# Supplementary material for: Music-induced emotion flow modeling by ENMI Network
Source: PLoS One. 2024 Oct 21;19(10):e0297712. doi: 10.1371/journal.pone.0297712 (PMC11493256; doi:10.1371/journal.pone.0297712)
Supplement: S1 File — (ZIP) [file pone.0297712.s001.zip › minimal dataset/Augmented dataset/Music features/mfcc_8.csv]

File_Name	MFCC_8_1	MFCC_8_2	MFCC_8_3	MFCC_8_4	MFCC_8_5	MFCC_8_6	MFCC_8_7	MFCC_8_8	MFCC_8_9	MFCC_8_10	MFCC_8_11	MFCC_8_12	MFCC_8_13	MFCC_8_14	MFCC_8_15	MFCC_8_16	MFCC_8_17	MFCC_8_18	MFCC_8_19	MFCC_8_20	MFCC_8_21	MFCC_8_22	MFCC_8_23	MFCC_8_24	MFCC_8_25	MFCC_8_26	MFCC_8_27	MFCC_8_28	MFCC_8_29	MFCC_8_30	MFCC_8_31	MFCC_8_32	MFCC_8_33	MFCC_8_34	MFCC_8_35	MFCC_8_36	MFCC_8_37	MFCC_8_38	MFCC_8_39	MFCC_8_40	MFCC_8_41	MFCC_8_42	MFCC_8_43	MFCC_8_44	MFCC_8_45	MFCC_8_46	MFCC_8_47	MFCC_8_48	MFCC_8_49
¸ßË¹°×ÔëÉù´¦Àí (1).mp3	12.331843	15.925181	6.6263275	2.1703033	1.5530968	-9.179188	8.647734	15.099622	16.336937	-11.397137	-5.6594515	-10.039112	-17.880768	-13.583162	-6.9830894	-0.80991	1.6840882	-3.469378	3.0560923	4.613611	0.72590446	1.9920728	5.2131033	0.8504803	-2.4632797	2.399594	0.414441	19.317171	17.554638	16.900286	10.599983	8.229666	9.801725	2.8853168	5.016966	0.7435774	15.444483	6.5374575	-0.41041678	-4.8335547	-0.39463115	0.67731875	11.173662	12.221742	-1.5280801	19.493336	18.756622	7.2473764	0.7944714
¸ßË¹°×ÔëÉù´¦Àí (2).mp3	3.5055933	7.7619343	9.376377	16.723532	16.188608	10.622755	7.448768	5.6117935	5.5931487	4.4072366	3.9427056	12.606997	-3.544263	1.805572	-2.7618115	0.8493351	6.8515654	9.781742	2.0316753	12.867233	12.784344	2.1508813	7.7210135	10.381418	-0.6624135	4.636286	4.7649326	5.928788	6.800904	3.9783874	7.9534397	10.527981	4.380229	4.5481	6.709093	2.8547175	12.588638	7.9851446	0.66878057	5.1368876	8.058281	8.797026	4.478033	3.037125	-1.6551154	9.839119	9.46859	4.7248755	8.920845
¸ßË¹°×ÔëÉù´¦Àí (3).mp3	16.836956	13.215321	14.287552	19.268192	22.239613	21.656826	14.5433445	17.309677	17.638458	8.724784	6.8018017	6.9646173	12.04817	15.395177	11.894412	14.99665	19.196983	20.224113	11.941772	16.852463	16.032175	12.224652	17.24486	18.822983	13.842971	10.140503	7.5120034	17.874794	20.02526	17.27233	18.23457	18.82383	18.637878	5.187665	11.178704	6.9394712	17.813187	14.913614	4.2846746	13.521151	17.732573	19.474876	24.193565	20.968948	20.460243	17.345684	18.177528	13.069445	-0.58317703
¸ßË¹°×ÔëÉù´¦Àí (4).mp3	0.2824278	-2.666428	-2.872695	-1.5459139	-1.3399191	4.680471	-8.274439	-3.2688293	7.4198236	-8.126181	-3.6757488	-3.7927268	6.2341166	11.528265	12.5699215	0.08287835	0.42456257	7.3317156	-0.29222456	0.4116033	0.8685466	-4.6164794	-0.87137836	6.1982546	7.540696	5.923032	-3.2637506	-4.506981	-0.17416082	-3.9572325	11.329075	8.898056	1.3781012	6.4414577	12.580323	6.5109587	-1.4381497	-4.9717245	-10.259769	1.5265374	2.938217	0.5104326	-0.48706564	5.365319	4.185544	1.680526	3.9629323	0.74406064	-5.3658676
¸ßË¹°×ÔëÉù´¦Àí (5).mp3	26.03684	13.098951	5.836162	4.2373257	5.0946693	3.816917	20.755459	25.906519	23.338276	34.478172	26.441547	12.852594	12.2900715	19.77541	13.648485	9.919134	17.507938	16.484365	12.07688	19.04283	20.042652	9.524515	14.407979	16.94656	14.853617	14.038961	16.089067	21.6122	21.905346	16.716246	-4.5715394	1.5274668	1.6915104	8.938709	18.81778	29.901981	10.300314	12.561522	12.859888	9.418808	10.607027	4.3919644	7.395214	12.622259	17.19243	30.79113	30.963947	15.518609	5.2249117
¸ßË¹°×ÔëÉù´¦Àí (6).mp3	3.8052042	-0.40102237	-2.1362176	2.1601877	2.8045802	5.0838137	2.054695	7.010582	13.380011	35.025257	36.80767	31.528446	39.737747	26.314468	8.675524	24.607418	20.106047	7.49175	22.224337	30.236065	33.56337	20.459866	27.418943	27.43552	7.166353	13.168037	18.254053	18.559698	15.130945	19.898365	39.289043	38.23088	35.42942	28.08043	24.644905	21.94656	34.513374	29.580189	27.600922	25.406364	27.723347	28.62967	9.160738	12.1669035	11.788038	2.629729	-0.15814129	-3.607987	2.7495089
¸ßË¹°×ÔëÉù´¦Àí (7).mp3	1.8395696	9.435362	12.177382	11.079367	13.994186	6.5309973	13.455763	10.254465	3.6592083	12.211317	14.188221	15.484497	7.525755	8.249815	8.129201	3.9078782	3.7253737	8.219746	-5.681992	0.81370187	4.415227	14.414275	12.076918	5.5373764	14.661562	16.696117	13.398276	11.465719	15.423362	13.913282	12.442313	19.867151	24.423874	9.259369	15.671875	13.356855	18.282804	22.126652	15.681847	17.675232	24.378582	25.422493	10.231033	16.107647	13.843407	8.23671	15.605575	24.637066	19.648148
¸ßË¹°×ÔëÉù´¦Àí (8).mp3	5.3111525	7.6598186	6.135806	8.872736	19.078434	19.322521	0.29753292	5.465914	2.2624211	17.118452	14.737553	11.563185	9.349062	12.570523	21.101624	10.811676	5.6711135	-0.34773842	5.4570713	10.46493	14.113024	8.426615	5.01999	0.74365985	8.690293	16.895859	30.489256	10.74288	7.1872177	2.5100193	8.469792	10.474061	12.405238	17.277071	10.208317	3.7122273	6.4247417	11.469517	12.858799	7.617841	7.5282664	4.6773043	7.803031	14.955641	16.727428	18.791967	16.890137	17.25494	8.342103
¸ßË¹°×ÔëÉù´¦Àí (9).mp3	5.2116117	12.099473	16.674736	32.220894	39.533455	33.513985	17.699417	16.591507	4.017664	15.210657	8.35929	6.2497387	22.292706	17.508083	5.930357	14.671572	13.05254	13.433336	27.148315	21.18189	14.474651	20.278275	24.691216	24.926373	20.90433	26.843868	21.564655	1.4499747	1.2258162	-1.467504	17.022972	13.198557	14.69983	24.724567	20.181423	9.095135	23.590952	23.98927	19.090363	14.960186	19.045244	22.234526	5.610846	11.841845	11.786589	10.26211	16.08574	18.48722	21.019474
¸ßË¹°×ÔëÉù´¦Àí (10).mp3	1.6785548	6.8508987	7.1756506	4.808249	2.2976074	-1.5884354	4.3633685	3.418508	6.786942	-0.45506257	4.5729737	4.0464916	-6.0305967	-0.7635741	-0.25420445	16.509628	7.5420804	4.5808764	-2.8878784	2.6983457	3.8960736	12.795988	13.994368	8.776727	6.3481483	2.3959098	-7.0977755	17.932854	26.551262	28.466698	5.208742	2.5160632	0.39685237	13.774599	9.663307	6.7585497	9.920565	9.63929	3.8673782	3.307969	9.495663	9.023712	3.5781121	10.331736	16.792925	20.732006	16.818253	15.238177	0.57341737
¸ßË¹°×ÔëÉù´¦Àí (11).mp3	-2.2954853	-2.1672866	-1.6240424	4.2207046	2.8765435	1.598872	-14.224915	-12.861992	-12.156662	10.214157	1.0846864	-9.12448	8.94894	11.168972	10.866488	21.27664	21.043945	15.559111	4.060094	11.107296	14.951944	4.551556	12.498151	6.559925	2.7263644	9.807592	8.869772	-1.33894	-5.5400085	-4.826459	-5.011795	-0.9247745	1.6191022	0.97902274	-6.335955	-9.782723	7.6485963	11.006578	9.490053	7.4881115	11.373388	7.4373574	4.1342754	5.6848993	10.895712	13.576756	18.381493	20.894497	-3.496952
¸ßË¹°×ÔëÉù´¦Àí (12).mp3	-4.1200056	2.393787	8.708776	4.7833014	11.400068	15.805353	-3.458668	4.1206775	7.278593	17.562273	17.654728	16.064125	18.603096	15.996923	8.342304	2.4045792	4.39423	2.4311724	3.5496883	5.9002943	10.941257	14.285652	15.202665	11.590975	14.760881	11.680274	11.106939	-0.07078102	9.390401	18.487476	16.759886	15.248975	10.774153	8.3917885	6.2707663	14.860353	1.4027898	9.307751	7.012924	-1.7446172	4.906312	3.9929662	18.717426	19.310732	19.100956	24.559341	24.554186	20.87675	-19.336872
¸ßË¹°×ÔëÉù´¦Àí (13).mp3	11.718618	10.652652	2.936697	5.794567	7.0108213	6.2699547	16.726635	17.280333	14.711063	-1.8965847	-1.153295	2.1351388	3.8692179	1.8885436	-1.8766496	-8.790028	-5.2396054	-5.9925423	14.373964	11.739382	12.906752	-13.349163	-14.295462	-10.52372	1.4571465	6.8688374	7.409031	14.178592	13.923941	9.328878	3.9558244	9.130476	6.006097	5.4575543	2.989149	4.4432206	7.2019863	8.269526	1.6864145	7.579635	16.12894	16.744223	15.458748	8.498586	3.5556269	2.0979965	13.325199	13.947508	3.875797
¸ßË¹°×ÔëÉù´¦Àí (14).mp3	3.1959176	15.155519	16.991844	3.6108403	2.3473659	1.0907118	3.5847297	8.854763	12.7642765	4.2899375	10.636762	9.934182	3.1202345	-3.145689	-10.053718	3.3840206	10.443745	10.017646	15.18849	13.006849	11.495803	9.440804	9.98724	2.4083514	18.060225	18.545946	11.948818	13.980392	14.09708	8.748478	17.739832	16.250174	12.272518	10.347023	9.886129	8.271416	13.532331	15.496853	9.881769	5.8718767	14.567334	22.552818	31.219883	28.868866	24.301285	28.934048	25.115671	16.463291	-2.4443443
¸ßË¹°×ÔëÉù´¦Àí (15).mp3	7.927214	1.0881658	2.4533408	1.4026423	0.68586695	-0.9765841	-3.8864493	-2.2845514	-6.4562597	7.565845	6.460415	9.993369	13.518654	10.642595	15.2495	5.554372	7.1150265	5.7662773	6.002233	7.6650248	6.01151	3.5482488	0.62903106	-0.6601633	6.3098097	8.100955	5.0380287	2.766359	10.0531645	11.631785	8.931262	5.737173	0.95632225	11.205496	13.142626	14.021885	4.1648846	11.827271	9.552754	2.9973345	5.257967	7.664279	15.26458	16.244747	16.360117	14.391014	1.4006226	-6.112915	-2.035846
¸ßË¹°×ÔëÉù´¦Àí (16).mp3	17.561861	20.33861	19.231745	31.162186	24.700485	13.5858755	19.99255	19.663685	10.464103	4.7576027	11.411263	15.98988	8.990567	17.145359	12.566233	11.189291	15.106355	12.402963	13.317291	19.435017	21.627417	23.774475	26.671001	25.109829	26.802452	22.287624	14.309868	25.861485	24.002035	13.534916	13.952446	16.478735	14.245632	7.5654526	16.71785	15.582294	14.249599	22.240192	17.401356	17.681517	20.731428	15.946733	26.656357	29.027431	32.17309	23.347565	22.170074	21.386137	6.0084043
¸ßË¹°×ÔëÉù´¦Àí (17).mp3	-8.59837	-0.63142884	-1.7406323	7.452588	-2.8511052	-5.011709	-2.9319134	-3.6001585	-5.755329	2.3253815	0.9907623	-1.7981167	13.776197	12.606667	4.926422	7.083435	5.7649055	-3.7801847	-4.8760166	7.931796	10.416496	5.7021227	6.471656	4.568722	-3.6926632	-1.5414138	-1.7531811	-7.8657413	-4.4919734	-9.544384	-3.865912	0.28250176	-2.0403664	5.4738398	2.459259	0.74076843	-9.294338	-2.8748376	2.128607	3.4345229	-2.1348698	-1.4481819	-2.7586381	-2.3632612	-0.2694776	-11.425522	-8.06479	-9.592898	2.200087
¸ßË¹°×ÔëÉù´¦Àí (18).mp3	1.596458	5.918643	5.0912447	17.911037	18.859575	20.20484	-10.4755	-1.3917761	4.9169054	24.585417	24.188482	21.578865	4.17566	6.254504	2.3393922	10.463831	7.3162346	4.6247563	10.040237	9.154851	10.023604	4.6015053	5.5542254	4.4293323	2.1553645	5.6865196	8.058119	8.145613	15.203897	17.73736	0.9638573	1.9526181	1.1248966	14.662912	9.4809475	2.6954238	24.400244	24.925354	14.822624	12.434481	15.077616	10.549323	18.151672	17.960909	7.8509555	0.96878505	3.1627183	7.228702	14.254205
¸ßË¹°×ÔëÉù´¦Àí (19).mp3	9.439405	14.585375	13.549486	8.170183	9.688971	7.5396852	11.157406	15.160929	10.109093	12.617412	14.947873	20.050207	4.915694	5.332356	2.5769567	4.0048003	6.4642897	5.337953	2.8924503	6.931393	6.1152525	20.716072	18.291098	10.358356	11.8381405	13.203552	12.334606	18.936562	15.482424	7.1858506	6.368019	7.9183826	7.4814153	13.405157	12.447487	8.88872	5.747634	8.756217	9.899318	7.8504786	10.9878025	13.378481	15.881305	8.881872	4.818721	9.064697	8.076481	11.108707	1.2496924
¸ßË¹°×ÔëÉù´¦Àí (20).mp3	2.8291178	3.590226	4.72983	10.733308	18.602371	15.759695	14.229738	13.86677	11.551017	-4.711357	2.0447774	1.4540927	10.332624	13.355402	15.950281	9.779068	11.00592	7.379673	6.5296497	10.070083	5.09601	11.115581	17.342281	18.241547	12.997557	19.98467	25.065338	7.452018	8.845207	4.257717	18.23576	19.704227	22.081802	2.2795525	9.912043	17.450153	5.202421	0.12121332	3.756174	3.608346	5.908702	5.5870037	9.938948	14.489048	11.316935	8.02019	7.9523487	8.4649315	13.773389
¸ßË¹°×ÔëÉù´¦Àí (21).mp3	-11.031494	-3.02201	-5.87148	7.1425037	4.5210676	-0.8267462	1.1605065	4.932358	-0.72796327	15.170816	17.292118	16.662895	21.68932	18.670311	15.522458	28.962597	23.668922	16.881798	1.0157714	1.5186782	-1.0258901	-0.5080746	6.8114166	7.1491823	12.039864	21.271938	19.474575	5.1741395	6.505641	3.2547796	21.148075	19.390316	13.133688	13.049927	14.986612	12.230745	5.230522	14.712661	17.711182	-1.5595229	1.0759532	-2.8994932	8.595681	10.34758	1.4802058	8.384584	12.21858	13.935291	-15.139395
¸ßË¹°×ÔëÉù´¦Àí (22).mp3	-23.74561	-18.83868	-19.889372	8.298837	6.160859	7.0860014	0.39393494	4.489586	4.678521	5.171969	6.284472	2.66005	-5.088883	-1.183462	1.5181669	9.276196	10.550348	4.2542357	-1.0281386	0.20811278	1.6501294	5.4394407	7.3131914	6.184568	-1.3057163	2.9314303	9.3486	0.004456222	3.208908	9.294217	-0.72682303	-1.4732225	-2.9842868	15.169188	12.981033	10.675949	15.000824	16.317226	17.33858	9.541699	10.127291	8.717579	-3.6738193	-3.669848	-2.9990625	8.416028	17.382874	15.444675	9.848939
¸ßË¹°×ÔëÉù´¦Àí (23).mp3	12.901415	12.379198	9.054424	17.795712	13.771259	12.709414	-1.7476032	2.4292283	11.528473	-1.6967752	8.677911	14.069227	10.454132	15.408196	8.42688	3.9405704	9.143457	12.707241	19.045929	18.927404	20.725142	2.3782334	8.451025	9.950772	9.649816	17.093689	17.728928	3.34762	3.6819375	3.8635278	18.230284	18.908024	15.744867	4.455224	6.100708	3.3259082	20.440918	20.225876	18.950783	5.8926296	9.632714	8.880007	31.10125	34.796326	31.90724	-2.1373143	2.727265	2.5072129	-4.5734234
¸ßË¹°×ÔëÉù´¦Àí (24).mp3	4.9696093	12.511147	14.351736	11.592358	7.4747543	3.8664784	-4.199259	-0.8720648	-12.023795	-6.191539	-1.8932745	-1.1189681	-0.2648974	5.153689	9.747458	1.4383935	1.7294416	-3.8642855	-13.402713	-10.726751	-2.333114	9.136982	8.541716	2.0460682	3.5305576	6.434496	2.00455	18.956993	17.382465	12.501006	28.58218	27.789347	19.55853	5.522313	14.582176	10.62365	-3.8112216	-3.113171	-2.4901123	-8.839406	-1.1265519	6.8532534	-1.0458524	9.967663	15.864958	-5.238762	-6.1822023	-8.159564	3.1804118
¸ßË¹°×ÔëÉù´¦Àí (25).mp3	6.28022	0.8432745	-3.6173453	25.17281	23.33556	16.359922	1.2516049	1.694291	-3.9345665	2.1632276	0.23986363	-3.1301794	-6.569458	1.3052841	-0.7236861	-10.808058	-9.12402	-10.849296	1.2312106	6.8610163	8.91663	16.269081	19.858612	20.90437	3.187294	4.8721046	-0.66885674	10.820991	8.581577	11.493057	-0.8736014	4.908771	7.2131386	12.527697	15.8895035	16.181963	0.977979	6.258214	-2.1970334	12.86651	17.092522	18.220448	7.7192464	11.313163	14.89301	12.755513	17.20716	7.12815	11.282181
¸ßË¹°×ÔëÉù´¦Àí (26).mp3	5.1294007	9.682079	5.9485807	6.916892	6.430127	5.660461	2.179207	5.506687	8.093256	8.108896	10.6293125	4.7828126	8.328592	8.671402	10.622679	12.002527	12.972113	15.4937725	13.621592	10.247803	8.531372	-1.6305113	2.640565	4.394161	1.7287192	4.465376	-3.4551518	4.8181343	5.8369327	2.663093	1.1740437	10.893477	12.657541	4.6977453	14.080295	20.860262	15.332262	17.339542	18.131182	19.295364	21.652992	26.952047	14.673841	19.781956	9.5820675	13.850046	16.486443	21.84537	1.5726563
¸ßË¹°×ÔëÉù´¦Àí (27).mp3	-8.141914	-7.8067417	-10.393667	-12.21203	-3.487684	-3.2102077	5.5352383	14.58152	17.812254	5.5449924	7.464923	5.7713885	17.25344	21.386486	19.976849	16.41209	17.668629	17.190475	5.282612	10.012479	8.692415	18.44832	19.554934	19.79427	11.876356	10.959939	11.815094	4.9006543	12.292573	15.802364	0.6284301	8.937435	11.439004	15.3277025	16.359724	9.428561	5.666511	10.883822	12.221968	14.019947	14.684359	5.851852	-3.702113	-2.5727758	-5.081852	8.926359	14.206709	10.788913	-9.0213785
¸ßË¹°×ÔëÉù´¦Àí (28).mp3	6.4750547	4.364393	0.8866804	4.4047585	6.4604397	4.2001333	5.627198	5.222859	7.974497	9.653931	8.360864	11.222666	11.436905	7.2585382	-0.8070384	7.002179	10.561887	19.255836	-6.0695333	-0.49834368	1.1977786	10.813112	7.450744	2.6136498	8.965583	19.509811	17.813265	5.769078	10.197302	9.253499	0.94007206	6.733633	9.766719	3.2902737	3.8704295	3.7395275	11.935777	11.440671	6.692421	-6.336541	-6.649741	-8.421604	1.1136866	3.6025517	1.2553103	-5.7212744	-1.6416283	-2.625457	8.894005
¸ßË¹°×ÔëÉù´¦Àí (29).mp3	6.2273335	4.580656	-1.1150221	18.86936	19.060928	13.697561	4.484791	10.150709	11.034355	11.343025	6.591808	10.578838	8.785308	6.4223495	-2.1579466	6.667282	8.879154	4.638257	12.152735	9.79237	1.1955656	-6.6715474	-1.686457	1.8587302	4.940644	4.82873	0.49347335	8.190563	16.857983	14.140174	4.9243746	8.045007	9.473103	13.079561	11.472488	7.388806	1.5530404	-0.34453878	0.71510655	0.17323065	3.4839244	11.883397	-1.1999694	1.5515916	0.11863389	13.66717	14.645881	12.01157	8.4375725
¸ßË¹°×ÔëÉù´¦Àí (30).mp3	2.6603796	5.165365	4.1302404	-9.741573	-5.1683764	-5.258746	1.2151687	9.379738	6.0726213	2.099031	6.409993	10.553089	20.74847	19.637312	15.202611	16.990774	21.710499	19.520634	-0.050146677	6.1619983	6.335906	8.737148	12.60828	13.618084	6.076234	0.8158043	-0.12288153	9.542508	13.662833	7.3584223	5.4057918	6.6803827	8.483682	8.997709	2.4961584	0.649119	2.013113	4.1394815	5.564262	21.111446	17.72799	14.155498	2.3366382	-3.4273124	-5.9214444	12.681234	14.880078	12.471149	11.263449
¸ßË¹°×ÔëÉù´¦Àí (31).mp3	11.708496	14.797216	21.410315	15.895311	20.474483	19.008335	22.571808	20.411278	13.404607	12.467861	13.922514	19.4146	1.1453428	-1.9635412	-2.2167325	3.2490327	4.7219944	12.173554	9.005676	9.332851	8.611778	4.896731	7.4364457	2.9246798	25.242664	22.163721	10.64888	12.638097	5.814082	4.906036	25.030533	28.215275	19.428795	17.69398	17.2921	10.890784	16.799084	16.540258	16.928543	1.7096653	9.656547	10.495878	19.134136	18.41472	15.990129	17.926659	16.458292	6.926343	7.7821236
¸ßË¹°×ÔëÉù´¦Àí (32).mp3	8.463371	7.0616794	1.8988988	9.262466	12.432743	3.8317902	15.596952	13.441935	9.18435	5.664751	10.518256	11.700964	-8.33106	-3.7003677	-3.6173468	6.1522703	10.468948	4.549278	3.581223	4.9817915	6.96329	9.560766	17.2038	26.209639	16.128323	13.59082	9.364953	18.387337	16.699705	7.0590115	19.765778	19.726501	16.58356	26.684875	32.20939	33.293686	7.04714	15.869562	12.957045	14.129175	19.000656	26.953388	7.9213276	15.01683	18.81842	10.141409	17.511784	14.125984	16.892681
¸ßË¹°×ÔëÉù´¦Àí (33).mp3	7.776442	7.7555275	2.2575438	-2.788084	-2.2939036	0.8787631	-0.29950833	2.0820506	6.14546	10.471933	10.636198	7.0917444	4.6104383	10.733271	11.466962	10.349907	15.582437	9.738152	1.5247009	4.645337	5.8689137	-0.08695093	5.2841306	3.0854352	1.1904538	6.993988	16.778145	13.563527	9.48972	4.9244995	8.65904	9.043163	9.640493	-2.474982	3.6428685	3.4109874	-5.633798	0.6263466	1.2145184	10.289935	4.9449635	5.295594	-3.0500464	0.13721919	-1.7883444	7.290246	10.014185	13.078888	14.740143
¸ßË¹°×ÔëÉù´¦Àí (34).mp3	6.3777795	11.860273	8.975393	17.719526	10.871736	-3.568687	-18.625046	-11.408544	-3.865486	0.4191607	2.5086164	14.005553	6.802664	2.3991504	-6.1306276	1.9276611	2.0887432	-6.080498	14.308424	18.464087	3.5049856	4.8752327	12.857807	17.724152	5.073326	8.803106	1.4930747	12.053074	13.245726	5.243755	13.84559	13.656068	12.214308	10.672593	18.645046	23.692215	2.0946293	1.6000891	-3.2942724	17.964226	22.970898	21.785751	10.432149	16.219074	22.944231	9.195188	20.815014	24.661072	18.660194
¸ßË¹°×ÔëÉù´¦Àí (35).mp3	14.676201	18.451513	18.23875	13.170816	17.940063	23.487358	11.068822	10.358997	7.017415	2.1135268	4.7579713	3.8146193	13.855785	11.081799	10.341713	18.944155	17.887663	17.966143	17.98005	20.364578	18.521027	12.452635	14.293764	11.53333	7.453232	11.979845	12.56084	-2.466902	-2.5105982	-4.0236497	0.67839974	2.3957443	-4.289325	25.616646	20.729322	8.298967	11.198919	12.836163	12.360327	0.77434635	6.319903	11.494427	20.366648	20.27435	14.249632	17.565216	23.584679	19.864796	-5.8507705
¸ßË¹°×ÔëÉù´¦Àí (36).mp3	-19.298698	-11.345837	-13.925412	8.598351	3.301269	1.7342064	7.478788	3.6938777	7.6657095	-5.0105524	-1.3725644	-7.0268393	-4.438674	-3.3419209	1.0016418	12.262538	7.2334313	3.2930336	12.642334	7.46033	1.7188596	7.126458	8.590633	7.7113276	-12.5182	-6.6973753	-10.788953	5.086381	2.9424372	1.3085601	6.1221313	6.603364	4.6747704	7.1422873	1.2669475	-2.411868	-6.291836	-0.51445466	-2.8703442	13.376604	9.936499	8.218421	-8.053832	-7.9456196	-2.519914	7.6732273	5.047052	7.822485	-5.4705286
¸ßË¹°×ÔëÉù´¦Àí (37).mp3	3.5164738	6.9846077	7.317719	13.464953	13.781469	18.841873	15.017019	15.445644	9.610132	14.546772	14.832209	10.81132	7.5567694	13.209383	8.660275	0.5370344	7.5448895	10.135057	9.584118	13.965056	11.503439	13.578543	15.015019	21.190924	11.020869	19.071321	15.718807	13.714092	17.021011	7.966739	2.7192657	5.8458233	2.5784535	14.600821	13.619997	12.053378	2.3119648	7.4987345	5.1105895	11.756088	15.866549	16.5546	13.968151	22.400114	31.024128	6.227656	12.165456	11.232195	-10.478323
¸ßË¹°×ÔëÉù´¦Àí (38).mp3	1.1937888	6.70659	14.21599	-0.3335187	3.942863	4.0510054	2.4642115	7.463573	5.37559	6.8020372	5.5690765	-1.5295554	-8.652786	-2.732154	-4.3537607	-7.1862183	0.79370075	9.109681	8.578857	4.0177646	7.418148	-4.5047493	-0.42461264	1.2835946	6.059564	9.915626	10.621075	10.148801	9.749068	12.143351	7.773486	6.290476	3.8916683	5.80181	3.995755	13.347008	7.238918	6.5610814	7.8506994	5.8399305	9.013115	8.839474	9.619477	13.909629	18.32575	-3.4277637	1.806551	5.3326817	1.5201619
¸ßË¹°×ÔëÉù´¦Àí (39).mp3	4.176524	11.423506	13.043494	5.0622416	10.577659	14.2340145	9.272327	9.789883	10.348004	9.799772	15.25004	15.367138	8.205505	7.3478775	10.734842	17.550358	15.006247	2.4549475	15.8279705	17.312115	17.830732	11.973618	4.2647424	3.59962	13.649988	15.159202	11.294905	22.802818	28.894947	27.74902	10.5335245	14.787362	14.710579	18.008743	16.355343	10.352497	23.31979	21.68573	12.964355	8.870111	8.599542	10.544622	5.988575	8.801058	14.142945	6.472811	17.07308	16.073006	10.243641
¸ßË¹°×ÔëÉù´¦Àí (40).mp3	16.741884	19.351479	17.052296	27.205616	14.79655	4.9233217	9.231143	9.025089	11.015598	18.87152	21.60144	20.413395	22.400768	21.241333	14.829897	9.705973	9.985443	10.914259	12.98263	17.08732	15.174325	15.019684	19.90509	17.463322	21.528646	16.02472	8.030118	18.493504	17.30791	7.043786	22.035637	20.241749	1.6427786	5.875165	7.7917576	8.196367	16.4043	19.602562	18.242222	7.8359766	14.816752	21.350277	-5.4002104	0.2631105	4.145542	10.857501	9.327785	10.0196	8.245861
¸ßË¹°×ÔëÉù´¦Àí (41).mp3	12.548969	10.045734	10.496033	8.9237995	3.1724315	-2.8198333	14.689934	16.149822	13.860636	-0.7617483	5.02437	17.515156	-6.422164	-3.6948764	-6.65877	3.4839907	1.5894654	-1.182128	-15.709461	-3.130799	-5.365367	-18.316868	-9.53866	-8.106579	12.675099	8.646058	14.670004	-6.9961343	-8.94721	-11.31764	-2.16467	7.6386223	9.923513	7.0686207	11.161509	12.553262	16.298197	10.471069	3.7335196	-0.8430025	-1.9740818	3.1719022	-7.6395464	-6.2792606	-6.835002	1.654799	0.42474866	-4.940953	9.419156
¸ßË¹°×ÔëÉù´¦Àí (42).mp3	-7.8913937	-10.017775	-7.7014995	-10.863747	-10.659348	-9.749848	-6.7637744	-4.6248436	-4.6785803	-12.760238	-12.646296	-11.858751	-8.595909	-5.9405317	-6.4480276	-2.4391892	-4.216346	1.1329925	-9.434906	-10.523827	-13.669895	0.6522379	-2.30901	-7.610508	-14.447659	-15.916178	-18.307951	-7.717938	-6.0395355	-1.3438839	0.719119	4.4054127	5.4074845	24.636292	18.396297	11.097434	11.550619	15.162498	19.472765	-0.7673397	3.590692	4.496985	7.638523	3.9396968	-2.3705642	5.2028813	14.901995	19.979916	11.47812
¸ßË¹°×ÔëÉù´¦Àí (43).mp3	12.967611	11.115643	10.589684	-12.659386	-15.882334	-17.510065	16.457771	7.9159718	2.2029898	-12.615404	-11.849536	-9.706448	13.052839	16.407278	15.661304	-0.7499233	4.8443685	1.123701	2.6639953	6.7955637	9.200811	-1.2090427	-0.57330173	-0.7093838	4.2756023	6.704664	13.670439	-8.180742	-9.311835	-12.831467	-0.3229393	10.221104	7.2814913	-7.8019876	-6.8537316	-9.719164	6.084461	8.598585	4.1814914	-2.327951	-4.291064	-2.994247	-0.9438523	2.406129	-1.153258	-0.5375924	4.8579655	9.184561	15.3597355
¸ßË¹°×ÔëÉù´¦Àí (44).mp3	13.373462	21.318916	20.43445	6.5037584	9.838097	17.417145	13.1215	15.913374	13.607897	22.895836	21.466728	16.106796	11.821403	8.137661	5.685446	9.00741	12.585567	8.253888	9.272234	12.839962	9.650296	16.498976	11.473583	10.931431	15.951138	14.481178	11.32799	1.3180366	10.439713	10.986165	0.08271305	7.5910587	10.403698	10.448193	10.237866	7.432658	7.956568	17.008793	14.308991	16.802425	16.968563	10.362627	19.604156	18.470634	14.433116	22.599993	18.193123	9.443051	8.245708
¸ßË¹°×ÔëÉù´¦Àí (45).mp3	1.9263588	6.190384	7.673901	10.020233	5.0654173	1.1178397	5.877887	9.461511	14.907461	16.678875	15.218954	7.4658003	6.0878706	7.521312	11.47247	-1.3256881	1.5083957	-3.3656335	-6.5569754	1.215059	0.96042675	0.20717043	-2.1403885	-7.624243	4.3394923	8.657698	9.647426	13.473814	4.629525	4.6367664	-4.3319464	4.026763	6.4733133	12.173073	8.667239	9.7017	9.685615	15.14913	6.817343	2.519314	9.116446	10.962446	-2.3217487	0.48927522	-2.9472096	11.949524	7.9280167	2.7607782	13.851332
¸ßË¹°×ÔëÉù´¦Àí (46).mp3	9.746548	5.8427415	6.074462	13.155798	10.644493	7.779726	2.1444855	3.7292862	3.4593768	0.19686735	1.6128147	8.348529	-9.038335	-3.334416	8.010925	-5.0311975	-5.9718704	-10.5594425	-0.045147195	-3.3299994	-5.6108875	12.245579	12.634075	11.969008	9.04446	1.8833164	1.0283554	-0.307249	0.5877366	0.24095601	-9.003344	-8.022546	-9.338092	4.9285	-0.28283745	-6.8696527	6.6924305	1.6082563	-0.38322252	-16.493813	-7.9975758	5.4544554	10.718784	7.7200646	4.5079393	0.0895842	3.995758	5.797044	-3.4762495
¸ßË¹°×ÔëÉù´¦Àí (47).mp3	17.782593	22.46925	14.835508	11.789021	15.533083	19.221088	13.504846	16.979198	10.738758	15.22318	21.839226	23.420267	12.091282	15.470282	14.561266	4.7150297	5.4005523	1.2997651	13.862173	12.633083	4.215893	27.180246	26.55162	18.33384	17.604528	20.066942	15.117354	16.065033	17.933243	18.298777	4.8720627	13.5299635	18.514204	12.084686	16.641325	21.692463	11.561256	13.421483	10.441528	15.896095	15.6961975	15.453653	5.4666233	8.051588	8.709991	10.234118	6.0815916	-1.1490426	22.53396
¸ßË¹°×ÔëÉù´¦Àí (48).mp3	4.064713	13.134325	8.021718	21.526457	25.353104	30.003061	22.53506	22.287838	13.172811	9.397742	15.990697	24.527481	16.730848	17.100422	15.494729	9.655759	16.363825	8.943628	15.428797	24.311386	22.09914	20.014704	21.665005	15.390043	18.13264	16.764946	11.418432	13.175573	14.22512	7.702055	13.392048	18.691948	23.651707	14.330444	20.998257	18.497612	2.0261874	5.4257736	12.175024	7.042698	8.815201	1.282598	4.4865165	7.4217873	3.7891467	3.1549182	7.620364	2.0379362	3.914823
¸ßË¹°×ÔëÉù´¦Àí (49).mp3	12.626974	13.975004	9.913609	12.323492	17.539352	15.3861065	-10.96576	-4.810844	-1.57547	19.108112	26.419197	13.593525	7.990265	6.6179314	4.414998	17.462658	10.725608	11.664439	4.719948	5.911437	10.591507	23.904146	29.843037	28.706242	5.3605504	5.6472273	6.380995	24.593792	26.490583	25.621384	16.778305	15.033524	14.751282	4.748384	5.9238663	-7.8635583	21.181252	26.03606	29.779325	6.1580143	1.5050497	-3.6111345	19.171543	19.385136	3.9779375	12.147032	12.308168	13.251271	27.792469
¸ßË¹°×ÔëÉù´¦Àí (50).mp3	10.079543	7.031739	4.253256	-2.8264065	5.2868843	6.97568	5.71279	7.53216	9.91185	10.121987	5.280153	5.035895	-1.4174951	4.078358	1.7903788	2.2526898	3.9205072	3.716129	0.81851274	-1.5721023	-4.7881155	-6.1910343	0.7995825	1.1781309	-7.2409563	0.85678405	11.1418915	6.1288404	2.9306073	-2.6174626	3.232449	-1.4046508	-4.259301	-2.4225144	0.67178166	-5.221834	6.6114717	4.5224915	-4.160143	12.251629	7.668742	7.8377013	6.165763	4.451626	5.3933597	18.96045	14.151821	15.828962	3.8224683
¸ßË¹°×ÔëÉù´¦Àí (51).mp3	10.502175	8.707632	7.424814	13.896368	13.107176	10.216782	13.636217	15.100665	20.304176	19.06508	18.920713	16.912498	2.7305026	10.909704	7.2057734	14.149592	14.162195	11.433995	6.402972	4.20305	5.178917	-11.01914	-10.322084	-10.75236	6.979002	13.842321	16.34077	4.7561703	10.931565	6.1844296	15.990641	15.251885	17.494799	20.933388	21.610313	19.254581	4.6702423	7.535488	0.8564081	11.247908	15.1054535	7.3519855	4.6383047	9.099642	11.633947	16.750633	17.628124	9.353973	11.70071
¸ßË¹°×ÔëÉù´¦Àí (52).mp3	-16.157324	-15.826939	-13.306504	-7.1538754	-7.2593794	-8.310995	4.606083	2.6614623	3.872438	-1.130328	-4.859989	-4.8063583	-3.3357675	2.834899	5.4800878	13.434603	20.627686	16.816467	11.050941	10.571064	-2.127095	3.8616765	9.813087	-1.7322927	-0.70073307	-1.6592767	0.2104057	3.2579088	10.525111	10.719742	17.601389	23.289774	29.004791	16.112236	17.727715	20.8876	15.393846	12.29089	-2.4511847	-0.3598383	3.184027	2.1199737	10.938589	10.788528	12.640705	0.8686856	7.234224	14.715071	12.028336
¸ßË¹°×ÔëÉù´¦Àí (53).mp3	14.297208	14.287357	12.127541	8.377359	17.182901	13.687893	28.823387	28.755371	22.77372	15.4671135	22.557785	27.017504	6.80134	7.831831	12.950961	-0.493443	6.433344	9.244562	1.063861	5.8627396	6.917044	0.7054257	3.0016844	-4.8339124	2.8669558	2.9029531	4.5545936	4.8555923	9.068338	7.8988314	15.815567	18.242374	17.158113	22.582363	16.796803	5.803392	22.013367	27.658932	29.516193	26.398947	23.631634	21.013077	4.934192	6.5040655	-0.9368699	-1.8196807	-1.5817842	7.0277977	-3.7714097
¸ßË¹°×ÔëÉù´¦Àí (54).mp3	24.476822	16.421223	4.213758	17.39495	22.77607	12.34273	12.207358	16.897423	14.246213	24.449646	30.363316	19.257877	17.30147	21.189478	23.146257	1.2616096	12.919569	14.676446	2.196333	8.537175	12.743498	17.27533	23.449377	17.21249	9.734013	10.41011	1.8250201	11.4376135	16.76529	12.245413	16.306751	20.87448	20.745346	11.665245	19.516457	13.908691	9.908953	13.529312	10.455553	12.353123	14.743622	13.745182	12.878396	23.556427	27.185703	21.119736	20.66255	10.127322	22.125443
¸ßË¹°×ÔëÉù´¦Àí (55).mp3	13.188748	10.388403	10.354458	-1.3880799	-4.639471	-1.3463881	17.956678	19.079319	21.283604	-1.6049669	5.998914	13.331771	5.427435	4.37624	3.6873155	13.831919	13.015475	18.202112	-4.5092964	-0.8217273	6.9395933	-0.8505116	0.33567846	5.517193	5.207077	3.4320314	4.5262675	1.1374605	9.1057205	12.897399	8.44685	10.355923	4.9895964	12.2676525	14.684411	17.341251	-2.5691638	0.18593305	0.2507065	18.90245	16.320644	10.099802	-0.29872438	2.9169962	3.894022	-1.4795632	-1.3900731	2.4402108	-5.7979174
¸ßË¹°×ÔëÉù´¦Àí (56).mp3	8.675318	13.839052	12.119543	11.259184	12.829021	15.328421	15.223013	15.979356	9.741201	15.43619	20.618141	17.638653	11.924553	15.1846695	5.607261	9.2629795	12.60833	14.385616	12.770325	19.299467	14.429151	17.239937	19.75687	15.101202	7.4452934	10.253044	14.499884	25.888374	16.479383	15.21538	10.64395	15.395424	15.969922	28.274687	21.515175	15.270567	31.215277	31.600595	24.36012	5.526305	11.965904	13.623881	17.419384	23.552534	31.77747	17.425943	15.48151	13.426201	11.8620615
¸ßË¹°×ÔëÉù´¦Àí (57).mp3	17.343609	14.650633	6.946149	18.69117	15.919685	11.544031	11.343605	9.557806	6.547922	9.186827	9.145463	6.935249	4.115649	5.9661674	10.580029	5.5070047	11.132191	8.129324	10.100102	8.011171	4.2401137	1.6950023	12.665409	15.982092	-5.5091376	-3.4278903	-2.6092708	6.2324066	6.0501738	11.927511	-3.1828935	-2.5764332	-4.705607	21.552647	20.98613	19.921368	16.964684	15.581279	13.402638	7.75882	5.90961	-2.3740919	-6.3938217	-7.1547604	-15.752609	14.371832	7.5123515	0.42695135	21.052326
¸ßË¹°×ÔëÉù´¦Àí (58).mp3	-1.8368807	9.506272	5.535241	2.3692899	8.574646	8.642162	15.8660965	14.636002	11.019354	-8.663425	-2.7776575	3.7506518	3.6626334	12.214863	17.234596	-7.6203594	-7.0499096	-0.3294637	10.949487	9.005989	0.97672033	2.2470942	9.046776	14.675123	15.477434	13.3924675	10.29104	7.9369936	6.7149324	4.770687	-1.6962032	9.629291	10.996989	7.9279404	4.629762	-2.317565	13.475878	18.161366	17.097824	2.9525275	2.3729577	-3.246286	9.363079	6.4841948	-2.7404714	9.366198	13.571438	11.061775	19.667091
¸ßË¹°×ÔëÉù´¦Àí (59).mp3	4.171287	8.323494	14.229306	6.759001	4.2780523	-1.6664368	2.6953824	4.1225953	8.069092	22.917807	25.878487	17.77676	-11.358179	-4.084876	5.5043125	-10.467951	-5.9424706	-7.035001	8.307341	6.9641075	5.7738075	-7.5110197	-0.053451896	2.7040296	17.05412	19.73007	14.694761	1.0459082	7.4358373	9.146745	6.934042	12.663744	5.550299	10.978777	9.833612	5.298071	-7.3349967	-0.8826113	2.4102824	1.445748	6.3657827	1.4827155	9.264599	15.187374	17.071503	6.435213	4.6834097	1.1301837	-9.848906
¸ßË¹°×ÔëÉù´¦Àí (60).mp3	4.727087	10.938026	14.240197	-0.92848605	2.0070295	-3.5823505	19.399422	23.392242	23.935593	-19.875526	-10.093695	-7.864316	6.8253775	5.629569	-1.1771795	-3.3347845	-0.44874936	3.075946	-3.1860127	0.39184377	1.563731	-12.144684	-4.016831	5.333877	1.8959157	10.750752	9.758073	0.50939524	-3.3639581	-2.671999	4.6721	6.429147	-2.2121663	-1.3160241	3.862247	4.2045894	8.267035	15.096392	13.765267	10.280528	7.264947	1.9989264	16.814056	21.850752	23.359003	3.2387545	12.589586	17.798958	8.431478
¸ßË¹°×ÔëÉù´¦Àí (61).mp3	2.2401557	-2.649068	-5.750979	4.9584336	9.146753	6.171694	16.87307	20.740509	22.176567	13.948885	16.462166	19.147133	11.05244	12.3861475	8.449957	-1.8105195	3.8079515	-0.360525	4.7594724	9.162468	6.0719385	11.968557	10.049643	9.278439	5.9242663	8.358322	4.3226595	-3.4161973	1.7856065	-2.7714462	-0.793336	5.26056	2.8629224	8.3580065	1.3745025	-1.969917	10.734152	6.066447	-0.41871357	0.2712934	3.4660258	12.015616	4.2640414	3.2283804	5.5234203	-1.3394246	3.8861613	1.8297917	5.0932565
¸ßË¹°×ÔëÉù´¦Àí (62).mp3	3.9058952	0.45309275	5.144328	-8.0784235	-4.369368	-3.9886909	-3.6269283	-6.557414	-3.0472877	0.6807063	0.48586375	2.3217576	-0.6728932	-4.5441628	-1.5584452	2.154139	1.9285437	-6.416649	-3.3523536	-0.5093733	8.988863	0.19832218	3.6544194	5.67052	-4.472225	-4.4164815	6.4096327	0.035882443	-0.5542022	-1.1024411	-0.8555021	-6.7937393	-7.97036	-21.689714	-24.874563	-22.893543	-13.738379	-23.994114	-28.245022	2.4749813	5.6930676	2.5430236	-7.9951787	-15.615383	-17.157467	-15.904629	-16.650455	-15.1340885	-14.173931
¸ßË¹°×ÔëÉù´¦Àí (63).mp3	-7.421814	0.51335293	4.4943433	5.2523694	9.291498	11.676168	0.064654134	5.318017	2.0473776	10.744478	13.355512	9.71816	9.847044	12.040497	9.269161	17.664932	14.980246	17.292164	3.5435214	7.1541357	2.8066413	7.4658875	5.0647335	1.820207	5.118649	11.495459	11.297426	16.05342	18.986042	18.254421	10.283865	21.656487	20.334106	8.92152	3.2578099	0.38455904	3.117495	2.548898	3.6473389	-5.2395844	-0.9222021	8.299362	2.7146602	-0.2823365	6.2812557	1.0038979	5.652463	5.521636	24.825935
¸ßË¹°×ÔëÉù´¦Àí (64).mp3	18.743526	4.3223543	7.6881313	-10.412291	-18.828957	-16.179708	11.979387	7.534335	9.505394	1.1374	0.57774943	3.094704	10.826413	14.670989	13.694391	25.484543	24.462118	20.18237	2.9154563	0.511952	5.8316445	12.4624	18.533867	28.50122	-4.938611	-8.636741	-8.861588	9.054976	7.158459	4.1793833	-5.0264115	-3.293883	-4.8480396	14.165594	6.9724703	-1.8167222	-0.57420236	-1.8018851	0.62926614	3.823564	10.204855	11.115484	14.63935	17.203083	22.982285	12.529743	12.576374	20.975182	8.849804
¸ßË¹°×ÔëÉù´¦Àí (65).mp3	-5.375498	1.7071981	0.17338061	2.624741	8.394278	1.6511898	12.6486225	15.823735	20.690418	8.7999325	8.64055	4.209794	9.244048	6.6482325	-0.27929887	9.003493	4.370085	-0.51062214	-2.2459714	-0.76474047	-2.8181472	5.739566	4.563075	-0.10994546	4.3411345	8.736942	9.153799	-14.801196	-8.5219755	-10.7222	7.540185	4.702168	6.168726	1.337577	-1.4389461	-3.675952	13.248911	12.738603	16.829878	-3.7722015	1.222951	4.590437	15.904949	8.60738	1.5750273	-0.282435	6.1431894	16.487173	19.119791
¸ßË¹°×ÔëÉù´¦Àí (66).mp3	-15.246586	-13.022749	-16.840162	9.6369095	9.691969	8.064393	13.356804	13.917402	14.524478	7.3667493	11.856009	12.253294	10.792622	10.567154	12.798742	10.347124	12.383572	5.476337	5.3664727	3.6065338	5.649699	10.287935	13.26177	9.903573	11.913281	14.073409	12.672569	16.352543	19.788738	8.779641	7.117412	9.593294	15.427629	21.282738	15.668805	12.510931	-23.76065	-17.80901	-8.753642	3.4954352	8.018896	12.617258	-7.542341	-16.902262	-25.616306	-16.111954	-11.5974655	-4.3123097	5.685545
¸ßË¹°×ÔëÉù´¦Àí (67).mp3	9.915844	18.758339	14.484501	16.40913	11.216736	6.562266	-11.259022	-11.735163	-9.876723	-8.619923	-13.312979	-8.966845	10.8705845	10.812603	11.693209	0.07228976	-3.8537312	-7.0185328	-23.57572	-24.77651	-29.624582	1.3245332	17.830292	23.934742	1.6444442	-1.5830569	-9.888763	7.37095	-4.5423	-13.196959	-2.6708856	0.4652971	-0.57714814	20.358793	15.094689	5.0934887	3.520577	7.452952	6.0656734	-0.6287895	2.406072	-0.49361375	-30.803804	-31.168377	-25.916065	-8.797896	-11.781143	-12.8052635	1.2215712
¸ßË¹°×ÔëÉù´¦Àí (68).mp3	2.718701	9.180154	15.418442	13.294191	13.042955	16.07069	12.4238205	0.5921283	-7.327005	7.219545	5.020824	3.2043831	5.063368	6.677508	9.822433	9.280048	13.945458	9.182732	13.900402	8.762574	6.3711405	10.803883	17.077797	14.624693	6.4422464	3.1390357	5.086577	8.200753	8.185712	9.280582	10.252088	8.95411	6.820641	2.1182585	0.6400806	-0.24233699	12.865158	6.9875684	5.2224097	6.0483866	3.1525798	3.2578542	3.962568	-0.35346925	-1.2120236	9.80478	11.373764	13.030781	-3.9930294
¸ßË¹°×ÔëÉù´¦Àí (69).mp3	1.4027143	-2.7740195	-3.7542462	3.9252844	1.1127363	-2.429378	-1.2387857	4.4251566	2.442046	7.5555983	7.0174417	5.6017637	-10.229764	-5.325336	-4.4234133	1.3230517	-7.7275863	-4.994605	7.5228014	7.2980924	0.5631558	2.9111533	4.4241257	3.0699852	-3.2541325	-0.89112604	2.752094	4.382881	3.0793424	5.261731	8.629721	0.7504133	0.07390612	0.299144	1.1782112	-0.39442998	-2.741184	1.6417152	1.8159796	16.099918	8.044866	3.2895286	6.793393	5.837637	3.419621	-13.52816	-16.971313	-23.264317	-4.084812
¸ßË¹°×ÔëÉù´¦Àí (70).mp3	21.154364	18.616224	10.950555	10.175331	13.802602	15.241152	6.3850307	10.671075	8.040367	8.646123	14.431001	18.939438	6.919573	12.723604	7.11809	26.124886	37.571392	39.099327	21.014246	19.654835	14.228954	14.081011	17.463045	15.623848	-2.9784029	2.5275068	3.0248058	-3.394185	7.945839	10.890215	18.129387	20.35872	22.2193	16.830116	20.373274	24.243801	11.55891	14.7523575	17.107079	23.146683	22.882677	19.630047	-13.380417	-9.510431	-4.7016907	2.5839906	7.626411	4.570074	9.989948
¸ßË¹°×ÔëÉù´¦Àí (71).mp3	-0.86891574	-0.58152306	-7.014954	22.860912	26.184496	27.662848	29.816624	30.68533	24.090656	13.838993	12.486141	17.794146	15.747818	20.712975	12.971094	11.419527	15.490997	18.03104	23.237022	25.238853	26.977428	-11.486086	-11.642063	-8.432029	15.716972	9.566822	-2.0159657	-7.6656466	2.9621832	7.5043173	4.770794	-1.5661438	-7.768791	-1.2885308	2.9280915	-0.9604151	-10.761068	-0.53596014	-3.0304108	-4.1988893	-2.105299	-7.5462036	3.1973042	2.4514384	-10.417256	5.888404	4.7785735	-3.7435796	-2.567436
¸ßË¹°×ÔëÉù´¦Àí (72).mp3	-10.310666	-8.190397	-8.373083	-10.351448	-6.4808483	-5.149119	1.7057965	3.6707597	5.832429	-0.04659024	4.7766657	4.5253725	5.4021397	3.3583093	1.2882814	8.690999	10.03834	8.020504	-4.9343095	-6.2363977	-5.401726	0.5367366	-1.5295671	0.16742319	9.745394	14.319658	15.692007	5.4684296	-0.6155653	-0.40634245	-4.189967	-2.1985035	-1.1031384	13.312122	4.649171	6.2493706	-0.574868	-1.8808857	-1.7195435	5.672574	4.979279	5.386728	0.062678255	-5.8674135	-11.885684	3.2373803	8.542039	4.7921467	5.935236
¸ßË¹°×ÔëÉù´¦Àí (73).mp3	26.885265	22.091911	20.385904	10.869096	10.710798	14.870806	-6.3662286	1.4192835	0.8541297	3.4359598	-0.75864786	-8.853968	15.839235	13.91983	16.919588	3.5002122	5.6424665	-0.37529472	3.0632627	4.752234	0.34651572	-6.9372463	-0.87754583	1.9438443	11.311459	14.646259	19.454742	5.1939926	12.343449	13.344015	10.512569	13.930733	12.721688	-1.5637834	-0.2974329	3.3797786	13.300894	13.03665	13.680252	10.211729	11.506836	7.6531553	10.734024	12.457815	9.611454	14.725722	16.085073	6.6661053	21.723255
¸ßË¹°×ÔëÉù´¦Àí (74).mp3	-8.327057	-7.8615093	-11.45092	-16.979702	-9.77754	-14.679283	-11.867855	-4.152747	-6.0936174	13.090223	13.816047	7.19517	-1.9637909	3.000091	8.566605	8.111919	10.994878	14.279982	4.8860826	3.574675	0.20276177	3.876355	6.8496466	5.0816984	1.8168318	1.1297699	-7.544612	-7.103855	-7.785596	-6.4621105	-2.9367378	-6.5542264	-6.510069	-1.4069053	-0.7724564	-2.954453	-8.337727	-5.8685017	-0.52545357	-2.1634297	-4.056716	-1.6372031	-11.821494	-6.24759	0.57145715	-2.9749436	-3.08013	-9.453738	7.29502
¸ßË¹°×ÔëÉù´¦Àí (75).mp3	-22.436974	-22.031311	-27.112206	2.907239	7.851948	3.0882354	2.3088973	-3.0514305	-1.4923306	-7.2883873	-0.5535564	5.032275	17.317875	17.599876	18.649033	-7.783489	-5.0917683	-0.763694	2.6990132	6.400549	8.749354	2.117358	1.097271	-3.5036662	4.4886417	7.366419	3.6649158	4.3335752	6.989975	8.619583	4.308796	7.1481943	16.547405	19.923452	20.401566	12.988795	5.38857	8.4253235	11.437813	1.2064897	3.668838	-13.080601	-10.066185	-6.7665186	-6.0307927	12.110026	9.273596	7.5037675	9.868621
¸ßË¹°×ÔëÉù´¦Àí (76).mp3	1.4115295	3.9955559	4.704814	-10.838594	-5.4877987	-2.812851	0.65836185	-3.3338647	-6.8429837	5.6043625	0.8206705	-1.3174739	5.4544787	6.6778936	4.6515145	5.981409	8.933547	10.086967	3.964799	2.3009872	3.6883802	-1.0960741	-1.3221447	-8.940138	-0.76223373	-1.4760224	-5.7819395	-12.653435	-2.3534336	-4.9003377	-12.081205	-11.862085	-8.5168915	3.5293245	2.2475162	-0.6795961	5.306862	4.3346763	6.7444496	-6.3706408	-6.603076	-6.7952147	8.036289	4.8011737	4.989896	-10.038719	-4.9757457	-6.593371	8.277261
¸ßË¹°×ÔëÉù´¦Àí (77).mp3	12.486578	9.000194	9.317543	2.7997932	4.2433376	4.720645	10.215294	10.635558	7.6333923	5.8718624	7.1514378	4.0871525	3.852458	10.040781	15.368702	10.449469	3.0102975	-7.8495226	4.252288	-0.20434532	0.046935856	-9.68038	-6.4127073	0.8209832	-0.9721609	0.5369028	2.6088612	-0.56356627	0.3527527	1.018862	-7.081323	-2.0558927	-3.8958616	2.784214	3.203238	1.6203183	3.8198013	6.809096	12.2779455	9.666108	11.78268	11.443809	21.285637	19.472887	15.7993555	13.054626	19.147652	18.823633	13.803165
¸ßË¹°×ÔëÉù´¦Àí (78).mp3	25.179325	26.246399	27.599127	15.594889	17.992325	27.51073	32.08732	35.110657	34.870197	24.500576	26.216488	23.88392	15.527216	21.118782	19.475649	14.89724	21.46248	27.293736	38.79761	38.2378	33.650208	16.400042	21.600588	29.463799	13.391029	15.382073	11.822332	3.7226164	14.664476	12.146949	15.489138	15.29447	14.014955	12.663616	24.411968	33.940563	28.04147	23.639935	14.173031	25.070309	28.427692	22.33079	27.309181	29.003925	19.006432	8.982906	11.720345	16.361929	21.65033
¸ßË¹°×ÔëÉù´¦Àí (79).mp3	-2.7845383	-0.41869402	2.0777273	3.4357333	3.7712955	4.8672943	-8.213223	-13.660166	-11.128977	-6.259753	-7.724954	-6.6967535	-8.73363	-9.348985	-7.681085	-0.14844441	0.9549619	1.3483542	-3.7318234	1.2300053	5.126503	4.199527	6.2142715	9.557365	-1.7410458	-0.45560372	0.8560274	-8.449831	-4.9468784	-1.1474433	8.865425	10.605221	12.018531	31.029722	28.64706	31.278343	-0.9615547	-0.98614985	5.0428286	7.575631	7.019824	7.965746	-9.260139	-6.7893906	-8.180614	24.66626	22.027807	12.86607	24.264763
¸ßË¹°×ÔëÉù´¦Àí (80).mp3	13.162458	12.630875	17.195099	-5.4210625	5.2925897	7.666976	14.526165	16.445393	13.990113	12.077908	14.929974	10.201485	9.92284	6.35104	5.550897	-1.2454062	5.532283	5.190235	-0.91116726	2.068783	-0.9305602	9.833929	8.785713	3.0783386	-0.50114787	2.9331727	1.6385422	-5.52063	1.7687552	9.9647875	7.9088707	7.6901784	-0.28771514	-6.824856	-2.4879074	-1.3483005	8.972563	2.48491	-4.928982	20.88609	13.351629	4.9474716	2.9095278	-1.4644938	0.5092015	10.862443	12.485916	8.872187	7.3258305
¸ßË¹°×ÔëÉù´¦Àí (81).mp3	-0.801693	1.8047272	0.48313528	7.8482995	6.584404	10.4503355	1.3755054	6.429001	10.310919	15.134134	6.614048	-0.15728188	10.310667	8.527073	3.3625698	2.1821167	1.4447318	3.6886272	2.4382632	4.24181	3.9238374	3.545315	1.3379543	4.4760704	9.181505	5.9531393	3.7002094	8.337181	10.778961	12.174959	0.31682974	2.511835	-0.350901	9.292118	9.30055	8.111607	5.715617	17.042572	13.83836	-5.450618	-4.2472186	-10.352026	11.773828	11.85618	10.14576	10.956409	7.8465776	2.6206875	21.16419
¸ßË¹°×ÔëÉù´¦Àí (82).mp3	12.872774	16.417992	13.403442	12.815773	13.388245	12.941467	9.232992	20.148214	23.928001	-4.704524	0.9489634	1.016695	7.663863	10.591384	3.6314425	2.8364925	8.522168	14.855501	11.744428	16.793022	20.235445	27.391808	24.387306	18.40908	4.4777193	3.1227443	1.9990842	5.7253156	12.962946	13.475529	11.719067	17.280766	16.913609	2.9448855	1.2906554	-0.16977078	8.603099	14.805124	18.129822	14.3588505	12.203062	12.047968	13.485351	15.434284	11.634792	27.165138	25.32991	15.247414	30.9942
¸ßË¹°×ÔëÉù´¦Àí (83).mp3	12.037199	5.9024534	6.493703	15.213284	11.772989	9.785131	9.250597	4.347106	-1.2721374	9.072916	9.400469	8.900278	4.3256893	2.7320373	1.8238316	4.8462305	2.0480318	4.61112	17.606777	21.125061	18.701424	16.453348	23.917007	28.988981	4.0070934	13.650263	14.292393	15.279366	16.185036	16.695301	26.609081	24.995457	24.43294	18.103273	17.462893	11.478474	5.462286	5.8266964	6.8588486	3.5979006	4.557722	2.163835	11.470809	18.015287	18.378689	15.912842	13.217104	9.267335	6.8932934
¸ßË¹°×ÔëÉù´¦Àí (84).mp3	1.7775784	3.3678207	3.178232	-14.358769	-6.112573	-0.99754775	1.2070726	-4.3968754	-13.343259	-14.689777	-8.886702	-14.420513	3.2040057	3.9123778	-0.060617685	7.785018	3.8178544	6.836565	3.1545062	-2.7080512	-6.703894	-1.482715	-1.5579768	-2.2859204	-3.5217738	-6.3681746	-9.217178	-14.317846	-16.92642	-18.09882	4.2298098	-1.7473845	-3.2834234	4.140702	7.739854	11.63924	-2.101414	-0.9948045	1.680947	-3.199303	-3.6391368	-2.327229	0.15855595	-3.4895625	-4.51092	-2.348311	2.2775106	1.8344704	-4.1080084
¸ßË¹°×ÔëÉù´¦Àí (85).mp3	9.944203	15.3484745	20.283169	18.275581	20.030987	19.49977	0.31418908	0.45939955	2.8370695	3.6814427	7.3704295	8.84532	11.382667	10.177237	9.450514	2.9616299	8.381175	14.807486	10.221795	12.916384	13.726425	-13.777138	-1.8446698	0.25041527	8.787027	6.63124	1.3635502	15.34235	20.095581	17.892374	10.388688	20.763931	27.411226	0.63138175	4.3965144	5.079724	3.9323862	5.307232	5.5942817	4.6166697	5.456826	1.7903885	16.20626	18.4143	17.8737	3.868894	4.421488	7.539339	-8.497726
¸ßË¹°×ÔëÉù´¦Àí (86).mp3	7.504546	9.3667965	7.076871	9.175262	8.162725	4.123767	1.4212843	0.5092006	-2.9725108	1.3842006	3.1154196	8.931879	-6.712411	-0.7160047	-0.17979532	7.123847	12.540615	13.977922	-3.278463	-0.29873484	-4.99376	8.708421	5.9927077	-0.76792073	15.36603	12.588678	3.8295853	5.897359	10.407425	11.434458	0.32228446	0.90809256	-5.0565357	-11.096003	-2.558578	3.4361649	-3.1984642	0.10739446	-4.0213346	0.121302366	-4.4707375	-5.8801394	-1.5829093	1.8704014	7.2020574	7.2367907	5.291624	0.9693016	0.98729366
¸ßË¹°×ÔëÉù´¦Àí (87).mp3	19.361897	23.912983	15.065292	7.583118	8.169935	8.675523	8.829952	19.4633	25.348293	-0.2868563	-1.7559799	-6.911708	0.25954428	7.052189	0.5497892	11.745007	12.509575	5.6542478	4.361925	10.784765	10.851471	4.167307	2.382515	3.879645	-10.584287	-2.4993548	-6.493616	6.0799294	10.437668	6.997673	10.392969	8.795757	1.1697814	26.533474	23.67596	6.8670454	24.486496	25.863167	23.23516	-2.1475248	5.6525116	0.29516897	23.802475	23.235043	17.535097	14.484864	23.332695	23.668154	-6.4252577
¸ßË¹°×ÔëÉù´¦Àí (88).mp3	3.406781	5.2953634	4.7422776	-3.1063516	1.0139289	2.9045587	8.8456955	10.880226	8.010933	4.627884	8.7683735	4.8323183	2.8384488	1.468308	3.7572742	6.6043997	4.8613753	-1.4571394	20.902395	13.769144	7.5893965	11.298783	8.278792	-3.2393007	-0.6173841	0.27817985	-5.8642	5.859338	7.346134	7.0833483	-3.3792539	-9.8112135	-18.960394	3.7345152	3.5683005	2.5179138	-5.8239675	-2.8973408	2.215432	9.60346	8.347256	14.57238	1.166981	-0.48525906	-5.6063347	-0.23083156	1.1408279	1.4743801	1.5260499
¸ßË¹°×ÔëÉù´¦Àí (89).mp3	10.1982155	4.9500756	1.6374371	2.9896612	2.9834235	-2.7261896	11.275072	4.9025865	3.6822805	-13.344788	-9.470678	-8.01361	6.0519753	0.8438101	-5.6967273	5.2412148	5.7300606	5.015894	8.169555	15.121187	13.282166	5.0947437	2.0448782	3.9448733	-1.7063656	-5.837866	-0.14063478	-9.807949	-5.0965166	-3.908042	3.1996431	1.6158221	3.815558	1.1634732	-0.9735173	-0.1819233	0.83783925	9.093021	6.712536	2.247346	3.345873	-0.96755815	3.5517883	6.935114	4.09229	14.512283	7.4160886	8.396896	15.149856
¸ßË¹°×ÔëÉù´¦Àí (90).mp3	-7.8695993	0.3307407	5.0123777	-2.3691537	2.9285133	8.892727	-3.8126075	3.7675061	7.6941223	-4.6298246	1.1074208	0.5718422	10.827642	7.6625786	5.0759315	0.7508379	0.8497913	-1.0727378	8.136432	9.592625	6.76035	3.2388945	8.172495	10.553819	2.1035628	4.3893948	5.938072	14.627844	6.9551315	0.78951555	5.9296694	7.588793	8.780239	9.749989	10.282815	4.6221457	3.3372831	6.9040976	5.220332	4.8585167	4.617377	-3.6440127	5.0154467	10.144268	11.173765	9.147826	9.690092	8.95941	8.059481
¸ßË¹°×ÔëÉù´¦Àí (91).mp3	-3.1839418	-1.6809609	-2.387882	0.40666407	3.0354753	2.319891	-0.39073426	-3.418758	-7.1512775	-0.05928707	3.0119538	-0.54608417	-6.85001	-4.703011	-4.753805	-3.8479328	-2.2573721	-5.9053154	-12.537291	-7.930848	-11.520868	10.345791	13.529659	13.4780245	-4.0724835	-5.002377	-8.643687	-0.8430779	3.6849647	-2.6499844	-7.304508	0.9502317	3.0326266	2.8053892	1.7574378	4.072066	3.673061	3.1575146	-0.2716412	3.736362	1.6948109	-0.63818574	-1.6848125	0.89011407	-0.17083716	8.421931	3.891309	5.278663	4.974611
¸ßË¹°×ÔëÉù´¦Àí (92).mp3	14.840705	10.985098	6.7345357	12.249345	12.25322	9.130639	-0.96384513	1.2484623	5.4920864	14.588621	16.360666	10.77524	8.500498	9.529129	10.156656	4.340498	6.2428474	7.093335	-2.4362721	4.3055177	10.178097	-4.130066	-4.3896203	-4.5518837	-3.9283435	-0.89807713	5.733881	-6.0190563	-2.3629107	1.3117838	0.47151843	0.9546639	6.101788	5.33205	-0.107362926	-0.2903479	4.711358	8.711541	6.781462	24.108257	18.940481	9.83143	12.837404	20.499058	26.49772	13.309065	11.966711	6.249449	2.7998824
¸ßË¹°×ÔëÉù´¦Àí (93).mp3	5.3097944	2.0039003	1.3736321	1.6141894	6.6564546	7.6417074	3.4090083	8.8786	14.013023	10.9271345	18.589317	15.830714	10.374901	8.489086	9.221069	15.54637	16.011932	13.855232	3.0366738	9.671907	11.019664	-0.50669867	8.895648	12.255864	11.968454	12.641737	15.542509	3.9743478	5.3091784	2.738111	5.452339	4.67174	4.441693	8.044983	7.622615	5.025058	7.279623	6.772093	-1.1405365	1.1946131	8.005084	6.9069824	5.398388	7.5531106	4.202742	-3.5107982	1.895364	4.9116077	6.201621
¸ßË¹°×ÔëÉù´¦Àí (94).mp3	-1.9662687	-1.5703135	2.6385574	-11.134273	-7.8358	-4.6395383	-2.0054128	-1.6551276	-1.9188714	-4.169254	0.30479175	-0.67534274	2.2734423	3.096839	4.316862	-0.083515674	-0.049223572	-5.7756395	3.2197013	7.7963276	3.1505737	-17.979868	-18.856731	-18.595264	2.633398	1.408442	0.5857558	-5.3097396	1.4670115	0.7925817	-0.6968552	4.2805758	4.229	4.499791	8.386744	8.708525	18.653755	21.011585	17.993198	-3.3022752	-10.871216	-8.549076	-25.818605	-23.4166	-21.928955	1.4076614	10.672111	15.20229	5.8412733
¸ßË¹°×ÔëÉù´¦Àí (95).mp3	12.230856	9.299299	7.1080933	3.3375952	4.429232	6.9918513	-0.86908686	-0.30870366	4.193654	11.293512	13.164475	9.779626	11.195927	20.307417	12.495148	21.919544	29.536776	28.248575	15.452469	16.08741	12.987373	12.52584	16.582058	17.289503	6.235269	-1.2846115	-12.083446	-0.28018665	5.6013565	7.7965884	23.094769	21.681276	18.409843	25.293203	23.6596	26.107784	9.8515	10.533877	16.236265	9.418301	11.433466	7.2497306	9.735432	12.4793625	7.2785225	-0.30866486	8.883596	20.083382	11.347894
¸ßË¹°×ÔëÉù´¦Àí (96).mp3	7.4721546	15.996229	18.031427	-2.452941	-4.5551414	-10.900389	18.92144	6.063338	4.1180325	0.20434988	7.153262	5.394079	1.0885454	3.0053883	-4.1545687	-7.773482	-1.755906	0.7240338	9.36792	16.253025	8.089818	-2.9595957	-5.525619	-10.066568	15.209866	12.51827	10.71418	4.2493963	7.430082	10.015557	-14.768307	-7.7794104	-2.5018525	6.724781	15.197492	17.583384	19.902382	19.864368	25.134212	2.2046914	1.0731027	1.4251214	27.757278	23.399597	10.91835	15.020634	8.0691185	5.6543875	-11.153896
¸ßË¹°×ÔëÉù´¦Àí (97).mp3	6.063254	13.285824	13.545158	0.5787895	4.9259815	15.7521515	17.911453	11.688438	3.9695508	-10.463909	-6.9394197	-11.622215	13.002594	18.527966	3.42096	5.621277	10.766146	11.072776	25.600222	19.012318	7.082727	12.933153	14.459265	8.939409	39.008568	42.642574	42.250618	8.923065	14.118428	-0.8361011	7.2331066	9.860841	3.4733293	0.02099812	6.722011	9.41223	18.546276	21.542835	23.55082	28.876457	24.874107	17.08174	-11.606829	-2.5689497	1.2919074	8.742308	13.221385	8.28085	19.629513
¸ßË¹°×ÔëÉù´¦Àí (98).mp3	0.96710896	3.8434644	-5.2337356	11.857321	8.98416	9.309332	-6.300914	-8.581683	-8.373358	-10.368551	-6.060583	-9.369345	2.5191267	7.2713585	8.152292	-1.8761511	6.4500093	8.64013	6.760907	1.1750125	7.1392946	-6.4997063	-3.5807781	-1.5952138	7.9835496	12.81748	10.599028	10.187727	7.1273117	9.829121	-2.4985447	-6.376464	-1.5750747	-2.017951	3.9192991	2.82615	1.0932	-0.032254845	-1.7069032	-6.7436905	-10.815657	-14.404484	-4.366731	-4.6615453	1.6620928	0.05557251	-2.8133793	-5.793629	1.4095385
¸ßË¹°×ÔëÉù´¦Àí (99).mp3	-4.138132	1.3528229	2.1717083	7.130987	9.482792	12.644329	21.487003	17.758625	10.8700905	6.067259	2.35277	6.5396733	14.213488	11.304868	6.1343174	-2.7600389	-2.0001185	1.2308154	-3.0671723	-0.57986754	0.5968022	12.610844	9.453764	6.3184733	1.1319798	0.8006473	-0.06026274	2.9828403	1.6905761	1.3984613	13.528763	8.321159	1.9428728	7.3088446	10.748461	7.4722223	-0.004548252	6.4054003	13.043582	-2.381612	1.0345453	0.4907003	-0.43569368	6.6403894	8.622211	12.804174	11.632269	10.677131	6.546693
¸ßË¹°×ÔëÉù´¦Àí (100).mp3	-24.178692	-21.126274	-15.799009	-3.8017015	-8.9115715	-13.051445	-14.004328	-20.679008	-28.370945	-11.655732	-17.457088	-16.337143	-13.229875	-16.829605	-17.109245	-14.570953	-18.014973	-13.524639	-17.429165	-18.329475	-15.360529	-6.068427	-10.331653	-19.313208	-10.122446	-12.107649	-10.701517	-19.547668	-14.978033	-15.836035	-27.218136	-17.703896	-10.6776905	-11.77057	-18.157217	-16.199112	-8.22344	-7.171795	-8.846561	-16.70272	-15.747116	-8.76498	-13.051012	-9.670597	-7.1207857	-9.915203	-6.6767497	-7.8552723	-14.451633
¸ßË¹°×ÔëÉù´¦Àí (101).mp3	5.577471	3.7178233	-3.6128426	8.297898	3.3579917	8.369974	4.7152357	6.7813735	6.602485	-17.939806	-12.893635	-18.809265	6.830025	7.134657	3.0810812	-0.48246723	4.5230556	7.0411253	0.81220865	2.5852113	1.5164661	-1.741247	-0.47103322	3.6984866	8.553564	6.016842	-6.388706	0.73957705	9.401565	7.038532	-0.59297055	5.9302535	7.775348	4.5452647	4.605732	-1.0845054	-10.961514	-10.908726	-8.533094	4.802375	-2.2484477	-8.27295	-4.221208	-7.007779	-3.9010406	-3.4914422	-2.8212473	-6.9611444	-10.400221
¸ßË¹°×ÔëÉù´¦Àí (102).mp3	24.434383	24.033747	12.731478	10.889532	12.835777	11.952135	20.45998	17.908567	5.177114	26.115993	22.073042	19.440552	23.664967	18.357069	16.389433	24.251167	20.027966	10.328134	24.821861	22.78463	21.617853	-0.6206375	2.1122274	2.2332616	23.059782	19.730947	19.807596	2.5837953	8.904846	15.812677	8.179642	18.521843	22.072441	8.711875	5.4464607	12.722216	12.94714	13.961241	12.505276	12.537559	14.080189	8.150236	18.444847	15.159954	11.234361	4.992621	0.11825976	-7.808845	16.785885
¸ßË¹°×ÔëÉù´¦Àí (103).mp3	8.8651495	14.397568	12.064922	14.823008	8.151959	6.082057	1.1839197	2.7299652	0.15123966	23.820099	21.47216	23.405422	6.4823856	8.340759	6.346589	11.315561	16.811577	11.805176	12.337196	20.988495	20.35062	9.821594	13.725058	10.429438	9.9239235	14.885855	13.728749	2.2404313	5.2831955	8.802299	1.2699791	4.640913	4.2265606	17.150707	10.014139	5.06953	9.954876	14.646355	12.018909	15.024097	17.569296	17.427076	0.41371647	-0.47313407	-0.36633423	-6.436411	-4.5383253	-3.1470342	7.123539
¸ßË¹°×ÔëÉù´¦Àí (104).mp3	-18.513243	-5.287277	2.830628	0.017834783	-0.17997861	8.916974	0.74148744	6.6900096	5.300269	1.4128947	9.527406	12.048593	-3.6250453	0.25683147	-1.1673553	18.322079	21.908657	23.493187	20.126328	16.453289	13.236797	8.649742	11.844763	14.582975	5.6143007	-3.2599769	-8.018143	11.941843	12.809769	14.9015045	7.409436	2.9512153	2.7450938	-5.420453	-0.36849746	4.5213737	20.22638	14.750393	6.0969677	0.68771696	4.5101566	1.1525142	3.7073596	6.99207	9.919411	8.565905	5.975585	6.3534346	9.7544985
¸ßË¹°×ÔëÉù´¦Àí (105).mp3	18.286884	14.213018	8.140417	15.397488	10.802537	4.1209564	-8.905627	4.121469	7.161194	8.527112	8.468922	6.0703506	2.0506737	10.556238	14.44488	2.8391738	-1.7527294	-6.669816	0.67254394	-1.9409515	2.3872786	16.132904	19.56941	13.026864	17.30143	17.947956	12.15527	6.458186	5.8779907	3.5926187	10.485327	13.477102	4.5506897	23.806805	29.212692	24.086222	6.4076653	6.437111	4.21256	5.459878	8.274065	0.5509609	-0.32922885	8.19721	6.605378	13.247568	16.600712	20.175812	19.163498
¸ßË¹°×ÔëÉù´¦Àí (106).mp3	-2.6306286	-0.8571159	1.3602723	3.7379537	11.147964	12.266739	15.069822	12.675585	0.95744705	14.946289	11.23238	1.5631622	-6.416071	-4.8847327	-6.019214	0.65589213	2.5105622	4.4515443	-0.7069612	6.8137884	5.2045493	-3.4179919	-0.9659898	-1.3685791	9.442727	5.781661	-6.3060064	4.5025663	2.0698748	-2.5377553	0.18559808	-1.0063184	-12.832012	-10.3082695	-0.38945702	2.247705	-4.2134438	1.4082233	2.8767476	4.3288603	0.23433648	-6.138706	-1.7955902	-3.3212082	-7.201556	-3.0979414	3.482873	2.9267766	-2.9199357
¸ßË¹°×ÔëÉù´¦Àí (107).mp3	3.961102	4.491266	3.6795664	24.163204	22.908623	18.5947	24.668633	20.308361	9.672777	8.224274	11.099825	12.52779	9.430077	16.492447	21.508837	14.524176	17.770683	20.141222	13.663042	19.682262	13.420319	15.394644	12.577105	4.4340734	6.363536	14.431326	16.852905	9.482809	10.50708	5.7484007	31.1821	25.097204	19.610363	17.838608	23.969614	20.141502	31.319796	26.348711	18.302038	17.687693	19.7805	15.299709	15.701079	20.354692	11.940801	24.761513	35.549526	34.491905	7.3438168
¸ßË¹°×ÔëÉù´¦Àí (108).mp3	13.154469	9.741409	6.8564024	-2.3910265	-0.21085942	-8.025045	-20.890326	-9.485632	1.9933585	-6.6535597	1.1594714	8.156734	2.0093167	2.5730584	3.388914	-6.053137	-2.8810484	-0.4130357	20.166546	12.635508	11.962554	4.3060136	14.52659	14.592282	16.054531	18.307201	15.614109	18.290405	18.335857	15.946711	14.854111	18.82373	17.740938	2.20687	2.5044274	-2.9768538	12.834347	9.719583	0.23516199	5.6141286	5.21445	-3.8544955	-0.5994102	0.8821402	7.039459	-0.7491206	7.6372805	9.570045	5.094221
¸ßË¹°×ÔëÉù´¦Àí (109).mp3	19.582287	21.518063	19.066809	8.241577	9.265942	13.526489	19.34639	18.895699	17.633713	18.056808	17.00156	14.583294	10.655994	11.054588	11.390724	11.914137	16.645954	14.561919	3.8643942	9.004309	8.486246	10.306095	12.244669	6.67966	14.643234	14.177141	14.212393	0.21820652	5.2729025	2.7937665	6.658972	9.922216	8.732432	11.380989	12.955549	15.44048	10.126706	11.895887	10.462227	22.89365	18.304237	12.926925	16.441027	17.98769	17.423325	21.70937	22.911774	15.446567	16.123123
¸ßË¹°×ÔëÉù´¦Àí (110).mp3	12.748106	22.269176	19.223892	19.16848	11.261124	4.586088	22.27721	24.997128	25.845058	14.100975	10.188449	7.977534	4.5785217	1.3648918	-6.919398	-11.165827	-5.6875057	-6.7151737	-4.468342	-6.6864347	-8.99725	-30.044838	-32.88405	-39.035194	14.187756	14.451705	1.6480236	-11.18569	-7.6206255	-5.188636	-15.105911	-4.917354	-2.6143193	-5.333652	-3.3368158	-1.4928149	1.0435098	-2.4766276	-16.60925	-2.9629924	-5.597667	-5.789678	-12.535781	-7.2564335	-5.662187	0.12139058	8.756134	17.925186	-9.96419
¸ßË¹°×ÔëÉù´¦Àí (111).mp3	-4.783865	3.9412522	1.0407397	4.0475984	5.2546	3.1708791	-0.7591561	4.858951	6.4295735	6.954149	10.462533	15.249264	-2.2476606	2.7213922	4.1490526	-3.3632283	-0.5811774	3.5507584	-6.5381203	-7.7644114	-9.135874	24.672905	21.644892	13.193063	12.888333	14.299707	12.273157	17.469597	11.776669	2.157607	-1.0174865	-0.3424524	1.8349428	4.9853354	9.302123	7.330031	9.688127	12.192786	5.477991	4.009268	5.774435	9.470659	-6.6831365	-3.8027306	-3.384643	6.19678	8.513962	6.8844175	2.2508543
¸ßË¹°×ÔëÉù´¦Àí (112).mp3	12.945517	18.24818	18.026876	4.521249	14.219912	13.613912	20.913626	23.043373	6.6736474	27.305107	26.359707	13.942961	9.088905	13.320016	17.273829	-0.16532053	7.4078712	7.6987486	8.480383	9.727116	-0.73124766	9.298447	18.89915	16.141558	4.942192	8.54752	1.4855416	13.34629	20.607859	18.774887	30.252563	25.30304	22.383696	20.399273	13.882944	7.5136147	12.561731	25.53358	27.148628	5.2140875	8.499364	1.184579	12.299484	20.105232	10.447842	7.346882	19.255444	11.847628	12.673166
¸ßË¹°×ÔëÉù´¦Àí (113).mp3	0.86114633	-2.2380655	4.48137	-3.0607386	-3.538045	1.6178973	-13.590498	-8.278349	-2.3394787	-3.8398852	2.4508638	6.41591	-14.682802	-12.416978	-12.503299	-24.246754	-7.7608323	6.605368	-12.977385	-9.291826	-10.589184	-9.198356	-5.073225	2.9894052	6.20499	4.5197716	2.405453	7.097088	5.3370876	3.1556785	7.4296236	9.094806	3.7625937	0.1417903	7.602028	11.991074	11.338869	9.81068	9.525265	-7.364674	-8.949167	-10.974928	0.88830763	-2.5152674	-6.5401473	-0.21210137	4.498404	0.39947647	-2.372179
¸ßË¹°×ÔëÉù´¦Àí (114).mp3	11.453422	13.724985	3.7147293	9.733944	12.197736	8.286476	3.901733	2.785718	1.7738538	-0.006632209	3.3633246	4.3612146	2.3603804	1.828217	3.1068866	-9.905216	-3.9984725	-2.5297296	-1.6004281	-6.983267	-16.691223	9.198904	2.5184827	4.0045786	1.5905131	5.8314514	7.2811065	12.909616	16.218962	10.807215	20.028673	7.337416	-3.466095	1.176672	4.5196075	5.271207	1.9335849	6.1991415	9.4038	3.2378702	2.1824517	0.08986613	7.4874096	8.343172	8.166359	8.377889	8.893948	13.335812	9.119919
¸ßË¹°×ÔëÉù´¦Àí (115).mp3	-13.051244	-8.873438	-12.626885	2.312094	4.1001945	4.8378973	-4.664711	3.713768	4.793343	6.5050945	5.297724	3.913497	1.0788727	4.664345	6.3749027	-3.83994	-5.365345	-5.1919174	-0.095282115	-1.4908952	-6.000346	2.2930348	0.89466083	-9.301125	-10.381396	-11.756802	-11.941643	5.11076	5.106405	5.3838897	14.944294	11.648607	3.832883	-13.502241	-15.36005	-19.863441	-5.275493	-5.939133	-4.9721184	1.1511087	3.7476664	-0.010410547	1.2209935	0.11316693	-0.4248817	5.0572877	-1.9520293	1.8316773	-1.2062838
¸ßË¹°×ÔëÉù´¦Àí (116).mp3	2.2789226	0.81971014	-5.5882044	-16.555855	-12.211908	-7.9866056	-12.109427	-13.7313385	-13.14414	-11.575151	-8.878663	-11.737645	-6.6925764	-13.545462	-18.7396	-6.1614437	-10.394178	-12.07346	-11.917761	-16.176601	-20.584518	-16.932247	-15.382355	-18.863483	-2.200105	-6.0930147	-3.46626	-5.315966	-11.442165	-7.988677	-18.165783	-17.962572	-20.069208	-21.604069	-17.187458	-23.421785	-18.936409	-19.305462	-15.400496	13.480913	6.700942	6.9285765	-3.4909563	-11.361726	-11.033825	-9.090477	-5.209782	-3.4538832	-12.25124
¸ßË¹°×ÔëÉù´¦Àí (117).mp3	3.4835587	6.1763062	1.7353258	11.061541	16.409325	17.007366	-11.103106	-4.880788	-9.618675	1.6298234	3.261969	5.495452	-8.24331	-4.8886976	2.121989	0.46166798	3.6511521	4.542977	-0.4063264	2.601959	5.457348	3.6191134	5.381174	5.372751	-6.914401	0.36246002	-3.2739727	1.4512397	4.885447	2.4783611	9.711578	0.14726335	-2.5781884	6.0850916	7.3150086	6.9229345	-1.9051898	4.893898	4.378559	8.155753	7.394798	3.4331808	0.5994274	6.4910707	-0.16781995	-3.2523656	1.8223141	-5.452565	2.4245574
¸ßË¹°×ÔëÉù´¦Àí (118).mp3	3.963316	3.4911687	0.44724494	-3.1061084	1.4694445	1.5115764	-2.4787588	-0.39125085	1.2889309	-13.695955	-9.581812	-8.734104	7.48778	8.021833	6.911669	-4.264773	0.61141837	8.215208	3.2118578	3.1537933	6.0404215	18.997921	19.314968	16.91174	24.848845	27.118305	25.240692	27.981287	24.668549	24.148874	19.740688	18.269146	15.730403	20.835983	22.468872	13.964048	14.956071	19.983942	15.013861	3.2835999	7.953645	5.181206	-5.401349	0.78329897	0.17234525	10.063143	16.742136	13.010542	22.735374
¸ßË¹°×ÔëÉù´¦Àí (119).mp3	31.81891	42.684128	37.890205	22.107574	28.183588	25.201048	18.18269	16.088934	14.080151	5.4452367	2.8917785	1.7139192	-0.013196036	3.6295323	7.068567	-2.8156679	3.69669	4.41474	16.247297	19.434338	20.273014	2.1617336	-6.108153	-5.875763	-10.712355	-0.752595	-2.1163728	-4.0939717	-1.4564548	4.1094813	7.652849	13.11103	18.160582	-3.0305688	4.8744755	8.706237	10.910118	13.493393	12.861637	16.664124	19.12603	15.368906	11.56645	8.863516	9.661482	7.584495	7.957735	10.459381	19.613024
¸ßË¹°×ÔëÉù´¦Àí (120).mp3	4.048394	2.666453	3.0350442	0.8169013	0.68282807	-1.2686688	-3.1279786	-6.0571213	-7.677368	0.8859165	0.5781429	-0.47050536	-0.6735905	5.3406096	1.4420576	6.4964733	9.450428	7.201111	-1.5057328	1.0984206	4.4314938	15.786423	17.242079	14.852255	0.19942641	2.9615798	8.980888	-0.68184495	-3.718946	-5.519518	1.3924824	-3.9477139	1.1013905	15.309764	12.1644745	8.371457	6.3739834	-0.27241004	2.7800622	1.4468952	-0.30289948	-5.2368727	2.9108326	3.025872	2.155168	-0.8952309	3.1668265	6.687832	15.849928
¸ßË¹°×ÔëÉù´¦Àí (121).mp3	-8.337502	-4.2596807	-4.7543	-5.8884163	0.024549901	1.0438378	-12.894382	-8.468232	-4.9829082	-9.093647	-5.0909586	-7.136263	-7.953314	-7.8457346	-12.169224	-2.686965	-4.6147947	-9.665979	-4.2087736	-1.484037	-8.39628	-0.8619192	-2.0180562	1.2821487	0.9034169	4.39616	2.9761548	4.935547	7.922059	2.5626106	4.6166964	3.9729147	2.4143198	11.589735	2.8044791	-6.3874006	-4.5394473	-0.5084756	0.51796776	2.4286935	3.5110798	-5.4070807	6.47622	8.342886	5.2453833	3.1056044	5.543193	2.9007885	4.518947
¸ßË¹°×ÔëÉù´¦Àí (122).mp3	-3.4868493	3.9125466	6.8157105	8.849983	6.938957	4.2485805	15.561904	11.546932	16.925888	-3.8736763	-3.7774327	-0.3658569	2.6839895	0.26641974	0.48821336	14.577028	15.936928	14.837439	1.1514703	2.8704019	-0.11952174	5.017205	-4.551874	-6.9051037	3.9824026	-0.26385486	-1.9128995	10.41288	5.378776	6.7648087	-0.092580505	-0.07488987	-2.9903364	-7.0126686	-6.0261645	-5.8463144	11.398098	12.816183	18.323118	-1.6771545	-0.5746452	-4.5702724	15.141615	11.661625	8.06708	2.6813347	13.676845	19.456333	22.98611
¸ßË¹°×ÔëÉù´¦Àí (123).mp3	4.761946	5.5496716	-3.2055168	-2.224408	-2.1188524	-3.924292	-17.024822	-9.789501	-8.703225	13.523735	12.986797	1.4666507	9.581844	13.875881	15.088261	29.918125	25.921623	17.621872	19.07221	12.920398	2.120966	-6.1366153	-2.8101606	-2.6893048	-6.3906927	0.64193976	1.290344	19.697922	28.494999	24.936668	-15.037352	-8.593195	-8.978297	3.8342185	-1.980422	-9.11002	-8.430365	-6.902851	-10.424108	-20.885193	-12.231481	-11.205997	-10.54366	-8.747915	-11.910935	-11.804132	-13.386636	-15.440929	-5.107542
¸ßË¹°×ÔëÉù´¦Àí (124).mp3	29.868694	31.861465	21.217966	21.240488	24.455246	12.752417	15.738552	14.474331	15.110357	12.807344	19.273073	21.278294	31.716053	36.255928	36.590263	11.829163	22.148201	22.27538	13.690563	22.364408	23.709312	23.682167	27.08245	21.643435	19.038836	30.007256	24.133541	7.923521	12.726961	14.471978	19.966698	19.68679	12.983122	22.402168	19.096836	17.354216	23.155703	21.750622	19.005585	23.981369	6.7272406	-0.4865271	18.178982	20.151253	17.619543	-4.9222226	4.482226	7.333366	0.9318331
¸ßË¹°×ÔëÉù´¦Àí (125).mp3	7.207343	8.480627	10.892675	-1.9598846	-2.751227	-2.8067782	12.440611	10.672625	9.477324	2.21953	1.1798807	-5.3639746	-2.74433	3.4582539	4.128604	-4.736042	-5.3626223	-8.423098	2.8404915	5.863956	2.1943538	0.30237412	-0.43977904	1.9106835	2.9786148	5.370397	1.5814008	-5.668782	4.467435	8.909695	0.12703195	8.97065	9.763683	13.882673	8.5998	0.4709917	4.455816	9.31007	4.415786	9.194107	9.0384445	12.578091	-3.1309836	-0.037142605	1.5199217	7.37652	6.7569866	5.428299	-4.436658
¸ßË¹°×ÔëÉù´¦Àí (126).mp3	6.098955	10.942951	15.307945	7.9772553	7.912361	4.186346	13.827759	15.038406	13.062071	4.8319254	6.7189035	3.410054	2.3659294	-2.1968246	0.48714727	-2.2563033	-2.3323786	-1.9771185	-3.148118	-2.411392	-2.7595363	-2.6845646	0.88676625	1.8988707	10.093477	8.599243	3.3656425	0.4272862	-6.374484	-12.770374	-4.392353	-7.2990203	-6.6208825	-17.170586	-15.60269	-18.117887	-9.800428	-8.329095	-5.9083447	-11.269863	-9.355423	-8.607992	2.5422828	-2.3428078	-3.3763008	-4.4224997	-2.7391186	-11.688736	3.055841
¸ßË¹°×ÔëÉù´¦Àí (127).mp3	13.132494	14.396601	13.43857	8.634299	14.03018	13.386194	10.183228	12.238478	11.74914	9.598356	5.653162	4.3223763	-1.7498881	5.403705	12.877752	-4.192151	0.2157878	1.2226851	14.831902	11.274189	8.568645	12.527094	14.56613	10.369799	-2.3085475	1.6286514	6.20924	10.713907	10.845243	9.249924	10.443801	6.0425763	5.636204	15.461875	12.324646	3.8790946	12.639544	11.833803	11.900038	8.811817	10.929028	10.882736	9.851219	7.963584	7.6872525	5.71754	11.14011	7.464013	-1.7060244
¸ßË¹°×ÔëÉù´¦Àí (128).mp3	-4.0998836	-2.6414962	-5.2876744	-10.720745	-10.407232	-16.266825	-4.184192	-4.7797937	-9.022062	-8.654251	-6.3107786	-6.569422	-7.626382	-4.388929	-3.875071	-4.9076767	-1.9410533	-2.6353984	-6.124997	-4.354374	-6.4861794	-1.8194935	-1.7224157	2.9775422	-5.353706	-4.9851556	-7.1976504	-10.845321	-8.643672	-2.1323166	-10.283756	-3.4167647	-5.7224703	-3.2941117	-1.8185759	-4.7227316	-4.8226953	-3.5220728	-3.8692641	-11.728896	-14.078396	-12.907536	-1.108884	-1.8981599	-4.744117	-7.8898535	-7.8495684	-8.276682	-9.796297
¸ßË¹°×ÔëÉù´¦Àí (129).mp3	-4.1894674	-3.217393	-3.8122144	7.388144	1.7740635	3.2061343	2.936044	7.0093093	2.8653593	8.494225	6.5073657	4.37202	3.336832	0.67080986	-0.57084167	2.163672	-4.70218	-6.3244395	6.151205	9.217192	4.160945	1.85552	-0.12046331	1.8355407	0.74329585	1.4155061	3.9686625	-1.239393	-1.5714774	-0.9760809	-2.8661788	1.5584221	4.4271374	2.368195	2.2685928	0.6517724	13.239795	15.068532	11.632692	11.5361	12.846664	13.410254	3.1561368	3.3875802	3.6126535	7.3806086	9.316369	5.833535	8.859925
¸ßË¹°×ÔëÉù´¦Àí (130).mp3	1.217334	1.0994575	-5.2092056	1.9823222	5.618438	10.447179	-6.7389884	-3.2480788	-2.268207	1.7963543	5.6169205	9.600978	5.404769	4.4877377	5.5811996	7.8206663	0.11349714	2.2091959	6.3119392	6.9866557	6.6941285	1.7068326	1.2269275	2.4709342	2.5841243	3.3315434	3.0524678	-9.772578	-7.1544337	2.3676794	-1.5617243	2.5648234	-0.8157267	19.653538	11.234878	10.554455	1.3617861	-1.924873	-9.014248	7.15858	6.495907	10.964623	14.935146	15.764657	13.443665	12.572326	15.992006	15.585321	-8.286484
¸ßË¹°×ÔëÉù´¦Àí (131).mp3	-9.671934	-3.307801	-0.7454136	-2.9258327	-2.336091	-12.378731	0.1448062	1.2957975	-2.2019694	-8.705814	-5.899417	10.995609	-3.7889593	0.3692925	-0.38934922	5.3891134	4.761838	2.2506483	-1.0541807	-0.09519811	0.51959455	-2.026301	-3.3759856	-6.0339	-0.6659241	2.907644	-1.6574645	-12.3100195	-4.081534	-7.006987	-6.344737	-4.2771006	2.1781054	-0.29325318	-0.9997942	-0.5728898	-0.93629026	-0.93898195	5.088499	-8.540634	-4.0421386	-4.519217	0.82964134	0.25526875	-0.794345	-17.529507	-8.036298	-4.010145	-0.99035096
¸ßË¹°×ÔëÉù´¦Àí (132).mp3	0.22785752	-6.706519	-14.541689	-1.4632772	-2.7542393	-0.22001618	-2.964293	-3.3343287	-2.1058092	4.2978525	0.70020604	-0.47549093	-13.76355	-11.333372	-6.127817	-16.28444	-12.219305	-8.813015	-12.006865	-3.740501	-4.1981053	-9.741085	-8.984853	-14.036747	-15.014164	-11.688237	-14.616091	-0.9108242	-3.2897716	-9.148291	-0.7566868	-6.689608	-8.9441805	-7.415107	-8.391485	-6.8961954	4.906314	-0.82170963	-1.543287	-17.055824	-11.726679	-13.241646	-5.1911306	-8.102847	-9.085937	-14.466445	-10.111753	-13.178227	-12.522501
¸ßË¹°×ÔëÉù´¦Àí (133).mp3	1.7564665	-3.1931899	-5.5319586	-6.3267164	-3.0603437	0.572026	9.93063	11.121037	16.00533	21.632336	12.12987	10.783266	2.6124337	2.6750207	-3.4315352	-12.609299	-7.6746964	-8.86294	5.6072416	8.999182	12.040264	14.272562	19.081985	10.85923	24.84486	25.472433	20.655539	2.7007146	9.977289	20.638992	27.405373	20.237839	22.78845	17.842968	16.73573	18.207317	18.432943	23.76891	31.6227	-2.9800003	5.7939844	8.386122	2.6749532	3.0618758	20.135494	7.0004463	4.514927	1.0194856	-9.215416
¸ßË¹°×ÔëÉù´¦Àí (134).mp3	11.704264	22.49655	32.663425	1.3076781	0.5644529	5.693964	1.7752206	7.0159883	6.1904306	10.369719	10.430931	13.648755	13.794496	13.51104	8.773983	-6.2187424	-3.4711998	2.3411715	2.2633052	5.0326815	3.6482625	1.3555872	-0.89908946	1.2024753	6.7178135	6.5251217	11.097145	3.8339689	7.4215803	10.082443	1.7230375	-1.0920057	0.5964852	1.5364715	10.711137	9.536407	14.537509	14.30003	8.19739	17.096563	22.605822	26.218689	15.984869	11.241058	17.0406	14.595612	13.810907	20.177769	4.092461
¸ßË¹°×ÔëÉù´¦Àí (135).mp3	1.327812	6.926599	1.6134471	-13.918674	-13.665754	-14.668936	-9.932208	-8.6419525	-7.9156885	-4.058942	0.33371228	6.029464	2.5133793	2.628662	10.490246	14.211782	14.7865505	7.484112	-5.5950184	0.6772574	7.8892117	5.5875487	10.816124	8.19643	6.0461287	5.207963	7.2051935	-1.4359581	0.67313373	1.7492814	-11.265367	-3.089036	0.6206427	-3.0574126	0.022617742	5.7633667	4.011093	4.9524345	-2.373807	-11.224703	-10.399826	-16.68816	16.58239	12.048962	14.432924	7.95506	10.908247	17.500788	1.1628795
¸ßË¹°×ÔëÉù´¦Àí (136).mp3	7.607814	9.209515	8.760555	3.9565773	9.385111	7.8096633	-3.1709514	-6.411722	-7.6639028	7.932391	9.609449	0.4929737	-0.31081867	-1.0379024	-2.17465	-1.7690756	0.2564811	-3.7361913	7.6645594	9.845879	10.652388	18.539785	36.32556	32.70582	-3.6310983	-5.4080887	-5.2714	1.580126	6.9694915	6.8089314	1.1090852	3.417659	4.4883237	9.897181	8.038897	6.721634	2.9448795	6.521572	6.0381527	0.057249673	3.1630962	5.971418	13.681517	11.242712	3.9000235	7.5681696	10.723677	5.885454	7.639432
¸ßË¹°×ÔëÉù´¦Àí (137).mp3	25.378708	15.564081	13.95422	15.452852	14.95474	11.194456	7.2400036	5.855055	2.0065186	9.268501	15.969188	14.814341	15.526922	10.498899	5.3436356	4.731291	15.139946	27.690132	3.267928	0.96093845	-0.6464913	12.186437	17.990147	15.770302	2.521105	2.3358662	9.052422	5.8025537	8.027736	12.952987	2.5843878	-1.5508794	-2.3546548	0.855362	-2.7614932	3.5580812	7.4266524	3.9535651	7.288446	8.440231	3.1608424	0.16941819	-13.418289	-5.3716564	3.1384664	-0.11436015	8.236654	12.908943	-0.035979867
¸ßË¹°×ÔëÉù´¦Àí (138).mp3	-6.660222	-7.9523344	-10.792509	-0.12896258	0.041152194	-7.8595386	1.3383205	-2.7868185	-4.814629	5.039459	2.2378182	-3.0880637	-1.806285	-6.6930246	-9.039526	-6.20368	-6.112518	-4.261567	0.23986539	-1.1668698	-1.5689738	4.1924787	2.2878125	-1.2371011	-22.388607	-16.356953	-8.350494	-4.8313026	-2.271906	-3.6683116	-18.444073	-12.747756	-12.729143	-8.440763	-6.507304	-2.7961297	-5.571758	-3.8384094	-1.7465055	-7.4658265	-14.625722	-17.176964	-13.916168	-9.026287	-9.397143	-12.185858	-9.494176	-10.638575	-0.7570481
¸ßË¹°×ÔëÉù´¦Àí (139).mp3	12.816551	11.273371	6.4959116	-8.327852	-2.97398	-10.8879385	21.481056	21.612476	19.655258	11.764951	15.930244	20.344143	11.06413	9.7612295	2.5352812	14.100875	11.207613	-2.992905	8.249211	10.757179	3.5755446	6.828587	8.693764	10.656298	-1.7679204	7.513427	12.725786	-3.1978145	2.6410303	-4.292299	5.8875084	3.7892323	2.1144867	4.863887	4.390092	0.14152865	22.836914	25.325706	23.28783	16.172464	13.361271	10.802112	9.2000885	9.770834	2.9561868	21.57774	24.528439	24.47263	10.885841
¸ßË¹°×ÔëÉù´¦Àí (140).mp3	-0.54540884	3.082372	1.1990377	-10.630253	-8.068323	-11.893761	8.21797	8.462166	5.144002	3.469271	0.95690656	3.6310658	7.398452	8.025574	6.4446416	-0.54930884	1.6880237	-4.169734	-6.9805536	-6.6227484	4.093892	9.512283	9.861101	6.591346	13.663276	10.184281	11.851994	19.606262	15.818771	11.871923	0.9725424	3.1533673	-0.60646605	-6.3039618	-11.707439	-16.684212	-2.004169	-2.881445	-0.1905458	-4.90518	-0.16654313	1.650944	2.4672046	6.5089464	7.1892414	24.173672	10.383127	8.838949	-11.004073
¸ßË¹°×ÔëÉù´¦Àí (141).mp3	4.7897615	6.995759	1.2519861	16.312452	16.180948	17.957174	24.800346	21.73909	19.399101	19.756721	19.356129	18.2956	-3.1242323	1.0040488	1.0269518	-8.314999	-4.995878	-14.437613	11.780804	10.903475	6.179062	20.97768	13.920583	8.161556	12.920969	13.007271	7.626092	0.48215532	9.303385	12.4254875	1.7599705	3.2924309	6.25188	-8.439666	-8.368291	-9.461187	-0.90291864	0.06636075	2.7698298	19.298153	22.539955	14.386927	2.9556005	-1.3830725	-3.9001122	9.1820545	16.234861	16.490356	6.9693193
¸ßË¹°×ÔëÉù´¦Àí (142).mp3	-9.685583	-1.7955908	-3.1028109	-31.207073	-27.32726	-24.692394	-1.1190364	-1.9374489	5.623826	11.085205	2.4284215	-1.3080645	-10.420248	-17.276188	-10.481603	0.08214465	-6.390971	-5.692673	-2.9457288	2.7123709	14.996633	10.128216	10.330559	14.804642	-7.8850265	-9.420101	-17.786922	-3.3492389	-2.795584	-3.2503908	-9.638422	-8.5449	-1.527075	-0.10375054	-1.6320076	1.1321837	-3.3467622	-2.643033	-2.1439981	-7.1627865	-7.99842	-7.834079	-0.8867359	-4.635469	-3.1368494	2.4657903	-1.7622563	5.3310533	14.381501
¸ßË¹°×ÔëÉù´¦Àí (143).mp3	8.946571	8.754324	7.0205755	5.216145	12.066897	10.722681	-5.8814764	-6.615443	-12.912563	-9.145386	-3.0876856	-1.5823784	-1.1645038	-3.873373	1.0043373	14.227907	16.70286	21.262714	1.8218272	6.0432315	4.468664	9.800341	11.24291	1.7360356	-7.192501	-3.6930404	-6.8181696	-0.23908362	-1.7933463	-5.11133	-6.989793	5.787078	6.059474	-1.0998557	-3.1192503	0.03562039	-6.168955	-1.9189299	-7.180667	21.894176	10.28909	4.7422934	-13.562817	-8.319497	-3.2429032	-8.621407	-9.776163	-7.995513	-9.820601
¸ßË¹°×ÔëÉù´¦Àí (144).mp3	9.122186	16.275444	6.589241	17.13994	14.895355	10.583326	24.430092	20.55614	12.555613	17.640812	12.243881	7.835928	14.211227	21.55288	17.449476	18.937134	18.9286	13.507111	13.917889	18.43153	23.362331	14.9925375	19.245228	10.972215	21.835	20.352974	10.976947	11.634583	21.114841	18.431782	17.450985	24.498371	19.076988	16.4376	14.09431	6.775477	10.169384	18.139042	18.137455	11.458611	18.126328	11.385836	19.787682	20.032276	13.303167	7.5695834	22.483847	18.323051	19.16032
¸ßË¹°×ÔëÉù´¦Àí (145).mp3	16.146664	17.003723	16.494305	12.108966	13.69552	9.063818	1.4893336	3.8681536	-1.0972034	2.977825	4.6547093	-0.47500715	-1.9369271	-3.4053748	-2.8911126	-1.9286586	-3.6768906	-8.698034	4.9188237	-5.8275604	-6.196315	16.870907	9.16933	7.8448334	9.79673	6.9282365	2.1343741	19.125813	19.68283	17.50664	11.732882	7.7810783	5.6079044	5.458481	5.5081673	4.95051	11.685079	12.417655	12.102956	1.8866193	5.125662	3.828082	8.001964	10.850753	10.719933	-13.092148	-13.4287815	-10.812849	2.6711535
¸ßË¹°×ÔëÉù´¦Àí (146).mp3	1.7107501	5.2617555	1.5433676	-8.788995	-3.2828503	-8.41481	6.65547	14.6913185	14.383247	4.359559	4.361624	2.1870604	4.8700724	5.9292107	1.6737511	10.688025	12.707038	14.28759	-0.49667478	6.7413406	11.503848	7.04898	9.349172	11.419988	4.018099	6.3698225	10.007423	1.396403	7.1227307	11.6460495	3.6067047	4.4790754	5.6352196	4.174709	6.778185	12.495846	6.0699315	5.1265154	3.115811	11.520437	9.472231	13.37059	17.768509	12.693279	4.69005	3.8728006	4.9578	3.2731447	13.228532
¸ßË¹°×ÔëÉù´¦Àí (147).mp3	-15.122393	-13.149492	-8.019236	-11.585531	-17.262962	-20.37687	9.1539	9.3337	11.227551	-17.547062	-13.245842	-5.6981583	-0.6803807	-5.3245773	-10.250936	-23.92398	-20.507343	-19.407452	-13.276749	-10.240833	-3.6710854	-4.947622	-7.0305243	-4.676091	-4.8942666	-0.25422457	-1.999716	-4.548255	-2.783843	-0.60739046	-9.539389	-4.7444363	-6.298767	-7.49592	-11.178141	-6.204132	1.9590595	3.7433376	2.1913805	-8.654388	-9.736611	-13.907213	-6.9850883	-3.084362	-12.148547	-9.722025	-11.6216955	-14.9375105	-0.85499084
¸ßË¹°×ÔëÉù´¦Àí (148).mp3	10.686246	15.410076	15.945835	16.2067	7.2796593	-5.554592	18.941116	14.858083	6.2811193	7.3080792	12.719762	20.349863	23.279327	21.783699	23.521194	29.657953	27.15944	19.203362	8.757075	8.845552	-5.386731	1.8297954	-3.6465783	-7.2558303	12.573389	12.952639	9.754203	23.374998	24.032442	24.372215	8.627314	12.590633	10.115879	9.4471	9.8011055	13.184467	4.418932	5.819768	1.9012091	14.281181	9.9406805	8.392206	4.856537	10.093452	4.564524	16.89627	19.942955	10.740122	11.120665
¸ßË¹°×ÔëÉù´¦Àí (149).mp3	11.167681	10.466295	-2.4015174	-1.5169309	6.405266	8.331434	8.216379	11.720843	20.99847	27.766052	21.690434	20.517485	15.910965	12.18989	11.397374	10.291428	3.3530242	0.35866383	13.700584	13.16316	12.894474	7.6942115	6.5971365	3.3163452	-1.0947142	10.787071	17.52106	17.813557	12.075177	6.4720397	13.11158	11.145932	10.895403	11.629237	11.599323	9.565871	1.4038696	8.570675	9.312113	2.5472116	3.9307418	8.568022	-4.214978	1.9495717	9.18542	11.515034	1.1196916	-4.0375423	-8.937714
¸ßË¹°×ÔëÉù´¦Àí (150).mp3	-8.801476	-1.8741087	-6.002459	-4.5033836	6.919372	0.28625894	-7.006173	-4.6143885	-11.177557	6.2059407	8.716309	7.2719183	7.0594006	6.860364	4.131302	3.2312832	0.800801	-10.785753	19.061604	24.471222	24.90361	24.477497	19.664612	13.994344	10.473621	12.081957	9.597521	11.430323	4.6104245	4.396775	12.918746	16.013294	20.25444	3.6976027	7.597638	1.1644715	6.5868807	1.901932	1.7718859	5.5420914	7.048421	1.3952218	1.5009418	3.5099664	0.3450049	-2.5867975	1.4718689	-0.15021312	9.744956
¸ßË¹°×ÔëÉù´¦Àí (151).mp3	-10.617851	-9.79618	1.3809936	-19.168922	-13.251372	-10.98058	-11.146699	-11.169937	-11.494616	-13.575323	-7.525627	-7.09414	-8.189278	-2.2706876	-0.40805453	-3.9753551	-7.1026583	-17.178856	-1.8872643	-6.1124067	-5.2786117	-6.1094522	-3.5023255	-5.7425833	0.58757246	-3.5016618	-0.7381171	5.099373	2.7768023	-2.8487864	5.8559427	7.539933	11.022856	6.371994	-0.68600357	-4.3389807	-8.062412	-11.560965	-9.223777	4.273064	1.8776474	2.344994	-9.336142	-6.7657123	-8.248554	-12.429501	-9.344858	-10.514883	-3.173563
¸ßË¹°×ÔëÉù´¦Àí (152).mp3	0.60494983	0.33954132	1.6073073	14.959616	16.259537	14.68292	-3.5317402	0.21337688	-7.1468325	11.941851	12.694142	15.19123	2.9067745	11.70492	14.616565	4.3247895	10.603645	3.449347	-4.2162375	-4.3084316	-6.0301313	-5.6852164	-2.8446836	-13.330345	-4.2339354	-3.565225	-0.9111742	1.1052735	9.792618	7.7477436	-3.7590141	-0.90968186	-1.2812648	4.3740387	6.4690495	4.8172355	-4.5605416	-3.2506783	-7.185915	10.943064	12.923862	8.202622	-2.5542035	-0.2873089	0.052888602	-13.918726	-9.815073	-8.262017	0.46066764
¸ßË¹°×ÔëÉù´¦Àí (153).mp3	2.521838	6.5075874	6.0130234	8.423448	13.691572	13.01307	7.8328857	20.568893	34.82638	9.109566	17.608446	16.190935	9.55513	13.847473	12.540497	9.158728	16.65626	25.517475	18.941143	19.78516	14.516802	17.093128	18.450245	13.399048	19.340462	21.056381	10.991299	24.835217	25.535675	16.315315	18.465618	19.95229	15.665853	5.0807962	12.73134	13.921507	13.43668	15.22646	7.4160976	16.365223	19.170177	13.948936	13.156536	17.948944	14.473782	15.387926	21.314861	24.222282	19.925583
¸ßË¹°×ÔëÉù´¦Àí (154).mp3	4.450154	4.1979947	4.7720375	9.053791	3.7510982	-4.386309	1.3066981	-0.73198336	-0.5684712	-6.83127	-2.536409	-9.62362	-4.231457	-1.3744026	-0.2190066	-7.2237816	-4.741888	-2.0954208	-1.2871606	-1.6683384	-1.913808	-0.14782566	-3.6577115	-5.2670827	4.142899	6.8178825	6.1208053	0.8388073	1.9738756	-2.6252074	-13.266277	-8.579406	-1.773582	-3.989283	-6.6107674	-7.0985928	-14.310453	-9.068739	-9.138953	-12.910419	-5.956244	-5.6385856	-0.22810403	-4.9085417	-1.8838737	-8.259588	-3.3473063	-4.765793	-10.980288
¸ßË¹°×ÔëÉù´¦Àí (155).mp3	0.2638609	-1.6499085	-0.30139786	-10.0424185	-10.099911	-10.179478	-4.947489	-8.215354	-3.9641469	-14.151943	-14.69846	-16.074268	-6.2803726	-4.066669	-4.2325897	-9.034887	-4.378139	-6.5621667	-8.576376	-5.5864983	-2.9775362	-1.1395326	2.7132921	5.412345	-8.046721	-6.6347957	-4.109337	-5.6630297	-1.6632519	-8.962238	-7.5079193	-2.4433222	3.1406994	0.2580602	1.5897593	-0.440216	2.343492	-0.6622698	-0.30247584	-13.168831	-8.740009	-9.761864	-4.8899827	0.37739664	9.428467	5.4088707	0.20783186	-3.5879207	-1.3213739
¸ßË¹°×ÔëÉù´¦Àí (156).mp3	-9.92938	-1.0095923	-1.5195735	3.1675675	4.593044	3.32662	8.122204	5.494856	-1.0514444	7.0604753	11.5573635	4.562044	10.905574	10.8956995	7.5842304	2.4784226	5.053873	-0.18902054	-7.044881	-8.187566	-13.867654	-0.33260143	-2.8314323	-2.5174005	-7.0202	-1.0760403	0.86625063	-8.525814	-4.2606792	-7.4393883	-7.7645354	-2.30286	-1.5476592	-1.6296816	0.98662806	5.649375	-4.073988	2.7755225	-0.13977897	5.34862	7.7863274	10.596182	4.323221	2.2230525	-0.5984095	3.676898	10.216323	4.299963	-6.298787
¸ßË¹°×ÔëÉù´¦Àí (157).mp3	-14.957592	-17.024033	-14.13386	-1.6728086	-1.7369499	-6.926209	-15.995119	-5.8620844	-7.764924	-11.832504	-9.115767	-12.633661	7.774528	0.7424803	-1.9171221	-0.05293998	2.885717	4.376974	-4.701444	-4.4187407	-3.365744	-7.744303	-4.8224874	-4.227291	-8.465481	-6.7132463	-8.000853	-9.97226	-7.411184	-0.04437709	7.8558574	1.4765338	1.7967129	2.1942892	3.7776256	3.6326075	13.144811	15.24868	15.837299	19.364542	12.428633	14.759458	2.6637468	6.7843947	5.9521055	5.446081	8.218669	11.547632	3.023996
¸ßË¹°×ÔëÉù´¦Àí (158).mp3	-2.715129	-1.709806	-3.1493607	-6.1196423	-0.69920456	-4.1001887	6.746264	9.261471	7.840355	-3.5705788	-2.437426	-6.4435234	-2.0088737	1.6033275	1.6970657	4.173855	-2.1033452	-9.49691	15.775417	11.082184	5.1623945	-2.167937	-3.793418	-4.2671747	-0.43825778	0.77838475	-3.1912847	-4.6544533	2.4261234	3.2071013	-3.0590293	-8.628238	-12.038702	-13.951256	-7.272605	-6.588815	-2.9786391	0.91333884	3.6665182	2.2751012	-2.486862	-7.4604053	-7.8727794	-2.3371847	-5.1337204	8.492655	3.8474078	1.591643	-4.994369
¸ßË¹°×ÔëÉù´¦Àí (159).mp3	9.417668	11.156497	7.191421	8.528559	14.331476	12.58295	14.726818	13.347849	18.090775	13.273926	12.909173	7.0695086	25.733486	19.456013	14.455519	18.06022	17.73975	13.205864	16.051529	18.335905	10.273468	12.040758	16.905626	16.165052	10.638041	13.569857	14.571394	17.759693	15.830575	17.571255	19.20864	22.827576	20.944359	1.1621834	-0.5601177	-2.5317774	-3.871235	-1.076653	-5.5478477	0.2686355	0.7064606	-1.2823479	-11.460012	-10.283304	-19.510773	32.017624	26.173779	21.733713	8.083208
¸ßË¹°×ÔëÉù´¦Àí (160).mp3	-7.0978394	-0.40850508	-5.7644434	-6.962391	-6.950541	-6.7982044	0.7603276	3.6325343	6.538847	17.209118	12.918631	2.1465316	3.570452	7.365839	-1.1296866	2.0714147	5.2426386	-0.1906301	-11.575954	-7.0376267	-9.160458	-12.489635	-9.75156	-13.01713	-9.389847	-3.9954991	-9.200528	-9.23073	-8.757305	-14.1120205	-2.5137868	-11.587704	-18.256058	19.899593	13.352274	11.314565	8.178439	12.18391	13.257858	1.6898439	1.3688195	-0.20752424	1.4943724	2.01109	4.1141005	0.13642305	2.2877674	2.1926727	11.018572
¸ßË¹°×ÔëÉù´¦Àí (161).mp3	11.868984	13.799679	9.543424	-3.3044245	0.18419537	-3.0407085	9.347908	4.1399918	-9.582016	-8.320631	-6.458509	-4.1712694	4.6896544	0.42796445	4.031033	25.006828	26.05431	21.796383	-9.123443	-2.797316	-3.0313547	14.505484	12.9479065	13.721414	0.29782784	8.612658	12.142875	2.8895948	3.851941	-1.8055654	3.6812181	15.782866	16.609947	5.9049616	13.829842	5.101015	4.506434	2.3873103	2.4426842	10.070599	5.565682	2.3732715	22.729794	29.781097	22.33085	11.46662	14.777033	15.752925	11.506599
¸ßË¹°×ÔëÉù´¦Àí (162).mp3	7.86392	7.4631968	7.765265	0.31869245	2.9682953	10.139341	-4.110999	-2.312779	-3.3760924	5.3163633	1.3843923	-2.5717545	-1.3506792	3.5257475	0.41248518	12.162687	11.496246	9.912522	-4.9868927	2.774658	2.0823498	5.1008463	3.9604216	1.3700366	3.0936432	3.91439	2.389527	-2.2889764	-3.2508996	-1.3224212	4.2319813	4.5581703	4.646698	16.661974	20.897583	11.806251	2.759233	3.2043042	2.1391826	16.690187	16.013414	13.966759	8.78724	3.757017	-2.6531987	3.6515367	12.48028	3.9425955	18.626995
¸ßË¹°×ÔëÉù´¦Àí (163).mp3	15.5351715	6.788682	3.3967822	5.4693966	0.77603996	2.591426	-2.3901083	-2.1026073	-7.220689	8.969639	4.4979534	3.9711218	5.971088	0.58532315	0.48595774	3.6626146	3.9990222	8.08786	4.5851226	-5.213851	-6.700221	2.2105281	-0.7821347	-2.3429058	3.0639868	1.291538	4.2291107	5.225954	3.6131177	4.801755	6.104369	0.6154631	3.126205	2.029779	-2.1005385	-7.7238603	-0.6544051	-0.5700208	-2.6484869	-4.8674297	-2.7615242	-5.4881425	-6.1694436	-6.5946703	-2.3297431	-2.4362302	0.087045684	-4.623159	3.992731
¸ßË¹°×ÔëÉù´¦Àí (164).mp3	7.8918266	8.495066	9.74314	21.861607	16.744686	11.240971	5.220076	7.3644505	9.028524	24.947365	28.855457	20.610493	23.758015	25.03206	19.74557	14.1947975	11.445849	9.899757	4.966721	6.2909	10.05681	18.896608	17.448185	14.407629	2.2064629	7.199032	7.639266	2.1584594	1.3405123	1.2667524	13.232841	15.511384	13.858353	10.879155	10.805461	7.473947	18.236202	18.609444	20.419943	14.559246	15.5119095	17.464157	-10.08382	-2.6718383	2.1588616	5.926996	3.6819832	-1.2671788	8.96858
¸ßË¹°×ÔëÉù´¦Àí (165).mp3	35.152336	37.76146	35.231598	26.250767	28.916454	31.205181	19.523335	17.794575	14.734813	11.216755	16.926208	17.554325	15.208109	22.272045	20.354057	19.619577	21.868767	22.478518	12.971218	20.442955	27.379332	17.915615	19.434195	21.610119	29.770432	29.755993	27.572243	27.418043	25.460897	24.523472	23.974827	26.362953	30.894974	25.281208	30.66261	31.921925	30.422712	30.513845	29.581343	38.545	35.21801	29.735409	34.658974	36.948143	35.165962	35.059566	35.827118	38.160263	24.594006
¸ßË¹°×ÔëÉù´¦Àí (166).mp3	-6.2909613	-2.7989943	-5.794115	-2.7811742	-2.9836335	-3.4379327	4.681469	1.8090279	0.063656926	2.86888	0.17916179	-3.2856646	-11.52722	-6.284561	0.7363155	-12.987932	-25.979862	-23.26102	-6.5267363	-4.020984	8.283716	-16.79467	-6.954894	-3.1337562	8.583349	13.123951	15.891954	10.535671	12.861446	5.7505836	9.012353	4.218859	2.522108	7.4518538	6.307408	5.142623	6.585516	5.239854	6.450506	19.652206	11.834917	6.1050334	7.0538816	5.45613	3.5118196	3.5862107	5.3804827	5.2849693	9.370754
¸ßË¹°×ÔëÉù´¦Àí (167).mp3	0.6629107	-3.7105157	-9.272984	1.8466206	-3.9175544	-0.44651034	-0.6811946	-1.45632	-4.653349	-15.422907	-15.837622	-17.78376	4.3385487	5.9361715	-1.2958969	-16.616032	-25.47137	-23.80658	7.8227687	6.468716	4.837581	-5.4096575	-4.300374	-10.938513	-0.44773412	-2.5465212	1.3210913	-8.627118	-7.7675295	-7.577428	3.6920695	7.459996	3.6100025	-6.3919554	-8.857195	-19.356476	-3.4881954	1.0528276	6.11331	-14.292641	-20.475616	-25.3224	3.9184766	3.950018	-0.46027356	-14.89045	-16.209549	-17.722902	8.423976
¸ßË¹°×ÔëÉù´¦Àí (168).mp3	17.837229	12.622417	9.130407	10.303634	14.015238	23.961323	-2.7559028	-0.79353625	-4.672674	2.6105506	4.873738	2.203167	14.122139	11.769993	5.809455	1.3165596	-0.49928203	1.5712345	-11.457521	-8.0154915	-8.863958	21.237186	16.655579	17.311543	27.076347	27.676863	30.047525	-4.0453997	-0.76433665	-3.7078016	-2.7563715	2.276912	6.062001	2.3703632	3.5311098	2.4992	-5.034647	-2.9604821	-2.037368	-1.4781997	4.625201	7.616675	14.164776	14.834488	10.103957	18.43431	22.253952	16.445917	6.291842
¸ßË¹°×ÔëÉù´¦Àí (169).mp3	0.59539324	4.200872	0.28774178	16.599297	14.655134	2.1278286	-2.9600494	-0.54700035	-0.63058186	14.653639	11.554542	9.472658	11.097759	11.680271	5.0842657	9.465223	11.969534	12.091764	11.179299	10.525927	17.031353	18.242432	21.59391	21.164974	2.6082733	6.1015873	5.071697	-1.6731482	-4.420823	-4.9590683	9.49225	6.841631	2.0284166	7.350331	8.981909	12.891893	-6.2080994	-2.81434	-4.794916	5.0479383	10.565802	12.952305	17.611858	11.70742	5.215106	4.2884054	3.7766557	0.2972292	16.657398
¸ßË¹°×ÔëÉù´¦Àí (170).mp3	-2.4116569	-4.616831	-8.838456	20.349257	21.76964	16.71201	0.4490949	4.228291	9.108122	7.9658155	7.608792	2.214809	3.568191	3.9300172	2.757052	1.4804168	2.7746804	1.0990677	12.483257	12.105753	8.567495	10.119173	16.38287	16.066376	30.977993	25.912235	18.807976	8.446084	18.174788	18.72126	5.0706367	11.491489	13.649889	2.974218	-1.275946	-5.3748713	-3.1303117	6.9453793	12.290482	-6.066416	-1.198937	1.1674147	0.001428425	-0.056632727	-4.155689	-9.5201	-10.064125	-7.88972	-16.045956
¸ßË¹°×ÔëÉù´¦Àí (171).mp3	5.979932	10.883721	15.974103	-2.088747	-0.9333469	-1.3889688	-18.07277	-13.187408	-6.307639	-6.068114	-4.628378	-2.4717555	-6.202082	-1.3572145	5.0163517	-22.14994	-21.226234	-11.554253	6.884669	11.066992	7.2056184	-10.501606	-6.913455	-6.5359426	-0.02623713	1.8816669	1.1815183	14.087555	16.561697	12.438295	0.34604442	-6.172408	-11.71619	-9.762001	-11.954981	-16.00899	-6.3508167	0.9800074	5.152135	1.7440045	7.929475	11.731366	1.1416001	1.2616398	-5.707804	3.433616	3.589396	3.291771	-5.6753073
¸ßË¹°×ÔëÉù´¦Àí (172).mp3	-27.219433	-23.11901	-24.50842	-10.729483	-7.862173	-4.1579604	-8.217203	-6.3422537	-2.4094331	-3.2826223	-6.094997	-5.4639773	4.2033052	-4.0146284	-4.8156304	3.586349	1.7982415	-4.5992603	-20.076101	-24.995739	-31.127861	-22.722898	-15.501727	-11.705051	5.283163	7.7841425	6.1705313	3.922278	0.878953	-2.6407652	-4.3810067	-5.455758	-7.7330046	-2.9881582	-4.0964327	-10.239338	-0.8835075	-5.620687	-10.933048	-17.857763	-17.82856	-21.65749	-15.519684	-17.453825	-7.486186	-18.85606	-23.378984	-25.034073	8.289663
¸ßË¹°×ÔëÉù´¦Àí (173).mp3	-9.889858	-3.94533	-3.9996743	-4.7854624	-5.1521626	-5.911769	-1.5994031	-6.138764	-3.43716	-13.226341	-10.053293	-7.4958296	-17.318611	-10.761149	-3.4811287	-15.381937	-15.845556	-12.550135	7.298698	2.714765	0.084503055	-2.9559202	-4.2443132	2.6374795	-8.435949	-5.5876813	1.1785972	7.5797935	7.733057	10.3300705	-0.906229	-3.4815469	-0.99019974	0.92451304	2.237266	3.1523457	-2.7657356	-6.6231923	-19.02708	2.915012	-4.983247	-11.371918	0.23358208	1.2962267	3.0770996	-2.7857594	-5.6927333	1.5588691	6.65364
¸ßË¹°×ÔëÉù´¦Àí (174).mp3	-8.633128	-4.186037	5.2133083	-8.336541	-9.16317	-11.444411	-3.5470517	-6.1364927	-7.0666857	-6.5457544	-3.885879	-2.5515804	0.13854143	-1.5508461	2.8878286	1.5353174	7.934933	11.42218	5.3268776	-0.5714935	-2.2104948	5.0826015	6.008618	4.202708	-6.2236533	-2.845263	-0.9493401	-10.105904	-10.403555	-10.211014	-14.768986	-8.9506035	-6.9524255	-0.77181745	-5.586483	-4.802792	-7.4116697	-10.993095	-9.824108	-3.2369304	0.9841695	-1.3790293	0.6681251	2.4033947	4.464476	3.687881	-0.80365825	5.0114403	-0.32598007
¸ßË¹°×ÔëÉù´¦Àí (175).mp3	-9.73736	-20.848602	-21.833273	1.7109883	1.2931143	-2.4141428	-8.504873	-12.02947	-12.1539	-7.019642	-4.2131634	-1.3187784	-15.579249	-13.2373705	-17.854477	-6.690196	-6.2591805	-5.3139834	4.0812187	1.4597195	3.0528889	-13.494855	-3.3778405	1.6307703	-0.61804754	4.4825726	12.5368	7.463358	4.1291766	-4.28388	1.8343629	-10.518749	-16.408733	10.784533	2.8165288	-2.2002711	9.954317	9.288391	5.9393034	4.540443	1.0231965	-0.7180966	6.0810623	0.978065	-0.78694296	-2.5076442	-3.8752532	-6.395317	-6.729995
¸ßË¹°×ÔëÉù´¦Àí (176).mp3	6.9471436	2.5940487	0.70651245	-0.22126281	0.41504747	-4.810908	1.795361	9.445912	8.614401	15.043531	18.387619	9.166855	8.299724	11.381972	14.034821	6.1117253	7.102472	3.6610365	-6.7600775	-2.3803	5.2346807	-9.127653	1.3340956	13.151535	1.1297181	-1.5602351	2.0988812	6.576341	5.834111	14.568037	14.116827	10.3743105	5.5674944	10.881594	10.517057	-2.1227455	8.906589	7.7128534	4.7143526	-0.07557374	4.729948	4.9542747	12.685146	11.31106	3.6330352	9.36233	4.122597	-6.701484	9.130653
¸ßË¹°×ÔëÉù´¦Àí (177).mp3	-1.0724342	2.7378871	7.816189	-13.831486	-17.119509	-11.612893	1.5860705	5.8968368	5.1576786	5.7847934	1.9222993	8.998054	-4.8320556	-1.0786268	-2.5041661	6.667569	10.351738	13.7800255	9.606867	6.3552055	12.630549	-18.508938	-17.055279	-13.306725	6.4380226	6.702527	1.3509102	7.1136765	11.979739	11.427603	0.034176886	7.9446807	6.8741493	-2.666823	-8.097248	-12.701248	-6.6374836	3.006639	6.7537956	-16.148422	-12.410757	-10.626641	-3.4629974	0.733361	-0.57665837	-3.7892008	4.6387014	6.9165945	-16.817509
¸ßË¹°×ÔëÉù´¦Àí (178).mp3	-7.985277	-3.1878319	-4.2626133	5.18241	4.6289883	-2.7063017	-8.19488	-5.584345	-6.0577536	-7.5374703	-7.8128624	-11.13692	-7.8955774	-11.736427	-13.210608	-3.3030035	-6.4711447	-12.7948475	-15.670992	-8.821332	-11.169624	4.6413345	6.8261414	7.280167	0.025138259	3.7574744	9.794139	6.2112703	3.8601866	9.599754	8.560737	0.8047812	-4.718109	2.525986	1.5643142	0.17058623	10.442619	1.561449	-2.0102293	15.165298	12.995346	12.405062	6.4412136	13.278864	8.763855	10.625376	3.8855295	1.6243596	-9.23785
¸ßË¹°×ÔëÉù´¦Àí (179).mp3	-20.640488	-12.532303	-8.833616	5.4379272	2.3525422	4.0150642	-17.670738	-5.8044	6.4533806	-13.926025	-11.994421	-12.488884	0.7973938	-3.8947198	-5.5944285	-10.371588	-3.105075	0.916304	-11.326199	-1.8059456	6.4513755	-5.8566685	-4.375145	-1.3123149	-6.3888044	-9.117275	-7.990139	-3.3765678	-4.0227165	0.5510447	-3.6874251	-5.1059074	-6.4883842	-0.77921665	-5.75064	-10.834907	-1.8045447	-3.400127	-1.4407631	2.4664237	2.2135928	2.969156	-14.155418	-11.906375	-10.882383	0.33423358	-0.25299954	-4.859351	-4.5795546
¸ßË¹°×ÔëÉù´¦Àí (180).mp3	-4.480595	-8.982054	-9.595419	-11.491751	-11.031309	-11.562052	-11.895109	-10.562489	-10.177044	-1.9298781	-5.7478223	-14.774527	-4.829482	-8.477647	-10.56459	-6.5720396	-9.786587	-6.8855553	-9.198004	-11.208559	-13.359158	-8.605396	-4.927958	-5.4388847	-8.295477	-10.502947	-9.676414	-10.823007	-13.350872	-15.187502	-5.1641517	-5.646715	-4.5225453	-3.1784935	-5.4506464	-7.9594727	-11.728933	-7.446109	-1.23365	-12.05279	-6.886361	-7.6829896	-9.935718	-6.8568544	-5.3043566	-2.2017403	-5.5088043	-9.506084	-4.178895
¸ßË¹°×ÔëÉù´¦Àí (181).mp3	9.1228285	11.5829115	9.527012	1.1627989	4.514982	-3.0002007	2.8693275	7.385312	8.158754	-3.676621	0.22572938	2.3942208	13.556288	17.67268	10.575922	25.89631	15.775507	7.2573957	19.46323	12.598957	6.0050244	3.8240378	11.71162	22.568584	3.8218594	7.3545737	4.583132	11.528715	14.8993025	10.316856	13.535559	13.718082	12.010688	3.8788261	5.445469	8.158485	9.736869	14.760588	17.80679	9.112623	12.886139	6.132477	5.9860177	11.517944	12.464027	2.0367427	10.4701605	14.2323265	5.771554
¸ßË¹°×ÔëÉù´¦Àí (182).mp3	26.665363	31.13816	35.515068	14.328621	12.647921	3.8274643	1.56847	7.9604416	4.070351	1.0682318	4.602178	-0.1295895	31.54398	33.195656	28.05983	2.9148264	3.8358755	-6.072508	3.645425	12.093071	15.531775	10.408092	18.753235	29.052145	13.197008	13.549155	7.200061	19.735603	24.699917	21.412205	4.9806747	11.161278	11.355958	12.732682	14.807331	15.077257	7.689537	15.854105	15.116964	8.956153	21.544321	13.42902	8.753856	14.280062	18.334393	21.27633	25.531954	16.999687	-5.1963882
¸ßË¹°×ÔëÉù´¦Àí (183).mp3	-9.598505	-9.156498	-17.419777	-13.90702	-21.751295	-25.738754	-11.544018	-8.018784	-8.721323	-21.243898	-24.609703	-23.28991	-19.860397	-21.605188	-26.874897	-3.6343935	-5.8607926	-4.9908643	-5.9059258	-9.3216095	-15.255728	-7.7148924	-8.128065	-9.995696	-2.2836921	-8.158851	-6.2180805	-9.90736	-10.94773	-11.468015	-6.959302	-8.988645	-12.413509	-12.677465	-13.170172	-12.888714	-14.771495	-12.253029	-11.734276	-7.708541	-6.193389	-4.5387735	-3.4905381	-0.10627571	2.6593728	-16.378815	-13.297468	-13.1875725	-6.807019
¸ßË¹°×ÔëÉù´¦Àí (184).mp3	-5.308816	-9.950388	-10.893135	-14.004856	-17.167004	-18.800282	-12.033449	-16.217968	-27.173512	-8.754163	-8.997179	-3.2966022	-5.6450906	-3.5768986	-8.244034	-8.430742	-14.42907	-18.370232	-20.456585	-18.238672	-17.52451	-11.450574	-14.691206	-7.1012435	-14.01919	-17.559002	-15.517872	-19.135769	-19.566216	-21.970657	-24.994488	-16.105639	-6.6601906	-6.8834386	-10.2684355	-8.973906	-4.332218	-7.279807	-6.6375766	-9.7231245	-15.039834	-11.788807	-0.546332	-4.762072	-4.624355	-14.013281	-13.865793	-16.31861	-9.377079
¸ßË¹°×ÔëÉù´¦Àí (185).mp3	-3.6959953	-3.7479532	-9.177076	-5.7156525	0.8737211	5.1985297	-10.558533	-6.40476	-8.691317	-11.686981	-9.071409	-9.611036	-11.089889	-11.01819	-10.823948	-16.514915	-9.947979	-4.517391	-10.615023	-8.342449	-9.081573	-14.191966	-6.676799	4.071573	-16.806938	-10.538095	-11.809035	-0.11372459	0.7892748	-3.7198558	-9.208956	-5.782124	-7.050401	-17.622946	-14.9963665	-7.874937	-16.253735	-13.474642	-5.670455	-8.177258	3.780357	6.17788	20.876348	2.9971728	-1.2218955	-14.024684	-3.9490433	2.2791317	-1.3436217
¸ßË¹°×ÔëÉù´¦Àí (186).mp3	-18.245556	-16.47144	-14.889836	-3.1157303	-4.7570243	-2.9627657	-8.408305	-12.281965	-15.855059	-0.8351539	-1.160329	-7.52345	12.835531	8.933867	3.1889327	11.800732	10.321006	19.952122	6.957473	9.152065	8.710979	6.264121	9.832706	6.2078943	0.20283061	-5.89672	-2.2147765	14.266354	16.731073	14.415267	3.7901895	13.194635	19.150734	9.351049	10.117723	10.222718	0.52718157	2.558391	5.2250495	3.9902253	3.378148	3.3494492	-2.8653917	-0.79087484	9.339048	-2.434149	-2.190364	-1.3025956	-8.723401
¸ßË¹°×ÔëÉù´¦Àí (187).mp3	-13.6692	-9.980679	-11.0794115	-14.87568	-9.60254	0.44122732	-8.486334	-7.085825	1.4745482	-5.785982	-5.5179777	-8.933966	-24.382896	-20.721779	-16.67345	-14.789109	-14.818014	-11.897392	-9.742691	-11.485376	-8.880254	-7.0181465	-4.9789495	-7.0044527	-13.474903	-14.093482	-11.402159	-5.482294	-12.171179	-9.2161255	-6.9050727	-6.573542	-5.560879	-8.448899	-10.12504	-14.562752	-3.7533293	-2.2071662	-3.9577355	-11.351287	-8.952248	-3.147388	-9.491589	-6.39443	-10.41017	-5.0025225	-3.6319299	-4.054621	-5.534772
¸ßË¹°×ÔëÉù´¦Àí (188).mp3	-10.424035	-3.0814314	0.11242758	-9.230872	-7.663354	-9.564224	2.6987505	2.3956285	-4.902962	3.051584	2.2428737	-3.9551778	2.399633	2.3407474	-1.9418385	6.534229	7.1097436	9.735379	-3.3730311	5.1762342	10.535671	17.960571	3.9347384	-12.694788	-10.940376	-8.543911	-14.259592	-8.585495	-3.5386667	-0.010280699	-8.007662	-2.3562293	-6.9531693	-12.093626	-7.8635025	-11.55731	3.919159	5.050831	0.4641172	7.812282	3.9191313	-2.8306785	7.224972	0.62241447	-5.1348205	3.8683805	-2.654037	-8.09718	3.7884865
¸ßË¹°×ÔëÉù´¦Àí (189).mp3	11.292379	6.1367683	-1.722455	11.73826	11.084426	8.876505	10.360777	7.475154	3.5233712	18.864542	18.920986	17.58868	12.380623	16.118813	10.445905	14.735414	16.91669	11.859952	-1.0896822	1.9567674	3.3483567	11.970404	14.571258	18.756779	5.8861384	7.106757	3.1952848	11.533268	19.399582	16.546322	6.343265	8.145416	10.600029	5.052773	6.721892	7.577032	7.020215	12.519054	6.9676046	5.350584	8.931124	10.406735	3.1133823	5.5987473	3.7705846	9.704943	8.458149	4.6692486	15.246151
¸ßË¹°×ÔëÉù´¦Àí (190).mp3	13.616902	14.636752	10.736567	16.7844	16.226124	20.138168	17.552773	20.685371	11.23805	5.646902	13.432717	8.40932	4.733741	6.203104	10.2256155	2.2897725	6.9488497	4.7288647	3.9208434	2.0458283	-2.7618308	12.214764	13.589991	10.193916	1.2136635	4.0051613	1.1829038	-1.8105097	4.508003	4.593737	-8.205605	1.5685068	4.1015587	0.29744276	-1.3307018	-4.600407	16.882607	16.07003	15.241549	-2.6555955	-1.1114339	5.4776163	-3.2759633	6.223806	6.058777	6.6150827	10.238995	12.882073	4.7847147
¸ßË¹°×ÔëÉù´¦Àí (191).mp3	10.3610935	8.661465	1.7059093	2.6436489	6.053722	-0.5305159	-1.6209455	2.5801282	1.3529766	1.1135281	1.4462337	-4.6186905	4.6928287	-0.37789053	1.6976885	-1.3920791	1.6101933	2.1807363	7.747963	11.399927	8.311331	5.7701826	6.092413	6.641727	9.7323265	6.513344	3.3711977	6.5404572	2.543976	1.1195095	7.602224	1.9753335	7.0118494	5.0675554	4.540827	9.043373	-7.1789274	-5.118572	-7.757142	-3.4953358	-3.8503988	-7.0805435	-1.7270203	3.350269	-0.13229907	-3.490426	7.406486	12.701635	1.579437
¸ßË¹°×ÔëÉù´¦Àí (192).mp3	-6.28961	-8.763618	-9.160503	-11.6509495	-8.187241	0.839787	16.566023	11.644083	13.831398	1.0201594	5.6887007	-0.51479053	16.899052	15.580316	17.091015	8.434406	12.37302	11.679401	-4.137014	-1.0272057	2.9115882	-2.4151177	-7.8953524	-13.934107	-2.0046768	-4.443922	-10.818268	-8.671854	-1.5668837	-3.786664	13.282841	12.683861	1.0312855	3.5113657	12.056593	13.286352	-8.260157	-3.8534844	-3.0856566	-5.233373	-3.353485	-5.5417776	-1.9192226	2.9021811	4.4019637	-15.484596	-17.429749	-22.073757	-0.56321603
¸ßË¹°×ÔëÉù´¦Àí (193).mp3	-2.6063516	-1.5501678	3.550633	1.9483263	-1.1107446	-7.7012777	0.21118535	-8.698339	-10.661129	1.3949594	-2.7009	-2.7549853	-14.803356	-8.159893	-0.7438037	-11.805181	-11.467123	-11.720497	-10.496755	-11.781433	-5.3973174	-23.537792	-17.137468	-17.01135	2.5658445	-2.1504927	-0.65111685	-21.494556	-20.840147	-17.828026	-11.102413	-12.473363	-19.30467	-6.8743477	-11.668272	-10.54244	1.5578983	-0.46960205	-0.51169705	6.2337317	2.2720904	-0.38994372	-14.803625	-15.39052	-14.490939	2.285891	2.4347355	2.8393908	-1.6707813
¸ßË¹°×ÔëÉù´¦Àí (194).mp3	-7.0264435	-3.0608933	-3.0350676	-6.368413	-3.1153307	-8.302642	-7.320607	0.54612017	-3.3086598	-1.1722195	-2.844109	-10.943232	-9.1411295	-2.157159	-2.5859575	-3.037178	-0.23452011	-2.4396963	4.4206867	5.9793067	3.7908063	-3.2885182	1.6014271	-0.9857094	2.1488018	3.1692421	2.7335463	-3.4665034	-3.1375484	-5.2417603	-7.3858943	-8.606353	-11.834967	-4.7551484	-4.5728483	-3.4313977	-9.129869	-3.5650492	-9.267303	-4.6452465	-1.9875169	-3.0998216	-11.652298	-7.0541887	-6.729923	-3.723065	2.9152565	1.3345976	-4.7602577
¸ßË¹°×ÔëÉù´¦Àí (195).mp3	0.90894324	-0.26498348	-7.4746265	12.554764	11.769109	10.219069	2.0394278	6.767407	6.3055763	11.189779	2.5046222	-4.6664963	6.421877	2.101258	4.541162	4.032142	3.9331923	5.017806	19.0478	7.9787726	0.70841503	-4.851863	10.301911	14.115021	13.126885	11.279898	11.765733	10.495556	6.6311903	-3.0094614	12.743965	9.7219095	5.055094	9.2261305	11.245312	8.31624	5.823536	1.0247428	-3.0714269	4.8760877	5.904129	4.615786	-3.0617774	-5.193067	-10.2843895	8.865223	8.52813	2.0467944	16.588526
¸ßË¹°×ÔëÉù´¦Àí (196).mp3	-22.798529	-18.05692	-10.966535	-25.374607	-19.63079	-20.675676	-1.3672178	-11.739415	-16.424498	-8.092816	-8.178042	-6.627662	-6.0474653	-5.537041	-3.645743	-22.137619	-17.297596	-13.251967	-8.762291	-10.73407	-13.532053	-15.112475	-14.567432	-10.156229	1.238287	-3.5435328	-2.7181518	1.7892329	5.1795444	12.182135	0.40872782	-0.31512326	5.7850237	2.0379825	1.531771	6.41162	2.862681	0.896863	-6.542693	-22.228668	-11.477091	-4.8948507	-25.443027	-18.276453	-15.744171	-7.64774	-9.024115	-8.596594	0.81842935
¸ßË¹°×ÔëÉù´¦Àí (197).mp3	4.2059917	6.6777782	6.3405776	-7.15378	-1.8208756	5.0853987	-4.5921693	-7.7539597	-20.603561	-25.047224	-21.333683	-15.698662	-0.38478047	-3.39785	-6.814338	11.408182	4.575314	10.044312	5.603798	8.02157	14.301073	3.524592	1.7661095	4.660771	8.535717	9.6092	4.2230535	7.4014473	13.615139	4.985487	3.7141876	3.0711937	8.063149	8.488527	9.833032	8.952227	23.977358	23.402723	22.812096	24.07392	21.361383	8.998911	13.221882	16.025055	17.68364	14.333458	13.305596	9.441042	7.422885
¸ßË¹°×ÔëÉù´¦Àí (198).mp3	-9.865633	-8.921113	-5.3623505	23.040195	12.228195	5.5770764	6.5920744	-2.6180644	-7.471194	1.5724349	-1.1842432	-4.1196675	5.4471884	6.663537	6.4618416	-7.026272	-5.063937	-7.6411724	2.357211	6.662255	13.183235	4.8955984	2.6152313	4.7245393	-5.861104	-3.5911107	-7.1062613	5.436942	10.818629	14.643352	0.4555355	-2.15255	-12.981717	8.962926	4.338752	4.678758	0.59453195	5.014861	9.255289	13.69453	12.004791	9.697275	6.773877	6.4717207	0.90978914	-8.161191	-9.2604	-24.027683	4.483615
¸ßË¹°×ÔëÉù´¦Àí (199).mp3	-0.58769023	3.279851	-5.2698874	-6.0603704	0.99999595	5.665902	12.516539	5.3319454	-2.846899	14.690178	9.361336	5.5193996	2.9117398	3.1737604	5.5936346	-6.7296715	-1.7993784	0.83764535	-4.449277	-3.9018178	-4.1725273	-0.77404284	-2.7941387	4.233756	3.8560262	-1.4028153	-4.5623207	-1.7110866	-6.8730917	-4.910866	1.5512164	-0.5758692	2.73146	-1.9307418	-10.896118	-15.863794	-4.8623962	-10.435572	-15.129908	-10.031963	-13.503027	-21.794731	-3.2919126	-1.5670809	-1.7697717	-12.988372	-15.069008	-19.626585	-0.9609858
¸ßË¹°×ÔëÉù´¦Àí (200).mp3	7.284726	11.941614	14.322981	14.878536	19.579468	13.028828	11.189953	6.626587	7.2841225	12.376157	15.505161	12.917276	1.7148014	4.2297654	3.752014	-0.8535758	1.5425789	1.9154292	2.4817886	-1.6744392	-4.5095644	10.179956	8.26808	2.3247497	6.989391	15.318079	18.640682	15.60217	19.550468	18.633736	-3.4383626	1.0038478	2.9196758	13.438822	12.1957	12.024433	7.1928167	2.4340968	-9.333731	-0.060229696	0.99196905	2.3451223	6.376597	3.2728333	0.5162093	-1.5558482	2.4008362	6.279932	-6.3643265
¸ßË¹°×ÔëÉù´¦Àí (201).mp3	6.8463316	3.838508	0.42926475	-2.3526158	-2.917383	-5.1215854	4.2339993	1.6789334	-2.3313174	3.1295981	2.2412758	3.8601475	-1.8681847	-1.4912683	-2.6508646	-13.60169	-14.187866	-11.277342	8.461849	6.8765445	5.8415866	2.8552897	2.1212585	7.426942	-5.352765	-6.3289194	-5.872297	-10.088274	-5.4783216	0.6408839	-1.4338381	-0.68923044	6.2577987	-0.6007697	0.6390676	-3.8498483	-15.630809	-22.923826	-24.396845	8.496347	7.3652925	2.8492703	1.47209	1.3260026	4.013663	-6.1994753	-3.1301992	2.0706232	0.6559338
¸ßË¹°×ÔëÉù´¦Àí (202).mp3	6.3778896	9.59701	11.673812	2.244899	2.6473355	4.3028307	12.873701	16.318398	8.579072	9.45304	11.947518	17.208576	9.078329	10.826723	14.1776905	10.648849	11.642567	5.714953	7.3776655	8.012833	7.3015504	13.624832	18.809828	24.979244	14.093645	13.917762	8.903215	12.367399	15.336006	17.822838	-0.18199992	5.9458847	5.832754	9.473499	14.960781	16.521978	14.556099	14.786774	10.668277	9.963288	11.155886	2.9071789	-0.0547263	3.379415	4.2447634	11.90081	11.171711	9.260756	9.752491
¸ßË¹°×ÔëÉù´¦Àí (203).mp3	1.2697606	2.8324945	5.8161545	2.1348436	1.0356319	-7.0045204	-4.873376	5.5636387	8.270809	-1.9197441	-1.0357922	-2.5658019	-2.85465	-6.2008677	-3.4235506	2.9487317	0.38739502	4.1507792	-2.9815545	-0.70270216	-3.2036216	-10.16614	-6.4738445	-1.824087	3.145269	4.381555	9.878645	-13.06098	-8.726264	-5.3422384	-10.241901	-8.721092	-4.62331	-8.201603	-6.350498	-8.311208	6.1285543	14.09323	19.434376	-1.6171886	-0.7412919	-6.06221	-5.0269346	-1.6157081	-2.8358843	2.0903559	0.7184442	2.2330632	-1.1494362
¸ßË¹°×ÔëÉù´¦Àí (204).mp3	7.120887	6.4430256	9.826336	11.516157	9.271875	11.946466	13.641314	8.347689	4.7576246	0.5685703	-0.6818961	0.72388625	12.199989	14.689243	12.332936	-3.4279146	-2.809803	-5.8981595	-5.421005	-3.9002585	-8.332716	11.205142	8.55894	3.7612123	-9.871799	-10.814199	-13.933426	-4.195101	1.1386185	3.8873944	7.8491106	-2.776169	-7.487015	-1.2515951	-0.59415644	9.554781	2.6400588	0.5587586	2.5568104	1.2243631	-0.8323821	0.96261996	16.344078	9.917816	1.6256608	2.2127113	7.4904566	20.012213	8.442052
¸ßË¹°×ÔëÉù´¦Àí (205).mp3	-8.940895	-1.8283768	3.2737002	-9.520369	-4.0626984	-4.8407855	-9.207518	-2.549891	5.6991024	-0.41271657	-0.8255806	-10.290304	-6.2560263	-3.4780793	0.6740885	-8.791564	-4.2159977	-1.0773673	-4.0785003	-3.8815136	3.9475942	-4.1277757	-1.2626711	-0.7762489	1.2075195	3.1180055	0.7329925	-0.4557317	-5.1356	-8.590244	1.8220944	1.1414067	-5.260693	-4.6142836	-5.3134336	-3.3914847	0.87987375	2.2856963	-0.536691	3.2315648	6.9468346	6.5768614	-17.653816	-9.5588045	-11.389917	-15.895171	-9.875142	-12.105707	-13.950879
¸ßË¹°×ÔëÉù´¦Àí (206).mp3	1.9434898	7.8584485	2.8988566	-1.3010418	-4.780597	-6.7256985	19.244205	20.029268	25.034967	11.057276	15.220665	6.1601043	5.7889886	10.22632	9.383959	4.5045385	4.8204193	-1.6683693	-0.05524528	-1.4304814	-1.8873308	8.133999	3.5481172	-1.2700286	3.2536507	4.339059	7.482829	-0.10279356	6.598195	11.090136	-3.8012486	0.085410714	-8.155895	14.385542	11.481649	-2.6044686	13.74762	11.846809	11.85482	8.697316	5.095642	-1.4097941	5.92873	3.046825	0.8870096	-7.652447	-2.2422593	8.575025	-2.2249541
¸ßË¹°×ÔëÉù´¦Àí (207).mp3	-4.479821	-11.926043	-6.9270773	-1.0062554	5.2644825	5.802449	-1.3773224	-7.74226	-13.693199	-2.114263	0.5222932	-1.5298202	-5.040478	-3.2663019	-4.528092	1.658695	7.17402	10.067751	-11.216238	-2.5912788	-3.178497	1.9583367	7.332055	3.677295	8.979605	14.044544	10.148992	-2.2553504	-1.2806785	5.2648697	0.9825323	-0.906476	-3.423913	-3.9457428	-3.4725947	-0.9634233	-8.2583	-7.7142406	-5.7371316	-5.553241	-3.3624105	0.30149627	-4.0464554	-2.803435	0.00786984	15.013544	17.053656	17.910011	20.801556
¸ßË¹°×ÔëÉù´¦Àí (208).mp3	10.147646	12.985176	4.0904365	32.212128	27.282082	22.48677	28.0279	25.979288	26.607365	21.172531	22.046577	18.599888	8.9303465	8.538328	5.8614426	-0.99762964	1.1601818	-4.2155056	12.440458	14.710125	9.057068	11.153048	6.9491453	4.6267033	22.658009	23.607368	23.544827	20.646255	22.418682	27.15144	32.809624	31.013474	27.644989	10.285207	14.31608	17.347431	-6.4337626	-1.1633408	-5.8446503	20.286972	16.46687	12.79928	19.778685	30.085533	31.23769	7.0829515	14.594811	14.0529	33.56592
¸ßË¹°×ÔëÉù´¦Àí (209).mp3	28.162643	19.0988	9.347137	11.26425	8.745079	5.8899927	17.123173	8.508688	11.312256	5.059578	3.0203366	5.976244	1.3066516	5.936735	12.297054	8.3842325	7.162602	7.460103	7.1068606	9.433014	9.3167	5.1101027	4.3842316	-3.0827317	10.5079155	7.0096154	4.6956263	13.3301115	12.024643	12.632908	16.905632	13.175954	10.685111	14.264437	16.707623	18.726242	11.12595	17.283298	23.565525	13.040267	10.798752	11.684623	-0.9067656	4.9017544	4.4185815	14.642023	18.821827	21.406822	6.700897
¸ßË¹°×ÔëÉù´¦Àí (210).mp3	12.627802	16.472523	15.313549	11.3083935	14.982876	7.856516	4.399246	6.8977757	-2.4014196	12.002764	11.297814	2.503706	11.570308	19.483864	15.663301	-7.001598	0.96659917	-7.567702	2.602674	11.62435	6.2110686	19.00895	21.534334	15.396207	2.7135053	7.2431145	4.023435	19.299486	22.491468	21.200298	-0.18490767	12.150082	22.217384	23.583778	17.265072	5.4899855	-0.8696597	6.804629	5.5514965	5.4927397	7.4246607	2.1308863	2.0952563	8.820815	5.2585945	18.779207	20.19268	8.94961	24.38705
¸ßË¹°×ÔëÉù´¦Àí (211).mp3	21.740604	23.0954	25.138657	5.3253555	10.025398	12.6849575	7.7498765	9.569773	8.274352	19.56392	20.94786	24.31829	27.209122	26.388176	29.139969	15.261463	20.96526	20.07243	15.636619	11.504	13.049116	25.24701	22.909445	24.19891	6.0452843	12.041677	14.641555	21.584686	18.178604	18.85346	15.8222	17.338013	18.866083	30.413006	25.073326	19.936756	10.110098	14.986853	18.409271	15.576786	19.152567	16.28761	28.177946	21.33049	19.685604	16.831493	11.881367	11.0779915	27.653994
¸ßË¹°×ÔëÉù´¦Àí (212).mp3	9.134226	7.8349776	12.243853	6.556425	8.886451	11.544712	5.839119	2.8476095	8.511085	-7.6923904	-4.260665	-2.012379	4.1938257	6.4583645	8.799183	18.051317	14.054198	11.870249	1.462888	1.5944054	6.982112	-0.07253355	0.575973	6.096831	-14.627549	-8.505199	-5.824485	20.247372	22.041588	9.592329	6.278426	10.660793	3.4882088	0.70757496	2.6408858	9.53116	4.490155	6.8882627	14.742388	-1.2632267	-7.458356	-7.2595654	3.4950051	8.068937	12.820294	5.468053	6.5959854	8.344816	4.6537457
¸ßË¹°×ÔëÉù´¦Àí (213).mp3	-1.5558184	3.5469637	2.7747035	13.734314	11.632347	8.83537	7.7202325	9.157936	4.234068	1.6316471	3.0184793	6.854291	11.491877	9.166458	12.975543	7.724576	6.7251625	6.411228	12.707796	15.304424	10.834927	11.593538	10.179457	17.0009	2.0619533	2.677393	3.1491792	19.484882	16.844252	9.479776	7.301503	6.932791	1.4940419	9.753727	9.07407	4.8176775	16.813484	17.71019	12.346136	21.06546	16.151058	17.431837	0.6427279	1.0337772	8.157473	15.998977	11.904284	11.552263	1.5507195
¸ßË¹°×ÔëÉù´¦Àí (214).mp3	15.1636915	12.272006	10.150562	21.899796	17.546286	11.623388	5.838048	2.5195158	0.08512461	8.701763	8.592451	8.548601	1.9376436	0.091183186	-1.6004505	12.859665	12.949181	7.5037985	11.41449	10.733812	13.927263	7.4161444	7.868083	10.402288	24.365086	28.722057	28.868488	2.8032973	4.919189	9.559793	7.219617	8.501978	16.205978	-4.953106	2.6909523	2.1399283	6.1324553	16.971287	25.481348	15.678461	22.459587	27.058578	1.6574281	1.9564508	2.0729039	1.1070976	9.76521	15.471259	10.289351
¸ßË¹°×ÔëÉù´¦Àí (215).mp3	-14.737341	-14.040337	-15.971149	-24.968636	-18.567606	-19.734112	-10.308086	-9.072955	-7.5225725	-6.0596313	-12.4115	-12.485699	-7.190141	-10.034344	-9.901194	-16.7431	-11.95503	-5.6781263	-2.7198725	4.1713376	5.6613026	8.1745	3.3182447	-0.28299004	5.0922937	5.226667	8.118476	-11.892938	-6.5954666	0.52878743	-5.7305746	-2.2420456	1.5818906	-11.5484495	-10.341406	-13.033351	-13.993057	-12.615749	-15.062283	-9.309301	-11.48494	-11.616843	-11.597347	-10.105219	-5.924961	-14.65715	-8.937674	-4.988226	-7.2863
¸ßË¹°×ÔëÉù´¦Àí (216).mp3	-23.91325	-25.797575	-32.64608	-15.6438465	-17.024744	-22.517193	-7.566205	-7.286229	-1.3502846	-5.5935373	-5.672101	-5.508463	-8.510198	-10.428478	-13.692614	2.4756541	4.7124896	1.7015296	-9.266423	-12.983131	-12.993662	-8.650087	-18.251621	-29.780453	-16.499912	-22.688423	-22.802296	-2.985551	-2.3200579	1.3949904	-7.6901817	-11.287128	-7.0381746	-0.8163551	5.9361353	1.7979589	1.8308709	4.4544773	-0.7527467	16.754663	15.022697	14.025158	-13.134099	-8.817359	-7.4718866	-17.373802	-13.276708	-20.368015	-16.258282
¸ßË¹°×ÔëÉù´¦Àí (217).mp3	-2.0649076	-4.206812	-4.0834165	-7.9596357	-7.728864	-6.290728	5.1828794	5.187601	4.062561	11.681768	4.211344	-0.6587387	8.765737	2.210786	-3.5649095	12.321142	9.417755	8.729615	5.512521	10.612184	9.306108	1.3839763	3.4507096	7.1879473	8.24604	9.833747	12.742208	8.089741	11.655447	8.282471	9.2671795	13.539793	18.693731	19.358168	17.12805	17.046392	-3.958856	-6.852683	-2.765631	-2.1937578	1.65173	1.8342675	1.0662795	-1.4796004	-3.9126177	3.139833	9.655	7.0250034	4.529712
¸ßË¹°×ÔëÉù´¦Àí (218).mp3	1.8414576	2.626469	-0.8622033	6.4527483	3.6050603	-4.104085	-0.91151667	-5.561277	-7.626231	6.8489466	11.88208	8.939311	-7.7337685	-3.775917	-1.4433448	8.162177	10.724675	4.4904222	20.52652	14.879793	11.966011	6.7745266	6.678153	9.692888	15.64646	20.019957	17.52489	3.0337005	3.6995614	1.3707175	-5.459779	-5.4212685	-2.1626885	4.7113304	-1.1487212	-1.252771	4.7605543	-0.18732283	-4.6755905	-2.6111817	-0.38462538	7.4529037	-7.7247367	-8.099706	-6.237629	-5.431724	-1.6920332	-4.661537	-0.758127
¸ßË¹°×ÔëÉù´¦Àí (219).mp3	-5.227612	2.5037386	4.5849566	0.47360712	6.780101	7.2505093	11.235151	4.4775996	5.0291357	-3.9273186	0.7739837	1.872023	2.7535586	2.723239	4.6082907	2.7412503	1.2673919	8.616755	2.40377	6.2411346	10.86701	14.265762	9.28812	1.8108741	-4.691009	2.2196074	5.0623884	-8.448986	-7.31671	-6.081066	-0.35708943	2.0578887	-3.9102917	-0.70082825	6.867549	7.360379	6.633046	9.616359	12.6933	8.771544	12.363276	12.214102	4.8009896	4.3711886	2.1499698	3.2314491	7.4898434	2.7922587	6.5736217
¸ßË¹°×ÔëÉù´¦Àí (220).mp3	-0.51342165	-3.7031362	-7.907411	-1.9193715	-2.3248172	-10.687523	-6.1218762	-5.2823224	-9.139877	-1.8788658	-2.3259227	2.6200142	-3.6203165	-0.7745593	-0.06298034	-4.8527465	-9.072949	-16.842058	-7.4767475	-7.733238	-12.265294	-14.908295	-17.416325	-18.936197	-21.39907	-22.153193	-24.935196	-17.463686	-18.389515	-16.78635	-14.861525	-16.027323	-11.03167	-3.9635763	-9.309251	-9.569825	-10.403883	-9.684464	-15.471479	-7.5682955	-8.044808	-5.7451353	-16.819126	-13.794114	-9.978419	-7.7300215	-4.134307	-6.046381	-8.865926
¸ßË¹°×ÔëÉù´¦Àí (221).mp3	7.3987703	9.121862	8.100651	7.5319843	8.044146	4.5053678	10.626865	13.060904	12.844	11.671335	11.275473	10.507568	9.258066	0.58262813	2.731553	11.596668	6.66486	8.345763	7.4340453	9.849227	12.639782	6.0542293	5.0548716	0.8600125	2.7045188	0.82536554	-5.9130564	8.969461	3.9649277	-2.7561665	-6.375806	-8.631798	-9.018574	5.9244475	6.549983	11.656189	8.490939	7.991872	10.467081	12.096652	6.1479893	-0.8729636	10.299227	8.461376	5.172777	1.352623	7.323003	7.9871287	1.0515342
¸ßË¹°×ÔëÉù´¦Àí (222).mp3	-6.728962	-5.164563	-9.908928	2.2661693	-0.00416702	-3.558982	5.4831476	-0.9455471	-3.5330653	-0.27000406	0.97111964	5.356231	-8.691935	-0.5027679	2.7818391	-12.247556	-7.713275	-10.251852	-8.291993	-7.0219145	-6.92784	-4.8218822	2.4712906	7.2721434	6.6750393	9.713097	3.714663	-8.901501	-5.8374643	-13.475208	6.538206	3.0166132	0.13120791	-2.0867703	-1.5097084	1.1295882	5.2907677	2.018738	0.4042716	7.217517	3.6406293	4.3748183	-0.93648934	-1.99718	-2.8771534	3.5094998	1.4632279	3.5518017	-1.1997428
¸ßË¹°×ÔëÉù´¦Àí (223).mp3	-1.9937519	6.689783	-0.45019364	-0.6209014	-0.9215732	0.7938082	2.110201	0.1034708	3.189911	-3.3634496	1.701507	4.3608437	-4.5664473	0.06616902	2.6261718	-1.9780215	6.251892	8.424554	13.96642	10.720602	3.5228438	4.309577	9.696522	11.074558	-1.2532862	4.7983475	4.096681	3.127779	4.464505	-0.3012389	4.004987	5.531791	7.0194993	4.5684166	-0.76019585	-0.5052576	0.99875516	-1.4668709	-2.269998	3.0290349	4.1154037	0.42228132	-0.938545	1.2478623	6.043908	-5.065198	-1.301393	-4.5400634	18.938194
¸ßË¹°×ÔëÉù´¦Àí (224).mp3	-3.571784	-0.9352109	0.059424877	1.9691632	2.6660283	10.453409	-1.5767395	1.5920883	-0.2391591	1.2760822	4.968886	6.4369516	-1.8413553	1.1940731	2.3930202	5.800585	0.7288213	-2.438787	1.725713	3.1633108	5.322609	6.5143585	7.4015408	6.236829	0.085557014	1.6206417	1.9401703	5.826519	1.4836909	-4.336304	7.8570166	15.084918	22.940807	-7.743003	-6.0604935	-0.5254563	9.420906	15.520634	19.3517	0.6199691	-0.10396594	3.2345192	7.6047196	6.3708067	4.7788315	7.0265822	4.7713704	-0.9607631	9.302568
¸ßË¹°×ÔëÉù´¦Àí (225).mp3	3.2399971	-1.7382188	-4.994544	0.020119183	-1.1768649	0.052457765	-10.209616	0.39185435	2.1452672	-6.3175793	-5.993581	-3.1729293	4.869985	6.6806993	2.238471	11.993346	7.6079545	0.24660188	0.32471514	2.0899532	3.6652403	0.19913378	2.3622994	2.3443594	0.83490825	6.1157002	-1.167366	-0.6034648	-9.68895	-15.900395	-5.55683	-2.5941815	-2.5029244	1.3076503	0.920967	-0.8018162	-9.430706	-0.39318165	3.696844	-3.7619677	1.8784821	6.851513	-2.0441122	3.2423668	7.0034366	8.355594	8.928413	12.957694	2.725333
¸ßË¹°×ÔëÉù´¦Àí (226).mp3	5.5621557	12.945918	14.790485	14.406893	13.044983	14.53076	15.757963	14.475366	12.525686	3.3515677	4.496264	1.7572196	14.013296	10.877027	8.858923	16.519375	13.4010315	9.211582	16.533836	14.944583	10.164839	12.753768	16.487877	22.406097	0.89856565	9.344677	6.9051914	12.38251	10.029789	18.658861	12.486228	13.871094	4.733983	8.687061	10.83676	9.297308	10.63921	7.7260294	-0.36335623	5.535413	11.238922	11.758431	5.546077	9.625208	4.1841946	10.293678	11.789383	11.563245	-1.6824384
¸ßË¹°×ÔëÉù´¦Àí (227).mp3	4.8957405	3.1720736	-1.6181643	14.772586	15.754815	4.576245	9.356173	17.87517	13.518782	14.327167	21.97028	26.077435	1.2395372	5.777527	2.304685	11.891851	12.555702	18.615515	9.767142	10.258944	10.120625	16.166422	16.371986	13.758856	2.275606	6.2479153	11.260229	11.046047	13.353447	16.257885	7.149496	7.6397543	4.9982986	13.911718	14.085433	5.9645576	14.6526375	18.960213	13.468311	7.7861657	13.554911	16.202513	17.393826	20.646431	21.0682	23.115704	12.917526	10.109417	20.637882
¸ßË¹°×ÔëÉù´¦Àí (228).mp3	24.299099	19.278656	22.699505	-5.3358765	-0.5911372	5.0396914	4.155756	2.618199	2.704802	5.2345924	2.6804507	5.4811954	-0.4972361	0.25675294	2.0614378	2.4615638	10.330064	7.0024996	-11.615198	-9.823643	-17.798624	-2.0859942	-3.0513742	-9.693304	5.288139	-0.10896999	-0.03347677	1.2420717	8.809082	5.0803027	4.1105633	4.6218886	-1.3324258	-2.2836387	1.8715389	9.352031	1.7866421	-0.040697575	-2.8677263	-1.9388806	0.67501897	-4.1021433	18.582193	14.484157	14.439989	-9.087445	-1.9759424	-0.440704	10.098926
¸ßË¹°×ÔëÉù´¦Àí (229).mp3	-14.273518	-12.0868	-21.795578	0.5891837	-3.3265932	-3.929697	-4.8934336	-9.736896	-13.774084	-3.7838624	-3.0592458	-5.8288875	-14.039129	-4.587742	-1.3299031	-2.3803537	-2.785275	-7.099805	-6.489547	-8.709347	-18.000221	-5.620156	-7.423064	-10.368853	-14.761231	-13.787561	-12.20911	-0.043674707	3.250166	4.2412534	1.3049582	-5.3718667	-9.196495	-5.8691387	-3.6666446	2.590064	-16.236008	-14.978815	-12.226981	-1.4811474	2.180057	-2.0713887	-0.06610118	-4.548949	-14.062648	1.4982655	-0.12917614	-5.408719	-11.0570545
¸ßË¹°×ÔëÉù´¦Àí (230).mp3	8.767014	9.107752	8.026707	2.0370505	10.020435	15.344639	14.843212	16.011124	10.871998	16.054958	17.220776	8.328966	13.000881	21.333298	17.50787	16.09018	17.42604	11.736168	5.876499	14.235344	10.567293	7.5822225	9.819479	7.0341187	8.601273	11.696442	7.813328	15.125033	18.78324	22.684742	18.651655	18.007423	8.9879875	8.117132	12.9635315	6.762783	-6.4246054	-4.231761	-5.383488	9.288286	4.954488	-9.575053	1.7913616	-3.576107	-1.4004827	14.286764	11.45388	11.447005	17.202932
¸ßË¹°×ÔëÉù´¦Àí (231).mp3	12.077528	16.073643	13.243324	23.61068	14.810568	5.8396864	13.479179	10.48588	-0.04779762	3.1191468	5.383172	10.907984	6.547517	8.902899	9.85301	16.212637	14.763535	1.796423	3.6459136	6.0624504	11.523182	15.241641	14.948496	11.666607	13.03372	15.149271	20.977064	20.06802	17.600254	4.8291717	20.25088	14.326915	10.612486	20.891228	17.171707	18.68101	10.944179	13.230844	17.492672	-1.4757271	-1.438834	-6.066837	0.600937	-3.152753	-7.7236767	8.048134	4.3607163	2.3948698	7.314184
¸ßË¹°×ÔëÉù´¦Àí (232).mp3	-3.4350817	-4.2429657	-1.4929938	1.1881189	1.4243896	4.9427605	-6.2036266	-9.954374	-5.9204803	-12.059408	-13.808099	-12.959214	-3.6598887	-3.1129065	3.705453	2.016074	3.2338092	5.0424156	-11.257397	-9.646294	-14.047066	2.361222	1.0892162	-4.639365	4.0661387	0.6145001	1.5155454	-4.6380634	-4.168541	-4.408119	-13.317008	-14.022461	-20.892181	-14.831738	-10.067968	-8.312292	8.539938	7.243082	8.544493	-6.5689893	-3.3478944	-0.61164415	-7.2118597	-11.322041	-11.900934	-9.125185	-8.822139	-14.902171	-9.2897
¸ßË¹°×ÔëÉù´¦Àí (233).mp3	10.277724	7.5610695	4.4810576	2.966535	11.603021	16.533659	11.958805	15.433568	9.777449	21.058128	18.803082	19.716965	20.557022	28.139168	34.31008	22.1461	26.8932	22.023033	1.113344	10.679628	15.996844	11.261766	12.975105	6.561048	17.671055	21.48465	22.832417	11.897881	10.985775	10.471055	27.130775	28.90296	25.117136	-1.3957045	3.3390064	1.5896105	13.795111	13.80542	7.143727	16.498352	13.440908	5.210506	-1.8943983	1.6081601	3.8852844	3.446495	7.1426435	15.064963	4.877079
¸ßË¹°×ÔëÉù´¦Àí (234).mp3	-2.00768	-0.31809282	2.8032508	13.704729	11.0956135	8.363935	16.748158	19.648962	20.688747	0.88430357	3.4261568	-0.80056775	11.09514	9.742365	7.8882437	-11.112438	-14.45891	-12.165356	3.2046509	5.752469	3.0231602	1.2742263	-4.051099	-1.4441357	-7.632083	2.3083878	5.012372	14.117273	14.551989	14.437355	-10.322685	-11.338505	-7.4492216	-1.4698951	1.4795588	5.8108034	5.4213667	10.912897	13.911611	17.939152	14.709022	3.9929032	-10.9277	-12.041591	-16.336826	-0.54368806	-2.0755517	-1.7902944	-11.376779
¸ßË¹°×ÔëÉù´¦Àí (235).mp3	-4.222987	-3.369408	1.1938494	-11.3678665	4.44075	19.330086	3.5855443	2.4311676	3.3349159	8.253948	8.228012	5.2977486	17.176369	14.281321	11.948462	2.8269699	3.867559	10.316686	15.151418	12.899951	11.1282425	6.8361654	8.979431	7.7741714	-1.3905348	-2.7046854	-3.1123857	-2.8068461	3.6793213	11.173657	1.2432337	5.8412743	10.335764	0.022391498	0.37638694	0.3323704	1.7952749	2.2113261	5.213073	7.7554874	8.379293	12.879062	6.5250864	1.5942924	-0.67933697	7.2964134	8.68319	11.108826	10.565393
¸ßË¹°×ÔëÉù´¦Àí (236).mp3	-12.694958	-6.87886	-3.1824522	-6.885972	-4.025197	-6.5175686	-7.5362606	4.5817823	7.3567266	15.2116585	11.409881	4.938635	5.5837355	8.744528	8.922582	11.536238	12.935634	13.745027	6.0182652	2.2789063	-0.33896255	7.154778	2.4940565	0.33444217	2.1370873	1.8171322	0.868749	-10.313969	-6.713526	-2.2811627	0.75086415	1.9605922	2.2001655	-2.438395	-9.1552105	-8.070104	4.5988207	6.2985497	7.012097	-4.7733536	-2.302369	-4.7146397	1.7309415	2.5054903	3.9300418	-17.229736	-13.5670185	-12.16729	1.3949306
¸ßË¹°×ÔëÉù´¦Àí (237).mp3	29.587399	22.93485	11.962537	25.554096	22.685379	21.399176	3.4185238	8.202761	15.552037	3.6571846	12.184687	11.194574	12.404139	11.273136	1.6762699	-5.652207	-3.3192108	-11.528004	4.5998135	4.5761986	2.7838902	9.45318	15.72954	13.642849	0.26869774	3.6656787	7.29939	4.4417906	5.685871	9.724148	0.6090687	-0.39489502	1.8079984	6.133762	4.3186493	4.725626	5.2243257	4.7698545	-1.9808148	12.169107	18.428192	27.329462	-15.84778	-7.759487	-8.683893	12.384239	20.503395	24.384476	-1.2739298
¸ßË¹°×ÔëÉù´¦Àí (238).mp3	-17.725609	-10.575756	-10.795572	5.993079	-0.03655553	-4.832452	-14.636598	-12.112774	-15.062849	-4.7336845	-12.512989	-21.083935	-23.192192	-15.777264	-11.240252	-19.85302	-4.9292846	-3.2497602	-1.6683483	-0.37599835	3.4303894	-4.416673	-6.8364964	-9.041879	10.340727	13.915568	9.588036	-9.797602	-16.731022	-18.05455	-14.929569	-12.225496	-8.35618	-3.8680313	1.2557894	6.331743	-17.187765	-7.4715776	-1.2252686	-22.884287	-7.2218456	0.96839315	11.799828	6.201671	2.2979543	-1.5192152	-2.3267517	-8.385052	-4.840757
¸ßË¹°×ÔëÉù´¦Àí (239).mp3	6.9938803	11.868273	6.67364	0.8780325	0.7703291	-5.203042	8.36918	11.681415	12.777198	17.906004	15.161514	13.605753	2.221498	5.7363777	-2.1036296	-2.0474155	0.8990421	-2.1889067	0.9416211	3.942243	3.896813	5.5409966	9.171812	9.535367	17.48294	14.124758	13.0203	8.369862	13.756984	3.5265288	4.192498	7.6962504	1.0989864	-8.077923	-5.5540276	-10.522061	1.3886482	7.093889	10.586106	11.975603	13.09958	9.6382065	5.7624373	6.97169	1.92802	10.995436	13.799437	7.6599865	8.264765
¸ßË¹°×ÔëÉù´¦Àí (240).mp3	-0.5132479	2.8034997	0.6231876	-5.858631	-0.10607791	-1.2313036	1.6349244	2.221619	1.0968326	8.129863	14.626261	7.0517626	15.389927	15.712101	5.1693625	12.513461	8.696758	6.4240856	9.265669	16.968353	14.38166	19.418148	18.194633	17.611423	26.024933	29.42429	22.119728	11.488171	14.668642	12.383562	3.7278948	4.932727	3.6975856	3.2662926	10.506199	13.353797	10.373802	9.479368	8.823668	10.38342	10.255543	0.3214727	9.218052	10.925651	8.731165	2.1593747	1.9550514	0.20129296	19.157156
¸ßË¹°×ÔëÉù´¦Àí (241).mp3	-14.307825	-9.232822	-1.7094003	-4.623989	-6.5942516	-5.9118943	4.613962	3.2504492	-3.6030424	-5.754993	-8.750618	-13.702043	-2.3963728	-1.8981465	-6.054581	5.298586	0.9212456	-1.6639897	-5.4727874	-5.5397906	-9.152373	-9.82835	-12.432119	-7.33397	-3.3107104	-2.266016	-2.4340086	-13.504852	-5.3033524	-4.2517414	-12.442917	-5.3755817	0.4526556	5.4976234	9.279857	4.858542	16.201298	12.173984	12.893646	0.9552674	-3.1966367	-12.026613	-1.7495949	0.3594985	3.0377915	-6.639678	-1.5413301	0.29617465	-16.478125
¸ßË¹°×ÔëÉù´¦Àí (242).mp3	7.1545496	0.92619467	-1.1793842	3.4867463	1.1709781	2.4587114	6.160529	4.9909697	4.425561	0.5298919	-1.2335882	-3.0352728	10.450777	9.824339	5.499197	-0.06653407	-2.7251644	6.602929	6.6811843	6.196393	6.1684246	9.007593	-2.6084113	0.57001054	5.146386	2.755104	-0.16914558	-4.626089	-0.27816933	8.496331	10.786046	11.682418	12.005442	16.983963	11.973665	11.642784	8.238612	10.852548	12.035812	18.47515	27.126467	22.540693	-5.5913334	-2.0503786	1.1624956	-3.4744987	-5.238013	-4.40127	-3.5253544
¸ßË¹°×ÔëÉù´¦Àí (243).mp3	-5.4437656	-4.5164933	-3.0419707	3.3751128	-1.052713	-6.705101	-10.63455	-13.133191	-11.6674385	-6.7400446	-4.0031066	-3.6908674	11.721764	9.303008	6.7908173	-3.3220668	-4.797353	-0.6131718	7.580368	5.80861	5.3617268	8.569368	3.3296895	-7.9061007	12.298347	9.441862	-2.264631	-5.5468674	-2.749098	-5.0575447	9.4783535	8.126364	-1.2212734	-12.959982	-6.7403927	-5.6438046	1.148877	4.1510715	-1.9633524	15.302459	13.297182	8.870847	4.016508	8.73267	9.260952	7.3529663	7.5810595	8.791323	-2.4567766
¸ßË¹°×ÔëÉù´¦Àí (244).mp3	6.386579	6.5085635	-2.1873872	12.726759	15.933276	10.475754	7.200164	8.878505	12.92424	18.794933	12.429205	15.469729	13.870459	10.6271305	12.251044	11.52422	12.695094	15.97393	11.463791	17.903429	19.901636	22.063093	18.02811	19.991268	25.334566	24.813974	17.325674	4.626132	13.247942	14.918585	18.251669	14.677111	13.363716	15.288124	22.967878	19.20322	17.90614	13.427899	9.927834	17.757607	25.962519	30.131111	1.1386187	4.306902	-0.37381405	11.560642	11.72225	4.3172984	7.746587
¸ßË¹°×ÔëÉù´¦Àí (245).mp3	7.213269	10.053421	12.806765	-1.5042139	0.1396081	1.9758253	3.0177364	7.265288	12.404299	-1.5557201	3.5433455	3.2509205	3.8544226	5.2286024	7.929921	3.2677	8.139944	12.776529	8.740818	14.3064995	18.137596	-3.9408822	-2.7231112	-0.94248503	3.5952144	3.38999	7.6999826	-0.87556314	2.5155857	1.7694566	3.339702	0.7296783	5.9257793	7.9564867	8.573974	6.8470173	-0.8272761	5.2500906	8.762318	-5.8498735	3.9571323	11.705273	0.7100225	5.1874056	1.6233101	8.67724	15.456164	16.35358	4.2970977
¸ßË¹°×ÔëÉù´¦Àí (246).mp3	5.8157024	6.746038	6.458259	21.221249	18.45422	16.015675	5.2341127	0.5886122	-6.291665	16.062744	5.1200914	3.994322	-2.1688395	-0.55019844	-3.5484726	7.725889	6.2121115	-1.1984632	-1.9957055	2.651961	10.600603	3.6305878	2.1225946	2.6873283	-0.8133733	-0.045073718	-5.015217	13.491594	12.265045	13.277855	2.9590907	6.2022743	12.2987175	-11.211348	-14.290733	-13.256975	2.6882596	9.479214	11.735869	5.38274	-1.5204644	-8.024845	14.133078	15.987747	15.34122	-9.792803	-6.4407506	-5.3800035	10.205226
¸ßË¹°×ÔëÉù´¦Àí (247).mp3	6.4417334	-0.049833566	-4.0699806	-2.6447372	-8.073653	-12.715304	0.30059212	1.4568628	6.0133033	8.531828	9.407658	13.73381	13.760654	12.69607	5.415868	25.053238	26.45204	16.019684	13.246866	13.066117	7.5211563	13.408157	13.461603	11.81923	14.219704	18.736904	21.198296	6.085992	3.9836226	-0.33966225	-0.5517999	3.867268	4.2442503	4.0594554	5.0937304	1.971318	15.714239	12.819459	11.688152	0.27307135	4.9682875	6.802599	8.131186	11.670191	4.4866095	3.1480477	5.5546737	3.228695	5.227618
¸ßË¹°×ÔëÉù´¦Àí (248).mp3	-7.702847	-2.5867612	2.285978	12.585242	9.756763	5.9190197	-8.4359665	-12.274225	-13.1966915	7.7873755	1.7471817	4.327217	8.934866	15.133475	14.908952	-11.125948	-16.996098	-15.394693	1.6795428	0.8997246	-0.5935506	3.709106	0.14519167	-2.3665144	-1.8542988	-2.2144334	-2.9725602	-0.8695353	-3.283372	-7.324999	-8.631418	-4.9781885	3.4056964	-4.9520636	-4.8896713	-4.3418574	-9.818748	-5.325723	-4.5024233	1.4363487	4.396456	6.2283497	8.3311405	10.290632	8.604088	-7.3576355	-7.6954145	1.1317958	1.5158739
¸ßË¹°×ÔëÉù´¦Àí (249).mp3	-17.004341	-22.729204	-22.537708	-1.4219007	-0.64075303	0.90245026	-2.634023	2.5665174	6.2976484	-1.7548257	-2.9137707	-7.7713447	7.8285103	7.2227077	8.191635	2.9014084	6.4116144	0.52019763	-17.629555	-13.63479	-10.174555	-6.531026	-10.131916	-10.108637	-6.4660025	-8.42748	-10.286244	-10.949297	-7.159454	-7.1681867	-12.313108	-2.467662	3.573105	9.828802	2.4757826	-3.4815784	-7.9878783	-13.918787	-10.501974	-14.938915	-13.892136	-10.597851	-12.619831	-12.661964	-7.946023	-11.538252	-3.9129157	4.3660636	-10.482726
¸ßË¹°×ÔëÉù´¦Àí (250).mp3	-15.744095	-18.23228	-10.60758	-0.9957744	-7.9174347	-5.69931	-6.218712	-4.4428625	-2.8692598	2.8049288	-6.1285825	-15.1959505	-14.718969	-13.841881	-5.51904	10.261817	6.0228233	4.018886	-10.504119	-10.838047	-18.448002	-9.710814	-11.639885	-1.7480106	-17.870453	-15.085802	-5.821038	-23.977108	-20.242516	-12.08736	-21.42995	-11.475571	-6.6889997	-3.6183724	-12.158421	-19.634563	-2.887683	0.71298885	5.007701	-18.83041	-12.72891	-3.3331964	-11.207735	-16.611088	-24.875664	-22.591442	-14.048646	-7.2518015	1.3619809
¸ßË¹°×ÔëÉù´¦Àí (251).mp3	4.654203	2.6499226	0.9284474	-3.313654	-1.4567287	-0.85280305	-14.905846	-12.721075	-9.58098	27.021496	17.589064	14.027264	-0.4015417	0.22361797	-2.926485	0.37444615	3.8318295	4.73499	3.7972503	13.512384	14.790194	-4.363965	-0.19228172	0.69083935	-2.0671215	1.7360537	3.7867856	-10.509495	-5.953252	-8.248175	18.831543	13.700383	9.34842	-22.178944	-16.250938	-11.542124	11.465305	14.359546	12.959253	3.8053133	-1.6973397	-9.364228	13.53298	14.729752	19.849052	-2.815588	-3.2791047	-13.223004	5.24572
¸ßË¹°×ÔëÉù´¦Àí (252).mp3	4.2604733	12.431281	17.578794	12.172388	14.43298	16.350634	8.650053	6.8829136	2.2718992	1.4245512	2.1471505	5.767852	7.260315	9.123969	13.300068	22.919205	22.212948	11.018718	20.060293	11.8457775	5.763839	3.0949616	0.016869545	-0.7386848	1.4864633	-0.5451284	-4.3124123	10.912539	3.6861303	5.4964075	4.546317	9.196503	7.562626	14.196407	9.098427	5.5201883	-3.0828521	5.7969036	3.244275	0.22639298	-4.842349	-7.6790285	11.979548	14.241782	15.461273	8.836359	11.25313	9.059853	-6.4181485
¸ßË¹°×ÔëÉù´¦Àí (253).mp3	-12.764445	-15.641109	-5.968761	-4.8133116	-17.168098	-20.388626	-13.830053	-10.389871	-12.615999	-1.3488089	-0.3563295	1.6836337	-8.060603	-0.68841636	-0.9828803	-6.3431897	-6.3170795	-5.3928013	-3.9985754	-12.014377	-19.378256	-16.188654	-16.350248	-6.792706	-2.2141285	-0.24625754	-1.0050244	8.1823845	6.4867086	8.772354	1.8491051	0.3210071	-5.8389616	-8.475148	3.522037	13.494993	14.21482	15.891994	12.778865	-1.1658628	8.581393	10.823578	13.222357	11.627268	12.19623	1.5181093	6.4369965	22.220009	12.171913
¸ßË¹°×ÔëÉù´¦Àí (254).mp3	-2.9544852	-1.383975	-11.303913	6.8394327	7.261914	10.3328705	-1.3910512	0.63376105	-9.32314	-11.638405	-3.997262	-0.124148846	-1.1025646	4.8030562	13.457697	-2.5689225	4.9056473	-6.4174604	1.8536483	7.805271	13.562122	1.9576131	1.738169	-6.984599	-0.9495628	2.3233733	-0.25219077	5.9502	9.322786	2.2537754	-2.5342011	5.7680054	4.0030823	-3.925415	-2.851217	-2.3143156	2.175292	3.6052244	-1.6762071	-4.445976	-2.6062527	-8.555705	0.025960088	0.72622675	-1.328747	3.1241536	7.749755	6.1142435	5.67464
¸ßË¹°×ÔëÉù´¦Àí (255).mp3	11.161877	11.400801	8.369066	11.360191	18.965656	20.167835	13.886764	18.367521	13.949322	24.493574	20.690647	13.030509	7.2686048	10.400202	5.4853907	15.812656	18.798767	12.695245	15.009613	16.41235	12.633248	8.92079	9.060872	12.837022	10.633039	10.660296	6.891961	10.512297	12.32966	11.674121	5.437498	6.4543905	11.67185	-4.742028	-4.029322	-4.663079	6.935064	13.667616	18.442734	8.263815	12.677254	13.580868	14.42763	18.95909	19.650402	17.933575	21.83915	24.689743	11.872309
¸ßË¹°×ÔëÉù´¦Àí (256).mp3	-0.5457625	-2.3851433	-5.012261	11.671463	-0.82815444	-8.93449	6.7560997	-2.1919575	-8.764202	-3.119991	-3.1425557	-4.7959366	-4.717244	-5.849981	-4.764453	0.33478376	-0.9157925	0.70944226	22.900234	15.9267235	12.962748	-7.123667	-5.190053	-9.693573	-7.365216	-4.7747483	-0.43156624	-3.8874145	-3.2815335	-1.9350969	5.4474897	10.6626	8.71719	1.335289	4.996705	8.321911	-20.90873	-19.300892	-20.265707	-7.8332987	-0.36599755	5.7361035	-6.7813234	-5.426345	-2.4996545	-15.133069	-6.185879	-7.1008463	-6.9785776
¸ßË¹°×ÔëÉù´¦Àí (257).mp3	-9.095658	-4.4202557	-3.0288372	-7.7275076	-0.2520312	0.64280313	-1.9508932	0.26308206	-0.11321205	-3.491999	1.710942	2.875533	11.686199	9.665358	6.657538	-4.9349213	-1.5988045	-2.9647408	6.839221	8.981873	7.452981	10.942527	12.315884	7.86559	10.284775	3.3341808	-4.206829	3.967461	6.2519016	1.1540256	3.4602427	5.4937496	0.3613136	5.2460566	6.160679	2.206064	-9.2759285	-3.532709	4.7744265	-0.9984871	2.7523272	-0.441418	-8.465282	-1.8911799	5.031743	14.006646	10.38345	5.600567	1.6812707
¸ßË¹°×ÔëÉù´¦Àí (258).mp3	-7.5283523	-2.31359	-4.0669823	5.5678697	4.1045637	5.31089	11.88167	13.407193	9.30969	7.2757225	11.607769	18.348759	16.491438	11.363449	8.435239	12.634935	16.384733	14.547461	4.053815	6.4700074	6.0615892	13.34272	5.9594193	-0.13670868	-0.6180401	5.1883926	10.570318	6.666512	1.1114516	-7.1987267	-7.271833	-3.3850822	0.21765912	-1.5836077	-0.6958821	-2.6630366	10.39935	6.0776587	4.985545	5.653934	8.276772	1.5377939	14.85659	21.458801	20.3754	13.748104	10.034465	10.178162	9.78251
¸ßË¹°×ÔëÉù´¦Àí (259).mp3	15.528584	16.573307	7.9862785	3.6714585	10.437181	16.341085	7.3936315	9.489677	3.482738	4.737916	1.7373302	-0.6381239	10.58262	10.464697	9.653223	13.98925	12.380264	13.718701	10.428384	12.398433	10.283116	11.466495	13.24522	5.2561064	11.88559	12.865988	17.395004	6.321663	9.76413	8.147559	11.016993	15.844735	18.769089	5.3164215	11.345432	2.9372015	8.216439	6.899788	6.5183034	3.2995138	9.395704	8.118757	3.6430655	10.974036	15.668157	13.295072	10.840622	7.015053	9.208236
¸ßË¹°×ÔëÉù´¦Àí (260).mp3	-1.4311771	2.9023738	-3.9165485	8.249037	14.356876	17.15019	7.562461	3.6352618	8.876754	-10.539396	-8.129549	-5.553598	-21.341959	-15.650325	-20.750141	-3.6852355	-3.8963265	0.11610764	-14.098841	-9.959317	-7.1991105	-3.5909867	-1.660944	-5.120776	-7.899868	-7.9599304	-4.7633677	3.2074237	-0.7918859	-5.52538	-6.210929	-2.8111496	-5.1213264	-1.5240784	-2.3280778	-5.1934648	-9.893318	-3.9203131	-0.5417166	0.2230922	3.0590632	8.952252	-15.193603	-11.600571	-8.910688	-6.6966453	-8.10161	-8.270082	-3.0622137
¸ßË¹°×ÔëÉù´¦Àí (261).mp3	6.436406	10.198824	8.287842	6.0552487	8.74865	10.01277	7.6690254	14.069267	15.102387	17.88134	15.894585	6.76643	0.2012068	6.639233	6.7056417	18.549858	16.941637	14.32939	10.864936	16.462358	23.99696	21.066051	21.992773	18.13157	16.175537	23.871702	18.574064	13.541693	12.783911	8.706595	25.869562	24.2143	22.606997	11.956524	14.87529	16.505985	-6.2722087	-7.2433352	-4.4770246	22.958519	16.912094	9.65819	6.4538736	12.649931	10.896486	22.90104	18.891264	13.303295	4.6998262
¸ßË¹°×ÔëÉù´¦Àí (262).mp3	5.206214	-2.5755947	0.80691445	5.8700943	7.521553	5.0903134	8.8358135	6.4222403	7.9670043	-4.5239925	-1.2454011	2.8394508	0.9019354	-2.1755354	0.22926378	8.12154	11.4192505	9.818895	7.903758	9.450573	12.463686	4.160091	3.2317753	5.419275	11.8288555	15.491822	10.80774	1.7198821	6.2220054	-1.4704425	14.250927	8.366245	9.210637	12.394121	4.263761	4.86704	1.5956187	0.48166662	2.0136123	-2.518275	-2.8891482	-1.731159	19.750612	18.938995	9.7699995	5.185078	3.9051142	3.776207	3.6015773
¸ßË¹°×ÔëÉù´¦Àí (263).mp3	9.3401575	18.299923	21.554108	16.452127	14.12541	3.6248815	7.2981863	14.003241	13.496704	11.412851	10.23374	8.530355	11.105608	11.241152	6.948473	-5.0391026	-8.792219	-12.891239	7.9893603	12.205243	9.600579	-9.606215	-2.8357236	-0.4586639	-4.944763	-1.9876952	-1.4265556	15.069623	20.488686	17.248594	30.448826	28.179794	24.52969	19.123718	17.780802	16.0689	-1.8798075	1.6915733	-1.0223671	1.6291066	1.8734634	-5.9069943	4.2043533	11.90268	13.280318	16.09916	19.764233	16.42116	9.769459
¸ßË¹°×ÔëÉù´¦Àí (264).mp3	16.48863	18.138306	11.602365	11.604983	14.349481	10.15706	13.270709	19.476437	13.799276	13.406595	15.396267	11.483278	12.5948105	11.154942	12.902855	1.5690546	9.758827	12.916992	11.081385	15.729422	8.928498	6.501379	7.923605	5.6838474	5.5690913	3.1890142	-4.6496773	12.976241	13.521269	15.457155	5.8098745	11.007305	9.72435	6.1116004	0.50144154	-3.162603	14.919304	12.115075	10.251393	1.1643373	4.358302	-1.5395484	25.05671	26.374393	15.910549	24.666866	21.290607	16.02171	8.853166
¸ßË¹°×ÔëÉù´¦Àí (265).mp3	8.350832	10.60034	11.611506	-1.2589854	-1.1362845	2.9605808	4.878858	9.615735	14.365173	1.5450289	5.6460743	6.6439	2.2113466	6.5547857	4.75741	10.738295	1.7594231	3.1433785	6.118157	-3.5714512	-12.010837	11.907737	10.811316	11.652739	-0.511535	2.719292	6.789975	1.4987853	5.4170837	12.750101	13.8364	11.983242	8.690258	7.7434263	2.7761836	6.8805494	5.793969	1.1907198	2.4899368	6.5660844	8.285	3.6449168	4.26556	3.514927	8.685336	9.174817	11.887957	14.920113	-1.449612
¸ßË¹°×ÔëÉù´¦Àí (266).mp3	7.5881	2.8710256	0.8904289	16.435408	18.326817	14.604808	29.94236	28.616034	24.193157	6.459421	13.170469	10.65197	-3.3869805	-2.8197994	5.6652813	-5.8910656	-6.10019	-8.750875	-15.492199	-14.066396	-16.827541	-3.4186196	-2.899358	-4.841256	-2.3822997	3.9632668	3.6984892	3.1250987	6.682984	11.208498	21.291725	23.794954	10.316586	16.046324	7.9467993	-3.2491088	24.35278	21.389729	7.1178575	20.738003	23.950565	17.627598	26.477127	23.381708	13.261677	7.4184217	13.56843	15.187775	18.548529
¸ßË¹°×ÔëÉù´¦Àí (267).mp3	-5.170321	-0.6814981	-3.5598397	5.9930067	14.263054	15.680971	2.399238	8.917017	10.913588	15.415171	14.650059	2.0603087	6.5003433	10.334074	6.857156	5.4128895	7.71422	9.760389	-4.299654	-6.2285757	-7.137509	0.9858016	2.6786895	-1.1188748	1.454521	1.3671867	-3.7759044	27.029125	22.137486	14.484117	15.464281	13.642748	6.5230827	9.64205	12.025815	6.7995963	-0.24860562	7.112108	2.8555992	7.5558934	9.22793	6.642623	2.8614872	9.890539	11.266804	-1.6016059	1.0437582	0.7237564	0.8484999
¸ßË¹°×ÔëÉù´¦Àí (268).mp3	2.147832	3.199079	0.7320949	7.2083488	9.713341	4.4078393	8.946207	11.226431	12.9453745	7.3018074	10.513697	16.327923	4.273445	11.110109	11.388466	6.326267	11.542218	13.7071705	3.8269124	13.972567	22.195574	6.070901	3.7193577	1.8255891	12.043741	12.329223	17.07045	11.119905	13.619985	16.248337	-2.6756766	-0.7537054	1.8411189	5.423134	8.602362	4.264526	6.036294	7.480157	4.543069	4.3902636	4.6110153	-1.2787714	-1.2749455	0.2844445	1.7181554	2.0046172	8.279614	15.548944	-3.9230413
¸ßË¹°×ÔëÉù´¦Àí (269).mp3	3.1040738	9.742302	12.027847	0.31710106	-0.027726084	-3.2350123	6.354796	6.086045	5.359885	-6.1084137	-5.0070896	-0.67153776	0.27792072	6.079347	7.7467833	11.605396	10.527304	7.4530544	5.5644684	1.9570347	7.3129687	8.505788	10.955935	11.267946	24.952648	25.275482	23.17718	14.326387	16.082136	20.510818	2.9610784	8.54129	16.007854	-1.5012689	1.740721	7.111897	13.439545	7.0442204	1.7979026	-6.087377	-4.2942157	0.20898952	20.107567	17.264347	2.987989	15.039436	18.46005	12.379272	5.0233746
¸ßË¹°×ÔëÉù´¦Àí (270).mp3	19.635738	24.53623	26.534922	18.733025	13.240309	2.251368	13.662512	16.800953	18.592861	5.80107	0.9326721	0.058969766	9.334948	10.8859	9.334	17.752604	20.840448	23.029114	5.231492	6.551631	6.654462	13.908165	13.489689	22.617977	10.869198	11.753745	15.85368	-5.9722548	-6.563174	-9.471565	15.969533	19.447384	12.500059	20.357428	27.34714	25.242546	10.278074	13.0289	11.192896	3.2165036	8.4562645	10.435193	20.145699	18.283476	13.486922	9.305925	12.425179	17.666687	20.623005
¸ßË¹°×ÔëÉù´¦Àí (271).mp3	13.717272	9.6367	8.579828	-0.109778345	0.33747378	4.665344	-0.55944973	0.776947	3.2296133	6.5541	4.713708	2.6076121	-0.16549325	-0.4597993	2.4361675	13.62124	16.042744	18.755383	5.4324446	8.615697	15.376709	1.0822222	2.1107767	3.4046998	-11.09417	-5.1350155	-3.243823	0.7554307	0.7432444	0.73960155	-4.441204	-3.7082372	-4.0417595	3.7181342	-1.0340002	-7.5073123	-6.9890594	-10.561819	-9.383377	-7.762883	-4.175376	-3.4281294	-7.5475216	-2.5419774	1.3800206	-8.800653	-3.1460202	-4.132119	-7.30391
¸ßË¹°×ÔëÉù´¦Àí (272).mp3	10.544759	9.08781	10.952351	15.761875	12.37158	7.636804	9.7500105	9.715828	6.4226265	4.229346	8.1205635	7.50253	9.100629	6.058866	-0.53508586	6.017338	11.774919	12.074179	11.827127	19.468048	11.087088	2.8575788	6.0058403	8.916983	12.274929	13.724804	17.811462	15.825079	14.080089	8.590189	6.070183	6.0904436	4.3452945	11.324631	14.991973	10.548579	9.915955	4.6156225	-0.7584336	12.156267	13.458343	15.969917	8.953641	8.785786	8.295939	4.640912	12.296094	8.945055	8.834367
¸ßË¹°×ÔëÉù´¦Àí (273).mp3	14.266011	16.354008	9.820927	19.008461	16.345108	11.081184	5.2630043	7.4954133	3.925065	4.2095933	1.9922094	0.76447165	4.3410025	6.169129	-5.3216405	16.508501	14.207718	18.914785	7.922288	8.86849	8.713562	-0.4735274	1.567627	3.3305144	10.468988	16.414635	14.516779	9.908681	8.293673	8.120622	-2.073175	7.6330996	8.410131	19.017185	17.716408	11.882688	-0.7565632	4.386492	11.726198	7.240717	10.907122	12.094716	13.783709	5.680288	6.3025036	6.115718	2.6318994	-0.6410046	8.390473
¸ßË¹°×ÔëÉù´¦Àí (274).mp3	14.876299	12.869857	20.091654	20.96585	19.858044	23.25969	10.094315	13.315549	13.141665	8.318592	9.626773	16.63469	13.64728	14.739189	13.050455	1.7366115	0.32752752	-2.0300999	3.2633145	0.77453744	8.796165	-4.911909	-4.442372	-3.1902325	-9.175513	-3.4035854	-4.6885495	13.662046	19.34564	17.9076	2.987615	5.458016	10.256334	-2.4090023	6.301457	3.5344963	26.852135	24.392365	8.165505	-0.56735617	-0.024892509	-4.9251823	-0.93504757	-1.2471929	-3.990215	3.8665721	2.5270522	3.637467	5.4993496
¸ßË¹°×ÔëÉù´¦Àí (275).mp3	7.434127	12.492149	7.601199	9.449062	13.6693325	9.929203	19.14112	18.820274	10.676086	-5.8146906	-2.4261608	-6.58607	10.867314	11.7010145	10.778633	27.971893	29.56615	23.45961	15.996041	17.7926	19.048056	14.012348	18.711088	19.069809	6.28772	7.7992954	3.0581586	-13.061625	-3.5540783	-3.4723206	-3.992168	-0.1431995	-2.3884666	3.0516477	-0.09550135	-1.2358664	3.9306195	2.0154471	-3.8179057	-5.1556826	-2.7674122	-5.410712	-8.974838	-15.287481	-14.469943	12.719809	14.147615	14.357277	3.2710404
¸ßË¹°×ÔëÉù´¦Àí (276).mp3	31.407257	22.818283	6.6713505	13.826525	21.899376	17.162231	1.4791033	10.007063	16.384153	16.57066	17.851357	12.007431	6.6037874	4.3610997	6.5057817	-1.9631833	0.9978909	-0.38877648	25.014702	21.309265	11.315561	25.959312	23.105534	24.211216	10.304455	14.867256	15.934316	4.90956	3.0787265	-2.5534537	5.4080434	10.78342	13.391961	17.80862	20.534657	20.346989	3.7164705	6.9967413	10.434824	9.206631	12.853556	14.3351555	30.462559	23.651949	17.918312	17.28645	15.575588	8.316244	4.734023
¸ßË¹°×ÔëÉù´¦Àí (277).mp3	-5.810097	-3.3212888	1.1910291	-8.864338	-11.459943	-8.980518	-5.155262	-2.4802122	-1.8831122	-5.1896176	2.047289	4.1878247	-12.818666	-10.470338	-12.809435	-3.3331494	-8.973101	-12.444782	-3.7608905	-7.1466846	-7.193118	7.66247	-5.118495	-11.097512	-18.301788	-18.65987	-25.321854	17.02039	7.7262845	0.06692684	2.94344	11.741026	17.756514	-10.882362	-11.434507	-2.4871716	9.77729	11.305944	13.327335	0.1525693	4.7538867	7.6435585	2.5942764	2.968008	1.5094818	-15.792574	-11.288533	-7.8917303	-11.484896
¸ßË¹°×ÔëÉù´¦Àí (278).mp3	4.62339	2.8496466	3.976935	16.840729	11.05453	8.227002	24.916676	19.726444	10.812468	9.521976	16.033358	19.763718	17.84458	17.641579	13.348321	7.4306912	9.0694065	8.25222	2.5664268	2.672368	1.050649	-6.428462	0.34265321	1.6211668	7.0803447	9.529651	10.062567	9.487991	10.86613	8.41532	12.440612	10.579364	9.295313	16.792965	12.603252	9.064485	4.710473	5.758282	2.0143437	14.437399	11.599211	8.893312	14.007239	12.915587	12.487291	19.481953	20.11491	17.251427	14.128516
¸ßË¹°×ÔëÉù´¦Àí (279).mp3	3.223162	0.5024158	-6.341115	9.056608	7.932882	-0.039672434	13.719767	13.1977415	5.6234674	6.761451	7.132503	5.578082	-10.237331	-0.8210405	3.9632936	-0.43680942	-1.5866659	-2.8749065	7.4281406	10.737621	9.550198	2.3813477	9.930011	7.04391	21.145817	24.186935	22.553246	5.451082	10.238321	15.04524	13.735325	15.503417	15.530375	3.6331854	5.9706054	5.448226	19.019264	18.782799	15.142768	16.45031	11.557778	3.1924708	14.20999	15.025484	14.219164	3.0418544	5.8060837	9.493816	19.240656
¸ßË¹°×ÔëÉù´¦Àí (280).mp3	-8.312368	-1.3558335	3.7362728	-7.32673	-1.1710982	3.935839	-10.828268	-4.3463182	-12.541011	13.3469925	5.621604	0.65694654	-3.2106378	-2.6820452	-2.9921603	6.7332907	10.113035	6.193896	9.023012	8.191189	6.9845333	2.2522857	8.493892	2.8838634	1.8091686	8.416758	7.0991573	1.7240938	4.0182943	-1.3152182	8.153631	9.646662	12.106043	7.7260017	12.077209	14.183972	7.950669	4.965103	4.662515	2.6177998	3.2013502	-0.6251526	5.8194637	9.658968	8.773801	7.27841	8.376644	8.002622	4.1273456
¸ßË¹°×ÔëÉù´¦Àí (281).mp3	18.574028	18.637928	16.544273	2.9300327	6.66	6.7677712	3.2867155	5.4180403	-0.20127517	28.823582	26.61755	17.084965	15.193538	17.019598	18.309057	5.206665	9.811247	7.981263	17.261065	18.933758	10.704599	-5.6769547	-6.8693132	-5.0798826	-7.3667116	-2.4446993	-5.996111	-9.689814	-11.537764	-16.40878	5.53885	12.649693	15.681385	-2.6656728	2.640199	9.926321	28.292854	27.466938	19.01334	5.272703	11.985474	17.609642	28.738033	28.894775	25.284477	6.164488	9.547857	11.144373	26.880348
¸ßË¹°×ÔëÉù´¦Àí (282).mp3	6.060425	6.4188375	2.1401274	0.26769888	2.5993881	0.6445722	2.4466395	9.218911	5.6837997	3.5011554	5.23573	11.294431	-9.952169	-4.0230646	3.0889754	13.47943	19.37402	19.785608	9.924086	4.6630373	1.7768335	4.144765	6.2992973	5.7598047	4.0889034	3.5561378	9.287195	-2.00248	-0.7863858	-5.073687	4.6390204	1.5618279	6.4008307	12.465773	11.441133	10.158988	-4.1406846	4.7167606	10.686467	0.5528455	-1.9562652	-7.3822427	-7.9066696	-3.6164923	-2.266631	4.346648	6.275055	8.740425	1.4928994
¸ßË¹°×ÔëÉù´¦Àí (283).mp3	7.011974	10.059363	12.586792	13.624423	14.369948	15.491665	3.92586	7.679271	11.744944	6.7140555	5.6312656	5.940177	13.382494	14.1421	16.502008	12.8796835	13.901556	16.943739	27.322914	22.570023	15.38382	6.6674094	9.159723	3.2695487	5.8159504	10.575611	12.445303	11.989807	12.299316	12.443584	15.845885	13.165761	10.119986	-4.282671	3.6869712	12.652191	17.438873	15.786276	9.940651	1.4953427	-3.7998898	-3.1698177	4.8332305	6.9977055	0.51579696	10.03941	9.548849	10.675224	11.745642
¸ßË¹°×ÔëÉù´¦Àí (284).mp3	1.6067551	1.5610288	-5.956847	1.6833556	4.212084	2.4653842	0.6808144	4.351179	0.7457149	0.9043251	1.5548874	-1.1993935	10.238103	9.772898	2.921601	-4.8206315	3.261876	2.9056447	22.557114	22.75164	23.077583	12.179625	15.651034	20.652359	26.91071	29.71294	28.453367	8.169655	7.388297	1.7091217	22.762928	6.2925653	0.5425239	2.557397	4.587384	2.7218976	14.128067	9.153718	3.3826241	15.998049	18.903236	18.997967	12.521002	15.727619	15.209074	6.120162	11.449294	14.255099	-4.3830757
¸ßË¹°×ÔëÉù´¦Àí (285).mp3	-1.1251047	-1.018985	-2.1226149	-1.5487404	3.574984	6.8385563	5.759283	3.727004	1.1361917	-1.6268104	8.681796	12.589825	10.716477	8.890166	9.20196	9.784426	12.796658	9.121588	3.026462	7.5409594	7.418236	10.318127	7.4748	1.7217981	14.617607	17.318457	19.148909	10.569529	8.489311	3.1577706	1.438233	-1.48429	-2.7450566	11.270107	7.4676466	5.368579	2.50268	2.0907803	5.686749	-15.489418	-16.083471	-14.671996	12.860017	7.6238303	4.4126887	15.891699	18.522034	16.592281	7.8658257
¸ßË¹°×ÔëÉù´¦Àí (286).mp3	0.56232715	-1.400172	-11.038261	2.8395097	5.682596	7.2897387	1.1988242	-6.2175293	-18.336283	-5.6813564	-1.3235254	-0.35320044	2.7565129	-5.2350197	-4.825397	16.02031	16.280315	15.424399	-0.31376988	4.3604894	7.842505	-1.347376	1.0888472	-0.94544506	6.59577	7.765422	2.6408324	-3.4789598	-0.6019051	-1.7336628	-3.5565054	-7.2105265	-10.117405	-8.236034	-6.8055534	-9.291422	-4.29881	4.5746393	-0.55313265	3.5305567	9.677319	9.496645	-13.1879225	-6.079129	-0.2780328	4.012369	0.67262465	-0.5255804	-0.21687013
¸ßË¹°×ÔëÉù´¦Àí (287).mp3	-0.4805147	1.8354355	5.896487	2.6348839	9.272457	16.11834	-6.3575068	-4.5626917	-8.428143	6.4618983	1.8623683	-3.1467612	5.61376	5.7945085	11.559584	11.898039	4.512282	0.41851848	15.6346855	20.241081	20.218178	12.242524	9.266258	0.5150415	6.0816956	5.7123365	1.8267567	2.2108383	0.4443404	4.234598	-5.12974	0.99382037	4.436114	-8.9844885	-2.4145055	-0.5824211	3.8030608	4.3839073	2.149705	13.919151	16.907934	11.3980255	-8.426264	1.0225713	4.0600834	-5.068797	-10.620784	-6.4481735	12.0522375
¸ßË¹°×ÔëÉù´¦Àí (288).mp3	20.024323	14.861427	11.058924	-1.978003	0.42659807	-2.981018	21.045744	24.903538	18.472788	15.148761	13.105219	5.4590626	0.8930949	4.9081044	2.6762636	2.0836215	8.457388	13.4292755	-0.006025076	4.6484156	-2.6935968	10.463793	9.331702	3.4324393	-6.786528	-5.909888	-3.0892594	1.70397	8.533676	9.30443	9.998295	9.205108	4.3108864	13.473295	11.133881	5.7525415	8.786063	9.47698	9.921301	9.346981	6.5933504	0.63754606	4.1465683	8.685198	10.7730465	10.970183	16.417875	16.291122	19.203161
¸ßË¹°×ÔëÉù´¦Àí (289).mp3	12.159304	15.60598	18.215012	1.2158912	9.698694	6.9188023	17.310587	18.7702	19.375946	6.9461565	11.362541	13.842877	14.925013	15.946444	12.290351	14.180077	18.177872	13.799072	7.957966	11.539587	9.835785	7.9298735	12.532553	12.829504	9.624296	11.693938	10.749472	9.791903	13.279327	17.872505	13.79711	12.724504	13.04705	9.530119	13.842154	12.726194	7.462654	9.953886	5.6634083	4.7407045	5.362275	9.73964	15.578589	12.24613	5.7723517	7.5484514	11.694071	10.287941	10.593029
¸ßË¹°×ÔëÉù´¦Àí (290).mp3	-7.420657	-7.8891935	-11.576256	-29.16809	-25.741112	-19.341625	5.0954227	4.8719172	7.4158564	-19.223162	-26.288908	-22.805832	1.5693061	-1.0132174	0.16043568	-3.0728593	-4.3052015	-3.6304688	0.38773787	-2.0457628	-0.8317987	-24.827831	-26.01646	-26.870586	-18.735678	-19.54634	-21.662212	-2.6168509	-2.0675101	6.4879694	-4.98903	-4.8371654	-10.425819	-2.2425385	-2.8904514	-2.8467107	-4.554266	-7.257452	-12.2172985	7.688717	4.1479316	1.9602817	9.895079	6.6578054	3.2661803	1.6786194	-0.98033714	-0.95226157	-6.1044116
¸ßË¹°×ÔëÉù´¦Àí (291).mp3	2.929937	0.08728443	-6.393187	6.502251	2.4972243	4.2680855	3.7255998	0.96654725	-2.8668451	10.264861	11.904873	11.098419	-1.6454163	-1.9675977	-1.6152937	14.835148	12.136899	13.761773	16.793272	10.995205	6.652603	19.48043	16.310564	17.60558	16.180983	15.832481	15.839024	6.080061	8.989632	5.3948464	10.08976	15.992802	23.030766	20.135609	22.063927	14.232557	6.4185686	7.7129974	9.8366375	22.019753	23.824146	17.54164	18.979061	21.41727	12.4366	18.179535	26.620544	24.653366	11.222268
¸ßË¹°×ÔëÉù´¦Àí (292).mp3	13.371205	6.997096	10.630972	9.540632	11.052751	11.178724	2.552956	5.855233	10.304018	-6.7650633	3.5439532	1.583549	6.210555	13.6518	10.490755	14.030464	17.48502	8.32752	8.70875	15.577359	14.081222	18.527008	17.218895	22.00798	-0.028407842	5.441921	8.278843	15.622164	7.52149	1.1236528	11.9852915	10.343269	11.690192	1.1362547	8.505682	4.606732	10.980093	4.8107305	-4.176072	-12.317704	-8.157546	-8.240114	-12.534544	-9.294212	-6.988212	-3.109587	-2.134563	4.369153	-4.0780582
¸ßË¹°×ÔëÉù´¦Àí (293).mp3	1.0590405	5.972868	8.101458	3.532497	8.87066	8.7155075	-3.6768026	-1.5435313	-7.7562156	-15.223245	-8.76989	-0.8134325	20.443146	24.103237	23.7468	8.579466	9.185594	4.5710683	36.58733	31.789078	36.397152	10.413691	8.272213	7.8319235	-1.409332	-1.3443936	-6.9005213	-3.1169858	1.2029903	2.0367413	-8.16697	-5.7383018	-6.442642	-1.7846406	-1.1690636	1.6865497	15.140755	20.184063	16.537266	2.878777	4.0542884	-0.000518471	0.84157467	0.7041178	-0.41864938	-11.296669	-7.2002096	-8.095757	5.7589912
¸ßË¹°×ÔëÉù´¦Àí (294).mp3	4.0812287	6.3521166	0.89564884	5.606304	12.458128	12.232112	3.5982485	7.199338	10.015299	-4.9174676	0.4830267	-3.2957335	9.988351	16.32986	10.951429	0.90226066	0.5892539	1.3209975	-4.0034437	-5.767677	-7.195424	8.514432	13.584526	12.837854	10.37566	10.692786	13.266294	6.5442414	6.7072816	-2.3012333	10.555264	12.635714	13.954065	8.265329	13.621482	13.113926	1.6073276	3.9511187	1.5243634	4.7609453	9.428623	10.492743	8.865486	8.221287	4.737296	9.866425	8.47913	4.0677366	9.051226
¸ßË¹°×ÔëÉù´¦Àí (295).mp3	28.932102	17.47559	9.470816	28.269188	28.30894	22.910778	16.412643	23.887138	25.13137	11.461084	17.854343	13.71628	11.648158	18.13184	14.227021	27.200476	23.370102	12.176326	20.815346	22.970322	18.216537	13.05727	21.20729	17.734863	19.99328	15.709351	10.927989	20.17189	17.92536	15.843637	13.814907	14.562672	6.512307	13.319695	15.731689	17.564482	13.751518	18.146626	20.812435	22.911776	30.014591	29.961712	16.020168	22.205963	29.328705	13.488382	17.344501	20.488544	27.178741
¸ßË¹°×ÔëÉù´¦Àí (296).mp3	10.780365	12.333229	8.271635	24.825281	27.042038	16.896646	17.251722	14.906851	8.366921	15.339821	14.072695	14.689821	19.796852	19.535385	10.761227	23.338524	27.02134	18.029335	3.843863	6.705593	3.472381	2.328904	8.581263	20.470572	37.552437	33.03563	23.026964	14.25486	24.219173	28.848	10.383748	16.085976	20.373585	22.008484	28.426262	35.543907	6.1260633	5.3747096	5.2804027	18.178146	13.051469	8.683043	13.28469	16.673992	14.803349	7.939193	15.126665	7.174988	13.551067
¸ßË¹°×ÔëÉù´¦Àí (297).mp3	9.640688	14.5457535	13.680353	5.428262	4.669798	3.3618252	2.3275547	4.6775923	5.049019	-2.957749	3.2879317	8.063473	1.0863969	0.66289294	3.5406008	6.5271206	5.7397757	-0.55805016	-2.605281	3.1155052	-5.36769	9.021243	13.035597	9.996378	-7.67554	-4.9801483	-12.060072	9.635019	8.408276	9.047436	-3.8814363	-2.8046544	-2.7941582	6.0853333	7.6685543	6.046796	3.5759256	2.532469	0.57228816	2.6909738	1.5562816	2.1595516	3.9990149	11.066595	14.688731	7.602839	10.013856	12.1488905	1.1375015
¸ßË¹°×ÔëÉù´¦Àí (298).mp3	0.26600698	-5.6885395	-6.3396406	2.3733566	0.8105983	5.717359	8.2095995	9.196012	3.3949995	-10.322733	-7.713777	-6.4158506	-2.271582	-4.230441	-4.4307423	-21.880322	-27.012894	-37.96115	-2.2320783	-3.2157745	3.156938	-2.002555	-6.085021	-0.30104303	-12.388189	-14.558294	-22.234274	-2.3853283	-9.270996	-11.486906	5.005316	2.1729732	1.405391	-15.616375	-9.03729	-5.994659	-13.742289	-6.8626614	0.915805	3.5128975	7.3483872	13.720131	-5.5716305	-0.9839117	2.2526495	-2.6521451	-3.5760036	0.35666215	-16.437794
¸ßË¹°×ÔëÉù´¦Àí (299).mp3	-11.891846	-4.5055	-5.629118	13.490755	11.739609	0.7833389	-24.58444	-11.321848	-12.735239	19.349733	10.159494	8.857502	17.929764	27.490515	31.71001	13.198336	15.08522	14.079992	13.043476	14.167638	7.039592	2.3049848	11.49389	7.0057316	12.555363	15.276087	9.414278	11.783212	16.82602	8.57316	11.144922	12.859484	14.3218	-0.54795915	1.2528903	6.369474	8.80249	5.6271124	-2.1310349	7.486927	8.744245	3.4491131	4.880301	11.625617	9.087038	22.858772	23.866531	17.000309	6.886317
¸ßË¹°×ÔëÉù´¦Àí (300).mp3	17.61103	17.125532	18.31823	10.386599	11.175118	8.394933	6.9030247	7.031974	3.6218328	1.7687342	14.935738	11.394816	11.146154	15.872656	11.352459	8.434555	10.190884	11.91798	-1.4587331	10.801294	10.634376	8.907238	7.645046	2.5862098	-10.280746	-4.037639	-1.1500758	6.997734	11.1326885	9.30172	9.943352	11.207397	12.727209	11.1034775	12.007153	9.997063	-1.3015599	-0.6175506	-1.8832994	23.437122	16.623554	13.152155	14.0325165	17.181423	12.825239	0.88213515	0.11918223	-2.149403	17.949085
¸ßË¹°×ÔëÉù´¦Àí (301).mp3	4.73119	5.11174	7.145611	1.5568275	6.056347	13.925913	10.323198	9.530617	9.695081	1.3830466	2.812549	0.3494748	5.641733	12.256136	19.481323	13.005379	12.656911	13.825078	12.392902	15.330723	11.104242	-8.62067	-5.5429077	5.363661	6.3332434	8.899969	7.7919264	6.662489	11.626129	13.561779	26.856668	25.409813	20.392822	8.03715	10.757681	6.736211	6.2747326	8.930973	6.6417503	14.351181	18.826069	23.503716	14.342752	21.53473	17.531654	9.343344	9.0463505	5.98703	8.196194
¸ßË¹°×ÔëÉù´¦Àí (302).mp3	6.747941	4.86304	6.7200513	10.238335	16.272755	16.921387	-2.7848125	-2.3919244	-5.1254354	-3.3095934	2.537406	6.5979185	3.2540112	6.676691	11.609413	15.698187	12.754015	10.472687	15.039551	17.612778	15.871681	3.2235422	7.591683	2.0793228	13.775007	12.012276	13.299683	7.692278	11.4970255	10.67487	12.819365	15.736992	15.122503	5.7636495	4.9551415	0.8908429	0.8135071	6.232396	4.443635	14.227187	13.253064	4.2078533	9.6207485	11.602947	10.322247	-0.105356455	3.4380753	9.740513	15.120337
¸ßË¹°×ÔëÉù´¦Àí (303).mp3	-5.4496307	-2.8212593	-2.1072152	1.7676842	6.3143406	3.2328255	-5.8858213	-1.6977752	-3.0696979	-4.549262	0.6138767	-2.6579819	16.122162	16.95673	13.967566	6.536496	9.192098	6.862312	4.3433723	7.3357344	4.6978664	4.777345	6.38116	7.0782986	12.312177	11.164539	12.390827	-0.2735041	4.815319	2.250647	-16.875254	-8.004529	-4.8315177	6.7816677	10.67204	8.459927	4.7981787	1.3681631	-2.7375898	2.6953828	7.002222	9.21581	15.366422	16.529757	14.673277	27.597069	17.899101	5.889759	-9.806383
¸ßË¹°×ÔëÉù´¦Àí (304).mp3	9.948793	10.36009	14.787529	1.557111	10.721739	12.790863	-2.3015094	3.738412	6.514529	-13.598234	-6.0205145	2.0488238	-17.929863	-20.399609	-14.030961	-14.696774	-8.110772	-2.3708901	3.476058	8.661318	16.344872	2.9459665	9.913621	9.853966	12.880798	12.497423	3.2941294	4.4494534	5.4908495	5.5520887	29.962965	24.713678	12.738152	-1.1100054	-0.97206795	0.93161774	15.390913	9.074398	-1.0602219	3.218889	-0.6101327	-7.555218	-6.3909187	-4.8159423	1.6790261	-0.12495512	3.6508188	3.590057	1.6915957
¸ßË¹°×ÔëÉù´¦Àí (305).mp3	-1.0916849	1.849334	6.859632	9.810408	8.838499	4.2226954	8.70985	4.77187	2.344295	1.9922287	7.1628284	7.4421163	4.7691135	6.7046537	4.2935	4.7265363	12.507715	16.312727	7.585349	8.436745	6.2226863	4.6882763	7.1911535	5.1805973	20.529387	11.574035	8.598972	15.34194	11.179052	6.07062	6.113013	10.695266	4.7726316	13.366232	12.506939	8.129449	15.250231	15.905594	10.198536	10.593445	9.199361	3.6343756	11.823617	11.4760065	17.901333	13.513351	15.264637	20.657352	5.7419925
¸ßË¹°×ÔëÉù´¦Àí (306).mp3	-0.05123222	10.791721	12.951616	4.401448	3.2999263	-0.99580437	1.1895859	4.9964023	4.0184155	1.7646332	1.245935	-2.1967669	13.158312	7.7522078	14.12425	-3.2886715	-4.30884	0.53369117	6.925907	8.676458	9.850023	3.8527737	3.3194625	-1.1405658	15.221146	11.970186	3.511284	-3.0082452	7.1506567	10.142408	12.231071	12.981578	15.9306965	8.242998	9.99258	6.627372	4.1039543	1.9484777	0.84844124	-7.316655	0.20200968	5.03209	2.9714284	5.1051064	-1.095032	9.565043	12.446906	13.430897	10.165911
¸ßË¹°×ÔëÉù´¦Àí (307).mp3	1.2976985	8.734416	2.1698627	0.002958745	3.9076762	3.7863274	-1.8899844	-2.1744668	-4.096447	23.74749	17.313969	8.216684	16.188095	19.600296	19.113533	7.906745	10.592807	7.4443197	-6.7602077	-1.9704871	-1.670687	1.4471924	0.9557336	-5.1491904	5.0259275	3.9340546	3.7408638	4.0820365	9.970752	15.462547	-4.0537796	-4.797873	-6.9658394	25.961641	28.135765	29.609737	2.2611885	-0.337902	1.1478615	16.800879	13.777643	20.195396	8.748016	10.700845	7.7427053	2.1670973	-2.110432	-2.4710197	12.380255
¸ßË¹°×ÔëÉù´¦Àí (308).mp3	7.6954827	11.197486	2.933061	7.490776	4.5101166	-1.2317156	5.6349325	5.380152	5.448745	5.5440607	4.635427	4.3949103	4.9468246	3.8988686	1.5957422	20.656845	13.3413315	3.4348326	-2.0735614	-5.6132383	-5.788925	5.888062	18.18615	21.241901	-6.3111086	0.99716985	-1.1772159	-4.4956975	4.1078176	5.467453	-5.6810465	0.23238602	-2.1806216	9.381671	11.230588	9.090151	1.5752462	1.5621438	-2.5588973	9.846913	12.059606	10.402292	-6.105461	-5.0204453	-4.8115153	4.443516	4.282775	3.804278	4.9917436
¸ßË¹°×ÔëÉù´¦Àí (309).mp3	6.248841	10.122759	14.021546	10.088034	15.397842	15.240683	10.082695	10.196293	8.586428	16.577105	21.08078	11.997172	0.55870575	0.36357194	-6.1128216	4.2942996	1.0079329	7.1362424	12.937138	10.019545	11.012245	-7.3333063	-1.7634947	8.690221	0.9423344	1.126822	0.2506662	17.904285	23.543224	23.666428	20.362366	24.790981	15.857998	6.9372325	13.927842	9.29665	6.278823	4.466717	1.0289451	11.88928	13.2862835	15.93154	1.1417251	6.8404055	9.351965	7.02063	12.079081	9.977703	15.65295
¸ßË¹°×ÔëÉù´¦Àí (310).mp3	1.5869832	7.0286713	2.0289912	2.3042707	1.0936781	0.8551187	7.290754	10.685946	13.744825	-8.557382	-8.200105	-8.548119	-1.5180671	-0.71240264	0.82205707	-3.7393348	0.7909887	4.593913	-6.1524863	-13.535655	-11.025194	5.640797	10.084189	19.065111	14.086868	11.115566	9.262182	16.742699	17.005436	11.19997	15.128938	7.7747946	-4.4998093	-2.6110005	-5.6565332	-2.1403604	0.8574506	-2.4950094	-5.595454	7.3217716	1.4700383	6.9792695	-15.0078125	-9.829698	-0.68081516	-7.2051964	-6.0487638	-7.8053055	-3.995626
¸ßË¹°×ÔëÉù´¦Àí (311).mp3	3.0225239	2.6615953	-5.945839	8.184505	8.810525	9.382602	2.5049033	5.2721295	9.3496895	11.702792	13.004843	10.616997	-13.460574	-12.7527485	-15.163325	4.9949384	11.225624	13.1384945	10.199488	6.750634	8.198149	-6.355773	-4.726323	-2.7030528	-2.543058	3.6034827	2.9850569	7.113268	13.024535	15.679526	15.973164	25.721874	25.653492	17.353828	15.46815	3.665285	4.737373	8.305195	3.0802703	-4.9246817	1.0336493	-1.5357051	2.4049556	12.600713	5.001589	18.263819	14.072602	6.015744	-18.549702
¸ßË¹°×ÔëÉù´¦Àí (312).mp3	-10.122824	-11.465582	-8.97625	-3.1883917	10.779759	16.210152	1.6098212	2.9050944	-1.5278037	-19.890724	-20.840136	-14.6258335	11.017025	-1.4580929	2.5302517	-0.6237147	0.24069893	-1.3783514	9.50746	12.997503	10.083454	-10.822151	-4.26793	-2.3921993	9.669872	13.310549	11.770643	-7.43006	-8.780455	-3.0570722	-8.480396	-10.678844	-12.747951	-12.2572975	-11.484198	-10.454399	-8.410286	-5.981062	-4.711583	2.8418572	3.8846073	9.440904	-3.244996	-2.8612816	-9.363943	-6.59828	-6.5321665	-3.369143	1.8739283
¸ßË¹°×ÔëÉù´¦Àí (313).mp3	20.108276	17.175285	11.755045	24.715336	21.106218	17.101124	12.919565	16.294043	13.803498	16.870945	13.085428	5.823699	1.1811965	-4.880934	-3.6814706	-9.725935	-7.224381	-6.565979	0.8819431	2.3780322	0.7831186	8.124081	2.9531057	4.451236	12.192671	18.571247	19.522532	2.6700287	4.7170687	7.6360893	8.331812	8.164061	10.25197	-6.9027696	5.400756	15.617776	10.356726	10.479097	11.96401	5.118273	10.675468	17.285969	10.684877	15.321522	10.952837	13.541323	18.758041	20.82361	15.550858
¸ßË¹°×ÔëÉù´¦Àí (314).mp3	3.7736688	4.8723097	3.4613369	21.950624	28.593609	35.241592	7.8778343	12.069424	19.647	10.554008	4.170683	-1.460587	3.220818	-0.10924734	-3.0772614	0.23302087	0.27895993	1.76753	12.653648	15.936672	11.6233015	21.093355	21.058971	17.637646	0.23864263	6.702632	9.068873	20.357512	22.781595	22.358139	21.602211	22.049948	17.883287	28.561457	24.71447	14.890299	-8.709033	-7.5347357	-0.39040953	-9.758434	-10.616148	-13.797255	-7.886147	-2.862393	-3.7334275	9.849569	18.811775	14.151804	25.239609
¸ßË¹°×ÔëÉù´¦Àí (315).mp3	13.405618	12.793566	10.123495	-2.3114069	-2.6829798	-3.7188087	2.618784	2.2018936	6.403947	5.548119	5.464324	2.2621117	-2.0645947	-2.0649388	0.11827709	-6.030572	1.1413693	-0.64202183	-0.14942533	0.5349221	-1.0302247	8.322646	10.113691	-2.2978115	22.276466	16.529781	12.28456	6.5055017	16.530334	15.670618	0.76532817	3.6745222	5.6124363	10.771637	8.82508	7.827303	6.494547	6.42699	7.6160736	11.196569	9.101332	8.705828	1.2317781	6.61824	6.2149243	11.324619	9.966496	8.256153	-4.86772
¸ßË¹°×ÔëÉù´¦Àí (316).mp3	7.7514105	2.6516552	-3.928205	11.098585	-0.5050632	-7.7221937	1.3950613	1.8154624	7.7884636	3.5331502	-1.6431516	-1.5138359	4.9534645	6.576813	7.037245	9.258408	8.311735	4.476812	-5.4444013	-2.2388008	-5.260603	3.1047888	4.726247	6.7784576	5.9941483	9.157024	11.267267	-0.13280316	-2.1506884	-3.611357	8.63363	13.873949	17.588604	-2.9990206	1.2904278	4.5245523	-0.28099057	0.83740914	5.305629	-2.6074715	3.9937437	5.98071	8.096166	6.8489685	7.2336483	6.0133057	11.030472	10.93235	0.26521546
¸ßË¹°×ÔëÉù´¦Àí (317).mp3	-4.1650515	-6.5255556	-2.9695225	-7.8780217	-4.247693	-1.3263859	16.171848	13.676124	12.620995	2.1258545	-0.83505845	-4.875421	-11.345099	-15.362019	-17.770653	11.626789	5.621081	-5.1528816	-5.116529	-6.942168	-8.873517	-6.96996	-5.639971	-4.2000117	-4.986794	-5.1572165	-13.887827	-10.847719	-12.071482	-10.540807	-10.117895	-9.638567	-5.693404	-7.325794	-10.156824	-12.2380295	-5.721279	-6.732092	-2.0645137	-4.9252596	-8.418581	-7.158893	1.0325851	3.240851	2.8471022	6.7650557	-7.399602	-13.692089	-2.6161199
¸ßË¹°×ÔëÉù´¦Àí (318).mp3	8.4866705	11.519024	12.746206	23.511032	24.128021	14.781755	17.9099	27.135841	26.539852	8.278066	18.845627	13.021648	14.405563	15.778218	13.435209	11.732216	22.887323	22.213135	17.41215	16.731974	14.154903	23.479763	20.375393	13.403109	25.765211	19.319344	17.222202	18.017345	24.813116	23.545944	5.980451	12.773188	16.189917	23.305279	19.696169	12.192411	7.5918293	15.149985	17.648785	4.0330696	12.998632	12.419217	5.475748	8.134558	8.59096	6.8536453	12.714198	11.199928	11.151356
¸ßË¹°×ÔëÉù´¦Àí (319).mp3	5.350543	7.3332243	7.0873055	5.7206736	10.614738	13.684645	9.099787	12.836529	9.285631	9.580425	11.997576	17.762959	17.955679	27.828686	28.40544	11.253433	14.640566	9.094128	0.9859996	3.11698	4.1235657	-13.478708	-11.542746	-7.7004857	-2.2051733	-0.175273	1.4555373	12.73176	12.444244	8.809581	-2.506784	-2.0245342	1.1773405	17.114502	18.45942	15.808792	7.618058	5.4882956	2.198708	-8.206946	-1.717458	4.7696815	-2.3172548	-0.7155205	-2.0775568	3.836719	3.6118104	-1.6998031	7.1978407
¸ßË¹°×ÔëÉù´¦Àí (320).mp3	-3.8668084	-1.9194546	-2.8399649	11.5127945	9.7279005	10.638965	10.655911	8.733973	6.915146	3.6272511	7.584283	7.5477266	2.7201662	4.44444	1.0381498	18.79705	11.429609	2.7246482	2.725227	2.391988	4.92145	-0.7169709	0.17403585	-2.9916515	17.706326	20.821175	20.174496	1.8834875	4.9146433	1.3959744	5.184079	6.2909937	4.201083	11.45565	10.080642	3.0790403	-11.211505	-5.7800922	-9.483475	5.1217246	5.364559	5.899421	-7.945565	-8.580408	-3.905507	13.559099	10.450863	6.2037654	1.7821541
¸ßË¹°×ÔëÉù´¦Àí (321).mp3	9.188861	15.85939	22.350342	13.7892	15.082791	19.769676	13.153648	18.716076	21.22099	10.933178	14.189613	13.6224575	10.345196	12.169312	6.4858446	10.055494	15.241147	13.92284	4.8763533	9.413204	7.3152404	19.542332	19.342472	12.993271	11.43421	13.846302	8.985364	9.045212	9.77209	4.2491527	18.87541	19.241758	14.496079	14.207984	16.668053	13.804183	10.94467	16.334963	23.26179	17.910702	20.360218	16.69641	12.162998	20.097233	12.590229	17.409222	20.769306	16.117012	17.770569
¸ßË¹°×ÔëÉù´¦Àí (322).mp3	1.4548856	11.653817	12.49857	14.289127	14.090157	8.77953	8.62359	8.822379	6.5690017	5.6361036	9.733204	9.151137	10.602245	9.210758	3.8274002	5.611883	9.174241	8.326455	-6.460985	-3.3762286	-1.141799	3.379464	2.100264	-1.6762801	9.621286	12.91212	9.747927	14.506678	15.626443	6.6678257	14.465647	18.199215	10.175089	-2.2539876	-3.8689382	7.8217087	0.10202819	8.875373	8.684324	20.587585	20.82178	13.917133	12.249212	8.6661415	2.9337583	10.071184	7.3717723	-0.5238505	9.989302
¸ßË¹°×ÔëÉù´¦Àí (323).mp3	-5.800784	-5.4411306	-5.044961	-7.6418905	-7.2496986	-9.779446	8.488224	14.74378	13.982222	-0.023580551	9.47777	11.552546	11.659418	5.402233	0.1769138	-6.391817	2.4291763	6.226882	14.015156	9.32601	1.5369145	3.4721117	6.5851226	8.6447115	0.60782623	0.9906219	-2.7635183	-11.957486	-10.364598	-9.684671	4.2458596	0.22567886	1.9470576	-2.9816966	0.66115856	7.0281997	-17.724117	-9.3853245	-9.659302	1.709884	4.278247	4.018978	-5.6052885	-6.23875	-8.087296	2.185265	-0.6775826	-0.75089717	-6.712659
¸ßË¹°×ÔëÉù´¦Àí (324).mp3	22.891941	17.95639	13.11037	10.093332	20.572983	13.7949	0.1541729	1.4924065	6.7657537	11.885498	13.558743	13.350484	3.661399	11.488004	12.279671	8.564504	14.749912	15.601732	19.870453	15.23087	12.315987	13.242317	17.127283	11.610943	13.994488	16.265957	8.495907	11.48763	11.036831	15.042288	10.381866	11.771009	7.0813575	9.271394	12.351429	8.545838	8.002363	14.110893	10.729727	25.695467	27.558935	19.770802	11.600582	12.70912	9.999327	5.511071	11.984536	13.398731	12.585812
¸ßË¹°×ÔëÉù´¦Àí (325).mp3	9.969074	14.108575	17.256582	11.070467	11.115358	5.9183483	5.5196443	7.575385	5.5668883	1.6373242	5.7837	3.9038136	10.88138	18.39294	14.5947	11.499261	17.949425	20.659468	21.28836	23.751793	23.138203	-1.6116722	5.08578	0.54060465	7.960343	9.778201	8.669805	12.712655	13.5887165	13.641325	17.887959	18.5689	13.073107	4.4927483	6.7464476	8.447574	13.932661	14.651785	11.488699	17.286549	24.305138	26.366856	13.501574	20.874763	15.014243	6.5066824	0.950259	1.066135	11.628816
¸ßË¹°×ÔëÉù´¦Àí (326).mp3	-10.123991	-4.496206	-5.1127434	8.032914	7.766545	4.0142465	10.410577	10.582284	2.5699086	-14.145795	-9.886703	-12.186394	0.23954284	2.1548412	-0.8952802	8.968232	6.8599677	4.3497643	-1.1447785	2.1647208	4.098709	2.7580044	-2.4440148	-8.521921	-5.0506263	-5.5781765	-15.581348	-8.7245865	-4.8641214	0.8560177	-7.4060884	-7.6620874	-13.333132	5.1392784	8.248128	6.3817015	6.989459	3.0996242	5.5500336	0.32539237	-2.8063436	-6.573394	2.7444594	0.8089019	1.1517981	3.6154513	-3.0975184	-7.0660124	-4.587491
¸ßË¹°×ÔëÉù´¦Àí (327).mp3	8.747957	5.906175	4.520142	9.835941	14.709403	17.700453	7.3946137	2.5217423	-1.6263628	5.3823586	11.575529	6.4597178	-3.26457	3.065934	6.9462175	-10.022159	-9.765169	-8.951442	1.5313582	6.6442337	9.83156	4.0007987	2.2185335	-0.30609185	-3.9914644	-5.5522394	-6.3637705	10.129366	8.348342	14.042081	-0.49621326	4.225306	-0.38803858	3.1692886	2.8407044	-0.5456042	-2.8704774	-6.0516415	-10.305302	3.4844558	9.86005	16.336885	9.146292	9.75247	6.278347	12.175615	15.279749	9.77792	11.23646
¸ßË¹°×ÔëÉù´¦Àí (328).mp3	-3.3792226	-0.64306784	0.17352113	-11.615917	-2.2606533	-4.213729	13.838784	15.618528	17.331802	-3.5464787	0.07221717	2.1941884	16.925737	14.38057	17.913137	7.1085815	13.305262	9.380203	2.6548345	4.63056	-0.70868576	9.867089	9.409242	12.24606	0.8407124	3.11203	-0.007191747	14.495327	15.155617	16.058273	-4.434	2.5304265	6.9292903	2.7735624	2.838014	-3.0616229	-5.3742685	-8.877708	-12.025905	20.253147	21.293095	20.097477	8.986932	7.9797673	6.1884165	13.108421	9.663023	10.578531	3.402444
¸ßË¹°×ÔëÉù´¦Àí (329).mp3	-6.9813294	-0.5945703	-4.344212	3.1643147	8.873594	9.143909	10.00054	6.993622	3.1609056	2.4828608	11.373114	16.220644	4.2715874	8.104635	4.904292	16.963776	14.7138815	9.748436	15.549196	10.224022	8.361109	5.691515	0.29961514	-4.0342674	9.999086	4.387906	0.6477448	-4.8567667	2.5899727	6.391559	-2.6821299	-1.3808465	-1.9824172	6.427477	7.6973763	3.3244956	11.278944	7.368609	5.736655	4.7320094	7.782414	0.86673117	13.198479	12.878511	5.652316	-0.56636345	3.120817	3.8100526	0.77313924
¸ßË¹°×ÔëÉù´¦Àí (330).mp3	14.11005	16.317535	3.9998147	26.83614	30.890978	26.801353	15.025835	14.493481	11.829372	2.5610802	12.110342	7.816309	1.7586302	3.914235	1.7196074	-7.241488	-2.4819765	-5.3837595	12.012159	17.561234	17.049404	-2.724121	1.4237875	-2.705079	19.353489	25.189247	19.719193	21.381882	19.11745	15.536069	6.2178316	3.100737	-6.472538	-7.3760195	-3.4335988	-5.9096627	12.264439	18.795994	6.9300756	4.330277	5.6910954	-2.7549868	-4.0877547	-0.6684771	-5.1171365	-5.4408574	-6.459174	-7.316103	12.4787445
¸ßË¹°×ÔëÉù´¦Àí (331).mp3	7.1471624	-2.4046578	0.9991267	11.49905	9.997156	13.52466	1.5939739	5.141282	8.164707	-0.7252798	2.7866936	5.584963	-2.6778817	-4.406596	-0.84175795	6.4915705	-3.945127	-10.089827	-14.954099	-9.94626	-6.235429	-6.021516	-7.31334	-12.070673	-1.4170008	-4.7100077	-4.256648	-1.5824442	-3.4541132	-9.795949	10.632832	16.19744	17.63861	-7.4314013	-2.8958416	-5.1026096	-5.449365	-6.205658	-4.4883256	-13.445023	-20.831165	-20.713356	10.983887	12.486118	10.170677	7.482398	1.1093818	-5.3180866	-8.671253
¸ßË¹°×ÔëÉù´¦Àí (332).mp3	25.652777	20.171667	13.343133	-7.6358776	-7.728857	-9.922947	-10.365561	-8.285755	-8.249046	13.364952	19.482918	19.284061	-9.398759	-4.7461405	-1.0839509	0.7763722	6.3650446	7.683114	2.268605	3.4897718	10.707026	-3.0847554	-1.7486058	0.5879576	-7.0568905	-4.034237	-0.33662337	17.1875	25.25248	34.490875	25.64164	24.446281	23.983358	4.7058206	8.329718	10.626554	-9.089616	-6.91243	-5.52423	-5.162467	-2.939186	1.9184635	-14.494021	-7.9471025	-7.8992767	-7.0800266	-6.7905884	-7.400688	11.891535
¸ßË¹°×ÔëÉù´¦Àí (333).mp3	9.22654	3.0304372	-0.24493837	8.743877	6.944846	4.1501627	15.706026	18.584	18.734226	1.2188056	2.9521816	3.808134	-2.4613972	2.1913974	5.0313683	-6.415285	-0.8981041	9.509365	17.124096	9.787782	3.904756	-9.335466	-4.2486525	0.61119485	-0.06873	-0.49756563	-3.5833173	3.904551	4.7314825	0.6889995	2.38325	2.0642276	-0.5487143	3.4865355	4.8227572	5.3940525	0.4358943	-1.13095	-9.545605	0.54411733	0.73548704	-4.313623	2.4269562	6.0193686	6.9609723	3.744113	0.4484979	-1.9124614	6.108929
¸ßË¹°×ÔëÉù´¦Àí (334).mp3	18.989128	22.1447	16.14699	4.9841247	6.780278	2.260286	14.762024	17.675209	14.257817	22.548487	16.203192	10.030397	31.10205	27.062157	21.307688	25.71921	23.08929	20.471882	10.637598	15.378824	18.936245	21.10579	17.463602	13.45919	20.503922	21.232876	25.834581	18.084202	17.576344	13.761732	17.069874	23.427204	18.520206	1.5138854	11.028588	14.878399	6.9971094	5.928624	-6.3182497	32.09397	32.48828	28.872688	15.973106	18.104568	21.004421	36.194023	28.72488	21.040764	-4.0381985
¸ßË¹°×ÔëÉù´¦Àí (335).mp3	6.3205147	10.920556	10.338171	18.644121	19.06797	10.379658	6.9587	4.0151367	3.5976276	-2.6446304	0.034160197	6.167749	6.3935456	12.110694	9.966632	8.623936	10.15938	9.270901	-3.8609536	-2.0983882	0.5916019	14.370938	18.862053	17.32877	5.964864	6.097135	6.3130913	4.2378416	4.805189	5.3038454	11.936363	18.124039	19.014437	8.866694	17.792412	14.493714	13.997889	22.426748	24.225948	23.895607	21.901958	14.82572	24.419357	19.995663	11.136589	-0.6286648	4.06194	4.7385216	10.25643
¸ßË¹°×ÔëÉù´¦Àí (336).mp3	21.10316	20.877842	13.910744	12.051233	9.06559	8.351734	-5.71763	4.9723682	4.878867	27.306355	31.902004	25.797604	24.900366	18.999897	13.738441	12.647875	15.020523	8.974684	8.589148	7.867278	0.24543911	10.2926445	12.998682	6.4620085	3.795472	3.1200066	0.9319842	-2.3999257	-4.0406585	-10.125452	3.3694053	-0.8504695	0.6343461	10.796085	12.482504	7.4788084	-1.965279	4.252573	5.960183	7.27079	10.650101	2.6874294	10.93425	10.571978	5.9342875	1.8245413	7.0146494	5.053522	3.660058
¸ßË¹°×ÔëÉù´¦Àí (337).mp3	22.751919	21.366638	11.847565	8.262452	6.1202793	4.7102604	-2.7493277	4.6298065	8.231326	17.097925	16.04833	13.169489	21.719475	18.954151	17.082584	19.859093	13.113355	3.5536385	8.343924	11.853565	10.37361	1.73099	1.5938482	5.506038	3.1397882	8.387843	9.771673	6.5578527	15.320963	15.000517	12.127007	12.335897	11.260731	23.340237	18.59158	17.125603	4.057164	11.245858	16.760942	21.45645	21.616322	17.634256	24.115551	16.067257	13.882952	8.3497095	9.010114	15.465749	2.640293
¸ßË¹°×ÔëÉù´¦Àí (338).mp3	-4.9216785	-3.6842437	-6.479658	-1.8916653	-7.317782	-2.5421906	-6.6190023	-5.299718	-7.117199	0.4927819	-3.4016	-6.099945	-11.5308	-13.161902	-8.471699	-1.3194606	-0.24464276	-1.7630823	-8.542492	2.6373167	10.491654	-4.0288963	-5.4256105	-3.6832438	7.5009947	1.9264736	-3.0915048	-4.3037934	-3.3130236	-3.2788815	-16.61391	-9.524274	-5.1389647	-20.084042	-9.312645	-3.5018868	-5.4469786	-7.0553694	-11.124677	-5.87045	-1.1281934	3.9805784	8.614977	6.9240875	-2.7019753	5.2740006	5.3768744	7.116291	1.7667279
¸ßË¹°×ÔëÉù´¦Àí (339).mp3	-3.440624	4.5497613	0.5062361	-6.175191	-10.161316	-14.795811	3.0813122	0.41009623	-5.2538667	11.653912	13.613623	12.91399	3.4847803	4.8050866	7.436309	28.920101	29.395596	25.949896	11.188499	14.930727	14.813397	15.797948	14.2562275	16.650143	5.386688	8.983953	10.737285	21.710894	28.156498	31.790174	12.247744	10.616726	14.295781	8.39731	3.924701	3.111292	9.802538	13.206932	6.912265	6.7227216	3.3124504	0.049619973	15.09411	21.445738	24.149376	-1.374922	-7.238139	-12.401888	-3.1121697
¸ßË¹°×ÔëÉù´¦Àí (340).mp3	-14.192071	-12.020733	-6.4066167	-5.423663	-4.2511773	-6.021577	-6.5026855	-10.865179	-13.516365	-15.3740635	-15.746092	-18.097898	10.490534	11.20727	7.1009846	-20.455414	-15.216696	-11.777401	-5.6502266	-3.3745546	-3.4877024	-3.4920523	-9.556953	-14.355418	-3.9391851	-1.8588748	-1.4547771	0.23795927	-5.457821	-8.475687	-10.607451	-11.463989	-10.854361	-15.807938	-15.17683	-11.750343	13.434425	14.770875	14.973993	0.09286675	9.184324	18.00551	11.041391	10.864834	8.082765	-22.649485	-19.314308	-7.862335	-12.364905
¸ßË¹°×ÔëÉù´¦Àí (341).mp3	25.849384	22.390219	15.829225	14.457013	15.360091	15.545553	36.003628	38.036682	26.515785	19.724762	25.84689	31.067738	23.587587	28.622417	18.913176	18.12445	27.349606	36.364037	11.410393	21.467335	20.50179	24.561691	29.616661	27.912731	26.007732	31.449701	23.821526	24.55428	30.445904	43.9908	13.183907	20.603983	12.104136	11.07449	17.838873	17.727573	15.709953	21.295216	16.199411	13.626198	21.01606	17.454323	23.217522	28.61789	31.73613	15.808971	25.180946	15.96657	16.200943
¸ßË¹°×ÔëÉù´¦Àí (342).mp3	22.890238	26.41079	25.227337	13.792402	21.221058	20.102627	22.842909	18.932613	15.827116	11.937815	16.95712	12.952892	18.003422	19.491684	18.180195	31.881233	29.509418	27.68877	11.005255	13.486068	10.700201	12.330235	19.939121	20.399666	14.540422	19.83615	17.750591	25.15522	29.719963	21.483273	12.903864	20.869728	21.549118	13.518545	16.108986	10.796463	15.7344	21.634321	19.500702	13.57144	21.588253	12.834356	29.345354	33.481785	28.812857	25.726196	20.04287	19.687359	9.24926
¸ßË¹°×ÔëÉù´¦Àí (343).mp3	19.920048	21.180716	15.881256	13.78389	18.131874	10.397984	-2.31143	-0.43460673	-4.0812426	11.028021	11.0757065	-3.0301988	2.5568302	0.7973659	-0.3396337	9.500913	9.985081	11.349779	-2.3215241	-0.282339	8.478341	-0.55614763	-3.9412322	-1.5249692	-4.7209277	-0.86576825	3.23238	5.124402	6.252018	0.9988754	13.435673	13.961733	12.0355	-3.411848	1.1190821	-3.5920248	-1.3271918	0.58650446	2.7767289	-1.2793854	-10.627504	-12.723928	11.549971	14.619263	12.392443	15.801214	10.7908325	2.9705288	19.192135
¸ßË¹°×ÔëÉù´¦Àí (344).mp3	-1.7089874	-0.70714056	0.6980889	-13.914315	-0.65015423	4.3356204	-2.794709	-2.4230373	-5.748309	-13.740006	-11.500623	-0.19797948	-4.835397	-4.1089435	-8.020136	0.62551546	-10.637102	-15.61132	-17.47416	-17.094732	-18.34341	-17.304834	-19.203785	-13.003112	-11.355785	-3.3980417	-1.272849	-7.7346697	-11.880865	-18.462315	-10.2125435	-12.269113	-10.184832	-13.143245	-12.724782	-7.217368	11.03702	8.839191	12.673595	5.790842	12.277105	18.68424	10.117764	15.643749	11.9948845	19.406666	23.472477	21.241718	12.355527
¸ßË¹°×ÔëÉù´¦Àí (345).mp3	10.072854	12.98032	16.034805	6.37597	3.7935553	3.5766973	0.29747197	4.926186	6.144719	16.03387	15.044171	12.083928	0.45962206	3.9770837	5.761097	15.254925	22.344307	22.551218	6.4430995	4.988491	11.1027565	11.296543	6.1209574	5.472132	-5.9230905	-0.5911574	5.542856	21.299175	22.05481	20.995724	14.080212	17.292713	20.385914	10.339594	11.918943	13.1712885	5.3573294	7.481939	10.601334	4.4765286	3.8778455	-0.39686555	1.0679711	9.980982	11.481207	14.401139	10.121254	6.019127	9.284775
¸ßË¹°×ÔëÉù´¦Àí (346).mp3	2.8068733	2.988636	3.562654	6.089863	3.9184883	6.2672453	0.46998376	6.056959	3.916098	21.871191	18.068457	14.825089	13.333441	17.339802	11.447927	17.349194	20.483257	15.483379	18.12968	19.471657	22.883945	18.060186	15.030729	5.8779707	21.616009	21.62027	15.156614	13.832493	13.150787	9.325659	-16.094696	-10.128101	-8.427086	13.844883	14.019669	19.464052	-14.211824	-10.725849	-11.394336	2.0576885	9.273619	9.444046	7.072874	19.305782	19.921928	-2.2764904	-1.0343957	6.6302233	-7.949459
¸ßË¹°×ÔëÉù´¦Àí (347).mp3	17.912527	25.087154	19.445358	15.86686	15.264587	14.013018	18.468834	15.961212	10.6039295	25.709131	26.211395	29.167543	5.1043344	8.765907	11.5201435	16.649021	12.611573	13.41959	11.268039	17.125038	18.37443	19.641994	16.61202	7.233852	5.9889297	10.056943	9.482252	27.33024	20.47966	15.267865	12.391666	11.1838455	9.439424	8.796494	14.287304	12.157624	7.3577876	12.867382	12.6483555	2.9490151	2.784686	3.224	9.562643	12.19475	12.366377	2.4691372	2.236059	-0.70513093	7.099663
¸ßË¹°×ÔëÉù´¦Àí (348).mp3	5.3294497	16.345356	21.147667	9.875108	14.076904	13.87228	8.71567	10.008373	13.11178	-2.4100766	-0.7139362	-0.7693822	13.787573	16.854347	14.971418	7.8538632	6.545123	2.453832	7.32098	9.102709	9.580866	7.5223117	10.476693	8.846113	8.852188	12.159955	14.941952	11.387751	14.041361	15.189718	9.419991	15.69784	15.69076	9.130451	9.250728	3.327032	3.362783	11.769586	9.824891	-8.213999	-8.6439905	-1.4766982	-8.167637	-15.357818	-21.212517	9.078159	13.749566	18.045792	2.9525232
¸ßË¹°×ÔëÉù´¦Àí (349).mp3	10.888433	17.389498	19.002148	16.122107	20.86958	27.493153	20.342346	21.570292	14.484938	4.4831114	13.589344	13.607768	19.913857	17.641499	13.540079	12.995413	13.004008	7.0302296	14.74185	23.655928	16.82265	-4.55868	-2.0218556	-4.366702	12.752735	18.733526	23.713627	14.289721	15.298498	9.315358	14.543725	21.068956	19.609755	6.472743	4.390921	4.250985	20.247692	18.699802	13.62981	15.682562	15.200515	18.431814	14.0818615	20.644371	23.61486	1.5504079	0.5329377	-6.535894	5.0173693
¸ßË¹°×ÔëÉù´¦Àí (350).mp3	-11.238348	-11.508932	-1.655054	7.8828907	13.619322	14.186272	2.5624988	3.8486505	9.387221	-1.143871	8.403042	5.96572	29.277374	28.77554	26.000294	7.4566574	3.5704165	2.7569392	14.057854	6.590719	4.5569963	14.552647	13.735521	15.107075	3.1941652	7.9657755	9.78507	-9.634571	-1.0089896	-3.2575927	15.595235	14.327072	11.657175	10.983207	10.79304	5.4739637	10.226761	15.202014	16.410053	0.8391031	0.9292984	-1.5887654	16.172005	11.373421	5.5986185	-0.5712113	-8.063293	-6.004115	22.809238
¸ßË¹°×ÔëÉù´¦Àí (351).mp3	19.50248	21.44697	18.602516	16.47704	17.438614	15.348331	5.936822	13.447464	12.749037	5.062438	12.994757	15.456152	14.611769	13.040643	11.822388	18.242445	23.024443	18.358986	14.161139	19.678007	15.7843895	14.306202	29.699284	27.729149	30.589878	30.466562	27.35293	14.729202	15.866948	23.645712	23.736275	22.670841	23.60584	18.442955	21.195576	12.239939	21.877918	23.03461	15.825162	15.371643	19.181854	7.821166	14.327797	20.906824	24.82206	9.989547	19.643778	32.917713	18.667355
¸ßË¹°×ÔëÉù´¦Àí (352).mp3	13.579641	12.565041	12.851636	11.656329	4.951866	-2.2072659	-10.934274	-1.4083066	6.126304	7.9264975	-2.958884	-1.8714889	2.91652	-1.4681087	3.0791943	7.855465	6.1016083	5.800596	14.426018	17.244507	16.247663	8.000481	8.569113	11.241846	-1.2036748	5.922874	4.7994533	5.676077	4.1755877	2.7729514	-3.8389287	-6.2656617	-12.395704	15.11224	13.198616	10.345766	-4.521022	-1.1831284	2.5581596	3.1568675	1.5829277	-2.0427814	5.0923886	2.545531	10.17658	-3.0812125	-6.445033	-6.251363	-7.340276
¸ßË¹°×ÔëÉù´¦Àí (353).mp3	1.2340317	0.5827104	0.3809316	36.640656	25.045483	20.122978	-4.4694724	-1.1151294	2.5726	-5.980464	-3.87727	-0.4476415	-14.899731	-13.970545	-14.603563	-6.9696255	-3.195433	1.2813777	-7.001303	-8.114072	-14.968153	-10.562201	-10.382795	-5.0100355	-0.9628419	-0.018758118	3.6362891	6.0327063	11.408897	16.226978	7.770897	2.3539357	8.326497	13.289907	8.699663	7.91557	19.167404	16.791637	18.640825	3.4328227	4.066021	-1.6507124	12.335062	7.7727847	2.3806796	6.9955864	6.4791384	11.34947	10.511435
¸ßË¹°×ÔëÉù´¦Àí (354).mp3	13.422384	12.521026	8.508552	17.890453	23.936817	28.834475	7.846506	-3.9380429	-9.542528	6.326346	8.41413	6.4445734	-8.145416	-3.3807824	8.415616	9.831002	14.116736	13.118795	11.665601	16.018831	20.481333	29.242882	26.794014	14.095814	20.610275	18.317068	13.418202	21.377457	22.941597	22.4152	17.990824	22.228138	28.709938	23.985657	35.52214	36.974846	17.8135	18.203194	11.224189	11.1332	12.162748	5.6095753	12.512442	21.603296	21.929821	21.625202	21.035194	14.40237	5.4088306
¸ßË¹°×ÔëÉù´¦Àí (355).mp3	9.016133	1.0020958	-7.1079993	7.902918	9.082848	4.5918183	6.089377	8.898243	8.002658	8.499651	9.19709	8.470589	2.6790287	6.654892	6.039357	4.968024	0.9535376	6.6268005	1.5314255	4.0808115	1.3022966	7.399152	10.512384	11.310233	9.824585	14.415778	13.876253	7.1746387	8.395754	7.9225464	7.431946	10.873774	9.61361	6.6020594	5.3168545	-0.19622028	1.7582402	5.3496227	4.160335	-2.1929765	-0.3309571	-4.846956	0.90163904	6.5403633	10.138187	3.5865784	2.0735846	-4.4276485	11.827486
¸ßË¹°×ÔëÉù´¦Àí (356).mp3	23.598648	36.059082	47.460785	29.30605	27.652054	18.217901	34.955	40.550014	43.139877	17.590824	17.942886	11.410647	29.293941	28.083334	17.985336	16.315807	19.151955	15.5965185	26.685894	40.36582	28.991776	19.097084	24.674175	14.610771	23.712517	30.380901	31.536133	11.094749	11.544048	11.809971	20.544994	19.260807	14.901943	6.1594872	10.840035	13.95093	14.963732	12.719871	6.818265	16.008858	16.249073	10.307456	1.2106609	12.406134	20.605278	25.3125	23.667173	15.879912	14.685616
¸ßË¹°×ÔëÉù´¦Àí (357).mp3	17.945873	22.163383	23.713718	20.977745	20.451626	16.812466	16.777777	24.86495	24.285784	33.315468	29.565605	19.163548	21.303463	28.35656	28.40635	10.242653	18.832348	18.026134	13.943367	16.698261	18.035852	20.06036	29.484478	27.077185	25.818613	24.355024	18.683887	30.641693	34.62805	28.520111	18.431673	27.674793	22.066154	26.137554	26.465502	22.395176	3.709537	7.385338	7.735193	6.893936	12.618446	11.831474	20.802525	21.676983	11.704252	27.363579	27.659912	26.466877	22.666615
¸ßË¹°×ÔëÉù´¦Àí (358).mp3	16.00319	15.989552	11.867712	9.609699	18.938993	23.626389	8.444653	15.087223	14.093944	13.52556	14.518638	14.23913	18.789143	23.495234	23.65287	15.670799	21.517437	20.382408	12.163181	12.68711	7.066478	7.2192698	11.218933	14.842995	13.306877	16.969639	19.12347	18.33643	14.372486	13.08202	16.915249	16.111176	12.157491	12.618243	16.60137	10.941275	8.61814	14.164683	16.178625	13.593473	23.677717	29.737137	14.882113	19.219303	10.959154	32.49582	27.189655	20.570309	12.333402
¸ßË¹°×ÔëÉù´¦Àí (359).mp3	21.333221	21.27269	12.529753	13.529737	19.279099	15.116463	12.945025	14.241522	10.725821	21.603716	24.48853	13.638902	11.5516	14.649788	13.978691	8.84807	13.640356	12.727165	14.143372	16.169731	16.815208	7.5234294	10.273731	10.887225	17.65739	19.806208	17.445526	7.5194817	-0.9017959	-1.5412083	24.899643	29.94495	19.942673	16.604996	21.257149	21.992954	18.489107	20.49578	18.997822	19.392113	15.426054	8.211235	23.573637	15.498111	7.5113416	17.976547	14.692737	8.520313	11.361628
¸ßË¹°×ÔëÉù´¦Àí (360).mp3	-5.9993114	-4.5304217	-0.23434806	-4.8345804	-7.4364457	-7.029849	2.8563113	3.4385917	2.8558197	-4.016127	-7.253332	1.7203263	12.493681	6.902116	-0.6583726	2.2010093	1.449691	1.0234495	2.8552318	5.404948	3.0947614	-8.401268	2.7864866	4.747963	7.24468	9.892313	7.5195274	-7.4942884	-3.760971	-2.7205465	17.417046	12.264685	9.784214	12.283541	12.712391	14.268474	-0.05856526	2.8610084	7.1091585	-4.5929465	4.016809	9.844439	8.242094	8.545298	0.51228094	3.8131897	-5.766973	-10.53715	-8.753868
¸ßË¹°×ÔëÉù´¦Àí (361).mp3	20.128315	19.012314	20.89407	9.730446	10.600422	11.31109	13.793316	17.62897	13.056339	6.196023	18.17447	24.104595	17.581785	19.131992	17.534931	24.874302	16.696394	13.337377	12.8083	19.459444	20.47453	8.14947	12.154495	12.408516	1.1346723	1.8872018	3.660955	19.980639	20.332888	15.967162	17.150509	17.958847	17.784145	18.718382	18.300323	14.485235	14.516184	17.61953	12.267105	14.471001	17.209602	19.557411	4.4059787	10.330413	16.171967	12.832099	12.72821	6.181813	24.984165
¸ßË¹°×ÔëÉù´¦Àí (362).mp3	17.22645	20.012638	19.868582	1.164144	0.24460053	1.3443599	17.688467	22.24295	14.12191	6.665121	0.63105845	6.1067734	-9.314951	-2.6224656	-3.190763	-7.3301024	1.6359367	6.0624566	4.880803	3.9815576	6.6815014	8.463184	2.9242053	2.2952008	13.899888	18.813705	7.4964056	20.088322	21.628546	12.449242	8.44769	10.417287	10.651977	-5.758274	-5.029543	-1.8203837	8.294905	11.500055	4.0232134	10.054639	15.775294	13.715537	-0.59081316	4.520716	5.279688	10.630969	13.141198	15.420934	4.9635806
¸ßË¹°×ÔëÉù´¦Àí (363).mp3	12.827225	11.260299	14.224866	19.318764	20.813972	22.634819	24.88362	25.256966	19.679739	-0.14532322	0.7532942	-3.0917244	1.7767198	8.12585	3.5430727	21.610443	12.130156	13.698903	14.153404	8.580671	4.3495407	4.837103	3.4645748	11.923006	-0.9493952	-0.004834861	3.49084	9.305394	16.752453	11.245995	0.615231	10.221547	9.82847	13.468079	9.952744	7.8196716	18.631672	20.679638	17.336285	11.483134	15.382212	8.612535	16.446335	22.546444	22.725302	1.7040806	4.205859	8.886908	31.517942
¸ßË¹°×ÔëÉù´¦Àí (364).mp3	14.98045	20.247616	16.512419	13.465578	10.186859	13.347157	10.908961	11.560696	13.658006	38.41668	35.29724	33.54387	7.571926	11.747351	4.7432833	14.051174	14.873222	13.303177	12.282429	11.049593	8.357504	9.321987	4.724606	5.675647	-3.381092	-5.0499973	-2.7122998	-1.3426944	2.5640557	4.851354	0.46738577	-1.0167761	0.90096104	-12.793494	-9.645439	-11.0163965	4.2474866	0.6247312	-2.8576305	-7.763696	-10.916464	-17.723799	1.5706139	-8.440133	-15.412533	-4.283561	-8.58602	-3.6389637	-11.934786
¸ßË¹°×ÔëÉù´¦Àí (365).mp3	3.94911	0.087161124	-0.9407865	7.005927	6.72264	5.9651	24.085892	-1.0748551	2.3813233	13.459866	13.973864	15.371682	46.113323	43.335266	38.111443	13.477398	20.627937	14.867359	2.7200985	-0.28078258	-1.8752418	3.136159	6.5080824	3.5531478	-0.73884076	-3.1663866	-2.2294896	-0.17390582	-1.8506639	-5.546404	9.542328	14.689419	28.754078	27.072376	33.152905	31.601234	-3.6765876	3.1702976	13.233383	4.816345	12.142836	12.071385	23.215206	23.922138	21.179436	5.2444468	10.218561	10.434095	5.7267284
¸ßË¹°×ÔëÉù´¦Àí (366).mp3	11.713636	6.724392	-0.13889879	15.918991	14.008392	11.197489	1.9938681	8.023678	10.726643	15.917732	13.626709	5.6272345	7.4321327	13.121656	14.331493	6.783844	5.7802715	11.271864	0.38942343	6.7509146	11.335087	5.258362	14.411799	18.017612	12.907148	12.624248	13.100683	8.467924	6.0294957	1.273498	-0.3111823	4.4908013	4.501281	18.944424	10.967762	7.5278683	2.6960094	7.5742154	10.200671	15.503523	13.657597	6.6076365	11.317733	12.906863	13.904134	-0.7039231	2.3065143	1.4025942	5.2529097
¸ßË¹°×ÔëÉù´¦Àí (367).mp3	14.296446	13.531845	12.812122	30.834484	25.149202	13.403717	-1.3615158	-1.2008097	-0.43522403	21.885422	13.714472	8.187725	18.504955	21.420013	22.093391	14.404514	17.890053	17.91817	12.525584	16.405674	26.69257	11.061896	9.836193	9.0012245	11.061088	14.750706	9.188456	11.878253	16.001728	19.552235	5.4888883	8.281054	5.8200912	18.416061	19.541721	13.089958	15.5859585	1.6880555	0.11897457	9.795364	18.17044	16.56588	11.565513	14.103373	14.367303	-0.6957069	-0.84040105	-1.9123416	5.92788
¸ßË¹°×ÔëÉù´¦Àí (368).mp3	1.8783915	8.458702	11.1749	1.9665582	11.119545	9.009174	11.719049	16.618292	16.277088	14.945692	19.264593	8.095783	8.6795635	16.719452	20.294853	0.5776851	10.396542	9.1299095	18.718346	15.622834	3.3321464	10.332898	10.902134	12.497795	8.184702	7.1810246	-3.362014	1.8053387	12.853739	20.197906	22.962687	27.182976	21.763779	27.590658	30.059412	20.967632	14.387528	18.381702	18.109634	7.5146074	9.365105	11.548246	14.74827	9.959897	0.45473894	12.666136	13.712069	6.943605	1.1457126
¸ßË¹°×ÔëÉù´¦Àí (369).mp3	5.955127	4.0334053	5.9179635	4.7009573	10.220074	6.5211544	-8.001975	-1.2608303	11.234078	-1.628533	10.817789	19.962173	5.0580463	1.6317635	1.2785821	7.2060404	6.7744665	6.6001368	7.7578106	4.271729	0.5955599	13.917225	12.304426	7.9415665	12.462287	13.651041	7.553047	9.187695	10.372911	7.5757074	4.099225	3.605026	6.2289333	17.818665	12.105282	8.004355	8.98955	10.809816	12.922367	11.594006	10.828369	9.046511	7.84828	8.43952	9.360062	13.519627	12.506073	10.8270035	-1.7569917
¸ßË¹°×ÔëÉù´¦Àí (370).mp3	0.13279918	12.209513	11.685614	10.878153	16.841568	15.868707	13.522129	9.635378	4.158687	13.706772	18.802742	18.967815	17.838503	19.64447	18.744995	-5.946723	-1.0401707	-2.17163	16.730679	12.9956045	14.336222	7.0817146	11.594171	10.168338	15.213457	15.9055	18.89222	17.970234	20.036854	21.45461	19.512136	28.5588	28.135563	17.206959	24.127312	26.39751	1.788935	9.303076	12.123935	14.791047	18.458288	12.698	8.604107	10.902615	6.546937	9.167386	13.012518	17.393566	9.99375
¸ßË¹°×ÔëÉù´¦Àí (371).mp3	5.3117228	6.3145814	8.516912	-5.1862135	-14.476376	-20.43206	17.030617	15.385285	8.26373	9.443083	4.1815763	3.249494	-10.131508	-6.5520887	1.3474604	-9.276582	-5.597246	-1.8724499	9.584603	5.066301	0.2585785	-3.6625817	-4.502574	-3.5438166	-5.499338	-1.6900643	-3.0566092	18.881725	18.13058	11.741522	-4.5608635	-2.6083083	-0.4722976	-8.117623	-4.967417	-0.8952402	1.1653311	4.938931	8.528253	26.056324	30.20897	38.671307	0.48428994	0.52709186	-0.739072	23.581877	27.291504	21.059875	4.9696927
¸ßË¹°×ÔëÉù´¦Àí (372).mp3	13.679557	18.611143	20.25674	13.934397	17.019302	16.096992	10.617471	14.652774	12.699705	17.383362	18.464092	23.028976	0.19952625	2.1587744	-0.9316187	-4.7503777	-0.6366141	1.09405	6.765	8.416037	3.8328228	20.210184	27.22116	29.964127	7.7269974	11.267317	5.4020753	11.2112255	12.944149	11.216175	10.682768	17.930199	18.202621	10.384382	11.71163	7.988475	-0.8465027	2.1378267	3.3228188	8.945759	12.6197605	10.747525	19.512814	11.963507	3.6718962	13.323162	12.961884	11.854279	13.0720825
¸ßË¹°×ÔëÉù´¦Àí (373).mp3	18.088629	13.039251	4.7581534	0.2158376	4.0907764	14.000217	31.0548	31.597618	28.57157	15.992075	19.94347	18.410885	22.277359	26.878435	19.780746	14.422338	23.821838	31.020382	26.345129	18.838585	19.494415	12.331588	15.468293	15.475782	19.444067	18.50035	12.525879	21.58405	33.478836	27.985518	8.406312	8.072828	5.730444	23.695671	33.112564	33.848804	27.21785	34.039806	40.226402	6.699065	17.398476	29.51186	24.584663	27.124746	28.976345	6.198931	6.5770154	5.9526987	12.817145
¸ßË¹°×ÔëÉù´¦Àí (374).mp3	8.797235	6.1599865	3.193026	17.664585	16.618885	5.1337347	21.532705	18.053062	7.955535	0.23022223	6.156711	7.120559	27.792915	31.898907	22.332508	21.363768	11.364494	1.40293	-0.5621812	9.739646	17.332726	17.205055	25.013062	27.78109	0.9300985	5.4838943	6.062143	-5.507764	-4.932603	-2.7212224	27.65701	34.145454	34.261448	2.1461065	1.3471141	-0.39315307	6.496375	1.2241936	-5.6067443	2.1763816	2.845946	3.7101645	16.725903	17.456284	17.450863	7.3572464	4.895322	11.117117	3.4905553
¸ßË¹°×ÔëÉù´¦Àí (375).mp3	20.243168	22.180397	19.984653	17.2881	27.741047	26.52684	20.609402	20.299156	17.714352	12.308808	10.870739	2.838561	17.804651	21.97041	15.913055	12.058369	11.633202	8.511777	9.29144	12.214476	11.997058	19.639683	12.6755705	10.808353	15.875672	18.135914	17.989607	16.047106	20.030754	22.517754	7.834997	10.559616	10.07064	11.358356	12.534011	12.329095	17.274113	22.093426	23.333996	13.448258	19.792229	19.352184	30.454649	29.934189	23.799042	20.89266	26.558727	23.495123	16.706871
¸ßË¹°×ÔëÉù´¦Àí (376).mp3	13.674379	20.497812	24.767744	-2.5319583	-3.3544421	-1.6745591	24.054857	17.922483	9.802465	1.7532734	3.9881122	0.74261785	16.284473	15.0676365	9.850887	26.678432	24.754488	15.434948	30.798946	16.092556	9.189735	29.584818	19.864037	11.247528	12.093676	19.630959	19.595654	20.423046	19.212032	15.747469	1.7479732	5.147155	6.660633	10.629036	13.110029	14.404196	14.5822735	17.437119	11.627221	13.266493	17.69065	26.630255	5.778628	12.21801	9.569746	13.819977	19.5769	18.756844	17.810228
¸ßË¹°×ÔëÉù´¦Àí (377).mp3	-5.3193746	-7.588935	-11.636902	-0.094785556	1.2175636	-0.6902677	7.0299625	13.08188	10.850785	25.143116	29.073975	34.074604	16.659687	11.66818	1.0639338	-3.6829793	-0.2041522	10.132917	2.4274464	10.138645	9.684707	6.3107333	10.995853	17.506601	-3.4828596	1.1647902	7.8975396	-12.526394	-8.352665	-6.2239847	5.9387684	4.542963	3.6905613	18.183556	20.075422	17.969145	-1.8806577	3.2459137	5.1201825	-4.7863874	3.508429	2.1672754	-3.0596209	-4.4179726	-4.985678	1.012107	0.1568773	3.0158033	8.465557
¸ßË¹°×ÔëÉù´¦Àí (378).mp3	8.697472	13.424818	12.423914	16.433142	15.496767	9.0896	9.270933	5.221753	-0.8679183	6.5568695	9.07697	5.3222733	10.480532	10.64028	12.102634	1.1688519	7.7463455	6.527767	1.0572515	6.1149716	3.8296635	3.0264764	2.3753965	2.0304139	2.7013755	3.1679282	1.6088371	9.2758665	12.5063715	10.944026	3.3018208	5.1361895	9.887081	-2.0306242	4.912937	2.7822094	2.4083314	6.9210253	12.622206	3.4877996	0.05747205	-3.6424818	-4.5137267	4.1783285	11.330526	-0.54764086	1.787705	3.4765182	4.792676
¸ßË¹°×ÔëÉù´¦Àí (379).mp3	-4.465397	-2.8094811	-9.6650505	11.60946	9.404833	10.323625	-1.1155576	4.5335116	7.3960953	-3.1341896	1.9744465	1.9167354	9.266408	5.6415205	3.623551	1.0389758	2.6297646	0.19233513	-5.6080823	-0.95974505	-0.58585536	5.107687	5.6672544	2.6112154	12.0394745	12.9548025	13.121351	3.3322563	7.1058702	3.1754065	4.4678	12.150747	22.343742	9.07081	14.817024	11.975164	-3.9793437	-0.8554419	1.439466	7.904807	0.050138354	-3.1592786	0.7334229	-1.4296417	-1.4404727	14.841776	14.295853	9.308039	6.8870597
¸ßË¹°×ÔëÉù´¦Àí (380).mp3	-11.683926	-16.767853	-18.406889	4.9079947	1.2213136	-5.5137835	-9.22872	-7.364417	-4.9209404	-3.4050975	-2.577204	2.0009344	6.3287964	1.1497275	-0.89452034	13.100921	2.5455976	-2.0146492	11.865307	7.5151577	2.5314655	5.214013	3.6717067	-2.4254456	3.097102	3.925023	5.488298	8.826308	9.831648	6.793851	1.4683502	4.759981	4.838309	2.6173937	5.114746	3.855544	13.43833	8.946156	6.92918	16.957516	9.516634	7.8324747	4.3604693	10.07172	12.657332	-8.063086	-5.560974	-3.6570215	-4.6782246
¸ßË¹°×ÔëÉù´¦Àí (381).mp3	8.180886	11.2365675	12.704767	1.6436505	9.801294	15.804069	11.65353	14.585604	9.103769	21.557663	18.793362	15.420579	2.4415302	4.372843	0.32214475	29.816286	28.038086	24.35772	14.453817	12.386651	8.640228	16.695627	19.861385	18.384098	8.516339	7.142541	19.771656	6.97501	11.251763	12.380756	17.165897	16.983889	7.171803	19.473043	19.073196	17.649609	31.948048	21.158403	12.687859	30.547325	31.422606	26.542442	26.291977	27.705898	22.414572	18.998531	24.883684	23.85457	28.550617
¸ßË¹°×ÔëÉù´¦Àí (382).mp3	6.985395	3.9668016	-0.39098293	2.9520023	8.247187	8.4427185	3.4172359	2.781291	1.0615733	2.3648713	1.0643461	-2.8022084	-1.2009411	3.3556058	3.7071486	12.743752	12.021801	5.666638	11.365783	14.438684	18.27238	11.599257	16.388138	15.342087	10.677364	8.4981165	7.792039	8.767063	7.6201153	6.2677603	-0.48917723	5.7932844	5.469451	14.406667	16.8877	15.028067	12.926654	15.711609	16.499374	20.303776	15.104303	12.822529	3.8279786	5.6406975	0.011853457	4.339281	5.8995166	2.9367423	14.166675
¸ßË¹°×ÔëÉù´¦Àí (383).mp3	-4.7365093	-5.4726486	-6.213882	-5.977446	-5.746472	-3.0304537	-7.0988703	-6.7833443	-6.907159	-5.6885996	-0.65102756	-2.7508879	-2.5335617	-1.0547969	-1.4284005	-3.3638701	-3.6029015	-3.0856354	-7.481802	-2.246345	1.2632582	-4.8038645	-4.6163826	-2.2436082	10.844278	5.072193	-0.19315588	1.3966542	5.3374815	2.2086804	-2.9439678	0.23806605	6.559402	-5.381033	-6.054232	-2.1248095	-3.7620747	-9.213375	-8.974431	0.014909033	-5.0568686	-2.4502723	-8.194441	-6.893175	-2.8345592	-1.3934062	-4.066271	-6.0079947	-4.478717
¸ßË¹°×ÔëÉù´¦Àí (384).mp3	10.072299	11.242811	5.926039	7.3676004	14.20497	17.461775	5.8616614	10.379393	16.102245	5.395392	4.803394	3.5338058	8.973694	18.06294	14.779457	11.488033	15.6051445	13.347305	0.7183409	-0.019489527	3.9016566	4.668927	4.734536	3.0738876	16.566458	18.015812	16.049776	-3.8285851	-12.220809	-13.629605	6.117927	10.107524	14.945976	20.7596	16.71394	8.279358	3.784211	4.403801	-2.6151772	-4.588345	-5.1046276	-7.9331055	-0.27343702	1.1136227	-0.52479243	3.6368973	7.2197933	10.726685	-2.1627407
¸ßË¹°×ÔëÉù´¦Àí (385).mp3	-19.52544	-10.739714	-5.595879	0.13972183	-4.566924	-13.454841	-11.265842	-11.156368	-15.95558	-9.356174	-9.617249	-7.9058695	-4.4898214	5.1264963	11.862384	5.1696715	-3.9337792	-5.1992016	3.0636208	-5.7197423	-20.84747	-5.5262346	-6.67	-11.243437	-12.25127	-6.662408	-1.6932213	-7.748144	-4.1817303	-6.2866993	7.6182423	1.2501237	-3.820653	-10.122994	-3.6568382	0.81356984	-0.40856645	1.8652575	0.5684649	0.97873235	0.33528256	-6.5791607	-2.1259205	1.7817392	-0.19678457	0.8780732	-1.5734265	-8.360463	-1.6958449
¸ßË¹°×ÔëÉù´¦Àí (386).mp3	2.6294565	8.137283	7.9429235	-5.6634502	0.58983546	7.069038	10.733802	11.390879	-0.8769231	11.408896	10.680232	3.600791	-2.647586	3.2705421	-1.2160201	-9.876412	-3.4581585	0.50266784	-5.9543915	1.4526645	10.844999	-7.412504	2.7019217	4.2678223	7.7448864	6.715586	4.192334	7.6287007	11.314212	-0.957986	3.9502053	5.9483986	6.536995	11.605873	20.57117	19.912687	28.826054	25.547104	13.970893	9.085032	14.557156	14.416416	11.549553	17.430748	19.38471	16.574205	23.428045	19.04177	12.293798
¸ßË¹°×ÔëÉù´¦Àí (387).mp3	8.36969	15.865764	13.519709	6.6438713	11.811708	7.125841	9.221576	11.874596	16.09075	17.47031	10.023705	9.744268	6.7359905	6.268302	6.3520994	8.190981	13.126486	14.319513	18.701382	18.592014	11.939613	6.7049484	14.81781	19.7751	6.00671	6.3292503	1.6123073	11.180744	15.453796	16.4264	3.5426965	6.6846595	10.445008	9.032513	10.5700245	9.5280285	12.925833	16.826494	11.899284	10.964645	12.613115	11.559533	4.862437	8.454265	2.8847756	12.235891	14.9846115	8.929535	6.638399
¸ßË¹°×ÔëÉù´¦Àí (388).mp3	8.249487	7.9557037	11.083775	2.2311711	3.9969873	3.717289	-10.884928	-5.2365084	-0.966964	5.0506983	3.3935542	0.73620975	10.448509	12.265566	12.975473	9.889151	12.913685	11.426427	-5.0214424	-2.5077977	-2.5812967	12.0920105	10.213923	8.497812	11.979296	13.830298	4.615426	6.4009743	10.355463	7.3206725	6.5954885	7.273693	2.3225563	8.016131	5.8568873	-1.4329593	8.880744	6.7995653	5.474267	6.292025	8.963322	6.9615765	6.548989	8.294447	7.996599	-1.086802	5.031947	8.399509	6.1595626
¸ßË¹°×ÔëÉù´¦Àí (389).mp3	34.35247	30.091496	23.208273	11.995781	19.515394	23.464836	39.729572	28.876661	14.533373	9.816366	16.19957	22.017887	18.590584	5.2120876	1.2623715	2.7478623	10.43486	17.386604	8.494936	10.1157055	6.964573	7.4832764	12.632677	13.751927	22.464111	20.76408	13.572981	19.086246	23.651077	25.646366	16.853382	20.482105	12.113939	26.556297	22.993372	17.200401	0.49464074	3.35995	1.4901336	16.773655	17.38092	15.7444105	14.560104	16.584023	17.29736	0.29360762	4.4638104	8.688797	9.543974
¸ßË¹°×ÔëÉù´¦Àí (390).mp3	5.834889	5.861946	7.3579903	3.671773	4.592272	4.8259325	5.9560804	10.123935	4.416567	9.094574	7.879445	7.468685	3.4590776	6.3759513	8.670903	13.30916	13.325382	4.065633	2.9670267	5.8056	8.681732	7.3895206	10.95037	9.232274	2.1987953	2.6266232	7.7643785	9.780753	12.381877	16.346329	10.536675	18.76062	22.255178	11.553807	7.195735	4.3040743	8.378712	7.5403566	2.7833376	0.30318865	6.4089346	7.532241	5.804885	2.1256402	-0.78168917	7.0283604	6.948329	12.508591	10.695343
¸ßË¹°×ÔëÉù´¦Àí (391).mp3	4.455843	5.276926	5.451446	17.318405	24.003517	27.38998	13.76523	12.933907	11.050307	11.59083	12.210802	4.5771437	12.029384	16.656908	13.221977	9.102567	15.951036	18.144287	10.892616	10.627647	10.614246	18.753654	16.537186	6.799852	28.850403	22.39927	21.482689	7.5722513	16.591413	14.36488	21.70596	24.78896	23.533941	13.732143	16.742973	15.188669	4.8394074	8.5531025	11.63373	17.001598	13.480744	13.194672	7.1901646	11.171446	14.557282	11.322607	22.353174	17.19246	11.515432
¸ßË¹°×ÔëÉù´¦Àí (392).mp3	4.215702	5.5440903	0.72032505	8.854391	6.0853252	4.53191	9.816286	7.794559	7.00264	10.45017	6.2915354	7.901767	4.8660884	11.113611	8.756479	9.822288	14.719784	16.650415	14.666303	10.875398	2.9649873	11.214447	11.226621	8.638956	-5.490296	1.0309266	4.9663253	4.382305	10.327305	8.897123	0.99051666	0.08425811	1.0480323	2.7383518	11.075053	18.227028	14.23373	16.22047	13.270609	10.121159	13.570013	10.562948	3.9804492	2.8888226	3.135619	7.611316	13.785987	14.8574295	7.2584076
¸ßË¹°×ÔëÉù´¦Àí (393).mp3	8.235007	9.023597	10.902885	7.929329	13.352545	16.609386	11.770939	19.233833	13.952732	5.6231318	4.3531795	-0.29122686	-4.0738297	-1.2411218	0.16437861	2.7200768	4.334692	5.2566	-6.6630683	2.9340868	9.5644865	11.9488735	8.477753	15.460344	10.074585	9.262524	-0.15434732	19.107674	27.148296	14.312389	31.24596	38.42086	34.630486	14.098152	29.171848	26.842533	4.2492037	12.155864	18.225588	18.324192	24.094433	25.46495	10.178621	19.243813	24.539186	30.532791	22.612297	16.001215	12.4674225
¸ßË¹°×ÔëÉù´¦Àí (394).mp3	11.944788	17.515842	16.777843	9.412098	10.495947	7.9814615	8.513797	7.14615	4.9310846	10.497517	12.440872	7.174016	-3.2788801	2.780599	-0.5997882	-4.7536235	1.9756708	6.2203665	5.4460716	12.5445595	15.312307	8.18895	12.705731	14.904141	9.422431	12.87722	12.672331	8.173546	9.684103	10.220671	9.229522	7.401248	3.0071054	7.1665583	14.302959	18.692291	6.946067	10.231597	12.861284	-4.59888	-0.83524823	-4.457243	14.895911	12.110581	2.5286891	11.211208	7.768247	6.204559	10.348583
¸ßË¹°×ÔëÉù´¦Àí (395).mp3	11.527218	13.513876	7.6433992	-7.1452017	-5.750489	-0.8889351	-14.544437	-14.067253	-6.451988	-20.575253	-18.697556	-15.810956	-13.58144	-16.601788	-17.504417	-5.436573	-8.996235	-10.277108	-2.1101582	-7.632182	-7.169651	1.0311999	-0.68153805	-6.0093045	1.0489993	-7.5837774	-13.105673	9.323434	4.3698688	1.2353542	-11.543575	-11.960525	-8.988667	2.1281204	-3.2716594	-8.180124	3.2327275	8.323475	20.25259	-0.9845253	3.9338784	4.1995325	-7.446624	-3.914762	-2.0219214	14.2902775	15.352316	8.574407	1.7308587
¸ßË¹°×ÔëÉù´¦Àí (396).mp3	11.418521	5.616165	2.4907544	-2.4242783	-2.310237	-5.4595175	1.7182506	3.1844492	6.634301	-7.7572184	-4.279984	1.653533	3.9226213	-3.2203617	2.4106505	9.56381	3.6741333	8.453987	10.840479	12.739599	13.293165	17.521004	24.673777	27.88222	3.896573	2.4987803	2.1482053	12.792096	6.541562	3.7747362	12.425966	10.966314	8.202318	9.967315	11.954094	14.147128	-0.7878413	2.9322104	5.698043	-0.73635757	2.0634615	4.9497547	0.62881315	2.106284	4.6349916	8.709369	7.727475	6.229746	5.880371
¸ßË¹°×ÔëÉù´¦Àí (397).mp3	3.8789344	6.1607275	6.6971445	8.1716585	12.094323	9.138702	6.6897516	12.141541	6.7565956	4.9435263	10.94734	13.102957	-3.0281596	-4.318988	-8.921598	3.3717303	3.675054	11.403736	11.036478	13.963779	9.658351	6.3701563	11.116202	10.159822	6.293972	12.105375	11.053396	10.182434	11.072832	6.059757	5.7098136	10.937922	8.884916	-1.3244334	2.5367637	7.5752726	7.4493237	8.322901	4.392493	8.020461	9.649852	4.3877535	11.337509	11.88112	6.1755342	9.310501	19.31028	20.67342	10.523406
¸ßË¹°×ÔëÉù´¦Àí (398).mp3	9.37194	6.65936	-4.529426	23.335049	29.615383	31.326172	14.050442	16.24258	24.125965	6.1850796	8.257362	11.140797	18.368471	25.15429	26.734383	22.45292	23.37465	23.829636	30.717823	36.65291	28.80465	4.8222218	7.5737333	14.510029	-0.6864041	-1.6574824	-3.3133295	19.683155	18.159252	12.991289	4.652007	7.2744656	14.261518	27.199913	29.613737	21.891493	20.394325	16.80132	15.029333	13.029337	15.369913	17.2177	16.280666	21.12666	24.389215	20.395714	27.632133	30.865616	21.99557
¸ßË¹°×ÔëÉù´¦Àí (399).mp3	-3.350596	-3.8067873	-4.320798	-15.617336	-14.275684	-8.295399	5.3768196	6.5194817	7.7549686	-1.7891247	0.6615572	-1.5957634	-3.237701	-0.6376912	5.1001816	7.916774	4.983637	2.2450247	15.038167	8.875172	14.401424	-7.3887506	0.869831	5.3401637	5.001439	5.9143133	8.796517	2.5736158	1.4661969	-1.3099664	2.553988	4.2040186	6.814437	7.4685445	7.376949	1.3163636	9.461473	5.8903947	3.710074	-4.767395	-3.780898	-7.8117785	0.68426526	6.650008	10.771605	8.937234	11.210885	7.103441	-1.9653156
¸ßË¹°×ÔëÉù´¦Àí (400).mp3	9.085916	9.141329	5.2144814	8.409962	11.434758	8.761443	20.654343	20.182333	12.391069	12.988787	19.810465	20.991814	9.353638	10.254745	9.085692	16.967985	13.710259	11.994114	6.134368	10.76561	11.60886	8.066202	9.60206	12.896429	20.129124	24.26405	21.616543	9.531727	13.281513	20.914118	4.6769795	8.361786	4.2229595	5.096336	8.907634	5.868475	12.241926	17.424606	30.669474	16.652756	19.119968	18.817892	9.779505	13.1037035	10.911394	7.6177425	7.556758	10.398413	22.38742
¸ßË¹°×ÔëÉù´¦Àí (401).mp3	11.569645	18.391302	22.334173	29.761742	27.581446	15.537003	16.492916	27.578873	32.01944	37.316475	24.027283	13.503782	24.146908	18.047531	3.511346	16.79086	19.104164	23.182793	8.162155	6.8454866	4.982031	11.545113	12.6150875	12.484063	6.838406	11.457453	10.897751	25.588898	24.856049	29.431276	13.492291	15.691624	18.418512	18.508015	22.741821	26.993103	18.684177	15.605405	13.3589525	4.4403243	0.76569647	-5.8657217	16.648523	23.477295	23.889252	11.402063	16.779621	17.217129	24.581287
¸ßË¹°×ÔëÉù´¦Àí (402).mp3	6.1743617	7.3524075	5.14911	2.1738222	-1.8289838	-7.0426645	6.1584163	6.777706	10.297602	-3.715589	-4.1605544	-4.4423933	-2.290098	-3.0505574	0.42817935	7.7978125	4.8649535	5.9302435	0.2072578	2.9565473	4.3282566	23.003815	13.599714	13.4677515	13.8222275	8.996105	4.738221	16.706568	11.877865	7.2399235	11.373749	13.926928	14.086302	6.310075	17.843838	21.510408	8.138116	13.507755	17.373945	5.929494	5.836591	3.0523689	8.620033	8.841239	13.074739	7.35562	5.6905503	8.071798	1.8468975
¸ßË¹°×ÔëÉù´¦Àí (403).mp3	23.418818	31.07002	29.273159	9.340459	14.441489	12.727549	19.860243	24.46547	13.256186	11.986289	17.61942	27.557213	28.059704	27.475313	17.960028	15.052002	32.460945	21.156546	30.013603	39.55217	42.469925	21.30616	25.014214	21.504126	6.605398	10.201429	9.612959	3.6643171	11.834733	14.983435	28.390324	26.468473	13.188676	11.079033	18.81667	18.254078	16.251894	21.231152	14.461539	46.54203	50.25097	51.487846	32.1558	26.20298	17.546043	20.738907	27.586668	22.779636	17.65347
¸ßË¹°×ÔëÉù´¦Àí (404).mp3	12.233651	14.066145	14.595264	8.235622	5.0618	0.73977435	8.944336	16.488277	13.957158	12.012424	20.38091	18.72245	11.2967	23.902988	21.780293	-2.8475158	4.7319036	10.420507	11.329089	8.10062	2.148418	16.782959	15.980806	17.451004	3.0588217	5.949442	10.908154	13.952699	9.45001	6.6881037	7.1503506	14.012035	10.777555	-2.1853132	7.18256	13.404222	9.838465	16.1936	11.848148	24.357721	25.613663	17.034939	28.73924	23.56236	9.225785	6.505597	12.7043085	15.047573	23.024979
¸ßË¹°×ÔëÉù´¦Àí (405).mp3	16.277464	25.878994	25.51653	8.502607	11.079022	14.370205	13.773399	11.966813	2.514615	4.175036	4.8597445	1.0215636	14.168714	18.88235	15.257646	13.974735	9.16687	12.883831	24.539871	17.604103	9.999073	5.4579926	23.586597	37.37548	11.750865	20.142647	20.68723	32.77088	32.653088	20.79937	32.18656	29.1935	26.036375	9.799744	9.635887	9.371908	27.59264	25.085157	24.572086	12.143035	14.396521	14.261007	13.471447	13.189741	10.309054	5.5098467	15.934825	21.443012	23.109264
¸ßË¹°×ÔëÉù´¦Àí (406).mp3	13.843594	15.18693	18.492939	0.08926296	4.6480036	-0.45528364	-12.262559	-11.39308	-3.5313065	15.113576	15.555016	14.714368	7.1566296	13.378398	12.702545	5.7946787	10.535941	3.2913208	29.44894	27.463955	26.731583	20.398998	21.049683	7.6217546	-0.20645797	-0.3262733	-4.461548	21.68061	20.717785	18.45906	7.8501005	8.064843	4.72292	9.551162	7.6916246	8.746294	-5.925199	-1.027669	4.182581	14.53166	13.449411	5.932007	7.991659	12.891641	16.125269	23.845558	24.980503	28.564377	2.6161528
¸ßË¹°×ÔëÉù´¦Àí (407).mp3	-4.5376434	-3.8573108	-2.5791838	-1.0931181	0.64973855	11.537251	-2.7267985	-1.8077286	-4.1609626	-10.795285	-13.217981	-7.44884	13.991037	6.5608177	5.2453794	11.359272	9.950769	10.6651535	2.4625793	-4.8294573	-2.7162452	7.7829514	9.193618	-1.323666	0.071846545	5.8618073	10.301692	-0.29638514	6.478091	8.804799	-4.7955008	-2.8515096	-3.733918	9.721441	12.241055	8.332349	2.8385718	3.8015866	-1.9806609	-5.410882	0.9972993	-2.7516508	7.063857	12.118874	9.169762	-8.123313	-6.1917057	1.9864557	5.618187
¸ßË¹°×ÔëÉù´¦Àí (408).mp3	26.135939	21.895206	17.138227	4.2956076	10.119971	11.322976	5.639028	9.218334	10.053258	14.778872	20.050217	23.677452	7.479989	8.112089	7.8844953	-5.5607786	8.391948	15.610971	15.425058	10.651623	9.009832	7.0837507	5.936395	8.325968	16.120007	16.825974	14.103592	7.012932	5.7279053	1.1145808	-3.020087	-4.5246606	-4.8683825	-7.660326	-6.6418486	-2.7611938	-8.9111595	-13.745268	-18.86741	-11.508777	-15.546386	-18.253365	0.8218551	0.9447384	6.9015102	-14.160055	-6.6884327	2.2388537	-3.1688495
¸ßË¹°×ÔëÉù´¦Àí (409).mp3	13.667833	12.471962	17.3873	16.469204	24.075878	26.13942	3.836995	5.1753464	3.4728892	0.41838613	3.158424	11.742353	4.600003	9.421183	14.020637	3.050178	-0.25667393	-2.833548	-0.1695118	-3.8695204	-0.34312123	-11.805504	-14.560144	-15.742314	14.470957	8.871327	11.003409	12.9220915	12.040826	6.4874506	-4.5445085	-5.13445	2.5087113	3.8176992	9.2457485	13.5507765	-1.7125618	-0.21247524	1.0069293	-6.278264	-10.611865	-9.233751	-17.144882	-23.389305	-28.594654	-8.107702	-8.510741	-3.583311	9.347822
¸ßË¹°×ÔëÉù´¦Àí (410).mp3	3.8045583	14.139235	23.02206	21.644579	19.779541	11.143002	11.856204	19.594559	20.336992	9.676828	17.698812	22.538683	9.448999	11.947037	9.658486	15.607127	13.114341	10.181049	8.738331	10.3018265	11.135841	10.70537	12.01561	13.284741	16.94009	17.121513	14.9775	0.30850965	7.0026546	8.343342	11.441602	13.331287	13.8631	9.189316	12.815021	12.057483	14.425514	12.992172	8.836433	11.628565	13.014496	14.780588	13.703209	17.612524	13.076809	12.588719	13.490532	15.342714	11.617481
¸ßË¹°×ÔëÉù´¦Àí (411).mp3	-1.8874356	-10.466681	-6.760695	-4.8379154	-3.9823472	-5.512373	-3.6504707	-7.616494	-10.379785	7.891924	4.37727	-2.2983932	-4.808896	-7.036932	-9.280695	-0.2719616	0.1406132	1.8011388	2.233061	-0.2755483	2.0447958	7.4872966	3.0853806	-0.46835396	2.0981133	0.68295056	1.4800076	6.279049	3.379477	3.8596706	-7.648972	-0.6522676	1.604877	-1.0912831	-2.582759	-1.492593	-8.125794	-12.654772	-13.815411	-11.211969	-8.653261	-7.355153	-7.165707	-9.83265	-17.038721	-8.831114	-10.11627	-8.528137	8.346467
¸ßË¹°×ÔëÉù´¦Àí (412).mp3	-9.534304	-2.279698	-0.9885581	-6.5088234	-2.1975033	-4.7559366	-10.753308	-6.0992093	-9.674947	-8.044973	-11.449532	-15.124285	3.0193584	3.214453	4.2103405	-0.41295862	3.8448515	10.389656	-10.336834	-2.8523564	5.5795007	5.360582	6.853162	7.271902	19.522947	14.1663685	4.522109	9.374181	7.733803	0.99896294	1.4403603	4.6970034	1.6617626	8.039864	13.957865	6.096781	0.7691345	1.8629713	-1.9640511	-2.3609233	0.5586375	-1.7034395	-1.1650883	6.239896	5.079225	2.9682822	0.6713042	4.3105497	7.0788875
¸ßË¹°×ÔëÉù´¦Àí (413).mp3	16.285608	18.600613	16.320793	26.99693	17.178112	10.189308	8.3228	5.530266	14.751946	8.955608	10.917594	10.303169	8.435074	-0.5509809	-3.7326696	9.517382	7.797369	2.1419394	10.282645	12.926567	11.344532	8.892399	10.8958645	13.225201	-4.8609667	1.0048354	-2.6375813	-2.4211967	-2.0365841	-13.366642	-0.82676303	-10.285137	-18.199135	11.505199	13.528726	12.48526	-2.4077446	-0.09901963	0.75390065	-9.444308	-7.046908	-8.425026	-16.055403	-0.6897317	2.80795	-9.440391	1.9040356	14.20901	10.72114
¸ßË¹°×ÔëÉù´¦Àí (414).mp3	16.381908	16.832603	15.182464	11.7212925	11.477781	8.01971	6.8116603	4.1713066	5.595263	0.76457405	2.3435733	-3.5280755	9.605513	12.870125	12.062711	9.095138	9.407265	9.626106	15.770386	19.755352	18.143473	14.484449	9.942207	7.42846	17.062994	12.862678	4.8272743	5.7585344	7.1122465	7.3926487	2.2292156	2.6425953	0.64697766	-1.7660491	8.584652	6.981788	-7.6394663	-5.68612	-5.963959	4.0187907	5.622916	-1.6907629	-5.8852687	4.2360654	4.591509	10.359954	8.212702	6.0472116	-2.997716
¸ßË¹°×ÔëÉù´¦Àí (415).mp3	2.7833014	9.420149	5.8318033	17.9567	22.635216	28.327007	11.555338	11.060964	6.7431784	10.564905	13.737885	18.16661	-2.5123684	-0.53738403	-1.2609086	7.825384	10.201727	14.076506	5.2782	3.8981087	1.4908837	18.17331	18.576672	16.698914	10.9151535	13.171814	15.435838	19.86022	18.313206	8.790461	4.741112	8.591133	8.187049	6.635768	7.1141095	1.4107597	8.694323	6.6448555	2.1293232	17.264706	13.514556	9.141187	7.3585844	12.690617	9.59325	-3.5417862	1.5653236	0.37192643	5.175882
¸ßË¹°×ÔëÉù´¦Àí (416).mp3	5.7743692	0.6763401	-4.3792596	-2.7991328	-2.7088025	-9.523291	11.800084	10.524462	4.4931498	0.3768179	-10.925034	-11.884132	-5.97257	-7.449483	-5.8918533	-9.922012	-11.112723	-10.784243	9.617052	15.407346	14.708278	-3.4248333	-8.488871	-14.625504	-0.14633791	0.118506804	4.3020105	11.664333	-0.49787474	-8.609219	-15.75782	-17.19047	-15.923246	-0.20164484	-10.34569	-13.182388	-7.9012203	-6.810172	-7.216813	-3.8907757	-5.94717	-2.7708051	-2.897313	-6.968487	-13.54744	-3.211515	-2.4993427	-0.78016245	-13.392893
¸ßË¹°×ÔëÉù´¦Àí (417).mp3	4.596202	9.039967	4.6648173	21.00951	14.503473	6.898775	14.7210655	20.110018	19.153793	10.12931	11.396416	10.249286	1.7057073	12.874869	20.158875	-0.5340692	2.360301	8.169939	5.7831097	7.738437	9.65881	15.605273	15.596062	13.032906	9.598606	13.206466	13.687881	-1.7537756	-0.2783847	-4.5246344	-4.578105	-1.3051305	7.3655996	10.619577	6.5984683	0.33397034	-6.921832	2.0068445	7.991355	4.3362775	7.9191494	15.49628	3.6267533	3.8171573	2.1149316	5.5673876	4.880093	1.8421853	12.385349
¸ßË¹°×ÔëÉù´¦Àí (418).mp3	8.997548	2.2642012	-5.391521	9.506933	8.479646	4.395312	4.2249365	0.21687984	-4.662929	0.87785614	-3.146102	-5.390388	0.40439534	-3.0272288	-8.9356575	8.906974	8.679949	5.4014106	-1.4637203	0.9038636	1.7334778	8.045606	12.144059	10.902971	-10.182751	-5.3832426	-2.701645	3.0599844	5.706642	4.006434	3.3026624	7.4373417	9.460878	11.888664	8.30736	-1.1371425	14.376054	14.696749	15.782658	16.032608	19.539997	19.763515	9.983419	5.288212	-1.5173552	10.381523	11.438004	9.934854	12.785116
¸ßË¹°×ÔëÉù´¦Àí (419).mp3	5.9571085	9.950947	10.796448	14.472236	14.307856	13.005051	-4.4282355	-4.3811164	-1.9348466	4.502634	5.5754538	4.0855074	13.250832	6.9152493	4.988243	5.465746	3.5169697	-9.744389	-2.8497956	-7.1346025	-7.599021	16.377655	14.75436	12.761338	3.718244	2.8710485	0.2573235	3.1534514	4.040706	8.119173	11.738138	14.819094	10.802603	4.2449856	1.4000053	1.7740433	26.202463	29.47716	19.723175	3.6543317	8.961683	9.500871	2.6031384	11.587799	16.306744	13.116205	19.44898	21.594105	2.8996043
¸ßË¹°×ÔëÉù´¦Àí (420).mp3	15.976564	12.505932	12.462721	7.6570234	11.904732	9.447823	17.412474	16.563578	17.121037	19.347698	14.712891	7.727192	13.021585	18.03389	14.911516	17.595123	16.886559	13.699824	13.584875	10.671543	2.5380807	10.425442	16.196188	16.514	9.112816	12.04998	12.0989895	1.6474624	9.509627	11.542841	-7.2948256	1.9915504	5.688635	16.340265	22.139744	18.497375	11.287245	8.317982	3.4713209	2.4215612	1.4003484	-3.327313	-2.611093	2.3574374	8.127817	2.8248923	0.34489667	0.21882638	12.405496
¸ßË¹°×ÔëÉù´¦Àí (421).mp3	-1.5107174	1.8115723	8.115845	-3.6487021	-5.532321	-7.6923866	1.5707215	2.9635763	1.1162937	-0.4437576	5.7935257	7.792265	-8.663954	-10.421112	-10.074293	-10.150963	-11.683659	-9.8486595	-11.563356	-8.988089	-15.242928	-13.062369	-10.625235	-11.22793	-7.111002	-8.8499565	-7.0636168	-9.442274	-4.922696	-5.3310604	3.5587292	1.8191862	-4.70247	3.303846	8.926403	15.382072	19.118523	11.472628	5.431569	15.913012	10.956474	1.0532227	16.131733	17.966043	13.218723	4.734397	7.0092163	-2.9457424	-2.6277688
¸ßË¹°×ÔëÉù´¦Àí (422).mp3	5.0197945	2.9237425	-7.890856	-5.352043	-7.226598	-12.362148	-6.5433455	-6.960713	-10.12141	-18.536999	-13.947927	-14.610916	-6.594097	-4.442052	-13.008355	-5.8811035	-5.162866	-1.7637222	1.2523327	-3.8243067	-7.407233	-0.69898707	3.8814924	2.6273327	-0.55247223	1.53547	7.278047	-13.516426	-9.461599	-14.658365	5.1620235	4.132332	6.8085403	-7.749433	-10.453686	-10.359022	-1.0673461	-1.5577401	0.5376637	2.4822352	0.98585594	4.009029	7.3204517	4.165329	2.8415365	4.3082495	4.8787465	6.2907124	0.5767833
¸ßË¹°×ÔëÉù´¦Àí (423).mp3	8.176957	6.734663	2.6308713	2.428642	-0.14643633	-4.6712627	10.843437	10.183392	12.310398	-2.4791715	2.33866	4.9051037	-4.0653033	10.608961	18.972105	4.4305067	3.2471628	4.095639	1.7263298	8.85515	10.022343	0.39994967	-5.2350836	-6.535248	9.793951	9.523592	11.888637	16.338356	16.952105	10.656189	-15.31245	-13.734749	-6.5750628	10.791918	8.379818	7.461158	15.901841	0.68638587	-5.5695963	10.135866	10.903732	5.832198	3.6181917	3.3298197	1.5379696	14.597167	11.878943	7.07973	3.3414125
¸ßË¹°×ÔëÉù´¦Àí (424).mp3	17.238403	26.54414	28.618443	19.717295	30.60809	28.61171	19.912704	25.951551	30.001448	16.21387	28.005466	27.624191	-2.6998436	-5.878504	-3.8879128	21.536652	16.327965	7.811027	8.660261	1.063623	-1.0151546	11.863461	11.618933	6.030347	-0.47761023	5.0716076	7.859004	-8.596091	-5.2824173	-12.029194	-8.706957	-6.61487	-9.130195	8.53186	12.21435	8.063759	7.047946	12.192711	7.7304883	33.176575	36.654182	39.051575	16.73426	21.661371	30.951675	14.605162	-8.211268	-12.132284	-0.5794846
¸ßË¹°×ÔëÉù´¦Àí (425).mp3	25.536444	25.61562	9.347897	14.748053	19.544258	10.172422	2.606813	7.7439284	8.561782	18.527355	17.342457	10.685415	-9.627615	-7.5727377	-2.3612235	3.6167955	2.9252157	8.020394	-0.37813783	1.4817305	-1.0025921	-4.8750386	-0.9012157	4.455328	6.361225	3.3828778	5.5246973	18.221977	17.389639	11.834173	2.1426673	3.9509416	8.643827	-0.5161277	4.268655	3.929603	9.410679	7.655801	-0.6106225	9.435265	12.692677	12.708162	13.339599	14.467119	11.731877	4.622792	10.824274	10.566259	12.137335
¸ßË¹°×ÔëÉù´¦Àí (426).mp3	1.9243672	1.6240469	-0.9074855	17.113895	19.748707	17.152958	3.6892586	11.40239	12.634081	-1.2203231	9.215029	9.336475	-0.028516829	1.499994	-0.14339358	10.962517	6.395235	5.332122	-4.1626244	0.21701297	-3.8180566	-5.694765	-0.73101276	0.9082457	-7.162258	-0.6652888	2.6156092	3.1803403	-1.610414	-12.178884	5.448681	7.0362406	6.779516	-10.761071	-2.7834735	0.84628916	0.055858023	8.180419	9.347542	12.521193	16.863514	15.184008	9.944903	12.69444	11.734558	13.597025	15.91636	16.543682	4.183628
¸ßË¹°×ÔëÉù´¦Àí (427).mp3	15.147453	11.517776	10.975399	17.049204	13.522453	9.16136	12.864857	15.234257	14.477072	-1.0476009	6.245875	14.6909485	16.758226	21.643806	19.012096	28.240921	17.700642	8.044319	17.395357	11.197511	8.560835	1.4425929	8.112853	20.366108	10.770905	13.555967	20.686546	11.802458	14.868734	9.290287	16.226997	15.584211	7.601572	10.728075	13.2985935	14.641758	13.345472	15.057917	9.718274	23.645567	20.309801	16.473906	17.937038	20.290668	10.742371	13.263046	11.730993	4.9353848	17.795801
¸ßË¹°×ÔëÉù´¦Àí (428).mp3	-0.099755436	2.7990003	7.0755606	8.165287	5.970577	7.1873064	6.0010195	5.3938684	9.635984	14.085264	17.450594	15.228303	17.562801	17.96256	10.714101	6.68925	13.494482	13.202408	9.769558	14.733647	21.500105	14.383635	13.029537	19.094805	8.246999	9.802146	7.415513	-11.437211	-9.358601	-11.437222	2.1203744	5.9845176	9.435684	13.074659	3.7935796	3.3765006	18.87144	15.570706	12.503344	15.56094	14.523848	11.178053	8.08054	8.039565	2.9440024	14.43868	15.925647	24.492352	7.647359
¸ßË¹°×ÔëÉù´¦Àí (429).mp3	9.293781	12.790842	12.185654	13.200599	13.374058	10.190798	13.866216	8.418658	5.1602783	33.08894	36.854805	32.862785	35.507927	30.755249	26.081753	8.367552	15.032865	15.039741	10.302984	17.233711	17.311493	14.721999	16.353424	15.819061	9.566836	22.91436	28.784096	6.912475	-2.7384129	-7.219668	7.0011187	8.051659	2.085399	11.855832	14.236921	20.047234	-1.1890638	3.3092415	0.87518084	2.935477	4.6516643	0.29807764	17.554993	20.82679	20.332848	26.88134	27.138695	21.667217	2.7736173
¸ßË¹°×ÔëÉù´¦Àí (430).mp3	13.909738	14.313297	9.738977	2.6734552	5.9393883	4.988814	4.5502295	7.4643693	1.6619556	11.739752	7.863679	4.6993723	-8.846029	-1.5209527	3.9130216	10.1506605	6.246566	2.6997745	10.960674	13.017751	4.647634	10.860554	17.406013	20.677261	7.2555237	7.926515	3.7470508	14.398207	17.48677	15.786287	5.427538	12.984507	21.600069	3.8525286	4.841274	5.2542515	0.2743307	5.222553	10.09156	12.95079	12.901287	12.200121	9.448475	15.061756	13.111611	1.0532387	3.5867407	5.1168675	15.35883
¸ßË¹°×ÔëÉù´¦Àí (431).mp3	-2.557399	5.566493	2.3279414	4.8579397	7.233801	-3.030755	10.657831	10.469503	5.717812	8.670826	8.186272	12.397995	11.866608	8.828534	2.9403114	-11.935106	-15.69487	-20.836477	-6.8734055	-7.4058533	-12.1558275	0.51297235	6.30231	3.8252892	10.844801	14.926519	12.798093	1.7084413	-2.4022007	-3.1205106	-17.65136	-11.182375	-9.664318	4.788757	3.9081411	10.85151	-9.520079	-2.459223	0.33748052	-5.8659697	-0.09319115	3.549119	-0.652976	-9.230986	-10.676222	-7.642438	-5.9016857	-6.793746	2.5463161
¸ßË¹°×ÔëÉù´¦Àí (432).mp3	-6.827422	-10.507668	-17.298996	-12.723255	-10.163763	-8.824575	-16.968473	-20.641102	-21.116955	-14.410908	-16.382214	-16.242332	-16.411316	-11.755603	-10.703144	-17.40325	-16.987408	-10.077025	-11.923946	-17.179893	-14.781384	-12.776173	-15.513872	-19.230556	-10.940048	-16.055876	-15.54401	-9.304249	-16.538675	-15.82062	-9.137028	-14.473867	-10.04402	-12.475677	-10.220184	-14.204663	-6.6654396	-14.795846	-12.359915	-13.703642	-17.76289	-19.653252	-4.6245136	-4.0689225	-3.7068374	-0.4152477	-4.880706	-6.4396524	-11.666498
¸ßË¹°×ÔëÉù´¦Àí (433).mp3	32.84858	32.49712	20.414387	3.3483524	4.838234	5.1588674	23.807762	25.141907	19.860474	24.841057	21.382053	13.9144535	14.68755	14.644089	8.360356	3.265268	7.2169566	5.7690353	5.257105	10.008335	8.053738	15.225765	17.869589	24.362255	26.658993	19.001219	11.75247	21.638557	22.847961	23.097736	18.79226	21.121063	21.659609	26.169762	24.952942	20.966877	-0.3440609	10.49041	12.047365	11.357571	15.948912	22.152802	7.2841063	10.852322	11.783934	13.59852	14.4013	3.8902924	6.8634014
¸ßË¹°×ÔëÉù´¦Àí (434).mp3	0.28073242	2.2017298	0.5140656	-9.333447	-2.1803246	-4.2078047	16.419563	10.737928	7.1406345	18.709602	19.168533	21.990616	3.123901	4.0847664	3.6573644	1.5560817	-0.8031297	-3.160365	8.406838	11.56566	11.481785	0.14661092	-3.9799225	-7.6186657	-3.2178986	1.7546426	7.824653	-0.87022984	5.755323	6.291926	-1.6169627	-7.353761	-15.423169	7.2045765	7.8872466	7.2145915	-8.203547	-2.8427274	-5.84011	6.2813	7.1739693	7.2966003	9.063849	8.529487	7.2315874	3.5095315	5.5166817	4.3733387	6.9252195
¸ßË¹°×ÔëÉù´¦Àí (435).mp3	-9.910566	-15.487825	-12.94061	-17.560505	-20.154686	-25.634651	-14.927947	-19.422012	-23.956116	-2.6542778	0.8732498	-2.9373236	-11.533814	-15.420286	-4.7303305	-8.988964	-2.7542703	-3.545299	-0.1504919	-1.4116337	-8.622717	4.5860996	1.2111776	-3.2863245	-1.8593122	-6.803061	-15.860514	-7.38089	-7.506793	3.5328643	1.1483592	-0.24065161	0.45137578	9.887345	10.7945175	18.272139	-12.056486	-6.055684	-0.7339264	10.858274	5.7650967	1.7989337	-8.96155	-7.0344	-3.379804	10.124164	5.4424076	5.8838463	-7.015358
¸ßË¹°×ÔëÉù´¦Àí (436).mp3	2.0293574	1.933983	-3.647687	14.799731	19.74575	8.923961	9.163677	7.331682	4.788358	19.356518	16.850334	13.458569	3.6054592	6.23332	6.3616457	14.188036	9.034227	6.03829	9.668627	11.490509	7.1086063	6.0286307	6.488512	2.6666527	13.69403	12.9411545	6.7596335	5.630978	11.235177	15.983803	12.259559	12.430558	7.05997	1.0368893	3.7131422	9.027824	12.844969	13.545805	9.892059	13.913836	10.05071	6.1438994	2.4722822	3.24855	1.503598	7.84923	14.510851	15.134848	13.059153
¸ßË¹°×ÔëÉù´¦Àí (437).mp3	23.171268	17.903961	5.117715	16.542091	15.798069	7.8988047	12.613415	9.129636	7.629438	9.525849	4.818685	3.2319114	7.7417555	4.551445	2.4934893	9.5950165	17.507694	18.58992	4.1626563	6.91619	10.46417	7.8658843	6.1064205	3.5984392	10.163176	10.224817	2.5607018	15.604477	18.146946	18.495628	9.072556	9.307749	10.805431	-2.0134006	-2.9302754	-5.8222475	8.518551	11.035456	15.620291	1.6252148	1.1095679	0.15922773	8.9007015	6.802966	3.8673453	0.8672548	4.727616	4.8063936	0.8753487
¸ßË¹°×ÔëÉù´¦Àí (438).mp3	8.217632	9.315884	5.254057	8.359676	8.114435	7.9628096	12.742082	13.187513	17.759983	14.52438	15.149342	14.429826	-1.0013951	10.590951	16.801777	6.0756564	7.28504	5.535679	16.30716	14.417759	13.51548	6.864247	6.7269554	9.821365	15.769556	17.494717	15.221834	11.900547	16.574066	21.202532	5.2819653	8.168953	11.23212	15.191838	15.351383	19.743395	1.5299468	9.855682	15.051522	20.965582	25.989946	22.898972	4.854876	8.152682	11.275691	10.9644985	15.384434	14.265078	8.1271715
¸ßË¹°×ÔëÉù´¦Àí (439).mp3	18.23936	13.370169	17.924623	13.69913	14.899394	9.993096	-6.6037693	2.3386645	6.247402	8.865974	8.781328	0.06725478	4.8324833	10.025822	11.854914	5.547077	2.937177	-0.6338717	-0.60851675	-1.7677908	0.44871405	9.558102	14.369082	8.532694	18.555725	22.086102	22.33509	16.226402	14.566139	14.154528	15.644505	22.38549	20.354036	14.1601715	16.640287	12.591491	3.2210982	6.914495	8.745518	9.639465	4.172344	-0.12534821	-0.95073885	-0.25550666	-1.1161025	6.457313	13.570877	5.1653495	-11.002892
¸ßË¹°×ÔëÉù´¦Àí (440).mp3	-8.272016	-6.5020876	-6.1785903	8.67071	6.048418	3.7833827	8.772765	13.205546	13.418527	14.2146635	14.193983	16.17619	11.829665	17.470076	20.221895	15.236368	9.931325	10.341411	-0.12266266	4.4821205	7.074057	8.348272	4.221547	-0.731184	-3.8620954	-1.1485653	-2.9873064	-0.3718534	-1.7713327	-3.6046824	14.383823	8.212843	0.28328103	13.117371	14.2919235	15.373093	10.3111105	12.111567	11.643528	7.947924	13.297218	14.713047	14.196311	18.614693	15.219023	6.3074646	9.934021	13.0324335	1.6895494
¸ßË¹°×ÔëÉù´¦Àí (441).mp3	8.552874	6.532687	8.154217	5.5435143	6.7875853	9.513807	11.061684	9.991406	9.859309	8.814812	10.896303	5.826003	-5.323718	-3.831734	1.6860572	9.110884	9.214767	8.45669	-6.5362597	-2.0718083	3.0963705	14.6051235	9.46416	7.4936566	-1.1420958	1.7784913	-2.9867744	-6.086178	-3.1298232	2.2679877	-7.5356755	-4.913989	-9.592062	0.83443	-0.26244736	-3.3070858	-8.0708065	-2.1559923	1.8144897	-3.1992214	-1.9171059	1.7536874	-8.249533	-1.160301	-0.22810814	7.602971	13.513697	21.71624	15.337038
¸ßË¹°×ÔëÉù´¦Àí (442).mp3	-11.176195	-14.837367	-20.290266	-16.62656	-18.756588	-22.615562	-12.669091	-3.5640411	7.1380377	7.968018	10.076794	8.716507	4.472482	4.149428	1.9477857	3.7498503	8.660582	11.370682	-3.542409	6.671955	7.4822707	11.358431	13.20561	7.960186	6.5043373	6.6212707	5.263336	-1.3131495	-1.3467275	2.9033675	-0.000995398	4.3527837	5.6713037	-11.170948	-8.1324215	-8.037502	1.2858272	-0.076094925	-4.172745	-13.515232	-4.28806	-6.2527676	4.216448	7.0586452	7.8579216	5.563691	13.480613	19.998003	27.68148
¸ßË¹°×ÔëÉù´¦Àí (443).mp3	11.398041	15.956376	12.644016	13.293627	17.504602	12.210965	19.063478	15.533815	15.076366	9.239239	14.191072	17.594131	18.96398	12.979355	6.658288	13.738381	11.46504	16.186628	2.572129	10.462613	9.121206	5.5518117	3.0871134	6.225298	10.27403	11.02807	10.354665	10.94549	11.471157	5.273195	19.948051	21.698055	23.357105	13.140916	11.964627	8.970371	11.785716	17.513418	21.016548	6.811783	10.944086	21.706617	-3.0880132	4.325014	7.3144937	5.854992	12.764514	13.011951	10.106903
¸ßË¹°×ÔëÉù´¦Àí (444).mp3	11.380951	18.461012	19.872032	11.120585	13.472542	13.727873	5.78146	4.929716	5.9124556	7.6402836	9.026259	7.8716316	17.025333	15.161869	18.01509	2.550067	7.691475	9.042696	6.8407288	8.339723	7.8032913	-5.8498807	0.8947724	4.409851	25.613277	24.27391	20.166985	12.679535	13.054037	10.456489	4.8344164	8.486748	8.205033	2.4588647	5.9895353	3.175775	28.223667	25.949713	10.448725	3.864675	11.304785	13.702235	11.159333	10.455632	4.76193	17.92057	16.398624	14.865477	26.057768
¸ßË¹°×ÔëÉù´¦Àí (445).mp3	10.401169	9.574778	3.024819	2.5415297	4.717951	7.602557	6.8207984	11.903292	17.44292	6.7878766	2.3944652	-1.786093	7.515239	8.652645	8.183744	3.1308494	-0.005363315	-3.3048327	-0.71134853	4.7708125	5.416106	8.009921	14.253195	11.994917	1.3959672	-1.0047612	-2.351767	13.907374	12.230162	14.473892	-10.002321	-7.2229843	-7.126835	7.1145535	8.145829	11.652971	10.922944	13.157879	13.300774	-11.203966	-9.413851	-10.091209	4.1041284	8.311845	2.33595	-6.696392	-2.8915613	-3.9052286	-15.982695
¸ßË¹°×ÔëÉù´¦Àí (446).mp3	-2.49253	-1.7958167	-5.864725	15.180021	16.349512	11.253586	2.5177248	6.020099	12.26618	8.813627	8.669316	9.843022	10.956053	9.328555	0.80940306	-2.9243217	4.5868435	3.502017	6.4111834	12.1198845	16.37495	2.0255954	1.9753561	4.302181	9.70233	6.1017675	0.28474772	13.591698	14.540436	14.548655	3.9915018	7.352284	7.4748363	7.75755	8.1917	4.859342	0.5793011	8.025938	17.790352	9.420195	9.6931305	5.610945	14.750409	13.276342	11.012812	9.826772	13.902078	8.185096	3.93534
¸ßË¹°×ÔëÉù´¦Àí (447).mp3	16.52154	20.26957	8.785449	4.372965	7.8157606	6.3600054	13.4212675	25.154716	20.29044	14.376799	17.456932	17.660454	9.960121	17.711706	25.206007	15.038914	16.627645	18.344074	33.62638	31.340683	18.777328	17.048687	22.587727	26.662144	12.159882	17.902094	19.952766	13.226572	14.093014	14.562208	28.552502	24.655243	20.414688	21.09217	20.94725	14.022974	13.96534	18.187563	22.352394	22.632128	26.018845	21.535843	10.300481	21.439888	22.560902	14.176314	22.39054	15.517404	9.575705
¸ßË¹°×ÔëÉù´¦Àí (448).mp3	2.280638	-1.2570331	0.12562573	18.147184	14.595837	13.2001705	3.9685888	0.043352753	-2.8669157	7.008526	7.4914503	0.2869863	0.10467702	1.785992	2.5414567	7.82736	4.5336957	1.4262271	0.51949847	0.760752	0.81589997	3.6659322	7.718454	14.581997	10.951092	11.096615	13.426037	6.9600782	12.214783	15.066288	-0.7317674	5.6164026	6.47902	12.605	14.505837	14.341953	20.738964	30.913702	33.499683	-2.7886813	2.0916243	3.4691963	-4.301776	-4.9222245	-3.8220038	2.762314	-1.0366321	-3.613503	7.0009556
¸ßË¹°×ÔëÉù´¦Àí (449).mp3	0.33710805	2.9214916	4.081789	-9.497856	-11.671999	-9.849949	7.0293903	8.189835	12.737566	-0.4085732	1.3266948	8.183702	0.44407898	1.6689906	0.048823863	4.272195	-1.8918886	1.6259651	2.550037	5.1975846	11.433022	4.8373437	10.099991	11.960577	1.423002	-1.952691	-5.772196	4.969402	4.2272243	8.21339	6.830286	0.7704773	-6.417092	1.1718893	2.5723977	10.1546	6.050516	10.142124	10.951076	11.1321945	8.287066	7.8235316	10.596702	7.4266944	11.545122	7.8625097	4.307008	0.7097445	3.9450333
¸ßË¹°×ÔëÉù´¦Àí (450).mp3	15.266979	9.621859	3.4541843	9.242294	8.884691	4.347327	2.4681125	6.2586617	4.039127	-12.29118	-3.3044214	4.2204604	-3.2797055	-0.9939106	0.11708087	-0.6691606	-0.7358143	-0.8721968	-4.336124	-1.3562292	-3.354537	11.4340725	14.480982	18.579979	4.025852	1.9428978	0.07316202	13.079409	14.419266	14.5193405	10.026819	8.053303	5.298501	-7.4922523	-0.4566208	-4.4292502	-2.2473655	-3.4270515	-13.560847	-25.226986	-14.322134	-9.324311	16.16181	15.047533	15.8511095	11.8488865	11.888588	10.131481	13.288251
¸ßË¹°×ÔëÉù´¦Àí (451).mp3	-12.541885	-6.984969	-4.079943	-15.54224	-15.939722	-20.63882	-10.20297	-19.307447	-28.586327	-7.2054424	-13.797523	-15.161338	-12.712119	-15.717649	-16.877098	-15.543932	-13.782552	-15.11665	-13.014199	-11.971898	-15.158819	-12.605299	-9.808659	-8.137573	-21.900467	-21.08123	-13.270386	-22.020628	-18.964088	-18.246885	-20.819862	-23.938862	-24.362251	-7.717785	-9.9152565	-14.830275	-15.681461	-16.460575	-18.309479	-4.133931	-4.50375	-1.6428425	-8.629793	-12.09758	-10.180252	-8.307146	-13.147298	-14.344465	-14.258034
¸ßË¹°×ÔëÉù´¦Àí (452).mp3	17.731054	14.417881	2.5534992	22.355745	29.633547	28.90033	4.7973433	9.782014	13.241203	8.679144	15.793554	16.551888	32.649757	38.15777	34.028038	13.925327	19.283585	19.241644	6.5315046	11.290842	9.905119	18.526985	17.263939	10.3545065	16.47564	17.112377	19.680487	1.3135861	5.4404707	5.1944017	36.919914	23.994877	16.267454	4.8114195	10.172838	10.769469	20.266264	16.439337	14.85085	16.045824	22.1724	17.291115	17.251507	23.576597	21.004906	18.359167	19.676167	15.076632	24.438992
¸ßË¹°×ÔëÉù´¦Àí (453).mp3	4.803191	8.796139	13.358436	-24.495586	-20.334263	-20.278286	-2.7610593	7.7970886	19.159214	6.79819	4.3168583	0.5523393	4.4334373	16.632626	30.757017	-5.151822	-8.525934	-7.7756076	5.7642527	4.884783	5.212888	13.510552	11.394429	9.690712	1.6656687	5.9311438	4.030338	-3.4835887	3.8151586	12.919537	-10.043946	-3.142889	1.5840743	-0.49032283	-0.35536826	2.4546905	1.9454803	-0.09369141	2.667315	2.2605658	-0.63634086	0.103376865	7.553108	10.68183	12.934778	15.364451	14.8849	21.13402	0.9020759
¸ßË¹°×ÔëÉù´¦Àí (454).mp3	16.353737	23.026157	21.136219	21.90094	18.106504	15.460608	-7.278655	2.1713035	8.989529	9.386259	15.286602	18.352638	-3.1896625	-3.7770765	-3.879405	11.225321	7.941821	-0.32759792	9.551796	13.137483	12.248983	18.510307	18.326508	9.861658	21.401932	21.06904	20.393238	-5.096261	-7.1576815	-9.22141	-6.935278	-9.0140705	-8.022582	-14.61438	-17.208576	-12.180729	-7.5849338	-0.8807553	4.145665	3.0422654	5.4348726	-3.8011627	15.667598	21.593971	20.852564	9.817375	7.2548695	1.4128053	-1.3993876
¸ßË¹°×ÔëÉù´¦Àí (455).mp3	3.7540576	7.050459	3.774279	-6.7653747	-9.977449	-4.634878	2.38426	-7.667207	-11.585537	-8.092945	-8.8902445	-5.7479243	-0.63979864	4.061282	11.220673	17.881092	18.871315	15.198919	7.894206	9.4401655	14.991027	9.127603	7.691126	4.440386	4.3451834	12.211901	13.194299	18.008915	20.245464	16.032936	-4.1521354	-1.1179094	-2.0956614	-4.762852	3.1183267	5.5786133	15.705444	13.329039	17.608097	0.16920131	2.6400857	4.488787	-8.274241	-8.511059	-11.055923	10.414045	5.458692	1.4491433	12.588894
¸ßË¹°×ÔëÉù´¦Àí (456).mp3	16.822502	21.504747	20.198746	16.283852	18.60202	16.323528	18.450104	23.553377	23.74979	-7.7989874	-7.255063	-7.113495	-3.6137538	-1.0224314	-2.6164804	16.50164	14.840849	14.156166	13.980978	19.172924	11.551707	0.68002033	11.152114	10.844506	6.5948095	5.2938147	8.895094	7.7493253	8.162524	-2.6277766	12.06347	18.046246	11.596962	-2.6567812	3.2150044	10.336419	2.8098695	1.3359245	-7.3314695	17.081116	15.627724	11.858852	2.2216043	5.929023	8.892445	0.2838568	3.1543856	11.701714	5.4465575
¸ßË¹°×ÔëÉù´¦Àí (457).mp3	-8.701306	-8.2411175	-1.7885879	-0.85168046	-1.664256	-4.8358727	-1.8851587	-3.0176697	-2.1224232	4.9868336	2.8177056	1.1628692	-10.993182	-4.652448	-0.6456691	-10.609173	-3.986442	-1.1024458	-1.3793714	-2.598671	-4.4943466	-6.1174817	-7.020888	-2.1809187	-2.1676483	-6.3746614	-2.232369	-10.638038	-9.788124	-8.982639	-1.2449608	-4.86417	-4.561222	-16.776764	-15.366549	-15.013027	-12.12381	-9.508739	-5.9367323	-7.4244404	-5.109343	-0.530035	-15.562407	-14.529525	-6.6268616	-1.1159844	-3.8143513	-4.849241	-11.405075
¸ßË¹°×ÔëÉù´¦Àí (458).mp3	11.134304	20.548504	22.2901	16.478159	19.958668	12.7435255	1.255976	7.8029904	10.440678	18.484009	23.937056	17.78682	10.914875	18.020153	11.860638	22.392122	24.035202	24.751038	25.440641	22.768097	16.107542	18.761414	19.73286	19.902409	17.499361	21.71491	28.512218	4.9699802	8.01255	2.1941574	27.592289	25.473965	17.337072	19.96017	22.667274	16.676731	11.633358	19.992966	24.625484	25.735151	20.063072	18.149078	19.55167	18.34293	15.51162	15.8924	13.833587	6.636508	14.905931
¸ßË¹°×ÔëÉù´¦Àí (459).mp3	17.626598	12.259025	12.23638	11.368477	17.561533	12.553675	28.686806	34.75999	26.288868	30.053593	36.73478	33.494453	35.00483	35.26364	38.485634	4.3406982	10.79826	6.778295	4.4799166	9.78771	5.5134335	7.993826	8.755158	-1.6568209	13.4404	18.401806	21.583643	20.043156	24.007744	20.69608	20.011454	16.492985	16.33301	14.265483	17.486034	16.475067	4.4438553	11.477797	16.163174	23.632874	17.453175	18.822319	21.79885	14.451172	9.637817	0.15525487	6.616315	10.141717	20.681555
¸ßË¹°×ÔëÉù´¦Àí (460).mp3	-4.451531	-1.672771	2.0618613	20.218723	13.1344185	13.697018	9.218753	4.777213	5.179764	9.860753	6.976846	3.7837584	7.2385015	12.200535	9.262042	4.3535643	8.992786	17.704838	7.8846774	3.6371698	4.268222	-0.8027808	-1.9095619	-5.9220824	2.1310067	7.162104	9.237485	-14.1392975	-13.910955	-16.02955	-17.665443	-12.005569	-8.343977	11.161679	13.764072	15.038311	6.1157856	2.6190443	-4.3245215	-6.6457844	-16.711159	-27.47778	-1.4459014	-4.2955656	-0.82923603	-0.44142127	-14.798977	-12.893946	2.056171
¸ßË¹°×ÔëÉù´¦Àí (461).mp3	-0.93539184	0.021282852	-4.538677	8.08634	8.861535	6.591364	11.831006	12.962261	8.023201	9.234493	1.526825	-1.4114366	5.496539	11.789238	12.280933	6.886965	5.5361657	6.9656644	16.36375	16.207914	13.298683	16.55847	12.680511	6.9622397	16.359447	19.138912	16.063482	-0.8090558	4.3014956	7.2515593	21.117065	19.841892	20.26373	8.081603	7.9199677	4.7638073	9.143878	7.961807	-3.6366699	24.912685	22.54633	11.415092	5.761306	10.694821	8.634415	25.748377	16.86705	9.639669	20.005455
¸ßË¹°×ÔëÉù´¦Àí (462).mp3	-0.7035836	0.10842359	2.9617198	-0.09792906	1.5922835	4.6437635	0.41217852	5.572067	7.668709	15.598953	15.76207	9.7621975	-0.17817199	0.44062853	-2.204583	6.699566	3.3519502	-3.0598302	6.826226	11.914663	10.072605	12.705193	8.552255	10.254005	5.379406	8.591886	4.5955505	21.626963	19.090668	24.27639	21.330814	19.85736	12.320711	2.1124244	4.3925295	2.5819397	-2.5897508	5.2844334	7.1717653	10.428808	9.767843	12.45277	7.913123	10.89827	5.8851275	9.091738	12.196308	14.430236	-5.0119653
¸ßË¹°×ÔëÉù´¦Àí (463).mp3	13.520424	16.823513	13.892068	18.1483	27.5225	20.091923	0.73757136	4.9296637	5.935941	-1.8442452	-0.7161364	-4.9279156	2.037216	2.4208567	0.62909245	23.655396	23.472372	20.822739	13.036812	12.971857	6.9813876	17.814861	19.498466	13.2151785	21.766602	23.143852	20.67241	8.4694195	7.2250614	-5.3274713	-28.234509	-20.453468	-11.458492	10.278313	5.818537	7.3434105	-13.642698	-11.700507	-8.50626	7.7271514	8.463263	13.873222	25.928074	24.261086	15.384276	9.559305	11.896603	8.626591	8.654085
¸ßË¹°×ÔëÉù´¦Àí (464).mp3	5.333043	0.4589849	0.9383086	-3.6063561	2.3555377	3.3048203	6.1327767	11.057781	17.05833	-3.1567159	4.130966	11.117554	-4.76201	-3.0519452	0.1807679	1.3321216	4.76893	8.970702	4.7939663	9.948395	6.6939135	8.520741	8.991625	3.5685353	6.315059	8.977857	8.274656	13.648102	8.880132	2.1404564	10.606561	12.882855	11.88471	13.649975	12.583963	2.4402933	5.4504623	11.344585	8.5750885	2.4863238	6.353651	-1.1025511	5.0999813	12.185596	11.347846	1.5036122	6.5585938	5.930384	2.4122014
¸ßË¹°×ÔëÉù´¦Àí (465).mp3	15.923946	13.7232685	5.5250454	-2.637169	0.5137017	4.7503753	7.9276934	10.826958	11.491383	1.0999098	0.72659165	2.6155748	1.8714098	0.4304881	0.07858306	-5.578941	1.0217953	3.5811439	19.539783	14.358439	14.749073	7.018799	7.9964714	2.1846685	5.224015	7.900316	8.650151	-6.1407356	-2.188307	-3.9689293	4.174711	6.4925113	12.99163	4.954948	10.32082	8.015341	7.293774	10.177458	7.5414863	3.5941706	1.7285835	2.4679546	14.812947	5.153124	2.1028144	1.6809982	4.933564	4.9153085	-0.26545873
¸ßË¹°×ÔëÉù´¦Àí (466).mp3	1.2728763	6.0326443	6.3824215	-8.784372	-8.37768	-9.76515	4.2145557	2.0064268	-4.178783	6.622375	9.693422	3.8573053	9.633629	15.131816	14.068171	15.932307	21.323004	15.653314	24.603785	25.197897	20.781208	8.45006	10.027472	3.6713746	1.9061694	-0.14941765	-4.0132694	4.1403837	12.447025	10.842568	12.641371	6.3884916	4.539268	8.175745	10.277882	9.142588	-20.161	-11.471346	-14.590182	3.9596457	0.5437284	-4.0011425	4.0595694	3.740408	4.4192295	10.970125	7.430559	-0.16022116	-11.672997
¸ßË¹°×ÔëÉù´¦Àí (467).mp3	5.1388288	2.9436655	4.9170923	-1.3719301	-0.3340993	1.1693128	3.829988	1.8698545	-0.92692244	3.377479	3.3726025	2.4056842	3.6132274	8.921601	14.503498	11.158677	9.337492	14.679121	4.725194	1.8044732	-0.027844906	-2.1310823	-0.035827994	-1.617472	4.100497	0.51911235	-2.2336626	4.9735284	-0.41461918	-1.2778707	3.0817816	2.0040922	0.98154175	14.499577	12.853735	8.392001	-3.31241	9.071054	13.0664425	1.1858168	6.6558867	12.277988	4.5160866	8.162118	10.013044	1.0479375	8.1762085	10.155598	-1.4785708
¸ßË¹°×ÔëÉù´¦Àí (468).mp3	16.884865	25.952724	23.118786	10.967659	11.008196	12.712742	13.693364	17.754555	10.14933	7.5346317	8.731199	7.378218	1.0692929	8.514448	9.812664	14.717343	12.090723	0.8112661	10.077527	7.609536	2.7201543	8.956526	13.659948	5.613497	14.945346	17.343737	10.204649	-2.003423	8.989115	13.718407	15.881943	15.586129	13.24489	9.446226	13.523878	8.262007	14.794141	8.723662	4.8241496	9.652466	12.653428	9.383055	21.003614	14.436069	8.40003	18.653667	18.27275	18.925028	14.221922
¸ßË¹°×ÔëÉù´¦Àí (469).mp3	2.5583186	8.704086	14.612142	10.021524	8.396799	0.5788009	11.2586775	12.834803	16.291742	5.742402	7.3777223	6.789083	13.45753	22.723022	25.130608	4.0290947	11.089076	13.810215	0.99438524	1.1859102	-0.017723143	16.875494	17.97575	16.726978	-5.3318043	-2.7819905	1.9289684	3.326128	2.8668008	5.1969643	6.577043	6.847941	4.6464777	3.6866734	8.291008	3.4676566	2.3933606	2.6423717	-0.082579836	0.28821993	4.1313896	5.528721	-3.6808686	3.2465339	1.6998423	4.902568	6.1777925	-0.3547104	-3.5079203
¸ßË¹°×ÔëÉù´¦Àí (470).mp3	2.8532991	10.802762	9.696966	20.237194	22.609634	11.48188	15.41763	23.473112	21.509892	19.978554	20.43891	10.309681	20.835129	25.362778	20.640554	-4.4550743	0.1577028	-0.66816354	5.657417	8.746135	5.4117575	5.4598923	9.133293	7.4816055	2.4667778	3.951083	3.9588046	0.22634627	13.6429405	24.47865	22.431217	18.419983	15.585322	18.148468	21.0887	19.996124	12.558939	18.74318	19.911762	5.0696964	10.266443	8.884269	-2.0565977	7.0728507	9.393673	9.03978	11.775513	6.6268625	-8.145152
¸ßË¹°×ÔëÉù´¦Àí (471).mp3	33.48614	27.077974	19.772718	-0.26831287	7.861251	12.019573	7.3658276	8.028742	14.323328	8.906399	5.2870617	5.24156	6.0640955	10.458906	9.246727	12.233511	12.857115	3.798351	7.2985806	15.009666	13.739302	6.399888	7.6050177	15.076696	16.524202	17.473515	7.524811	4.571925	9.381149	2.5009494	8.604876	8.093852	5.8183227	8.611846	7.054756	2.1627333	19.514652	16.428177	19.856178	27.386347	27.412256	22.49885	21.130093	16.097183	10.957396	5.6885166	6.6308794	2.7092285	7.1097546
¸ßË¹°×ÔëÉù´¦Àí (472).mp3	-4.7139416	-1.1140988	-3.192919	5.483428	5.0313826	3.1741927	-10.083887	-7.8261013	-11.649728	5.726156	2.2629743	5.330963	0.6996862	1.0669241	-5.675558	3.6618671	0.7096572	-5.231777	-0.7916951	-0.028945506	-11.987346	-9.81464	-7.306967	-8.754909	3.5385494	2.0200891	-7.5821447	-8.540951	-11.19713	-15.316961	-0.31202394	10.726636	27.018635	-5.45486	0.7747269	5.1591806	14.645087	8.945728	2.2308154	10.061922	14.762181	16.795977	9.440741	2.114362	-8.10376	9.747695	8.718848	9.9562435	-6.778182
¸ßË¹°×ÔëÉù´¦Àí (473).mp3	16.976412	20.88731	18.437342	8.335866	12.497225	13.312202	-14.915062	-5.422021	5.465891	3.2212079	12.921228	19.075974	0.9788783	2.3786054	0.5831475	-4.36107	-5.4231873	-5.9048977	9.9512825	14.546776	21.08746	0.9537244	7.262919	3.2952955	-1.8731409	6.214793	3.1012955	1.3641002	4.549881	6.3762445	-11.834498	-11.731652	-14.302282	-0.27187127	5.8471193	2.9030435	-2.0603857	-1.2880472	-3.3513255	11.476433	12.68091	13.928499	10.456114	13.09057	11.152527	11.61061	10.018337	8.794241	2.5581436
¸ßË¹°×ÔëÉù´¦Àí (474).mp3	5.082722	5.5682073	5.2178574	13.448513	14.402016	9.173219	6.118121	4.527285	9.203733	7.5495644	4.970885	-0.93721694	20.879456	12.650824	5.11248	3.9287689	10.394875	13.557868	3.559403	6.210972	11.758964	3.919763	-2.7599835	-11.710779	-1.6371188	-1.9316729	-7.4266415	-9.2248955	-5.755161	-3.3232803	-3.0778337	0.8214758	-1.4939387	-5.1631436	-8.038616	-12.071169	12.9021845	16.589449	23.498129	-1.0316619	1.2690749	2.2209764	14.266537	24.111568	19.230545	-2.0501878	-7.6688128	-5.255897	2.162267
¸ßË¹°×ÔëÉù´¦Àí (475).mp3	14.545325	16.458073	13.963764	2.9663324	3.7911034	4.4328175	7.076483	4.729619	5.6139755	12.550249	8.712818	0.7740147	9.407204	13.350269	9.730845	22.772844	24.553734	17.715424	8.591185	8.696136	6.2326574	11.653221	10.259083	6.496603	5.768856	3.564649	-8.749834	24.136974	23.593184	28.40452	23.401268	27.80198	28.755215	17.78265	25.10986	22.609344	8.050617	12.140406	6.1532383	12.557623	12.076	10.033714	11.147022	3.2995243	-2.165243	20.962357	24.404713	25.139236	19.268513
¸ßË¹°×ÔëÉù´¦Àí (476).mp3	-6.848301	-4.0091624	-7.9313946	5.7265663	2.131497	-8.396453	-2.6390066	-4.6730328	-9.228655	11.718374	15.244246	17.073399	15.094467	7.5048943	7.434948	2.8861134	8.279663	9.3777485	13.486823	15.428313	17.285639	13.186889	10.917483	3.7641258	12.408474	20.675215	21.012371	13.168697	9.947617	4.056926	18.82814	17.70206	15.458343	9.351196	15.193908	17.298435	19.148289	13.108387	9.206161	-1.5508821	3.898897	4.164837	-3.31607	4.2311497	9.018921	3.3546882	6.2913923	3.2770813	8.929214
¸ßË¹°×ÔëÉù´¦Àí (477).mp3	13.957245	15.539923	6.887416	8.053522	6.7914906	9.62215	0.77518934	13.272021	7.7897906	16.910007	26.387405	21.002438	-19.776974	-17.228443	-13.7435055	-6.996119	0.3196047	-6.54622	-1.8787229	1.3667898	-2.6653852	-0.5816648	11.747614	9.136007	-24.50636	-14.736373	-5.265114	-6.9499893	-2.502605	-4.040147	2.8716002	-6.053156	-7.420646	15.184181	13.719879	9.2346945	15.135149	20.293386	24.600508	22.857132	26.318254	17.297173	6.969179	11.13287	11.386007	17.722656	16.917236	12.725628	16.74042
¸ßË¹°×ÔëÉù´¦Àí (478).mp3	11.450153	9.992274	11.653328	24.826351	25.345467	21.23603	8.739727	12.499292	14.183022	0.39621353	7.9888864	8.642059	14.210871	12.939247	2.5906148	16.334341	23.943213	24.871838	10.216118	17.877773	21.73136	4.954857	4.297593	2.1249769	9.841717	11.2547245	8.059122	18.151415	17.055511	11.522333	1.6737838	10.494785	14.657595	13.170197	20.088837	25.041912	10.134035	14.101105	18.709005	16.46941	27.639124	30.080662	15.049507	17.365387	18.891563	37.460564	29.97072	24.418526	8.065531
¸ßË¹°×ÔëÉù´¦Àí (479).mp3	17.196692	15.8641815	8.68845	5.233124	9.226913	6.161618	10.085199	8.71442	1.9623196	13.446487	11.114582	9.238009	12.265469	7.0256877	5.5843773	14.450611	14.919077	17.398418	14.902877	13.976456	9.481569	13.738967	16.020172	8.50202	10.310856	9.893474	12.864852	7.1735153	14.8046	11.638123	14.483799	15.75091	12.777948	16.639645	18.67508	16.982204	4.6133213	9.683529	10.162672	12.931695	17.832733	15.559521	4.399486	11.280731	9.071227	14.091425	18.520546	12.982952	13.095315
¸ßË¹°×ÔëÉù´¦Àí (480).mp3	-0.35391617	-1.2339872	-1.2931598	8.226147	2.8611612	-2.2459533	2.013562	5.6829424	4.70142	31.77402	34.684357	37.569344	7.398837	11.696359	10.689993	12.728979	18.399479	10.381939	-6.6351905	-5.335123	-6.7032576	0.832311	8.500802	7.0756454	-0.9220046	-0.93851095	-0.6786649	-9.871521	-8.980946	-12.794706	-12.219208	-7.5987377	-9.478565	-1.0651114	-1.8164742	-4.1443076	-12.324587	-16.842709	-17.214573	-13.368399	-13.26334	-12.688223	-4.5814934	0.47955745	6.0150394	-9.44384	-9.913748	-8.018206	-21.08986
¸ßË¹°×ÔëÉù´¦Àí (481).mp3	9.323385	13.154978	13.837572	-0.26327598	-0.5398726	-4.471387	-0.900528	2.9143825	1.2917458	-5.560575	0.17116964	-2.034916	6.5838566	12.889957	12.429392	-8.626425	-2.789371	-3.7332768	8.63014	8.087317	1.4816455	3.916798	0.44105393	-1.2314361	8.48288	11.886358	16.134583	-3.8956623	-1.9388599	-4.391599	1.0559578	2.2802637	-0.71037275	-1.090728	-2.5340056	-3.6137204	14.393295	15.441603	14.679927	-6.1503315	2.958997	9.865163	12.852808	10.718508	-0.95981777	-5.0601254	-4.5367613	-1.4918244	9.358477
¸ßË¹°×ÔëÉù´¦Àí (482).mp3	10.955808	14.500348	9.129329	17.925089	13.311915	7.4127774	-0.7550236	7.317301	15.684233	4.377009	5.633067	4.6982393	-7.7705564	1.3228693	14.65412	-3.9046597	2.2746358	7.4757195	13.131801	17.515015	11.619135	12.196929	11.976067	1.1261203	13.370976	19.554804	20.176468	1.5857475	15.116005	7.0403013	6.869239	12.48311	3.6390362	-0.6564487	5.9754276	7.8174314	7.9777923	8.825936	8.432436	26.831203	18.01663	5.4814935	-7.082925	3.1365945	3.7757416	14.796612	19.480734	8.3778305	0.2135468
¸ßË¹°×ÔëÉù´¦Àí (483).mp3	-6.7794104	1.6484103	0.34782824	7.403869	5.0810733	3.9255958	-2.9750185	-1.3491955	-6.052336	19.038841	20.297379	15.886187	7.088785	11.837191	13.465432	-1.220456	-2.4721403	-3.9302015	-5.256319	-2.1439767	-8.665985	-8.0512085	-4.5621834	-3.5993018	6.2055807	7.1820655	9.665445	10.66513	13.922178	12.780126	8.477783	6.476319	4.2426796	-1.5793427	4.368435	5.114572	-4.717438	4.783707	1.4863387	9.832989	2.6614313	1.4927108	6.2384605	7.9305	10.942501	12.469847	9.781313	8.664551	-4.507817
¸ßË¹°×ÔëÉù´¦Àí (484).mp3	0.2758648	0.30977944	0.595279	-5.192249	-1.1162992	10.26675	2.83107	2.9352841	5.520062	4.2437	5.492364	12.923899	-9.940414	-4.616979	-2.176196	1.8529776	5.6631155	15.867212	15.500629	13.313277	13.967112	1.7632405	0.5674437	3.5323973	12.04665	19.078392	24.216896	0.71404076	-0.8243072	4.583504	0.06316541	1.3450279	0.49623746	7.504623	3.6602147	5.542326	-7.964754	-4.8501816	3.366219	4.9335938	6.17305	5.427641	10.970333	14.208049	16.44263	7.5934057	8.580299	6.8769865	10.055935
¸ßË¹°×ÔëÉù´¦Àí (485).mp3	-1.0049675	1.2602897	0.81528807	-4.565303	-3.441856	-4.87848	-4.6456327	-2.3480392	7.4775095	4.734926	-2.6241248	-6.62885	0.82726574	7.8278637	20.39755	-8.85638	-12.018261	-11.645669	13.442777	13.259542	11.25673	5.372314	3.3302069	6.4935436	5.234892	-5.7786927	-7.177848	11.813686	15.603739	14.595699	-1.0307761	-0.36588466	-4.716836	10.005804	6.548751	6.800313	1.0294303	1.1782445	-1.039763	1.9628519	7.188114	14.568134	3.7918963	-0.13975385	-5.96801	15.003351	10.857332	4.004127	7.2722187
¸ßË¹°×ÔëÉù´¦Àí (486).mp3	14.6322775	19.34637	25.383862	17.380484	14.048381	19.887371	19.581541	15.245277	5.9394712	10.977602	14.670265	18.319199	21.2155	17.729044	13.567686	12.589814	16.891958	18.646606	13.255986	14.766222	11.396774	8.569656	11.171368	12.65483	-1.563422	4.6635056	11.504847	10.290638	12.833684	5.8193445	8.065539	6.525916	4.255096	18.699924	10.1862335	3.7668457	9.969724	12.391499	9.171087	9.46175	16.603558	13.534573	10.1336975	12.936047	19.184597	7.0721064	15.825751	24.529297	7.5549264
¸ßË¹°×ÔëÉù´¦Àí (487).mp3	5.208042	14.7732525	14.00154	7.8707933	18.893394	25.642162	4.5768414	5.596677	2.590668	7.3447804	16.32998	22.230751	13.207163	11.4699	2.6658769	14.6152725	13.03212	11.609615	-6.518042	-1.3921216	-2.2381196	3.2168038	14.002039	21.695843	6.606021	6.962726	0.15544033	6.8783073	15.711184	29.898155	6.4333825	15.982828	24.726154	20.743774	30.614767	24.196934	14.242817	31.288107	33.407734	22.498863	26.641462	19.559195	20.175266	20.2379	18.00954	15.84601	22.916529	13.974561	25.772415
¸ßË¹°×ÔëÉù´¦Àí (488).mp3	-10.635641	-6.9286203	-5.4955864	-12.9610615	-14.201131	-12.531533	-9.963984	-8.601587	-2.3398309	-3.6189313	-2.3445835	-3.8323758	-1.5409951	-2.2629826	-3.4749029	-3.4570944	-11.102797	-19.862322	5.0536637	-1.1924757	-7.49546	-3.0300455	0.4738817	2.7210011	-4.189736	-5.004429	-5.4859295	4.6581607	0.47900164	0.33271933	13.852131	8.801037	12.987181	-5.999349	-1.47628	0.79200447	-5.319563	-11.80967	-20.151354	-6.0988965	-8.350951	-6.5139	2.6436234	1.7450547	10.158371	-3.2372012	-9.474979	-13.419437	2.3116415
¸ßË¹°×ÔëÉù´¦Àí (489).mp3	-2.8253481	-0.32765535	1.3565518	-4.1127396	-2.5625267	-0.35618073	2.7302036	0.81793314	1.1249369	-1.925381	-1.7518735	6.9898276	-1.6310179	1.4495811	6.0397015	-15.928105	-9.535923	-5.1371455	2.9982996	0.58703804	-5.555597	2.2151814	2.0035107	-2.172611	-4.9467235	-5.0543165	-10.312843	3.248126	7.5787306	8.278245	2.732458	3.0610619	4.7890677	1.5945847	4.2265186	-1.4664836	2.3523495	-3.8837066	-5.5717535	-5.2489395	-0.7244979	6.4053774	-2.8098042	-2.0511913	-6.833451	-14.583698	-9.682232	-9.130355	-3.9123325
¸ßË¹°×ÔëÉù´¦Àí (490).mp3	-8.967764	-3.283949	0.75840014	-6.7685623	-4.1304426	0.89014286	-1.6393237	3.4400303	-1.760774	-8.040682	-0.19587393	3.3257957	-3.4933078	-4.615967	-8.602009	3.631456	4.3039594	2.680629	-5.657878	-6.6473575	-11.20812	10.283245	15.980882	8.751009	3.6731238	6.145602	1.8911169	14.131645	13.455952	7.092448	-0.73981166	1.5798582	8.654923	8.869518	5.693884	6.091834	4.082062	14.638062	13.884578	8.816345	4.3175354	-0.37818426	-2.4425585	3.5630121	4.1429186	3.337945	9.477358	8.136182	1.936187
¸ßË¹°×ÔëÉù´¦Àí (491).mp3	2.4858587	10.121195	11.047211	2.6520784	2.5150747	-7.0203342	9.480463	8.579359	6.7049065	9.223795	3.5888035	-2.2573805	-7.6400566	-6.452738	-5.4576297	21.453003	20.030415	18.273901	-14.024212	-12.927796	-5.8104563	-15.315565	-15.4218855	-10.510412	27.05294	26.85632	28.41322	9.5215435	10.817011	8.748371	9.115149	11.200074	14.341604	7.504954	13.423365	6.3132753	19.199257	18.83432	13.413897	5.349324	16.743212	13.458805	6.9676247	18.160711	21.278435	2.960216	9.619023	10.192162	16.045467
¸ßË¹°×ÔëÉù´¦Àí (492).mp3	17.32407	17.9939	13.891209	12.672037	14.790902	18.72363	4.233748	10.338089	19.12431	10.394461	18.7574	21.026196	11.59035	14.521291	12.135815	12.437965	13.206313	7.6930437	0.9531032	9.130699	12.055597	13.6643505	17.79264	22.21846	7.844042	17.9497	16.526512	19.436466	17.628214	15.296518	8.142228	10.258932	10.19497	6.9852724	4.3418455	-2.210586	11.534833	19.118965	18.788084	13.79055	10.080177	11.168093	8.0402155	10.750558	9.203267	10.302817	15.035156	12.2933235	13.234425
¸ßË¹°×ÔëÉù´¦Àí (493).mp3	-3.992956	-3.8526683	-2.0873349	18.895378	18.722345	13.140503	3.7405665	2.2309813	7.2133875	29.018532	23.942501	22.275803	13.022738	11.168207	0.3937769	1.1379311	-0.6844858	-5.930519	13.246141	14.323159	18.062216	18.558064	23.086132	24.525211	12.365072	13.353415	4.242505	10.162811	12.556341	17.773792	12.993717	19.10005	25.227238	-13.566183	-19.307743	-21.29525	5.437361	6.369013	-0.015236795	9.293195	15.160667	15.388129	37.17878	48.89909	47.64615	13.966477	11.823076	4.348412	23.602083
¸ßË¹°×ÔëÉù´¦Àí (494).mp3	4.9912395	9.1828785	13.899899	2.86469	2.3774195	4.0986953	9.079837	2.7252557	2.3844118	0.70856285	7.0129313	17.942934	17.390614	24.355444	21.876984	18.31438	17.72063	15.538946	20.626589	18.236565	15.516975	1.1201758	13.405151	20.153986	7.5421944	9.736546	6.158926	13.432837	15.449587	16.20626	5.3085938	5.4962077	5.565695	16.045053	10.517803	3.5176005	12.497299	18.952976	12.676049	-18.50309	-13.099102	-6.822507	10.589355	15.638891	14.592621	14.015106	11.877871	6.9659786	-19.27666
¸ßË¹°×ÔëÉù´¦Àí (495).mp3	4.844612	7.2575107	3.6647415	11.852583	11.350298	14.290056	6.248211	10.262983	8.01623	13.068832	10.090462	6.786932	3.5635462	0.69107723	-0.7776695	8.363226	7.26136	12.335238	15.101558	16.041986	11.290675	13.925457	17.262354	19.06237	11.185328	8.267725	7.0941143	9.077726	9.371405	4.569514	4.488969	4.6098366	2.1343894	-13.379772	-6.071004	-6.469197	2.7106261	1.05563	-5.487711	1.6860479	4.0196476	6.1882086	10.51345	7.0684237	4.709832	5.937205	4.4385614	1.7112739	-9.0813675
¸ßË¹°×ÔëÉù´¦Àí (496).mp3	7.21604	10.586282	7.8321266	6.6249065	10.631638	17.847408	-2.0033154	5.7836804	10.932976	5.237006	10.994257	12.709209	8.17572	9.595716	5.6588745	10.345274	9.9539585	5.433132	10.024311	5.051061	9.773793	15.189722	7.260559	1.3263245	6.9628916	15.241188	20.147255	11.107524	10.184873	4.0873313	19.262098	11.883255	9.95289	3.33215	11.239944	19.891188	19.168537	19.739365	16.853767	0.009272691	1.3821917	0.70375174	7.836402	9.69459	10.556729	-2.5065484	-0.17650102	1.7974608	0.5679236
¸ßË¹°×ÔëÉù´¦Àí (497).mp3	8.336689	10.646013	13.506531	-2.0876076	3.660481	3.3355296	11.32133	8.305813	0.063533664	5.488042	8.035389	13.668465	8.883343	4.179044	4.848447	6.5707645	12.054344	10.751302	-0.71358585	0.37118733	-5.4080153	4.438775	11.474795	7.5332866	-1.9826288	-3.9404254	-7.725358	-4.069324	-4.3347797	-11.827995	-6.5356436	-6.1646156	-12.49155	-17.533895	-10.278012	-12.324499	14.439693	15.776932	15.116405	-1.8477795	1.9107537	-0.27546456	11.85606	11.890263	8.068759	6.6742544	10.815087	19.042099	3.750691
¸ßË¹°×ÔëÉù´¦Àí (498).mp3	15.45614	14.177942	10.138636	11.938091	17.968128	14.978195	13.813318	17.445053	12.165056	2.4899433	3.5018654	-0.003612161	0.2735886	3.950684	8.83919	3.4317687	8.494821	4.056999	23.610096	23.8586	21.381222	11.49262	17.248161	14.0890665	15.613375	17.659084	9.940771	20.720495	26.523766	15.531879	16.181896	25.493362	27.43352	16.416504	16.518627	10.530149	6.990346	10.7277775	12.5683975	16.51226	14.209805	11.785084	14.150589	19.120487	19.157158	11.000872	17.752342	19.769623	24.645891
¸ßË¹°×ÔëÉù´¦Àí (499).mp3	2.6054463	4.318218	-0.48390293	16.603966	19.33791	15.041309	3.3806136	9.258633	9.046125	9.596375	11.523405	12.894669	8.051447	9.975956	7.5085993	-3.849474	1.4829748	-5.189001	-6.790394	1.6849875	2.0919237	-4.5851564	-0.11670758	-5.6142955	5.9616466	6.0584264	6.735963	13.758068	12.084866	7.410856	-6.1065755	-0.6231035	0.93271255	5.210417	6.035631	6.061324	-0.42051193	5.634653	2.9546099	13.513152	16.061184	10.274313	12.538232	1.2115157	-5.431052	-9.292446	-4.3976665	-5.0873327	-8.5464115
¸ßË¹°×ÔëÉù´¦Àí (500).mp3	-1.9665459	-0.10483122	4.1000032	21.137344	18.601765	18.368204	2.8936362	7.845448	3.6600335	9.107975	13.016487	17.328987	5.259491	3.7897239	3.1219077	3.7131314	4.0426445	-3.005079	5.8691516	8.429819	7.5513916	7.5656343	17.26694	16.360157	0.36966395	3.1453953	12.997839	6.712351	10.535585	10.865168	7.795124	6.2608	0.016995728	4.89167	8.718626	6.1584516	37.466152	29.909569	25.316605	-1.8074968	0.5042288	-0.27259195	36.357002	33.227295	24.746935	-5.605692	-0.3800103	-0.8115344	16.34713
¸ßË¹°×ÔëÉù´¦Àí (501).mp3	15.389395	12.625141	10.916004	15.31829	19.643398	22.393436	22.775276	28.911999	27.710278	18.613716	19.54737	13.050189	26.005758	24.570139	28.230473	1.6324015	9.22115	17.246845	24.805656	27.144876	20.69661	14.505643	15.037218	7.697344	17.438377	24.60905	18.722786	24.904596	21.777317	20.228958	7.8023477	9.1654	0.6520232	0.9638901	8.0105715	4.1737294	20.178354	22.674969	29.399	7.5487328	14.8545265	18.230873	16.99878	13.134528	9.867115	14.305937	14.191843	6.84765	2.9740226
¸ßË¹°×ÔëÉù´¦Àí (502).mp3	19.779148	12.682919	12.791577	7.720275	7.364089	7.59474	16.362503	16.557087	15.0082	7.2758307	5.9258614	4.4559555	2.9494462	2.822706	1.8874147	12.900239	13.06868	13.233299	14.677601	5.748933	-2.1615825	2.139249	6.0262003	6.3533	-1.3482707	0.2153157	5.041157	21.326225	14.735466	15.338535	13.335024	9.968748	4.2929897	7.9800873	9.330605	14.673519	8.215024	12.184835	15.703291	16.163164	19.15276	19.723927	-1.0131576	5.3379335	12.365684	9.823113	5.7957225	1.0876932	0.38872805
¸ßË¹°×ÔëÉù´¦Àí (503).mp3	12.449709	19.178679	11.32195	3.9535542	8.396442	3.3456295	20.033508	21.056389	14.501497	13.113835	21.322071	27.431705	3.254117	10.540555	11.406759	5.8172307	13.371353	21.590546	-0.17741975	3.9007235	4.1546144	15.348425	22.327435	24.387192	15.938888	18.847649	13.036537	0.25572884	-2.2062824	-6.1041565	11.702707	14.791386	15.396297	7.6832232	18.28128	17.146423	4.3903556	10.845219	15.008359	5.9047236	16.876598	18.367815	12.573733	16.222654	12.085052	14.122851	17.239965	17.466818	6.940288
¸ßË¹°×ÔëÉù´¦Àí (504).mp3	6.641748	13.0125885	15.574458	2.2076287	6.006042	3.0201607	10.042955	16.765697	15.712959	16.73784	18.52769	23.019627	0.12783742	4.844698	4.779668	5.773244	11.557646	10.449677	37.5849	26.188667	14.312328	-0.21311808	6.912015	6.4556403	15.516585	13.234421	11.987446	16.873837	19.937555	5.718053	17.615898	21.03366	18.157276	12.6019745	13.741499	9.510174	15.883774	21.437407	21.262836	10.50413	21.417898	17.2883	12.895405	19.625053	12.226568	21.634853	29.278421	30.710384	-1.8703773
¸ßË¹°×ÔëÉù´¦Àí (505).mp3	3.8233795	4.3446836	4.8435874	20.591255	15.774663	9.469997	3.433589	10.77843	12.10486	-1.5391762	1.6758795	-0.7395315	5.1388245	13.34482	17.285206	10.563729	8.682773	5.92986	9.0331	7.57784	1.2103473	3.8892994	3.6057072	5.763399	9.364363	9.624088	9.719273	20.841698	18.422531	21.31599	2.8259063	10.074232	13.164712	18.855272	22.567484	23.476265	22.930786	24.101625	19.56363	14.458928	18.366611	18.65008	14.596546	11.209161	9.534407	9.2195835	3.6241972	5.5011444	17.68275
¸ßË¹°×ÔëÉù´¦Àí (506).mp3	-2.3437805	0.85842496	-1.6211681	-0.034757286	6.18727	4.2813883	1.3041997	1.2017137	-2.1688945	-16.652126	-13.258272	-13.201622	-0.86344284	-3.0409584	-8.267495	2.795744	5.2755904	7.3721223	-2.2534587	-2.5830102	1.1730849	5.4998207	3.630601	2.2977047	1.1921998	3.8550243	6.221841	5.586023	1.9083351	2.3370261	-4.3937674	2.1260276	-5.5106583	-3.9307656	0.9108867	4.626748	2.2543225	1.8385525	0.6201563	-13.269874	-9.614025	-10.433161	-2.5088496	0.6771799	-1.9510336	4.545956	-0.50513756	-5.009265	-5.585495
¸ßË¹°×ÔëÉù´¦Àí (507).mp3	3.9704275	6.863162	17.143036	-3.3616023	-1.1611984	0.4828518	21.964123	19.285004	16.676495	4.8105187	6.354389	9.379578	6.332036	11.008261	11.018821	18.4633	20.532486	17.326889	7.38241	8.523021	10.591735	15.459829	13.835267	13.759262	3.3292418	5.374649	3.3874118	-2.3827233	9.280458	8.654825	5.5024695	9.291245	5.389979	7.8762054	11.038881	6.6964636	7.038307	3.5328076	4.156308	0.98868	1.1482794	2.004426	0.3403687	0.42352223	-4.521225	11.698598	12.676197	14.716225	6.4697723
¸ßË¹°×ÔëÉù´¦Àí (508).mp3	13.548352	18.56636	11.036287	1.5809877	11.253395	16.949314	0.6713476	4.963068	6.1011057	10.399449	13.3809395	5.3826733	-4.284494	-4.2886405	0.75525093	5.086914	1.200532	-7.4995456	17.210865	22.401306	20.909378	-0.9904915	-5.752126	-10.297909	4.271366	12.673996	11.460367	21.68816	22.940912	9.32653	-0.47271323	0.3383076	-0.1933516	-4.0725336	-1.8962173	4.113887	9.459963	8.77657	6.2457075	-0.07345265	7.583276	9.207268	-11.717251	-12.950984	-11.763793	3.930486	5.1869993	-0.47845986	17.208202
¸ßË¹°×ÔëÉù´¦Àí (509).mp3	-10.060497	-7.8350215	-6.113697	12.758136	11.304919	14.933498	12.546133	19.70232	19.54115	4.1865234	3.7646656	7.785813	5.763121	6.6171436	4.4178987	-6.1802974	5.180669	7.7481556	5.639002	10.807358	5.5398974	4.834464	12.305998	15.265497	31.359457	29.904625	22.817093	41.83719	34.3777	24.477104	32.350815	26.692162	28.072598	-16.600197	-15.878513	-19.15496	16.260818	19.610233	23.527725	9.329792	16.400244	13.422245	-1.9593897	-0.311625	-9.14934	-1.4498314	3.1171732	-5.990291	3.0226088
¸ßË¹°×ÔëÉù´¦Àí (510).mp3	7.3220024	5.456375	3.408156	-6.177268	-4.579832	-4.8595123	3.8196893	1.9943491	-1.1325052	6.9987392	10.32196	7.498308	0.8475337	-2.039076	3.406601	1.3093852	-1.7794905	-6.9043417	4.26252	13.8526	14.635519	-7.541931	-9.256755	-9.224374	-8.830009	-7.4701257	-14.290243	9.259031	19.153893	12.341516	6.1969404	-4.0072837	-5.556181	9.809695	9.66738	4.9456024	8.861072	3.8662467	2.5649567	-5.6929407	-0.5130096	1.1294489	11.821617	14.806097	11.777458	-7.3440614	-8.947477	-11.746899	2.9775314
¸ßË¹°×ÔëÉù´¦Àí (511).mp3	8.856142	10.433479	12.082722	-0.8581271	7.532905	15.543267	-7.845767	-2.7169406	1.1052209	5.8612046	8.4682865	12.199598	17.426498	17.810488	13.798216	3.7366445	12.983751	24.53037	-4.842534	0.20356807	-4.728264	4.2443295	2.9519062	-3.3605213	-3.290068	0.2470772	0.9922793	-4.7396545	-2.492707	-0.032497987	6.2127247	1.3163879	3.0626693	-4.9528475	3.099718	6.934511	5.469433	5.6915865	-0.8003721	-0.82266164	0.7813684	1.495389	2.2484033	7.630208	4.291957	-7.0049314	-7.6372986	-8.702731	-7.937686
¸ßË¹°×ÔëÉù´¦Àí (512).mp3	16.773518	23.804369	15.663076	22.241268	20.775934	19.44522	14.215933	15.8146105	19.623566	23.084085	17.021301	8.564922	13.384123	15.188742	9.680916	21.625982	17.104557	8.9685335	30.700287	27.024109	13.042065	29.520164	28.248487	25.154573	18.073929	23.000671	21.742699	11.898352	15.277711	10.203007	9.440796	16.681341	13.622199	22.954689	23.962824	16.21197	12.510685	16.390026	9.232773	7.516078	13.483063	11.89125	11.913923	14.458509	12.062808	5.5878253	10.060259	12.636747	13.459608
¸ßË¹°×ÔëÉù´¦Àí (513).mp3	-3.7806892	0.40728548	6.9560814	7.2722235	11.618039	9.531363	-1.2070632	3.542003	8.609235	9.40567	10.84037	10.9728565	-0.790905	-0.027634919	-2.4975631	11.468044	16.45977	9.318117	3.990481	5.065096	2.6134949	12.313261	13.097696	1.0123525	-4.673023	-10.699825	-10.478739	-3.2875214	1.4180663	2.7695637	6.26737	7.1875067	4.214258	6.246108	9.443819	16.02684	6.3562517	7.6255207	1.9972541	8.413731	14.101576	12.26792	12.964937	20.148228	15.186605	8.293276	9.109983	5.6106997	17.270927
¸ßË¹°×ÔëÉù´¦Àí (514).mp3	6.1446686	10.816803	4.984193	0.935029	8.236776	8.426158	13.081842	14.350145	17.24133	-5.334406	4.5226007	15.437796	10.20866	11.920576	11.50993	10.2713785	11.067656	3.660081	-10.515928	-6.2376547	-10.027609	9.714831	9.364456	6.45114	-7.925219	-6.082259	-2.5847034	3.0248282	6.854226	0.2939676	0.061828002	4.414524	7.839058	-4.699112	-0.6030495	2.9550734	10.688277	9.698111	10.4581175	-10.302998	0.30639035	-3.662216	14.569626	11.072809	6.5421047	-5.673972	-9.064587	-7.6882315	-9.464296
¸ßË¹°×ÔëÉù´¦Àí (515).mp3	9.047489	9.286307	6.935507	4.7590895	12.612083	6.458223	23.485554	23.796133	11.589251	9.776897	14.858783	9.067726	11.274721	15.401352	12.411769	-1.4528686	-2.0094383	-11.603298	11.550206	18.009396	14.69238	2.4541097	2.8377995	-1.3460735	22.446037	17.706184	13.195448	25.739817	23.67487	15.215145	16.868181	19.827917	14.4348755	2.3402731	0.961115	-4.775735	11.165177	16.063274	11.694155	14.273167	17.908077	19.988194	11.419622	5.246523	-1.8695744	-6.0461216	-6.392748	-12.945222	15.259086
¸ßË¹°×ÔëÉù´¦Àí (516).mp3	0.8272605	7.6677694	8.217418	8.513319	16.057192	11.514536	13.694792	15.638227	13.712688	10.729969	12.13569	6.6104383	10.506252	11.391111	10.545883	15.494684	16.169285	12.082388	0.949309	8.870384	9.709726	13.663214	10.929182	2.09316	13.42421	12.272793	10.107748	7.3430004	14.954123	14.596756	11.442778	10.28195	5.2272387	1.8411124	7.837323	14.437613	13.308628	17.996155	11.864163	3.5040283	11.679516	10.856906	9.981591	11.413286	16.668358	12.580242	12.917257	16.00546	4.6553364
¸ßË¹°×ÔëÉù´¦Àí (517).mp3	21.361145	20.431595	16.089094	8.26796	9.257322	3.7837033	6.192581	20.920174	18.018137	25.894089	27.752752	25.30185	5.5715036	10.68429	12.100334	20.585587	23.855585	20.92106	17.193977	21.703876	26.413864	3.8210847	11.361898	15.108675	12.048001	8.636484	7.7166147	-14.621862	-6.740293	-7.222444	-24.399704	-15.413792	-23.269169	1.5070562	0.6239111	-2.4876344	24.570969	21.910774	16.17176	12.989559	14.093477	14.136765	10.603924	5.2805953	3.3750663	-5.54723	-0.16959274	5.5691	-2.2408006
¸ßË¹°×ÔëÉù´¦Àí (518).mp3	12.795813	13.181913	10.536333	3.114665	8.808728	10.080845	7.291421	8.464379	3.5568373	12.25857	14.411844	15.456408	12.586977	11.580095	10.676478	15.49953	14.906324	11.291842	22.16978	20.201632	14.5227165	3.4494069	5.9600563	4.159659	11.425535	16.441174	20.351116	-6.2803106	-6.413301	-8.090133	6.903736	5.3015575	6.567913	10.583664	15.216789	12.627327	8.904491	7.1333323	6.0090003	12.513031	11.666713	8.71162	10.253666	14.438477	10.534079	-1.8120561	4.189986	4.8140993	9.384714
¸ßË¹°×ÔëÉù´¦Àí (519).mp3	10.975588	12.880877	12.109217	9.697978	8.973324	8.303654	6.7511425	11.281864	8.619918	30.297153	31.068424	19.138538	11.982016	15.071474	12.95611	17.525476	23.271875	23.897358	3.7630959	4.0513935	7.9339104	9.501805	11.712874	9.166188	16.936764	4.7737427	3.0323148	7.216631	6.236967	0.25594878	5.6554728	14.262143	24.282757	23.419075	27.172997	27.836151	-0.3806844	0.3729893	-3.0466046	27.57123	23.823	22.666252	1.7029272	5.3424788	8.189514	10.543802	20.67459	29.7206	28.447662
¸ßË¹°×ÔëÉù´¦Àí (520).mp3	10.755424	9.925596	7.701661	-3.7910655	-2.5353153	3.9598122	-10.000568	-4.415882	0.12550083	20.328466	20.892113	15.503569	15.032049	20.230839	22.410896	20.236488	16.877361	15.991432	24.811218	15.394518	9.755598	6.245035	9.553637	8.113955	-0.10997617	1.5384904	1.27416	2.0016882	7.0951524	15.385603	7.6327915	15.167661	11.622883	-5.3932295	-2.4832697	-5.4312267	17.986792	11.841774	11.594558	8.221737	10.929784	13.340368	14.510946	7.3240876	-1.0538001	10.47719	13.160312	6.9115005	3.6695266
¸ßË¹°×ÔëÉù´¦Àí (521).mp3	-9.828944	-4.5592575	-10.553997	3.7393978	6.706058	8.471892	22.501707	14.727257	17.594006	4.982476	1.6444175	-4.152302	8.354677	11.852823	15.361074	1.5136285	0.108775735	-6.794486	11.212152	12.748404	16.641861	-4.3943644	-1.9800916	2.926231	0.7619899	4.623436	-4.37225	6.814578	5.9246016	1.0114961	1.903302	7.5278673	11.499921	12.57324	8.653439	4.8769016	10.046639	6.8971844	5.257215	-2.921432	1.7250612	11.127514	1.1009678	-6.441148	-10.397535	-2.9572809	-1.2820902	-8.001856	10.543354
¸ßË¹°×ÔëÉù´¦Àí (522).mp3	6.9290085	8.622519	3.0169353	-0.9673381	0.7728397	-2.1461837	0.026586354	10.125595	12.625233	6.738617	8.390468	0.79133743	2.3262875	2.8481681	-2.3759558	17.009073	14.371877	9.250088	9.8533945	17.448114	16.019924	-8.73144	-6.2309628	-8.657226	-4.4165955	-3.3885236	-2.0745924	8.415012	14.901022	20.218254	17.43012	17.349459	18.498455	8.682928	4.69419	0.00167805	7.2400603	1.2640104	-2.823107	9.9460335	6.1321144	9.858523	8.3977165	9.761963	0.26768374	2.485053	8.849643	12.083233	8.578943
¸ßË¹°×ÔëÉù´¦Àí (523).mp3	20.246668	7.0291057	2.1653826	15.028157	15.421107	17.155918	19.991425	18.511522	16.277714	15.910351	19.021423	14.577631	9.132638	17.942749	28.26715	13.926122	18.243034	15.733532	14.375881	14.820137	5.2817636	3.336896	7.4361134	8.872959	14.013527	11.717768	4.3014407	19.46252	19.638542	11.56186	15.882187	21.842226	28.01781	5.994669	4.243103	3.3151774	8.689257	14.776789	18.757011	8.384749	14.503069	13.21105	10.357371	15.243154	15.165556	18.467552	23.508644	20.04228	22.176338
¸ßË¹°×ÔëÉù´¦Àí (524).mp3	1.4488807	3.9801624	5.140913	-10.500417	-6.886014	-0.91487586	-0.09062363	6.2716455	12.661585	5.10767	5.7268667	2.2965105	11.88072	13.146046	13.00094	5.7669477	5.38486	0.1490441	2.7424836	3.0493135	2.3958285	4.238804	1.544425	-0.58163977	0.87036884	1.4139459	4.452433	4.057312	3.3833172	-3.9802122	17.727757	23.543327	24.720798	13.161591	13.300083	21.280373	-6.8842053	-3.343668	-5.956003	3.500198	10.63998	9.2240505	9.726976	5.8765926	-3.1821709	14.704399	10.951475	9.912725	-8.2032385
¸ßË¹°×ÔëÉù´¦Àí (525).mp3	27.462004	22.078465	17.991539	12.19322	16.335232	21.26044	14.92687	15.771473	15.537924	8.91571	13.476578	10.25061	8.575267	15.940544	20.016659	16.12413	12.876973	18.705746	15.207956	19.849686	19.368694	18.62894	9.8398075	2.3409848	4.5686607	5.252104	7.121975	9.640482	6.685315	3.201449	16.421764	12.586384	8.802997	2.7861836	6.0615177	14.610073	9.18265	5.6717224	13.5867	1.1636685	0.8403342	5.9516964	14.421736	12.996765	15.8845625	5.3366537	4.9068103	4.2125664	3.1016898
¸ßË¹°×ÔëÉù´¦Àí (526).mp3	5.399191	10.966788	7.0827055	23.156239	18.44445	11.018538	7.163632	11.257681	4.9442353	-2.3191268	7.184492	5.756962	7.7627287	9.405033	15.199672	4.9875536	11.690105	5.0298405	19.560425	18.697407	10.367228	12.747126	7.9967713	7.305438	13.258593	18.443493	10.845852	1.70945	8.175857	8.642752	20.757692	23.544605	21.705149	2.1503663	7.832654	8.769597	1.6795433	6.6013274	4.881444	-2.2516792	-3.644607	-1.653724	13.123566	14.943863	10.746243	9.137645	8.132079	11.60602	7.0282183
¸ßË¹°×ÔëÉù´¦Àí (527).mp3	12.643511	24.165642	24.590118	8.455008	11.605941	14.267092	14.201225	12.310318	9.51919	1.3755909	3.0185523	1.492254	11.479373	13.191288	12.056894	8.943535	15.375894	18.079018	2.9644864	4.010609	4.743699	2.8648071	4.31426	1.4301984	14.285157	14.969416	9.258543	12.995878	17.2365	17.537228	23.390858	17.6871	10.165354	18.05835	19.801157	13.421188	11.460888	16.788671	13.746426	12.526493	17.651691	22.646538	17.232126	17.365273	12.196445	11.718506	16.728355	18.470242	7.4407406
¸ßË¹°×ÔëÉù´¦Àí (528).mp3	19.311794	19.560862	14.326329	19.28483	28.067028	32.422855	24.03019	18.710766	13.608105	8.174848	1.3464158	-1.3579614	9.130747	13.69378	19.359274	22.087242	22.30203	21.6906	2.647313	8.933002	8.78468	13.274728	17.890991	17.123661	21.360783	19.616953	13.101836	14.980029	14.92202	15.421175	11.599991	16.190022	16.06753	19.96826	17.968334	6.769064	10.132366	10.689812	5.9985523	14.200598	19.211884	17.375893	13.248308	18.014992	16.277254	18.785126	14.602491	12.894709	7.048708
¸ßË¹°×ÔëÉù´¦Àí (529).mp3	19.296034	18.151157	14.952721	8.851303	10.589404	9.03851	18.073038	21.804806	12.068241	24.558712	27.80334	28.21154	18.012138	14.809977	17.927135	-15.709145	-9.781918	-15.647537	6.5471053	6.339606	0.7943902	3.952015	11.454685	16.385695	20.793686	18.083984	6.6532493	20.99676	21.352406	14.314186	-0.37671006	8.820529	-1.1973665	-2.2048576	3.6114426	-2.0300934	12.953318	16.650215	13.094601	2.7812643	3.8054547	-0.24288082	-12.069996	-0.60253286	1.2515509	20.640682	17.72675	17.664108	30.274063
¸ßË¹°×ÔëÉù´¦Àí (530).mp3	4.7529535	8.098728	4.2356925	17.100245	13.872527	10.792257	18.60396	27.67899	26.321938	8.360128	8.395905	3.3249917	12.15568	17.334312	20.39751	18.663998	20.42897	18.94635	20.382227	15.107479	6.78049	9.819799	17.437782	29.26576	9.027733	12.744831	11.264989	12.127581	16.161495	22.134438	8.442851	9.930149	11.84168	5.650241	9.384445	9.868217	0.4259973	-0.59099317	-5.5438704	9.978261	13.968946	15.993673	15.731367	16.290165	8.960255	12.222783	14.540962	12.649231	18.815643
¸ßË¹°×ÔëÉù´¦Àí (531).mp3	-10.121212	-11.9995775	-16.78905	-2.0637183	-2.146102	-10.507923	-9.276371	1.8351119	6.545524	-11.202734	-8.480924	-14.636177	-1.3661237	-6.1407924	-5.3497753	-1.6185689	0.03686906	1.9197128	4.39478	4.1098027	0.15465301	9.465232	7.455927	5.6225576	6.13628	6.9539804	12.310925	14.777525	15.548105	19.40982	12.590738	16.226511	11.875489	4.3659687	7.6678753	7.645808	2.9363515	0.46405256	-4.5633254	7.7798085	12.318539	17.369839	7.605688	6.2407737	4.443469	9.17787	16.771408	19.165485	24.31259
¸ßË¹°×ÔëÉù´¦Àí (532).mp3	7.4544835	10.511886	13.511549	12.199343	17.082767	15.322292	14.614455	23.94053	35.02507	18.817385	9.206083	-3.8147926	8.002115	8.430664	2.7194428	7.8548746	11.514769	16.099148	5.6708307	5.8123136	2.9746165	-11.687954	-9.192666	-4.406799	6.9762735	11.596289	11.091501	7.3092365	9.362719	10.937277	5.807068	-10.916248	-14.090338	0.5557378	1.6714315	2.718721	16.82527	19.600533	9.408612	14.076212	23.673494	26.684362	14.076214	16.505411	13.4655485	20.079647	23.309303	19.378132	11.483295
¸ßË¹°×ÔëÉù´¦Àí (533).mp3	-2.1079152	-4.0968122	1.2180635	13.8759365	16.022533	16.366594	9.6090145	10.900935	11.017787	0.6025392	1.9988668	6.447626	18.150543	17.987936	21.14524	2.6042795	-2.203811	-10.539015	6.094101	5.9289675	-5.643836	16.028263	2.4623246	-8.7421875	0.33837244	6.5320516	2.9925363	-19.88573	-14.211365	-3.3844385	-5.7135415	-2.5688307	1.061874	6.870467	3.5271478	-3.389865	11.0955715	12.629786	17.577282	5.199359	13.706142	17.83272	-10.729543	-4.872175	-4.5768995	-9.19717	-3.7994754	-4.167474	-2.1751401
¸ßË¹°×ÔëÉù´¦Àí (534).mp3	22.767017	26.332878	17.012842	24.214108	23.329311	20.495106	6.1440268	6.954527	-2.3812292	16.256176	19.025364	10.724539	18.898544	24.633604	19.603514	9.854046	14.647052	15.125217	12.100632	12.017405	12.420092	8.930156	12.582014	13.843056	18.0045	16.66998	16.110308	6.4251876	8.805042	6.759263	25.29845	26.996408	19.889435	11.652618	20.012304	11.503937	8.540492	8.277815	6.08366	11.082848	9.2744	5.1621637	13.078571	17.642702	15.66223	24.78292	24.099009	23.146769	6.081539
¸ßË¹°×ÔëÉù´¦Àí (535).mp3	-7.7314744	-4.1407967	-8.132244	15.68146	14.393339	12.400639	6.2050734	13.135494	15.963497	2.2698536	11.036786	11.592985	-1.3422025	0.95038927	1.9066672	13.930557	13.530051	16.202364	7.970544	5.3956246	-0.3196935	5.7189364	11.444078	8.080341	27.974049	26.41039	29.031734	17.022198	13.556597	11.860912	9.89135	16.833218	16.991482	16.061707	18.480976	19.509949	3.1362672	4.4880104	2.9112031	19.223497	24.557987	23.677547	7.662816	3.8835266	1.2844727	16.808285	22.52666	17.483284	18.974335
¸ßË¹°×ÔëÉù´¦Àí (536).mp3	-4.6081743	-2.3612094	-3.5012636	15.547184	18.244583	13.582296	-1.035168	-0.21420966	3.9612703	0.2318539	5.2582903	13.539822	-1.9033556	6.0766916	8.202625	19.768787	20.75343	13.356749	2.554162	0.20079753	-0.59076375	7.6157913	6.5345745	3.7622175	12.562329	17.972168	17.319492	-2.445503	-4.5617356	-0.2509737	12.0344	11.795745	11.015553	18.816109	13.230082	9.258833	0.049445927	5.6159964	6.8315134	6.3709965	16.325722	13.641699	2.6697035	4.6387057	7.8192425	-7.599037	-3.999268	-5.3641453	-9.730924
¸ßË¹°×ÔëÉù´¦Àí (537).mp3	2.9011788	7.0646667	15.725726	12.636929	10.867001	11.639278	-0.7860329	6.4399786	9.149462	19.528023	18.387487	15.094019	10.287098	14.647585	10.852705	20.989716	11.080559	8.692471	16.185839	16.044579	17.677338	5.4897604	17.4981	17.789513	3.174715	11.278875	11.055273	0.7793461	6.4271374	-0.45797613	7.8160067	9.945961	10.199995	26.615604	24.947573	16.091684	28.524406	26.651276	17.77543	7.219243	17.177626	11.775124	12.759415	15.7062435	12.31464	19.222431	25.870804	24.730228	9.999873
¸ßË¹°×ÔëÉù´¦Àí (538).mp3	18.32499	15.15728	6.74547	16.186646	12.224127	7.716708	-7.381962	-10.39966	-18.161554	29.086872	34.841682	25.641445	10.29912	10.188246	15.534254	4.2508364	11.831857	12.374588	4.2739997	2.8158734	-6.637252	21.995281	21.746208	15.263622	8.412268	8.439145	6.5989437	5.591281	6.4728413	7.93588	21.071388	22.712555	14.622961	5.9301405	8.901253	11.181634	9.107027	8.751421	8.174569	11.408522	13.638828	13.611777	7.8286767	12.164048	20.531288	4.543295	12.018532	12.31484	11.640077
¸ßË¹°×ÔëÉù´¦Àí (539).mp3	14.325151	22.476282	15.946534	-6.82033	0.042441487	-4.2892313	1.9111193	16.756773	13.562812	4.12335	3.1422324	1.3066194	17.260263	22.641457	21.42734	28.23967	29.951855	24.77945	3.1134458	2.6867516	2.3411407	2.982864	6.9474893	11.711683	17.916716	18.862213	23.872519	9.896225	5.779454	-2.5687418	21.544312	24.748093	20.639248	6.364417	5.393038	-5.605731	15.890522	20.512983	11.24	14.412734	18.112572	15.465006	18.604122	13.227069	9.722554	26.795937	30.638	35.056747	29.513401
¸ßË¹°×ÔëÉù´¦Àí (540).mp3	16.061539	18.033144	17.520033	12.836885	13.122993	6.9752855	24.083704	25.259144	22.473648	29.535984	29.58773	25.06128	8.5576935	10.438717	7.185255	13.743896	7.8399773	-3.8547459	27.819847	27.459152	21.001621	8.08491	13.813475	10.027571	8.201258	13.90579	12.214436	-1.8224847	9.715288	6.661203	-15.303917	-10.697039	-7.6609006	-0.79689497	2.5370789	-3.275417	8.452203	9.787151	6.4473267	17.85647	18.866701	6.0579658	15.790431	16.49354	9.484046	9.08329	13.097965	7.4116783	8.910562
¸ßË¹°×ÔëÉù´¦Àí (541).mp3	-3.5308049	9.530395	6.401869	5.662199	5.0671797	-4.5473967	2.140975	8.778586	14.64723	14.043081	17.560747	13.5096245	1.1346891	7.597252	5.337283	1.3866398	1.9456644	2.634491	7.274032	14.671904	21.874924	20.181458	15.666348	8.861284	12.856341	14.561441	12.902602	8.676512	-0.35335356	-5.6329627	2.723696	9.027138	10.179865	9.261705	10.625582	2.377737	18.615557	14.095942	15.873064	13.599201	13.8280735	11.81167	13.731154	16.917568	5.5023108	6.3447742	5.1358027	3.0492802	21.713362
¸ßË¹°×ÔëÉù´¦Àí (542).mp3	4.2636776	10.409851	13.802837	6.2212343	11.498181	7.2682157	6.2877846	7.127406	4.536613	0.90609795	8.574856	8.63763	4.7190475	1.0910728	2.2278206	11.83065	9.988768	4.84148	3.1152034	7.1490383	13.458764	-2.1274018	15.711048	16.17033	-1.8960071	3.7498202	1.8955811	2.8303828	-0.2217713	-1.8450668	9.969352	7.0548363	6.09414	12.954742	11.415722	8.492409	-3.7252085	2.2977188	4.319418	19.039757	14.255732	5.910924	-0.7007328	4.215795	4.23108	7.287628	11.369053	7.252743	15.168142
¸ßË¹°×ÔëÉù´¦Àí (543).mp3	-11.406038	-11.306532	-5.888502	-13.065023	-12.859173	-6.260282	-10.211182	-6.1831303	-8.788744	0.31040657	-0.77025056	-9.453333	-7.73448	-4.9366455	-4.6312747	-4.0547686	-0.2532074	-0.6359846	-3.5345592	-8.659061	-1.7458247	3.197067	-1.7207104	0.9151203	0.7789421	-3.426516	-3.1219559	-12.249437	-8.821264	-4.505209	-5.1043024	-0.85002565	0.8623017	-9.803066	-16.56445	-21.057999	-12.933907	-8.650255	-3.9417555	3.1307635	1.6151272	0.25116912	0.424933	4.3882785	7.7621746	6.3048916	2.5501776	-5.928488	-5.369633
¸ßË¹°×ÔëÉù´¦Àí (544).mp3	3.1924024	-1.9365653	-4.672759	-0.48159984	3.4681292	2.8960183	10.840523	7.9667206	3.733987	15.782095	20.195816	17.796345	2.5378876	11.487347	17.992855	1.4853892	2.6450536	0.57483727	11.365265	11.172392	4.387182	16.1071	12.392681	10.268542	0.80541104	8.570896	9.497162	17.120802	15.336847	10.186592	13.807869	10.902731	8.771387	-2.2010133	1.1015501	4.418063	11.551471	12.524954	11.38455	11.110018	5.02291	-1.8801749	9.459379	10.732365	9.63877	9.643813	14.610107	12.975293	15.344778
¸ßË¹°×ÔëÉù´¦Àí (545).mp3	17.205292	15.90237	12.372978	-2.8125193	5.8715143	0.5185685	8.263681	10.278945	12.894691	1.1368153	1.7244495	-5.453422	18.879786	23.190136	21.96424	-2.0852888	4.5861244	2.816579	11.795551	3.129047	-3.585838	10.78728	4.0977955	8.242881	18.403873	20.542124	10.64551	13.843927	10.278933	13.01034	12.875079	15.811959	12.434544	19.541248	23.28048	24.647121	16.717896	11.885151	9.497707	16.778713	18.299957	11.381243	6.2293715	5.476858	8.308086	6.56036	5.227681	-1.5047755	13.466097
¸ßË¹°×ÔëÉù´¦Àí (546).mp3	2.432418	-0.62548196	-2.350766	-2.6983266	-0.54703295	-3.4182558	4.4545956	7.4722795	2.9828658	0.4145023	0.58955723	-12.917795	1.0553323	3.0976298	0.8134899	-0.57751477	0.16464043	-2.8810692	-4.938857	1.4242961	-5.326136	1.4017136	-1.6002145	-2.8769279	6.5354347	5.321688	-2.1016788	4.102156	0.3527342	1.6039038	1.9063458	6.201082	13.783264	3.297636	6.2243366	9.712338	7.503108	11.04049	10.505305	5.608026	6.3524456	4.9734564	7.0856576	5.441392	-4.076871	11.443166	2.0475812	2.3739243	-4.6782928
¸ßË¹°×ÔëÉù´¦Àí (547).mp3	14.472215	7.6189566	9.848857	0.9413172	4.7319584	7.5940866	1.7871494	0.34308422	2.5889096	-10.724546	-0.43761405	7.7203536	-2.492917	1.62508	2.9084966	8.827524	10.514242	9.759285	-2.9119034	0.20309563	0.9273522	3.1553335	2.5446372	-6.078106	11.488879	12.16914	11.570892	-0.24792743	0.0732218	1.0021248	4.86179	-0.23478225	-5.4284306	-2.773824	-4.2246914	-3.7085385	-1.7745966	-1.8394439	-0.55614847	-5.940544	-6.1590214	-2.6071534	5.8501177	0.54670763	-5.6012907	2.4128325	10.244743	11.495356	0.70119065
¸ßË¹°×ÔëÉù´¦Àí (548).mp3	0.308169	1.618171	-2.1448236	5.2471437	8.722513	3.5351138	18.761114	22.947475	18.442509	5.3153214	5.6719494	1.1501297	1.6688894	1.9662762	0.21751298	5.0363116	9.775777	14.414057	0.90968037	7.2497025	2.1997082	15.567931	19.380598	20.117168	17.572811	21.30297	20.889746	8.601387	13.727434	9.696045	11.407416	11.977562	10.431417	14.345979	19.179539	13.882239	3.3835716	3.7441854	3.115533	4.1949534	1.9023144	-1.0765741	0.7376201	-2.0842142	-4.846198	14.33766	18.52602	14.245342	14.853921
¸ßË¹°×ÔëÉù´¦Àí (549).mp3	4.118089	8.194935	8.178918	17.742058	19.590496	9.442727	20.455849	24.904984	17.45374	12.460764	13.232563	8.573809	3.5389779	10.727749	5.339953	8.379187	-1.8742691	-2.223893	11.941227	15.3995695	9.321882	-1.51454	-3.3818808	-4.6289244	-3.2066174	-4.5698576	-4.0458603	5.3720846	8.356006	5.5451765	6.596683	11.880244	8.558549	2.2026193	6.0561886	5.3875074	-8.824802	-5.3452497	-6.840819	6.0339265	8.071299	4.507295	9.892658	7.2271724	1.6895776	11.176986	14.724754	11.532122	8.930271
¸ßË¹°×ÔëÉù´¦Àí (550).mp3	13.707323	16.824467	19.262108	18.666676	21.133621	15.469009	14.659737	14.328236	8.869717	2.243454	6.200119	14.239157	-4.1888895	-0.9091599	7.1406293	8.754755	5.0560517	-2.1138086	8.427137	10.871009	12.729823	5.830891	10.299692	17.716656	12.535854	15.160572	9.920279	-7.0918684	-1.9077022	-2.8358846	22.109509	18.748676	14.838761	-0.9034485	4.0035577	4.0890946	11.105187	12.431831	17.254095	18.358215	22.07997	16.322678	12.450291	14.489443	17.07717	4.8970923	9.909777	9.096081	16.997185
¸ßË¹°×ÔëÉù´¦Àí (551).mp3	11.938821	14.261681	13.980648	3.4457765	7.4195127	9.2683325	9.885256	11.741623	11.712589	21.60942	21.647638	13.734534	12.302934	19.681065	24.895882	0.16497797	9.954367	13.142729	4.255686	9.76582	6.5258284	6.467213	18.87824	24.489004	5.279665	7.5250263	11.446016	13.837635	14.792419	12.731638	11.104008	10.978796	13.110854	2.12445	2.6403384	1.2761948	6.87877	7.9645185	7.2730885	0.6532277	6.160242	5.9007654	-6.0463877	4.789835	14.084064	4.7935004	7.6350636	8.134762	18.850029
¸ßË¹°×ÔëÉù´¦Àí (552).mp3	-5.2505965	-2.2172775	0.54576147	14.614871	8.466135	-2.2355268	4.5965767	8.287739	10.330479	7.288641	8.660122	6.3152122	-2.84758	4.3167152	6.7492332	12.042816	17.79092	18.64015	-3.2226443	1.8462298	10.252495	-24.395351	-20.858547	-9.5441065	11.923675	8.410909	-1.1386936	0.12699151	3.2120337	8.446061	4.274605	5.16154	4.240612	15.188625	15.555516	14.765932	10.195015	4.835301	5.4899626	19.259268	16.578678	15.947905	14.331305	9.951762	5.9651284	12.123998	11.089646	7.346875	3.6025348
¸ßË¹°×ÔëÉù´¦Àí (553).mp3	10.323891	15.316563	17.517155	14.562355	16.925	15.909769	1.6246437	5.7094517	6.1033993	2.8154924	10.906047	16.935194	17.105062	13.930496	7.482403	14.467392	19.185574	15.9067955	18.176275	17.16338	15.991507	13.8106365	13.963381	9.458593	16.607426	13.938577	12.536129	18.318853	18.536234	12.131426	18.355333	24.982368	23.056652	4.144783	11.544626	14.806391	14.220762	9.980152	12.058946	28.859123	29.527138	19.431595	16.017971	17.705704	8.989914	9.962381	13.207475	18.7482	17.459114
¸ßË¹°×ÔëÉù´¦Àí (554).mp3	8.071396	9.123267	8.820319	11.834642	10.100554	2.2830448	19.389784	15.779871	12.865652	9.613932	18.105335	14.962425	6.4433823	7.271101	-0.21383035	7.802242	11.893373	12.760145	0.86470693	4.6901608	4.258236	3.6370301	-0.23495436	-0.10780609	6.281783	1.7180635	2.0666573	16.162352	8.988452	3.567014	11.577351	20.783775	23.258883	5.407587	12.698962	11.715029	5.8634405	7.3704515	4.4614263	9.895662	8.57966	12.586395	-1.1251913	1.5234544	10.63299	17.476267	8.298831	2.2021208	9.950135
¸ßË¹°×ÔëÉù´¦Àí (555).mp3	-6.874445	-2.9248319	-1.1268218	11.892374	11.754467	8.416181	39.658478	34.619965	19.933577	6.4628096	10.535617	12.541677	6.444783	13.176737	7.2867537	12.473343	20.52298	15.069731	12.907119	24.465233	29.595076	11.750143	18.678358	11.280319	13.65243	12.771781	0.22836304	-2.0899093	4.9152613	-4.1019635	7.121937	6.162191	2.5002265	3.1126919	6.87461	18.491226	19.617508	9.043657	-0.36400878	14.570192	19.431257	28.654032	13.745933	13.05037	9.604941	4.2904997	8.584572	4.343257	12.810911
¸ßË¹°×ÔëÉù´¦Àí (556).mp3	1.9917282	5.0826864	1.2617495	17.416199	13.794516	8.148275	5.5491686	3.7992675	-1.2481914	9.921641	13.769699	13.316994	6.5389967	6.965599	6.0342617	13.996368	13.438265	17.27557	7.524217	16.746807	18.486908	16.885313	14.102174	12.01327	13.450455	14.770968	12.370777	11.537657	20.02729	24.79744	10.355953	11.01055	14.686697	6.2303543	10.1389885	18.051746	10.149827	14.309963	12.846084	15.6667595	16.232622	16.704477	22.279526	21.753021	21.309662	17.629993	22.860445	31.668522	13.292532
¸ßË¹°×ÔëÉù´¦Àí (557).mp3	-7.675285	-7.001809	0.3415779	20.872665	13.237053	7.735224	25.614107	20.26929	13.544084	-3.4232635	-1.5260684	3.4989147	5.171342	-5.464084	-8.186067	-12.562349	-13.0701065	-16.299053	1.872046	7.3898835	9.064945	-1.5976133	-10.969618	-19.194191	4.023134	8.809074	11.018398	-0.044293165	0.701949	0.4670057	1.7300766	4.1177187	-0.87735397	20.251087	20.661879	13.981525	6.256671	6.631873	2.7311082	-0.08511442	8.738887	15.349794	8.460727	1.2466031	0.92438155	-9.251662	-5.6635575	-5.9631944	-30.337585
¸ßË¹°×ÔëÉù´¦Àí (558).mp3	12.6725235	19.595463	14.349167	13.82399	23.941727	22.201046	27.867632	34.349293	39.986492	18.146427	27.906525	34.182167	19.86182	20.406265	16.704613	1.6368254	6.1448736	20.200632	3.398521	3.0255427	4.9779196	29.287138	27.91146	23.751387	6.8889275	11.871717	13.152523	2.8469298	1.5063543	2.9408646	13.5341	18.154808	24.07455	25.45083	27.409256	33.46193	21.021439	26.021656	26.759632	11.241377	13.005231	5.4845524	13.705676	19.33631	25.249706	32.56774	40.80758	47.847267	9.058264
¸ßË¹°×ÔëÉù´¦Àí (559).mp3	19.835423	23.736364	24.693604	0.67459345	5.3409815	7.304406	1.4486477	9.190498	11.94467	-2.664577	1.707231	6.3669314	11.309563	12.66773	12.593588	2.2880375	4.8448825	6.1013527	-10.521151	-0.7495251	0.19953227	13.213419	16.82763	17.04546	6.928864	8.494517	2.7502408	-8.751608	2.3680925	12.664082	5.104315	10.123249	9.304296	11.596523	12.8400345	8.06485	-0.5645323	4.799283	5.4672832	11.147799	14.739104	11.8309765	19.498802	22.405823	14.56399	18.501657	23.36924	18.71099	11.983196
¸ßË¹°×ÔëÉù´¦Àí (560).mp3	3.1412125	3.339445	1.8863055	31.754047	26.121422	15.999296	7.8534536	4.802557	1.748024	2.653264	0.17456043	-4.221098	10.583891	5.41393	-2.240629	-1.9979436	-2.1499763	-1.4079773	12.453415	11.923624	15.236026	3.0947595	1.3881283	-1.283194	0.2344048	7.492205	14.88149	12.238547	6.996574	1.6264979	5.188015	2.7773871	4.3364935	3.3384721	4.068936	3.2786565	-0.8891827	-0.9961266	0.3626825	2.1741652	5.330843	12.7640295	4.7128143	5.678845	8.189452	-4.031156	-3.710352	3.4093897	0.012367044
¸ßË¹°×ÔëÉù´¦Àí (561).mp3	3.5595837	6.701509	1.7343941	15.485171	18.235462	15.716692	-12.575874	-5.4922323	0.6000659	-1.5432888	-4.1715307	-9.046358	11.926783	9.823227	10.41496	13.139607	13.873309	13.422817	14.30584	14.961353	12.867001	17.110012	24.954742	23.504025	26.521278	27.171618	24.980598	18.958233	19.830034	24.584759	10.159502	12.1863785	13.295205	3.2432146	8.631172	14.287752	4.823456	4.898156	6.0627747	9.763062	17.42597	10.913327	27.153881	26.089077	23.000751	13.251791	11.03812	7.6989365	2.7614555
¸ßË¹°×ÔëÉù´¦Àí (562).mp3	-5.687399	1.0173059	0.73974586	-9.024276	-2.1604586	4.4473643	-2.3825037	-2.8260057	-9.176411	-5.1986136	-3.4556463	1.7308874	-0.7377689	4.7147875	6.5386367	7.237629	5.9540825	-0.1878784	1.0398605	2.7258751	4.95667	0.10968083	5.008801	3.692823	10.9119625	10.38262	10.623951	7.9412775	5.4033747	7.617943	6.8422623	9.659147	5.391983	13.174326	17.104784	15.822032	10.168524	8.360636	6.6396656	12.04953	9.253489	7.0829606	5.0947533	4.4404445	-0.7309042	4.6482277	5.5263567	0.9626836	4.5411153
¸ßË¹°×ÔëÉù´¦Àí (563).mp3	-6.5134277	-5.619862	1.4697195	-3.7686665	3.5750847	5.3548546	9.479227	10.473112	10.958183	4.5637817	2.7032626	7.879058	6.060746	2.4757493	-5.4332623	4.4433575	-5.5120244	-5.3144217	-9.310566	-6.1283374	-3.8736858	3.9593997	9.035831	14.498429	0.7247341	4.435869	4.5107975	10.305099	2.51088	1.6744782	9.919389	7.5912952	3.8914433	1.1282966	-2.5822325	0.95545995	15.777716	13.929218	19.32203	13.665241	12.460326	3.3780217	20.231428	12.859497	8.611326	17.936432	18.604858	18.51094	19.339146
¸ßË¹°×ÔëÉù´¦Àí (564).mp3	5.3301687	10.414282	12.3572	0.119850785	3.2127814	4.547835	-1.693968	2.808013	-1.3316659	10.474238	16.07304	14.406609	-6.349562	-4.4073935	-5.070115	7.943492	11.567021	12.441415	19.957245	19.335617	24.341452	19.362377	21.058182	18.664406	27.655804	25.135529	22.322418	23.123146	29.225782	25.436666	31.3992	26.234474	23.515854	31.533829	28.52104	19.997211	19.146614	21.30793	17.22896	19.517097	23.417847	32.10185	10.423616	6.165551	19.042599	10.087254	7.0623937	0.57984513	4.9003887
¸ßË¹°×ÔëÉù´¦Àí (565).mp3	21.219212	17.22263	7.1172585	18.170998	19.627071	11.01556	16.88089	20.227016	17.447254	7.6078434	12.193979	7.2632713	5.2805567	6.55101	4.2587214	5.307609	6.113146	3.6390915	11.662884	16.619766	11.345645	5.8830047	12.0457	10.125046	12.196266	9.783434	5.9292526	9.641268	15.277457	19.969788	5.6193914	6.709972	12.9296055	1.9508097	5.503376	11.931492	17.632122	14.310192	8.855787	12.851374	7.617695	9.090023	-1.4052062	3.6603856	5.6327047	9.686104	15.588461	10.564545	17.256565
¸ßË¹°×ÔëÉù´¦Àí (566).mp3	13.370073	16.397345	14.652346	11.166177	13.621965	11.275494	20.553139	11.354387	12.529689	10.683254	8.666712	3.4688435	11.459629	9.846727	3.0663285	5.971065	6.495673	1.6380377	3.6660347	4.9724555	9.241274	2.3741698	8.878918	7.448131	14.897284	9.888974	-1.20039	12.107613	13.3876295	15.606583	14.589532	14.252401	12.53223	2.8062344	9.947273	7.0627003	-7.410864	-4.843633	-5.4416876	-5.043483	-4.339995	-3.7603498	11.708605	14.093634	10.684648	13.048403	10.563636	9.857834	11.601656
¸ßË¹°×ÔëÉù´¦Àí (567).mp3	16.148561	16.944221	19.149406	-1.6098168	11.589979	17.656446	23.652607	27.637491	22.383108	10.008945	21.10498	14.204674	20.570295	18.022047	14.733398	23.599749	22.972832	19.04151	18.776552	25.706497	17.767775	19.854622	28.51952	26.40768	17.786476	20.405972	24.718704	25.615835	22.673382	11.332568	12.383812	19.152847	15.843054	21.19011	19.851032	13.113795	9.690873	9.903448	10.013216	22.60876	20.620789	15.279606	14.473486	20.738697	30.997795	24.987152	29.274384	24.953176	23.230991
¸ßË¹°×ÔëÉù´¦Àí (568).mp3	12.180318	11.10894	5.7258234	11.838584	11.645445	11.798999	10.583326	19.028767	20.292824	14.945559	21.038813	26.836445	3.0460982	14.872238	13.186573	4.2444158	11.225899	19.28159	4.5144014	10.27261	9.289406	8.825734	11.661784	4.7655144	9.539436	11.804149	8.774965	11.231743	11.992048	10.650114	5.2365413	5.463262	8.4676	9.277164	7.285977	8.361477	2.7509103	6.518837	10.974721	19.713291	16.917013	13.335985	4.181864	6.442292	7.7943983	18.592934	15.733468	9.754208	11.08749
¸ßË¹°×ÔëÉù´¦Àí (569).mp3	-4.501054	5.059861	12.0055685	2.7112217	0.53988266	-3.6582024	11.340433	15.985319	13.520364	6.248884	13.827753	7.4502425	14.4488125	7.7432566	2.20421	-2.4776034	-1.0429996	1.4809885	-9.914147	-1.950108	-3.8079457	2.4210386	8.03304	9.687153	18.797935	20.043797	17.386522	-3.8325655	0.65485895	-2.968392	-5.22445	-6.1922646	-4.0967126	21.926744	28.793224	22.9654	18.035404	21.20755	18.842213	6.455287	12.705249	16.414246	25.82219	26.146896	21.752941	36.19802	28.70166	22.005379	19.990814
¸ßË¹°×ÔëÉù´¦Àí (570).mp3	-2.5041342	-2.8586097	-2.0807571	22.7085	20.925596	16.968395	-11.993212	-14.692934	-20.910168	-1.6969242	-6.7283106	-13.569607	-7.033497	-1.3266573	4.1924496	-2.7712321	3.7206545	9.79576	-8.169529	-8.877174	-13.209993	6.422179	3.2427926	-11.548129	-9.871483	-5.175873	7.857063	-6.4044228	-4.525708	-9.467026	-13.364513	-17.63846	-10.514521	-11.086001	-9.105705	-12.9476	3.9261374	8.395981	7.572434	-0.39336967	-1.1010357	-1.3064705	2.9462576	-0.30209377	-2.3277597	14.794404	8.118798	0.2105398	-19.114063
¸ßË¹°×ÔëÉù´¦Àí (571).mp3	11.288731	11.248053	11.86425	-2.4409018	3.729197	10.310903	-10.566267	-9.772534	-3.2517118	10.468878	9.740139	4.993772	-14.987964	-12.832573	-18.797247	-14.823959	-7.6386724	-7.744404	-8.08849	-0.35850814	-0.5901787	18.402866	17.928888	15.074215	-21.125805	-13.338314	-14.624762	-6.5102654	-6.2524934	-11.299646	-8.4066	-11.632733	-24.877136	7.7524214	12.181928	10.294879	9.084824	11.638008	17.332434	9.151911	8.539686	3.0791154	6.40286	12.449432	10.798218	7.352307	8.797745	8.441618	33.82302
¸ßË¹°×ÔëÉù´¦Àí (572).mp3	13.744564	13.776018	8.505893	6.7426915	2.970174	3.7141428	15.249407	6.765894	5.1718864	4.8400517	6.6480436	8.113437	11.967842	7.95016	3.5092633	-5.955657	3.9649792	8.903477	-0.08278334	2.371851	-8.044265	2.7484713	2.223463	0.7173259	16.263433	16.138762	8.886997	28.06948	23.66658	13.616732	19.358295	12.269762	14.535095	-3.6349308	-2.4175572	7.0011673	14.505604	16.297287	22.93945	11.784659	12.294003	14.615332	7.033078	7.7189655	6.4426713	5.3102255	7.5090837	10.693064	7.974782
¸ßË¹°×ÔëÉù´¦Àí (573).mp3	16.365559	18.62571	13.452481	26.137342	24.29115	25.616415	13.340407	10.134647	1.279489	15.960468	21.074	21.110062	2.0452085	8.748089	11.318749	6.3972263	5.312048	-2.5194135	12.075893	11.955631	13.169344	23.294022	21.106121	26.098406	1.1285316	2.0916357	-0.27641714	10.956835	13.621395	13.131229	10.903925	16.418896	14.052279	9.168995	10.882353	11.008132	10.739712	13.030863	9.315668	-5.3045254	-2.023387	2.0449862	23.610538	19.467329	16.137165	25.965229	32.158844	27.336742	27.3186
¸ßË¹°×ÔëÉù´¦Àí (574).mp3	2.089831	0.28016305	-2.2405436	-11.092283	-9.342596	-6.9683104	8.757974	13.768528	8.457598	-1.5462601	3.2461107	1.0561645	9.312861	17.537466	14.805323	-0.631555	-10.467567	-13.357819	-10.589286	-11.875677	-14.098443	-18.64386	-11.162212	-8.948465	5.112489	-12.980972	-20.214754	10.934457	12.755651	7.8204274	0.44365224	4.3094826	5.2653055	-1.8299787	-0.53596973	6.500297	-2.1943204	2.3093734	-7.283186	16.635818	14.141785	8.216705	-3.7624588	-8.847389	-3.4385498	-23.558907	-18.107725	-8.20028	1.2885901
¸ßË¹°×ÔëÉù´¦Àí (575).mp3	6.0146527	8.62199	5.032632	10.8839035	14.453281	8.907045	1.5955507	8.517602	14.4883795	15.172934	12.687876	6.636489	1.0058651	2.5775838	0.94465965	-16.185747	-11.456637	-17.084688	20.417597	17.213963	12.743931	6.1237755	10.871525	14.289647	20.715637	18.975338	22.294136	31.647053	24.239065	19.228203	3.0210342	7.0085154	9.63502	3.0717688	8.641541	14.2715	14.602032	10.340551	4.989047	22.706339	19.559013	17.419743	0.38583946	1.8664045	3.3745403	25.3323	25.005947	21.477974	-0.92447937
¸ßË¹°×ÔëÉù´¦Àí (576).mp3	34.52104	31.80048	19.797903	13.195897	18.648682	13.193914	15.774525	6.477816	-2.4549305	7.624342	18.132435	21.783657	11.247205	10.515398	12.047758	6.3866634	9.9176655	16.335672	16.391087	16.754093	17.785614	10.192871	10.463897	10.339207	14.617514	15.709089	17.730515	19.018303	16.444664	13.369702	13.361435	7.5790195	5.2031975	14.343431	22.943344	23.598192	29.127073	28.687675	28.326778	21.338167	21.670696	23.371822	13.539142	10.408974	4.953244	-0.26327607	-1.4216113	0.29819837	23.207832
¸ßË¹°×ÔëÉù´¦Àí (577).mp3	10.432498	15.297989	18.226246	1.9810296	-0.89456403	-0.7895111	13.557219	9.165247	2.289627	4.312601	12.596846	6.4895754	19.685724	18.258522	17.30154	7.657552	10.908983	7.7480955	4.7668457	9.745451	3.5859349	15.321217	16.035683	19.20494	10.786848	12.665047	19.43625	8.143349	16.610056	15.139753	15.503439	7.3362236	-0.67337364	17.446293	15.932194	15.099348	4.2449965	7.8997755	2.0096717	12.410113	16.001583	20.165916	8.000517	4.6783266	2.011857	25.045479	23.571665	16.785954	2.2018166
¸ßË¹°×ÔëÉù´¦Àí (578).mp3	15.272221	18.722235	13.673179	15.488228	19.230778	18.027159	18.545883	26.877674	19.625349	13.272554	14.4447	15.861969	18.67295	21.227306	12.829408	31.19387	33.42865	34.942513	0.34788966	11.925997	9.702393	24.248543	29.180752	24.225895	26.134521	24.50253	19.914513	23.484756	31.317966	32.33072	27.54549	33.183376	30.379335	22.100082	28.84641	22.351847	-12.454796	-7.6815486	-1.3923775	39.44069	35.848507	29.823387	9.977177	19.259323	20.445854	3.4601398	3.9594135	5.3079243	15.354868
¸ßË¹°×ÔëÉù´¦Àí (579).mp3	2.3980596	5.0231705	4.6603403	-6.1764097	-4.9557104	-3.9012136	4.1982474	6.5450673	2.1452565	-0.8227191	-1.9034042	5.3274255	5.161198	5.6866765	-1.1991826	-9.712731	-2.1742501	-0.8934468	29.733562	22.55147	17.07451	5.4917145	7.1364985	-2.1516593	16.108128	14.827061	14.62815	6.4242315	6.5087967	4.7776923	12.4633465	11.990711	13.16551	10.167074	13.164797	13.498199	3.0939517	8.414499	11.066666	3.9541838	10.512939	12.730761	17.578754	13.404777	6.1605844	5.296544	3.3079567	2.2794006	5.4890056
¸ßË¹°×ÔëÉù´¦Àí (580).mp3	-6.8037105	-10.376214	-12.268616	-13.789333	-11.339996	-8.403824	-1.5932359	-2.1502366	-2.2525167	-6.8023553	-1.7810533	-5.7927823	-0.72171724	2.0817447	-1.7556453	-9.837019	-3.135467	1.0741457	-9.4541	-3.9435773	-3.2956533	-6.053872	-6.546768	-8.341502	-2.5553203	6.218919	5.1132383	-5.850796	-1.9778903	3.4092822	-3.3601308	-2.139	1.6322916	0.4501843	0.93480206	4.5961313	-11.623751	-6.9531236	-8.318609	-2.0253878	1.0883515	10.502016	-10.459596	-6.373295	-4.7271347	3.3532107	-1.7782012	-6.9284496	-9.007252
¸ßË¹°×ÔëÉù´¦Àí (581).mp3	-3.44185	-0.3917821	-7.3546424	4.6080537	6.7484074	0.83668435	-4.722239	1.7826259	11.880498	-1.7260633	0.5368126	2.5512261	4.1514673	5.6564684	9.242791	0.028257728	3.4265904	4.6696997	-2.735575	3.610486	2.4746773	-3.4605095	7.370227	11.072668	17.8442	14.079632	13.075096	36.807323	36.334816	37.496788	21.87039	19.230145	21.826618	35.490665	36.35147	36.276447	9.9493065	8.613739	5.1736584	11.448362	14.965484	13.227739	8.5339775	8.239826	6.654853	14.926397	19.703587	19.068855	15.186394
¸ßË¹°×ÔëÉù´¦Àí (582).mp3	14.352569	15.220161	8.842381	12.308325	6.528949	-0.001634553	23.458645	13.361811	8.067812	7.4284797	12.929338	12.065838	8.068197	6.556163	6.8027105	-4.4700675	-0.3867975	8.897996	2.8540037	10.261633	12.498262	14.790922	12.254736	6.543474	11.819162	12.917086	6.833961	8.233045	11.843849	13.293272	-6.5304503	-3.439567	-3.6309462	-0.2469821	0.85857797	-2.5906024	17.692581	17.790628	17.809116	-2.6761355	0.86237884	8.818781	16.30576	16.393854	13.292761	11.433243	17.358528	20.026787	1.45526
¸ßË¹°×ÔëÉù´¦Àí (583).mp3	-7.9074793	-8.089105	-8.217298	22.23902	16.837526	8.470077	-7.142961	-8.827538	-10.401215	18.167076	16.395142	21.160149	14.098003	13.239426	11.214997	11.669254	16.252813	19.135338	7.860199	14.668413	16.906437	-13.576042	-9.220752	-14.080791	-14.188398	-12.1096115	-8.937202	-16.660864	-23.526207	-24.111988	-12.600603	-13.795141	-14.907782	-0.025051534	-0.11158073	8.468516	15.023507	7.314902	6.7947774	-4.2504506	-5.7583165	-1.9881792	-30.75407	-34.139088	-42.730576	-14.702803	-12.822316	-17.547117	12.975576
¸ßË¹°×ÔëÉù´¦Àí (584).mp3	17.74005	21.895515	22.04566	21.443144	26.384438	22.975914	10.285389	12.779158	7.251429	16.343416	27.988571	39.46285	16.700294	19.449503	13.939508	15.565832	25.068535	27.82214	10.670188	8.652124	14.441907	13.459145	18.174988	21.418583	12.618069	9.461776	4.931114	0.9910523	4.61575	0.31645533	5.795015	3.021193	1.9114331	15.336439	11.004217	6.8293333	3.4745982	-0.9213228	-1.2267237	7.335163	8.686264	9.160888	21.529274	15.080778	16.01968	2.4417253	-1.5610971	-5.4363804	21.295692
¸ßË¹°×ÔëÉù´¦Àí (585).mp3	2.0428066	-0.45324522	-2.480167	11.068056	7.31528	1.8522902	1.7639567	2.408798	3.4096787	4.331599	0.849602	1.7118988	7.3596244	0.1294133	-0.1116734	0.8747488	-7.674415	-9.887625	-19.33797	-20.028114	-15.836548	-3.0127	-2.2268865	-3.8629968	-10.239071	-11.277456	-11.601336	1.6293364	0.6185677	-9.85235	-11.689046	-17.058247	-16.404087	-11.2074375	-9.434483	-11.605549	5.6978645	-4.3491554	-7.5532675	16.543028	16.857502	13.653145	6.961687	9.684181	15.53569	5.913513	8.6353655	5.6803346	13.583061
¸ßË¹°×ÔëÉù´¦Àí (586).mp3	-0.9502044	3.6281018	3.1361463	-1.9326719	1.4458876	-1.1910696	11.008554	15.344559	15.072248	-7.1002226	2.6082857	3.5706334	19.221827	10.995316	4.5631704	4.3820753	5.695445	12.155175	2.7454774	6.551932	8.239107	9.295496	5.333663	3.1373348	3.768468	0.8314541	0.09982902	7.854513	3.6952	-1.0055151	-7.6744204	-6.2124443	-6.0652466	5.8674116	8.037256	1.5148174	-4.415761	0.9739748	2.7060359	14.534076	14.39624	4.4366145	7.21742	12.71853	17.04171	9.353768	5.6317472	3.4726057	9.685118
¸ßË¹°×ÔëÉù´¦Àí (587).mp3	20.93948	22.639553	21.875866	15.022017	10.964523	7.0032263	18.36074	24.955408	28.295458	8.297092	10.224314	16.259491	6.313622	8.212818	8.556702	18.172787	15.814341	16.630053	4.173424	0.49217346	-4.8221407	13.121754	16.917305	20.786726	30.200472	30.528946	24.632277	13.272785	12.81557	14.926714	5.7447367	4.6116633	4.7191763	14.204298	9.775769	12.585133	8.465516	15.581913	18.653425	18.930159	18.151852	15.13365	-2.2351818	0.8896868	-5.038279	8.33219	10.429813	13.998859	6.753402
¸ßË¹°×ÔëÉù´¦Àí (588).mp3	9.180992	7.817249	9.542223	6.2531996	16.543976	21.912197	7.0253153	7.49965	0.899425	1.0951413	5.6523867	3.6120896	-8.130144	-2.5182056	0.99932873	-1.8752947	7.843675	5.477553	12.393572	15.89818	12.713604	7.3123603	5.426072	3.7018604	16.840605	11.523096	7.388889	-2.9698644	-2.9949176	-1.428337	4.485626	8.291793	8.645418	-9.05692	-1.2317595	4.688094	5.525062	3.9640732	2.730277	15.173323	10.645253	3.9825354	25.668507	14.781395	5.6448226	6.2183924	2.4872253	5.5811577	16.574772
¸ßË¹°×ÔëÉù´¦Àí (589).mp3	8.183245	5.9276295	8.364679	1.2535223	5.62204	5.56215	-1.7821587	0.60826385	0.24234605	9.728146	6.019889	2.6224012	-2.200804	1.6924455	-0.842059	-16.616451	-6.1065426	-1.0074525	-1.5186188	-2.2919436	-0.9694164	2.2403061	0.20765255	-0.8374006	-2.8796515	1.0718577	-2.563236	-3.461722	1.3449168	0.88087547	6.3532763	3.72372	3.087442	11.445672	9.87797	15.081543	12.721872	10.503872	1.9925866	0.8497725	6.559765	8.083897	16.34795	15.794278	12.415518	13.472546	17.554464	19.19748	4.0569186
¸ßË¹°×ÔëÉù´¦Àí (590).mp3	-11.415375	-5.0157366	-4.4713035	-3.1647358	0.43401772	-7.359806	-4.9466715	-4.403471	-1.0801374	-10.266071	-10.124588	-2.832327	-16.066425	-7.589693	-1.7074499	7.150123	2.7535572	1.5563642	-4.4960403	1.9441088	6.113933	-9.383809	-5.357188	-7.688618	3.2806675	1.0997002	-6.492231	-4.8601537	-5.785569	-6.1003056	-5.6834745	0.21033132	7.96609	3.3170063	4.42766	3.2287335	-5.897152	-4.8877516	-8.477902	-2.2824516	0.5980811	-1.3198324	10.408075	4.498687	1.2825806	4.0577884	-1.6682372	-0.13376671	-2.1090035
¸ßË¹°×ÔëÉù´¦Àí (591).mp3	10.853157	7.8769474	1.5795245	12.746915	13.667786	7.9310894	11.977837	11.557842	6.8967905	8.431968	5.1502476	-2.3255706	9.0616665	16.769953	16.480337	20.326855	15.870575	17.941662	16.950254	7.4989223	2.8313456	-6.6625648	-4.936806	-7.136864	13.833748	10.230368	9.2055855	21.380596	13.879535	7.955971	12.639708	15.293486	16.066668	11.820121	17.177477	14.353085	8.114747	9.902245	4.7800503	24.965456	21.489023	13.531333	5.2157426	9.774412	9.2026005	0.19877267	3.14929	0.15510614	13.381601
¸ßË¹°×ÔëÉù´¦Àí (592).mp3	19.176096	17.714668	18.593937	17.385738	22.134151	18.179878	5.4156065	3.8498425	2.9061265	32.969604	25.001553	20.929028	10.14843	16.589811	17.76049	13.144002	15.816278	18.48029	-3.841112	6.8742886	13.1084385	40.57247	44.55049	38.325745	21.381145	27.427853	25.696186	7.255742	12.142309	13.510969	6.6255608	7.9758162	7.9821887	16.513817	17.052738	11.748038	14.140638	22.58012	20.710484	-1.11287	1.8712475	4.968831	-3.6160564	-4.040165	-5.8088202	5.1463633	8.434415	11.265045	7.0435314
¸ßË¹°×ÔëÉù´¦Àí (593).mp3	7.957855	6.646238	5.6426697	10.576926	12.15147	10.273362	19.157135	15.416004	13.294249	15.469353	20.081562	16.493774	2.9657302	4.7223225	9.509198	-0.47016567	-0.7798388	-1.4440243	-0.88653445	3.493487	2.7221951	3.9151692	7.9066076	6.5290003	9.368653	9.274926	6.419632	26.535656	23.896358	14.567896	16.297745	18.449892	23.21812	23.876099	9.284157	0.8991395	6.2828035	1.250775	3.044852	7.069211	3.6759467	-5.086414	13.299833	17.607769	15.113937	20.509485	17.174868	16.965082	16.424004
¸ßË¹°×ÔëÉù´¦Àí (594).mp3	17.938984	18.349895	14.604238	14.043251	20.591301	17.744377	10.557215	12.240721	14.031443	13.916626	16.167559	15.902609	5.1389656	5.1083493	0.77909046	7.8225265	11.944389	10.6368685	15.500006	9.973581	9.395304	-6.2436695	5.67762	6.9252186	10.244792	11.608063	13.482527	14.321977	14.718472	15.941963	14.738942	16.090172	12.280921	25.745325	24.806477	17.74276	5.4641323	7.753623	6.809207	32.63911	33.3956	18.2663	11.553989	17.262331	21.413479	20.975311	18.574043	11.266073	25.481583
¸ßË¹°×ÔëÉù´¦Àí (595).mp3	15.163251	20.408607	13.977569	6.9032063	8.403179	2.1901	7.543168	14.865917	4.608529	17.023834	19.884335	20.352007	2.4335556	6.7449465	6.0428133	-0.24211681	0.07539493	-4.790838	-12.768124	-2.5436625	0.003689915	16.163984	11.416801	1.5870553	13.492086	14.578066	9.153887	3.4254124	0.82844526	-2.2079535	3.3435407	2.9521005	-4.946526	11.8291645	15.553619	15.175711	20.218987	17.24638	12.227544	31.196957	27.830868	21.903904	16.599747	15.909783	13.783642	4.606491	9.708968	2.3637118	0.46407393
¸ßË¹°×ÔëÉù´¦Àí (596).mp3	2.819623	10.363114	4.0110006	10.83116	18.291756	20.216442	2.6445854	2.7916489	-1.2592608	8.795216	17.675709	22.18124	14.900609	16.533737	18.776745	8.817762	9.331152	9.03329	25.278126	30.544891	25.442259	17.22334	15.290575	7.6443887	16.383091	8.097585	6.746107	4.594968	3.1624942	0.40259334	7.5458436	3.0760942	-2.5496256	6.3081374	5.576103	2.7306085	0.045413412	0.5057201	5.0881305	5.6908693	3.2687113	3.2548373	15.762201	13.929053	11.219422	-3.585327	0.41193086	1.7823143	11.005148
¸ßË¹°×ÔëÉù´¦Àí (597).mp3	1.7155802	1.7318598	2.509398	0.5832089	-1.4364551	-5.7170706	-8.81582	-6.178196	0.2745698	9.668531	10.780653	10.155216	8.530611	9.26732	7.4758153	7.37808	16.542498	18.909374	5.9268513	6.0986505	10.57368	10.253405	11.58194	10.860012	16.179914	16.22411	15.25836	4.7615466	2.7472239	5.534515	4.343752	3.6499786	-0.19498292	5.301787	4.134892	2.9955158	5.2825203	12.030485	18.439222	3.6226254	3.772203	6.224422	9.486315	14.604153	6.377472	11.705243	12.441687	10.153002	26.258224
¸ßË¹°×ÔëÉù´¦Àí (598).mp3	0.50418067	2.989544	-2.353954	8.81977	13.374546	11.94133	29.733704	29.257416	25.321209	7.0786695	5.060193	4.403568	11.6414585	11.186885	15.205219	10.314386	11.953091	11.89972	2.1877656	6.3724375	8.594372	7.025895	8.434958	8.793583	-0.9356275	1.2135241	-4.579293	5.748741	6.53936	10.697834	2.489738	2.8020117	5.808872	12.540745	15.782549	19.937998	13.046234	10.948629	4.3506384	12.586438	11.154798	12.500494	9.710066	11.06798	9.702147	19.289927	20.15602	21.837753	23.886889
¸ßË¹°×ÔëÉù´¦Àí (599).mp3	-3.460318	-2.1378188	-7.0250864	17.603424	13.702487	6.0823536	-12.367542	-5.4998164	3.1193376	5.4686155	6.785738	-1.9088578	15.78544	11.397477	3.417955	14.251657	15.60761	13.447009	-11.602894	-7.50366	-1.8017662	13.901044	18.499615	21.748009	6.1362066	7.284277	8.568915	-0.47348782	3.842299	8.615652	16.897139	25.199165	31.726875	4.426524	6.3222775	0.6351043	24.31155	20.647772	17.534966	8.51013	9.173474	7.9983425	0.5161725	9.197454	8.456991	5.253523	12.063314	11.239652	5.3812175
¸ßË¹°×ÔëÉù´¦Àí (600).mp3	-8.007158	-6.253828	-7.4866505	0.4410243	5.5044556	2.2945256	-6.645762	0.68631166	3.8342052	-5.1721516	-0.98170036	-9.227846	-2.9595437	-0.22769302	-2.461685	8.596521	5.702842	5.2151966	6.2978606	4.714065	3.9648647	-3.3396316	2.8664825	-0.9590458	-4.146888	-1.8911586	-1.8251216	4.2661133	6.780506	8.538543	-11.65007	-4.823431	0.19810954	7.7975845	3.2693744	4.2579684	8.11355	9.997732	11.755934	14.876104	9.911159	4.1071286	7.6498384	10.441483	13.29542	-13.956094	-15.0597	-19.729034	-7.3508773
¸ßË¹°×ÔëÉù´¦Àí (601).mp3	-4.3731923	-7.439705	-12.750397	-8.396196	-9.229809	-14.608442	-6.4736605	-12.738268	-5.700634	-10.329351	-14.468956	-16.146517	-5.5267935	-3.672813	-3.9915373	-4.312106	-14.8775625	-14.368616	-9.437845	-11.930655	-12.624699	-5.2466574	-6.711813	-7.769209	-2.9058826	-6.4190497	-6.609083	-12.476931	-11.088725	-10.212575	-2.8338366	-10.562592	-16.25812	-15.707468	-17.390867	-17.967644	-4.9571786	-3.4864726	0.68652546	-5.35158	-1.4108559	1.2566599	-14.7582245	-15.286472	-15.658828	-11.396515	-13.877344	-16.900517	-3.2335892
¸ßË¹°×ÔëÉù´¦Àí (602).mp3	-0.6717689	1.852318	4.371871	-6.2911124	-6.814227	-7.515066	-0.31342775	0.6810395	-4.6646376	-5.5757008	-4.999865	-8.497428	7.224738	9.242563	10.794421	6.207624	6.9576464	1.4874362	6.468915	7.2432995	7.846625	3.7436728	4.081483	5.1832986	2.8668556	-0.8568437	1.1848936	2.0115323	1.7475669	3.084779	20.205341	16.886124	18.646439	12.459106	13.966253	12.43761	0.36650038	5.493305	9.448517	10.521915	9.124783	6.996623	10.789364	-0.7488239	0.14971593	1.6814083	0.48583168	-2.2298968	4.0218735
¸ßË¹°×ÔëÉù´¦Àí (603).mp3	2.3868303	-4.2855315	-14.386305	-2.2518144	-8.241724	-9.446451	6.3684554	5.3645825	4.415555	5.681897	2.8530602	5.9416103	-4.153882	0.16794589	-0.3904009	8.994223	7.1673584	2.125358	2.8578186	6.325573	9.967564	-17.88092	-12.898191	-4.8075347	-6.0919333	-1.0872203	2.064764	-2.2148325	5.638904	5.504833	4.9841394	7.1572337	14.533335	-10.689087	-3.2472072	-3.1860914	-5.7393465	0.20736003	3.6589465	-1.7483482	2.3881278	2.6836061	-0.08655992	3.3525424	6.873665	-9.544835	-5.6035147	8.228603	-4.177282
¸ßË¹°×ÔëÉù´¦Àí (604).mp3	40.579044	44.263134	33.30567	-8.574577	-6.055558	-0.97282094	7.602573	19.781624	23.229946	-9.185728	-5.1796227	4.502785	22.482965	34.147766	30.557758	-15.801756	-15.383972	-12.362364	12.273404	19.606453	27.34761	0.9708036	-2.8968546	-5.5168667	18.44641	26.31837	30.161783	-1.6008052	1.5686793	-2.8914971	14.977468	12.936251	3.1703854	-13.8443165	-8.654709	-4.7075353	12.010233	16.796057	20.443985	-3.4425192	-5.235818	-7.2600784	18.643642	21.851217	20.543953	-6.6126223	-6.5461516	-10.000751	2.5338342
¸ßË¹°×ÔëÉù´¦Àí (605).mp3	16.213692	16.01711	8.439239	24.551655	21.786383	20.986692	17.228498	17.61889	14.419542	-13.626202	-6.29442	-2.926856	5.279088	6.0632296	7.575409	4.5716386	5.1268253	7.8006916	17.716476	16.914001	18.50447	4.3016005	5.256085	3.403285	16.635765	15.502075	5.7526026	8.138086	6.3408175	4.629547	6.571729	9.416246	7.097456	11.302717	7.2632637	-7.6391125	10.378847	12.291838	1.8913206	16.55846	14.937668	11.960184	13.264648	10.272767	10.226644	11.505998	13.570778	9.761961	14.114731
¸ßË¹°×ÔëÉù´¦Àí (606).mp3	-8.567692	-4.2063484	-0.08792591	11.35821	12.340464	11.066387	23.861755	21.708824	16.805046	17.245804	22.470493	22.517094	27.969303	26.587902	16.277206	29.809303	32.747974	22.785147	25.921791	24.382353	20.151825	5.932162	9.024245	9.525004	15.823902	22.992897	22.52944	14.445187	16.306988	15.255324	15.12955	12.196604	11.128292	21.013348	18.700123	5.0191126	13.349211	19.856981	21.039253	18.483458	19.833357	16.771938	-0.122793645	14.076128	20.623795	6.3976536	1.8246236	1.9176323	2.556643
¸ßË¹°×ÔëÉù´¦Àí (607).mp3	11.857387	12.183184	3.3804471	19.545465	18.095184	4.927776	17.9496	15.280135	4.607605	21.231558	19.945192	16.472187	15.080813	22.435688	22.935654	18.420525	14.454581	9.058228	6.2120657	11.2916355	10.994009	14.936493	18.673283	18.178095	7.3481474	9.131908	9.683599	-4.6013646	-1.390365	0.09836757	8.731209	10.07752	1.5147055	8.410112	9.621959	1.886025	21.503275	12.453444	7.107321	8.923597	4.108858	-2.5998514	-5.203335	-3.1359801	-2.7916079	13.126953	11.358224	17.178457	-5.220671
¸ßË¹°×ÔëÉù´¦Àí (608).mp3	-2.8637326	-0.6917512	-1.4858557	-15.255415	-13.215559	-10.227526	-12.071445	-10.031403	-8.727617	-20.549843	-19.794117	-19.335817	-11.556606	-13.516925	-8.893835	-10.884793	-12.579615	-11.028183	-5.6277857	1.6801145	1.8827652	-15.046749	-16.493418	-14.897094	-3.9486098	0.24736233	-2.1513717	2.8518584	1.6475786	-0.6322738	-10.685034	-8.628843	-5.876813	4.0011244	-4.9003057	-16.217192	-10.339552	-9.764715	-12.18605	-1.4650947	-4.051039	-2.5711298	-9.848469	-2.9752738	4.1536336	3.6275253	2.694727	-2.5325701	-17.254984
¸ßË¹°×ÔëÉù´¦Àí (609).mp3	9.216729	6.822837	7.5539694	8.80813	3.6078753	2.196875	6.570059	10.693619	11.781894	16.33908	12.035625	7.1730976	19.519154	19.301617	18.220306	-1.0563546	2.8626094	5.0073705	11.214223	5.3862786	1.3694462	7.318336	9.60468	16.44278	14.745895	15.470386	19.601845	8.814357	13.2282715	18.399323	-14.550596	-12.155117	-7.2756653	7.3262205	7.138008	3.8721936	7.246484	10.244408	7.7967978	-4.2737722	-5.771618	-12.080275	-1.9625177	-4.151932	-3.9490323	3.0651999	4.699578	-1.1379406	10.74231
¸ßË¹°×ÔëÉù´¦Àí (610).mp3	-1.8327072	1.3583236	2.645449	-21.296482	-14.841318	-6.917814	-12.058372	-9.935095	-9.00541	-17.11248	-10.837622	-7.9905567	-19.284061	-9.760225	-2.4469194	-13.050879	-6.3126993	-6.9794903	-1.8366417	-7.3709974	-17.605051	-14.541973	-8.257107	-9.713631	-22.50635	-17.43848	-3.3930068	-13.936494	-17.457708	-19.30867	-9.261199	-9.334232	-1.9188397	6.8043084	12.545866	10.791136	-8.962051	-6.7292795	-5.932049	6.8345056	8.958389	10.991791	14.435343	14.5844	4.99754	10.091401	13.389827	8.887226	-2.2258248
¸ßË¹°×ÔëÉù´¦Àí (611).mp3	-1.9106628	-13.603155	-25.831959	9.278419	15.58257	24.334146	4.686655	7.556116	10.366505	22.219303	19.585041	18.855602	14.962424	11.5455	7.2067356	19.10671	20.483088	18.525196	7.790551	9.625034	7.9359903	19.57967	15.784256	3.5029006	1.675257	6.5708423	3.384478	-2.1607175	5.7717857	3.0344458	-4.538549	-4.012738	-5.3534493	4.9174337	-0.7882544	-3.0367198	-21.42741	-16.559643	-22.154799	-4.6558404	-2.8219848	-7.309526	8.641321	1.6709781	-2.44967	11.261042	10.495562	17.335037	-5.557975
¸ßË¹°×ÔëÉù´¦Àí (612).mp3	5.679763	7.120658	4.2927423	3.9519296	5.993541	5.972447	9.927427	13.022149	13.439701	12.270248	13.786954	7.0482926	9.051087	9.399499	12.108965	12.240628	13.9581375	8.135336	5.060643	5.46906	-0.25904033	9.523799	15.446034	20.392925	14.671932	10.536877	4.9474587	7.981246	8.77168	9.153423	11.541121	9.099334	8.990601	7.559432	4.4049196	6.247336	11.580929	17.364618	23.491112	9.763562	7.090073	2.643874	15.819978	16.596285	13.028616	7.6319895	5.134383	4.5461593	14.079815
¸ßË¹°×ÔëÉù´¦Àí (613).mp3	12.385301	12.667198	8.214893	6.154911	9.091311	10.501595	8.498626	4.1292067	6.0944824	2.3391495	0.4440359	3.4684062	5.8018675	6.618578	-0.9007034	6.3116164	9.5464735	5.9403305	10.389536	12.117792	12.240936	0.6842694	1.1598455	-1.2805182	4.1058598	1.5807676	7.262356	7.70092	7.8293324	1.5009756	2.9667118	3.8449838	8.377419	6.344625	6.874222	5.834591	6.072339	10.905874	11.313236	4.1162586	2.5346043	1.7933658	-9.815018	-3.4683967	-3.202261	7.0058813	5.2701793	3.5400248	4.6416216
¸ßË¹°×ÔëÉù´¦Àí (614).mp3	6.4600964	7.7862797	13.951197	-14.64608	-12.6853695	-6.366767	11.704451	12.053896	2.7473812	5.6846466	8.779053	10.1859255	-8.531949	-16.213013	-19.568594	-17.787182	-17.72466	-13.8352375	-16.347408	-16.460072	-14.227234	-8.257574	-4.6153026	-9.15105	-3.6378307	-3.9659824	-9.603981	-5.8201175	-7.7395077	-3.002444	-3.6200364	-0.3096233	6.872103	-1.2237945	1.5658917	8.867922	6.2279778	3.5373068	2.8764937	10.834391	9.402771	7.5981293	-8.556173	-10.28705	-14.65353	-17.850637	-14.8676605	-12.957056	-16.351612
¸ßË¹°×ÔëÉù´¦Àí (615).mp3	10.599937	17.634426	25.155502	14.666174	30.095581	21.645546	9.822048	1.1794438	-9.24154	33.614853	30.764925	19.191526	6.8140006	1.982646	1.2971004	14.706446	21.680206	21.801908	-3.4462192	-5.9747534	-9.837029	9.158776	9.167255	5.0308137	9.3842945	4.737193	-3.4666715	1.2756405	-0.935747	-0.19719791	4.9722443	11.094736	12.359512	34.852596	19.653332	14.507991	36.26198	39.87719	35.100655	15.063843	15.412761	15.23307	1.7026391	14.922068	18.422962	20.1109	20.940327	22.271893	9.810105
¸ßË¹°×ÔëÉù´¦Àí (616).mp3	7.546067	11.291281	10.358789	17.256393	20.538553	17.090164	8.89957	5.4893904	-0.6815821	1.430085	2.6178765	0.8221576	6.23635	8.304167	3.7902517	8.036008	12.259106	15.531441	3.5498724	10.946143	9.608815	-3.0303311	2.7857327	9.2484	-0.32270658	-6.692734	-7.641366	4.764311	5.660334	-3.394304	12.78465	17.447502	11.692692	16.088943	17.140015	12.936499	13.040152	13.409185	8.822929	0.2238442	4.9296994	4.075899	4.996779	7.008421	8.226913	9.120297	11.414264	4.5564146	6.9198456
¸ßË¹°×ÔëÉù´¦Àí (617).mp3	-2.7509956	2.182874	5.7461042	-6.0137053	-7.035631	-8.655985	30.933517	29.668375	23.253115	-5.7530966	-6.4620223	-15.339557	25.069687	29.505165	25.726252	11.324861	14.234008	15.234385	9.172342	14.561426	24.689697	3.5114088	5.698919	11.978697	3.302806	6.6420674	2.014496	14.072376	17.074974	17.32352	-2.2173262	1.7825127	2.290214	-13.101845	-1.3344418	13.068581	0.10741842	3.7849524	5.659497	-2.7864556	-5.5601807	-8.262453	8.311615	12.573225	14.251411	-18.916336	-8.821569	-13.270193	5.1364174
¸ßË¹°×ÔëÉù´¦Àí (618).mp3	7.876299	6.074933	-2.8358908	10.704721	12.825493	14.004092	-15.990379	-8.02961	-12.986626	4.5040402	9.763045	6.7190514	27.01442	19.085434	7.7345047	18.76823	20.784492	18.9381	-5.4754066	-7.412587	-13.453436	9.211336	10.361524	13.439936	3.0399578	14.857625	12.612459	18.153608	18.75839	19.962166	26.877426	27.58522	19.576546	1.3234175	4.835267	5.2445536	-5.3477335	-2.003739	-5.745008	8.539065	10.085842	6.827882	-5.619232	-7.3159103	6.1739283	12.449189	20.98616	19.47911	18.46639
¸ßË¹°×ÔëÉù´¦Àí (619).mp3	-0.3695316	5.0861506	4.4122305	4.326143	8.166237	11.163915	12.445835	5.8275075	3.9888923	-2.6156263	-0.52870786	-0.56054837	10.17956	7.9663095	14.617706	-0.69283485	-0.040925488	-0.97561157	12.307722	5.6159	0.4176951	3.0186727	8.295258	11.14778	4.3276005	8.329756	6.9824677	0.16780698	1.6656317	-2.7451327	15.106779	18.632545	18.02025	10.627599	6.180769	0.28049868	3.1000576	-0.48571855	-4.480385	11.802739	10.098059	10.320469	4.8171844	8.081539	11.7366295	7.1585293	13.361533	14.837107	9.714277
¸ßË¹°×ÔëÉù´¦Àí (620).mp3	20.575191	19.954727	24.644768	10.978048	6.9270606	0.7658396	14.421368	8.117376	2.895238	-1.256043	-2.996532	-8.895708	1.9252037	-2.581726	-6.3086023	3.3516884	5.649358	7.9312043	3.5837088	1.1169244	-4.288426	12.517504	10.0841675	14.489729	7.9971905	7.272586	3.799951	19.985443	4.403265	2.7138598	-0.7684678	3.2824814	3.8784933	-0.06742364	5.4621444	7.981078	10.363384	18.89026	20.651358	8.232117	9.763809	7.2724633	-2.5639675	-8.3165245	-5.1498547	4.065908	6.7796335	7.384974	2.103703
¸ßË¹°×ÔëÉù´¦Àí (621).mp3	-5.1075153	0.71017754	0.43252552	-12.017454	-5.4499683	-6.053007	0.98515475	6.298684	17.361763	3.384883	8.136547	2.5219188	-1.1854367	-3.4398916	-1.4895306	2.0406408	-5.8217497	-13.944677	-6.1823044	-5.1527805	-5.936097	-15.617909	-12.749908	-17.515564	2.9481406	8.775421	11.841331	-1.0741429	-0.69671494	-4.142643	8.476118	13.785948	11.63323	7.2896805	1.2235091	0.5220634	16.108675	19.912626	17.579369	-2.0583127	-0.3555041	3.083602	15.1942625	12.826008	15.073825	-9.147797	-8.310304	-4.2419243	-5.2267933
¸ßË¹°×ÔëÉù´¦Àí (622).mp3	14.493519	12.239056	13.817945	5.8748713	10.05892	8.150166	5.684162	5.0039797	2.8805404	-2.318686	1.0168635	5.370715	-0.97903913	2.5606065	9.735474	14.536177	9.062971	3.7940803	3.1604524	-2.4556928	-6.4340525	3.877958	7.1646104	0.63863736	1.2545018	9.185557	15.441614	1.6743646	2.656131	5.9377737	10.4495945	8.518961	-0.66300416	1.2787638	2.8714943	6.213311	6.6971445	6.0927887	7.611183	-2.9993412	0.8180907	3.1274462	0.78321517	-2.9320648	-2.85392	3.2725623	-1.2032855	-9.231264	1.9649622
¸ßË¹°×ÔëÉù´¦Àí (623).mp3	14.469542	11.343235	5.5786977	23.045834	22.562084	19.426207	-1.506623	3.5691025	7.570878	2.6937757	8.584252	9.358669	15.453271	13.066309	6.7315226	17.920376	21.162193	26.800314	14.475199	19.958515	17.565235	17.167366	17.838123	16.36998	11.796438	14.315735	12.437433	19.837421	22.377403	14.329734	16.769363	20.478964	23.693136	15.508182	15.240649	13.548403	5.488673	11.622692	10.703476	7.8205943	11.776445	9.9593115	7.1470213	11.83082	14.018986	27.285408	22.459427	12.548659	15.782406
¸ßË¹°×ÔëÉù´¦Àí (624).mp3	-1.8146055	5.1742344	7.7634306	5.0794215	2.987678	-7.42747	-6.805023	-5.4282007	-3.8015752	6.9987054	3.484818	1.9416478	8.270045	7.925727	8.722336	5.230178	2.1673465	7.7420673	-3.108686	-3.3211951	-10.72896	12.738695	11.960167	13.024689	1.8632765	0.08005309	0.91778934	-2.3290753	-6.328349	-4.432558	2.141628	4.284444	9.991142	-7.165087	-4.7174015	-9.918665	3.8086922	6.722643	8.361687	1.0027149	1.312095	-2.402272	2.1859431	-1.5718994	-6.262699	-2.8138154	-3.7018962	0.3932091	-7.2824225
¸ßË¹°×ÔëÉù´¦Àí (625).mp3	-10.058975	-9.437455	-2.4959898	-11.987595	-8.18781	4.716822	-16.955883	-18.924444	-17.234268	-5.32063	-9.105592	-10.028207	-9.742897	-8.542307	-8.657424	12.4611	5.343603	0.7334174	-4.177576	-1.4778256	9.811115	-1.4785315	-3.7877297	-9.162268	2.4355755	1.7165473	-0.5726125	-8.959962	-9.071568	-7.038434	-3.0997856	-1.6145585	-0.80977213	-15.477643	-13.2258005	-14.748619	-17.376953	-16.115742	-19.337399	-13.964912	-11.143452	-1.3425051	-7.1212435	-6.418376	-11.4208145	-3.5296059	-8.2214	-7.979192	-14.620076
¸ßË¹°×ÔëÉù´¦Àí (626).mp3	0.12640387	9.282618	11.395602	7.799596	5.312077	3.9259183	-15.265106	-10.548227	-13.245163	-8.7321	-2.8632936	-6.26988	-25.834187	-27.403555	-26.522617	1.3298737	1.9199364	-3.0562584	-10.580807	-5.4563437	-3.2763314	-2.8221138	0.7810986	-4.280921	12.214315	3.1841335	-7.909835	-0.58586955	-0.001316667	2.6746864	5.5561366	3.8621914	9.6140175	8.634907	7.3906264	4.2749476	0.21307741	1.0587517	-6.960884	-3.2622423	-2.2369034	-3.75736	9.51903	4.413085	3.2841883	5.0114374	5.020936	3.3651977	-3.636012
¸ßË¹°×ÔëÉù´¦Àí (627).mp3	4.7825127	11.249163	14.775703	23.990185	14.086878	7.390939	11.519579	16.477434	9.156797	8.679409	3.740901	-2.9094293	9.226032	7.2240286	4.930778	7.2131934	7.5522213	13.581829	-1.1774297	1.3536408	2.583805	5.9509034	12.378562	14.661206	14.922937	11.744139	4.735134	-0.57078654	-0.2779925	-1.7632439	0.15072072	15.913551	16.950975	20.906364	16.586868	11.95842	14.132309	8.29334	9.136471	11.0898695	10.265649	6.5262766	1.2694334	-0.55256855	-5.364563	0.5588879	4.8584213	9.82796	15.45801
¸ßË¹°×ÔëÉù´¦Àí (628).mp3	-12.116418	-10.051708	-2.5851512	0.6191268	1.8679566	-1.2602628	4.257999	3.436159	-0.34019297	-6.734804	-10.121413	-5.3161254	8.591606	4.24319	5.0974417	3.7730985	5.302005	6.5360327	18.765461	18.228832	14.038637	9.364244	11.596415	-0.18982899	9.682484	9.62244	6.75273	-2.348518	-0.51285	1.063841	-0.79313946	1.6959757	0.26461068	-10.924984	-5.041583	-1.9555064	-9.157169	3.3771687	17.722294	8.5141945	10.401066	11.905852	-3.1064205	2.8738055	1.7754962	4.056828	9.950745	14.746739	2.6017485
¸ßË¹°×ÔëÉù´¦Àí (629).mp3	13.032446	10.8102	11.215258	11.81406	7.222912	-1.3624058	12.608277	16.17786	16.631489	12.6733265	17.030497	18.241596	7.127761	15.315389	13.571371	-5.074529	-11.382481	-12.984522	8.600914	12.875248	5.622492	5.71307	4.6311293	1.3388934	4.657033	3.9124463	2.3682284	17.887108	18.033974	13.120368	16.805506	15.285543	10.501602	12.521683	15.822796	16.005829	19.18576	23.077862	23.231197	-0.9654534	-3.0392632	0.75370014	24.564249	19.853996	14.53212	23.51852	17.614597	18.238867	17.527046
¸ßË¹°×ÔëÉù´¦Àí (630).mp3	7.9253783	2.6618185	7.325418	1.5556078	3.6285763	10.043776	20.923061	21.764843	19.27729	4.1008606	2.1996343	-9.612073	-27.748457	-15.25152	-6.435505	3.4330397	6.370901	8.210813	21.173563	16.290993	3.2890997	-1.7356374	-4.7323523	-13.867732	10.975787	11.585073	14.415757	-1.0584812	-3.9511244	-5.4671803	-7.2538843	-0.22336614	-6.619111	7.5620604	12.048293	8.652409	9.78162	7.4876423	5.172904	6.83749	10.807863	10.325573	7.8210554	8.955568	10.721607	12.329466	8.735373	-6.5799937	11.267501
¸ßË¹°×ÔëÉù´¦Àí (631).mp3	-9.245642	-3.410422	-10.11435	12.943397	9.949207	5.605239	-11.16482	-11.659815	-13.44808	10.576824	6.566336	5.309489	9.357737	3.047544	-4.249707	8.49729	8.310007	3.7667737	8.582285	2.9813185	-2.4161353	14.02421	17.299477	16.937874	-6.3851275	-5.772352	-12.325456	5.4266396	3.8377876	-3.9871619	-4.215736	-7.3796425	-7.782956	-4.0869517	-0.5769112	-2.21456	9.171146	14.014479	16.882612	-7.281937	-5.9590354	-8.11667	8.382513	14.310465	11.831147	-0.26863176	-0.12515211	-5.410613	-9.336367
¸ßË¹°×ÔëÉù´¦Àí (632).mp3	0.6227354	1.5890368	1.1961176	14.813279	9.535837	-4.0878305	-5.5116153	-5.558705	-2.9500494	-14.32303	-9.184913	-8.506025	-10.947416	-8.742402	-0.75806415	3.3658714	-3.0261059	6.1763	13.884029	5.485716	8.531031	7.3513384	9.75053	9.592782	13.774623	15.718374	15.599514	20.6844	24.27699	28.786715	19.55664	16.012743	15.200514	6.4002514	11.41773	10.643095	0.6547997	5.8444014	3.9662235	-4.67538	-1.1322911	2.905694	-1.8044587	0.28920835	5.133542	0.8386811	6.472786	9.814505	10.283953
¸ßË¹°×ÔëÉù´¦Àí (633).mp3	2.100716	6.622134	3.5824792	4.4850187	9.551504	10.167632	6.478071	4.329216	2.987367	23.490335	21.334253	16.527002	7.9522076	12.983194	10.052649	10.28875	10.350533	14.3118925	13.752813	12.290305	13.058727	19.131695	16.54319	15.231161	11.622475	19.051268	24.257362	12.525441	8.248095	0.58594626	-7.449306	-8.648272	-3.442122	27.961044	20.45438	14.180265	14.779192	20.83929	28.009115	8.528831	5.2145534	11.133966	16.17944	15.441704	9.242712	16.667282	14.936729	15.363585	10.276739
¸ßË¹°×ÔëÉù´¦Àí (634).mp3	-11.873914	-10.370567	-7.32418	-10.890678	-15.32739	-18.512634	-17.494133	-14.195311	-7.191996	-13.796691	-13.37357	-16.168583	-8.582663	-7.1496153	-6.104992	-14.938335	-13.000466	-15.422655	-8.121538	-6.8889303	-9.426316	5.1463146	-1.6254946	-0.6302229	0.062208027	-1.03456	-3.3114767	-20.978407	-14.977005	-4.32162	-7.215633	-2.423493	8.339983	-7.310107	-14.39403	-27.427677	-5.353625	-7.9963655	-8.367765	2.745383	1.4370631	0.8568326	-3.743309	-2.388498	-1.6469631	-8.555424	-9.033377	-9.482759	-7.412024
¸ßË¹°×ÔëÉù´¦Àí (635).mp3	-5.2019043	-1.4684927	1.4617803	17.052864	15.763302	12.588261	10.616459	14.823785	15.819843	21.546144	19.04135	11.320342	23.82893	19.755474	20.329735	9.1325865	6.2930984	1.1273524	19.608612	23.592918	23.052952	24.171253	23.011824	20.030289	12.612987	15.490456	13.033165	8.109786	9.205372	4.0226707	4.472309	6.347557	4.338603	17.88012	17.44915	13.100534	13.307741	12.665564	6.1713734	5.0231447	11.779348	10.6189785	4.687681	8.057741	7.742833	10.479702	8.771839	3.4042969	5.8707604
¸ßË¹°×ÔëÉù´¦Àí (636).mp3	-7.021857	-5.5186086	-7.5785465	-0.03820002	-0.3320642	-1.873085	5.003287	-1.496398	-4.2306633	8.044527	0.06253207	-0.068584085	1.6170762	5.1368895	5.8070784	0.8864968	-4.0608974	-11.797331	0.05575657	-2.5785253	-4.477275	-0.3897478	3.863752	-0.2599521	-5.2591233	-5.520931	-4.4890385	-3.1275268	-9.81935	-13.50692	-4.5407076	-1.6715189	0.9583111	-4.612664	-2.1054363	1.9095695	-4.948227	-1.3414974	0.4323504	13.333134	13.186296	9.95026	2.2216592	2.5534585	7.019993	2.105884	0.09929967	-0.7084998	7.1904526
¸ßË¹°×ÔëÉù´¦Àí (637).mp3	-4.12458	3.472564	19.023651	-11.579176	-9.011963	-5.5045547	19.850246	20.057592	12.172725	-3.953278	-6.385479	-3.4253235	-12.40933	-8.587521	-10.112995	6.6581607	-3.0445418	-9.035798	-2.0124934	-4.567918	-6.5016994	5.37644	4.4059224	6.5689535	-2.0943382	-2.6234612	-1.529953	4.304723	0.26032317	0.0785639	4.1815534	-0.6556301	-7.5607514	2.7889364	0.03996551	-2.767902	9.045151	10.864474	13.870313	17.03293	15.022393	12.708078	-2.8541112	0.9650462	-0.5571114	-9.867453	-8.288283	-7.7557297	-15.66709
¸ßË¹°×ÔëÉù´¦Àí (638).mp3	11.4744835	15.27792	12.973984	17.579897	25.474796	12.221365	19.6338	22.518429	13.803213	21.73735	28.75564	29.446287	31.919556	38.618996	29.133842	13.504392	14.265968	18.071163	9.68326	17.848614	23.059746	19.496315	24.946007	31.72322	29.6806	26.189526	15.98662	10.110638	21.5522	20.5871	24.839615	27.989683	24.643167	34.849785	25.886662	15.11947	18.926098	20.30671	13.642741	10.031362	22.155277	26.846565	23.224007	16.269695	11.696472	13.753164	14.715033	11.482813	5.840711
¸ßË¹°×ÔëÉù´¦Àí (639).mp3	7.4405627	5.365938	1.9902567	-2.141174	-2.3713093	4.0558324	7.2449017	6.8200645	2.3411078	9.368895	0.42095947	4.2954807	16.495071	13.460261	17.482395	11.273212	14.118679	9.703135	6.7766857	13.930581	15.554422	-8.489172	4.7092032	1.5336907	6.7068763	9.290352	16.47371	1.6068968	-0.19386497	3.0985837	18.485249	14.496185	16.416792	21.088594	17.534496	12.076466	11.808342	16.591154	14.357127	12.019915	11.189001	8.971361	-11.106731	-6.958125	4.6800437	8.3344145	9.560891	9.132908	8.042674
¸ßË¹°×ÔëÉù´¦Àí (640).mp3	18.686977	20.388199	18.741055	9.6575775	4.452667	10.107704	2.2553644	5.9912024	11.105167	2.683299	1.4306891	9.554312	21.291409	20.356731	11.730386	11.828068	15.423267	13.406194	18.880386	15.0081415	4.784919	13.768082	24.616104	30.391201	22.314693	20.6837	17.345284	-5.058076	2.480613	6.4231763	13.582443	13.177235	10.381762	-4.745832	0.25550404	6.192938	1.0011642	11.794531	4.786765	31.670845	25.562962	15.68736	13.716383	13.635094	17.011625	8.089426	5.3544407	12.205285	21.465786
¸ßË¹°×ÔëÉù´¦Àí (641).mp3	13.850437	11.661882	7.7708445	18.141356	4.6220446	-6.9836664	18.542953	11.249755	4.0323744	7.0183535	13.66119	18.451134	8.302034	8.526373	3.079732	11.119562	13.712473	17.077814	16.11214	4.4193377	-6.16154	17.739784	19.364185	10.731892	12.050526	22.912888	18.12981	-5.281921	-6.553095	-3.279914	4.1717424	4.7705803	-5.7922764	17.469074	8.096295	4.9805593	17.844025	12.412789	1.9333346	-2.3434095	6.257288	6.7497597	-5.8620462	-10.230162	-9.4098835	8.852585	11.382459	10.412273	1.4211562
¸ßË¹°×ÔëÉù´¦Àí (642).mp3	9.761518	7.7570066	2.4844887	5.577426	9.185635	4.285011	20.348204	23.591152	22.633286	-0.9533623	5.019858	-4.3638864	1.0814608	0.07491475	-3.2623687	27.885754	30.571388	25.257378	10.620427	13.3494005	12.85632	6.3994994	-2.4153314	-10.930918	17.242031	28.588371	22.604458	6.009125	3.6477265	2.316702	5.4959435	9.90286	14.4164505	26.394667	31.933674	27.591043	-0.55240154	-0.5925739	-2.6401496	4.381341	15.720333	20.60889	12.56389	12.81567	11.03162	11.291506	9.704462	11.075727	21.786036
¸ßË¹°×ÔëÉù´¦Àí (643).mp3	-8.683533	-7.2423863	-4.924308	-13.063345	-8.470688	-1.6646509	-5.4902296	-5.2165403	4.4839396	3.4784155	9.402169	11.983463	10.209787	10.058943	10.041367	5.7034674	2.085649	7.335577	14.463114	17.594707	17.984222	0.95872766	1.0036452	-4.1012545	-2.5265114	1.2626631	8.728251	1.2698252	-2.630641	-7.6808877	-8.527529	-3.3644419	-5.9541626	9.91084	9.118193	6.7576094	-15.173839	-14.6826515	-13.564812	2.2262328	1.1781018	-2.593488	-3.2818644	-5.6316075	-3.5248747	0.10117245	5.530673	6.1024923	9.1876135
¸ßË¹°×ÔëÉù´¦Àí (644).mp3	-18.51538	-15.105542	-9.786491	-9.075407	-3.4367492	-4.387507	-23.742128	-19.767155	-16.579823	-8.26188	-6.297827	-9.003215	-1.0125372	-7.7552214	-7.1030874	14.008104	11.334312	2.072945	-2.2405617	-6.5949783	-3.958365	-20.67004	-16.380102	-12.087643	-6.7661724	-8.660543	-12.968393	-23.302452	-22.817558	-17.611769	-15.865292	-3.040794	1.230993	15.425359	3.1832	-11.112734	-4.3713403	-1.450316	-2.364494	-14.458752	-15.251555	-18.45673	-10.412317	-9.008078	-9.153144	-15.15459	-16.377365	-26.144161	2.499947
¸ßË¹°×ÔëÉù´¦Àí (645).mp3	14.988634	20.788687	19.421432	11.802964	8.270845	9.531084	17.60571	28.112572	27.904951	34.0147	31.977028	29.728466	-0.62207955	6.3011475	8.373232	28.583368	33.12075	26.882626	21.025217	18.596691	15.745647	15.763648	21.167427	22.9466	10.551768	10.63526	5.6755657	28.727234	27.740967	29.83526	7.482292	16.37735	15.268057	1.6664103	5.6832256	10.503312	9.686058	5.452235	-3.6839755	-14.755207	-10.141148	-6.5471277	-1.8432013	3.1098847	3.0410504	-17.325619	-9.220204	-6.6471453	7.5510483
¸ßË¹°×ÔëÉù´¦Àí (646).mp3	3.1435912	11.178703	10.055031	23.777115	16.050701	8.346489	9.8793335	4.006248	-2.9933276	-6.233303	-1.0463709	-3.2799459	9.679076	11.973385	4.6936226	-2.0298185	0.1355354	-6.0921783	12.043858	6.6135607	1.3156729	-9.066717	-4.3479333	-8.61643	14.910538	13.553625	1.5044645	10.48984	7.312972	5.121707	5.0421677	3.8073387	2.4339173	-0.2792341	2.2051716	0.6743692	3.9742997	5.73322	5.5361443	13.645861	14.766541	17.512222	6.189891	4.569882	1.9747126	15.978017	15.512493	6.236391	1.4543588
¸ßË¹°×ÔëÉù´¦Àí (647).mp3	5.404498	-0.15918615	-7.954006	15.650074	16.342678	11.398648	7.098104	13.7119665	14.954033	10.688107	15.606049	20.055817	6.590499	8.507826	9.952951	14.956354	11.226864	8.387674	9.767762	8.952686	12.528475	9.727612	13.315767	14.818659	6.8635745	14.084461	11.220706	4.8868465	4.9631495	7.322236	11.502373	11.798856	15.095931	10.810212	7.9421363	0.64831823	6.6064086	8.34408	5.3146257	18.554714	20.215878	20.444931	18.3593	16.784264	12.708314	7.922124	6.0895405	5.5677576	8.57135
¸ßË¹°×ÔëÉù´¦Àí (648).mp3	5.742013	5.5285892	1.7312455	-4.822082	-4.2658806	-3.9595356	16.32181	9.516247	-0.16853607	-8.077108	-5.7710266	-2.5229077	5.899654	-3.2342634	-18.057562	1.6528525	-2.5596063	-5.5823827	-1.7696801	6.1601334	8.263095	6.2615414	8.727289	12.184377	-0.3443694	3.4933224	2.765809	5.9930563	7.6146326	7.563488	-6.0212297	0.14675298	12.9963875	-6.6132374	-4.456137	-5.275571	-5.161501	-4.562544	-8.7478285	1.3034871	-4.46142	-9.76242	9.717215	18.671312	17.197216	13.420784	8.869005	3.6025045	-7.905246
¸ßË¹°×ÔëÉù´¦Àí (649).mp3	1.8572901	8.267403	10.589638	5.830753	5.9534597	3.9517674	10.662325	11.024222	13.372188	3.700054	9.14653	13.312051	4.6834993	4.647059	7.189787	5.5816216	4.3288116	9.7678585	10.185023	14.013372	19.840816	3.8729105	-0.16778028	-8.126752	17.690765	17.669292	20.258408	10.210042	8.186255	12.521139	7.8874083	7.5989604	5.4279957	-7.2876496	1.0091454	2.9377544	8.283056	8.987155	6.207132	6.5228004	-5.2894597	-18.450436	1.9054698	2.80245	4.2549872	0.92813504	0.35443938	-0.018932581	13.58062
¸ßË¹°×ÔëÉù´¦Àí (650).mp3	24.035587	21.894062	23.206846	25.54599	18.663296	13.3403845	15.767637	10.664579	7.205689	17.365635	14.805327	14.690305	14.833229	10.594986	10.727129	13.682057	11.64819	9.718534	15.106049	19.48053	12.517946	6.5033984	12.6021	7.877389	17.095156	21.701813	19.657028	11.0131855	10.276171	6.830242	17.32367	17.91241	13.927135	8.21868	11.301922	12.677823	19.033339	14.695886	8.491154	12.56788	18.289452	21.732588	8.795505	10.783737	5.50647	16.229717	14.531479	14.587299	12.570276
¸ßË¹°×ÔëÉù´¦Àí (651).mp3	15.419733	17.590218	8.10777	7.1712446	14.841855	13.233046	17.444145	16.5136	16.976088	6.8660398	16.036469	15.87938	24.356632	-2.351873	-11.164981	25.128647	28.987085	26.909966	4.937523	11.859909	19.734169	-0.7562852	4.508148	4.552374	15.537829	11.335905	7.524808	24.954674	32.8328	34.435574	20.430521	29.126635	26.207874	19.883863	28.24294	28.294727	20.619804	25.980997	28.910006	20.708134	27.473782	28.69892	40.312866	42.36569	28.74641	37.128304	24.492188	19.075565	6.7716045
¸ßË¹°×ÔëÉù´¦Àí (652).mp3	7.4903874	9.029243	6.535837	12.716151	14.793015	17.768646	26.087126	27.519657	29.295542	-8.8152275	-0.1638304	2.3594737	13.225132	13.437302	10.777187	12.998869	15.493445	11.792854	24.992668	27.791054	20.731176	32.433414	27.15991	18.401772	15.447796	19.376549	24.451784	27.582096	29.21064	27.210953	27.911903	29.369946	21.991657	5.789335	10.225864	13.961744	2.963297	11.164688	11.311538	4.4559174	-3.843534	-6.9957523	15.919017	16.4418	15.19533	26.36189	30.920582	29.39896	16.814133
¸ßË¹°×ÔëÉù´¦Àí (653).mp3	11.328651	19.055004	27.682219	24.144096	23.25605	15.312758	5.2094936	8.882159	11.677909	21.980812	20.171947	12.635687	4.9708014	15.229859	17.324886	6.9425187	17.573112	20.378708	12.946499	14.666359	13.466173	21.818611	26.53081	20.715488	18.124203	23.329456	19.2045	17.125784	16.792828	13.524996	2.332138	9.382157	13.672102	18.05931	25.422031	17.48271	25.94001	18.95284	18.36376	10.965702	10.776148	4.080818	17.090574	15.554506	10.0643015	2.7393286	2.9277925	-2.350828	5.214942
¸ßË¹°×ÔëÉù´¦Àí (654).mp3	11.814129	10.309091	8.639065	11.846098	13.08345	10.724038	7.6205006	10.545907	9.192684	11.289184	10.033205	8.794334	6.4914384	11.796429	8.854816	7.435919	10.588951	16.661114	-1.2712259	5.9275	7.8712516	20.994835	20.796349	14.973606	9.1276	0.49293134	-2.0686593	15.685903	12.818481	11.429306	19.11763	16.300991	11.871059	14.953041	20.247055	18.872993	21.767105	21.632334	17.685791	15.634445	20.19394	21.287546	20.167725	23.556244	20.984974	11.648479	9.165061	4.7266927	10.983641
¸ßË¹°×ÔëÉù´¦Àí (655).mp3	17.662664	14.513807	10.965227	-1.2164166	-0.2194432	-0.034644306	2.964064	2.9113183	-5.279583	-3.2512593	3.4387162	6.8325777	9.812846	5.9896727	-3.9382524	3.8094873	1.9897015	3.556935	-6.8754945	-7.431759	-13.990699	5.119707	4.9312496	0.52343774	-1.6061903	5.4313436	10.08815	3.2005584	3.861423	-0.7552115	4.746642	12.414215	14.035025	9.054668	13.6133585	18.276966	5.0988426	3.2149935	-2.7382717	10.309084	12.959909	7.8529925	-0.6908047	4.8399224	-1.5057877	-5.731181	4.055527	8.207359	3.389603
¸ßË¹°×ÔëÉù´¦Àí (656).mp3	-10.958689	-9.155186	-6.2762623	11.106514	9.366158	5.0957966	7.435185	4.984086	6.516872	-1.9617529	1.1984622	2.326682	-17.759113	-8.849657	-0.9763017	4.685973	3.1675267	1.1482291	8.031826	10.24077	8.152929	7.623083	8.574398	8.733181	10.645678	4.042615	5.387494	8.017355	7.8826714	8.013665	-1.0687187	0.35166502	2.8406343	4.0861883	6.421774	5.4727426	11.187395	4.405668	-3.6984754	1.4353964	3.1268425	-0.65557134	6.477325	6.7879243	5.3841996	9.934603	13.230225	9.909885	8.697084
¸ßË¹°×ÔëÉù´¦Àí (657).mp3	-3.5067186	-0.05118236	7.1276555	1.2539674	2.6449654	4.6456833	-1.293576	-2.5452378	-1.6347554	-5.420344	-2.5485668	2.2531207	-2.147584	-0.75646114	-0.8669691	-1.0965183	-10.664265	-14.588306	-0.034808397	-2.1735086	-7.6163974	-9.876743	-8.774611	-5.625825	-7.518031	-5.5970764	-4.558015	-12.130516	-6.816723	-1.3293664	4.541089	6.806609	7.8757696	2.6234818	2.490446	5.231863	1.3430941	-0.69197065	-2.6235209	11.276438	12.429304	14.5876465	5.817093	7.4498954	2.5316117	1.2426955	-1.3950278	0.117712855	0.03675878
¸ßË¹°×ÔëÉù´¦Àí (658).mp3	4.4227233	-0.48897013	6.05805	24.318687	18.27443	6.25562	13.677475	13.496381	15.192268	38.72546	30.951405	25.904236	34.057945	43.604126	42.897705	33.37095	40.35262	33.751278	36.680527	38.22502	31.016703	27.678146	36.42085	21.481903	41.155045	43.176357	30.881336	27.422283	34.82947	27.053856	32.33678	33.568535	29.954088	19.758175	26.089945	23.435617	14.382458	10.866133	2.9662275	2.212249	10.09178	12.624704	27.968885	27.636345	36.867805	37.121284	40.65234	34.94893	46.386105
¸ßË¹°×ÔëÉù´¦Àí (659).mp3	1.3075013	5.374208	1.3601173	2.5719376	3.690918	-3.8706248	-1.85656	-1.49169	2.3323355	-4.388487	-1.553784	4.5890346	-2.3372998	1.2012179	-2.157662	-2.9591436	-0.03451717	-0.3398642	6.0516076	7.611763	8.617352	2.5945864	3.382856	-2.2981195	3.5356617	1.1858385	0.6605526	4.817479	8.078696	5.3870916	2.9810886	4.536566	3.046412	22.695374	20.321285	21.361446	16.768652	14.899017	6.895801	13.9807825	15.399071	13.116728	12.109052	8.858818	8.521848	0.3619724	6.59558	7.5989165	-2.6659145
¸ßË¹°×ÔëÉù´¦Àí (660).mp3	5.6114755	6.349675	7.2723	5.824902	1.7876508	4.881453	8.070677	9.349133	1.0934482	18.661816	23.534138	14.348261	-4.290449	-2.181317	-2.2913632	6.9149947	5.1510587	-1.5842587	8.795572	9.972243	2.633112	-1.8616143	1.1103027	4.802965	3.683632	2.577324	6.425437	2.1336768	5.1765327	2.6548138	-1.1172085	-9.71536	-12.756933	16.804138	20.262781	20.79263	9.75359	10.392212	3.9521532	3.3845913	4.256268	1.9063051	-6.290491	-1.3191041	2.3465276	-0.6395711	0.80158097	-1.8504649	3.1891456
¸ßË¹°×ÔëÉù´¦Àí (661).mp3	20.032001	22.666714	15.817732	27.134586	19.398178	19.692387	9.505012	19.354889	18.335632	12.213749	19.30466	18.42743	20.178051	22.332258	20.54705	20.930382	24.33004	20.542881	25.743078	22.44666	20.518986	24.991144	23.5633	19.935791	9.71838	16.22484	21.147738	-0.060984597	11.055048	10.887367	1.7840675	7.290833	5.9140406	19.496235	18.077652	13.072967	20.730476	26.3671	21.14093	13.325363	15.355814	16.241982	22.713726	20.682812	17.82291	0.5949676	10.349114	8.985355	10.558964
¸ßË¹°×ÔëÉù´¦Àí (662).mp3	23.189062	28.491056	30.460861	21.879078	16.993786	11.4880295	15.857109	18.82367	17.379755	-0.39760792	-0.6313654	0.48205233	10.669587	15.598192	23.642902	2.9861128	4.4247217	12.182322	27.341845	24.460987	18.781712	7.78813	15.751377	18.430202	-1.4734349	1.8375869	10.972193	1.5452052	8.275916	9.249495	19.58815	18.154167	15.359668	7.8946495	5.997368	2.9768882	4.456254	0.9892323	-2.3333762	-7.5429993	-7.733901	-11.436392	2.3656788	13.129892	15.55228	22.382595	22.189384	16.039179	13.194598
¸ßË¹°×ÔëÉù´¦Àí (663).mp3	13.412508	18.251652	14.854846	-11.756613	-4.6687307	1.348866	-1.353645	-2.1602218	-0.34253436	-4.562045	-1.7343175	-5.4436073	10.859703	15.824919	17.439156	-5.750864	-2.0479257	4.754037	-1.2685198	6.805356	6.6354027	1.940088	-1.7492778	-0.583814	-1.0422521	-4.397976	0.8297917	-4.791588	-3.9304397	-6.607605	-10.237416	-14.380344	-14.243038	13.36413	7.8961926	-0.73034143	1.5673237	-4.277005	-7.424579	-17.751894	-16.73285	-5.685785	1.2436144	5.144663	12.161718	6.484516	10.751081	19.226147	-0.35500303
¸ßË¹°×ÔëÉù´¦Àí (664).mp3	3.2301044	4.7516265	-3.8126292	8.088959	7.0424976	3.545662	-8.290687	6.358834	10.397979	-0.9270563	4.0505915	3.6620307	2.9215007	4.171841	5.8818946	8.309248	7.6177797	5.1845064	0.55942374	7.435446	6.0201025	6.79749	2.58448	4.549281	10.713224	6.590458	6.585299	2.2362375	8.002707	4.220763	8.217778	15.044635	19.627907	5.6578064	9.268924	5.3525443	-2.8049407	2.8707094	3.3837607	-7.567937	-6.116683	-7.2602587	-3.6731243	-9.085669	-9.683068	5.353955	-0.8201023	-3.5523362	8.019025
¸ßË¹°×ÔëÉù´¦Àí (665).mp3	7.221957	11.43243	13.280745	-16.347454	-12.783533	-2.5475173	8.047792	4.6567526	3.5401602	7.123092	0.6708246	-0.3180506	-2.2922935	0.33841377	1.3581719	0.12684444	1.2149513	7.743886	8.291753	6.608425	1.7228991	7.4061117	10.039281	8.037828	11.670921	5.12485	1.9248078	14.426035	12.415017	16.171463	5.6536145	9.866608	19.776531	11.671158	11.192099	11.554943	-3.6639268	-4.9207478	-12.218691	-8.459055	-4.063759	-3.5710564	-3.0126529	-2.1422853	0.1051428	4.612824	3.822592	2.4850159	11.694115
¸ßË¹°×ÔëÉù´¦Àí (666).mp3	10.280214	7.1704288	4.6814756	-0.68577594	2.1148577	3.1353788	-17.760532	-33.601395	-39.246254	-13.84111	-23.75814	-15.96892	0.42517483	3.2422686	1.2522275	5.815295	13.994909	19.23996	19.99849	20.40617	10.5162735	-18.904587	-31.698147	-32.441277	-4.065882	2.0128202	4.6674976	20.146576	22.703997	8.932401	-12.399485	-12.188021	-7.2302394	-14.147702	-17.806152	-18.489016	-0.087601796	2.8718	4.782322	-6.108356	0.6859985	1.282399	1.2057197	0.41579556	0.021348596	0.12555629	-0.94437885	0.9426295	19.264198
¸ßË¹°×ÔëÉù´¦Àí (667).mp3	9.4568	14.7817135	12.044329	12.752019	8.20521	3.9532518	27.99773	28.748398	21.149742	20.44569	17.7137	15.104467	10.750189	9.776409	17.888008	3.4537764	2.9479108	2.022753	8.811142	6.2333255	2.6053405	11.725762	16.316484	12.59544	2.2787473	2.8113315	1.9429984	5.1331615	4.691846	6.5383587	19.358185	14.9980755	13.045185	17.681871	19.25589	16.086876	11.120857	17.596718	21.01609	33.546337	33.02877	36.52899	-11.217951	3.0675468	7.9303346	12.166817	8.900317	8.21865	0.033824503
¸ßË¹°×ÔëÉù´¦Àí (668).mp3	0.7301494	13.514185	22.765347	13.247269	23.30555	20.186764	20.934895	25.830345	18.029434	9.436304	5.8417506	-3.725846	18.759443	18.502254	14.23805	0.585853	1.9931338	3.9748077	13.740166	14.462715	22.214857	0.1423541	1.1946082	2.7754636	19.150341	24.12766	16.074228	-4.991235	3.0158076	2.6307185	22.671808	20.499487	11.20994	15.89727	19.033262	10.603821	9.973249	8.40269	5.2697573	7.6121254	7.567843	3.7991319	4.672182	10.586561	5.243712	2.4545193	5.220363	-0.102754354	14.453734
¸ßË¹°×ÔëÉù´¦Àí (669).mp3	12.939299	18.240055	22.848667	-6.215614	-2.8858922	4.0505733	9.972971	14.357037	13.805617	16.162758	16.850952	10.350111	15.01759	22.290447	17.996586	4.003662	8.158365	9.93919	20.449558	14.334888	7.482606	15.114258	13.9829855	12.379675	10.156639	8.182188	5.4998217	14.926538	7.853698	-3.0976539	9.016318	6.539427	11.594944	21.638134	21.775702	24.852322	4.718012	6.1996994	6.9288883	5.5343294	1.0667069	-2.2861533	6.8847656	8.328918	8.431594	10.328739	11.005768	6.2468066	5.871648
¸ßË¹°×ÔëÉù´¦Àí (670).mp3	3.6811228	5.665395	-0.8758732	6.1915164	5.522242	-1.1219276	4.5739274	9.711863	5.226144	2.2018023	3.6231132	-3.386116	1.9008505	-1.3249342	-5.838425	7.763901	6.7365627	1.1554722	-1.0542926	-3.171399	0.13901633	-10.262614	-6.1984806	4.43954	0.56112385	4.769087	2.7071178	-0.32664102	0.67615145	6.00552	0.5891754	5.367426	1.1571908	-13.218013	-6.518861	-4.353069	-2.8790884	-2.754155	-5.6644554	-2.0622673	-3.5054293	-2.4621177	-8.974888	-8.560711	-5.424818	-8.943786	-8.41759	-11.365054	-16.845572
¸ßË¹°×ÔëÉù´¦Àí (671).mp3	1.051283	-2.6692445	-3.197119	6.7847877	7.1648245	9.039341	14.375011	14.213268	7.177515	25.454079	17.430305	4.8754554	14.512196	13.651454	5.534857	1.8938755	9.615635	11.25956	11.582073	16.105019	15.513638	-3.4829855	-0.5716975	-1.0963639	10.291905	11.70758	11.849165	10.972513	6.1914163	3.1771622	-3.4620712	-1.2970377	-2.8465161	-8.824932	-2.6666188	1.6609383	-0.38037232	-1.2988174	-3.508299	-1.3671339	0.7560445	-4.30149	10.355654	13.690281	15.260804	-5.8724036	-6.682317	-7.4256597	1.6453078
¸ßË¹°×ÔëÉù´¦Àí (672).mp3	13.798197	23.584293	26.696993	4.3557158	11.569532	11.520052	-1.0233588	4.213563	-7.80219	9.1195755	9.727882	9.897631	3.9457464	10.8676195	8.552258	-10.996758	1.7899632	3.4736423	-1.8180661	5.3289695	6.574661	10.65485	11.596293	7.7743316	-8.392031	1.1688672	15.03683	-7.68431	-0.805956	-8.917759	5.775943	2.326366	-3.7032173	-2.8314607	2.9100373	1.1981559	2.3660665	6.029848	5.919647	9.601099	15.416425	13.461752	14.508791	21.69936	16.127628	3.9941907	11.710957	10.185181	-0.7333368
¸ßË¹°×ÔëÉù´¦Àí (673).mp3	20.124557	18.141632	13.183384	8.171267	7.9236307	8.039265	18.092491	13.103256	8.915123	3.252159	4.0645094	0.7805789	1.8047651	1.459412	4.345567	3.1524067	9.19185	9.804412	-1.1146827	3.7731469	7.963168	5.559037	13.400032	8.647543	14.05365	10.550348	10.043189	7.3442593	6.121982	-3.6967583	9.543652	17.298294	14.435552	-4.8961034	-0.9727417	-3.5009747	12.9022455	12.362789	10.746647	24.704428	24.74293	18.740303	3.119042	2.260156	-1.5947843	4.0414515	6.400174	3.2794592	-0.63564265
¸ßË¹°×ÔëÉù´¦Àí (674).mp3	-0.6867597	6.4635963	13.194071	-4.3772225	-4.526338	2.5653038	11.412092	14.204	13.799374	8.396159	11.226187	10.621835	19.993692	15.87425	14.471876	0.62587905	-1.679535	-1.7771459	9.706707	5.04181	5.2319736	20.528378	12.588125	7.3468523	10.11153	11.322379	4.427366	3.458015	-1.1608628	-3.6802588	14.104452	16.503761	11.940319	5.8474035	1.4326394	3.466058	5.5001445	3.7670012	-1.5044743	-2.1581783	-2.7634363	-7.1539454	4.867783	8.46551	15.973919	11.805117	12.126759	7.115756	5.35208
¸ßË¹°×ÔëÉù´¦Àí (675).mp3	8.498643	20.377909	19.347988	2.102827	7.621071	16.286667	-2.8736978	-1.003732	1.662128	8.40325	9.25169	9.836232	18.078054	19.232737	11.3645525	15.483318	18.55252	24.385376	7.1193056	9.484492	5.119862	2.939632	10.820729	6.3447266	7.732216	11.118135	17.627487	14.54006	11.649603	7.387995	24.62211	16.783611	11.219216	-0.6868097	-0.5438538	8.338177	6.356887	10.171846	15.889112	22.808306	19.057583	12.484115	7.605063	11.241001	11.442277	27.474443	20.10379	18.378937	5.9855247
¸ßË¹°×ÔëÉù´¦Àí (676).mp3	-8.042679	-2.9705226	-8.4760275	11.833683	14.255333	6.844053	-8.438131	3.5596101	10.966901	-1.4213493	-4.1584687	-6.374015	-2.8160274	1.2424783	-2.7091303	4.452617	8.540404	15.19611	9.5819845	10.546364	12.83152	2.1635196	4.6464148	5.5152884	14.986286	10.549606	8.377356	1.3787428	3.9965143	1.6318262	-14.532898	-2.873553	-2.2654135	-0.677274	2.2696905	3.950243	15.6128235	19.40732	14.527187	9.170847	6.8007984	-4.5116014	16.431332	12.865931	8.788557	12.863775	12.1570215	9.348403	7.328849
¸ßË¹°×ÔëÉù´¦Àí (677).mp3	-8.8874	-5.3141522	-10.33218	-3.1820035	4.7933536	11.055756	8.382114	15.253737	20.037304	-12.80279	-9.320526	-5.366865	5.9355774	10.699396	13.623192	-0.06476084	0.15844539	-0.30225608	5.9047728	7.863779	-0.55345535	-2.4134357	3.1936624	5.427676	9.163553	8.846193	5.3442106	11.709591	9.367412	4.736963	4.738558	6.1106725	8.110988	10.134733	9.730764	9.751709	4.563132	5.9590034	8.481319	12.73822	11.249006	14.473082	-9.5565815	-5.403597	-3.4850097	10.744928	16.441452	19.044388	-21.359962
¸ßË¹°×ÔëÉù´¦Àí (678).mp3	4.170907	8.32086	13.49997	8.694168	11.446014	12.316324	5.613572	13.959874	28.091007	13.703247	18.64276	19.631979	18.431435	18.954796	15.564856	18.885117	24.122524	21.397812	-0.10825014	-0.95258564	-4.784725	14.6315565	18.517597	18.85247	10.027307	11.191637	9.265451	10.131212	12.6834	5.512789	18.909258	19.036049	16.720133	17.264425	23.922222	18.158241	14.526228	20.35485	12.8422165	6.2169027	7.8317413	3.6174064	17.984684	14.348642	9.864681	2.8242984	4.8040686	8.321518	23.834574
¸ßË¹°×ÔëÉù´¦Àí (679).mp3	19.103283	17.41008	10.196713	29.270893	30.09288	20.729195	4.5398464	6.2688894	0.5410168	-2.6106775	1.5374166	-5.4514527	2.3232374	3.9406414	4.7303476	15.438362	11.076898	8.655347	-1.8350646	8.801185	14.897905	20.515682	20.406258	8.828886	17.666773	21.509314	16.29911	22.244274	26.2104	25.802704	26.794132	22.76683	11.621317	23.476383	26.02106	23.253485	4.688856	-1.0375365	-1.9507776	0.82484126	1.5431294	-3.1180973	11.361544	6.798608	4.1066723	5.4988346	12.912994	18.511322	18.09356
¸ßË¹°×ÔëÉù´¦Àí (680).mp3	15.506466	22.945652	21.506508	8.926323	20.025002	24.64839	21.03682	25.521236	22.55326	12.976589	17.88831	27.173119	10.665099	12.01014	15.885761	4.728099	7.4353895	10.131487	14.248879	12.989211	13.87904	18.957253	25.234634	25.916286	16.902111	22.106201	15.862028	21.933891	22.956875	22.816776	15.059364	19.277925	19.273052	29.023705	26.385769	22.916096	10.620582	22.240234	16.870527	30.878923	26.600096	16.194372	8.949709	11.16322	6.1477838	18.127232	25.0558	22.86377	31.97348
¸ßË¹°×ÔëÉù´¦Àí (681).mp3	10.781008	10.2806015	3.522751	-1.2026117	-4.2839394	-10.644136	3.570108	6.1457505	6.177877	9.541456	7.465701	9.155609	1.6321081	0.9774028	4.4136767	-9.317104	-5.8972836	-3.7779632	-16.137714	-13.558354	-15.576648	0.41452938	-4.4449368	-2.9295366	-8.556211	-8.87978	-2.5904431	-2.7404366	-8.372117	-5.27013	8.692205	-1.9438953	-6.4634285	0.7388851	3.418995	4.708176	0.48369935	0.08958101	3.2538774	-7.3828955	-0.9126735	-1.3835633	-5.291234	-2.3977237	-5.7905626	6.3354845	4.1965475	5.4110155	9.37854
¸ßË¹°×ÔëÉù´¦Àí (682).mp3	15.055243	15.4828615	15.5006695	17.447636	19.45917	12.367701	2.1398752	7.6712866	8.990502	19.191029	15.38819	8.576134	2.6234715	8.271797	10.993836	18.046385	19.281006	19.177212	5.549186	5.989176	7.7737174	15.905497	12.996439	6.0112553	26.010122	24.288029	19.59038	5.365701	8.392702	9.221956	11.22139	11.658093	3.6989875	14.50313	14.546047	11.345825	10.277021	15.225557	18.758064	6.437208	3.650456	4.1901174	11.766388	10.077416	17.850048	19.275352	21.302519	19.300114	15.602556
¸ßË¹°×ÔëÉù´¦Àí (683).mp3	7.4031296	5.557242	11.8016615	12.651206	15.884286	20.380495	6.678103	8.551754	4.8213415	3.8210855	12.526824	6.869312	4.238882	4.9995728	13.799852	5.929139	4.852232	9.215583	1.7457324	0.56466675	2.8265462	26.679485	23.365576	8.413865	13.539103	16.504272	10.321618	18.797096	21.54913	22.467522	19.382507	23.294441	18.617138	14.571463	21.814754	25.837536	17.413055	17.847431	18.79005	9.101089	6.7375035	1.5283294	9.2247505	18.642288	20.315308	29.228416	21.322104	20.27286	11.963745
¸ßË¹°×ÔëÉù´¦Àí (684).mp3	8.572087	-0.94500184	-4.6722627	3.6283443	1.3323938	3.4855359	4.0679913	3.7835298	4.2978163	15.383986	9.944498	2.999692	15.835278	10.46545	8.074611	4.0025787	5.875694	11.110043	13.12862	6.5855813	3.0959964	1.7671442	7.183589	17.571285	7.698356	4.772228	10.014114	7.737623	7.346441	7.2075014	9.654293	7.4030933	-2.5292883	15.611126	14.227377	13.684944	13.728722	11.504618	8.194366	5.1688724	12.833542	21.82733	5.714243	5.97873	8.718689	15.814047	11.868658	22.125961	1.3787373
¸ßË¹°×ÔëÉù´¦Àí (685).mp3	12.81566	13.170289	4.3581967	11.360064	15.543432	11.664082	2.4878938	14.04336	17.635574	24.927458	24.2942	16.049093	20.476505	23.297699	22.344833	17.79157	22.489067	18.660297	10.515828	13.42594	15.933444	3.6846027	10.572165	8.328632	11.441155	9.290472	7.8742075	5.5889673	10.918679	8.000387	11.401849	13.84122	12.473984	7.055792	9.229105	14.875398	5.792985	0.4696255	-0.4250637	5.7946043	3.1707053	-2.250924	2.8809333	4.434106	4.2079673	7.0249414	10.131853	5.4628787	-1.8860387
¸ßË¹°×ÔëÉù´¦Àí (686).mp3	19.4432	19.41213	14.723751	12.159985	11.288071	3.7489727	8.278242	9.415554	15.1944895	8.484121	10.5680485	17.012936	6.8806076	6.582558	11.956153	9.050091	11.55736	8.134448	0.33471072	5.2976866	6.912713	12.32898	13.903708	5.059721	3.5665336	6.7861023	4.6772223	18.40019	22.02359	25.20256	10.396259	9.350904	4.814732	7.0006156	9.4527	5.0339203	18.538357	15.8393955	10.187098	16.377825	17.826893	15.347778	8.992115	9.499114	10.56753	-15.259289	-13.246958	-9.039501	9.956538
¸ßË¹°×ÔëÉù´¦Àí (687).mp3	4.7246995	8.541853	9.753846	28.269844	29.037724	23.356548	-0.61965	4.9270077	6.8835206	17.548717	16.504614	6.9829755	9.37541	2.9592323	2.9092436	12.654541	8.366751	7.2912045	5.544936	5.9998736	0.21353233	5.9099627	4.656943	5.485038	2.811771	3.3473592	4.244868	23.126438	23.866724	21.525297	-2.1056767	0.90221334	-6.4408317	5.3104925	15.089764	7.7912354	15.823649	8.415107	3.345374	4.003643	10.03978	12.987601	9.777451	11.661945	4.881774	4.491258	6.3649654	6.8328767	14.199377
¸ßË¹°×ÔëÉù´¦Àí (688).mp3	10.923517	14.70351	8.65384	9.19558	12.154014	13.145062	4.9671125	8.351272	8.22102	7.3933873	12.278553	7.754178	7.742141	5.939344	5.078853	-3.8787098	-1.0192037	4.1256127	22.179432	24.706453	21.858547	11.481528	18.353151	22.334974	9.622292	10.868125	8.2076645	18.108368	16.11052	17.269583	16.919247	20.86973	18.00144	13.458439	8.778051	9.268299	8.348623	13.725468	11.473631	7.1690063	11.370226	5.9490547	1.7592134	9.108955	14.75747	12.508679	14.424864	4.843334	14.2648735
¸ßË¹°×ÔëÉù´¦Àí (689).mp3	-1.0650482	1.5113276	0.1309698	7.028045	7.29583	6.2889404	-9.23052	-5.5954065	-7.6812973	2.6906104	9.922611	9.948126	8.642876	14.511164	19.463085	19.759802	16.174389	14.224338	-7.858526	-2.0018086	-1.6632189	-16.274273	-5.988705	-1.3199995	4.9086285	2.8055792	0.3569259	5.939908	15.657504	12.482069	1.1741618	0.6346387	1.1831694	19.024832	23.724236	20.320284	1.9049956	0.2285167	2.3587918	3.8599856	1.5205295	1.0944974	0.91898507	1.0309627	1.6831946	1.1289222	1.4355117	0.44834623	-1.674613
¸ßË¹°×ÔëÉù´¦Àí (690).mp3	9.75904	8.714809	0.30673692	0.65814453	-5.802327	-9.2998295	-10.981928	-13.890159	-20.253231	2.6157851	-0.46320987	-4.6866827	0.004664443	1.9623474	-4.2008433	-2.3994622	-7.198449	-11.806179	1.2285655	5.3963223	2.7266607	5.7397246	3.8045108	1.201222	1.1501937	0.31076723	2.8468447	-11.977831	-4.521403	-3.3534245	-9.347746	-4.9717636	-11.292288	-11.584345	-5.457444	-8.683742	-16.958809	-9.35774	-2.8060381	-0.3441323	-5.7938538	-2.3041584	-8.253271	-3.5333166	-4.1965246	-4.0318623	-1.4801314	6.5261574	-2.25671
¸ßË¹°×ÔëÉù´¦Àí (691).mp3	1.4105377	5.8054914	5.443914	0.07353327	2.5251775	10.791357	6.807532	14.99651	22.363596	8.616175	9.871662	4.658739	3.2722058	4.67826	3.2525203	11.842251	11.904973	4.485019	2.4006343	4.5568438	0.3970238	14.318377	11.872858	14.841437	-0.019874394	4.3869967	7.834045	22.964933	17.784615	15.75137	24.848913	20.818916	15.154505	11.888582	15.699438	10.24497	10.736944	12.073202	8.622381	2.7133071	-0.45242995	-4.882195	2.0150225	9.485433	14.198761	7.2675247	5.0504885	2.9013944	4.0797377
¸ßË¹°×ÔëÉù´¦Àí (692).mp3	6.765633	8.622666	9.116234	7.620074	4.489607	6.429818	11.610283	7.806285	-2.0310779	6.562004	10.615246	12.918648	6.9241986	2.2988687	-1.5543448	15.41268	13.026645	5.7719107	17.329872	6.5794153	8.469162	17.555143	15.870574	11.956921	6.112729	3.3823476	0.2839136	1.9221637	5.8880043	6.0815287	8.18533	14.370619	13.546573	6.8568325	6.870511	0.42955512	4.2922816	12.198442	12.963925	3.0527992	-3.9087346	-5.9935827	5.890139	-1.1098734	-5.7658195	20.903036	17.987453	7.9097357	10.058932
¸ßË¹°×ÔëÉù´¦Àí (693).mp3	17.633308	16.418846	9.789444	11.165604	16.280844	22.666336	17.883919	19.520884	10.169069	14.225705	24.725931	26.997433	23.468327	25.80513	30.05186	11.943546	19.179806	20.485552	22.596563	21.30349	23.56363	16.732716	18.404305	16.775585	23.00784	29.580587	30.377642	13.125208	15.198654	17.757858	36.242065	36.12925	32.914227	30.579578	39.47921	32.711533	20.273193	25.259619	18.843967	10.927647	13.860147	9.639647	28.904541	27.41	24.529537	27.753222	26.224545	18.952805	24.998985
¸ßË¹°×ÔëÉù´¦Àí (694).mp3	0.31985363	5.462401	3.3374033	3.7043614	9.172044	8.462211	9.726923	16.031248	16.473072	14.927946	16.861473	14.859766	6.3753185	1.3798548	-0.5127801	0.12459977	3.2041914	7.3107624	4.333371	-0.26968807	-4.464907	18.554909	17.69118	11.025549	15.749542	18.38628	16.352951	5.6485863	3.055962	-0.4900505	11.698387	7.3290634	5.3053837	5.613657	5.2064295	8.047627	17.074303	21.16514	21.749964	8.042699	9.467323	9.05649	9.312206	6.5773044	6.696108	11.190168	9.135141	6.058476	0.45207167
¸ßË¹°×ÔëÉù´¦Àí (695).mp3	16.630142	14.53393	11.414078	9.774732	15.08263	12.701183	7.9339786	3.6030774	2.4192553	10.68322	12.45898	14.780153	2.2656062	3.1887188	7.642728	8.654729	19.037916	20.23372	12.297798	17.287285	17.913696	5.419463	11.902676	17.406275	23.131836	20.118687	9.879503	15.756262	17.297695	14.979971	12.637705	21.568747	27.005608	13.827021	18.47197	16.75967	7.8731585	14.985876	14.456125	13.628342	18.04708	11.537834	4.5914555	6.5699854	5.2580304	-6.0373173	4.8552017	5.542579	7.3214855
¸ßË¹°×ÔëÉù´¦Àí (696).mp3	-12.598869	-11.627434	-6.0295887	3.9326344	1.630689	-0.8441416	-11.384874	-10.025705	-5.347678	-7.4254417	-15.532509	-11.139817	-10.678535	-9.371418	-5.0799484	7.9360538	-1.8826703	-21.857433	-15.241811	-15.1499815	-16.890993	-1.253222	-1.5137734	-2.4038594	-13.11483	-11.435379	-9.41897	-18.679165	-11.685752	-4.733019	-7.9152737	-10.833999	-12.119122	-17.020834	-26.015427	-27.84153	-0.022158265	-9.044657	-10.683842	-5.3572555	-5.5584574	2.070127	-1.9227169	-8.716068	-14.038993	4.2113137	6.122451	6.847303	-3.3468285
¸ßË¹°×ÔëÉù´¦Àí (697).mp3	2.0820217	6.65028	8.986351	-9.725142	-10.534782	-6.545023	4.045554	14.025742	16.53114	-3.1457226	-1.3198078	-0.76108694	-11.775258	-12.138955	-12.072044	1.8961314	3.0187562	4.8423157	8.389171	6.54025	5.357207	0.6857779	5.7955723	4.258318	11.8807125	15.642791	14.12816	10.221251	3.1172183	1.7014542	3.4399714	9.325491	3.922513	-7.4423265	-9.292198	-4.9299793	-1.1188781	2.8723898	4.38577	-5.149106	-9.8195915	-4.214111	8.16026	4.476289	2.3516414	11.664058	16.271843	16.05552	5.1005573
¸ßË¹°×ÔëÉù´¦Àí (698).mp3	5.576134	1.1570132	-1.0478773	4.3566594	-0.13290593	-8.588246	-2.6324534	0.98869467	3.7997396	8.502651	4.2626114	1.9135368	-8.3490095	-3.3589337	-3.892169	-4.7128525	-2.5360281	-2.2122643	1.6270438	0.9846903	6.284008	-9.058203	-2.6362507	10.983553	-6.626009	-4.816966	-1.3937438	6.964094	5.149391	4.736681	-3.0890899	-4.3422093	-3.0339198	-0.7261117	-8.8061495	-7.21188	-4.8880467	-1.9079123	-3.4201064	-0.9688947	-6.4356613	-4.265869	7.464027	0.094392896	-1.549727	6.6583066	9.609729	9.609737	5.494582
¸ßË¹°×ÔëÉù´¦Àí (699).mp3	8.744603	3.3803487	-5.885663	6.860599	16.05589	13.81926	11.53496	6.22663	-0.34111726	5.141788	10.019735	12.181874	-4.470318	-1.8792814	7.9571214	8.305563	9.803706	2.793863	2.0595183	-0.67276096	-14.23476	14.225304	12.857399	10.935856	-2.7509108	-0.22552752	3.6552553	4.2214603	7.058111	2.8000362	-4.4561186	-2.0367813	-1.8332553	10.326796	8.373066	1.5447388	-8.524725	-3.9763448	-0.954336	6.6303453	8.955041	8.885271	9.948675	16.664719	22.980934	3.9505906	1.4318769	-1.319864	5.972241
¸ßË¹°×ÔëÉù´¦Àí (700).mp3	8.453434	7.273656	7.4208784	12.1999855	9.854191	11.984867	21.81153	19.712238	13.021978	15.9295845	13.902271	9.723209	11.065571	3.5352457	5.1085734	9.2248745	9.912616	18.532217	4.9479513	5.491842	8.679167	-8.571274	-9.582928	-10.576181	4.3033657	4.3339853	5.02404	9.866503	11.073616	15.857912	6.9613314	11.735472	11.6516075	16.077854	17.906086	9.61543	9.833853	5.7283673	7.313662	10.257278	14.996807	12.581388	15.130811	15.026924	13.604324	8.192743	8.933612	12.125563	6.6735106
¸ßË¹°×ÔëÉù´¦Àí (701).mp3	12.558459	5.022701	2.514107	23.75954	19.118462	14.994256	14.528826	15.82543	23.422218	4.237913	9.309342	11.797792	18.154575	18.846375	13.600792	0.53259003	10.001364	19.07719	16.351524	18.251759	21.206371	17.140488	11.920245	9.090107	9.368031	15.972708	19.167568	11.504946	5.5649405	2.8127859	2.2171688	-1.7807856	-4.545657	8.626335	4.245375	1.681495	16.776789	16.969566	8.353058	-0.15679175	3.7717757	0.17664361	3.8569188	12.41711	17.158691	9.695321	9.4893675	7.1092834	10.388779
¸ßË¹°×ÔëÉù´¦Àí (702).mp3	12.447082	8.114428	12.019043	7.2112865	5.695181	-0.35411668	3.322404	12.752371	15.4984	22.88456	8.3954935	-3.7661183	7.823463	3.0701497	8.1059	18.47911	21.37252	25.591965	30.8209	27.650408	16.996817	17.861118	7.260989	7.909088	7.0686064	7.9308567	6.0531464	44.087418	43.602837	37.21721	14.071011	22.894222	23.23006	23.675323	25.251846	22.141527	13.796246	16.851543	17.195805	0.2075327	0.86671376	4.553892	17.85492	13.776038	14.537472	11.446693	10.385047	2.0602531	-4.4718513
¸ßË¹°×ÔëÉù´¦Àí (703).mp3	12.582306	4.356063	6.939271	13.648058	11.966398	14.598095	6.756247	8.494802	-2.789366	16.512865	18.225655	21.749714	10.725376	7.6185966	4.151113	5.0749702	1.7434713	1.2467742	3.5358484	7.6894846	9.0302925	-10.734696	-4.890418	-10.484518	5.977523	-1.9964749	-5.3983264	8.322665	10.456645	11.055918	17.458517	12.801409	9.320187	2.4078631	6.6900516	10.78761	40.224518	41.476902	35.065105	19.501335	21.534487	14.703157	22.617033	30.914188	31.212223	0.043512546	6.6759853	4.5717697	25.414162
¸ßË¹°×ÔëÉù´¦Àí (704).mp3	-3.248758	-6.347064	0.6768473	11.500961	22.350315	19.088417	13.9767475	9.612883	1.5437546	18.865782	22.533817	11.907713	4.055769	4.1363125	2.3758106	1.3410877	7.277622	10.05186	9.634866	12.701464	9.407463	18.418917	13.917178	15.282017	-4.1867256	0.54235864	-0.42795354	-2.3660195	-7.0483522	-1.992263	13.268015	19.557972	21.91401	22.873224	20.026323	15.474786	-11.305572	-10.741934	-12.809109	-4.503929	-1.0808194	3.8459477	8.401729	14.568605	17.611744	10.368771	19.255383	25.217943	14.77141
¸ßË¹°×ÔëÉù´¦Àí (705).mp3	13.260302	10.856417	10.675858	10.7233715	15.361469	17.777555	14.397711	23.22425	17.122406	16.633644	19.522144	20.394594	11.391829	15.361274	12.7871065	9.117733	12.252184	8.675093	16.667398	23.427921	21.45385	10.215588	13.222148	3.203239	7.908004	5.7244854	8.1370125	12.461811	13.361746	7.053631	-3.4619608	6.1426325	2.263332	8.321761	14.020071	22.578602	10.911209	12.777201	6.89884	30.394896	23.748047	14.440243	6.368188	6.3793554	7.033574	17.663437	23.090998	22.464806	11.5328865
¸ßË¹°×ÔëÉù´¦Àí (706).mp3	-1.0210259	6.4827566	12.331358	14.515868	12.839321	11.562635	9.029516	10.777363	10.582598	9.233999	19.835735	22.34248	14.4389515	6.10613	0.203776	5.0998816	6.824663	-2.5800571	7.961211	7.8430347	10.060481	0.87056816	3.6306262	10.7458	1.0871887	-0.19486451	-4.958767	-2.000679	1.3164338	-1.2673162	12.953051	16.678402	17.88507	1.4179283	6.577716	3.876451	-2.280636	5.9076834	14.486515	9.424526	1.1234174	-4.950844	20.338345	19.011957	10.362911	25.960672	13.036629	4.4475164	-5.7213206
¸ßË¹°×ÔëÉù´¦Àí (707).mp3	5.2347174	3.2249255	1.1825544	13.746277	8.9689665	2.2766023	0.4914462	6.0718045	7.2925797	6.733679	5.0619082	4.9668036	16.297705	16.754917	21.00777	4.221278	4.649366	-4.9965286	-7.2114267	7.769062	6.052847	19.777891	21.106686	15.123402	-21.99184	-22.352322	-25.191208	7.4418583	6.395833	2.4597893	10.959215	10.362421	11.960507	21.946594	32.155876	32.168137	6.894042	9.544776	13.567147	5.0384192	10.203566	12.400753	-2.8710988	-3.31036	1.8761678	0.7967596	7.996516	4.0722404	13.315625
¸ßË¹°×ÔëÉù´¦Àí (708).mp3	10.645154	11.037307	5.649543	-9.209354	2.2951338	14.102008	3.967349	7.1922483	10.681318	13.86421	13.457296	6.998513	7.531805	0.68784946	-1.5359551	-1.4368159	0.7889762	5.568615	-7.840488	-2.5047941	-5.145299	11.4986	11.550821	9.265073	0.06440568	6.15193	12.306158	6.9678545	13.187773	15.9424515	1.1883554	2.9406414	1.2549406	3.7925792	7.30497	9.770189	12.273077	14.61754	14.24366	2.6994262	5.9544992	4.3741035	3.6796162	3.8501527	-1.950119	10.6514	9.578723	9.491605	2.5672445
¸ßË¹°×ÔëÉù´¦Àí (709).mp3	-11.573313	-13.353422	-11.703935	-21.439442	-22.942139	-21.046267	-15.297303	-19.311172	-17.396507	-22.950003	-28.753239	-31.388687	-25.531597	-18.720596	-14.826379	-19.5219	-21.385307	-18.512825	-26.18988	-22.215302	-19.030272	-13.95074	-18.23975	-28.168127	-23.67812	-24.998947	-25.502113	-27.96841	-24.930676	-19.340767	-26.9939	-27.899769	-25.964687	-16.834072	-22.706394	-26.40403	-31.445545	-28.472795	-31.038086	-9.133289	-16.48699	-24.37223	-18.194359	-19.909683	-30.821892	-9.008888	-13.757132	-25.124697	-6.603554
¸ßË¹°×ÔëÉù´¦Àí (710).mp3	-8.788703	-5.4741354	-8.5874405	4.9120216	-0.35624316	-7.5652566	3.352591	9.482689	3.3385277	-6.7147717	-2.5963988	-0.434672	14.589366	19.715519	15.801038	6.8896284	10.58827	11.245882	7.919336	10.618502	16.839058	-0.1039187	10.342495	14.302193	5.6443887	8.493251	5.1824517	17.466131	15.521967	10.485401	13.272908	8.171049	3.8581452	7.4830136	4.143734	2.4262254	-5.276399	-4.5103235	-2.1594155	6.5697823	5.002053	1.9206595	17.049427	11.595005	5.575612	0.2145915	0.9763726	-2.3841186	5.498617
¸ßË¹°×ÔëÉù´¦Àí (711).mp3	5.583514	10.741917	9.00297	1.2500885	5.900816	7.080525	-0.86936396	1.699089	-2.3627794	3.4478698	4.661108	2.6301298	8.587949	12.51865	14.098465	10.6400175	10.912045	19.280056	2.1692584	0.9914782	-0.6043669	-3.8783677	3.2793841	3.599431	-0.89932203	-0.82853603	2.654896	4.95932	8.778267	8.180071	18.814812	11.735403	4.3576765	13.220735	0.4996394	-3.1309853	-1.4057206	-0.05960893	-3.678749	0.23745842	-1.951309	-3.565356	7.6053467	13.938896	12.044189	9.321341	4.000655	-1.2892885	-2.8517518
¸ßË¹°×ÔëÉù´¦Àí (712).mp3	6.6166677	12.117016	10.844809	5.9797993	7.3106585	2.869667	-1.6593227	4.332564	15.737024	9.89533	8.191024	0.21023014	-5.383022	-0.33649427	5.213217	6.05759	6.0558558	3.1950846	-5.0793505	-8.589126	-19.22008	-19.517101	-11.121866	-15.936634	-15.645493	-11.291093	-16.992296	-14.731984	-15.199963	-20.034851	-3.7537122	2.55414	-6.765671	4.2439585	6.169451	4.8175654	16.694548	12.935069	10.718088	9.954941	10.861437	4.322513	15.392138	18.373306	10.711031	-2.7687314	4.061539	6.730663	19.776108
¸ßË¹°×ÔëÉù´¦Àí (713).mp3	2.2237444	8.757643	9.933113	4.2813673	3.5093741	8.854069	-1.0956112	1.4508398	-0.31114984	10.717015	11.546776	16.716358	15.718952	11.114849	-4.593281	-14.106939	-9.559746	-12.766538	0.18514729	-4.7205954	-12.558908	-8.26925	-9.02038	-15.655347	-4.044461	9.123231	9.943536	16.55065	18.536503	12.304964	-5.6270885	-5.0448647	-0.5072192	2.0029225	2.5393448	9.693142	14.866869	14.224967	12.032137	-0.011980265	2.7788575	0.9950882	-1.3366575	-0.854079	0.03445583	3.429146	13.632301	16.178974	-0.661045
¸ßË¹°×ÔëÉù´¦Àí (714).mp3	10.622551	12.54486	11.114479	7.249832	5.0814347	1.7943904	25.48666	18.68792	7.7371693	12.224375	15.466088	14.730832	3.9055514	11.436406	17.293476	10.827785	14.8629	12.3847885	9.915836	15.407457	14.736991	14.369436	19.803741	25.013134	16.51093	11.518231	12.637664	14.462905	16.389153	9.605137	-1.6102648	6.800992	16.52728	-1.0284953	6.380879	9.769636	9.69656	14.03791	14.302521	6.3294673	5.8233767	1.827658	4.351776	6.0713124	8.8779125	14.885853	15.319867	14.968805	-2.4640996
¸ßË¹°×ÔëÉù´¦Àí (715).mp3	-2.372471	4.273306	7.4443407	-1.1266534	-1.2432537	-1.1726563	-16.23399	-15.278242	-16.188362	-9.28289	-8.787831	-13.035771	-0.6186935	-1.9065039	-8.209423	-2.1475186	-4.3553057	-3.316732	-4.53577	-7.0236235	-8.53536	-10.869768	-6.4593706	-2.8570333	-8.365059	-8.959822	-4.9471107	-9.552632	-9.858501	-11.372576	1.2859488	0.9378283	0.3589666	-6.503976	1.1060522	1.5749352	-5.3702903	2.4113011	-0.014881372	-14.802225	-7.9688296	-9.288919	-7.6704097	-5.0145226	-4.1785502	0.41183212	-3.3358085	-8.224407	-10.210173
¸ßË¹°×ÔëÉù´¦Àí (716).mp3	4.102945	6.853398	5.834366	14.117672	11.865554	14.088421	-26.231796	-24.500053	-29.135662	-11.549427	-15.026157	-20.414656	-9.32134	-6.9511094	-7.175752	-5.62044	-0.041254774	-4.6881084	6.7044144	8.2423725	-0.2637443	-24.018448	-15.709984	-14.706802	-5.939455	3.7018414	2.0432315	1.7850286	-2.7896774	3.4661384	-17.161795	-7.289953	2.2950108	11.686802	6.601372	-7.9503236	4.7013426	-1.1496563	-9.148101	-4.14868	-6.348968	-8.458036	-12.729158	-18.126488	-21.242828	-9.281279	-9.454467	-10.717422	-19.13316
¸ßË¹°×ÔëÉù´¦Àí (717).mp3	10.469597	9.353137	8.836437	6.528355	9.816118	12.586657	14.147536	12.742458	12.398138	9.274235	23.822105	24.450033	22.300404	20.834173	10.2555485	-14.874616	-16.198301	-17.7821	30.0366	34.11537	31.9617	1.1287171	8.157189	12.829405	7.1538	6.226636	3.758378	25.102745	21.008804	21.67657	10.701233	16.221909	23.069473	3.5034478	7.9754457	4.7701397	10.927967	15.172766	11.070612	16.947472	15.620848	13.929308	15.259567	19.987171	16.775375	16.481218	19.961472	18.455336	21.965115
¸ßË¹°×ÔëÉù´¦Àí (718).mp3	-2.533981	2.2688239	3.272779	13.441187	13.766996	13.711933	2.7885447	-4.0768614	-13.621777	-6.8647614	-8.713425	-8.644487	3.6515217	1.231875	-0.3591507	-8.205401	-9.773937	-16.950054	-0.59375024	-0.4130113	-4.142649	7.5560336	11.367743	4.5788803	-3.1773448	2.4364078	7.861349	-2.8876786	-1.433212	1.550377	-0.7900522	-1.8099159	0.1956735	-3.7013288	-0.34196973	5.304826	19.285587	14.358781	8.816103	10.273542	13.952736	19.30157	11.582844	20.889244	21.177734	13.745344	11.157166	7.5626936	4.2769494
¸ßË¹°×ÔëÉù´¦Àí (719).mp3	7.1352262	4.711527	2.1743383	-10.4721775	-0.4716909	4.849494	-11.389519	-5.8884573	1.3929813	2.0572944	1.4462231	7.3053427	-10.019928	-7.6967983	-11.532753	2.9107628	8.49093	10.469456	15.498245	12.870276	2.052844	0.31121078	0.8611903	2.5082808	-3.2550678	-1.0828379	4.72132	-5.4869204	-6.2648687	-7.610669	-2.5467794	-1.5252731	-8.896559	-2.1627533	5.394892	1.2896776	8.638736	9.646349	7.742507	-6.2683115	-4.006707	2.556583	-6.6584787	-5.4422135	1.53513	10.98246	3.9893515	3.4030278	10.839485
¸ßË¹°×ÔëÉù´¦Àí (720).mp3	-11.966822	-0.26483262	0.4325578	-4.143037	-0.7430805	3.8666263	-2.9380634	-1.9592707	-3.3518467	-1.3386654	6.588541	6.7611113	-0.1588059	1.6362996	-4.534025	3.209291	2.7839365	10.681295	-2.4174232	0.95823646	5.563872	-4.310484	-1.4671156	-2.854486	3.5400393	-0.75874186	-0.57401407	5.4446435	5.364196	4.5070834	6.1530204	-0.07847071	-2.7249775	0.97407395	4.9746075	7.8233085	1.0079731	1.7383747	-2.9186578	-4.018774	-5.614166	-0.59250647	-0.2965275	-3.9124422	-5.220355	3.1146421	-2.32372	-6.282892	-0.97902304
¸ßË¹°×ÔëÉù´¦Àí (721).mp3	-1.8066913	-0.5610627	3.3537593	0.36322623	10.698439	12.87517	12.956026	17.287415	15.767751	6.9717293	12.570899	12.067486	8.240408	15.042849	6.084325	10.735333	10.4174595	14.046839	16.856672	13.410292	13.729126	13.143862	15.859037	12.677918	27.317764	19.717379	18.338335	4.1022663	5.6537247	6.6504974	8.533365	8.575307	10.2833605	14.736416	15.266213	13.517685	5.995864	12.991041	15.007901	12.160433	18.307579	9.112172	0.9328662	5.166127	9.97108	20.063917	22.518505	24.206375	7.5865297
¸ßË¹°×ÔëÉù´¦Àí (722).mp3	-4.751486	-0.21495458	-0.108531	-11.065479	-11.171963	-6.694516	-9.5933275	-12.6779785	-15.484945	-13.339234	-15.462225	-11.909355	-19.841774	-18.338636	-15.401009	-18.34408	-18.557035	-14.862305	-7.9772363	-5.3396497	-6.306528	25.353046	18.742546	12.401433	11.472278	14.969334	18.30418	12.422583	10.133071	3.0337625	-5.752553	-9.900606	-5.1909013	-15.522058	-16.612623	-13.339607	7.8165207	11.880106	6.379239	-18.853714	-17.6459	-17.907722	-12.518425	-11.21133	-12.17293	-7.723785	-7.276676	-10.526779	-4.160578
¸ßË¹°×ÔëÉù´¦Àí (723).mp3	-9.262978	-3.0102806	1.248854	-2.6554573	-0.889784	-1.8016809	12.845959	-2.5431728	1.40255	21.026257	14.713575	9.293575	1.1121103	-4.724039	-9.634848	-4.26894	-5.162054	1.4357803	4.1030574	8.4884205	17.60261	20.048416	26.269863	25.588459	2.0389194	3.453272	10.25748	-4.306073	-5.582761	-12.889986	-2.6246586	-0.75368667	-0.40404218	-9.623759	-11.167701	-18.76696	9.100384	14.146992	22.24985	2.1951797	-0.3100745	-5.277362	1.6307348	2.7762594	0.02466476	13.543337	6.9639125	-5.2515125	23.964249
¸ßË¹°×ÔëÉù´¦Àí (724).mp3	-33.34305	-32.36754	-30.722895	-29.945356	-27.974081	-20.46812	-11.03034	-14.755686	-14.682033	-10.900934	-22.39721	-23.12633	-33.023666	-31.932331	-22.740444	-6.5529485	-6.356453	-5.985488	-12.304474	-21.730888	-16.901419	-11.266731	-11.792343	-15.053818	-22.346085	-20.726444	-12.109678	1.7153373	-3.2466617	-7.6788692	5.3093805	-3.0213828	-8.056046	7.175042	10.244409	17.528877	15.471213	14.813684	12.538731	26.111418	24.236206	19.529785	1.29178	3.4406946	1.3478969	-9.484819	-18.813524	-18.25597	6.9743204
¸ßË¹°×ÔëÉù´¦Àí (725).mp3	13.023237	9.258322	0.8497765	11.687154	11.172203	15.044215	12.000794	14.834652	11.724314	16.952414	21.770275	22.0354	11.939194	13.914015	18.53759	2.0758483	7.2812357	6.1730046	12.977317	8.532705	7.3275733	16.686443	16.667011	14.232894	6.2376847	12.940563	21.603333	8.422452	7.0641184	10.203838	14.918053	20.77079	25.616783	15.840611	10.2617445	12.685207	10.723017	8.5968895	7.9264655	7.8935623	7.2682786	11.316966	9.240505	9.670305	8.13109	11.913305	8.394485	7.446541	3.2029474
¸ßË¹°×ÔëÉù´¦Àí (726).mp3	5.0370765	5.722032	-0.73731035	3.1102657	3.9987848	2.6340246	7.2733946	3.645163	4.9402833	0.96941626	3.4765487	2.6996841	12.5714655	13.489887	15.731454	-5.53374	-3.274704	0.80622756	3.314942	7.3680115	2.9923398	4.0195403	4.2862086	0.72278047	-0.3433581	2.8598793	5.4954967	-9.76951	-8.575584	-11.280441	1.5408316	0.56542116	0.5336882	-2.148814	-4.817689	0.32849473	-1.0077877	-5.342886	-5.6859303	-1.564969	-5.2296715	-6.26937	-1.1008008	-0.10375625	-1.6817905	-5.8475513	-2.9149947	6.638053	-6.7619133
¸ßË¹°×ÔëÉù´¦Àí (727).mp3	2.4829054	5.342347	4.6524944	4.210738	0.86337197	-5.7759013	4.1139565	2.722427	1.4271729	-10.499955	-7.3521633	-6.0413713	-8.840693	-4.5530157	-6.046671	3.4090111	3.2086287	-3.1809206	4.796609	7.8489056	5.718004	-6.128967	-1.9942665	2.5179298	1.0007046	0.41285568	-1.9830303	-6.3314896	-6.257739	-8.078958	2.018489	2.903595	6.1731987	4.0594583	5.2632227	-2.395199	1.1175815	0.8016838	6.278187	-4.3314185	-2.2722378	0.007666618	-3.262217	-3.9559941	-6.701949	-1.7297484	-1.4591774	-7.2358093	-6.7298
¸ßË¹°×ÔëÉù´¦Àí (728).mp3	14.157108	24.488064	26.65843	17.168312	21.523907	16.696072	11.710172	18.600348	24.476162	20.604298	19.927845	20.134445	9.079286	10.628765	7.5884175	14.722826	14.886076	15.288874	2.5894084	10.58114	15.4689045	28.190634	28.111542	27.640728	17.797123	23.725025	27.936937	19.308855	15.099081	14.530852	18.969719	17.12603	21.32256	11.019018	8.863656	6.8894477	17.74884	20.863132	25.333593	8.606924	2.9563532	0.44869477	-6.1358824	-1.8348153	-5.822835	2.9623182	9.143284	1.4961867	-0.15697336
¸ßË¹°×ÔëÉù´¦Àí (729).mp3	20.89544	21.623205	17.53682	11.281673	16.678139	14.025271	33.936035	31.162693	18.597866	21.99194	23.793077	22.29958	19.939556	15.483984	15.32289	35.375195	32.951286	26.709412	22.227379	28.681633	27.444668	10.039309	23.005638	30.107002	32.69125	32.94794	28.668476	19.747358	20.328228	13.402149	31.064116	32.783157	29.3516	28.6791	29.789433	24.178974	26.742666	34.28299	34.618294	21.197231	27.713997	32.312057	25.357006	26.062403	23.950565	28.134329	24.280201	16.740917	22.85767
¸ßË¹°×ÔëÉù´¦Àí (730).mp3	1.8460103	1.275662	-2.0164673	2.2605622	1.3974241	1.7348738	-3.6060362	-3.924096	-7.620176	-4.9385853	-4.207774	-2.8355331	-12.186613	-8.795489	-18.113863	-2.4556155	-3.404223	-1.9425663	-5.7549887	-5.315216	-5.5341797	-9.770784	-8.208071	-5.5802507	-9.32674	-7.709094	-4.6628675	2.295319	0.4248284	-5.6970882	-10.892813	-4.802142	-3.0169787	-0.39687377	1.228037	-1.3911904	3.580702	1.3761028	11.692528	-7.252635	-10.299965	-5.6810503	-5.768036	-3.3684273	-4.4828854	-2.092426	-3.4125657	-6.633209	-15.954216
¸ßË¹°×ÔëÉù´¦Àí (731).mp3	8.6770525	9.020756	14.190107	9.688133	11.865942	15.421291	-2.4867792	0.3547878	0.20031378	2.0709283	10.656902	15.752068	10.74951	9.272332	4.4295435	-3.7762785	-1.8175929	-3.794701	4.6062207	8.830351	12.556128	8.744368	13.730974	12.313661	6.704925	4.712322	7.613557	-2.7122376	-7.5852265	-6.021675	3.8537626	6.442753	3.6228423	-11.244572	-10.906699	-10.961775	7.684103	12.117767	8.194429	7.3342094	11.5980835	11.989073	-0.6756118	4.601386	9.487521	0.8965192	1.5293782	-2.8078768	4.7485204
¸ßË¹°×ÔëÉù´¦Àí (732).mp3	8.1403885	5.3548155	7.071601	9.251898	8.817499	12.384588	13.394956	6.7352853	3.5939274	0.4808904	-6.1132574	-10.389587	6.7133064	4.5399384	-0.7742752	3.4977582	3.7627182	-1.4060887	9.278271	10.360167	14.839491	18.161777	18.128023	17.746647	10.791351	13.436428	9.760784	1.2325258	5.0177236	3.3821793	9.36001	8.025093	7.1349373	10.807945	9.264646	6.7733994	-9.719644	-9.89222	-11.620134	0.27982694	7.0022182	5.178538	18.815498	19.027287	15.355839	0.38328883	4.851966	7.930537	4.350789
¸ßË¹°×ÔëÉù´¦Àí (733).mp3	7.834404	2.119013	0.055701353	-8.1105175	-4.1732903	-0.8431072	-6.0950136	-7.396736	-3.193316	8.485941	3.827541	3.6822944	-5.5379944	-4.780003	-3.8002758	-15.977973	-16.650414	-7.1690836	-0.25618184	-5.232092	-5.3843384	11.379386	10.723173	17.510689	-8.963711	-11.653946	-16.325287	-25.484138	-28.320995	-27.315016	-7.116707	2.0446303	4.3893213	7.8848653	5.8059564	8.715984	-17.148632	-9.5417	-9.409437	-9.058964	-9.802572	-10.711693	-2.0224624	-2.6954021	-6.4964943	1.6321884	-0.48921946	-0.998266	-0.054489285
¸ßË¹°×ÔëÉù´¦Àí (734).mp3	19.678999	23.947184	29.565838	12.404486	18.93357	19.39313	20.934982	25.979881	36.61839	12.591751	27.868824	29.681583	14.2740555	16.06411	14.292557	18.197786	20.746325	16.693487	15.926567	16.948412	15.027861	18.732992	18.404716	17.855253	12.478753	16.65704	20.396927	4.139598	7.4067144	2.930086	19.85571	14.827616	15.428595	18.206722	22.276321	20.444483	8.354272	6.6316595	5.7506638	40.063774	29.319206	22.30251	23.14014	25.052437	30.87992	27.980957	37.00412	33.770958	12.184511
¸ßË¹°×ÔëÉù´¦Àí (735).mp3	7.816469	2.8195233	-3.3668733	-4.566035	8.69596	9.791132	7.6912746	11.68006	11.611584	5.907568	9.37325	7.431731	12.537072	13.852642	14.562391	10.82674	11.916285	12.633965	11.043827	9.960176	14.709004	13.631111	13.508278	6.18717	-6.8488197	-0.7734499	-4.169482	10.938837	10.428448	5.2261977	22.470158	22.706337	17.216152	3.919395	9.599075	14.724339	2.3655114	11.68664	19.811981	6.7021284	5.049143	4.707951	1.6777264	6.2875633	16.310087	21.868538	18.612244	15.713568	12.924601
¸ßË¹°×ÔëÉù´¦Àí (736).mp3	12.921282	14.936295	15.264836	9.711771	8.321612	6.2440104	5.395357	9.040543	2.1568139	8.166014	10.201958	11.90212	2.7527034	7.4109335	5.6429443	3.2954555	2.2214034	1.3294522	2.7803917	-0.8149895	3.8958883	-6.3193045	-0.9829896	-4.883898	-10.348652	0.060780764	3.788243	14.341809	18.756786	19.50137	0.4230579	2.1493948	2.5269337	-1.6602814	3.4071803	0.66475487	4.925409	7.8297777	3.0966492	-9.564363	-1.265074	3.2418973	-1.4259944	9.360485	8.4949665	3.3404267	3.756601	-9.182262	-6.4945574
¸ßË¹°×ÔëÉù´¦Àí (737).mp3	19.419727	18.091846	21.267921	14.944537	7.0877438	7.9859085	-3.441774	1.9016013	-1.9680707	6.6760845	7.1376452	4.3531084	-4.053601	-2.4174836	-4.479268	7.2101703	5.7670994	-1.1845858	17.604408	13.391193	3.800209	4.6001277	4.725872	11.208101	10.556914	13.448939	7.631457	18.189732	13.249078	3.8335676	-8.526178	-3.641018	-0.061881512	2.2292316	7.98868	14.484022	9.624503	6.6884727	0.6883416	-1.4367583	9.667349	15.307572	13.164629	15.984785	14.928072	7.4758177	8.536625	4.6203556	8.125689
¸ßË¹°×ÔëÉù´¦Àí (738).mp3	-6.989	-7.755625	-8.685532	1.9490287	-3.191497	-4.431879	2.7458558	1.847022	0.6966423	3.5721927	7.005954	3.2786303	-11.850828	-4.9520845	0.66239536	-7.8492603	-11.059088	-9.259553	1.2223963	4.3491616	5.2920685	13.656236	16.381767	14.882333	6.7631445	3.7950819	3.7092204	-4.5828533	-8.259251	-3.6165762	28.309341	30.510242	35.91394	13.759337	16.834232	13.413733	9.114897	14.331046	13.609001	-1.4973576	1.5941448	1.9424287	6.4393387	5.527343	3.8255439	10.00643	14.83543	27.090246	-3.854936
¸ßË¹°×ÔëÉù´¦Àí (739).mp3	6.633973	6.1338778	2.9451768	10.733292	8.447224	2.897318	24.865051	20.41764	13.749103	8.996803	12.426756	19.08512	7.5042377	3.0521588	5.828264	2.1995537	1.759194	5.639945	7.279545	9.572731	7.034255	4.902625	6.9398184	14.646046	2.7716756	7.7068343	15.717687	-1.5227418	1.230768	3.7569704	21.64867	21.163204	19.133879	3.0268593	4.6542172	11.541227	6.580951	7.4758697	7.929593	7.6189055	4.949564	6.1873193	6.2286797	10.045636	14.676424	9.021867	6.9471655	5.0632477	8.458969
¸ßË¹°×ÔëÉù´¦Àí (740).mp3	17.512426	16.058296	14.588693	19.581047	14.723581	5.6823697	20.115305	21.597866	24.956196	5.250063	13.480951	12.830259	30.710598	22.772747	9.795868	20.497492	14.38101	11.359403	15.966787	11.1527815	3.7284665	8.41584	9.572796	7.5479774	23.09374	20.657257	20.990166	22.810875	21.956497	18.358908	1.689141	6.1563544	-1.3640319	7.283593	9.910294	10.342322	7.9817886	14.22373	19.783594	18.051437	21.559761	18.334488	-10.559414	-0.8960953	5.3279114	9.0108	7.39738	2.9100974	9.9021225
¸ßË¹°×ÔëÉù´¦Àí (741).mp3	21.110157	14.4170475	14.988208	3.406546	4.4979963	3.371297	11.46833	11.292979	1.7761184	1.8595333	3.011808	1.0790905	14.132928	18.536789	11.241935	9.876385	6.0069036	2.2930317	-2.3672588	6.260195	5.9106007	2.1465263	9.679993	7.5240626	6.0554867	6.3913484	7.7737846	5.6922874	6.4789715	7.7302136	11.17276	7.4414244	4.986457	7.0256176	7.0664263	3.7171974	4.8080683	4.886363	6.1063213	4.295229	8.319819	5.056512	20.354559	19.300777	21.256199	13.869484	20.8265	16.384895	15.7659645
¸ßË¹°×ÔëÉù´¦Àí (742).mp3	13.004215	14.864571	23.362799	11.618433	13.178299	16.233795	15.574616	15.728996	13.372618	9.948679	16.069775	18.312477	34.317245	32.180664	25.201204	19.88762	26.952904	27.48264	-0.013200223	1.8364612	1.2522118	18.453495	21.662642	23.571758	-5.954481	-0.23937589	-3.2058387	35.004974	30.17292	15.82484	14.110451	22.26088	16.126945	17.431267	11.7936735	10.7939205	8.730114	21.342016	28.446247	16.704271	17.278683	12.433891	4.3672256	8.299635	10.607557	11.593672	16.417837	16.503914	12.4113865
¸ßË¹°×ÔëÉù´¦Àí (743).mp3	18.590633	12.952881	9.961487	19.507858	23.303314	23.297062	17.803486	26.117119	25.598335	11.975334	19.972076	17.204197	15.065708	20.399277	18.651146	0.59720504	10.677084	15.419366	20.577366	13.808592	7.8550596	9.243981	1.88984	-0.28963834	13.221879	20.310942	25.910826	18.762934	17.682285	14.801247	17.756	22.424831	30.844185	10.336504	17.819666	13.909859	12.493126	16.590412	10.066143	20.133335	17.087612	9.082834	16.486805	6.3132267	2.2780566	1.8429852	8.779682	15.038236	-2.4330368
¸ßË¹°×ÔëÉù´¦Àí (744).mp3	25.592556	22.2042	12.836313	23.786234	27.869564	27.449415	9.533668	14.226349	21.503374	13.998388	16.530907	13.245087	13.361086	14.701069	15.293852	10.146777	16.090595	21.300552	11.517981	10.523981	5.5955353	15.830296	18.208443	18.890522	-3.1601055	-2.6920161	-0.3558178	15.015556	12.5695095	17.587574	4.848524	3.120295	-4.3306	11.8868685	12.442386	5.1336365	8.337128	10.808733	10.615974	16.969824	15.214093	7.8572598	17.538889	18.64013	17.334217	15.7868	19.402508	18.71137	10.451391
2	12.041405	-2.8759453	-1.8746985	0.049706697	4.7513595	0.00802962	-13.033413	-3.6849797	5.3688407	-4.5588202	19.395597	14.067623	25.741158	14.205396	14.260243	9.983594	8.02296	21.89408	13.380676	8.725491	17.775267	-1.8405508	8.452504	1.9204165	7.9496818	10.249477	18.037466	19.669434	9.463228	0.1524555	2.5960948	21.438248	10.181216	17.914055	3.4548218	5.4132876	-3.8166192	15.838097	4.9609647	21.059332	3.147379	4.7026157	-0.6128407	9.699	-0.2465051	9.275768	7.9921627	-3.602515	14.97393
3	12.365532	13.267887	22.103653	9.069081	13.552432	11.058086	23.56367	23.319473	14.88781	14.408737	9.891376	15.223023	28.356062	21.608114	20.072361	13.513906	12.821263	20.310034	8.781005	13.15751	17.169247	12.8697	15.492772	9.133445	6.5997243	20.863792	20.017847	19.585169	16.997223	11.43333	14.791091	21.635645	14.474713	17.999561	7.093866	15.221367	15.302578	15.404492	8.947278	14.8743925	21.607195	13.858295	14.20004	17.007582	12.240986	18.257437	17.860174	26.17623	15.689686
4	1.9489322	-4.4961305	2.3584669	-2.8010213	2.5154736	6.46286	11.936755	6.5319023	-13.407806	-8.179772	-11.923207	-0.008040746	-2.0391252	11.090543	-9.642989	5.2758536	13.915619	8.440671	2.5697145	-6.0806327	3.1670864	2.6333175	-6.1629395	-9.502786	2.723344	-1.7797681	-2.9479349	1.3065434	-0.40234375	1.134466	0.046258766	-15.802684	6.3955398	-3.6420429	-12.538877	-2.5076983	-7.5114923	11.453922	21.401268	10.405598	14.200503	10.1261835	30.820974	-0.42435756	0.93266106	10.744392	-8.405789	11.13704	9.754512
5	10.965682	10.720666	5.815496	25.277245	-0.04882137	14.975028	1.1344968	4.823956	2.2738245	25.784002	1.0796777	18.402136	26.01325	-0.25898585	8.644999	8.77196	9.509875	17.3932	1.4471251	6.309091	15.670663	17.769402	39.70921	5.941356	-1.4071585	10.670621	-2.056619	11.537314	16.175945	37.244938	36.31175	9.512161	0.38543653	4.921329	-4.0991683	24.488913	0.12757762	2.7734654	16.386713	8.978756	8.962495	14.309806	5.688418	30.69834	6.689611	0.016795874	-6.807594	-0.67452127	6.4531407
7	13.14416	5.9858575	11.684133	6.3945923	-1.5234507	6.8059945	3.5354347	14.824094	11.684735	14.266105	11.836632	9.808675	6.8419957	5.307915	14.768626	12.815941	7.5472436	6.487078	12.798965	13.398124	10.767777	12.574588	15.219227	9.268837	10.542963	11.590217	10.788005	5.185824	6.7725677	-1.8092397	11.769909	15.365897	10.413032	0.24134254	14.604623	8.739209	12.081073	6.002447	14.224331	15.566978	13.170968	8.354497	1.8174663	10.523171	14.271106	8.066468	7.17066	16.779646	8.520238
8	1.1594944	27.669348	6.4899793	-5.276916	6.6869226	10.969445	-1.0480543	5.734675	11.822209	23.464426	7.529693	12.320469	30.652002	-4.7722898	9.871287	26.08613	2.9602954	9.929854	7.0823746	-9.60201	25.549927	13.187652	-1.9472429	15.104573	12.237473	-12.9812155	17.74866	11.706787	-3.6960309	26.659761	-5.2790713	21.799942	12.46788	3.915632	3.7486246	32.39031	-6.059654	5.451347	3.6353712	9.498879	10.921908	6.6734424	21.749685	7.305702	4.005634	8.218306	6.45923	5.145725	10.876842
10	-7.764178	1.98373	3.3645878	23.504187	6.1486955	22.454926	4.618389	4.188706	10.887211	5.5281315	22.251253	4.66606	15.976425	-0.86470604	4.870191	8.671523	-5.926039	-4.18922	-7.7215447	5.801419	-8.206851	2.926554	-6.153025	-0.07504781	-2.3087845	18.30984	6.994869	2.4087498	10.037963	4.785679	22.583694	12.471878	-7.0323577	13.577327	2.041473	17.399576	6.604557	27.12852	19.884764	17.94041	20.111513	8.185216	17.651823	-0.34714174	9.301162	5.165044	5.5807133	-10.161055	5.002453
12	-15.915227	2.8137438	7.630033	-5.6044946	21.522697	-0.6885471	-5.434129	-0.38783154	10.16235	4.3194757	3.1061344	10.277111	17.226622	18.287237	18.70868	26.361814	9.60451	6.0054984	17.01695	15.943822	4.319229	8.149844	0.283439	14.68809	-2.3348536	10.862506	7.575638	24.788626	3.5065176	7.680474	-1.6907915	17.37124	10.933094	12.992924	1.8714184	-15.989207	-20.938559	8.076755	-2.6116176	6.3741717	-12.963328	6.2945085	0.3868192	-8.338622	5.0856986	2.8038723	-9.299954	-4.9915075	4.748692
13	19.22746	12.258872	4.729422	18.807234	16.431618	24.379282	12.768521	32.122143	22.652023	-2.215483	36.29948	25.103699	13.156299	20.399355	27.893904	12.8036585	8.477967	9.343373	16.789095	27.185286	14.590632	14.962396	22.377237	10.189061	14.5306425	7.758678	9.665216	27.143095	18.040686	7.42411	29.013803	26.7497	11.208061	9.862135	0.8629556	10.6575	12.390095	9.735901	19.457842	11.122005	17.097235	41.234726	9.568148	22.658182	25.17775	23.900969	16.777033	19.947807	15.193318
17	8.173229	14.811402	10.127329	-11.813198	19.800535	1.4277744	1.4117268	3.1559372	10.3869505	18.90872	23.112654	14.095933	11.385021	15.501946	13.898734	-12.311324	0.059526682	22.004189	-4.096434	8.042018	3.1816804	12.133208	17.203598	22.145346	12.96265	19.069576	18.852798	4.1900363	22.872911	7.0677667	16.645657	-3.5148726	11.583295	13.190511	26.687775	4.106734	15.236449	12.36926	11.291856	9.312067	20.62468	16.035994	14.693212	13.385903	1.5252978	17.339277	15.613506	13.67265	12.505791
18	-5.93059	12.970524	-3.3261344	21.012278	1.8840786	-10.813473	11.353905	16.83372	1.376471	3.1744814	2.6019897	26.11586	19.71512	7.8908615	18.123505	13.926197	16.882961	10.635594	14.454486	9.608813	6.536499	9.864597	3.9086132	24.443502	8.7387495	13.140717	-7.0966125	16.260431	9.120751	3.400489	6.990837	16.81585	10.491039	9.952784	11.511691	6.9776993	10.083755	13.50499	13.256162	11.686122	14.57608	5.254863	6.657612	10.9443865	6.817779	9.3077965	12.153493	5.365106	1.788046
19	12.124997	13.283599	15.979694	12.868257	20.94975	8.474274	16.221869	12.876129	15.242116	9.715409	17.104197	8.801202	13.047166	14.052353	22.854431	22.860184	19.988865	10.593642	12.759026	10.109487	11.239537	10.029203	7.6606464	8.696579	8.715615	20.464891	2.5350702	16.538208	8.773093	19.980593	21.165972	17.180422	16.254028	0.60795087	-0.21313763	2.7170238	6.8959846	-4.062062	12.92804	28.246841	16.502684	18.354773	22.165712	23.223373	21.2282	16.749779	19.64842	15.52875	25.600266
20	-3.2270525	-3.1684208	26.453318	4.86172	35.038563	25.230406	17.295912	17.808493	19.668932	7.1769156	13.241978	11.086456	8.535478	35.71549	-4.6943393	8.003797	-0.2690506	13.380464	15.867808	24.255056	7.2348657	25.990076	30.151323	-9.384758	-0.5505924	21.886696	14.11583	17.447275	15.896955	-13.472496	15.837735	20.251228	30.040808	-12.355099	32.665314	28.581991	1.1546715	-9.926831	-10.363236	17.107954	17.21244	27.15831	-3.570536	-3.7237766	20.682878	25.55548	14.482583	8.167052	-0.37822595
21	14.457631	4.5948734	0.9715635	7.8358593	3.5830777	9.290059	15.331891	0.11522611	4.379469	14.938797	18.458351	6.0808625	11.766725	-1.863283	-0.52485687	12.050069	11.637876	9.949168	24.956251	15.132793	2.1213677	0.8773244	14.860954	21.742165	11.323959	14.248548	-5.4987884	12.928325	-1.7681499	14.521969	10.974797	24.205019	14.251503	20.691032	25.686905	9.303689	15.439815	15.974914	23.394386	8.950367	10.293287	5.829265	6.285582	0.3907598	10.727844	21.94398	8.884081	12.127749	13.780083
22	0.491925	23.079191	2.439576	10.477159	3.083563	-2.9557703	2.965892	14.730725	-6.9527326	11.065454	-1.1246014	25.859003	6.7872853	9.965724	5.779773	7.808336	6.863152	15.878871	4.7229476	12.874265	-2.692854	5.444555	8.621985	-11.938172	6.6770763	0.9505105	6.6883407	10.224484	18.40077	12.727206	5.2326303	7.1571183	16.197521	11.916831	23.3379	3.7032063	6.8001747	4.01	13.788613	21.06973	12.206536	1.7271255	13.363887	15.231434	9.166565	7.0861583	15.379192	3.516943	6.355701
24	7.579757	-2.5958183	7.541153	0.5647418	18.7928	14.897052	5.149957	13.011094	-2.8070743	10.664351	14.593742	13.647308	10.375964	14.363126	13.351368	14.675515	14.862628	8.285381	3.150952	8.833637	8.312085	6.18465	-5.24412	1.9627881	7.520972	-3.828406	4.704985	-4.3935986	19.970762	23.137802	1.4523335	14.852779	4.664	4.0756826	8.767673	20.174643	10.037323	7.754541	24.603865	13.402722	21.364359	14.166308	1.6783527	-21.687147	-0.9116001	5.6947246	-1.1253117	-1.3381239	7.125424
25	21.660635	27.801096	26.298044	28.092253	17.298212	16.72463	12.023538	12.915647	14.521308	15.664039	31.880524	13.215073	26.41974	29.138472	22.811193	22.483566	39.66304	23.373634	3.6276748	8.132743	20.909182	6.1529083	29.351746	20.053608	21.459494	22.008265	17.10852	22.009394	11.327537	22.684717	-5.371858	20.880987	31.962454	19.134768	11.88593	22.509542	19.134275	6.182038	22.870842	21.900843	-5.794603	14.033291	19.813505	28.72612	16.202322	18.561863	19.270714	26.050264	17.09954
31	1.6197804	6.006496	15.074937	14.703643	0.49519	7.5754666	-5.039037	10.915699	8.573095	4.7128015	31.256302	16.170393	13.94783	12.987596	12.261882	-0.41480637	26.668549	12.51022	18.562365	13.602336	3.0509274	30.861841	-6.255503	20.400736	-3.0499563	16.276522	7.4436326	2.6136568	12.011967	28.063019	29.628418	7.6844068	6.0029316	9.698672	40.755756	5.954027	37.773483	22.31188	15.512917	24.221268	4.7023163	12.739806	32.72687	22.83181	34.177715	28.098015	11.118656	26.6447	31.27297
32	7.6016955	-6.234455	-2.216254	6.087991	15.557651	1.0685505	10.487389	-10.322705	7.538126	14.722257	10.469186	-0.50439066	-0.3668795	5.616131	2.6923144	13.284713	16.367521	5.875439	7.625503	10.048585	4.9963756	-15.063077	-6.360483	-0.26887178	-2.1491926	1.7633637	0.09703461	1.5945665	-6.6613116	12.491173	11.9278755	2.277979	8.103868	-9.940942	3.538184	-3.3993719	3.636886	3.7203684	6.7455406	15.366936	8.540647	-12.044597	11.431281	10.771497	6.603378	15.079311	10.075341	12.130334	0.37137666
35	3.507943	3.247306	-9.151071	15.694501	-2.2535343	5.9211617	-1.1377357	18.649216	1.6000843	-0.86257285	24.956314	10.99612	-6.002793	26.85288	11.331983	2.1024728	21.184587	-14.651139	-0.16970412	3.0620384	10.293365	20.27879	3.3675988	-8.633723	3.8990364	1.8881611	29.768646	8.923702	-0.21599944	20.23493	17.210638	10.098795	9.584926	-3.4560444	6.2867904	-0.03627634	-3.8583145	8.329198	-8.546983	-3.6289012	1.6478447	3.8087904	17.83298	16.758953	10.160297	17.656923	-0.9444602	18.822329	21.522375
37	20.046661	16.360964	16.216135	25.681747	14.323531	16.348896	12.945563	7.2301826	12.166356	4.640101	13.522111	28.480425	27.053629	13.36011	17.22566	17.01095	7.3987517	-1.0453821	5.376343	6.659706	4.181689	12.068512	3.4724305	20.474022	12.82925	9.181134	13.991845	-3.5585642	16.141977	5.8181443	23.553429	25.634	4.0966873	1.6561075	4.220505	8.671571	-1.9640001	15.106041	13.980351	9.9041195	5.416453	5.997688	16.216501	26.068575	7.1334443	15.516597	26.463305	6.732535	26.933876
39	-13.155847	1.5255651	1.8363844	-0.55387074	1.9982443	-3.8550158	3.6470547	1.5517236	3.41703	-10.188539	-1.8864728	4.8247485	4.844355	7.410953	-2.4283755	4.216542	16.673487	19.116209	15.717023	-3.5755005	7.498862	5.152964	16.22207	3.666251	0.2703673	18.295477	14.602047	6.371462	-3.931668	-2.3587956	-7.0948014	13.134055	11.073825	9.5879135	9.956452	9.140352	12.352478	26.981995	11.84089	18.551113	15.556169	20.641687	10.5858345	-10.468827	5.1648593	17.639412	18.950758	10.838367	5.6911454
40	-1.5286928	1.658875	19.421917	6.8571687	0.94263774	-3.6401794	6.7872252	7.2911735	-1.6921669	4.952566	-3.5287597	-2.076588	-4.159326	-0.3877201	0.16165252	-3.4122975	-3.5470417	-15.035046	-4.190992	1.715315	4.408214	14.375081	24.160746	5.367773	6.0154037	-4.558071	6.1927686	7.9909596	10.061355	2.4865808	7.5315404	-9.335418	-5.41771	-7.17108	8.52344	18.734222	18.67907	-0.2823348	-2.9938812	13.263397	11.749756	7.7547717	7.5401645	11.603253	12.7049675	23.655397	19.289652	4.7820644	2.4948823
41	7.61426	3.0471394	14.289925	7.418672	-4.8526673	-1.8672322	7.2837663	-3.341711	5.6484857	10.302776	16.948273	5.070936	10.567917	14.297816	4.3891835	-6.0145264	0.35815796	-8.352716	-7.6332326	17.035053	8.626536	-3.185169	-3.7725594	-5.0837574	-10.00488	2.1744187	4.8125825	6.439411	-3.423111	-7.7032375	-5.727364	-8.095174	-1.0423106	2.6163762	3.0849187	10.609779	3.9917119	4.28829	6.130197	-4.054619	-4.807074	-7.0335007	-3.872481	-13.627471	4.2461357	0.32325873	-2.9043305	10.265906	-0.5423351
42	7.571118	12.600444	8.161288	26.331808	21.724709	14.861712	20.436468	10.292634	11.548354	14.45061	21.797613	15.660449	19.225195	13.33223	18.437979	20.477713	19.85929	3.0875533	15.090915	8.816802	9.004914	9.779785	16.219213	20.381681	18.352594	11.20901	11.512535	6.075352	15.390282	26.182165	12.845332	18.554878	13.256385	17.154154	3.2092953	14.001029	9.160884	6.4736238	5.57546	7.586126	25.45285	5.746713	7.569599	7.438853	5.330012	4.2384024	20.571253	18.12425	-4.130979
43	18.968498	16.764935	16.624746	11.322395	13.997746	15.05233	6.893844	6.589975	5.681003	9.152076	5.763698	7.870531	19.72363	13.691859	7.970217	12.866269	9.631301	3.613548	-0.66471094	-2.3790169	9.925003	13.484623	2.8750658	10.0694475	7.5847325	12.528636	15.192636	9.463315	19.558954	9.063966	10.362079	16.909216	12.428559	-0.83888656	5.2959056	0.33477926	10.2418995	7.418143	18.5187	15.276599	22.449945	13.506966	14.903453	10.327649	8.323574	23.251352	17.613703	6.640377	9.670215
44	15.219894	-0.9384057	18.369379	15.1104555	-5.0752854	-2.9725113	2.4594917	-2.9159353	7.5552545	5.510681	7.829632	3.7673123	21.570894	1.2375704	-0.52502114	-7.4358735	6.3301663	2.5517046	10.661313	13.57497	3.4982326	5.1214557	-4.9124985	2.9980485	7.9789786	-3.0122554	4.0490675	-0.15315926	-3.421282	-4.570587	17.961382	-2.6066926	0.19181506	21.508982	1.6035045	16.794153	-0.32882658	22.847467	13.303326	-6.824384	8.851932	0.13733824	1.5110775	8.531827	3.6592093	7.312784	13.705166	0.6506198	4.4993415
[truncated: 717 more rows]
[truncated: 12 more columns]
