# Supplementary material for: Music-induced emotion flow modeling by ENMI Network
Source: PLoS One. 2024 Oct 21;19(10):e0297712. doi: 10.1371/journal.pone.0297712 (PMC11493256; doi:10.1371/journal.pone.0297712)
Supplement: S1 File — (ZIP) [file pone.0297712.s001.zip › minimal dataset/Augmented dataset/Music features/mfcc_9.csv]

File_Name	MFCC_9_1	MFCC_9_2	MFCC_9_3	MFCC_9_4	MFCC_9_5	MFCC_9_6	MFCC_9_7	MFCC_9_8	MFCC_9_9	MFCC_9_10	MFCC_9_11	MFCC_9_12	MFCC_9_13	MFCC_9_14	MFCC_9_15	MFCC_9_16	MFCC_9_17	MFCC_9_18	MFCC_9_19	MFCC_9_20	MFCC_9_21	MFCC_9_22	MFCC_9_23	MFCC_9_24	MFCC_9_25	MFCC_9_26	MFCC_9_27	MFCC_9_28	MFCC_9_29	MFCC_9_30	MFCC_9_31	MFCC_9_32	MFCC_9_33	MFCC_9_34	MFCC_9_35	MFCC_9_36	MFCC_9_37	MFCC_9_38	MFCC_9_39	MFCC_9_40	MFCC_9_41	MFCC_9_42	MFCC_9_43	MFCC_9_44	MFCC_9_45	MFCC_9_46	MFCC_9_47	MFCC_9_48	MFCC_9_49
¸ßË¹°×ÔëÉù´¦Àí (1).mp3	-16.696005	-22.060616	-26.756973	-21.091759	-13.8740835	-13.279925	-11.139946	-15.750938	-16.321983	-25.603628	-26.760128	-24.162693	-22.97451	-21.0934	-21.178614	-17.895378	-16.58163	-15.15381	-11.039028	-17.43832	-18.930756	-13.949743	-13.210087	-8.04664	-16.593145	-18.115688	-12.428167	-20.736763	-24.625587	-23.2904	-15.529751	-26.598747	-16.199066	-12.19637	-15.766312	-12.923865	-33.493385	-25.67193	-12.667627	-12.612347	-16.545801	-17.220276	-25.265053	-24.883114	-22.371025	-1.8142484	-8.620949	-7.5952315	-16.371046
¸ßË¹°×ÔëÉù´¦Àí (2).mp3	1.2321353	3.0867786	5.2842164	13.573857	6.916111	7.7929177	4.801614	5.5920744	4.365612	13.27474	5.5654907	8.253145	0.06359172	5.9292774	7.821394	13.21213	9.906174	11.056495	6.0543575	15.639527	14.306017	14.014863	13.980612	17.537113	11.512289	14.361822	15.174302	11.439659	16.103945	13.200674	7.553409	8.651966	6.511406	11.041278	12.06073	10.534656	18.556183	10.277903	7.4392695	8.336688	10.52997	15.064506	5.69678	7.4489822	12.5701685	0.40917778	0.62258697	-0.23896742	12.5436125
¸ßË¹°×ÔëÉù´¦Àí (3).mp3	5.504934	7.8886623	15.346279	5.326811	11.14164	10.099028	13.358046	8.443326	5.592833	16.01337	9.4013195	8.29091	-1.6378913	4.0618954	11.973728	-3.1119826	7.5219984	15.119634	22.600397	24.88137	25.414742	17.03769	13.100227	3.3930573	1.941552	-3.3817806	-0.11413813	1.9025682	-2.800087	2.413916	14.204963	10.4914665	14.600504	-1.431129	1.7896729	2.2244658	20.743885	16.271591	9.40273	-0.73250717	4.116128	5.259676	13.817585	13.307344	19.644943	11.66162	10.811848	9.841063	11.494648
¸ßË¹°×ÔëÉù´¦Àí (4).mp3	-9.068096	-15.106709	-15.391312	-17.565193	-15.041561	-5.012121	-3.868476	-5.260332	-7.9759903	-8.349241	-13.0079975	-19.30497	-2.2076755	-5.8549223	-1.261081	-2.9301653	-3.4459946	-0.42990696	-9.971685	-9.430267	-0.59612906	0.19358814	-3.9743547	-10.0145645	4.4510736	-3.343188	-0.46359155	-9.581539	-9.46574	-5.5319805	2.284495	-0.7331234	-0.24410751	-9.780165	-6.47157	-4.7936916	-10.30347	-14.589089	-10.8411045	-14.902271	-12.548817	-6.054987	-1.6970575	-5.5576105	-4.4795885	-6.625784	-5.9366026	-3.152904	-0.35755312
¸ßË¹°×ÔëÉù´¦Àí (5).mp3	0.7456125	8.113255	7.5876613	-1.6260196	-7.7679424	-7.652483	11.362838	8.952786	3.0968874	5.800878	8.986411	12.870134	-3.1465094	4.8156195	8.256857	-8.968363	-3.2861047	-7.4630966	-10.155956	-3.5470052	4.5970197	2.0492482	-3.3549428	-5.4308167	0.16087914	-4.376413	-2.683283	13.856789	-5.352502	-9.743496	-15.0915165	-9.899349	-12.2201805	17.0604	12.967251	7.366457	4.438078	1.1399266	3.7876296	-3.732911	8.57962	13.886324	13.158037	10.543722	9.830599	28.749767	30.134249	18.430813	7.9540925
¸ßË¹°×ÔëÉù´¦Àí (6).mp3	-12.489341	-13.909571	-10.399067	-6.5599403	-1.8691647	6.8303967	-3.5301757	-10.681765	-6.9578657	-19.596209	-19.455763	-17.143784	-23.157787	-12.779131	-5.254529	-19.000366	-18.235195	-13.192404	-16.284378	-17.469727	-11.922457	-21.98912	-17.100029	-14.7840185	-8.639296	-19.81184	-27.036232	1.7263656	-2.8295636	-3.080446	2.252953	1.5407438	13.250795	-4.663642	-9.155365	-2.0680718	-4.346977	1.0317773	5.9910984	-4.317192	-11.361912	-8.32244	-2.3042743	-7.759557	-1.4135534	-9.2073	-8.379337	-4.718398	-5.434518
¸ßË¹°×ÔëÉù´¦Àí (7).mp3	-4.7177553	-4.805473	-9.561569	-6.792242	-8.435069	-13.973097	-3.4165583	-2.0191631	5.255709	6.7395544	2.4840622	2.3090854	3.014215	1.0379065	0.6526384	-5.254495	-7.2207446	-10.119854	-17.320396	-18.237047	-24.788887	-6.7164764	-9.754978	-4.647211	3.4071684	0.12620702	-5.603235	7.0372276	8.285006	6.744443	1.8395523	2.46708	5.7151365	-2.4205108	-5.619788	-6.409333	4.437521	6.370252	2.7334552	4.6999187	5.657989	5.495969	0.3517552	2.3741522	3.2590773	3.5773687	5.4072666	3.6715877	3.3669033
¸ßË¹°×ÔëÉù´¦Àí (8).mp3	-12.590841	-10.70105	-7.1647635	1.5482659	3.690517	0.96385103	-13.313275	-9.681268	-5.443776	-3.4419951	-10.972132	-13.620092	0.088255405	-0.0701679	-7.707205	5.3746176	-1.6151187	-2.9912496	-0.25769883	4.773262	9.827427	-3.1127057	-7.9823675	-6.072919	2.9236934	4.4038115	12.117314	-20.994682	-13.284542	-2.8726091	-1.5083147	-5.2755337	-4.212884	-4.9724407	-8.644592	-4.299124	-2.9055576	0.9025886	3.7289796	4.4037294	-2.2969542	-4.351036	0.020239986	1.2551702	0.20919168	-6.1286306	-1.1409215	3.6149511	-12.877093
¸ßË¹°×ÔëÉù´¦Àí (9).mp3	-3.1753907	1.3315971	5.417182	-22.263756	-22.305962	-16.789728	9.451513	6.7292027	-1.8823159	14.840191	8.00822	-2.18409	2.6940637	1.5795305	-0.09299815	8.4165125	10.145125	14.037753	0.30983913	4.2647486	8.341421	2.4531465	3.4229605	5.598974	-12.3341	-6.39411	1.6446142	2.5741975	-3.5130877	-12.144197	4.34932	-1.996192	-6.154658	-4.8793087	-4.8427496	-3.311327	-1.4226118	6.2601833	14.76682	0.5669521	1.8103614	10.41696	-2.515805	3.4795475	-0.9942759	-3.011377	-10.869599	-6.966234	6.2842093
¸ßË¹°×ÔëÉù´¦Àí (10).mp3	-19.215382	-15.316147	-1.8536807	-14.792337	-14.709833	-10.991955	-15.673866	-14.293638	-6.4042354	-14.690335	-12.70845	-9.510507	-12.317701	-19.58158	-22.355732	-8.085812	-10.326757	-7.3817277	-8.890485	-11.453692	-5.0072756	-13.50089	-15.291177	-16.922112	-18.28225	-14.621783	-12.658018	-2.1977	7.664677	8.998911	3.221321	0.28063905	4.835475	-0.4232218	-3.3439505	3.5407114	-7.331745	-10.531944	-14.301527	-4.5657115	-3.6471593	-1.5404944	2.1675372	-0.56468934	3.7006114	2.8713598	-2.4385624	-6.723827	-0.6990434
¸ßË¹°×ÔëÉù´¦Àí (11).mp3	-10.393255	-12.0464945	-8.733907	2.6533947	9.025855	9.1677685	2.091635	1.690211	-0.5318297	3.7163913	1.2108811	-2.006473	-1.7340221	1.1980135	4.029901	10.983613	1.8536645	-7.60874	12.692869	13.685104	8.361343	-1.7674081	0.07947984	2.3708181	-6.25716	-3.460922	3.2684603	10.068408	4.872769	2.9493632	-1.8917474	-1.0499369	4.5225577	12.853995	9.850251	9.646264	-4.985345	-8.814193	-1.171427	-5.2900453	-10.747403	-18.549587	-5.0897837	-11.610848	-6.9580593	-11.088609	-11.409237	-10.905375	-20.491991
¸ßË¹°×ÔëÉù´¦Àí (12).mp3	-1.8336321	3.6109486	10.105872	2.3538153	6.7150264	14.858499	-6.6768517	-3.3743691	0.6082485	7.0629764	1.5004789	1.8956718	6.69366	0.44621772	0.99633396	-16.93813	-11.0643835	-3.0941334	-1.900872	-2.4962175	4.8788977	-11.548628	-9.308015	-0.13882703	7.5881386	1.2918944	1.2768333	-14.830696	-12.300072	3.1038544	-0.23251534	-5.0275135	-10.999599	0.015510947	-3.0790396	-4.273204	-8.134506	-9.33802	-8.888817	-20.110518	-14.288374	-7.0415215	1.3105783	-1.1216534	-3.8868222	-3.7005503	-4.916772	-8.222694	-3.3440824
¸ßË¹°×ÔëÉù´¦Àí (13).mp3	9.534166	6.883195	4.1286616	9.856203	6.1120133	11.337814	1.6744987	3.3476202	8.670483	-9.437826	-13.277262	-14.696907	2.6485624	-0.1262393	7.157097	-9.789896	-8.26059	-7.5550127	4.590342	0.89762825	5.948416	-9.298153	-14.293261	-6.352911	9.530301	11.367905	11.721296	10.110177	5.875772	6.320991	3.7722592	2.7104716	-3.71528	-3.6094193	-0.8131957	7.9428225	0.9517327	0.49749964	2.3787737	3.5542428	7.1620483	2.48082	2.7854445	-1.0681378	3.4561453	-6.9012823	-0.32267588	0.120515406	8.733952
¸ßË¹°×ÔëÉù´¦Àí (14).mp3	-3.344349	-2.5839005	-10.429909	-1.4440143	-7.560138	-11.45896	-7.384594	-5.2619095	-7.487362	-10.646658	-14.912291	-15.840065	-12.537701	-9.282761	-8.941086	-3.4400344	-7.234319	-11.4108925	5.7497663	4.8863897	7.25444	3.6792874	3.5386403	0.443225	-5.320878	-10.335016	-7.784477	0.081783384	3.5804486	-1.3026708	-6.453311	-7.058323	-2.6067631	7.1040773	0.77716124	1.5402565	-11.982801	-8.02202	-4.5348024	-6.999326	-12.427654	-6.013979	3.5878248	-2.5342155	-3.9868512	4.3306932	0.59743893	6.7579894	-4.147739
¸ßË¹°×ÔëÉù´¦Àí (15).mp3	-9.331111	-5.1796336	0.9286345	-20.857052	-15.359535	-11.994636	6.101907	0.32026225	0.47080076	-6.3264303	-11.094603	-9.049697	-5.241913	1.1028252	11.756948	-1.3496375	-1.4661409	4.6808596	1.0418143	-3.2096963	-7.940399	-9.924218	-8.511241	-3.5968747	-6.3317347	1.8745468	1.5741328	-7.2457724	-9.769224	-7.6707516	-11.9674835	-12.829217	-11.592905	2.4808536	-1.9528248	3.9562776	-14.325729	-10.876312	-7.9403834	-0.5638653	-5.2010593	-9.41796	6.1497946	4.922155	7.545504	1.6279876	-7.903462	-8.770895	-2.703517
¸ßË¹°×ÔëÉù´¦Àí (16).mp3	10.167357	8.497061	7.9558296	5.480978	9.625739	6.321495	13.656822	11.151951	7.961569	-1.6941333	-2.6084628	-7.133335	7.9973574	12.566015	13.078212	8.870281	8.073648	4.2356977	10.548838	9.829924	1.3755362	9.187556	11.781378	10.2999325	2.360926	7.3618135	8.104303	16.580578	13.977809	8.897416	15.077677	11.931123	9.246764	5.291064	10.468492	7.0679426	6.6159234	11.606888	12.753733	8.859579	7.0088143	1.5214099	9.245137	7.0463734	8.390559	5.955347	6.8449917	6.496751	6.420816
¸ßË¹°×ÔëÉù´¦Àí (17).mp3	-13.422676	-15.596633	-14.135527	3.1209836	-3.267991	-4.952078	-3.2246063	-5.007184	-12.694851	-8.915719	-2.9628005	6.4974875	9.459304	6.912157	6.604297	10.29302	3.3650439	0.15603656	0.06031952	4.7304964	8.033161	13.001453	11.474502	8.858516	3.2551599	4.576249	3.7018313	-20.582546	-18.789528	-16.891144	8.091945	8.941161	1.1561604	-1.9613543	-9.282127	-13.09771	3.970264	11.078343	12.638091	-10.71554	-8.080332	0.47098157	-4.191823	0.9094342	4.9575853	-1.783628	-5.939539	-4.5857635	-8.26819
¸ßË¹°×ÔëÉù´¦Àí (18).mp3	-6.237917	-5.6545897	-2.7551174	-2.1242306	-6.63688	-2.4134233	-13.180893	-9.234688	-4.8796973	-18.224995	-23.06456	-26.031116	-6.680765	-11.546139	-23.392488	-0.34182125	-0.74571365	-0.3357097	-0.64318234	-6.1604214	-4.5830646	-7.740777	-8.645833	-5.40586	-15.684325	-15.249701	-4.110078	-7.3777976	-3.4384446	-7.0540934	-2.6853902	-9.461775	-12.396351	-24.49992	-22.518452	-14.665965	-1.391648	-9.900032	-4.475406	-26.902319	-29.816185	-27.639517	-12.491865	-3.298994	1.1137623	-3.370485	-5.567473	-2.5943646	4.233229
¸ßË¹°×ÔëÉù´¦Àí (19).mp3	6.9476385	8.177553	7.3455634	4.2132173	3.0316937	3.0477362	4.24213	3.3630695	3.3878083	9.391062	8.492086	8.211748	0.84060645	-1.923147	0.48479235	2.943481	2.4000876	-3.5654974	0.2684376	1.5672657	-0.69897735	10.015875	11.42	10.097879	4.8995357	4.625803	7.772663	10.419795	7.781928	8.545221	5.7207956	7.701666	6.800679	10.339951	6.531307	6.1387267	2.5441267	2.042492	6.333008	7.5342336	5.920621	12.321848	11.570457	3.2104068	1.8665361	5.782096	5.9850683	9.551516	6.0664935
¸ßË¹°×ÔëÉù´¦Àí (20).mp3	-11.107242	-11.274382	-7.863332	-7.4485617	-7.591457	-5.592628	9.740077	1.6330192	-4.046374	-12.743492	-16.679253	-15.26644	-9.763372	-12.983114	-8.464618	8.314993	5.236812	0.3280755	-4.380097	-9.975681	-8.180184	2.418117	-1.0480294	-0.93743044	5.6785097	1.5643376	-5.9445686	-3.6924348	-5.6578	-2.7490263	-3.822403	-4.744343	1.5720879	-4.9182634	1.7215776	8.527378	-7.2021894	-10.20097	-8.10206	-4.632841	-3.6405268	-0.94781053	4.360679	4.237322	4.221948	-12.275441	-10.461206	-6.111525	9.928205
¸ßË¹°×ÔëÉù´¦Àí (21).mp3	-11.111366	-6.8447194	-5.935465	-8.298642	-12.655294	-15.163773	-8.027689	-6.4225016	-8.491058	5.3967586	2.1122813	-5.1091003	2.1508694	2.4026167	6.1142898	9.3483715	1.1616888	-1.5544597	0.41713324	1.684444	2.7221575	-8.352847	0.24097085	2.2241256	2.057537	6.6961412	11.442257	-0.40445447	0.7139937	-0.56349444	8.958345	9.898249	10.470399	2.6250691	0.5241046	5.8670382	1.1094718	8.595758	15.364157	-11.433144	-10.041748	-8.745052	8.323058	15.703314	8.497616	3.1953547	2.2289987	5.7329516	-14.596673
¸ßË¹°×ÔëÉù´¦Àí (22).mp3	-19.64085	-18.464361	-8.358467	5.269182	2.535293	4.835333	-9.768179	-5.715373	1.4909075	-2.5130239	-0.3854971	5.145417	-25.858028	-18.558434	-14.310082	5.592849	3.1493487	-2.1310897	-5.4231453	-8.096952	-4.667275	0.30954903	-1.6117835	0.44436464	-10.264202	-13.657608	-14.718126	-0.63306427	-1.4007444	3.9824443	-12.953207	-13.153555	-11.413395	4.663532	6.201127	7.138611	-6.2277946	-15.40246	-18.240993	2.3699207	-2.4368572	-3.850889	8.328751	6.4411306	5.1167126	-0.39697403	-1.4875243	3.8754864	8.381163
¸ßË¹°×ÔëÉù´¦Àí (23).mp3	7.6215734	1.2389599	2.3208635	17.376343	8.204658	9.936561	-0.2431609	-2.4731994	8.590839	-6.5374956	2.6157162	12.241762	-0.22652254	3.004004	0.33333603	4.556172	4.4028997	8.071385	10.3461685	6.242366	2.1200135	0.07969555	-0.117349744	4.259851	2.2817464	6.3307343	2.9480224	-15.524914	-11.268816	-5.4433994	-4.032725	-5.1577263	-6.4120646	-6.372481	-5.8959656	-0.5818565	-24.467762	-19.789192	2.2907407	-2.5068917	-1.4568146	1.868966	8.177632	1.5836966	-0.11120254	10.269312	10.735151	9.252565	-5.7043
¸ßË¹°×ÔëÉù´¦Àí (24).mp3	-1.3404984	2.9583116	5.752003	-16.716162	-13.731667	-6.658521	-6.94263	-10.589758	-13.052649	-2.2631736	-4.7967815	-15.388623	-14.170555	-12.865675	-6.49221	-9.092204	-13.243284	-15.466377	-8.833974	-6.3341303	0.00778687	1.5790823	1.9042693	0.483867	0.33062458	1.7888367	2.565946	4.0040765	6.8361225	4.51359	-1.1857008	5.101942	5.840524	-8.978296	-7.342626	-9.349915	-6.2553873	-8.8599415	-10.772212	-9.04539	-3.3891087	-0.6322315	-2.2717888	-7.1709185	-8.254494	-18.240719	-17.971165	-15.348426	-7.864835
¸ßË¹°×ÔëÉù´¦Àí (25).mp3	-14.753915	-17.243832	-19.06546	-8.909678	-15.328333	-22.526686	11.706007	10.407682	4.967616	4.713798	4.910606	7.522542	-19.155596	-13.663082	-12.243727	-11.049067	-16.98369	-15.791927	6.101758	6.439971	-3.5158424	0.7908552	-4.4231887	-3.3996618	-0.5609462	-0.3654847	3.214532	-12.4594345	-15.84907	-15.357513	-1.2117274	0.31353164	9.643453	-5.286667	-6.1534586	-2.6003485	-10.811943	-14.681823	-17.96246	-14.224195	-16.611704	-22.784641	-8.650453	-11.097426	-7.6903954	-2.9406273	-4.878605	-10.327263	-10.792677
¸ßË¹°×ÔëÉù´¦Àí (26).mp3	-8.820545	-11.936436	-11.198586	-15.331509	-14.173687	-8.19566	-7.3248806	-9.324291	-6.4681993	-6.969861	-7.242762	-8.504924	-8.380768	-6.775008	-5.251176	-0.22467855	-0.1826003	10.147545	7.9386997	0.4131978	-1.167763	-6.175726	-4.9701433	-0.68309855	6.1130886	3.234364	-5.676321	-12.306158	-6.824963	0.8130312	-4.6340995	-5.320685	-9.022621	-1.3931091	-4.558511	-4.4068747	8.084266	0.32999137	-1.0520598	-8.21797	-5.196053	-0.6552822	0.10034692	0.73695546	0.45794436	-2.2351828	-6.262874	-11.406271	-3.353105
¸ßË¹°×ÔëÉù´¦Àí (27).mp3	-13.042856	-11.465406	-9.565539	-6.9709234	-3.5064547	-13.421002	-11.857183	-4.9145045	2.719885	-19.233736	-14.914627	-2.310401	-12.68006	-9.605119	-2.2704144	-11.2831	-17.268936	-17.206902	-20.69385	-21.727726	-27.666458	0.30624712	-2.7993927	-2.3804097	5.1285534	7.704731	14.853572	-5.653572	3.0140264	6.357746	-7.210269	-8.20407	-4.183319	1.6899413	-9.404275	-12.852259	0.5308647	-2.3183658	4.404691	8.363978	6.402754	2.6858835	-0.5592593	-0.08434799	2.9601936	-1.0836676	0.004830957	-3.1891994	12.715853
¸ßË¹°×ÔëÉù´¦Àí (28).mp3	-4.968169	-5.704795	-10.961748	-6.1107597	-3.0965683	-4.629867	3.6337042	-0.7540359	5.510803	0.11914328	-10.242259	-2.4592035	1.4949874	-5.375886	-7.8058567	-0.8341905	-6.854156	-5.4383554	0.43737727	5.050625	0.7773965	4.65611	0.16755158	-2.445224	-10.661051	-12.683952	-10.578913	-11.375522	-7.2673216	-1.9459615	-1.5093861	-2.3230348	1.7021046	-3.0643463	-1.0524652	5.311165	-5.9606066	-6.8297405	-3.739335	-9.410414	-8.871017	-5.914043	-2.7569392	-6.2762737	-5.0833426	-11.978086	-11.896751	-7.6519074	6.487175
¸ßË¹°×ÔëÉù´¦Àí (29).mp3	5.566577	4.6773367	5.036283	0.124568045	-3.0733194	1.322221	6.5873165	7.818344	3.2977185	1.4689356	-7.0631266	-6.928256	-16.650476	-9.356353	-10.619331	2.358547	4.2444773	1.8788258	-4.865978	-6.238979	-5.433406	1.901187	0.10134059	-4.6966543	11.245615	3.4318974	4.5727324	2.725647	7.4369836	7.679657	-1.0446237	3.879377	10.796827	5.461528	8.754916	4.1984034	6.9891233	5.6006126	0.74670035	-0.2047888	-3.7509806	-4.811489	-6.791359	-7.0601807	0.53571594	1.7204149	0.77316034	0.76827544	1.1633382
¸ßË¹°×ÔëÉù´¦Àí (30).mp3	1.7452492	5.2843013	6.223707	-15.840749	-12.832052	-12.006667	-5.7036376	-5.733613	-2.480597	-1.5861642	-4.104535	-3.3129716	14.7130165	12.9177885	15.483542	-2.366302	5.6904297	8.408144	7.2300644	3.764403	5.2783804	3.8468256	6.1627293	-1.9062847	8.187582	4.325189	9.385954	7.1873436	3.2140985	-3.9977539	-2.3533936	-4.7533407	4.0095654	15.572527	4.41245	-0.6529063	6.2987905	2.2898107	1.5784018	5.9431543	1.7121091	2.559624	-12.881865	-11.899526	-9.117096	0.1424967	-3.7210736	-9.329966	-15.909874
¸ßË¹°×ÔëÉù´¦Àí (31).mp3	1.0338161	4.398699	10.906715	8.860011	9.277989	10.555237	-10.587592	-10.713804	-5.1811905	-12.572891	-15.856176	-10.619647	-13.627121	-16.110893	-13.100534	-2.9033427	-3.0273914	-3.7013025	-3.1382227	-1.6191137	2.228676	1.7613636	3.3574996	-0.7797218	7.6985207	13.01651	12.714867	-7.5129666	-11.137167	-10.480806	-0.20691028	-4.4581766	-2.1195168	0.66543967	-0.9833492	-1.3435733	-7.4780016	-10.139278	-8.700096	1.8499638	0.68221164	2.2308674	12.531874	8.934343	7.2843933	7.850543	3.4105701	-2.6182482	-1.6998492
¸ßË¹°×ÔëÉù´¦Àí (32).mp3	3.588372	2.3179352	-1.2501843	2.1059635	2.5817657	0.46983954	12.427392	5.0170555	-2.6032863	-0.31197563	-1.4616821	2.8101873	-13.855415	-6.049951	1.5723267	-5.4482117	-6.561431	-2.5970604	2.4088264	6.6795435	8.680427	10.078046	9.132	18.147142	2.2820814	-3.795052	2.3842356	13.229597	11.218168	3.4849505	6.35411	12.048111	19.92041	-11.221627	-4.508568	0.21214265	10.46886	17.406008	17.755817	9.919019	19.890068	22.266527	3.7688544	5.3898544	12.45566	17.023504	23.763191	26.071222	15.940666
¸ßË¹°×ÔëÉù´¦Àí (33).mp3	17.40663	13.962504	15.558978	12.168381	12.693295	14.392391	0.19880636	3.2065015	8.965739	13.001011	8.434801	5.8786564	10.388506	11.061888	10.31687	14.55439	12.345093	10.080086	14.2809	15.338537	10.573758	-10.246751	-9.301943	-12.067089	19.271194	18.629261	17.137283	18.929468	12.303584	11.402707	22.175741	23.018837	26.859524	3.7654197	7.1822376	10.59638	9.362164	9.174983	8.348569	16.161797	16.331066	16.950054	-1.8683925	-3.173007	1.5449089	14.20236	6.288476	1.7170737	17.57614
¸ßË¹°×ÔëÉù´¦Àí (34).mp3	-18.67654	-15.268387	-7.697761	-11.207808	-10.839344	-15.469303	-23.587467	-26.365705	-35.548138	-0.83612335	-4.3084326	-2.6534655	-15.592243	-15.155049	-7.2037907	-11.291167	-15.132151	-15.574817	-8.715397	-13.948942	-18.50312	-0.61638135	-2.525146	-9.095856	-29.36277	-39.475483	-52.129227	-1.2676814	-1.1119012	0.92427695	0.4439429	-1.5146123	4.6678724	-14.888187	-12.159311	-9.636871	-2.364294	-5.5097218	-6.205716	5.6791553	8.680347	14.636747	2.416134	-7.557329	-11.505989	-2.007237	-2.8116467	-4.5219674	-6.387788
¸ßË¹°×ÔëÉù´¦Àí (35).mp3	3.140113	-1.8246738	1.3248622	10.541836	9.808964	7.774489	0.5583875	-1.5982858	-6.2956057	-13.745882	-9.211925	-3.762495	0.8556315	-2.7973678	0.9789375	-0.8000631	-1.6079084	0.26370782	-7.547971	-2.9714453	-5.4144735	3.3459759	0.5841435	5.6545997	9.3132515	7.573492	10.676569	-7.035077	-7.717764	-10.435457	1.2634397	1.4558698	-0.30178618	10.129513	8.48609	2.2977974	-3.162992	-7.131753	-2.010038	-5.9148455	-7.6797304	-2.8977444	5.6531386	3.740397	7.4406953	4.5429735	3.7108746	8.259394	-16.933681
¸ßË¹°×ÔëÉù´¦Àí (36).mp3	-8.969923	-8.098923	-17.159756	-3.6919017	-2.8276343	-1.0869664	4.117422	1.6123447	6.739929	-10.93735	-7.181029	-0.03972906	-8.907801	-7.3303833	0.9149843	4.1653895	3.670733	-3.8054824	10.737544	5.3571744	3.7684162	-16.01391	-11.600179	-1.8772917	-10.7887535	-4.0084777	-7.5093603	-5.3789935	-3.8672638	-6.7076516	6.167959	5.189517	2.5658405	1.7597724	0.8090967	0.05490756	-8.070774	-5.458258	-6.435296	3.2552	-0.79423916	1.4025786	-27.058462	-20.73572	-4.8349657	7.0490313	9.875023	10.810402	3.8923178
¸ßË¹°×ÔëÉù´¦Àí (37).mp3	-17.467121	-14.447586	-6.473386	3.636425	-6.0622034	-12.78125	1.091141	-0.25543123	1.2713001	-18.277905	-11.133348	-1.0067036	-14.226851	-12.8641815	-13.138681	-8.654917	-6.0526233	-13.36207	-5.679297	-4.955278	-4.1691813	-3.104239	-7.0152063	-6.4491954	-5.1974983	-5.620284	-6.468322	5.069758	4.17247	7.8951015	-4.164913	-7.1767883	-10.51583	-6.0564246	-12.647998	-13.715122	-3.8695755	-7.293244	-8.286088	-1.1541803	-9.427487	-6.2203298	-14.821861	-13.497753	-5.1587896	-4.509758	-8.8892975	-4.916306	-12.771786
¸ßË¹°×ÔëÉù´¦Àí (38).mp3	-13.815275	-10.424927	-6.8976383	-4.2614403	-1.981272	-1.6282625	2.5164638	-0.5823629	1.2305671	-0.3206914	-3.2476017	-5.9846754	-11.89448	-12.040384	-9.424204	-13.465914	-10.222057	-6.877386	-2.405018	-5.0776296	0.5214109	3.396237	0.26999736	0.7997103	5.295413	6.599931	7.0954266	-2.8402548	-0.60559297	5.928842	-1.7326181	-8.106187	-14.862072	-5.5396214	-14.505661	-16.137423	2.4110215	-4.0465236	-8.671479	-5.8306646	-4.942707	2.7073002	-12.797874	-10.124458	-7.7207932	-14.301449	-10.325181	-7.579336	3.2195528
¸ßË¹°×ÔëÉù´¦Àí (39).mp3	2.4337578	4.851932	6.616397	3.9659815	7.3961725	8.054079	-7.2751837	-5.298661	-6.044884	0.9656558	2.6879888	2.2295156	7.321596	1.9695222	-5.351346	6.2637234	7.594726	3.115021	10.149454	6.791532	10.635853	6.078718	7.2236357	8.135521	4.9453993	9.365458	10.440304	1.7780333	-0.5870247	0.8456207	5.416316	3.9012232	0.3856287	6.5072947	8.227755	10.473325	17.800745	11.418961	4.0381413	15.433802	13.623619	13.413683	-4.4525633	-6.048542	-10.858824	1.0214224	2.4587274	-0.8499843	2.9321907
¸ßË¹°×ÔëÉù´¦Àí (40).mp3	14.078716	5.3458242	1.1383033	13.40044	6.193299	8.022323	12.651041	11.476957	14.895924	7.273965	5.6015406	7.8391533	18.019566	10.727373	13.821935	4.727883	8.284365	10.21464	5.6344624	4.9440937	10.555486	7.024644	2.2024016	5.9485545	7.7362337	8.612311	6.1693196	3.0462415	3.1467655	8.344352	6.8294926	5.0234604	0.02071619	-1.5190778	2.1831174	5.405814	13.013494	3.3987336	-1.2520227	12.0951	9.1535225	7.2260084	3.4184608	10.74509	12.2848625	-1.4325511	1.0036833	10.4638605	10.231138
¸ßË¹°×ÔëÉù´¦Àí (41).mp3	-7.8218193	-12.222433	-8.015633	3.4756718	-2.327537	-6.112978	-5.902832	-8.931989	-5.8060613	-2.1785696	0.98946077	9.01953	-2.3011708	-3.8972812	-5.0216017	-25.442049	-21.55234	-11.4365225	-1.4511716	-3.5759482	-4.2134	-19.933846	-11.186285	-7.8758464	-5.7525597	-7.774367	-8.511994	-9.147011	-13.264061	-9.303666	-9.688526	-6.4614925	1.2914963	-7.2302856	-13.124899	-12.690189	-8.072298	-9.8673	-5.6019335	-3.7176495	-8.481505	-2.7148662	-32.645985	-17.931644	-9.244516	9.313709	2.614521	0.90488017	-15.680561
¸ßË¹°×ÔëÉù´¦Àí (42).mp3	-6.860177	-5.1705956	-3.8458505	-0.6163099	0.6853596	2.0716162	5.3696275	7.186875	3.4454272	7.357399	6.5440807	6.282256	6.4712667	7.5176163	4.7726135	8.877389	3.2614317	-1.6887276	-0.829809	-1.8833547	-7.9888234	4.203955	9.838566	12.37775	-6.254184	-6.098873	-6.6338596	-6.870262	-4.834186	-1.8336027	-0.7835293	-5.1765766	-14.6528425	1.3583453	-0.07410352	-0.41777438	-3.8654723	-4.483887	-4.4092646	2.9829607	-2.599235	-1.0788312	-9.9809675	-5.4945235	1.5836631	-7.3073826	1.1271708	11.006874	-2.551173
¸ßË¹°×ÔëÉù´¦Àí (43).mp3	-6.1309004	-15.227167	-18.11252	2.8079162	-1.279715	-0.5812135	4.17262	-6.2264	-6.712674	6.4705515	4.662385	3.622146	0.052717924	-2.9072719	-4.6689253	-17.466269	-16.51389	-17.682716	-6.48487	-2.460839	3.7163296	-7.8575163	-14.698715	-17.095505	10.287472	4.7547584	6.8475266	-4.462778	-8.655296	-14.672438	-8.573471	-0.63483953	-3.9826903	-4.498246	-4.138215	-2.6217098	-1.586338	-3.2493749	-5.791233	-4.059374	-3.7048178	-5.2840743	-10.40937	-11.8238325	-12.885455	-11.030533	-9.718782	-7.3442183	-13.266329
¸ßË¹°×ÔëÉù´¦Àí (44).mp3	3.7538126	-0.39328265	-3.329238	1.9517902	-1.079345	5.248523	9.225198	7.608121	6.9452844	13.460218	10.881268	14.846148	1.1338507	-1.0652543	2.0926628	-4.2473636	-2.0077949	4.5462303	0.66996896	-2.0214684	-1.9905894	5.0535803	-0.038704105	1.2043166	7.382134	1.5049443	0.8969263	-0.6275903	7.108227	6.2119465	0.8088459	0.20424491	2.2998037	-4.2929554	-7.926135	-7.7000875	4.4884987	2.7728424	-7.7494545	9.759655	8.085288	3.0477433	14.363628	8.881615	5.083189	-2.6345813	0.93323565	4.04429	6.063966
¸ßË¹°×ÔëÉù´¦Àí (45).mp3	15.163404	16.166496	12.713128	0.1790756	1.431193	3.9905052	3.8132665	1.0139744	6.6635804	-0.60590476	4.6597023	9.822064	12.427872	8.597693	5.112084	-2.5128279	-7.655879	-12.273235	-1.1235542	-0.06362513	6.535585	-1.3032761	1.5988362	3.158733	3.3094168	4.6912017	8.795877	0.28627542	0.10168147	1.0511575	2.8526254	2.0037315	-3.0532818	0.5074111	-8.348726	-4.0827947	10.238924	9.179985	8.226435	10.00717	8.351736	12.992075	3.1497798	1.8612151	1.1102953	0.18149579	-5.07222	-7.165752	6.1594057
¸ßË¹°×ÔëÉù´¦Àí (46).mp3	0.9777689	1.6289047	3.2054276	15.125965	10.168761	3.6667998	-6.3029695	-3.985612	0.45218694	-0.60948515	-0.9638435	2.7566442	-27.63651	-22.594158	-11.507317	1.6839898	4.8389525	3.9996948	-4.6946917	-7.2079344	-6.1435857	16.348972	15.8727255	9.251785	6.3805046	4.6206923	1.8588837	-0.635847	0.6331999	0.4493875	-14.050039	-16.016653	-13.014128	-0.67056984	-5.6035314	-15.563836	3.7018414	7.4562464	1.763674	-5.9651337	-1.379206	9.159614	0.79307544	-8.005039	-9.683565	-9.072178	-1.1907477	-5.635783	-2.066723
¸ßË¹°×ÔëÉù´¦Àí (47).mp3	5.36847	10.169163	8.947025	5.851183	7.2969775	5.9539986	10.000079	8.643232	4.846842	9.49085	11.281179	11.422188	8.318283	9.171286	7.952055	-1.3398556	-1.4624128	-4.9314327	2.7568626	-7.2571516	-13.761562	14.743229	13.6377125	8.655531	7.832351	5.2374887	3.870501	10.745745	9.241577	11.340768	0.27228642	-1.8947337	2.1267123	9.986322	7.0336847	12.791108	7.498118	3.644721	2.3531895	-2.3590145	-1.9662021	1.8021739	1.1415625	2.8277326	2.0835056	8.4031105	-3.94446	-7.1931524	-1.230159
¸ßË¹°×ÔëÉù´¦Àí (48).mp3	2.9702473	13.343283	15.857424	-0.24445155	5.3018746	8.810095	14.056472	5.527767	4.559021	4.630104	5.533044	7.757007	9.088608	5.9553766	5.8435183	6.1648283	11.737841	6.900085	12.801458	17.680052	19.103247	4.9675393	6.104755	4.374242	2.5773335	5.435494	4.1958323	0.6660743	-4.6159525	-6.937747	0.559582	-1.5947126	6.825033	-3.3447547	-2.6512535	0.47835267	-1.412952	-1.350947	-5.613884	-11.888195	-10.418695	-7.7807837	-4.575196	-6.6169624	-11.440986	-12.229607	-11.857342	-9.926983	3.5630198
¸ßË¹°×ÔëÉù´¦Àí (49).mp3	6.0642495	7.8459797	9.866197	6.16638	2.6976995	0.69648993	-6.784916	-1.390593	0.02646314	19.27274	15.412512	8.410955	-18.80744	-18.453201	-14.705687	9.676512	8.432272	10.416279	-0.6556387	-0.21152943	10.7962475	15.212091	16.7078	19.890186	10.523392	10.671338	9.48817	6.3524265	3.2442179	-0.11497998	1.5279298	-4.00471	0.82260656	9.431564	10.058518	9.419221	5.1856966	2.6487505	3.137967	5.57802	-0.29120296	-2.0700998	-16.794409	-13.144165	-2.7109804	0.109192625	0.021179259	-0.45106125	1.6482108
¸ßË¹°×ÔëÉù´¦Àí (50).mp3	19.855782	15.34692	14.675559	-4.886322	0.94690937	2.4323199	-6.600245	-5.914725	-5.2767324	2.9655042	-2.1962228	-4.615654	-7.806928	-6.5486875	-7.719929	-18.512997	-18.080414	-22.017508	-10.083931	-10.590559	-9.9646635	-1.2455728	0.011474729	-3.3207426	-7.2031717	-2.506874	-0.5810634	1.1888245	-5.318367	-6.823284	-5.1278954	-4.3356576	-3.8752496	-5.9752326	-9.135804	-18.726942	-3.7015853	-10.710114	-14.49921	8.942246	2.7977633	0.9732671	-5.4077597	-7.7043543	-6.684418	5.507781	-2.4570396	-1.2563504	-1.7333505
¸ßË¹°×ÔëÉù´¦Àí (51).mp3	5.1778526	10.397931	11.406025	3.721029	5.2513695	7.0634565	8.223437	3.0991328	-1.7290196	12.753532	8.211692	5.4409723	-6.601285	-3.7400126	-6.2929087	4.709974	4.135477	6.943531	-1.3838539	-1.8693829	-6.2732153	12.645342	10.937041	7.273828	4.278556	7.853669	6.2743073	5.025751	7.258458	7.21762	15.930122	16.194023	14.174866	10.670353	14.694321	8.383428	29.34473	32.65025	24.117512	4.270554	5.682912	5.4945593	8.681433	18.878141	13.934576	11.945898	7.8337193	7.378523	9.468069
¸ßË¹°×ÔëÉù´¦Àí (52).mp3	-5.6189594	-3.236341	-0.38234672	-24.041632	-17.892561	-19.55494	5.428356	5.1133375	2.5375865	-4.5086055	-4.3979096	-9.453527	-9.046421	-4.5172615	-0.11376923	-6.5238185	-3.5026212	-5.8009453	-2.5787194	-2.6764188	-8.855724	-21.49482	-16.916748	-18.764978	-13.625195	-17.883083	-18.051949	-13.455128	-10.01797	-0.9926549	1.8976774	0.5732351	-3.0303154	-3.7126405	-8.546991	-8.361542	1.8886712	-6.046899	-11.670019	-10.398925	-10.546726	-7.9940104	-9.372572	-10.607365	-8.016676	-8.770849	-7.978656	-6.642135	-3.4122143
¸ßË¹°×ÔëÉù´¦Àí (53).mp3	-11.330902	-9.833878	-6.5733886	2.1724896	-1.9151505	1.8834496	-16.340199	-12.963866	-9.116145	6.785182	6.2926884	13.529508	-5.43567	-4.481993	-4.12422	-14.566681	-14.07188	-14.019108	-14.434853	-19.680653	-27.76604	-7.879849	-9.101981	-13.824039	-13.240114	-18.304161	-22.306969	-4.726309	2.069718	11.0434265	-11.972666	-16.452766	-17.425137	-9.542821	-11.12839	-15.3074875	-6.097909	-13.598582	-13.071621	-0.70935154	-4.693699	-1.1359599	-16.271957	-7.860284	-0.8890252	-26.646694	-23.592388	-11.470451	-10.021229
¸ßË¹°×ÔëÉù´¦Àí (54).mp3	11.319527	4.223447	6.308872	16.670952	21.832123	10.7113	7.819539	-3.676614	-12.611326	6.051318	1.6401063	-4.6635227	7.421896	6.604807	10.310325	0.44371933	8.1135845	10.236715	14.447132	14.3034935	12.049674	3.5138693	5.5633097	7.2184114	-1.9889452	-4.4134717	-1.8939996	1.7464066	10.289192	9.337735	15.092676	13.681723	5.898566	8.664654	5.9898367	-5.021472	14.086516	17.25926	9.768257	8.848402	7.598077	2.231054	4.094388	6.464199	5.297824	10.150753	11.10955	9.777645	-11.05797
¸ßË¹°×ÔëÉù´¦Àí (55).mp3	13.185012	6.9798946	8.842088	7.0206413	2.917774	5.139805	19.265804	20.262043	19.830173	4.510762	8.563327	16.55595	8.101336	6.85937	8.0046625	10.793652	11.000282	10.737035	6.705872	4.8895035	10.017494	-0.09908307	8.553564	10.570938	7.6271753	5.0383263	3.1632748	12.571325	8.989645	7.219758	11.176628	11.879328	6.5278935	6.0155373	-0.6053051	-2.327166	-2.2449853	-0.08680466	-2.371804	6.5162644	5.955488	5.685878	-8.3790455	2.0763197	7.0185003	3.7819283	4.5917263	-0.57956845	-2.627421
¸ßË¹°×ÔëÉù´¦Àí (56).mp3	-3.2200408	-2.9889069	-1.6934465	-0.31138217	-5.8785734	-7.1945972	20.41833	18.655096	17.932644	0.011707498	-1.1898327	1.182206	8.485498	3.2423291	0.51352286	-9.536201	-2.5222929	2.2366986	-4.562616	3.2998748	7.382182	1.8408809	0.7840327	2.988246	2.8538046	-6.229712	-7.975875	-0.5185679	2.459972	7.4940996	1.5908777	4.762248	12.31006	5.587756	10.39579	16.115206	1.8190277	2.7476773	0.77308345	4.388982	4.3124657	3.120315	10.873301	10.382328	6.886803	-4.0789638	1.3177204	7.650321	7.872571
¸ßË¹°×ÔëÉù´¦Àí (57).mp3	0.93981576	-5.839777	-5.1703277	-2.9116044	-1.9062978	-4.962552	3.6992075	-0.90053785	-0.87668556	-18.288391	-23.898401	-22.961384	7.608985	-0.3765639	0.36716807	-17.195183	-13.545232	-12.822733	5.3007064	5.9318604	13.027761	-4.801335	-2.5795116	2.9732854	-20.829395	-17.7816	-13.644167	4.0150795	-2.4442406	-1.4111142	-3.2780738	-1.8828789	-10.6556015	5.9160895	-1.6729715	2.7130144	3.5460043	-0.66414165	5.345831	-11.575989	-16.534342	-27.123186	-12.53376	-9.032492	-11.848703	1.0883504	-3.121694	0.4356344	-6.171959
¸ßË¹°×ÔëÉù´¦Àí (58).mp3	-14.915854	-15.2770195	-20.560158	-1.3754934	-4.611223	-8.888496	-13.874876	-12.906395	-5.625382	-5.869002	-8.070646	-5.8098736	1.297608	-0.19240952	-0.5091072	-9.693462	-12.56567	-9.258774	-9.720165	-10.914104	-11.796173	-7.705372	-5.5574255	-2.6292577	0.8747871	2.7159946	1.5214491	5.293021	0.13722944	0.012851179	-14.503236	-13.5525255	-14.217806	-12.73736	-15.606916	-15.569101	4.4535594	5.110585	2.8894944	-0.2866495	-5.076422	-12.796658	-6.3006754	-7.889671	-13.511473	3.6884105	4.4384823	6.9398217	-8.345205
¸ßË¹°×ÔëÉù´¦Àí (59).mp3	2.3381078	7.9783955	6.30073	-17.243212	-11.884371	-5.9467096	-8.40598	-3.5353343	0.5245584	13.433092	11.255121	9.432789	-9.62613	-6.5665236	-1.5494369	-2.0212822	0.8734075	0.34623915	-1.6554601	-1.8389912	3.2625268	-6.241742	-7.3415594	-4.4761705	3.853709	-3.0231636	-7.986022	2.536549	5.7417173	11.073909	-10.548555	-6.7890797	-5.610344	5.554446	4.9681005	3.8943272	-8.108103	-3.7614574	-1.5304229	-20.7062	-14.812561	-9.874186	-0.307118	4.4548993	5.3754854	7.3306847	1.1740649	-0.39311355	-19.407547
¸ßË¹°×ÔëÉù´¦Àí (60).mp3	3.57963	6.3901567	12.870464	3.623026	8.118239	8.50431	6.6909537	5.390613	10.086124	-22.619234	-13.3072605	-13.755047	12.50091	7.8199663	-0.9873251	3.7090507	-1.4194546	4.117049	-11.174349	-7.6593933	-5.0960827	-3.3374553	-3.3192294	-11.299555	0.92751193	2.0303762	1.5709426	0.79626715	-1.5045521	-1.6164272	-0.88917595	-5.36182	-10.187368	-3.3110347	-0.7570014	-4.1416316	21.130589	21.335241	18.517025	8.816024	7.8302546	6.314758	5.267849	8.309596	10.81431	4.4071436	7.877896	10.630127	4.9346223
¸ßË¹°×ÔëÉù´¦Àí (61).mp3	-15.315119	-17.387665	-16.838688	-20.383259	-17.271439	-16.094898	-7.2364945	-14.079488	-15.304556	-7.034511	-9.073545	-4.0916796	9.273857	7.997636	5.8461943	0.5612271	-2.2604282	-3.1445818	1.4722663	-3.4685593	-5.6215816	-2.971664	-4.7691483	-5.274317	-4.918758	-0.9911169	6.4919496	-11.642042	-10.95859	-10.2813635	-3.1679702	-6.7544036	-11.954645	-19.295351	-15.273368	-14.955009	-10.413893	-13.777775	-13.848628	-9.509814	-13.519017	-8.216665	-6.1694126	-10.502941	-10.821312	-10.84644	-9.584561	-3.9413059	-7.133194
¸ßË¹°×ÔëÉù´¦Àí (62).mp3	-11.302225	-17.328152	-11.016288	-19.455284	-18.206577	-15.993334	-8.849941	-11.001978	-6.6598988	-2.5901427	-11.135618	-7.123633	-13.959236	-15.810026	-16.42353	-15.861127	-17.183014	-15.465137	-13.067908	-17.589348	-10.738191	-19.324158	-19.096394	-15.349011	-11.189167	-14.8041935	-6.37102	-5.2433586	-16.129622	-16.089426	-12.024491	-21.347858	-20.002853	-22.63198	-29.129623	-24.886398	3.4128778	-3.1250403	-12.493696	-10.469211	-7.6473637	-7.602106	-19.50478	-19.872074	-17.52274	-18.305557	-19.576244	-17.721186	-4.1969824
¸ßË¹°×ÔëÉù´¦Àí (63).mp3	-7.91267	-4.262458	2.2201414	11.324132	8.176998	2.1827161	-8.592884	-10.161903	-9.826598	0.83846116	5.829282	5.2876782	-16.690737	-14.83854	-8.863312	-14.567574	-14.083007	-9.159884	-16.491695	-10.617464	-4.371456	-8.665733	-9.908243	-11.809565	3.402556	2.2422915	0.17221802	2.5226197	0.93850106	-6.0458417	13.122841	9.857176	6.611948	-3.0031698	-1.8285488	-2.496184	-3.982457	-3.558372	2.1558607	-5.0296926	-0.7746541	3.8238776	0.16834734	-9.408957	-10.740344	-3.1248462	-0.64362097	1.2638211	2.6574502
¸ßË¹°×ÔëÉù´¦Àí (64).mp3	21.119528	12.814332	6.5538754	6.172506	7.161852	13.632173	7.647949	12.761348	18.490921	5.839585	7.61366	8.479966	9.45508	12.508004	14.444117	17.256536	15.11397	16.193954	6.073884	7.3589697	14.270197	13.552994	6.57868	7.6178675	-6.167722	-5.510524	-4.3503647	-0.25625068	-2.5216799	-0.8383801	-9.164368	-9.284447	-6.0825	1.2871994	-0.96779585	-2.846847	1.8159758	1.0958104	6.892082	6.0124006	2.1284096	3.543202	-6.2503004	-10.686396	-5.4033446	-0.38317174	3.2592945	2.7320948	-7.364174
¸ßË¹°×ÔëÉù´¦Àí (65).mp3	6.965742	4.687052	5.786764	5.563317	6.0940924	-3.9420042	14.193119	12.9281025	7.9695044	-11.657817	-13.508764	-11.200767	-9.193899	-4.0889044	-0.68065655	0.14896476	-5.11831	-5.036606	-5.5632954	-0.6737856	3.96378	-12.793772	-6.992388	0.64848256	-2.1229467	1.0202963	6.2507734	4.70257	-3.8045151	-4.06561	1.6556042	2.1129923	5.332859	8.950142	11.833748	12.001238	-3.21663	-4.171309	6.141246	4.736021	7.6492767	1.3588521	13.262102	9.137604	2.804141	-0.8078811	0.19850147	0.37136507	6.125846
¸ßË¹°×ÔëÉù´¦Àí (66).mp3	2.9735696	4.0718107	4.1155396	-2.3952255	-0.8335224	-0.33831316	-6.540086	-4.2954483	1.6765388	1.9581647	-1.7047939	-6.894452	8.073214	-1.5795276	3.7472467	1.3241009	-3.802431	-8.240814	-1.8006067	-3.0816643	1.2505139	3.7535124	4.2333775	3.9686522	3.189885	1.4529064	-6.512046	2.7038293	2.04065	3.604968	4.569635	2.2939868	1.9588795	7.620954	2.0994084	-0.08209947	-9.535986	-1.5534916	2.3068917	-4.193823	-1.2990121	-1.7450035	-16.219746	-11.362455	-6.846507	-8.932827	-13.039395	-15.928944	-6.023363
¸ßË¹°×ÔëÉù´¦Àí (67).mp3	-2.5181143	3.5122156	-0.1623047	-6.987211	-10.431117	-9.749141	-15.01549	-17.261106	-18.877712	-17.496944	-15.874187	-6.690405	-1.8383958	-0.5390784	-0.88944155	-8.918616	-14.979996	-9.976822	-10.27817	-13.367005	-17.592281	-15.263283	-2.9599605	-4.0970273	-4.354215	-9.442113	-11.441583	-6.184849	-16.799475	-19.567688	-14.221785	-12.661327	-12.094086	2.7784114	-7.9514065	-14.107651	-8.819497	-9.220742	-9.783171	-16.342567	-17.136591	-15.791421	-16.939022	-22.774834	-29.585484	-19.35176	-24.857208	-22.246542	-9.366661
¸ßË¹°×ÔëÉù´¦Àí (68).mp3	-3.307837	1.6528344	8.3826065	6.9129753	6.615367	11.824583	9.896505	-1.224519	-8.182652	5.4485836	1.9147065	0.11032771	5.9959106	3.6123848	8.09235	0.12274699	7.0784526	8.334835	3.734566	3.3489127	6.8640285	5.9936943	8.305033	7.616746	2.7930567	0.69148606	6.4381785	2.9671159	3.2964385	9.397684	2.7325768	4.065797	-0.43566984	4.5299106	7.464503	3.5152724	5.765155	4.39973	6.285173	1.3716986	3.4992163	1.5233301	5.1142898	2.5515761	1.2267096	4.750489	2.5493245	5.088582	1.5378156
¸ßË¹°×ÔëÉù´¦Àí (69).mp3	3.9603348	4.864478	6.900659	3.4016657	-5.114566	-10.240602	-13.47807	-11.968777	-13.650955	2.575401	3.155663	-1.7384735	-1.5671086	-6.9673123	-9.9962845	0.9744487	-5.858418	-2.5933142	-7.2666974	-1.9167242	5.122574	-14.131653	-17.141674	-11.747216	-9.265947	-13.062763	-13.4842	-3.1726382	-7.566819	-6.8980875	5.3694153	4.4225235	2.100561	0.2761035	2.0630555	1.9450271	-6.2143183	-2.8841329	-1.1717241	3.1924675	-5.996849	-9.871391	13.120303	12.115496	15.016612	3.7592444	3.1410422	1.5405625	-3.6883547
¸ßË¹°×ÔëÉù´¦Àí (70).mp3	-1.7980542	0.63583905	-1.2043055	1.7892389	-4.970368	-2.4321804	-2.2415328	-0.7653384	-2.0503993	2.5708551	4.803941	9.49913	-3.1783342	-4.376248	-6.9337006	19.80222	18.306572	13.26045	4.3794565	6.0150595	-3.1944027	-1.0884724	-1.0531834	1.4101568	-12.989737	4.5888553	16.646133	-4.7631125	-5.0288763	-0.84686637	5.3550034	6.007142	10.118568	3.448006	6.9847884	8.547685	5.049712	6.2488613	3.9749947	4.2923417	-3.030536	1.5809608	-24.229057	-17.270918	-9.172791	-10.914425	-12.914901	-12.128277	-2.4492478
¸ßË¹°×ÔëÉù´¦Àí (71).mp3	-0.17119181	-2.8921862	-3.5739088	3.997789	7.474695	7.422539	4.5330167	10.549227	11.822718	0.72599256	-7.2882433	-9.639646	-5.9631095	-6.113515	-7.671922	0.24563956	-1.9623692	-1.7086108	4.7175374	5.158705	10.385035	-7.5808306	-6.5167837	1.2304053	-0.058852732	-1.7490921	-4.9369545	-12.689684	-5.7050085	2.2217894	1.2040832	1.2195597	2.5472896	-26.08604	-20.916325	-17.598919	-19.6623	-11.464666	-8.70174	-11.895489	-15.163166	-16.656425	20.961628	17.848616	6.024415	9.577232	7.1804576	4.2040353	-9.605135
¸ßË¹°×ÔëÉù´¦Àí (72).mp3	-22.096062	-12.464198	-1.2126747	6.068886	1.5362334	10.578009	-5.892935	-7.072555	-6.2377424	4.357871	4.6749263	11.277414	1.8369777	-1.9047124	1.9654788	4.551811	4.5096674	5.8875017	3.6509056	-8.196261	-12.820929	-8.120817	-11.184271	-4.164808	0.04944551	2.3394809	9.097404	0.99924934	1.7127855	5.690858	3.8395965	1.4544966	3.3817544	-2.0144582	5.168167	12.301466	-3.200101	-5.3587265	-6.951647	-7.1507964	-20.814278	-17.23612	0.49278516	-4.938705	-5.643948	4.711589	10.523018	10.560774	-4.466447
¸ßË¹°×ÔëÉù´¦Àí (73).mp3	25.788036	23.108551	28.055141	6.2917147	6.418603	2.553671	7.8361044	13.274593	11.679291	16.350948	8.516956	0.90062726	10.065858	13.606562	15.543451	15.798238	12.56769	6.930397	12.268275	11.105577	7.707685	11.316952	18.031584	18.913242	20.690231	26.513874	27.735867	17.10772	13.700546	12.495939	7.9757175	8.694817	15.698635	-7.0547323	-0.7456957	10.609343	2.2756667	6.979203	15.593422	8.223267	9.576938	4.3448896	15.127365	11.557262	7.2076254	4.2625203	2.702466	-0.6834315	12.530579
¸ßË¹°×ÔëÉù´¦Àí (74).mp3	-7.944968	-10.858883	-12.269913	-9.28134	-6.659283	-7.5817924	-1.0196434	-0.6124549	-2.2448735	-4.11728	-2.212037	-1.7208004	-2.7777257	-5.312535	-7.090988	4.5313764	3.8532212	0.7386687	-3.2247753	-9.851628	-15.396713	-9.327212	-2.3762627	5.06434	0.74222535	5.8893	4.4940434	-5.7168984	-2.2961385	-2.107495	-1.4418336	-6.1514626	-1.2051482	2.6023378	2.9275656	-6.563302	-4.2416387	-6.161399	-3.9485507	-1.4766648	-2.736253	-1.3250773	-8.738056	-8.273848	-2.9899125	-8.985838	-5.996566	-7.3738766	-9.405334
¸ßË¹°×ÔëÉù´¦Àí (75).mp3	-13.5417	-10.19425	-8.787837	-13.704823	-5.921568	1.4600465	-6.457308	-9.311576	-10.40228	-8.870983	-4.344282	4.6056757	10.000774	9.050034	11.870447	1.2783587	-7.366847	-6.3353853	-5.7766314	-3.7461305	1.1474302	-2.9442978	-6.287745	-3.6403527	-5.7428913	0.27911952	1.4964542	-16.416391	-16.344149	-12.076078	-9.5278425	-9.51572	-6.2763066	-15.488406	-3.9117901	-1.9443493	-6.6054583	-11.143446	-11.743935	-10.679133	-13.700566	-23.658478	-7.7683887	-12.091343	-12.727409	3.342544	7.148268	11.471488	-4.2159996
¸ßË¹°×ÔëÉù´¦Àí (76).mp3	5.7075005	5.6496572	-5.7532773	6.040642	6.5207925	6.6637917	-18.157312	-11.879219	-9.11585	8.330515	8.402036	7.4779406	3.4126558	6.262703	8.491454	1.7963215	0.8938177	3.716982	8.307787	4.840579	1.8406578	3.0501397	-1.5524247	-8.2596	-4.8264647	1.4263372	6.1957493	-6.2161465	-2.2526307	-4.967311	-0.72109413	-7.618908	-12.14505	-6.0197353	-9.666626	-9.734641	6.7585225	4.936793	9.039009	-6.39758	-3.12043	-1.836873	2.4038258	0.016168296	3.8255725	-8.313599	-7.6085463	-4.274712	21.019743
¸ßË¹°×ÔëÉù´¦Àí (77).mp3	4.2743473	12.426989	23.79265	6.9428406	7.59731	6.201048	3.6805184	6.9757376	10.918402	8.129799	10.940723	12.180929	-3.7757392	-0.3228845	10.535412	7.5683784	3.1273484	0.5101231	-1.927356	-2.392492	3.537517	5.143568	2.7614818	3.2288797	-5.393633	-6.877705	-13.289554	-10.8718605	-11.315132	-8.409725	-20.444134	-11.676612	-6.457793	4.07737	2.349998	3.5302136	-0.16192591	-4.5599566	3.6406863	1.9185266	2.9238758	6.1124434	10.472995	17.726406	18.916777	-0.9740404	3.7834177	4.310116	15.586724
¸ßË¹°×ÔëÉù´¦Àí (78).mp3	-3.2240796	-3.4651108	-8.184096	-3.9869676	-9.247249	-13.281927	-0.7486858	-1.3258382	-0.5570576	-12.355202	-6.8651676	0.49304342	3.2604275	0.39348042	1.6671405	-15.116085	-17.451239	-12.20764	2.6627457	-6.48769	-5.031515	-7.325039	-6.1496086	7.8348646	-15.154417	-9.199705	-2.2475271	-7.939653	-1.0916151	3.9679449	-0.8404603	-7.888422	-8.525479	-0.9204383	-0.50009257	6.617033	-8.673696	-9.167755	-5.910643	-11.9322195	-14.414167	-21.234018	3.7380605	-5.4236403	-9.5999	-1.5325441	-4.654333	-5.412033	-7.819768
¸ßË¹°×ÔëÉù´¦Àí (79).mp3	1.3698226	3.1696246	2.7297196	3.6005678	3.7392945	1.0076616	-3.3681192	-3.9463205	-5.70312	-2.7965293	-3.675747	-0.7377211	0.19152811	-0.24851905	-1.2290311	-0.72000825	-0.76409245	2.773614	1.3629627	-0.7360005	2.2448733	2.2411642	-4.991243	-6.036459	1.2935133	6.010108	10.217743	-4.417657	4.2626376	5.9718895	15.23523	7.1621094	2.1873574	5.1333694	7.87703	11.4964285	-6.2170095	-4.0149775	-7.940984	9.003067	6.398081	1.3372166	3.9681907	0.69212276	0.15571074	-16.949276	-5.6138477	-3.619244	2.0724335
¸ßË¹°×ÔëÉù´¦Àí (80).mp3	8.732872	4.159949	-1.188644	-12.324602	-7.8833942	-2.4634526	12.685478	14.213859	14.651825	5.90434	7.808446	2.430935	11.042621	8.074566	10.10677	-3.0775347	-0.74058473	0.88300145	-3.408677	-2.2912407	-2.1013906	4.864542	-4.725071	-15.863768	-2.3807788	-6.6824875	-10.706713	-4.2995243	-6.336987	-3.2276683	2.88663	3.9550877	5.3945026	-2.247175	1.0606637	0.58952016	5.751748	3.6957312	-0.8248291	16.505018	7.4000077	4.933095	7.0040445	6.7479897	6.963838	7.1626854	3.934308	0.7656728	-9.421237
¸ßË¹°×ÔëÉù´¦Àí (81).mp3	4.03531	1.8939376	4.1887374	5.7836866	1.779499	-0.33409783	2.1624675	-0.45040047	-0.27315873	5.6597967	3.3653893	3.1933184	-6.1375704	-3.733841	-2.6501732	9.612772	1.6285956	3.0355563	1.2448777	-2.6316588	-9.45769	4.068286	-2.1137788	-6.1326284	0.34756136	1.7333525	2.3322067	2.3926573	-1.3223852	-2.428168	0.46461958	-3.8376496	-4.4682183	-4.0767565	-5.59044	-2.3328836	1.5639503	6.852207	10.438259	-7.5387306	-3.1037345	-0.8768412	1.1264758	-2.0350015	-1.6864883	-1.4532955	-5.9623384	-1.2998263	-1.50265
¸ßË¹°×ÔëÉù´¦Àí (82).mp3	11.240631	13.908085	12.002743	10.605654	8.634963	9.951057	-5.1699753	-6.0714636	-4.3057013	5.0741553	5.179878	2.3192868	-1.2402154	-2.554803	-11.409424	3.3275785	6.942071	9.437739	5.5403695	6.431094	2.8351445	-11.879686	-5.499959	2.619358	-7.890944	-4.205862	-3.3467352	0.82442284	-0.20172413	-4.681903	2.1512375	-2.474175	-4.7973967	-15.129645	-15.413292	-11.2947235	0.26599777	-7.027372	-8.147545	0.9848678	0.07578713	-2.4265392	9.73363	4.947033	5.348487	15.064796	9.945044	6.300397	13.044821
¸ßË¹°×ÔëÉù´¦Àí (83).mp3	1.8703058	-0.5942365	3.4014158	-3.9083056	-6.407961	0.954596	-2.435629	-0.7347936	-2.7089813	-7.0664997	-0.14429301	5.386471	-15.711905	-7.864996	-4.5072045	-0.99854827	-6.0729723	-1.1743523	8.923994	3.936295	1.0671765	-0.6762121	2.2924058	4.3966684	8.920116	3.0120182	-0.80528194	4.1082067	6.7163687	9.815618	8.023879	4.3173122	5.3692007	-1.3677893	-2.4577389	-0.05636394	-2.7365687	-0.40647066	-1.2599543	-10.266069	-15.038201	-11.1065035	5.3040066	2.1650202	-3.5850763	-1.7885557	-5.1291256	-6.3747234	-2.3342147
¸ßË¹°×ÔëÉù´¦Àí (84).mp3	-6.175316	-6.3600817	-3.5348742	-12.698577	-12.398124	-12.636606	-5.1123104	-9.385721	-6.38554	-9.903065	-9.058552	-7.3760877	-8.390371	-10.5644	-11.779449	10.180838	10.843875	15.377735	0.52035797	-0.8899323	-1.1440779	0.94421154	0.62883717	1.5445065	-9.173412	-3.283126	-3.2841241	1.3136632	-7.526204	-7.1791873	-8.655637	0.3807922	11.728803	3.9573665	1.570819	-2.6172924	-11.851083	-11.839065	-4.1198053	2.0186844	-8.342382	-10.927242	-8.448715	-3.6051311	-4.0940213	-11.09408	-12.56418	-11.853121	7.030935
¸ßË¹°×ÔëÉù´¦Àí (85).mp3	-4.269221	-9.425089	-7.247818	2.3333275	-1.9757352	6.12494	-14.415005	-16.332506	-18.13464	0.91125464	-7.0512953	-7.4311056	-8.64858	-15.727773	-13.315447	1.2091509	-1.8454192	-7.0287075	2.260486	-0.69225645	-2.3121285	-13.576187	-5.703945	3.2641227	-21.89199	-17.427246	-12.118544	-3.9362788	-3.2211804	1.6531277	14.538521	13.267298	1.4559697	6.333946	-1.982901	-1.1550897	-6.358938	-3.10466	-6.6077185	-12.80142	-13.083489	-5.209917	14.568922	14.746436	9.412901	9.015896	0.6269444	3.3416605	2.393765
¸ßË¹°×ÔëÉù´¦Àí (86).mp3	2.7784963	1.1221691	0.9460591	-7.277747	-5.942923	-2.7393618	0.71682715	6.0335464	3.5353098	-6.437871	-8.523554	-5.430139	-9.934177	-7.7954226	-11.765873	-4.204623	-2.9899354	-5.8611393	-18.193497	-14.56336	-11.331951	-14.05423	-12.111984	-16.119503	0.67504054	-0.59285617	-1.0586587	-9.377427	-5.6577473	2.2949462	-11.441462	-12.381218	-14.930937	-25.010826	-22.439419	-12.535732	-12.047288	-10.712008	-12.148485	0.8548547	-14.223002	-18.421322	0.5940627	-3.9752293	-5.405816	-5.418529	-2.7402163	-3.6893196	-1.9289932
¸ßË¹°×ÔëÉù´¦Àí (87).mp3	-16.563246	-13.462177	-1.5618896	-20.334663	-20.484175	-12.347501	-4.1748567	0.38751775	3.4163487	-35.13322	-37.722237	-28.427101	-20.965786	-16.763252	-15.349981	-16.761667	-16.796494	-11.356804	-14.85789	-19.801935	-23.309399	-14.40904	-16.855625	-17.551632	-16.616913	-21.71154	-19.830265	-3.0454092	-5.280914	-0.5408729	-7.732469	-11.316989	-16.22481	-25.095871	-29.176605	-27.632212	-8.620493	-7.908965	0.45584476	-23.718887	-27.252905	-25.090647	-9.331363	-9.749416	-6.572059	-15.847277	-15.523193	-8.81691	-13.819099
¸ßË¹°×ÔëÉù´¦Àí (88).mp3	-6.128908	-8.09235	-6.3639154	12.750698	4.1871557	-2.706623	6.9975424	-1.9764798	-1.5925338	2.5913646	-2.6855273	-5.0473948	-3.4435706	-4.600185	3.4434428	-0.5562642	-6.008053	-11.26397	-4.514533	-6.8494635	-4.7373004	1.258157	-1.8239595	-2.9858975	-8.899614	-7.723201	-6.6906595	-5.75905	-11.621178	-16.336369	0.81897616	-5.5204124	-16.6761	5.4348307	0.99316233	5.286536	-12.207573	-13.164806	-2.8750563	4.0528584	0.11827463	-6.986595	-3.21469	-6.940671	-5.4077497	-2.9439	-7.488732	-4.2494817	3.9423437
¸ßË¹°×ÔëÉù´¦Àí (89).mp3	-8.23343	-11.435927	-2.2713418	-5.978329	-7.001522	-7.272804	-1.5855589	-9.567297	-8.888588	-7.5689335	-12.432742	-11.935852	-15.811229	-11.447439	-9.444804	-13.613321	-11.531021	-1.2272499	-3.3343658	-6.9031634	-1.9061341	-4.1336493	-6.054721	-3.8129845	-2.1626146	-3.5527382	2.4989524	-4.684955	0.82668126	9.128538	-7.043525	-8.036027	-4.012619	-1.5487311	1.1093087	4.6133633	-9.963338	-4.2872686	-10.0212345	-0.4259833	0.79520357	-6.5093637	-2.923685	-0.40792534	0.9443442	-4.711301	-3.1891918	2.2995102	-0.48379016
¸ßË¹°×ÔëÉù´¦Àí (90).mp3	-14.492237	-10.903431	-4.497137	-17.564919	-17.319141	-13.196711	-15.466789	-11.685474	-10.289762	-12.598696	-8.048038	-9.656559	-8.372632	-13.18204	-14.620531	-12.922472	-12.066025	-9.16656	-4.7152157	-11.754276	-11.152476	-11.216707	-7.0205736	-0.95834327	-6.511012	-9.894691	-13.165852	11.885936	3.4338148	2.8101919	-11.239071	-13.571842	-10.198045	-11.067585	-8.873172	-11.10838	-12.282206	-11.772756	-13.3668165	-13.105001	-9.031441	-8.917273	0.35709032	2.224936	-0.10531497	-8.977275	-6.4596634	-3.8664417	-6.7544518
¸ßË¹°×ÔëÉù´¦Àí (91).mp3	-10.7386055	-9.921495	-10.532417	4.8884783	5.8854303	4.158404	-5.1763716	-9.280915	-3.255449	-7.3210382	-7.325596	-3.5042422	-3.4095845	-0.12617886	4.1844964	-6.3676095	-7.9622927	-4.241708	-20.333237	-18.696407	-9.366307	-5.413772	-3.5757017	6.1180477	-8.38705	-10.950375	-8.675035	-0.01170665	-1.7584789	-1.1359072	-2.6802902	0.78895026	4.803185	3.4160993	0.43694824	-0.5437522	1.5949013	7.588602	6.4104333	-2.703204	-4.5786247	-3.7878304	7.7528296	9.457304	4.58258	9.9151	7.1399517	7.916687	-3.3781133
¸ßË¹°×ÔëÉù´¦Àí (92).mp3	2.8887835	6.404302	8.121326	3.0657554	3.5035353	8.161526	-4.9755	-8.092522	-11.171201	7.0240636	5.2085676	2.3882163	5.914073	-1.9144683	-2.9113548	-3.140119	-5.0188413	1.3864825	-4.798292	-1.8530437	1.443954	-0.05824089	-0.39027238	2.186984	0.5585493	3.5913458	7.444607	3.1470046	0.4282684	3.2955165	-4.946458	-1.0462272	-0.64593	4.75476	0.3761515	1.2712185	7.8134756	4.043026	0.10917139	-7.2777843	-5.223453	1.3879172	3.1596718	0.033973455	2.280268	5.3691654	5.9719653	7.4470596	-18.080345
¸ßË¹°×ÔëÉù´¦Àí (93).mp3	-2.1962724	-4.151576	-4.105735	6.5088854	6.976266	7.3318415	1.4082403	3.7559004	7.9954743	-19.27435	-13.03421	-4.8713875	4.338265	-0.32841125	-2.3623474	8.304951	-0.59802973	-1.0954834	5.964632	9.562147	10.8139305	-4.519454	2.6814103	5.533186	-2.8610969	1.4313979	4.6653132	-1.0517285	6.1757107	8.213215	5.773903	6.6971993	6.5767784	6.070448	8.137411	7.3013835	12.1012945	7.205237	2.1349108	9.1969	4.7079535	3.6358008	1.7272992	7.4714828	10.402355	-4.5504484	-1.6156328	5.928989	1.5067036
¸ßË¹°×ÔëÉù´¦Àí (94).mp3	5.797451	5.6528306	8.205616	2.5449362	3.3790913	8.629906	-1.8458742	-2.254251	-0.16344082	-5.745802	-11.510801	-11.6006775	1.0866685	-3.4589686	-2.7935505	1.9959178	0.365793	-5.112153	0.5694803	-0.8950279	-6.785048	-24.637852	-29.27874	-28.028152	-2.5043771	-6.9961853	-4.3962398	-9.109505	-6.188487	-6.466348	1.6338629	-0.16265295	-1.7231303	0.4891271	4.6218276	10.106041	2.3852737	6.8759613	11.244846	-0.81463313	0.22244877	7.3145742	-5.648964	-4.419158	-0.6322404	0.6425573	-0.59079564	-1.8187822	1.5794604
¸ßË¹°×ÔëÉù´¦Àí (95).mp3	5.907857	2.1694064	4.7609553	-0.547883	-0.42768478	-2.650639	9.493139	4.4442797	9.578594	6.4176226	3.6248872	-0.90577066	4.8003654	0.8836547	-4.6428175	-19.289478	-14.644747	-5.7217455	8.220074	6.59058	5.152645	8.907839	5.9453893	4.163706	9.727243	-4.397399	-13.436355	6.9346256	6.532684	7.0133696	11.073334	14.45598	20.651543	17.028969	12.655924	16.88182	13.583086	7.4525957	15.849671	-13.606036	0.28294462	6.140564	6.1602	5.3368044	0.84015995	6.1151524	8.558289	9.882978	7.163229
¸ßË¹°×ÔëÉù´¦Àí (96).mp3	-9.711967	-6.3768816	0.003301442	11.467098	9.586852	9.657056	-3.2270355	-0.73482025	5.347161	-3.0808444	-7.8783693	-7.2215242	-4.345014	-3.2502024	-6.5002823	2.7251759	-1.3674258	1.0366957	-9.528309	-5.799279	-7.2547054	-3.56761	-7.8918457	-12.617235	12.453514	7.8481054	10.005714	-0.5961365	-0.031287104	-0.9979961	-16.532534	-9.63841	-2.4126935	-2.7164516	2.7193637	0.5932822	8.348263	11.955359	14.153288	-4.7909346	-2.8921137	3.5276911	0.93164074	1.9969256	-5.018926	-0.7128747	-4.06061	-0.29355288	2.9574485
¸ßË¹°×ÔëÉù´¦Àí (97).mp3	-0.2789029	-5.947712	-3.5771368	-1.4435012	-6.6225824	-10.932465	-6.710518	-9.079657	-5.4121485	-17.309982	-18.185547	-14.816663	12.046835	11.216528	10.414299	-2.9430654	-3.2886105	3.7108598	-7.0259743	-7.606967	-3.779106	5.0490856	-0.051060796	4.600394	3.3504915	-6.571159	-2.763391	-1.6319194	-3.1607485	-5.0640965	3.7842226	0.58680373	-0.002801299	-11.958536	-14.850685	-15.425329	1.4957424	-2.8111217	2.729538	-34.26944	-33.973495	-21.602325	-9.0226555	-15.856407	-20.2997	6.0222073	4.119545	2.7130365	-4.5824404
¸ßË¹°×ÔëÉù´¦Àí (98).mp3	-15.204973	-13.8001995	-7.580946	2.0610762	-3.8042483	0.7450827	-11.048157	-17.012314	-20.798168	-9.356326	-13.510244	-15.634954	6.2194147	-2.7600508	-1.9719765	0.1146369	-8.063049	-15.286538	10.609945	5.7817287	5.041209	-9.689505	-12.276417	-5.1475983	-4.5135903	-1.633575	1.2160558	-1.7608418	-5.2722406	-4.587428	-1.2625102	-5.5190005	-0.38257942	-20.904285	-15.182769	-2.9322045	-2.208669	-12.018717	-14.153545	-1.6433544	-8.620906	-15.266748	-7.06088	-9.125743	-2.2522283	-6.390526	-2.3026035	-1.0869826	6.6068344
¸ßË¹°×ÔëÉù´¦Àí (99).mp3	-7.0404334	-4.323039	2.018362	8.7867985	4.297204	3.2453322	2.6928847	5.000858	5.684144	-0.22610945	3.6584778	3.8316798	10.095378	-0.92319596	2.9417577	-7.7935743	-3.9184103	-0.5456138	-0.9858806	-0.25325394	2.3040233	-6.177026	-10.992144	-6.9290895	-3.2880144	-4.3649273	-2.9783204	-7.02987	-8.462786	-8.473799	7.3605776	6.7208877	6.445857	-1.2072532	-2.7729306	2.436783	2.1036334	-0.43489897	1.1948175	-2.5919638	-1.8649375	-1.2442385	0.35548276	4.995138	7.8672543	-0.20845476	2.2315018	-0.017231047	3.17391
¸ßË¹°×ÔëÉù´¦Àí (100).mp3	-7.7181168	-11.934511	-11.241424	-7.2685337	-12.424519	-13.574037	-1.5225329	-10.373091	-14.533651	-9.433355	-12.596929	-20.09957	-14.279631	-17.644144	-13.01766	-12.930269	-18.34549	-16.671288	-13.005001	-12.780598	-5.604639	-13.298989	-17.355076	-20.27552	-9.46548	-11.840807	-6.500971	-10.916934	-9.086236	-5.8462305	-18.934845	-20.432526	-17.4962	-8.8781185	-11.191568	-7.2374215	-7.481781	-13.016003	-14.433325	-6.4006567	-6.548786	-2.291601	-0.019076109	-0.96733063	9.271658	2.1168993	-1.5929916	-6.083787	-5.7780046
¸ßË¹°×ÔëÉù´¦Àí (101).mp3	-0.20267487	-3.9375799	-3.53399	-0.82972884	-3.7400072	0.8370384	-3.0559192	-5.4085937	-1.0978084	-6.00033	-8.582558	-10.275358	-10.975897	-10.926239	-12.861063	-8.614456	-9.468946	-8.823671	-6.940467	-11.148977	-10.900355	-12.958389	-15.545656	-14.578714	-1.4535787	-4.2110615	-7.186391	11.187122	14.839081	16.206713	-3.5354228	0.2499913	5.4244843	1.5986739	-0.98683435	-4.856326	-24.264442	-22.212793	-16.089584	-18.035389	-18.554937	-22.318989	-6.558898	-15.910946	-19.281055	8.416418	-1.140868	-9.048016	-14.570871
¸ßË¹°×ÔëÉù´¦Àí (102).mp3	4.8800173	1.0430887	-5.4199567	-2.916607	-0.55882597	-0.6545526	11.137819	4.770337	-6.1887574	5.7734575	-6.664834	-9.911398	3.406715	5.0318184	9.505148	7.2630215	8.231274	8.318795	22.183807	19.789251	10.992205	-3.529228	-3.575223	-0.6281097	-8.366273	-8.065522	-5.230996	2.0508037	2.6898112	3.88544	10.048578	11.848497	6.870473	9.783901	8.808426	15.238256	2.3103423	-0.386157	-1.2649844	-4.122515	-3.6870294	-3.5162678	14.718679	13.67487	10.660349	-1.5007436	-3.4097414	-6.213047	-5.5427094
¸ßË¹°×ÔëÉù´¦Àí (103).mp3	8.594645	2.9409187	1.3248079	-12.9230385	-19.66476	-20.537285	-4.139847	-5.1131983	-8.104672	7.768105	8.615217	17.665915	-8.384765	-8.844877	-6.4063377	2.7857258	4.895202	5.9833546	2.260781	1.0418653	0.76731914	-7.3062754	-0.9721695	0.39127842	-4.1269317	-5.9488807	-3.880425	-5.0560822	-0.7224494	-2.3106024	-4.0089154	-5.8443336	-2.6081324	2.2856379	-0.4763738	1.4086039	1.1786181	3.5631347	6.509611	-0.1402455	-5.0988445	-11.67824	-3.0026197	-0.98447514	4.070394	-10.868646	-10.087808	-10.518322	0.14972168
¸ßË¹°×ÔëÉù´¦Àí (104).mp3	-20.385698	-14.259085	-12.02853	-0.66408527	-1.0372545	3.8178258	-17.931461	-10.031795	-8.899123	-4.907357	-3.0086796	1.6272649	-10.609076	-8.553631	-3.6311405	12.167474	14.854905	17.082333	3.899445	3.1490102	3.051896	0.08874166	-0.89291126	-6.5242214	-3.1179233	-2.8839912	-3.6398978	-10.103893	-6.382482	-6.877973	1.0975735	-0.98715794	1.9909999	-6.20098	-10.076456	-12.578395	5.442752	7.254469	1.6936365	-9.854123	-11.135794	-12.754626	-0.34355652	-3.2799535	-3.703916	14.599497	9.039036	11.440407	-3.9805272
¸ßË¹°×ÔëÉù´¦Àí (105).mp3	10.698041	11.981056	9.6659775	6.4732423	10.382286	8.52635	21.056358	19.663874	15.558182	-0.26080605	6.779503	9.072111	-11.184218	-8.520963	-11.312703	18.572577	22.043251	15.009734	8.6577	9.818481	14.1874895	8.127641	10.635426	5.4985847	12.284811	13.154642	3.4871335	9.37919	14.759539	10.1081	5.1971345	7.4430246	3.7322369	20.427145	22.675714	23.802055	4.3089457	5.0846767	9.143544	14.018408	16.048946	12.171347	-0.59432876	3.5214376	9.68732	1.172194	3.5552936	4.6673765	16.02516
¸ßË¹°×ÔëÉù´¦Àí (106).mp3	-20.531385	-18.02728	-5.7478633	-23.079899	-23.676949	-20.722809	-21.300001	-18.759064	-14.61475	-23.260555	-31.771387	-31.128954	-19.547249	-20.429388	-15.565245	-7.5022974	-15.403896	-6.0971766	1.5812064	-4.8539906	-2.8388906	-12.2203045	-19.819405	-19.198162	-5.333246	-10.380325	-15.163519	-17.871168	-22.687254	-17.13493	-24.557648	-32.264282	-32.71756	-9.896505	-12.214056	-8.331572	-23.00053	-19.931324	-16.203266	-19.713558	-16.946846	-14.608803	-16.13453	-17.158325	-4.98316	-15.9451885	-19.2151	-10.050451	-24.371664
¸ßË¹°×ÔëÉù´¦Àí (107).mp3	-1.3871173	-6.442531	-5.387727	6.599581	10.29324	11.320397	4.545926	4.83781	5.690898	7.051845	0.26008743	-0.3670618	9.57766	8.139334	11.420708	16.23355	8.969698	5.177926	2.1785233	6.9850674	6.5769567	8.981655	5.109765	2.2335656	-6.9717536	-4.178267	-1.3265388	-8.173009	-3.0437183	-3.629314	12.794333	8.05116	8.667974	16.009424	16.82782	11.302874	14.379778	8.3356085	0.8953091	12.03434	14.964455	15.590679	11.126825	13.267752	8.225952	7.35135	9.907301	11.857031	13.373283
¸ßË¹°×ÔëÉù´¦Àí (108).mp3	3.6977246	12.832104	17.995424	5.416774	5.218762	6.596798	-15.733715	-12.7103	-5.1474895	5.6335764	5.5923915	11.299118	7.809391	4.2910695	6.0738955	6.1498475	4.385394	8.570547	11.623701	16.453236	21.008757	7.5899935	11.875351	19.1311	18.645027	16.25802	16.395359	14.737016	11.573038	12.581379	-5.873291	6.2470694	9.766155	3.0862353	2.5246453	2.598734	12.503335	4.864398	0.62335795	14.374067	11.452996	6.2724466	11.4448395	4.7971654	-2.5176034	0.14192788	4.67535	11.676918	8.301739
¸ßË¹°×ÔëÉù´¦Àí (109).mp3	-1.5833023	-2.7281585	-0.41017106	2.3873882	6.0160832	7.864586	3.5573897	1.2847071	0.86333483	9.75059	10.654991	11.13637	8.398029	8.589777	9.028269	4.8824844	4.606274	4.6667767	-5.351713	-7.865935	-7.148962	5.4463053	-0.41685298	-4.205514	-4.4572687	-8.878327	-8.958342	9.266664	5.0283966	2.4852133	17.244026	17.572018	16.452465	7.360523	3.4932485	10.253594	-1.9205474	-2.103804	0.25127658	13.462796	8.495747	7.0841184	-7.947471	-3.925738	-4.996283	-6.743635	-4.957282	-3.6638112	-10.291354
¸ßË¹°×ÔëÉù´¦Àí (110).mp3	3.3003232	5.5635805	7.801488	7.3837943	2.2704718	-3.7524161	4.6293526	7.4268436	8.544886	0.95664126	-0.91278964	4.814429	3.3947334	3.553985	-0.11409807	-4.207523	-0.021838263	4.014508	6.0960574	3.248319	3.9927058	6.166989	1.9380226	-9.874713	-13.103318	-15.138176	-18.625542	-13.294695	-8.010991	-6.8746634	-17.016764	-11.961927	-8.599307	-3.7720046	-0.8158548	3.7706823	0.6684398	-4.1780834	-14.634358	5.2743044	5.741258	2.824767	1.9123869	4.9947534	1.4720526	-10.083181	-7.7732177	-2.3776844	-7.958975
¸ßË¹°×ÔëÉù´¦Àí (111).mp3	-7.1148405	-0.118551254	3.6572835	-1.251671	1.6298207	3.7583268	7.9169297	7.4171658	9.860694	-8.106238	-5.056669	1.4075619	5.1725473	5.718635	9.391081	5.277156	8.502151	10.998085	-5.959302	-4.835733	-1.0037665	10.860773	6.264946	-4.1988707	4.06983	-0.50318646	-1.8427757	6.3118553	6.1713014	10.867065	12.221992	11.740172	4.197309	0.45942947	-0.6000942	0.27753168	1.1842483	-0.7321608	-5.4562745	13.372098	15.072624	12.160376	9.521364	12.071642	15.475138	4.7622375	4.365279	0.5212522	-3.229151
¸ßË¹°×ÔëÉù´¦Àí (112).mp3	10.803944	0.52977586	-3.6240025	5.2841573	9.941298	15.510432	-3.2429447	-4.39118	-10.588972	-16.464699	-12.686287	-4.7312174	1.7172732	-3.5109873	-3.3596728	-21.291666	-19.702112	-14.869292	-12.165906	-9.408542	-3.3170438	-8.714684	-7.0147867	1.1720629	-4.0987787	-3.873345	-4.759834	-10.371116	-8.520351	-15.540638	11.081189	1.954763	-0.013561457	7.159064	1.7158003	0.22540247	-9.507557	-11.430832	-4.706669	-10.104984	-13.127755	-1.7147086	3.1079044	4.1397786	1.6517823	-8.175804	-11.075109	-15.75152	-0.7135284
¸ßË¹°×ÔëÉù´¦Àí (113).mp3	1.7624903	-0.28001186	3.466936	10.415658	7.3162956	3.2753472	0.9390488	1.0772429	8.355272	-5.3346796	-2.4825459	-0.65592366	-13.000227	-9.536029	-10.451183	-23.957577	-20.185299	-17.885965	-10.300566	-4.783473	-4.0181093	2.3554583	1.9406432	5.3346205	7.93079	5.2489066	3.9147365	9.026859	0.6395625	-3.620379	3.4892628	1.2408631	-4.838271	-1.2062023	2.160437	1.8591015	9.856899	8.676487	9.390129	-1.1525711	-0.6985983	-1.4847224	-8.727598	-10.36627	-10.518215	4.9915123	10.646032	8.496453	-7.3456554
¸ßË¹°×ÔëÉù´¦Àí (114).mp3	3.7659059	-0.4408378	-7.92555	0.017109007	2.4660513	2.285581	-8.110199	-7.645608	-4.019036	-5.506795	-2.3265033	-2.0514836	-9.337097	-14.41459	-3.6846352	-4.1200466	-4.1851387	-7.564454	8.950356	8.761577	1.3230672	-2.3440347	-10.159542	-11.214581	-12.227438	-11.814606	-6.0755663	-10.884527	-12.280524	-9.186279	-11.035583	-12.391855	-16.573624	-6.9441166	-0.864343	1.5301204	-9.159824	-4.1942163	-4.517546	-9.137792	-14.539522	-18.830633	-0.09104949	-1.9489763	-0.2750861	8.144622	4.3883343	3.3550274	-6.5132213
¸ßË¹°×ÔëÉù´¦Àí (115).mp3	-11.626893	-12.899896	-12.503191	8.490408	3.8004608	1.2656772	-5.7127085	-3.8455691	-2.6026695	11.771561	7.2068205	-2.7522216	-4.4573436	-2.6348748	-3.0015736	-9.924419	-9.486894	-7.428587	5.291952	3.412111	-2.335123	7.9209623	1.8901576	-2.9302974	-14.988766	-12.932493	-14.432509	0.24206075	-1.1826885	1.6173518	0.9029695	-3.1462545	-3.823672	-17.021446	-16.38374	-7.9031134	-3.9121375	1.5955222	0.36194676	-0.23444825	2.5180078	4.03658	-5.7725096	-7.9435654	-10.791645	-2.562261	-3.1229336	-4.651697	5.2163606
¸ßË¹°×ÔëÉù´¦Àí (116).mp3	-2.6330767	-2.4900007	-4.704138	-18.370327	-17.99902	-13.791072	-20.111374	-24.699472	-17.364141	-17.826302	-19.158253	-17.534784	-28.672794	-24.386219	-19.113878	-31.066574	-27.145916	-20.495338	-15.957653	-22.093287	-21.626717	-15.938278	-20.86058	-27.520412	3.2286158	-2.6241028	0.9143292	-18.442318	-20.29929	-10.353165	-21.281292	-23.38733	-16.296196	-23.94531	-19.564657	-15.791719	-18.396523	-22.272253	-22.862562	3.222507	4.951077	6.01145	-11.120045	-11.101658	-8.704588	-13.009352	-6.1053553	-2.9417906	-14.111207
¸ßË¹°×ÔëÉù´¦Àí (117).mp3	-5.5148716	-3.5442014	-3.6456866	-6.8034678	-8.4277725	-7.3447456	-4.702127	-2.830947	-11.599421	2.1783953	-1.9972225	-5.962878	-4.6779275	-2.1174412	-0.44319558	-3.2793953	-1.8282626	-4.2516603	-2.542634	-7.469158	-3.3001986	-5.2406845	-7.7679377	-11.281076	-11.92558	-9.306147	-8.36018	-4.7473264	-5.5824194	-6.208535	-8.349869	-6.7318077	-3.3890753	-2.1476784	-1.314945	1.3839815	-0.10140838	-1.0392251	-7.0721292	1.0869621	0.657026	4.2238436	-7.0510435	-3.6643333	-4.6632442	-8.30876	-8.85645	-14.915877	3.063683
¸ßË¹°×ÔëÉù´¦Àí (118).mp3	14.035216	11.005126	10.416287	-3.9977062	5.035569	8.172976	-8.948542	-7.8845334	-0.96959645	-4.4378824	-5.2474875	-9.31503	5.0929465	5.404064	5.152787	3.7121897	7.6067643	13.9695015	0.83187914	4.7413397	9.292109	3.7846127	16.164915	18.882454	17.739166	14.427803	15.4611435	19.12668	25.216776	26.927452	16.924713	23.313747	21.707718	17.43998	18.987627	11.011183	13.303901	14.933044	15.338427	-1.4495975	4.151463	-1.4021755	-7.2643833	-7.096343	-10.125429	3.0236163	4.9830294	-3.4793334	29.06472
¸ßË¹°×ÔëÉù´¦Àí (119).mp3	20.739693	24.803936	25.070488	14.272225	16.85962	17.404438	10.947298	5.0636525	3.9718294	-2.204245	-11.1110115	-12.140959	-9.05578	-12.137288	-8.02299	-7.543315	-3.9102874	4.956711	9.631728	13.508409	17.295645	-14.842528	-21.59684	-14.531624	-22.383379	-15.972023	-23.144917	5.044442	0.48595357	6.0900164	-1.9198059	3.3973842	8.879931	-2.7544932	0.109377146	-0.5005759	-8.6070595	-4.2749295	-5.744438	8.112997	8.4321375	0.36539456	7.8144536	4.9789515	9.917051	-2.9923115	-4.871494	-1.4151201	-2.3569791
¸ßË¹°×ÔëÉù´¦Àí (120).mp3	-5.4895754	-6.8175282	-0.3451943	-2.5541894	-6.3459873	-10.544336	-2.7814884	-13.074173	-14.550253	-5.312478	-7.6060905	-4.568651	4.54449	7.188205	9.596151	-1.717019	2.0600827	8.344391	1.4754201	4.800169	1.499434	11.363501	6.7237024	1.6794615	3.8950267	3.929132	7.2543488	-8.095967	-11.392307	-11.35882	6.446183	7.2999635	4.7371135	16.32584	11.979447	8.296922	10.00399	7.156988	4.227189	3.184671	-0.42105162	1.4168742	0.22907643	1.5602312	0.4065367	7.350157	0.8713402	-0.2782799	1.483746
¸ßË¹°×ÔëÉù´¦Àí (121).mp3	-19.614883	-16.986534	-17.240765	-15.035324	-16.92209	-24.130796	-17.802391	-19.766705	-18.423954	-8.508534	-8.406401	-10.541482	-16.602047	-17.116123	-18.236296	-16.832787	-16.036215	-12.4887705	-4.8182297	-7.4227147	-13.2454815	-12.756949	-11.412677	-2.2903428	-14.284453	-10.463512	-11.044294	-8.810619	-8.933521	-10.647259	-5.7786884	-8.087009	-10.562181	-9.265928	-8.269323	-6.807434	-14.760086	-10.733063	-7.8321614	-8.362627	-6.750016	-7.626421	-7.2255535	-6.7926784	-8.909493	-10.501875	-11.228888	-14.516258	-14.415323
¸ßË¹°×ÔëÉù´¦Àí (122).mp3	-7.2989483	-14.774277	-23.9818	-2.3733459	-6.30025	-3.3090916	3.35191	-4.019046	-3.6525369	-13.80529	-9.686789	-10.8940525	-5.363795	-5.108408	1.5338356	4.812662	4.6816435	8.246465	0.19193321	-3.8927681	-7.2052827	-9.640909	-13.659688	-6.1112757	-1.8450718	-6.0087366	-1.0575415	-4.519413	-4.610855	3.2326026	1.3738806	-9.891625	-12.066844	-12.81923	-13.537941	-16.138945	10.466055	2.1016147	2.0099459	-2.3123887	-2.7835135	-2.3934896	6.2287397	4.000857	6.466243	-1.5808556	4.625766	10.312519	2.0711153
¸ßË¹°×ÔëÉù´¦Àí (123).mp3	-16.70657	-17.989212	-19.924662	-27.663883	-18.589226	-12.732894	-25.267075	-20.851677	-19.53263	-10.042797	-8.1237755	-11.730354	-16.868929	-11.074143	-5.468975	-10.026968	-9.713145	-8.406771	-13.151066	-17.472214	-18.89473	-16.943218	-17.82378	-19.950802	-21.036407	-17.060259	-17.351387	-0.47226095	-0.4448607	3.5028062	-22.869244	-18.626942	-17.546173	-11.702947	-21.133366	-24.41828	-21.253662	-19.813408	-20.555283	-16.013077	-15.785339	-25.167194	-18.958069	-19.566875	-13.603277	-18.744858	-17.496208	-13.939661	-27.002522
¸ßË¹°×ÔëÉù´¦Àí (124).mp3	-15.225992	-11.85003	-9.702103	11.055919	9.043205	8.371336	-5.223567	-6.8707924	-3.0339537	8.430919	10.908296	12.972296	-2.8517535	4.328743	14.523171	3.088543	10.047952	13.44434	10.631858	8.6771345	13.561117	-4.7337217	-2.1896467	-0.79525274	6.393999	9.724372	5.3193436	6.9021273	8.464834	8.586336	-14.368496	-10.801165	-10.019728	8.816106	2.5272212	-0.7984215	-1.0167038	-4.9009995	-3.1434286	17.417774	8.603955	5.1658783	0.56978345	-0.4044027	3.3446965	-7.388481	-1.1678114	0.46680295	-4.0333943
¸ßË¹°×ÔëÉù´¦Àí (125).mp3	-9.048548	-5.907859	-1.0810068	-15.173233	-23.307262	-19.26064	-2.2717369	-2.6001852	1.9745426	-14.209286	-10.509832	-14.979349	-21.753502	-19.431	-18.18938	-16.774405	-18.824104	-25.692253	-13.764686	-12.635104	-16.43971	-18.740864	-20.091301	-13.794423	-18.46025	-13.5603895	-13.696558	-17.37165	-12.734855	-5.7152214	-10.927916	-7.4543695	-9.643126	-0.5913059	-7.9932957	-15.833386	-16.78162	-13.704763	-14.535431	-9.595861	-6.7753553	0.4179442	-17.1008	-20.724379	-20.672436	-17.492435	-17.84141	-12.131772	-18.886518
¸ßË¹°×ÔëÉù´¦Àí (126).mp3	1.3745946	-1.6556001	0.920272	-3.2736344	-5.936034	-3.2197719	-3.4246254	-8.533871	-2.8154695	-6.729205	-6.4874296	-8.095226	-6.78475	-12.509476	-8.837067	-9.159027	-8.794041	-7.9178443	-12.048777	-17.661545	-21.690334	-11.754471	-14.828415	-9.950451	-10.345484	-8.252108	-8.912422	-16.537586	-24.140018	-28.78552	-11.841537	-13.894197	-11.378738	-18.739307	-28.70612	-32.83323	-20.048164	-18.410776	-11.512447	-27.908577	-27.261093	-24.155323	-2.7534013	-7.4037857	-7.0137696	-22.237368	-20.938475	-21.587494	-12.551544
¸ßË¹°×ÔëÉù´¦Àí (127).mp3	7.9203906	12.407904	12.5145855	2.3683715	5.161392	6.765359	8.983772	6.756567	4.748865	-2.150956	-1.338256	-1.2807381	1.6784352	2.1115122	2.7099023	-5.4259133	-4.551818	-1.7738104	4.2481494	5.3190045	7.9143023	-1.8028686	3.0841327	5.861662	-2.959506	1.972161	6.271246	-4.504238	1.9048662	-2.4257338	4.1770334	7.335208	9.678133	2.6703243	1.2691985	0.070893705	7.675702	6.9975214	14.29949	10.356565	9.035187	11.890297	1.2705524	3.6227472	8.329502	-1.7570131	0.5378256	-0.84211624	-4.805825
¸ßË¹°×ÔëÉù´¦Àí (128).mp3	-10.81489	-16.211626	-18.643105	-16.87996	-21.39284	-24.770021	-12.386247	-16.60202	-18.620794	-35.918625	-30.813393	-28.278215	-6.8282976	-12.272348	-5.8028374	-11.674746	-12.101988	-11.502594	-10.479294	-15.999908	-12.435791	-7.580127	-14.699997	-16.423466	-20.643356	-20.31992	-18.800774	-12.431929	-17.444767	-8.873671	-23.399223	-22.805996	-22.082088	-13.83364	-15.500732	-15.170773	-20.777487	-22.800566	-18.83654	-32.14982	-31.174622	-24.042252	-16.785952	-19.127052	-15.433237	-19.091766	-23.274319	-30.547857	-15.980904
¸ßË¹°×ÔëÉù´¦Àí (129).mp3	-0.50970125	-6.072174	-7.6999683	-7.63274	-14.433981	-11.099878	-15.256152	-13.497401	-10.291405	1.9306403	-6.183447	-9.853273	-8.178537	-8.869655	-5.8981714	-6.978587	-21.994846	-29.036678	-4.8795567	-8.6727085	-6.263898	-2.7161207	-10.553231	-8.257985	-8.266565	-8.56321	-2.351018	-19.428593	-15.446636	-13.243536	-19.868689	-19.240091	-13.751616	0.1345393	-4.70613	-7.138364	-10.199521	-6.327321	-3.4405885	-1.9447739	-0.5380952	0.03579323	-16.82076	-13.987677	-11.120125	-7.268299	-2.2026117	-1.8445712	5.4169207
¸ßË¹°×ÔëÉù´¦Àí (130).mp3	-14.809022	-7.606593	-8.055871	-2.4640565	-3.9194305	-0.4481188	-12.793905	-16.180565	-9.414337	-12.065863	-12.486216	-12.647587	-15.14422	-11.702753	-3.4825578	-8.72043	-18.073833	-19.468098	-9.247981	-15.538553	-14.647964	-7.141466	-11.358	-9.007539	-15.949035	-15.014774	-10.344071	-4.8808346	-8.37051	-1.210216	-13.043617	-13.180937	-13.271948	15.511852	13.416143	11.040041	3.5179935	3.808355	1.8904983	4.273314	-0.9091343	-2.9097037	16.049932	13.839487	8.865269	2.42866	4.400536	8.161928	-2.776333
¸ßË¹°×ÔëÉù´¦Àí (131).mp3	-22.615868	-26.938576	-24.674244	-13.250986	-21.009357	-26.352057	-21.640858	-25.13467	-21.017515	-15.567623	-16.062498	-23.502777	-30.802502	-27.722322	-18.14579	-6.273073	-17.383032	-17.986404	-4.137421	-9.481702	-7.1499863	-20.022623	-29.537655	-19.029083	-8.69941	-11.335915	-12.490944	-26.95591	-22.552704	-22.03749	-15.636711	-18.342484	-7.5758476	-16.785315	-17.17019	-14.332518	-19.5956	-23.61544	-22.753445	-22.285368	-22.514156	-16.251812	-23.619234	-17.031643	-8.070036	-16.666946	-22.287582	-11.637221	-6.0604744
¸ßË¹°×ÔëÉù´¦Àí (132).mp3	-7.4432573	-20.060888	-24.488678	-2.8384187	-5.402812	-5.2710752	-12.717304	-17.223635	-16.020147	-12.621561	-15.063957	-11.438286	-11.8269005	-17.90901	-26.332232	-19.078686	-21.825752	-20.931374	-21.214174	-21.257948	-21.718872	-17.089552	-21.067867	-21.641006	-22.132446	-26.958282	-26.43346	-19.479391	-24.587212	-17.411137	-20.33049	-23.93183	-21.556332	-16.207659	-19.155603	-14.3010435	-16.919838	-17.430992	-13.637514	-16.010448	-17.378948	-15.462191	-8.334756	-14.545769	-15.175175	-24.41718	-18.248842	-12.729819	-22.03637
¸ßË¹°×ÔëÉù´¦Àí (133).mp3	-25.756063	-21.27228	-20.89586	-7.6141214	-13.221397	-7.352972	-5.300747	-10.036488	-5.3166804	-6.758151	-6.5177464	-1.8738707	-11.232113	-9.862682	-2.5428743	-17.496302	-18.449303	-12.985746	-2.8617034	-4.718349	3.0180993	-19.023552	-14.163194	-10.182556	-16.740389	-18.77062	-12.089392	-19.275974	-22.141394	-13.400587	-8.20983	-19.971975	-25.311474	-31.720873	-35.157684	-21.55568	-14.830259	-25.6828	-19.576698	-16.451422	-29.191692	-32.38411	1.9267786	-5.3260603	-3.8866355	-13.777355	-12.546993	-13.589926	-15.216415
¸ßË¹°×ÔëÉù´¦Àí (134).mp3	-5.916341	-2.0298238	0.7468617	-12.270124	-12.054204	-12.43292	-0.9150792	0.6093793	1.4143839	7.859024	4.53059	6.6062956	7.505767	5.6127915	5.9780064	-8.291958	-7.0491705	-4.112186	-11.252153	-2.9246411	2.8517485	-11.716013	-11.559767	-2.9091673	6.765987	-1.7131649	1.7775968	9.45005	6.055661	6.6709337	-7.5694847	-11.843925	-6.9501514	-7.5378385	-6.3767877	-8.240357	3.7329292	3.7717566	-0.5378197	-6.0737343	-2.797833	-6.1662245	-10.653975	-12.712906	-1.0159478	-16.198586	-12.429995	-3.1374083	-14.098595
¸ßË¹°×ÔëÉù´¦Àí (135).mp3	-31.064484	-27.447021	-25.120573	-13.587056	-23.57422	-25.671497	-29.929634	-29.528278	-19.065586	-35.976044	-21.600468	-8.5549965	-8.698198	-16.77335	-22.370682	-4.159632	-8.866836	-15.284193	-24.041134	-27.151638	-20.92118	-13.51711	-8.040898	-4.46015	-3.8991947	-10.312886	-19.19756	-25.967539	-24.538948	-24.317997	-21.216576	-18.48706	-10.099809	-15.621594	-19.00842	-19.339706	-20.151375	-21.084106	-27.602661	-12.448044	-19.770653	-33.825054	6.8866568	-5.945136	-14.459879	-33.108482	-28.3364	-16.630005	-11.991028
¸ßË¹°×ÔëÉù´¦Àí (136).mp3	-14.754068	-16.086426	-10.016304	-12.975395	-11.581304	-13.310114	-9.879204	-16.404276	-15.47453	-0.032020032	2.1561346	-0.39271313	-8.947079	-16.028845	-15.412029	-14.515537	-13.152607	-13.8338375	-1.8964866	-4.4139123	-11.442442	4.132797	7.0474606	4.41368	1.5801417	-7.445258	-7.6665154	-14.908479	-11.197422	-4.863718	-9.613876	-11.471126	-6.8756227	-3.7658625	-4.673089	-3.1681638	0.6963743	-3.4503994	-1.3322312	-14.542023	-19.495008	-16.998661	-12.1775875	-12.090932	-11.448353	-6.387568	0.6558691	1.4535122	-3.3859248
¸ßË¹°×ÔëÉù´¦Àí (137).mp3	14.446796	6.5580473	7.5789175	-0.2279612	-0.94857264	0.62637043	-7.688388	-13.570437	-13.166853	-1.8691204	6.711552	11.734162	-13.316217	-17.85086	-12.245183	-0.87649715	3.0438957	17.009777	0.9454075	-2.0228822	-3.1540737	-14.44567	-14.563757	-13.861887	0.31588572	-2.8415356	1.0454103	-5.879541	0.2762059	8.621091	-12.463907	-19.098427	-16.989557	-9.039642	-14.635328	-17.697906	-17.873487	-21.405527	-21.07211	-9.532883	-9.877405	-5.218211	-6.8038726	-8.102748	-3.8692794	-10.3246355	-12.842166	-5.7941837	-9.665533
¸ßË¹°×ÔëÉù´¦Àí (138).mp3	-5.474817	-9.652885	-11.48693	-6.3532896	-7.2895	-10.795346	-10.882675	-13.155558	-8.791921	-5.871152	-4.794421	-4.649436	-14.425226	-15.30093	-11.591197	-10.578103	-14.596068	-11.191166	-5.0038624	-10.25647	-14.964661	-19.919706	-17.867172	-8.228697	-24.502462	-19.106525	-15.33552	-2.9934618	-10.162185	-15.634811	-22.48905	-24.689823	-25.227654	-5.399925	-13.193935	-12.089375	-14.699175	-13.48333	-7.6993876	-9.193321	-22.129341	-20.99622	-15.075417	-19.017967	-12.024603	-14.697004	-17.494267	-16.124447	-7.4553695
¸ßË¹°×ÔëÉù´¦Àí (139).mp3	5.98355	5.8677516	7.203006	-18.47105	-16.586388	-21.387072	-0.6626247	-0.9259727	0.68071955	-0.68632615	-2.222497	3.090756	-1.0686487	-2.0242789	-5.6221786	1.2707103	1.9854462	-1.9571826	8.262113	5.36045	-1.6465075	5.715825	0.9515283	0.48007897	-5.752538	0.50138205	9.351538	-6.9272466	-2.8381336	-5.372065	-11.449818	-14.012117	-5.8739967	6.645463	-0.06592283	-2.8892841	9.299782	10.282797	-0.07450268	0.8686305	-2.3310635	-3.6788535	20.912827	13.057761	8.0349045	2.9785333	0.34062123	1.8931884	7.7925406
¸ßË¹°×ÔëÉù´¦Àí (140).mp3	0.7170832	-2.717192	-11.953373	-18.908077	-15.459793	-17.505646	3.171031	-4.242459	-1.0779891	14.882688	12.952054	16.936623	1.3366934	3.6759222	5.3487816	-8.596079	-6.623804	-6.588518	-7.9456115	-12.28227	-10.476627	-11.653254	-0.22563797	2.9220965	11.628886	2.2456331	-2.95497	17.157877	11.354601	5.758083	-3.89439	-2.6945198	1.6162093	-12.5984955	-16.015633	-17.597685	-3.3693123	-10.594929	-16.614422	10.1843815	5.775975	4.920132	0.8506086	2.6718576	5.701214	5.2075205	-1.4210109	7.5538254	-18.789433
¸ßË¹°×ÔëÉù´¦Àí (141).mp3	-35.02755	-33.517895	-32.48936	-12.171036	-17.618393	-19.886837	-16.8623	-22.992373	-23.635347	-5.915883	-7.2690163	-7.670125	-8.947454	-12.1545515	-12.977247	-31.509247	-29.375778	-28.843311	-3.8133285	-10.429102	-17.382532	-15.497227	-12.46007	-10.916475	-1.3848134	-7.743611	-10.273294	-6.6031504	-3.2477465	0.2620612	7.9799986	0.22986548	-2.667253	-5.900446	-11.378304	-16.587746	-7.726309	-8.539	-1.8385694	-1.0794657	-10.728486	-14.785456	-1.2869589	-7.313703	-11.221844	8.903088	13.199724	10.257545	6.379533
¸ßË¹°×ÔëÉù´¦Àí (142).mp3	-22.985817	-22.054745	-24.968977	-30.285427	-30.889599	-26.217606	-7.911839	-14.255805	-6.5987663	-1.7020719	-6.3649445	-6.936305	-21.523964	-19.09234	-12.29544	-23.93219	-25.896172	-17.895988	-21.57851	-21.067507	-13.713028	-9.35277	-8.643357	-6.385248	-11.926155	-16.638617	-16.63218	-30.569134	-26.738583	-17.606377	-14.365662	-18.166334	-11.85322	-17.509218	-23.317589	-15.7543125	-2.9182055	-4.8827944	-4.6119595	-10.422493	-12.599432	-11.364901	2.5004432	-7.223506	-8.598547	-14.1216755	-18.69305	-11.114328	2.748644
¸ßË¹°×ÔëÉù´¦Àí (143).mp3	7.7199163	6.8511295	8.278848	-3.7368827	1.1832235	4.140091	-2.6953392	-5.144345	-10.895224	-13.482454	-10.015884	-7.8249493	-3.8582897	-9.082035	-5.24922	4.9455123	-7.2511787	-12.666618	-10.402617	-9.957636	-14.681128	-6.400403	-8.362259	-8.343702	-12.473812	-12.18635	-13.192167	-4.5008326	-10.05617	-6.173842	-22.332747	-9.292001	-6.935242	-13.959677	-13.920194	-6.538851	-14.001606	-15.971071	-13.229885	-6.612337	-9.982108	-3.021286	-20.708199	-22.486658	-14.171305	-28.603432	-26.869236	-21.202593	-13.188295
¸ßË¹°×ÔëÉù´¦Àí (144).mp3	4.5905256	7.957309	-0.4829663	2.2164333	-1.8982829	-11.031065	3.4656372	2.3345666	-1.8284318	1.3602172	0.43412608	-0.052220553	2.1951115	5.4884443	7.635938	4.120288	-0.1418662	0.6954208	7.2631683	3.2117739	-2.9545267	3.9663792	4.793542	-4.331113	-0.08763692	3.35214	1.3294265	0.61581755	1.5594715	1.4770688	10.802073	4.7801332	-3.4713702	3.9866254	2.0852647	2.4811225	-1.7874755	6.8896923	7.8701773	-2.7570906	-0.15337586	-2.1303053	3.3150492	2.1798275	-2.3291173	-2.4841957	4.8607187	3.4584484	2.2536151
¸ßË¹°×ÔëÉù´¦Àí (145).mp3	13.987216	7.3841486	6.457716	-7.9638696	-9.29659	-9.228993	-2.1681314	-6.8524027	-12.070551	1.891242	-1.105743	-5.1887007	2.7405906	0.40486634	-2.135645	-12.6857195	-13.685411	-12.225821	-6.080268	-10.422724	-5.7925105	10.0789795	3.952817	7.5091743	2.1362212	-6.063103	-12.431797	6.9211206	7.730158	14.127418	5.959632	2.283126	-0.6840426	7.791318	9.065671	7.221608	4.520357	8.157547	7.6826277	-19.815773	-16.296576	-11.447668	-1.3213062	1.6857481	5.8504148	-17.739637	-15.245092	-21.546043	0.10461372
¸ßË¹°×ÔëÉù´¦Àí (146).mp3	-4.2933064	-5.4920034	-3.2219853	-13.809782	-12.04173	-11.587309	-7.8917265	-7.062216	-7.047888	-1.1886008	-5.0742106	-9.21364	-17.749956	-14.520168	-11.97285	-6.1979227	-6.1070633	-14.654404	-14.594276	-16.753014	-14.3480015	-17.503696	-8.738834	-0.6854527	-9.575517	-7.177331	-2.8392572	-7.5690775	-8.715639	-6.7504616	-6.6897707	-14.031597	-17.739252	2.1648962	-4.7002945	-4.9029007	-12.553379	-13.605469	-12.935821	-11.076746	-11.552132	-8.932446	-1.028508	-8.714667	-12.083344	-16.009434	-10.525787	-3.5247097	-5.6569963
¸ßË¹°×ÔëÉù´¦Àí (147).mp3	-17.14632	-17.82642	-15.802664	-18.370857	-20.223154	-13.343365	-1.7537935	-7.224371	-2.9779701	-21.18518	-17.913185	-7.892561	-24.180096	-25.850761	-29.54777	-26.626842	-31.120163	-30.40636	-7.323081	-9.946428	-10.451668	-10.756317	-14.244139	-16.989178	-11.118035	-9.615007	-7.629669	-13.272831	-16.699833	-22.463024	-14.934746	-13.260193	-9.134478	-9.7327	-21.067028	-28.793041	0.39489615	-1.2184751	-3.8464665	-32.5701	-31.643167	-31.893936	-17.386446	-12.742918	-15.529519	-25.057484	-27.852062	-31.651194	-4.5253386
¸ßË¹°×ÔëÉù´¦Àí (148).mp3	3.3747883	1.7889407	2.9509416	10.566204	8.893889	10.643686	1.94028	-2.5759032	-2.8195379	-3.04738	-4.957718	0.37891838	12.471565	6.8501606	13.151552	-4.5438485	-3.0405607	-2.5222642	-0.57557535	1.7975173	-1.2231379	-7.9102736	-15.733597	-18.207657	9.234327	8.937702	6.6433706	7.6827207	-0.07226154	0.68662226	-8.651867	-7.405038	-3.054183	2.04666	-4.419973	0.5918897	7.5475883	0.08888161	-6.379283	-4.4663806	-4.8261323	0.21775028	4.420038	4.412563	4.5167923	9.984787	6.0048594	7.7425566	9.970891
¸ßË¹°×ÔëÉù´¦Àí (149).mp3	12.134977	10.803986	-2.0387223	-0.94837034	7.6503825	8.550341	1.1912518	5.4402676	19.910461	8.440577	10.098689	14.952634	10.996212	8.032133	6.700263	9.438096	-2.6610904	-5.7433605	15.547636	15.250234	14.929765	11.733657	11.698374	5.2334375	6.9834003	15.0718355	23.084751	22.05049	15.194056	10.211176	-1.9279153	5.517038	11.708031	12.205324	13.290725	11.275625	-0.8320178	4.5841503	8.200832	1.3109604	1.3039111	8.325794	-9.62331	-5.8838787	-2.489398	4.5867734	-2.3809009	-0.76600945	-5.031585
¸ßË¹°×ÔëÉù´¦Àí (150).mp3	-11.482322	-8.849102	-8.340871	-9.060699	-2.9511065	1.1039708	-7.7119026	-11.512791	-14.731335	1.4202455	9.060036	10.009834	3.5236087	1.118295	4.955569	-1.0872195	-1.5165776	-4.1835938	-6.0129404	-3.8249881	-1.0369685	-3.4632912	-7.5561786	0.27710977	1.8878342	6.542597	1.6059752	3.7545981	-4.6400347	-0.28222132	1.4192857	2.159039	6.690218	8.107329	7.71428	1.4349011	8.655747	-6.808443	-16.330236	-16.171762	-11.384649	-7.623973	-2.5580668	-1.8953711	4.3662806	-1.2709082	-1.4159403	2.9547052	3.4071913
¸ßË¹°×ÔëÉù´¦Àí (151).mp3	-11.671563	-19.5661	-18.434513	-21.330875	-23.608212	-24.071344	-16.436337	-11.356757	-3.2872653	-18.133976	-21.959492	-19.652107	-13.448366	-13.49621	-8.530415	-7.2941008	-14.260019	-18.458662	-15.169392	-19.235056	-13.411477	-17.492489	-14.843795	-15.876762	-6.2166348	-10.223486	-4.087798	-15.88361	-13.378382	-3.7106304	-6.7109566	-12.151077	-13.934247	-6.234788	-15.148779	-17.762016	-11.9787445	-15.220863	-11.355487	-16.272057	-12.056252	-6.637874	-11.915342	-11.777315	-5.409134	-17.307644	-18.823921	-18.260035	-4.703855
¸ßË¹°×ÔëÉù´¦Àí (152).mp3	5.9962187	-0.17500767	2.2989683	7.7399445	-2.6417246	-6.1511555	-0.22104245	-2.3166704	-11.678154	3.703784	-2.2190037	0.58769643	-1.5772722	-3.2684271	0.94664335	0.11999172	3.0897295	-2.3417635	-12.254768	-12.740988	-11.568683	-4.315428	-5.4338636	-8.385595	-20.607773	-16.670631	-11.936489	-5.2546606	-2.540215	3.747254	-15.382819	-15.564534	-13.931186	1.6198823	-4.3390603	-1.2711563	-14.771311	-13.993777	-15.997829	0.11868495	-4.7396336	-10.143106	-3.8081758	-5.5098953	-5.470294	-9.317906	-10.481951	-11.044458	-1.7124748
¸ßË¹°×ÔëÉù´¦Àí (153).mp3	-3.2927423	-7.422888	-7.588544	-18.50432	-13.290499	-12.381631	-4.89911	5.70973	12.423218	1.8956087	3.1227336	-0.09073585	7.9136696	9.437947	7.527921	3.7661192	0.94617224	-4.9440985	-3.1457243	-3.6019676	-3.7452083	7.747304	4.221053	0.8891469	4.658992	7.3389063	3.6583633	12.443895	8.760963	7.6143928	0.66470134	0.034408808	-5.4450455	1.6386585	1.6333473	1.6707375	0.9205805	-4.888652	-9.413942	6.3270936	11.72337	8.809387	5.7645845	7.856591	1.7072412	6.707386	7.932994	7.50198	1.6825161
¸ßË¹°×ÔëÉù´¦Àí (154).mp3	-3.980415	-13.682423	-9.162001	-1.0777718	-13.299159	-17.506319	-10.180098	-13.786013	-15.526035	-17.643473	-14.194046	-13.235144	-13.60424	-15.8110285	-10.999194	-13.2239895	-16.599754	-13.934898	-10.262054	-13.939143	-13.115713	-19.133703	-21.437756	-20.407875	-1.3183556	-8.265293	-12.795212	-12.002769	-13.303579	-17.192259	-14.17701	-16.810131	-23.679184	-15.86216	-17.395267	-9.067342	-20.052113	-17.241093	-14.17131	-22.466797	-22.239052	-21.023685	-12.177881	-19.219631	-10.884283	-14.855598	-17.553493	-16.395689	-29.033562
¸ßË¹°×ÔëÉù´¦Àí (155).mp3	-16.25469	-18.163816	-13.991036	-10.631027	-14.705642	-14.327728	-3.9865081	-13.36696	-17.343063	-21.148085	-18.73231	-13.688778	-19.346039	-21.628284	-25.638428	-18.653175	-21.132	-20.629227	-16.682362	-19.476051	-13.908989	-12.937159	-10.3642845	-9.013443	-14.866353	-23.484676	-20.859402	-12.814676	-18.680386	-23.384487	-10.399717	-12.961651	-10.594109	-15.097162	-13.230441	-12.762987	-15.163484	-16.872746	-12.826112	-19.279835	-17.860212	-13.455755	-15.951052	-14.353019	-12.641912	-3.3789124	-11.776356	-11.684423	-10.41888
¸ßË¹°×ÔëÉù´¦Àí (156).mp3	-3.9123907	-4.6847606	-13.7696	-9.717644	-12.376439	-10.507074	-9.583351	-6.626779	-5.3771524	1.039418	-1.4442707	-3.2218041	-0.07341093	1.2144457	2.195376	-15.180065	-3.4065628	1.1139115	-3.4181123	-11.279074	-11.502231	-1.6023448	-1.11956	2.5241318	-5.8396044	-5.3971987	-1.0388727	-4.3586054	-5.9544854	-6.52328	-11.849676	-7.9167047	-1.5549209	-3.0153017	-6.358763	-8.934591	-10.169348	-7.9894004	-8.382748	-0.5294284	-3.267828	2.4341266	1.4679124	-1.9662352	-4.5976515	3.5023236	4.0332603	3.4403892	-7.3013
¸ßË¹°×ÔëÉù´¦Àí (157).mp3	-14.719968	-18.80624	-15.390352	-16.504032	-15.637988	-13.277704	-19.47467	-15.134272	-11.196489	-19.031235	-19.734058	-23.348148	-16.827242	-17.426067	-20.937862	-20.581543	-18.099018	-15.336652	-13.601104	-16.00832	-16.337421	-22.382889	-22.380753	-24.765709	-5.979382	-14.482395	-14.149914	-25.716698	-18.146297	-12.205155	-8.815409	-9.544754	-7.194041	-11.704248	-10.255358	-6.465701	-3.6989288	-4.434712	-4.6179304	7.161112	3.1835265	6.2289534	-10.684549	-8.550873	-11.026791	-5.595933	-6.535125	-4.7658625	-13.078271
¸ßË¹°×ÔëÉù´¦Àí (158).mp3	-11.104734	-15.774207	-16.073647	-14.620718	-14.560669	-15.854897	-6.339056	-9.371578	-1.2305986	-8.406352	-7.7185884	-10.889183	-3.6237547	-4.5948205	-4.0761824	-14.283507	-10.163884	-11.765726	0.5062034	-3.7200072	-5.551215	-3.0440183	-2.3453584	-0.5089986	-7.5353827	-9.742628	-14.101896	-0.4117294	-2.3503437	0.70767146	-8.074971	-15.447174	-19.120575	-17.670555	-12.385366	-1.5579636	-1.8569307	-3.2420392	3.4282937	-10.506231	-15.083845	-17.94069	-4.4445343	-8.953219	-11.019588	-3.9120317	-7.516957	-0.3462335	-2.8934734
¸ßË¹°×ÔëÉù´¦Àí (159).mp3	-16.957142	-16.060986	-18.6164	-31.396938	-31.608759	-35.372032	-30.205536	-30.796997	-32.9438	-28.189674	-22.989883	-19.9637	-2.372927	-8.656897	-8.031442	-9.653095	-11.778694	-3.4448662	0.63136786	-0.9736831	-3.136608	-6.568131	-9.718744	-11.134026	-8.829379	-10.852204	-7.377002	-3.3338325	-9.689865	-4.8789225	-10.562678	-4.5562367	-3.434742	-17.747845	-22.755241	-20.56846	-19.071632	-20.950262	-18.544014	-18.886257	-24.406517	-21.785572	-27.68147	-22.655178	-20.587816	-18.57724	-18.958027	-17.164043	-27.838211
¸ßË¹°×ÔëÉù´¦Àí (160).mp3	-13.872009	-12.642065	-15.572914	-14.21521	-20.40754	-20.90564	-15.601774	-18.35279	-16.087427	2.3561873	2.2650108	0.09548676	-4.5272236	-5.3934064	-8.034473	1.577856	-5.403554	-5.487958	-15.858971	-17.465374	-18.565552	-15.850802	-15.028989	-14.799904	-15.261724	-14.875749	-14.474413	-13.856752	-12.073763	-16.174389	-11.977008	-15.274315	-17.312725	9.223234	3.513256	5.3543954	0.67264575	2.1799133	4.3425035	-8.90888	-8.632334	-7.165617	-1.9218853	-7.5934124	-10.838175	-7.236041	-7.7964277	-3.6261728	-13.214799
¸ßË¹°×ÔëÉù´¦Àí (161).mp3	-5.357066	-4.485123	-3.1975853	-18.188084	-11.551435	-4.8115215	-14.161374	-10.383751	-10.454849	-8.011803	-5.8252144	-11.628655	16.259377	6.1519856	1.8084992	-13.604155	-9.143592	-5.6989346	-5.8228235	-7.3178964	-11.471434	11.155849	2.5123515	1.6088336	-19.797058	-21.15067	-18.179522	2.2586246	-2.72612	-8.470141	7.0666285	8.84063	9.232182	-18.666622	-17.913557	-19.861288	7.7155685	4.183954	-1.1430225	4.6011257	2.3762555	-1.1111257	-8.259718	0.33224124	1.0725757	-2.3104916	-0.10867602	2.700255	7.1512504
¸ßË¹°×ÔëÉù´¦Àí (162).mp3	-8.269022	-9.832705	-6.229764	-20.590668	-14.670816	-9.95826	-22.96891	-20.01013	-14.6985445	-21.548553	-15.74575	-7.8720922	-5.515358	-8.472115	-6.825328	-17.706003	-14.470306	-11.758782	-10.918954	-9.876813	-15.894003	-15.666916	-17.553917	-22.325592	-15.601868	-19.491312	-15.397355	-12.652081	-18.037369	-22.76265	-15.121489	-18.331501	-17.685085	-33.71785	-33.825325	-29.853539	-17.84329	-19.880821	-15.525198	-5.9794645	-15.524245	-18.967136	-10.167894	-12.779758	-17.493773	-20.335287	-14.894953	-14.392275	-1.7169297
¸ßË¹°×ÔëÉù´¦Àí (163).mp3	7.329313	1.2665007	-1.1198819	-2.911574	-4.900222	2.3520937	8.106518	2.9722013	-1.643587	2.1499329	2.1939554	9.866285	-13.338003	-18.12613	-13.786333	-9.30472	-10.361906	-4.302142	-9.271965	-11.731578	-9.363043	-4.1477757	-5.567319	5.4233494	-6.419649	-9.561041	-2.9190555	-3.1951149	-8.282466	-6.852398	-5.432369	-5.036661	2.3293865	-8.479666	-15.538383	-22.16882	3.4546595	-1.0490967	-0.80167437	-9.072197	-9.305614	-7.228774	-4.381478	-14.631748	-16.263836	-19.09098	-18.918474	-18.093601	-12.482529
¸ßË¹°×ÔëÉù´¦Àí (164).mp3	-0.9875604	-2.1379502	2.693409	23.05114	15.062042	13.4264145	-3.9197397	-5.814603	2.6115842	4.1682525	2.6078312	0.9901077	9.747435	12.990551	14.0733795	6.251976	5.7028327	6.9563174	8.021929	5.5611844	8.317497	-2.896702	-1.9163547	5.4392138	-9.2824135	-7.675496	-7.5856743	-8.855394	-9.265089	-4.9760847	2.9941053	-0.39972356	-0.11377144	-0.6442576	-1.1305964	0.33112884	-4.47536	1.381073	10.165428	10.45138	5.71714	3.4563231	-13.429878	-12.7395115	-26.31372	-3.9418042	-6.6744637	-10.256334	-6.2877493
¸ßË¹°×ÔëÉù´¦Àí (165).mp3	0.6976992	4.280829	7.5877476	5.86671	4.6692557	10.051447	6.0094833	2.8096766	4.7799115	-11.024914	-8.25058	-8.97239	-9.309763	-9.844124	-17.632782	-10.029817	-9.166861	-3.9332685	-7.1289496	-8.648698	-5.562735	-3.823007	-7.9163885	-6.8401875	1.7459524	0.5652691	0.17643338	6.364092	3.5658665	2.180512	6.7212715	5.389967	0.74470526	8.138	7.2226915	5.344201	-0.33128536	7.417223	8.223087	13.3855095	6.0749264	7.1990566	7.710721	6.4915733	3.5797477	4.6689663	2.9311433	0.37968975	7.954424
¸ßË¹°×ÔëÉù´¦Àí (166).mp3	1.7436523	0.15735596	-8.123714	-10.024553	-5.024997	0.64636785	-7.4905586	-4.310416	0.4748759	1.2047167	-3.7755103	-7.4228277	-19.130249	-18.036705	-11.034622	-8.472111	-24.3093	-20.305157	-10.153662	-12.467974	-7.9928164	-26.258766	-21.785332	-16.677273	-7.162655	-9.461866	-4.5194798	5.477621	-1.5168872	-9.685846	1.3960928	-3.6244936	-4.1159763	-5.0291533	-8.668333	-6.554124	0.04851085	-8.135674	-7.2538395	-1.3699417	-9.281809	-11.147038	-0.89581394	-1.6267431	0.16579086	-12.993078	-11.75625	-7.0383077	-2.2404633
¸ßË¹°×ÔëÉù´¦Àí (167).mp3	-8.431356	-11.645227	-9.927725	-6.3740845	-9.830088	-7.280427	-4.498044	-4.8646894	-6.0785427	-13.707254	-14.15892	-11.256372	-5.7415104	-5.3104014	-10.078739	-2.7498467	-5.3896804	-1.3308294	-6.6060715	-6.40007	-0.110782444	-2.835966	-3.8834956	-6.683661	-0.96646404	-4.5726156	-2.3149776	-14.312526	-11.662095	-8.051196	-10.188087	-10.434063	-6.159196	-7.359603	-16.895199	-14.265309	-1.998734	-2.56364	-0.23725688	-15.976537	-15.894211	-8.802771	-16.235231	-19.552639	-21.430065	-12.47101	-16.344297	-24.937883	3.757381
¸ßË¹°×ÔëÉù´¦Àí (168).mp3	10.371351	-3.063704	-12.885246	2.8465738	-5.4876947	0.6906528	-11.039906	-13.06583	-16.612532	-5.9530125	-6.2240543	-8.412792	-2.6003995	-8.814005	-9.478661	-19.376652	-18.695631	-18.499268	-7.1718063	-13.483883	-17.218748	8.467558	0.08237362	5.280827	3.897244	1.0773369	2.6210022	-24.175812	-22.681541	-21.102484	-10.187334	-9.920254	-4.496866	-8.043723	-5.621633	-0.1609661	-5.3426313	-12.611513	-16.439152	-16.804844	-17.375652	-8.789941	-12.092361	-13.0264845	-10.62936	9.484486	10.935984	12.42358	-4.687689
¸ßË¹°×ÔëÉù´¦Àí (169).mp3	-5.141446	-6.4651256	-12.410593	4.8456955	-3.2413003	-0.40904677	-1.3270042	-4.6629443	1.3103764	21.076885	13.879376	11.400372	0.5677837	-1.2709451	-3.7799952	-1.3413453	4.3106513	9.045254	9.693018	5.4344673	5.0209236	14.561558	10.248999	7.5902205	-0.5031815	1.6587033	3.8269575	-4.5118456	-5.5556116	-4.1305046	13.244425	7.173872	3.3712213	14.491032	8.07872	5.17041	-10.371326	-10.005241	-6.7342896	1.6681347	4.84982	5.9432154	12.413946	10.885128	9.220255	0.35543507	-3.1101665	-4.9550166	-0.10345262
¸ßË¹°×ÔëÉù´¦Àí (170).mp3	-1.8307552	-2.162785	-3.7289882	5.426319	4.0199604	2.397634	-0.4644806	-3.4848094	-0.5407713	-11.960505	-11.555612	-14.322643	6.133892	2.5858085	4.0256343	-6.508623	-11.310425	-8.306576	9.560632	12.587078	10.262117	10.5431	16.893696	17.08178	10.149524	13.38732	13.591406	-7.905961	-4.572083	4.6744084	-10.203371	-8.579687	-6.694436	-7.4665327	-8.460857	-7.709527	-22.767029	-20.674904	-20.522488	-13.024129	-16.436176	-16.52996	-10.697956	-11.887802	-10.098199	-33.15738	-26.920986	-22.374651	-22.653942
¸ßË¹°×ÔëÉù´¦Àí (171).mp3	-9.02139	-10.0234165	-13.1669235	-8.559203	-6.848917	-8.017663	-18.757545	-20.909466	-20.68179	-4.6027155	-7.2052517	-4.149651	-11.007137	-10.057022	-7.0217476	-21.94442	-21.984375	-27.250797	2.3423948	1.8441697	6.4820805	-7.1357603	-9.740623	-6.8011675	-14.08984	-17.874462	-17.105272	7.183342	-1.0711398	-1.3271916	-9.105507	-20.843815	-25.324238	-6.0699825	-10.202136	-9.183334	-8.717544	-11.626501	-6.100907	-16.820133	-15.36353	-11.83805	-25.59946	-18.533054	-11.531263	-1.6019847	-2.1036386	3.0803118	-15.645509
¸ßË¹°×ÔëÉù´¦Àí (172).mp3	-14.397218	-7.659218	-4.006794	-23.87371	-17.818535	-8.177902	-9.570477	-13.377312	-17.505936	-2.0966516	-2.2774231	-2.2573373	3.4667768	1.6476333	3.448718	-5.085224	-1.6298788	-6.4672804	-16.57118	-20.387733	-22.29805	-20.54111	-13.800846	-11.636616	2.0564055	-0.82822794	-1.8379557	-0.8919542	1.8952227	4.691527	1.9911581	-2.466723	2.0568557	-16.218246	-15.9882	-17.432728	-22.388132	-20.085232	-15.552476	-9.694219	-14.983056	-15.2351265	-10.514146	-10.782618	-9.777478	-22.803997	-29.932625	-30.17891	-4.562327
¸ßË¹°×ÔëÉù´¦Àí (173).mp3	-16.68369	-16.585588	-14.283861	-3.7721121	-7.468728	-13.407084	-9.38317	-16.503994	-15.564617	-17.804665	-19.166002	-12.917788	-22.250343	-13.327458	-2.5229445	-16.716843	-23.955757	-25.05449	1.8013105	-4.101322	-9.480112	-11.226629	-14.623667	-3.8441076	-16.633419	-16.40482	-15.063546	-9.696929	-11.959872	-8.34144	-12.183283	-18.697752	-16.92807	-12.661232	-8.752426	-2.224872	-24.088184	-19.883217	-17.301403	-13.744993	-14.621868	-14.019908	0.30355635	-6.493745	-3.273528	-11.078672	-13.177425	-8.607561	-2.2566037
¸ßË¹°×ÔëÉù´¦Àí (174).mp3	-5.727171	-12.877922	-15.294085	-23.211266	-29.83857	-29.127743	-19.70976	-20.552786	-20.094463	-15.345432	-20.38036	-17.466406	-8.562952	-14.189903	-11.089181	-7.088213	-8.959828	-7.7065926	-2.3347518	-1.752032	-0.46133706	-9.951117	-11.573871	-10.404617	-13.331354	-15.970303	-14.013419	-17.317122	-15.135912	-9.417884	-24.893383	-22.692348	-19.067566	-12.191867	-14.579192	-11.575438	-8.156399	-14.186794	-12.816552	-15.849421	-11.980198	-11.037144	-7.0569	-10.159454	-7.4878025	-0.25935483	-6.767701	-0.41174346	-16.847912
¸ßË¹°×ÔëÉù´¦Àí (175).mp3	-19.698503	-28.863293	-28.910463	-20.563229	-22.993557	-23.451363	-13.3245945	-20.141182	-20.364916	-15.688356	-10.626852	-6.4716425	-10.710275	-15.33486	-13.778703	-24.957117	-28.769096	-26.759064	3.8793478	1.4082031	4.724682	-13.801677	-10.445095	-8.015248	-11.798356	-11.798968	-7.096184	-9.57042	-8.528718	-8.932486	-11.435577	-20.38121	-22.520317	-9.462584	-17.588802	-19.313795	-4.436178	-11.480835	-9.860616	-21.867897	-21.40365	-19.750433	-25.118443	-19.183086	-9.228539	-0.57543194	-4.770811	-12.2698	-9.677262
¸ßË¹°×ÔëÉù´¦Àí (176).mp3	2.7762642	-8.601923	-4.6115823	2.613946	-8.774887	-10.637541	6.397937	2.6634908	-0.4923099	-4.2344275	-9.021837	-5.981687	-0.68274117	-0.606408	10.482758	-6.018751	-11.221361	-6.459418	-11.840922	-6.3122244	-2.5800252	-7.217067	-13.65283	-14.9209175	-14.319988	-12.073987	-2.846817	-5.1695304	-7.5522275	-15.821498	-5.742696	-7.767624	-4.319954	-2.9180179	-6.9660883	-5.123725	0.07477945	-6.248805	0.99493015	-12.910425	-17.364677	-15.302718	-3.8839493	-4.7325807	5.524702	-5.4384136	-9.58556	-10.216146	-4.5727854
¸ßË¹°×ÔëÉù´¦Àí (177).mp3	-13.315736	-11.663418	-10.075851	-19.12032	-26.22493	-22.672089	-11.407261	-15.225239	-15.951376	-11.140608	-14.504972	-10.897639	-9.608343	-15.513218	-15.094156	-18.24897	-15.7624035	-9.779107	-17.372368	-15.768717	-6.2236667	-19.55	-20.106342	-12.449065	-13.659426	-9.965982	-6.2215414	-6.0034165	-4.534376	-7.0548296	-9.849929	-14.018156	-17.823647	-17.51164	-28.526117	-33.15467	-17.323486	-18.894625	-13.80848	-17.043499	-20.043894	-19.434372	-11.490699	-15.863556	-13.840992	-3.370834	-6.863553	-16.173885	-20.410067
¸ßË¹°×ÔëÉù´¦Àí (178).mp3	-13.359571	-14.413294	-14.660645	6.3401	2.8543591	-1.3073592	-0.7453268	-2.2651753	-1.2529736	-8.061736	-9.680647	-2.4691143	-3.1829212	-4.7280703	4.5316734	4.911383	1.0659889	-3.6062863	-1.5215575	-2.9833431	-5.313922	-1.7004585	1.2323933	7.3847456	1.1193206	5.960758	10.173336	1.0276359	1.8049887	4.2891083	9.826839	0.15093493	-3.2492018	7.016286	2.7988172	4.7343884	17.780258	12.447754	6.6593137	17.481356	18.605139	13.591269	9.98885	8.450915	3.0614076	-5.0114484	-1.3247123	-0.007455736	-14.688953
¸ßË¹°×ÔëÉù´¦Àí (179).mp3	-16.222546	-12.528381	-5.233021	-9.301285	-4.089447	6.9729896	-15.048069	-15.076487	-9.56534	-5.8218794	-8.588943	-11.415902	-0.48342383	-3.2805564	-1.4512008	-1.1765751	-8.202359	-15.030018	-5.3391685	-5.0534477	0.69652915	-1.5325758	-9.558406	-18.495964	-8.19388	-16.051449	-12.09251	-2.1176713	-8.229191	-4.3599224	-4.9863834	-10.454035	-14.595256	-2.70265	-6.3634014	-2.0615966	0.098567985	-6.6058264	-8.009266	-11.34511	-11.795369	-6.1833515	-10.2174835	-9.967615	-10.393492	-0.44415545	-4.0314846	-4.752076	-15.527235
¸ßË¹°×ÔëÉù´¦Àí (180).mp3	-21.773602	-25.144512	-18.918365	-19.138279	-19.32199	-19.173595	-11.836982	-17.727873	-20.112679	-16.661898	-19.561382	-17.341211	-6.7026253	-14.044876	-14.965956	-20.52804	-20.291765	-11.238138	-19.176697	-23.147898	-21.67574	-12.351027	-12.922848	-13.416301	-15.092861	-18.84327	-14.358378	-18.202175	-21.356108	-18.911133	-12.348876	-13.9591465	-14.454405	-10.435631	-14.806189	-15.266802	-12.4094305	-14.800604	-18.02189	-16.371994	-17.099043	-10.60794	-21.358412	-22.819822	-23.407402	-8.931685	-16.02821	-20.77726	-14.342384
¸ßË¹°×ÔëÉù´¦Àí (181).mp3	2.5505905	1.6888071	5.270218	-9.809162	-6.297332	-4.66488	0.5362991	-0.98282695	-0.07462691	-3.6861525	-4.2532897	-10.154188	0.062589645	2.367958	2.729111	-1.1286772	-3.4228232	-1.906585	-1.5417142	1.5809864	1.2595998	-0.8626305	-1.2479374	1.3024791	-5.606098	-6.531212	-7.2344837	6.071105	-6.1937237	-11.490708	7.9055014	2.2351303	2.042166	2.7174997	-1.8226085	-5.14159	2.690998	3.696089	4.2467647	3.4897325	2.517894	2.7511415	-7.1443324	-5.2475905	-1.061155	-9.904012	-4.845269	1.0810413	-2.793124
¸ßË¹°×ÔëÉù´¦Àí (182).mp3	9.801725	9.8954735	15.722456	-9.499887	-19.50957	-17.187956	-11.662628	-9.362438	-11.111656	-13.354424	-16.085098	-12.173248	-10.388361	-7.729338	-10.304035	-21.03777	-25.827124	-22.743275	-12.342618	-14.664764	-14.933076	-8.051729	-5.6591167	-2.6496577	-21.847528	-19.817379	-13.866713	10.001773	2.4041529	1.5137222	-8.268814	-12.478764	-17.948116	5.2727623	0.40365502	1.5770864	-7.377285	-6.905384	0.94097245	-18.617119	-13.312933	-6.9504404	-14.284416	-14.2819395	-8.620666	-4.8027463	-5.39895	-5.2762537	-19.428596
¸ßË¹°×ÔëÉù´¦Àí (183).mp3	-19.109903	-21.924423	-20.611225	-27.46754	-26.524622	-28.648546	-22.803608	-19.666698	-15.742271	-17.81277	-22.043789	-20.53793	-19.414684	-21.39391	-19.120672	-23.854948	-25.673147	-23.999289	-9.919699	-13.573914	-16.238121	-18.941845	-19.927464	-15.660067	-13.159469	-25.760323	-27.426464	-16.823408	-14.838972	-15.696161	-16.789848	-21.753992	-24.77752	-9.731407	-9.059244	-11.512457	-13.524649	-15.081959	-13.476692	-14.528133	-11.617167	-0.784779	-10.973242	-14.328533	-7.7095833	-13.005714	-16.169662	-13.561727	-10.065089
¸ßË¹°×ÔëÉù´¦Àí (184).mp3	2.642305	-1.9935501	-4.0578365	-11.36647	-13.986663	-9.683937	-19.386665	-26.435081	-36.017254	-14.824077	-15.450283	-8.167191	-7.1480217	-7.3247657	-15.444896	-19.334192	-20.237131	-14.4352665	-11.48622	-14.143759	-10.742022	-17.711159	-22.750671	-17.593243	-16.676105	-18.423374	-8.82354	-14.696703	-18.529476	-21.898987	-25.135838	-21.417538	-15.358795	-9.577237	-18.764273	-19.01244	-11.278257	-14.442315	-15.346672	-5.264781	-10.929419	-8.061376	-8.797102	-14.784153	-6.25142	-18.894213	-19.916904	-17.917032	-15.878981
¸ßË¹°×ÔëÉù´¦Àí (185).mp3	-21.289051	-23.423773	-21.153801	-8.838604	-3.6787963	3.927567	-7.791989	-13.840035	-15.539379	-27.700111	-24.720686	-17.66396	-17.364286	-18.767244	-16.54488	-32.50937	-35.26514	-33.216278	-11.857313	-11.29605	-6.0791445	-31.898567	-25.385624	-10.739512	-31.629023	-34.285038	-34.39545	-10.24795	-12.415548	-12.803686	-31.980883	-30.645239	-28.641058	-21.173433	-25.06541	-27.278008	-33.86837	-30.672976	-27.912287	-6.8291945	-4.254985	-1.5094792	13.302342	-7.941222	-9.660049	-9.183785	-6.1421013	1.1980548	-4.4404488
¸ßË¹°×ÔëÉù´¦Àí (186).mp3	-12.031623	-8.917652	-5.789476	-9.291308	-10.1497135	-2.0938947	-14.910582	-16.67157	-12.818246	-9.84712	-9.918676	-12.969326	-0.25488418	-4.3104057	-5.721548	1.8163788	-4.313258	4.988429	0.7515731	-1.1790041	-3.6724408	-7.8425493	-8.869507	-7.2957635	-14.257876	-15.03969	-11.204872	0.9821147	4.8498764	2.608236	-0.5564419	2.866671	7.153404	6.7316227	2.3821054	6.6940994	0.8711798	1.4850883	8.844284	6.932632	-1.044522	1.5592963	-2.6367288	-1.8978856	-0.1982547	-8.8189945	-18.137772	-22.682636	-13.0438175
¸ßË¹°×ÔëÉù´¦Àí (187).mp3	-15.202935	-15.74463	-13.94434	-15.591685	-18.066612	-14.390241	-16.97239	-15.170763	-7.3457956	-18.052135	-20.915524	-18.999434	-21.172455	-25.080294	-29.730137	-15.792362	-18.384094	-17.65457	-12.259146	-13.712476	-8.914991	-7.179676	-9.105631	-10.568569	-24.140142	-23.398413	-14.531675	-16.83369	-21.78215	-19.223934	-21.110756	-19.386265	-16.135342	-17.507719	-20.501198	-22.730927	-7.517661	-15.933661	-15.885551	-11.583538	-15.173428	-15.607523	-14.17396	-14.531641	-17.949326	-14.654605	-19.942772	-16.467453	-16.20493
¸ßË¹°×ÔëÉù´¦Àí (188).mp3	-12.502123	-15.104727	-14.344596	-17.41681	-21.33926	-31.338684	-6.8071566	-13.81386	-23.826832	-4.2547197	-11.137739	-18.036997	-13.914906	-18.889576	-25.805653	-14.092311	-15.625753	-18.51404	-12.266743	-15.163618	-9.900066	-17.57108	-18.632542	-20.674519	-14.949858	-17.069607	-17.332895	-27.229382	-20.660225	-9.187363	-13.218027	-16.602379	-21.004055	-18.738518	-22.020649	-26.222391	-7.7974463	-11.054085	-19.01221	-18.29448	-14.630893	-15.165831	-15.23588	-19.417847	-22.520279	-12.132017	-17.56446	-29.234028	-8.13916
¸ßË¹°×ÔëÉù´¦Àí (189).mp3	-5.676855	-14.653431	-17.668013	2.9627361	6.1559277	8.290172	-2.5279503	-6.563404	-8.597092	8.490059	3.578712	-0.22090864	-3.7978554	-2.4181602	-7.94109	0.97111696	6.804107	9.812427	3.1647534	2.0759013	0.6137584	5.546998	5.1507254	1.3021615	-3.0526676	-2.68355	-3.2145436	5.3413167	10.198944	8.196394	-2.6724334	-2.4288898	-2.991789	-2.951376	-6.330484	-2.4511669	-2.0009418	4.260397	7.790752	-3.0236564	-7.5094323	-3.6490824	-3.9121761	-6.9617305	-8.051245	0.6003737	-7.650778	-11.090973	4.6321917
¸ßË¹°×ÔëÉù´¦Àí (190).mp3	-6.878417	-6.474532	-2.3383327	2.2648852	0.36106727	-0.71470785	1.4795198	-3.7425942	-2.268827	-11.315685	-6.992193	-7.0287027	-16.25377	-14.039589	-8.9776	0.002228126	-4.384574	-9.769015	-2.0426545	-7.6088967	-12.48753	12.245428	10.313782	6.702614	-2.4019372	-13.823385	-20.469784	-14.231674	-12.916436	-15.423016	-25.954863	-21.45792	-19.088308	-5.6633935	-12.472118	-16.952286	-6.7061386	-4.774378	-3.6879437	-2.667316	-5.3404727	-4.394757	1.6060683	-4.184046	-2.572559	-0.5083394	2.5343504	7.735136	-8.019527
¸ßË¹°×ÔëÉù´¦Àí (191).mp3	-0.27089995	-3.306801	-1.6200731	-4.794253	-9.287658	-19.514454	-4.415468	-3.8240237	-4.690139	2.504105	-3.6831355	-12.072771	-14.405801	-14.078634	-4.5030384	-5.74234	-7.1059103	-16.023506	-8.900306	-6.9308043	-2.9476857	-4.259552	-1.8820815	3.815062	0.55387324	-5.7709603	-3.057747	-2.0067303	-6.975985	-7.640035	-5.1405144	-11.867861	-8.657169	0.45854294	-5.617937	-6.6952896	-14.96116	-15.4567795	-10.362892	-12.668666	-12.131821	-9.060759	-12.0543165	-11.742831	-11.479349	-7.5788546	-1.5723369	-5.8654137	-3.539078
¸ßË¹°×ÔëÉù´¦Àí (192).mp3	-7.432251	-11.734068	-12.078358	-19.299711	-18.673061	-9.676947	0.6956241	-1.3638033	-3.2263684	0.79509354	-5.36536	-7.457853	0.48496684	-1.3704491	-5.7949295	-2.032855	-5.749592	-4.8623934	-6.4645104	-7.8715034	-2.5256267	-23.911995	-21.043076	-13.095946	-6.8287363	-8.026246	-8.387718	-9.083152	-11.869982	-14.365381	-7.596772	-7.0066614	-11.090466	-1.4969049	0.58251107	-2.049237	-4.2303195	-4.9179897	-3.1887867	-2.0718808	-4.337742	-7.591065	-16.002815	-15.7852745	-15.483536	-3.9399598	-11.226144	-17.1292	-11.598574
¸ßË¹°×ÔëÉù´¦Àí (193).mp3	3.198584	1.5601242	4.815089	-17.83301	-21.867481	-23.438963	3.4863799	-6.216343	-3.9333405	-1.8886702	-8.0193405	-6.998246	-14.773582	-9.4085455	-5.818615	-15.26938	-13.510956	-4.9415627	-15.1380625	-8.555893	0.14976045	-23.88602	-24.112293	-25.119375	-2.371902	-12.037833	-14.640596	-15.616759	-17.03265	-16.109802	-6.7606883	-5.522295	-9.704002	-1.4567645	-7.1596413	-8.717474	-6.445426	-8.130547	-6.018347	-6.345053	-8.391033	-7.8376365	-15.619353	-9.367814	-8.001209	-2.44859	0.35552382	4.2066793	-7.744322
¸ßË¹°×ÔëÉù´¦Àí (194).mp3	-11.522963	-10.588642	-9.591921	-9.423004	-9.587147	-12.548204	-17.45279	-10.484891	-7.6175957	-11.688337	-14.580268	-12.970141	-14.989275	-10.83606	-11.276234	-10.531434	-15.307896	-15.379869	-16.353062	-13.594725	-19.151386	-18.664402	-13.335236	-9.801998	-15.287093	-16.05357	-12.084525	-11.95998	-17.319107	-16.472584	-4.571107	-6.3970656	-3.7649765	-19.819992	-22.038399	-27.121826	-8.623344	-10.099905	-12.85103	-15.869281	-15.69291	-17.951729	-19.228191	-21.087284	-22.256126	-22.301018	-20.28133	-14.400989	-13.226646
¸ßË¹°×ÔëÉù´¦Àí (195).mp3	-20.02247	-17.129683	-12.756479	-2.1944292	-0.7026199	0.6171991	-6.2383275	-5.827165	-2.0963492	-1.6802304	-9.820721	-13.591968	-14.241496	-18.711739	-16.699987	-7.004201	-7.7769794	-4.604989	-5.5509753	-8.498658	-6.9544935	-9.691298	-5.6167707	-4.5966263	5.1357365	1.044073	5.9080963	-9.121776	-11.424255	-15.00548	-7.3654394	-9.898972	-9.325738	3.6698184	-1.8185472	-3.0695088	-3.1003716	-6.7319937	-11.671719	-1.1612494	-2.2631924	-3.5901966	-11.242189	-14.38801	-14.605141	-5.130952	-9.917323	-13.36971	3.8132887
¸ßË¹°×ÔëÉù´¦Àí (196).mp3	-28.364738	-24.483477	-14.879605	-23.389534	-26.765215	-28.978554	-17.162285	-17.182087	-20.923698	-3.0644927	-15.161406	-12.524109	-11.427864	-11.695951	-7.6671762	-24.24873	-26.27209	-18.795948	-8.851979	-10.699738	-12.279636	-22.476082	-23.938717	-17.481987	-11.363907	-17.574451	-22.138382	-5.6964836	-6.089372	-0.70303315	-14.209433	-14.9932575	-8.035828	-1.4413779	-7.689939	-9.617479	-18.322382	-15.279293	-12.562645	-16.762135	-17.674377	-9.7651825	-17.486439	-23.483192	-24.931072	-20.947987	-15.838863	-10.488126	-21.205101
¸ßË¹°×ÔëÉù´¦Àí (197).mp3	-2.1825132	0.053426147	1.7313883	-7.962287	-1.957129	4.136959	-15.992283	-20.519802	-25.563124	-33.469097	-30.681366	-21.451889	6.4556284	-4.596657	-4.9206038	7.98781	2.2589784	9.662724	6.07209	7.841504	9.696779	15.058124	7.3288946	8.756576	3.508219	0.69637907	-1.3090162	18.126999	16.18209	11.859228	-9.712702	-9.53454	-1.9495113	0.92922735	-0.4045424	0.8990747	6.0395336	5.5503187	8.271112	2.378119	-0.9991705	-6.583454	-11.492557	-3.945629	0.29930472	-2.9162712	-2.2044513	-3.0896528	-3.2928085
¸ßË¹°×ÔëÉù´¦Àí (198).mp3	-19.56942	-16.356358	-9.94459	9.242355	0.29704237	-2.14649	-9.978483	-18.27805	-12.862666	-15.26594	-18.77327	-15.399443	-10.054132	-8.624881	-7.0194945	-13.8920145	-18.796272	-20.82738	-6.671422	-9.908655	-9.927898	-11.207456	-13.270451	-16.688528	-20.58939	-18.78201	-14.952297	4.386594	0.37803888	1.7638235	-11.231823	-12.8009815	-14.75045	3.7538886	-1.0331653	-8.110861	-8.895352	-8.006747	-3.3237538	-1.1318692	-3.245122	3.6101692	-7.7905602	-10.2956	-10.651873	-21.372108	-24.597656	-22.950176	-4.9260535
¸ßË¹°×ÔëÉù´¦Àí (199).mp3	-7.4040565	-3.507905	-10.362608	-5.538765	-4.235697	-10.618271	-1.8227232	-4.195168	-1.4702736	7.046374	3.5056102	5.425226	-8.7723255	-8.4920845	-9.936658	-9.816765	-9.156191	-16.190212	-0.5540251	-1.9592719	-6.8413987	-5.6230316	-9.285681	-15.890266	-9.051176	-11.48712	-6.586091	-13.219656	-19.073135	-22.348602	-12.791578	-14.127292	-8.768705	-18.201445	-17.213703	-16.928455	-12.269455	-11.9859085	-12.5458145	-11.353296	-16.110302	-18.696402	-23.923986	-22.999851	-23.705507	-17.698654	-17.764816	-19.015453	-2.7404165
¸ßË¹°×ÔëÉù´¦Àí (200).mp3	0.84787154	4.60277	11.405421	11.4716625	9.586571	2.746645	4.952629	-0.25284654	-2.2119465	-3.9240808	0.62502784	0.41396677	-0.10513765	-2.6102326	-3.9829025	-6.7268677	-4.122287	-6.226629	5.3108683	4.5438833	2.8594875	4.8696394	0.7659731	-2.8868883	-1.4785185	1.1150094	-7.804779	0.55192524	2.9820054	3.9645565	1.0214894	-1.9473503	1.4896402	-7.4521084	-8.206213	-3.2205048	-0.49590746	-10.717997	-15.572839	0.7956184	-0.15520442	-0.387067	-0.032397293	-1.3321662	-2.9803314	-10.273193	-14.37867	-8.648987	-12.502867
¸ßË¹°×ÔëÉù´¦Àí (201).mp3	1.5515599	-1.7482224	1.5191103	-8.338249	-9.598978	-7.3561373	-3.5256217	-13.202937	-18.937496	-7.074415	-8.1021	-1.0776291	-6.3750825	-8.875582	-7.459267	-13.849105	-14.499744	-14.875492	2.5551004	-5.097617	-7.2466235	-9.280186	-7.8774924	3.848691	-8.057312	-5.8622165	-1.048817	-12.500013	-14.698021	-4.6330466	2.697408	-1.9332533	1.96785	-3.3442755	-2.382039	-9.851217	8.251072	3.0125208	7.9521747	-17.144032	-13.494305	-6.45251	-9.746462	-12.908085	-11.4973755	-6.9862127	-6.9741516	-2.6764393	-0.7835281
¸ßË¹°×ÔëÉù´¦Àí (202).mp3	4.0570245	5.804056	5.26849	-0.41365898	0.45242393	5.2061253	1.4440895	3.3911514	9.255635	4.2200522	4.9777026	5.545512	6.04308	3.2409463	5.6697717	3.4601092	-2.947941	-1.6579394	4.4166455	2.5765514	0.7248742	10.127344	9.837715	18.527578	9.506229	3.5359597	-1.2362187	0.8398366	-1.8444288	-0.4781961	0.9203988	6.743056	5.127519	2.906371	6.6634016	9.892601	0.40944618	4.0882483	4.2892914	-0.1793372	-4.306624	-1.3828473	7.4527764	10.598194	7.00117	6.382731	2.220495	3.336	6.410427
¸ßË¹°×ÔëÉù´¦Àí (203).mp3	-9.765852	-9.0335045	-13.974037	-14.998528	-15.818113	-22.961937	-13.741341	-10.787882	-6.6165466	-17.898544	-19.787846	-15.9531355	-1.815253	-13.536045	-18.27495	-8.414307	-12.929298	-12.24709	-10.472647	-19.717085	-18.364487	-25.22181	-23.314758	-10.423445	-7.248815	-7.657898	-9.169394	-12.170342	-15.6852455	-14.02541	-27.433998	-25.34037	-19.393559	-21.693958	-13.525425	-8.928659	5.1380043	-1.8514158	0.15498364	-5.098345	-11.075432	-18.018036	-9.327232	-11.683287	-12.568769	-17.761997	-14.494659	-7.5938573	-5.6615567
¸ßË¹°×ÔëÉù´¦Àí (204).mp3	-3.9068723	-1.0581036	4.549467	-7.746442	0.09579978	6.5357437	-5.501813	-5.00153	0.004819751	-3.3892026	-6.811262	-9.103268	-3.972845	-6.7814074	-3.508947	-7.221657	-1.0376079	-0.41106018	-8.255815	-5.542358	-3.010849	-2.9220142	-2.1899467	1.5655062	-17.344444	-18.687817	-15.625046	-7.567644	-3.0673394	2.1133096	-14.883949	-16.09242	-10.136376	-11.1527405	-13.145449	-9.777841	-10.8556	-16.872131	-13.43977	-8.967133	-15.558474	-13.361558	-0.018248796	-10.572677	-15.332959	4.5921793	1.363824	5.4274616	-6.595613
¸ßË¹°×ÔëÉù´¦Àí (205).mp3	-13.076305	-10.034803	-7.15822	-14.651063	-10.929565	-8.430588	-15.524738	-9.671001	-10.729307	-12.296732	-11.795019	-21.463434	-11.903992	-11.690264	-9.988428	-10.699788	-14.601326	-7.414106	-6.400036	-8.168485	-15.0812025	-14.148476	-9.490175	-5.6330857	-6.8155746	-10.188308	-9.860745	-6.739201	-9.0507965	-11.229656	-9.803585	-8.850166	-8.29909	-14.405827	-9.93921	-6.1260996	-14.927708	-15.786485	-10.314466	-16.58747	-11.384853	-4.5037904	-16.14665	-14.834591	-18.7582	-13.755169	-13.679037	-16.858467	-15.442645
¸ßË¹°×ÔëÉù´¦Àí (206).mp3	-3.356259	-6.802901	-2.7772517	-15.423576	-22.145855	-20.46576	6.6710505	-1.4397346	7.6980076	-2.4868436	-4.8439016	1.8017244	-8.308778	-7.0541363	-5.524349	-2.3731344	-8.540659	-9.023912	-12.668834	-5.865737	-1.9426527	3.1001015	-7.7078047	-2.9900951	-6.491982	-3.7184038	3.011578	-1.9074575	1.9816502	5.2386956	-7.4240317	-14.477268	-12.843456	-7.50515	-5.692422	-8.554312	0.89792883	-7.9394073	-5.7792625	3.7339985	-0.3681252	4.038694	-12.461657	-17.011507	-13.305216	-25.21267	-16.03113	-0.7441853	-18.41106
¸ßË¹°×ÔëÉù´¦Àí (207).mp3	-7.373544	-12.287431	-5.885586	-4.404645	1.7892299	1.719208	3.430583	-1.6071391	-6.668088	-7.786426	-6.976149	-5.786693	-8.561588	-14.383678	-21.342628	-11.14558	-11.220505	-6.6592097	-23.612915	-18.88539	-12.421058	-3.3432913	0.95023525	-1.4134223	1.194824	0.29463786	-6.6072235	-1.9306808	-10.31703	-7.361153	-22.859793	-21.321377	-16.487259	-18.770393	-20.247143	-25.244343	-1.8358996	-6.816305	-6.0826645	-17.34585	-16.497597	-5.4151573	-9.902292	-11.57862	-6.4117603	-3.780688	-3.0048804	-7.484025	-19.203045
¸ßË¹°×ÔëÉù´¦Àí (208).mp3	2.621974	3.5214965	9.414267	16.188774	17.64608	15.135977	14.0029125	11.967733	12.379526	11.923349	14.30676	12.837746	4.355561	2.2781858	2.718895	-6.104044	-10.456927	-19.04303	4.9064236	5.0619287	8.898046	-1.0987046	-6.1423364	-4.734657	17.075436	10.790991	7.183956	8.980642	4.6718254	9.66419	11.645416	15.858014	15.099053	7.319049	5.6632304	12.74165	-10.091723	-10.481539	-8.204404	12.257233	3.9767075	-2.7942195	-0.72772187	0.5590616	3.0721762	-2.2475615	5.6716566	11.351622	14.990217
¸ßË¹°×ÔëÉù´¦Àí (209).mp3	6.583005	3.256264	0.81270736	-3.5831647	-3.252604	-0.29313722	-5.0540504	-14.231646	-13.482199	-5.638444	-10.197718	-16.224043	-11.2845745	-13.04858	-16.592106	-10.256267	-11.014099	-15.949974	-0.5281031	-4.396388	-3.4844427	-6.3237195	-5.932928	-4.544461	-10.692396	-3.8452663	-0.2035476	-5.1379776	-11.924763	-16.139599	1.8813405	-7.4903364	-3.1339147	-0.6956881	1.8542311	9.262205	-9.10857	-13.898613	-13.059168	-7.2067194	-8.536637	-4.2076683	-15.540943	-15.938039	-9.322874	-17.567984	-15.079654	-9.227745	-2.7616806
¸ßË¹°×ÔëÉù´¦Àí (210).mp3	13.298073	9.540264	5.05437	11.017262	11.903553	5.0340137	-0.032643884	2.5086098	6.256977	5.992957	6.1325502	5.3018217	8.894712	12.439542	11.739988	-14.820722	-14.169081	-15.572964	-20.150143	-13.427352	-7.322316	12.783735	12.643847	10.726683	5.8232317	8.074377	3.8686733	13.470857	13.900776	15.29694	1.0675523	3.488377	12.639326	14.548749	12.835181	7.3922615	1.2421807	9.769722	9.32925	4.6896124	7.611168	8.313784	-4.128301	0.29776013	-4.243007	3.0965426	5.328825	4.2352676	8.834747
¸ßË¹°×ÔëÉù´¦Àí (211).mp3	9.559123	9.650356	9.688635	-3.5465188	-3.9964502	2.100968	3.0421505	-1.0996975	-2.874745	-6.4763665	-5.1389976	-4.707897	14.5297365	8.388811	12.470917	10.083876	12.452209	19.026756	15.719929	13.810888	17.844679	21.005451	14.458248	14.400923	11.535648	9.873737	7.1723046	16.337765	14.643036	23.636196	5.8927827	5.4933066	5.2656584	11.701075	8.365999	11.179224	1.9442532	3.277582	6.7304883	11.129433	9.47201	14.464289	30.097237	16.152924	12.295064	8.474266	9.059956	15.158242	23.711723
¸ßË¹°×ÔëÉù´¦Àí (212).mp3	7.7669625	-1.8450484	-3.1679502	-18.823214	-21.548597	-15.932995	-6.6747017	-10.513403	-11.877393	-16.81218	-17.457207	-8.537127	2.3212752	-1.860304	-4.3851337	-0.4645702	-1.5700626	-5.8806133	-5.868393	-9.799576	-12.439953	-18.998697	-21.43927	-24.432165	-20.41303	-13.981396	-10.199665	-1.4470532	6.990056	7.0370874	-6.460019	-4.4689097	-2.9861417	-9.901227	-13.123115	-19.681396	-13.570352	-11.174208	-8.286873	-10.413849	-11.116559	-5.3816075	-1.3990285	1.4053288	9.959888	14.974468	10.848331	2.8227024	-7.7367115
¸ßË¹°×ÔëÉù´¦Àí (213).mp3	-0.665037	0.13359055	3.897108	-0.4537984	-0.1605704	4.4369736	-14.389599	-5.4905577	-1.6040647	-7.9378395	-9.052925	-8.240602	-3.981797	-7.8865414	-1.0209767	-4.233231	-6.8244185	-5.052642	-5.9580703	-3.045674	-1.7254089	-8.661386	-10.492994	-9.056824	-9.383655	-12.851574	-10.450866	-4.8874464	-3.675499	-1.0020314	-5.1747494	-9.216985	-9.707806	0.3630088	-1.6779995	-1.5973366	2.6078806	3.512671	10.932402	8.151331	0.8927095	4.751943	-5.0207806	-7.4143753	3.2245493	-7.41385	-9.560844	-7.4702325	-2.7571225
¸ßË¹°×ÔëÉù´¦Àí (214).mp3	-0.4568153	1.1877005	7.9627924	0.9738462	0.040725708	0.82945347	-5.2367377	-15.898685	-17.493853	0.69667906	-10.391477	-12.202284	-1.4697081	-4.7881875	-13.253281	5.821486	0.49256247	1.5963738	1.4576458	-6.4884605	-14.009153	-20.576193	-19.93829	-10.085807	-8.239983	-8.031511	-10.1878805	-3.4858959	-6.514742	-10.689245	-12.037472	-7.414823	-1.6275547	-10.81324	-8.809999	-4.6439805	-3.0601184	-2.768958	-1.3740968	-19.965923	-15.383622	-9.994508	-10.845037	-10.120739	-10.452925	-10.275337	-6.693206	-1.3628831	-0.6646378
¸ßË¹°×ÔëÉù´¦Àí (215).mp3	-12.148668	-23.025099	-23.349138	-15.699049	-16.010656	-14.43437	-10.083517	-20.700764	-24.420475	-13.573315	-17.304865	-11.734036	-6.0519557	-16.281631	-18.016949	-26.533035	-23.31041	-12.897203	-8.625307	-9.98332	-13.93802	-5.662718	-12.457375	-18.351974	-16.143637	-15.793739	-4.62566	-21.461014	-17.927402	-19.28903	-14.217693	-15.280428	-9.693515	-16.965067	-17.503893	-21.473585	-24.08358	-25.69696	-21.900558	-11.267599	-16.09556	-16.61275	-14.830624	-20.267445	-13.9325285	-20.93996	-26.292835	-19.565956	-20.283714
¸ßË¹°×ÔëÉù´¦Àí (216).mp3	-16.15524	-18.561626	-19.669552	-6.0392766	-9.269415	-12.498638	-3.021978	-0.38191324	8.404169	-12.994162	-18.710358	-12.523163	-4.865038	-6.6816597	-1.3838024	-4.3203707	-6.158948	-4.355691	-7.7959514	-11.6714	-7.4040117	-5.784665	-11.9880085	-12.888341	-16.543856	-20.52188	-16.591358	-12.285524	-10.242449	-11.428864	-12.06491	-12.409531	-3.8191829	-2.730832	-3.5220158	-10.884917	11.078677	6.6713696	0.38138416	4.831409	6.366656	3.7983463	-20.24443	-18.968536	-23.410301	-19.35064	-14.482755	-9.051319	-23.670254
¸ßË¹°×ÔëÉù´¦Àí (217).mp3	-3.086934	-15.567898	-20.930649	-16.642416	-19.733295	-15.348027	1.9240937	-0.72504115	-4.402668	-0.8120924	-10.098232	-12.202144	3.268464	-6.946149	-8.024627	-2.9422967	-8.072182	-5.937615	-4.101843	-6.3516912	-5.850299	-7.9350224	-11.937319	-9.123491	-2.3721316	-6.899146	-3.6719162	-0.8295692	-3.20219	-3.3408651	1.4160953	1.0398209	-0.8570188	12.511673	1.7660694	-3.2810013	-7.303871	-18.608257	-18.899734	-20.152075	-14.617423	-10.712769	-9.120387	-17.374224	-25.8781	-15.234022	-10.905738	-6.0608597	-5.0626287
¸ßË¹°×ÔëÉù´¦Àí (218).mp3	-0.9172017	-7.7575064	-10.280294	17.282772	13.046419	10.919369	12.140336	4.1858206	2.283132	-4.2770696	-2.6780276	-2.557237	-3.969868	-3.0657263	-1.1897938	-7.319062	-5.236808	-5.4960403	2.703349	-5.519086	-8.486309	3.8324084	-3.6649857	-6.627225	0.24028066	-1.7062962	-6.170585	-15.358876	-17.501667	-15.203353	-29.970463	-35.63816	-34.07234	-10.19755	-20.490002	-18.157608	7.6769133	4.653774	1.478443	-5.4354434	-6.880727	-7.5841417	6.8035474	6.9480667	7.493624	-5.6372185	-13.476301	-19.25023	-7.5699577
¸ßË¹°×ÔëÉù´¦Àí (219).mp3	-6.7863007	-5.7022057	-1.7247066	-16.578485	-10.648921	-8.183367	-13.361511	-13.438472	-0.51451963	-12.739611	-11.316738	-8.170936	-7.6583843	-8.9279585	-0.7676972	-4.2662663	-15.1753235	-19.37722	-9.25786	-12.562287	-11.459217	-0.60259026	-3.1854234	-6.9397025	-13.166071	-14.256745	-8.590134	-23.64339	-18.356867	-14.300568	-16.099844	-13.317658	-12.792788	-6.1932616	-4.0492587	-5.046551	1.5970117	-1.4354261	-5.7542706	-0.5767919	-3.798049	-1.4810793	-10.490614	-12.135495	-11.697979	-10.650225	-12.33563	-16.720615	-9.091942
¸ßË¹°×ÔëÉù´¦Àí (220).mp3	-6.4381714	-10.193311	-13.672455	-10.310043	-12.411535	-12.555948	-16.392626	-17.423695	-20.117527	-8.530298	-12.8461275	-7.1886997	-11.676895	-16.235754	-16.911612	-6.997546	-12.2918	-14.601084	-15.858974	-20.553116	-24.073843	-15.003389	-17.858967	-16.671309	-22.424446	-25.366657	-27.302402	-25.826729	-27.111786	-19.483313	-16.54818	-21.06685	-16.93601	-1.8586519	-9.46162	-10.158972	-10.6661005	-18.95129	-21.745007	-8.367092	-8.967154	-14.694658	-17.994595	-16.007072	-11.318403	-11.93441	-13.668205	-13.156532	-12.0570755
¸ßË¹°×ÔëÉù´¦Àí (221).mp3	0.67519784	-3.1216197	0.21882433	7.6711197	1.1359645	3.7678134	-0.6598722	-1.6975863	0.019764945	7.9089136	7.3511415	9.2709465	-11.469391	-9.873087	-7.871464	14.401068	4.9861784	-6.219798	-3.823215	-3.2821498	-2.8253992	4.031575	0.2249656	3.7684793	0.80303144	-3.0301301	-3.2887025	-5.778432	-9.675753	-5.0437994	-11.268393	-11.896164	-10.166602	2.3155696	-1.9878175	-4.7793627	-3.021722	-0.675576	10.571864	-13.967342	-16.69192	-12.461073	0.6478347	-2.4924583	-2.3353453	-1.5239834	-5.127507	-3.327016	-8.487511
¸ßË¹°×ÔëÉù´¦Àí (222).mp3	-8.368879	-10.675276	-15.949848	-14.738226	-10.024261	-6.2513046	-14.045607	-21.811161	-19.676245	-0.9638345	-7.0517254	-12.146374	-13.479267	-13.766306	-5.863654	-13.355492	-16.36427	-12.7050495	-13.078386	-12.674058	-8.1531515	-13.703237	-12.551718	-4.1998835	-4.8858805	-7.458606	0.5832076	-9.8292675	-13.759768	-21.560118	6.5150037	2.5687761	2.7805884	-4.601762	-7.5963225	-6.3615255	-13.414612	-18.41645	-11.730311	-6.441759	-8.729723	-3.25148	-0.10226935	-7.0360956	-8.653479	2.0984612	-3.2630248	-4.4942155	-5.4753695
¸ßË¹°×ÔëÉù´¦Àí (223).mp3	-4.236655	-3.6253903	-2.1734037	-12.012066	-10.734837	-1.62831	-0.78568256	-7.033471	-4.2868357	-7.7967396	-12.068539	-15.377049	-7.163807	-11.597979	-10.309346	-5.4245596	-8.522976	-8.667911	-3.5265589	-9.411237	-11.536914	-5.5341144	-11.150843	-8.998829	-10.822979	-6.8226027	-4.8950825	0.83503234	1.0804477	2.1955636	2.1205885	3.1151934	6.1920166	-2.336292	0.15021604	-0.91829264	-6.95756	-11.014133	-6.032987	-2.8066695	-1.0085349	-2.839668	-4.9713097	-6.1474333	-2.2916439	-9.449354	-10.77783	-10.447706	-9.970451
¸ßË¹°×ÔëÉù´¦Àí (224).mp3	-5.693424	-10.600403	-20.565567	-8.455105	-10.3165	-5.230658	-11.422598	-7.9965496	-2.4729753	-4.4645257	-7.057727	-11.814163	0.5486783	-2.7250655	-5.575506	-2.4742725	-8.760583	-8.795723	-6.864394	-7.836069	-1.360871	2.65593	-1.2316731	-12.267513	2.4742157	-0.6939472	3.2792807	5.0417147	-0.12387046	-1.5479916	-0.300489	-3.1495695	-0.8033464	-9.590326	-3.5652235	1.3801515	0.7318733	3.9636292	0.23723155	-7.5167127	-6.2175846	3.8499258	-0.19759586	-7.555681	-0.9943961	0.80838764	-5.1083174	-7.660461	0.08671379
¸ßË¹°×ÔëÉù´¦Àí (225).mp3	-5.324869	-8.382181	-9.811476	-15.5216465	-22.01487	-25.18892	-12.809937	-17.010733	-18.358007	-22.786114	-23.28999	-15.75639	-15.968542	-15.552802	-12.505055	-29.107758	-25.55463	-25.98938	-13.610733	-11.805017	-15.172684	-16.307549	-19.98642	-28.64804	-18.281038	-16.900146	-16.919243	-9.378579	-15.081423	-14.722771	-18.941494	-17.441828	-15.609074	-5.833271	-9.613049	-5.990251	-19.747486	-16.29457	-12.643694	-19.807232	-18.085678	-16.650774	-7.11816	-14.629503	-23.47451	-15.419137	-16.574722	-19.683182	-16.7686
¸ßË¹°×ÔëÉù´¦Àí (226).mp3	-3.9596417	-0.44944397	-2.1840146	-7.119223	-9.506601	-4.243408	-10.135474	-7.3602653	-6.4158487	-17.767845	-17.595963	-17.720646	-14.230921	-15.379389	-11.780424	-7.9752765	-6.0255365	-6.8963184	-2.7427979	-3.0861971	-1.9773893	1.2286266	-0.16646099	-4.930298	-10.251968	-7.7665114	-10.6633415	12.3465	5.3224344	15.78706	14.029522	12.120337	4.7632766	8.261065	4.978137	3.7826328	-5.595928	-2.7017612	-6.5908813	-8.678788	-6.0463686	-4.3666887	0.15565908	1.267335	3.41932	-5.220164	-3.759605	-3.855855	-6.3509426
¸ßË¹°×ÔëÉù´¦Àí (227).mp3	-22.073248	-10.804127	0.8157577	8.797795	-0.5609679	-5.985704	-10.125999	-6.74192	1.984255	-7.7460694	-7.6456413	-8.4544735	-13.723978	-11.453745	-5.50578	-11.65435	-16.59978	-16.005192	-19.084595	-9.111842	-4.5398374	-8.324621	-11.100887	-7.067166	-13.585248	-14.01368	-9.060299	-4.563195	-11.2813015	-6.1398544	-12.814698	-12.526035	-8.561361	-20.144997	-18.718143	-12.498331	-2.0355217	-0.22131169	-0.24962169	-12.309633	-12.273206	-3.8942902	-9.159117	-12.539162	-4.16984	-11.7272835	-10.712952	0.059914112	3.960567
¸ßË¹°×ÔëÉù´¦Àí (228).mp3	2.3480783	-1.6408312	4.8416014	6.588369	1.7263571	6.356414	8.799866	5.628872	12.692677	-9.775749	-10.242487	-14.698177	0.3166541	-4.4869547	-2.1497583	-18.498291	-12.407337	-11.327917	-13.319061	-12.41681	-17.095905	-14.26915	-19.723621	-24.981144	-2.4575548	-6.805619	1.0762222	-3.8916364	-2.4873388	-1.4002059	-7.9442315	-10.620223	-10.032527	-2.3625143	-5.995886	-5.4505963	4.879104	-8.158601	-6.787892	0.07674104	-3.7183611	-8.1423025	-7.509838	-9.58545	-8.557938	-17.292994	-12.631878	-5.4628963	-9.130064
¸ßË¹°×ÔëÉù´¦Àí (229).mp3	-21.14538	-24.442219	-29.452534	-24.122389	-21.367811	-23.959435	-12.822945	-12.437507	-8.073432	2.4362226	-1.6836658	-2.7819495	-18.528255	-14.936976	-21.521025	-19.521528	-21.202991	-27.02018	-23.378036	-21.056417	-26.20789	-17.34391	-14.822042	-11.408379	-17.299194	-21.443527	-18.778881	-11.532665	-14.603502	-10.628201	-5.8979053	-16.797626	-15.203103	-12.259928	-14.1497135	-13.311799	-23.946104	-23.236673	-18.529737	-19.460625	-15.197889	-10.469549	-12.828999	-19.90299	-27.661825	-2.1448717	-6.257781	-14.054099	-16.25557
¸ßË¹°×ÔëÉù´¦Àí (230).mp3	-17.909739	-22.70658	-17.075432	-3.1295118	-10.660845	-20.126526	-12.26737	-16.528082	-16.24759	-6.424363	-10.005957	-5.57656	-10.356644	-11.859654	-10.295004	-24.801056	-27.156544	-23.289446	-19.150406	-17.162128	-10.93536	-15.675867	-18.299679	-15.645653	-11.610249	-17.132042	-12.885526	-8.94276	-13.787218	-12.481098	-3.8978596	-10.000858	-12.313812	-24.124432	-17.777956	-2.835544	-14.666748	-17.933743	-7.664502	-6.05857	-13.870665	-20.216976	-10.354486	-18.876583	-27.960888	-18.25786	-24.28228	-18.409859	-14.63336
¸ßË¹°×ÔëÉù´¦Àí (231).mp3	11.6355095	5.103389	0.15483516	-6.974391	-5.0338306	-1.3756143	-4.7947254	3.1777258	3.2591758	16.676054	11.2991905	11.402018	-2.6254945	-5.3393393	-3.794864	3.1135705	-4.744708	-14.623849	-5.6769156	-11.332562	-8.649202	3.5772796	3.5673866	-0.005444765	13.542717	9.276116	14.665024	-3.2703876	0.37787426	6.207142	5.542244	-5.0853863	-2.8555787	1.0027071	-0.27422905	2.5184255	9.546082	1.441293	-1.3453276	-1.9456885	-2.2192583	-0.73249346	-0.32718006	-3.1223621	-5.4753876	6.579606	-2.934935	-4.7379885	11.752308
¸ßË¹°×ÔëÉù´¦Àí (232).mp3	-9.313248	-10.8083515	-12.177874	1.738585	-1.1024354	-3.9267282	-21.10749	-25.47422	-19.564598	-21.998484	-27.759583	-22.382679	2.1871352	2.203505	9.025049	1.4577518	1.8058696	4.2309732	-6.587555	-5.876211	-12.165144	-17.444023	-15.8246765	-12.601477	-10.977421	-15.377344	-20.497372	4.30101	4.062801	5.5128236	4.8238373	6.812028	-0.1194731	-22.532738	-20.556564	-19.785152	-8.637583	-9.793455	-8.122232	-14.109192	-6.5588317	-3.9580421	-9.407704	-10.482679	-11.642009	-19.887604	-21.688559	-28.529514	-6.33171
¸ßË¹°×ÔëÉù´¦Àí (233).mp3	1.2285099	-3.2121167	-0.09262532	-0.3095622	5.5363092	17.00936	5.8323717	9.716774	7.2205906	5.458701	3.6759257	1.213806	-7.225876	-4.9049006	4.501281	2.2323208	1.1809984	1.6089983	5.163151	4.7100644	10.445276	12.164086	13.107927	13.569452	-0.06389296	1.7052284	-0.6090547	-9.545252	0.34880257	2.671993	20.241676	19.513445	17.436638	5.4054356	6.662014	8.678061	8.07634	8.305101	5.631807	2.8418088	0.83157295	0.6727953	-3.1179876	-5.032782	-0.5251611	6.718482	7.2708035	9.588696	7.065975
¸ßË¹°×ÔëÉù´¦Àí (234).mp3	-1.1250892	-0.58307576	4.3984523	6.864088	1.3274007	-0.5276194	5.7017884	1.2195877	1.4526355	-4.9934044	-4.369442	-3.485755	5.0321827	-0.4149124	-0.085407615	-14.610906	-9.320509	-9.495579	-9.830896	-6.2183347	-13.319284	-4.550109	-13.947661	-19.048378	-2.247829	1.4297005	-6.098236	3.9655457	1.4798455	-0.4606943	-4.1779876	-1.2753707	-2.2997656	0.58988094	3.9023829	2.834351	-0.071258664	-0.6438389	-1.816745	5.2920723	3.3690004	-0.014944837	-4.0399837	-4.4224544	-10.718042	-1.1731195	-1.6482844	-2.7804372	-15.397124
¸ßË¹°×ÔëÉù´¦Àí (235).mp3	0.4900458	0.3597548	1.4199886	-23.681126	-22.590656	-16.894024	0.53655714	-3.3826942	-4.366927	6.0798345	-2.2058187	-6.5931015	-1.7160248	-1.6925645	-2.4277134	-0.7221598	-6.5870743	-4.0070496	-1.5913371	1.3864409	6.0484257	-10.063529	-3.7017539	0.5630772	-12.357219	-13.057798	-10.49198	-13.620298	-10.219617	1.5707531	-2.5089893	-6.858008	-6.506318	-6.6959896	-5.3384514	-3.8646102	2.111259	-0.8124468	6.014126	4.9530964	1.2062649	0.43303573	-2.4521804	-4.890179	-1.664017	-10.665058	-15.444023	-9.695495	2.7233608
¸ßË¹°×ÔëÉù´¦Àí (236).mp3	-13.5788	-13.442389	-5.4200444	-6.5010514	-4.5357075	-2.9825237	-11.084826	3.008363	9.82539	-0.05772564	4.165367	2.8893795	-3.3509157	3.7157815	11.317408	5.56894	1.2336738	3.4204516	-4.0494666	-6.402009	-4.4808044	-19.89288	-21.542395	-18.524223	-7.998026	-11.417988	-9.0649805	-13.144346	-13.775734	-10.60648	-7.4480705	-5.3630652	-8.663242	-14.028095	-12.44598	-11.252504	-7.2238116	-5.74428	-0.35860515	-10.780861	-11.373344	-14.257555	-1.9640088	-1.1487589	0.3588711	-12.7661	-8.774601	-9.722675	3.3514614
¸ßË¹°×ÔëÉù´¦Àí (237).mp3	12.63693	8.571219	3.7095985	10.539016	7.157696	8.022082	-2.2774532	-2.7422593	3.617608	-6.9147034	-3.7533221	-2.0983024	-12.384532	-4.601321	-3.4534318	5.8101172	4.8060627	0.40167195	0.061127067	-2.7950406	-3.9132633	-17.690464	-12.174576	-4.6846347	-7.6766453	-8.009669	-10.612627	-1.0603473	1.0834203	6.757326	15.254081	9.447699	6.6014557	-9.5415	-6.7279167	0.79116035	-6.340827	-8.063475	-14.320116	-2.8123746	0.11183469	7.901954	-19.69563	-14.078415	-14.4108095	7.277788	6.3152204	8.111203	-15.703202
¸ßË¹°×ÔëÉù´¦Àí (238).mp3	-19.342495	-17.299038	-11.038433	-9.09823	-12.407675	-16.017408	-10.037611	-13.874295	-14.105647	-19.39933	-20.331047	-22.791899	-27.068012	-21.7361	-11.287159	-30.621088	-25.996395	-23.351019	-23.494293	-16.54972	-10.073248	-26.756231	-27.14611	-24.80375	-2.6992183	-4.5401816	-8.0899105	-9.228291	-16.80347	-17.322758	-8.052684	-14.954357	-8.548449	-14.24028	-10.450438	-2.9209685	-32.884933	-25.247688	-14.501369	-32.947464	-22.83791	-17.260067	-8.582926	-13.348095	-13.789055	4.9597397	-0.2668086	-4.8854766	-17.564034
¸ßË¹°×ÔëÉù´¦Àí (239).mp3	-4.4380693	-8.585833	-16.65117	-9.380884	-12.457689	-13.16703	9.770985	11.464663	10.030049	2.1518373	-1.6554248	-2.4060202	-9.931772	-10.430964	-14.724581	-5.4983377	-2.7094653	1.6488668	-10.750774	-7.7774167	-5.2112193	-7.5799127	-10.42752	-12.2252	7.441456	1.2638601	-3.0203738	-11.425364	-7.0180216	-6.4012575	5.87553	1.505149	-3.7042274	3.2477536	-2.2905006	-9.963842	0.22783858	-0.30828452	-0.11860752	5.406499	3.8145156	5.0308056	-4.3040175	-4.585561	2.5424256	3.6469748	-0.22580391	2.2090774	-8.474379
¸ßË¹°×ÔëÉù´¦Àí (240).mp3	-7.3327217	-3.9082646	-2.7123318	-2.7165456	-3.4795723	-5.495406	-5.1115885	-6.1069164	-11.160969	-19.885124	-16.474958	-11.494854	-10.429003	-8.139721	-12.185022	0.8196048	1.4450415	2.4271493	-12.99869	-12.817823	-9.85718	4.9359713	0.8527528	3.1853948	-5.0279565	-7.558524	-6.8648276	-2.7842555	-3.08064	-5.473505	-7.1387625	-5.5556526	-8.205994	-2.2487009	-0.24053651	4.97542	1.262944	-2.5055037	-1.6040789	4.860525	2.2836742	1.7356054	-15.363461	-7.1473675	-6.2619705	-5.2045484	-3.480954	-0.23759773	-11.873644
¸ßË¹°×ÔëÉù´¦Àí (241).mp3	-12.910169	-11.018499	-12.742553	-12.453284	-16.544044	-24.40289	-18.46374	-19.001514	-16.29018	-22.887358	-25.575499	-21.117538	-11.79207	-13.603102	-10.448928	-14.529743	-9.535531	-7.6796904	-13.735773	-16.549805	-16.334955	-17.290636	-21.632452	-28.137041	-6.407976	-8.515293	-2.7513895	-18.133587	-13.542268	-11.09589	-23.48783	-19.984371	-15.181198	-3.5770917	-4.3950267	-6.317561	-4.6671457	-6.5128164	-5.9599133	-17.767704	-15.843666	-19.266098	-16.976416	-14.429511	-13.221693	-13.4799385	-10.782812	-3.5604033	-19.076365
¸ßË¹°×ÔëÉù´¦Àí (242).mp3	5.233079	3.5797958	-1.8506829	4.4336944	1.0671401	-0.49064678	2.49324	7.0595374	9.3895	-4.790105	-4.017261	-1.5454624	5.3384867	-0.9379266	-5.679758	2.3007536	-4.6048365	-3.3118725	6.086832	1.829555	1.2696627	-3.2434697	-2.937908	3.1353707	-3.53448	-7.5126553	-7.481833	0.8596846	-5.4235535	-5.860491	14.95093	10.790237	9.471045	16.081013	12.369486	17.75243	6.3965654	8.72847	8.9303055	-3.0640607	-1.9178162	2.4497576	-6.742648	-3.5947208	-5.986923	-7.7598457	-13.403423	-9.557052	-8.731527
¸ßË¹°×ÔëÉù´¦Àí (243).mp3	-16.217697	-9.567342	-7.3771877	-7.70617	-12.795206	-10.026316	-21.778316	-16.40596	-15.879613	-11.779604	-12.4280405	-11.48715	-2.8986373	-5.8540783	-3.6342123	-1.7335846	-3.628183	-1.7098534	-6.219842	-7.0296183	0.19156027	1.240178	-2.138986	-3.8619232	-11.276136	-16.618975	-20.759993	-19.955395	-15.152973	-9.897397	-4.624206	-7.617787	-5.833358	-18.319794	-19.674057	-18.734797	-7.186494	-12.806713	-16.395943	-9.100102	-4.8611927	-1.5838784	-9.745949	-12.543382	-13.539466	-0.13778347	-5.1151896	-7.8236246	-11.386639
¸ßË¹°×ÔëÉù´¦Àí (244).mp3	19.687538	14.912111	14.609552	-2.0516093	0.946596	0.49827573	21.713255	16.908058	10.201542	-0.89448035	-0.36236703	-1.9239204	15.729381	14.125309	21.368858	-5.034698	-12.7617	-9.882742	12.1878395	10.928202	8.601891	6.8487844	9.449647	13.8229265	10.192288	6.111698	4.3207254	18.129238	19.556728	17.652699	1.5554322	5.2018566	15.217308	4.904871	8.631496	4.964017	6.2956867	1.7982852	2.90094	-7.594369	-1.1463728	6.46115	1.6190002	4.1751294	6.275412	2.8414576	2.4312854	1.180793	0.9563637
¸ßË¹°×ÔëÉù´¦Àí (245).mp3	3.266843	1.3447756	2.2807798	7.0348363	2.8334465	9.591279	-8.200547	-1.0214117	5.18845	-1.210878	-1.3829757	3.554335	5.9969664	-3.2828512	-8.228159	-13.953558	-14.167845	-7.8079233	4.631241	1.0561208	3.6431088	-2.0392044	-9.946602	-10.465317	2.8879752	-0.7556939	-1.9953313	0.56218845	-1.0975922	-1.2703276	1.8982604	-6.7859664	0.21461207	-5.232301	-5.3506002	-5.227628	-9.479506	-9.8014145	-1.6158797	3.2100635	2.310009	-2.3178592	-16.233814	-11.710189	-11.686409	4.529786	3.1387777	-1.5597692	-7.2293615
¸ßË¹°×ÔëÉù´¦Àí (246).mp3	2.8493571	1.1140476	3.4165478	-4.7613664	-9.870964	-10.895491	12.355864	6.3276987	6.6230106	3.8918457	-0.13753587	-0.005681664	-10.837683	-6.1657944	0.9693528	-4.909773	0.40736908	3.8535318	-12.231943	-16.551622	-9.69162	-10.646374	-9.290058	-5.7206984	-3.5883923	-5.177616	-1.9646642	-8.090652	-13.785564	-5.675432	1.6709399	-2.163661	2.0089219	-10.079887	-15.280878	-16.607187	-1.1797642	1.6329222	0.5771872	-3.396105	-7.3295965	-3.173518	12.649776	6.161225	2.2663333	-15.084188	-8.08557	-4.8085947	5.279481
¸ßË¹°×ÔëÉù´¦Àí (247).mp3	-1.5616717	-1.981452	-0.543645	6.174732	1.5568622	3.3162935	0.5382036	0.06655967	2.4191957	4.084974	4.7711887	9.957811	8.308573	1.5507641	0.33979023	0.6132479	-5.7011023	-9.903414	-3.8167424	-5.8076553	-1.9036808	3.9544764	-2.0496347	-5.499194	9.141041	4.767295	8.791689	-0.90255994	-2.2955737	-3.7760744	-0.7176573	-3.8830423	-3.9540102	2.8354921	3.5072224	4.957631	2.9210243	-1.8551697	0.3659789	-5.5518265	1.8843939	5.078801	11.518282	7.8160152	4.851683	9.116587	6.857184	5.24293	0.3815564
¸ßË¹°×ÔëÉù´¦Àí (248).mp3	-18.137844	-8.412426	0.25251615	-3.1101358	-4.775883	-1.6926016	-0.32435405	-7.7032537	-8.358249	2.3554187	1.6765312	4.8786793	-0.19272983	-3.6082559	-5.2489796	-6.7505684	-6.6618114	-4.13898	0.27106965	-1.8748374	0.49434254	-4.31879	-6.2599096	-4.069526	-15.221177	-14.568246	-11.713121	-3.8316936	-8.76116	-6.902352	-7.8286304	-9.369671	-15.451578	-2.5770597	-5.6214	-2.0140796	-6.572942	-7.915825	-5.8492603	-4.825547	1.9415855	8.198494	-3.6244106	-8.81518	-10.642818	-5.13768	-6.287428	-2.4449344	-12.804113
¸ßË¹°×ÔëÉù´¦Àí (249).mp3	-21.922043	-29.939896	-27.36153	-14.372573	-17.285976	-12.663936	-23.846054	-18.582119	-13.181881	-16.111252	-16.690815	-13.486035	-16.005142	-17.284916	-11.705269	-11.842752	-12.001635	-14.143837	-31.074806	-27.964104	-22.89434	-16.751492	-17.046474	-12.672979	-6.7470064	-6.6651154	-4.6658344	-11.497778	-10.206245	-12.676722	-17.962994	-8.699888	-7.612776	8.196228	0.680673	-2.2129369	-5.2990675	-13.403065	-14.215382	-10.629033	-11.547445	-19.493116	-10.501329	-10.04356	-3.554555	-14.524321	-8.189463	-7.4963007	-22.634577
¸ßË¹°×ÔëÉù´¦Àí (250).mp3	-23.00615	-28.28209	-22.767813	-9.787565	-12.386841	-11.23947	-19.230013	-13.0378895	-8.684319	8.320515	-2.4832084	-7.9816723	-16.13486	-17.131952	-8.2558365	-9.184759	-13.4033	-12.1861515	-14.2759285	-16.509684	-17.763515	-14.094751	-17.758532	-8.14966	-15.835503	-18.642305	-20.4074	-22.68642	-14.859705	-5.1324425	-8.390733	-8.473884	-8.316399	0.4372009	-4.7421694	-6.7179327	-19.525948	-21.786354	-16.221115	-26.609053	-30.73666	-26.089972	-26.010288	-31.353065	-34.183426	-26.544132	-21.134	-17.26964	1.0969646
¸ßË¹°×ÔëÉù´¦Àí (251).mp3	-11.492995	-7.623751	-6.8165283	-4.494646	1.2230134	9.795943	1.2337902	1.877244	-2.5037403	13.634553	4.598922	1.1275933	-10.335449	-14.986722	-16.272852	-14.207803	-8.740623	-6.4100065	-9.022327	-7.462379	-3.3017454	-8.582634	-9.066374	-8.249563	-1.5490149	-2.2921603	-2.1867104	-0.9191545	-0.97833395	-4.6183815	4.460379	-0.9280599	-2.7073312	-2.6459203	-2.7895932	5.140353	-10.408596	-3.8263059	2.1342497	-6.2981453	-11.272921	-8.728469	2.0560422	5.0237846	11.079464	-11.878986	-11.358875	-12.475445	-11.55846
¸ßË¹°×ÔëÉù´¦Àí (252).mp3	8.823959	4.7393985	-1.8088579	10.452017	4.549954	1.1931567	8.221153	8.852496	5.379493	10.254423	10.0089245	10.907381	-0.69588387	-3.1203413	-3.4676576	12.640453	7.505578	-1.6660056	5.654236	4.887945	3.165079	7.6003523	1.6589228	1.3297126	-9.726181	-7.522273	-5.1875434	10.656233	3.7685933	2.5124636	4.3455033	3.738284	4.2963915	-0.24167004	-5.4337006	-1.9158616	0.26717788	6.216627	10.858694	12.145605	13.985596	5.8716087	12.26898	12.696239	14.156073	-0.32879704	3.988956	7.8911896	1.7443564
¸ßË¹°×ÔëÉù´¦Àí (253).mp3	-14.729228	-19.197182	-7.6063	5.0993214	-5.762885	-6.3183928	-18.051737	-14.018622	-3.695002	-24.166557	-29.69754	-27.276669	-13.642838	-13.713376	-16.793493	-10.463804	-2.800434	-0.6612601	-27.041458	-29.774685	-28.91798	-11.968628	-11.710054	-4.1489387	-9.825262	-8.292797	-6.4888496	-7.742953	-15.030634	-16.916618	-2.5050268	-8.113096	-9.339469	-16.965176	-10.204541	-5.7009478	4.254434	0.9128871	-1.8598847	-6.684911	-5.5382977	-1.3861394	9.487164	1.6507508	5.8666525	-1.1130648	0.81521946	7.7270174	-9.488876
¸ßË¹°×ÔëÉù´¦Àí (254).mp3	-24.843979	-24.537262	-24.50093	-15.695864	-17.677559	-25.383364	-11.679558	-18.887037	-21.735874	-21.200638	-20.38201	-25.217344	-19.045391	-20.488403	-21.089367	-17.34285	-18.635107	-13.509052	-19.957108	-20.58329	-26.920162	-23.146757	-24.910585	-16.416918	-7.792742	-11.431919	-14.26795	-13.005119	-10.759072	-12.394949	-10.509144	-11.055691	-8.698975	-16.981709	-17.085606	-9.274622	-22.980509	-25.449137	-19.813908	-16.778076	-21.706184	-22.020227	-19.7155	-24.48515	-19.38701	-16.188707	-15.095182	-10.605654	-13.708048
¸ßË¹°×ÔëÉù´¦Àí (255).mp3	-6.7680893	-1.6181378	-0.6331211	5.3451867	7.2810135	8.230835	10.33471	12.232542	6.393556	-6.292404	-1.0501995	2.988871	8.214513	2.9807434	-2.0712197	5.9048615	7.888757	9.253471	1.0495523	0.38629484	3.9616761	-4.6223335	-5.094637	2.1671417	-13.7400255	2.088067	4.5903807	4.8627877	2.9875646	-0.68787885	-0.3527828	-2.4095874	5.18427	-3.8208132	-3.3749428	-1.6428205	13.337858	15.331749	10.500042	-2.0876665	-4.4825892	-2.6113153	7.8669357	8.374189	3.8382008	2.2207556	5.944648	16.744434	8.274603
¸ßË¹°×ÔëÉù´¦Àí (256).mp3	-11.421883	-12.060455	-9.23809	-2.0772662	-10.874712	-10.2406225	-6.743456	-7.0775156	-10.859125	-17.11621	-18.484798	-21.715645	-15.845022	-23.245552	-21.567839	-6.211602	-4.6497025	-2.723477	4.3478284	-0.37180287	-1.4874492	-17.963787	-19.364868	-20.365189	-12.057569	-10.797724	-6.3325386	-12.486057	-15.097538	-12.982398	1.5241272	1.042915	1.2930535	-5.5318956	-5.3607473	-3.6251335	-20.748669	-22.079468	-19.45208	-16.152313	-13.820124	-8.945529	-14.100309	-18.687176	-23.467873	-15.831551	-7.145218	-8.112496	-4.6068354
¸ßË¹°×ÔëÉù´¦Àí (257).mp3	-17.76464	-19.828655	-20.709671	-1.9948382	-5.1107535	-2.44769	-4.1060944	-3.6287298	0.18149641	-8.722647	-7.709053	-12.523687	-6.280465	-5.599076	-6.5327873	-6.791497	-7.470792	-10.443226	-6.494066	-8.838606	-4.5007057	-5.607692	-4.9398212	-3.5283842	-7.9810104	-8.8208275	-2.96618	-8.406968	-13.195238	-17.646065	1.4891074	-3.8138413	-4.7222443	-1.261592	-6.2503877	-5.647515	-19.916971	-21.40033	-18.98333	-11.275318	-15.298202	-17.664501	-16.209518	-14.559779	-16.199623	-3.881153	-16.68291	-17.237745	-12.2952
¸ßË¹°×ÔëÉù´¦Àí (258).mp3	14.235356	13.50992	12.462042	26.370003	14.207075	10.675655	11.160863	8.978269	12.731899	10.518405	11.365322	10.57736	7.7254214	10.34179	8.084047	6.9815235	13.558007	16.200405	19.487484	13.409143	5.6441135	3.0080314	0.90696055	2.1539755	5.1714616	7.962869	11.35849	11.144659	5.340041	3.021433	-4.7121973	-2.4014254	1.4109855	1.7255387	-0.5054516	-4.282407	8.893506	3.5247684	-0.17725363	1.0575852	-0.14771393	-2.9228258	-1.4086092	4.8185797	13.22034	10.5479	5.9313726	5.9348564	3.6987252
¸ßË¹°×ÔëÉù´¦Àí (259).mp3	8.908776	13.504184	12.398513	-3.8699436	-2.4229634	3.0016303	9.92058	15.573488	2.363932	8.428497	1.5828937	-8.294275	11.163949	11.397843	14.511524	15.686052	11.911032	9.256923	6.807046	2.4352767	-0.122152865	10.79901	7.5309877	3.504601	21.599178	11.523343	7.271012	16.015747	10.918417	7.8413367	3.343346	3.3437328	9.956753	9.443279	6.161631	-1.8973254	6.949225	7.5731583	8.03559	8.03038	12.221003	13.83428	14.64761	11.373222	3.4250793	7.7311735	4.3294477	2.4650397	-3.0853062
¸ßË¹°×ÔëÉù´¦Àí (260).mp3	-6.0733833	-4.9985037	-9.979248	-4.13041	-1.7977991	0.063507326	20.527626	14.640411	21.223362	-18.204317	-20.53687	-16.09301	-36.2846	-31.49307	-31.151112	-7.017154	-8.118418	-6.7336617	-8.3918705	-8.106447	-4.291246	-8.687143	-9.483761	-2.7456524	-17.05658	-12.549561	-6.0719156	-10.447743	-14.355627	-11.281399	-8.524515	-5.1428356	-3.417914	-2.8021665	-7.0900183	-7.783247	-10.326552	-3.920349	2.1956701	-4.3315167	-5.201276	-2.3920934	-15.302558	-15.167685	-11.001799	-14.434528	-9.531012	-6.4545736	2.3795092
¸ßË¹°×ÔëÉù´¦Àí (261).mp3	-4.960926	-4.453211	-0.005100071	8.775131	8.498709	6.967041	7.6210957	-0.8810568	-13.99622	-0.58830297	7.274868	10.087654	3.5416195	1.1571729	-4.1661863	-0.5430435	-3.0532842	-4.3459306	-3.3416798	1.5351155	6.8549056	4.741123	4.3109436	4.6540623	13.93004	17.122799	12.585117	0.15156649	0.008908182	2.6510715	1.3847297	2.259695	1.6659254	6.9660397	6.058977	6.0105333	-9.862484	-10.132506	-7.581658	3.8942738	-3.2574332	-7.6188745	-3.7368345	0.19374517	0.238469	2.306703	4.5771594	3.1568089	-5.7448235
¸ßË¹°×ÔëÉù´¦Àí (262).mp3	5.515333	1.2326996	2.6508949	-0.96437305	-7.1972885	-7.172265	5.5808268	-1.1144829	-1.6172886	-11.74568	-14.955862	-20.854195	-2.7252755	-3.0555701	-2.193459	-0.82237923	0.42893898	1.5818257	1.2803717	7.118204	3.373703	-1.5045073	-6.213764	0.10988262	3.3281078	2.5739708	3.1936178	5.5701337	6.272312	8.324496	11.037219	9.610478	13.616074	5.137672	6.20189	5.3483152	7.7302194	13.11278	14.168432	-4.6191983	-3.3865392	0.35938185	1.3934071	-4.610638	-5.8639784	2.06178	-5.131714	-0.36823994	-0.598997
¸ßË¹°×ÔëÉù´¦Àí (263).mp3	-11.435129	-9.657692	-7.6032457	8.625731	3.7631276	1.0846438	7.566882	8.2351	9.864377	13.083773	12.223364	11.241735	0.24826361	0.85831374	4.9660697	-6.572373	-7.9620247	-6.903509	2.0788217	0.5045144	-3.2840083	2.7150366	3.7041247	7.6862545	1.9508655	5.67524	9.531889	16.451124	22.016235	16.48296	25.88308	19.564528	15.665795	20.991438	13.588211	12.942809	2.3779726	8.379984	8.775412	1.6960747	-1.9400826	-6.6010637	-1.8522167	-1.1124804	-4.1722875	25.065403	24.298172	23.36662	21.648125
¸ßË¹°×ÔëÉù´¦Àí (264).mp3	5.2992506	6.940707	10.27746	7.5524373	5.635602	5.961935	7.2063437	6.0290217	1.7883209	8.894261	10.000266	7.6370444	8.722712	7.124565	7.044442	2.3291643	1.4849885	1.9195657	5.328237	7.0370617	6.883005	-14.688036	-3.183533	-0.06410045	1.8572922	0.6367942	0.45424747	8.718988	7.7589703	11.360245	3.9675393	6.7019253	5.7146025	-12.189426	-10.914598	-5.224997	14.308746	8.726124	6.8867607	2.2099965	-2.4675086	-6.4364157	-8.189975	-1.9980357	3.3099859	11.062443	9.418924	6.12877	4.627946
¸ßË¹°×ÔëÉù´¦Àí (265).mp3	13.31119	9.893789	9.932285	2.9265323	0.47730422	4.7835445	-0.5384268	2.80303	3.6734715	-1.760796	4.867891	7.397807	-1.1827697	0.48633003	1.1685668	2.6789916	2.7154849	12.885365	-3.84277	-7.4020605	-6.897447	8.660645	8.416089	7.8029337	-7.852433	-8.218046	-6.6245165	1.0509543	-1.1886244	-0.41781974	5.461607	3.2013593	7.380227	-8.081582	-7.204735	3.4850655	0.790362	0.53576773	4.71756	6.3718534	5.860432	9.350294	-2.9723701	-2.5457773	1.3871766	7.34432	5.577486	9.840691	0.51355875
¸ßË¹°×ÔëÉù´¦Àí (266).mp3	-14.479899	-17.483757	-11.326611	-1.596876	-5.4693394	4.9164066	6.264127	8.834876	12.651037	-8.022059	-6.6188254	-4.208863	-2.6159644	-6.465392	-16.22406	-1.0145537	-3.6333053	-3.4602952	-11.084955	-4.9658294	-9.222203	-0.34408116	1.4605725	-2.0325594	-11.581416	-8.615587	-6.709711	14.601093	6.2873545	11.75626	-7.391166	-10.189449	-9.609989	-14.720228	-12.530936	-8.6596985	-8.673993	-5.838646	0.24856779	6.231824	-0.02393353	3.010637	-0.11418736	-4.4235473	-10.693953	-0.8025519	-4.246892	-3.5297844	-6.938852
¸ßË¹°×ÔëÉù´¦Àí (267).mp3	-8.56909	-13.543411	-6.4649277	3.5775938	-3.0557685	-1.0870402	-4.9907684	-10.208412	-3.9676766	-6.623514	-14.906412	-12.993889	-4.269535	-8.931974	-13.659254	0.94011855	-4.9107966	-3.8554556	-0.91604257	-5.988444	-1.0367151	11.62916	3.158027	1.9666739	-14.522867	-16.825205	-19.394855	-7.663149	-9.004246	0.44291908	-18.343143	-17.532787	-3.2168772	-24.950523	-19.274546	-11.016235	-18.635145	-13.310752	-4.4411626	-3.4139364	-5.156061	-2.546554	-7.852537	-9.315121	-6.8775816	-21.975658	-20.502747	-20.032688	-25.777573
¸ßË¹°×ÔëÉù´¦Àí (268).mp3	8.50777	4.74013	-1.297132	-2.924117	-0.8428646	0.14796442	0.35289317	-3.8664804	-4.991316	1.3816749	-6.0171576	-4.8860865	-14.987787	-15.440769	-13.4369545	1.6463791	2.8057184	2.9707665	5.169236	2.8494978	2.1560483	-7.310986	-3.7978597	2.0041637	-8.125843	-12.939195	-8.367238	8.211806	-0.22331901	-7.535159	-4.0912857	-4.5249696	4.6004486	-5.872302	-4.819394	3.5824697	-4.6560698	-8.1035	-11.691222	2.4188251	2.545046	4.052265	-3.58593	-3.1602926	0.2881132	-6.595047	-7.8715754	-5.853877	-1.3029224
¸ßË¹°×ÔëÉù´¦Àí (269).mp3	-9.782788	-14.256544	-10.086246	-8.493233	-11.891413	-17.735416	-16.160378	-20.254322	-22.782986	-2.9578319	-8.19726	-10.056442	-19.707638	-17.627132	-12.913958	7.0787406	-3.506402	-9.267131	-15.072428	-17.95369	-11.035119	-1.5623872	-6.370963	-4.5625467	2.386498	-2.6399307	-0.30847436	4.956161	3.2420273	5.052414	-9.722208	-8.3085785	-0.75426376	-12.645147	-15.351654	-10.045009	-4.840288	-5.986708	-3.7008128	-21.670265	-22.34819	-21.36932	-8.799006	-11.788595	-17.636814	0.39165765	-3.4526663	-11.046434	-5.3525825
¸ßË¹°×ÔëÉù´¦Àí (270).mp3	13.165939	6.2275777	-7.2732515	17.035427	4.4591875	-3.5675998	-0.759014	-3.2125356	-2.414732	-3.1618347	-4.673122	3.7193394	-3.31845	-2.9495633	-1.8648481	1.25086	4.283393	6.044795	-7.369233	-9.266012	-11.462794	-4.3830633	-7.1608033	0.21383111	4.5065613	3.1568892	4.6934357	-1.1236544	-5.8600845	-12.622534	-7.9191365	-2.515647	2.1640322	2.2785108	-3.3167655	-11.665525	-2.786786	-2.1628923	-1.5457093	-1.9758916	-2.7578716	6.087732	6.1088552	2.4959812	-1.2120545	-2.5382488	-10.939552	-10.051822	-6.399375
¸ßË¹°×ÔëÉù´¦Àí (271).mp3	6.662421	1.6448035	-1.7825637	-1.1655045	-5.174112	-4.5196676	-7.489738	-3.1796494	1.6236204	-0.02060178	3.05573	6.8690524	-1.7419451	-0.23605707	-0.52233636	5.5999074	9.597189	12.9146185	-5.34492	1.562371	6.6053386	1.7360301	-0.061831355	-1.3588431	-6.3260603	-1.7326392	1.1426706	3.323843	3.0908558	2.7310731	-6.5803175	-7.390855	-8.108432	-2.0681357	-6.1810007	-8.256807	-10.111372	-12.514032	-5.3778534	-16.755695	-19.362741	-22.068718	-8.333235	-6.9232974	-7.9816203	-7.749026	-4.6692486	-2.1923714	-0.15622866
¸ßË¹°×ÔëÉù´¦Àí (272).mp3	-8.2982435	-10.869719	-8.834561	-0.30366182	-4.7409453	-4.0492854	1.8096101	2.8756251	1.8250399	-5.4232426	-7.6761456	-7.02412	-5.5265985	-3.0893407	-5.5698314	-14.732175	-10.951065	-8.778992	5.0246153	6.461641	6.715322	-0.8800473	-0.6809089	1.4599831	-1.2997136	-6.781315	-2.8321538	6.530227	-1.5107633	-0.60026205	4.697089	-1.0050486	-7.906041	11.071016	9.105602	10.549995	-13.404881	-11.402914	-10.129738	5.1650424	3.1167686	4.36934	3.342898	4.0316563	3.2789998	-10.449259	-4.379259	-3.5022783	-5.748123
¸ßË¹°×ÔëÉù´¦Àí (273).mp3	-0.29843438	0.546287	1.777355	-3.5714316	-6.0869246	-7.589091	-1.8178563	1.6772766	1.6348666	1.5584538	-5.5879307	-6.8256416	0.23584977	0.04788649	-2.0346982	5.6405067	3.6087785	6.3752193	1.0600355	-0.87362444	-8.617556	-3.76148	-6.107374	-17.066864	-14.466007	-18.947931	-19.100807	-4.403574	1.2829399	3.6054306	1.4566177	5.434574	6.180391	4.5114613	3.3761747	1.1551018	-3.7855825	-10.236418	-9.482217	-5.5918126	-4.5720277	1.9354159	2.9260054	0.101448506	8.708881	-17.805397	-17.651371	-12.673798	-1.1509306
¸ßË¹°×ÔëÉù´¦Àí (274).mp3	28.390263	22.877895	21.05	18.9405	16.69141	10.689592	19.993126	18.117504	19.686102	17.612116	22.811884	23.77956	8.816185	11.007425	10.257316	9.808849	9.453345	13.906677	8.825016	4.4801507	3.8340337	6.481804	4.638523	0.31155217	-1.0517719	2.8756518	8.571574	30.015152	29.135536	31.488825	16.628334	18.92257	20.37149	3.3722796	9.375277	7.4776716	5.161034	-2.6549194	-6.7659817	-1.1718993	0.6498801	-0.8095546	7.1536274	7.7682905	11.263946	13.184117	5.598782	1.845865	4.843383
¸ßË¹°×ÔëÉù´¦Àí (275).mp3	-8.227288	-5.759185	-1.7635775	5.353325	11.686078	5.7853913	-17.541069	-17.230034	-13.211761	10.8059025	5.9621024	7.500307	-0.31473	-2.1866212	5.2668624	17.18285	15.825211	12.219477	2.4166982	6.5278854	9.98889	3.6238842	-0.643069	-5.2887797	19.444166	19.67379	19.644917	-12.474205	-6.374376	-7.2597613	0.8608047	5.479392	6.295314	1.6087247	4.4958305	10.375366	-3.8370867	-4.9661965	-5.7620525	6.7486234	1.2476766	0.5920464	5.9718757	5.5393953	9.717464	3.8613372	-0.21035898	1.0802436	-0.6199808
¸ßË¹°×ÔëÉù´¦Àí (276).mp3	2.5576162	1.5291802	-3.9874961	1.9401667	-0.15212993	-2.9758635	1.1339962	3.736195	3.2090402	8.735281	4.30271	1.1247036	-2.6850922	-9.961689	-17.994663	-8.24979	-11.769097	-15.445501	-1.4682213	-0.6016606	0.36019546	0.7761009	0.29377085	6.2472	-16.31191	-7.118359	-3.2676723	1.103812	-1.3002753	-1.9834306	2.2235062	1.604157	3.6323981	-1.5695708	-1.6879065	-2.7540088	4.0219336	1.2975557	3.6793845	4.2203803	3.7696314	6.91416	6.5439396	6.1932898	11.042379	-2.393524	-2.0173948	1.9586731	-16.404993
¸ßË¹°×ÔëÉù´¦Àí (277).mp3	-10.885757	-8.85292	-3.1691782	3.556212	-1.9543979	0.7605559	-7.329426	-5.9971657	-9.322902	5.512331	3.8569722	3.7275343	-15.651009	-15.377094	-10.559511	10.94611	6.9622507	3.5605912	-5.900208	-5.222744	-7.2895646	-4.921917	-5.5034437	-2.1426082	-34.768036	-30.997238	-33.82508	-14.795944	-15.049992	-10.4798565	-13.712612	-11.74777	-7.3879814	-16.812988	-20.548698	-24.04908	0.37633902	-7.559152	-13.041018	-11.983168	-8.437592	-3.5434012	-1.5240608	-4.3941855	-3.600535	-23.137629	-28.062965	-25.877304	-2.1854463
¸ßË¹°×ÔëÉù´¦Àí (278).mp3	-4.8926363	-0.6160488	8.327908	-2.3031898	-2.020873	3.8546305	2.9206238	1.8831177	5.1223216	7.736912	4.409378	4.5751405	0.26291087	1.0474812	5.678096	3.8967361	5.956787	7.9658575	10.536175	14.158509	14.260235	2.6608744	-1.9813664	-13.606634	2.6208618	3.7538953	0.3624354	8.623037	5.6196756	9.230591	8.249037	7.2010803	8.113466	6.3496304	7.9052377	10.779936	6.252725	5.258952	-0.612826	11.591528	8.636885	5.9113593	2.3869016	1.4917569	7.900812	9.571336	8.618563	10.137601	-4.1670313
¸ßË¹°×ÔëÉù´¦Àí (279).mp3	2.1492062	3.1994066	0.5341588	2.5703707	-4.042038	-6.7703767	5.776452	1.7167947	-2.872126	2.1927238	-6.252022	-5.7941356	1.5812815	-0.5542303	3.800207	-10.456546	-10.033529	1.6995393	-7.649477	-15.193588	-18.931427	-16.99001	-17.777473	-12.794302	5.36804	6.3266335	7.0626454	6.9707985	2.5669835	-1.6983016	-9.541351	-6.1426	4.933572	5.768983	1.562784	-0.4639995	0.8801503	-9.53983	-13.92539	-4.46178	-1.1437411	-2.6852863	-0.45523643	4.222747	11.421996	4.9744573	-2.7222247	-5.6833506	2.1493218
¸ßË¹°×ÔëÉù´¦Àí (280).mp3	2.1559343	-0.6869944	-5.635639	-3.4415915	-8.954507	-13.101604	-15.652509	-18.087156	-22.801802	-8.42565	-7.2018127	-7.8446836	-6.97967	-8.781145	-9.806496	5.8345857	2.3576074	2.3548806	-6.191955	0.188418	6.99305	-2.928915	-3.7044759	-11.344685	-5.524687	-1.9531815	1.1607654	-8.599238	-9.644428	-11.208319	-0.26127285	-3.7199712	-0.026182175	8.251099	1.0036618	4.4849405	-6.0528727	-4.583656	-1.8790619	-8.666268	-13.462524	-14.626606	6.136634	4.618664	8.890905	-2.280783	-2.870019	3.3981	-8.673839
¸ßË¹°×ÔëÉù´¦Àí (281).mp3	2.0438967	-1.8347664	0.3232016	-10.826887	-7.838773	-11.714148	-19.00968	-21.495197	-20.948568	-23.997097	-23.599176	-18.138636	-34.87711	-34.666172	-23.565163	-21.898796	-25.257376	-18.39318	-16.356731	-20.53115	-17.385128	2.2181182	-3.2049792	0.5929055	-15.349745	-12.44997	-18.024323	-6.4315186	-9.24124	-12.529089	15.767553	17.012823	18.458164	-3.355166	-2.121714	1.6532795	14.966789	9.387669	3.332632	-7.2083416	-1.4820205	2.097186	12.031126	14.452627	8.705908	-8.9723015	-10.981837	-17.74387	-0.5068128
¸ßË¹°×ÔëÉù´¦Àí (282).mp3	12.884367	9.023375	11.173664	3.4922047	2.1641567	2.023385	9.229008	11.141663	7.5973043	3.8761725	6.1833982	11.111452	-2.6728275	-3.6351316	-0.5005412	9.2483015	4.4777555	8.946867	4.776524	-3.4090266	-5.0030203	4.2100315	-0.14152598	-6.7431335	-3.6632051	-4.3050313	2.5478566	-2.0541914	0.020831427	0.9704211	4.876054	3.267231	6.921164	-1.5631891	-2.6753726	5.7768974	4.200798	4.9940643	5.6991367	1.7117246	2.5901198	-1.7377782	3.6562796	-1.4262905	-5.3485804	-0.31913173	-2.592272	-1.6785128	-7.5076237
¸ßË¹°×ÔëÉù´¦Àí (283).mp3	20.626965	16.109917	13.111261	8.890327	5.3652134	6.445837	-14.248888	-6.784221	-5.631204	4.7358475	4.0073824	5.538232	13.97296	5.9217734	-3.3921006	-8.326714	-13.7659645	-15.0771475	2.3074164	-0.002502561	5.0848265	13.260864	8.375217	6.4543195	11.775358	12.181381	9.8511095	5.082729	2.3507206	1.7083739	2.6133628	1.328347	1.9678813	8.471962	12.567562	11.6242895	12.415498	4.643756	3.0413017	19.44241	15.710314	9.49938	7.4623485	5.669372	4.9016104	16.359234	16.112024	18.273994	9.206372
¸ßË¹°×ÔëÉù´¦Àí (284).mp3	-3.9329867	-7.5372458	-12.021648	-12.471031	-10.370996	-6.6764345	-9.095025	-13.370845	-19.37426	-13.689772	-12.196066	-11.034216	-12.670095	-9.310173	-4.2143626	-18.60624	-15.297805	-12.860981	-3.9618695	-2.5443969	0.49889112	8.292309	6.332227	6.605164	5.955041	9.294216	15.011829	4.440022	-2.3645034	-6.364359	6.1994886	-14.24048	-17.850456	-18.021362	-18.163132	-17.151926	0.65644944	-5.86098	-11.744851	-16.541613	-8.061031	0.97641486	0.88339835	0.9729179	1.6594144	-5.093211	-3.4665604	-0.6302269	-17.15707
¸ßË¹°×ÔëÉù´¦Àí (285).mp3	-3.9211378	1.027639	2.9204195	-9.4292345	-8.574585	-5.7195044	-11.793642	-11.249021	-7.6469927	-6.879505	1.6074903	5.654874	14.141071	11.822071	13.623197	-1.1626307	-0.6686304	2.1852367	10.627554	11.0674305	8.91626	11.006868	6.906358	5.3966856	3.0820866	0.23641056	-7.1435785	7.393135	0.6746285	-4.493223	14.17576	11.175028	6.8027854	-1.7799506	-1.451664	-1.4069444	1.8289586	8.534456	12.545902	2.0318506	-5.877128	-9.73276	11.120171	15.88532	14.665308	12.655372	5.5663557	-0.7639655	-0.9382904
¸ßË¹°×ÔëÉù´¦Àí (286).mp3	0.40058482	1.0825647	-3.9022267	21.421589	21.977898	20.748339	-4.9645324	-8.57209	-17.993858	-0.621273	0.614029	-6.784046	11.556966	12.021432	12.892523	-3.980657	0.9979248	4.2316003	7.8607817	11.797952	18.309046	2.3490543	1.2000697	-3.3112369	8.465627	6.5135055	3.7619362	2.8746996	8.241108	11.034943	-4.8317747	-7.403735	-9.755405	-10.530546	-5.777418	-2.7392526	1.8172302	2.0737534	2.661921	1.2547209	4.4583235	13.442456	15.539486	17.61624	18.85084	-23.724567	-20.579239	-19.384888	1.7519517
¸ßË¹°×ÔëÉù´¦Àí (287).mp3	-14.956189	-15.655206	-16.998041	-5.0944633	0.47115523	6.5960684	-29.154343	-19.60694	-11.394561	-10.097426	-17.502956	-23.25356	-2.51931	-9.418095	-16.32761	5.5737443	-7.915152	-7.0719543	6.685292	4.9877687	7.1096525	-11.099157	-9.53339	-5.6274405	-9.574695	-10.976507	-12.285655	-6.4319468	-8.998285	-9.500579	-19.738218	-16.328117	-11.014619	-16.085562	-8.174428	2.2281213	-8.152878	-2.6168876	-4.5827913	-8.043239	-6.694545	-0.16790771	-9.8135605	-4.8193913	-4.6856933	-9.742029	-19.260792	-22.353542	6.195134
¸ßË¹°×ÔëÉù´¦Àí (288).mp3	-10.812511	-16.19354	-15.723583	-16.282255	-19.581596	-24.693687	-6.106475	-6.733821	-4.956782	-7.372697	-7.3013906	-13.815594	-3.7212377	-6.65819	-10.621679	-3.213447	-4.281453	-2.3994431	-7.7564335	-12.976021	-15.381791	-9.514299	-7.5206833	-7.3478236	-10.134733	-14.098932	-11.977947	-17.641418	-7.7619553	-0.51578075	-3.9468815	-6.6191998	-7.91164	0.8930469	-5.094496	-10.287619	0.037696958	-3.3056092	1.9882138	-8.622831	-12.7323	-13.992722	-8.79401	-7.8581696	-15.436047	-13.57622	-9.279046	-5.0786505	1.7817173
¸ßË¹°×ÔëÉù´¦Àí (289).mp3	-1.6084046	-5.9615316	-9.6711645	-7.078395	2.3598266	4.988825	5.761757	6.6779003	6.5736837	3.83352	2.8869295	9.0779085	5.1788797	2.8107743	5.293144	0.008506417	-0.036560506	-1.8625134	6.3880568	8.780428	10.946623	8.393676	2.062712	-0.46036372	0.90077937	5.2770844	12.807009	2.797441	5.202532	9.173285	0.6876539	-7.402473	0.32677403	-3.9161816	-5.380223	-1.5216222	-15.5220585	-9.360273	-10.736597	3.208516	2.0379643	4.060261	15.607117	8.779205	3.3158638	3.694901	4.392326	6.449313	4.949973
¸ßË¹°×ÔëÉù´¦Àí (290).mp3	6.437362	5.8583546	10.304323	-1.0584974	-1.6454015	-1.8369191	-12.797149	-8.792386	2.3948529	-8.019008	-12.558925	-11.493706	0.09605861	2.2301097	4.2741823	2.5029612	8.337442	8.55939	29.541859	26.131804	13.6407	-6.716057	-3.1867318	0.86221135	-1.3754239	-5.880228	-1.0479906	-13.481972	-9.345762	0.25048113	-10.952984	-13.04392	-14.221759	14.743793	9.042396	1.1283303	7.2635503	-0.00357125	-5.929552	-5.340973	-8.995051	-10.77475	-1.4955127	-0.1773057	1.3649102	4.366284	-0.23608072	-3.5148973	0.6154308
¸ßË¹°×ÔëÉù´¦Àí (291).mp3	-4.1374164	-4.5210075	-9.707625	-0.12721431	1.3287927	7.4913845	6.124073	4.345422	-4.311938	12.522291	7.4694057	4.0827527	15.215072	3.8143306	1.7036266	1.7212257	2.6540253	8.976848	12.393562	6.079877	7.63568	4.684428	5.3607397	15.26867	8.872842	9.048038	13.162798	6.5662003	7.2613287	1.3491201	9.557011	11.629135	15.5561695	14.954819	6.87255	3.8820312	7.68886	12.873995	14.320961	-6.1069756	-2.7213674	-5.125841	-0.288252	-7.1337547	-4.5276346	13.042918	12.058142	13.802193	1.5546722
¸ßË¹°×ÔëÉù´¦Àí (292).mp3	10.629095	7.241068	13.657879	11.054831	7.6473894	2.4925728	-1.652073	-0.45817268	3.7798908	-0.7134033	-0.5474184	1.9215138	1.1043271	2.3331687	2.6938782	14.00787	10.360377	5.5878177	3.049399	5.6541066	8.692844	9.899792	6.690771	11.883167	9.776697	12.538345	14.520629	4.561465	1.9161613	3.0523639	12.186653	8.066635	10.2794075	11.139397	11.981498	5.6162534	20.253876	14.444332	11.478139	-5.8593245	-11.360566	-4.490919	-26.51906	-24.27209	-12.669609	-5.7133255	-2.3933163	4.202736	-8.998949
¸ßË¹°×ÔëÉù´¦Àí (293).mp3	-5.837365	-3.4698794	-4.7263985	5.061567	7.974739	8.807937	-1.891628	-2.499642	-2.214392	-10.029415	-5.984971	0.16611505	-11.6900625	-22.943115	-25.138306	4.0694914	-4.5125666	-12.482733	9.402766	0.07629828	2.1839666	3.0490189	-1.0376208	-1.1503589	-5.303853	-5.2739773	-0.1580874	-6.0759296	-2.7884345	7.0344915	-15.587643	-19.220978	-13.818554	-14.673929	-16.584953	-9.54954	-5.7472267	-2.6051679	0.21230704	7.739122	-3.919218	-11.88449	-7.946782	-8.312971	1.6377329	-11.783381	-11.240026	-8.154707	-1.2333804
¸ßË¹°×ÔëÉù´¦Àí (294).mp3	-2.1471014	0.30630925	1.4013928	-1.0465628	3.7706761	5.7355185	-1.7619678	-6.730589	-16.08929	-7.9532833	-8.375695	-9.12146	1.2558569	-8.333039	-14.084171	-12.009907	-13.628501	-14.017568	-13.659376	-13.36577	-15.231992	2.3355145	3.5374813	8.438945	-5.929385	-10.2969675	-5.1589527	-15.2999935	-13.578721	-16.866549	-5.4632516	-5.2411337	-0.76525426	0.87829983	1.1359016	3.1708865	-4.385807	-5.4137435	-5.941151	-7.5058365	-10.206766	-8.466503	-5.0976624	0.69419223	1.6936526	-6.028626	-8.5893955	-15.217409	-3.2528594
¸ßË¹°×ÔëÉù´¦Àí (295).mp3	0.7062965	-0.45314628	-4.067495	-0.2856412	0.3090533	-0.6934953	8.023619	7.800845	9.856357	-0.822865	0.19492854	4.5835667	-5.993663	-5.802349	-9.485324	14.260525	10.215607	2.2425575	0.57933044	-7.5222406	-6.3243027	-6.898164	-4.2681646	-4.5751123	2.0624123	-3.2872896	-4.386448	17.130945	11.075455	15.941092	-6.1810093	-1.9328406	2.1836462	-3.633789	-1.3775845	4.3521237	-0.9116436	-3.9328089	-0.24923915	10.802992	9.098027	10.140413	8.45406	8.556242	0.22676289	3.2122295	1.1644495	6.622219	-3.9809127
¸ßË¹°×ÔëÉù´¦Àí (296).mp3	6.8021507	3.2435908	-1.5768067	16.177038	13.6326275	7.840838	5.553774	8.54321	10.737934	15.749712	9.929679	8.488338	2.7073224	1.3912579	5.2795215	3.8397746	7.0395536	6.9160295	-14.018529	-13.293535	-9.646814	9.090622	7.661959	14.506797	3.7276208	-4.837143	-4.6881227	10.927473	4.3638744	-2.3961887	-4.880821	-2.166236	5.470075	11.952165	12.017953	16.039959	5.1692643	1.3271194	-1.772955	6.145705	6.0530863	4.903389	10.26646	10.562433	9.234997	-1.0029573	0.6303525	0.99928737	7.050749
¸ßË¹°×ÔëÉù´¦Àí (297).mp3	2.6958175	6.8759584	2.2760406	14.893122	11.231104	3.7348647	8.962193	5.765465	6.362033	4.4819813	1.7366724	3.8662286	-1.5334814	1.5750047	4.559944	-0.413329	2.2902207	1.0730642	3.2929912	8.368229	7.114967	18.712772	12.048778	8.41835	-8.880918	-8.693834	-7.2395105	10.484154	1.8969706	0.09222372	7.013971	3.5048149	2.037126	-0.01834619	-1.0915658	-0.78057456	-0.5678187	3.391356	11.482906	4.590217	2.159595	4.601696	7.195017	13.896564	14.740154	9.6124935	4.1592045	3.944993	5.6802425
¸ßË¹°×ÔëÉù´¦Àí (298).mp3	-1.1950648	2.5044947	9.465154	-1.006753	3.5412574	3.7067308	-2.6969109	-3.925623	-4.481664	1.8127911	-2.2623265	2.2274532	2.2129319	3.50424	-3.8691826	-13.50196	-8.301446	-14.508623	5.238843	-4.266412	-4.9738274	5.981763	0.573354	3.3949924	-12.259871	-11.543341	-15.147583	-1.9974966	-9.33853	-9.321798	4.346797	2.393263	6.3661604	-2.3559804	0.08493245	0.648345	-4.8857536	2.460683	3.2040524	9.615116	13.925659	14.80862	16.974724	19.127657	22.716873	-1.3468031	0.06287259	6.5028677	-9.041405
¸ßË¹°×ÔëÉù´¦Àí (299).mp3	-11.009935	-7.925785	-5.2125244	-1.9624605	-3.8513381	-5.3726473	3.1341543	3.5468116	-0.57177824	-7.296751	-1.3674781	7.6402516	8.430936	4.857165	8.631765	5.340333	-1.0039287	6.420186	-1.9320027	1.1808501	2.9653072	-10.167921	-2.4566848	4.5023856	-0.8202392	2.1935177	0.42698875	-3.8818984	-0.70068777	3.933601	5.372957	4.544447	4.7368236	2.815442	3.062512	6.60827	3.8558364	-1.082116	0.82896924	3.391723	2.3783016	-0.40417114	5.762087	4.5948706	-3.0270667	20.000252	16.934622	17.378677	8.121611
¸ßË¹°×ÔëÉù´¦Àí (300).mp3	4.3790874	2.294488	7.7567463	2.2170477	1.8247951	8.7970915	-4.5188446	-8.362263	-3.8794043	-8.440119	2.953564	4.529798	-8.046683	-2.239561	4.5769587	-6.11524	-5.4022493	-8.824776	-8.0433	-8.011523	-6.464074	-8.3221855	-8.941565	-3.4119272	-7.9692326	-5.7637525	-5.3479285	-4.620169	-3.3915904	-2.8286262	0.38771605	-2.763445	-3.5669823	-0.27285028	-7.797138	-14.225585	-8.067387	-10.911104	-8.144468	-3.7849417	-5.532882	-1.8399823	-1.0862982	-0.4928449	6.3895807	-10.346842	-14.677589	-12.731003	-24.708363
¸ßË¹°×ÔëÉù´¦Àí (301).mp3	8.895649	8.133714	13.991831	1.0290558	3.4890044	8.63773	-2.0348198	1.4996461	10.142296	-0.9164382	2.0106785	5.6618304	2.7797642	1.3838661	1.6393682	3.3681943	3.7146788	9.8094635	5.2378983	7.1374474	7.893041	2.549401	-0.93336594	5.902236	1.4563369	1.6374791	-3.218542	4.0732365	3.3568792	5.0132556	12.161269	3.4199982	3.5230966	-1.7597532	-4.388908	-6.5965843	-17.716522	-18.859062	-15.882309	1.542494	-0.77583754	1.8736422	-6.386178	-1.4676986	-5.1489277	-1.2512251	-8.071625	-9.609533	-0.43824387
¸ßË¹°×ÔëÉù´¦Àí (302).mp3	5.19216	2.1821032	0.9761532	0.59760153	0.09437144	3.5632215	5.709278	2.5519965	1.1169323	-5.2420444	-3.7468505	-0.7711569	2.385323	3.4266067	5.1024265	13.67453	15.939348	20.048971	17.290798	14.575602	14.55253	6.2042274	4.9126635	2.176475	11.954407	15.53964	16.859446	1.0202432	9.616997	10.891724	-7.087337	-9.963732	-9.114857	-19.044487	-16.913044	-5.0796633	0.08051014	-1.7067451	0.49155617	1.4186225	3.831426	4.7954435	1.9601599	0.7212348	3.421612	-5.883816	-9.121622	-13.042265	13.775742
¸ßË¹°×ÔëÉù´¦Àí (303).mp3	-16.506363	-19.589642	-18.79602	-23.259836	-22.636032	-23.704473	-23.51523	-28.704697	-33.241844	-14.065469	-17.7052	-22.496029	7.698871	5.0792828	4.037568	-10.246405	-6.504754	-3.6061208	-15.450276	-12.448952	-14.135668	-5.1268167	-3.9395561	0.37732875	-11.938115	-16.76595	-17.724678	-16.822544	-20.488722	-17.820927	-27.55603	-23.32198	-18.549656	-1.6390234	-0.930388	1.1799653	-2.2318509	-11.267626	-14.893837	-1.0028617	-2.04856	-4.010143	15.900399	13.673468	13.380606	7.2613926	0.24753454	-3.1242163	-15.747471
¸ßË¹°×ÔëÉù´¦Àí (304).mp3	3.4623632	-6.2548256	-8.928595	0.5578356	11.908617	12.524807	2.143558	-3.2148209	-4.1700172	-15.793257	-12.055126	-7.8281717	-1.4997874	-8.972967	-14.736607	-10.222223	-12.455704	-7.4467	3.2874722	7.0281515	15.108313	-1.8453689	-0.032193363	-1.3076837	-3.755232	-8.670353	-18.037077	-3.6712518	-3.92138	-2.5203538	16.04464	13.383381	11.061808	-19.101704	-12.957512	-6.7673254	6.131013	1.11072	-5.7927856	-7.901165	-4.8680286	-9.116689	-7.3844967	-8.771137	-1.6574197	-1.2256612	-4.8732414	-9.755203	-12.89451
¸ßË¹°×ÔëÉù´¦Àí (305).mp3	2.152201	-0.9795065	9.602158	13.886419	9.278421	0.4425854	5.1595793	7.7069416	7.982655	5.2540646	3.4118507	-2.5655694	-7.5363274	-7.4443817	0.9956976	2.0420513	4.6813307	5.442056	-3.4671297	-6.6600018	-8.90307	-1.9778643	-0.024779081	2.691391	-5.3044796	-2.7431097	-3.8554206	0.6288004	-2.5959265	-1.3261731	-3.6986718	-1.5984868	1.7248652	10.166775	5.067606	3.8587916	-5.864253	-2.2962048	-3.9066677	4.6263685	2.831455	5.690916	-0.28156868	-1.377067	6.191787	-3.8783169	-6.4255176	5.137376	2.3971105
¸ßË¹°×ÔëÉù´¦Àí (306).mp3	-2.2211199	-2.7906923	-4.4215755	11.22691	6.561556	8.555297	1.9619659	-0.13785064	1.9190412	-2.059578	-5.0796547	-10.069679	-3.0212312	-7.3867574	-8.569773	-3.2786436	-11.335404	-13.973099	8.485018	5.3922625	8.981704	4.661132	4.4025545	5.585992	-0.6528231	-5.750741	-7.352756	-6.4658537	-7.018509	-6.5819693	4.1728373	8.485072	11.108404	-1.9132713	-2.330507	7.4207916	4.6632643	-1.0970128	-3.0786958	-10.331966	-12.298879	-10.261646	-1.0101826	-0.45625305	-0.48557442	-2.2241416	-4.3152294	-0.8177258	-5.7563787
¸ßË¹°×ÔëÉù´¦Àí (307).mp3	-1.1749622	-1.0705714	0.36674082	0.38736308	-3.9262486	-10.146278	-12.12693	-11.069724	-3.1506395	10.615555	4.867831	1.2531694	9.617096	6.2214956	6.9498034	1.720474	-1.5996828	-4.04151	-1.4677914	-4.0831165	-1.0267907	1.4861683	-0.25488538	-12.895018	4.2338934	2.8934703	-2.9459667	2.826985	-2.3994346	3.3177412	-2.3536763	-1.0383894	-0.28122807	22.100168	18.868805	15.267782	4.1226387	3.971293	3.89643	0.2189976	-3.7895103	0.015069306	8.10847	6.308129	4.6336584	-6.3620768	-9.308455	-11.830757	9.71466
¸ßË¹°×ÔëÉù´¦Àí (308).mp3	6.948059	5.7538276	1.675896	3.253077	-0.23196363	-0.24097455	5.8602953	7.405379	8.638464	8.039795	6.192265	5.3706417	2.0203202	6.8544483	9.0429945	13.419399	9.071535	5.9668384	-2.7902946	1.1999197	3.7343793	12.68351	16.989115	9.6931095	-1.5812232	-1.3852267	-0.19560432	-0.58002025	-2.4893856	-3.8566775	2.111457	4.5728273	3.319102	8.386616	11.307538	8.302208	8.583115	9.760596	4.972483	-9.882204	-7.5272465	-3.6132889	4.560982	-2.68515	-3.7285028	0.16383255	1.1551389	0.6306735	6.6582246
¸ßË¹°×ÔëÉù´¦Àí (309).mp3	2.9178014	4.305583	-5.2823305	6.455558	8.128922	5.0524855	-3.882524	-3.6607213	1.2700998	2.8522468	12.664236	15.34803	-4.707006	-8.965084	-10.365116	-0.97856694	2.2146277	9.122793	5.3001328	-3.7440028	-0.5978457	-7.9789295	-5.062767	-0.53142464	2.7927964	-3.5230393	-8.320618	9.46983	6.1827126	9.330084	7.1407137	7.192466	-1.3268231	8.93688	15.535482	12.513817	7.040107	2.675657	2.1254847	1.7659141	1.742705	1.574056	-2.3688035	4.970803	3.914485	-3.2634668	-4.0770464	1.5582204	-21.980871
¸ßË¹°×ÔëÉù´¦Àí (310).mp3	-12.458516	-8.917431	-9.513706	-7.1822443	-10.8274975	-3.5101318	7.2982016	12.869637	10.408115	11.029743	8.626493	10.979256	1.7877549	-2.3651452	-11.321104	-0.78227234	2.7696018	6.0128117	-12.234127	-20.683802	-23.097229	11.737545	15.78582	21.46451	21.899275	19.042763	19.284918	-0.88487643	-1.5850394	0.4461682	-12.698637	-19.326298	-23.879745	-7.4425817	-11.775955	-12.514664	-9.350403	-12.960747	-18.619598	4.857292	3.0648088	2.1943889	-16.941387	-21.91777	-20.99345	-18.964684	-17.934324	-11.340581	-14.070984
¸ßË¹°×ÔëÉù´¦Àí (311).mp3	-14.307491	-6.1595736	-8.985369	0.9422648	-2.5573177	2.3566194	2.8012424	-4.9599915	-0.8869759	7.233731	3.7783508	-0.10151529	-7.1463127	-11.87332	-8.319241	-6.5060105	-8.19406	-8.592794	4.912126	3.5542817	4.73629	-21.128723	-24.103035	-21.712605	-4.560285	-8.119378	-13.786938	-3.2575493	-0.7216891	-3.9708254	-1.4927269	0.9006515	4.377372	6.6253986	7.057455	5.836836	17.270617	16.924377	18.12088	-13.2434025	-10.318752	-9.169656	-5.6709642	2.540615	7.080825	3.1155286	1.5653698	0.064824045	6.4212046
¸ßË¹°×ÔëÉù´¦Àí (312).mp3	-8.098521	-10.62071	-9.696516	-12.460728	-11.171469	-8.181952	-4.006845	-8.900708	-11.624711	-20.012274	-13.348742	-7.914516	-5.541767	-14.738591	-9.496296	-2.7826238	-5.0885453	-1.992305	-3.8647506	-8.090261	-10.492989	-12.006843	-14.308596	-9.520992	-10.833508	-5.0257354	1.5233781	-18.564426	-10.589844	4.682105	-16.261505	-15.005486	-10.471012	-14.526532	-13.704198	-8.895706	-10.927298	-15.2808485	-16.226341	2.23733	-2.698698	-1.3226135	-2.4873805	-4.5535603	-8.824984	-21.977417	-20.748232	-11.784632	-7.790305
¸ßË¹°×ÔëÉù´¦Àí (313).mp3	-1.57612	-2.114209	-1.6638604	-1.5077643	-3.25273	8.318733	-10.172423	-11.620297	-16.66014	-8.286117	-13.557819	-21.474777	-13.75948	-14.364559	-11.384024	-0.8510599	-3.363101	-4.7741747	-0.20742378	5.110464	13.213891	2.0580757	-6.3064923	-13.965213	3.2715738	-1.4636693	2.0063024	0.17864066	3.1040545	7.524643	-0.46085173	0.54236317	-1.6517031	-13.028565	-9.089527	-5.4447412	-7.685936	-3.8495555	-2.743929	-4.2523236	-8.008177	-6.878254	-7.427498	-5.301102	-6.198107	9.753124	9.998773	11.71443	-12.011926
¸ßË¹°×ÔëÉù´¦Àí (314).mp3	7.5795183	10.4332695	11.495767	14.87298	15.259825	13.988504	9.987938	11.632973	15.677406	8.581714	5.35131	9.663809	-6.9851823	-12.965071	-12.637947	-4.3968554	-4.8949804	-0.82933927	8.099157	11.983808	10.126356	-6.8676195	-12.999988	-12.550919	-4.2785544	2.5581057	4.6253986	-6.987439	-1.094334	7.56322	-0.00908339	-3.1061187	0.2471475	-6.836932	-8.650681	-9.5265465	2.8157797	2.4896317	8.484461	-9.84799	-13.619393	-20.64682	1.3683095	1.5376148	4.970192	11.862272	12.1585	15.879162	10.599233
¸ßË¹°×ÔëÉù´¦Àí (315).mp3	6.7571936	1.5815878	2.9754739	-1.4907154	-6.495742	-0.2854248	-16.37492	-17.238548	-13.39984	-5.88072	-9.340076	-12.583252	-7.032824	-10.859541	-13.395039	-16.795994	-15.099571	-13.359218	-16.798857	-22.899776	-22.747623	-14.115519	-11.494757	-11.088175	-0.8547527	-1.6589658	8.503996	6.824654	2.4707258	1.849169	-18.12278	-12.715095	-6.0330477	-19.247417	-25.88609	-31.528786	-5.760749	-14.816672	-14.93853	-9.788851	-10.341385	-6.0804787	-4.5889277	-5.1689153	-1.4524274	-6.4151683	-14.256084	-24.172575	-20.902393
¸ßË¹°×ÔëÉù´¦Àí (316).mp3	3.5670984	-4.7098207	-5.557026	0.2854935	-11.925196	-12.214357	11.243399	7.053961	10.497841	19.152939	13.986111	6.6897955	-5.7416096	-3.8757913	4.6447325	6.1889944	7.19421	12.226827	3.3044617	1.4235774	1.257976	0.033118173	-3.5476956	-1.5455489	13.527389	21.112623	27.274252	15.152586	11.996283	9.642614	7.9258847	10.271318	12.424211	-6.451406	-2.7459736	4.1291003	-0.19068825	-2.1641605	0.52970105	-12.716666	-7.9366493	-3.0833874	-9.321096	-4.42253	-0.117883585	-2.080017	-0.19421142	3.6166883	12.033405
¸ßË¹°×ÔëÉù´¦Àí (317).mp3	-17.150772	-18.271593	-14.399389	-14.990424	-13.577564	-11.518379	-7.6588964	-11.094953	-10.2816725	-9.216248	-17.362236	-22.366903	-22.261923	-21.903456	-20.697468	-7.612336	-11.916176	-7.944624	-21.725874	-23.778202	-23.961277	-13.340193	-16.924185	-16.378897	-28.132881	-29.205036	-25.370472	-6.431185	-12.692629	-11.742561	-11.349798	-12.713936	-8.198524	-24.092163	-27.380432	-31.59079	-14.232628	-20.044636	-18.216995	-16.032658	-16.152523	-16.199745	-15.993277	-18.564728	-13.805855	-10.64053	-22.03627	-22.237034	-5.2417216
¸ßË¹°×ÔëÉù´¦Àí (318).mp3	4.694956	4.5236764	2.6267202	6.225137	7.3254614	7.1224875	-11.943146	-4.9286494	9.033466	-6.801837	-2.240936	3.724416	1.5092238	-2.5650525	1.1845763	6.6429844	7.7669525	10.301617	10.582573	13.226728	10.961678	7.383112	9.021207	12.168771	15.466681	6.951435	6.7360973	2.5710526	6.8202295	9.974951	1.5729886	2.1658869	2.6308937	3.3057299	6.1868486	9.804481	2.071005	4.6337643	9.909853	3.337402	5.7745233	8.117492	2.053888	1.3896117	3.4368613	5.41695	4.386011	8.387354	11.370005
¸ßË¹°×ÔëÉù´¦Àí (319).mp3	-6.0544186	-2.2115057	7.9934335	-4.762107	-4.050958	-6.0094194	4.248723	3.2591724	6.2941604	-4.295478	-1.4212353	3.7191706	-5.815381	-24.719532	-27.010826	5.443375	0.9864742	2.3249125	7.246359	4.4888315	2.1243572	-10.161997	-11.598196	-8.227947	2.7794223	-5.5745997	-13.478692	13.637585	11.257235	5.501653	-9.10907	-12.048924	-4.4830427	-1.7480348	-4.361843	-3.3125465	-3.4915187	0.65547514	5.2179565	-6.1541824	-4.934469	-0.28259277	10.60994	15.74383	10.829294	-11.429403	-9.586887	-11.158973	-16.636583
¸ßË¹°×ÔëÉù´¦Àí (320).mp3	-16.866444	-12.666016	-6.3822136	-20.616577	-16.418522	-12.128439	-2.3927627	-3.5371835	1.1128246	-4.012665	-2.4613237	-9.724401	-15.966576	-11.79018	-12.770628	-0.1686693	-6.475446	-8.476707	-11.204644	-13.980341	-12.468489	-14.006665	-14.376244	-12.655178	-6.5979037	-8.746522	-7.543904	-6.4148316	-7.624969	-6.8315015	-6.5097885	-0.042957246	0.3356984	-2.80506	0.17884433	0.27482885	-3.4966433	-4.885376	-2.8543406	-2.687349	-7.2934036	-4.471852	-17.450169	-17.013557	-10.812667	13.789163	0.87422466	-6.686294	-15.747567
¸ßË¹°×ÔëÉù´¦Àí (321).mp3	6.609601	3.718182	6.5054474	11.639784	4.5580397	-2.3143537	7.434252	10.587002	6.7720623	3.1986237	2.5583482	-2.0623627	0.16819263	0.04832127	-0.31671745	-7.6617684	-4.0224557	-1.364374	-2.4163451	-6.5141544	-10.01138	-4.388954	-2.0984426	-5.2665606	-6.89297	-1.9685621	0.48393762	-3.2879333	-0.91008604	-5.891766	-4.05145	0.30605888	3.0959938	-5.4621625	-0.9924363	4.245061	3.1661797	5.089586	5.5111313	-1.5311601	0.15993461	6.057151	7.1687384	8.125602	8.570081	4.225244	4.5946255	4.8347173	6.282855
¸ßË¹°×ÔëÉù´¦Àí (322).mp3	1.137104	8.569208	7.3626413	13.621878	13.095009	3.9456482	2.685485	3.714549	6.229402	6.0559974	6.6042027	7.814538	6.950937	5.004889	5.5434523	4.274322	10.793409	11.500663	-8.068504	-2.7279713	-2.2507355	4.3961625	1.4540824	-1.7304376	7.372345	13.882742	7.86732	6.264385	10.795346	11.385668	7.8706756	9.181678	9.971244	2.1256928	-0.35026836	4.416644	7.1889677	6.148614	1.625673	11.60962	16.130358	11.181137	-5.0917616	-8.135132	-7.2016487	-6.926485	-10.457764	-2.5893335	5.697508
¸ßË¹°×ÔëÉù´¦Àí (323).mp3	-5.778107	-7.086299	-4.398855	-17.89747	-24.04943	-23.14077	4.4819765	5.5408325	4.8835297	-1.9190681	0.10866208	0.77518475	-2.1230001	-3.1382413	-5.1783695	-11.320991	-9.651082	-4.107217	1.8055311	-8.27489	-17.133896	-3.5032434	-5.5335245	-9.597204	-15.372507	-10.11455	-3.10744	-13.154604	-11.354024	-9.774977	-1.4532597	3.4809	6.9927735	-5.3489246	-5.9850416	-4.187686	-7.8707924	-9.551968	-11.276877	-5.276492	-10.027602	-9.612684	-5.9662313	-10.444133	-12.392265	-0.007324547	-8.710428	-10.088718	-12.1616
¸ßË¹°×ÔëÉù´¦Àí (324).mp3	5.782128	7.8771315	6.610487	-10.540003	3.7286546	11.226633	-7.8555684	-7.1685376	-9.314804	1.8958896	2.5469923	1.2373409	-0.028709471	1.4147229	0.22806793	7.0286503	4.931535	2.561141	-7.824677	-1.8189485	4.011984	6.2507124	10.441647	12.755527	14.34369	13.5380125	8.515708	8.662741	3.5493078	5.2226863	4.5843897	8.131453	7.9175167	6.1598043	8.643234	4.8916955	6.299335	9.824219	9.866468	4.947611	12.703196	9.715664	-1.327792	-0.9343564	4.8500614	6.7965207	10.286379	5.142057	9.377059
¸ßË¹°×ÔëÉù´¦Àí (325).mp3	7.6189604	11.018495	7.9473	12.449739	10.949616	8.710945	14.768351	11.436721	12.9246645	6.2263536	8.36313	12.38205	9.72814	11.103494	6.3511896	8.138847	10.533686	6.7917666	14.997656	12.984846	8.850218	15.22698	7.6880474	-0.16034555	-0.8925245	2.5101614	2.6900766	18.042124	13.083747	4.657078	7.3793736	8.431152	9.1067915	-0.8196676	7.1143146	9.598518	-1.2846806	9.3572	6.595483	3.4672892	5.027602	2.4360042	8.684682	13.543301	10.473234	5.025975	4.592928	1.56104	14.601592
¸ßË¹°×ÔëÉù´¦Àí (326).mp3	-14.861416	-14.872405	-17.393278	-11.467499	-16.335638	-15.407488	-3.6091452	-5.638632	-5.647001	-15.8704815	-18.293255	-16.874752	4.970299	4.7938566	4.6594954	-2.4644184	-4.9115877	-5.706497	-6.449559	-11.448734	-15.591274	-20.322578	-17.211706	-15.2879925	-20.584076	-20.099394	-19.551254	-23.14519	-22.668861	-25.6381	-11.91303	-17.733467	-20.653135	-5.5960536	-9.318361	-11.024523	-8.290731	-5.2585874	0.22159652	-14.582261	-17.368458	-16.245277	-0.07093555	-6.465371	-7.4014025	-12.918108	-14.045755	-12.820942	-19.436024
¸ßË¹°×ÔëÉù´¦Àí (327).mp3	10.959581	9.474772	9.678012	2.3012521	6.703081	6.280572	-7.9334755	-11.549922	-11.996367	-1.2094996	-4.84647	-12.549953	0.5219322	1.2958004	6.9803553	-8.138622	-5.7157936	-2.13997	-4.589111	-3.3142405	0.98792124	-2.9287806	-0.11995983	1.2987771	1.9005027	5.6864805	7.2755966	10.50622	5.3971004	-1.1443743	-3.6455612	6.7947598	16.484232	1.7261953	-0.8323379	1.7643838	4.1695094	1.9039121	0.06689334	-2.2077107	3.1812134	9.661234	-6.6683135	-5.938843	-8.615102	7.9653034	10.482384	16.755917	9.976673
¸ßË¹°×ÔëÉù´¦Àí (328).mp3	-13.759328	-16.36359	-14.993284	-25.695766	-27.152424	-24.490154	-0.8326027	3.7051334	10.351202	-19.247177	-18.80906	-15.547341	-15.21694	-17.032063	-13.621107	-14.848171	-12.221211	-10.528904	-14.622391	-13.1287565	-12.849072	0.6464258	-4.5320783	-6.4615498	8.82858	1.1768258	2.616775	0.7895755	-4.193119	2.5025501	-19.86013	-19.155672	-22.472057	-11.464357	-10.374926	-9.064695	-14.020702	-22.896988	-23.571615	-4.1696863	2.3936903	11.29497	12.153468	2.1117463	-2.140533	0.0716871	3.0958514	8.872284	0.53740335
¸ßË¹°×ÔëÉù´¦Àí (329).mp3	-19.209965	-13.581675	-11.895691	-4.0154867	1.4959595	9.791553	-6.116101	-9.673921	-10.879646	-5.511194	1.6078117	7.911872	-8.440969	-2.0725925	0.4745791	-2.418341	1.5536369	0.74559087	-2.832066	-2.7457466	-1.7450643	-12.559239	-6.73774	-1.5957353	-10.520769	-9.008506	-7.273814	-6.1978245	-4.621591	-0.12371961	-5.1798897	-8.860973	-14.573228	-11.403732	-1.5022453	1.1303434	-3.6111393	-4.0659757	3.4348798	-8.991254	-5.8380046	-4.7415147	-8.367325	-9.084564	-12.346623	-12.266306	-7.112134	-3.8059464	1.6706169
¸ßË¹°×ÔëÉù´¦Àí (330).mp3	-17.410168	-13.771242	-8.311447	7.002392	6.899911	7.078574	1.3184146	0.8094568	6.3865047	-0.23829985	5.7602453	7.529498	-4.5019135	-2.6814334	-12.07488	-8.198745	-1.9249299	0.6006563	6.2909584	4.018327	-11.02414	-4.681016	-7.5693665	-0.9320886	11.335702	10.131439	7.603902	-1.718664	0.8379267	1.8249983	-8.846165	-4.122054	-6.1209965	-9.105536	-7.2907257	-3.4993873	-0.75921893	0.65469027	-4.39092	-6.766513	-7.977888	-6.808738	-0.36202937	3.5974536	-0.59970295	-0.3789323	-2.2843578	-0.3597784	0.48443198
¸ßË¹°×ÔëÉù´¦Àí (331).mp3	12.439154	11.986156	11.918041	18.23336	23.613482	24.103325	-5.5515194	-10.209221	-9.218835	-2.705342	-2.6969535	-5.5195184	-4.1432185	-5.1356983	-4.631714	6.5436115	1.9394464	-0.2912894	-9.1580925	-6.2393637	0.55285	-11.752119	-12.291038	-13.821186	1.5224447	0.87201685	-1.337116	-9.156328	-5.5251875	-8.889683	0.33658493	3.633203	7.2092986	-9.406061	-11.369225	-13.713388	-1.834943	-1.0050635	-2.989563	-6.348575	-8.264732	-13.112871	8.483477	9.605488	6.746317	2.22285	-1.1125417	0.35703325	-5.7111216
¸ßË¹°×ÔëÉù´¦Àí (332).mp3	11.04068	10.306858	8.288418	8.343847	9.135981	9.515879	3.3556542	1.5139563	5.229972	5.692152	0.79678047	-8.471346	-7.8134313	-4.52043	3.139793	4.5392036	2.7661977	-5.446368	2.323879	0.53583187	-4.6767178	12.966071	12.880289	16.937716	-14.593022	-16.062273	-17.883587	1.5643605	1.4429507	5.1906214	9.929991	4.2675943	4.3236675	4.428611	10.480156	13.755133	9.9368	11.067126	16.349442	-5.4640827	-8.706295	-8.412289	2.7840052	-1.141028	-0.30242035	3.1612	3.6658251	4.5277987	-3.507272
¸ßË¹°×ÔëÉù´¦Àí (333).mp3	-4.496995	-6.829891	-4.8723783	-10.744389	-5.911536	-5.231268	6.0395923	6.423437	12.445611	-11.841772	-16.16017	-13.501194	-23.553879	-15.325993	-10.791668	-12.345937	-11.272477	-5.1677713	-9.624834	-10.856596	-9.93247	-16.040016	-14.863114	-15.816361	-25.423912	-20.08981	-9.075432	-6.881257	-8.98572	-14.808701	-7.2725153	-12.538389	-14.369373	-16.530842	-16.26383	-13.197284	-18.048409	-16.39995	-13.647642	-12.794979	-21.069916	-26.137907	-3.9062319	-3.2936292	-8.99228	-7.7848196	-12.969744	-11.261314	-13.104467
¸ßË¹°×ÔëÉù´¦Àí (334).mp3	3.178766	-2.5701752	-4.0668035	-11.0718	-13.946568	-12.396576	11.927532	13.935176	7.3789825	-4.854847	-10.618844	-14.90404	-12.583583	-11.070433	-0.69500244	-11.255501	-12.848721	-14.113489	-8.887128	-11.581253	-5.480533	7.662161	6.432009	3.8207314	-3.3151705	-0.11572552	5.354073	-16.207973	-10.861093	-1.9056457	-1.7699589	-5.1561346	-6.69248	-2.4890585	0.8553553	-1.8957078	-6.078646	-2.2140694	-1.1131773	5.4364467	5.144524	7.4498243	-11.6638565	-3.31395	-2.9775443	12.563503	-1.1305515	-8.310051	-5.451093
¸ßË¹°×ÔëÉù´¦Àí (335).mp3	3.9641747	0.10275079	-2.8025022	-3.9434028	-0.8791915	3.5956984	3.5565734	-2.2930715	-1.2419626	-17.386644	-15.485155	-1.6516062	-5.5774784	0.12269685	4.709856	1.7478082	-2.879612	-2.5902548	-3.2417104	-4.6955194	-10.20974	2.0882797	5.0366077	10.32844	-0.6998137	-2.6499555	-0.14061537	-6.721814	-1.7360336	4.848316	6.462237	3.7605486	-4.087102	1.0920143	2.8781126	0.7942665	-4.317383	1.9271265	7.0592475	8.238437	3.1179318	-1.3833172	3.6574693	4.2028465	-0.08480525	-4.9259133	-3.8679624	-0.9491318	-20.479622
¸ßË¹°×ÔëÉù´¦Àí (336).mp3	7.2591834	6.282448	3.2551336	-9.754662	-10.894501	-1.8808527	-10.7929325	6.3403997	9.02586	-23.08377	-17.146051	-15.250568	-9.35748	-8.402272	2.1515799	-6.1096897	1.1739482	3.4974291	5.0274835	6.9731727	8.37916	8.771448	5.364072	1.3781642	4.044354	11.938783	12.785327	-8.46652	-7.656682	-4.3516893	-2.3630462	-8.875107	-12.3701935	-2.6341803	-1.8913372	-8.638182	-4.5351467	3.5004952	6.695931	-5.7786465	-2.8228924	-4.8467484	5.254399	6.083371	4.4147506	-10.956338	-8.405011	-6.7796464	1.6955762
¸ßË¹°×ÔëÉù´¦Àí (337).mp3	-3.1218724	-7.0081835	-6.28677	2.8573928	1.8882332	4.358694	7.151642	1.086055	-0.34375462	-4.0361886	-4.106273	-7.398924	8.232109	3.3759246	0.3820251	-0.021631151	-8.730461	-10.881175	1.8924923	0.45235693	-1.9013256	-6.8497057	-3.5033836	4.765726	5.119087	6.5269623	2.8686876	1.9134245	6.801627	12.782527	1.7807832	2.7969275	3.8392959	-5.6006565	-10.80157	-3.2766201	-6.494426	-4.5674877	0.06401226	-3.0573835	-2.767725	-2.9203253	-17.249136	-16.944065	-11.333866	-4.968113	-10.707242	-8.576185	-27.410137
¸ßË¹°×ÔëÉù´¦Àí (338).mp3	-6.298176	-4.1771007	-6.954894	-4.726988	-6.5035844	-2.5524511	-2.5990894	-4.9540286	-9.015072	-10.714778	-10.851866	-11.329252	-7.4644985	-12.853367	-8.73884	-3.954568	-6.1991873	-8.713155	-4.273052	-6.173889	-13.211479	-6.1287527	-11.461374	-11.264603	0.041356683	-7.9936075	-13.850269	-1.9043074	-9.734159	-14.5646	-20.109875	-21.378399	-14.610551	-18.828499	-16.186104	-13.329142	-11.688996	-13.980354	-11.932552	-1.4842186	-5.9557605	-6.43077	-13.54583	-14.898586	-21.914474	4.042098	0.8647479	8.318915	-7.418857
¸ßË¹°×ÔëÉù´¦Àí (339).mp3	-6.4723077	-4.176573	0.99728405	6.6293435	0.88876784	-1.057837	-5.842645	-3.3288598	-6.73447	1.2444365	0.7366178	1.9379914	1.2859383	0.35852593	6.869063	-6.9587173	-6.112068	-0.92819995	-4.133399	-4.409463	-3.8572464	0.5657527	-1.3850813	-3.298526	-2.6650844	0.6608728	3.4616117	-4.9509706	-9.932188	-13.301987	4.355204	1.4001107	6.3311534	1.2819965	-10.543265	-11.759218	4.394054	2.4306035	-0.016008615	0.7936003	-3.7705576	-6.151618	-5.340138	-11.792015	-15.118059	-14.270203	-16.639347	-18.050297	-23.205322
¸ßË¹°×ÔëÉù´¦Àí (340).mp3	-7.014182	-7.163783	-2.2896655	-6.316966	-8.042112	-8.363922	-12.497167	-21.205687	-20.943012	-12.785782	-9.58062	-6.879689	1.94205	1.8434429	6.781494	-9.522308	-8.797418	-4.7423353	-10.445387	-8.5283165	-4.4634213	6.1332974	-0.31746626	-10.472902	-6.807907	-4.831604	3.2829783	1.6072859	-1.2435782	-1.0319479	-9.639545	-10.886672	-5.472898	9.6587515	6.6822357	8.2143135	14.792168	14.394112	9.9416485	4.2173166	11.346275	19.107574	8.370076	8.482569	7.047919	-14.156178	-18.188686	-11.84076	-1.5744915
¸ßË¹°×ÔëÉù´¦Àí (341).mp3	4.8964324	-2.2520266	3.8426707	9.771691	8.518919	10.437319	3.6645806	0.433168	4.295143	9.869362	14.933467	18.823711	13.958096	15.13089	10.933661	9.105839	11.060829	10.761094	14.619904	13.798655	15.128197	19.531742	15.67362	9.996187	21.534182	14.6496935	11.642348	10.022017	6.0273247	7.965779	8.214654	10.141611	5.0987577	8.166807	10.904795	9.799919	7.630734	8.8004	7.531294	10.422823	14.549747	14.085993	14.315474	17.82296	20.532639	14.885957	16.159857	6.730501	7.3713303
¸ßË¹°×ÔëÉù´¦Àí (342).mp3	6.885415	6.3075366	8.086805	9.682999	11.319229	9.942136	-1.8848584	2.403226	6.9802723	7.4478235	6.8885093	6.624357	6.438615	7.9185596	8.329867	9.458366	3.9459226	7.3726635	6.9987764	6.0458584	4.545249	5.450323	5.608547	5.34875	1.9009315	-0.10290319	-6.9753704	10.583412	8.438313	8.82495	0.2777372	1.9870663	7.066475	3.9520645	5.6068964	9.071087	10.667015	7.3702164	9.547243	6.358317	6.206602	3.8818407	23.405922	17.624344	13.085947	10.242878	7.077467	9.768947	3.9143767
¸ßË¹°×ÔëÉù´¦Àí (343).mp3	19.491072	14.5951395	17.495785	8.922024	9.431562	8.977	-13.205774	-24.190416	-23.44545	-12.108511	-13.801922	-16.104773	-26.96798	-33.008156	-37.921967	-13.187176	-21.002762	-12.391256	-19.869343	-22.63447	-20.67461	-5.555533	-14.3271265	-19.417713	-13.929281	-15.827752	-13.774335	8.838961	0.17996347	-3.331277	4.9531746	2.5729935	1.3015215	-16.723124	-17.321632	-13.505835	-10.137459	-12.860265	-4.4898767	-8.854086	-11.768103	-10.621719	-12.7806015	-20.11222	-21.18541	-13.198704	-11.835652	-8.700222	-14.485855
¸ßË¹°×ÔëÉù´¦Àí (344).mp3	-10.582317	-13.467892	-14.75621	-23.970182	-18.63787	-15.321857	-24.36301	-25.366673	-21.356136	-26.118984	-22.758614	-11.558977	-17.079838	-13.789144	-9.559938	-6.9131784	-10.697332	-9.990387	-18.916443	-19.394972	-13.657446	-4.2845287	-10.949329	-4.2476573	-19.244038	-0.67600167	7.3339844	-17.674767	-22.19284	-19.772005	-18.36612	-19.101505	-9.107777	-18.042158	-24.390947	-24.645878	7.9703226	4.9921765	4.237115	7.461346	7.862974	12.650999	7.452505	9.331478	5.3782587	10.505229	11.176498	12.879465	10.045811
¸ßË¹°×ÔëÉù´¦Àí (345).mp3	1.2052889	2.8597198	10.29715	-1.0018182	-13.5355425	-14.1381035	-3.8611288	-3.2994099	-1.4018359	14.970388	11.209818	12.198388	11.510944	7.7092752	7.4732175	-5.9813085	-4.84755	-2.1480346	-1.1892382	-1.0464268	3.1773171	8.113436	3.7617316	3.0846035	-1.677252	-2.413421	3.1176152	12.908628	12.970959	8.885424	-8.262823	-6.34046	0.45298898	8.247887	5.5752506	4.6376567	1.0900126	2.8056247	4.979087	8.27697	2.04161	2.9000573	5.697894	4.947422	2.1858156	7.402548	-0.3397909	0.6147262	3.8527598
¸ßË¹°×ÔëÉù´¦Àí (346).mp3	-16.3048	-21.730072	-21.148378	-0.15924542	-3.6296105	0.5640201	-3.3685343	-2.0562909	-3.2958689	1.0769051	-7.7051916	-7.0166435	-21.313189	-17.06065	-11.601235	11.995146	5.1420593	5.704713	17.56964	13.021608	15.458397	-3.2083814	-9.955771	-14.54928	8.576809	12.204061	15.454038	-0.9985235	-1.605705	-2.088099	-21.07619	-20.04343	-14.408682	-16.011534	-21.361248	-16.480286	-16.439777	-18.530209	-19.449524	7.3021855	3.8025763	2.6780117	-16.106133	-14.47187	-13.386395	-20.21268	-21.25293	-21.64951	-16.95602
¸ßË¹°×ÔëÉù´¦Àí (347).mp3	9.208397	6.3436146	3.7811391	7.0836997	5.703328	3.1477318	3.274067	2.8063679	-4.985594	0.16543373	5.806717	11.593755	0.1907337	6.0696945	8.999562	1.996612	0.22344238	2.7608492	8.010731	8.688576	10.548255	4.3991013	-0.6063502	-5.6078777	-3.5898192	-3.2778854	-0.08198926	4.0234857	3.0543487	10.901477	5.1146045	4.263184	-1.1672139	1.5408633	1.7469345	-6.6744184	-1.2384648	-0.9242882	-1.0481167	-0.7101681	-5.0801477	-11.081191	0.09090042	1.5937133	3.6195216	-3.324749	-2.4992008	1.6730525	-15.107039
¸ßË¹°×ÔëÉù´¦Àí (348).mp3	11.307188	6.0204387	0.8874227	14.742793	9.4234085	8.276271	8.836208	6.651847	5.5408196	2.793204	2.3952198	0.39576378	-5.431793	-3.7488027	-3.017237	5.558288	5.589993	3.3632843	5.6752987	2.514186	-3.2713656	6.7384834	7.58799	5.7897787	-4.297586	-8.18161	-6.64478	1.5967376	3.7433066	7.2915006	18.213787	17.769274	22.619207	3.7195659	3.4966686	0.1207118	-6.587428	-7.6480455	-4.7294383	-19.714235	-19.986807	-13.477814	-14.261581	-16.547565	-19.024647	-0.72867167	-4.218169	-8.653387	6.1888742
¸ßË¹°×ÔëÉù´¦Àí (349).mp3	-0.7346124	-1.552233	1.3728633	2.6166809	3.9370513	2.1009502	8.307491	10.17161	13.65757	12.421688	16.982758	15.777933	-1.5908788	1.2655873	5.378521	9.583839	10.57379	3.1210475	6.831074	7.1312866	6.4839535	-22.48991	-18.967747	-10.98077	4.8977985	-2.8021653	-2.260352	12.2030525	11.809189	11.011105	6.467277	9.48717	15.145875	9.899679	8.662481	8.814992	8.771475	8.010141	6.957244	7.3053274	4.887416	3.113374	10.45841	7.0230274	7.9301805	-11.867775	-19.94321	-15.431445	-14.864254
¸ßË¹°×ÔëÉù´¦Àí (350).mp3	-0.3958335	-4.8961763	-3.2439623	2.416327	-0.53252465	-1.1885799	3.7678094	13.465539	24.236177	-2.6256878	3.7060618	3.3508534	17.540718	24.65104	28.281317	12.570372	6.742718	4.405848	-3.7055883	-2.3859742	-1.8523269	31.332596	25.331507	17.580814	9.51553	12.788698	10.212923	-7.34859	-2.0958755	-3.3940015	4.8276424	6.013439	9.331764	-4.410266	-3.6375198	-0.47679263	7.299629	8.595697	10.317112	-5.459505	-5.5665336	-9.90971	-6.4279532	-3.448688	-1.7091637	-2.1225877	-3.8973	-5.907546	7.7534075
¸ßË¹°×ÔëÉù´¦Àí (351).mp3	4.006335	2.648161	6.2724466	5.955166	9.173502	10.533979	7.0170975	5.403282	7.8086767	7.31454	4.6177053	-1.1001593	5.3582993	2.906409	2.1931808	9.160573	10.15789	9.1928005	6.7246966	11.9950905	13.465327	9.678923	19.19488	20.958216	25.061228	20.806602	18.480639	18.074444	18.906727	24.597689	3.2033305	1.102448	6.234334	5.530696	1.3302578	-5.70199	-6.674567	-2.5465345	0.070662856	8.968954	6.28959	3.2238426	9.228878	13.07435	11.690874	4.8676777	12.231041	12.050938	6.541177
¸ßË¹°×ÔëÉù´¦Àí (352).mp3	-5.4377127	-8.163892	-4.2755527	-18.73412	-22.23472	-22.368294	-26.873657	-23.088066	-23.320446	-13.928739	-20.149357	-19.370169	-18.902725	-13.569101	-8.859469	-13.419064	-19.2753	-17.860151	-3.1455436	-10.175504	-7.0572023	-10.668775	-15.273664	-20.785454	-3.385612	-6.5319204	-6.5562754	-10.447792	-11.252853	-6.6388607	-11.277896	-15.093273	-17.160725	-7.3125772	-2.3824441	2.9939852	-22.130863	-19.503109	-14.0831175	-10.892919	-14.320501	-18.413143	-17.670387	-16.864876	-10.656385	-15.889364	-19.593	-19.46099	-19.807907
¸ßË¹°×ÔëÉù´¦Àí (353).mp3	3.5919714	2.6957746	5.194763	12.599394	7.0793724	7.846513	-6.2382655	-6.2811556	-1.6184278	0.23434857	5.0063047	4.8884735	-8.437012	-12.948282	-4.2518277	3.43949	-3.8577828	-2.1318285	-2.3048358	-6.860361	-4.8106804	-1.6233261	-4.904314	-2.6191468	-7.477842	-6.846388	-2.008058	18.017033	14.454094	13.847918	-4.6187363	1.3319821	11.571292	20.627151	17.44123	17.922184	-7.39258	-10.803854	-2.674793	5.657133	3.2248743	-1.6001352	17.698652	15.059486	7.7517757	17.68388	12.045268	8.318809	8.201548
¸ßË¹°×ÔëÉù´¦Àí (354).mp3	18.520744	16.561428	13.612381	10.91403	11.078218	5.037637	-2.3833714	-6.507076	-3.314046	15.761669	19.14949	10.92233	6.310768	5.45612	4.6758723	11.357423	11.73539	11.520283	-10.8799515	-13.080684	-16.508163	-3.0941458	-4.2373414	-5.6213737	-5.1252832	-5.817966	-7.581726	19.978561	15.517958	13.869339	-3.177765	-6.7946234	0.26257208	7.9498467	0.30542994	-5.2263803	-21.15664	-17.668182	-20.076904	-4.636267	-4.3261704	-0.62993586	-3.1701903	1.2020934	7.3109465	-4.443511	2.6617196	-0.46290237	-7.0923305
¸ßË¹°×ÔëÉù´¦Àí (355).mp3	-4.97348	-7.626901	-8.63231	-6.051696	-2.472825	-0.061022997	5.6258955	4.046487	5.114953	-5.851364	-4.3592887	2.0658088	-6.024287	-7.0143313	-4.8263817	4.9790363	-7.706804	-7.1186857	-2.0295835	0.52127296	-0.06600496	3.6159844	5.2193594	5.478636	10.074599	6.5341396	7.0278664	6.6639915	8.108549	7.673122	4.0416965	5.3680296	10.154808	6.2371635	2.9359717	6.224715	9.799252	7.933423	-0.72013646	-1.6495001	-2.1874626	-3.3467963	-5.1334157	-4.9303546	0.62713736	5.68368	-0.610388	-3.657295	2.3400455
¸ßË¹°×ÔëÉù´¦Àí (356).mp3	5.665329	2.7192183	4.2615805	7.1175356	9.840541	14.455868	11.073799	4.599327	-1.559905	6.927496	10.358467	8.559971	13.0452585	14.816603	9.159548	9.79911	11.033915	8.749193	-2.27566	0.6278911	-0.5157738	-0.94447136	-7.3334045	-3.2598023	-7.803447	-2.2141078	5.158153	4.335252	0.5038269	-0.6634344	17.285688	15.715026	12.32106	7.8067465	8.309134	6.9978456	7.9202595	4.391407	6.473382	6.4097185	6.818578	9.419352	-7.9807587	-5.8710356	0.27009612	2.0987535	1.8262502	-3.4656754	-0.92246604
¸ßË¹°×ÔëÉù´¦Àí (357).mp3	-4.255251	-3.9251635	-6.627308	-8.074905	-5.8805294	-0.8765959	8.946608	7.154276	5.202965	5.9934683	5.2523766	6.383292	6.9456677	6.6505184	6.082673	8.010527	8.223867	6.6072617	-6.0304327	-14.502789	-10.347715	-2.8320181	-4.30472	3.7715387	-1.0824391	3.1692579	7.9901924	14.788952	14.116546	11.148064	12.781649	12.491684	9.0198555	13.080637	9.132554	8.054686	-2.1558716	-5.471703	-7.027442	6.480446	6.5625105	3.5083184	8.50804	2.7947378	0.37839317	-2.3770547	-7.6581426	-8.777028	4.6163483
¸ßË¹°×ÔëÉù´¦Àí (358).mp3	14.202358	11.431338	5.9590654	2.5220084	5.7502537	12.689016	7.326081	10.107622	9.766243	-0.51746106	-3.9861722	-2.2099915	8.906075	12.566803	14.131102	5.46017	5.224636	7.026881	7.6242456	9.252447	9.486468	1.906573	4.4345665	6.600688	4.093657	7.0346127	13.932618	11.538279	1.8045225	2.2590485	5.4503455	11.899666	11.856956	6.9030023	10.340475	8.714337	-7.3978863	-4.072315	-0.46930057	4.8400574	6.7821283	9.545317	9.669844	10.5046425	7.378992	16.298326	9.053543	7.750453	1.5306364
¸ßË¹°×ÔëÉù´¦Àí (359).mp3	6.524095	12.145101	10.388469	17.807262	23.790781	18.887737	17.750923	16.137363	10.249581	5.2432404	11.934309	9.260209	12.712578	15.898127	16.25304	12.416819	15.284267	10.513977	8.580683	8.296337	5.6933346	12.075915	11.631575	11.379236	7.6200275	10.228372	5.7962694	1.302099	-2.926972	1.1121297	17.62335	17.754093	9.436536	6.0505023	-2.0648074	-5.3687935	21.383688	25.492977	13.898451	16.355568	16.52989	17.46748	4.4855623	3.3787675	5.655446	19.804646	20.16228	11.8139105	5.2677035
¸ßË¹°×ÔëÉù´¦Àí (360).mp3	-1.4947231	-0.9517188	0.03056699	-14.309386	-13.392074	-9.650549	-8.972481	-5.8092833	0.8069067	-4.697047	-11.466461	-5.0849667	-16.640717	-20.988487	-12.6602745	-6.5769143	-5.240275	-0.7545763	-6.6689844	-7.0928774	-5.43528	-9.507789	-11.82346	-9.836539	-19.550173	-17.982811	-22.550056	-13.143686	-12.632736	-13.542511	-7.612202	-8.444469	-7.089777	-22.819378	-28.183846	-22.09847	-6.2684	-6.2241163	-14.796419	1.539381	-0.76203513	-2.4181638	-7.8759456	-6.159297	1.3515553	-5.366183	-2.5570474	-0.49060455	2.5690935
¸ßË¹°×ÔëÉù´¦Àí (361).mp3	-2.0211775	-2.7298636	0.9640752	1.6429486	-1.0219288	-0.5247064	-1.242624	-1.247772	6.308543	-9.27602	-5.4636374	-0.7711804	1.6624298	2.028969	0.73894763	-2.2377973	-5.0246487	0.8792503	-0.48532704	-1.5232563	2.0036402	5.285765	1.7501328	6.9596586	-2.7183423	-5.676511	-0.834746	10.390371	6.143157	1.4243335	3.3798513	1.6491046	2.7783258	0.1364876	-2.076667	-1.0081716	10.866833	7.111642	9.010423	22.640772	16.624775	20.117575	-4.4981847	0.6843358	3.4689634	8.407955	2.878138	7.234309	1.4636587
¸ßË¹°×ÔëÉù´¦Àí (362).mp3	-11.917611	-8.663626	3.020226	13.142788	8.400067	7.1372385	2.5293655	13.978619	13.851776	3.4190757	6.447334	12.992014	4.6206627	8.924699	4.23301	-0.981812	-1.1831055	0.75034547	15.165347	20.865019	14.903423	-1.0814614	-5.893396	-1.285742	23.60202	24.064053	7.8706017	19.11226	9.367278	9.024141	8.799041	7.6137466	5.621724	-8.961314	-3.8775618	4.5995646	4.444519	-1.6486495	-2.211248	15.132273	19.229868	14.343193	-2.9755979	-0.25709987	4.8728046	14.001686	13.177261	16.03587	9.080002
¸ßË¹°×ÔëÉù´¦Àí (363).mp3	-0.09916729	-2.6294312	2.4025347	-6.7527075	-8.38998	-2.180559	22.040985	19.294546	7.4709735	19.79538	10.375839	12.037357	-0.9185552	1.2983288	3.6689785	0.3046914	2.5172892	4.996126	12.681276	12.340596	12.494806	3.835454	2.279446	0.11735898	-1.2751193	0.11898053	-2.3524637	10.856742	17.694683	19.915379	-10.820989	-1.5909619	7.535517	22.676126	14.021425	11.87502	2.4012423	0.59249806	-1.8308165	1.2160856	6.2381754	5.5428634	7.5438585	8.306906	4.1747217	9.4356985	9.699755	12.095161	-1.609978
¸ßË¹°×ÔëÉù´¦Àí (364).mp3	7.883812	9.420935	18.938803	-0.4928947	-3.1500523	0.5423172	2.4736207	-0.51287746	5.495817	-6.06388	2.797397	5.968971	-3.742426	-2.7148812	-1.9185138	-0.6149943	-0.74789476	-2.3228052	2.4801648	-5.7892337	-5.387493	1.9613081	-4.51915	-7.4459705	-11.012424	-10.2707	-4.0193477	-9.584393	-4.4223614	3.5864267	-10.752126	-8.052785	-0.4437611	-15.440704	-14.001371	-16.647974	-12.8117	-16.824463	-13.687116	-9.620254	-10.662323	-12.790505	1.7048186	-7.191602	-14.178019	-0.40218484	-5.7330456	-3.597603	0.6983682
¸ßË¹°×ÔëÉù´¦Àí (365).mp3	-19.110395	-15.701222	-9.989737	-16.230604	-11.642916	-4.2069125	-12.773392	-30.557692	-30.66078	18.782665	14.535852	13.287104	9.199279	3.9468307	1.528863	6.4263124	12.433518	17.62997	-11.087813	-13.136842	-6.0612698	-13.335781	-21.171215	-25.742577	-3.300434	-5.0982	0.38758022	-15.961027	-16.25063	-15.979198	-3.1189094	-5.682247	-0.10156429	9.207025	7.7305794	5.273073	-3.389614	-2.574813	-7.0269065	-4.3835754	-5.8673077	-9.581648	-10.705954	-13.221388	-11.204351	-6.837906	-7.913541	-6.5500765	-6.970106
¸ßË¹°×ÔëÉù´¦Àí (366).mp3	-5.583521	-6.771356	-4.9211636	-1.5032843	-7.2665567	-6.4545603	-6.246064	-2.6181936	2.0194223	-7.439399	-8.760641	-7.8003893	-3.3976798	-5.83239	-7.835394	4.1576405	-3.0571487	-7.3576374	-10.886947	-11.522875	-5.761656	-8.346458	-3.3704906	0.72773516	-0.7781919	-3.6298065	-0.08830801	-8.468193	-16.393215	-19.206844	-13.407577	-4.792926	-0.8239944	-6.627269	-10.924868	-14.46969	-13.617098	-11.954084	-13.429728	-15.974817	-17.705618	-23.24929	-17.319542	-10.828531	-3.7632756	-16.99274	-11.116998	-4.8332024	-4.6470847
¸ßË¹°×ÔëÉù´¦Àí (367).mp3	6.549058	4.6563926	5.978073	7.1323333	5.6014886	5.599374	0.24432576	0.23337328	-5.6857376	11.59848	5.7804546	8.126595	-3.00427	-1.7265849	2.241968	1.1157951	-0.039726496	-3.825198	7.679968	7.909607	9.9226885	7.832577	5.5793276	4.714048	0.7839239	4.163267	4.3852453	4.6456866	8.98375	11.39133	5.0907145	8.452687	7.8296847	-9.585636	-4.3005776	3.340414	-18.552269	-18.473446	-3.627366	2.6829991	-0.50176156	-0.13672996	7.143817	8.851648	10.103632	0.61902046	0.97472703	-1.0703063	5.7056284
¸ßË¹°×ÔëÉù´¦Àí (368).mp3	0.4928741	2.284201	5.5154557	4.9470606	6.1177025	4.677209	3.9232666	0.42642587	3.064348	3.3363981	-0.99977934	-6.370353	1.0355458	-3.4513602	-4.562257	-16.35892	-11.212273	-7.307982	-5.172839	-0.63217825	3.973102	-6.9912434	-9.019417	-3.818481	-11.863115	-10.445178	-11.695793	-7.490597	-9.096947	-12.781229	3.1062677	-1.6896998	-6.6706824	7.660695	4.627353	-0.01367265	8.225367	4.074412	2.9623928	5.940217	4.789316	3.647478	9.554819	7.5003757	1.8730948	-6.3719788	-2.4055119	6.053049	9.410263
¸ßË¹°×ÔëÉù´¦Àí (369).mp3	-0.7203846	2.364912	8.147827	11.728972	4.202271	-8.618887	-7.6738634	-2.3255038	7.773919	-1.7538404	6.6497135	4.159	17.715706	12.431781	13.03068	8.458613	3.8681073	1.5924839	11.026854	5.095608	3.0680742	2.1215653	0.20734835	3.7830315	0.10073203	-3.6161184	-0.56110597	3.578855	-1.3456483	5.5698223	21.090008	12.951672	11.066568	7.289602	6.07578	6.3696623	-3.884461	2.4799051	8.847435	-2.9504528	-0.48268735	3.2136433	-3.8996482	-4.1475806	0.47068238	11.139897	13.839648	16.046764	2.6523285
¸ßË¹°×ÔëÉù´¦Àí (370).mp3	-4.3761654	-0.26704794	-0.43176922	-14.475491	-9.008816	0.6559171	-17.830044	-10.3966465	-14.003156	-3.42472	-5.2878666	-4.0565143	-13.33374	-16.159782	-19.94032	-25.179516	-25.226175	-22.421583	-26.360065	-20.127275	-15.649209	-2.8933277	1.2434635	12.144373	3.3660064	-1.2271981	-4.2812786	-7.8403025	-9.037539	-6.488019	2.2232168	5.559764	0.67536354	4.564644	0.64054585	4.0171456	-8.021135	-7.0632324	0.2298454	0.45358503	-5.136461	-7.367674	-4.7434835	-7.248719	-10.234076	-15.115936	-12.6303005	-6.9654016	-10.769853
¸ßË¹°×ÔëÉù´¦Àí (371).mp3	-3.632626	-4.8461976	-3.8307552	-2.3788784	-16.835693	-11.750204	-20.480503	-18.196915	-5.9399376	-1.204112	-10.0513315	-14.460577	-9.0148735	-12.377015	-14.979603	-11.39365	-13.427187	-20.910309	6.2893634	-3.2888622	-6.730989	8.2036495	8.183595	9.802813	-5.3595104	-4.805204	2.3443499	13.787108	11.571232	7.516389	-8.140533	-1.4935627	0.2946906	-2.8939154	1.8735954	7.224331	-6.1656895	-4.286453	-4.1104355	7.846196	4.1617494	5.6415815	-5.633704	-4.5168304	-4.283144	3.2919784	6.064326	3.5622544	-7.794094
¸ßË¹°×ÔëÉù´¦Àí (372).mp3	0.78471446	6.3004994	6.4080105	11.079918	6.8349533	4.817088	7.3305993	5.2863517	3.3855033	6.8411865	11.004672	12.845362	-0.59141684	-4.5507216	-6.030346	-9.063345	-9.635364	-9.657301	1.3754244	-1.7099867	-4.575956	4.684167	10.721403	14.010406	5.0019712	3.0995507	-2.3211796	0.95400655	3.657033	3.844011	0.6283132	1.5086421	4.291716	-6.045229	-1.7692745	-0.1414396	-2.6279414	-0.93219113	-3.8629518	-1.7242813	0.48730603	6.230448	0.9905431	1.5411515	-0.6013559	4.410436	4.240793	4.254655	4.7746534
¸ßË¹°×ÔëÉù´¦Àí (373).mp3	-0.31030625	-4.6179395	-3.2614799	-5.3153744	-1.9661285	6.8367763	0.6781315	2.524133	3.9779835	3.1617932	1.5877163	1.5483147	2.0342255	-1.2695377	-8.324153	8.136354	8.86141	10.02678	3.3580859	0.48850912	1.9762883	7.058831	4.252225	9.76772	4.3989334	5.7645464	5.063084	22.965202	20.029305	16.691055	4.967174	6.2785397	8.435343	8.593399	14.039674	12.685627	23.781898	22.101288	21.63662	3.7035675	12.23737	21.477314	16.575409	12.025324	9.549811	5.5988045	4.613451	7.082961	0.8907766
¸ßË¹°×ÔëÉù´¦Àí (374).mp3	-16.345484	-19.618374	-17.297207	9.052906	8.239667	1.8689917	3.6590233	2.106607	-2.698022	-8.069972	-8.180889	-2.6091352	6.5533466	6.1418934	5.582011	0.032934785	-12.66952	-23.395485	-15.314176	-11.264511	0.71906173	-0.25035113	5.836376	-0.7100778	1.2610995	0.9585055	-1.9905555	10.524376	9.435585	12.042244	13.091682	8.703239	9.204372	-1.1978958	1.115388	-3.7465317	7.3414984	3.5779703	-3.1890054	-4.7141275	-0.9257162	6.9545913	0.95300883	-3.839052	-4.258513	17.645472	11.792539	7.9656515	12.833635
¸ßË¹°×ÔëÉù´¦Àí (375).mp3	-0.2643815	1.7277935	8.524393	-11.475883	-8.203842	-4.5163937	13.405721	11.677084	10.693573	9.204449	8.888798	10.791952	6.8614626	5.469946	3.5921917	-15.2134695	-3.4794471	0.78757805	9.301327	7.9294014	6.800764	16.227362	7.465596	6.575942	-3.5194414	-3.836264	-0.22968239	8.790731	3.8679464	3.7052608	4.747779	1.0845909	0.004493743	6.811627	-3.7027807	-4.189094	-6.182925	-3.1347203	1.4771194	6.989605	8.959599	7.0398083	1.6348407	-4.750208	-4.3069344	2.8511968	1.3435543	1.7195766	-6.6743584
¸ßË¹°×ÔëÉù´¦Àí (376).mp3	-10.288561	-7.447827	4.2195253	-24.425972	-18.954964	-6.0578833	-18.009241	-17.952545	-10.935741	0.8150282	-1.0333506	-4.9738884	-4.1562033	-3.9495003	-2.3333912	19.060844	18.75211	13.679063	-4.8608837	-0.63989407	5.5778384	8.895796	14.970196	8.998077	-8.267185	-7.22785	-8.57214	10.354327	13.71051	16.342926	-1.220202	6.023481	8.8386965	-4.7145805	-6.779134	0.37330204	13.042244	13.445093	3.928132	11.585251	12.680714	8.872786	11.215028	7.9734144	7.964431	-10.292883	-12.707083	-9.653421	-10.887661
¸ßË¹°×ÔëÉù´¦Àí (377).mp3	-4.999981	-1.2048224	0.70815176	14.619931	9.8169	11.871956	2.9635692	6.146952	8.035691	19.524246	17.074883	18.875015	27.368923	27.359243	17.330437	14.569973	16.880688	20.340012	5.513138	11.589072	14.714254	10.937889	17.618275	18.236404	10.089051	12.156506	9.586132	11.585683	13.312251	13.503936	-2.7361484	-6.7351837	-0.8028072	-2.8117437	-9.433647	-6.1874275	10.810836	9.220906	6.1635313	-3.6071196	0.6506572	-1.5231695	1.252707	-1.9527286	-10.367706	19.729588	22.530933	24.794182	9.2682905
¸ßË¹°×ÔëÉù´¦Àí (378).mp3	-11.583029	-1.8296303	-0.62314916	-1.0239426	1.4779983	3.2385974	-3.2221947	-9.93012	-12.063261	-1.7982645	-0.7992078	0.06730342	19.04609	12.048779	11.402697	1.1439102	2.2894254	2.4515834	-4.5623693	-5.1297417	-12.71163	-7.1791472	-4.5257177	-0.045894712	2.3009415	-0.8987917	3.536157	1.267812	4.0001907	3.8314207	3.5711484	2.98874	9.098724	0.6907426	3.6932406	7.2224493	3.3301122	-2.2248907	-0.49570358	-3.2883463	1.8509051	-2.3413286	-2.9690251	0.19679397	0.38318908	-9.6364565	-5.212427	2.1693807	-6.0971584
¸ßË¹°×ÔëÉù´¦Àí (379).mp3	-15.975661	-13.342864	-4.4142227	2.711133	-1.0453516	-0.56186306	-2.8407888	-0.5576376	-0.034683943	-0.19373256	-6.107512	-8.113071	10.404173	13.41979	9.181195	1.6893859	-1.2335082	0.35775453	1.6098876	-0.19176787	-7.4053516	1.432334	2.8970952	4.38953	-15.941158	-14.943583	-11.698887	5.77359	2.9800003	-0.7091107	2.816553	-2.2031698	2.3733547	-8.064524	-8.765999	-6.185768	6.2520742	-0.30200174	-1.09634	12.219411	8.80634	9.310547	-2.155591	-6.304164	-8.031307	16.696207	15.506434	12.988008	-7.418116
¸ßË¹°×ÔëÉù´¦Àí (380).mp3	-13.228232	-11.398949	-12.314563	-19.518332	-14.07116	-8.354056	-6.825679	-7.8121147	-9.433788	-5.1880865	-7.257678	-2.8086376	-7.5671377	-10.188054	-6.0760636	-4.406409	-8.246444	-7.7809525	3.3337455	-1.9509825	-1.3743467	-9.054182	-15.29655	-17.205008	-9.67268	-7.412244	-4.0348983	1.4446223	-1.5071037	-2.9505365	-27.345812	-15.010004	-5.1729255	-11.432869	-5.5900154	-3.1898026	4.5145645	2.7505114	5.7384667	-10.7545595	-13.585491	-9.80134	-15.213968	-13.498381	-5.8329973	-21.318855	-19.817524	-14.761398	-8.879842
¸ßË¹°×ÔëÉù´¦Àí (381).mp3	5.347644	-0.14980385	4.403299	-3.5242271	-10.123536	-12.763182	-3.3510242	-7.8347235	-8.567894	-0.6939372	0.7015796	9.759912	-8.753017	-14.116472	-11.281621	3.8468857	-2.700758	-6.3510847	4.1512384	-6.690559	-1.8732135	-14.221851	-16.137817	-11.055677	-2.0704913	-7.952884	-12.083097	1.1367517	-7.5242014	-8.074856	-5.213482	-12.137339	-5.664981	14.452971	1.3888013	-1.221069	-8.756054	-7.512752	-2.3901045	-5.097978	-12.725094	-7.2479134	13.656244	2.5059786	-2.1883507	-0.9901882	-7.2499514	-2.8349807	-5.7897625
¸ßË¹°×ÔëÉù´¦Àí (382).mp3	-2.8053212	-7.0699053	-2.2608604	5.4246025	1.640547	-1.0647395	4.988593	1.9198941	-3.1025357	-1.051444	-4.9494915	-3.4375193	2.3886273	-0.74421644	-0.4240975	13.753681	6.280146	6.3762155	14.653094	9.742107	10.346527	3.3988209	5.9178357	6.8858085	3.8220417	2.2632084	3.0750604	-1.4819486	-3.6807103	-1.1955085	-10.525664	-5.8468623	-8.166913	4.623724	-3.3560743	-12.226076	3.3987846	-0.54557997	-3.8771555	-9.007769	-5.988375	2.2162461	-7.416855	-4.615987	-2.0647717	-3.7887864	-5.519714	-4.097587	-0.10416597
¸ßË¹°×ÔëÉù´¦Àí (383).mp3	-8.130829	-12.270567	-14.487106	-8.982042	-16.916826	-21.509579	-16.96363	-20.240835	-13.609362	-13.142768	-13.335203	-11.886536	-13.103823	-12.678867	-12.951226	-10.408884	-16.023184	-18.524544	-15.077641	-15.895073	-13.771666	-7.382871	-10.828927	-12.43663	-1.5138311	-7.42385	-3.3473501	-13.621951	-14.562533	-12.508614	-13.284529	-16.198284	-15.217216	-12.906585	-17.399834	-13.635443	-7.5979033	-15.663755	-14.433535	-0.7984502	-10.880797	-8.191626	-6.787053	-13.720999	-17.127281	-8.469858	-11.825182	-15.747671	-18.88263
¸ßË¹°×ÔëÉù´¦Àí (384).mp3	-3.9363952	-6.8020754	-10.395973	-11.070532	-15.112837	-16.286615	5.1634035	6.513664	6.49648	8.639537	2.4347744	1.6555715	7.2062263	9.327493	10.590239	13.181919	10.472587	7.382146	8.472908	14.8533745	16.135708	0.2583914	1.7468128	2.691311	14.7661495	13.322128	9.663988	7.5297956	5.140852	4.4543614	5.3276453	6.729042	6.6208124	4.96282	9.649183	6.396751	-0.2286781	2.3093028	3.9150968	0.2841736	-7.7331395	-12.725736	-16.585287	-16.909573	-4.660924	6.745974	8.116049	8.520004	3.6297317
¸ßË¹°×ÔëÉù´¦Àí (385).mp3	-25.244194	-21.69999	-20.559517	-8.679886	-14.463718	-13.431598	-22.11834	-18.810684	-14.540409	-13.145812	-15.200095	-12.096827	-0.9399594	1.8295778	9.040469	-4.889811	-13.829125	-11.418081	-14.756092	-15.046721	-18.171497	-8.763502	-15.0556	-12.570847	-9.791784	-13.102604	-8.644041	-2.457446	-8.895571	-10.956669	-4.181098	-4.7837596	-1.4942806	-2.5927165	-7.377552	-3.7669463	-7.5982537	-1.8715353	0.45911732	7.886952	3.242878	0.94114745	-6.4339294	-3.0845695	-0.70296454	-9.873205	-13.004358	-16.960007	-0.39486137
¸ßË¹°×ÔëÉù´¦Àí (386).mp3	-3.7277496	-4.5634565	-0.72860456	-9.654822	-10.028805	-2.799686	-12.59167	-13.368011	-14.356055	-18.270794	-24.798172	-24.591644	-10.257052	-13.800067	-11.551345	-16.65245	-18.62077	-18.851997	-14.700498	-16.490873	-26.498676	-21.289074	-26.247047	-23.771458	-2.379757	-12.674879	-15.558366	-16.000278	-15.119453	-17.677677	-23.85886	-26.32679	-21.928951	-13.988632	-16.668152	-12.906044	9.037516	8.48386	8.122133	8.7901325	8.734749	7.853319	8.116351	7.881927	5.7932816	8.161578	4.350722	7.12092	8.549989
¸ßË¹°×ÔëÉù´¦Àí (387).mp3	5.2665925	7.7729173	4.8231506	-12.621728	-6.2823324	-6.677106	-0.32254896	-3.345039	-0.4839149	4.455786	0.067753196	4.1083717	1.3726751	-0.9199991	-8.438594	-4.183332	-3.2088199	3.515328	11.779956	11.909994	7.2352343	-15.485374	-6.0068893	-2.3874154	0.8764876	1.4165739	1.5084374	9.948322	0.30267742	-11.923891	-1.6606236	-2.383799	-6.2481456	-0.3873689	-6.4545755	-8.865089	9.908682	10.440981	8.985188	-0.9784447	0.8942796	-1.9348247	-5.462039	-4.617544	-9.3024235	8.949984	9.36339	7.2321143	-2.3398523
¸ßË¹°×ÔëÉù´¦Àí (388).mp3	1.55534	-0.028779507	3.6775184	-0.35129955	0.7803484	0.6803997	-2.4948215	0.5742412	0.53492045	-11.325074	-4.4748497	2.5424526	-6.842601	-6.8760347	-9.025475	-12.8565	-14.810398	-17.024376	-9.495575	-9.764017	-4.790101	3.7805834	-1.6158619	-1.4219646	5.3682275	2.8657963	1.4497797	6.9359264	5.443389	6.4111466	-4.8637195	-3.8155916	-2.9906137	5.4276757	3.7832184	-0.3030848	-0.5130323	0.69124216	7.933317	-7.301874	-7.800397	-6.2668324	-3.231172	-4.273483	0.6428821	-8.336239	-7.5531616	-2.9529335	-9.456822
¸ßË¹°×ÔëÉù´¦Àí (389).mp3	-23.629215	-16.004456	-10.467255	-0.51653	-2.9869897	-5.92333	13.173102	11.215836	8.309738	7.579173	8.563731	11.852676	2.7450542	-7.10604	-5.124777	-0.047019184	-1.8739977	3.0940318	14.325228	8.27585	2.9993632	6.2329564	10.049372	12.263903	3.618124	8.100596	12.821645	-11.247702	-12.302496	-6.8184776	6.404523	4.2043505	4.3770447	-1.9551417	-4.4220505	-2.3066335	5.94831	5.325406	6.9356074	-4.6378994	1.2831712	0.10675007	20.658203	15.568143	5.8409233	1.6759402	6.048231	13.351316	4.94656
¸ßË¹°×ÔëÉù´¦Àí (390).mp3	0.014694095	-0.9390772	4.4994726	-7.1027927	-8.714399	-11.567396	0.53576756	4.5193195	2.3268023	4.7918243	4.299647	-1.4713522	10.025015	11.821362	8.449765	16.291416	18.072163	14.64656	-7.132639	-3.4770107	-0.24408418	-1.8730927	-7.1284075	-12.934892	-2.2733507	-8.053336	2.1641579	11.579958	12.669135	8.537869	0.80655664	4.6043954	8.734625	1.4465685	-5.931258	-10.857807	-1.5264747	-3.5898771	-3.8937187	5.4637227	4.1678734	0.5771606	3.4405336	-6.991091	-13.025479	9.114691	8.425145	10.293445	9.165899
¸ßË¹°×ÔëÉù´¦Àí (391).mp3	13.068907	17.45765	20.557238	10.1898575	13.116434	16.126318	20.405344	12.998766	11.165249	6.4273376	4.912498	1.9575373	14.916838	14.153862	14.782747	8.461817	11.65566	11.231392	-4.6816373	0.350424	6.282091	1.5750835	2.3028316	-1.5481594	12.500762	5.6321697	7.086282	-1.5744234	-0.68251157	-0.605723	-11.581778	-13.057964	-5.3093376	2.413055	2.4201212	8.480436	-2.6871898	1.6330715	5.1600513	7.8266325	6.175729	10.474804	6.804663	2.1981401	0.6879777	12.774263	6.3314023	5.1356087	26.34166
¸ßË¹°×ÔëÉù´¦Àí (392).mp3	2.4317498	-2.765212	-7.0905247	4.5427914	-2.3980415	-1.6054397	-6.3143044	-11.471491	-13.1782	1.2169645	0.12366323	-3.154903	0.0525527	4.77314	6.327256	-6.0335674	-2.5966585	10.375997	-12.277299	-4.6219683	3.3609545	-1.1673912	-3.0123403	3.1079302	-1.3333981	2.3264933	3.9398417	-4.3885455	-3.7317853	-0.49387613	-6.2691727	-9.02693	-0.49522424	-3.2796416	0.85415614	9.106514	-1.5380254	3.139278	5.67379	4.545045	2.1686687	5.848833	-14.57479	-11.400032	-2.2942777	-1.0373945	-2.5614476	-0.40129036	-1.5428357
¸ßË¹°×ÔëÉù´¦Àí (393).mp3	9.8723545	10.97226	12.469944	3.2896242	-1.9399682	-4.9961643	0.5278902	-1.34781	-2.0289037	9.67223	9.512513	2.2163637	1.2607453	-1.8637341	-1.5538785	-6.130575	-2.0216825	-3.1244648	-2.8642406	-1.8343707	3.012018	6.556692	1.9540141	4.4397116	-4.4532924	-4.6958103	-5.551795	-5.477195	-9.887127	-18.716816	-0.3013432	4.8817387	4.317593	1.1600147	7.69453	2.7187037	-18.909683	-9.108092	-0.9803666	-11.409332	-7.323938	-0.058319032	3.0364392	-5.9637804	-15.211936	-11.053531	-14.102046	-14.3404	1.4361503
¸ßË¹°×ÔëÉù´¦Àí (394).mp3	-7.9736376	-4.338739	3.1748831	-12.0860195	-4.8471575	-0.8650075	-5.719878	-6.426139	-2.6564007	0.68847007	-0.5476893	0.6271934	0.24840862	-4.8869996	-5.354657	-6.8046284	-10.852578	-6.9339633	1.1199746	1.6094099	8.493203	-4.743741	0.9613846	9.087184	9.063633	5.38272	3.2010975	-15.985641	-16.162971	-15.924347	-8.726488	-9.677086	-13.137346	-1.9560319	-3.7181811	3.1038356	-6.671956	-8.490109	-6.453676	-1.8031416	-1.3805863	-3.8167505	-7.123663	-5.605609	-4.9066257	-7.805764	-6.0903764	2.1941583	10.293453
¸ßË¹°×ÔëÉù´¦Àí (395).mp3	-8.931299	-8.498247	-7.8308907	-13.542374	-17.799997	-17.3628	-19.568916	-22.109432	-20.545513	-20.916763	-19.900562	-14.750076	-20.209404	-29.338083	-33.62146	-25.298428	-20.012377	-15.597484	-19.024986	-29.727833	-27.05915	-13.854931	-15.239627	-16.107601	-11.705902	-19.719528	-31.603107	-3.0557022	-6.0738716	-7.768921	-13.491236	-17.102661	-12.021036	-20.009819	-20.110924	-15.915945	-12.492869	-13.413252	-15.298845	-12.255968	-13.283503	-9.470764	-10.383642	-12.069841	-11.3056555	13.315651	9.232849	6.170314	-23.166912
¸ßË¹°×ÔëÉù´¦Àí (396).mp3	10.895874	2.7775364	2.1077678	-8.510394	-6.478537	-5.385464	-6.569065	-0.13639116	0.4478798	-0.76554084	-4.692269	1.3035107	2.9252596	-4.924694	2.955037	2.4548135	-2.289152	-0.53643304	11.078821	6.365344	10.727496	5.1549644	6.45726	6.197377	-5.6513166	-4.1348963	3.4792914	3.3048143	6.454216	6.2294464	5.7095366	3.7584672	9.9076805	3.7133732	9.488745	10.566102	4.21163	4.979412	4.5254064	-3.4618316	-1.1172932	5.7805266	-1.197319	-0.27619767	10.686653	5.9721856	3.784265	4.572379	-1.7799542
¸ßË¹°×ÔëÉù´¦Àí (397).mp3	-5.7182455	-2.6114073	2.3330624	-1.1264973	3.9985418	7.28951	1.8355039	5.4105234	6.0366826	6.0831623	6.505447	6.3044033	-7.140881	-9.96442	-10.607279	12.870136	10.590904	16.556839	10.880859	8.648851	9.0434475	-5.6263094	1.9861403	9.620396	-7.7713385	0.031215549	10.7867565	3.8381238	4.1625805	9.022831	6.6993446	5.608885	8.027211	5.3889303	1.9052091	6.266225	2.4298353	4.7859545	-1.2056197	-1.0422635	-1.3444993	0.10341851	-5.163384	-9.437836	-8.787159	10.3009205	14.823963	12.408911	7.382208
¸ßË¹°×ÔëÉù´¦Àí (398).mp3	-7.6764317	-9.125475	-8.310657	-0.65045273	-12.967873	-13.887846	7.565089	4.5486383	8.28802	3.6604877	-2.4836156	-1.1086967	2.690188	-0.9586153	0.18465611	6.46941	4.4996624	7.4414454	4.2747316	-5.191104	-3.3483915	8.309462	7.901398	6.88463	-6.401447	-8.476477	-8.488704	13.929348	5.945908	6.090147	2.7383626	0.17385429	7.646885	-10.402901	-11.0792675	-11.859924	4.8483953	-1.6436787	-7.5688133	5.809226	0.27570134	-1.8242333	8.73654	1.5860159	3.385042	5.41463	-0.02944386	-0.22201382	2.9148138
¸ßË¹°×ÔëÉù´¦Àí (399).mp3	-2.9989266	-10.71558	-14.436113	17.692696	16.34028	13.065777	2.5349684	2.4737697	2.6139266	-9.475595	-6.939072	-3.5176928	-9.695539	-12.227013	-15.013439	6.9239807	4.071376	-1.2436043	13.62054	6.233106	-0.8316052	-2.987886	-3.1674008	0.011515901	2.745964	-1.5032086	0.006488353	8.54511	15.189912	18.208393	-5.4677186	-4.537757	-3.2554183	5.04254	1.4714468	-7.108367	2.6388388	-15.367214	-14.083607	6.2612033	6.3043513	-0.33392835	2.247089	2.5500095	5.555128	5.6892395	0.9633471	0.91660774	-3.662469
¸ßË¹°×ÔëÉù´¦Àí (400).mp3	3.2999954	3.9870386	3.3106604	0.6511127	-4.7309847	-5.3604417	-3.7200928	-5.6707363	-4.577433	-0.8480321	-1.7838659	-3.0592122	-9.4520235	-14.51223	-15.487028	10.156055	9.454172	11.384156	-8.519041	-2.9418726	3.3518434	8.795324	8.6376705	2.9343376	9.52091	8.572382	10.411806	6.7063885	6.471141	13.217034	3.5788305	3.1309824	-3.227727	-0.6439086	-3.3255162	-0.9057215	-3.236361	-7.760605	-9.534189	-2.237821	3.22973	11.313328	9.839093	8.801754	9.607528	3.0661771	3.8559115	4.5851164	7.9151354
¸ßË¹°×ÔëÉù´¦Àí (401).mp3	10.14619	9.271137	10.759003	16.795246	19.270676	9.696526	-24.124676	-21.993937	-13.134575	-0.023877263	0.69470084	0.766346	4.941801	4.232028	4.120166	-5.174206	-1.6051105	-0.95091903	-1.3141148	-1.3020957	-0.9570113	8.214239	6.367916	5.20365	4.2350006	8.239041	11.7986555	-6.103507	-9.831974	-9.646725	-11.751961	-8.004526	-10.274467	0.14248961	5.7319403	7.4212875	4.7141175	6.683603	12.408785	11.552116	7.607317	8.387193	-6.478082	-8.658478	-3.7311716	-4.460671	3.083371	5.7541385	-5.802967
¸ßË¹°×ÔëÉù´¦Àí (402).mp3	4.9142103	8.361166	9.182541	3.5277982	0.38544357	-1.4636879	7.596402	9.79101	12.081168	3.680579	4.9272943	6.3167925	12.072708	12.293299	13.527817	9.683494	5.389183	7.123476	4.0891733	-0.50199175	-4.710761	6.4526777	3.2716517	4.335272	-2.2960167	1.5720372	-0.31418335	2.4849572	4.820514	3.4562178	8.978796	7.337243	2.9707782	-7.4025364	-1.3515115	1.3502843	6.006196	6.075935	7.0019703	4.408172	-0.21473192	-2.736318	10.827348	7.959849	9.144029	12.781225	9.225645	12.546828	9.178722
¸ßË¹°×ÔëÉù´¦Àí (403).mp3	-2.088205	-2.9860833	-0.71023977	11.899363	10.930117	12.251379	8.655012	8.616602	7.4989443	7.0389357	8.848888	8.020958	-1.2449569	-2.1882446	0.8327341	-1.1462994	-3.8074875	0.3909131	0.08847153	0.4644404	-4.1458473	12.878456	12.956744	13.466055	-23.802864	-22.073105	-7.421575	-5.605075	-11.726891	-6.7105026	-3.107492	4.878498	4.6568413	6.4630613	5.97908	5.398035	-0.52495426	-0.57220924	2.8148246	-1.1532128	0.77615535	-2.8240077	-17.674564	-22.292542	-20.343636	-3.7996156	4.832251	8.714685	-10.432956
¸ßË¹°×ÔëÉù´¦Àí (404).mp3	7.104271	9.383593	12.292598	-2.843363	-3.6550663	-6.212597	9.370634	13.19335	10.044786	7.1334486	11.785923	13.857594	18.079987	20.910198	19.019142	-18.376617	-16.50759	-10.495705	-17.767086	-18.50527	-18.712402	-5.3145876	-4.1926756	-11.566375	-0.5247194	-2.4615273	-15.374266	0.88817346	-6.4479394	-12.718666	7.040242	9.423665	9.03059	-6.517811	5.402452	18.480545	0.4177099	2.9729748	3.0318334	25.152763	22.548714	16.051609	10.351862	7.5117073	0.14084059	6.3563175	2.3288872	0.91253924	17.601257
¸ßË¹°×ÔëÉù´¦Àí (405).mp3	-9.404539	-10.084925	-10.821245	7.7030935	0.84138525	6.808036	6.356201	2.3581223	0.32166952	6.8078537	7.0969167	7.715351	-0.4919561	7.3614707	5.124483	5.90166	-2.5131905	-3.191376	-18.407356	-23.622444	-21.429947	1.0057814	8.764769	16.310886	-7.446036	-10.258739	-11.189589	6.601986	11.129159	13.300686	-6.348584	-10.375603	-12.496153	3.1752882	4.756192	6.2716837	-8.482149	-7.7586093	-10.000399	8.023018	8.146568	5.8550262	5.0574617	6.064615	6.0420732	-6.533459	-17.12436	-22.903473	8.389332
¸ßË¹°×ÔëÉù´¦Àí (406).mp3	8.204128	7.5790043	13.00942	-11.597752	-3.4391205	-3.2019482	-2.276776	-2.549592	0.045474052	5.980877	2.0791626	-2.42465	-1.7223043	1.8593185	2.4361122	-2.1691499	-1.0833066	2.4298105	7.5808206	3.5618625	3.1811848	4.410556	9.315224	2.7233694	-6.983073	-11.321007	-9.248897	-0.25499058	-1.2433646	-2.059375	-0.5464162	-3.3654983	-4.4988775	-16.186054	-9.198226	-3.1340322	0.53761786	2.1872723	6.51736	11.872061	8.739769	7.447006	4.931654	7.659193	6.7937613	11.321594	8.817821	10.975147	3.3439193
¸ßË¹°×ÔëÉù´¦Àí (407).mp3	10.018475	7.0417004	-0.16628635	-8.055962	-9.939644	-5.697764	-6.010043	-3.3989854	-3.1821427	0.74120414	-1.8243563	-5.6328077	4.8543215	3.6230013	2.8183293	3.7926054	1.8775759	4.346545	9.450951	6.5892177	3.7813687	5.02005	4.925234	-2.8351965	-12.202757	-11.828999	-7.7900953	8.888418	10.538759	7.7493553	0.9298314	-8.989411	-20.540728	0.8227996	1.9501865	6.850458	2.1131828	3.6211581	9.837485	-4.59046	-0.8926964	-0.0960238	5.0384517	1.6530395	2.8176994	3.2810435	-4.2726965	1.8664709	3.4131236
¸ßË¹°×ÔëÉù´¦Àí (408).mp3	-8.673183	-17.146196	-18.273365	-9.364246	-3.6645498	-1.4796026	3.1289034	-1.4057219	-4.4821873	2.78925	1.684453	4.278597	-7.8388224	-9.773138	-5.148733	-15.537476	-11.558092	-8.637611	-3.7191472	-8.872925	-7.6420403	-7.110844	-5.6814456	-3.9050884	4.1639576	2.4095154	7.001163	-17.349728	-19.448448	-16.19731	-15.8543625	-18.144476	-16.509756	-25.177107	-24.876732	-15.967537	-21.484634	-29.700249	-33.953194	-22.179115	-22.674952	-28.626778	-4.4560843	-7.2345314	-4.941802	-30.89848	-26.075687	-12.270185	-15.653044
¸ßË¹°×ÔëÉù´¦Àí (409).mp3	3.8261213	-1.6712971	1.1537969	8.650854	10.153058	3.9872031	-8.29688	-10.104163	-15.266319	-5.5483756	-9.1254635	1.6164277	-5.5563297	-2.19721	6.832159	6.98637	0.47686598	-2.1564343	-3.8333929	3.294395	5.4774485	-6.577592	-16.56643	-25.374163	0.5658684	3.273498	9.466091	8.840004	8.473952	8.292212	-0.16245869	1.9607346	4.369274	-3.6905184	5.1617417	9.039829	-7.80515	-14.406091	-20.139067	-44.397697	-42.089077	-30.951756	-2.190044	-7.911333	-12.489178	-11.795562	-13.026957	-9.260924	11.939251
¸ßË¹°×ÔëÉù´¦Àí (410).mp3	3.417795	2.6273143	-2.9443855	3.3594768	2.7172616	1.9067945	7.5446615	7.1136723	12.010389	2.4121897	3.864258	4.6824007	-0.7434061	2.0292337	-0.18513694	5.0174704	-2.0557926	1.1167039	-0.4632836	-2.2688465	-3.8197155	-1.7814488	-3.3037775	-4.3407207	3.853232	2.1713884	4.2404833	-4.4409995	-1.7034569	-3.151586	7.8451033	0.39460838	-5.4950294	6.8148403	4.6119485	3.6724753	9.806802	5.6969595	8.288248	9.930845	6.6385865	7.0625286	7.788087	9.601789	10.199703	11.442478	8.624427	8.259291	9.061539
¸ßË¹°×ÔëÉù´¦Àí (411).mp3	-12.339924	-16.944613	-14.615778	-6.2028484	-7.8237677	-7.462152	-14.384111	-18.983643	-19.693695	-5.572819	-8.174496	-3.3185968	-8.607221	-11.629684	-9.5257435	-5.5074244	-9.07369	-3.5205398	-5.6604686	-9.626507	-6.068648	-3.2207017	-9.258451	-7.7267923	-16.293484	-11.425238	-8.050001	-10.308783	-6.612229	1.8180348	-16.520287	-11.408854	-5.793133	-6.9096637	-13.623945	-11.34115	-10.27426	-15.740714	-20.28144	-17.250776	-19.31755	-19.549282	-21.972588	-20.3677	-16.202753	-15.7843275	-23.117083	-21.858055	-14.297344
¸ßË¹°×ÔëÉù´¦Àí (412).mp3	-9.282042	-4.2314315	0.6401627	-11.980381	-15.359344	-16.574028	-21.081427	-21.467161	-25.163368	-19.05732	-20.439274	-22.310766	-14.71529	-8.958061	-5.845026	-0.17059472	-3.357108	-3.9378338	-15.578435	-14.881524	-16.044657	-5.9640083	-7.2706327	-9.540996	12.806274	4.5099516	2.7922988	-13.8718605	-12.770948	-7.4246416	-6.3917885	-9.115722	-12.688408	-12.443113	-4.6417465	-5.9571576	-12.522089	-15.116561	-11.548877	-19.898869	-11.266005	-13.2089815	-10.824919	-10.098033	-11.211903	-8.6772785	-17.675587	-12.02976	-10.361105
¸ßË¹°×ÔëÉù´¦Àí (413).mp3	4.7240143	5.30029	7.991125	8.170069	9.296264	8.68749	1.5541974	1.3233298	-2.2001693	-3.6942863	-1.4765985	-2.6392472	-3.2927573	-9.586187	-11.490381	2.6825476	3.0949907	-0.13745385	15.261943	9.347452	6.604291	1.3637494	-5.5474176	-7.2905054	1.2449744	1.21131	-0.63464016	3.8086843	3.3660712	1.3422817	-14.665006	-24.551514	-26.871025	-10.561281	-13.197412	-13.612024	-7.5252337	-5.5908546	-4.2687	-19.965385	-15.702316	-19.32447	-23.161407	-7.997937	-3.5680656	-19.163857	-11.724107	5.292526	5.561655
¸ßË¹°×ÔëÉù´¦Àí (414).mp3	-1.1937904	-5.721871	-6.0612817	-2.4308274	-6.1391363	-6.7085295	-5.25204	-0.16104323	-1.839768	-7.1973476	-8.400725	-9.807289	-10.039374	-7.9541416	-2.595383	-3.2054496	-2.56917	2.4623878	-2.342162	-1.7782674	-4.5836983	-15.065804	-11.796334	-5.9645176	-5.2264605	-3.2983096	-1.834777	-4.760312	-8.3901615	-4.8452783	-8.418564	-13.891985	-13.748993	-12.472086	-8.889226	-12.757022	-13.9067135	-11.91782	-6.9743667	-1.0074993	-4.1200395	-10.278274	-12.048174	-9.212945	-12.394707	3.5839617	-6.0916405	-4.47844	-14.765872
¸ßË¹°×ÔëÉù´¦Àí (415).mp3	-13.22093	-11.831614	-11.952157	0.4236279	1.1696802	1.212774	7.934352	6.0778522	5.1945047	2.6863203	0.31581417	5.7695484	-0.6681694	-4.6912403	-3.414579	1.875807	-5.0077624	-2.5389504	-0.17200041	-3.4774072	-4.2717714	-1.5751665	1.4057213	5.5747137	3.4715018	1.7264633	4.010212	-0.7847304	0.9550475	1.7712336	-4.4190516	-4.7532864	-2.285736	10.487793	5.989707	-0.23660322	-6.2215004	-7.5340414	-1.436069	10.601382	8.51832	8.492683	-8.561154	-5.6477647	-0.66760164	-10.779084	-11.549183	-5.24802	-2.4991255
¸ßË¹°×ÔëÉù´¦Àí (416).mp3	-25.739004	-27.905079	-22.437807	-11.305412	-17.852541	-20.868994	8.161651	3.084327	-13.704008	-3.429325	-19.387505	-12.922194	-0.6147439	-6.5523806	-5.7731867	-18.988953	-21.465775	-11.153818	-2.0481522	17.466394	20.224249	1.5679989	-11.080572	-17.069382	-5.8357697	-9.529755	-6.6482315	8.871176	4.6638436	9.3915825	-11.816103	-13.969631	-8.75646	-3.7987967	-13.424538	-16.141836	-10.692144	-15.676158	-13.308812	-4.7114725	-10.730143	-10.648056	-4.6302752	-15.8767185	-25.215424	-9.464616	-8.748035	-6.6611223	-23.725525
¸ßË¹°×ÔëÉù´¦Àí (417).mp3	-7.031741	-10.141838	-9.837208	-4.388778	-4.4043016	-11.321922	1.3321929	-0.36977184	-1.0015758	-1.2761954	-2.6579995	-8.194155	-13.184992	-11.665202	-4.9091473	-6.8555527	-6.3930254	-1.1682388	-6.578537	-12.019568	-13.393181	-4.7094646	-3.6971464	-2.0952435	-10.83947	-10.196558	-4.620379	-12.92588	-13.160475	-9.174852	-3.8814874	-4.814192	-3.3664021	-8.714797	-13.509878	-15.618214	-20.134659	-17.324463	-5.83467	-15.756683	-13.540184	-7.869445	-10.641393	-19.241108	-24.10785	-11.7526	-17.456505	-20.307926	-2.6984684
¸ßË¹°×ÔëÉù´¦Àí (418).mp3	-6.9766927	-2.2544904	3.236956	6.878359	6.7774982	6.609356	7.8362765	5.304577	6.3523493	-22.381544	-24.48877	-22.065655	11.757781	6.1869993	3.0362358	-14.753103	-14.813303	-14.589758	7.952272	5.3132453	0.96300995	-8.658958	-15.842997	-11.878299	-1.6953509	-2.1556807	0.26927295	-13.016773	-9.596503	-1.1264205	-7.565456	-5.2109036	-1.3642035	14.4634285	13.357231	6.4941797	1.8122991	-1.5195508	-2.4439042	4.4570627	-1.6769698	-0.6305008	14.866772	6.188904	3.0017009	1.3084918	-0.28819525	0.39290583	9.55345
¸ßË¹°×ÔëÉù´¦Àí (419).mp3	6.2783566	1.6647518	-3.9598942	-6.3648577	-2.2286673	0.59573984	-5.476205	-7.455495	-7.9605584	9.532389	8.975501	10.296919	-1.7559438	-2.961226	0.83241737	-9.4142065	-9.519069	-11.117072	-7.483298	-10.944247	-1.6595116	11.285203	1.01073	0.77978885	-9.936838	-3.9971857	-2.2648544	-0.40081358	-3.138081	-10.42165	3.6431768	7.580183	4.4107666	-8.760286	-6.9675207	-0.794029	8.413151	7.6948695	3.1666021	-9.644556	-8.416086	-4.558203	3.8794956	6.803506	8.372569	10.049123	10.055815	5.5137053	-5.381429
¸ßË¹°×ÔëÉù´¦Àí (420).mp3	-4.18333	-0.24575478	6.543439	-8.3791275	-6.276349	-9.255207	-9.083389	-5.2177544	-2.6420832	2.2265277	0.2377836	-1.2110453	1.9415048	4.8959513	8.432257	-10.575813	-9.4662285	-9.331998	0.14788613	-0.9921987	1.3219994	-1.5677185	-0.19252935	4.4657283	-2.4449127	-1.8332567	6.3525085	-5.783934	-5.170265	1.4088068	-8.088024	-0.89324707	9.299072	-13.823738	-11.10417	-16.888737	-4.5930414	-12.042818	-6.4424076	-13.408314	-14.973151	-14.118845	-6.246876	-11.314834	-9.638305	-14.8936615	-12.931395	-7.410018	3.6292088
¸ßË¹°×ÔëÉù´¦Àí (421).mp3	-6.9711494	-7.6706257	0.8992703	-7.4775505	-12.962517	-18.806988	-1.828256	-9.926902	-14.3081	-10.040719	-7.7399464	-4.214735	-9.876629	-12.57728	-7.047064	-10.264123	-12.643051	-12.256386	-12.333686	-15.584179	-21.242367	-13.315495	-16.76152	-13.447564	-13.265625	-17.518148	-10.152769	-18.838953	-13.054962	-20.267803	-13.893031	-14.457752	-8.213253	-6.1958666	-1.9156454	-3.88625	0.48684478	-4.733282	-2.2319214	5.064357	0.6836777	-0.21595192	-5.542494	-7.3086247	-9.269745	-1.1004535	-5.6808496	-8.181315	-6.7263427
¸ßË¹°×ÔëÉù´¦Àí (422).mp3	-12.37042	-9.451253	-11.752128	-7.6676497	-7.26116	-10.9291115	-13.894986	-14.295629	-10.651836	-25.726753	-15.30344	-14.47245	-12.5931635	-10.784327	-8.735552	-15.4547	-17.568676	-15.247916	-14.323101	-20.577984	-12.352939	-15.762888	-15.471182	-10.452351	-7.2160482	-15.20279	-12.785492	-12.522898	-16.265915	-20.580502	5.7490788	-0.08807459	4.2062583	-12.934823	-18.46037	-16.658195	-13.024839	-13.57559	-6.5048122	-3.9499655	-9.810064	-3.3719535	-8.500423	-9.735072	-7.4923425	0.12647659	-11.565582	-7.932267	-18.29706
¸ßË¹°×ÔëÉù´¦Àí (423).mp3	-13.328134	-15.220827	-17.874638	-12.213418	-18.510609	-20.446352	-20.817787	-19.94485	-16.90218	-24.818478	-19.717226	-16.825006	-27.163412	-32.216488	-24.880623	-21.862885	-30.846268	-27.24233	-13.966838	-16.026594	-16.526518	-6.483841	-14.997515	-15.324705	-22.208647	-28.78296	-30.538727	-2.6379037	0.36263174	2.0328355	-24.393568	-23.247215	-18.109451	-34.4466	-38.488728	-38.90856	-7.6185417	-19.536453	-19.303883	10.851743	8.21888	5.593629	-27.64244	-33.749023	-32.837666	1.3600967	-1.3030998	1.652582	-11.095343
¸ßË¹°×ÔëÉù´¦Àí (424).mp3	14.625492	16.954712	12.782705	14.211849	11.300523	3.7463968	17.89993	28.86301	24.543507	-5.0279016	6.865305	15.6741085	-4.151257	-10.98058	-9.695052	15.190749	15.40857	11.319368	1.2398032	-8.600092	-10.940824	6.3470826	11.06188	6.6505413	-3.1003973	1.1435368	2.99038	1.0985593	-4.449064	-7.641078	-2.352951	-3.9902897	-7.35789	10.827618	13.757369	10.841484	11.823133	6.966001	4.9506173	12.340887	15.269451	12.428312	19.921043	16.485758	19.56863	-0.6958962	-20.307785	-21.22834	1.9860793
¸ßË¹°×ÔëÉù´¦Àí (425).mp3	0.10911432	1.7764208	0.5424504	-13.303977	-10.910353	-7.374794	-2.5823503	1.6714226	2.912368	-0.8017229	-7.2023053	-0.83462214	1.5891405	-4.901425	-4.389826	8.111374	6.5611734	-4.087411	-4.773135	-6.9153013	-1.272655	-8.063684	-5.1434546	-1.9148061	1.0194343	-4.050643	2.8056862	10.257651	-0.22770369	-6.3272386	0.20882475	2.7064543	-8.906544	0.37183365	-1.0938456	0.45485944	1.8025858	-2.3310246	0.13245805	4.6450224	2.400814	2.5881975	2.900167	-1.5528592	2.976853	1.6859434	2.8496842	5.1647816	-13.5501585
¸ßË¹°×ÔëÉù´¦Àí (426).mp3	-4.5349236	-7.8805537	-6.8385887	10.390258	7.0576854	4.2847166	8.810629	14.523712	15.122082	10.519467	6.5358553	6.2802763	4.2804093	4.1652126	3.846819	22.355942	14.540826	5.1344686	3.7535496	11.390821	16.5311	-3.3717258	-4.682611	-3.9183295	6.3297424	6.5776644	1.9965944	9.970679	10.164165	7.1900415	4.244684	7.690526	3.9693756	-12.235956	-11.290625	-7.8701353	-2.1863804	0.6856995	4.6889772	-5.254431	1.6050295	-0.000945956	2.999199	5.043667	12.04861	6.464232	7.691976	9.691458	15.953533
¸ßË¹°×ÔëÉù´¦Àí (427).mp3	4.620428	-1.7509444	1.7181063	11.541317	7.4051337	11.824635	1.5440708	-2.18213	2.0649216	-9.492517	-9.831783	-6.35878	9.700535	2.5433843	-1.8077271	1.6705194	-7.387313	-6.474644	3.4543982	-0.062335193	-5.0229807	4.16128	3.2369413	10.927204	9.17857	4.5936465	9.717362	-8.754969	-9.272243	-0.19384015	14.649883	11.059025	6.854596	2.4852304	0.033774644	-0.20824811	1.0874691	2.8482344	-0.7430002	-2.2899456	-0.6214104	6.3485813	5.0896535	9.931408	10.284683	1.0252893	-5.387459	-12.287436	12.5710945
¸ßË¹°×ÔëÉù´¦Àí (428).mp3	6.1596203	4.804609	3.0688424	4.0665383	0.8113175	5.6249895	4.1376348	-2.590111	1.2987704	10.579836	6.3983383	8.054985	9.454969	10.44278	9.060635	-1.9514116	-4.308828	-2.220626	4.971761	4.6022367	1.8951432	3.128837	1.1210536	8.729286	1.1633612	-3.6934488	-8.491369	-10.208084	-7.78204	-12.911792	-6.509298	-5.449683	1.6130037	4.3642273	4.227193	7.1185064	1.2199795	-5.37455	-3.50614	6.233165	8.307678	9.180672	8.626943	4.1647115	-5.8614426	2.3381257	0.2574827	4.0167136	2.9257073
¸ßË¹°×ÔëÉù´¦Àí (429).mp3	-7.515168	-4.961936	1.3070142	-8.823135	-8.977054	-7.0675654	7.099227	-0.15927243	-1.4109753	-22.370682	-17.672333	-14.467482	-12.378274	-10.373154	-1.5799508	1.8242507	2.958513	0.090688825	-0.06799427	-1.494194	-6.033374	2.0573416	0.03584546	0.50738686	-11.579702	-6.1874413	-10.511464	-8.12165	-7.019915	-5.8471365	6.2762012	-3.7050824	-8.709208	0.45573777	3.3006306	0.8205889	-11.338327	-10.765238	-9.336451	-4.7327576	-2.5847254	0.43104693	-6.350704	-4.177592	-0.74132466	-10.490203	-14.4626255	-17.336823	-1.7230598
¸ßË¹°×ÔëÉù´¦Àí (430).mp3	-5.595405	-8.571409	-4.857668	6.319584	4.2083645	6.203889	0.92221713	-1.1822634	1.0623653	-6.6868486	-7.2847996	-5.597908	-26.139444	-16.830427	-9.770639	0.05030799	-5.274663	-2.3253973	-0.986895	-3.8011487	-1.2163726	-5.7887673	2.0463448	5.231902	-6.9227085	-9.523055	-4.7783804	-9.296677	-8.110519	-2.03099	9.656833	6.9037924	16.74089	1.4913757	1.13555	-6.257967	-4.5576963	-15.162996	-17.416428	-5.354641	-7.5777287	-4.893874	3.9002347	13.451874	12.107143	-8.858803	-11.904178	-6.810217	-4.6625032
¸ßË¹°×ÔëÉù´¦Àí (431).mp3	0.911401	2.3869855	-4.133363	0.6594967	5.6923704	1.3399656	7.368363	10.890131	10.784908	2.459231	3.6068869	4.1547766	7.6602006	4.315731	6.1981688	1.4957892	-0.0389899	-1.9584954	4.384896	2.0292432	4.462108	8.762905	6.85074	2.7302356	2.7854135	3.2108295	0.8411654	0.44959143	-1.7470798	1.5576525	1.8298267	-1.5916986	-8.37955	9.067089	2.1565194	5.103121	-12.447613	-0.37345934	-1.7158612	6.109769	2.7959113	3.9684777	7.044713	14.594154	21.765446	2.985878	-1.4528899	-2.646244	7.616161
¸ßË¹°×ÔëÉù´¦Àí (432).mp3	-16.935669	-18.563679	-23.405676	-20.125572	-20.718523	-10.321784	-17.688667	-17.880775	-15.486002	-13.143488	-17.106361	-21.058527	-31.505955	-27.988388	-21.666122	-10.829501	-18.47398	-17.574856	-8.812947	-13.744135	-10.800308	-20.228237	-21.715275	-23.931955	-9.155272	-19.046837	-16.245012	-11.271963	-21.066822	-20.431198	-5.996825	-17.379642	-13.605995	-8.760136	-13.851379	-19.687695	-25.083088	-27.52601	-19.557718	-27.024595	-25.129406	-23.793844	-14.417541	-19.25709	-9.384254	-13.360788	-19.395313	-16.85373	-17.287308
¸ßË¹°×ÔëÉù´¦Àí (433).mp3	6.4838514	13.441484	15.396248	-4.0541806	-5.023214	-4.702097	14.569572	16.180204	11.089006	10.248297	2.5867715	3.7515671	3.2661347	6.0018444	1.5021651	1.692758	-5.0071297	-3.4390917	8.038643	7.018594	1.6245272	2.424367	-2.9383743	-7.9234977	10.457686	9.773599	8.083361	5.517564	8.1889715	9.20734	7.248672	9.281519	14.313543	11.550766	5.315815	0.64238954	-3.374178	0.1504474	-4.0369234	1.8690822	2.8675632	4.5242844	-0.20593072	0.5455946	7.674852	11.302244	10.598583	5.80088	15.12458
¸ßË¹°×ÔëÉù´¦Àí (434).mp3	-1.3937871	-8.77178	-12.871256	-22.937855	-19.894451	-19.229944	2.058573	-3.9266753	-2.1934695	-10.36141	-8.548945	-4.6082015	-34.78019	-30.924595	-30.984184	-14.239507	-18.609337	-17.891327	-2.2390897	-4.3777475	-5.962041	-21.261948	-25.377176	-29.487274	-12.621571	-12.807371	-7.5498857	-15.6844425	-18.379177	-23.620617	-6.961468	-13.087141	-16.614128	-19.623259	-20.031612	-19.55051	-11.94165	-9.2917	-7.852518	-13.761137	-15.1150255	-17.442032	-5.52049	-5.035406	-5.244451	-6.0019403	-11.06836	-10.27013	-27.566446
¸ßË¹°×ÔëÉù´¦Àí (435).mp3	-27.477394	-37.243656	-31.961514	-23.124905	-30.629848	-28.761944	-19.062119	-28.79728	-25.790287	-14.372437	-17.888718	-16.518106	-23.894197	-32.903183	-36.394035	-28.938713	-31.867924	-27.534107	-14.598171	-22.658867	-29.354868	-0.6896037	-13.120321	-9.304789	-19.959497	-28.397434	-29.992775	-16.702332	-34.31212	-39.88498	-27.083336	-36.145638	-26.9535	4.2110925	-1.688733	0.038135484	-16.254612	-19.080372	-11.68351	-21.28697	-32.527374	-25.60832	-4.949464	-13.063126	-11.605207	-8.006805	-6.553915	5.4587274	-27.978786
¸ßË¹°×ÔëÉù´¦Àí (436).mp3	5.420932	5.8611965	-8.097393	-8.822764	-5.247922	-0.3880729	-0.44106126	2.6726403	2.335876	4.493455	2.8606255	2.4801197	2.812986	9.372055	11.672686	16.992413	16.965118	11.430422	8.075377	13.06938	16.595959	-4.1132045	-4.5204825	-6.715144	10.186388	9.473035	7.8172197	-2.886094	-4.0499973	-6.2874985	7.1199493	4.6723003	2.4822547	15.625598	11.856107	13.441745	-0.88482296	4.7410135	7.833478	6.779241	8.480344	7.9248233	3.5488749	7.501478	5.2436132	3.1753497	1.0643961	-7.729903	-0.7965035
¸ßË¹°×ÔëÉù´¦Àí (437).mp3	-2.8041983	-3.363584	-3.3035398	0.2930329	-5.5430555	-7.412152	2.2934043	-0.111110315	0.92778105	2.28158	-3.2724984	2.391696	-15.807753	-17.73084	-15.031653	-17.960028	-12.094299	-5.1630735	-9.210881	-4.71017	-0.032957286	-13.383268	-11.119297	-9.823877	-0.06974694	-6.1713657	-10.484884	-14.724503	-12.278513	-10.424879	-2.2861955	-3.9962034	-4.3053184	-14.628656	-12.603798	-11.339687	-9.397666	-12.229126	-6.0611687	-0.5510777	-1.8274419	-0.8551146	-0.049212277	-5.143235	-5.413612	-11.63098	-7.445534	0.8156822	-3.380885
¸ßË¹°×ÔëÉù´¦Àí (438).mp3	-6.6195354	-2.4046712	3.6253605	-5.2845926	-9.740946	-4.144686	0.48012054	-2.304967	-2.8463807	-6.6428404	-9.825687	-7.5643497	-3.5905144	-3.2678897	1.8024321	-5.4349976	-10.408346	-11.641435	2.275678	-4.4951878	-4.6432767	-2.1353812	-1.0115279	0.4587567	1.2828563	-1.3742192	8.998736	-6.035968	-7.090124	-1.7018449	-6.8595667	-5.837743	-7.0927763	-7.519559	-9.795187	-0.08487353	-10.00634	-7.0535054	-3.9506602	-2.7699184	-1.2701732	0.7275412	-8.602082	-11.571938	-8.409908	-8.720286	-4.2415113	0.34822062	-5.477757
¸ßË¹°×ÔëÉù´¦Àí (439).mp3	2.7647903	-3.2873163	0.9243137	-5.8814945	-5.2474427	-9.686649	-0.034644037	2.4103444	1.4267819	-4.7117414	-6.7568994	-9.168399	-0.19090414	-11.077908	-5.7595005	2.0411568	-7.8251276	-9.691099	8.389347	12.215031	9.566669	-16.510717	-12.428411	-1.0937464	4.437856	-2.4281073	-3.4861631	-8.178929	-3.8680763	-3.7467978	8.084999	4.3611226	3.0703797	-15.03467	-11.478596	-8.903796	-2.7396238	-5.7944403	-5.2033362	-0.5811047	-2.0278525	-4.528398	11.139381	11.976759	13.082247	1.8823466	-11.786558	-24.814762	9.877501
¸ßË¹°×ÔëÉù´¦Àí (440).mp3	12.578064	15.884212	17.008137	14.584438	13.202871	12.49427	14.655418	17.150354	18.591412	11.367478	10.768714	15.929771	7.490637	6.8730807	1.3745756	-2.8154094	2.9400249	5.878997	3.943844	1.9674509	-1.9958485	6.140459	3.8639507	0.48835254	2.7435405	0.0884988	-0.21435136	-2.1579792	-7.586838	-10.088388	9.693726	7.281308	4.2928357	-10.49262	-6.0931296	1.6670645	-0.015903115	-3.4003906	-4.3689423	10.371415	14.35598	17.76129	3.4002793	5.446595	6.6635575	18.798584	23.806015	26.60286	1.794193
¸ßË¹°×ÔëÉù´¦Àí (441).mp3	-4.5170116	-1.3924009	4.5991926	-9.610048	-14.949085	-11.553755	7.818473	6.0335093	6.802161	-5.9617205	-2.6349213	6.591393	-9.620667	-10.087118	-9.234293	-9.977781	-10.52862	-7.6489134	-2.5696778	-2.4610739	-0.23983234	-3.4715014	-5.6024227	-1.5255394	-12.994747	-10.047532	-5.3978195	-22.45802	-14.220439	0.40253854	-19.91957	-23.462631	-25.525864	13.031986	6.1763344	1.9736917	-11.21894	-15.645489	-11.490502	-7.253253	-7.862056	-1.7140152	-12.062788	-8.494002	-4.355362	-9.284615	-8.932468	-7.306021	-0.89076877
¸ßË¹°×ÔëÉù´¦Àí (442).mp3	-6.3614454	-9.413065	-18.174143	-11.491602	-16.173737	-21.054829	-3.813806	-7.195967	5.171729	10.176771	6.1001368	8.841701	4.090053	0.90237415	-1.2307295	-4.5214777	-1.5711398	3.9339151	-0.464943	4.778104	12.803425	12.79875	10.694525	3.7205663	10.024359	7.2466745	7.9501934	-7.402622	-9.108713	-3.6415582	12.944572	9.711945	11.695404	-12.942347	-10.951091	-8.877926	5.0362387	1.9296455	0.63013905	-18.529484	-11.189449	-8.838788	-0.9155822	-1.1820064	0.58371425	5.556554	1.831932	1.1431689	7.2313156
¸ßË¹°×ÔëÉù´¦Àí (443).mp3	3.3461318	3.7104769	10.361433	16.234753	14.7962675	9.075859	6.8988914	12.202325	17.026587	3.632204	3.5553162	8.060804	10.911804	1.4427444	0.77628076	8.421328	8.108751	5.0538416	-1.5601617	6.070062	11.53727	7.3366575	5.3117456	11.300974	2.1015382	1.6529104	0.23725379	2.2578301	-2.0294979	-1.2359887	5.3674746	0.726556	2.2448468	-0.55138373	2.179582	7.748516	1.3842762	3.1378474	7.4479046	6.102675	5.7319527	1.1704032	5.70582	1.5318887	-3.0004177	14.006511	13.781461	13.249615	11.156113
¸ßË¹°×ÔëÉù´¦Àí (444).mp3	-4.5003605	0.09086794	2.973402	6.868896	1.6560732	-4.615022	-1.4200742	0.89430076	5.943921	-1.6195099	-2.1239185	4.1205406	-9.3118	-8.955108	-1.5346129	1.5524127	-1.531529	-2.9447193	5.2274027	2.9902644	-2.3395705	-0.12903997	-1.0364115	1.3706024	4.004249	1.8505504	4.0912833	11.031688	11.648668	10.520161	7.920989	8.162382	2.375241	-8.893202	-3.1138813	-1.1823739	6.4114265	7.267606	-0.7716446	4.2843494	9.368746	0.55684453	5.5557556	5.435065	5.881122	10.622763	9.835316	11.832537	-0.932932
¸ßË¹°×ÔëÉù´¦Àí (445).mp3	9.711733	7.134325	9.561176	1.6335438	3.6987395	3.8971975	1.1169547	5.720125	10.109362	0.90365034	-1.8626873	-4.448167	-9.726568	-6.95677	-2.048658	1.2287017	-6.170472	-8.569721	2.2965624	6.7271543	10.615324	-0.36795324	1.6771874	2.8664913	2.3908856	-1.6964439	0.76514363	-3.8205714	0.3838846	8.458952	-13.427725	-12.309925	-9.376524	-3.4437804	-3.513219	-3.1948767	-0.95708156	2.6306572	4.07376	-19.62499	-16.845535	-13.53433	-2.7542868	-2.4636738	-2.390326	-17.43992	-13.803295	-13.584885	-11.779507
¸ßË¹°×ÔëÉù´¦Àí (446).mp3	-8.88417	-5.9892154	-6.394555	-3.8015752	-1.4328614	0.072083354	-9.941072	-9.140694	-3.8608723	-2.015991	-6.1170807	-6.808445	4.4324303	-4.238427	-7.080964	-13.349035	-4.5666523	4.8789177	2.1107175	-0.2638889	0.2629248	3.9857018	-0.95740193	2.7527204	-10.779296	-5.6662493	-4.0185995	1.9781685	-1.9835038	3.837829	0.3068053	-2.2845418	0.38321137	-10.096108	-9.330626	-9.602577	1.9345851	0.055330247	-0.2905733	1.6438183	-1.3658154	1.8385628	5.4828763	2.1077547	1.2647144	-2.7895179	-0.3812563	-0.7040098	-4.282352
¸ßË¹°×ÔëÉù´¦Àí (447).mp3	11.780968	10.722174	7.35233	-6.0222244	-3.966728	-0.4491299	5.0740747	14.30382	13.077753	11.287806	15.116861	17.170767	9.473534	16.624102	19.420795	10.943607	11.013553	14.166328	15.418016	10.7757015	3.3838146	13.914352	15.492382	19.818233	7.503284	8.776405	12.987064	8.428239	5.7749677	7.1345434	12.340521	4.1190815	-1.8530563	10.041089	8.248513	4.0586996	9.28986	14.176815	13.662759	11.243959	13.239399	10.585367	-4.662663	2.2983496	9.622667	-2.5442705	-10.266928	0.88361657	7.248847
¸ßË¹°×ÔëÉù´¦Àí (448).mp3	7.6738415	8.673277	14.183832	6.8273783	0.8454032	-0.41425198	4.9556785	3.8265102	-1.6581169	0.52564764	2.812345	3.5746243	11.7937355	6.7722745	7.160696	7.910976	4.8507223	5.209278	-1.4644798	-3.4098117	0.18453372	-6.8854303	-4.5023494	7.1806297	-6.6241884	-1.0645521	7.939945	14.349056	12.943198	9.937959	10.462749	11.500359	13.911903	15.406484	8.204887	6.734722	25.450573	27.794346	18.651463	-1.9140052	-0.7837962	8.646609	8.414999	9.884747	11.113316	13.441867	7.4189034	10.2641945	12.491583
¸ßË¹°×ÔëÉù´¦Àí (449).mp3	-5.55981	-16.10423	-19.370228	-13.810253	-7.199321	-0.3598354	-2.8705184	-5.751787	-0.15021682	2.0657547	-1.5155442	-5.3258114	-7.7665653	-6.3542514	-2.199844	0.10604362	4.7257814	7.193981	2.0275667	-4.9181685	-9.559477	3.1148376	2.667094	4.572321	-12.057267	-9.59212	-3.7447352	-15.662139	-16.91203	-2.3311214	0.77006686	-7.382183	-7.8483677	-1.2346152	-4.494118	-3.7163992	0.99627763	1.2545476	2.540896	3.890418	-2.6960726	5.4574537	5.4188833	0.42715508	10.71543	3.0584636	3.3893647	4.5089355	0.9580846
¸ßË¹°×ÔëÉù´¦Àí (450).mp3	-6.974134	-5.9628396	-7.629676	-15.775163	-12.004753	-12.46624	-21.76445	-14.543866	-8.851046	-14.590914	-9.707568	3.1064405	-5.4926763	-10.908476	-13.962587	-8.114435	-12.1205635	-12.570168	-15.590792	-8.713655	-2.0320377	-0.94748837	-3.3817983	-1.3000461	-13.48695	-15.80163	-13.406525	-18.238558	-18.366608	-18.53471	1.6627241	-7.4962573	-16.124443	-18.660234	-18.605423	-12.917759	-7.194188	-7.2116423	-11.9919	-14.546806	-13.812257	-20.689455	-13.495304	-9.402824	-3.521472	-11.639955	-12.179155	-11.127216	-22.653885
¸ßË¹°×ÔëÉù´¦Àí (451).mp3	1.4194747	0.60423744	6.86689	-4.7684736	-3.4393392	1.7168919	6.687728	2.2140107	-2.0948124	-3.043257	-4.3237004	-1.463671	8.580969	3.54948	8.2345495	-6.2875876	-7.340472	-5.23214	0.33615476	0.05060429	1.8860962	2.8880515	-0.49475992	-1.9737356	-7.771261	-13.610622	-16.506157	5.860731	6.1674175	3.0367618	-14.383913	-8.790458	-5.401679	-4.692893	0.003144056	6.778039	-10.422419	-11.134714	-9.585791	3.9859762	-6.4667664	-6.583405	1.1215988	-6.7858114	-8.746971	3.0385797	-3.427059	0.32079744	-5.2237377
¸ßË¹°×ÔëÉù´¦Àí (452).mp3	3.324639	2.1344247	-2.2187147	14.481859	13.239778	13.788994	3.5440679	-3.1084223	-5.1341405	6.1817293	6.859415	6.657937	-3.325253	-2.0207076	-2.2199533	-11.876698	-7.732356	-0.8425238	8.605654	2.7112007	5.741164	-5.019618	-3.8134677	-0.9474384	-2.8177903	3.0145047	6.6960406	-7.5745525	-6.3693986	-9.2138	-4.4536543	-8.80971	-3.2266717	6.0358233	0.8839966	-3.1623926	-1.8770189	-7.6299195	-5.1799774	0.3948743	-9.736601	-10.826615	-11.081516	-8.558794	-3.684444	1.3135796	2.9118853	7.77129	11.3423815
¸ßË¹°×ÔëÉù´¦Àí (453).mp3	-5.007515	-4.1188145	1.2294157	-17.188515	-15.284548	-10.493597	15.92659	12.555651	22.372044	7.230029	11.653078	14.833885	-6.482879	-5.880829	-4.676134	-9.710775	-4.4341683	2.9985158	11.225029	6.787136	10.49441	0.5676463	-5.5198984	-14.445248	1.5093358	-0.6758409	-4.4038534	-3.5074282	-0.38732344	2.7536144	-12.755545	-10.077923	-10.040777	-10.988374	-14.549767	-14.297695	1.7036633	-3.5849562	-5.5423656	2.424728	0.6655953	1.1332092	-0.5691038	1.5283959	3.16871	4.0458784	-4.4624357	-7.4720206	4.0857706
¸ßË¹°×ÔëÉù´¦Àí (454).mp3	5.9989076	5.3175697	0.7271906	12.823226	6.57487	7.419627	2.2343767	6.537954	9.311777	3.15846	-1.180037	-4.9838643	-9.287638	-4.2188377	1.8262777	0.30976367	4.489308	0.5588854	2.664441	-0.5886488	1.8669264	17.29	12.583107	3.794507	3.890746	-0.25635746	1.7094889	2.16433	4.296418	-2.0529392	0.36541325	-2.2537959	-1.7482995	-1.6527896	1.7296792	1.7371298	-12.100636	-4.6211762	-0.07898444	0.88450474	-1.9985926	-8.944079	5.1380057	5.5349975	4.855128	5.4177513	-0.69654477	0.15634727	5.26927
¸ßË¹°×ÔëÉù´¦Àí (455).mp3	-3.6155446	-10.788488	-12.967381	-3.0793314	-7.3661213	-15.577835	-15.029081	-21.369839	-19.356066	-6.6028314	-10.361237	-14.383643	7.3065124	2.5170674	-1.1444683	5.8554068	5.71611	5.2497144	-2.7220075	-2.741609	4.407134	6.0677547	6.9975743	7.5625334	4.266531	7.4149313	5.89878	2.7942872	-0.92040557	-1.6215612	1.8503306	-1.5231481	-7.726412	-15.781252	-5.7569356	2.5614977	1.4796964	-2.851451	-0.2632164	0.22820574	2.4723275	3.9694006	8.808669	3.4088311	2.4746842	5.258418	2.7766604	2.9540012	9.122322
¸ßË¹°×ÔëÉù´¦Àí (456).mp3	7.815393	8.7022705	11.5325165	16.802708	15.363802	9.460914	5.618092	4.0600557	0.791075	-4.874628	0.86058855	-2.7608733	-23.671549	-24.456512	-21.502335	5.0637813	-1.0489091	0.21630593	2.9834208	4.7495275	-0.9404362	-10.482931	-6.543598	-10.350222	-1.6702571	-1.6275336	-3.5767198	-2.481013	-0.018453836	-2.3684425	-0.15416303	-0.4890405	-3.1118627	-5.089648	-4.464631	-1.3840146	-8.18644	-1.0532887	-6.9616847	5.159387	5.243125	6.599121	-4.174412	-9.074501	-7.8946414	-6.9222107	-6.9872394	-12.581063	1.4372345
¸ßË¹°×ÔëÉù´¦Àí (457).mp3	-5.2880535	-11.332912	-12.305164	-4.6355753	-8.823106	-7.124757	-6.592968	-7.888713	-1.7921882	-5.594473	-6.9664965	-8.737435	-8.718454	-12.052553	-14.63889	-16.883936	-15.828943	-10.04228	-15.59903	-14.243495	-7.8157663	-14.296551	-15.874245	-9.742798	-13.903994	-14.488784	-7.4908695	-7.8558903	-11.034853	-12.645231	-15.047705	-17.312164	-13.621004	-18.399868	-22.896278	-18.095392	-14.329455	-18.781357	-13.940794	-12.98328	-19.831408	-14.22989	-15.864212	-20.634813	-17.04268	-17.832676	-21.359755	-13.847696	-15.99512
¸ßË¹°×ÔëÉù´¦Àí (458).mp3	8.21333	7.4089885	6.9361467	11.495999	8.600161	5.759903	-3.2794864	-1.5700755	1.7204292	2.7059574	4.6356974	6.659677	4.9487777	7.433035	5.2764907	8.055614	8.529469	12.987173	1.9213827	4.78065	3.231347	7.1790876	7.500311	10.746029	13.110796	16.83017	25.660501	-3.230476	-0.41443044	-5.634801	21.4498	16.3979	11.609341	11.658314	16.521763	19.681126	1.3051522	4.58228	6.7123337	18.34386	16.02655	12.553188	18.283508	11.76132	7.217896	15.149387	9.869509	3.5850978	0.27870408
¸ßË¹°×ÔëÉù´¦Àí (459).mp3	12.910868	4.9869423	8.510904	16.653637	19.150394	11.108118	13.594025	24.975681	24.793488	13.388961	21.672129	26.26083	19.092834	15.848291	18.03429	25.186264	31.176392	34.946815	1.7658811	1.0361259	-5.865032	25.61459	25.679317	24.0659	6.6452847	5.451447	14.687386	-1.9176109	-1.1786528	-1.7795063	15.120483	5.3888717	0.2660936	36.2958	35.16681	28.70117	5.499608	6.36469	8.738314	28.418568	18.415276	20.673851	11.65906	4.2474756	3.3358555	21.44239	26.225113	27.2179	23.281668
¸ßË¹°×ÔëÉù´¦Àí (460).mp3	-3.6670616	-11.766143	-10.020149	-6.665529	-7.2786207	-5.9938135	-1.5584803	-4.639523	-6.194227	-11.638246	-5.7965775	1.9295595	2.654586	-1.1890905	-5.2031336	-6.04277	-7.3011837	-6.6047974	-17.32597	-21.945896	-18.42033	-18.77385	-16.471159	-12.598635	-18.110619	-13.292745	-5.1604443	-20.806728	-28.106064	-23.900537	-33.617966	-31.701077	-28.338387	-26.371502	-30.89048	-21.700499	-16.877556	-15.620827	-13.907574	-18.568424	-29.250563	-34.25016	-2.6886106	-9.205353	-8.649553	-11.429091	-15.563538	-10.862495	-13.545921
¸ßË¹°×ÔëÉù´¦Àí (461).mp3	2.6996317	-0.04363434	-2.1813393	5.2898207	5.6145706	2.6987422	6.115738	5.7376423	4.2122097	7.7366977	6.1439075	4.635825	1.4996383	3.1221175	8.428445	4.416253	1.8740952	5.274197	-2.0975378	-7.3142605	-6.9591827	3.55638	5.1812615	8.594887	9.893111	6.882249	-2.7463813	0.029238932	-0.06321168	-2.9596372	16.865763	13.820454	9.310484	2.6283402	3.4571466	6.9461064	4.8290424	3.1868057	-3.0425582	-1.5351367	0.6811857	4.644816	11.024861	3.6606517	-4.975689	7.518936	2.9141788	-0.8530128	11.818443
¸ßË¹°×ÔëÉù´¦Àí (462).mp3	-6.5889044	-5.155541	-2.7862487	-5.2172894	-5.762571	-3.9194403	-15.244934	-15.899647	-15.327829	0.72982365	-2.153476	-1.9033232	-3.004354	-6.1956263	-7.018632	2.9447622	5.122007	1.2372026	-13.235699	-11.372826	-13.024372	4.0406065	3.554824	5.19074	1.2105383	-2.5201173	-7.5163956	-2.8432112	-11.826158	-5.737303	-7.9299774	-7.455156	-7.426613	6.350186	0.72151786	2.2443223	-7.7568693	-1.6361856	3.567235	-12.020433	-9.548315	-4.415976	-6.861336	-10.613982	-5.411278	-4.4435387	-1.121112	-0.44070956	-3.3026347
¸ßË¹°×ÔëÉù´¦Àí (463).mp3	0.5378645	1.0586094	3.5445082	7.896801	11.230234	11.224181	-7.2373753	-4.47865	-7.2941155	6.7203703	9.146543	5.8098454	2.8948693	1.0287364	3.0209424	11.176102	5.6396985	4.5323267	-2.9230452	-2.4249573	-6.4230328	16.374634	16.054726	10.091085	6.709018	11.709459	10.422985	25.257935	28.598083	24.813278	5.138874	10.492941	7.5323257	19.186783	13.587955	11.341885	20.521416	24.18473	26.86758	-5.321702	-5.023512	2.1703272	-2.1240847	-3.17705	-1.3907009	13.026149	12.387747	12.672244	9.488073
¸ßË¹°×ÔëÉù´¦Àí (464).mp3	-0.41936374	-4.2723293	-2.5704026	-5.1344843	-4.3057632	-5.55919	15.366934	15.212694	13.143522	8.293639	12.332687	16.151096	4.5337563	1.9764678	3.0936327	12.201737	14.513829	17.435894	-5.211307	-0.50994915	1.466433	-11.548933	-10.333265	-7.0014467	-11.314678	-8.902077	-7.5705442	8.601066	7.4907494	6.7368507	7.184801	7.8364534	12.881165	-1.0504879	-0.73300743	-5.6177344	9.263565	5.9913597	-3.239296	-0.32167956	-3.525835	-5.4664984	-5.6591196	-4.2551594	-2.4670925	-0.04293847	-5.4775276	0.42058146	2.6309037
¸ßË¹°×ÔëÉù´¦Àí (465).mp3	2.952714	2.225638	3.1914163	-8.591606	-7.5612125	-11.791937	5.428565	1.4608142	4.096773	-7.160016	-6.840948	-2.9039142	-0.117005736	0.64047486	3.928042	-4.4126306	-10.277859	-15.758181	-3.1113439	-7.451521	-5.2757683	-8.29232	-5.7606187	-0.78712666	-0.43461096	2.652167	8.826417	-10.58567	-12.491192	-11.485292	10.246012	1.6115167	9.31535	3.00669	-0.8225743	-4.8401074	2.3816316	-1.7119839	-4.9039173	-5.372295	-9.523115	-4.9602265	-5.644487	-8.890226	-2.7668178	-2.964697	-1.7353069	4.5588684	-8.716915
¸ßË¹°×ÔëÉù´¦Àí (466).mp3	-14.260805	-14.61425	-17.20296	-13.160482	-14.769534	-12.363355	-5.9468174	-6.768775	-8.520767	-1.7150266	-6.8349295	-8.513517	-11.450352	-10.244026	-16.549381	-13.341788	-15.255971	-16.428951	0.40823674	1.7157879	4.640396	-19.46149	-16.994663	-18.65549	-18.780224	-17.76338	-11.306452	-2.8280363	0.70663893	3.5076747	0.9227622	-5.010144	0.8988689	-4.8723807	-12.288919	-14.576368	-14.3511715	-9.795749	-9.227919	-2.8034937	-9.101576	-9.623196	-15.653543	-15.486545	-10.969141	-7.0744586	-2.879949	-3.2282047	-12.61261
¸ßË¹°×ÔëÉù´¦Àí (467).mp3	-0.617029	-3.68209	-10.359528	-4.6012807	-5.767276	-3.8433924	-4.131857	-4.694637	1.8336385	-4.329937	-9.107785	-5.42513	-11.787153	-9.170036	-2.7860265	1.0274241	9.110022	20.495232	2.3707287	-2.5065355	-2.031705	-4.4375143	-2.611692	4.920865	-0.43778008	-7.7829466	-13.751032	11.525162	4.8752656	2.7919164	-2.9451795	-3.719234	-3.6343102	-0.07086313	2.4617414	5.4786673	5.227337	5.756975	3.978091	-3.4832711	-1.6931823	-1.5119925	0.86246574	-1.9027498	4.101207	7.6532354	9.62438	12.389732	3.767593
¸ßË¹°×ÔëÉù´¦Àí (468).mp3	-2.9836755	2.5178213	2.466712	-0.63994163	-0.7948296	3.6873393	5.65096	5.6047273	2.0714192	2.3132625	0.3866048	0.9014253	0.46966955	-3.8459508	-3.989078	2.5222857	-1.1014781	-6.618801	-7.844365	-3.8960366	2.5049706	0.030545712	4.1537266	1.8139949	0.7574001	-1.4607639	-5.6941795	-11.664473	-4.0765142	2.70515	-1.8579835	-5.1716633	-10.174417	6.55907	10.197405	8.022725	7.236508	-0.92987156	-5.270664	-7.3967113	-8.133613	-5.664318	-4.101579	-3.6399117	0.11772215	5.4250374	2.9338279	6.6144495	7.5242457
¸ßË¹°×ÔëÉù´¦Àí (469).mp3	-1.3737671	3.765463	8.717221	-1.6105881	-2.9921675	-7.0382695	-0.5103759	-1.902311	-0.8783259	8.534356	2.440568	3.5615141	0.05572688	4.601944	9.581883	-1.2029061	-2.9839225	-4.527979	-15.8414135	-10.63321	-6.773796	1.7519741	1.7576554	4.028856	-4.697077	-5.9091587	-7.717035	-5.4042673	-6.581915	-2.843894	-5.8627863	-8.135658	-8.769688	-26.419033	-20.286444	-14.495111	-14.455608	-15.881844	-18.78397	-17.219362	-19.810068	-19.36359	-15.353439	-10.620007	-2.7991729	-7.9546075	-7.4918756	-10.873295	-9.42436
¸ßË¹°×ÔëÉù´¦Àí (470).mp3	-15.874356	-11.004197	-4.371084	-5.4024434	-10.199843	-6.0476694	-4.475444	-14.064259	-18.997738	-12.378304	-13.003333	-17.357803	0.53466487	-8.353177	-4.069416	-23.274204	-16.356346	-14.410387	-18.778517	-11.687054	-7.126043	-13.10386	-11.067125	-4.573921	-16.889593	-13.620052	-5.2468486	-12.959056	-14.086758	-5.515374	-4.8638873	-8.081855	-3.2188406	-22.460999	-14.077037	-2.1479526	-11.903874	-9.928213	-10.60294	2.5652194	-10.195588	-6.7819104	-7.8317685	-6.806489	-6.560296	-7.4200673	-4.7156534	-3.3773274	-11.508934
¸ßË¹°×ÔëÉù´¦Àí (471).mp3	-17.086355	-14.002357	-5.7207394	-4.456603	-7.778471	-7.3955317	-5.005	-9.199841	-3.9901245	-10.698036	-5.177804	-0.21543533	-5.4282837	-7.52464	-8.785332	-9.109611	-6.9548106	-3.9885688	0.37638247	2.8020995	2.4868858	5.4983473	2.3214426	6.73031	0.966281	-0.31898928	0.07588881	-0.7672647	-4.452915	-8.705484	7.2015305	1.8271631	-0.7800511	-5.4736757	-3.3131623	-3.1532395	6.2626877	3.328897	5.109152	7.187736	-1.6394049	-7.98133	18.79866	10.8916235	3.5838437	-4.0499096	-2.2194927	2.1967409	2.797507
¸ßË¹°×ÔëÉù´¦Àí (472).mp3	-7.4364734	-12.749776	-15.731493	-4.468944	-5.6236134	-14.7294855	-14.284349	-17.190725	-17.456413	-1.0476166	-3.6297712	-0.6445031	2.5576687	-2.078132	-5.302333	-4.0455866	-14.65377	-23.967922	-11.386763	-19.072742	-21.884298	-11.089653	-8.35216	-4.77584	-16.36755	-12.460527	-15.259175	-6.882688	-9.5409155	-7.5802245	-14.63457	-11.490356	-11.265673	-21.91146	-22.965828	-19.665642	-9.440386	-13.983965	-13.915596	-6.271499	-8.333146	-5.659152	-9.154446	-15.689815	-17.113535	-16.088758	-18.582535	-16.121582	-6.7937465
¸ßË¹°×ÔëÉù´¦Àí (473).mp3	5.972338	2.9125776	1.6565866	12.776791	15.279477	12.335223	4.387646	7.5272493	3.3271084	-0.58147657	2.3008096	6.490729	1.1178927	-1.1140468	-4.7321086	3.3589263	0.9550849	4.34083	10.190913	12.897072	15.982735	11.009213	10.010197	2.820602	-8.855192	-6.9734116	-3.367581	-1.5809038	8.132116	11.063129	-16.661682	-9.126352	-10.784346	2.8370953	7.8302336	4.0445323	20.016956	14.919736	10.677374	11.720677	13.506069	11.2748375	5.9757724	9.018997	5.4440994	-1.9800224	-2.8076286	-4.791765	1.8599906
¸ßË¹°×ÔëÉù´¦Àí (474).mp3	3.5708616	-7.320289	-13.244571	-7.6170034	-5.254724	0.39447778	-3.0317893	-10.2634	-11.842413	2.9763138	-0.021425366	-7.631585	15.276286	5.926775	1.5525405	-8.50139	-3.24721	2.0820289	3.586481	1.8162973	2.0605545	-4.6548033	-9.798231	-19.56538	-10.165663	-8.120819	-5.7788677	-3.067284	-6.143448	-2.1563787	-8.2364025	-6.7343664	-11.154221	-7.8113337	-6.6756697	-9.10011	-3.4054298	-2.5600348	-1.154888	-3.8568947	3.343245	6.1723185	3.4910603	2.5373302	3.815661	-6.5143523	-4.7256927	-0.5296029	-7.9368377
¸ßË¹°×ÔëÉù´¦Àí (475).mp3	7.8495135	5.7622333	7.269594	-8.838165	-7.4632053	2.0850444	-7.229952	-8.221489	-2.8892133	17.189205	10.879541	2.9071834	11.304939	14.5062475	16.43369	10.374765	13.247492	10.622998	12.045434	11.63507	9.697398	-8.892679	-4.82421	-2.979499	-1.4575013	-3.7105892	-2.0764046	0.03790176	4.252966	5.894414	5.2237988	2.536521	9.981864	-2.894409	1.2710311	5.541319	3.7970912	3.084711	-0.35861632	-0.07341164	-7.3876867	-9.143274	12.078037	10.604574	9.27441	6.5541897	3.0055873	-5.5901256	-8.225564
¸ßË¹°×ÔëÉù´¦Àí (476).mp3	-27.279514	-19.392035	-19.007141	-8.166768	-10.5343685	-19.145287	-7.8880854	-5.4516287	-2.8246632	-1.4853048	-6.6027303	-8.212741	-16.944988	-16.171234	-7.928878	-13.24539	-8.100864	-6.577935	8.557659	12.37816	12.607777	-3.1113298	-5.072608	-9.309816	-11.7783165	-8.570145	-17.078827	-1.3435967	-4.3549933	-4.5402827	4.7573786	0.07542783	-4.735593	9.117676	6.346884	4.7812095	3.7244391	6.535207	10.606217	1.3520722	-0.4800706	1.7971549	-1.0677326	3.649046	12.896684	-6.866619	-10.445747	-12.557396	3.499661
¸ßË¹°×ÔëÉù´¦Àí (477).mp3	10.686829	13.984029	3.5924344	2.80698	-0.24353415	3.3909655	-13.001406	-10.944885	-2.6344762	-1.8807542	4.781346	5.0980535	-9.744528	-7.624892	-21.3586	-11.272802	-3.5244799	0.3497344	11.320137	19.909502	14.020847	6.4276266	5.0484934	-3.163358	-16.66946	-12.869573	-18.90961	-0.09419149	-4.8796077	-7.8639526	-6.742136	-11.368338	-10.724755	-5.493972	-9.830409	-1.7349331	2.5684104	-4.1337485	-3.3178334	-4.1396017	-4.405926	-2.1269572	5.868857	1.5527637	10.7846985	-4.7275105	-11.066696	-17.37759	-2.5461361
¸ßË¹°×ÔëÉù´¦Àí (478).mp3	0.13338813	-7.452593	-4.66571	-2.8163753	-0.119693875	2.951085	11.980192	14.671169	5.9261775	-11.42073	-7.3837175	-3.458873	-15.759573	-16.619352	-20.066528	6.672494	12.698902	14.4058485	3.6803246	5.9981766	13.12708	-0.8225756	-3.2433941	2.3202	-2.9871972	-1.7104872	0.19014958	-7.909159	-8.878138	-6.8769293	-6.9444213	-5.702257	-0.2646143	9.310399	3.9651756	0.9175259	-4.0929904	-2.5891962	-3.3910193	-0.79769206	2.8356535	4.5230327	10.510747	3.9617224	-8.291473	7.2137127	4.0554605	8.549267	-20.121696
¸ßË¹°×ÔëÉù´¦Àí (479).mp3	2.840184	0.20848656	-3.3450747	-5.483813	0.22901344	0.8736209	0.6129234	-1.8052267	-4.175975	-5.529875	-6.3206005	-7.2398806	4.5069556	1.3234434	-1.6972915	11.019185	4.64532	-2.0353098	-1.0740142	-0.8446101	0.18422377	-8.585857	-4.421954	-2.4980757	1.3160248	3.9039803	5.2771134	-5.759527	2.0932682	-0.9336798	7.0455055	4.86218	3.296743	11.697975	8.744644	5.980768	4.4846416	7.6843395	2.8795164	-2.894281	-1.334805	-3.3834865	3.669079	2.9676933	0.5538431	-9.005056	-10.46268	-15.196812	15.284122
¸ßË¹°×ÔëÉù´¦Àí (480).mp3	-1.344379	1.4746093	5.947877	7.571701	1.897183	-1.2390903	7.374888	6.7091	7.3618503	24.378042	28.455837	29.398096	-0.7092604	4.9624147	11.4791765	1.3195078	5.242234	-1.723777	-1.8109597	-0.075933754	2.4521465	-10.278044	-12.809965	-14.745495	0.65176296	-8.599662	-1.6100489	-13.799059	-15.246767	-15.759097	-15.550741	-16.247913	-14.66811	-9.658643	-11.816841	-16.789486	-10.075012	-13.143318	-10.527022	-15.466873	-13.976164	-8.295946	-5.817583	-10.719965	-13.541882	-9.355425	-10.671915	-8.014434	-18.219934
¸ßË¹°×ÔëÉù´¦Àí (481).mp3	-3.504734	-1.8103108	4.230455	-7.260867	-11.132026	-17.49474	-11.5603	-13.854134	-8.591917	-10.591055	-11.065927	-9.37533	-2.4754915	-2.6742268	1.1571823	-20.219395	-21.671429	-19.515207	-6.027378	-5.614062	-2.8126612	-21.551247	-18.706993	-15.993361	0.56438893	-6.224621	-4.932229	-20.691498	-16.722075	-16.163572	-7.449267	-7.197341	-9.493803	-3.8360558	-10.415947	-7.1711273	-10.320947	-10.481117	-8.775173	-6.198941	-8.998367	-9.408199	0.73120767	-3.2611332	-10.151152	-12.393663	-9.537163	-6.6963463	4.0131054
¸ßË¹°×ÔëÉù´¦Àí (482).mp3	-2.8192666	-5.175524	-2.3641062	11.914484	6.4028	3.7128305	5.2644835	5.421449	-6.298399	2.1357908	0.85285044	5.280387	8.987608	12.014825	2.4727736	-9.277757	-8.223162	-3.0628886	6.512067	0.3355292	-0.86840725	6.689749	8.376533	1.169424	10.645802	7.7519736	-2.2516189	-6.244471	-1.9864075	0.7596497	-12.310392	-7.674534	-2.809668	-9.478522	-11.321898	-5.569069	4.8664923	-0.107502505	8.806816	12.162298	2.6749096	-1.1205246	-1.7758621	1.4533116	3.88069	-9.573573	-6.0287857	-5.6219664	12.073938
¸ßË¹°×ÔëÉù´¦Àí (483).mp3	-9.836029	-13.152423	-12.8838005	0.6229529	-4.6574674	0.40644455	-15.427259	-13.246397	-13.060581	4.758434	6.893724	10.472814	5.057472	7.243211	12.956926	-7.132202	-10.487912	-10.690857	-9.813948	-9.252106	-9.150564	-3.9453907	-4.1761217	-2.5089505	-6.6941676	-5.464342	-1.6983876	0.9198625	1.4794995	3.4394941	-4.188838	-3.0592759	5.056963	-5.5257607	-6.8907604	-8.258066	-15.602216	-6.1620607	-1.5138186	10.722929	1.1841164	7.0858555	3.6206563	5.2196455	10.651274	7.0388517	-0.20753473	0.7589309	-1.2200017
¸ßË¹°×ÔëÉù´¦Àí (484).mp3	-3.6415362	-1.3271198	3.0149224	-5.2422276	-5.1531277	-4.672529	-2.4100444	-1.1923641	9.370115	8.07588	3.6360886	6.441312	-13.389898	-14.5654545	-14.090601	-1.0878457	-2.9752908	0.39484972	-6.5254517	-3.1213408	3.4441705	-6.6466637	-9.847321	-3.7319818	6.741872	0.9524547	5.9080176	-1.2687887	-5.394146	-6.0749073	-8.846827	-7.5519724	-12.8282585	2.9240305	0.32504684	5.266491	-3.860847	-6.505682	-1.8937073	-7.9040003	-5.956745	-2.4392455	4.095603	4.985265	5.512595	-6.081071	-3.592658	1.1739507	-6.4738107
¸ßË¹°×ÔëÉù´¦Àí (485).mp3	15.619407	18.943724	21.034306	11.817177	10.839151	10.192776	-8.632942	-2.515326	2.3296967	17.771034	21.574827	18.821913	9.679445	10.989105	9.026904	4.6032715	4.1198025	2.980052	-2.711961	-6.582465	-6.113416	2.7414804	3.9064107	8.647774	2.617218	-3.410997	-5.7788963	-5.9012527	-7.4388733	-3.6383586	-7.23967	-6.815998	-6.7869587	8.711838	0.17741688	-6.545212	8.814774	2.0316565	-0.7716486	6.275696	8.192621	12.481007	-18.614155	-21.489487	-17.618603	-2.4137301	-4.8105597	-3.4244733	-6.296301
¸ßË¹°×ÔëÉù´¦Àí (486).mp3	10.586239	8.848909	4.215905	9.690054	6.9409566	12.625963	6.317973	4.90695	1.7919875	7.257753	9.159897	10.245142	0.13464063	1.0352888	4.4766645	3.4616945	4.0547934	4.5678196	2.5369344	5.0148005	10.792088	2.2136116	-1.624014	2.3034534	-4.685386	-8.397779	-5.5633106	-6.362886	1.911904	0.07161459	4.9791527	-2.6015315	-1.9367046	7.7654243	0.83490616	1.6029122	4.7100163	5.4639874	1.1628796	0.59985983	4.102005	5.413663	-0.6974528	-5.51105	-3.9879582	4.739309	2.9284317	4.213391	3.374391
¸ßË¹°×ÔëÉù´¦Àí (487).mp3	-8.604107	-8.72977	-4.728647	-0.5729733	6.166745	7.94127	-0.8742381	-6.770023	-8.669297	7.5888186	1.1478357	5.25179	-1.8425156	-4.0616436	3.1196146	17.01395	12.607901	14.162106	-13.546574	-14.470638	-11.811382	9.540253	4.754497	6.2519655	-8.858055	-3.3923542	-1.219253	5.5046263	5.3942814	-5.2136464	10.516035	7.1731005	4.3058333	9.955819	13.500366	18.97408	-1.303135	1.816431	0.77251196	5.9893475	6.69167	13.813779	9.045313	1.5193086	0.45895368	3.346834	1.4930974	5.750916	7.571792
¸ßË¹°×ÔëÉù´¦Àí (488).mp3	-5.72102	-8.577734	-7.501895	-14.001555	-19.718124	-21.179432	-27.68774	-26.58696	-18.917145	-23.521435	-24.682926	-21.814766	-21.746553	-21.526134	-22.93626	-14.381847	-19.393005	-21.547504	-11.600397	-17.140148	-21.211412	-10.681728	-14.039706	-11.811712	-34.441757	-26.68201	-20.824013	-25.060564	-23.318752	-24.18823	-26.78233	-29.676033	-23.15159	-24.130978	-19.604685	-14.018776	-15.929985	-21.446167	-28.34772	-25.230991	-25.698542	-13.850386	-9.870443	-11.197741	-11.103595	-20.129574	-25.843498	-31.002193	-17.915895
¸ßË¹°×ÔëÉù´¦Àí (489).mp3	-6.6227674	-9.753626	-11.094928	-4.6100016	-13.264664	-7.9448285	-17.593472	-11.188768	-4.9246807	-4.5333343	-15.90753	-24.151531	-8.512918	-9.086387	-1.8992916	-4.118241	-8.131399	-5.0448003	1.899491	-2.4541306	-3.3290768	-1.8254228	-2.0700414	-1.6311316	-20.014378	-20.248053	-17.118013	-1.2187278	-4.7523675	-6.3789043	1.2926884	-1.2288566	-2.0114906	-17.117125	-23.759441	-23.280134	1.978348	-11.142762	-20.313938	-11.854532	-10.027323	-10.12767	-8.143982	-11.340567	-13.529436	-6.875165	-9.1872635	-8.578718	-5.122504
¸ßË¹°×ÔëÉù´¦Àí (490).mp3	0.39561015	6.069968	8.269039	14.983805	9.950342	9.065988	-2.9334908	2.6493542	4.7591105	-16.184887	-13.085328	-19.36071	0.548092	-0.43907028	-1.587825	5.963519	7.218216	12.542347	5.01801	-2.6408596	-4.2181277	-11.334291	-4.1950417	0.59135187	9.006786	4.938489	3.2345076	6.8563304	6.9192333	12.17025	-3.0149198	-5.0256953	0.88459086	3.0521746	1.303239	2.4161015	12.5732	10.040018	11.436877	-8.7728815	-7.7212625	-4.6738687	3.185481	0.6018137	-4.706926	0.031753108	1.4285938	3.268547	4.319562
¸ßË¹°×ÔëÉù´¦Àí (491).mp3	-12.207056	-11.284759	-14.425501	-13.154245	-15.408668	-17.74499	0.6695819	-8.942682	-9.971844	-8.4039345	-8.976879	-9.995243	-10.375853	-10.636609	-8.842273	-13.163269	-10.598703	-5.0851254	-11.742683	-14.09585	-6.420745	-31.452301	-34.15631	-30.77853	-5.6429873	-5.8507648	-0.30208012	-11.211272	-12.08255	-9.365099	-15.587198	-20.468147	-22.11142	-0.5471819	1.0521538	2.410727	-1.3663489	-4.0337124	-3.8324294	-6.8118935	-8.060752	-7.1991367	-25.32585	-21.949436	-19.861422	-6.6710973	-7.7527237	-10.489812	-1.9625454
¸ßË¹°×ÔëÉù´¦Àí (492).mp3	8.251556	5.7837996	4.017255	4.5429955	5.6432405	13.367962	-3.4248006	-4.148666	6.832446	4.021364	8.657207	5.949464	4.4136333	0.3511274	0.9363237	8.540665	6.6706514	3.3306487	2.2205274	4.4074574	5.79535	11.788192	11.599602	4.4880266	3.9750748	4.8598237	1.2978625	7.525034	2.4388103	-0.7242094	1.8148938	0.396181	-0.8579415	-2.5323293	-2.1915965	-0.09212563	2.8988764	3.2720547	5.1659155	7.0982647	3.8848372	7.204926	0.8563809	-0.30216485	-7.698306	2.0975242	3.3203578	4.503071	-0.16018724
¸ßË¹°×ÔëÉù´¦Àí (493).mp3	-5.793497	-2.939016	2.7834847	-11.905935	-6.8980722	1.5759567	3.7725015	0.16137779	-1.676359	-31.800447	-30.881685	-17.818867	-5.104962	-4.278056	2.598834	-12.223549	-11.323105	-9.079402	-1.5708292	-5.2713165	-2.846168	-5.034091	-11.493961	-16.82722	-1.0060104	-2.6572084	-3.9452195	-3.7353826	-6.6801367	-10.055164	-2.9306784	-7.055395	-6.482683	4.0906067	1.7319547	4.6147385	-17.71963	-13.066397	-7.808673	12.33326	9.668083	6.992931	-8.718498	-10.87385	-7.2306423	10.353909	11.531965	5.9758406	1.6610068
¸ßË¹°×ÔëÉù´¦Àí (494).mp3	-5.046529	-8.214262	-1.343607	4.8649983	2.0990396	4.4856834	-9.10084	-6.40493	-0.5825327	-3.098884	-4.120049	-4.236745	-12.329469	-13.070928	-10.762816	-6.359682	-1.4647175	6.8303113	-1.1805053	-0.91362506	3.403294	-3.0867991	-7.0268784	-6.907943	1.2116722	-5.629517	-11.480007	3.9256508	7.991411	13.107723	3.9031506	-1.6339357	-2.424293	2.190086	5.3495665	4.7977037	3.0471935	4.107624	1.2467973	-5.9076967	-2.4900825	-1.4161317	0.5959341	2.3876507	8.991764	5.035165	-0.5587065	2.4780488	-14.827253
¸ßË¹°×ÔëÉù´¦Àí (495).mp3	-10.160965	-11.894087	-5.889083	-5.5801516	-9.0248575	-5.1635504	-12.816161	-11.250581	-5.9556127	-8.260574	-9.447739	-3.0043383	-2.2229865	-6.2270546	-7.4652863	-4.3202972	-7.3326387	-5.788275	1.4851785	-1.4926934	3.7112865	-3.5378463	-5.9060073	-7.1578307	-10.725955	-13.561602	-7.013727	-5.0345182	-9.315074	-5.658659	-17.282192	-12.420307	-5.2042255	-16.88931	-17.11318	-15.951402	-6.6106024	-11.491898	-10.197962	-9.970552	-10.9084835	-2.246724	-13.549355	-16.554264	-12.54977	-1.0724066	0.69116795	2.1642292	-15.102772
¸ßË¹°×ÔëÉù´¦Àí (496).mp3	2.9393148	0.7103932	-7.0457788	7.4599857	10.607048	11.283148	-4.4394836	-4.5768394	-3.3791635	3.9488401	4.176241	-2.1907883	-0.23478757	0.2966497	-0.52507204	3.239719	-4.370857	-8.654802	5.210682	-0.16810822	6.5478196	-0.77586544	-8.265989	-7.6397047	5.6711855	13.859156	22.668888	-3.1219137	-6.1113157	-8.404779	5.855069	3.5732274	6.0700235	-7.05408	-5.1198063	1.6985865	3.0226789	-0.37716302	-1.7847091	-8.085656	-4.5232077	-0.19941968	0.83487046	5.033372	13.983585	-6.4567976	-7.716647	-5.927897	-5.141018
¸ßË¹°×ÔëÉù´¦Àí (497).mp3	1.7625259	2.909011	9.641867	4.7137976	0.10605335	0.29909533	-8.735824	-7.968299	-10.598304	0.8351059	-0.9533423	-0.5425415	1.3182296	-1.2081077	0.11883068	-13.667389	-5.704422	-3.7045283	0.22399761	-0.11215507	4.5848603	2.44173	3.2500095	3.2504146	-8.128327	-11.71463	-15.30235	-1.1759919	-3.749239	-8.620218	-15.762524	-16.757856	-17.420172	-15.157376	-15.996706	-10.716839	-2.204321	-0.94890726	3.2221878	-3.5693464	-0.64169854	3.1919246	-8.086897	-10.746099	-15.462782	10.951445	3.6959019	2.4312854	-5.359092
¸ßË¹°×ÔëÉù´¦Àí (498).mp3	6.203352	8.885643	8.542077	8.5947	7.428035	7.4692593	7.9624014	9.986028	6.8072424	3.001233	-2.235754	-12.923117	5.292722	6.172929	9.336501	7.0285816	5.667454	1.7675085	-0.20233142	-4.990185	-4.3877487	-3.8194182	-2.87458	2.1208377	-4.218394	5.55115	1.5192829	5.4453554	5.298009	2.5503502	-0.96836376	5.686556	16.178097	-5.239581	-6.2861853	-9.188999	-6.8516974	-2.4536254	1.7648942	-5.4240255	-5.51233	-3.0347266	4.868875	-2.2922714	-5.480335	-2.8751965	3.0153117	2.8602703	10.238754
¸ßË¹°×ÔëÉù´¦Àí (499).mp3	-11.066879	-11.288273	-13.009186	-8.069807	-2.099597	3.1172168	0.20008765	2.0914927	8.111827	7.012453	5.372712	9.837715	9.288528	9.677212	-1.4209172	-1.3405987	-2.840506	-6.787738	-10.447447	-11.55526	-9.514818	-3.8456783	-5.5980215	-18.31348	9.281715	3.9924612	-3.7571888	0.04656291	2.9222226	5.2420177	-14.534334	-11.843592	-12.685165	-3.0311556	-8.245445	-11.406504	-1.3647423	-3.985628	-4.0366106	0.04159558	-2.6640277	-6.0383353	2.195025	-6.92117	-6.323423	-28.462803	-20.511368	-17.756933	-17.218933
¸ßË¹°×ÔëÉù´¦Àí (500).mp3	-6.2410364	-9.9705105	-6.4410877	-26.80531	-14.940659	-9.014943	-18.901983	-17.277977	-10.048246	7.15252	8.662782	17.584465	-4.935031	-6.3470883	-14.195942	-10.093636	-12.383072	-11.324635	-24.147036	-20.948223	-26.727137	-18.574648	-16.316727	-12.860583	-8.433126	-10.851281	-6.285838	-12.854721	-12.232193	-20.961708	-9.38749	-17.37104	-21.057701	-4.1715035	-16.447771	-18.84618	-3.4925141	-11.287198	-16.487558	-5.107111	-11.780132	-9.299164	-11.284725	-11.388552	-3.9865568	-4.357414	-4.981634	-8.754745	5.2422166
¸ßË¹°×ÔëÉù´¦Àí (501).mp3	-4.6006336	-9.2135105	-6.109863	10.367699	9.779612	16.871933	7.6783	0.6011787	4.282102	0.29702735	1.3180282	4.786778	-3.700414	1.5067835	6.5264053	-5.8017826	-16.591118	-25.77312	15.435757	6.831533	-5.272997	-0.027065277	-5.2062464	-5.6991014	-17.443245	-13.489173	-7.7364526	-15.638044	-13.474314	-13.246428	-11.375703	-4.72674	1.0431967	-10.304791	-8.543425	1.3573513	12.782772	14.404392	16.529644	1.1992494	0.30672288	6.7354126	5.2754765	-0.016928807	1.6858611	21.97013	16.814026	16.954794	2.4256701
¸ßË¹°×ÔëÉù´¦Àí (502).mp3	1.2793252	-1.0376883	5.293345	-2.9701393	-3.560432	-5.8030915	5.110876	9.963909	16.979836	4.239048	-2.563301	-1.7576473	6.848618	4.30064	3.3661394	1.8594365	2.327237	4.160475	-8.278299	-1.7807672	4.3598676	5.591592	2.9364266	-0.035780907	2.2700872	-0.039178133	4.564927	16.911245	7.017226	6.820887	-8.67253	0.61609787	6.918425	7.7818184	6.0451427	3.5018823	4.474612	8.672788	9.363737	5.9517593	-1.4925789	-0.03619528	5.72244	5.13997	4.84464	-11.151352	-9.641668	-6.6136017	-5.1866097
¸ßË¹°×ÔëÉù´¦Àí (503).mp3	4.01133	7.5589647	6.473327	1.6214256	0.51416343	-0.63167536	3.1564496	2.9166775	-0.56231976	12.383289	10.617933	8.633181	-10.105021	-4.395298	-1.3970006	2.631964	1.9778223	1.6795658	2.442731	0.8760565	0.3602416	1.0813137	6.444287	7.6574965	2.241782	8.298425	6.119546	-15.870803	-11.198713	-4.9147625	4.931243	0.03235493	-1.3340199	-6.904856	-1.7557136	1.2084625	7.0246463	8.602764	8.945144	1.7537878	7.4052515	11.731775	1.8775282	3.8056319	1.0918596	6.1454315	8.5681305	10.0253525	6.764996
¸ßË¹°×ÔëÉù´¦Àí (504).mp3	-3.7047424	-3.8611803	-0.10837299	-1.3911905	-3.2544246	-1.3888798	-8.54504	-4.7703857	-3.6558266	11.505572	1.293011	0.14865297	-6.662981	-5.2965565	9.316538	2.903078	-0.379907	0.5648329	2.5604818	1.0942869	9.76449	-7.278824	-10.835074	-1.5797021	2.6268675	4.039275	4.3565297	-0.60081154	-4.3443804	-4.986023	10.776231	8.61591	9.648637	1.2865633	3.0776587	3.5573928	8.597357	9.847417	13.509613	-7.9485903	-5.36802	-9.446998	9.631246	8.332966	14.049889	6.003189	5.8525453	2.8527148	-4.157428
¸ßË¹°×ÔëÉù´¦Àí (505).mp3	-1.5125582	-6.140501	-7.3169537	15.712335	18.265745	15.668024	1.9582402	5.0842047	9.228184	-7.1746254	1.1253538	5.0278144	7.99999	6.8364434	9.209759	-2.6477823	-4.2206664	0.9170414	-4.002164	-3.728704	-4.5268517	3.815548	2.6165967	4.139219	1.3547306	-3.5990558	-2.4085715	14.897869	12.784339	12.907406	4.405674	7.610086	1.8202267	7.6888685	13.04409	25.022223	14.956879	16.15139	18.18721	2.958407	2.0618443	-0.25621083	-8.421772	-8.742117	-3.5055103	9.512247	8.325968	11.433004	14.626117
¸ßË¹°×ÔëÉù´¦Àí (506).mp3	-24.280956	-17.47226	-17.630548	-5.169764	-5.479455	-4.2257247	-9.536275	-11.043153	-11.041375	-13.790314	-15.740597	-13.666104	-16.276436	-19.19405	-18.57464	-13.836814	-20.997004	-22.2486	-19.617914	-22.376842	-17.647247	-1.3843235	-5.649604	-3.4868598	-16.64207	-19.306778	-17.970165	-24.850067	-18.589031	-10.627016	-19.16949	-19.068855	-24.496635	-14.317307	-12.226496	-8.390571	-10.500545	-14.214589	-7.644904	-26.089645	-27.827045	-21.546118	-16.578728	-18.559088	-19.323013	-12.414849	-13.186159	-12.671265	-23.768433
¸ßË¹°×ÔëÉù´¦Àí (507).mp3	4.710945	6.6588197	15.243815	-10.093258	-4.184937	-1.901383	-14.873586	-15.883141	-11.371952	0.09769069	-2.9242973	-3.9370356	1.2695831	5.328767	6.4147997	10.489164	7.130131	8.071453	-2.712636	1.6872797	9.241379	-4.1276665	-5.079279	8.576757	-7.587019	-10.671915	-10.742468	-14.61232	-6.485547	2.173473	-14.203478	-5.5848494	-4.266341	-13.059462	-11.897062	-14.132427	-16.401625	-15.686549	-8.755186	-16.968412	-24.435125	-24.949451	-7.384965	-7.444557	-6.2219872	4.605874	-2.6924753	-3.6604953	-3.7476544
¸ßË¹°×ÔëÉù´¦Àí (508).mp3	13.30246	16.209564	12.913	-6.578726	1.3739574	7.8416615	8.991717	6.638403	3.544586	6.750387	9.70104	5.8879123	14.642106	13.471634	15.530252	-5.5159154	-6.4698334	-4.1161747	1.4144654	3.1414075	8.126102	11.13337	12.509115	8.621685	-1.683255	-7.986657	-9.176557	9.14302	6.649434	-6.0870404	20.420511	14.978886	11.260571	-2.4677896	2.4575684	11.142965	7.200681	4.736575	2.8935368	-0.8401065	6.427772	10.62006	11.235369	11.483431	4.2972827	6.00276	8.610767	8.174414	3.1708078
¸ßË¹°×ÔëÉù´¦Àí (509).mp3	-14.973709	-10.684717	-4.5589123	-11.546383	-6.833891	4.94687	-16.463509	-16.297934	-15.082367	-6.5707006	-1.4296987	-5.8987055	-7.0860667	-9.408339	-11.199867	-11.447114	-10.105394	-17.598438	-23.822603	-21.933304	-28.236427	-18.013815	-11.540676	-11.512672	8.738841	4.747858	-0.9623257	-5.980918	-6.7200317	-1.3974922	-8.784841	-10.072371	-7.2188826	-11.342417	-13.566317	-23.337414	-0.8389329	-3.9998574	-6.717726	-7.257187	-10.287201	-8.172158	-6.720517	-9.149544	-13.436556	-10.167442	-10.800066	-16.69178	-16.287073
¸ßË¹°×ÔëÉù´¦Àí (510).mp3	4.4423637	2.386033	3.0704532	-0.8576608	-1.3973513	1.3050901	6.963916	2.7079272	1.1980199	6.270344	-0.33401996	1.9853692	-6.918648	-3.882104	7.2093425	-7.692131	-10.950336	-9.148293	-16.992329	-19.908178	-25.321606	-7.5169034	-14.356024	-16.804867	-16.018986	-17.767164	-19.808018	-20.31794	-12.8427515	-5.525775	-12.45159	-13.415411	-9.952561	-8.284646	-9.999602	-5.487848	1.771812	-9.788503	-14.331202	-22.448406	-10.518709	1.0673597	11.017647	8.753797	8.097691	-20.124802	-24.963314	-26.948105	-6.696601
¸ßË¹°×ÔëÉù´¦Àí (511).mp3	1.155367	-0.3674186	-1.49768	5.3198175	5.4819803	5.2947245	-18.619226	-16.143852	-10.608911	0.18770984	-0.81218517	-1.4740176	6.2606897	7.6970406	11.6722975	5.061305	1.0610963	3.14113	0.1388655	-4.143951	-9.207608	-5.6862125	-5.1835775	-2.205108	-4.1185627	-5.7491083	0.9582658	9.126217	3.8999355	1.7272003	-2.7309542	-9.341564	-8.545721	-5.46447	-5.882844	-8.973774	-10.32722	-15.359991	-11.8427725	-5.9263086	-1.3800169	2.8464112	-6.482936	-7.1561418	-15.481421	-8.913986	-12.440972	-13.61533	-5.3994837
¸ßË¹°×ÔëÉù´¦Àí (512).mp3	4.168607	3.0547922	3.8025527	0.43399248	0.8419746	6.474201	8.3303795	6.1245265	3.488313	3.7896123	3.8869195	1.5753748	6.4067316	7.555294	5.8798256	8.560022	8.140513	6.084734	4.092154	7.617442	11.831169	1.227118	4.424949	5.747909	-14.9572115	-5.649356	-8.624346	10.158783	9.580845	7.5031314	6.699621	5.5588274	6.4702587	11.2757225	8.639185	7.026434	8.672918	7.239031	7.078663	-0.98978865	3.1436086	3.1004093	9.410401	8.899286	9.31133	5.882765	5.9096575	-1.5628169	-2.4936981
¸ßË¹°×ÔëÉù´¦Àí (513).mp3	-5.639708	-13.84457	-7.6166	-11.883377	-12.00512	-5.0780473	-12.417612	-16.698658	-18.161789	0.4226858	-8.95235	-6.3011675	-1.2665308	-16.091236	-21.015806	9.234226	8.549927	9.1331215	2.8981395	-2.670981	3.2137516	3.4297872	-1.6005734	-0.5812126	1.5364803	-4.275743	-3.6022253	-9.61186	-9.434395	-3.4230974	-2.3934605	-5.622876	-2.1628666	-22.974611	-22.260782	-11.121471	-9.59896	-13.99332	-10.62653	-3.9697866	-6.7464786	-0.5269309	4.047645	6.734867	10.041832	3.8191931	1.9422432	-0.8675165	8.95953
¸ßË¹°×ÔëÉù´¦Àí (514).mp3	-11.210117	-3.322938	-4.2009773	-8.288227	-7.6266556	-13.51777	5.9176874	3.5261927	-0.7451717	-11.158697	-6.286432	6.000537	2.7968187	-2.9139972	-8.570341	4.112868	-1.6323876	0.12532935	-12.056528	-13.553324	-13.269489	6.5502405	3.2616262	1.388176	-9.128363	-16.412565	-7.602948	5.9223347	3.0326722	2.3326488	-4.2293606	-2.089055	6.6574554	-5.5552807	-9.8293	-7.4024916	-1.2467699	1.776684	-1.7724147	-4.311463	-0.7974818	0.7409107	-1.0976464	1.1497605	2.8249428	-7.9675326	-12.553112	-8.995703	1.2440859
¸ßË¹°×ÔëÉù´¦Àí (515).mp3	-10.834304	-5.0652137	0.4073112	8.542629	5.944938	5.9036684	5.0539093	12.352738	18.150373	5.067984	7.646931	8.937855	-4.8641353	-4.4745893	-2.5265145	-1.2271597	-3.5156577	-8.403581	-10.413084	-6.107519	1.6145619	-6.486	-4.5379853	-5.579154	-8.812975	-1.5642705	2.329483	3.5676513	5.7316785	11.8622675	8.447874	9.380904	9.56428	13.86203	12.620885	8.268751	16.168644	11.153549	5.7835917	10.586742	4.823786	0.8262236	-0.9525921	-5.930769	-10.163119	-1.8399583	-10.420481	-10.624453	5.5871034
¸ßË¹°×ÔëÉù´¦Àí (516).mp3	-5.8073072	-3.2811728	1.5224969	-7.8311434	-5.1716986	-9.271554	1.3763442	-6.8649178	-9.268082	-10.980637	-7.7673607	-7.5175114	-20.35139	-17.144548	-8.528513	-11.980682	-13.198052	-14.598627	-4.9748316	2.48765	5.810659	-15.507582	-18.313648	-15.821986	-3.0706286	-9.513115	-17.3936	-7.9763002	-13.957945	-11.298263	-9.200396	-6.2622046	-2.2989128	-20.290863	-16.684673	-8.557055	-15.002072	-9.370481	-7.6926355	-6.9223995	-1.6832426	-3.0471268	-12.711412	-17.39392	-13.116306	-6.328328	-11.522458	-12.701703	-22.142235
¸ßË¹°×ÔëÉù´¦Àí (517).mp3	13.376282	7.612532	2.846041	5.6115246	4.873864	0.13710833	1.6416477	1.4961131	-9.818487	-6.102461	-4.699324	-1.8613446	-13.949913	-12.048178	-8.628523	1.4545212	-0.8702214	-1.9088567	9.143907	11.200631	13.380909	0.5596913	-0.48887205	2.9489295	-1.9803592	-0.545558	7.875943	-17.817295	-14.072033	-7.994492	-7.2813244	-5.2553654	-6.3997407	-3.38792	-5.922463	-9.173803	13.900553	9.330055	5.4718037	-10.719696	-11.761385	-15.925486	4.37722	5.847562	8.94761	-2.124716	-0.79242367	0.5246154	3.5179224
¸ßË¹°×ÔëÉù´¦Àí (518).mp3	8.448522	6.6341186	8.750801	4.111915	8.939674	8.0027485	2.8484259	0.5528523	-2.3257544	9.31098	10.228801	10.624012	7.785819	7.043346	8.229625	7.9942446	7.162736	7.131149	10.449703	11.483778	8.43902	1.6918795	0.03756255	-2.007431	8.975393	11.967331	9.395387	-11.18647	-17.008087	-21.270962	-1.8207524	-6.8520393	-7.4180427	-10.063406	7.0607944	10.860831	-6.793784	-3.8945627	-0.1570704	7.409581	3.2553763	4.1137404	1.3084104	-1.4244546	2.9717526	-16.478256	-8.046789	-3.9845877	3.3958192
¸ßË¹°×ÔëÉù´¦Àí (519).mp3	6.3817472	0.95278776	4.7978263	-25.552784	-19.07274	-13.41412	4.201004	7.6989355	14.046902	-6.4169016	0.2938858	3.705284	4.2815185	1.3245046	2.688456	10.322106	6.5064926	5.518572	4.2422104	6.170287	7.7951736	9.926689	11.92198	8.465841	13.138094	2.5659199	6.5170827	-13.189634	-11.76036	-7.8840303	-4.9122224	-12.156222	-20.174044	-9.707107	-5.5978184	-1.835155	0.4874139	-3.0491297	-9.659791	3.6535645	-1.3182876	1.3743544	-2.4516375	0.19811308	1.235586	-5.151469	-2.3869653	-1.6046383	-11.257619
¸ßË¹°×ÔëÉù´¦Àí (520).mp3	-17.313776	-14.356598	-11.297365	-16.524864	-19.310333	-23.635208	-18.558231	-20.011116	-14.755461	4.326199	3.9090347	4.7983932	-6.574579	-13.066303	-9.756905	-5.4041805	-8.6432	-11.876949	-12.803386	-14.869236	-13.433386	-22.503473	-20.135197	-16.089745	-29.049904	-34.879253	-43.162727	-13.231174	-16.405506	-11.680061	-18.973656	-20.097034	-26.618122	-26.008476	-32.236942	-32.545452	-30.274296	-27.509783	-22.398874	-19.063084	-22.74172	-22.838936	-22.447548	-21.02434	-19.165297	-5.561967	-10.839843	-9.593412	-10.5906105
¸ßË¹°×ÔëÉù´¦Àí (521).mp3	-16.696373	-16.122805	-22.189724	-14.567364	-8.63866	-5.9675655	3.0915651	1.0586227	7.9986277	-7.2618837	-13.7837925	-18.344503	-10.723032	-10.9074955	-17.602459	-20.53259	-18.725338	-18.988876	-4.2014885	-8.008663	-7.2049265	-10.116385	-15.770016	-11.45812	-18.839306	-11.570586	-6.0981274	-13.496508	-16.511034	-12.715404	-3.8279955	-6.021204	-6.0356355	-16.888891	-17.650045	-15.710911	-8.930334	-14.580854	-10.872215	-9.019877	-7.3082256	-0.47260347	-9.92261	-12.217517	-10.914218	-17.932487	-13.436054	-15.340397	-6.9555845
¸ßË¹°×ÔëÉù´¦Àí (522).mp3	3.4256434	5.2171607	4.805646	5.4308467	0.031264126	-2.4315171	-8.771242	0.981691	9.332514	0.38663712	4.6960287	2.8430524	-6.999383	-9.221778	-10.153934	6.782508	-1.5118397	-1.4705951	8.209942	8.672525	2.3803062	-8.254049	-8.991916	-7.8246408	-9.55118	-7.1558247	-8.464514	-6.543187	-3.9976268	5.818803	14.929043	13.686834	15.718906	4.646124	-5.8033867	-9.015884	0.1581432	-4.1027203	-6.2061863	-10.277071	-17.381514	-13.673765	4.3542504	7.3551865	3.85852	-1.947353	-0.14382446	-1.5993729	1.342577
¸ßË¹°×ÔëÉù´¦Àí (523).mp3	4.4892864	2.4946733	-0.9848896	6.48464	2.2025578	1.9008473	15.226097	12.079176	9.854855	0.04795429	9.271879	13.984867	0.4795841	1.9425839	5.6169424	11.232549	9.858557	12.990276	1.1784097	2.5653067	-2.6042135	-0.5784265	1.6490309	-0.13536504	9.811888	5.551078	3.041966	10.977109	6.1663103	1.6408648	9.728665	15.910814	13.999878	-3.5917268	-5.2116857	0.695584	4.589242	3.0567274	7.4433317	7.828396	2.1056342	-1.6281002	2.8599458	2.6804914	1.219094	9.163219	6.468374	5.0015917	9.8843975
¸ßË¹°×ÔëÉù´¦Àí (524).mp3	-1.138603	-0.43192273	3.2988691	-5.557666	-2.3905382	1.2640294	-6.801658	-9.116167	-7.963872	-18.000973	-13.36097	-9.868676	-5.179188	-5.7018175	-5.5894017	-4.1187363	-5.6709642	-6.1000113	-3.4568737	-9.496018	-8.767066	5.6557913	1.3341624	6.290596	-0.9055347	-1.3151226	-1.6054777	-5.3316555	-8.375202	-8.0637	2.4623897	-2.407003	-4.8942814	2.0776052	-1.9136783	-2.9662888	-13.4149685	-9.736168	-1.4839164	-12.475898	-6.876973	-3.1103315	-11.822541	-11.961247	-12.846168	5.6264963	2.7091348	2.750463	-6.547532
¸ßË¹°×ÔëÉù´¦Àí (525).mp3	-1.8647529	-2.2859535	1.5517246	-19.81808	-17.421425	-7.7469597	-6.581385	-8.009384	-7.1750927	-23.487286	-16.701553	-17.435188	-10.985671	-13.595024	-15.693261	-11.367788	-13.596142	-8.789558	-2.7549338	-4.243805	-5.4223604	-10.953201	-21.123505	-28.17064	-25.573196	-24.890194	-22.234896	-23.076996	-26.52469	-27.60899	-12.977042	-14.289732	-15.180826	-25.185741	-24.828495	-16.729465	-8.675627	-16.600704	-11.279505	-10.783161	-15.429962	-17.140503	-2.0687537	-7.8351517	-7.631494	-12.058339	-12.979266	-17.437584	-4.5933986
¸ßË¹°×ÔëÉù´¦Àí (526).mp3	-5.2310367	-2.2694378	-4.9281397	1.7949989	-3.1322508	-3.70295	10.567997	9.766342	2.569808	-8.973656	-4.9980297	-1.9961437	-2.255547	-1.4295924	-0.11002826	-3.3038647	0.1462161	6.9354343	12.840244	8.791489	8.049215	4.723199	3.9899578	8.608819	-2.4605484	6.9400024	5.654607	1.5488327	3.4450743	-0.49205443	9.688063	9.53395	11.87014	-6.9269447	-5.8688316	-2.8244877	-8.510079	-3.064721	-1.4060223	-0.95737886	-9.047283	-7.0005045	-0.60200167	4.1860304	5.956072	-0.26554647	0.2237435	3.433766	9.829689
¸ßË¹°×ÔëÉù´¦Àí (527).mp3	19.341105	10.66135	-11.524059	-10.517546	-13.204668	-9.923423	-0.5356796	-9.290136	-12.454945	-9.949433	-10.960577	-9.134232	-0.92475647	-2.19933	-1.6336943	0.71482486	-2.8996925	1.9687258	-2.9957454	-7.4853334	-2.5525463	-8.561792	-7.3561735	-6.8048725	10.550129	9.622314	4.006108	-0.3422433	-0.10894063	7.4253564	11.877371	8.985006	6.4536076	4.816636	6.3977814	7.730607	9.819048	5.486802	2.6595626	5.9556313	5.4354963	8.762899	-6.1977243	-6.8326297	-9.505848	3.6710908	2.6988173	1.3355241	6.570034
¸ßË¹°×ÔëÉù´¦Àí (528).mp3	23.436483	19.43095	14.734892	-9.002684	-9.800398	-6.6954966	17.512968	9.401459	6.089135	0.52216333	-6.0950255	-10.454157	3.3131542	1.0710047	3.1257539	6.1906443	1.6168356	2.0478058	-10.515954	-7.778764	1.0397868	12.840688	14.493757	14.819529	-9.343071	-6.2667217	-1.0489354	-4.9979773	-6.283396	-1.5113568	-10.360091	-10.372429	-6.0649147	0.5260409	9.186911	4.1176376	3.1920252	1.0553464	3.5521817	2.9219155	4.7205453	7.364455	-2.703595	-0.6075774	8.882431	-8.823856	-4.4606953	-3.0058103	-1.1962829
¸ßË¹°×ÔëÉù´¦Àí (529).mp3	4.9663796	5.2100115	7.9355087	4.8948317	-2.790668	-9.800873	10.3354025	12.514141	15.420277	3.9272666	9.108925	13.938265	5.4754744	-0.480102	-0.4010047	-1.2213135	-3.960284	-2.8254988	4.5973268	-0.63088924	-7.082482	2.232515	3.31352	8.320612	16.740416	5.3586025	-5.423114	4.90486	2.3986092	1.7969742	6.485382	7.453539	3.458376	0.954785	-0.2601776	-7.200507	5.0100985	4.1119833	2.11754	8.14811	7.051388	-4.5998545	-7.7054596	-4.697878	1.2866096	-0.8273472	-0.83036	6.1264706	11.190485
¸ßË¹°×ÔëÉù´¦Àí (530).mp3	-12.273171	-11.190899	-10.952919	-3.6934226	1.5631559	3.5304582	4.7813673	9.263801	2.540005	-15.222405	-20.401712	-15.163213	-8.337862	-5.63129	2.9040773	3.3793669	4.0464745	6.1510015	2.6769423	0.7827311	-1.9932735	5.484095	9.357462	9.161989	5.669997	9.236193	10.001505	15.627118	15.583315	22.05324	-0.66592455	-4.5814285	2.2756648	5.0488043	7.978948	10.890529	-7.456665	-8.468607	-13.645384	8.188324	5.9903336	5.3128557	7.4248595	8.381646	7.6077614	8.712637	3.500373	0.99894345	1.6190307
¸ßË¹°×ÔëÉù´¦Àí (531).mp3	-3.4208615	-9.18249	-10.720932	3.4700427	1.7182226	1.5343509	2.8547912	-4.797553	-8.380167	-1.2481701	-2.262261	-6.8677273	-4.875181	-9.516573	-9.241358	-11.477397	-14.029697	-10.286984	-6.667449	-2.9512153	-4.247542	-5.3434734	-4.0631757	1.3237594	-5.3923664	-9.467601	-4.2920713	6.746631	-0.61926365	-6.508728	-10.3039875	-4.7796097	-1.9642451	-15.148491	-15.321711	-17.022928	-13.114096	-18.022697	-18.049196	-6.1470156	-7.0259695	-1.7998757	9.035037	6.184761	6.034937	0.5578606	0.85394037	5.6466384	6.620158
¸ßË¹°×ÔëÉù´¦Àí (532).mp3	5.3982563	4.9951143	4.4371557	9.801559	12.444491	12.505765	11.605907	18.763603	18.565884	11.514057	10.802872	1.0728247	0.04818052	1.4089613	-3.0511909	-3.171453	-4.0138254	5.10944	-4.0424576	-0.9487988	-1.7579349	-18.537035	-19.455463	-15.907394	11.352816	10.709302	6.5318923	6.877069	5.319527	3.130611	-14.87388	-17.042637	-17.243252	8.687886	2.2398968	0.053508222	14.942927	11.8325	7.448778	7.494385	12.4972925	22.48499	1.7560496	5.271436	12.812454	4.3629045	4.7177887	7.753072	-4.763381
¸ßË¹°×ÔëÉù´¦Àí (533).mp3	-8.464008	-13.608559	-11.130962	2.033342	-0.23667383	0.9868883	-0.2666564	-0.21384847	1.0214862	-3.7772975	-4.637936	-1.8938012	0.76201034	1.7614202	6.7479844	-12.08774	-17.405115	-25.3197	-18.633846	-12.731527	-11.731759	10.883783	-2.5171416	-10.512024	-10.376917	-9.665464	-5.4321775	-11.281	-11.801276	-1.5608689	-13.435804	-13.131125	-7.569227	2.8544111	-3.712807	-6.1620398	-4.7733707	-5.6136117	0.2670422	18.906258	19.112728	19.57065	-4.215996	-1.9800546	-5.0984044	-9.986435	-13.418309	-15.420012	-2.7380295
¸ßË¹°×ÔëÉù´¦Àí (534).mp3	8.437693	9.410235	6.1581573	3.933083	0.48259652	1.8191224	11.920105	6.6794343	0.139988	1.8446571	2.972792	0.3832807	5.206252	3.9924304	0.5276269	5.7935076	7.7210565	8.148921	1.4855202	2.4943504	6.3286004	5.963163	5.970007	0.74436843	10.378469	1.1761642	-7.691108	-6.0836506	-11.30106	-12.77033	3.9510963	5.6237288	10.291963	-2.649227	6.6797895	5.1532393	9.503025	7.8127136	2.131045	-0.85197747	-0.77853596	-0.5269604	15.52022	8.94437	2.300725	10.464319	10.795222	9.919417	-1.8402123
¸ßË¹°×ÔëÉù´¦Àí (535).mp3	0.7611749	-0.21686526	-1.1323961	3.3575857	-5.119276	-6.7115517	-1.7410057	-5.0598793	-3.979205	16.43606	16.945913	8.874144	-2.5473888	-6.814864	-9.375106	8.677443	2.8669624	3.43257	6.7829094	7.072254	2.9928472	-0.7784122	0.4669521	8.6669655	-4.8154078	-5.533003	-8.115469	4.5772877	-2.125072	-9.991416	-3.336124	0.76983404	2.8087614	-3.6742644	-14.253508	-17.868763	5.9144707	10.526199	13.829879	-16.565903	-7.480304	1.331253	0.55696845	-1.3493116	4.470775	16.458412	7.9654207	-0.95240366	1.9994135
¸ßË¹°×ÔëÉù´¦Àí (536).mp3	-3.2567806	-4.0674944	-0.19533777	12.613098	7.525813	0.385381	-3.4605107	-3.339431	-0.36243826	-4.151258	-7.387504	-2.8968556	-6.019108	-2.442593	0.90863276	5.317409	4.0374365	1.5129628	8.011346	-0.18634829	-1.568727	-0.8367145	-10.465448	-13.796796	5.814139	3.49921	1.2006046	-20.479517	-8.0518055	-2.7929583	9.743552	4.316409	5.767526	-3.3448982	-1.6784552	-2.9528146	-1.2338667	-3.0790293	-7.5916033	9.180737	10.1932745	10.919442	-4.8874617	-5.169631	-4.3929863	-4.6065693	-5.6269636	-3.9621263	-12.611912
¸ßË¹°×ÔëÉù´¦Àí (537).mp3	-0.4349615	-0.39909983	6.3406887	7.948302	4.7106075	1.3931658	-6.251242	-4.9364862	-14.582132	7.54447	2.4289272	1.0070498	3.7367644	3.539476	2.2591867	-0.292813	0.11254084	2.2616992	2.677443	-1.3170671	-2.276264	-7.503577	-7.163366	0.2561258	-6.826082	-3.1503596	2.700848	-15.303026	-11.054578	-12.968626	-1.6932763	-1.8087027	-1.2953072	1.1659882	5.3090987	5.942686	10.897505	6.831914	-0.5628138	-1.5106001	2.2688298	2.6553822	1.3703876	-1.1957586	-4.155032	8.888823	10.410711	11.139059	-10.707733
¸ßË¹°×ÔëÉù´¦Àí (538).mp3	-4.21187	-5.554958	-3.9749277	8.305609	7.7041283	6.405926	-6.2515397	-6.163048	-7.6500664	2.8229744	11.652185	12.661032	-0.57557607	-0.08824825	4.700569	-0.51177484	-1.2148306	2.3760343	-2.4642606	-8.273236	-13.685803	3.0347161	2.3686762	2.0912595	1.2826852	-0.8927935	0.5112908	6.5661726	2.4058156	1.7725059	2.4864068	-1.339138	2.6013017	5.6308374	4.815003	-5.3771143	-9.05423	-8.124563	-3.8759747	12.210754	8.782588	8.84144	3.4947474	-1.3331857	-4.2394667	-9.124606	-7.223652	0.5826657	3.0984411
¸ßË¹°×ÔëÉù´¦Àí (539).mp3	4.7750297	1.1247915	-5.1410537	-9.426574	-7.7008677	-4.8299594	-3.3234215	-10.588383	-10.748276	-3.10643	-13.911879	-17.538036	5.961624	2.4537838	9.234745	-5.5948515	-7.9117336	-1.4868035	-4.570777	-1.1573519	5.789427	-5.272542	-13.7484255	-5.54602	-1.0796984	-9.171883	-18.217365	0.17882746	-9.008926	-22.686123	-4.7135735	-7.698336	-10.983061	-21.34522	-16.280613	-3.8374805	-9.255349	-11.178873	-5.1397243	-10.965813	-11.974848	-0.38390708	-21.506039	-25.640646	-14.521851	5.4605145	5.4862804	8.334547	-6.719872
¸ßË¹°×ÔëÉù´¦Àí (540).mp3	22.60552	22.807823	18.058073	11.360699	8.060333	2.0564857	12.037111	10.217697	10.285732	-2.8414688	7.415018	10.395644	0.70295036	-5.562682	-11.712036	4.7116394	3.4934187	-6.534524	23.956022	18.144955	8.856126	7.4348316	8.393579	6.5314646	0.6881433	-0.437073	5.669511	-5.2518587	5.224965	3.608704	-12.350972	-13.159112	-13.13214	-3.647771	-2.0900311	-3.5075355	-7.003818	-6.6343675	-2.8614028	-8.980717	-6.9249177	-9.678692	10.946417	8.098402	6.2817945	7.418894	7.4092655	8.972915	0.21891141
¸ßË¹°×ÔëÉù´¦Àí (541).mp3	6.9538193	5.5062923	3.4889376	0.7048448	-1.8771307	-6.8768854	-3.5356998	-0.19283623	7.3544693	-6.1324196	2.0788772	5.3439655	-12.947768	-10.375657	-14.52399	-2.140753	-3.9605772	-1.8123833	-1.7670363	1.8288676	6.881731	10.064778	6.1157484	-0.3274122	13.857793	7.558523	9.317915	-0.023200274	-1.4607928	-2.793056	-13.623747	-7.922489	-1.2217493	16.316914	12.857918	1.6696937	1.6439183	2.400843	6.396513	1.1214764	3.2920244	5.508895	3.1608531	2.8915217	1.0807441	2.0354838	2.1802487	-3.4288518	5.1128016
¸ßË¹°×ÔëÉù´¦Àí (542).mp3	2.7060513	11.31702	16.463024	1.0969973	4.0738144	7.119561	3.4763224	1.7036182	1.3604934	-2.6555543	0.84456426	7.750106	-2.4957404	-6.812669	-2.421526	8.495034	5.6873484	1.9009486	4.265076	10.586058	12.443886	-9.50784	-2.895472	2.4075572	3.8796842	3.2477708	-0.75326014	0.9110421	-2.4774241	-8.53346	-0.39465377	-5.581435	-2.640365	5.0412655	-3.694219	1.5892353	-0.14707077	0.2835304	-2.723734	13.437016	6.886824	-0.98886925	-15.356784	-7.946782	3.4563112	-1.06198	-2.9620304	-2.8895226	4.657823
¸ßË¹°×ÔëÉù´¦Àí (543).mp3	-13.542042	-15.616781	-8.180286	-8.525126	-16.740993	-13.249174	-17.893677	-15.865256	-16.76199	1.8261826	-3.8821707	-10.623778	-6.5579863	-12.213777	-14.332825	-5.7601624	-11.106271	-9.35488	-7.797846	-14.957809	-12.928332	-4.032741	-9.855622	-7.7800446	-6.2924757	-8.59144	-3.0971067	-9.310766	-4.3876925	-2.3387747	-5.9791803	-5.610773	-2.4435196	-16.732588	-14.600031	-9.780636	-17.108236	-17.061758	-16.766714	-2.4027107	-1.5557889	5.7212963	-3.9859962	-3.5313482	0.92209595	0.02091188	-1.5538027	-8.684639	-12.341858
¸ßË¹°×ÔëÉù´¦Àí (544).mp3	-13.784122	-17.447239	-8.83971	-13.156427	-15.039824	-10.214564	-6.882174	-9.710714	-7.6311145	0.96096087	1.7221284	3.6069517	-11.53777	-7.2133965	-4.550763	-5.5083084	-1.4692923	0.60550606	0.35505694	-3.0705745	1.7686621	4.944828	6.754387	9.632735	-11.65822	-9.187684	-4.9785995	-0.6779521	-5.2602816	-4.79674	-4.3246403	-5.5976257	-1.1602579	-18.80958	-15.839723	-8.214287	10.360245	5.0185747	7.630824	6.3774624	3.77551	2.0207353	-11.511996	-12.032	-9.041052	9.731715	4.4409075	4.300554	-0.84906477
¸ßË¹°×ÔëÉù´¦Àí (545).mp3	19.397509	16.63451	18.953983	-20.310787	-11.983174	-14.429083	1.0912632	7.7486115	14.226484	-3.6403732	-5.7876477	-5.934486	13.717842	9.741369	3.4682362	-5.427285	-4.1223297	-8.582809	-4.956109	-12.970701	-13.535605	5.0924926	-2.607184	5.942363	7.4474463	8.609983	11.292021	7.3766346	2.114956	6.4772696	13.7257	10.798444	8.093233	12.552471	12.554364	15.013403	20.026695	18.044582	18.730629	10.781141	18.65504	24.407398	3.0937343	-0.81240153	-4.0080833	-3.1292672	-6.341691	-10.24141	-8.821417
¸ßË¹°×ÔëÉù´¦Àí (546).mp3	-14.428482	-12.83116	-14.999062	-6.3141956	-9.779312	-13.516062	-15.958883	-13.199091	-6.993111	-8.810236	-8.473975	-9.293525	-17.123789	-19.776638	-19.514076	-7.418228	-9.02436	-11.944986	-13.957347	-13.856083	-9.498602	-2.0724459	-12.361867	-7.532854	-5.515827	-1.4994392	0.93909574	-4.266381	-5.603595	0.14651006	-2.966878	-1.2150048	-4.528085	-0.70256996	-8.137273	-14.935932	0.7504614	2.4334462	5.2676992	-9.108397	-6.511297	-6.501237	-2.1827855	-4.723873	-4.146382	-13.378201	-13.495202	-12.967548	-14.103933
¸ßË¹°×ÔëÉù´¦Àí (547).mp3	13.345812	7.6196437	13.814489	0.038234293	-0.83445376	-12.251423	-1.6424992	-2.2115755	2.4499176	3.1891937	1.4201807	-1.6573654	3.4616632	9.002482	11.425865	7.264536	4.847874	3.9993439	-0.93626606	1.0505501	1.5889238	5.602866	5.3793087	2.4326515	9.615097	7.5170717	5.848775	3.521736	2.4819312	2.9677458	2.0769303	3.9005332	1.0283355	-6.4333515	-6.581882	-5.1652756	-4.001706	-3.6285832	-0.10895592	-2.4646811	-5.9349117	-5.1282663	-1.9679676	0.79502475	0.66891885	-0.79505926	3.416087	7.252202	-1.2887943
¸ßË¹°×ÔëÉù´¦Àí (548).mp3	-12.96774	-10.501146	-5.3092127	-9.619312	-10.7984295	-2.0893211	0.94812083	-4.546203	-5.205405	-2.3215969	-3.4541423	-10.5604315	-11.371536	-16.077377	-14.2529745	-5.0735126	-5.415427	-1.9822769	-10.749897	-15.562005	-9.9678135	6.376438	3.391291	5.545704	1.020178	-3.7748222	-3.3438635	-2.8585825	-1.6508391	1.5094775	0.58188874	-3.6355422	0.36581922	-1.1333869	-1.8871391	6.8227725	-10.147841	-13.337166	-14.491743	-1.1338993	-2.6305552	-0.5746497	-8.603992	-11.852861	-6.2445087	2.5091991	0.36582583	-6.0816116	-2.7382388
¸ßË¹°×ÔëÉù´¦Àí (549).mp3	0.66869164	1.0914388	-0.38338536	3.4381266	3.3596168	-0.28732896	-6.9909315	-4.3953495	0.66975105	-10.024968	-11.888995	-12.622674	-3.4972854	-1.0570334	0.17308828	-18.506588	-19.47564	-16.067238	-4.4202166	1.2934115	-0.49417597	-0.60361314	-5.7244997	-8.016106	1.6220243	-3.064258	2.0162692	3.1822658	3.481421	9.25589	-3.2773	-1.0031021	2.4170427	7.4310937	0.041527867	-5.2204328	-10.609699	-5.308467	-5.9421167	-5.741872	-2.5318794	-4.301648	-1.3314383	-6.224167	-4.126302	-1.7972028	1.8391224	4.426037	-16.670343
¸ßË¹°×ÔëÉù´¦Àí (550).mp3	-11.999103	-10.997673	-6.488628	5.765522	6.294982	4.4006925	-15.109669	-12.894646	-12.699684	3.7136266	5.9281707	7.4559994	-16.348335	-18.212507	-16.145721	-11.736633	0.8187217	7.127437	-10.696443	-7.811313	-7.4045095	-11.789579	-14.612976	-17.45597	-6.5751867	-1.4906853	2.6345184	-6.3301296	-7.043294	-3.019774	-16.359287	-12.435635	-9.290636	-10.348807	-9.652723	-8.3222885	2.494038	-4.438412	-2.6287167	-25.33102	-24.485361	-18.021233	-6.265588	-13.816227	-7.5643597	-19.082993	-21.005566	-16.191198	-13.937639
¸ßË¹°×ÔëÉù´¦Àí (551).mp3	5.0578995	7.1983547	9.338514	4.686684	5.689182	7.39245	-2.4607983	-1.777896	2.5445733	7.7052155	8.006833	1.994762	12.703379	9.419932	9.493296	-10.559109	-7.075644	-11.879139	-2.2910607	-3.710988	-4.7603364	-11.540937	0.65592444	3.7349873	-6.3219366	-1.5551723	-0.76818126	7.124625	12.115381	11.615357	5.665722	-0.22118282	0.017273724	-1.5548044	1.6656532	3.773037	4.345325	0.07596478	1.5680281	-1.2393486	-2.5206094	-3.1366336	-9.325328	-4.807259	0.02518183	-1.8063416	-5.3160005	0.631226	-7.4470463
¸ßË¹°×ÔëÉù´¦Àí (552).mp3	-0.6360201	-6.61456	-2.509723	5.4255986	-1.1495142	-5.9207287	-1.1314154	-2.568832	-8.894061	-10.450834	-13.9485855	-10.98575	-5.153796	-3.4226265	-2.4726133	-2.1787727	0.2534397	3.1677094	-8.951369	-8.711914	-4.748861	-14.505045	-22.451256	-24.254208	0.7675361	-7.696889	-15.8816395	-8.923432	-8.765469	-5.6508894	-10.24532	-11.645419	-7.3648796	-5.850725	-3.0415683	2.68839	-2.2030845	-1.5007312	6.6483035	-4.986886	-1.3227818	7.0055246	-4.0985746	-0.25350052	1.5808611	-4.8004084	-5.1841044	-5.108535	-2.9821274
¸ßË¹°×ÔëÉù´¦Àí (553).mp3	10.783193	10.3795185	7.8208437	2.4762797	-3.0502	-0.7339017	-2.0135968	-3.2887511	-2.3233557	1.7528939	0.16744907	-7.470232	0.8178882	2.2318292	1.7281642	1.2632176	4.9243355	8.525616	3.9562895	5.5426235	7.6047525	-2.393103	-1.6104279	0.9263073	1.2659022	0.21798748	3.8338332	8.751783	4.2236805	2.2488565	8.205046	9.547279	5.1985636	-4.68042	-2.6277702	-1.0512376	2.942162	-6.293213	-8.2110615	15.392336	12.776872	5.8613925	-2.366146	-0.8462394	-2.1157832	5.2715178	4.6029196	2.776702	1.9181796
¸ßË¹°×ÔëÉù´¦Àí (554).mp3	7.4071455	-1.2014714	-8.632067	4.4137716	4.3067946	2.6756926	2.947703	-3.0123181	-4.81092	9.57724	9.447197	11.698649	6.941382	9.094259	10.166941	5.503409	5.859633	7.472486	1.8802314	1.0688353	6.2725687	-2.6440635	-1.3917431	4.8358107	12.793146	10.658087	8.500845	-1.9185398	-3.6093068	-2.3341093	4.4570627	10.4366	16.351276	6.6087275	0.7747026	0.28912902	6.7835746	4.197913	2.2918751	2.6976657	3.7054982	-0.114633635	4.9717155	4.076087	8.523504	5.8533983	-0.13024879	1.6117926	9.019627
¸ßË¹°×ÔëÉù´¦Àí (555).mp3	-9.688587	-6.6524053	2.8262901	-2.746807	1.2853692	2.9560785	7.5577	7.5230503	6.707853	-13.311054	-13.103444	-10.779504	4.0997057	5.9872975	8.714972	-0.18982577	0.7501881	6.5553713	3.0732899	5.1752467	6.7130694	0.38689917	3.3272266	4.4840565	-8.827671	-9.327633	-8.6656	-20.189795	-17.24213	-12.924735	-5.614277	-11.542538	-5.6868114	-4.276043	-11.348223	-21.108843	-21.404583	-25.696129	-16.777452	3.8169327	1.1895242	-6.6708794	-7.297858	-8.832014	1.4129362	-3.693657	-5.8601966	-1.1106334	-1.5410415
¸ßË¹°×ÔëÉù´¦Àí (556).mp3	-7.462839	-11.678139	-13.911028	-3.696147	-6.7113414	-3.5277314	-6.1383758	-9.087902	-5.635808	-8.4408	-6.5427713	-3.161524	1.8297175	0.46335334	0.6457504	-9.411697	-16.841389	-8.442607	1.6104476	1.416295	4.6878037	13.573005	7.4983463	-1.8177161	18.83525	18.605862	12.921766	3.4828577	-1.098199	-6.7615533	9.343172	9.604338	11.317938	7.436841	9.544273	10.373049	12.064187	15.602989	15.482023	4.068815	3.9192767	8.587776	10.766706	9.023826	6.172824	17.464897	15.038592	19.411814	-3.6089416
¸ßË¹°×ÔëÉù´¦Àí (557).mp3	-15.042778	-11.497446	-2.768958	7.0435324	-7.0605283	-10.677765	-4.411153	-6.286089	-9.152824	-2.924912	-3.6881373	-3.3001666	-15.266825	-19.988377	-9.06406	-8.929432	-3.8214197	-12.3256235	3.329608	-1.9294374	-7.1581006	-13.704247	-17.062843	-8.2505865	-2.9222286	0.6398928	5.62804	-22.596863	-26.886826	-27.359781	-15.227898	-21.59088	-20.231	0.9127284	2.9760427	1.477644	-2.4288783	-4.8888173	-6.566866	11.049672	3.7433789	-0.38576597	19.049984	16.004753	13.978752	4.2268796	1.8210346	-3.9335866	-13.90621
¸ßË¹°×ÔëÉù´¦Àí (558).mp3	-8.309237	-1.3233051	2.3877988	-8.17763	-3.8733792	4.0619726	-6.0642257	-8.865301	-7.76483	-6.1348295	-12.061174	-10.619167	-19.104492	-22.38501	-22.482697	5.975666	6.337702	4.7207155	-11.245044	-12.558105	-9.626415	-8.169441	-10.280191	-12.122976	0.6767237	-0.7182266	5.450356	-16.437735	-23.545393	-13.215437	-15.748932	-22.415878	-27.156584	-0.7077782	-11.932809	-15.346451	8.646603	7.228414	11.691671	-0.83978605	-4.2784576	-2.3192546	12.845282	15.832769	15.351778	0.6553277	-3.1724944	-5.4103575	0.6783829
¸ßË¹°×ÔëÉù´¦Àí (559).mp3	7.0436583	4.441289	6.68051	7.1881866	0.8956306	-0.65202653	-3.4762192	0.51604056	4.4306316	-14.187363	-11.569689	-1.1266772	13.592827	5.706324	2.9036684	10.864389	12.994587	13.498695	-5.155884	6.045356	5.1531706	-3.1652346	1.3206224	6.143747	6.8702474	3.2594461	-2.5353074	-22.33012	-28.651993	-27.012543	10.966575	12.091511	8.959413	-1.3020649	-2.544217	-2.1365688	1.4382527	2.316109	11.59952	0.8874608	6.5641866	3.87117	-0.043298542	-0.8810966	0.68648446	0.6728089	-0.006850302	3.8607416	-9.792276
¸ßË¹°×ÔëÉù´¦Àí (560).mp3	4.131373	0.77464724	-2.7312536	10.448001	9.660181	3.9246507	6.1509895	-3.0925002	-0.051799178	0.9190784	-2.2821412	-2.556614	-9.535472	-14.637815	-12.669861	-2.2537265	0.62365353	1.2723105	-7.4938326	-3.5246973	7.3840485	-5.8143134	-12.3381195	-18.76719	-11.617212	-10.966948	-5.943116	-0.6614162	-3.1530743	-0.88931805	-2.9765806	-8.702312	-13.476688	0.14814	-1.2149725	-1.3025602	-4.2846427	-3.4948442	-1.2364011	6.0451555	-0.049216643	1.018919	8.16464	-0.6211047	-4.067351	-0.2062271	-2.5680456	-2.3094828	-1.7806221
¸ßË¹°×ÔëÉù´¦Àí (561).mp3	-14.9636345	-5.316667	-1.9493077	-1.4655514	1.387095	2.579428	-7.770304	-2.605763	1.5493942	-12.222338	-13.756166	-10.756739	-0.20699634	1.781944	4.2348313	-6.553135	-5.6288977	-4.0621376	4.6956277	1.2189591	-1.4209526	-1.5639201	-4.608999	-1.2845273	17.92072	13.447895	15.063107	-6.805914	-2.748569	2.2890441	-3.482092	-3.4339051	0.099382415	10.986792	10.234243	18.422106	6.656089	6.2492466	9.611614	2.6814234	5.9846487	3.7486281	21.62059	14.369271	15.084938	8.011676	12.214871	9.617102	-9.642886
¸ßË¹°×ÔëÉù´¦Àí (562).mp3	-21.839312	-18.038723	-20.707176	-17.283348	-15.5896845	-10.658152	-10.546677	-16.735977	-23.053467	-17.952698	-17.685411	-8.884483	-11.13331	-15.396549	-14.752136	-11.706956	-13.859521	-14.527674	-14.854849	-18.551865	-22.775433	-17.756865	-13.667915	-14.883356	3.1704698	-4.5302076	-10.010712	-6.3101964	-8.365346	-9.268707	-4.211442	-4.4029827	-2.1789885	-8.366308	-6.366661	-5.1515303	-0.9440506	-8.956532	-9.458305	-8.054302	-11.692178	-6.290775	-0.54938805	-5.1194077	-4.4489145	-17.164814	-18.84753	-15.618193	-6.670396
¸ßË¹°×ÔëÉù´¦Àí (563).mp3	-23.377129	-20.78846	-18.014576	-27.785263	-22.844088	-22.047115	-25.380365	-23.864305	-33.135612	-13.095985	-8.050951	-10.371325	-13.365044	-10.9950485	-23.83044	-7.8688207	-8.94607	-11.523235	-30.30494	-27.396152	-22.242924	-12.084132	-12.110931	-16.962399	-23.65435	-16.101727	-19.70905	-13.243782	-15.456879	-25.132175	-10.0400505	-4.681955	-3.1353874	-22.500626	-19.421024	-22.999624	-2.5907536	-8.8276205	-6.4955444	-6.4500985	-7.752373	-13.488043	0.5266022	2.6446247	3.5560112	-8.4846	-5.3861847	-5.354849	9.480671
¸ßË¹°×ÔëÉù´¦Àí (564).mp3	20.673527	19.114845	17.281193	5.0725865	12.455254	20.967653	-6.358638	-8.891905	-12.727901	0.335127	1.8794941	0.46472713	0.8243853	0.7538285	12.284908	21.939838	18.481977	20.813828	24.992863	21.918337	28.510529	20.959034	18.06814	21.417412	27.45235	22.520721	21.077255	23.880312	22.063795	18.57209	19.60912	17.568184	18.34156	22.951277	20.33006	6.6237226	16.786417	14.771095	11.265469	17.392948	19.316603	20.97723	7.766463	-0.89314	4.9932137	26.599777	24.62486	20.213219	1.8528779
¸ßË¹°×ÔëÉù´¦Àí (565).mp3	12.373018	9.804901	0.5360318	-0.38522312	-1.4355435	-0.7593869	0.39341703	0.50524735	-1.7187477	1.2985805	0.8356119	-5.878712	-2.6162264	-5.09926	-7.8827753	6.5676603	2.83844	1.9384949	9.853399	11.731405	14.307055	-1.0653269	4.4091845	5.019169	10.898835	0.359712	-5.552461	8.659271	6.387745	7.8403955	2.9121308	7.2146673	8.837844	4.392679	6.3766274	5.6636295	2.9504237	6.0990915	5.2968082	1.4335384	-2.0344114	2.958756	-1.4203928	-5.172868	-7.8956385	5.70025	6.917893	2.9102426	6.5497828
¸ßË¹°×ÔëÉù´¦Àí (566).mp3	3.54087	3.951544	9.7638	5.3072166	6.716217	9.112554	4.6910973	0.97832096	8.797699	4.0414443	2.2750444	3.2564154	2.6689937	-2.0006523	1.1794884	4.7926884	4.615914	-3.547819	0.3013072	-1.2159681	5.1542673	-6.2816358	-2.5458612	5.914918	10.843485	3.2461302	-8.429186	8.413273	3.3846252	10.072521	-0.42206657	-1.8837807	-0.7505983	-4.346569	-5.772331	-1.3654372	-24.046745	-22.976482	-19.016518	-23.241085	-21.020645	-21.13842	5.31225	3.9625833	3.1711884	3.6456068	3.035736	5.845233	3.484955
¸ßË¹°×ÔëÉù´¦Àí (567).mp3	-10.187821	-16.116169	-8.620016	-13.628233	-12.608778	-4.620393	-7.5105314	-6.204545	1.3512518	-5.913791	-6.4359655	-8.483739	-8.966625	-13.83679	-8.426046	8.974928	2.5498338	2.3377433	2.2579727	2.6044667	3.484552	-10.702657	-3.3587785	3.0564759	-3.9161258	-8.027684	-11.503747	-5.34103	-8.019372	-5.245056	2.4488025	-0.30943105	-1.8567405	0.20564085	-5.202461	-6.9300504	-2.0172844	-10.86401	-10.212824	2.4145	1.4346666	5.169921	0.8464474	2.4286811	2.6013072	-11.690807	-16.720224	-11.981372	0.41786915
¸ßË¹°×ÔëÉù´¦Àí (568).mp3	-7.332001	-7.4878716	-2.9362557	5.3738117	2.732958	2.294598	2.224111	7.669607	13.4947605	2.9383378	1.5550607	2.260967	-0.122686386	-2.017677	0.78149635	0.028319545	6.4470873	9.811029	6.8768883	9.432884	10.059057	0.33574498	2.3548203	2.107335	-6.090083	-7.7998576	-0.47039255	4.498832	8.106731	10.482831	4.1038876	-0.23986584	1.7506883	0.08839154	4.218885	8.794525	-14.970944	-9.969023	-0.097102225	20.63718	18.50531	6.6503363	9.93511	8.317593	8.700113	15.635653	15.641106	8.058548	1.2084334
¸ßË¹°×ÔëÉù´¦Àí (569).mp3	3.4903002	-0.9984882	-10.045634	-15.381792	-12.466202	-10.718826	4.776702	2.8701882	1.3559583	-0.7800869	-0.18081364	-5.7650957	-4.9281034	-11.149731	-11.790859	-33.93568	-27.631908	-20.778543	-31.214962	-30.554508	-36.911346	-8.635373	-13.714352	-15.594558	5.8534913	1.8638699	2.6041882	-14.368823	-7.6366234	-5.0951953	-17.87217	-13.676802	-15.481194	9.667308	13.607764	21.70911	6.5053825	10.289606	13.2529545	-11.012217	-8.388362	-2.763309	5.7107058	3.3128285	7.497814	25.617373	11.441382	-1.7771735	-3.1597745
¸ßË¹°×ÔëÉù´¦Àí (570).mp3	-7.1004353	-15.756458	-19.619312	7.5405884	5.597887	5.730901	-24.50321	-32.916523	-34.29609	-9.3137	-20.856316	-22.450462	-14.0470295	-13.935984	-7.1671658	-21.875658	-22.259014	-17.590454	-20.426176	-29.298828	-33.554604	-26.795135	-25.837318	-28.523607	-18.237247	-21.32914	-17.669708	-12.914232	-14.881195	-13.703011	-19.445606	-28.118988	-26.24878	-34.16201	-41.717224	-41.78904	-25.20605	-23.132309	-21.896252	-19.24297	-23.085331	-20.018095	-21.612257	-24.44709	-16.165113	5.128066	-1.1661788	-7.4242783	-25.827183
¸ßË¹°×ÔëÉù´¦Àí (571).mp3	-6.31388	0.49086034	4.4636903	0.6648291	0.65803987	-0.6645466	-6.894002	-5.6262465	-2.7752357	3.049817	0.7078533	2.1033816	-5.2447453	-4.389189	-4.059307	-21.688059	-25.906906	-33.19125	-1.1452346	-0.036546588	-0.33031642	2.6457195	-0.76388085	-0.83835435	-13.139592	-13.561804	-10.233328	6.351206	0.86710346	-3.2362971	-8.13352	-15.802551	-22.402588	-2.5838082	4.929878	12.784974	-1.42771	3.1457543	9.962166	-1.2072706	-1.9237003	-9.426169	19.14051	17.888493	18.689188	7.1714325	2.5557568	3.04603	22.452377
¸ßË¹°×ÔëÉù´¦Àí (572).mp3	-1.2633692	-1.0358328	-1.614738	-1.8053904	-8.378812	-5.231173	-3.6310215	-2.8049383	1.3854188	-8.188205	-9.808979	-4.949552	-7.7402716	-2.8381982	-0.3087409	-3.962757	-6.354003	-10.47113	-5.1146445	-5.1489263	-7.106868	-13.459131	-15.785498	-16.278025	2.1484177	0.9079094	0.80628294	5.224261	-2.6795893	-9.016226	3.4397793	-3.8400002	-0.16183329	-15.788137	-11.418039	-3.6562545	-2.8256521	-2.7056394	3.044495	-1.0223328	-2.5013235	-2.7518077	-8.892054	-5.9483957	-4.6551795	-2.1208918	-5.5199366	-1.1133614	8.088829
¸ßË¹°×ÔëÉù´¦Àí (573).mp3	6.8845544	11.046053	13.3681965	-9.0688305	-19.027996	-28.54464	3.9690974	1.5443312	-0.69553256	4.788251	-1.1726309	2.5241208	-13.341637	-7.746661	-11.300451	-10.752924	-13.366522	-14.956822	10.195029	3.2916358	-1.536224	-0.91526294	-8.474842	-5.593851	-0.56043386	-5.606764	-12.421525	-4.2389793	-0.9691914	-1.6336614	-3.605299	4.0742984	11.346706	1.8035696	3.2290998	9.199268	-1.1368735	4.736884	7.7942915	-4.1979175	-6.3545713	-1.4944063	-23.171625	-18.844105	-7.446025	5.4197826	2.555768	0.4954567	8.479942
¸ßË¹°×ÔëÉù´¦Àí (574).mp3	9.340729	6.8178425	-2.5593023	-12.113777	-17.24247	-16.916164	6.1727962	3.8453026	-6.5223026	-7.8303604	-4.2232046	0.09216511	9.483316	13.919161	12.891563	3.5918274	-5.7130857	-9.455957	-0.7155045	-2.7738805	-1.5797844	-17.963078	-15.979336	-11.633499	-0.85676	-8.202726	-7.968857	7.2734365	7.0547237	4.026436	-7.4478536	-1.3448825	3.0462873	-5.3488626	-10.374601	-12.877218	-5.4300747	-1.0737348	-4.571904	6.200589	2.5002594	1.4019866	-9.042776	-10.638057	-2.301573	-25.655678	-27.118765	-24.240845	5.7220354
¸ßË¹°×ÔëÉù´¦Àí (575).mp3	-24.198414	-24.291462	-20.652847	-13.683597	-11.32658	-9.401717	-0.82758653	0.03952676	4.730502	1.8138967	-5.477698	-13.223303	-3.5276265	0.9960915	3.2147703	-20.724628	-18.894558	-15.871344	-2.2832403	-6.4876537	-0.8311678	9.747456	8.068876	7.0539656	12.859327	11.767191	4.8441525	-20.265343	-28.754332	-33.212547	-13.043147	-15.158689	-14.345549	-3.9230568	-1.4972615	-8.544946	-5.0486465	-7.3729877	-1.213238	-9.487456	-15.492119	-15.984169	-10.3696	-4.510391	1.8807831	4.5335093	2.1942542	-1.9771914	-6.489449
¸ßË¹°×ÔëÉù´¦Àí (576).mp3	-12.025162	-17.24209	-21.315254	6.843706	8.595373	9.251711	-8.294872	-8.5731735	-1.9861927	-1.9378738	-8.777499	-8.786974	10.008249	5.9351006	9.32772	2.480382	7.206337	15.5112705	3.8363328	3.0062935	8.002134	1.9055923	1.2850957	-0.45269585	10.945041	8.492404	3.6090617	-0.8746639	-5.513343	-4.7936153	13.609625	8.549258	5.543247	-17.513725	-12.837485	-2.0128624	9.051157	6.8125124	3.9681277	-5.467164	-5.3621397	-1.8102933	7.7030287	6.329667	5.443116	-8.0777025	-0.3646534	6.703512	14.618693
¸ßË¹°×ÔëÉù´¦Àí (577).mp3	3.2110517	2.0678484	-0.2729231	-12.217936	-7.1088214	-4.435589	-0.18692046	0.05128079	0.7013787	-5.9848275	-1.1245292	0.6079947	-16.16935	-17.759794	-18.072037	-3.9292142	-4.6058	-2.9646192	-1.202088	-6.1697803	-9.861326	-9.448119	-8.290713	-11.313167	-6.7411137	-9.801857	-4.885071	-6.7081203	-5.5519724	-4.0273237	-9.187166	-19.235813	-26.640182	-6.5962467	-2.1719766	-0.9808522	-9.184101	-10.452864	-9.022435	3.0839484	1.0988832	2.2473662	-12.382618	-15.319737	-17.838654	9.843273	2.682288	-2.7070045	-6.662202
¸ßË¹°×ÔëÉù´¦Àí (578).mp3	-10.470526	-10.808128	-13.49282	-8.775473	-2.570361	-3.329008	-8.587553	2.129487	10.094609	0.017561883	-1.4857908	3.262954	4.414502	-2.4692678	-8.08818	-6.841773	-9.48309	-0.20199129	-4.192064	-2.9121573	-2.3325021	5.097698	10.404469	10.1717205	12.264536	10.445366	12.465516	-5.310848	-8.770782	-12.560262	2.0769637	4.7634115	10.106641	1.5087972	6.2962546	8.715008	-3.3622365	-4.704461	-9.028502	-11.629831	-7.4556265	-1.7433898	-9.889456	-12.560062	-15.682964	-21.468746	-22.773018	-21.517181	-3.5317593
¸ßË¹°×ÔëÉù´¦Àí (579).mp3	-2.1555378	-6.1138506	-11.368698	-17.455723	-19.514862	-23.085333	-6.3794165	-12.57107	-12.680973	-10.072647	-16.94616	-12.408493	-9.774748	-8.163031	-10.001532	-11.046466	-10.707527	-19.89507	1.729846	0.6509663	3.5866418	3.2818866	-3.323885	-6.9301853	0.3842783	-2.2100859	-2.3370404	1.3152363	-3.9251385	-3.313105	-8.531616	-11.255228	-15.100017	-16.673645	-2.9782076	4.1269646	-0.50472176	-4.037967	-5.3620377	-3.1002026	-6.967809	-13.857566	-1.9256946	-11.678373	-8.349755	2.4929378	-0.15233546	6.2751145	-6.3962464
¸ßË¹°×ÔëÉù´¦Àí (580).mp3	-22.56345	-26.247875	-19.246971	-11.274929	-16.76042	-13.735017	-9.676794	-6.556906	-3.9742837	-31.111547	-29.09659	-31.179396	-7.6810455	-9.367153	-8.249191	-6.821103	-8.129136	-3.9065704	-14.029393	-14.130896	-11.286438	-22.750301	-16.100132	-14.335131	-9.675068	-15.161997	-17.637938	-12.281599	-9.716795	-7.6859684	-1.9584115	-2.0673559	-2.8609357	-12.855213	-15.134112	-15.230249	-29.58895	-22.130703	-12.923992	-7.6295543	-8.331531	-1.5867007	-10.834688	-10.932787	-3.386087	-9.778326	-12.07427	-9.270596	-19.773819
¸ßË¹°×ÔëÉù´¦Àí (581).mp3	-27.679066	-17.58252	-18.717468	-2.3143535	-8.212998	-10.307381	-5.3304043	-9.162131	-11.5196705	3.5874963	-2.1332853	-6.742672	-9.251774	-11.725872	-12.1339855	22.655197	17.530048	18.074848	9.243849	10.156532	0.31334147	9.6387205	7.7535415	3.0309224	1.5691516	5.398388	11.95404	15.820709	17.508736	24.436556	7.393008	1.529906	5.415185	15.6439	14.5973835	14.139208	-16.383486	-16.102156	-14.6098	5.6861563	1.1196101	3.9643888	-5.875289	-1.8921783	-6.1325846	20.84835	21.486315	19.306892	3.0479796
¸ßË¹°×ÔëÉù´¦Àí (582).mp3	-4.2134995	-0.79709685	-2.381404	-10.067486	-12.666443	-17.224583	-5.6508374	-12.751619	-5.0413313	-3.8932087	-5.4240274	-3.914675	-0.5581124	-6.567931	-4.6302094	-1.0201837	-0.7862894	3.8618584	-1.4285698	-8.259035	-3.6490378	-4.092432	-8.195775	-7.1168747	-6.2358046	-7.1515026	-7.598523	6.16157	-0.050024956	-3.1045227	-18.367687	-16.925976	-11.226458	-22.514471	-14.992205	-10.515701	7.84498	0.5927594	-9.034996	-3.7979066	-4.617244	-3.8106778	-13.353426	-3.9209738	2.2513618	-9.9439945	-7.2801843	-5.061481	-1.1316264
¸ßË¹°×ÔëÉù´¦Àí (583).mp3	-6.4496746	-10.866493	-10.950115	16.101397	3.250795	2.3752868	-5.051496	-12.338428	-10.737694	8.0606	-0.003267288	0.79164547	-2.022068	-3.2114723	-5.012638	-1.4202771	-4.161334	-4.952802	-3.0518966	-1.4372618	-3.5091774	-22.15286	-21.217072	-25.88808	-12.633537	-11.659149	-9.708382	4.9653482	0.18790233	6.9436636	12.316255	2.7882626	-0.14187193	-6.5165844	-6.01569	3.2489567	-13.82845	-18.376677	-17.514336	-3.7871628	-2.355396	-0.22877878	-1.592923	-0.45734966	-3.6770802	-3.546433	-0.27804542	8.323023	3.6915956
¸ßË¹°×ÔëÉù´¦Àí (584).mp3	6.273204	8.830862	10.201858	9.974022	12.667704	15.669039	8.448526	5.459037	3.255128	5.696884	6.802687	8.340741	9.793739	6.0479074	4.766386	10.095142	13.262209	18.382248	3.288084	0.6506345	3.0542512	2.2959623	-6.2183905	-5.515836	4.336774	6.819599	11.294739	4.2961025	3.529796	8.014617	10.281269	5.1970415	3.778367	0.19338703	-3.6702847	-2.343027	12.068253	6.3348026	5.8177176	3.3229904	-5.76825	-7.556265	3.5722837	-1.5893538	7.1263885	7.1773357	-1.3278162	-6.7421007	0.36698318
¸ßË¹°×ÔëÉù´¦Àí (585).mp3	-13.194783	-15.842139	-9.784731	-6.381796	-10.281622	-14.92129	-7.763563	-6.646468	-7.782383	-11.45125	-11.924723	-7.5452642	-27.373617	-27.531881	-19.882828	-10.360952	-20.10083	-20.840256	-34.6614	-37.13549	-32.218437	-23.874043	-21.011326	-23.221443	-21.310963	-21.961535	-18.292511	-18.303562	-21.85962	-25.77667	-33.80403	-25.444294	-19.319525	-17.726984	-18.077816	-13.397184	-16.620872	-21.457897	-21.03659	-5.6825557	-6.8783503	-2.819517	-16.481735	-11.920127	-6.5963397	-18.717175	-14.144338	-10.35199	-0.35240594
¸ßË¹°×ÔëÉù´¦Àí (586).mp3	-3.5826511	-5.0845966	-2.502659	-4.8238726	-5.7633314	2.8672943	-10.36326	-7.1442065	-6.175892	-5.443738	-4.0097284	-0.7843478	-0.11557472	-1.8959363	-0.87752	-4.2599554	-3.2931442	3.5363228	14.823286	16.680592	25.46944	5.763294	1.0097835	-6.4325304	1.6673347	-3.9806886	-4.594113	2.1628885	-0.88542974	-4.445786	-9.723522	-4.9471064	-3.3268805	-6.4729753	-9.075855	-3.9317615	-1.9217126	-0.82547563	-0.40647364	4.635528	4.4496045	2.7505016	11.519246	15.362782	18.95477	7.014875	7.0471544	2.7357564	2.3494377
¸ßË¹°×ÔëÉù´¦Àí (587).mp3	-1.1476828	-4.8051815	-4.8004446	-7.72161	-7.5395684	-0.09019458	-8.149004	-8.64926	-8.535816	-1.755301	-9.185726	-16.42725	-8.98748	-13.948908	-12.226215	8.538861	6.7039065	9.684929	-14.390562	-13.780623	-6.7700124	-6.243052	-3.7992225	-1.5056612	-8.498025	-7.6070356	-3.7457914	6.7072554	4.2315536	9.428571	-6.606237	-7.136032	-2.3239176	-5.146126	-8.632474	0.5732747	-18.123165	-10.622591	-2.6939218	-13.77669	-16.018301	-11.233326	-10.911355	-10.92576	-9.024796	-4.862583	-8.136656	-2.1736712	-0.51593375
¸ßË¹°×ÔëÉù´¦Àí (588).mp3	8.243059	3.5828714	7.9822593	-9.122682	-2.7708511	0.9703829	-9.53421	-8.18739	-12.965017	-8.302349	-12.5311165	-12.11865	-22.057844	-20.961594	-23.891619	-11.505601	-6.4179697	-2.1344368	-13.416032	-20.533348	-21.219479	-0.6752094	-8.452342	-8.937261	13.9222355	12.844611	14.657669	-2.2452178	-8.846614	-6.946736	3.9601417	3.30261	5.7960567	-5.0239077	-7.171823	-2.7848678	-0.2394417	0.38068205	4.9633474	4.5619683	5.677952	8.108879	-0.68929106	-4.3097324	-4.530676	-8.415548	-11.63019	-10.053353	11.799343
¸ßË¹°×ÔëÉù´¦Àí (589).mp3	-1.2067757	-6.004633	-1.5997432	-4.4940515	-8.201586	-13.081741	-17.60004	-18.565517	-18.87243	-1.9074452	-8.875028	-12.21957	-13.35441	-15.082296	-14.230047	-4.260533	-8.810793	-8.834751	-15.933773	-12.516901	-5.882242	-10.821974	-11.868653	-7.4701004	-12.30834	-13.957111	-13.414915	-12.264292	-13.6642685	-14.362373	-11.22918	-14.518852	-8.050406	-5.1685214	-12.085611	-9.731443	-9.253205	-6.517592	-5.074496	0.6673947	-2.2924566	4.8768334	1.4388864	-1.95164	0.019554853	-0.745247	-2.6918838	1.2905077	-1.9256698
¸ßË¹°×ÔëÉù´¦Àí (590).mp3	-28.012304	-28.534267	-25.525074	-7.3115444	-13.51803	-13.918099	-21.696182	-25.305983	-26.104845	-16.03949	-19.448067	-21.815826	-18.157328	-16.150534	-12.890335	-16.680197	-22.573175	-17.775154	-19.269348	-15.919556	-15.676008	-21.891396	-20.891926	-18.067547	-11.61261	-17.060163	-21.995451	-14.891144	-21.492989	-19.1175	-23.342203	-26.066048	-20.24221	-9.562472	-8.221409	-5.270071	-15.44069	-16.16043	-15.374924	-25.149712	-19.25156	-11.95319	-7.105366	-14.958527	-14.533783	-15.180641	-13.539118	-6.5739927	-15.167396
¸ßË¹°×ÔëÉù´¦Àí (591).mp3	-2.532559	-0.4795594	0.5870987	9.540598	4.8741717	1.0380502	3.2406921	6.144871	6.0644054	-1.7735788	-4.7248077	-11.426643	1.54007	3.519652	5.4294086	16.059471	10.038088	9.386343	3.9511745	9.829487	6.6795616	-15.231155	-12.161191	-13.530542	-2.1456218	-4.4047894	-2.7732177	-4.880349	-4.726776	-1.2776835	9.736546	9.651026	12.406322	-0.78850365	-2.720109	-9.717775	-3.567503	-2.0815244	1.1066213	-12.261531	-6.492831	-4.9894648	-0.13625205	-0.39376515	-4.8218813	-1.4224701	-9.624056	-19.516514	3.7859354
¸ßË¹°×ÔëÉù´¦Àí (592).mp3	-17.481129	-15.417264	-10.295469	5.2887	2.2574656	2.2507482	-17.067291	-9.407158	-4.6587195	9.568718	7.921638	13.157206	0.99221945	5.5357914	6.74511	-12.794021	-8.429119	3.4625041	-19.561249	-14.757995	-12.594739	27.447523	30.357864	25.20707	9.751131	21.924778	30.29084	-13.561674	-13.673108	-9.655875	-10.403873	-11.869082	-13.269881	13.493043	10.962194	6.785474	11.465856	12.272088	12.317596	-6.793787	-4.123966	-1.636202	-21.156986	-23.24108	-21.758884	-12.987013	-9.651369	-7.3779373	-7.0536118
¸ßË¹°×ÔëÉù´¦Àí (593).mp3	-4.748124	-9.237217	-15.674849	-6.509897	0.71164185	4.4716673	1.526899	2.7728584	3.7382576	7.2589607	8.750202	8.267538	-1.3207185	0.20834303	7.6492147	-4.935449	-7.066989	-4.0511484	-8.985785	-9.216469	-1.3431244	-0.8483919	-4.810276	-1.7366287	-7.82808	-7.507162	-6.0439796	10.442554	6.8994904	5.8651037	1.5422242	1.6523561	0.61943877	2.9253263	-5.696103	-3.3257072	-14.454493	-19.262365	-19.30877	-5.12621	-7.9004955	-6.974826	9.330456	12.227888	12.514134	1.4037955	-1.2503802	0.20229368	-6.079725
¸ßË¹°×ÔëÉù´¦Àí (594).mp3	1.6865599	5.1171465	4.756573	5.135887	9.415768	8.617031	13.414139	10.592148	5.8981953	-10.9474945	-12.901888	-22.013556	-3.5395455	-5.1138673	-8.097414	-2.9864368	-1.9530387	-4.247607	-1.9769499	1.6635109	1.5821633	-8.678865	-8.941105	-11.7741585	0.73666006	-1.9157641	1.2298576	11.870157	8.668724	13.500124	10.453199	12.25523	7.5668283	14.989792	12.0899725	10.582779	15.931024	16.546085	14.255955	8.706826	12.0150175	7.791197	4.5337014	5.8208447	3.7545447	11.36571	6.841261	4.9926453	22.248272
¸ßË¹°×ÔëÉù´¦Àí (595).mp3	5.7065687	8.316275	8.40318	-10.50014	-12.546611	-12.368849	6.8507376	4.882401	0.4167083	-0.6503335	2.3442247	5.26534	-8.398849	-6.484361	-1.6583023	-15.818462	-18.91554	-20.92363	-14.664057	-13.687372	-12.662359	1.3595487	-0.7799047	1.3405659	-1.4393115	-4.2974663	-0.013610512	-15.510321	-18.469229	-17.170324	-3.3245661	-7.7930098	-15.419121	-6.1259937	-13.546759	-23.134459	-5.2710247	-11.585377	-17.368149	-8.005764	-10.54933	-5.3028297	-7.961466	-6.1539426	-1.013618	-5.5878844	-1.9716003	0.25869668	-9.165419
¸ßË¹°×ÔëÉù´¦Àí (596).mp3	0.8765292	8.819982	1.2155628	-3.4178734	0.13078064	2.1532915	-0.5971925	-9.942405	-14.935064	-5.639083	-4.2920094	8.64554	14.4399395	13.685701	13.15122	0.5188564	-0.2455801	3.2779775	3.770276	6.2411985	-0.07144761	4.9203806	3.6456995	3.7795072	-8.043579	-14.142771	-10.445034	-20.103897	-17.883423	-12.340273	-3.669417	-7.055253	-6.4907827	-15.43363	-10.781225	-9.576401	-3.9029305	-12.070887	-13.8237295	-7.7979383	-7.151544	-6.9906454	-7.9917116	-2.107027	6.7614584	-8.18536	-8.087223	0.08805215	9.165859
¸ßË¹°×ÔëÉù´¦Àí (597).mp3	0.08743775	-0.30661583	9.441504	11.315431	10.160883	-0.41892138	7.1439886	10.755537	5.3477488	5.4178805	9.317205	10.252779	-0.031508952	0.37988597	-6.7586975	3.8652072	5.2582216	9.3007765	-3.5298114	-3.4305904	-2.556993	0.6097571	-2.3462377	1.807856	-8.523876	-12.104963	-10.003904	17.681946	16.334917	11.561319	7.2921453	7.193962	7.558118	16.493856	15.505042	8.236269	15.660679	15.630785	15.408782	1.2345753	4.966511	7.5541925	1.3904974	7.6849995	8.669779	4.9031267	4.413838	5.12164	-4.8827267
¸ßË¹°×ÔëÉù´¦Àí (598).mp3	2.1155927	-2.062303	-9.028284	4.1918883	2.3795907	2.5887713	7.688423	5.8607497	4.6949816	6.826088	3.513029	6.294798	-6.755509	-6.36152	-6.577135	-6.6750326	-0.7585023	3.2963967	-20.021078	-17.10147	-15.741863	2.5804932	-1.3283966	-0.3205654	-1.7743263	-3.925763	-3.4268508	-2.0434048	-3.9074078	-1.1259156	-3.9686732	0.5389764	2.0094543	-6.6653357	-2.7803793	0.096355215	7.6814003	1.0650024	-4.492892	3.9875715	-1.247381	-6.284916	7.571662	4.721452	-4.8489513	10.221851	9.946844	16.828117	10.181992
¸ßË¹°×ÔëÉù´¦Àí (599).mp3	-1.6581377	-6.004733	-5.7397738	-24.12509	-22.12518	-19.715942	-15.608923	-19.394878	-20.623516	5.5232863	4.2268324	-2.3994474	11.981729	3.5125234	0.35999143	0.9189489	-0.756913	1.0002992	-18.530941	-18.602753	-17.002209	-6.509203	-10.743123	-11.05315	-7.3180733	-8.956581	-9.689346	-2.7302384	-8.567203	-11.207506	-3.4679506	-8.8541155	-16.407196	-2.6685388	-7.7815914	-6.8858128	7.8366203	8.214922	12.402662	-3.5114808	-7.2186117	-10.517479	-22.26617	-24.248005	-15.191512	0.25030783	-0.5552026	2.2679653	8.078601
¸ßË¹°×ÔëÉù´¦Àí (600).mp3	-12.966837	-14.697556	-12.910845	-13.842283	-7.220114	0.12459082	-13.189818	-8.732257	-4.966015	-15.402767	-16.148134	-15.078686	-16.913942	-14.385355	-18.133097	-2.468103	-7.570989	0.040037185	-3.261938	-8.374936	-5.28398	-6.206298	-7.3906717	-16.05199	-18.303473	-12.644079	-11.46146	-15.716263	-18.740889	-15.1413965	-21.250269	-14.410159	-10.950926	-9.681243	-13.2665205	-9.399075	-9.811466	-10.277445	-6.2425003	6.75362	0.30013067	-8.730171	-5.9500923	-9.480461	-4.1878653	-20.576883	-19.71555	-13.112658	-10.225944
¸ßË¹°×ÔëÉù´¦Àí (601).mp3	-10.349757	-20.984877	-25.18972	-9.03718	-12.563379	-18.263443	-8.927483	-16.904263	-12.476672	-9.933357	-12.47169	-14.9187565	-28.14487	-27.255213	-18.74807	-20.919975	-26.120438	-25.29291	-18.437027	-22.636696	-19.988773	-10.137299	-15.944422	-11.161394	-18.625183	-26.28908	-21.403124	-13.412957	-16.547356	-14.643279	-7.72379	-16.87162	-21.72955	-23.48188	-26.51912	-21.107624	-17.35056	-18.661701	-8.696396	-7.741475	-16.409304	-24.14328	-17.74052	-23.227413	-18.714884	-17.329796	-21.237133	-22.995152	-18.323874
¸ßË¹°×ÔëÉù´¦Àí (602).mp3	-10.522373	-8.7254305	-4.112766	-7.524784	-15.847402	-10.183204	-5.219934	-4.8307962	-4.242558	-5.13072	-2.830958	-1.3439507	-2.9571161	1.3883637	3.13418	4.0311556	4.136574	-1.9757614	1.1910741	-1.0786473	-7.485979	5.742366	2.193436	9.139111	3.506967	-1.3345681	2.4556065	2.5028887	4.896949	6.137495	18.910637	13.96451	17.110674	6.0568852	10.013915	9.435719	8.758858	8.47371	14.509113	11.861409	2.3557837	-1.5783811	1.9892446	-0.07895875	7.464065	1.5081344	-4.5679603	-8.702726	1.3253005
¸ßË¹°×ÔëÉù´¦Àí (603).mp3	-12.118945	-18.699738	-24.396126	-16.26439	-24.297375	-22.86195	0.7558207	-7.335678	-14.540735	-20.17297	-16.208622	0.083369434	-13.449902	-21.570507	-25.100002	-28.213451	-17.643997	-16.5221	-17.319944	-11.60183	-3.2951214	-23.73262	-19.88026	-14.676773	-26.692598	-21.144367	-11.850633	-10.565664	-9.146849	-6.1676607	-2.733654	-8.713629	-3.4118636	-21.394974	-20.968761	-26.551643	-12.068105	-11.642157	-8.966409	-13.613625	-16.379425	-17.935387	-11.544111	-11.486826	-8.578657	-21.408148	-18.9287	-4.936758	-24.773731
¸ßË¹°×ÔëÉù´¦Àí (604).mp3	22.858824	22.323626	21.285112	-12.152384	-9.039881	-5.2596393	-1.5696615	1.4322242	2.2399833	-8.68078	-10.637833	-5.7443066	16.551537	17.921879	22.484869	-13.449679	-12.852476	-12.549734	10.478773	3.8414218	2.063034	-0.35472953	-2.617168	-3.4593349	7.544598	6.977788	9.994513	-7.544859	-6.6166925	-3.629098	9.20033	-0.5370057	1.1600757	-13.343332	-11.895153	-13.255938	-7.043216	-10.895826	-5.2815647	-1.4707422	-0.42336845	1.1253307	2.0595913	-5.176783	-3.912755	-7.0674877	-19.121153	-23.362427	-6.569536
¸ßË¹°×ÔëÉù´¦Àí (605).mp3	0.48934585	-7.0141153	-14.016499	-5.7179823	-0.42479363	1.1344962	-16.137114	-10.20097	-8.647871	-4.463332	-6.2466774	-6.189457	-3.4501288	-4.5734787	-9.737156	-3.3313591	-4.537227	-12.617125	-19.272907	-20.547207	-15.5767975	-3.1451693	-5.4182177	-5.826979	-1.4803562	-6.548322	-9.59315	-1.5846704	-9.633689	-15.3371105	5.716653	3.5225492	-0.3769117	0.8446023	0.23467413	-6.9981766	5.6669636	5.536039	1.2737148	-13.692448	-2.4669437	7.788445	10.612028	2.669973	6.0058956	-1.9833052	-3.983511	-6.862871	-9.614752
¸ßË¹°×ÔëÉù´¦Àí (606).mp3	-10.634601	6.4793935	14.992068	-0.68732476	0.68103266	4.18952	4.650717	3.0382159	-0.40681753	6.4458265	14.983562	20.080517	10.062869	9.0202675	11.29434	12.89129	19.496992	18.666279	5.472354	17.138264	17.381474	2.6359792	4.5752597	9.48686	3.3138638	5.787943	11.701783	13.273694	7.948315	-3.5788293	7.139729	4.7333307	8.59787	10.652887	9.190662	5.3689346	11.514464	10.366714	9.788102	10.121741	8.006163	2.3657353	-5.310989	-8.172747	-8.3093815	9.8554	13.631689	9.327638	6.5345507
¸ßË¹°×ÔëÉù´¦Àí (607).mp3	-1.6868955	-3.0638318	0.6301785	1.5746267	-6.2484956	-2.8193858	0.4016304	1.553321	7.053174	1.203025	-4.505722	-11.178048	-0.9302202	1.6729922	1.0007348	-9.713779	-8.638086	-3.4425368	11.775579	9.448118	10.247944	3.8972483	1.0440041	2.4707406	-10.269863	-17.052774	-6.765602	-3.7470708	-2.9559832	-0.14467731	-3.1758142	-3.5479472	-3.8002715	0.12564802	-1.0539284	1.2914267	-2.5653152	5.786132	12.546545	5.01283	-2.4893951	-8.529963	-8.401752	-14.531382	-7.4210405	13.805117	11.530345	8.434747	2.4828527
¸ßË¹°×ÔëÉù´¦Àí (608).mp3	5.5280466	0.010180891	0.29648092	-20.547482	-17.318504	-9.96146	-5.1883965	-3.3364289	-3.7907858	-12.851437	-16.080236	-15.404472	-6.0787826	-12.239827	-8.768177	7.9223423	7.8561287	-2.2193093	-5.6662707	2.5206869	3.1075082	-16.508904	-18.139606	-19.669914	-10.197868	-7.7527995	-7.5414886	4.838234	0.9170807	3.4276047	-14.258832	-14.8967705	-17.700596	-15.250641	-15.448353	-15.216394	-10.690424	-15.816057	-17.495903	-5.611067	-5.9786034	-1.5057387	-5.0719905	-1.7827864	-1.5069293	2.5826285	8.313913	10.400288	-13.517649
¸ßË¹°×ÔëÉù´¦Àí (609).mp3	11.380524	9.095271	9.580954	10.189452	7.0589523	9.76074	12.620204	6.820485	5.0863233	20.77389	9.863334	8.01475	-0.65726095	4.025355	9.359079	7.504656	5.7363167	7.8782883	6.5393605	2.6801639	4.6887035	12.283357	7.792113	9.563504	16.185577	16.132227	11.531872	13.428535	3.9891877	-1.7925544	-4.972812	-8.509922	-11.36504	-15.31506	-9.066336	0.49715573	-2.1500535	-3.8649325	-5.1924076	18.990173	10.661139	6.908834	14.595479	11.051353	3.2269554	-2.8351264	-2.313601	-2.1034846	0.07863891
¸ßË¹°×ÔëÉù´¦Àí (610).mp3	-3.018499	-8.0596485	-10.468705	-19.917198	-18.301886	-19.359566	-20.252062	-14.193204	-12.62701	-21.331493	-14.941946	-4.9904957	-21.32806	-13.743778	-4.82878	-5.4597063	-1.1976621	3.8819802	-6.2535095	-13.499413	-25.931704	-13.877655	-20.308884	-28.594818	-16.176132	-19.386692	-10.504303	-12.782194	-15.053823	-15.3281555	-21.259758	-16.27808	-7.5908346	-11.140166	-10.673388	-10.513536	5.7616816	3.352159	-0.7822764	-1.2586439	-0.8155708	-5.010004	-5.6104755	-5.402455	-13.779526	-9.943647	-10.380986	-10.512447	10.144702
¸ßË¹°×ÔëÉù´¦Àí (611).mp3	-11.050732	-23.73758	-25.857876	2.3180594	6.120302	10.493237	-13.920042	-13.512006	-8.637011	5.0583415	4.3942075	4.8140483	7.726797	4.934384	6.9852495	0.518582	-3.545338	-5.5124764	-16.951397	-12.247619	-2.2360406	-5.038989	-3.3018608	1.1004996	-1.5429063	-2.529202	-6.1726665	5.971141	5.208625	4.555569	-27.370453	-25.379116	-21.902594	-25.551132	-26.234734	-24.58413	-11.034754	-11.757347	-16.148499	6.0725327	4.986595	7.325545	-8.786949	-9.251637	-9.161684	-11.774191	-12.087141	-5.5157833	-18.179855
¸ßË¹°×ÔëÉù´¦Àí (612).mp3	2.420613	0.42516005	0.2872483	-6.008079	-4.293329	3.3019872	2.280063	1.0746013	3.852458	-7.223028	-0.53435075	-0.5485098	4.916007	-2.9994798	-0.7611791	5.3773584	6.4640665	4.324958	-4.213478	-4.4258213	-8.648125	2.1497993	-0.39738953	-2.1277716	-1.3981524	-3.620552	-0.46845022	2.6453323	-1.435914	1.6631321	-3.0236807	-4.810349	3.5012512	5.4378524	-1.1795332	0.91835994	4.9258184	1.0830238	-5.0437746	-6.850274	-3.4892688	3.5356395	0.24780892	-7.0364065	-16.443062	-0.3602225	-1.308024	-1.7452054	4.8222847
¸ßË¹°×ÔëÉù´¦Àí (613).mp3	5.9933243	-0.8933145	-6.1921453	2.2826762	3.0757332	6.872859	-3.3791327	-4.3112063	-0.46686926	4.4153395	-1.9535902	-6.949697	-12.185486	-9.33554	-3.9994876	8.685305	6.774024	5.046227	9.699316	7.0690165	5.0593905	2.629526	-2.261983	-10.397715	-6.1758194	-9.023401	1.4878371	-13.564865	-12.001793	-8.882984	2.7290502	-1.1665541	2.615444	6.1275697	0.57769495	-1.8205538	5.263359	6.4139495	8.17046	-6.6425085	-4.0830235	-0.88210016	-13.839729	-14.643244	-11.901419	1.5293499	-1.4023681	-1.2608871	-1.9910464
¸ßË¹°×ÔëÉù´¦Àí (614).mp3	9.090733	1.5937891	0.33098468	-20.567379	-14.425589	-9.304663	-7.5099697	-7.5980587	-9.390356	-1.6482756	2.3908591	1.7903578	-10.068584	-16.008846	-16.25417	-19.904558	-19.236168	-16.65025	-7.617915	-7.2266417	0.30324978	-5.1678543	-12.521022	-11.326031	-8.855108	-13.614274	-13.37579	-10.854576	-9.203422	-3.3171704	-14.492916	-16.81802	-11.622286	-7.1593404	-13.045241	-10.32003	10.433494	1.6323435	-12.273905	-4.5437946	-3.4185433	-6.192916	-14.321004	-20.358261	-18.587757	-13.734396	-12.824398	-10.569387	-13.400297
¸ßË¹°×ÔëÉù´¦Àí (615).mp3	-0.87491137	1.1876329	-0.5397865	-0.54871464	-3.8616526	4.1370635	-14.648367	-7.6687865	-10.195829	7.460653	11.416437	11.240475	-6.339925	-7.2537074	-6.182314	9.924868	7.2724767	4.5308275	17.387901	12.609739	7.969575	3.5030208	-0.51984334	-1.398057	-8.89325	-6.8259034	-8.8912945	2.9305754	-3.472723	-0.4534366	-2.6031456	-4.8684225	-6.6541777	-6.7188787	-18.18842	-12.6280575	-1.8842579	-1.5900165	-2.313984	-8.043092	-5.85722	-4.491845	-11.867043	-6.9585915	1.122015	-3.0991402	-4.9698977	2.4053507	-0.600936
¸ßË¹°×ÔëÉù´¦Àí (616).mp3	-2.3930874	3.4597106	3.744421	0.2749443	0.9086164	-1.203854	-2.088574	-3.4456954	-4.8895187	-10.509225	-12.458696	-14.455717	-3.3846211	-0.75564766	-1.6629012	-0.17970334	0.5025521	-3.9223032	-2.8076584	-1.1258757	-2.539268	-10.286492	-9.148131	-6.1249733	-14.204087	-16.280552	-12.234655	-0.4296042	-3.5125222	-4.98625	-2.3198826	2.882658	5.354313	-1.5143809	-3.8008432	-1.4535004	5.189415	6.021912	3.3487866	-4.061629	0.2650488	0.88875866	1.8967526	-4.02595	-0.9381759	-16.527964	-10.007364	-5.628867	3.291932
¸ßË¹°×ÔëÉù´¦Àí (617).mp3	5.401946	1.494862	10.901133	4.9074917	9.007729	11.380251	3.1865926	-1.1017079	-5.548255	-8.239723	-11.656324	-5.5741477	-11.771861	-10.285537	-6.480152	27.938381	7.4882317	-6.9942536	6.028421	0.48615038	-7.112359	-10.213966	-7.853679	-14.244972	-19.181185	-28.661125	-26.510515	-11.772785	-10.390375	-11.281556	-5.0822773	-9.12043	-20.494987	-12.676413	-21.137371	-26.678484	-6.109112	-6.906896	-7.3249702	-15.86956	-22.3107	-19.516914	11.017263	12.76613	2.548326	-21.173756	-27.390423	-31.158176	-4.8805017
¸ßË¹°×ÔëÉù´¦Àí (618).mp3	17.033356	9.18275	1.2405757	6.4880915	4.5498967	7.7652454	-15.3292465	-11.012831	-11.079259	0.3067603	1.1304977	6.4309893	-2.7069745	-8.219205	-9.628203	9.098862	4.4544506	4.987111	-0.42405945	-0.6727851	4.8368926	1.1240096	1.3792782	15.318683	-3.6571681	1.3936635	-3.8013444	-2.9063008	2.8987203	5.16663	-7.418998	-8.971084	-6.4833674	0.7064977	-0.15729874	-0.052300535	-10.316511	-17.734623	-13.304695	-1.1704856	-3.339064	-6.841626	-13.0042095	-18.457222	-12.183656	-3.5621388	0.14035681	4.0975485	5.1383686
¸ßË¹°×ÔëÉù´¦Àí (619).mp3	0.16747537	-0.49679184	-1.499555	7.7373934	4.8275285	-1.6533349	21.141472	17.083391	15.957388	15.771784	13.807262	14.422474	19.303707	13.478538	17.957317	16.706945	8.735077	7.199622	15.456615	10.903858	8.577343	3.213339	-0.47615176	1.2792885	-2.7870393	2.276921	5.74576	9.477167	12.800463	9.147492	8.026197	12.250475	14.112607	4.7274704	7.6783075	3.3563564	6.245266	13.743351	10.931476	4.386772	2.3042073	6.2070384	13.117754	18.973549	17.036682	6.1469646	8.390973	10.929551	9.219705
¸ßË¹°×ÔëÉù´¦Àí (620).mp3	5.1919217	2.1593287	3.1027389	2.2859604	-5.7032	-10.254655	-7.8302493	-17.188736	-14.130045	-1.5520303	0.56144094	-5.4944487	-9.617893	-12.985108	-13.801285	-0.7482669	6.1654053	4.6223574	-10.211663	-10.179509	-12.737291	-1.1325109	-2.0750997	-3.1502185	-2.9132054	-11.681238	-6.9893165	-17.21114	-19.087635	-9.636604	-4.5806317	-13.078305	-17.137234	-0.40951607	-1.2322571	0.025339216	-19.032475	-26.32515	-23.94685	-10.707574	-15.59735	-20.531956	-7.553668	-10.990505	-7.9572744	-24.577232	-26.143837	-19.258389	-19.815475
¸ßË¹°×ÔëÉù´¦Àí (621).mp3	-15.819057	-7.9815636	3.407146	2.1139076	1.1078138	-0.98531955	-2.7764213	-3.0607991	-4.466198	-5.43149	-4.702474	-2.9783368	3.9371529	3.0344522	4.3357096	1.8690441	0.21188337	-0.9351223	-9.283243	-14.80596	-12.618267	-5.4221125	-7.788889	-9.668146	-8.034301	2.2546854	2.8834085	-8.383741	-8.042877	-4.221208	2.347723	0.62116504	0.5025349	-8.700767	-4.832324	0.62068415	-14.616556	-10.576263	-6.7016106	-1.9676304	1.6003937	-0.41840234	4.720868	-1.1496019	9.057649	-11.91338	-13.636311	-18.63212	-10.435274
¸ßË¹°×ÔëÉù´¦Àí (622).mp3	-1.96498	-6.9934425	-0.76858974	2.0866613	5.682481	11.655712	-8.376187	-6.8538895	-3.6947224	5.100106	1.8788233	3.344068	-2.5139334	-5.788768	-9.484372	5.825276	2.8003614	-0.17449039	-21.135891	-21.38744	-16.638273	-8.122058	-4.0570984	-2.4426625	-3.461666	-1.5207802	-0.8432442	-1.0350184	-8.311583	-10.044743	1.8778647	-4.6583705	-6.291924	-4.0096483	-6.0489635	-2.583826	-9.160639	-11.087412	-3.767802	-6.684416	-11.594717	-17.877474	-7.4561763	-16.637491	-19.858997	0.8669932	-4.47939	-3.8653207	-17.952194
¸ßË¹°×ÔëÉù´¦Àí (623).mp3	-18.475807	-20.739262	-21.670101	-1.8716586	-6.671196	-12.026865	-18.754642	-22.721645	-31.679241	-27.229343	-26.22148	-22.626547	-24.55657	-29.072409	-30.193132	-19.171227	-20.189886	-21.076168	-11.212338	-9.43499	-1.29971	-13.60277	-17.35914	-17.47224	-0.3355668	-0.32916194	2.887801	-4.7116218	-12.015915	-9.188757	-20.053257	-24.827614	-16.464663	-10.921829	-14.871126	-18.175436	-16.697155	-20.905243	-18.40578	-16.857908	-18.555565	-21.34163	-16.119022	-17.195734	-29.06953	-27.494877	-26.763113	-23.834698	-6.853571
¸ßË¹°×ÔëÉù´¦Àí (624).mp3	-10.233385	-8.349491	-12.17801	-8.7925205	-10.550941	-12.41006	-15.313297	-18.100765	-20.36272	-14.627344	-16.913914	-18.314327	-7.430563	-8.049881	-6.530793	-9.819578	-11.126801	-13.150474	-5.3246512	-7.7255936	-8.906747	-7.210815	-13.085626	-11.934696	1.8423144	-6.908901	-7.6308823	-8.422106	-12.997839	-9.471874	-9.895699	-13.091673	-10.99773	-11.986084	-14.382669	-12.32893	-15.024124	-12.307251	-8.971254	-16.702782	-15.181483	-17.600758	-14.547231	-12.576794	-9.232477	-3.746663	-8.691675	-13.482517	-21.141663
¸ßË¹°×ÔëÉù´¦Àí (625).mp3	-34.513264	-32.315285	-18.235096	-30.979332	-35.145504	-27.412193	-24.687838	-25.10424	-26.228155	0.3960917	-7.5916615	-9.223751	-15.898066	-11.846263	-6.19154	-8.416898	-11.353525	-11.109892	-0.53646946	-6.296753	2.7883372	-7.201063	-13.456024	-9.752678	-9.095669	-10.883147	-4.954402	-19.352745	-21.802214	-13.714827	-2.713562	-7.950327	-3.817039	-14.868334	-15.900931	-9.762814	-30.850697	-29.356043	-32.727203	-21.762901	-25.892395	-20.307354	-16.158543	-21.532242	-22.22519	-10.849672	-14.694439	-6.4081807	-10.344645
¸ßË¹°×ÔëÉù´¦Àí (626).mp3	-6.0025578	-5.2358365	-4.2043657	-3.205142	-5.2345085	-0.015769243	-18.048172	-12.7561245	-11.539429	-16.371788	-8.91681	-8.218327	-13.172302	-16.232452	-21.76212	-16.841413	-15.556738	-13.701824	-8.099764	-8.206771	-6.5688343	-9.117576	-7.161938	-5.4581747	-2.4667516	-6.056616	-11.345453	-4.9134912	-4.0283422	-5.8658257	-4.8817863	-5.9968643	-0.91850567	0.32245818	-9.192762	-15.868302	-4.357333	-4.9036913	-12.252394	-9.128592	-8.650566	-4.9230824	4.182895	1.2868531	-3.467933	-20.958805	-19.152466	-14.495066	-21.791817
¸ßË¹°×ÔëÉù´¦Àí (627).mp3	8.681051	9.957624	12.399964	14.899257	9.070812	5.7847013	-0.9525147	3.2747288	3.6767502	13.70443	7.987883	3.5456958	9.284975	2.9700818	-2.1295786	16.116777	13.137575	10.45459	2.4900072	1.0931232	3.477174	6.542624	4.873468	6.0578165	10.177731	3.1422975	2.112544	-0.06291345	-1.7741202	-1.5121589	3.5698936	10.247429	5.4400077	1.2159007	-0.765564	1.1932464	23.374931	10.013508	4.321603	-10.165495	-7.786339	-7.4631963	-7.349345	-8.035556	-6.5210075	8.777086	4.0924864	4.483057	1.4586334
¸ßË¹°×ÔëÉù´¦Àí (628).mp3	-15.890718	-12.8445	-6.3965693	-3.0006068	-8.930938	-8.140835	-11.248447	-5.940647	-0.79864895	-20.435621	-15.448051	-7.247907	-16.866913	-16.075924	-13.739535	1.2784746	4.5417395	4.516476	4.527139	-3.1038358	-1.9537922	6.704652	6.3248096	4.8018875	1.1967177	-1.1918075	-6.339012	-3.529222	-5.429348	0.3464182	1.0217187	0.8540654	1.413833	-14.56179	-9.155898	-3.9766207	-4.672137	-4.6239047	-9.526529	3.9649	6.4910965	3.7286668	-4.6183853	-5.8894587	-8.03355	3.683886	6.496505	4.881958	-7.628724
¸ßË¹°×ÔëÉù´¦Àí (629).mp3	-6.1769686	2.146339	8.706318	-3.0214448	-10.999289	-7.531333	8.302193	1.0774348	6.890273	0.19667947	-13.001827	-18.9581	15.883339	18.956108	21.927967	12.888558	13.912304	8.680493	23.274586	19.989592	10.680122	14.767623	16.299864	11.74184	16.43003	19.425255	19.02683	14.562132	12.294462	14.1782875	13.598221	11.642429	10.350992	4.623956	2.6670868	-3.0146742	15.130388	18.83208	16.0736	-1.2280016	7.2865496	6.7087564	25.677807	19.135582	15.8829565	5.7588654	2.9420636	5.0412526	20.287628
¸ßË¹°×ÔëÉù´¦Àí (630).mp3	7.654925	4.7578053	11.002861	8.087315	3.5379539	13.419918	7.4976616	1.2809656	-1.4948653	0.17900121	-0.4838965	-7.530587	4.3963857	9.007488	12.962584	-5.312376	0.31253958	7.41193	3.7314882	3.9143562	5.1123013	-10.854134	-12.861776	-17.719612	7.781807	7.8884463	5.270299	-9.073616	-13.339612	-10.656021	-5.8240604	-3.9843793	-2.6580806	-2.9503956	0.53870386	-1.7121878	-4.551713	-3.4210181	-2.0349343	-5.502964	-4.132287	-2.5889256	-10.474446	-9.720922	-2.5547805	-0.2010501	-2.1011696	-8.871273	8.34377
¸ßË¹°×ÔëÉù´¦Àí (631).mp3	-8.640837	-5.6336126	-6.6083336	1.2096081	2.310559	4.20122	-1.2680767	-7.059637	-8.856844	-7.1827354	-5.3098025	0.3546809	5.2262554	-8.465902	-14.533283	-12.577721	-19.813229	-22.09452	-5.803209	-10.790129	-5.967037	-18.140162	-11.013151	-6.752408	-1.8871739	-5.0272417	-7.185529	-1.4381943	-2.0454483	-2.9067998	-20.914837	-27.011154	-24.40107	-9.723006	-14.66245	-11.474829	10.220039	9.372165	6.3252745	-9.658075	-12.4748955	-10.816324	-9.952708	-15.063866	-8.685764	-0.91310817	-4.7461767	-2.6269612	-9.675137
¸ßË¹°×ÔëÉù´¦Àí (632).mp3	-11.373191	-13.439835	-11.781555	-9.310705	-10.488819	-23.32386	-24.573484	-25.827477	-20.932877	-36.63575	-30.07592	-18.881247	-25.536129	-25.021408	-20.957577	-21.397873	-23.758566	-24.363678	-19.541922	-20.508469	-16.666971	-15.855462	-18.932909	-18.985523	-20.01985	-20.517918	-18.25989	-5.0400553	-6.566131	-4.202567	-0.2841699	-4.346712	-4.53529	-4.5143876	-1.202222	-0.8347894	-15.49678	-13.752936	-9.136145	-10.417	-12.931128	-12.332211	-11.62878	-12.415924	-7.9230976	-5.3818793	-3.8187122	-1.7691263	-3.1129763
¸ßË¹°×ÔëÉù´¦Àí (633).mp3	-7.6899595	0.41771856	7.5707383	5.9280157	3.311523	1.6153059	-13.51708	-8.557378	-2.7121809	4.113293	4.3858113	0.32538885	7.459366	7.3464336	3.396687	-7.858077	-14.655766	-7.06359	4.0007195	-2.3231826	-1.5143847	1.609425	2.937028	3.8784637	11.157097	7.7827463	-0.908789	-4.446563	-10.869198	-10.832474	-6.0196047	-13.505229	-5.9200363	-5.940894	-3.9340568	3.0463617	1.1145027	5.594906	7.948637	0.026263177	-2.3270392	0.74029493	7.5180817	5.401791	2.740306	-0.2001214	0.5483638	6.9912148	0.763304
¸ßË¹°×ÔëÉù´¦Àí (634).mp3	-20.00953	-18.774689	-13.238547	-21.498114	-19.74642	-17.580097	-14.398342	-18.301653	-19.942898	-19.546791	-19.568127	-16.190086	-20.792606	-24.00024	-25.364307	-19.516243	-17.937765	-15.749201	-12.840653	-18.572151	-14.57242	-4.2568803	-7.3257756	-5.9269514	3.9570098	-1.327398	-0.3253079	-15.831895	-15.352747	-9.89771	-7.1271524	-1.1463981	5.5159445	-6.000409	-17.34353	-26.2665	-15.400627	-13.307089	-8.49279	-0.8080456	-3.3567152	1.4470316	-4.197279	-9.812369	-15.644537	-22.27266	-26.150875	-26.745407	-10.741324
¸ßË¹°×ÔëÉù´¦Àí (635).mp3	-21.675348	-15.213897	-8.660761	-12.205095	-18.76088	-17.5033	-2.667732	-4.8714046	-1.4124858	-10.171253	-9.04808	-5.4429445	-1.6013752	-2.8092515	3.447836	-0.35290098	-4.4755855	-3.4961503	5.255928	-0.23840672	-1.2764558	-4.1095986	-7.226689	-6.444044	-9.502231	-8.17235	-1.3785588	-0.17252773	4.909172	11.991735	-6.817544	-3.2003822	0.42292076	5.6798964	7.571433	7.552683	-7.1527677	-4.0759077	-7.9358892	-22.306149	-17.292578	-14.757834	-0.42540848	-3.9828706	-5.883108	-2.8530135	-2.8524718	-7.9676013	3.648295
¸ßË¹°×ÔëÉù´¦Àí (636).mp3	-14.170443	-16.200834	-9.883627	-18.44779	-20.086834	-12.785595	-5.494668	-8.347809	-5.776306	-1.2895007	-3.473356	-4.113493	-3.336157	-6.231295	-4.9126306	-3.3748205	-12.656185	-23.204315	-4.458592	-9.627688	-4.9940186	-17.48732	-17.004791	-13.214449	-20.608795	-23.026047	-15.561817	-14.12673	-21.32373	-22.682568	-10.457962	-16.720146	-11.100531	-2.9467154	-2.1971104	4.9491863	-9.445406	-9.804346	-6.9556074	0.019502878	-2.6438582	3.9152508	-0.655725	-0.3389256	1.2217091	3.0922117	2.28158	7.734997	-2.4135206
¸ßË¹°×ÔëÉù´¦Àí (637).mp3	-12.203256	-9.149055	-7.6887884	-20.801712	-18.473358	-13.140107	6.2290883	14.865366	9.832592	-16.2062	-21.683506	-18.148287	-7.1160736	-3.7387383	-3.6456308	-10.663572	-13.4944935	-10.014858	-16.182718	-14.697429	-11.87038	4.9626293	0.59217227	-4.2815533	-8.51233	-17.605652	-18.931686	-8.711191	-12.460854	-10.623398	-12.434633	-16.052174	-10.519167	-3.2963645	-10.07778	-13.815388	-0.35424113	-8.363842	-9.869487	-7.371739	-13.321947	-14.777847	-12.256531	-7.047427	-0.5038014	-1.5506575	-5.9369316	-5.156392	-13.099146
¸ßË¹°×ÔëÉù´¦Àí (638).mp3	16.19503	15.6285095	6.979398	3.7593992	1.5001373	-2.1902843	5.829584	2.338455	4.997814	8.9996805	8.279214	13.22382	5.371371	-2.206278	-1.573534	3.3956087	-1.5538626	-5.4695864	-6.6927595	-5.5962353	6.6082716	9.746236	2.9763982	-4.141615	2.5668135	0.047943898	0.9599068	-0.033720493	-6.174547	-8.714475	-2.9674363	-3.0547478	2.9439363	5.94429	5.0370703	11.18198	1.5667758	3.2007313	3.6625118	0.40086696	2.814789	0.7485422	7.5063496	2.8844721	4.909402	3.4527102	-0.5240617	3.3703952	7.7112937
¸ßË¹°×ÔëÉù´¦Àí (639).mp3	4.7396984	0.65517056	-9.528139	12.120529	9.868542	13.448071	6.1638694	10.7277975	16.21627	4.807432	3.3542886	3.736002	15.159012	8.6241455	10.8592415	6.5912967	8.075637	5.612429	4.154774	2.974766	2.389305	-1.6653935	4.790379	6.184945	5.193876	12.550161	21.692583	10.792281	11.925204	10.640186	19.425655	15.316411	19.395641	16.868805	12.280764	6.569294	6.400552	9.449176	9.566694	11.71397	12.66103	8.366654	0.27793485	2.788323	6.1293797	5.520091	3.8565328	4.6247487	-3.618579
¸ßË¹°×ÔëÉù´¦Àí (640).mp3	-3.296401	-12.584421	-11.517113	7.913233	2.895885	5.0724487	-0.7954047	0.0287987	-0.8169013	3.7686782	1.4880302	1.1376357	-0.2952588	-3.2128892	-3.5946546	-0.9904947	1.2881043	-4.9574723	8.850279	9.328407	5.959668	-8.523416	-10.794556	-1.3876736	-2.2419662	-3.3912818	2.9751225	-14.607748	-14.926719	-16.92286	-4.11086	-4.37232	-5.4548564	-11.205612	-12.447929	-6.329788	-7.455499	-5.110603	-1.2337389	5.797544	8.167514	2.3091655	-6.270281	-4.2168436	-0.14938273	-13.64641	-18.954256	-20.99937	-6.0203457
¸ßË¹°×ÔëÉù´¦Àí (641).mp3	3.3147352	4.841543	12.156324	-21.39463	-23.32925	-19.76544	-20.176292	-25.808298	-21.65178	15.349382	9.817346	4.0386863	7.92762	2.7177238	0.19883464	7.798681	5.1172214	4.3379016	9.9505005	0.82461876	-1.3990966	11.782725	14.308809	9.045168	1.2696116	15.355659	17.769688	-15.015987	-17.298439	-10.494081	-19.622555	-21.527061	-18.310722	19.494123	14.353048	19.159355	-8.236984	-8.895276	-10.428545	-10.933573	-1.9593906	2.9668033	-5.9158325	-3.5476506	-0.47097468	4.6777267	4.661684	5.1134677	12.436945
¸ßË¹°×ÔëÉù´¦Àí (642).mp3	-8.155121	-6.5123396	-7.928994	-0.47806373	-1.9377544	-2.8761115	0.55598605	-3.0422583	-2.9365375	-17.08073	-11.910609	-4.179494	-8.51792	-8.575515	-3.5542393	6.329876	3.02515	5.853424	8.477089	6.5095825	8.262652	5.8565598	2.0888004	6.5115175	-2.5023687	1.6284857	-3.5077033	1.6124886	-0.8617536	-1.0504587	1.3492874	-1.3810613	-0.8736083	0.537013	1.3584521	9.54908	8.407749	13.969763	17.365562	-7.961437	-1.4494481	-5.148071	-7.1650395	-5.637348	-4.609175	4.415069	2.713708	5.0896373	18.618975
¸ßË¹°×ÔëÉù´¦Àí (643).mp3	-11.214785	-10.518099	-2.2973433	-5.691581	-5.247195	-2.6568842	-9.585081	-7.023937	-1.4451478	0.31975374	-2.6744885	-7.645204	-12.078627	-9.408777	-5.013391	0.44365704	1.0506245	4.8542976	-7.21486	-3.760468	1.9624181	-11.5225315	-12.124453	-10.510384	-22.02642	-17.82979	-9.760704	-3.4966936	-5.89476	-12.614042	-3.0135767	-12.694194	-7.182087	0.97120285	-0.011496991	-0.21778163	-9.930608	-8.183286	-5.7192035	-11.885438	-13.062237	-11.850191	5.118204	-6.593446	-7.4574366	-3.7197676	-6.3249187	-3.2040925	-6.00704
¸ßË¹°×ÔëÉù´¦Àí (644).mp3	-25.693369	-27.914015	-23.261711	-16.397396	-13.380606	-12.99827	-28.788153	-25.9562	-19.822998	-19.704018	-16.16948	-11.5471115	-23.09759	-26.405539	-29.304255	-7.334659	-17.200779	-18.80093	-12.434937	-13.719084	-3.2960567	-31.276506	-30.842377	-25.396122	-25.99991	-23.121435	-20.514626	-26.164162	-32.620388	-29.643803	-24.733742	-22.794605	-20.898697	-25.00393	-28.969185	-25.234795	-23.527702	-18.902704	-9.348074	-25.26043	-32.597	-34.1412	-21.611639	-23.82745	-19.80297	-26.440472	-31.570896	-27.25713	-7.4863687
¸ßË¹°×ÔëÉù´¦Àí (645).mp3	-5.1937985	-5.4051857	-1.1489902	-0.75139344	0.050483227	6.8955708	-6.705485	-2.625111	-1.2184649	1.1094996	-2.7321167	4.167959	-10.336211	-17.067078	-16.208958	5.257742	12.168657	16.098423	-7.5141287	-11.702549	-11.978067	0.9510099	4.024459	11.321419	-14.35592	-16.071577	-15.386288	16.580154	12.095943	10.618989	-18.041946	-27.989187	-34.479095	15.488573	14.266376	17.742157	16.162579	9.24912	-0.80610204	-14.987425	-17.085228	-18.889439	-6.482491	-5.4300537	-11.866066	-15.141504	-15.93989	-14.36676	-21.011023
¸ßË¹°×ÔëÉù´¦Àí (646).mp3	4.5129776	7.0803156	3.0867982	11.163362	9.146896	11.218061	8.393301	-5.1451473	-12.0183735	-13.5948925	-10.061042	-8.6069565	-9.860291	-6.157963	-1.2168012	-15.757359	-16.560257	-16.358791	2.360187	0.2560203	5.3900676	-9.308167	-5.1911187	-2.0614324	-20.640099	-16.576468	-19.490803	-2.0022128	-2.2370958	-2.742283	0.94133776	3.822289	1.477593	-5.571148	-5.5512977	-1.7166839	0.72278845	-1.1720566	-6.138354	12.2933445	11.017353	14.3150015	0.45566273	-4.05627	-8.886274	8.775307	5.0728445	2.2113285	9.32539
¸ßË¹°×ÔëÉù´¦Àí (647).mp3	-3.9146786	-7.750259	-4.8559737	-23.957148	-15.772227	-16.67693	4.033999	-1.7630506	-5.330699	-3.1508107	-10.386032	-16.316233	-9.364956	-8.787517	-4.544288	-6.79783	-11.169792	-9.0184765	-0.38088018	-7.411767	-9.898169	-12.124627	-9.41012	-12.651611	-13.241	-14.252506	-11.677233	-15.854104	-8.391551	-3.7934873	-15.179708	-18.77988	-17.536768	-13.023836	-12.971621	-16.4379	-23.52465	-24.697636	-17.280756	-15.359875	-12.371871	-13.350597	-9.476908	-9.0016575	-5.2155247	-15.924252	-10.444085	-3.149214	0.79361856
¸ßË¹°×ÔëÉù´¦Àí (648).mp3	-9.665176	-12.648029	-4.637579	-5.386986	-7.4768453	-7.5194225	-0.62066245	-3.1898444	-10.725615	-15.190231	-13.163414	-18.067104	-4.4219184	-11.482578	-19.222898	-6.6623735	-8.8869705	-5.030737	-6.20257	-13.936218	-16.124155	-26.853111	-18.061825	-2.5334454	-5.9709816	-2.7433789	2.3551462	10.065934	7.1862025	1.5152085	-7.808417	0.9567255	0.2244739	-19.30199	-18.882153	-18.732769	-9.04126	-9.801558	-10.186304	-3.3544793	-8.700674	-7.2417293	-23.5928	-30.118412	-30.920074	-12.217017	-12.747936	-13.779987	-8.706269
¸ßË¹°×ÔëÉù´¦Àí (649).mp3	-21.46648	-19.60133	-13.277702	-3.062089	-5.0496206	1.5260623	1.0188391	-0.42463428	10.274897	0.73452544	-3.1691978	-3.2380152	-0.43515152	-5.187372	-2.2075434	-4.839073	-12.179701	-10.790847	-19.625164	-14.205652	-7.669737	-1.3780434	-9.740725	-12.658438	-8.068665	-9.627071	-5.897566	-26.290894	-24.37763	-14.348465	-16.804897	-11.339588	-3.5421805	-21.522602	-13.244878	-7.371233	-5.45527	-7.0816526	-2.9940763	-12.570475	-12.862353	-11.483847	0.24657929	-0.9678216	2.2251036	5.00237	-0.7109796	1.004204	-15.320972
¸ßË¹°×ÔëÉù´¦Àí (650).mp3	2.2772357	-0.9999007	0.44480264	7.1635494	3.5855849	3.097774	7.206745	0.13551468	-1.9562852	-3.84681	-3.6892512	0.49959123	6.888265	0.3420276	-1.4972212	10.294221	7.3028164	4.291607	-4.4612603	-3.3535142	1.4288869	-7.642451	-5.0209155	-8.739421	-0.90297794	1.1375957	3.1181445	-4.1459084	2.1282578	3.579789	-0.9118612	4.5346956	7.158191	2.1871283	0.31423742	-3.5775084	4.7003274	2.5585208	3.2923694	1.0951833	0.043780386	5.0281944	4.146825	-0.48842233	-7.098156	1.2425435	-2.7053473	-3.7642345	0.68339384
¸ßË¹°×ÔëÉù´¦Àí (651).mp3	-4.614051	-3.6374335	-2.4583626	-5.1348963	-7.1006594	-1.5603831	-0.093468666	-0.7871652	6.1847687	14.447565	13.204487	5.524914	25.76042	-3.0871334	-12.700298	14.8855095	16.584	12.261234	2.3461928	4.358761	3.1748915	1.810638	3.0930083	-1.8248036	1.3359954	0.71500826	2.973867	15.01355	21.436176	21.5877	16.333427	21.276884	20.814438	14.423313	19.078527	25.306759	20.991684	21.82975	14.599762	15.640738	21.851143	24.975494	9.207201	13.248433	10.748553	12.023805	15.103167	24.338284	-5.533236
¸ßË¹°×ÔëÉù´¦Àí (652).mp3	-3.5826733	1.0437095	3.6001751	-2.1484244	-8.247665	-10.223879	-16.40549	-13.173927	-15.450628	-24.638718	-13.419072	-2.949977	-2.8522646	0.19913632	0.89562654	14.458977	12.60068	16.377012	5.0166106	6.2050214	11.208707	0.24670786	2.5287004	6.9589586	-11.813023	-9.762461	-0.006684691	6.346023	6.262196	6.630653	-12.600214	-10.083382	-9.00456	-5.064862	-13.620065	-13.835194	2.533112	-6.467229	-9.643686	-2.3078232	-4.446221	-3.8069172	-1.1060556	-0.78943586	-2.6359062	11.559876	5.0938597	8.005678	4.336891
¸ßË¹°×ÔëÉù´¦Àí (653).mp3	-3.19282	-7.1957865	-6.5617285	-1.9980053	-3.3312173	-7.5251117	-12.49636	-6.887926	1.8419576	-11.4184265	-10.210817	-13.768302	-11.569785	-12.244806	-11.293163	-13.392873	-10.142794	-2.4069629	-8.928785	-7.3490186	-14.366436	1.7738888	3.7307625	6.409273	-7.3358693	-0.5466304	-0.55734754	20.571838	20.331717	16.643871	7.227481	6.272594	6.993618	4.615233	11.5146265	7.4797845	12.99843	6.547677	4.2441764	3.815998	6.7818146	6.411112	6.8584504	5.9972763	4.1547084	12.148285	8.726213	8.706267	-6.1491957
¸ßË¹°×ÔëÉù´¦Àí (654).mp3	8.883156	5.426276	6.7386146	-8.909929	-7.3007345	-4.2778854	4.1276274	5.608265	6.9726477	-8.426203	-9.582424	-1.628637	1.6884508	-1.6611581	-7.8568897	-9.6473465	-9.375626	3.9429822	-11.781418	-9.047338	-3.9951892	-2.109221	-1.730511	-3.8652935	-7.19697	-16.624014	-12.740074	3.684486	-0.60019165	-1.9528339	8.83634	5.8561954	3.253909	4.987206	2.3665404	2.608189	4.729771	5.3365874	4.039295	6.737632	7.747199	8.062193	0.068076015	0.030585945	-1.9690056	8.634865	5.124627	4.0174527	2.3659606
¸ßË¹°×ÔëÉù´¦Àí (655).mp3	-2.454856	-0.79640484	1.1174201	-28.791548	-26.402718	-29.467442	-17.715908	-18.188517	-11.318525	3.1012006	2.422175	10.656744	17.442053	13.106337	10.036893	2.8769922	1.5538595	-0.1287725	-9.232769	-11.958689	-16.386177	-4.1945863	-6.0143423	-5.7791786	-9.752829	-6.3915105	-3.8423576	-12.291801	-9.497866	-10.735956	-8.117813	-1.4488412	2.3708148	0.5771228	0.16616589	1.4525447	-1.4023871	-3.7735639	-3.8119934	-8.733902	-5.5590215	0.33530945	-2.507402	-6.4560623	-11.415636	-7.2460318	-3.7898831	6.7030554	-0.93368506
¸ßË¹°×ÔëÉù´¦Àí (656).mp3	-24.37695	-26.43351	-22.158394	-6.8408623	-1.1615742	-3.6427417	10.537587	2.334127	-0.31614727	-4.7557974	-7.266549	-6.427351	-10.51713	-8.849726	-4.5886917	-10.22757	-10.256864	-15.059101	-8.78952	-5.603238	-4.1237006	-10.1899395	-9.297633	-2.1964767	0.37772682	-8.896299	-8.435017	-0.46205363	6.5527544	7.4369373	-5.6930275	-7.7118387	-9.195511	-6.323	-3.1737943	-4.5727577	-4.6705976	-11.397554	-8.831537	-2.452991	-8.635363	-11.412844	-4.944575	-6.3264103	-8.539216	-4.741452	-2.6557782	5.9319954	2.7415264
¸ßË¹°×ÔëÉù´¦Àí (657).mp3	-13.521992	-18.764725	-17.532911	-18.123146	-17.399408	-11.91357	-9.843929	-11.886827	-12.526973	-10.555531	-12.898229	-8.693228	-18.668365	-19.872677	-19.293785	-15.742645	-23.643553	-24.628937	2.6782877	-2.6121218	-4.9375677	-9.583485	-16.354465	-6.367072	-15.745529	-19.543503	-18.022327	-18.765026	-17.719112	-8.117635	-20.947216	-23.639849	-25.686619	-7.1334143	-13.120177	-10.787806	-15.049507	-15.413343	-10.35341	0.7584213	-3.4647202	-4.7292776	-1.8878047	-3.9691665	-5.2317395	5.1359115	5.1572914	7.801939	3.8936582
¸ßË¹°×ÔëÉù´¦Àí (658).mp3	7.041458	2.28197	1.7785517	9.687753	3.2141187	-6.866933	2.0133734	0.1419983	2.4204671	8.970516	5.699624	10.794362	20.989578	23.47097	17.770134	22.91473	26.60934	23.009628	27.391788	27.223244	24.330784	25.711805	28.001936	18.993862	32.194336	30.33269	19.915344	19.883287	21.539007	19.674274	18.29191	22.67635	19.115284	19.714115	20.575588	15.911453	28.491322	18.238745	5.7504063	22.363552	27.853855	25.346764	36.0679	36.984158	42.439705	34.21337	36.058975	33.09929	27.450527
¸ßË¹°×ÔëÉù´¦Àí (659).mp3	-8.25374	-7.669563	-8.828888	-3.3169956	-1.561008	-1.0927199	-8.249709	-11.783152	-6.47631	-4.022833	-2.0189202	-0.3872501	1.7707319	-1.6786635	-2.5399632	-12.215824	-10.411283	-4.3661146	0.46801275	-0.80617356	2.3891714	-7.89829	-10.696014	-8.875713	-6.175892	-4.723301	2.1516194	-9.696698	-10.625269	-15.697933	2.4873645	-2.384833	-2.438635	-4.272265	-2.5996895	2.2323058	5.5077777	1.8664796	0.55311674	0.71689034	0.18018839	1.6190937	3.841401	-1.6580861	2.9942803	-3.4661884	-5.7820897	-12.433447	-8.391628
¸ßË¹°×ÔëÉù´¦Àí (660).mp3	-0.8945905	-5.220834	-0.009769797	9.913536	10.369206	14.732063	3.2550893	0.70694786	-0.57453376	4.9919024	4.8111115	0.77704376	-2.532382	-2.0302474	1.098566	6.9980364	0.36359757	-9.810841	-1.897238	-0.07127613	0.48425505	4.3987336	2.3371372	4.359219	8.350545	6.0057917	7.7769175	9.9867	12.129199	3.7972803	-8.619616	-7.2642903	-2.8481722	1.0772966	-4.157054	-3.955899	-13.820637	-12.946704	-3.4626365	7.816754	-1.5814792	-3.879727	-0.022478856	11.002987	17.418837	-1.3060108	-1.1748586	-6.02344	1.9232435
¸ßË¹°×ÔëÉù´¦Àí (661).mp3	-5.795618	-11.227433	-9.440333	8.415337	-3.0666423	-7.4874406	-6.8984833	-9.417053	-5.048669	-13.199035	-11.633604	-16.6566	4.8258953	-8.164281	-11.056661	3.9832087	1.3241532	3.7202327	-1.1328614	-2.7313962	4.604801	-2.1345952	-1.4561298	-1.2655807	-25.70964	-14.1476	0.3128037	-10.0427885	-12.363449	-25.296177	-20.489391	-17.65026	-21.406866	-4.3790107	-5.004654	-8.53016	0.24169213	-1.053865	-2.85599	-17.44329	-13.371101	-7.451958	1.1940842	-4.9943104	-9.638588	-22.659302	-21.15631	-18.943537	-16.764168
¸ßË¹°×ÔëÉù´¦Àí (662).mp3	6.795987	9.367754	11.237334	8.163074	10.895134	14.152834	6.7156982	11.171059	12.326139	-9.990598	-6.497325	-2.9294775	25.27938	26.771273	27.725945	-4.7230363	-1.8539604	6.954133	10.42285	4.617683	-0.11800641	8.918043	6.775375	5.26343	-10.866506	-13.4599495	-1.8642614	-3.2348914	8.744431	20.220974	6.8126984	3.4061074	3.8854077	0.7498744	-0.623723	1.516385	-8.690253	-13.291959	-7.6440673	-1.6533397	-3.51078	0.87765235	7.4138117	10.220646	11.979607	8.536364	8.999199	11.702017	8.8639145
¸ßË¹°×ÔëÉù´¦Àí (663).mp3	3.866847	8.216688	7.0413184	-19.550266	-15.345213	-9.651354	-13.0126705	-10.0413265	-4.6791134	-7.0571795	-10.865096	-11.633619	-1.2778015	-5.9916	-4.95342	-1.3030924	3.7512631	9.538755	-4.388007	-1.6487066	-0.4134605	-3.3241367	-8.562221	-1.1915634	-3.5673108	-3.2882328	1.5807714	-14.537482	-19.283272	-19.352486	-16.543095	-21.106285	-19.667685	-14.341843	-17.03682	-12.389641	-6.8538074	-14.864178	-19.328888	-12.012125	-15.374824	-8.954397	8.108914	12.102924	17.380087	3.4951153	5.192978	9.011715	-8.440344
¸ßË¹°×ÔëÉù´¦Àí (664).mp3	8.977093	6.905696	8.297194	-2.0823014	-7.737044	-10.760055	-15.031467	-13.730421	-15.451801	-10.818691	-8.967268	-7.122699	-15.530956	-17.735619	-14.569719	-8.727418	-11.024834	-14.384308	-17.834381	-16.81135	-15.899149	1.6943789	-3.9945374	-1.043596	-7.35411	-8.317203	-9.054857	-17.288834	-11.692263	-12.559715	3.4060068	-2.990433	-5.9652143	-2.3999698	-5.113961	-9.518543	-5.7046995	-4.420828	0.35384533	-12.8179245	-13.011831	-17.857586	-10.475455	-12.976299	-10.4425125	-1.6078506	-10.251745	-6.9112062	0.8841841
¸ßË¹°×ÔëÉù´¦Àí (665).mp3	-7.69129	-1.5746093	-2.427065	-6.8729577	-5.588129	-1.2155144	4.445633	4.924001	1.6886803	-1.8857038	-8.272525	-2.13029	-7.4823127	-6.390561	-8.291475	-7.137862	-6.0802717	1.1620823	-17.241697	-15.750475	-11.304902	-6.2145386	-5.7438374	-4.1885986	-20.203495	-23.09687	-15.545013	-7.534841	-2.9096427	3.7586513	0.5844976	0.10643646	3.6373682	4.088846	-0.06046307	2.4969065	-6.7155747	-10.590479	-10.343502	-18.858124	-17.731186	-11.272899	-18.853628	-19.237988	-13.862925	-12.604435	-9.728387	-5.6607943	-5.6539965
¸ßË¹°×ÔëÉù´¦Àí (666).mp3	-17.014538	-15.604574	-12.408795	24.907017	36.927094	33.958847	-13.64336	-21.21253	-19.20929	6.9896574	3.208239	5.7588615	-8.083809	-5.72604	-1.6025194	-5.850251	-5.5837693	0.4933344	24.039577	22.943926	18.759483	4.182532	-0.14786088	-3.06908	-2.9950597	-4.9539356	-2.044424	37.08969	35.36969	23.723108	10.729677	11.698584	10.502174	3.3779278	-1.3669702	-4.522496	4.6671124	3.112544	2.5749795	-1.2281632	-6.890747	-4.978778	13.629059	12.457573	8.094695	-1.3871889	-1.9324931	-0.09797059	3.3025627
¸ßË¹°×ÔëÉù´¦Àí (667).mp3	-0.3613101	-10.308473	-10.828701	7.3601837	2.7938347	-1.3161292	-16.852066	-11.0861	-5.514659	-5.4863577	-4.235508	-6.632906	7.9861507	3.1018758	8.174291	11.834982	9.930517	10.779792	-0.6365503	-2.1572137	0.9539221	-0.4807486	3.1406312	8.663431	7.666666	-0.7956989	-2.6438947	2.0703883	1.925898	5.357419	18.038782	11.455303	11.264197	-5.433215	5.273691	8.170599	-8.309729	-6.62968	3.3692348	28.81215	19.097513	17.381779	14.705212	6.6840897	2.7883205	18.528458	11.19518	11.972193	16.628027
¸ßË¹°×ÔëÉù´¦Àí (668).mp3	-10.112186	-7.3725314	0.35100585	-1.5489898	-2.2379246	-0.06084764	2.2280293	-7.1193304	-9.716782	-27.16734	-20.549389	-14.216425	-8.247101	-9.8365345	-5.9782047	-5.2036667	-10.525887	-8.799346	-4.358368	-10.787252	-16.12925	-13.831278	-13.360155	-7.792243	-14.836126	-16.56332	-7.8933783	-11.639912	-9.2142315	0.7699642	-4.4542613	-16.310795	-19.656528	-13.001574	-8.076091	-0.60101825	0.13333884	0.37687752	8.09952	5.7081656	1.9706683	-3.7934833	3.2705572	5.9435596	10.928394	-8.332005	-10.102921	-14.2550335	5.0097895
¸ßË¹°×ÔëÉù´¦Àí (669).mp3	4.8505096	4.553443	3.6199887	-19.233553	-20.39336	-15.318899	8.192156	8.474197	7.990649	5.2096405	0.776376	-2.1050904	-4.2346077	4.317193	4.7112236	-3.009091	-3.3842006	-8.6750765	4.3058157	-6.2591457	-15.0811825	1.5277526	-0.19590694	-3.0307882	-6.802635	-5.7178316	-6.764507	8.582563	-1.570702	-4.990823	-6.574918	-13.383753	-8.966177	3.579722	2.4154792	14.9715805	0.3871882	-3.5155706	3.7509599	6.8697443	3.4542532	1.1354425	4.4470143	-0.4285245	-0.14361094	6.36584	7.9712505	9.096108	10.804436
¸ßË¹°×ÔëÉù´¦Àí (670).mp3	-1.868187	-2.2492824	-4.199932	-10.012373	-9.81719	-7.431361	0.34228554	-1.0170381	-14.575773	-4.7572985	-9.731064	-11.71187	-7.014592	-3.7440648	-1.4513971	-24.88411	-13.2435465	-5.8438306	-17.224522	-17.036898	-9.635693	-19.272682	-17.727818	-12.735334	-11.212108	-14.330317	-16.391706	-4.331551	-5.2955365	-12.395898	-8.608551	-10.902287	-7.1838713	-20.169525	-19.708668	-12.840073	-11.201351	-10.764481	-12.67304	-0.1673829	-9.300457	-13.76289	-10.11548	-13.777163	-9.177665	-12.911528	-14.254799	-11.0715475	-24.25798
¸ßË¹°×ÔëÉù´¦Àí (671).mp3	8.622782	7.7780423	-2.005762	-6.620264	0.82792693	4.308524	-1.468886	-1.4467218	-0.2907865	-0.29779482	4.142235	6.606263	-4.489748	-6.4123597	-4.4158955	-4.218867	-8.366747	-6.799448	15.898729	9.6513815	6.016463	5.114479	6.995843	8.914604	10.737995	2.6809404	-0.000477105	6.7697325	6.6142535	9.94178	2.9566212	5.2232914	7.5244255	4.741277	9.98771	16.256903	2.0577755	6.0964684	9.2825365	17.571037	13.382296	8.349363	0.14951411	0.92161506	1.8258653	-2.1174867	-4.351416	-4.8503737	-0.7537652
¸ßË¹°×ÔëÉù´¦Àí (672).mp3	-5.208726	-11.270798	-10.239063	9.737028	4.404568	-2.8317385	-18.693584	-16.952871	-15.642195	-6.5572286	-0.9921382	4.95008	-0.4354676	-12.191152	-21.527468	-6.8987627	-4.24786	-5.127136	-11.349293	-6.6193833	-2.8133516	10.83927	3.9200354	-1.0035495	-8.824348	-7.703415	-7.3077292	-5.7297835	-6.454918	-11.2004175	-17.378685	-16.197952	-14.457375	0.9340405	0.50248545	0.47209728	-8.863134	-4.8540173	-4.1056304	-0.5850288	2.1263282	5.158292	-3.575585	-4.5313454	-3.254176	-13.432941	-12.701784	-17.884829	-0.09679735
¸ßË¹°×ÔëÉù´¦Àí (673).mp3	14.231493	8.8355665	5.458212	-0.99797195	4.5748334	11.166288	10.631325	-1.1606393	-0.69727856	-0.3316003	-5.4256573	-0.26891387	-0.5514275	-5.4712734	-7.288398	4.500554	9.421581	13.499916	-3.3142526	5.4219847	7.019209	3.4338365	6.8129463	3.032998	6.4776993	3.7059295	9.589706	2.3433087	3.7199278	-1.0024619	5.9134293	6.439751	3.894517	-8.522414	-3.4036098	5.5533676	10.459166	8.001333	11.540943	1.1100157	-0.9572373	-2.2291012	-0.5749337	-6.651298	-6.2751217	-6.119308	-7.0662756	0.58501977	1.0478014
¸ßË¹°×ÔëÉù´¦Àí (674).mp3	-9.571287	-5.330396	-4.0729537	-8.797785	-6.4570704	-0.95274025	-4.6538057	-7.0069094	-3.324502	-2.338996	1.8448613	0.6907157	6.978956	3.1815436	8.165868	-1.0900047	-11.148283	-13.024935	-7.2528152	-0.79574776	3.544258	7.540306	6.983444	6.604663	-4.742861	-1.3513072	-0.8364701	2.763095	-4.1420174	-7.371797	-12.905149	-6.7464	2.4396067	3.1082387	-8.047167	-12.442101	-8.561153	-12.010359	-14.538012	-10.916863	-11.448051	-5.379738	2.8488808	0.3368879	2.672649	-9.478522	-3.349578	-2.2937963	4.336757
¸ßË¹°×ÔëÉù´¦Àí (675).mp3	-14.31616	-14.373258	-13.973175	-10.522396	-13.347932	-0.4876696	-18.898567	-20.277023	-8.565203	-8.284691	-17.53762	-16.041164	-1.7465146	-1.5733705	5.352416	-6.636779	-16.995186	-23.426247	-7.2685795	-11.095332	-11.864654	-14.210656	-13.32563	-17.861622	-17.508598	-22.94226	-18.321682	-7.6073594	-14.186832	-13.508153	5.583564	-6.1751404	-13.948154	-12.937004	-18.951057	-20.519861	0.56324416	-9.308533	-15.946031	4.05373	4.4782066	10.6983185	-8.700903	-14.976782	-7.2866745	15.5874195	2.5202382	-0.8366376	-1.4475033
¸ßË¹°×ÔëÉù´¦Àí (676).mp3	10.360933	9.985638	5.440625	-14.488003	-14.600365	-13.615583	-10.550929	-4.117441	5.0054827	-16.74687	-13.372454	-12.887982	0.19222602	5.6842136	7.981369	-16.269264	-28.448051	-29.067944	-1.3248968	-6.6143894	-3.7129707	-8.918742	-11.112593	-11.041914	6.654017	4.3992057	3.4985337	10.760969	10.413645	5.687084	-1.48873	-4.5599422	-3.6556895	-2.1032019	4.2930603	11.814625	-4.715252	-11.93742	-12.858321	-3.8572197	-7.302226	-13.988719	2.2533226	-0.20846754	3.0947845	1.4212112	1.814602	6.1607666	-2.4863877
¸ßË¹°×ÔëÉù´¦Àí (677).mp3	-15.103399	-16.133484	-18.156523	-6.377357	-8.603308	-13.022876	-2.4459841	-3.87008	-2.289726	-11.280061	-10.994471	-12.370344	2.941096	-0.12135395	-1.5474167	-6.1212983	-9.707519	-6.919528	6.9760714	7.871476	-0.99037385	-15.553706	-13.187586	-8.781271	1.6655319	-6.509882	-9.815356	-2.003012	-4.2196097	-2.2370608	-8.568246	-13.057	-9.135134	-6.3563967	-6.524893	-4.355191	-10.67476	-9.899178	4.160512	8.499449	-0.6657373	-7.858183	-3.1816998	-5.207143	-11.373116	-12.156476	-7.298415	-2.9007716	-18.06316
¸ßË¹°×ÔëÉù´¦Àí (678).mp3	-15.489021	-10.010468	-4.800945	-8.311737	-10.785954	-10.76485	-8.347476	-14.77705	-18.776485	-7.5426292	-11.316708	-10.980791	-8.006452	-13.627054	-16.711514	-17.257683	-17.231941	-21.519009	-8.581336	-10.150867	-8.412272	-26.587564	-22.315191	-15.539404	-8.767164	-10.4037075	-5.1730423	-16.358366	-18.180508	-14.139755	-9.844355	-12.416843	-14.518841	-18.67217	-20.994133	-17.410564	-7.190188	-8.510212	-8.021524	-10.02396	-3.3058536	-3.1987908	-6.8543406	-4.37978	-5.3616085	-12.869713	-9.588083	-4.022147	-17.751816
¸ßË¹°×ÔëÉù´¦Àí (679).mp3	3.7764792	2.6920657	0.918714	10.37105	10.641912	6.196479	6.895548	4.1974225	-2.3452127	-11.132673	-9.281137	-0.8165457	0.7201694	-0.039250612	-6.1058664	-1.6392723	-4.2082157	-4.55633	-5.6973667	-5.9767256	-2.8050685	-8.287513	-3.3570666	-7.3931847	1.0355542	0.6606469	-5.6675825	10.574437	8.548873	4.0905123	6.65807	3.086855	3.9219294	11.785683	5.8864627	5.0303826	4.8344793	-4.607169	-14.009395	-5.6162577	-10.723406	-11.918191	-0.9156078	-1.9438097	-0.83776015	-5.3901052	-10.331917	-4.4943967	6.5443263
¸ßË¹°×ÔëÉù´¦Àí (680).mp3	-9.000095	-5.2693954	-6.0155616	2.0066633	6.2215624	5.8873153	8.802639	2.8141942	5.248865	3.463115	2.157696	-4.1940107	1.0247619	-3.8671565	-2.6732936	8.290731	2.7518232	3.2770543	-2.5398688	0.5479983	5.6304817	0.81915927	-2.3330083	-0.9934902	1.9640341	-1.4593444	-0.90512335	-6.502987	-10.736859	-4.1530256	10.249443	4.1541166	-0.88986284	-4.4347825	-1.7434788	-0.46962297	-2.2664828	10.0689945	14.471365	6.2019114	2.33886	2.0827742	4.1926255	11.733349	9.880381	11.194141	14.533836	14.225615	-5.6494694
¸ßË¹°×ÔëÉù´¦Àí (681).mp3	1.858657	2.1614256	0.34418625	-1.1607456	-2.9834914	-4.9444747	5.3973017	5.603403	6.038067	15.273439	11.950634	18.121439	11.499131	12.167612	14.689332	3.078771	3.1145895	3.3737044	4.16446	3.3820484	-1.667732	12.834609	7.274739	2.6186836	-1.8868387	2.215989	4.5594106	7.2639236	3.9118054	10.838619	22.18721	13.064608	11.9146595	16.068073	14.467262	10.773758	7.1699033	3.9755964	5.762991	-4.3557615	1.6111195	8.660057	0.035814643	-0.22241735	1.7834225	2.0586448	4.6301794	5.123814	-8.790229
¸ßË¹°×ÔëÉù´¦Àí (682).mp3	5.8464413	2.7800934	6.6650925	-12.377773	-12.284639	-14.095917	8.372882	9.174448	10.605044	2.9111192	5.9686475	15.355768	-3.9524293	-11.154173	-8.235375	2.247088	-1.1955996	-1.4483258	-0.20060086	-1.8532069	-4.211872	-1.312985	4.033338	7.05375	1.4426994	-1.9168642	0.2567941	-17.569988	-5.345845	5.276539	-2.6819086	-4.922679	-9.081883	0.42438358	-6.580332	-14.137844	-10.880722	-12.938909	-12.691044	-0.002592877	-0.79144317	2.6993992	7.7067904	-0.22075763	-4.8477736	-5.6918564	-10.644148	-5.3197412	13.222002
¸ßË¹°×ÔëÉù´¦Àí (683).mp3	7.4337893	6.0775676	10.176073	11.76112	9.3288555	2.6580074	11.428019	9.841383	2.522036	3.826268	7.814191	0.5452635	7.1103134	6.976376	11.946138	4.7546353	-1.1757834	-11.58696	3.4158342	4.8714647	6.700225	13.5943775	7.256056	4.4867926	8.829194	10.200279	6.3114986	21.621128	20.795948	20.303703	2.2993102	4.862505	4.1647377	7.0795164	5.0688934	6.4527235	17.712608	17.06753	16.949146	4.742041	1.9287058	0.98411417	-1.4944956	-0.6277088	5.2837057	13.550718	4.9895477	4.9697924	13.67638
¸ßË¹°×ÔëÉù´¦Àí (684).mp3	2.9827545	2.9864829	5.280504	-0.1914554	-1.1071452	1.7268713	13.032689	10.608468	3.4484947	11.076901	1.7299722	-4.148834	9.974113	10.136011	8.404415	9.079521	11.452746	14.082443	14.006821	12.691845	9.464101	13.48537	13.581852	18.390484	18.703634	13.642662	14.386745	5.187579	6.919984	7.372375	18.936438	16.00507	3.5205164	20.1156	17.966562	10.601484	25.04102	21.204576	10.441814	11.671883	15.789629	9.505102	10.151151	9.880323	13.320654	15.920111	13.191426	13.337145	5.8773537
¸ßË¹°×ÔëÉù´¦Àí (685).mp3	6.1291986	2.7290742	1.5936153	6.5814147	8.483561	3.4813204	8.145181	7.8447027	12.609322	5.975936	10.407568	12.151255	0.48027718	0.34959418	4.0859785	3.839067	-2.2691393	-12.298606	-1.641062	0.081804276	-0.85675126	7.5586767	5.1835814	0.25630373	6.6317253	4.427759	6.8336754	1.7187372	3.728043	6.1576796	5.4460635	4.300812	2.2093267	-6.063119	-8.765774	-3.6003234	1.440813	-3.0733767	-0.46234897	2.1480577	-2.67279	-1.5967412	-9.838108	-5.8076	-8.173676	3.871523	1.7245007	-0.4032203	-2.8159442
¸ßË¹°×ÔëÉù´¦Àí (686).mp3	5.0923605	3.482157	-0.016634941	7.3327565	5.0163984	3.3596163	3.6119223	7.8983974	14.198768	8.175668	6.7471924	8.392036	4.446521	9.21003	11.905853	4.731132	0.25977144	-3.9000187	-5.6588087	-7.75076	-12.641487	-0.20796335	-2.5521452	-3.4360456	-4.8105774	-7.548729	-7.377372	12.728886	16.394314	14.033232	11.959687	12.235083	7.534814	5.997756	11.088924	5.0712113	-3.0398688	-6.602663	-5.4875245	11.562194	9.225742	4.706788	2.5518045	3.8938622	8.40492	-13.2261505	-19.119186	-21.057526	3.7839928
¸ßË¹°×ÔëÉù´¦Àí (687).mp3	-3.9870439	-4.3857207	5.5902576	0.74537426	3.352812	6.822284	-7.2203197	-8.031224	-9.122847	-14.726454	-12.283398	-5.9013963	2.7681246	-6.4273853	-2.0290256	-3.1211836	-3.8034377	-2.4090047	0.42734718	-2.2953508	-5.533242	-1.5014117	-6.5753274	-12.272868	0.8516675	-9.318174	-9.019551	2.536807	-7.278314	-5.2102423	-8.341496	-14.116001	-17.090736	-4.528831	-8.248861	-6.8607087	-3.0410855	-5.781795	-9.151619	6.134636	6.057765	2.6825213	-0.93351275	-3.8001795	-4.2148514	-5.4664164	-9.134264	-6.3878746	12.756184
¸ßË¹°×ÔëÉù´¦Àí (688).mp3	-5.375084	3.6247501	6.854717	0.7222787	-5.2628613	-5.593275	-16.136213	-25.15952	-29.658669	0.053062443	1.0193348	3.0866413	-19.309341	-21.278025	-16.05511	-17.055542	-16.879568	-13.428009	0.2401163	-6.39412	-10.199202	2.9153981	-2.1218157	3.002812	-9.647837	-6.75593	1.2214589	9.474047	2.9176433	0.07233977	7.6927967	9.20126	13.367043	-3.155798	-7.841484	-8.71582	-3.4716272	1.344393	3.0358033	-3.5807924	-1.4532814	-1.5742724	-19.825378	-14.834354	-6.3005	-0.17250896	3.574213	2.717491	7.712225
¸ßË¹°×ÔëÉù´¦Àí (689).mp3	-1.8884062	-10.818997	-15.059821	4.7073393	2.8039763	-0.533806	-12.763773	-12.853652	-12.883945	-9.263563	-8.347989	-12.273767	-1.8310182	0.281232	-9.031883	7.8623543	4.599268	-2.2704442	3.263634	3.1661606	-3.3575335	-13.224335	-12.09429	-8.529497	9.646294	5.6243453	-3.0416982	6.4198923	5.9974146	-1.0843852	-3.7384906	-7.3352337	-1.5232099	4.4873405	5.7756767	-8.613722	7.3589973	6.569042	10.474555	-6.294386	-2.3057003	0.6419342	-5.9280534	-0.7569183	9.218584	-6.826192	-10.11981	-13.170843	-9.227736
¸ßË¹°×ÔëÉù´¦Àí (690).mp3	-6.5771885	-7.36464	-7.3189206	5.4718103	-6.1376314	-5.1536818	-7.673259	-13.716295	-15.965581	-1.3819224	-6.1983786	-1.91787	1.7830215	-0.60821295	-4.992136	-12.118302	-17.439796	-16.02352	3.2387018	9.40106	3.5764153	-7.8586073	-4.618639	-2.20235	3.1832464	1.6568081	3.7430282	-1.9470748	-4.402896	3.9885883	-13.098873	-10.544672	-14.452091	-7.594843	-7.970892	-5.772688	-3.4587078	0.38201332	0.000147551	-10.258127	-13.702988	-15.533986	-14.486439	-4.192973	2.255475	-9.186009	-11.282259	-6.300064	-11.820938
¸ßË¹°×ÔëÉù´¦Àí (691).mp3	-18.377525	-18.063179	-15.038206	-16.881008	-19.716412	-20.82196	-13.140772	-14.5355015	-14.636429	1.4106672	8.030497	1.7072072	3.1385703	3.1378498	-7.458216	-3.5306716	-8.519821	-11.51208	-10.471062	-7.1189775	-4.617092	2.64149	-3.345944	-5.380909	-3.0801153	2.966864	7.7387915	4.9595127	6.205066	6.2934732	0.5837653	1.6528983	5.892352	-3.8623214	-11.558402	-8.550779	-0.23053508	-3.4192495	-1.3428509	-11.294825	-15.970863	-19.727924	-14.874216	-11.63063	-10.385502	1.2795154	-6.0016513	-12.84326	-5.69282
¸ßË¹°×ÔëÉù´¦Àí (692).mp3	-13.107958	-17.675472	-10.667252	-10.072298	-15.080145	-17.206892	-18.148788	-17.586185	-9.806672	-13.716997	-13.328057	-11.902716	-3.324143	-9.452497	-8.796856	-8.848583	-1.2291359	-4.381136	-1.9482203	-8.356493	-6.831732	-27.538647	-33.69874	-28.16832	-11.048782	-21.256777	-19.64577	-25.304527	-29.745823	-24.716537	-13.571243	-11.919605	-7.185424	-21.56168	-23.037796	-15.683718	-11.411074	-16.321203	-17.439	-14.172821	-17.566313	-15.317088	-11.269639	-18.705275	-17.400806	-11.272074	-21.350988	-20.688896	-23.212826
¸ßË¹°×ÔëÉù´¦Àí (693).mp3	0.23039804	0.58020353	-0.094534665	3.9874077	5.1022887	-2.1251411	-20.033333	-19.329021	-19.93719	5.9932804	1.953498	1.8662655	-5.274728	-5.9785924	-1.5260509	2.79182	-0.23021922	2.2268512	19.734945	9.09974	10.756658	18.934341	13.853364	9.391604	10.382149	10.050802	10.792566	-3.079008	-10.569256	-7.26722	14.570961	9.512377	12.627504	8.965885	7.2405114	6.1560736	5.7397428	2.311278	1.886911	-6.204199	-4.855717	0.5586939	-0.2359224	2.2681441	5.324793	1.8160822	-0.09762013	-0.48040938	7.6668453
¸ßË¹°×ÔëÉù´¦Àí (694).mp3	-7.491584	-0.288063	2.8557243	-9.143767	-10.215125	-5.1455007	4.801952	7.912472	9.809783	3.215499	6.492689	4.3097754	-4.484646	-5.0557375	-1.813715	-3.8067396	-1.8656495	4.406886	-14.775887	-16.014908	-16.011898	8.161153	7.1410923	5.360711	5.0486994	8.589512	10.171231	4.078551	-0.71203256	-0.07874904	-1.8049898	-10.076312	-10.70244	-8.844017	-11.198329	-4.8011007	-6.281005	-2.2602286	-3.513982	2.6186998	-0.027731836	-5.472597	-8.487883	-7.936438	-9.269403	-2.3883276	-1.3008015	3.9857695	3.1448965
¸ßË¹°×ÔëÉù´¦Àí (695).mp3	-5.7316923	-4.0085325	2.9511235	-7.424363	-11.638868	-12.915901	-11.902227	-10.147305	0.09583545	-22.050306	-20.12611	-15.052511	-20.215467	-17.137815	-11.725777	-5.8346815	-2.1694512	5.148288	-17.009163	-12.28722	-4.020772	-15.987378	-14.324478	-7.6579537	-15.841358	-11.492487	-6.12169	2.172979	-3.5954251	-3.1644018	-1.5000806	-4.786977	-0.11906758	-0.14042795	5.337761	2.884236	5.6822824	-0.22134614	-0.9052106	-1.2650969	2.244215	9.29523	-14.013677	-13.952943	-11.385875	-7.888707	-11.406216	-10.948597	3.6948006
¸ßË¹°×ÔëÉù´¦Àí (696).mp3	-9.557768	-9.762006	-6.563258	0.847098	-5.9052267	-1.4619393	-14.712824	-19.1494	-22.07396	-7.591072	-15.656036	-8.854187	-4.708648	-8.363117	-2.8230824	1.4216065	-8.752155	-20.090992	-11.71876	-12.6717	-14.008774	-4.3156133	-5.1732635	-4.0191326	-9.366581	-13.219386	-10.315302	-16.004103	-10.758678	-2.7134945	-8.311602	-10.624542	-8.487892	-15.526585	-20.00774	-18.082874	2.2600906	-0.20513725	0.9055967	-0.83511937	-8.557755	0.25729263	-5.451266	-8.648567	-5.86857	3.4320722	3.460321	5.493793	-0.02580738
¸ßË¹°×ÔëÉù´¦Àí (697).mp3	19.44294	13.430622	12.458462	-4.435594	-3.7769284	-2.324585	0.7968439	5.279358	8.276857	-10.98303	0.31223035	4.964545	6.8921747	5.8191056	5.170249	6.2995048	10.825099	7.026784	8.009059	3.1922002	1.0570669	-0.63475615	4.215663	1.2907662	3.8700347	5.4254627	9.6075115	8.66449	2.3437297	5.8194046	7.2062216	10.473192	9.565245	7.25305	9.100384	2.658969	12.631391	16.808514	12.24264	-10.678768	-14.248495	-15.635597	6.8830705	4.7251353	2.127831	7.1964164	5.708707	8.448255	5.9149823
¸ßË¹°×ÔëÉù´¦Àí (698).mp3	-3.1545448	-7.0784826	-8.822903	-2.710938	-2.3763103	-5.7877245	-11.260727	-1.7854136	6.554875	-1.0626184	-1.0737134	4.0129223	-4.2345934	-2.2863429	-2.7860293	5.079137	5.339795	8.540405	-5.5154386	-8.166245	2.9440675	-6.4729414	-4.6462393	-2.4012685	-12.001022	-6.3208237	-2.0664797	3.7864573	-2.9975767	-0.319404	-3.377687	-1.641822	2.6324885	-3.6142857	-3.7147243	-4.033036	-1.508418	1.026377	4.3428445	-2.3379097	-5.1495905	-1.0079519	10.262423	2.4951093	-1.7480528	3.316469	5.027567	11.822763	-0.86461866
¸ßË¹°×ÔëÉù´¦Àí (699).mp3	-4.12488	-12.640032	-19.547775	-4.463377	2.7890258	6.5599966	-9.042577	-6.700447	-1.0165534	-13.209143	-12.827425	-12.863905	1.4172556	-6.001979	5.299701	-4.2646036	-7.3976717	-1.4324805	-15.828964	-8.116973	-1.9857857	-0.87141854	-1.1493711	1.571708	-6.8147793	-6.641714	-9.208026	-14.470448	-13.949982	-11.206516	-11.499431	-10.148415	-5.778351	-9.481379	-6.8477387	-4.1044884	1.8518295	-6.6754966	-12.375036	-11.940588	-12.012806	-3.4813218	-3.783917	-4.8395348	-1.9782015	-10.541389	-15.459833	-16.17214	8.5319805
¸ßË¹°×ÔëÉù´¦Àí (700).mp3	3.9395194	-2.0327594	-4.4934998	6.6235228	6.880843	7.297806	2.988915	9.905937	8.412516	9.401028	5.226819	-2.2717094	4.6810093	0.35031533	1.5925623	7.279752	2.1018722	-1.0247598	-0.51905286	4.0246525	8.622923	6.7579927	-0.30408603	-4.4298244	1.389651	3.7496681	3.257756	2.1944237	4.7566853	9.910885	-0.7588774	2.1479168	5.570957	3.77348	1.7112129	-2.442987	6.976734	3.735772	0.93946075	5.54624	7.436764	9.141993	6.002198	7.4911003	10.430531	8.073479	-2.0866346	-4.1244326	6.762652
¸ßË¹°×ÔëÉù´¦Àí (701).mp3	5.132986	-1.8672075	-4.61211	11.075521	6.815237	5.906117	12.354088	4.879698	9.496719	1.573456	0.011036292	-1.9943852	0.727937	0.11820269	-3.6138706	-4.303899	0.35391033	5.657338	10.534868	7.479218	8.907026	4.977824	-0.57258046	0.30871314	6.6856985	-0.9648781	-5.5534945	9.699599	1.3074379	-9.180796	3.4571786	2.3863769	2.5246644	2.6202507	0.44350624	3.5164943	7.92939	3.9056559	1.5600723	15.097357	5.8871784	-3.6584072	2.9980466	10.912737	12.713507	6.776084	4.592648	7.734639	4.400866
¸ßË¹°×ÔëÉù´¦Àí (702).mp3	-0.32775855	-1.4933822	8.140745	6.1782913	3.886491	-3.0715313	1.6071519	-6.94796	-0.7172061	10.074106	4.785008	5.810693	-13.709851	-12.087072	-3.0023117	-2.213778	-2.733162	8.326899	-0.5258393	2.5366423	8.888777	14.401484	1.0508622	-6.731466	11.483536	1.706229	0.11171174	-14.676058	-9.67692	-4.438536	-10.746482	-11.107317	-5.289717	-11.175724	-5.7980456	6.4892406	-2.7095714	-7.679372	-11.619523	1.3919609	-0.80087364	-2.339869	-21.589388	-22.328407	-14.604576	-6.892497	3.9268713	8.164679	-14.416515
¸ßË¹°×ÔëÉù´¦Àí (703).mp3	8.354251	1.3869125	0.12669024	5.8330507	-0.21612334	-2.8080482	-1.661229	-5.1390963	-5.22851	5.6344423	6.961618	9.991379	-7.1866217	-7.1047683	-3.009109	-5.5649314	-6.473797	-5.5241947	-2.8808045	-1.9775152	-3.1500669	-8.846672	-5.3178463	-4.5787525	-6.578022	-13.944313	-18.775402	-11.368853	-7.9039803	-4.36171	20.327305	20.710297	17.411856	-4.007819	-3.6505902	-5.824835	5.613758	7.347531	3.05783	-0.10717279	2.9116337	1.4847541	9.386827	6.3721995	8.546463	-9.907568	-8.98298	-8.66754	-2.4901178
¸ßË¹°×ÔëÉù´¦Àí (704).mp3	6.049797	7.5676537	4.5832934	-3.3003807	2.3664563	7.706962	15.617308	11.401537	4.7812066	11.917408	12.731483	8.0023985	0.39122015	-3.4378889	-5.7916203	-5.1270404	-1.5630921	-0.3066188	8.062562	6.1449475	3.1269631	8.32135	5.2809644	5.8284044	1.3284025	5.5966816	0.2523033	-3.1168852	-6.192339	-0.097378284	3.3278656	3.3937416	6.5302563	9.932053	9.023339	11.837198	-1.3555579	0.32878223	-3.7929132	1.6333047	0.050316386	2.393611	7.169384	10.540274	14.867832	4.057361	4.855632	5.2838054	4.083944
¸ßË¹°×ÔëÉù´¦Àí (705).mp3	-10.856951	-13.591789	-2.9516346	-20.341045	-14.010376	-9.109571	-9.019409	-0.55475295	3.7795777	-15.654509	-12.816888	-12.495661	-14.792709	-16.432524	-18.201971	-10.378919	-14.926025	-16.282618	-13.310073	-8.384068	-8.470615	-15.821285	-17.617353	-19.745798	-7.8676767	-10.499159	-7.3758845	-3.0951738	-7.6820693	-11.995294	-9.278641	-7.2098274	-4.723135	-1.1795403	-3.3475294	-0.46820128	-3.3303812	-3.8959894	-6.3263917	1.7861347	-2.8796012	-5.111018	-2.3874056	-8.828512	-7.5760455	-13.295248	-12.818744	-10.051136	-3.3294868
¸ßË¹°×ÔëÉù´¦Àí (706).mp3	-5.369465	-6.7229185	-1.0394952	2.4831257	-5.0804667	-8.518312	-4.09311	-5.341319	1.6129901	-3.6723566	2.0011492	4.9989157	6.875765	0.11119947	0.93965733	-3.6703184	-2.772224	3.679737	-5.995474	-8.0261	-8.530051	-9.722345	-10.963711	-3.0336437	5.4276266	4.413052	3.1548629	-9.813435	-8.195911	2.1076975	-14.325367	-10.68612	-6.0950756	-12.358318	-14.6529875	-16.953365	-4.894577	-1.6429359	-0.21768303	-2.9875932	-12.598457	-15.313826	-5.134326	-10.990265	-15.474136	-3.1754177	1.5968809	-3.303604	6.769493
¸ßË¹°×ÔëÉù´¦Àí (707).mp3	14.868225	9.85703	11.1652775	-34.53312	-26.833858	-17.202536	-1.1472936	-1.487257	-1.4835184	11.951931	7.1825724	7.4073844	14.935873	12.006807	8.27619	-3.4329498	-8.246026	-15.02713	-12.390326	-6.102249	0.41917777	-12.552961	-8.871361	-7.580433	-23.47836	-25.56105	-26.208818	-4.001935	-12.971712	-20.956854	0.6108734	-5.873871	-1.0280337	4.677493	0.74255896	9.222349	-2.967255	-2.765831	-8.030661	-16.74675	-11.903103	-1.0059922	-16.751415	-13.9548435	-8.575068	-12.810221	-13.903711	-13.860271	-10.645679
¸ßË¹°×ÔëÉù´¦Àí (708).mp3	0.8050038	-2.2090964	1.1305246	-7.696348	-0.34686422	7.462513	-9.688367	-10.727686	-11.728696	2.8327336	1.615005	-1.8669404	-6.2049847	-4.421028	-3.5457695	-4.6368065	-7.2749557	-4.31588	-7.530137	-8.776285	-5.970585	-1.1002221	3.1513786	2.7200155	-6.8364444	-3.1336868	0.88315266	5.7523336	4.626384	-0.26631367	-1.4468815	1.317761	1.4745507	3.8945074	0.33370423	-0.7060763	-0.7544174	-1.5020591	0.14577727	8.121352	0.30433777	-0.3379162	0.89211893	-2.9426055	-8.218437	1.3268669	-7.042074	-8.997909	-1.64344
¸ßË¹°×ÔëÉù´¦Àí (709).mp3	-15.540594	-21.619041	-16.012619	-26.461246	-30.779175	-22.842216	-17.38617	-27.081749	-22.934193	-30.721092	-35.5083	-28.709038	-28.469696	-28.076242	-22.879627	-28.689163	-25.924702	-16.60899	-27.723732	-31.425594	-28.832008	-20.082478	-26.972641	-30.393799	-35.96734	-38.3711	-32.839012	-24.175907	-29.57544	-18.429123	-35.265274	-38.96942	-35.82143	-22.863878	-29.545086	-25.622944	-35.49946	-33.093647	-28.723022	-19.051273	-26.785305	-23.090893	-22.001469	-29.781956	-33.058285	-13.3731575	-20.867935	-26.587952	-21.674873
¸ßË¹°×ÔëÉù´¦Àí (710).mp3	-8.303217	-10.329523	-14.628513	-25.218784	-25.450073	-23.380165	-13.698217	-12.722194	-14.367041	-1.6577477	-10.516462	-6.2772293	-11.330012	-10.242697	-8.479866	-10.197453	-12.688862	-8.343916	-13.940215	-18.503368	-18.149479	-9.03112	-12.219341	-13.7357235	-17.227348	-11.728865	-11.908172	-20.194687	-14.142643	-9.19153	1.3853116	-7.288722	-13.159077	-3.3137763	-12.296171	-11.769812	-18.263176	-19.666302	-19.527248	-21.355192	-24.948391	-24.80558	-1.1904167	-7.086947	-11.510894	-13.745365	-12.307623	-9.509968	-8.364426
¸ßË¹°×ÔëÉù´¦Àí (711).mp3	0.030535936	0.6961503	-3.6529458	-8.260704	-7.9289	-9.238602	-6.71017	-3.7772055	-3.4348905	7.3367405	5.1831326	8.595013	3.5502594	-1.1172662	1.9494302	-1.5721381	2.64859	12.248936	4.1547093	-1.2500005	-0.3317287	1.1162415	3.8882282	9.981125	8.386541	0.5981452	3.3112469	-2.974816	-12.7078705	-15.928253	6.1411047	-0.7158503	3.267121	1.1906832	-4.0596824	-1.6020715	9.231614	11.653633	5.5727005	4.512415	6.9203134	4.02244	-4.4656	-9.063462	-9.179217	-3.6491463	-0.17661643	5.666443	-7.2954206
¸ßË¹°×ÔëÉù´¦Àí (712).mp3	-10.225827	-7.673032	-0.60781443	-12.6759205	-12.063719	-8.650446	6.9252963	2.1408877	-9.638521	3.3142133	-3.2746315	-9.057091	-7.0897818	-11.147853	-7.154181	-6.2409725	-11.05682	-2.8715744	-16.78854	-22.38007	-14.715204	-21.12706	-17.993616	-14.362453	-25.32431	-24.17403	-19.733278	-10.792138	-12.594692	-15.5027895	-6.076951	-9.0493145	-13.946671	-8.910059	-17.294115	-10.828488	-22.16074	-18.799957	-7.151529	-23.611805	-21.604794	-15.389085	-15.273834	-9.496647	1.096323	-12.990498	-15.2700815	-9.048708	-3.1458702
¸ßË¹°×ÔëÉù´¦Àí (713).mp3	-6.644092	-9.195011	-8.781882	9.234104	9.009779	3.8075755	7.7029324	-0.24651188	1.2120702	7.728791	4.2071867	-2.9202733	-10.167897	-7.1069245	1.70942	-7.3402624	-2.5209754	-0.036760673	-1.8843055	-7.2641764	-5.6503263	-9.529182	-9.2774515	0.5986431	0.6412353	0.73327404	0.8426895	11.893616	14.270457	1.096686	5.8748474	2.4593287	4.0928617	4.827222	5.0142436	8.849945	9.678225	8.144166	0.30258107	-3.6061625	-4.2740755	-1.7478881	-10.05146	-7.932781	-1.1314683	-16.684544	-12.497032	-7.3073993	-6.3705006
¸ßË¹°×ÔëÉù´¦Àí (714).mp3	3.016799	4.7895346	5.6068535	-4.7888775	-2.2480512	-0.70676744	11.717413	10.531317	5.550085	13.672913	13.506767	7.529729	-2.268359	-1.6103752	7.377426	5.237097	8.958215	-0.20605421	3.1785212	5.408874	5.206904	11.278828	6.035347	4.112865	1.9449289	2.0978413	3.6817236	11.3985615	14.380998	8.956789	3.782248	6.549344	12.188381	2.6308742	7.256691	5.3792176	5.9857635	2.1455262	1.2938188	7.899787	4.705745	-2.4978251	3.5752053	4.6060715	6.0401664	0.294065	6.8989964	6.0718117	-5.684902
¸ßË¹°×ÔëÉù´¦Àí (715).mp3	1.6503276	1.6832036	-5.859644	4.864594	5.950596	5.13095	-4.790415	-2.7362087	-3.3898616	4.085883	1.6862869	-0.29751378	-6.4261484	-3.292653	-7.269534	-0.48499164	0.5542326	-1.6572554	-0.7251894	4.5773444	9.742326	-0.13681492	-0.6730561	-1.2313125	-1.0757053	-5.4551463	-8.895467	6.9954205	4.2461443	1.4479985	7.173209	6.9711256	10.151641	-0.289217	6.1333203	7.1865406	1.9473794	-1.4973595	-9.926845	-11.896639	-9.3917675	-8.215195	-7.7514324	-5.612632	-8.054422	0.6205257	-5.9045568	-5.5129414	-8.809507
¸ßË¹°×ÔëÉù´¦Àí (716).mp3	0.7777655	2.91565	1.1715071	5.447424	0.18538791	-9.458716	-32.93605	-35.748474	-36.04126	-44.274902	-45.302963	-40.185333	-5.6726866	-8.010511	-3.9762812	1.3776673	-4.065134	-6.2410026	-1.7032819	-2.9298854	-3.8919067	-22.124966	-27.593142	-34.785423	-43.039246	-36.150383	-36.779182	-19.07661	-16.618437	-6.3571653	-26.085917	-21.3545	-14.104191	-24.19065	-21.797836	-17.7112	-25.049992	-32.4275	-31.726404	-18.485516	-26.199743	-30.369637	-33.661537	-34.822205	-27.709362	0.4669987	-1.7364793	-0.50661504	-33.536602
¸ßË¹°×ÔëÉù´¦Àí (717).mp3	15.198165	10.171312	13.3671875	19.337646	22.80576	25.270527	14.436515	16.347395	12.2335	18.508713	5.5128365	6.756318	23.076637	20.481247	9.389778	7.2150307	2.955405	2.8501072	-6.2789955	-2.8184528	-2.9248762	5.048032	1.3349352	-2.9189315	13.913442	11.026467	5.780299	-3.0526247	-6.0195665	-2.9852972	16.611355	19.597416	15.790646	7.5158587	10.63169	10.93063	8.399986	11.007677	10.499857	13.322534	10.484545	9.828499	6.3783274	3.8708563	0.10860467	9.220436	10.061187	5.8741093	-7.648958
¸ßË¹°×ÔëÉù´¦Àí (718).mp3	-9.561333	-15.688274	-21.079147	-0.5563476	-6.656128	-9.983412	-23.048208	-22.024763	-22.920158	-14.804756	-18.676188	-14.915228	-12.384563	-8.324575	-0.38412428	-14.7816305	-18.716133	-14.456558	-4.1258535	-5.8107424	-10.965296	-10.654533	-4.9082804	-3.3919277	-10.409428	-12.056573	-16.80991	-13.243851	-13.254036	-6.974025	-18.135727	-13.066447	-4.8515334	-10.752583	-7.2478385	-5.3798275	-11.660715	-4.5043497	4.4457307	-4.7955775	-6.6151237	-2.4182198	-5.8821163	-2.8410025	-0.9330804	4.7099743	-4.530468	-3.2295516	3.8740501
¸ßË¹°×ÔëÉù´¦Àí (719).mp3	3.6539526	-1.1039556	-5.9509506	3.3618813	6.5969768	10.083314	-14.720992	-7.779209	2.3887281	-7.0573974	-4.8805165	2.1934514	-15.651905	-19.620785	-27.293703	-2.44674	-1.6061823	-2.8846526	-18.215137	-17.58068	-21.17598	-0.97846127	-5.9069834	-12.516287	-14.043022	-15.804928	-7.744067	-9.300822	-10.11237	-7.8045015	-2.0285864	-7.6206355	-8.376705	0.8288324	-4.622971	-5.874153	15.798782	15.498097	18.823927	-4.554492	-4.4074492	3.540619	-2.4766803	-2.1131866	7.748746	2.5334663	7.4727974	13.917782	-4.6576023
¸ßË¹°×ÔëÉù´¦Àí (720).mp3	-18.070202	-14.336441	-10.664465	-8.5405445	-10.894573	-10.923169	-17.234203	-15.498077	-11.459843	-3.9213674	-7.9377694	-6.206272	-19.12997	-18.4264	-15.621595	2.4073758	0.41971347	-3.6682038	-8.525421	-7.338849	-4.1586294	-9.376723	-4.774033	-2.9579747	-11.999603	-12.190035	-8.364119	-6.456532	-8.101826	-10.104858	-2.797795	-6.6447015	-4.4454684	-11.145853	-7.3209066	-2.631221	-7.3914785	-9.766499	-8.057194	-11.445049	-13.230751	-12.759355	-2.5222626	-9.916687	-8.439827	-6.4487906	-8.589289	-9.418552	-2.3661244
¸ßË¹°×ÔëÉù´¦Àí (721).mp3	-5.0768356	-1.7267306	3.4948702	12.457181	12.729504	9.218398	2.6919503	10.194758	11.228641	5.448883	8.593728	13.302265	6.4702973	6.1744456	2.8975308	1.9905698	-0.7422402	6.47791	9.696861	5.802141	6.395262	6.9846344	9.193535	9.284516	17.004349	10.330732	5.4327507	-5.7055054	-1.8816714	-0.43219608	13.022815	9.161411	3.1030784	2.1846533	0.056500077	1.6591644	1.9475766	5.21085	2.322296	5.3993607	5.1231303	3.2024584	-0.520232	-0.059054732	6.244699	10.092636	11.317845	12.873871	7.870579
¸ßË¹°×ÔëÉù´¦Àí (722).mp3	3.6097605	0.72506905	-7.064279	-11.156569	-7.1215343	-9.851965	-15.697997	-14.477517	-11.985794	-2.9935565	-3.067638	-2.705617	-3.8518324	-8.920727	-11.128515	-2.1467996	-11.208252	-10.3232	-17.757496	-17.05265	-13.404261	12.879864	10.804016	8.458323	1.3981274	1.7398305	0.5018323	8.357634	2.6582313	-0.6464963	-9.2055645	-9.740709	-4.4659295	-13.751207	-13.932421	-13.236413	-1.448003	1.2348528	3.4135332	-17.48299	-19.338116	-17.813107	-8.38116	-14.425535	-19.749046	-10.550677	-10.7525625	-13.229351	-15.071165
¸ßË¹°×ÔëÉù´¦Àí (723).mp3	-22.103567	-22.872683	-19.289616	-12.188318	-14.954658	-12.091168	-2.2954416	-22.7998	-25.781385	-23.4856	-17.256374	-5.51582	3.2753935	-2.4661238	-7.614025	-3.4202607	-6.8185005	-13.063294	0.98622775	1.0727853	-1.7745724	7.337549	7.6127157	9.290891	-6.4041657	-8.500465	-5.626956	-16.560322	-16.289284	-18.12733	-18.859995	-18.311615	-8.421653	-13.282585	-13.015209	-11.789601	-19.98134	-24.813847	-16.517368	-10.667504	-15.302343	-9.900492	-22.825085	-24.022007	-19.885836	-28.479752	-29.515339	-26.679028	8.929926
¸ßË¹°×ÔëÉù´¦Àí (724).mp3	-36.745224	-40.13735	-33.474022	-36.50759	-34.981995	-21.328184	-23.861765	-28.6315	-25.119041	-23.63834	-28.60152	-24.579315	-29.392382	-33.69632	-22.37984	-10.3100395	-15.529125	-14.614134	-17.21317	-32.651108	-28.78877	-10.967179	-16.390047	-10.080378	-14.367978	-15.449722	-7.1178064	-5.63902	-12.1442795	-17.094002	-3.467864	-3.2964845	-4.287633	-5.776222	-8.13118	-5.348332	5.5086017	8.371521	6.1508756	7.4707756	7.1777735	13.478136	-0.19358996	-1.805117	0.83241844	-3.7993772	-8.981009	-8.35215	12.812601
¸ßË¹°×ÔëÉù´¦Àí (725).mp3	11.26793	6.6713142	-0.30557448	3.8105934	-0.42947698	-1.5091281	6.22367	3.175602	5.5853014	16.645485	16.606556	14.2435665	9.486007	7.6161394	3.2014134	1.30267	1.2397454	-7.4837008	4.0844417	8.828342	8.878688	0.17695147	5.166771	8.748145	8.867788	6.206851	-0.54604834	12.563893	8.062301	9.657881	-9.621696	-9.55693	-8.95043	18.775478	16.419374	16.803143	8.887558	1.0650477	-5.7350907	4.8759856	-0.8234897	0.41986787	0.5726824	-2.201009	-1.3385417	0.74788606	-3.5887876	-2.609543	-6.9707174
¸ßË¹°×ÔëÉù´¦Àí (726).mp3	-5.636796	-0.12085584	-2.1756816	16.044355	10.536887	5.039833	11.24226	9.845985	13.511753	6.817424	4.575356	4.9362373	6.6818676	9.503961	16.902267	4.7517033	4.1071663	6.7859406	-8.413502	-6.0965214	-0.23497045	-0.8577971	-6.594352	-7.9175673	-1.5267591	5.041914	4.5164227	-8.602165	-10.979406	-9.158696	0.23451711	2.6395543	-2.6336484	5.8850193	8.307051	7.8660727	-0.15741289	-1.4303963	-8.759243	3.0123224	6.2506733	10.907563	7.7150574	10.010652	13.958204	3.154239	2.860084	5.0165377	7.053808
¸ßË¹°×ÔëÉù´¦Àí (727).mp3	-2.3404548	-2.0498714	2.0471485	-4.993393	-7.620163	-11.434481	4.29135	1.8772441	-0.2668056	-15.428059	-13.888916	-8.20105	-10.081499	-10.325466	-6.870302	-7.6668396	-9.215572	-10.677762	-0.1126967	-4.7649226	-2.9622107	-16.05664	-12.254892	-5.9603186	-4.912274	-4.412943	-6.896766	-16.379791	-18.021894	-12.366765	-2.9037662	1.7197126	4.605703	-9.102146	-6.838215	-8.396395	-0.6859735	-4.8485556	-8.416971	-2.8794277	-4.042601	1.2730737	-16.867716	-18.386116	-20.461933	9.059818	-3.2095165	-6.7266827	-7.1796913
¸ßË¹°×ÔëÉù´¦Àí (728).mp3	-15.337252	-11.420601	-11.818285	-10.537443	-7.632845	-7.0990562	-5.686944	-4.4664516	-3.6940725	7.415559	4.608188	7.018647	2.292347	-3.4152007	-7.8627625	-6.104738	-8.460531	-7.0008984	-1.6890271	-9.50685	-8.247563	0.89655113	-3.721974	-3.494569	-7.11226	-3.7423205	-0.4993831	7.099471	4.526958	4.8352604	6.1621714	-2.2325845	-1.236126	-2.633413	-2.4092448	1.3761336	-8.598692	-12.706543	-7.588501	3.1228542	-2.3526292	1.1580616	-8.270494	-11.287048	-9.453861	-2.4214644	-4.920374	-7.4338117	-8.665606
¸ßË¹°×ÔëÉù´¦Àí (729).mp3	-9.5473385	-12.491163	-8.778837	-10.615696	-15.085459	-9.867655	-13.202353	-5.569747	-0.14527458	-9.695789	-14.03389	-10.623002	-11.939948	-19.28478	-11.276083	-11.641092	-15.209448	-5.370618	-2.4324908	-13.954821	-12.226333	-21.31205	-16.35969	-6.2393584	-12.936858	-8.78129	-3.9218216	-5.0571847	-10.274572	-12.198347	-0.294958	-1.432411	6.5902095	-6.1486197	-20.493296	-15.896836	3.7500424	-2.6906962	0.45985866	-7.1440473	-13.013249	-20.762344	-4.193321	-12.064643	-9.396446	-8.115131	-9.234097	-2.3720455	-11.190505
¸ßË¹°×ÔëÉù´¦Àí (730).mp3	-14.419167	-19.187847	-24.726368	-17.084824	-24.461113	-14.822966	-20.052505	-19.854805	-11.426943	-9.013582	-14.124534	-16.845028	-13.883902	-15.241173	-20.625938	-7.2923536	-12.133345	-12.564975	-10.282434	-11.880886	-12.358678	-17.16056	-18.402882	-7.949072	-13.561525	-13.608177	-3.6294813	-20.29346	-18.39915	-16.538631	-16.069424	-18.971733	-13.898433	-13.208256	-18.477547	-16.72786	-12.96904	-16.97733	-12.738426	-16.122145	-20.19942	-12.897487	-16.792587	-15.4165535	-14.056349	-21.492668	-24.399122	-23.266499	-23.61324
¸ßË¹°×ÔëÉù´¦Àí (731).mp3	-4.6565957	-4.321735	-3.3935742	1.1556611	1.9774694	3.7621708	-4.60987	-6.06265	-5.1015224	0.1510067	1.4406967	7.0475054	4.637067	3.289816	6.864563	1.8582541	-3.1023443	-1.687697	7.2858696	2.9519083	5.397777	8.736679	10.505999	14.021883	13.431873	5.4238563	3.8787112	3.4735353	-3.4889603	0.071691334	-0.39645213	-1.0329975	2.6691527	-20.509262	-14.783183	-8.593634	0.48900217	1.7233862	5.548686	15.497309	7.372286	5.1019154	8.900077	6.5143986	8.097272	-8.775049	-12.084215	-15.374749	-6.4889946
¸ßË¹°×ÔëÉù´¦Àí (732).mp3	-3.6617155	-4.83737	-1.9524876	-8.365068	-10.326017	-3.820839	-12.414021	-12.526968	-6.1434736	-21.546307	-23.488605	-16.148643	-10.203497	-8.096647	-2.8653185	-10.04668	-10.17799	-12.952347	-12.260326	-14.443464	-18.576807	-7.441814	-10.76914	-7.5829363	1.5457418	2.3379843	0.9714016	-0.07554686	-5.2050614	-7.332346	-4.7962456	-4.457884	-5.7995257	-1.651295	-1.9765954	3.68849	-30.08757	-27.22661	-21.986767	-4.294651	-3.0316868	-6.627576	-12.2831745	-11.024405	-10.519748	-10.502213	-10.163752	-5.712425	3.3614416
¸ßË¹°×ÔëÉù´¦Àí (733).mp3	0.46366066	-9.812962	-14.877947	-16.702665	-21.3227	-21.334736	-18.411472	-21.892612	-15.045053	-5.4943943	-7.7267876	-4.718623	-6.025971	-12.490442	-13.284504	-19.829048	-20.679909	-14.9071455	-4.721531	-17.397507	-20.447733	-7.217682	-1.7962866	5.0151644	-18.540634	-22.671906	-22.527746	-23.950686	-26.918612	-28.026854	-19.637646	-11.398441	-6.844865	-6.0849886	-10.954613	-10.9721775	-17.08579	-10.122556	-3.8045633	-9.055559	-14.538275	-14.946295	-9.984307	-18.521555	-24.87355	-11.291612	-18.0841	-21.01861	-13.919907
¸ßË¹°×ÔëÉù´¦Àí (734).mp3	-11.805973	-13.487999	-12.979968	-1.7695528	5.3223033	4.6948376	-2.1107342	-5.5783863	-4.548456	6.5627546	2.4065444	1.3732883	-2.033047	-1.2740104	4.1575613	-3.7574942	2.1191363	6.613393	-16.601044	-14.862631	-13.72881	3.2634544	-6.664908	-6.7957096	2.4658756	0.9986099	7.1787815	-17.849133	-14.762168	-11.944099	-11.69223	-2.0305412	5.8621225	-6.4599314	-11.687742	-13.615845	-3.916847	-7.288718	-10.535662	-19.963554	-19.075947	-5.9374547	-18.055916	-11.90575	-7.4924774	-15.301928	-20.132792	-19.174938	-7.959939
¸ßË¹°×ÔëÉù´¦Àí (735).mp3	-4.18599	-10.135495	-7.0583553	6.875857	9.382519	8.080636	-3.8060374	-2.3412547	-2.3907626	2.9304411	4.231333	2.873454	-0.3515076	-1.7247477	-2.4593658	-12.2780905	-11.357403	-6.9827847	-3.5564616	-8.159191	-8.683466	-4.5977807	-2.7884796	-8.293824	2.581977	3.7171745	3.195443	-3.1840243	-2.6302657	2.052803	-8.257677	2.5722406	7.56956	0.6902077	0.9200442	-0.8704197	3.6102934	4.703658	9.095354	2.3839958	6.8500595	8.981622	-7.779478	-7.563322	-5.397456	1.9396783	-8.449482	-13.367949	2.086913
¸ßË¹°×ÔëÉù´¦Àí (736).mp3	-6.85711	-10.421736	-9.9449005	8.697697	0.5319569	-2.7106452	-5.9703116	-5.794026	-4.1663313	-16.217627	-18.094465	-21.300556	-12.499514	-15.590271	-17.404358	-2.1009839	2.2088404	5.485004	-12.380173	-7.874242	-1.5026469	-12.991745	-15.091681	-17.476463	-3.7621799	-9.974527	-17.695688	-11.315716	-15.835678	-20.19486	-17.099924	-17.120743	-14.905435	-0.34754986	-8.445432	-14.821422	5.051425	7.5901794	5.153962	-11.493307	-9.300914	-5.2372303	-13.844307	-14.806871	-13.528332	-11.636956	-11.03993	-14.519187	-1.4815147
¸ßË¹°×ÔëÉù´¦Àí (737).mp3	-2.1468678	1.3332986	14.059173	-2.0479448	-2.8046288	-1.023155	-7.061762	-6.8757267	-7.938526	0.93534136	5.395853	10.765783	-7.460723	-8.049406	-7.7070794	-0.099318564	-5.6473656	-12.352896	5.078517	2.0484476	-0.7993895	-4.0641766	-3.131841	5.677731	-2.4137936	-2.647438	-4.141375	-0.1905708	-1.4654543	0.7601052	-18.21454	-23.493658	-20.752525	1.8139124	2.2681708	-1.8887873	-10.0526	-8.916544	-1.598866	-10.908139	-8.515818	-2.65647	19.01232	16.995743	13.79687	4.5654926	-0.3254363	0.69440466	-7.7685175
¸ßË¹°×ÔëÉù´¦Àí (738).mp3	-12.0944805	-17.140543	-22.416548	-15.01959	-13.732554	-11.91378	-5.8067465	-4.5699196	-3.0860643	-4.0160522	2.1460347	4.1977196	-5.4895554	-0.17547786	-3.949988	9.077005	-2.5415444	-5.3877482	-6.7808065	-5.659188	-2.6069977	7.0970354	8.793772	13.326273	11.212926	5.216262	5.298395	0.4871374	-0.2699151	3.9962046	6.334139	1.2318699	-2.541533	-1.6544161	3.2654998	5.076207	14.89242	10.78697	11.894479	-0.6856334	-1.2674679	0.3809688	5.1821375	6.413973	3.6832128	-1.8560015	0.74197173	0.5602995	3.8210287
¸ßË¹°×ÔëÉù´¦Àí (739).mp3	4.40239	-1.6658682	-4.117765	1.2107763	0.13610876	-4.8242188	10.614616	3.5046241	1.8877597	5.9664936	7.6441836	4.5295057	7.221863	2.3945122	-0.21814415	9.817896	6.09978	2.2095935	2.2083642	2.766856	-5.2256117	1.3877329	3.5754151	0.7948978	4.2102404	5.965868	5.263094	3.3878117	2.9708447	5.6825438	3.3222647	4.1792593	5.6527033	-1.3896539	2.9910064	7.364437	6.226942	11.130335	16.01493	5.0700626	8.138296	9.734756	1.5505488	4.201786	7.482347	-1.1026198	1.5221575	-1.445297	5.179058
¸ßË¹°×ÔëÉù´¦Àí (740).mp3	-3.2367637	-9.61877	-6.2044888	-11.820906	-15.685743	-12.564329	1.7813668	-0.16819835	-0.017755153	-22.67662	-22.087524	-22.775612	11.938782	0.8622732	-9.557341	-8.90608	-12.923506	-7.3492904	-0.8163357	2.2106462	-2.03673	-24.55833	-18.841679	-11.974859	3.170977	-6.577076	-9.491388	-1.4583281	-8.120471	-10.317957	5.1710186	1.7323309	2.315985	-21.856293	-22.222208	-23.584724	-11.117507	-8.323118	-0.5513747	-21.561478	-17.280827	-18.946932	2.5712702	3.035868	4.1632743	-19.163757	-20.006504	-16.035099	-3.7313995
¸ßË¹°×ÔëÉù´¦Àí (741).mp3	2.975975	-1.1979233	4.402462	-1.0339575	-4.7537603	-2.6187315	6.46214	9.357531	8.194231	-5.987975	-4.260041	-3.3807917	2.4893217	1.3152333	-0.70546997	-2.0572112	-11.893858	-11.864288	-7.181573	-1.3871605	0.68335295	-2.7486773	-6.2882204	-4.8589697	-13.095955	-10.031196	-3.7039633	-7.9989367	-14.149467	-10.553696	5.171213	4.323312	-3.107399	-0.1913895	-4.1430683	-4.0723877	0.34806097	-4.5025415	-12.135843	2.979011	0.27096027	-3.0465348	7.473738	0.66682935	4.6973515	1.7308801	5.072336	5.2014093	-0.7746067
¸ßË¹°×ÔëÉù´¦Àí (742).mp3	13.405163	1.767167	1.3043517	5.6482325	5.9952765	7.7601595	8.67643	8.202778	8.818656	2.2873063	5.1873527	9.068893	15.816156	9.137123	6.2480636	12.990143	15.770873	7.9452777	-1.2769806	0.91128886	0.97081786	0.87664056	1.1283448	0.7337844	-6.058547	-7.1947956	-10.685547	9.540126	11.969797	10.514708	7.136024	6.406826	10.026459	9.419853	2.2662659	-9.006849	-0.4660381	4.731704	13.475515	4.0110736	0.16240378	5.7479362	4.800248	4.6311765	-1.0205669	5.807618	7.517132	8.874896	4.596254
¸ßË¹°×ÔëÉù´¦Àí (743).mp3	3.3067465	7.346423	11.9446125	-7.374402	-6.1167464	-11.003665	5.8395257	-0.14540917	1.7590321	-1.0016265	2.8698034	5.548089	11.475374	10.948153	10.852484	-0.6786417	1.9067342	-1.5672953	3.5531235	-5.721885	-8.390023	8.977403	8.2822075	9.638212	5.6675754	8.856898	8.598728	-0.6630147	-2.1564603	-2.4541397	-5.5804067	-8.557001	-5.7528477	6.983309	8.85758	9.733631	3.669726	-1.0098008	-4.9571576	8.646091	10.024757	10.717094	17.617428	13.417937	6.8268423	-9.641664	-5.5112066	-0.24520946	14.461576
¸ßË¹°×ÔëÉù´¦Àí (744).mp3	4.628848	8.523479	13.663073	14.208117	14.056812	13.812893	19.034203	11.510655	10.250708	-2.4974258	2.5545702	10.491314	-7.5315146	-4.592966	-0.047021747	8.898671	9.850194	13.93791	1.3258691	-0.9425279	-0.52395946	5.672729	5.572257	6.7601604	0.67753834	-2.0172315	-3.641859	10.037272	9.466223	11.399233	5.4045563	4.791117	-0.7466971	1.0587314	4.3325486	2.5999162	17.487076	17.842136	18.111065	7.821121	10.0349655	8.839708	16.058025	18.956497	16.697838	9.612846	12.409292	7.2514915	18.480255
2	-7.3958573	-10.856566	0.41001192	-19.408972	2.7534401	8.102758	-2.8119543	-8.629478	-12.33384	-15.69461	2.3218844	8.20775	-18.06483	-11.502053	4.1018844	-1.5044972	4.404274	8.214121	-3.3527126	9.731888	13.205127	0.40543985	-11.7754545	11.880082	12.339129	11.028415	16.123789	-7.474712	6.43286	-6.054621	9.961337	0.7864836	4.4748235	0.3756908	-0.72122985	4.3591156	-11.175972	8.868155	11.380946	2.3840582	29.977325	-5.0437927	22.41577	-6.149521	10.408939	5.6473393	-29.162176	-4.835877	9.359143
[truncated: 743 more rows]
[truncated: 12 more columns]
