# Supplementary material for: Music-induced emotion flow modeling by ENMI Network
Source: PLoS One. 2024 Oct 21;19(10):e0297712. doi: 10.1371/journal.pone.0297712 (PMC11493256; doi:10.1371/journal.pone.0297712)
Supplement: S1 File — (ZIP) [file pone.0297712.s001.zip › minimal dataset/Augmented dataset/Music features/roughness_features.csv]

Unnamed: 0	30	31	32	33	34	35	36	37	38	39	40	41	42	43	44	45	46	47	48	49	50	51	52	53	54	55	56	57	58	59	60	61	62	63	64	65	66	67	68	69	70	71	72	73	74	75	76	77	78
¸ßË¹°×ÔëÉù´¦Àí (1).mp3	-1851.5625	7242.1875	-679.6875	-421.875	1546.875	-703.125	-1710.9375	1593.75	468.75	-421.875	-281.25	-375	421.875	-2765.625	-585.9375	1687.5	-2132.8125	2648.4375	210.9375	-2320.3125	-187.5	1687.5	234.375	1218.75	-2789.0625	867.1875	-375	-750	1242.1875	-1875	539.0625	210.9375	-1593.75	164.0625	2625	585.9375	-257.8125	539.0625	-2578.125	1523.4375	1757.8125	-2578.125	3023.4375	-1125	-2203.125	2929.6875	-304.6875	-5250	2390.625
¸ßË¹°×ÔëÉù´¦Àí (2).mp3	2282.519531	-818.2617188	-624.4628906	-732.1289063	559.8632813	-64.59960938	64.59960938	322.9980469	-1076.660156	2928.515625	-1464.257813	-1442.724609	1205.859375	21.53320313	-624.4628906	-1485.791016	3208.447266	-322.9980469	-1119.726563	-925.9277344	1485.791016	-21.53320313	215.3320313	107.6660156	-215.3320313	129.1992188	-1378.125	-732.1289063	1571.923828	624.4628906	-710.5957031	-1205.859375	2670.117188	-193.7988281	-1055.126953	-710.5957031	215.3320313	645.9960938	732.1289063	-667.5292969	-968.9941406	1873.388672	-1937.988281	-861.328125	-732.1289063	452.1972656	86.1328125	86.1328125	1808.789063
¸ßË¹°×ÔëÉù´¦Àí (3).mp3	-430.6640625	624.4628906	-1636.523438	516.796875	1205.859375	-1636.523438	1399.658203	-452.1972656	-968.9941406	1162.792969	667.5292969	1356.591797	-2368.652344	796.7285156	818.2617188	-1550.390625	-452.1972656	430.6640625	-64.59960938	-559.8632813	452.1972656	193.7988281	-559.8632813	64.59960938	452.1972656	-236.8652344	-387.5976563	1227.392578	-1270.458984	-215.3320313	947.4609375	1184.326172	-2282.519531	-150.7324219	1614.990234	-968.9941406	-43.06640625	193.7988281	452.1972656	-495.2636719	581.3964844	-129.1992188	0	-516.796875	1119.726563	-667.5292969	21.53320313	366.0644531	-775.1953125
¸ßË¹°×ÔëÉù´¦Àí (4).mp3	-43.06640625	236.8652344	-495.2636719	-775.1953125	-279.9316406	-1076.660156	-2131.787109	-2067.1875	-1141.259766	732.1289063	-172.265625	882.8613281	-43.06640625	-495.2636719	-322.9980469	-1701.123047	775.1953125	-258.3984375	645.9960938	947.4609375	-818.2617188	279.9316406	1076.660156	7192.089844	-3854.443359	3983.642578	-3165.380859	4134.375	-5749.365234	5620.166016	-5383.300781	4435.839844	-3488.378906	4048.242188	-2282.519531	2217.919922	-5254.101563	5706.298828	-3617.578125	3746.777344	-2411.71875	1464.257813	-2928.515625	4134.375	-6395.361328	4758.837891	-4521.972656	4349.707031	-2217.919922
¸ßË¹°×ÔëÉù´¦Àí (5).mp3	-193.7988281	753.6621094	-624.4628906	-839.7949219	2131.787109	-1270.458984	-667.5292969	1378.125	-301.4648438	-1119.726563	1442.724609	-495.2636719	-1076.660156	1012.060547	-21.53320313	-775.1953125	2820.849609	-1959.521484	-796.7285156	-387.5976563	775.1953125	-452.1972656	473.7304688	215.3320313	21.53320313	-538.3300781	-344.53125	473.7304688	-2217.919922	-1119.726563	-107.6660156	129.1992188	7924.21875	-9022.412109	1335.058594	-3789.84375	5275.634766	-4651.171875	4543.505859	-3682.177734	9323.876953	-10292.87109	0	2476.318359	1033.59375	-3359.179688	3337.646484	-430.6640625	1119.726563
¸ßË¹°×ÔëÉù´¦Àí (6).mp3	5426.367188	-516.796875	882.8613281	-4737.304688	1550.390625	-2024.121094	-387.5976563	882.8613281	1722.65625	990.5273438	-1507.324219	667.5292969	2411.71875	-6136.962891	1679.589844	2885.449219	-2885.449219	4586.572266	775.1953125	-818.2617188	-86.1328125	322.9980469	-4263.574219	3014.648438	1744.189453	-5835.498047	1012.060547	-2024.121094	4801.904297	1528.857422	-5641.699219	839.7949219	624.4628906	-258.3984375	624.4628906	-796.7285156	1894.921875	-559.8632813	-2476.318359	3122.314453	-3531.445313	1593.457031	-1076.660156	430.6640625	796.7285156	3143.847656	559.8632813	-538.3300781	-1701.123047
¸ßË¹°×ÔëÉù´¦Àí (7).mp3	193.7988281	-5727.832031	2971.582031	-215.3320313	1162.792969	-409.1308594	624.4628906	1227.392578	-1012.060547	-516.796875	2110.253906	-2885.449219	2390.185547	-753.6621094	-2605.517578	3165.380859	-4521.972656	2390.185547	172.265625	-1571.923828	602.9296875	473.7304688	1550.390625	-1658.056641	64.59960938	-710.5957031	-1248.925781	2777.783203	-5017.236328	-861.328125	-452.1972656	107.6660156	-602.9296875	5857.03125	-5254.101563	2777.783203	1507.324219	-2088.720703	64.59960938	301.4648438	1055.126953	-5124.902344	-2045.654297	5749.365234	-1808.789063	-3832.910156	8161.083984	-6632.226563	4888.037109
¸ßË¹°×ÔëÉù´¦Àí (8).mp3	-1593.457031	667.5292969	64.59960938	-215.3320313	1012.060547	-495.2636719	3359.179688	-3251.513672	1119.726563	-968.9941406	-495.2636719	-667.5292969	581.3964844	581.3964844	-732.1289063	1335.058594	-1464.257813	990.5273438	-839.7949219	-258.3984375	1894.921875	-968.9941406	-1399.658203	1765.722656	-904.3945313	473.7304688	-1141.259766	1055.126953	-495.2636719	473.7304688	-150.7324219	-516.796875	1248.925781	-1485.791016	1421.191406	-1162.792969	193.7988281	-2304.052734	3036.181641	86.1328125	279.9316406	-3208.447266	2713.183594	-1916.455078	1033.59375	-1291.992188	1356.591797	344.53125	-1162.792969
¸ßË¹°×ÔëÉù´¦Àí (9).mp3	7385.888672	-4435.839844	7192.089844	-8484.082031	4952.636719	-6546.09375	9388.476563	-9173.144531	4242.041016	-2110.253906	4780.371094	-5081.835938	2519.384766	-4328.173828	8354.882813	-5598.632813	6826.025391	-6782.958984	6352.294922	-6287.695313	5727.832031	-5663.232422	4586.572266	-1614.990234	3337.646484	-7859.619141	7256.689453	-2540.917969	1248.925781	-968.9941406	2433.251953	-7084.423828	1701.123047	-667.5292969	6632.226563	-7902.685547	7428.955078	-5103.369141	5921.630859	-5964.697266	1076.660156	-2217.919922	4995.703125	-4629.638672	1227.392578	-4220.507813	8893.212891	-5103.369141	5232.568359
¸ßË¹°×ÔëÉù´¦Àí (10).mp3	-559.8632813	-4801.904297	3789.84375	624.4628906	775.1953125	-236.8652344	-86.1328125	-2153.320313	-645.9960938	732.1289063	1614.990234	2562.451172	-7062.890625	5469.433594	538.3300781	2002.587891	-4371.240234	925.9277344	1055.126953	1722.65625	-2476.318359	-516.796875	322.9980469	-107.6660156	-2239.453125	2411.71875	-968.9941406	3509.912109	-2325.585938	-2045.654297	947.4609375	473.7304688	-1765.722656	2282.519531	279.9316406	3423.779297	-6459.960938	172.265625	-1378.125	5986.230469	-4521.972656	2885.449219	-1658.056641	3165.380859	-3294.580078	1119.726563	279.9316406	1012.060547	-4112.841797
¸ßË¹°×ÔëÉù´¦Àí (11).mp3	-968.9941406	387.5976563	1076.660156	-1464.257813	86.1328125	-344.53125	43.06640625	-21.53320313	-236.8652344	4134.375	796.7285156	-2950.048828	581.3964844	3703.710938	-3423.779297	8354.882813	-10745.06836	1571.923828	1679.589844	495.2636719	-1335.058594	645.9960938	-990.5273438	1528.857422	6589.160156	-10702.00195	2863.916016	-2799.316406	2260.986328	3531.445313	-2993.115234	6481.494141	-6373.828125	6933.691406	-9022.412109	1162.792969	818.2617188	839.7949219	1916.455078	882.8613281	-1808.789063	-409.1308594	904.3945313	-4392.773438	1184.326172	3789.84375	-3122.314453	-1787.255859	-581.3964844
¸ßË¹°×ÔëÉù´¦Àí (12).mp3	-581.3964844	602.9296875	559.8632813	-925.9277344	-409.1308594	258.3984375	1119.726563	-796.7285156	-150.7324219	-107.6660156	1098.193359	-1356.591797	129.1992188	279.9316406	-689.0625	279.9316406	-64.59960938	473.7304688	-258.3984375	-86.1328125	-215.3320313	172.265625	-150.7324219	-86.1328125	129.1992188	0	-64.59960938	0	-215.3320313	1830.322266	-2045.654297	1335.058594	-129.1992188	-581.3964844	882.8613281	1119.726563	-2906.982422	839.7949219	279.9316406	-1098.193359	-344.53125	1141.259766	86.1328125	689.0625	-882.8613281	-172.265625	3811.376953	-3509.912109	1442.724609
¸ßË¹°×ÔëÉù´¦Àí (13).mp3	861.328125	-796.7285156	3725.244141	-3380.712891	2196.386719	-2497.851563	2239.453125	-2562.451172	861.328125	3725.244141	-968.9941406	-1959.521484	-1227.392578	2756.25	-1830.322266	366.0644531	-1313.525391	4780.371094	-1485.791016	366.0644531	-5232.568359	4823.4375	-1205.859375	1098.193359	-538.3300781	-1937.988281	-387.5976563	4565.039063	-5254.101563	2670.117188	-2282.519531	1873.388672	-3359.179688	1421.191406	2282.519531	968.9941406	-818.2617188	-1593.457031	344.53125	1399.658203	-1571.923828	-1528.857422	3789.84375	-1485.791016	3574.511719	-4500.439453	1701.123047	-2411.71875	861.328125
¸ßË¹°×ÔëÉù´¦Àí (14).mp3	-3660.644531	-2777.783203	1614.990234	-1658.056641	5900.097656	-4134.375	-1162.792969	3488.378906	-3811.376953	3596.044922	-3359.179688	7902.685547	-5469.433594	3251.513672	2304.052734	-6395.361328	7213.623047	-9259.277344	1808.789063	-1851.855469	1614.990234	-473.7304688	0	6029.296875	-7558.154297	4091.308594	-2368.652344	279.9316406	-1421.191406	6503.027344	-6115.429688	-473.7304688	-43.06640625	4780.371094	-3617.578125	5921.630859	-5770.898438	-1313.525391	107.6660156	-64.59960938	1808.789063	2627.050781	3143.847656	-7601.220703	753.6621094	107.6660156	6266.162109	-5878.564453	710.5957031
¸ßË¹°×ÔëÉù´¦Àí (15).mp3	-3251.513672	2583.984375	-3100.78125	710.5957031	1141.259766	-387.5976563	-2605.517578	1787.255859	775.1953125	-753.6621094	2325.585938	-150.7324219	-1248.925781	-3036.181641	172.265625	193.7988281	86.1328125	150.7324219	43.06640625	-559.8632813	1291.992188	-796.7285156	3036.181641	3854.443359	-21.53320313	-1744.189453	-1335.058594	-3854.443359	775.1953125	2088.720703	-2928.515625	5706.298828	-4715.771484	322.9980469	-1270.458984	1033.59375	2153.320313	3316.113281	1162.792969	-1141.259766	-2863.916016	86.1328125	-473.7304688	-882.8613281	-1959.521484	2433.251953	775.1953125	-3466.845703	2174.853516
¸ßË¹°×ÔëÉù´¦Àí (16).mp3	-6847.558594	5167.96875	1464.257813	-1830.322266	-1722.65625	-2217.919922	3273.046875	-3789.84375	3574.511719	1012.060547	452.1972656	1614.990234	215.3320313	1055.126953	-2411.71875	-172.265625	322.9980469	1916.455078	-925.9277344	-3639.111328	-2260.986328	4435.839844	1658.056641	-3337.646484	624.4628906	-7084.423828	5189.501953	-279.9316406	1636.523438	2950.048828	-775.1953125	-129.1992188	2002.587891	-64.59960938	-4155.908203	2024.121094	-150.7324219	1270.458984	-430.6640625	-1442.724609	-4608.105469	4435.839844	2088.720703	-2777.783203	1076.660156	-3897.509766	1744.189453	-2304.052734	1162.792969
¸ßË¹°×ÔëÉù´¦Àí (17).mp3	-10594.33594	1012.060547	1464.257813	-1701.123047	107.6660156	-64.59960938	-107.6660156	645.9960938	5361.767578	-2885.449219	1528.857422	-4091.308594	4651.171875	-2433.251953	-1313.525391	3122.314453	-3445.3125	-215.3320313	4844.970703	-5361.767578	9474.609375	-10981.93359	1421.191406	6115.429688	-5081.835938	9797.607422	-12015.52734	-172.265625	12403.125	-3919.042969	-3746.777344	-3983.642578	12532.32422	-12941.45508	64.59960938	1937.988281	-2282.519531	4112.841797	4931.103516	-925.9277344	-2347.119141	2368.652344	-2799.316406	-4888.037109	2519.384766	-1378.125	1248.925781	-1248.925781	4349.707031
¸ßË¹°×ÔëÉù´¦Àí (18).mp3	-1679.589844	1851.855469	-2519.384766	-258.3984375	172.265625	1291.992188	-150.7324219	-1421.191406	-21.53320313	-1055.126953	1313.525391	-1313.525391	710.5957031	-1033.59375	1205.859375	3165.380859	-775.1953125	1184.326172	-861.328125	-2088.720703	-1959.521484	107.6660156	3725.244141	-2131.787109	602.9296875	2002.587891	-1399.658203	925.9277344	-3143.847656	-301.4648438	1356.591797	645.9960938	775.1953125	1658.056641	-4414.306641	1033.59375	3445.3125	0	-559.8632813	0	-2002.587891	-839.7949219	5146.435547	-4931.103516	1335.058594	-1313.525391	-2540.917969	9280.810547	-3574.511719
¸ßË¹°×ÔëÉù´¦Àí (19).mp3	-1012.060547	882.8613281	-1141.259766	1227.392578	-1162.792969	538.3300781	-624.4628906	602.9296875	21.53320313	452.1972656	-43.06640625	1614.990234	-2691.650391	2691.650391	-2368.652344	107.6660156	43.06640625	236.8652344	-43.06640625	-1873.388672	1378.125	-1012.060547	1399.658203	710.5957031	-1808.789063	1894.921875	-1356.591797	-947.4609375	1162.792969	2045.654297	-1442.724609	-172.265625	86.1328125	-753.6621094	861.328125	279.9316406	-1248.925781	1076.660156	1658.056641	-1550.390625	-581.3964844	-796.7285156	366.0644531	1571.923828	-947.4609375	-968.9941406	1658.056641	-452.1972656	279.9316406
¸ßË¹°×ÔëÉù´¦Àí (20).mp3	1571.923828	-4866.503906	4392.773438	-732.1289063	-732.1289063	2777.783203	-3445.3125	581.3964844	452.1972656	689.0625	-2325.585938	4306.640625	-2110.253906	-1894.921875	3488.378906	-3768.310547	4672.705078	-7924.21875	7084.423828	-775.1953125	-4995.703125	5770.898438	-2196.386719	-4672.705078	9043.945313	-4026.708984	-602.9296875	1916.455078	-1464.257813	-3660.644531	5383.300781	-366.0644531	-3639.111328	861.328125	3251.513672	-839.7949219	-1679.589844	4651.171875	-215.3320313	-10056.00586	7622.753906	0	-3186.914063	4931.103516	-2045.654297	-4931.103516	7342.822266	-2583.984375	-1184.326172
¸ßË¹°×ÔëÉù´¦Àí (21).mp3	1614.990234	1033.59375	990.5273438	559.8632813	2519.384766	-6955.224609	1916.455078	4048.242188	-8914.746094	4414.306641	1464.257813	-2950.048828	3725.244141	-1248.925781	-3832.910156	4543.505859	990.5273438	-5986.230469	3229.980469	3165.380859	-1614.990234	-1550.390625	1658.056641	2842.382813	-5900.097656	968.9941406	2734.716797	-732.1289063	1421.191406	925.9277344	129.1992188	-6007.763672	4220.507813	1399.658203	-3423.779297	4349.707031	-2347.119141	3768.310547	-8161.083984	3014.648438	2993.115234	-2067.1875	667.5292969	-2583.984375	775.1953125	-4995.703125	5340.234375	-624.4628906	-129.1992188
¸ßË¹°×ÔëÉù´¦Àí (22).mp3	-5727.832031	4198.974609	-4478.90625	6998.291016	-947.4609375	-6352.294922	6158.496094	-624.4628906	-3746.777344	2713.183594	-1098.193359	4780.371094	818.2617188	129.1992188	947.4609375	-4048.242188	-1485.791016	-925.9277344	2002.587891	-2691.650391	732.1289063	1507.324219	-2993.115234	-2734.716797	2433.251953	-2885.449219	8613.28125	2993.115234	-7945.751953	3143.847656	1033.59375	689.0625	-6352.294922	1959.521484	1614.990234	-3660.644531	3617.578125	-4931.103516	4974.169922	-3682.177734	2002.587891	-861.328125	2088.720703	-645.9960938	5598.632813	-4629.638672	-3552.978516	3617.578125	-2196.386719
¸ßË¹°×ÔëÉù´¦Àí (23).mp3	-1248.925781	3316.113281	-1959.521484	-129.1992188	-1701.123047	4306.640625	-150.7324219	-1485.791016	-1291.992188	2239.453125	-301.4648438	-4220.507813	4844.970703	-1012.060547	-2196.386719	2153.320313	-1313.525391	86.1328125	1937.988281	279.9316406	-1550.390625	-2713.183594	-947.4609375	5297.167969	2368.652344	-4801.904297	2110.253906	-3036.181641	1808.789063	-1658.056641	-1808.789063	4801.904297	-2540.917969	-1571.923828	2282.519531	1421.191406	-6007.763672	7062.890625	624.4628906	-6675.292969	5383.300781	-4823.4375	4026.708984	1119.726563	1916.455078	-1012.060547	581.3964844	-6890.625	5900.097656
¸ßË¹°×ÔëÉù´¦Àí (24).mp3	3423.779297	-1205.859375	-4349.707031	3208.447266	-947.4609375	-3725.244141	1528.857422	516.796875	1270.458984	3229.980469	-5749.365234	839.7949219	-322.9980469	7773.486328	-6438.427734	2691.650391	-3552.978516	-1184.326172	1227.392578	-322.9980469	990.5273438	990.5273438	-882.8613281	3531.445313	-2777.783203	6158.496094	-1744.189453	-3466.845703	1808.789063	-3208.447266	-86.1328125	-409.1308594	882.8613281	2024.121094	-2885.449219	710.5957031	1141.259766	4931.103516	-4543.505859	3057.714844	-1550.390625	-1937.988281	-2045.654297	689.0625	1593.457031	-645.9960938	2024.121094	-3854.443359	2196.386719
¸ßË¹°×ÔëÉù´¦Àí (25).mp3	-7127.490234	3962.109375	-667.5292969	1442.724609	1442.724609	-3036.181641	1937.988281	-732.1289063	2110.253906	-1313.525391	-3316.113281	1830.322266	-2002.587891	667.5292969	2799.316406	-1098.193359	-1141.259766	1119.726563	-3940.576172	4629.638672	2476.318359	-4112.841797	-1399.658203	882.8613281	344.53125	-1464.257813	430.6640625	602.9296875	1744.189453	-818.2617188	2217.919922	-2260.986328	-409.1308594	-1356.591797	1658.056641	-452.1972656	-2928.515625	3100.78125	-3251.513672	2971.582031	2067.1875	1916.455078	-6675.292969	172.265625	344.53125	2325.585938	1636.523438	-3746.777344	581.3964844
¸ßË¹°×ÔëÉù´¦Àí (26).mp3	495.2636719	-861.328125	473.7304688	-473.7304688	-21.53320313	64.59960938	322.9980469	1270.458984	-1873.388672	581.3964844	775.1953125	-1894.921875	581.3964844	-645.9960938	1184.326172	193.7988281	-1076.660156	258.3984375	-43.06640625	-366.0644531	732.1289063	366.0644531	-495.2636719	495.2636719	5943.164063	-5835.498047	5146.435547	-366.0644531	1679.589844	-21.53320313	-1787.255859	2368.652344	-2131.787109	-4242.041016	-1593.457031	-43.06640625	-86.1328125	602.9296875	3337.646484	2217.919922	-4995.703125	2304.052734	236.8652344	322.9980469	2777.783203	-4715.771484	3660.644531	2260.986328	-7170.556641
¸ßË¹°×ÔëÉù´¦Àí (27).mp3	430.6640625	4242.041016	-6459.960938	7730.419922	-7385.888672	7644.287109	516.796875	-4931.103516	4758.837891	-8053.417969	2304.052734	2088.720703	4457.373047	-7450.488281	1033.59375	2540.917969	2088.720703	-3962.109375	-344.53125	-2605.517578	6718.359375	-968.9941406	-5964.697266	1248.925781	-1119.726563	2842.382813	4285.107422	-2433.251953	-2562.451172	5792.431641	-5641.699219	5318.701172	-5081.835938	5641.699219	-1851.855469	-2605.517578	150.7324219	-3617.578125	6029.296875	2411.71875	-1012.060547	-1787.255859	-1636.523438	732.1289063	3208.447266	-1722.65625	-2971.582031	-1248.925781	-3122.314453
¸ßË¹°×ÔëÉù´¦Àí (28).mp3	-2906.982422	-1421.191406	-279.9316406	-1550.390625	2562.451172	1571.923828	-1873.388672	1421.191406	1335.058594	-3919.042969	667.5292969	2713.183594	-2583.984375	-129.1992188	732.1289063	-1916.455078	947.4609375	861.328125	1937.988281	-3380.712891	1184.326172	-301.4648438	2217.919922	-2950.048828	-150.7324219	-322.9980469	430.6640625	710.5957031	1981.054688	-1981.054688	-193.7988281	-732.1289063	1227.392578	2260.986328	-2497.851563	0	5426.367188	-6136.962891	495.2636719	1098.193359	516.796875	-1076.660156	667.5292969	1291.992188	4285.107422	-4198.974609	129.1992188	-2583.984375	2906.982422
¸ßË¹°×ÔëÉù´¦Àí (29).mp3	3832.910156	-3531.445313	-1571.923828	107.6660156	-409.1308594	2174.853516	-1981.054688	2024.121094	-904.3945313	1873.388672	-2519.384766	-753.6621094	645.9960938	-86.1328125	-150.7324219	64.59960938	-129.1992188	-64.59960938	193.7988281	-258.3984375	2971.582031	-2820.849609	64.59960938	559.8632813	-387.5976563	258.3984375	301.4648438	4543.505859	-3832.910156	-2196.386719	1356.591797	-624.4628906	775.1953125	-904.3945313	-602.9296875	495.2636719	215.3320313	2993.115234	-1744.189453	-2368.652344	1378.125	-301.4648438	215.3320313	-21.53320313	2067.1875	839.7949219	-3122.314453	-129.1992188	1098.193359
¸ßË¹°×ÔëÉù´¦Àí (30).mp3	2282.519531	-3768.310547	947.4609375	86.1328125	-193.7988281	710.5957031	-409.1308594	-947.4609375	-581.3964844	4392.773438	-3380.712891	1442.724609	-1421.191406	430.6640625	107.6660156	-581.3964844	1830.322266	-43.06640625	21.53320313	-861.328125	-667.5292969	-409.1308594	538.3300781	-344.53125	3057.714844	1528.857422	-2497.851563	-1442.724609	516.796875	-1141.259766	3488.378906	-516.796875	-3811.376953	5878.564453	-4651.171875	-215.3320313	1873.388672	-1033.59375	-1528.857422	-107.6660156	624.4628906	193.7988281	-107.6660156	645.9960938	602.9296875	1141.259766	-2605.517578	-258.3984375	-64.59960938
¸ßË¹°×ÔëÉù´¦Àí (31).mp3	-1270.458984	236.8652344	-301.4648438	452.1972656	-409.1308594	-409.1308594	839.7949219	-624.4628906	215.3320313	839.7949219	-947.4609375	236.8652344	-452.1972656	602.9296875	3552.978516	-3682.177734	624.4628906	904.3945313	-2217.919922	3100.78125	-2325.585938	236.8652344	4715.771484	-1981.054688	-753.6621094	-1485.791016	1808.789063	861.328125	2304.052734	-6050.830078	6610.693359	-2540.917969	-236.8652344	-818.2617188	3639.111328	-2713.183594	-5490.966797	6503.027344	172.265625	-4952.636719	3488.378906	-796.7285156	2110.253906	-2799.316406	2497.851563	-387.5976563	-882.8613281	538.3300781	1033.59375
¸ßË¹°×ÔëÉù´¦Àí (32).mp3	4349.707031	2713.183594	-5512.5	2993.115234	-258.3984375	-3273.046875	-2605.517578	4866.503906	1765.722656	-1485.791016	-1528.857422	645.9960938	1636.523438	-581.3964844	-968.9941406	3596.044922	-3983.642578	2863.916016	5275.634766	-7041.357422	1916.455078	-2153.320313	3854.443359	-2648.583984	1270.458984	2110.253906	-2239.453125	667.5292969	-6459.960938	7170.556641	-1550.390625	-1765.722656	2863.916016	1141.259766	-3014.648438	3897.509766	-1830.322266	-753.6621094	322.9980469	-796.7285156	-473.7304688	2304.052734	-1399.658203	-5060.302734	5878.564453	-2347.119141	-1356.591797	3337.646484	279.9316406
¸ßË¹°×ÔëÉù´¦Àí (33).mp3	1464.257813	-1184.326172	129.1992188	193.7988281	215.3320313	236.8652344	-172.265625	2540.917969	-2368.652344	904.3945313	279.9316406	-1937.988281	-64.59960938	1464.257813	-1184.326172	-452.1972656	11563.33008	-11304.93164	3359.179688	-2627.050781	9776.074219	-10249.80469	-172.265625	215.3320313	968.9941406	-1270.458984	279.9316406	258.3984375	215.3320313	258.3984375	-150.7324219	1033.59375	-1442.724609	-602.9296875	-193.7988281	8785.546875	602.9296875	-8957.8125	732.1289063	-904.3945313	581.3964844	344.53125	-236.8652344	322.9980469	-21.53320313	322.9980469	-1313.525391	689.0625	1184.326172
¸ßË¹°×ÔëÉù´¦Àí (34).mp3	1101.5625	2835.9375	-703.125	-5062.5	3960.9375	-726.5625	1898.4375	-3890.625	-515.625	3867.1875	-1265.625	1312.5	-1031.25	-2953.125	10500	-9632.8125	4242.1875	-4007.8125	-93.75	234.375	562.5	-2039.0625	164.0625	539.0625	-1171.875	4476.5625	-210.9375	-328.125	-93.75	-609.375	6703.125	-8343.75	1406.25	-1453.125	468.75	796.875	1078.125	-2625	750	-1921.875	2531.25	1945.3125	585.9375	1101.5625	-1664.0625	5039.0625	-3468.75	-4007.8125	2390.625
¸ßË¹°×ÔëÉù´¦Àí (35).mp3	-3832.910156	732.1289063	-516.796875	3186.914063	2476.318359	-6309.228516	172.265625	43.06640625	1248.925781	1916.455078	2088.720703	-710.5957031	-4306.640625	1205.859375	-1378.125	7795.019531	-6416.894531	1270.458984	-2670.117188	-43.06640625	-107.6660156	667.5292969	2067.1875	-1291.992188	1227.392578	-2497.851563	-495.2636719	796.7285156	-344.53125	7472.021484	-4608.105469	-3079.248047	193.7988281	387.5976563	-1421.191406	5835.498047	1248.925781	-4306.640625	-1614.990234	150.7324219	-43.06640625	5447.900391	-882.8613281	-5447.900391	3574.511719	-2734.716797	-193.7988281	5189.501953	-1937.988281
¸ßË¹°×ÔëÉù´¦Àí (36).mp3	107.6660156	-602.9296875	-409.1308594	1012.060547	-904.3945313	710.5957031	-839.7949219	-1227.392578	968.9941406	-904.3945313	-64.59960938	107.6660156	-236.8652344	882.8613281	2347.119141	-2196.386719	1571.923828	-1959.521484	2390.185547	-2906.982422	366.0644531	796.7285156	-710.5957031	-387.5976563	0	473.7304688	990.5273438	-1701.123047	1808.789063	1119.726563	-2368.652344	1378.125	-1744.189453	1916.455078	-2024.121094	1722.65625	-21.53320313	-1464.257813	-559.8632813	344.53125	6373.828125	-6589.160156	430.6640625	-495.2636719	129.1992188	818.2617188	-602.9296875	1248.925781	-624.4628906
¸ßË¹°×ÔëÉù´¦Àí (37).mp3	-234.375	1734.375	-1921.875	1828.125	-328.125	-8648.4375	7476.5625	2390.625	-6679.6875	609.375	585.9375	796.875	2789.0625	-3445.3125	-4054.6875	3281.25	4242.1875	-5250	4710.9375	-6820.3125	3023.4375	-1804.6875	3070.3125	-3750	-656.25	632.8125	468.75	2953.125	-4476.5625	-984.375	5250	-4945.3125	1218.75	726.5625	351.5625	2742.1875	281.25	-2062.5	1031.25	257.8125	-3164.0625	3726.5625	-1500	1593.75	-1054.6875	281.25	515.625	-585.9375	-2671.875
¸ßË¹°×ÔëÉù´¦Àí (38).mp3	-990.5273438	-602.9296875	430.6640625	-409.1308594	279.9316406	-215.3320313	516.796875	215.3320313	-279.9316406	-107.6660156	-107.6660156	172.265625	258.3984375	-559.8632813	43.06640625	0	732.1289063	-667.5292969	2928.515625	-2304.052734	-581.3964844	-732.1289063	-64.59960938	322.9980469	-430.6640625	689.0625	-21.53320313	-279.9316406	861.328125	-1205.859375	-301.4648438	645.9960938	495.2636719	409.1308594	-473.7304688	2863.916016	-2993.115234	21.53320313	-645.9960938	344.53125	-129.1992188	-64.59960938	882.8613281	-172.265625	1722.65625	-1679.589844	1076.660156	430.6640625	-2067.1875
¸ßË¹°×ÔëÉù´¦Àí (39).mp3	1959.521484	-2476.318359	1098.193359	-1399.658203	-129.1992188	409.1308594	581.3964844	-215.3320313	430.6640625	1012.060547	-1787.255859	1184.326172	-1485.791016	1098.193359	2260.986328	-1851.855469	-1787.255859	1679.589844	-839.7949219	-279.9316406	775.1953125	193.7988281	-1313.525391	452.1972656	1313.525391	-1012.060547	710.5957031	-1248.925781	861.328125	6287.695313	-7105.957031	-86.1328125	258.3984375	-129.1992188	1571.923828	-1356.591797	-193.7988281	3466.845703	-3574.511719	2067.1875	-2777.783203	2174.853516	-279.9316406	861.328125	215.3320313	-1571.923828	-1291.992188	624.4628906	258.3984375
¸ßË¹°×ÔëÉù´¦Àí (40).mp3	8074.951172	-7795.019531	-559.8632813	-1076.660156	9969.873047	-2670.117188	-7235.15625	10594.33594	1033.59375	-11304.93164	3229.980469	7967.285156	-430.6640625	-2411.71875	-2734.716797	-5921.630859	-473.7304688	344.53125	-107.6660156	12080.12695	-9216.210938	-2842.382813	86.1328125	7924.21875	-1744.189453	-2304.052734	1012.060547	-129.1992188	861.328125	-5555.566406	11218.79883	-11197.26563	8936.279297	925.9277344	-9603.808594	3639.111328	6632.226563	710.5957031	-10400.53711	-107.6660156	3036.181641	6610.693359	-1356.591797	1033.59375	-1722.65625	4565.039063	-10249.80469	7558.154297	-7988.818359
¸ßË¹°×ÔëÉù´¦Àí (41).mp3	1765.722656	-904.3945313	2583.984375	-4694.238281	150.7324219	6115.429688	-7385.888672	947.4609375	3079.248047	-2454.785156	2217.919922	1550.390625	775.1953125	-1722.65625	-322.9980469	-2110.253906	4500.439453	-5189.501953	1830.322266	2519.384766	-4048.242188	5340.234375	-3488.378906	-3208.447266	1399.658203	2002.587891	538.3300781	-968.9941406	-1442.724609	2885.449219	1313.525391	-1744.189453	753.6621094	-344.53125	710.5957031	-2691.650391	667.5292969	-1442.724609	-1658.056641	2670.117188	-732.1289063	-1894.921875	2627.050781	3811.376953	-2863.916016	-1679.589844	1313.525391	-2045.654297	3445.3125
¸ßË¹°×ÔëÉù´¦Àí (42).mp3	43.06640625	-64.59960938	538.3300781	43.06640625	-602.9296875	409.1308594	-107.6660156	86.1328125	-495.2636719	258.3984375	624.4628906	193.7988281	-193.7988281	107.6660156	236.8652344	-150.7324219	21.53320313	129.1992188	-279.9316406	-322.9980469	-193.7988281	-193.7988281	1119.726563	796.7285156	-1098.193359	150.7324219	-602.9296875	581.3964844	-21.53320313	-215.3320313	-645.9960938	-236.8652344	-258.3984375	193.7988281	258.3984375	258.3984375	473.7304688	86.1328125	452.1972656	-775.1953125	344.53125	-21.53320313	150.7324219	150.7324219	-258.3984375	-129.1992188	-301.4648438	645.9960938	-21.53320313
¸ßË¹°×ÔëÉù´¦Àí (43).mp3	-5447.900391	7988.818359	-6093.896484	559.8632813	1421.191406	-7687.353516	6567.626953	3509.912109	-10142.13867	10572.80273	-6847.558594	1227.392578	-4737.304688	86.1328125	-495.2636719	8764.013672	-882.8613281	-1248.925781	-4952.636719	6266.162109	-689.0625	-4457.373047	3057.714844	2347.119141	-7881.152344	8441.015625	-8096.484375	-667.5292969	6072.363281	-5921.630859	0	2045.654297	6524.560547	-7644.287109	990.5273438	452.1972656	1076.660156	3682.177734	-5900.097656	8311.816406	-7299.755859	753.6621094	6244.628906	-9065.478516	9733.007813	-753.6621094	-4651.171875	6330.761719	-3229.980469
¸ßË¹°×ÔëÉù´¦Àí (44).mp3	279.9316406	-21.53320313	2713.183594	-1528.857422	-1399.658203	-301.4648438	366.0644531	107.6660156	8333.349609	-4931.103516	-3703.710938	215.3320313	3229.980469	-3509.912109	6503.027344	-2476.318359	-3789.84375	-344.53125	3919.042969	-4285.107422	8096.484375	-5555.566406	-1808.789063	-43.06640625	1464.257813	-753.6621094	6201.5625	-4888.037109	-2239.453125	-21.53320313	3273.046875	-3122.314453	8505.615234	-7342.822266	-1270.458984	86.1328125	3919.042969	-3682.177734	7299.755859	-5103.369141	-2691.650391	215.3320313	1614.990234	-1442.724609	5275.634766	-5167.96875	689.0625	-818.2617188	3811.376953
¸ßË¹°×ÔëÉù´¦Àí (45).mp3	2519.384766	86.1328125	-925.9277344	-818.2617188	1012.060547	-2045.654297	-236.8652344	516.796875	150.7324219	-624.4628906	-581.3964844	-366.0644531	2863.916016	-968.9941406	-2583.984375	279.9316406	452.1972656	21.53320313	2713.183594	-2497.851563	732.1289063	3122.314453	-2217.919922	-818.2617188	-193.7988281	2368.652344	-2734.716797	-925.9277344	452.1972656	3552.978516	-925.9277344	1937.988281	-3962.109375	4155.908203	-4823.4375	150.7324219	2196.386719	-473.7304688	-1033.59375	947.4609375	-667.5292969	-172.265625	818.2617188	2110.253906	-1571.923828	2519.384766	-495.2636719	-1679.589844	-1012.060547
¸ßË¹°×ÔëÉù´¦Àí (46).mp3	5124.902344	-322.9980469	-3531.445313	-86.1328125	-968.9941406	1184.326172	-1098.193359	150.7324219	-710.5957031	1162.792969	-322.9980469	215.3320313	2713.183594	-2067.1875	2756.25	-3294.580078	-538.3300781	2476.318359	-1485.791016	-645.9960938	-904.3945313	1614.990234	2282.519531	-2756.25	602.9296875	-796.7285156	5813.964844	-6201.5625	925.9277344	-1356.591797	-279.9316406	86.1328125	150.7324219	1571.923828	4565.039063	-1055.126953	-3875.976563	-452.1972656	3380.712891	-64.59960938	1851.855469	-5641.699219	5232.568359	-5706.298828	473.7304688	301.4648438	3854.443359	-1270.458984	409.1308594
¸ßË¹°×ÔëÉù´¦Àí (47).mp3	-5792.431641	6352.294922	1916.455078	-4629.638672	1550.390625	-5404.833984	8010.351563	1701.123047	-7751.953125	452.1972656	236.8652344	3639.111328	3682.177734	-3014.648438	-322.9980469	667.5292969	-581.3964844	3316.113281	-7278.222656	4651.171875	3316.113281	-5275.634766	2734.716797	-3596.044922	1937.988281	3832.910156	-5943.164063	6912.158203	516.796875	-21.53320313	-172.265625	-8290.283203	1701.123047	-7127.490234	7019.824219	5211.035156	-7170.556641	2024.121094	-8764.013672	9065.478516	2885.449219	-6287.695313	2583.984375	-7364.355469	9603.808594	2476.318359	-8764.013672	990.5273438	-4371.240234
¸ßË¹°×ÔëÉù´¦Àí (48).mp3	3359.179688	645.9960938	689.0625	839.7949219	-4220.507813	-1055.126953	3229.980469	1270.458984	-4048.242188	-710.5957031	1571.923828	-882.8613281	-882.8613281	-86.1328125	710.5957031	-301.4648438	1076.660156	1055.126953	-3897.509766	1335.058594	0	-452.1972656	1636.523438	-1937.988281	2454.785156	0	-1055.126953	366.0644531	-279.9316406	-1227.392578	-64.59960938	796.7285156	947.4609375	-732.1289063	1399.658203	-1873.388672	430.6640625	43.06640625	21.53320313	2562.451172	-3682.177734	1335.058594	1012.060547	-1593.457031	-452.1972656	-1614.990234	753.6621094	-1205.859375	64.59960938
¸ßË¹°×ÔëÉù´¦Àí (49).mp3	9065.478516	-10852.73438	7515.087891	-1205.859375	4500.439453	-1076.660156	-11003.4668	43.06640625	-107.6660156	129.1992188	1248.925781	-1227.392578	4521.972656	-4392.773438	2670.117188	-581.3964844	-1335.058594	1421.191406	3811.376953	-4457.373047	-1744.189453	667.5292969	8247.216797	-6093.896484	8247.216797	-4952.636719	-6029.296875	4198.974609	5770.898438	258.3984375	-5447.900391	-1550.390625	-2390.185547	5211.035156	-3854.443359	5340.234375	129.1992188	-8053.417969	2971.582031	-2239.453125	322.9980469	-495.2636719	10766.60156	-9345.410156	3962.109375	-4608.105469	-1356.591797	538.3300781	2174.853516
¸ßË¹°×ÔëÉù´¦Àí (50).mp3	753.6621094	1141.259766	-1916.455078	1485.791016	-1808.789063	1184.326172	1270.458984	-2627.050781	409.1308594	2153.320313	-1571.923828	-689.0625	43.06640625	1098.193359	-968.9941406	344.53125	430.6640625	861.328125	279.9316406	-1701.123047	-473.7304688	430.6640625	1614.990234	559.8632813	818.2617188	-2777.783203	-581.3964844	2734.716797	-2842.382813	236.8652344	1291.992188	1098.193359	839.7949219	-602.9296875	947.4609375	1098.193359	1614.990234	-559.8632813	344.53125	689.0625	1098.193359	-710.5957031	495.2636719	236.8652344	-409.1308594	193.7988281	2627.050781	-2131.787109	1701.123047
¸ßË¹°×ÔëÉù´¦Àí (51).mp3	4112.841797	3186.914063	0	710.5957031	-409.1308594	-5318.701172	-344.53125	-4112.841797	1291.992188	-1141.259766	2627.050781	-2863.916016	968.9941406	3811.376953	-1959.521484	4651.171875	1636.523438	-2304.052734	-581.3964844	-4801.904297	1550.390625	-1033.59375	1614.990234	6481.494141	-1184.326172	947.4609375	-1507.324219	-2174.853516	4026.708984	-8096.484375	2928.515625	2260.986328	-7192.089844	5512.5	-3294.580078	5577.099609	-344.53125	-7019.824219	6826.025391	1485.791016	-193.7988281	1399.658203	-2820.849609	-3380.712891	1679.589844	-1981.054688	3100.78125	4478.90625	-4134.375
¸ßË¹°×ÔëÉù´¦Àí (52).mp3	2583.984375	6330.761719	1916.455078	-1593.457031	1507.324219	-2304.052734	1162.792969	-8268.75	-602.9296875	3100.78125	-1507.324219	6998.291016	-7062.890625	9366.943359	-10745.06836	-215.3320313	344.53125	559.8632813	-193.7988281	6180.029297	-6524.560547	9862.207031	-10120.60547	0	1851.855469	6093.896484	-2950.048828	-3811.376953	193.7988281	-1464.257813	-86.1328125	8204.150391	-3100.78125	1830.322266	-5620.166016	-1356.591797	0	-366.0644531	4974.169922	6546.09375	-10572.80273	1873.388672	-2411.71875	710.5957031	710.5957031	9668.408203	-10379.00391	2777.783203	-3229.980469
¸ßË¹°×ÔëÉù´¦Àí (53).mp3	-1162.792969	559.8632813	-1614.990234	1464.257813	86.1328125	-2519.384766	-430.6640625	2950.048828	129.1992188	215.3320313	-495.2636719	279.9316406	473.7304688	1313.525391	-150.7324219	-1593.457031	-1528.857422	1636.523438	236.8652344	-667.5292969	2002.587891	-1937.988281	516.796875	-215.3320313	236.8652344	1076.660156	-1119.726563	-215.3320313	1528.857422	-366.0644531	1291.992188	-3897.509766	1528.857422	1959.521484	-2540.917969	1765.722656	-430.6640625	-322.9980469	-236.8652344	64.59960938	-43.06640625	-64.59960938	-2045.654297	1184.326172	473.7304688	-1227.392578	2131.787109	-1442.724609	-129.1992188
¸ßË¹°×ÔëÉù´¦Àí (54).mp3	-6180.029297	1248.925781	6869.091797	-5275.634766	775.1953125	452.1972656	-3746.777344	1722.65625	4931.103516	-5706.298828	-1765.722656	5469.433594	-21.53320313	-4091.308594	5383.300781	3531.445313	-1701.123047	968.9941406	-5943.164063	-689.0625	2304.052734	-4521.972656	-2928.515625	7967.285156	-2971.582031	-753.6621094	4048.242188	1335.058594	-5727.832031	5663.232422	-2067.1875	-3423.779297	-366.0644531	6050.830078	-10292.87109	11993.99414	-9797.607422	1291.992188	258.3984375	4672.705078	-4974.169922	5038.769531	-43.06640625	-5211.035156	5598.632813	-2174.853516	-4392.773438	6050.830078	-2476.318359
¸ßË¹°×ÔëÉù´¦Àí (55).mp3	409.1308594	-236.8652344	236.8652344	1744.189453	-1679.589844	2476.318359	-344.53125	-2842.382813	236.8652344	753.6621094	796.7285156	-2024.121094	1658.056641	495.2636719	-1076.660156	-107.6660156	-775.1953125	559.8632813	1744.189453	-2282.519531	3574.511719	-904.3945313	-2497.851563	-236.8652344	1076.660156	-602.9296875	64.59960938	882.8613281	-1141.259766	21.53320313	150.7324219	1141.259766	-1335.058594	473.7304688	2799.316406	-2820.849609	-344.53125	1485.791016	-1464.257813	-172.265625	-21.53320313	1894.921875	-1399.658203	-215.3320313	2045.654297	-2325.585938	193.7988281	7622.753906	-7665.820313
¸ßË¹°×ÔëÉù´¦Àí (56).mp3	-1485.791016	2174.853516	-215.3320313	-645.9960938	43.06640625	-1550.390625	1744.189453	43.06640625	-409.1308594	581.3964844	-753.6621094	-430.6640625	409.1308594	-753.6621094	1593.457031	-1162.792969	-1550.390625	4737.304688	-2411.71875	-904.3945313	3639.111328	-4737.304688	2024.121094	-3294.580078	1679.589844	3186.914063	-1141.259766	-2368.652344	645.9960938	107.6660156	86.1328125	1636.523438	-1830.322266	5512.5	-4457.373047	-2196.386719	5857.03125	-4521.972656	21.53320313	3359.179688	-2411.71875	-2347.119141	4349.707031	-2454.785156	-1894.921875	2368.652344	-1959.521484	1205.859375	-279.9316406
¸ßË¹°×ÔëÉù´¦Àí (57).mp3	-753.6621094	-1658.056641	1571.923828	-236.8652344	4521.972656	-710.5957031	-3940.576172	-215.3320313	775.1953125	107.6660156	1162.792969	775.1953125	990.5273438	-3229.980469	215.3320313	215.3320313	-1830.322266	1959.521484	-21.53320313	-1291.992188	559.8632813	-129.1992188	-430.6640625	-818.2617188	753.6621094	775.1953125	-322.9980469	732.1289063	-796.7285156	710.5957031	2993.115234	-3208.447266	21.53320313	3682.177734	-882.8613281	-1722.65625	-1313.525391	430.6640625	-236.8652344	2002.587891	-452.1972656	-3079.248047	2002.587891	1593.457031	-1550.390625	-818.2617188	-64.59960938	1830.322266	-2411.71875
¸ßË¹°×ÔëÉù´¦Àí (58).mp3	775.1953125	2002.587891	-1421.191406	-301.4648438	-3617.578125	2627.050781	753.6621094	495.2636719	150.7324219	107.6660156	-689.0625	-1119.726563	215.3320313	-2368.652344	3337.646484	-2067.1875	3703.710938	-2519.384766	1937.988281	-473.7304688	-1873.388672	1765.722656	-839.7949219	-1012.060547	2390.185547	-1658.056641	86.1328125	-667.5292969	796.7285156	-1701.123047	43.06640625	1679.589844	-645.9960938	-602.9296875	1098.193359	-1679.589844	215.3320313	-753.6621094	2131.787109	2476.318359	-1916.455078	-1679.589844	-430.6640625	581.3964844	538.3300781	710.5957031	-344.53125	925.9277344	839.7949219
¸ßË¹°×ÔëÉù´¦Àí (59).mp3	9754.541016	667.5292969	-5943.164063	-3660.644531	1076.660156	4737.304688	-3057.714844	258.3984375	818.2617188	215.3320313	-2476.318359	667.5292969	-193.7988281	-279.9316406	3596.044922	-2390.185547	3445.3125	3100.78125	-9582.275391	1787.255859	3768.310547	-5813.964844	-21.53320313	-129.1992188	3466.845703	602.9296875	2842.382813	-1658.056641	4134.375	-6696.826172	-1291.992188	1614.990234	6029.296875	-7601.220703	2260.986328	-2239.453125	5835.498047	-4823.4375	-667.5292969	-344.53125	-1701.123047	3703.710938	-21.53320313	4005.175781	-3165.380859	-1313.525391	215.3320313	1701.123047	-1335.058594
¸ßË¹°×ÔëÉù´¦Àí (60).mp3	-344.53125	-473.7304688	-1442.724609	495.2636719	2971.582031	-2627.050781	-172.265625	-301.4648438	2239.453125	21.53320313	-1184.326172	-1507.324219	3079.248047	-344.53125	387.5976563	-2217.919922	2885.449219	-1399.658203	-1184.326172	64.59960938	1248.925781	-818.2617188	-538.3300781	215.3320313	452.1972656	215.3320313	-710.5957031	-882.8613281	1550.390625	-409.1308594	1894.921875	-3251.513672	495.2636719	-86.1328125	1614.990234	3919.042969	-1679.589844	-4328.173828	3251.513672	-645.9960938	2411.71875	947.4609375	602.9296875	-7321.289063	3273.046875	796.7285156	107.6660156	-710.5957031	-2648.583984
¸ßË¹°×ÔëÉù´¦Àí (61).mp3	1571.923828	2002.587891	-3014.648438	1959.521484	-2627.050781	6050.830078	-2411.71875	-1033.59375	-2024.121094	-689.0625	6955.224609	-1162.792969	-5749.365234	581.3964844	3251.513672	0	-430.6640625	-473.7304688	193.7988281	-2605.517578	1593.457031	107.6660156	-1916.455078	-430.6640625	193.7988281	3122.314453	-1076.660156	-1851.855469	236.8652344	-473.7304688	-689.0625	3165.380859	-3057.714844	3940.576172	-3337.646484	2174.853516	1378.125	-3897.509766	2756.25	-2950.048828	3596.044922	2260.986328	-2648.583984	86.1328125	-2885.449219	64.59960938	2670.117188	-624.4628906	301.4648438
¸ßË¹°×ÔëÉù´¦Àí (62).mp3	-1959.521484	344.53125	1808.789063	947.4609375	538.3300781	-21.53320313	129.1992188	-710.5957031	107.6660156	-409.1308594	-1119.726563	-5577.099609	3596.044922	-5620.166016	5835.498047	64.59960938	-1571.923828	2648.583984	-3940.576172	-3531.445313	7213.623047	2583.984375	-86.1328125	-6890.625	4457.373047	-1636.523438	2777.783203	430.6640625	322.9980469	-1055.126953	-1184.326172	279.9316406	-4392.773438	3229.980469	2971.582031	-1722.65625	-4758.837891	-1076.660156	-1507.324219	8118.017578	452.1972656	-2110.253906	-452.1972656	-1442.724609	-1012.060547	-1614.990234	581.3964844	3682.177734	1399.658203
¸ßË¹°×ÔëÉù´¦Àí (63).mp3	2174.853516	-882.8613281	-1787.255859	387.5976563	-2088.720703	1399.658203	-1399.658203	2024.121094	-1981.054688	2110.253906	1787.255859	-2390.185547	-2088.720703	3703.710938	-2993.115234	1356.591797	344.53125	-473.7304688	86.1328125	366.0644531	-2153.320313	1464.257813	2605.517578	-1808.789063	-1787.255859	-21.53320313	1076.660156	215.3320313	538.3300781	-904.3945313	1033.59375	1076.660156	2906.982422	-3359.179688	86.1328125	-3746.777344	3488.378906	775.1953125	-516.796875	796.7285156	-3423.779297	1270.458984	1658.056641	-2885.449219	3811.376953	-1808.789063	624.4628906	473.7304688	-2863.916016
¸ßË¹°×ÔëÉù´¦Àí (64).mp3	-10077.53906	-1442.724609	10766.60156	-2024.121094	-602.9296875	-796.7285156	2454.785156	-5297.167969	5749.365234	-344.53125	968.9941406	-9087.011719	-258.3984375	3380.712891	3983.642578	1658.056641	-9431.542969	150.7324219	3402.246094	2347.119141	-7665.820313	86.1328125	1421.191406	6266.162109	-1550.390625	4694.238281	1184.326172	-2002.587891	602.9296875	-1485.791016	2368.652344	-559.8632813	452.1972656	-9754.541016	9345.410156	-3703.710938	-3746.777344	6287.695313	-301.4648438	-301.4648438	-6546.09375	4801.904297	5081.835938	-9194.677734	4414.306641	2928.515625	2756.25	-2756.25	-7838.085938
¸ßË¹°×ÔëÉù´¦Àí (65).mp3	-839.7949219	2605.517578	3186.914063	-667.5292969	-4457.373047	21.53320313	366.0644531	5038.769531	-4737.304688	3703.710938	-4285.107422	-1033.59375	4392.773438	-559.8632813	-2627.050781	-322.9980469	925.9277344	1291.992188	-1442.724609	495.2636719	-2067.1875	-1421.191406	7041.357422	-2045.654297	-2928.515625	1894.921875	-3746.777344	6438.427734	-1636.523438	-581.3964844	-1528.857422	2519.384766	409.1308594	4005.175781	-7321.289063	-968.9941406	710.5957031	-861.328125	3251.513672	-4069.775391	-129.1992188	2347.119141	-1571.923828	2713.183594	-1873.388672	3552.978516	-4328.173828	21.53320313	-710.5957031
¸ßË¹°×ÔëÉù´¦Àí (66).mp3	387.5976563	-1012.060547	3703.710938	-2562.451172	3962.109375	-1959.521484	-925.9277344	-2304.052734	6675.292969	-602.9296875	-1055.126953	-7601.220703	2282.519531	1550.390625	-581.3964844	1658.056641	4155.908203	-2045.654297	-1873.388672	-2476.318359	7062.890625	-5835.498047	-1658.056641	-430.6640625	3229.980469	-2906.982422	5189.501953	-301.4648438	2605.517578	-5189.501953	-602.9296875	5447.900391	-5426.367188	-1076.660156	3143.847656	2497.851563	258.3984375	-559.8632813	-5813.964844	430.6640625	-43.06640625	-150.7324219	947.4609375	-925.9277344	4005.175781	-1765.722656	968.9941406	-3337.646484	3143.847656
¸ßË¹°×ÔëÉù´¦Àí (67).mp3	667.5292969	-3832.910156	1076.660156	2519.384766	-538.3300781	-2024.121094	-3574.511719	-581.3964844	775.1953125	925.9277344	4521.972656	-172.265625	452.1972656	-14448.7793	10292.87109	2304.052734	-1270.458984	86.1328125	3337.646484	-64.59960938	-13673.58398	5555.566406	602.9296875	-6438.427734	2497.851563	11670.99609	-14513.37891	5189.501953	8591.748047	602.9296875	0	-4995.703125	-8505.615234	6890.625	5534.033203	-1830.322266	3057.714844	107.6660156	-8656.347656	3983.642578	-3251.513672	7235.15625	-495.2636719	-2863.916016	-4823.4375	8893.212891	-3660.644531	-6782.958984	7558.154297
¸ßË¹°×ÔëÉù´¦Àí (68).mp3	-4457.373047	-64.59960938	-86.1328125	-193.7988281	3703.710938	0	-3294.580078	-538.3300781	43.06640625	409.1308594	279.9316406	-236.8652344	43.06640625	-193.7988281	2928.515625	-2325.585938	-667.5292969	387.5976563	-279.9316406	1399.658203	-839.7949219	-387.5976563	-344.53125	150.7324219	1184.326172	-710.5957031	215.3320313	-861.328125	775.1953125	1937.988281	-2045.654297	-86.1328125	-64.59960938	-215.3320313	2045.654297	-1593.457031	-322.9980469	86.1328125	-193.7988281	2110.253906	-1851.855469	43.06640625	-624.4628906	301.4648438	3079.248047	-2691.650391	990.5273438	-1528.857422	473.7304688
¸ßË¹°×ÔëÉù´¦Àí (69).mp3	2153.320313	-2088.720703	-495.2636719	7105.957031	-7687.353516	3014.648438	279.9316406	-86.1328125	1550.390625	-5426.367188	2110.253906	64.59960938	796.7285156	645.9960938	-1162.792969	-1076.660156	387.5976563	473.7304688	322.9980469	-904.3945313	1636.523438	-1119.726563	1485.791016	258.3984375	-64.59960938	667.5292969	172.265625	-2734.716797	624.4628906	1701.123047	-689.0625	775.1953125	1055.126953	-2174.853516	-645.9960938	1098.193359	-1658.056641	107.6660156	1658.056641	-150.7324219	215.3320313	-1012.060547	1248.925781	279.9316406	-516.796875	0	-452.1972656	796.7285156	172.265625
¸ßË¹°×ÔëÉù´¦Àí (70).mp3	-2325.585938	10314.4043	-1765.722656	-2497.851563	2670.117188	4780.371094	-6309.228516	86.1328125	667.5292969	4952.636719	538.3300781	-495.2636719	258.3984375	-5900.097656	64.59960938	2540.917969	-6287.695313	4392.773438	4823.4375	-3811.376953	3854.443359	-6309.228516	2950.048828	-7795.019531	-710.5957031	9991.40625	-2519.384766	4371.240234	-10766.60156	5017.236328	1528.857422	-4220.507813	5641.699219	2153.320313	-2002.587891	-1485.791016	-3122.314453	5706.298828	-1055.126953	2174.853516	-172.265625	-7515.087891	7881.152344	-9668.408203	5878.564453	64.59960938	5081.835938	-5900.097656	2562.451172
¸ßË¹°×ÔëÉù´¦Àí (71).mp3	1421.191406	3897.509766	-1270.458984	-2820.849609	-1464.257813	1571.923828	-1248.925781	-279.9316406	236.8652344	1550.390625	-861.328125	215.3320313	1141.259766	258.3984375	-624.4628906	1851.855469	1937.988281	-2347.119141	-2777.783203	1485.791016	473.7304688	-2282.519531	1076.660156	1571.923828	-2476.318359	-624.4628906	-129.1992188	3014.648438	-2562.451172	3746.777344	215.3320313	538.3300781	-2024.121094	-86.1328125	-2002.587891	-1701.123047	172.265625	495.2636719	1701.123047	5986.230469	129.1992188	-3251.513672	990.5273438	-6459.960938	2863.916016	-3122.314453	1033.59375	-861.328125	-150.7324219
¸ßË¹°×ÔëÉù´¦Àí (72).mp3	258.3984375	4349.707031	-5081.835938	516.796875	839.7949219	2993.115234	839.7949219	-8527.148438	-430.6640625	645.9960938	1098.193359	2842.382813	-968.9941406	1830.322266	-2476.318359	-1873.388672	4866.503906	-279.9316406	-5167.96875	2196.386719	1033.59375	-1399.658203	861.328125	258.3984375	689.0625	-2347.119141	129.1992188	2304.052734	4134.375	-1830.322266	-2067.1875	-753.6621094	2110.253906	-3359.179688	6890.625	-6416.894531	4629.638672	-1830.322266	-3359.179688	6029.296875	-3789.84375	4435.839844	-7041.357422	1550.390625	4931.103516	-732.1289063	-3273.046875	-2562.451172	1851.855469
¸ßË¹°×ÔëÉù´¦Àí (73).mp3	-667.5292969	43.06640625	2024.121094	-2045.654297	495.2636719	-581.3964844	5792.431641	-5555.566406	796.7285156	2627.050781	-21.53320313	172.265625	-1033.59375	236.8652344	538.3300781	-689.0625	-1012.060547	-947.4609375	7321.289063	-7924.21875	-43.06640625	-64.59960938	839.7949219	-882.8613281	1184.326172	-1205.859375	258.3984375	-624.4628906	1442.724609	2950.048828	2088.720703	-4242.041016	-1313.525391	2433.251953	-2777.783203	624.4628906	2024.121094	-2820.849609	1033.59375	-753.6621094	2476.318359	-1528.857422	172.265625	-215.3320313	1335.058594	-215.3320313	-1636.523438	-753.6621094	818.2617188
¸ßË¹°×ÔëÉù´¦Àí (74).mp3	-602.9296875	344.53125	2002.587891	-2497.851563	3703.710938	-2239.453125	-581.3964844	-1119.726563	1076.660156	215.3320313	-904.3945313	1873.388672	1141.259766	-1894.921875	-1162.792969	3746.777344	344.53125	2217.919922	-6180.029297	4586.572266	-5835.498047	1894.921875	193.7988281	667.5292969	1722.65625	-2756.25	624.4628906	301.4648438	-86.1328125	-538.3300781	-193.7988281	559.8632813	-1012.060547	0	3746.777344	-5641.699219	4543.505859	-2325.585938	-150.7324219	1313.525391	387.5976563	-1959.521484	2002.587891	-366.0644531	3036.181641	-7321.289063	2476.318359	2088.720703	-3057.714844
¸ßË¹°×ÔëÉù´¦Àí (75).mp3	2885.449219	1765.722656	-990.5273438	775.1953125	-4349.707031	-624.4628906	3875.976563	-990.5273438	-495.2636719	1765.722656	1593.457031	-2476.318359	-2540.917969	1528.857422	-861.328125	1808.789063	710.5957031	968.9941406	-1528.857422	-3402.246094	387.5976563	2131.787109	301.4648438	2153.320313	301.4648438	236.8652344	-64.59960938	-1356.591797	-215.3320313	-366.0644531	-64.59960938	495.2636719	-1055.126953	1033.59375	1098.193359	-2906.982422	3057.714844	-2002.587891	3596.044922	-689.0625	602.9296875	-3057.714844	452.1972656	344.53125	-1119.726563	-150.7324219	1636.523438	-2067.1875	64.59960938
¸ßË¹°×ÔëÉù´¦Àí (76).mp3	-2411.71875	602.9296875	-1399.658203	3337.646484	7622.753906	-8053.417969	-2002.587891	-818.2617188	-258.3984375	1959.521484	215.3320313	473.7304688	-1593.457031	-624.4628906	2024.121094	-1679.589844	904.3945313	-861.328125	-236.8652344	882.8613281	-236.8652344	1055.126953	-1205.859375	279.9316406	-495.2636719	-409.1308594	1227.392578	1916.455078	-2110.253906	-581.3964844	1399.658203	43.06640625	-1722.65625	2067.1875	538.3300781	-990.5273438	990.5273438	0	-1055.126953	861.328125	-839.7949219	-1550.390625	193.7988281	-64.59960938	5189.501953	-4521.972656	753.6621094	1959.521484	-2583.984375
¸ßË¹°×ÔëÉù´¦Àí (77).mp3	-861.328125	-559.8632813	925.9277344	-495.2636719	129.1992188	1184.326172	559.8632813	3122.314453	839.7949219	1658.056641	-7665.820313	1464.257813	602.9296875	1098.193359	-1119.726563	667.5292969	-2583.984375	2777.783203	-947.4609375	689.0625	-2088.720703	1679.589844	-839.7949219	-602.9296875	1119.726563	-64.59960938	-215.3320313	-172.265625	301.4648438	3143.847656	-3832.910156	215.3320313	-2454.785156	2067.1875	-301.4648438	452.1972656	-43.06640625	-150.7324219	968.9941406	-753.6621094	602.9296875	387.5976563	-538.3300781	-344.53125	-2131.787109	2562.451172	86.1328125	-279.9316406	21.53320313
¸ßË¹°×ÔëÉù´¦Àí (78).mp3	-1507.324219	2239.453125	-150.7324219	-2454.785156	1162.792969	-882.8613281	1033.59375	-1033.59375	279.9316406	1593.457031	-1055.126953	-1528.857422	1012.060547	2756.25	-2734.716797	839.7949219	925.9277344	-3036.181641	3682.177734	-1162.792969	1421.191406	-839.7949219	172.265625	-172.265625	-2088.720703	968.9941406	2002.587891	-1981.054688	-86.1328125	-2390.185547	6976.757813	-215.3320313	-2325.585938	-2885.449219	64.59960938	5297.167969	775.1953125	-4435.839844	1335.058594	-775.1953125	1679.589844	-904.3945313	-1679.589844	-796.7285156	193.7988281	-2088.720703	1916.455078	925.9277344	1162.792969
¸ßË¹°×ÔëÉù´¦Àí (79).mp3	-366.0644531	301.4648438	-129.1992188	172.265625	64.59960938	904.3945313	-236.8652344	-667.5292969	5555.566406	-4715.771484	-21.53320313	21.53320313	-495.2636719	-21.53320313	193.7988281	1248.925781	-1722.65625	0	236.8652344	-495.2636719	-258.3984375	495.2636719	-344.53125	473.7304688	602.9296875	-344.53125	150.7324219	-129.1992188	193.7988281	-129.1992188	-839.7949219	279.9316406	64.59960938	667.5292969	258.3984375	387.5976563	-344.53125	-990.5273438	495.2636719	-645.9960938	-129.1992188	279.9316406	64.59960938	-107.6660156	215.3320313	-516.796875	-279.9316406	430.6640625	43.06640625
¸ßË¹°×ÔëÉù´¦Àí (80).mp3	-64.59960938	-2024.121094	3552.978516	-3316.113281	2627.050781	1313.525391	-2196.386719	1119.726563	2842.382813	-1571.923828	-5318.701172	1830.322266	2282.519531	-193.7988281	-2304.052734	1593.457031	-2627.050781	710.5957031	344.53125	2885.449219	-3768.310547	4888.037109	5813.964844	1205.859375	-9539.208984	322.9980469	-3983.642578	3359.179688	236.8652344	624.4628906	753.6621094	-753.6621094	990.5273438	-1442.724609	452.1972656	2476.318359	-129.1992188	-1335.058594	-3919.042969	2304.052734	-2239.453125	4909.570313	-2928.515625	-1227.392578	-882.8613281	1248.925781	732.1289063	1421.191406	-689.0625
¸ßË¹°×ÔëÉù´¦Àí (81).mp3	3488.378906	-3639.111328	1291.992188	-1055.126953	1033.59375	-796.7285156	-129.1992188	861.328125	-2153.320313	387.5976563	1205.859375	-624.4628906	129.1992188	1787.255859	-1593.457031	64.59960938	-129.1992188	602.9296875	-775.1953125	387.5976563	193.7988281	1399.658203	-366.0644531	2153.320313	-990.5273438	-1959.521484	3725.244141	-1701.123047	258.3984375	2260.986328	-2217.919922	495.2636719	947.4609375	-710.5957031	-3014.648438	4974.169922	-1894.921875	538.3300781	710.5957031	602.9296875	839.7949219	-4823.4375	3488.378906	2648.583984	0	624.4628906	-366.0644531	-86.1328125	-2411.71875
¸ßË¹°×ÔëÉù´¦Àí (82).mp3	2217.919922	1679.589844	-7062.890625	-129.1992188	1528.857422	4177.441406	-5490.966797	2777.783203	-2024.121094	-516.796875	4457.373047	-4435.839844	7299.755859	-6180.029297	2411.71875	1055.126953	-5641.699219	3079.248047	-2627.050781	2368.652344	1550.390625	-1873.388672	4177.441406	-4134.375	1873.388672	-3143.847656	5124.902344	-1098.193359	3036.181641	-2562.451172	473.7304688	-753.6621094	-43.06640625	43.06640625	796.7285156	1248.925781	-710.5957031	1378.125	1421.191406	-2476.318359	-732.1289063	1744.189453	0	-86.1328125	-2088.720703	2174.853516	1464.257813	538.3300781	-301.4648438
¸ßË¹°×ÔëÉù´¦Àí (83).mp3	4091.308594	-3294.580078	-193.7988281	344.53125	4758.837891	1399.658203	2540.917969	-4005.175781	2260.986328	-2950.048828	-409.1308594	2583.984375	839.7949219	-667.5292969	1442.724609	-5555.566406	3875.976563	2497.851563	-1356.591797	430.6640625	-8570.214844	8720.947266	839.7949219	-6330.761719	409.1308594	2971.582031	-301.4648438	1959.521484	1141.259766	-473.7304688	-366.0644531	-9797.607422	1098.193359	6244.628906	-4349.707031	645.9960938	4586.572266	1765.722656	-1787.255859	-8268.75	8161.083984	1442.724609	-1851.855469	215.3320313	2562.451172	-1421.191406	-968.9941406	-2045.654297	107.6660156
¸ßË¹°×ÔëÉù´¦Àí (84).mp3	12123.19336	-3380.712891	-2131.787109	-4177.441406	6050.830078	-8613.28125	-624.4628906	9345.410156	1679.589844	-10206.73828	9560.742188	-7192.089844	-2971.582031	7105.957031	-2411.71875	-2088.720703	7149.023438	516.796875	-7364.355469	-2799.316406	3423.779297	1421.191406	-4586.572266	-581.3964844	4888.037109	-4780.371094	9733.007813	-2239.453125	968.9941406	-6976.757813	-861.328125	409.1308594	2067.1875	3703.710938	3811.376953	-1722.65625	-6890.625	9733.007813	-9216.210938	3552.978516	-1012.060547	3359.179688	-5232.568359	-2153.320313	1916.455078	3359.179688	-5577.099609	1614.990234	5340.234375
¸ßË¹°×ÔëÉù´¦Àí (85).mp3	-3351.5625	1312.5	1242.1875	1945.3125	-843.75	-820.3125	-3281.25	3257.8125	187.5	-304.6875	-820.3125	257.8125	-1664.0625	-1664.0625	234.375	773.4375	-2414.0625	2742.1875	-1570.3125	1593.75	-3234.375	492.1875	2179.6875	-539.0625	796.875	-2367.1875	1429.6875	1945.3125	-2062.5	-890.625	2320.3125	-3281.25	4734.375	-3117.1875	2601.5625	-1195.3125	70.3125	-3750	2789.0625	-2414.0625	1242.1875	843.75	-2414.0625	4406.25	-1570.3125	-2882.8125	1148.4375	328.125	468.75
¸ßË¹°×ÔëÉù´¦Àí (86).mp3	1076.660156	-6761.425781	3940.576172	581.3964844	2110.253906	-1356.591797	516.796875	1550.390625	-2648.583984	258.3984375	-904.3945313	-839.7949219	882.8613281	1141.259766	172.265625	-1744.189453	-2454.785156	4500.439453	279.9316406	-236.8652344	-4672.705078	1378.125	-1614.990234	-1162.792969	904.3945313	3660.644531	-5620.166016	1399.658203	2196.386719	-366.0644531	1593.457031	1722.65625	387.5976563	-4069.775391	4694.238281	-1227.392578	1959.521484	-473.7304688	-538.3300781	1033.59375	-21.53320313	-2433.251953	1421.191406	-86.1328125	-279.9316406	2670.117188	-3057.714844	947.4609375	-925.9277344
¸ßË¹°×ÔëÉù´¦Àí (87).mp3	-5156.25	7054.6875	-5015.625	5062.5	-4546.875	2109.375	-2273.4375	3304.6875	-1265.625	-1406.25	5367.1875	656.25	-6187.5	468.75	5648.4375	-4734.375	1640.625	-3703.125	1382.8125	-2554.6875	726.5625	1570.3125	2765.625	-5203.125	2531.25	-257.8125	-23.4375	1359.375	-2765.625	3445.3125	-5156.25	6351.5625	-4804.6875	5203.125	-3609.375	-562.5	632.8125	-1218.75	2671.875	-3210.9375	1171.875	-3796.875	5367.1875	-4335.9375	3750	1171.875	-1125	2976.5625	-3796.875
¸ßË¹°×ÔëÉù´¦Àí (88).mp3	-279.9316406	624.4628906	-796.7285156	-258.3984375	839.7949219	-1873.388672	172.265625	710.5957031	-473.7304688	86.1328125	-452.1972656	64.59960938	624.4628906	645.9960938	-882.8613281	1593.457031	-387.5976563	-1399.658203	-150.7324219	559.8632813	-64.59960938	-775.1953125	258.3984375	516.796875	279.9316406	-968.9941406	818.2617188	-430.6640625	-279.9316406	-107.6660156	1098.193359	-1119.726563	452.1972656	-430.6640625	1012.060547	775.1953125	667.5292969	-1722.65625	689.0625	-602.9296875	64.59960938	-1313.525391	215.3320313	667.5292969	-107.6660156	-322.9980469	-344.53125	86.1328125	215.3320313
¸ßË¹°×ÔëÉù´¦Àí (89).mp3	4220.507813	-3359.179688	-1528.857422	1485.791016	-2024.121094	6998.291016	-4823.4375	1916.455078	-3832.910156	6029.296875	-3079.248047	452.1972656	-1464.257813	1055.126953	-279.9316406	-64.59960938	775.1953125	-2820.849609	689.0625	2325.585938	-1658.056641	1959.521484	-3768.310547	2260.986328	-1464.257813	5964.697266	-5813.964844	279.9316406	-452.1972656	-538.3300781	-215.3320313	86.1328125	107.6660156	5964.697266	-5469.433594	3940.576172	-3466.845703	-1033.59375	1098.193359	495.2636719	839.7949219	150.7324219	904.3945313	-2325.585938	1701.123047	-473.7304688	86.1328125	-409.1308594	387.5976563
¸ßË¹°×ÔëÉù´¦Àí (90).mp3	43.06640625	538.3300781	-6050.830078	5404.833984	581.3964844	-689.0625	-86.1328125	-1098.193359	1076.660156	753.6621094	-64.59960938	86.1328125	-107.6660156	-279.9316406	279.9316406	-21.53320313	-818.2617188	904.3945313	-3294.580078	2217.919922	-6589.160156	5340.234375	1055.126953	-3940.576172	2820.849609	-4909.570313	6115.429688	-2928.515625	-4414.306641	-2454.785156	9733.007813	-8074.951172	3057.714844	1614.990234	4780.371094	258.3984375	-258.3984375	-7687.353516	-3596.044922	11240.33203	-4995.703125	3208.447266	1421.191406	-1636.523438	2196.386719	-3402.246094	-3165.380859	-5297.167969	7773.486328
¸ßË¹°×ÔëÉù´¦Àí (91).mp3	645.9960938	-624.4628906	193.7988281	21.53320313	387.5976563	-602.9296875	1593.457031	-1485.791016	-150.7324219	-516.796875	172.265625	968.9941406	-301.4648438	-839.7949219	6653.759766	-5835.498047	-1012.060547	732.1289063	6503.027344	-7450.488281	667.5292969	7364.355469	-7493.554688	-86.1328125	64.59960938	-301.4648438	86.1328125	1765.722656	-1507.324219	689.0625	-279.9316406	-387.5976563	-150.7324219	279.9316406	-322.9980469	-86.1328125	387.5976563	-172.265625	-150.7324219	43.06640625	1550.390625	-495.2636719	-538.3300781	-473.7304688	64.59960938	279.9316406	-193.7988281	-64.59960938	43.06640625
¸ßË¹°×ÔëÉù´¦Àí (92).mp3	-581.3964844	710.5957031	-215.3320313	-581.3964844	1399.658203	-1830.322266	1335.058594	-968.9941406	21.53320313	-559.8632813	86.1328125	-150.7324219	2454.785156	-1701.123047	1851.855469	236.8652344	-2024.121094	-172.265625	-107.6660156	-215.3320313	1442.724609	-1356.591797	64.59960938	-387.5976563	43.06640625	1184.326172	387.5976563	-1442.724609	1442.724609	-258.3984375	-882.8613281	-258.3984375	0	-172.265625	1894.921875	-1808.789063	3014.648438	-3186.914063	107.6660156	193.7988281	-689.0625	1485.791016	2670.117188	-3746.777344	4091.308594	2863.916016	-5211.035156	-1291.992188	-753.6621094
¸ßË¹°×ÔëÉù´¦Àí (93).mp3	-452.1972656	-279.9316406	7342.822266	-5684.765625	-1937.988281	-215.3320313	107.6660156	2713.183594	-3423.779297	904.3945313	-990.5273438	732.1289063	1636.523438	-925.9277344	452.1972656	-1162.792969	1981.054688	-1808.789063	1335.058594	-473.7304688	-495.2636719	-64.59960938	495.2636719	516.796875	-775.1953125	-236.8652344	-409.1308594	150.7324219	4371.240234	-3036.181641	-1744.189453	3574.511719	-2002.587891	-409.1308594	-689.0625	559.8632813	387.5976563	2239.453125	-2885.449219	7364.355469	-7730.419922	796.7285156	-387.5976563	-861.328125	904.3945313	-236.8652344	602.9296875	-409.1308594	2002.587891
¸ßË¹°×ÔëÉù´¦Àí (94).mp3	710.5957031	1937.988281	2217.919922	-2454.785156	-2820.849609	7579.6875	-5254.101563	-236.8652344	4198.974609	43.06640625	2067.1875	-4931.103516	732.1289063	-301.4648438	5254.101563	1378.125	-4349.707031	-3703.710938	-366.0644531	-409.1308594	1873.388672	-947.4609375	1270.458984	1335.058594	4155.908203	-1873.388672	-3294.580078	925.9277344	839.7949219	-4629.638672	3100.78125	-1830.322266	-129.1992188	-1894.921875	-1722.65625	2928.515625	-2282.519531	3962.109375	-1485.791016	-2347.119141	818.2617188	43.06640625	2067.1875	-3682.177734	2368.652344	-1894.921875	172.265625	5813.964844	-3832.910156
¸ßË¹°×ÔëÉù´¦Àí (95).mp3	344.53125	-925.9277344	-4263.574219	4435.839844	-86.1328125	2670.117188	-2454.785156	-4242.041016	1744.189453	-2691.650391	4758.837891	-1550.390625	538.3300781	-3919.042969	1313.525391	-2583.984375	990.5273438	-1076.660156	1507.324219	1959.521484	430.6640625	-322.9980469	775.1953125	-3208.447266	-1119.726563	1851.855469	1356.591797	839.7949219	3380.712891	1787.255859	-3983.642578	-2368.652344	4801.904297	1442.724609	-8527.148438	301.4648438	1399.658203	-2304.052734	1981.054688	-904.3945313	3316.113281	-968.9941406	-2304.052734	-215.3320313	1981.054688	-2390.185547	2519.384766	-516.796875	1636.523438
¸ßË¹°×ÔëÉù´¦Àí (96).mp3	3402.246094	-4306.640625	753.6621094	-689.0625	107.6660156	452.1972656	-602.9296875	322.9980469	301.4648438	107.6660156	-279.9316406	-107.6660156	301.4648438	-129.1992188	-129.1992188	-86.1328125	129.1992188	2368.652344	-2971.582031	495.2636719	9000.878906	-9560.742188	2756.25	-2260.986328	43.06640625	-925.9277344	882.8613281	-516.796875	-64.59960938	473.7304688	1335.058594	-1701.123047	710.5957031	-452.1972656	3466.845703	-4069.775391	538.3300781	-21.53320313	2971.582031	-3402.246094	1141.259766	-366.0644531	-861.328125	1205.859375	882.8613281	-1658.056641	710.5957031	-409.1308594	-322.9980469
¸ßË¹°×ÔëÉù´¦Àí (97).mp3	-4406.25	-1359.375	515.625	1523.4375	-2789.0625	-1710.9375	960.9375	-2015.625	281.25	9000	-3046.875	2390.625	-1828.125	-3562.5	1265.625	-23.4375	3093.75	-4500	-1289.0625	187.5	1335.9375	4242.1875	-5507.8125	632.8125	-2320.3125	2203.125	3046.875	-1968.75	-1500	1734.375	-3445.3125	1523.4375	1851.5625	-2953.125	2226.5625	2156.25	-2156.25	398.4375	-2414.0625	-890.625	-468.75	-46.875	937.5	-656.25	328.125	4125	-117.1875	-164.0625	726.5625
¸ßË¹°×ÔëÉù´¦Àí (98).mp3	1141.259766	-10572.80273	4478.90625	4285.107422	2304.052734	-10680.46875	3832.910156	430.6640625	4672.705078	-8936.279297	12855.32227	-13393.65234	4392.773438	5361.767578	-9173.144531	0	10572.80273	-11477.19727	0	2691.650391	5383.300781	3983.642578	-3574.511719	-8268.75	-43.06640625	150.7324219	-43.06640625	-775.1953125	11369.53125	-9754.541016	2928.515625	-3574.511719	-387.5976563	-21.53320313	689.0625	-538.3300781	-753.6621094	882.8613281	-344.53125	-258.3984375	516.796875	6352.294922	-6223.095703	-430.6640625	4198.974609	-4457.373047	1162.792969	1636.523438	-1291.992188
¸ßË¹°×ÔëÉù´¦Àí (99).mp3	-301.4648438	538.3300781	0	-301.4648438	-215.3320313	215.3320313	21.53320313	-258.3984375	172.265625	43.06640625	-64.59960938	516.796875	-452.1972656	9496.142578	1981.054688	-11627.92969	5641.699219	-6158.496094	1033.59375	11175.73242	-10551.26953	-559.8632813	-215.3320313	10465.13672	-10099.07227	258.3984375	-1291.992188	11218.79883	-11563.33008	753.6621094	344.53125	236.8652344	6632.226563	-7041.357422	-150.7324219	8354.882813	-9194.677734	1313.525391	-258.3984375	452.1972656	-215.3320313	796.7285156	-1184.326172	2153.320313	-2540.917969	12144.72656	-2088.720703	430.6640625	861.328125
¸ßË¹°×ÔëÉù´¦Àí (100).mp3	2260.986328	-3294.580078	-2971.582031	4177.441406	-409.1308594	-1421.191406	1894.921875	-1571.923828	796.7285156	-1464.257813	2799.316406	5749.365234	-5641.699219	-3380.712891	2562.451172	-1528.857422	1184.326172	193.7988281	882.8613281	-258.3984375	-839.7949219	-1636.523438	6912.158203	-6244.628906	1571.923828	-387.5976563	3875.976563	-3919.042969	-430.6640625	-344.53125	1636.523438	4801.904297	-6718.359375	-1679.589844	4048.242188	-1184.326172	-1507.324219	2734.716797	-2239.453125	667.5292969	-4780.371094	8247.216797	-4737.304688	-667.5292969	2627.050781	258.3984375	-4306.640625	3617.578125	796.7285156
¸ßË¹°×ÔëÉù´¦Àí (101).mp3	732.1289063	-1270.458984	430.6640625	-430.6640625	1636.523438	-1981.054688	1916.455078	-2605.517578	1421.191406	-818.2617188	301.4648438	581.3964844	-1550.390625	-516.796875	753.6621094	1916.455078	581.3964844	-2304.052734	689.0625	1076.660156	-1701.123047	538.3300781	-1205.859375	839.7949219	430.6640625	-753.6621094	775.1953125	-236.8652344	3057.714844	-2131.787109	-861.328125	1981.054688	-1830.322266	-581.3964844	1636.523438	-1378.125	1335.058594	1614.990234	-1894.921875	-1658.056641	258.3984375	667.5292969	-1141.259766	581.3964844	-516.796875	1162.792969	-215.3320313	-602.9296875	-107.6660156
¸ßË¹°×ÔëÉù´¦Àí (102).mp3	366.0644531	1184.326172	-645.9960938	-279.9316406	-258.3984375	344.53125	1916.455078	-968.9941406	-1248.925781	-344.53125	430.6640625	645.9960938	-1485.791016	882.8613281	43.06640625	710.5957031	86.1328125	-645.9960938	818.2617188	-1119.726563	452.1972656	430.6640625	-430.6640625	1248.925781	-1787.255859	-107.6660156	-215.3320313	1098.193359	-710.5957031	-710.5957031	602.9296875	947.4609375	839.7949219	-495.2636719	-1033.59375	-21.53320313	602.9296875	-968.9941406	-107.6660156	624.4628906	796.7285156	-624.4628906	129.1992188	-753.6621094	409.1308594	258.3984375	107.6660156	-344.53125	-495.2636719
¸ßË¹°×ÔëÉù´¦Àí (103).mp3	8720.947266	-3962.109375	-1614.990234	6782.958984	-4823.4375	2433.251953	452.1972656	1485.791016	-6438.427734	-1076.660156	6718.359375	-8634.814453	7515.087891	-7084.423828	5770.898438	1701.123047	1119.726563	-4198.974609	581.3964844	-4866.503906	732.1289063	2282.519531	2024.121094	-559.8632813	-1313.525391	2670.117188	430.6640625	904.3945313	-473.7304688	-5921.630859	2174.853516	5921.630859	-8957.8125	4349.707031	-322.9980469	-3703.710938	6976.757813	-5167.96875	2476.318359	2993.115234	-3660.644531	-3768.310547	2196.386719	2777.783203	-6093.896484	9043.945313	-3725.244141	-430.6640625	968.9941406
¸ßË¹°×ÔëÉù´¦Àí (104).mp3	366.0644531	-193.7988281	753.6621094	1076.660156	-2153.320313	107.6660156	-172.265625	2605.517578	-1141.259766	-839.7949219	2088.720703	-1335.058594	-1378.125	-667.5292969	1442.724609	172.265625	-947.4609375	-21.53320313	236.8652344	430.6640625	1119.726563	-796.7285156	-796.7285156	2045.654297	-1679.589844	473.7304688	-710.5957031	2131.787109	-1248.925781	150.7324219	1141.259766	1291.992188	-2885.449219	-904.3945313	2562.451172	-1722.65625	-129.1992188	-473.7304688	1507.324219	-1291.992188	-409.1308594	904.3945313	1162.792969	-495.2636719	581.3964844	-2325.585938	1399.658203	2174.853516	-322.9980469
¸ßË¹°×ÔëÉù´¦Àí (105).mp3	215.3320313	473.7304688	-1098.193359	6180.029297	-5749.365234	-301.4648438	5340.234375	-3014.648438	3057.714844	258.3984375	-2648.583984	-1335.058594	1959.521484	-2777.783203	1442.724609	-1873.388672	-2131.787109	1528.857422	-1033.59375	2174.853516	839.7949219	-1894.921875	4888.037109	-4521.972656	925.9277344	8139.550781	-5340.234375	-624.4628906	-2260.986328	2734.716797	-1098.193359	-2950.048828	689.0625	3725.244141	-4888.037109	1076.660156	6093.896484	-6136.962891	-818.2617188	2325.585938	968.9941406	-3897.509766	1593.457031	1291.992188	2540.917969	-1507.324219	2993.115234	-3854.443359	1119.726563
¸ßË¹°×ÔëÉù´¦Àí (106).mp3	1992.1875	890.625	-2156.25	-3492.1875	-492.1875	3000	1125	-1476.5625	2578.125	-1851.5625	1171.875	-632.8125	1406.25	-304.6875	703.125	1125	281.25	-773.4375	-281.25	-4171.875	7335.9375	-304.6875	1265.625	-1148.4375	-937.5	-234.375	-1195.3125	-1640.625	2460.9375	2765.625	-7898.4375	4101.5625	-2039.0625	3750	-2367.1875	-4007.8125	4851.5625	2976.5625	-1570.3125	-2109.375	2226.5625	-1476.5625	-8109.375	3773.4375	1382.8125	1593.75	-3515.625	679.6875	4101.5625
¸ßË¹°×ÔëÉù´¦Àí (107).mp3	-559.8632813	689.0625	5124.902344	904.3945313	-3574.511719	-3617.578125	3208.447266	2304.052734	129.1992188	-1614.990234	-5857.03125	7149.023438	-1873.388672	3466.845703	-5146.435547	-602.9296875	-4500.439453	5275.634766	1033.59375	-1916.455078	1981.054688	796.7285156	279.9316406	1399.658203	-5340.234375	2390.185547	2347.119141	882.8613281	-4478.90625	1033.59375	-5167.96875	-538.3300781	7945.751953	-3122.314453	1098.193359	172.265625	-6610.693359	9173.144531	-2820.849609	-2325.585938	-559.8632813	430.6640625	3897.509766	1744.189453	-4457.373047	2713.183594	3445.3125	-2260.986328	-3100.78125
¸ßË¹°×ÔëÉù´¦Àí (108).mp3	0	129.1992188	-409.1308594	-43.06640625	0	236.8652344	-172.265625	43.06640625	387.5976563	538.3300781	2131.787109	-2713.183594	3316.113281	-3294.580078	3682.177734	516.796875	-4069.775391	6180.029297	-4823.4375	3402.246094	2390.185547	3768.310547	1291.992188	-6869.091797	-5297.167969	21.53320313	6739.892578	1184.326172	495.2636719	1356.591797	-9517.675781	3423.779297	2497.851563	2411.71875	-3251.513672	-3143.847656	2131.787109	-1679.589844	5383.300781	-7084.423828	430.6640625	796.7285156	-2777.783203	-43.06640625	3897.509766	-3875.976563	21.53320313	-129.1992188	107.6660156
¸ßË¹°×ÔëÉù´¦Àí (109).mp3	-215.3320313	-904.3945313	-1055.126953	1808.789063	-2110.253906	1141.259766	1593.457031	-2153.320313	1076.660156	-3143.847656	279.9316406	1205.859375	-301.4648438	-775.1953125	1313.525391	-1507.324219	753.6621094	-430.6640625	-2950.048828	2088.720703	1227.392578	-1937.988281	1830.322266	-1464.257813	1076.660156	-1033.59375	-387.5976563	4177.441406	-2993.115234	-861.328125	624.4628906	279.9316406	1335.058594	-1485.791016	-1399.658203	990.5273438	1442.724609	710.5957031	1313.525391	-4414.306641	3294.580078	-732.1289063	-2131.787109	4112.841797	1248.925781	624.4628906	-21.53320313	129.1992188	150.7324219
¸ßË¹°×ÔëÉù´¦Àí (110).mp3	-1636.523438	322.9980469	-2713.183594	-1055.126953	-3208.447266	3251.513672	-2670.117188	818.2617188	1528.857422	4543.505859	-1528.857422	-5792.431641	2196.386719	2110.253906	-5340.234375	107.6660156	2153.320313	1571.923828	2304.052734	-1485.791016	-5297.167969	667.5292969	8290.283203	387.5976563	-4328.173828	4328.173828	-301.4648438	-7644.287109	-882.8613281	9087.011719	-8936.279297	7428.955078	215.3320313	-3574.511719	-2153.320313	1378.125	-2411.71875	495.2636719	3875.976563	818.2617188	-3402.246094	-2024.121094	-839.7949219	8742.480469	-7235.15625	7687.353516	-5749.365234	4371.240234	-6546.09375
¸ßË¹°×ÔëÉù´¦Àí (111).mp3	-2497.851563	129.1992188	-366.0644531	559.8632813	2777.783203	-1184.326172	-366.0644531	-1184.326172	689.0625	-1894.921875	236.8652344	5986.230469	-5189.501953	4478.90625	-5490.966797	5684.765625	-2347.119141	-2304.052734	2627.050781	301.4648438	-4048.242188	3014.648438	-1722.65625	-215.3320313	86.1328125	1765.722656	968.9941406	-2110.253906	-2347.119141	1550.390625	-1851.855469	3186.914063	-1442.724609	-581.3964844	-753.6621094	1184.326172	2002.587891	-2648.583984	5297.167969	-4134.375	-904.3945313	559.8632813	-624.4628906	-516.796875	1270.458984	-150.7324219	1421.191406	-882.8613281	-1227.392578
¸ßË¹°×ÔëÉù´¦Àí (112).mp3	820.3125	-1312.5	140.625	445.3125	-421.875	-70.3125	-304.6875	1546.875	-2320.3125	-890.625	-140.625	3890.625	-4476.5625	140.625	398.4375	0	1570.3125	-1218.75	210.9375	-1804.6875	726.5625	2367.1875	820.3125	-3070.3125	140.625	3632.8125	-2484.375	-304.6875	-93.75	-421.875	-70.3125	2203.125	-2835.9375	984.375	3867.1875	-1664.0625	1078.125	-3257.8125	234.375	-117.1875	1289.0625	-1171.875	3351.5625	-3843.75	117.1875	-984.375	1781.25	-1734.375	960.9375
¸ßË¹°×ÔëÉù´¦Àí (113).mp3	5081.835938	-4737.304688	839.7949219	-1162.792969	86.1328125	1421.191406	-925.9277344	2799.316406	-2519.384766	4048.242188	-3832.910156	-1356.591797	925.9277344	-1356.591797	990.5273438	667.5292969	-1141.259766	538.3300781	258.3984375	-129.1992188	-861.328125	1313.525391	3725.244141	-4349.707031	430.6640625	925.9277344	-925.9277344	-602.9296875	0	818.2617188	-1184.326172	1851.855469	-775.1953125	-581.3964844	839.7949219	-1098.193359	4392.773438	-4694.238281	1378.125	-366.0644531	86.1328125	2734.716797	-3057.714844	-387.5976563	322.9980469	-689.0625	1356.591797	-1119.726563	258.3984375
¸ßË¹°×ÔëÉù´¦Àí (114).mp3	-1119.726563	0	4285.107422	-2368.652344	-2174.853516	2347.119141	-21.53320313	2627.050781	-1636.523438	366.0644531	-3854.443359	1119.726563	2842.382813	1614.990234	-4414.306641	495.2636719	-1421.191406	-1012.060547	861.328125	4672.705078	-3143.847656	-1442.724609	882.8613281	-1119.726563	2842.382813	968.9941406	-129.1992188	2476.318359	-5254.101563	6072.363281	-7062.890625	344.53125	1571.923828	-215.3320313	5555.566406	-7170.556641	3919.042969	-3768.310547	2583.984375	366.0644531	-882.8613281	5684.765625	-5340.234375	-775.1953125	-452.1972656	-473.7304688	-861.328125	1205.859375	-968.9941406
¸ßË¹°×ÔëÉù´¦Àí (115).mp3	-3079.248047	2347.119141	-3768.310547	3359.179688	-2842.382813	1399.658203	-947.4609375	990.5273438	-689.0625	1378.125	3186.914063	-5447.900391	1485.791016	-710.5957031	2799.316406	-2562.451172	1270.458984	-796.7285156	-495.2636719	-710.5957031	-667.5292969	2863.916016	-689.0625	710.5957031	-1937.988281	430.6640625	2648.583984	-3574.511719	-215.3320313	732.1289063	-1119.726563	538.3300781	3574.511719	-3208.447266	-538.3300781	4974.169922	-1227.392578	-3122.314453	710.5957031	-1012.060547	-21.53320313	4048.242188	-2756.25	-1378.125	839.7949219	1701.123047	-2971.582031	2088.720703	-1442.724609
¸ßË¹°×ÔëÉù´¦Àí (116).mp3	3983.642578	1356.591797	344.53125	-1744.189453	2842.382813	-8225.683594	6869.091797	-3854.443359	3273.046875	-4048.242188	4112.841797	-8527.148438	8484.082031	1119.726563	-2282.519531	2239.453125	-4091.308594	4629.638672	236.8652344	193.7988281	-1141.259766	-322.9980469	538.3300781	86.1328125	1701.123047	-6912.158203	4888.037109	-1959.521484	-2088.720703	4801.904297	-2217.919922	430.6640625	-559.8632813	-1421.191406	2153.320313	-1894.921875	2756.25	-1571.923828	-279.9316406	2756.25	-1894.921875	-732.1289063	3811.376953	-1507.324219	-1722.65625	-667.5292969	-3445.3125	4952.636719	86.1328125
¸ßË¹°×ÔëÉù´¦Àí (117).mp3	-1765.722656	-1464.257813	-1076.660156	473.7304688	-796.7285156	6782.958984	-6330.761719	1744.189453	-2239.453125	279.9316406	1076.660156	559.8632813	-1399.658203	4995.703125	-2174.853516	-2670.117188	2627.050781	-3208.447266	2648.583984	-279.9316406	2820.849609	-1270.458984	1119.726563	-2713.183594	1205.859375	1701.123047	1851.855469	2067.1875	1916.455078	322.9980469	-1830.322266	-2239.453125	-4715.771484	64.59960938	645.9960938	-2627.050781	0	7601.220703	-4521.972656	2325.585938	1873.388672	-129.1992188	-3208.447266	2906.982422	1959.521484	-3337.646484	-107.6660156	-5383.300781	2562.451172
¸ßË¹°×ÔëÉù´¦Àí (118).mp3	-753.6621094	2260.986328	-1356.591797	-5857.03125	1313.525391	839.7949219	-2067.1875	1873.388672	387.5976563	-1098.193359	6352.294922	-1981.054688	3509.912109	-4478.90625	1184.326172	3122.314453	-1679.589844	-2002.587891	-4758.837891	9065.478516	-9625.341797	6503.027344	1270.458984	-1507.324219	-1141.259766	-3057.714844	5361.767578	-5663.232422	2993.115234	2950.048828	-4586.572266	581.3964844	2863.916016	3789.84375	-9603.808594	-43.06640625	6244.628906	-710.5957031	-7321.289063	1614.990234	-1701.123047	6266.162109	2002.587891	1485.791016	-689.0625	-107.6660156	107.6660156	3962.109375	-1485.791016
¸ßË¹°×ÔëÉù´¦Àí (119).mp3	8807.080078	1442.724609	366.0644531	-387.5976563	430.6640625	-8247.216797	1033.59375	4952.636719	-4349.707031	-1464.257813	-21.53320313	6546.09375	-14104.24805	8936.279297	861.328125	5361.767578	172.265625	-64.59960938	129.1992188	409.1308594	-4866.503906	3875.976563	-9969.873047	4478.90625	-2734.716797	5641.699219	2540.917969	-13975.04883	7601.220703	5727.832031	1399.658203	0	-366.0644531	172.265625	-3725.244141	-839.7949219	-10271.33789	9259.277344	129.1992188	-4005.175781	3165.380859	-5663.232422	-667.5292969	7364.355469	4521.972656	796.7285156	86.1328125	-21.53320313	-9087.011719
¸ßË¹°×ÔëÉù´¦Àí (120).mp3	2002.587891	-5577.099609	-3014.648438	2304.052734	-3402.246094	-2260.986328	5081.835938	409.1308594	-1205.859375	-667.5292969	-1313.525391	5577.099609	-2217.919922	-129.1992188	-2476.318359	-925.9277344	1593.457031	193.7988281	1098.193359	-925.9277344	-732.1289063	1033.59375	-1356.591797	1356.591797	-3682.177734	1291.992188	2304.052734	1421.191406	-861.328125	-1399.658203	1356.591797	3273.046875	-452.1972656	-1464.257813	-2734.716797	732.1289063	3962.109375	2454.785156	2627.050781	366.0644531	861.328125	-8484.082031	-1335.058594	1593.457031	129.1992188	-4005.175781	4866.503906	-1808.789063	3466.845703
¸ßË¹°×ÔëÉù´¦Àí (121).mp3	-473.7304688	-258.3984375	1679.589844	-215.3320313	-150.7324219	710.5957031	-322.9980469	344.53125	1012.060547	-21.53320313	-1012.060547	667.5292969	258.3984375	301.4648438	-689.0625	172.265625	473.7304688	990.5273438	409.1308594	409.1308594	-1851.855469	1442.724609	-2605.517578	-430.6640625	968.9941406	2476.318359	-2217.919922	-215.3320313	1033.59375	-172.265625	-1528.857422	1313.525391	-64.59960938	-43.06640625	-2433.251953	775.1953125	-215.3320313	-301.4648438	775.1953125	-215.3320313	-796.7285156	624.4628906	1679.589844	-947.4609375	-150.7324219	1593.457031	-1765.722656	2627.050781	-2088.720703
¸ßË¹°×ÔëÉù´¦Àí (122).mp3	0	3962.109375	2863.916016	-409.1308594	-279.9316406	-5512.5	215.3320313	3294.580078	1033.59375	-1055.126953	516.796875	1399.658203	1399.658203	-236.8652344	-2110.253906	-775.1953125	2002.587891	1528.857422	1765.722656	-1378.125	-1593.457031	3337.646484	1421.191406	-1012.060547	-1959.521484	-1981.054688	2260.986328	2583.984375	-129.1992188	-1162.792969	-107.6660156	-4844.970703	5340.234375	-3466.845703	2691.650391	43.06640625	-3574.511719	2971.582031	-5706.298828	6459.960938	-9108.544922	1162.792969	-1722.65625	4414.306641	1571.923828	-1916.455078	710.5957031	-5684.765625	1421.191406
¸ßË¹°×ÔëÉù´¦Àí (123).mp3	-1744.189453	-3445.3125	4543.505859	473.7304688	-3229.980469	732.1289063	2067.1875	322.9980469	-5038.769531	3143.847656	2282.519531	-6524.560547	1679.589844	5340.234375	-2540.917969	2476.318359	-1464.257813	86.1328125	1012.060547	-775.1953125	215.3320313	753.6621094	516.796875	516.796875	-753.6621094	409.1308594	-882.8613281	1012.060547	-21.53320313	-129.1992188	409.1308594	-645.9960938	279.9316406	710.5957031	-925.9277344	645.9960938	-193.7988281	-559.8632813	-667.5292969	366.0644531	-1399.658203	-990.5273438	2820.849609	64.59960938	-1636.523438	732.1289063	-2196.386719	2885.449219	150.7324219
¸ßË¹°×ÔëÉù´¦Àí (124).mp3	-2174.853516	2627.050781	-4651.171875	2583.984375	-2131.787109	-1378.125	3402.246094	516.796875	-3036.181641	-1679.589844	215.3320313	172.265625	-2842.382813	7428.955078	-2454.785156	1507.324219	-4220.507813	3596.044922	1291.992188	-3789.84375	4758.837891	-2497.851563	3143.847656	-5361.767578	409.1308594	-2476.318359	3703.710938	1765.722656	-2583.984375	-1205.859375	516.796875	-1894.921875	6201.5625	-5038.769531	645.9960938	-107.6660156	1851.855469	-1636.523438	3509.912109	-6072.363281	2562.451172	4909.570313	-4801.904297	-5103.369141	2390.185547	-1571.923828	2691.650391	5447.900391	-4069.775391
¸ßË¹°×ÔëÉù´¦Àí (125).mp3	-21.53320313	882.8613281	-473.7304688	-43.06640625	301.4648438	-322.9980469	-43.06640625	-387.5976563	301.4648438	-129.1992188	279.9316406	-236.8652344	1033.59375	-732.1289063	581.3964844	-1335.058594	-2067.1875	3036.181641	-279.9316406	-107.6660156	-904.3945313	861.328125	43.06640625	-279.9316406	904.3945313	-925.9277344	689.0625	-1787.255859	1851.855469	-279.9316406	387.5976563	-64.59960938	-1442.724609	602.9296875	689.0625	-1098.193359	1184.326172	-215.3320313	215.3320313	107.6660156	64.59960938	-150.7324219	-538.3300781	495.2636719	-473.7304688	-581.3964844	1205.859375	-301.4648438	-689.0625
¸ßË¹°×ÔëÉù´¦Àí (126).mp3	-1507.324219	1916.455078	1937.988281	-839.7949219	1959.521484	-2777.783203	2045.654297	86.1328125	-689.0625	-1012.060547	-1636.523438	1614.990234	-2713.183594	581.3964844	1335.058594	-2756.25	2562.451172	1787.255859	-1399.658203	-516.796875	-1098.193359	-2454.785156	-1291.992188	947.4609375	1851.855469	1937.988281	-150.7324219	-4069.775391	2454.785156	-1658.056641	-1528.857422	2713.183594	-3186.914063	1184.326172	559.8632813	1335.058594	-4931.103516	2260.986328	1722.65625	-1442.724609	2153.320313	-3036.181641	1873.388672	-3294.580078	3359.179688	-1744.189453	2153.320313	0	-1399.658203
¸ßË¹°×ÔëÉù´¦Àí (127).mp3	2842.382813	-559.8632813	-2583.984375	2002.587891	1033.59375	-2842.382813	1399.658203	-1012.060547	-215.3320313	1485.791016	-43.06640625	-1658.056641	3014.648438	-2734.716797	258.3984375	3466.845703	-4306.640625	495.2636719	2282.519531	-1033.59375	-968.9941406	1291.992188	-1614.990234	-516.796875	818.2617188	1571.923828	-2110.253906	1270.458984	-775.1953125	-710.5957031	3057.714844	-3380.712891	279.9316406	904.3945313	-904.3945313	21.53320313	3574.511719	-2239.453125	-1162.792969	990.5273438	-279.9316406	-990.5273438	452.1972656	2476.318359	-2497.851563	322.9980469	2260.986328	-2777.783203	1593.457031
¸ßË¹°×ÔëÉù´¦Àí (128).mp3	10615.86914	-5555.566406	-968.9941406	3531.445313	-6589.160156	4306.640625	-3273.046875	1248.925781	-2519.384766	1571.923828	3014.648438	-1679.589844	2691.650391	-3122.314453	430.6640625	3596.044922	-3639.111328	2691.650391	-4823.4375	1205.859375	-904.3945313	6524.560547	-7321.289063	-732.1289063	4608.105469	624.4628906	-1916.455078	-2863.916016	107.6660156	2174.853516	-2799.316406	4651.171875	-5447.900391	258.3984375	-753.6621094	-129.1992188	2842.382813	-2045.654297	4220.507813	-2562.451172	-925.9277344	4069.775391	689.0625	2325.585938	-4263.574219	1055.126953	1916.455078	-1012.060547	-2131.787109
¸ßË¹°×ÔëÉù´¦Àí (129).mp3	6029.296875	366.0644531	64.59960938	-1098.193359	947.4609375	387.5976563	409.1308594	-1765.722656	1571.923828	-21.53320313	322.9980469	-1033.59375	-2110.253906	-387.5976563	1098.193359	-215.3320313	1291.992188	559.8632813	581.3964844	-6330.761719	4285.107422	-861.328125	-2820.849609	1571.923828	-150.7324219	-2648.583984	-236.8652344	2820.849609	-452.1972656	150.7324219	-5878.564453	2282.519531	473.7304688	5254.101563	-624.4628906	2196.386719	-624.4628906	1119.726563	-2476.318359	2131.787109	322.9980469	236.8652344	150.7324219	172.265625	-2906.982422	-2282.519531	2842.382813	-2756.25	430.6640625
¸ßË¹°×ÔëÉù´¦Àí (130).mp3	-1765.722656	2433.251953	-2734.716797	1550.390625	3746.777344	-990.5273438	-322.9980469	2067.1875	1119.726563	-150.7324219	-9431.542969	2411.71875	495.2636719	1593.457031	-5038.769531	6804.492188	-3552.978516	1076.660156	-1270.458984	-452.1972656	5469.433594	-2131.787109	-1808.789063	624.4628906	516.796875	322.9980469	-5986.230469	1658.056641	775.1953125	1313.525391	-4069.775391	5641.699219	-1636.523438	3165.380859	-3466.845703	366.0644531	5878.564453	-236.8652344	-1485.791016	2024.121094	732.1289063	86.1328125	-8677.880859	2368.652344	172.265625	2024.121094	-5103.369141	6869.091797	-2670.117188
¸ßË¹°×ÔëÉù´¦Àí (131).mp3	632.8125	-539.0625	796.875	1664.0625	-2437.5	-2226.5625	3328.125	-2671.875	93.75	2085.9375	-4031.25	-937.5	1687.5	2625	-4289.0625	1031.25	-2812.5	3984.375	-4031.25	1804.6875	-1476.5625	1828.125	937.5	867.1875	-4429.6875	-257.8125	351.5625	2062.5	-492.1875	-1101.5625	820.3125	-1734.375	5929.6875	6796.875	-2039.0625	-1710.9375	632.8125	1406.25	2062.5	-679.6875	-2179.6875	-515.625	-1335.9375	3843.75	726.5625	-2039.0625	-515.625	257.8125	1875
¸ßË¹°×ÔëÉù´¦Àí (132).mp3	-6180.029297	4349.707031	1378.125	-3940.576172	3574.511719	602.9296875	-1981.054688	1593.457031	409.1308594	-990.5273438	947.4609375	495.2636719	-11520.26367	7472.021484	1679.589844	-3316.113281	2583.984375	1830.322266	-3574.511719	4694.238281	-193.7988281	-1873.388672	2670.117188	-64.59960938	-9431.542969	7838.085938	473.7304688	-3811.376953	1679.589844	1679.589844	-3294.580078	1550.390625	1658.056641	-925.9277344	968.9941406	968.9941406	-8031.884766	5404.833984	1701.123047	-3596.044922	3251.513672	775.1953125	-1227.392578	1614.990234	473.7304688	-710.5957031	-129.1992188	947.4609375	-5706.298828
¸ßË¹°×ÔëÉù´¦Àí (133).mp3	-1098.193359	796.7285156	-2045.654297	-452.1972656	-387.5976563	-43.06640625	-516.796875	4371.240234	-1593.457031	667.5292969	-2713.183594	1851.855469	-1701.123047	-861.328125	-43.06640625	1485.791016	-882.8613281	2260.986328	-2153.320313	2110.253906	-2885.449219	-495.2636719	-21.53320313	2239.453125	-2562.451172	1528.857422	-2002.587891	1055.126953	-839.7949219	-43.06640625	1270.458984	-925.9277344	-21.53320313	2368.652344	-2368.652344	-1141.259766	1055.126953	689.0625	947.4609375	2174.853516	-2196.386719	1593.457031	-2433.251953	-1076.660156	-689.0625	-473.7304688	689.0625	495.2636719	968.9941406
¸ßË¹°×ÔëÉù´¦Àí (134).mp3	-3423.779297	-3402.246094	2627.050781	-2605.517578	1916.455078	3014.648438	-1399.658203	2347.119141	-624.4628906	-409.1308594	3337.646484	-4112.841797	645.9960938	2670.117188	-387.5976563	1442.724609	21.53320313	-904.3945313	1012.060547	-2110.253906	-1873.388672	-5383.300781	2433.251953	3725.244141	-8419.482422	193.7988281	732.1289063	-1959.521484	4565.039063	1313.525391	753.6621094	-4737.304688	2368.652344	-2497.851563	-2734.716797	2454.785156	2045.654297	2368.652344	2390.185547	861.328125	1033.59375	301.4648438	990.5273438	107.6660156	172.265625	322.9980469	-473.7304688	-4026.708984	2562.451172
¸ßË¹°×ÔëÉù´¦Àí (135).mp3	-1076.660156	-215.3320313	5232.568359	-5598.632813	1464.257813	4069.775391	-4629.638672	7945.751953	-6266.162109	-2562.451172	12037.06055	-710.5957031	-8290.283203	-2411.71875	-43.06640625	-1012.060547	236.8652344	732.1289063	2928.515625	-839.7949219	-2863.916016	1765.722656	1205.859375	6739.892578	1313.525391	-9000.878906	-1119.726563	-861.328125	258.3984375	-258.3984375	602.9296875	-86.1328125	301.4648438	-1098.193359	215.3320313	-452.1972656	5727.832031	-3919.042969	430.6640625	925.9277344	990.5273438	-2024.121094	4543.505859	3100.78125	-9043.945313	1205.859375	839.7949219	-2067.1875	-107.6660156
¸ßË¹°×ÔëÉù´¦Àí (136).mp3	-1916.455078	1141.259766	-2260.986328	4715.771484	86.1328125	-3703.710938	-1485.791016	-3423.779297	6546.09375	925.9277344	-2196.386719	559.8632813	-7342.822266	8376.416016	-4715.771484	4155.908203	839.7949219	1184.326172	301.4648438	1937.988281	-473.7304688	-2777.783203	-6955.224609	5081.835938	3919.042969	-1528.857422	-775.1953125	-4328.173828	1830.322266	3100.78125	-5555.566406	7278.222656	-1981.054688	-1162.792969	-2691.650391	-3488.378906	4091.308594	-1550.390625	6653.759766	-322.9980469	-775.1953125	-3100.78125	-2476.318359	6438.427734	-1528.857422	-1873.388672	-2691.650391	-796.7285156	5103.369141
¸ßË¹°×ÔëÉù´¦Àí (137).mp3	344.53125	-3509.912109	3251.513672	2820.849609	-4608.105469	-495.2636719	3316.113281	818.2617188	-4220.507813	4349.707031	-6632.226563	8656.347656	-6653.759766	4651.171875	925.9277344	-5490.966797	-1851.855469	3703.710938	-882.8613281	-1937.988281	193.7988281	4220.507813	2476.318359	-8634.814453	2260.986328	4995.703125	-3359.179688	1614.990234	-1937.988281	516.796875	839.7949219	-710.5957031	-1162.792969	2390.185547	-2691.650391	2390.185547	732.1289063	-2906.982422	-1679.589844	645.9960938	710.5957031	1378.125	-2260.986328	-667.5292969	1894.921875	-3251.513672	4048.242188	172.265625	-3682.177734
¸ßË¹°×ÔëÉù´¦Àí (138).mp3	-882.8613281	-3229.980469	3316.113281	-775.1953125	882.8613281	-1830.322266	2476.318359	-301.4648438	-689.0625	1851.855469	-1808.789063	753.6621094	-3014.648438	689.0625	3574.511719	-1959.521484	732.1289063	-279.9316406	344.53125	710.5957031	-150.7324219	-193.7988281	1227.392578	-366.0644531	2325.585938	-1055.126953	-4371.240234	3746.777344	-4414.306641	5103.369141	1873.388672	-1399.658203	516.796875	645.9960938	-2088.720703	-1162.792969	4629.638672	-3423.779297	-1722.65625	2368.652344	-689.0625	2088.720703	2239.453125	-344.53125	516.796875	925.9277344	-538.3300781	-64.59960938	344.53125
¸ßË¹°×ÔëÉù´¦Àí (139).mp3	1464.257813	-344.53125	2024.121094	-4198.974609	2368.652344	-818.2617188	-1873.388672	-1442.724609	-430.6640625	4844.970703	1851.855469	-3079.248047	1356.591797	882.8613281	-581.3964844	-559.8632813	-43.06640625	2648.583984	-2605.517578	-430.6640625	-1851.855469	581.3964844	-1765.722656	2260.986328	-2928.515625	4155.908203	452.1972656	-3983.642578	344.53125	236.8652344	-581.3964844	1658.056641	-344.53125	1291.992188	-1270.458984	1593.457031	-2583.984375	990.5273438	1076.660156	107.6660156	172.265625	-2368.652344	624.4628906	5792.431641	-6804.492188	-968.9941406	624.4628906	2562.451172	-1550.390625
¸ßË¹°×ÔëÉù´¦Àí (140).mp3	-279.9316406	-9776.074219	8290.283203	-6266.162109	6029.296875	3208.447266	-2906.982422	4155.908203	-6524.560547	-796.7285156	-3940.576172	7687.353516	861.328125	-4005.175781	4844.970703	-6438.427734	-1033.59375	10723.53516	-6976.757813	-2691.650391	-2411.71875	4780.371094	-4500.439453	9883.740234	-4478.90625	-7213.623047	10422.07031	-10486.66992	7342.822266	4026.708984	-2950.048828	-2174.853516	2842.382813	-4026.708984	-4263.574219	9453.076172	2971.582031	-8290.283203	2454.785156	-6115.429688	1270.458984	-409.1308594	710.5957031	-3079.248047	2239.453125	4198.974609	-1270.458984	-2024.121094	-2390.185547
¸ßË¹°×ÔëÉù´¦Àí (141).mp3	990.5273438	-1313.525391	-1593.457031	2519.384766	-1937.988281	301.4648438	-495.2636719	-1765.722656	-4371.240234	1981.054688	-2325.585938	2799.316406	-1248.925781	3423.779297	-710.5957031	-4005.175781	215.3320313	-1012.060547	1184.326172	1981.054688	0	3251.513672	-2885.449219	495.2636719	732.1289063	-1701.123047	-2217.919922	-430.6640625	86.1328125	581.3964844	1356.591797	2648.583984	-1033.59375	-3423.779297	2002.587891	732.1289063	645.9960938	430.6640625	2067.1875	-3337.646484	-2110.253906	-279.9316406	710.5957031	-990.5273438	3445.3125	-753.6621094	-559.8632813	559.8632813	-1119.726563
¸ßË¹°×ÔëÉù´¦Àí (142).mp3	-1098.193359	1959.521484	-1593.457031	-2325.585938	2390.185547	1528.857422	495.2636719	-4801.904297	-2174.853516	624.4628906	2928.515625	818.2617188	861.328125	-236.8652344	-7364.355469	2605.517578	-581.3964844	43.06640625	-1507.324219	4069.775391	1787.255859	-2325.585938	2820.849609	796.7285156	-301.4648438	-1916.455078	-430.6640625	-3832.910156	3380.712891	2519.384766	-1959.521484	2196.386719	-2906.982422	1162.792969	-4091.308594	3014.648438	-2950.048828	2777.783203	-3143.847656	3208.447266	3014.648438	-1076.660156	624.4628906	-1291.992188	-3143.847656	2411.71875	21.53320313	-3746.777344	3789.84375
¸ßË¹°×ÔëÉù´¦Àí (143).mp3	4414.306641	-11735.5957	9108.544922	3423.779297	-5986.230469	-710.5957031	-968.9941406	-559.8632813	3531.445313	-559.8632813	2411.71875	-3100.78125	5620.166016	-1055.126953	2627.050781	-409.1308594	107.6660156	710.5957031	193.7988281	-1356.591797	-538.3300781	1313.525391	-602.9296875	732.1289063	516.796875	-2002.587891	-344.53125	2131.787109	43.06640625	-193.7988281	-1098.193359	452.1972656	1119.726563	-172.265625	-2670.117188	1830.322266	624.4628906	193.7988281	-64.59960938	516.796875	-215.3320313	-1012.060547	818.2617188	0	387.5976563	-64.59960938	-645.9960938	-258.3984375	473.7304688
¸ßË¹°×ÔëÉù´¦Àí (144).mp3	538.3300781	-861.328125	753.6621094	-559.8632813	-1442.724609	2583.984375	-1141.259766	-1313.525391	1464.257813	-839.7949219	258.3984375	-43.06640625	-3359.179688	2993.115234	882.8613281	-2174.853516	667.5292969	-4005.175781	5038.769531	-2540.917969	-322.9980469	-538.3300781	-990.5273438	2540.917969	-2304.052734	-1614.990234	710.5957031	-2454.785156	4543.505859	1162.792969	-322.9980469	-1162.792969	904.3945313	-2282.519531	-258.3984375	2024.121094	1313.525391	-2906.982422	3036.181641	-1076.660156	602.9296875	796.7285156	-1571.923828	-1399.658203	1421.191406	-8397.949219	8764.013672	-387.5976563	-3832.910156
¸ßË¹°×ÔëÉù´¦Àí (145).mp3	-1227.392578	-667.5292969	538.3300781	0	-4048.242188	-1851.855469	-990.5273438	1291.992188	-366.0644531	322.9980469	129.1992188	624.4628906	86.1328125	-366.0644531	1076.660156	-1399.658203	-689.0625	2734.716797	-2777.783203	2777.783203	-2519.384766	1528.857422	-1335.058594	2347.119141	-3596.044922	1270.458984	1571.923828	3079.248047	-2971.582031	-839.7949219	1335.058594	2260.986328	-5167.96875	2024.121094	775.1953125	-2239.453125	1808.789063	-990.5273438	2928.515625	-3423.779297	1055.126953	-1055.126953	904.3945313	430.6640625	-344.53125	-236.8652344	1744.189453	-581.3964844	538.3300781
¸ßË¹°×ÔëÉù´¦Àí (146).mp3	-43.06640625	-904.3945313	-43.06640625	1162.792969	-86.1328125	495.2636719	-1873.388672	1119.726563	-64.59960938	430.6640625	129.1992188	-1442.724609	538.3300781	818.2617188	-322.9980469	-947.4609375	258.3984375	-215.3320313	1227.392578	-473.7304688	129.1992188	-6761.425781	-1313.525391	1098.193359	2390.185547	-6675.292969	2196.386719	3143.847656	-1076.660156	2756.25	-9733.007813	6029.296875	258.3984375	3832.910156	-5103.369141	-236.8652344	-516.796875	1055.126953	753.6621094	-4328.173828	-904.3945313	6481.494141	-516.796875	-107.6660156	753.6621094	-6933.691406	6115.429688	-5232.568359	4263.574219
¸ßË¹°×ÔëÉù´¦Àí (147).mp3	1485.791016	-5060.302734	5447.900391	-4220.507813	5749.365234	925.9277344	-193.7988281	-1442.724609	904.3945313	-4242.041016	7579.6875	-2347.119141	-8247.216797	9733.007813	-2583.984375	3143.847656	-7278.222656	4543.505859	-6675.292969	6287.695313	-7385.888672	8118.017578	-7213.623047	5878.564453	-5878.564453	5103.369141	-5964.697266	5103.369141	-2863.916016	8204.150391	-5275.634766	-2713.183594	3036.181641	-1658.056641	3531.445313	2906.982422	-3229.980469	3057.714844	-4177.441406	3186.914063	1291.992188	602.9296875	301.4648438	-1528.857422	753.6621094	387.5976563	732.1289063	-2368.652344	818.2617188
¸ßË¹°×ÔëÉù´¦Àí (148).mp3	1959.521484	-5706.298828	3725.244141	667.5292969	3208.447266	-6610.693359	516.796875	2777.783203	2648.583984	107.6660156	-6352.294922	2454.785156	3574.511719	-7192.089844	1636.523438	2260.986328	3509.912109	-3036.181641	3531.445313	-7342.822266	6438.427734	-2045.654297	3402.246094	925.9277344	0	-7084.423828	5060.302734	1098.193359	1248.925781	-5555.566406	3208.447266	1959.521484	-430.6640625	1550.390625	-5792.431641	2627.050781	2756.25	-4844.970703	215.3320313	1981.054688	2906.982422	-2174.853516	2476.318359	-6266.162109	5641.699219	-689.0625	-43.06640625	1313.525391	710.5957031
¸ßË¹°×ÔëÉù´¦Àí (149).mp3	-645.9960938	1076.660156	1528.857422	645.9960938	559.8632813	-2239.453125	-3875.976563	861.328125	3208.447266	-753.6621094	-2024.121094	-172.265625	3531.445313	279.9316406	301.4648438	430.6640625	1119.726563	-2756.25	-2024.121094	-1894.921875	-1291.992188	4155.908203	1442.724609	-172.265625	3165.380859	667.5292969	-107.6660156	710.5957031	322.9980469	-193.7988281	-344.53125	-839.7949219	193.7988281	818.2617188	-796.7285156	-172.265625	732.1289063	-1808.789063	710.5957031	710.5957031	-1894.921875	-8161.083984	4543.505859	3488.378906	-1119.726563	1787.255859	1270.458984	732.1289063	-624.4628906
¸ßË¹°×ÔëÉù´¦Àí (150).mp3	-1421.191406	2454.785156	-5663.232422	3466.845703	-2476.318359	5620.166016	387.5976563	-2842.382813	-1830.322266	2476.318359	-3574.511719	4974.169922	-2067.1875	-4392.773438	193.7988281	3036.181641	-2217.919922	5964.697266	21.53320313	-3703.710938	-21.53320313	2024.121094	-1894.921875	3100.78125	-2239.453125	4952.636719	-8936.279297	3251.513672	-2713.183594	5641.699219	1033.59375	-3811.376953	-3057.714844	4155.908203	-2217.919922	4285.107422	-1701.123047	-3639.111328	-796.7285156	2756.25	-1076.660156	4715.771484	-1270.458984	-5383.300781	-1184.326172	4069.775391	-2820.849609	5340.234375	-2067.1875
¸ßË¹°×ÔëÉù´¦Àí (151).mp3	624.4628906	1658.056641	-8742.480469	10034.47266	1227.392578	-2239.453125	-1076.660156	1356.591797	-4220.507813	4931.103516	-193.7988281	-3165.380859	904.3945313	-1098.193359	-2713.183594	-3617.578125	6912.158203	-2799.316406	6998.291016	-2540.917969	-2088.720703	-387.5976563	-2950.048828	7299.755859	86.1328125	-1959.521484	990.5273438	-947.4609375	-3229.980469	-1679.589844	5254.101563	1658.056641	-5426.367188	344.53125	-5964.697266	4651.171875	-5146.435547	3165.380859	-2282.519531	6223.095703	-5878.564453	7751.953125	-1012.060547	-3682.177734	753.6621094	6352.294922	-925.9277344	-2088.720703	3488.378906
¸ßË¹°×ÔëÉù´¦Àí (152).mp3	3875.976563	-7751.953125	8225.683594	-5964.697266	-3703.710938	-2174.853516	-21.53320313	387.5976563	-387.5976563	3186.914063	5318.701172	215.3320313	-1399.658203	882.8613281	-1141.259766	2627.050781	-3768.310547	4801.904297	-8031.884766	1571.923828	-3962.109375	796.7285156	-1162.792969	538.3300781	-559.8632813	11025	-10379.00391	-430.6640625	193.7988281	4758.837891	-4737.304688	4651.171875	-4328.173828	3789.84375	-21.53320313	-3122.314453	-1485.791016	839.7949219	5900.097656	5598.632813	366.0644531	-3746.777344	-839.7949219	861.328125	624.4628906	-818.2617188	409.1308594	-1765.722656	3854.443359
¸ßË¹°×ÔëÉù´¦Àí (153).mp3	107.6660156	-7450.488281	7256.689453	-3897.509766	6804.492188	1098.193359	-1851.855469	-2153.320313	4672.705078	-3423.779297	4371.240234	430.6640625	-2411.71875	-1119.726563	2691.650391	-3746.777344	2842.382813	0	-3488.378906	-387.5976563	-6739.892578	3294.580078	1528.857422	753.6621094	387.5976563	-3789.84375	5706.298828	602.9296875	-990.5273438	-7235.15625	7644.287109	-2842.382813	-516.796875	-4091.308594	5534.033203	732.1289063	5017.236328	-9173.144531	6072.363281	495.2636719	-1830.322266	2110.253906	624.4628906	-4414.306641	5361.767578	-1571.923828	-2756.25	4608.105469	645.9960938
¸ßË¹°×ÔëÉù´¦Àí (154).mp3	1248.925781	-4091.308594	258.3984375	-1270.458984	86.1328125	3337.646484	1873.388672	-516.796875	-107.6660156	0	602.9296875	-602.9296875	839.7949219	86.1328125	-236.8652344	-2239.453125	-2131.787109	-1055.126953	2476.318359	2110.253906	689.0625	258.3984375	409.1308594	-430.6640625	-129.1992188	64.59960938	-1787.255859	1787.255859	43.06640625	473.7304688	-2045.654297	-2196.386719	-3509.912109	2950.048828	3380.712891	904.3945313	107.6660156	-107.6660156	430.6640625	-2756.25	-4026.708984	667.5292969	2174.853516	236.8652344	2067.1875	-86.1328125	1291.992188	-1098.193359	538.3300781
¸ßË¹°×ÔëÉù´¦Àí (155).mp3	-3725.244141	-559.8632813	-107.6660156	3811.376953	-193.7988281	-861.328125	2174.853516	-1765.722656	1550.390625	-1184.326172	1098.193359	-2950.048828	1227.392578	-990.5273438	2196.386719	-1593.457031	1141.259766	904.3945313	-2239.453125	1076.660156	-2217.919922	710.5957031	-215.3320313	1787.255859	-1614.990234	1184.326172	-3445.3125	4155.908203	-9388.476563	6610.693359	3316.113281	-1313.525391	1227.392578	-1550.390625	1658.056641	-12769.18945	7385.888672	2304.052734	366.0644531	-732.1289063	1787.255859	-1421.191406	2347.119141	1399.658203	-1808.789063	925.9277344	-2217.919922	2347.119141	-1593.457031
¸ßË¹°×ÔëÉù´¦Àí (156).mp3	775.1953125	-516.796875	129.1992188	-279.9316406	150.7324219	-129.1992188	-409.1308594	925.9277344	-495.2636719	107.6660156	-301.4648438	581.3964844	1162.792969	-1679.589844	645.9960938	667.5292969	-1421.191406	-215.3320313	4521.972656	-689.0625	-3294.580078	624.4628906	-732.1289063	3014.648438	-645.9960938	-2153.320313	193.7988281	-150.7324219	430.6640625	-301.4648438	-107.6660156	1162.792969	43.06640625	-667.5292969	-796.7285156	129.1992188	-559.8632813	172.265625	818.2617188	-753.6621094	150.7324219	-215.3320313	107.6660156	645.9960938	-925.9277344	193.7988281	344.53125	452.1972656	-409.1308594
¸ßË¹°×ÔëÉù´¦Àí (157).mp3	5684.765625	-172.265625	581.3964844	-1141.259766	-839.7949219	1507.324219	-344.53125	-86.1328125	-129.1992188	-301.4648438	-538.3300781	947.4609375	-279.9316406	-1959.521484	-2950.048828	3143.847656	-818.2617188	-6782.958984	1722.65625	-689.0625	-2562.451172	1808.789063	-882.8613281	-968.9941406	775.1953125	-21.53320313	-86.1328125	4048.242188	3789.84375	-2282.519531	2842.382813	1162.792969	-1033.59375	-10228.27148	645.9960938	1851.855469	3768.310547	3552.978516	1722.65625	366.0644531	-344.53125	-1270.458984	1464.257813	-1356.591797	1464.257813	-495.2636719	667.5292969	-516.796875	-904.3945313
¸ßË¹°×ÔëÉù´¦Àí (158).mp3	753.6621094	-2088.720703	0	-193.7988281	1485.791016	-1765.722656	193.7988281	-1528.857422	732.1289063	559.8632813	-129.1992188	990.5273438	21.53320313	-1012.060547	-43.06640625	-947.4609375	947.4609375	2605.517578	3273.046875	-3208.447266	-215.3320313	775.1953125	-21.53320313	-21.53320313	-2476.318359	753.6621094	1205.859375	2863.916016	-5167.96875	1679.589844	-1162.792969	1485.791016	452.1972656	430.6640625	-2928.515625	3273.046875	2713.183594	-2002.587891	-21.53320313	-1098.193359	1981.054688	-861.328125	-1098.193359	-1356.591797	43.06640625	3509.912109	-3423.779297	1528.857422	1937.988281
¸ßË¹°×ÔëÉù´¦Àí (159).mp3	4995.703125	3100.78125	-2110.253906	-6696.826172	-150.7324219	430.6640625	1679.589844	7342.822266	-8785.546875	10809.66797	-9689.941406	-689.0625	1550.390625	8785.546875	-10852.73438	1399.658203	-452.1972656	1227.392578	4694.238281	-2497.851563	2497.851563	667.5292969	1981.054688	-9216.210938	1291.992188	8850.146484	-2605.517578	-5598.632813	-861.328125	1098.193359	-968.9941406	-2260.986328	581.3964844	1141.259766	473.7304688	-1141.259766	-473.7304688	387.5976563	4909.570313	5900.097656	258.3984375	-689.0625	-10335.9375	9173.144531	-9646.875	1722.65625	-1679.589844	990.5273438	3294.580078
¸ßË¹°×ÔëÉù´¦Àí (160).mp3	301.4648438	689.0625	-8914.746094	3165.380859	1033.59375	1464.257813	-1765.722656	2971.582031	-775.1953125	107.6660156	-11283.39844	5318.701172	-1162.792969	6589.160156	-86.1328125	2497.851563	-1894.921875	2734.716797	-6761.425781	3251.513672	-1248.925781	2971.582031	-452.1972656	1851.855469	-2906.982422	2756.25	-13630.51758	4026.708984	990.5273438	710.5957031	1378.125	732.1289063	-1098.193359	3682.177734	-6718.359375	-1162.792969	3079.248047	-839.7949219	3531.445313	-667.5292969	-1916.455078	4371.240234	-5598.632813	1076.660156	-409.1308594	-279.9316406	1291.992188	4521.972656	-1722.65625
¸ßË¹°×ÔëÉù´¦Àí (161).mp3	-1916.455078	-624.4628906	-236.8652344	3660.644531	-344.53125	-3294.580078	1141.259766	-107.6660156	2842.382813	64.59960938	-3294.580078	1119.726563	-2217.919922	-215.3320313	3445.3125	-1571.923828	-387.5976563	-21.53320313	-495.2636719	129.1992188	-387.5976563	3122.314453	-516.796875	-2325.585938	-602.9296875	366.0644531	4586.572266	-3639.111328	-947.4609375	-925.9277344	5318.701172	-3919.042969	129.1992188	5146.435547	-2648.583984	-193.7988281	0	-1658.056641	2605.517578	-1335.058594	624.4628906	-990.5273438	-1636.523438	2174.853516	-1571.923828	1679.589844	-279.9316406	-2583.984375	-538.3300781
¸ßË¹°×ÔëÉù´¦Àí (162).mp3	1593.457031	473.7304688	-5620.166016	3251.513672	925.9277344	193.7988281	516.796875	-1830.322266	-602.9296875	732.1289063	452.1972656	581.3964844	-3531.445313	1959.521484	-215.3320313	2024.121094	150.7324219	1356.591797	-5943.164063	3897.509766	-43.06640625	-667.5292969	2174.853516	-1356.591797	-409.1308594	1098.193359	-258.3984375	-366.0644531	-2304.052734	1098.193359	-172.265625	1658.056641	1378.125	-1033.59375	-3380.712891	1916.455078	1291.992188	689.0625	-473.7304688	-4069.775391	1248.925781	2239.453125	-1119.726563	-193.7988281	-1981.054688	-1012.060547	2993.115234	839.7949219	-215.3320313
¸ßË¹°×ÔëÉù´¦Àí (163).mp3	-236.8652344	2627.050781	64.59960938	-667.5292969	-1313.525391	839.7949219	-301.4648438	2282.519531	-990.5273438	-1959.521484	279.9316406	602.9296875	-559.8632813	1356.591797	-925.9277344	-387.5976563	2605.517578	-2734.716797	495.2636719	-861.328125	-538.3300781	473.7304688	775.1953125	-301.4648438	-344.53125	0	-43.06640625	1313.525391	-1507.324219	1291.992188	-602.9296875	-43.06640625	43.06640625	-538.3300781	559.8632813	-366.0644531	1507.324219	-1550.390625	-258.3984375	-43.06640625	667.5292969	-753.6621094	107.6660156	-452.1972656	667.5292969	1184.326172	-1270.458984	495.2636719	-21.53320313
¸ßË¹°×ÔëÉù´¦Àí (164).mp3	193.7988281	-6933.691406	3789.84375	4285.107422	-10142.13867	10465.13672	-10292.87109	4155.908203	5060.302734	-4177.441406	-5641.699219	5426.367188	3079.248047	-8225.683594	4177.441406	-990.5273438	-3100.78125	6266.162109	1614.990234	-3660.644531	5211.035156	-495.2636719	-8850.146484	753.6621094	1507.324219	-1442.724609	6459.960938	-990.5273438	-6287.695313	8871.679688	-4478.90625	-3036.181641	8290.283203	-602.9296875	-8505.615234	7622.753906	1184.326172	-4565.039063	2799.316406	-2799.316406	-4780.371094	7687.353516	-7902.685547	0	3531.445313	2648.583984	-1098.193359	7816.552734	-4952.636719
¸ßË¹°×ÔëÉù´¦Àí (165).mp3	2131.787109	2325.585938	-9216.210938	1873.388672	-538.3300781	-193.7988281	796.7285156	2885.449219	3380.712891	-5792.431641	2519.384766	-1141.259766	753.6621094	-732.1289063	1227.392578	2863.916016	129.1992188	-1873.388672	-5340.234375	1873.388672	-2928.515625	-387.5976563	-21.53320313	21.53320313	387.5976563	86.1328125	-430.6640625	645.9960938	-861.328125	2562.451172	-1055.126953	-796.7285156	86.1328125	-602.9296875	473.7304688	-624.4628906	1550.390625	-1765.722656	-21.53320313	193.7988281	796.7285156	3337.646484	-1399.658203	-43.06640625	193.7988281	1571.923828	-2583.984375	-861.328125	-1184.326172
¸ßË¹°×ÔëÉù´¦Àí (166).mp3	775.1953125	430.6640625	581.3964844	-3014.648438	-4242.041016	7838.085938	-2024.121094	2088.720703	-10142.13867	9969.873047	-5900.097656	5857.03125	172.265625	-21.53320313	-473.7304688	-1399.658203	1679.589844	107.6660156	430.6640625	-344.53125	-7170.556641	7041.357422	-3057.714844	1528.857422	1399.658203	-3617.578125	-3596.044922	732.1289063	1485.791016	193.7988281	775.1953125	1851.855469	1291.992188	409.1308594	-1291.992188	925.9277344	-7773.486328	5598.632813	796.7285156	2605.517578	387.5976563	-8785.546875	7127.490234	-1076.660156	322.9980469	1076.660156	818.2617188	430.6640625	-2540.917969
¸ßË¹°×ÔëÉù´¦Àí (167).mp3	1227.392578	904.3945313	-7773.486328	8053.417969	-452.1972656	-1012.060547	818.2617188	-3337.646484	2067.1875	1399.658203	-7536.621094	1873.388672	473.7304688	3703.710938	2497.851563	-3466.845703	2950.048828	-8010.351563	7213.623047	-7472.021484	7816.552734	2411.71875	215.3320313	-3143.847656	1959.521484	-7967.285156	-1141.259766	602.9296875	7019.824219	-3359.179688	1076.660156	430.6640625	-1184.326172	1894.921875	-6847.558594	1055.126953	7256.689453	-1485.791016	-5598.632813	5727.832031	430.6640625	-4672.705078	-1851.855469	1464.257813	-1162.792969	3423.779297	-1119.726563	4866.503906	-947.4609375
¸ßË¹°×ÔëÉù´¦Àí (168).mp3	2304.052734	-43.06640625	387.5976563	-968.9941406	-1313.525391	-624.4628906	1593.457031	1313.525391	624.4628906	-602.9296875	-2454.785156	1442.724609	-667.5292969	732.1289063	667.5292969	-1335.058594	1162.792969	-1335.058594	-107.6660156	-258.3984375	-1055.126953	3186.914063	-344.53125	452.1972656	-1119.726563	1378.125	-1184.326172	-3725.244141	-4198.974609	4155.908203	1593.457031	-4285.107422	-495.2636719	-861.328125	3057.714844	-2756.25	-1205.859375	1550.390625	-1378.125	990.5273438	-1507.324219	-1227.392578	6266.162109	-5017.236328	2110.253906	-602.9296875	925.9277344	-3359.179688	3660.644531
¸ßË¹°×ÔëÉù´¦Àí (169).mp3	5534.033203	-882.8613281	-1356.591797	-86.1328125	732.1289063	-5211.035156	5318.701172	-2627.050781	1701.123047	-3596.044922	2863.916016	732.1289063	4823.4375	-7084.423828	1744.189453	4823.4375	-4844.970703	-366.0644531	3919.042969	-2024.121094	-3423.779297	1614.990234	1399.658203	-2885.449219	5469.433594	-6007.763672	5555.566406	-7773.486328	3875.976563	5727.832031	473.7304688	-5447.900391	-1550.390625	-3983.642578	4457.373047	-107.6660156	5684.765625	-5663.232422	3359.179688	-4306.640625	861.328125	-2174.853516	9539.208984	-4888.037109	495.2636719	-1765.722656	-689.0625	-2627.050781	6890.625
¸ßË¹°×ÔëÉù´¦Àí (170).mp3	-3639.111328	4888.037109	-861.328125	-5017.236328	5340.234375	-1464.257813	-6287.695313	7450.488281	-775.1953125	-732.1289063	904.3945313	624.4628906	-215.3320313	258.3984375	86.1328125	-839.7949219	-430.6640625	2217.919922	-430.6640625	473.7304688	-732.1289063	-904.3945313	1399.658203	-301.4648438	-2002.587891	1399.658203	172.265625	107.6660156	-1851.855469	2217.919922	215.3320313	495.2636719	-1098.193359	-344.53125	-559.8632813	1055.126953	-1528.857422	258.3984375	387.5976563	-1291.992188	1550.390625	1141.259766	301.4648438	-64.59960938	-1141.259766	-279.9316406	-430.6640625	301.4648438	-624.4628906
¸ßË¹°×ÔëÉù´¦Àí (171).mp3	-947.4609375	129.1992188	236.8652344	-1421.191406	301.4648438	3273.046875	-3789.84375	366.0644531	-366.0644531	1076.660156	-495.2636719	1012.060547	193.7988281	-1356.591797	-215.3320313	43.06640625	4112.841797	581.3964844	-3660.644531	1227.392578	1744.189453	-4543.505859	2497.851563	3165.380859	-3746.777344	-1119.726563	5232.568359	-4801.904297	-602.9296875	-366.0644531	-107.6660156	925.9277344	4263.574219	-4478.90625	4457.373047	775.1953125	-5555.566406	1291.992188	4931.103516	-6309.228516	7493.554688	-3036.181641	-1614.990234	-452.1972656	-753.6621094	193.7988281	1162.792969	-2906.982422	1830.322266
¸ßË¹°×ÔëÉù´¦Àí (172).mp3	-732.1289063	473.7304688	2196.386719	-344.53125	-2067.1875	516.796875	-602.9296875	581.3964844	-581.3964844	129.1992188	538.3300781	64.59960938	-473.7304688	279.9316406	-430.6640625	624.4628906	-818.2617188	559.8632813	21.53320313	0	-538.3300781	21.53320313	-129.1992188	258.3984375	581.3964844	-172.265625	1550.390625	-925.9277344	3359.179688	5361.767578	-4242.041016	2605.517578	-5577.099609	-495.2636719	258.3984375	-753.6621094	-322.9980469	86.1328125	861.328125	-818.2617188	215.3320313	-43.06640625	495.2636719	-430.6640625	215.3320313	236.8652344	-538.3300781	538.3300781	-753.6621094
¸ßË¹°×ÔëÉù´¦Àí (173).mp3	-4414.306641	4263.574219	-2239.453125	645.9960938	1464.257813	1291.992188	-925.9277344	301.4648438	-430.6640625	129.1992188	-732.1289063	-1765.722656	4349.707031	-409.1308594	581.3964844	43.06640625	387.5976563	258.3984375	-473.7304688	-990.5273438	732.1289063	667.5292969	732.1289063	-1270.458984	-925.9277344	-6416.894531	-1614.990234	-602.9296875	2368.652344	-344.53125	3402.246094	2174.853516	3122.314453	-3337.646484	-2691.650391	-2885.449219	6309.228516	-2390.185547	-1184.326172	925.9277344	2648.583984	495.2636719	0	732.1289063	-21.53320313	-3294.580078	-2906.982422	1313.525391	3057.714844
¸ßË¹°×ÔëÉù´¦Àí (174).mp3	-473.7304688	1614.990234	-5555.566406	4306.640625	86.1328125	-3746.777344	1485.791016	1076.660156	-5318.701172	3380.712891	-1916.455078	2605.517578	-2045.654297	-322.9980469	-3337.646484	4177.441406	-6847.558594	6223.095703	-7730.419922	7192.089844	-6223.095703	-602.9296875	2734.716797	2799.316406	5921.630859	2045.654297	-5857.03125	-1248.925781	21.53320313	2325.585938	-4328.173828	1658.056641	258.3984375	-1528.857422	3079.248047	1959.521484	-2476.318359	2024.121094	-3423.779297	150.7324219	2842.382813	193.7988281	-602.9296875	-2045.654297	2885.449219	-1141.259766	366.0644531	559.8632813	1744.189453
¸ßË¹°×ÔëÉù´¦Àí (175).mp3	-1141.259766	1335.058594	-839.7949219	1227.392578	-925.9277344	193.7988281	5340.234375	-5878.564453	-1098.193359	129.1992188	8462.548828	667.5292969	-7342.822266	-1507.324219	172.265625	775.1953125	2476.318359	-3079.248047	-64.59960938	925.9277344	-968.9941406	-258.3984375	-258.3984375	1033.59375	3229.980469	452.1972656	-3251.513672	6330.761719	-3423.779297	-3100.78125	-1335.058594	796.7285156	-667.5292969	-409.1308594	882.8613281	21.53320313	452.1972656	-559.8632813	-430.6640625	279.9316406	0	-301.4648438	538.3300781	-236.8652344	775.1953125	-559.8632813	559.8632813	172.265625	64.59960938
¸ßË¹°×ÔëÉù´¦Àí (176).mp3	890.625	914.0625	210.9375	-1171.875	1523.4375	-1945.3125	1054.6875	-1265.625	820.3125	-164.0625	46.875	890.625	937.5	-539.0625	421.875	234.375	-2273.4375	1242.1875	-234.375	468.75	-1453.125	1148.4375	1945.3125	-984.375	117.1875	-726.5625	1007.8125	-1570.3125	-164.0625	5273.4375	-5109.375	-796.875	-234.375	562.5	-703.125	2085.9375	-2296.875	1617.1875	-632.8125	-304.6875	1195.3125	-796.875	-187.5	1289.0625	398.4375	-773.4375	539.0625	421.875	70.3125
¸ßË¹°×ÔëÉù´¦Àí (177).mp3	-3316.113281	172.265625	2368.652344	-516.796875	1033.59375	452.1972656	-4952.636719	3186.914063	-4629.638672	5038.769531	-172.265625	-430.6640625	301.4648438	193.7988281	-2217.919922	2282.519531	861.328125	-8139.550781	6955.224609	581.3964844	-2411.71875	-2562.451172	5986.230469	-538.3300781	-1378.125	1227.392578	-3273.046875	-1550.390625	1227.392578	1808.789063	344.53125	2454.785156	-2153.320313	2174.853516	430.6640625	-3143.847656	-1055.126953	4328.173828	-1765.722656	861.328125	-5254.101563	-215.3320313	2885.449219	2777.783203	-8656.347656	43.06640625	2454.785156	-2540.917969	3316.113281
¸ßË¹°×ÔëÉù´¦Àí (178).mp3	150.7324219	-107.6660156	-1055.126953	753.6621094	-64.59960938	-344.53125	-559.8632813	839.7949219	-473.7304688	215.3320313	-1421.191406	753.6621094	-2540.917969	1464.257813	2153.320313	-366.0644531	-796.7285156	-322.9980469	236.8652344	-344.53125	2670.117188	-21.53320313	-732.1289063	-387.5976563	-516.796875	624.4628906	129.1992188	107.6660156	387.5976563	-366.0644531	-1012.060547	366.0644531	645.9960938	-624.4628906	-107.6660156	-710.5957031	1916.455078	-1787.255859	215.3320313	21.53320313	-904.3945313	-2239.453125	3208.447266	-1356.591797	2002.587891	366.0644531	-215.3320313	-1033.59375	1636.523438
¸ßË¹°×ÔëÉù´¦Àí (179).mp3	1701.123047	-1851.855469	430.6640625	4737.304688	-7256.689453	6072.363281	1658.056641	-8441.015625	7687.353516	818.2617188	-7795.019531	4565.039063	3251.513672	-7321.289063	5534.033203	2519.384766	-1593.457031	3746.777344	1528.857422	-12273.92578	3660.644531	4500.439453	-8031.884766	4220.507813	-5017.236328	1313.525391	753.6621094	-1421.191406	107.6660156	990.5273438	-2454.785156	2756.25	-1851.855469	-1119.726563	3380.712891	-2691.650391	-904.3945313	1701.123047	258.3984375	-1184.326172	4715.771484	-2454.785156	-2282.519531	2605.517578	-2713.183594	258.3984375	1055.126953	215.3320313	172.265625
¸ßË¹°×ÔëÉù´¦Àí (180).mp3	2024.121094	-559.8632813	-1765.722656	-4392.773438	6675.292969	-968.9941406	-4780.371094	3488.378906	-818.2617188	-2368.652344	4198.974609	-2605.517578	990.5273438	-5275.634766	6610.693359	-5620.166016	-1679.589844	6696.826172	-1055.126953	-3380.712891	4758.837891	-882.8613281	0	1119.726563	-430.6640625	-710.5957031	-7385.888672	6869.091797	1937.988281	-5770.898438	6589.160156	-990.5273438	-3639.111328	3746.777344	-1076.660156	-279.9316406	602.9296875	-322.9980469	1528.857422	-5577.099609	5275.634766	366.0644531	-3854.443359	3445.3125	-4371.240234	2002.587891	3294.580078	-3789.84375	150.7324219
¸ßË¹°×ÔëÉù´¦Àí (181).mp3	2304.052734	366.0644531	-1830.322266	667.5292969	645.9960938	-2088.720703	2088.720703	1033.59375	-3014.648438	1571.923828	2562.451172	-1055.126953	-1012.060547	1873.388672	-1873.388672	1808.789063	818.2617188	947.4609375	-1959.521484	86.1328125	236.8652344	215.3320313	1205.859375	-1270.458984	1873.388672	-1658.056641	1119.726563	818.2617188	990.5273438	-1033.59375	430.6640625	1270.458984	-1162.792969	301.4648438	107.6660156	-193.7988281	279.9316406	-452.1972656	322.9980469	-495.2636719	775.1953125	-21.53320313	322.9980469	-322.9980469	-322.9980469	710.5957031	-559.8632813	-301.4648438	-796.7285156
¸ßË¹°×ÔëÉù´¦Àí (182).mp3	-6703.125	2695.3125	-3585.9375	5695.3125	-5437.5	2812.5	1500	1968.75	1523.4375	-4664.0625	-23.4375	-1101.5625	4476.5625	-3140.625	-2320.3125	-750	726.5625	-187.5	-1101.5625	-375	4031.25	5578.125	-5742.1875	-1148.4375	93.75	-2015.625	3304.6875	3187.5	-4242.1875	-1382.8125	-2976.5625	5226.5625	2742.1875	-2156.25	-2085.9375	796.875	-2250	7429.6875	-117.1875	-656.25	890.625	-93.75	-1382.8125	1148.4375	0	1078.125	-257.8125	210.9375	492.1875
¸ßË¹°×ÔëÉù´¦Àí (183).mp3	-1313.525391	-1636.523438	3574.511719	-7558.154297	3639.111328	1571.923828	624.4628906	279.9316406	-3703.710938	1421.191406	-2239.453125	150.7324219	2390.185547	-1851.855469	-1055.126953	6287.695313	-1442.724609	3100.78125	-21.53320313	-86.1328125	-322.9980469	-2088.720703	2734.716797	-6201.5625	538.3300781	-4780.371094	-1076.660156	-1851.855469	8333.349609	107.6660156	1442.724609	-6503.027344	7536.621094	-3402.246094	-1291.992188	-150.7324219	-193.7988281	-689.0625	-1141.259766	-2067.1875	-1679.589844	7213.623047	-1981.054688	1033.59375	-5964.697266	4823.4375	-3574.511719	-129.1992188	753.6621094
¸ßË¹°×ÔëÉù´¦Àí (184).mp3	-925.9277344	-2390.185547	538.3300781	4909.570313	-3983.642578	3832.910156	-1916.455078	-6395.361328	-107.6660156	2562.451172	7256.689453	-2433.251953	-2002.587891	2454.785156	-452.1972656	-3488.378906	2756.25	4069.775391	1227.392578	-1916.455078	0	1464.257813	1270.458984	-796.7285156	904.3945313	-5835.498047	1464.257813	-193.7988281	-2239.453125	-732.1289063	2799.316406	-3531.445313	1248.925781	-2131.787109	2304.052734	-193.7988281	1679.589844	-2347.119141	1184.326172	-1098.193359	-5577.099609	6739.892578	1119.726563	21.53320313	2605.517578	-1894.921875	-538.3300781	0	129.1992188
¸ßË¹°×ÔëÉù´¦Àí (185).mp3	1830.322266	6761.425781	-3036.181641	3854.443359	-3531.445313	2196.386719	-1916.455078	387.5976563	-2433.251953	2476.318359	1119.726563	129.1992188	-1356.591797	-1571.923828	3380.712891	-4134.375	3854.443359	-8053.417969	1722.65625	6718.359375	-3273.046875	5146.435547	-4328.173828	1744.189453	-645.9960938	-796.7285156	-2347.119141	2863.916016	1076.660156	538.3300781	-2390.185547	-1313.525391	3919.042969	-4155.908203	3466.845703	-8074.951172	344.53125	8247.216797	-2131.787109	3596.044922	-3897.509766	2368.652344	-732.1289063	-904.3945313	-2347.119141	2390.185547	1076.660156	775.1953125	-2627.050781
¸ßË¹°×ÔëÉù´¦Àí (186).mp3	-7342.822266	322.9980469	-990.5273438	236.8652344	-387.5976563	6093.896484	2842.382813	882.8613281	2045.654297	-2971.582031	-4888.037109	1442.724609	1205.859375	1313.525391	-409.1308594	-1894.921875	4285.107422	-968.9941406	-2820.849609	1485.791016	3014.648438	-1162.792969	-6180.029297	1033.59375	-3165.380859	4823.4375	-1076.660156	3639.111328	-775.1953125	236.8652344	-4823.4375	732.1289063	2325.585938	2885.449219	-3746.777344	3014.648438	-3574.511719	3768.310547	1571.923828	279.9316406	-2433.251953	2820.849609	-1507.324219	968.9941406	-4844.970703	4112.841797	-3725.244141	3703.710938	-322.9980469
¸ßË¹°×ÔëÉù´¦Àí (187).mp3	1076.660156	-1012.060547	2002.587891	-11541.79688	1916.455078	3746.777344	4155.908203	-3832.910156	4823.4375	1141.259766	-2153.320313	1873.388672	-9216.210938	5340.234375	-172.265625	3100.78125	-7730.419922	6589.160156	-2583.984375	2497.851563	1765.722656	-4694.238281	3100.78125	-5663.232422	4306.640625	-3273.046875	3660.644531	-7407.421875	5232.568359	-7450.488281	4155.908203	-5124.902344	5663.232422	1981.054688	-3359.179688	2950.048828	-2110.253906	1658.056641	-4995.703125	3574.511719	-4242.041016	4134.375	-4780.371094	4909.570313	-301.4648438	387.5976563	1937.988281	-4888.037109	1227.392578
¸ßË¹°×ÔëÉù´¦Àí (188).mp3	-839.7949219	-86.1328125	193.7988281	-172.265625	516.796875	-775.1953125	193.7988281	516.796875	-1012.060547	473.7304688	258.3984375	279.9316406	-516.796875	409.1308594	-129.1992188	-279.9316406	667.5292969	-990.5273438	538.3300781	-473.7304688	-366.0644531	344.53125	258.3984375	-430.6640625	172.265625	107.6660156	-538.3300781	344.53125	-344.53125	861.328125	172.265625	-1270.458984	1033.59375	-645.9960938	968.9941406	-236.8652344	-452.1972656	344.53125	-538.3300781	1162.792969	-1614.990234	1464.257813	258.3984375	-624.4628906	-947.4609375	-21.53320313	129.1992188	172.265625	-258.3984375
¸ßË¹°×ÔëÉù´¦Àí (189).mp3	-1937.988281	3143.847656	-2605.517578	3488.378906	-3639.111328	-667.5292969	-925.9277344	3854.443359	-3509.912109	1916.455078	-1593.457031	2950.048828	-3552.978516	1614.990234	-732.1289063	3186.914063	-2519.384766	2045.654297	-3229.980469	3445.3125	-4565.039063	2842.382813	-1399.658203	2756.25	-3854.443359	3143.847656	-3014.648438	5663.232422	-6352.294922	1679.589844	-473.7304688	3574.511719	-3208.447266	990.5273438	-150.7324219	2411.71875	-4371.240234	1701.123047	43.06640625	1851.855469	-1808.789063	1765.722656	-2282.519531	4263.574219	-4521.972656	1356.591797	-1658.056641	4048.242188	-3725.244141
¸ßË¹°×ÔëÉù´¦Àí (190).mp3	-6373.828125	7385.888672	1119.726563	-2519.384766	-818.2617188	-839.7949219	-6589.160156	6632.226563	-2239.453125	2519.384766	-322.9980469	1658.056641	-2540.917969	5275.634766	-5555.566406	1119.726563	-2691.650391	-21.53320313	-4608.105469	6287.695313	-5577.099609	3014.648438	-3143.847656	7213.623047	-1335.058594	-301.4648438	2239.453125	215.3320313	-2325.585938	-2368.652344	1658.056641	3639.111328	-1313.525391	2799.316406	-3919.042969	-2260.986328	-538.3300781	-3703.710938	5900.097656	-2691.650391	1399.658203	-818.2617188	1012.060547	-2217.919922	3617.578125	-2024.121094	3273.046875	-7127.490234	4521.972656
¸ßË¹°×ÔëÉù´¦Àí (191).mp3	-732.1289063	-1012.060547	-5038.769531	9496.142578	-8031.884766	3854.443359	-3617.578125	-1162.792969	-495.2636719	1830.322266	1744.189453	-3294.580078	5835.498047	-5878.564453	2497.851563	-387.5976563	-1593.457031	-624.4628906	-21.53320313	5813.964844	-2239.453125	2605.517578	-6266.162109	1658.056641	2993.115234	-3875.976563	-775.1953125	3897.509766	-1119.726563	-581.3964844	3402.246094	-1162.792969	-344.53125	-1636.523438	1012.060547	-818.2617188	2196.386719	-1894.921875	-1033.59375	-129.1992188	-1765.722656	3423.779297	-2605.517578	3423.779297	-2110.253906	-1787.255859	3165.380859	4608.105469	-6244.628906
¸ßË¹°×ÔëÉù´¦Àí (192).mp3	-2239.453125	3423.779297	-753.6621094	1614.990234	279.9316406	-2799.316406	2670.117188	-1313.525391	-753.6621094	559.8632813	3316.113281	-3273.046875	-1485.791016	-193.7988281	-4285.107422	2217.919922	4263.574219	2842.382813	-5275.634766	1291.992188	-3897.509766	1981.054688	5986.230469	-8893.212891	7515.087891	-1593.457031	-4651.171875	344.53125	2347.119141	430.6640625	3531.445313	473.7304688	-3962.109375	667.5292969	2174.853516	172.265625	-2713.183594	4543.505859	-2282.519531	2519.384766	-775.1953125	-3337.646484	559.8632813	1679.589844	-1227.392578	193.7988281	-2562.451172	2002.587891	-430.6640625
¸ßË¹°×ÔëÉù´¦Àí (193).mp3	366.0644531	-3445.3125	2045.654297	-1528.857422	1012.060547	236.8652344	-1571.923828	1571.923828	-753.6621094	-2476.318359	2045.654297	-1851.855469	2562.451172	-5211.035156	624.4628906	2347.119141	1421.191406	516.796875	-4306.640625	-473.7304688	6890.625	2347.119141	366.0644531	279.9316406	-495.2636719	753.6621094	-796.7285156	-4112.841797	1313.525391	861.328125	-3186.914063	5211.035156	-6180.029297	1851.855469	4392.773438	-4091.308594	1916.455078	1937.988281	1356.591797	-1550.390625	1614.990234	-5060.302734	2476.318359	107.6660156	-538.3300781	1098.193359	1464.257813	-1119.726563	2583.984375
¸ßË¹°×ÔëÉù´¦Àí (194).mp3	-1076.660156	64.59960938	1184.326172	1636.523438	4069.775391	-2713.183594	2928.515625	-2390.185547	3983.642578	-538.3300781	-5146.435547	3445.3125	-2648.583984	4888.037109	-2993.115234	2347.119141	-1550.390625	-5060.302734	6632.226563	-6589.160156	4974.169922	-4672.705078	3811.376953	430.6640625	-968.9941406	1937.988281	-3574.511719	3122.314453	344.53125	1808.789063	-2347.119141	150.7324219	452.1972656	-1162.792969	2583.984375	-2454.785156	1141.259766	-2024.121094	2799.316406	193.7988281	-5964.697266	882.8613281	-3402.246094	6266.162109	387.5976563	-1550.390625	581.3964844	-2777.783203	1291.992188
¸ßË¹°×ÔëÉù´¦Àí (195).mp3	344.53125	1141.259766	-301.4648438	-107.6660156	-839.7949219	1227.392578	-925.9277344	-495.2636719	-925.9277344	1550.390625	150.7324219	-322.9980469	624.4628906	-4651.171875	4198.974609	366.0644531	-301.4648438	-1248.925781	-2196.386719	-2777.783203	0	4155.908203	-21.53320313	-710.5957031	1873.388672	129.1992188	581.3964844	43.06640625	-818.2617188	1313.525391	-150.7324219	-2260.986328	1550.390625	-968.9941406	1227.392578	-1141.259766	-818.2617188	-645.9960938	2088.720703	-1550.390625	1399.658203	258.3984375	495.2636719	-322.9980469	882.8613281	430.6640625	-689.0625	-301.4648438	-968.9941406
¸ßË¹°×ÔëÉù´¦Àí (196).mp3	-559.8632813	2497.851563	172.265625	-1248.925781	710.5957031	1205.859375	602.9296875	-2131.787109	-495.2636719	2519.384766	-710.5957031	-2799.316406	753.6621094	2756.25	-925.9277344	-581.3964844	-581.3964844	-430.6640625	1571.923828	-861.328125	-150.7324219	1335.058594	689.0625	-710.5957031	64.59960938	-236.8652344	559.8632813	-2906.982422	818.2617188	1227.392578	1205.859375	344.53125	-689.0625	1571.923828	-1981.054688	-624.4628906	-839.7949219	-1830.322266	-172.265625	2497.851563	-8656.347656	3036.181641	344.53125	1141.259766	1937.988281	-1787.255859	1507.324219	-8118.017578	9969.873047
¸ßË¹°×ÔëÉù´¦Àí (197).mp3	4242.041016	-1722.65625	2260.986328	-10615.86914	-430.6640625	1399.658203	1291.992188	8871.679688	-5943.164063	-3423.779297	9323.876953	1787.255859	-322.9980469	301.4648438	-258.3984375	43.06640625	215.3320313	-516.796875	-236.8652344	387.5976563	-21.53320313	-43.06640625	-1313.525391	947.4609375	-710.5957031	1291.992188	-1442.724609	172.265625	1184.326172	64.59960938	-732.1289063	775.1953125	409.1308594	-236.8652344	107.6660156	-473.7304688	258.3984375	387.5976563	-344.53125	-538.3300781	366.0644531	-322.9980469	-86.1328125	129.1992188	-21.53320313	-1937.988281	-4155.908203	-5447.900391	11563.33008
¸ßË¹°×ÔëÉù´¦Àí (198).mp3	387.5976563	-3316.113281	2368.652344	1076.660156	64.59960938	-452.1972656	-3251.513672	624.4628906	1830.322266	1851.855469	193.7988281	-279.9316406	-990.5273438	602.9296875	3143.847656	-4694.238281	2756.25	1076.660156	-3316.113281	43.06640625	1356.591797	-150.7324219	1464.257813	-6610.693359	3143.847656	1636.523438	-1830.322266	1507.324219	968.9941406	-4521.972656	1119.726563	2562.451172	-2347.119141	3208.447266	-581.3964844	-4543.505859	3962.109375	1658.056641	-2562.451172	495.2636719	1055.126953	-3574.511719	2368.652344	21.53320313	-3316.113281	4048.242188	-710.5957031	-1701.123047	1248.925781
¸ßË¹°×ÔëÉù´¦Àí (199).mp3	-279.9316406	107.6660156	387.5976563	-21.53320313	-430.6640625	-581.3964844	947.4609375	64.59960938	-473.7304688	1270.458984	3466.845703	4844.970703	2540.917969	516.796875	-559.8632813	1033.59375	172.265625	-366.0644531	-344.53125	1012.060547	-215.3320313	-4694.238281	3316.113281	-1098.193359	2045.654297	193.7988281	-667.5292969	-387.5976563	1205.859375	-150.7324219	-43.06640625	-1012.060547	1098.193359	43.06640625	-107.6660156	-581.3964844	753.6621094	-86.1328125	-279.9316406	-172.265625	-236.8652344	473.7304688	796.7285156	-990.5273438	21.53320313	559.8632813	-344.53125	279.9316406	-2045.654297
¸ßË¹°×ÔëÉù´¦Àí (200).mp3	5124.902344	-9108.544922	3875.976563	-8333.349609	107.6660156	-86.1328125	-689.0625	10142.13867	3036.181641	-9754.541016	5060.302734	-7235.15625	-258.3984375	4457.373047	-5103.369141	10271.33789	3596.044922	-9603.808594	-4435.839844	12015.52734	1356.591797	-7149.023438	-5727.832031	12639.99023	1614.990234	-9173.144531	-4694.238281	-1141.259766	11907.86133	-5340.234375	-5447.900391	11434.13086	2368.652344	-7235.15625	2691.650391	-9646.875	13802.7832	-8397.949219	-5792.431641	12058.59375	2540.917969	-8850.146484	-5512.5	1981.054688	9130.078125	-5254.101563	-5490.966797	11907.86133	1701.123047
¸ßË¹°×ÔëÉù´¦Àí (201).mp3	2217.919922	1485.791016	-3273.046875	-1055.126953	3208.447266	-2842.382813	3100.78125	-3875.976563	-387.5976563	86.1328125	3165.380859	2648.583984	-5017.236328	172.265625	2110.253906	-1614.990234	2153.320313	-2993.115234	-172.265625	4586.572266	-4349.707031	-1291.992188	-86.1328125	667.5292969	5232.568359	-1464.257813	-1076.660156	6610.693359	-6373.828125	8225.683594	-990.5273438	-1765.722656	3789.84375	-6481.494141	-2045.654297	-4371.240234	301.4648438	322.9980469	624.4628906	2562.451172	-3466.845703	-322.9980469	-150.7324219	279.9316406	-150.7324219	322.9980469	3639.111328	-732.1289063	-861.328125
¸ßË¹°×ÔëÉù´¦Àí (202).mp3	236.8652344	4371.240234	-947.4609375	-904.3945313	-64.59960938	322.9980469	-344.53125	409.1308594	2605.517578	-1614.990234	-4220.507813	3402.246094	4285.107422	-3229.980469	452.1972656	-4586.572266	279.9316406	2454.785156	3165.380859	1248.925781	-667.5292969	-387.5976563	2950.048828	559.8632813	107.6660156	1421.191406	-10551.26953	10680.46875	1959.521484	-4586.572266	3143.847656	-86.1328125	-2260.986328	-4026.708984	2024.121094	4909.570313	1378.125	-3725.244141	-4069.775391	-7299.755859	15030.17578	215.3320313	-5017.236328	4866.503906	-7472.021484	3294.580078	2820.849609	538.3300781	366.0644531
¸ßË¹°×ÔëÉù´¦Àí (203).mp3	581.3964844	-1485.791016	2691.650391	-5404.833984	5146.435547	538.3300781	624.4628906	107.6660156	-1701.123047	2024.121094	-3897.509766	-1184.326172	3875.976563	839.7949219	366.0644531	-3208.447266	-1313.525391	-990.5273438	968.9941406	0	-1076.660156	-1399.658203	1012.060547	-1507.324219	1270.458984	-1248.925781	-775.1953125	-172.265625	-129.1992188	-1141.259766	1873.388672	-968.9941406	1981.054688	-2088.720703	3746.777344	624.4628906	2583.984375	409.1308594	-43.06640625	-1744.189453	-2196.386719	-301.4648438	1227.392578	3402.246094	1507.324219	387.5976563	-4651.171875	-1873.388672	-1765.722656
¸ßË¹°×ÔëÉù´¦Àí (204).mp3	-322.9980469	4909.570313	-925.9277344	-4371.240234	-2110.253906	4478.90625	3165.380859	2067.1875	-3552.978516	5297.167969	236.8652344	-279.9316406	-3014.648438	1851.855469	1141.259766	-4306.640625	1765.722656	473.7304688	-452.1972656	3596.044922	-3100.78125	-3660.644531	6761.425781	-2842.382813	2411.71875	-129.1992188	-1550.390625	-4112.841797	4026.708984	-1937.988281	-2648.583984	5189.501953	64.59960938	-2713.183594	3423.779297	-1313.525391	689.0625	-5297.167969	4242.041016	473.7304688	-1227.392578	2670.117188	-1162.792969	-4392.773438	5404.833984	-43.06640625	-1356.591797	279.9316406	-1055.126953
¸ßË¹°×ÔëÉù´¦Àí (205).mp3	-8807.080078	8484.082031	2648.583984	-4026.708984	3746.777344	-5684.765625	4435.839844	2670.117188	-3983.642578	4177.441406	-7041.357422	5469.433594	-12273.92578	7881.152344	2777.783203	-5512.5	6718.359375	-8764.013672	8527.148438	1873.388672	-5727.832031	5189.501953	-6309.228516	4414.306641	-10077.53906	8570.214844	4091.308594	-7428.955078	5490.966797	-8161.083984	7622.753906	2885.449219	-4974.169922	3574.511719	-7988.818359	495.2636719	-4823.4375	9388.476563	1205.859375	-3208.447266	4758.837891	-10335.9375	7364.355469	2713.183594	-6416.894531	5534.033203	-4220.507813	4651.171875	-9366.943359
¸ßË¹°×ÔëÉù´¦Àí (206).mp3	2239.453125	-732.1289063	-193.7988281	-1830.322266	2088.720703	-1399.658203	796.7285156	430.6640625	-624.4628906	150.7324219	2260.986328	-1787.255859	-86.1328125	-753.6621094	1012.060547	-1550.390625	43.06640625	1399.658203	-1378.125	1421.191406	-193.7988281	-1636.523438	4715.771484	-2562.451172	-1571.923828	1894.921875	-4134.375	1550.390625	1636.523438	-2024.121094	2045.654297	-624.4628906	495.2636719	-1248.925781	2260.986328	1571.923828	-4371.240234	4155.908203	-4866.503906	215.3320313	2562.451172	-2497.851563	710.5957031	-538.3300781	559.8632813	559.8632813	322.9980469	516.796875	-1356.591797
¸ßË¹°×ÔëÉù´¦Àí (207).mp3	-4005.175781	2928.515625	-1808.789063	-430.6640625	1937.988281	-1421.191406	-2454.785156	904.3945313	-1808.789063	1248.925781	473.7304688	-818.2617188	-2067.1875	2842.382813	559.8632813	-2799.316406	2820.849609	-1313.525391	2110.253906	-753.6621094	1184.326172	-8204.150391	193.7988281	86.1328125	43.06640625	322.9980469	4005.175781	-1464.257813	2648.583984	3143.847656	-2196.386719	-1119.726563	-1248.925781	1378.125	-322.9980469	1894.921875	-1162.792969	-1894.921875	3143.847656	-3466.845703	-3380.712891	1399.658203	-2110.253906	387.5976563	-602.9296875	-172.265625	968.9941406	-279.9316406	21.53320313
¸ßË¹°×ÔëÉù´¦Àí (208).mp3	258.3984375	-581.3964844	-1291.992188	3186.914063	-1464.257813	1076.660156	-1227.392578	1528.857422	-430.6640625	-322.9980469	344.53125	-387.5976563	1098.193359	-689.0625	516.796875	150.7324219	215.3320313	-516.796875	-279.9316406	602.9296875	-366.0644531	-8764.013672	43.06640625	1378.125	193.7988281	904.3945313	-473.7304688	-430.6640625	-1937.988281	1808.789063	129.1992188	689.0625	667.5292969	-1636.523438	-1636.523438	1055.126953	861.328125	1528.857422	-1033.59375	-2131.787109	-215.3320313	1141.259766	818.2617188	1787.255859	-796.7285156	-7472.021484	1033.59375	-3079.248047	581.3964844
¸ßË¹°×ÔëÉù´¦Àí (209).mp3	-6610.693359	925.9277344	-839.7949219	925.9277344	1916.455078	-2713.183594	-775.1953125	21.53320313	2347.119141	1959.521484	1119.726563	-1335.058594	2928.515625	-7428.955078	2820.849609	1765.722656	-689.0625	516.796875	-1055.126953	387.5976563	2842.382813	-559.8632813	172.265625	215.3320313	-6050.830078	1787.255859	2993.115234	-904.3945313	-925.9277344	602.9296875	6459.960938	1270.458984	150.7324219	904.3945313	-150.7324219	0	-2756.25	1485.791016	-2325.585938	3875.976563	-215.3320313	258.3984375	624.4628906	-215.3320313	602.9296875	-495.2636719	-366.0644531	-2002.587891	1614.990234
¸ßË¹°×ÔëÉù´¦Àí (210).mp3	-5189.501953	6890.625	-1593.457031	-1959.521484	4974.169922	-3854.443359	-4306.640625	6223.095703	1076.660156	-6352.294922	7062.890625	-4392.773438	-3251.513672	4414.306641	-2390.185547	0	-322.9980469	775.1953125	-1270.458984	4220.507813	-2734.716797	-2174.853516	5340.234375	-1399.658203	-4586.572266	6093.896484	-1507.324219	-2196.386719	4263.574219	-2906.982422	-3445.3125	4952.636719	796.7285156	-5620.166016	7084.423828	-5706.298828	-1184.326172	3186.914063	-1528.857422	-581.3964844	732.1289063	645.9960938	-1464.257813	4242.041016	-3186.914063	-2390.185547	5792.431641	-1485.791016	-4909.570313
¸ßË¹°×ÔëÉù´¦Àí (211).mp3	-1033.59375	107.6660156	3789.84375	-4521.972656	-732.1289063	1894.921875	-2583.984375	3531.445313	-2519.384766	2368.652344	-1033.59375	-1507.324219	1378.125	-1658.056641	1464.257813	1098.193359	-3897.509766	2282.519531	-581.3964844	2174.853516	430.6640625	-2024.121094	3445.3125	-3057.714844	-1507.324219	1722.65625	-1894.921875	1679.589844	-710.5957031	3811.376953	-1335.058594	-2153.320313	1012.060547	-86.1328125	-1141.259766	3100.78125	-3380.712891	6309.228516	-4995.703125	-1313.525391	1119.726563	-64.59960938	-1098.193359	-1421.191406	-1744.189453	2777.783203	-1356.591797	4909.570313	-4694.238281
¸ßË¹°×ÔëÉù´¦Àí (212).mp3	2670.117188	-5792.431641	4715.771484	-2304.052734	-2196.386719	3229.980469	-4694.238281	4521.972656	107.6660156	-2390.185547	-581.3964844	-1119.726563	1421.191406	2433.251953	-2196.386719	-559.8632813	-3445.3125	4478.90625	-129.1992188	1055.126953	-3423.779297	2239.453125	3165.380859	-366.0644531	-4651.171875	-2906.982422	4112.841797	-1550.390625	3962.109375	-4758.837891	538.3300781	3531.445313	559.8632813	-2067.1875	2024.121094	-1722.65625	2196.386719	-1184.326172	21.53320313	2691.650391	-3423.779297	1205.859375	366.0644531	301.4648438	1528.857422	-21.53320313	-1033.59375	-301.4648438	301.4648438
¸ßË¹°×ÔëÉù´¦Àí (213).mp3	215.3320313	-150.7324219	322.9980469	645.9960938	-947.4609375	753.6621094	645.9960938	818.2617188	-2239.453125	796.7285156	193.7988281	129.1992188	0	753.6621094	-107.6660156	1098.193359	-387.5976563	-925.9277344	236.8652344	107.6660156	-215.3320313	538.3300781	366.0644531	-64.59960938	-1033.59375	-861.328125	645.9960938	1227.392578	107.6660156	-236.8652344	452.1972656	-366.0644531	-193.7988281	215.3320313	43.06640625	-495.2636719	301.4648438	667.5292969	-1981.054688	-2196.386719	1421.191406	-322.9980469	150.7324219	732.1289063	1098.193359	344.53125	-1981.054688	344.53125	559.8632813
¸ßË¹°×ÔëÉù´¦Àí (214).mp3	2282.519531	3251.513672	-6007.763672	2304.052734	301.4648438	839.7949219	-172.265625	1636.523438	1033.59375	-452.1972656	-5017.236328	-215.3320313	4134.375	1335.058594	-4478.90625	4005.175781	-1830.322266	-861.328125	-947.4609375	3359.179688	322.9980469	-172.265625	-1851.855469	366.0644531	-775.1953125	1119.726563	-1141.259766	-5189.501953	2239.453125	2863.916016	-1270.458984	-6029.296875	4780.371094	-645.9960938	-279.9316406	4672.705078	-4414.306641	4672.705078	-7019.824219	-990.5273438	9237.744141	-4995.703125	1528.857422	3983.642578	-5857.03125	1227.392578	-5900.097656	8527.148438	-1959.521484
¸ßË¹°×ÔëÉù´¦Àí (215).mp3	172.265625	-1055.126953	-1055.126953	602.9296875	1076.660156	5792.431641	344.53125	107.6660156	-9130.078125	1227.392578	-64.59960938	-193.7988281	-86.1328125	-86.1328125	1679.589844	-667.5292969	-409.1308594	4371.240234	-2605.517578	-7213.623047	7730.419922	-172.265625	-4155.908203	7902.685547	1851.855469	-64.59960938	-1464.257813	667.5292969	43.06640625	-5189.501953	5986.230469	-1593.457031	-322.9980469	-258.3984375	-3014.648438	4931.103516	-602.9296875	-366.0644531	581.3964844	710.5957031	-602.9296875	64.59960938	-796.7285156	968.9941406	-775.1953125	1227.392578	107.6660156	-5663.232422	-4780.371094
¸ßË¹°×ÔëÉù´¦Àí (216).mp3	-172.265625	990.5273438	2110.253906	-7019.824219	4112.841797	-495.2636719	-3014.648438	-279.9316406	1528.857422	1873.388672	1851.855469	3445.3125	968.9941406	-4048.242188	1012.060547	-4112.841797	3100.78125	-5943.164063	2024.121094	1184.326172	5167.96875	-4371.240234	-1916.455078	1291.992188	-2627.050781	2993.115234	-4026.708984	7342.822266	-6416.894531	4608.105469	-1507.324219	-2239.453125	-2734.716797	1098.193359	2648.583984	-2390.185547	64.59960938	-667.5292969	753.6621094	5232.568359	-1658.056641	1205.859375	-4457.373047	-344.53125	366.0644531	1636.523438	2088.720703	-4715.771484	-409.1308594
¸ßË¹°×ÔëÉù´¦Àí (217).mp3	3832.910156	-904.3945313	-1378.125	-882.8613281	2153.320313	387.5976563	387.5976563	387.5976563	43.06640625	452.1972656	-839.7949219	-3165.380859	1679.589844	-3337.646484	516.796875	2562.451172	581.3964844	1205.859375	-3014.648438	2217.919922	818.2617188	-301.4648438	645.9960938	86.1328125	-559.8632813	-2799.316406	-1787.255859	2605.517578	1701.123047	968.9941406	645.9960938	-107.6660156	-86.1328125	86.1328125	344.53125	-387.5976563	301.4648438	-64.59960938	-947.4609375	1076.660156	-301.4648438	193.7988281	-344.53125	-258.3984375	107.6660156	279.9316406	150.7324219	-1012.060547	516.796875
¸ßË¹°×ÔëÉù´¦Àí (218).mp3	-1808.789063	64.59960938	150.7324219	3057.714844	3875.976563	861.328125	193.7988281	-1765.722656	-10379.00391	409.1308594	-322.9980469	1614.990234	-1227.392578	7041.357422	-3229.980469	-3811.376953	0	-107.6660156	452.1972656	2433.251953	-3466.845703	-344.53125	-366.0644531	3682.177734	301.4648438	1356.591797	-3251.513672	1313.525391	3445.3125	3531.445313	1959.521484	-12080.12695	193.7988281	86.1328125	193.7988281	968.9941406	-559.8632813	-1076.660156	172.265625	-279.9316406	1485.791016	882.8613281	-1722.65625	236.8652344	-689.0625	5534.033203	-4801.904297	4780.371094	-473.7304688
¸ßË¹°×ÔëÉù´¦Àí (219).mp3	2260.986328	-925.9277344	-904.3945313	-215.3320313	150.7324219	2799.316406	-2131.787109	-775.1953125	-1959.521484	4888.037109	1098.193359	-8505.615234	5490.966797	-861.328125	279.9316406	2950.048828	-9043.945313	4392.773438	-5964.697266	4565.039063	4974.169922	-7988.818359	3100.78125	-344.53125	3316.113281	-1313.525391	-344.53125	1227.392578	1378.125	-1550.390625	322.9980469	-1076.660156	409.1308594	2196.386719	-236.8652344	-2411.71875	1937.988281	-990.5273438	3251.513672	624.4628906	-925.9277344	-753.6621094	-1550.390625	925.9277344	-1141.259766	1442.724609	64.59960938	-1356.591797	-1722.65625
¸ßË¹°×ÔëÉù´¦Àí (220).mp3	-6804.492188	6416.894531	-236.8652344	1442.724609	-6955.224609	3983.642578	-7988.818359	6481.494141	1270.458984	2088.720703	-3940.576172	3832.910156	-7127.490234	6481.494141	1076.660156	-5534.033203	4974.169922	1227.392578	-6739.892578	4198.974609	3057.714844	-2820.849609	1722.65625	839.7949219	-4306.640625	2842.382813	1442.724609	-2217.919922	322.9980469	-6201.5625	6912.158203	1098.193359	0	-1593.457031	1012.060547	-3531.445313	2756.25	1507.324219	1550.390625	-4823.4375	3036.181641	-3725.244141	1765.722656	-9733.007813	8311.816406	2562.451172	645.9960938	-5167.96875	3316.113281
¸ßË¹°×ÔëÉù´¦Àí (221).mp3	473.7304688	-1399.658203	1162.792969	-2174.853516	2282.519531	-1808.789063	1012.060547	387.5976563	-279.9316406	839.7949219	-1248.925781	1571.923828	-107.6660156	-538.3300781	-624.4628906	538.3300781	-1701.123047	1916.455078	-1701.123047	968.9941406	-21.53320313	215.3320313	839.7949219	-1959.521484	1679.589844	-2131.787109	-1184.326172	-1012.060547	2756.25	4672.705078	-882.8613281	1442.724609	-3596.044922	4005.175781	-366.0644531	473.7304688	4672.705078	-6072.363281	6589.160156	-301.4648438	-6589.160156	1442.724609	-473.7304688	5964.697266	-6287.695313	6007.763672	-6201.5625	5986.230469	-7149.023438
¸ßË¹°×ÔëÉù´¦Àí (222).mp3	2368.652344	-1227.392578	-387.5976563	-602.9296875	861.328125	344.53125	-667.5292969	1205.859375	-1291.992188	-172.265625	-602.9296875	1722.65625	64.59960938	-107.6660156	796.7285156	-150.7324219	43.06640625	-1205.859375	-667.5292969	732.1289063	129.1992188	-839.7949219	602.9296875	-344.53125	581.3964844	-861.328125	925.9277344	904.3945313	-1528.857422	-279.9316406	624.4628906	-129.1992188	150.7324219	1076.660156	86.1328125	-1055.126953	-732.1289063	301.4648438	193.7988281	-193.7988281	-301.4648438	258.3984375	968.9941406	-904.3945313	344.53125	-64.59960938	1507.324219	-2497.851563	882.8613281
¸ßË¹°×ÔëÉù´¦Àí (223).mp3	4414.306641	2304.052734	387.5976563	-344.53125	-4349.707031	322.9980469	279.9316406	1787.255859	-3359.179688	1550.390625	-409.1308594	1033.59375	-538.3300781	322.9980469	1335.058594	1141.259766	430.6640625	-2627.050781	2433.251953	-1464.257813	-344.53125	2131.787109	2368.652344	947.4609375	-5684.765625	-172.265625	602.9296875	1270.458984	-1421.191406	689.0625	3316.113281	-1012.060547	-2627.050781	-624.4628906	-1076.660156	150.7324219	839.7949219	1291.992188	1571.923828	-775.1953125	-2024.121094	732.1289063	-925.9277344	1378.125	-64.59960938	-86.1328125	86.1328125	21.53320313	2282.519531
¸ßË¹°×ÔëÉù´¦Àí (224).mp3	3423.779297	-1959.521484	-4177.441406	882.8613281	4952.636719	-6266.162109	667.5292969	-1033.59375	4995.703125	-3854.443359	-1033.59375	2045.654297	236.8652344	-129.1992188	-1378.125	-1270.458984	1356.591797	-1076.660156	452.1972656	753.6621094	-689.0625	172.265625	21.53320313	21.53320313	-258.3984375	-129.1992188	150.7324219	0	344.53125	4995.703125	-5232.568359	5038.769531	-4995.703125	2885.449219	-3682.177734	2627.050781	-968.9941406	5383.300781	-5813.964844	-538.3300781	1098.193359	4844.970703	-6115.429688	7192.089844	-8053.417969	2368.652344	-2002.587891	1055.126953	925.9277344
¸ßË¹°×ÔëÉù´¦Àí (225).mp3	-215.3320313	1270.458984	1744.189453	4737.304688	-3919.042969	3617.578125	-3359.179688	4629.638672	-6459.960938	3983.642578	-409.1308594	2390.185547	-3703.710938	2670.117188	-581.3964844	1335.058594	-2131.787109	-6050.830078	-21.53320313	-387.5976563	-775.1953125	1571.923828	-753.6621094	2433.251953	-990.5273438	4995.703125	1550.390625	1701.123047	-1162.792969	1141.259766	-624.4628906	-1313.525391	236.8652344	-1528.857422	-4866.503906	-1055.126953	0	-1485.791016	1356.591797	2885.449219	-3682.177734	753.6621094	2217.919922	1119.726563	1098.193359	3294.580078	-1528.857422	1055.126953	904.3945313
¸ßË¹°×ÔëÉù´¦Àí (226).mp3	581.3964844	-1981.054688	1571.923828	-1119.726563	-107.6660156	-3509.912109	624.4628906	1959.521484	4629.638672	-3208.447266	1033.59375	-2627.050781	602.9296875	5232.568359	516.796875	1614.990234	-2562.451172	3380.712891	-1248.925781	-301.4648438	-4048.242188	1873.388672	1248.925781	-1291.992188	2928.515625	-5663.232422	5038.769531	-3100.78125	-495.2636719	1442.724609	-1765.722656	129.1992188	-2993.115234	538.3300781	4091.308594	-495.2636719	2691.650391	1119.726563	-4608.105469	-344.53125	4306.640625	-495.2636719	-3552.978516	1356.591797	2110.253906	-2627.050781	2691.650391	-2583.984375	1916.455078
¸ßË¹°×ÔëÉù´¦Àí (227).mp3	-2863.916016	1981.054688	-559.8632813	43.06640625	-516.796875	3057.714844	-1959.521484	1636.523438	624.4628906	473.7304688	-2756.25	-1701.123047	1959.521484	-581.3964844	-4500.439453	4371.240234	-2928.515625	-1485.791016	-624.4628906	4220.507813	1507.324219	-1528.857422	3165.380859	-6459.960938	2583.984375	1981.054688	-4328.173828	1937.988281	-1335.058594	2196.386719	645.9960938	129.1992188	-172.265625	-473.7304688	64.59960938	-2906.982422	-624.4628906	4414.306641	-2583.984375	4177.441406	-3531.445313	4651.171875	-1098.193359	689.0625	-322.9980469	-2390.185547	-2734.716797	-1571.923828	1873.388672
¸ßË¹°×ÔëÉù´¦Àí (228).mp3	-732.1289063	-6826.025391	2928.515625	2734.716797	-5577.099609	-1636.523438	3294.580078	1055.126953	-4285.107422	4435.839844	-86.1328125	-409.1308594	-4543.505859	3316.113281	4328.173828	-2605.517578	495.2636719	516.796875	1528.857422	-5318.701172	3617.578125	1076.660156	-5620.166016	-753.6621094	3854.443359	1744.189453	-6287.695313	4414.306641	2045.654297	-1162.792969	-4931.103516	3337.646484	4371.240234	-3036.181641	1528.857422	-409.1308594	775.1953125	-1937.988281	1485.791016	925.9277344	-3768.310547	1722.65625	1528.857422	1313.525391	-2863.916016	1184.326172	473.7304688	-2756.25	-1937.988281
¸ßË¹°×ÔëÉù´¦Àí (229).mp3	-775.1953125	-2820.849609	-2691.650391	2756.25	-1012.060547	775.1953125	1550.390625	1701.123047	-2217.919922	4414.306641	-2497.851563	-2196.386719	-1981.054688	344.53125	-516.796875	2497.851563	-516.796875	2713.183594	-1787.255859	-172.265625	602.9296875	-2002.587891	-1205.859375	-236.8652344	452.1972656	3854.443359	-1270.458984	-1205.859375	2713.183594	452.1972656	-1808.789063	-602.9296875	-2691.650391	689.0625	882.8613281	1593.457031	-2648.583984	236.8652344	2282.519531	538.3300781	732.1289063	-4069.775391	581.3964844	-1012.060547	1033.59375	-581.3964844	1399.658203	968.9941406	1894.921875
¸ßË¹°×ÔëÉù´¦Àí (230).mp3	23.4375	-328.125	421.875	-140.625	421.875	-23.4375	46.875	-187.5	23.4375	-140.625	-3960.9375	585.9375	0	-1242.1875	210.9375	-375	-1335.9375	4265.625	867.1875	820.3125	398.4375	-6070.3125	4945.3125	609.375	375	46.875	-1828.125	-1593.75	2085.9375	-445.3125	1171.875	164.0625	-5484.375	-2367.1875	-2812.5	-1054.6875	-445.3125	-843.75	9023.4375	796.875	-164.0625	1593.75	515.625	-2671.875	-515.625	820.3125	1828.125	1335.9375	-1195.3125
¸ßË¹°×ÔëÉù´¦Àí (231).mp3	947.4609375	6287.695313	602.9296875	1614.990234	-1894.921875	1614.990234	-21.53320313	2411.71875	-1636.523438	1378.125	-4198.974609	-4414.306641	559.8632813	-4220.507813	1098.193359	-1636.523438	236.8652344	2325.585938	7730.419922	-7924.21875	-473.7304688	-1033.59375	-409.1308594	6352.294922	-5835.498047	10702.00195	-1765.722656	366.0644531	602.9296875	-322.9980469	2002.587891	-2433.251953	-8527.148438	7256.689453	-6481.494141	9410.009766	-3789.84375	-6395.361328	236.8652344	6976.757813	-8591.748047	1593.457031	8204.150391	1679.589844	-9625.341797	5921.630859	-5404.833984	10206.73828	-2540.917969
¸ßË¹°×ÔëÉù´¦Àí (232).mp3	-2540.917969	-86.1328125	2885.449219	-2627.050781	3854.443359	-4242.041016	-430.6640625	10766.60156	-10271.33789	1055.126953	-1205.859375	8979.345703	-9151.611328	1335.058594	-1378.125	129.1992188	9819.140625	-9883.740234	-43.06640625	279.9316406	1055.126953	-1248.925781	2260.986328	-1722.65625	2562.451172	-3208.447266	1141.259766	-925.9277344	1550.390625	-1528.857422	602.9296875	2605.517578	-3423.779297	5211.035156	-5211.035156	258.3984375	8031.884766	-8010.351563	6718.359375	-3100.78125	4995.703125	-4500.439453	-4155.908203	172.265625	322.9980469	-947.4609375	4995.703125	-4565.039063	-258.3984375
¸ßË¹°×ÔëÉù´¦Àí (233).mp3	-1442.724609	0	1291.992188	-1959.521484	8548.681641	-7558.154297	-839.7949219	-387.5976563	366.0644531	-258.3984375	495.2636719	2282.519531	409.1308594	-1464.257813	-990.5273438	279.9316406	-1141.259766	1679.589844	-301.4648438	3509.912109	-2863.916016	-344.53125	322.9980469	-1270.458984	43.06640625	-1270.458984	1270.458984	818.2617188	-409.1308594	710.5957031	-1076.660156	667.5292969	904.3945313	-1787.255859	344.53125	2260.986328	-2734.716797	2217.919922	-1248.925781	-839.7949219	430.6640625	861.328125	775.1953125	-2411.71875	1528.857422	2282.519531	-4349.707031	2153.320313	-1550.390625
¸ßË¹°×ÔëÉù´¦Àí (234).mp3	1119.726563	3122.314453	-4931.103516	4909.570313	-7622.753906	2799.316406	-1356.591797	-2627.050781	3208.447266	2583.984375	64.59960938	2497.851563	-3143.847656	-1916.455078	2562.451172	-2583.984375	3122.314453	-1593.457031	581.3964844	-366.0644531	-322.9980469	-2993.115234	3036.181641	-2756.25	-301.4648438	1787.255859	4285.107422	-6589.160156	3531.445313	-839.7949219	-581.3964844	-495.2636719	-409.1308594	344.53125	1830.322266	-4543.505859	3337.646484	968.9941406	344.53125	-2045.654297	-86.1328125	4608.105469	-3143.847656	3639.111328	-4091.308594	4651.171875	-3165.380859	1378.125	-3445.3125
¸ßË¹°×ÔëÉù´¦Àí (235).mp3	-258.3984375	193.7988281	4952.636719	-645.9960938	-3596.044922	-86.1328125	4737.304688	-1055.126953	5426.367188	366.0644531	-5017.236328	-258.3984375	-1722.65625	2670.117188	968.9941406	-4134.375	4565.039063	-150.7324219	-2433.251953	344.53125	1076.660156	-667.5292969	129.1992188	-4371.240234	5081.835938	-1464.257813	1636.523438	-2885.449219	1335.058594	2325.585938	-1464.257813	-5512.5	5318.701172	689.0625	172.265625	-1399.658203	-1636.523438	-2842.382813	5749.365234	-667.5292969	-3316.113281	473.7304688	-516.796875	-1937.988281	2540.917969	-1507.324219	2950.048828	-3122.314453	839.7949219
¸ßË¹°×ÔëÉù´¦Àí (236).mp3	5684.765625	-4177.441406	882.8613281	8979.345703	1593.457031	-1227.392578	-2347.119141	-258.3984375	-473.7304688	2024.121094	-5469.433594	5254.101563	-1184.326172	-150.7324219	-7988.818359	-2174.853516	7342.822266	-5684.765625	7515.087891	2131.787109	-624.4628906	-1528.857422	107.6660156	279.9316406	-1916.455078	-4392.773438	5641.699219	-925.9277344	-1205.859375	-5878.564453	1744.189453	-1550.390625	1033.59375	5555.566406	2540.917969	366.0644531	1313.525391	-3962.109375	-4478.90625	2497.851563	-1421.191406	-3273.046875	-968.9941406	1722.65625	-925.9277344	2433.251953	366.0644531	4328.173828	1119.726563
¸ßË¹°×ÔëÉù´¦Àí (237).mp3	-3703.710938	5534.033203	1507.324219	645.9960938	-6395.361328	6115.429688	-4651.171875	2691.650391	-1227.392578	-2756.25	2950.048828	-3574.511719	4134.375	-21.53320313	366.0644531	1787.255859	-4155.908203	1550.390625	430.6640625	-430.6640625	-1722.65625	-710.5957031	-86.1328125	5490.966797	-1270.458984	-5813.964844	4263.574219	-2842.382813	-150.7324219	3380.712891	-6050.830078	8182.617188	-4242.041016	-2282.519531	2045.654297	1701.123047	2734.716797	-5297.167969	5017.236328	-8527.148438	4737.304688	-4069.775391	3100.78125	1076.660156	4435.839844	-3552.978516	150.7324219	-882.8613281	1227.392578
¸ßË¹°×ÔëÉù´¦Àí (238).mp3	1335.058594	-4715.771484	-732.1289063	1270.458984	2670.117188	-2863.916016	-495.2636719	3100.78125	904.3945313	-4112.841797	3509.912109	-2433.251953	-624.4628906	925.9277344	-4995.703125	6050.830078	-3359.179688	2971.582031	-5512.5	4285.107422	-1205.859375	4414.306641	-4931.103516	818.2617188	-1614.990234	6115.429688	-4823.4375	732.1289063	279.9316406	-3660.644531	710.5957031	495.2636719	-452.1972656	1421.191406	-5512.5	5490.966797	5103.369141	-6976.757813	150.7324219	-861.328125	2002.587891	1378.125	602.9296875	-861.328125	2713.183594	559.8632813	2390.185547	-1184.326172	150.7324219
¸ßË¹°×ÔëÉù´¦Àí (239).mp3	2906.982422	-3746.777344	2110.253906	495.2636719	-1227.392578	1614.990234	-2734.716797	3402.246094	-1313.525391	602.9296875	-4349.707031	5404.833984	-3639.111328	1528.857422	-3789.84375	1033.59375	1378.125	-3316.113281	6266.162109	-4694.238281	1248.925781	2906.982422	-4909.570313	366.0644531	172.265625	-753.6621094	1356.591797	-818.2617188	-818.2617188	2540.917969	-3036.181641	10077.53906	-4026.708984	839.7949219	-1981.054688	2583.984375	-7751.953125	8613.28125	-1550.390625	-4651.171875	-1873.388672	2347.119141	1464.257813	-4328.173828	3639.111328	-1270.458984	2605.517578	-818.2617188	-2045.654297
¸ßË¹°×ÔëÉù´¦Àí (240).mp3	-3660.644531	-387.5976563	3940.576172	-3036.181641	3811.376953	-904.3945313	107.6660156	-2110.253906	1270.458984	-4112.841797	3186.914063	387.5976563	667.5292969	-947.4609375	710.5957031	1399.658203	-4414.306641	4435.839844	452.1972656	-322.9980469	-2131.787109	-107.6660156	387.5976563	1894.921875	-925.9277344	-193.7988281	-689.0625	818.2617188	2648.583984	2002.587891	-5146.435547	3423.779297	-21.53320313	-8031.884766	4155.908203	-947.4609375	-150.7324219	-2799.316406	3337.646484	86.1328125	-2110.253906	-129.1992188	3014.648438	-2024.121094	1335.058594	-2906.982422	3057.714844	2454.785156	-4844.970703
¸ßË¹°×ÔëÉù´¦Àí (241).mp3	732.1289063	6352.294922	-7105.957031	7795.019531	-7170.556641	-1356.591797	1291.992188	1421.191406	6546.09375	2756.25	-11649.46289	6266.162109	-6072.363281	538.3300781	645.9960938	3531.445313	2756.25	-5598.632813	-1679.589844	2454.785156	-2433.251953	-839.7949219	1614.990234	5512.5	-3875.976563	-2799.316406	-107.6660156	4866.503906	5749.365234	-10766.60156	1291.992188	9539.208984	1959.521484	-11369.53125	-1528.857422	10615.86914	-602.9296875	2325.585938	-6976.757813	5706.298828	-4694.238281	-6395.361328	129.1992188	236.8652344	-495.2636719	322.9980469	2476.318359	3229.980469	-6201.5625
¸ßË¹°×ÔëÉù´¦Àí (242).mp3	-3789.84375	215.3320313	732.1289063	1055.126953	1679.589844	107.6660156	-495.2636719	1270.458984	1313.525391	-4608.105469	-796.7285156	775.1953125	1141.259766	-1894.921875	538.3300781	1808.789063	258.3984375	-1141.259766	1981.054688	172.265625	1981.054688	-1162.792969	473.7304688	-3832.910156	-1313.525391	-645.9960938	2088.720703	3725.244141	-968.9941406	-2217.919922	-43.06640625	3273.046875	86.1328125	-3682.177734	1378.125	-2067.1875	-925.9277344	1399.658203	301.4648438	6998.291016	-3014.648438	-172.265625	-1636.523438	430.6640625	1141.259766	-2691.650391	-2067.1875	-990.5273438	6718.359375
¸ßË¹°×ÔëÉù´¦Àí (243).mp3	-1227.392578	-516.796875	2799.316406	-1981.054688	-430.6640625	1356.591797	-947.4609375	2239.453125	-2540.917969	2260.986328	-925.9277344	968.9941406	-1550.390625	-1248.925781	3316.113281	-2928.515625	-1291.992188	1421.191406	1851.855469	-1313.525391	-2885.449219	3380.712891	-4608.105469	4478.90625	-2454.785156	1658.056641	1636.523438	-2713.183594	-1184.326172	344.53125	-1744.189453	1055.126953	-818.2617188	107.6660156	1808.789063	-645.9960938	-1830.322266	1701.123047	-1981.054688	1636.523438	-1851.855469	538.3300781	1787.255859	-1012.060547	990.5273438	-1378.125	-64.59960938	2842.382813	689.0625
¸ßË¹°×ÔëÉù´¦Àí (244).mp3	1614.990234	-1378.125	775.1953125	839.7949219	-602.9296875	4349.707031	-4952.636719	9130.078125	-4435.839844	-3057.714844	5749.365234	-9043.945313	409.1308594	86.1328125	-1464.257813	2670.117188	193.7988281	9000.878906	-2217.919922	-4521.972656	-3789.84375	1937.988281	-2390.185547	9625.341797	-7062.890625	3531.445313	2799.316406	-7838.085938	2906.982422	-925.9277344	-2131.787109	689.0625	559.8632813	7579.6875	-1421.191406	1507.324219	-9366.943359	-1076.660156	8591.748047	-3359.179688	-3014.648438	-2971.582031	1614.990234	2756.25	-452.1972656	-2024.121094	2325.585938	4069.775391	-7192.089844
¸ßË¹°×ÔëÉù´¦Àí (245).mp3	-1098.193359	1291.992188	-3768.310547	2971.582031	-366.0644531	-3100.78125	2454.785156	2713.183594	-3294.580078	3789.84375	-4737.304688	-753.6621094	710.5957031	2110.253906	-2067.1875	3402.246094	-2067.1875	-1744.189453	279.9316406	-818.2617188	775.1953125	-236.8652344	1830.322266	861.328125	-861.328125	-947.4609375	-947.4609375	3143.847656	-1270.458984	-1162.792969	344.53125	21.53320313	839.7949219	1981.054688	732.1289063	-4866.503906	968.9941406	-452.1972656	107.6660156	1227.392578	-1981.054688	129.1992188	2734.716797	-2562.451172	279.9316406	1722.65625	-689.0625	1571.923828	-366.0644531
¸ßË¹°×ÔëÉù´¦Àí (246).mp3	2390.185547	-3208.447266	43.06640625	968.9941406	-1356.591797	882.8613281	3165.380859	-2648.583984	-602.9296875	990.5273438	-452.1972656	-839.7949219	667.5292969	-1141.259766	473.7304688	-1916.455078	1937.988281	-516.796875	3014.648438	-2713.183594	-1119.726563	-2217.919922	3445.3125	107.6660156	753.6621094	-1055.126953	-1744.189453	2734.716797	1421.191406	1851.855469	-5318.701172	2756.25	-4112.841797	5146.435547	-1550.390625	-3660.644531	3466.845703	624.4628906	-4371.240234	1205.859375	2497.851563	1399.658203	-3466.845703	1291.992188	-581.3964844	-861.328125	1528.857422	-452.1972656	-2433.251953
¸ßË¹°×ÔëÉù´¦Àí (247).mp3	667.5292969	-4629.638672	1873.388672	2777.783203	366.0644531	-1873.388672	-1981.054688	2519.384766	1981.054688	-3359.179688	689.0625	-1614.990234	1679.589844	-1571.923828	2110.253906	1658.056641	-452.1972656	-366.0644531	1959.521484	-3596.044922	2045.654297	2519.384766	-1679.589844	236.8652344	-236.8652344	-1248.925781	-1571.923828	-1270.458984	1937.988281	-796.7285156	1507.324219	882.8613281	-1571.923828	-1981.054688	236.8652344	-452.1972656	2131.787109	2519.384766	-3509.912109	-796.7285156	796.7285156	2863.916016	-2950.048828	1851.855469	1744.189453	2325.585938	-1442.724609	2282.519531	2196.386719
¸ßË¹°×ÔëÉù´¦Àí (248).mp3	7170.556641	-6007.763672	-1335.058594	-1614.990234	1873.388672	-107.6660156	3423.779297	-3768.310547	7708.886719	-5340.234375	-2906.982422	1012.060547	3122.314453	-3100.78125	-882.8613281	-1550.390625	1614.990234	3768.310547	-2713.183594	-2131.787109	2002.587891	-1356.591797	1205.859375	710.5957031	-215.3320313	-990.5273438	5447.900391	-6567.626953	-215.3320313	-366.0644531	3057.714844	3208.447266	-4414.306641	-1141.259766	258.3984375	1162.792969	-1571.923828	4026.708984	-3596.044922	4285.107422	-4328.173828	3036.181641	-3596.044922	2583.984375	86.1328125	-2583.984375	2799.316406	-1507.324219	1012.060547
¸ßË¹°×ÔëÉù´¦Àí (249).mp3	2497.851563	4328.173828	-1485.791016	-2497.851563	4198.974609	-3940.576172	-538.3300781	-5512.5	107.6660156	602.9296875	258.3984375	4543.505859	3294.580078	-4069.775391	3962.109375	1270.458984	-495.2636719	-64.59960938	-8914.746094	150.7324219	-495.2636719	7558.154297	-107.6660156	-7622.753906	1851.855469	-1571.923828	2971.582031	-3014.648438	9216.210938	667.5292969	-3789.84375	3036.181641	-9065.478516	882.8613281	-1012.060547	21.53320313	-344.53125	86.1328125	1916.455078	2368.652344	-1550.390625	-2002.587891	-322.9980469	3402.246094	-753.6621094	-3014.648438	150.7324219	1162.792969	4952.636719
¸ßË¹°×ÔëÉù´¦Àí (250).mp3	-322.9980469	-8139.550781	6266.162109	-6524.560547	10292.87109	-1550.390625	-2627.050781	6029.296875	-8699.414063	-1184.326172	236.8652344	3962.109375	1679.589844	-6266.162109	3682.177734	-4500.439453	10271.33789	-11283.39844	2110.253906	2971.582031	-4371.240234	64.59960938	-775.1953125	732.1289063	-387.5976563	279.9316406	7364.355469	-2067.1875	-5447.900391	2067.1875	11993.99414	-10745.06836	1076.660156	6933.691406	-11025	11907.86133	-12403.125	7579.6875	-6373.828125	11175.73242	-8505.615234	-4069.775391	-366.0644531	2131.787109	-1442.724609	1356.591797	8936.279297	3552.978516	-12510.79102
¸ßË¹°×ÔëÉù´¦Àí (251).mp3	5103.369141	258.3984375	-602.9296875	3229.980469	-5878.564453	-2131.787109	-1162.792969	2390.185547	1033.59375	861.328125	710.5957031	1765.722656	-3186.914063	1098.193359	-3014.648438	4995.703125	-710.5957031	-5792.431641	2260.986328	1851.855469	-322.9980469	-3746.777344	1076.660156	4952.636719	-301.4648438	-775.1953125	3079.248047	-2454.785156	107.6660156	-2282.519531	3531.445313	-64.59960938	1098.193359	2239.453125	-9819.140625	4242.041016	-4091.308594	3811.376953	301.4648438	1485.791016	3617.578125	-1937.988281	-7084.423828	452.1972656	-947.4609375	6072.363281	322.9980469	775.1953125	236.8652344
¸ßË¹°×ÔëÉù´¦Àí (252).mp3	7299.755859	-8376.416016	2174.853516	-925.9277344	1507.324219	1076.660156	-3100.78125	9840.673828	-10572.80273	602.9296875	3036.181641	-2950.048828	516.796875	-796.7285156	775.1953125	0	6158.496094	-5921.630859	-64.59960938	3596.044922	-4715.771484	775.1953125	3660.644531	-4349.707031	5620.166016	-4823.4375	-1162.792969	1851.855469	-1205.859375	-21.53320313	279.9316406	3531.445313	-4349.707031	968.9941406	2734.716797	-1012.060547	-2002.587891	-409.1308594	344.53125	1937.988281	-1421.191406	21.53320313	-796.7285156	-947.4609375	947.4609375	473.7304688	4263.574219	-4586.572266	882.8613281
¸ßË¹°×ÔëÉù´¦Àí (253).mp3	-904.3945313	-2390.185547	818.2617188	150.7324219	-1248.925781	-1248.925781	947.4609375	1291.992188	1464.257813	839.7949219	1528.857422	1442.724609	-2045.654297	5598.632813	-2497.851563	387.5976563	516.796875	-1442.724609	279.9316406	1335.058594	-818.2617188	-5383.300781	5943.164063	947.4609375	-1248.925781	1335.058594	-1098.193359	-3552.978516	1485.791016	-990.5273438	-1464.257813	904.3945313	-193.7988281	-150.7324219	-3660.644531	366.0644531	1981.054688	710.5957031	3466.845703	882.8613281	-667.5292969	-1765.722656	-2476.318359	-452.1972656	3122.314453	430.6640625	-1098.193359	-2110.253906	-172.265625
¸ßË¹°×ÔëÉù´¦Àí (254).mp3	-4453.125	-2226.5625	-1031.25	6187.5	-2296.875	-2578.125	-539.0625	4945.3125	-2859.375	3234.375	445.3125	1523.4375	-2625	-1593.75	-140.625	-281.25	1617.1875	-1851.5625	-1851.5625	1429.6875	1453.125	6585.9375	-1968.75	-2812.5	937.5	-4476.5625	4382.8125	187.5	796.875	-1148.4375	-6140.625	2906.25	3117.1875	2531.25	-890.625	1171.875	-7687.5	4171.875	-3000	3070.3125	-1078.125	-2695.3125	-562.5	4171.875	-23.4375	3398.4375	-1875	-820.3125	-1265.625
¸ßË¹°×ÔëÉù´¦Àí (255).mp3	495.2636719	-10335.9375	8742.480469	3596.044922	-10658.93555	4780.371094	4220.507813	-1507.324219	-3509.912109	2131.787109	-8074.951172	8764.013672	4112.841797	-1119.726563	-4198.974609	-6933.691406	732.1289063	6287.695313	2110.253906	-8548.681641	8204.150391	-2045.654297	-4285.107422	7385.888672	-10917.33398	-1701.123047	7127.490234	-2627.050781	-559.8632813	4931.103516	-947.4609375	4521.972656	-8742.480469	3036.181641	-5620.166016	11391.06445	-8096.484375	1055.126953	7428.955078	-3832.910156	-4608.105469	3919.042969	4629.638672	-7041.357422	4780.371094	-2325.585938	-796.7285156	-2950.048828	2691.650391
¸ßË¹°×ÔëÉù´¦Àí (256).mp3	4888.037109	-3617.578125	-1571.923828	-150.7324219	3014.648438	2627.050781	-2993.115234	-7235.15625	9560.742188	-3380.712891	-7515.087891	279.9316406	1119.726563	2390.185547	-4285.107422	5081.835938	172.265625	-4263.574219	8914.746094	1012.060547	-6266.162109	5577.099609	-5663.232422	3186.914063	-7751.953125	4780.371094	-301.4648438	-4242.041016	10788.13477	-2067.1875	3122.314453	-5060.302734	-5792.431641	7967.285156	-8699.414063	6438.427734	-1012.060547	-3057.714844	-2260.986328	3036.181641	6761.425781	193.7988281	64.59960938	-366.0644531	-4586.572266	6976.757813	-2497.851563	1722.65625	-2777.783203
¸ßË¹°×ÔëÉù´¦Àí (257).mp3	559.8632813	-4091.308594	2153.320313	-1679.589844	2906.982422	-624.4628906	387.5976563	818.2617188	796.7285156	-4521.972656	2476.318359	1356.591797	-2885.449219	322.9980469	409.1308594	2174.853516	-3273.046875	2476.318359	-2131.787109	2110.253906	1291.992188	1399.658203	-387.5976563	-215.3320313	-4134.375	2734.716797	-1227.392578	775.1953125	1227.392578	172.265625	-64.59960938	-3229.980469	1378.125	1162.792969	366.0644531	-430.6640625	129.1992188	1593.457031	-4155.908203	-3402.246094	3251.513672	732.1289063	-516.796875	2928.515625	107.6660156	624.4628906	-6180.029297	2928.515625	-3273.046875
¸ßË¹°×ÔëÉù´¦Àí (258).mp3	-258.3984375	1335.058594	559.8632813	-1378.125	645.9960938	409.1308594	215.3320313	2433.251953	-2605.517578	-1076.660156	-43.06640625	710.5957031	-839.7949219	344.53125	-538.3300781	193.7988281	0	4565.039063	-3359.179688	-1248.925781	2648.583984	-1894.921875	1873.388672	-1421.191406	538.3300781	2217.919922	-2691.650391	3122.314453	-2648.583984	-624.4628906	1701.123047	1528.857422	-4155.908203	2906.982422	-2260.986328	1098.193359	-43.06640625	7665.820313	-8182.617188	-1055.126953	1184.326172	-1055.126953	-624.4628906	129.1992188	904.3945313	753.6621094	-2260.986328	1313.525391	-495.2636719
¸ßË¹°×ÔëÉù´¦Àí (259).mp3	4521.972656	-4198.974609	3122.314453	-882.8613281	-1679.589844	1528.857422	-473.7304688	925.9277344	-2153.320313	1055.126953	-1162.792969	2950.048828	-172.265625	-279.9316406	-1959.521484	-473.7304688	3552.978516	-1162.792969	-1313.525391	-1464.257813	344.53125	3682.177734	-1335.058594	-258.3984375	-1464.257813	1291.992188	1012.060547	-861.328125	-366.0644531	3251.513672	-3574.511719	-1399.658203	2368.652344	279.9316406	1658.056641	-1614.990234	-1830.322266	-925.9277344	1571.923828	3682.177734	-1442.724609	-3466.845703	1636.523438	-968.9941406	2605.517578	-172.265625	-1485.791016	1033.59375	2088.720703
¸ßË¹°×ÔëÉù´¦Àí (260).mp3	8613.28125	-6201.5625	-1076.660156	9302.34375	-9496.142578	1378.125	3229.980469	2842.382813	-4672.705078	193.7988281	-2433.251953	-1055.126953	-172.265625	-559.8632813	6007.763672	-6438.427734	-215.3320313	796.7285156	-925.9277344	796.7285156	6416.894531	-4242.041016	1528.857422	-4565.039063	5555.566406	-5060.302734	1378.125	3574.511719	-4672.705078	7364.355469	-8010.351563	4888.037109	1701.123047	-3574.511719	-1571.923828	-495.2636719	-301.4648438	1076.660156	5770.898438	-7450.488281	2024.121094	-2153.320313	-236.8652344	7472.021484	-4371.240234	4457.373047	-2583.984375	-4435.839844	322.9980469
¸ßË¹°×ÔëÉù´¦Àí (261).mp3	-4974.169922	7450.488281	-3768.310547	2347.119141	-1055.126953	-4672.705078	6826.025391	-6180.029297	6890.625	4457.373047	-4198.974609	322.9980469	-1744.189453	366.0644531	-2734.716797	1248.925781	-1485.791016	1119.726563	366.0644531	-1205.859375	3919.042969	-1119.726563	-2820.849609	-1550.390625	4177.441406	-753.6621094	-3251.513672	2282.519531	-1313.525391	-1808.789063	4349.707031	-1248.925781	1593.457031	366.0644531	-1550.390625	2670.117188	-5447.900391	3574.511719	236.8652344	-344.53125	-1485.791016	2605.517578	2304.052734	-4263.574219	925.9277344	-3466.845703	2239.453125	2820.849609	-4263.574219
¸ßË¹°×ÔëÉù´¦Àí (262).mp3	-1894.921875	2906.982422	-1873.388672	-925.9277344	-689.0625	1184.326172	3273.046875	2045.654297	-4155.908203	-64.59960938	86.1328125	2993.115234	-3854.443359	129.1992188	-409.1308594	3273.046875	-3402.246094	-1485.791016	0	1184.326172	6158.496094	-5684.765625	-1378.125	1270.458984	-236.8652344	-968.9941406	4198.974609	-2842.382813	1808.789063	-3165.380859	21.53320313	-21.53320313	7472.021484	-6589.160156	6029.296875	-4909.570313	-1916.455078	301.4648438	1873.388672	1894.921875	-645.9960938	3875.976563	-3036.181641	2239.453125	-4371.240234	645.9960938	904.3945313	-3079.248047	4220.507813
¸ßË¹°×ÔëÉù´¦Àí (263).mp3	-366.0644531	4005.175781	-2950.048828	2045.654297	-2885.449219	3057.714844	-3746.777344	2713.183594	-3337.646484	5361.767578	624.4628906	-2820.849609	3639.111328	-8527.148438	6093.896484	-107.6660156	1679.589844	473.7304688	-5167.96875	3273.046875	1485.791016	-1184.326172	473.7304688	-5943.164063	-1119.726563	5340.234375	1937.988281	-667.5292969	-3983.642578	5340.234375	-1636.523438	-968.9941406	1593.457031	-5770.898438	1550.390625	-193.7988281	3854.443359	1593.457031	236.8652344	-1076.660156	-5921.630859	2519.384766	1894.921875	-2239.453125	2239.453125	-4048.242188	4629.638672	3165.380859	-2497.851563
¸ßË¹°×ÔëÉù´¦Àí (264).mp3	1765.722656	9216.210938	-10465.13672	-1291.992188	6653.759766	-4328.173828	3143.847656	-1528.857422	-150.7324219	1959.521484	-6847.558594	2519.384766	4371.240234	2519.384766	-4758.837891	-775.1953125	1981.054688	-581.3964844	-3100.78125	-64.59960938	3229.980469	322.9980469	-732.1289063	5469.433594	-7795.019531	4543.505859	-516.796875	387.5976563	2820.849609	-7967.285156	6589.160156	-1442.724609	-6696.826172	8850.146484	-9668.408203	11025	-2885.449219	-3057.714844	861.328125	43.06640625	-2411.71875	452.1972656	2605.517578	2174.853516	-3186.914063	-2842.382813	3186.914063	-861.328125	-3165.380859
¸ßË¹°×ÔëÉù´¦Àí (265).mp3	-839.7949219	0	-236.8652344	861.328125	-409.1308594	-1937.988281	1270.458984	-1335.058594	-516.796875	2411.71875	86.1328125	-1808.789063	839.7949219	1076.660156	-2368.652344	2950.048828	-3316.113281	2347.119141	516.796875	-495.2636719	-753.6621094	1012.060547	753.6621094	215.3320313	990.5273438	-1356.591797	-1808.789063	0	-258.3984375	-1399.658203	2433.251953	624.4628906	-2045.654297	2454.785156	301.4648438	-215.3320313	-1313.525391	-732.1289063	1550.390625	-2519.384766	-1055.126953	279.9316406	1658.056641	1421.191406	-947.4609375	2217.919922	-1119.726563	64.59960938	667.5292969
¸ßË¹°×ÔëÉù´¦Àí (266).mp3	-7617.1875	-1500	1523.4375	3468.75	-2273.4375	-1359.375	-3937.5	4382.8125	-3187.5	-281.25	492.1875	2742.1875	-2765.625	3656.25	0	-1312.5	1500	-5859.375	5859.375	-1171.875	-281.25	1523.4375	2554.6875	-117.1875	-492.1875	-3046.875	4289.0625	-960.9375	-4570.3125	3398.4375	-6609.375	-867.1875	6117.1875	-2250	984.375	2273.4375	2859.375	-890.625	-3820.3125	960.9375	1570.3125	-2414.0625	-984.375	3562.5	-4500	-492.1875	6585.9375	-8343.75	8109.375
¸ßË¹°×ÔëÉù´¦Àí (267).mp3	3468.75	-140.625	-1007.8125	-421.875	210.9375	-257.8125	492.1875	1078.125	867.1875	843.75	3187.5	1429.6875	-7570.3125	421.875	1078.125	2695.3125	-3000	2812.5	-1710.9375	1054.6875	2484.375	-914.0625	3468.75	726.5625	140.625	-2765.625	609.375	-4734.375	632.8125	210.9375	1429.6875	-3820.3125	421.875	-820.3125	632.8125	375	-2484.375	-867.1875	-140.625	890.625	3468.75	-1289.0625	-398.4375	1242.1875	-539.0625	-281.25	-726.5625	-562.5	1101.5625
¸ßË¹°×ÔëÉù´¦Àí (268).mp3	1399.658203	473.7304688	732.1289063	667.5292969	-1722.65625	-387.5976563	279.9316406	1528.857422	-2174.853516	2863.916016	-667.5292969	-3660.644531	516.796875	344.53125	1701.123047	-990.5273438	-710.5957031	1507.324219	-581.3964844	-667.5292969	1636.523438	-624.4628906	-645.9960938	193.7988281	1658.056641	-1464.257813	-2088.720703	1937.988281	-193.7988281	-1421.191406	2217.919922	-43.06640625	-258.3984375	-215.3320313	2562.451172	-3036.181641	43.06640625	645.9960938	-301.4648438	-1744.189453	-172.265625	5211.035156	4069.775391	-8828.613281	1162.792969	2067.1875	-2497.851563	1270.458984	129.1992188
¸ßË¹°×ÔëÉù´¦Àí (269).mp3	-2282.519531	3725.244141	-2928.515625	3639.111328	-1981.054688	1636.523438	-753.6621094	-2196.386719	2928.515625	-3983.642578	43.06640625	-344.53125	-3725.244141	6223.095703	-2325.585938	-4974.169922	2928.515625	3574.511719	-1442.724609	3143.847656	-2110.253906	-1012.060547	-1442.724609	861.328125	3402.246094	-1356.591797	3466.845703	-1141.259766	-1055.126953	64.59960938	495.2636719	-990.5273438	1808.789063	-1744.189453	-624.4628906	-387.5976563	301.4648438	2131.787109	-3897.509766	3359.179688	-6373.828125	3488.378906	3316.113281	279.9316406	-2153.320313	3165.380859	-5964.697266	2605.517578	-1959.521484
¸ßË¹°×ÔëÉù´¦Àí (270).mp3	1012.060547	-796.7285156	3725.244141	-387.5976563	5490.966797	-2906.982422	-1055.126953	2756.25	-2088.720703	-279.9316406	-5297.167969	1033.59375	3768.310547	-215.3320313	-667.5292969	-4543.505859	1227.392578	8031.884766	-1421.191406	-2217.919922	-4285.107422	2993.115234	-4801.904297	9474.609375	-1313.525391	-559.8632813	-6847.558594	-1571.923828	86.1328125	1614.990234	-366.0644531	4069.775391	43.06640625	21.53320313	-1012.060547	3122.314453	1184.326172	-3165.380859	1808.789063	-5211.035156	602.9296875	-21.53320313	1528.857422	-839.7949219	5060.302734	1076.660156	-3423.779297	3488.378906	-9130.078125
¸ßË¹°×ÔëÉù´¦Àí (271).mp3	-215.3320313	1012.060547	1485.791016	-2153.320313	-193.7988281	150.7324219	2971.582031	-3294.580078	-21.53320313	1442.724609	882.8613281	-2174.853516	43.06640625	710.5957031	-689.0625	452.1972656	-495.2636719	301.4648438	2993.115234	-3165.380859	538.3300781	-344.53125	7687.353516	-7472.021484	-925.9277344	-43.06640625	796.7285156	3639.111328	-2368.652344	-1335.058594	2562.451172	-2583.984375	2325.585938	-2583.984375	-344.53125	4521.972656	-3596.044922	645.9960938	-1248.925781	2325.585938	-2239.453125	-43.06640625	-516.796875	925.9277344	258.3984375	-775.1953125	559.8632813	5792.431641	-4758.837891
¸ßË¹°×ÔëÉù´¦Àí (272).mp3	-1464.257813	1679.589844	-193.7988281	-43.06640625	-1464.257813	2605.517578	-2088.720703	-2734.716797	1378.125	2067.1875	-2131.787109	1894.921875	775.1953125	-1937.988281	-1270.458984	861.328125	409.1308594	86.1328125	-667.5292969	366.0644531	-301.4648438	-1464.257813	1162.792969	-2906.982422	2282.519531	172.265625	-1959.521484	861.328125	1442.724609	-2045.654297	2993.115234	-1291.992188	775.1953125	1033.59375	-2368.652344	968.9941406	753.6621094	-2842.382813	3100.78125	-1787.255859	1248.925781	301.4648438	-2734.716797	1055.126953	1205.859375	193.7988281	1593.457031	-2239.453125	1937.988281
¸ßË¹°×ÔëÉù´¦Àí (273).mp3	581.3964844	-5555.566406	3273.046875	-1399.658203	-4349.707031	5684.765625	-4844.970703	4651.171875	581.3964844	-732.1289063	-4242.041016	-1076.660156	2799.316406	3294.580078	1119.726563	-1335.058594	-5275.634766	8742.480469	-2131.787109	-2153.320313	2777.783203	21.53320313	-5146.435547	2454.785156	3574.511719	-2993.115234	1184.326172	-516.796875	-4457.373047	5297.167969	-4780.371094	4500.439453	1055.126953	-2325.585938	-107.6660156	-4780.371094	6201.5625	-3316.113281	-193.7988281	7127.490234	-5254.101563	-1205.859375	-3574.511719	6072.363281	1701.123047	-1658.056641	-4026.708984	-1593.457031	6696.826172
¸ßË¹°×ÔëÉù´¦Àí (274).mp3	215.3320313	-366.0644531	-602.9296875	2110.253906	2885.449219	215.3320313	-2110.253906	366.0644531	-968.9941406	-775.1953125	2713.183594	-1830.322266	1851.855469	387.5976563	-2347.119141	3509.912109	-6201.5625	1464.257813	21.53320313	-1399.658203	-710.5957031	581.3964844	4285.107422	581.3964844	-5124.902344	-301.4648438	1442.724609	-172.265625	538.3300781	-1981.054688	-107.6660156	3768.310547	-3316.113281	495.2636719	0	3768.310547	-2153.320313	-1593.457031	-559.8632813	2368.652344	1550.390625	-1076.660156	-3316.113281	4500.439453	-3466.845703	129.1992188	-796.7285156	-150.7324219	64.59960938
¸ßË¹°×ÔëÉù´¦Àí (275).mp3	-11003.4668	10120.60547	-5770.898438	4801.904297	-2799.316406	3079.248047	-2583.984375	-1873.388672	-129.1992188	775.1953125	-1248.925781	4823.4375	-925.9277344	-3122.314453	2110.253906	-1787.255859	4888.037109	-753.6621094	236.8652344	-1184.326172	-4909.570313	1507.324219	1894.921875	-2217.919922	3251.513672	-4285.107422	495.2636719	495.2636719	4974.169922	-172.265625	1012.060547	-4112.841797	-1614.990234	3143.847656	-2110.253906	-1981.054688	301.4648438	387.5976563	4134.375	-5081.835938	516.796875	-775.1953125	5189.501953	-2777.783203	-1399.658203	-21.53320313	6524.560547	-4048.242188	107.6660156
¸ßË¹°×ÔëÉù´¦Àí (276).mp3	4285.107422	6330.761719	344.53125	-8613.28125	5361.767578	-7407.421875	-495.2636719	495.2636719	5447.900391	-258.3984375	1227.392578	-796.7285156	-1593.457031	624.4628906	1270.458984	-4177.441406	5426.367188	-4112.841797	3746.777344	-6632.226563	2131.787109	1464.257813	2734.716797	-5964.697266	-775.1953125	3639.111328	6072.363281	-8764.013672	6481.494141	-4306.640625	-2411.71875	9969.873047	-3811.376953	-4758.837891	172.265625	7299.755859	-4737.304688	1227.392578	-3143.847656	-1701.123047	1270.458984	1528.857422	925.9277344	1033.59375	-1055.126953	-1162.792969	3832.910156	-8118.017578	4500.439453
¸ßË¹°×ÔëÉù´¦Àí (277).mp3	-2067.1875	4306.640625	-5490.966797	-710.5957031	645.9960938	64.59960938	-64.59960938	-1421.191406	-1571.923828	-1119.726563	2734.716797	-215.3320313	6007.763672	-6459.960938	-409.1308594	5555.566406	430.6640625	-4112.841797	2734.716797	-3079.248047	5878.564453	-5663.232422	2799.316406	-1378.125	-4220.507813	689.0625	3768.310547	-1313.525391	-2734.716797	3273.046875	581.3964844	-2670.117188	538.3300781	344.53125	1550.390625	-2002.587891	-753.6621094	4651.171875	-689.0625	839.7949219	-2088.720703	-968.9941406	-1098.193359	3186.914063	-1528.857422	-1701.123047	-21.53320313	1765.722656	344.53125
¸ßË¹°×ÔëÉù´¦Àí (278).mp3	3402.246094	-7751.953125	9603.808594	-7687.353516	430.6640625	2863.916016	-21.53320313	581.3964844	-1614.990234	2411.71875	-1421.191406	-1227.392578	3639.111328	-1614.990234	-2799.316406	-947.4609375	7515.087891	-3552.978516	-2497.851563	-710.5957031	-1055.126953	4500.439453	947.4609375	366.0644531	-775.1953125	258.3984375	-5404.833984	5835.498047	-1378.125	473.7304688	624.4628906	430.6640625	-6459.960938	4478.90625	5275.634766	-5749.365234	2583.984375	-6739.892578	3014.648438	2088.720703	-473.7304688	-1399.658203	-624.4628906	1528.857422	-3875.976563	3897.509766	430.6640625	2540.917969	-3962.109375
¸ßË¹°×ÔëÉù´¦Àí (279).mp3	-1184.326172	-968.9941406	-366.0644531	2217.919922	-968.9941406	-1248.925781	-710.5957031	5297.167969	-1356.591797	1464.257813	-64.59960938	559.8632813	-689.0625	-43.06640625	559.8632813	387.5976563	-107.6660156	-215.3320313	-495.2636719	-2110.253906	-818.2617188	-430.6640625	3897.509766	-6072.363281	2024.121094	1571.923828	-3165.380859	-796.7285156	861.328125	925.9277344	3294.580078	-4866.503906	1765.722656	861.328125	-2260.986328	2067.1875	-2648.583984	6072.363281	-5900.097656	5017.236328	-3768.310547	2540.917969	2368.652344	-689.0625	322.9980469	710.5957031	-645.9960938	624.4628906	-1141.259766
¸ßË¹°×ÔëÉù´¦Àí (280).mp3	-2476.318359	-1012.060547	-516.796875	64.59960938	1184.326172	-1808.789063	3789.84375	-3897.509766	409.1308594	215.3320313	2497.851563	1162.792969	-2347.119141	925.9277344	-1356.591797	-1033.59375	3337.646484	-538.3300781	-2519.384766	3832.910156	-3875.976563	753.6621094	4866.503906	-1744.189453	-387.5976563	-2670.117188	4672.705078	-1787.255859	710.5957031	-129.1992188	-1291.992188	-1356.591797	-559.8632813	1507.324219	-344.53125	-2002.587891	-236.8652344	258.3984375	473.7304688	1378.125	-258.3984375	-43.06640625	796.7285156	-839.7949219	-2002.587891	667.5292969	129.1992188	-1119.726563	839.7949219
¸ßË¹°×ÔëÉù´¦Àí (281).mp3	1765.722656	3531.445313	-473.7304688	-236.8652344	-107.6660156	-1442.724609	4521.972656	-5490.966797	1378.125	387.5976563	1808.789063	-6330.761719	3725.244141	236.8652344	1550.390625	-43.06640625	-3273.046875	-710.5957031	64.59960938	-3316.113281	2928.515625	1421.191406	1507.324219	-1571.923828	3316.113281	-2906.982422	43.06640625	-344.53125	2627.050781	-2239.453125	1033.59375	-1593.457031	645.9960938	3014.648438	-2713.183594	-732.1289063	753.6621094	-1550.390625	1593.457031	1098.193359	-2002.587891	-2217.919922	2110.253906	-4349.707031	3273.046875	1571.923828	452.1972656	2885.449219	-4435.839844
¸ßË¹°×ÔëÉù´¦Àí (282).mp3	-2734.716797	947.4609375	-1378.125	1722.65625	-2304.052734	-107.6660156	3488.378906	-3186.914063	732.1289063	3725.244141	-387.5976563	-3057.714844	-1593.457031	2390.185547	2777.783203	-1614.990234	1873.388672	-2217.919922	-1701.123047	-645.9960938	387.5976563	2002.587891	236.8652344	-732.1289063	-1399.658203	-452.1972656	4565.039063	-4715.771484	2670.117188	-1291.992188	1744.189453	-1485.791016	-2174.853516	3186.914063	-2325.585938	-732.1289063	5081.835938	-2045.654297	-1227.392578	-1507.324219	1270.458984	2260.986328	-1636.523438	1205.859375	-882.8613281	-2476.318359	6007.763672	-5727.832031	1033.59375
¸ßË¹°×ÔëÉù´¦Àí (283).mp3	-2110.253906	43.06640625	-107.6660156	21.53320313	2131.787109	-2196.386719	1658.056641	-1593.457031	150.7324219	2476.318359	-2583.984375	1851.855469	-1808.789063	-366.0644531	387.5976563	796.7285156	2885.449219	-3531.445313	-409.1308594	818.2617188	-689.0625	1033.59375	-1162.792969	86.1328125	322.9980469	-516.796875	645.9960938	-409.1308594	-21.53320313	1787.255859	-1744.189453	-107.6660156	107.6660156	172.265625	43.06640625	86.1328125	-21.53320313	882.8613281	64.59960938	-904.3945313	301.4648438	236.8652344	-538.3300781	2540.917969	-1851.855469	-516.796875	-215.3320313	21.53320313	-129.1992188
¸ßË¹°×ÔëÉù´¦Àí (284).mp3	10249.80469	-2174.853516	-1528.857422	-1636.523438	-1098.193359	-430.6640625	5017.236328	1571.923828	-6266.162109	2497.851563	1291.992188	667.5292969	-5124.902344	732.1289063	6050.830078	64.59960938	1356.591797	-1421.191406	-1442.724609	2282.519531	-7127.490234	8268.75	-6890.625	4349.707031	129.1992188	1614.990234	-8096.484375	301.4648438	6675.292969	-2734.716797	-7751.953125	6610.693359	3273.046875	-6912.158203	5167.96875	-3962.109375	839.7949219	-366.0644531	3229.980469	4586.572266	-8311.816406	4672.705078	1076.660156	-1593.457031	-4521.972656	6503.027344	-8074.951172	6180.029297	3746.777344
¸ßË¹°×ÔëÉù´¦Àí (285).mp3	-236.8652344	-258.3984375	1291.992188	-1722.65625	387.5976563	-193.7988281	473.7304688	882.8613281	2390.185547	-1528.857422	-452.1972656	409.1308594	-2217.919922	5792.431641	-710.5957031	-2885.449219	1227.392578	21.53320313	-1873.388672	1399.658203	-2562.451172	-344.53125	193.7988281	-602.9296875	4155.908203	-2820.849609	-1119.726563	1507.324219	2476.318359	-3100.78125	1873.388672	-1485.791016	-732.1289063	2906.982422	1248.925781	-387.5976563	-2476.318359	-322.9980469	3746.777344	-3897.509766	-990.5273438	-559.8632813	818.2617188	-645.9960938	1055.126953	1378.125	-839.7949219	-1162.792969	1012.060547
¸ßË¹°×ÔëÉù´¦Àí (286).mp3	1614.990234	-1550.390625	43.06640625	-107.6660156	236.8652344	-452.1972656	3057.714844	-2648.583984	-409.1308594	689.0625	107.6660156	-409.1308594	107.6660156	3186.914063	-3552.978516	495.2636719	-667.5292969	193.7988281	3402.246094	-3316.113281	107.6660156	516.796875	-387.5976563	-86.1328125	215.3320313	-193.7988281	107.6660156	0	-279.9316406	215.3320313	279.9316406	2196.386719	-2583.984375	150.7324219	1937.988281	-2067.1875	43.06640625	3596.044922	2562.451172	-3251.513672	581.3964844	-1981.054688	-1055.126953	2777.783203	-1205.859375	-1098.193359	-21.53320313	-990.5273438	43.06640625
¸ßË¹°×ÔëÉù´¦Àí (287).mp3	796.7285156	387.5976563	1658.056641	-2304.052734	8742.480469	-9259.277344	8182.617188	-8031.884766	301.4648438	-258.3984375	775.1953125	-1205.859375	0	6976.757813	-4500.439453	-1765.722656	645.9960938	-1205.859375	236.8652344	-581.3964844	8936.279297	-6696.826172	-1981.054688	107.6660156	1722.65625	-1270.458984	8807.080078	-495.2636719	-8591.748047	-387.5976563	7751.953125	-5318.701172	-2411.71875	-21.53320313	2950.048828	-2304.052734	-796.7285156	559.8632813	-107.6660156	21.53320313	4134.375	21.53320313	-4177.441406	2777.783203	-3014.648438	581.3964844	-624.4628906	86.1328125	-64.59960938
¸ßË¹°×ÔëÉù´¦Àí (288).mp3	3229.980469	2196.386719	-2497.851563	968.9941406	-667.5292969	-2067.1875	4457.373047	-1399.658203	-861.328125	-193.7988281	-861.328125	452.1972656	2088.720703	-6201.5625	5103.369141	-2756.25	-538.3300781	861.328125	1033.59375	258.3984375	1787.255859	-1894.921875	-3273.046875	3273.046875	-3682.177734	1916.455078	-5232.568359	6050.830078	818.2617188	-1399.658203	3531.445313	-5426.367188	3919.042969	301.4648438	-1442.724609	581.3964844	-2368.652344	-990.5273438	-3294.580078	2648.583984	-1119.726563	-818.2617188	-107.6660156	6438.427734	-8225.683594	2131.787109	-1550.390625	1593.457031	-1873.388672
¸ßË¹°×ÔëÉù´¦Àí (289).mp3	-8764.013672	-2067.1875	602.9296875	4758.837891	3466.845703	-215.3320313	-6007.763672	2476.318359	-5383.300781	4543.505859	3789.84375	2476.318359	-10637.40234	3789.84375	-5017.236328	4758.837891	4069.775391	1959.521484	-10379.00391	-452.1972656	43.06640625	3488.378906	107.6660156	5663.232422	-4349.707031	-3940.576172	3897.509766	2260.986328	1571.923828	-6675.292969	968.9941406	1162.792969	-301.4648438	3143.847656	968.9941406	-4306.640625	2497.851563	3509.912109	-7881.152344	3962.109375	1335.058594	-4285.107422	624.4628906	4888.037109	-3316.113281	2497.851563	2519.384766	-3768.310547	-2540.917969
¸ßË¹°×ÔëÉù´¦Àí (290).mp3	-2540.917969	9733.007813	-9711.474609	409.1308594	-559.8632813	258.3984375	387.5976563	-753.6621094	495.2636719	2304.052734	1550.390625	-1248.925781	-387.5976563	-2325.585938	-64.59960938	645.9960938	0	322.9980469	2971.582031	-3251.513672	968.9941406	5469.433594	2088.720703	-7364.355469	2519.384766	-1830.322266	602.9296875	-1141.259766	452.1972656	-366.0644531	-947.4609375	1916.455078	1399.658203	-2131.787109	-1356.591797	2260.986328	538.3300781	-624.4628906	-1937.988281	1464.257813	-861.328125	839.7949219	-1012.060547	2045.654297	4478.90625	322.9980469	129.1992188	-925.9277344	-1464.257813
¸ßË¹°×ÔëÉù´¦Àí (291).mp3	2713.183594	-2519.384766	4866.503906	-3423.779297	4457.373047	-3466.845703	2885.449219	-7428.955078	3186.914063	344.53125	21.53320313	-968.9941406	-1485.791016	3596.044922	-1012.060547	710.5957031	-193.7988281	-925.9277344	-1205.859375	-4198.974609	6481.494141	-3100.78125	1614.990234	-796.7285156	-1313.525391	1098.193359	2863.916016	-1141.259766	-2540.917969	-366.0644531	-2950.048828	6718.359375	-3875.976563	4844.970703	-2390.185547	732.1289063	-689.0625	753.6621094	-387.5976563	-2756.25	1528.857422	-3832.910156	5534.033203	-2368.652344	2993.115234	-861.328125	301.4648438	-2540.917969	1916.455078
¸ßË¹°×ÔëÉù´¦Àí (292).mp3	3746.777344	-4565.039063	1119.726563	-430.6640625	-21.53320313	-1744.189453	1916.455078	-753.6621094	2174.853516	2131.787109	516.796875	-1141.259766	-3273.046875	796.7285156	-2045.654297	2024.121094	1528.857422	-1141.259766	1787.255859	1162.792969	-2067.1875	-3402.246094	2433.251953	215.3320313	-4478.90625	2950.048828	1550.390625	-1442.724609	775.1953125	1227.392578	-452.1972656	2842.382813	-1937.988281	-3423.779297	3316.113281	3682.177734	-3552.978516	-2368.652344	4952.636719	-5146.435547	4349.707031	-2476.318359	-1184.326172	-3036.181641	1744.189453	1205.859375	3488.378906	-3445.3125	2670.117188
¸ßË¹°×ÔëÉù´¦Àí (293).mp3	-150.7324219	366.0644531	4715.771484	3919.042969	-6481.494141	-516.796875	-1916.455078	3316.113281	-193.7988281	-3940.576172	990.5273438	193.7988281	193.7988281	925.9277344	-1141.259766	-753.6621094	279.9316406	193.7988281	-366.0644531	-947.4609375	1894.921875	947.4609375	-344.53125	796.7285156	-1485.791016	258.3984375	-21.53320313	43.06640625	2002.587891	-1227.392578	-624.4628906	2088.720703	-2454.785156	1356.591797	2196.386719	-1830.322266	-2217.919922	3380.712891	1378.125	1399.658203	-5490.966797	839.7949219	-1744.189453	3552.978516	-1873.388672	2756.25	-3962.109375	2110.253906	3057.714844
¸ßË¹°×ÔëÉù´¦Àí (294).mp3	-387.5976563	3983.642578	-4242.041016	2411.71875	-2304.052734	5641.699219	-4586.572266	6546.09375	-2734.716797	-1894.921875	-2691.650391	5081.835938	-5297.167969	1205.859375	2777.783203	430.6640625	1851.855469	-3768.310547	2713.183594	1571.923828	-6072.363281	2239.453125	-3897.509766	6567.626953	-2368.652344	1744.189453	-581.3964844	904.3945313	-1485.791016	-1248.925781	2217.919922	-3983.642578	990.5273438	-1033.59375	3165.380859	1291.992188	1205.859375	-129.1992188	-1981.054688	3100.78125	-2756.25	2174.853516	-3186.914063	3832.910156	-2045.654297	732.1289063	1248.925781	-279.9316406	1205.859375
¸ßË¹°×ÔëÉù´¦Àí (295).mp3	-215.3320313	129.1992188	-150.7324219	409.1308594	-301.4648438	-64.59960938	-107.6660156	43.06640625	301.4648438	-193.7988281	43.06640625	-43.06640625	21.53320313	86.1328125	-215.3320313	172.265625	-64.59960938	64.59960938	43.06640625	-43.06640625	21.53320313	-150.7324219	86.1328125	-150.7324219	172.265625	-43.06640625	0	0	0	236.8652344	-150.7324219	43.06640625	-150.7324219	64.59960938	0	-64.59960938	172.265625	-452.1972656	366.0644531	236.8652344	-538.3300781	172.265625	-258.3984375	301.4648438	-21.53320313	-193.7988281	387.5976563	-344.53125	86.1328125
¸ßË¹°×ÔëÉù´¦Àí (296).mp3	-344.53125	-473.7304688	-1421.191406	2325.585938	-150.7324219	-387.5976563	-1055.126953	2325.585938	150.7324219	-1378.125	-1593.457031	2928.515625	129.1992188	-1399.658203	-1162.792969	1442.724609	1184.326172	-1851.855469	-236.8652344	1894.921875	-710.5957031	-1098.193359	-1981.054688	2885.449219	581.3964844	-1055.126953	-538.3300781	1076.660156	559.8632813	-1141.259766	-2304.052734	3552.978516	-452.1972656	-1442.724609	-839.7949219	2002.587891	861.328125	-1787.255859	-710.5957031	1227.392578	732.1289063	-818.2617188	-150.7324219	-3617.578125	1205.859375	1356.591797	409.1308594	2196.386719	258.3984375
¸ßË¹°×ÔëÉù´¦Àí (297).mp3	-1851.855469	1270.458984	-990.5273438	279.9316406	-753.6621094	1335.058594	-129.1992188	-430.6640625	-1421.191406	1076.660156	215.3320313	-366.0644531	602.9296875	538.3300781	-86.1328125	710.5957031	-301.4648438	-1507.324219	150.7324219	258.3984375	2390.185547	-2390.185547	1421.191406	-1119.726563	-172.265625	1162.792969	-1313.525391	882.8613281	-1464.257813	1356.591797	-2304.052734	1528.857422	344.53125	-322.9980469	2131.787109	-1399.658203	-366.0644531	-947.4609375	1270.458984	-882.8613281	-495.2636719	602.9296875	-1421.191406	43.06640625	409.1308594	1055.126953	-882.8613281	796.7285156	1270.458984
¸ßË¹°×ÔëÉù´¦Àí (298).mp3	3316.113281	-1830.322266	-8268.75	-279.9316406	107.6660156	-409.1308594	387.5976563	495.2636719	4026.708984	2024.121094	2562.451172	-9216.210938	-215.3320313	301.4648438	21.53320313	-150.7324219	107.6660156	581.3964844	-559.8632813	6244.628906	2476.318359	-1248.925781	1270.458984	-2583.984375	-1291.992188	-4651.171875	-172.265625	-172.265625	5813.964844	-925.9277344	-1313.525391	3660.644531	-4285.107422	7321.289063	-8247.216797	-1658.056641	947.4609375	-1033.59375	1162.792969	-1356.591797	-236.8652344	1679.589844	-1464.257813	215.3320313	1421.191406	-1528.857422	2045.654297	-2239.453125	21.53320313
¸ßË¹°×ÔëÉù´¦Àí (299).mp3	1546.875	796.875	890.625	-2953.125	-93.75	2226.5625	-914.0625	609.375	-703.125	1125	-2273.4375	-1335.9375	539.0625	-984.375	2226.5625	2953.125	-2015.625	210.9375	-1828.125	70.3125	1523.4375	-140.625	421.875	-1781.25	0	1359.375	140.625	-328.125	281.25	984.375	-2906.25	-468.75	1898.4375	1898.4375	445.3125	-2085.9375	-2156.25	1125	-117.1875	843.75	-328.125	-1007.8125	210.9375	140.625	1171.875	-890.625	281.25	-1125	1664.0625
¸ßË¹°×ÔëÉù´¦Àí (300).mp3	-839.7949219	-1916.455078	-1141.259766	1248.925781	-1335.058594	3186.914063	-3617.578125	990.5273438	-732.1289063	5534.033203	-2670.117188	-645.9960938	3509.912109	-4198.974609	2368.652344	-1291.992188	2885.449219	172.265625	-4134.375	581.3964844	3100.78125	-64.59960938	775.1953125	-5577.099609	473.7304688	2820.849609	-1055.126953	5167.96875	-4242.041016	-2928.515625	2670.117188	-86.1328125	1399.658203	-968.9941406	2368.652344	-2088.720703	-107.6660156	-1421.191406	2217.919922	-1227.392578	882.8613281	-796.7285156	344.53125	-3337.646484	-129.1992188	473.7304688	-495.2636719	1916.455078	1442.724609
¸ßË¹°×ÔëÉù´¦Àí (301).mp3	-710.5957031	1033.59375	150.7324219	-732.1289063	3875.976563	-2885.449219	3208.447266	-2756.25	3854.443359	366.0644531	925.9277344	0	-1248.925781	904.3945313	279.9316406	-193.7988281	-624.4628906	689.0625	624.4628906	-1464.257813	-3402.246094	1981.054688	968.9941406	193.7988281	-344.53125	1012.060547	516.796875	-1808.789063	-3962.109375	4091.308594	1421.191406	-1808.789063	861.328125	-10228.27148	9194.677734	366.0644531	-9259.277344	7644.287109	753.6621094	1421.191406	516.796875	-3983.642578	2648.583984	-2110.253906	1722.65625	-6330.761719	4457.373047	3316.113281	-581.3964844
¸ßË¹°×ÔëÉù´¦Àí (302).mp3	732.1289063	-1614.990234	-236.8652344	2002.587891	-1356.591797	-3122.314453	1550.390625	-968.9941406	5792.431641	-2627.050781	-861.328125	1593.457031	710.5957031	1335.058594	-4026.708984	-64.59960938	-2282.519531	3466.845703	2885.449219	-1378.125	-1830.322266	-2174.853516	3940.576172	-452.1972656	-2562.451172	-129.1992188	279.9316406	1335.058594	2239.453125	-1227.392578	-1291.992188	279.9316406	-689.0625	-1442.724609	1744.189453	-2239.453125	279.9316406	1248.925781	3768.310547	-3531.445313	43.06640625	86.1328125	3509.912109	-1270.458984	-818.2617188	-4457.373047	1981.054688	64.59960938	6007.763672
¸ßË¹°×ÔëÉù´¦Àí (303).mp3	-1033.59375	-4392.773438	2347.119141	4823.4375	667.5292969	-43.06640625	-3596.044922	-2734.716797	4823.4375	-4909.570313	5727.832031	-1485.791016	-9280.810547	9905.273438	1055.126953	-279.9316406	-4328.173828	4134.375	-21.53320313	-495.2636719	150.7324219	-753.6621094	1033.59375	-430.6640625	1291.992188	-86.1328125	-1184.326172	-3036.181641	3445.3125	-387.5976563	-11391.06445	9905.273438	1916.455078	-2993.115234	-645.9960938	2777.783203	1442.724609	-3100.78125	430.6640625	2368.652344	559.8632813	0	-2325.585938	645.9960938	107.6660156	839.7949219	21.53320313	-1205.859375	409.1308594
¸ßË¹°×ÔëÉù´¦Àí (304).mp3	-1033.59375	1528.857422	-5426.367188	2131.787109	-4780.371094	-2885.449219	3445.3125	5534.033203	-172.265625	516.796875	-2433.251953	-538.3300781	-5146.435547	2347.119141	1894.921875	3746.777344	2131.787109	-775.1953125	129.1992188	-2045.654297	-1981.054688	5964.697266	-495.2636719	645.9960938	-322.9980469	-150.7324219	-667.5292969	-1012.060547	1873.388672	-602.9296875	-2110.253906	-1335.058594	301.4648438	-322.9980469	2885.449219	-3229.980469	-538.3300781	1421.191406	-3036.181641	-1119.726563	3057.714844	3940.576172	-366.0644531	150.7324219	-1701.123047	-2648.583984	-882.8613281	2196.386719	2174.853516
¸ßË¹°×ÔëÉù´¦Àí (305).mp3	-1701.123047	1012.060547	-2454.785156	6072.363281	-5426.367188	2347.119141	-1873.388672	947.4609375	-1421.191406	1981.054688	-861.328125	150.7324219	-495.2636719	796.7285156	-2583.984375	3251.513672	-1744.189453	258.3984375	43.06640625	1313.525391	-3079.248047	3359.179688	-581.3964844	559.8632813	-1959.521484	301.4648438	-1528.857422	1765.722656	1679.589844	-2260.986328	172.265625	86.1328125	1787.255859	-193.7988281	-775.1953125	1636.523438	-2583.984375	430.6640625	-1636.523438	-236.8652344	301.4648438	279.9316406	-1442.724609	2648.583984	-1658.056641	3919.042969	-4780.371094	2627.050781	-1313.525391
¸ßË¹°×ÔëÉù´¦Àí (306).mp3	-667.5292969	2605.517578	-1873.388672	1614.990234	-2971.582031	2153.320313	-193.7988281	-172.265625	-1679.589844	1593.457031	322.9980469	-839.7949219	1571.923828	-2713.183594	5641.699219	-5017.236328	4005.175781	-2906.982422	1744.189453	-2024.121094	452.1972656	-279.9316406	-86.1328125	-172.265625	2088.720703	-3014.648438	1464.257813	0	-107.6660156	0	1873.388672	-1055.126953	-624.4628906	-645.9960938	689.0625	279.9316406	-559.8632813	-1335.058594	1571.923828	-1033.59375	968.9941406	7708.886719	-9474.609375	1830.322266	-279.9316406	-1291.992188	1291.992188	-1248.925781	904.3945313
¸ßË¹°×ÔëÉù´¦Àí (307).mp3	-2842.382813	430.6640625	1485.791016	2648.583984	-3402.246094	5641.699219	-3682.177734	3897.509766	-2799.316406	-193.7988281	-3660.644531	3940.576172	3014.648438	-4952.636719	-1744.189453	3079.248047	3940.576172	-2347.119141	1593.457031	2670.117188	495.2636719	1873.388672	1119.726563	-3531.445313	-2002.587891	-5964.697266	839.7949219	-882.8613281	2756.25	3337.646484	2002.587891	1937.988281	-2993.115234	818.2617188	-7084.423828	1205.859375	667.5292969	-2433.251953	3359.179688	-4694.238281	1744.189453	2067.1875	990.5273438	-1141.259766	-2217.919922	-1937.988281	0	7364.355469	-3186.914063
¸ßË¹°×ÔëÉù´¦Àí (308).mp3	0	-1787.255859	-215.3320313	1851.855469	2433.251953	-4242.041016	3854.443359	-1550.390625	-236.8652344	-1033.59375	-1119.726563	344.53125	602.9296875	2325.585938	-2024.121094	-344.53125	-839.7949219	3466.845703	1830.322266	-5103.369141	839.7949219	-710.5957031	3208.447266	-2928.515625	-645.9960938	1916.455078	1227.392578	495.2636719	-624.4628906	-990.5273438	-301.4648438	-344.53125	2110.253906	796.7285156	-1162.792969	-150.7324219	-882.8613281	2670.117188	-4134.375	1679.589844	-1098.193359	-645.9960938	-516.796875	1098.193359	602.9296875	1636.523438	-2390.185547	150.7324219	43.06640625
¸ßË¹°×ÔëÉù´¦Àí (309).mp3	-796.7285156	1141.259766	215.3320313	1528.857422	861.328125	-258.3984375	193.7988281	-1507.324219	947.4609375	-1141.259766	2627.050781	-4026.708984	5038.769531	-1033.59375	-925.9277344	-2131.787109	3596.044922	-3768.310547	-1981.054688	4112.841797	1636.523438	-2734.716797	2260.986328	-1076.660156	3208.447266	-2368.652344	-645.9960938	-1399.658203	-366.0644531	43.06640625	1464.257813	322.9980469	-1270.458984	215.3320313	-2045.654297	1701.123047	2885.449219	-559.8632813	-2627.050781	-1571.923828	5749.365234	-3380.712891	925.9277344	-4177.441406	6029.296875	-516.796875	-1033.59375	-1830.322266	3079.248047
¸ßË¹°×ÔëÉù´¦Àí (310).mp3	7493.554688	-7945.751953	1701.123047	7127.490234	-8139.550781	-689.0625	43.06640625	193.7988281	6653.759766	-6718.359375	4091.308594	1744.189453	-5211.035156	-581.3964844	2627.050781	8807.080078	-10637.40234	710.5957031	-1399.658203	2734.716797	4565.039063	-6826.025391	7472.021484	-4328.173828	-1744.189453	21.53320313	689.0625	495.2636719	-1184.326172	2260.986328	3337.646484	990.5273438	-8936.279297	-86.1328125	3509.912109	21.53320313	-2583.984375	-947.4609375	86.1328125	-279.9316406	925.9277344	6244.628906	4048.242188	-10335.9375	-818.2617188	-64.59960938	1248.925781	-1076.660156	1313.525391
¸ßË¹°×ÔëÉù´¦Àí (311).mp3	-3165.380859	43.06640625	-452.1972656	322.9980469	710.5957031	2411.71875	-602.9296875	-645.9960938	-387.5976563	3337.646484	-3725.244141	1442.724609	-1335.058594	1485.791016	215.3320313	-1722.65625	1550.390625	-2842.382813	86.1328125	1981.054688	-1033.59375	2519.384766	-1528.857422	473.7304688	-129.1992188	1981.054688	-3186.914063	1722.65625	-64.59960938	-64.59960938	-4371.240234	409.1308594	1808.789063	645.9960938	839.7949219	-322.9980469	6266.162109	1378.125	-7795.019531	-3445.3125	-301.4648438	2777.783203	-1528.857422	1248.925781	1205.859375	-1076.660156	925.9277344	0	-193.7988281
¸ßË¹°×ÔëÉù´¦Àí (312).mp3	2260.986328	-236.8652344	-3789.84375	5727.832031	-1313.525391	-2131.787109	-1636.523438	1507.324219	-193.7988281	-258.3984375	2648.583984	-2993.115234	2390.185547	-839.7949219	-2088.720703	796.7285156	2260.986328	1787.255859	-4349.707031	3445.3125	-968.9941406	-559.8632813	-1184.326172	-43.06640625	1076.660156	258.3984375	-3208.447266	-624.4628906	-150.7324219	3725.244141	0	-2174.853516	2756.25	-2260.986328	4198.974609	-2885.449219	1162.792969	2605.517578	-5663.232422	904.3945313	5038.769531	-322.9980469	-5813.964844	-21.53320313	1744.189453	-667.5292969	2454.785156	-2562.451172	-1335.058594
¸ßË¹°×ÔëÉù´¦Àí (313).mp3	-1937.988281	3488.378906	-1571.923828	-7493.554688	5469.433594	-882.8613281	1421.191406	2196.386719	-9173.144531	6696.826172	-1485.791016	2024.121094	-1205.859375	-2368.652344	4995.703125	-6524.560547	5921.630859	-9926.806641	9302.34375	-7902.685547	9991.40625	-3057.714844	495.2636719	-4112.841797	7687.353516	-1787.255859	-1658.056641	2562.451172	-2562.451172	2454.785156	-6610.693359	3875.976563	-1119.726563	925.9277344	-2260.986328	2993.115234	-968.9941406	710.5957031	-495.2636719	3337.646484	-3725.244141	-2605.517578	4974.169922	-4866.503906	-925.9277344	4866.503906	-6567.626953	6136.962891	-3531.445313
¸ßË¹°×ÔëÉù´¦Àí (314).mp3	-3165.380859	6330.761719	-10702.00195	8893.212891	-9280.810547	10874.26758	-775.1953125	-9733.007813	2777.783203	-430.6640625	8699.414063	-11326.46484	9646.875	-3122.314453	3811.376953	150.7324219	-3229.980469	-6955.224609	-1248.925781	2777.783203	775.1953125	1227.392578	-1378.125	2045.654297	-3854.443359	753.6621094	-2282.519531	1701.123047	3337.646484	6589.160156	-6912.158203	-4543.505859	1205.859375	-1076.660156	3079.248047	-2993.115234	3036.181641	-2605.517578	1658.056641	-172.265625	279.9316406	2540.917969	-258.3984375	-1937.988281	301.4648438	3639.111328	-5404.833984	430.6640625	6007.763672
¸ßË¹°×ÔëÉù´¦Àí (315).mp3	7730.419922	3962.109375	452.1972656	-1571.923828	2024.121094	-301.4648438	-9733.007813	1916.455078	-2971.582031	7364.355469	-2950.048828	4672.705078	-1098.193359	-2260.986328	-2067.1875	4155.908203	-6007.763672	1981.054688	-3337.646484	8634.814453	-3466.845703	2067.1875	-3552.978516	2045.654297	1184.326172	581.3964844	-4543.505859	-796.7285156	5318.701172	0	-538.3300781	2906.982422	538.3300781	-11800.19531	1141.259766	-409.1308594	-775.1953125	2820.849609	5534.033203	1851.855469	-2002.587891	3531.445313	904.3945313	-8699.414063	-2110.253906	-1313.525391	172.265625	8591.748047	3143.847656
¸ßË¹°×ÔëÉù´¦Àí (316).mp3	-6438.427734	301.4648438	5598.632813	-4715.771484	4565.039063	-3380.712891	-1442.724609	7859.619141	-8268.75	430.6640625	193.7988281	1162.792969	-1550.390625	1399.658203	6438.427734	-7299.755859	8247.216797	-6610.693359	-1442.724609	904.3945313	-1184.326172	2454.785156	-3423.779297	839.7949219	2906.982422	-3811.376953	430.6640625	1851.855469	301.4648438	4694.238281	-5512.5	107.6660156	215.3320313	2734.716797	-4414.306641	9840.673828	-9216.210938	3703.710938	-1744.189453	6373.828125	-8807.080078	-129.1992188	10831.20117	-10508.20313	2217.919922	-1119.726563	-1248.925781	215.3320313	-839.7949219
¸ßË¹°×ÔëÉù´¦Àí (317).mp3	-11434.13086	882.8613281	1356.591797	-1055.126953	6782.958984	-6201.5625	1636.523438	1765.722656	-4048.242188	4392.773438	6998.291016	-11520.26367	7751.953125	3854.443359	-11154.19922	4091.308594	-4694.238281	-925.9277344	452.1972656	6395.361328	-5361.767578	129.1992188	6201.5625	-3574.511719	624.4628906	-3897.509766	5103.369141	-3746.777344	5167.96875	904.3945313	2928.515625	-10379.00391	172.265625	-473.7304688	107.6660156	710.5957031	861.328125	8333.349609	-6890.625	-3531.445313	9926.806641	-8570.214844	-1722.65625	1205.859375	10874.26758	-11821.72852	1076.660156	-710.5957031	5017.236328
¸ßË¹°×ÔëÉù´¦Àí (318).mp3	1679.589844	3380.712891	-366.0644531	-3897.509766	1227.392578	1959.521484	559.8632813	-3725.244141	-344.53125	4672.705078	-1119.726563	-3531.445313	0	4478.90625	-1873.388672	-2454.785156	-667.5292969	5512.5	-452.1972656	-4392.773438	-689.0625	4995.703125	-645.9960938	-3832.910156	1012.060547	2153.320313	882.8613281	-3725.244141	-1335.058594	6782.958984	-2799.316406	1141.259766	-2067.1875	624.4628906	1830.322266	-4392.773438	-215.3320313	4285.107422	-1356.591797	-2648.583984	-645.9960938	5943.164063	-1808.789063	-3940.576172	-473.7304688	6395.361328	-2368.652344	516.796875	-1916.455078
¸ßË¹°×ÔëÉù´¦Àí (319).mp3	5189.501953	-3229.980469	-689.0625	9043.945313	-6438.427734	-2476.318359	1421.191406	-344.53125	-1270.458984	7773.486328	-8505.615234	-1335.058594	2024.121094	5383.300781	-7536.621094	7816.552734	-5900.097656	-86.1328125	-452.1972656	6912.158203	1593.457031	-6653.759766	-3660.644531	5921.630859	-5060.302734	236.8652344	5469.433594	689.0625	-2971.582031	-3660.644531	7644.287109	-7407.421875	-86.1328125	-452.1972656	8311.816406	-3402.246094	-4608.105469	9883.740234	-9043.945313	215.3320313	8656.347656	-7105.957031	-1873.388672	3811.376953	3294.580078	-5641.699219	-882.8613281	3660.644531	-5835.498047
¸ßË¹°×ÔëÉù´¦Àí (320).mp3	8010.351563	-1787.255859	-4134.375	1528.857422	1378.125	-4672.705078	215.3320313	150.7324219	43.06640625	258.3984375	904.3945313	710.5957031	-1055.126953	-2885.449219	5943.164063	-5383.300781	1356.591797	2971.582031	-4091.308594	-775.1953125	3359.179688	667.5292969	3165.380859	516.796875	-645.9960938	-1227.392578	-387.5976563	559.8632813	-2131.787109	-2950.048828	4608.105469	-2820.849609	5404.833984	1658.056641	-7967.285156	1571.923828	-172.265625	3897.509766	-4177.441406	-839.7949219	1636.523438	1098.193359	-2476.318359	1981.054688	4091.308594	-473.7304688	-559.8632813	-7536.621094	172.265625
¸ßË¹°×ÔëÉù´¦Àí (321).mp3	947.4609375	-2347.119141	2002.587891	-322.9980469	1421.191406	21.53320313	236.8652344	-366.0644531	-1205.859375	-925.9277344	-5361.767578	2842.382813	2217.919922	581.3964844	796.7285156	-64.59960938	796.7285156	-1421.191406	-5081.835938	6804.492188	215.3320313	-43.06640625	-559.8632813	-1464.257813	-2433.251953	624.4628906	2239.453125	1335.058594	-1055.126953	1442.724609	-13049.12109	12919.92188	-581.3964844	882.8613281	473.7304688	-1851.855469	-11821.72852	4026.708984	2605.517578	2002.587891	1162.792969	1313.525391	-5081.835938	3962.109375	-2390.185547	2928.515625	581.3964844	968.9941406	-4823.4375
¸ßË¹°×ÔëÉù´¦Àí (322).mp3	2820.849609	1055.126953	-1550.390625	3251.513672	-2390.185547	-236.8652344	2928.515625	-6287.695313	1614.990234	-1571.923828	3208.447266	-279.9316406	-1937.988281	2304.052734	-430.6640625	1378.125	-2820.849609	-409.1308594	2304.052734	1571.923828	-3359.179688	1722.65625	3962.109375	-5900.097656	1421.191406	387.5976563	4134.375	-2196.386719	2390.185547	-3079.248047	796.7285156	-1894.921875	-2131.787109	2906.982422	-1184.326172	2217.919922	-559.8632813	1291.992188	2820.849609	-7558.154297	990.5273438	1205.859375	4629.638672	-4909.570313	-2605.517578	3100.78125	-3596.044922	1335.058594	-581.3964844
¸ßË¹°×ÔëÉù´¦Àí (323).mp3	-3079.248047	-3682.177734	-1033.59375	366.0644531	4672.705078	624.4628906	236.8652344	-2605.517578	2648.583984	-3079.248047	2670.117188	1378.125	-1701.123047	1205.859375	-1571.923828	-1722.65625	1205.859375	-3229.980469	5943.164063	-6524.560547	5404.833984	1378.125	-2519.384766	-1356.591797	1701.123047	-3273.046875	3897.509766	-1119.726563	-1830.322266	3337.646484	-1356.591797	-3229.980469	1485.791016	3316.113281	-3962.109375	6782.958984	-5447.900391	-409.1308594	-2411.71875	-1593.457031	3832.910156	6029.296875	-5340.234375	839.7949219	2497.851563	-5878.564453	-1485.791016	6739.892578	-925.9277344
¸ßË¹°×ÔëÉù´¦Àí (324).mp3	1248.925781	-3789.84375	2067.1875	-3596.044922	4220.507813	3229.980469	-3725.244141	-1981.054688	2024.121094	21.53320313	1356.591797	-258.3984375	3208.447266	-2885.449219	-2002.587891	2045.654297	279.9316406	2670.117188	-1248.925781	-8031.884766	3962.109375	2605.517578	-1722.65625	-732.1289063	4048.242188	-4715.771484	-452.1972656	-215.3320313	1055.126953	1119.726563	-452.1972656	279.9316406	-150.7324219	882.8613281	1571.923828	-4112.841797	3165.380859	925.9277344	-2583.984375	2691.650391	-1808.789063	-602.9296875	473.7304688	-1248.925781	1636.523438	1162.792969	6890.625	-6287.695313	1248.925781
¸ßË¹°×ÔëÉù´¦Àí (325).mp3	-5211.035156	3100.78125	-150.7324219	-645.9960938	2863.916016	-279.9316406	-2454.785156	1916.455078	-645.9960938	-1098.193359	-258.3984375	2670.117188	-2734.716797	3531.445313	-3423.779297	-409.1308594	1055.126953	-172.265625	409.1308594	-129.1992188	3725.244141	-4198.974609	-602.9296875	1248.925781	1959.521484	-215.3320313	-2088.720703	-2842.382813	5792.431641	-5749.365234	3359.179688	-3832.910156	4306.640625	-602.9296875	-839.7949219	473.7304688	-516.796875	-2024.121094	3445.3125	-2842.382813	753.6621094	-1356.591797	3122.314453	-1076.660156	1076.660156	-775.1953125	753.6621094	1227.392578	-2153.320313
¸ßË¹°×ÔëÉù´¦Àí (326).mp3	-2906.982422	2325.585938	-1248.925781	387.5976563	-1141.259766	-1033.59375	-968.9941406	5167.96875	1227.392578	-2497.851563	-1851.855469	-279.9316406	1679.589844	-301.4648438	-1442.724609	-215.3320313	-150.7324219	1787.255859	473.7304688	-236.8652344	-2691.650391	1076.660156	-1765.722656	172.265625	3316.113281	-1507.324219	-258.3984375	-818.2617188	2820.849609	-861.328125	-1959.521484	-322.9980469	581.3964844	2260.986328	-925.9277344	-2390.185547	-215.3320313	1227.392578	3100.78125	-732.1289063	-1507.324219	2971.582031	-3596.044922	-581.3964844	4134.375	-3337.646484	2002.587891	-3036.181641	904.3945313
¸ßË¹°×ÔëÉù´¦Àí (327).mp3	-1528.857422	861.328125	-344.53125	1959.521484	-1356.591797	1485.791016	-2024.121094	2799.316406	21.53320313	-2928.515625	3122.314453	-1485.791016	366.0644531	-710.5957031	-1119.726563	775.1953125	-387.5976563	753.6621094	-1141.259766	1205.859375	-1658.056641	-86.1328125	1464.257813	-1464.257813	624.4628906	2820.849609	-3273.046875	968.9941406	516.796875	732.1289063	538.3300781	-1378.125	409.1308594	86.1328125	-43.06640625	-129.1992188	602.9296875	-3660.644531	1442.724609	-732.1289063	-258.3984375	-279.9316406	538.3300781	-409.1308594	-172.265625	1507.324219	322.9980469	-279.9316406	-818.2617188
¸ßË¹°×ÔëÉù´¦Àí (328).mp3	-5124.902344	-4715.771484	4220.507813	2411.71875	-2627.050781	2390.185547	-21.53320313	-1162.792969	1313.525391	-4758.837891	5383.300781	-2217.919922	-6804.492188	430.6640625	-2540.917969	8204.150391	-3811.376953	-4091.308594	3617.578125	1808.789063	4586.572266	387.5976563	1356.591797	-602.9296875	1830.322266	64.59960938	-6933.691406	5577.099609	-1550.390625	-2088.720703	4500.439453	301.4648438	689.0625	-8161.083984	4629.638672	-753.6621094	-8441.015625	-1550.390625	1830.322266	-301.4648438	-818.2617188	4198.974609	4543.505859	2476.318359	-409.1308594	1141.259766	-2756.25	3143.847656	-193.7988281
¸ßË¹°×ÔëÉù´¦Àí (329).mp3	-1248.925781	4048.242188	-882.8613281	-3509.912109	1744.189453	-5254.101563	3057.714844	3402.246094	925.9277344	-4543.505859	-1205.859375	1012.060547	861.328125	3014.648438	2390.185547	-8764.013672	1808.789063	64.59960938	8742.480469	-7558.154297	3488.378906	1851.855469	-5577.099609	9323.876953	-4457.373047	3703.710938	452.1972656	-7687.353516	4844.970703	-4478.90625	6869.091797	-8893.212891	1787.255859	-409.1308594	5684.765625	-2433.251953	947.4609375	-7321.289063	-1873.388672	3660.644531	9539.208984	-11993.99414	1421.191406	6610.693359	-3574.511719	1916.455078	-5857.03125	1399.658203	-925.9277344
¸ßË¹°×ÔëÉù´¦Àí (330).mp3	1162.792969	5189.501953	-9216.210938	1313.525391	1701.123047	-882.8613281	6610.693359	-775.1953125	1162.792969	-5706.298828	-4823.4375	8527.148438	-4285.107422	667.5292969	2756.25	3940.576172	-4715.771484	-2583.984375	258.3984375	-452.1972656	2024.121094	2110.253906	452.1972656	2325.585938	-3660.644531	3079.248047	-1830.322266	925.9277344	-5038.769531	-473.7304688	904.3945313	602.9296875	1248.925781	4435.839844	-5641.699219	-1098.193359	4866.503906	-1442.724609	1571.923828	-9388.476563	10702.00195	-10443.60352	7773.486328	-8656.347656	9539.208984	-4651.171875	-3100.78125	301.4648438	3423.779297
¸ßË¹°×ÔëÉù´¦Àí (331).mp3	258.3984375	13135.25391	-3488.378906	-5124.902344	3402.246094	3294.580078	-1528.857422	-1851.855469	796.7285156	5081.835938	-2045.654297	-1808.789063	-10422.07031	3509.912109	-2605.517578	8397.949219	4285.107422	882.8613281	-5900.097656	-2174.853516	5964.697266	-258.3984375	-2734.716797	-818.2617188	5447.900391	-14276.51367	473.7304688	0	11003.4668	-11046.5332	64.59960938	10206.73828	-6072.363281	-818.2617188	-3703.710938	10400.53711	-10099.07227	5318.701172	7665.820313	1313.525391	-9948.339844	-4306.640625	-344.53125	301.4648438	-21.53320313	107.6660156	4651.171875	1012.060547	-5641.699219
¸ßË¹°×ÔëÉù´¦Àí (332).mp3	366.0644531	516.796875	1012.060547	-861.328125	2067.1875	-129.1992188	4608.105469	775.1953125	-8311.816406	387.5976563	-172.265625	1076.660156	6869.091797	-5383.300781	-1765.722656	4263.574219	-1442.724609	-4048.242188	43.06640625	7084.423828	-5964.697266	-732.1289063	1291.992188	2971.582031	3596.044922	-9108.544922	1248.925781	1291.992188	-1593.457031	279.9316406	2153.320313	3617.578125	1507.324219	-6955.224609	839.7949219	-968.9941406	-129.1992188	1528.857422	624.4628906	-107.6660156	6610.693359	-5921.630859	-1313.525391	4349.707031	861.328125	-4565.039063	-344.53125	1378.125	4844.970703
¸ßË¹°×ÔëÉù´¦Àí (333).mp3	-1335.058594	-3079.248047	2820.849609	-1787.255859	-172.265625	538.3300781	-1012.060547	2691.650391	-1076.660156	-1744.189453	1270.458984	-1248.925781	495.2636719	1076.660156	-1571.923828	1184.326172	-667.5292969	64.59960938	538.3300781	-1076.660156	387.5976563	107.6660156	-2605.517578	4780.371094	-1335.058594	-2454.785156	2411.71875	-1787.255859	1356.591797	-710.5957031	-301.4648438	21.53320313	667.5292969	-882.8613281	1528.857422	581.3964844	732.1289063	-215.3320313	-2540.917969	818.2617188	-150.7324219	624.4628906	107.6660156	236.8652344	-3639.111328	1141.259766	2497.851563	-2713.183594	1076.660156
¸ßË¹°×ÔëÉù´¦Àí (334).mp3	-409.1308594	1055.126953	-882.8613281	-1012.060547	-1679.589844	-64.59960938	430.6640625	2777.783203	-3208.447266	710.5957031	-796.7285156	1851.855469	-1744.189453	0	2325.585938	-753.6621094	-1528.857422	538.3300781	1679.589844	1055.126953	-968.9941406	6782.958984	-8914.746094	1959.521484	301.4648438	-1614.990234	581.3964844	-1119.726563	947.4609375	990.5273438	1313.525391	-3488.378906	21.53320313	7256.689453	-6287.695313	-1184.326172	1937.988281	624.4628906	-1808.789063	1055.126953	-904.3945313	-516.796875	-86.1328125	968.9941406	-753.6621094	1636.523438	1313.525391	-3337.646484	882.8613281
¸ßË¹°×ÔëÉù´¦Àí (335).mp3	150.7324219	-2842.382813	882.8613281	1593.457031	-3186.914063	1055.126953	2885.449219	-4026.708984	1248.925781	3832.910156	-2088.720703	2734.716797	-7859.619141	4758.837891	-3768.310547	-86.1328125	968.9941406	1593.457031	-2002.587891	6782.958984	-3466.845703	-1701.123047	-3337.646484	-2863.916016	968.9941406	-3940.576172	8311.816406	4371.240234	-3703.710938	2691.650391	-3057.714844	5426.367188	-2756.25	-667.5292969	-2950.048828	1894.921875	2777.783203	-4155.908203	-581.3964844	1937.988281	1098.193359	-215.3320313	2217.919922	1722.65625	-8828.613281	1744.189453	5792.431641	1205.859375	-11972.46094
¸ßË¹°×ÔëÉù´¦Àí (336).mp3	1679.589844	-3919.042969	6610.693359	-3337.646484	-6330.761719	1076.660156	-64.59960938	2110.253906	2713.183594	-7558.154297	-904.3945313	7988.818359	236.8652344	1614.990234	-3036.181641	3057.714844	-2260.986328	-2174.853516	-5447.900391	5254.101563	3962.109375	-6782.958984	-2691.650391	3100.78125	-3811.376953	14405.71289	-1055.126953	1571.923828	-12618.45703	-602.9296875	2153.320313	689.0625	7859.619141	-3789.84375	2433.251953	409.1308594	-7579.6875	-1033.59375	473.7304688	8979.345703	-4112.841797	6675.292969	-10034.47266	-1248.925781	0	6696.826172	-1335.058594	5921.630859	-2454.785156
¸ßË¹°×ÔëÉù´¦Àí (337).mp3	-5017.236328	473.7304688	1916.455078	2282.519531	-3208.447266	2540.917969	-516.796875	21.53320313	1399.658203	-21.53320313	-2174.853516	689.0625	1248.925781	-150.7324219	-236.8652344	43.06640625	-602.9296875	2799.316406	1550.390625	322.9980469	-1959.521484	1593.457031	-150.7324219	1076.660156	129.1992188	-129.1992188	-1205.859375	1679.589844	-602.9296875	236.8652344	-1830.322266	602.9296875	689.0625	-107.6660156	86.1328125	107.6660156	-710.5957031	-3079.248047	-2304.052734	4608.105469	1076.660156	86.1328125	990.5273438	-2971.582031	1399.658203	1679.589844	-2282.519531	1098.193359	-1141.259766
¸ßË¹°×ÔëÉù´¦Àí (338).mp3	2088.720703	-1679.589844	2820.849609	1571.923828	1033.59375	882.8613281	-1981.054688	2282.519531	-2885.449219	215.3320313	-1830.322266	-1141.259766	3488.378906	3273.046875	-1528.857422	3488.378906	-1614.990234	-3617.578125	-624.4628906	-1593.457031	1981.054688	-1270.458984	2002.587891	-150.7324219	2196.386719	-1937.988281	-5792.431641	4500.439453	2282.519531	1701.123047	344.53125	-4866.503906	64.59960938	-4565.039063	-43.06640625	-602.9296875	3079.248047	-732.1289063	1571.923828	2110.253906	-2196.386719	-2174.853516	215.3320313	-1141.259766	-129.1992188	-43.06640625	2906.982422	3423.779297	172.265625
¸ßË¹°×ÔëÉù´¦Àí (339).mp3	1679.589844	-1378.125	-1184.326172	968.9941406	2820.849609	-2153.320313	-2562.451172	258.3984375	7342.822266	-6287.695313	-1205.859375	366.0644531	6050.830078	-4888.037109	2325.585938	1550.390625	-3036.181641	-3746.777344	2024.121094	7902.685547	-6416.894531	-1765.722656	-344.53125	6050.830078	-4500.439453	-2605.517578	2928.515625	215.3320313	-1012.060547	-1335.058594	-882.8613281	10099.07227	-8247.216797	495.2636719	-581.3964844	2562.451172	-1507.324219	-990.5273438	495.2636719	6330.761719	-5813.964844	-1679.589844	1033.59375	3229.980469	-4780.371094	-107.6660156	11412.59766	-4758.837891	-4952.636719
¸ßË¹°×ÔëÉù´¦Àí (340).mp3	4866.503906	-193.7988281	-5943.164063	5167.96875	-1313.525391	-5254.101563	8397.949219	-11154.19922	12037.06055	-9194.677734	107.6660156	732.1289063	495.2636719	1701.123047	-818.2617188	86.1328125	6223.095703	-3402.246094	-3617.578125	-7127.490234	6847.558594	-818.2617188	6955.224609	-6546.09375	-1119.726563	-3057.714844	1055.126953	5232.568359	-5727.832031	1421.191406	10142.13867	-495.2636719	-12230.85938	14104.24805	-13953.51563	-2217.919922	2347.119141	64.59960938	-258.3984375	5663.232422	-5964.697266	-861.328125	12446.19141	2390.185547	-13695.11719	861.328125	11175.73242	-7687.353516	-2110.253906
¸ßË¹°×ÔëÉù´¦Àí (341).mp3	-843.75	3023.4375	117.1875	-773.4375	1898.4375	1312.5	1875	796.875	1734.375	-3937.5	-773.4375	2976.5625	-1617.1875	-1593.75	2062.5	585.9375	-6984.375	210.9375	-328.125	-164.0625	0	492.1875	468.75	-1078.125	468.75	-914.0625	281.25	-93.75	2156.25	-2273.4375	-328.125	281.25	468.75	3562.5	-3867.1875	351.5625	-351.5625	0	1101.5625	2460.9375	-3281.25	-70.3125	562.5	-750	2859.375	-164.0625	-632.8125	398.4375	-2835.9375
¸ßË¹°×ÔëÉù´¦Àí (342).mp3	-6696.826172	645.9960938	-2820.849609	-581.3964844	6373.828125	-258.3984375	-1141.259766	-947.4609375	-5361.767578	1119.726563	7407.421875	-4026.708984	710.5957031	-3660.644531	-1765.722656	9668.408203	-8613.28125	3811.376953	538.3300781	-2390.185547	645.9960938	3682.177734	-1399.658203	21.53320313	193.7988281	-6158.496094	5017.236328	3359.179688	-2411.71875	-839.7949219	-1055.126953	-2196.386719	5555.566406	-3660.644531	2196.386719	1356.591797	-5038.769531	-430.6640625	6933.691406	-4005.175781	3251.513672	-3079.248047	-1076.660156	990.5273438	172.265625	452.1972656	-1076.660156	-4414.306641	4414.306641
¸ßË¹°×ÔëÉù´¦Àí (343).mp3	-492.1875	7945.3125	-4851.5625	5554.6875	-960.9375	-4195.3125	-1546.875	5625	-5742.1875	4148.4375	750	-2039.0625	-2343.75	2250	-1570.3125	3000	-3093.75	1945.3125	-304.6875	-2296.875	2718.75	-1664.0625	-1312.5	3492.1875	-1382.8125	1828.125	117.1875	-1359.375	1570.3125	1968.75	-5437.5	2015.625	-4171.875	2367.1875	867.1875	-2226.5625	23.4375	1664.0625	-914.0625	1148.4375	515.625	117.1875	539.0625	445.3125	-3093.75	1593.75	2390.625	-2671.875	-3515.625
¸ßË¹°×ÔëÉù´¦Àí (344).mp3	-8527.148438	5555.566406	775.1953125	-1055.126953	-387.5976563	2950.048828	-7558.154297	4608.105469	-1808.789063	2196.386719	2153.320313	-7601.220703	5706.298828	-1550.390625	-6050.830078	882.8613281	1571.923828	2519.384766	1658.056641	-21.53320313	-1248.925781	-516.796875	1141.259766	-2067.1875	4112.841797	-2777.783203	-3488.378906	-1722.65625	1894.921875	-516.796875	4586.572266	710.5957031	-1184.326172	-559.8632813	559.8632813	-2454.785156	4672.705078	-1744.189453	-5340.234375	1679.589844	-1162.792969	2885.449219	2519.384766	-107.6660156	-990.5273438	-516.796875	1507.324219	-2971.582031	4672.705078
¸ßË¹°×ÔëÉù´¦Àí (345).mp3	-882.8613281	990.5273438	559.8632813	-2282.519531	2885.449219	-2842.382813	-172.265625	1658.056641	-1636.523438	861.328125	-473.7304688	43.06640625	968.9941406	129.1992188	-990.5273438	-344.53125	3423.779297	-3165.380859	-107.6660156	1335.058594	-1701.123047	732.1289063	236.8652344	-861.328125	602.9296875	21.53320313	-409.1308594	3617.578125	-21.53320313	-3466.845703	-581.3964844	1873.388672	1765.722656	2174.853516	172.265625	-2605.517578	3940.576172	-5254.101563	2304.052734	-2390.185547	1205.859375	-839.7949219	1851.855469	-279.9316406	753.6621094	-1528.857422	-172.265625	-990.5273438	861.328125
¸ßË¹°×ÔëÉù´¦Àí (346).mp3	-6718.359375	2024.121094	5060.302734	-2088.720703	-473.7304688	732.1289063	904.3945313	-5598.632813	3273.046875	775.1953125	258.3984375	-1658.056641	-1421.191406	-1873.388672	6632.226563	-3596.044922	3617.578125	-409.1308594	-1378.125	-5512.5	366.0644531	4715.771484	430.6640625	4543.505859	-9022.412109	4026.708984	-1141.259766	645.9960938	2196.386719	430.6640625	1399.658203	2282.519531	-3251.513672	-904.3945313	1248.925781	-1162.792969	4328.173828	-5060.302734	2842.382813	-3359.179688	2734.716797	-1636.523438	-43.06640625	-3229.980469	1227.392578	2799.316406	-1012.060547	-6696.826172	4866.503906
¸ßË¹°×ÔëÉù´¦Àí (347).mp3	9776.074219	129.1992188	1636.523438	-4026.708984	2777.783203	-3940.576172	-796.7285156	2562.451172	2583.984375	-2670.117188	1356.591797	-1636.523438	1722.65625	-5017.236328	5254.101563	-882.8613281	-6050.830078	6158.496094	1335.058594	1119.726563	-10551.26953	10917.33398	-4608.105469	-1012.060547	2627.050781	2906.982422	-3725.244141	-366.0644531	129.1992188	2131.787109	-4521.972656	3229.980469	2153.320313	-9194.677734	5383.300781	3531.445313	516.796875	-7428.955078	7062.890625	-3531.445313	-602.9296875	2153.320313	2368.652344	-3531.445313	3832.910156	-4909.570313	3596.044922	732.1289063	-1012.060547
¸ßË¹°×ÔëÉù´¦Àí (348).mp3	-1442.724609	-5124.902344	11391.06445	753.6621094	-12338.52539	301.4648438	3832.910156	43.06640625	9603.808594	-6136.962891	3402.246094	-4005.175781	-3811.376953	-3229.980469	732.1289063	-689.0625	3445.3125	5641.699219	-7773.486328	-301.4648438	6395.361328	6481.494141	-64.59960938	-14018.11523	-1679.589844	9237.744141	-2971.582031	-4478.90625	8074.951172	-2863.916016	301.4648438	-968.9941406	9883.740234	-9280.810547	8764.013672	-7493.554688	279.9316406	7665.820313	-473.7304688	-3337.646484	-6072.363281	1528.857422	753.6621094	3294.580078	3789.84375	-8182.617188	6287.695313	796.7285156	-8268.75
¸ßË¹°×ÔëÉù´¦Àí (349).mp3	-1442.724609	2196.386719	430.6640625	-1012.060547	-21.53320313	732.1289063	-796.7285156	559.8632813	-430.6640625	1937.988281	-452.1972656	-3940.576172	-1162.792969	-150.7324219	4220.507813	-64.59960938	1571.923828	-4543.505859	3423.779297	1571.923828	4349.707031	-4672.705078	-1873.388672	43.06640625	581.3964844	43.06640625	-430.6640625	1442.724609	-3273.046875	3596.044922	1571.923828	3014.648438	-43.06640625	1076.660156	-430.6640625	-5254.101563	3875.976563	-21.53320313	968.9941406	-624.4628906	-215.3320313	-2347.119141	236.8652344	-172.265625	129.1992188	3811.376953	-9237.744141	1335.058594	301.4648438
¸ßË¹°×ÔëÉù´¦Àí (350).mp3	1679.589844	-3100.78125	7321.289063	-7041.357422	-2885.449219	2863.916016	775.1953125	-3165.380859	1205.859375	-1098.193359	2024.121094	1765.722656	366.0644531	107.6660156	-2239.453125	2583.984375	-4134.375	3875.976563	-1614.990234	-1055.126953	2971.582031	-3208.447266	-516.796875	-129.1992188	4198.974609	-301.4648438	-3746.777344	4220.507813	-3402.246094	-2131.787109	1313.525391	-602.9296875	1679.589844	1012.060547	-3574.511719	4500.439453	-2519.384766	-172.265625	5275.634766	-5447.900391	1227.392578	-2799.316406	3208.447266	-753.6621094	-2605.517578	5275.634766	-6976.757813	796.7285156	4780.371094
¸ßË¹°×ÔëÉù´¦Àí (351).mp3	-279.9316406	-430.6640625	2777.783203	172.265625	-3380.712891	-215.3320313	-387.5976563	1076.660156	1722.65625	150.7324219	-667.5292969	-1378.125	387.5976563	473.7304688	150.7324219	882.8613281	236.8652344	495.2636719	-1679.589844	-21.53320313	-1227.392578	-495.2636719	1808.789063	968.9941406	-1722.65625	1722.65625	452.1972656	-3229.980469	1270.458984	-1055.126953	193.7988281	990.5273438	495.2636719	301.4648438	1055.126953	-861.328125	-1119.726563	-1055.126953	-43.06640625	-1141.259766	6546.09375	-1787.255859	-1507.324219	-882.8613281	-1076.660156	452.1972656	-602.9296875	-1787.255859	4371.240234
¸ßË¹°×ÔëÉù´¦Àí (352).mp3	-107.6660156	-387.5976563	-796.7285156	1614.990234	-775.1953125	-2497.851563	-86.1328125	-839.7949219	1658.056641	215.3320313	-2648.583984	-538.3300781	2174.853516	-86.1328125	1399.658203	-1614.990234	-430.6640625	-2605.517578	1959.521484	-1658.056641	1399.658203	-8871.679688	5706.298828	925.9277344	2928.515625	-3316.113281	2583.984375	-1701.123047	-538.3300781	2906.982422	-3703.710938	4435.839844	-5964.697266	5598.632813	64.59960938	279.9316406	-2239.453125	538.3300781	-1701.123047	-904.3945313	2734.716797	-1464.257813	2734.716797	-452.1972656	193.7988281	452.1972656	301.4648438	-2347.119141	-1744.189453
¸ßË¹°×ÔëÉù´¦Àí (353).mp3	2670.117188	2304.052734	-4629.638672	6050.830078	-2799.316406	775.1953125	-3811.376953	7084.423828	-7945.751953	2842.382813	-2196.386719	-2390.185547	2627.050781	-452.1972656	5146.435547	-7558.154297	-2368.652344	6804.492188	4651.171875	-7859.619141	5447.900391	-366.0644531	-2067.1875	-3423.779297	1851.855469	4048.242188	-9883.740234	796.7285156	7924.21875	-8764.013672	4801.904297	193.7988281	-150.7324219	1248.925781	-430.6640625	1658.056641	-430.6640625	-5555.566406	1701.123047	5189.501953	-5254.101563	4198.974609	1098.193359	-2562.451172	-2713.183594	4565.039063	1270.458984	-2497.851563	-1291.992188
¸ßË¹°×ÔëÉù´¦Àí (354).mp3	-689.0625	2390.185547	279.9316406	1033.59375	990.5273438	1162.792969	172.265625	-1421.191406	-732.1289063	1227.392578	301.4648438	1119.726563	-5340.234375	236.8652344	64.59960938	-1356.591797	9883.740234	2540.917969	-3337.646484	-3983.642578	1270.458984	-5275.634766	-1012.060547	-732.1289063	-236.8652344	301.4648438	-86.1328125	150.7324219	8484.082031	1851.855469	-3208.447266	-516.796875	2390.185547	-2304.052734	1227.392578	21.53320313	-6223.095703	-1227.392578	-107.6660156	1851.855469	-193.7988281	-172.265625	-2304.052734	430.6640625	2088.720703	-1012.060547	-1507.324219	1830.322266	4888.037109
¸ßË¹°×ÔëÉù´¦Àí (355).mp3	2411.71875	-925.9277344	3273.046875	5835.498047	-7342.822266	-1442.724609	-538.3300781	1012.060547	-1722.65625	64.59960938	732.1289063	86.1328125	-1378.125	1055.126953	-387.5976563	732.1289063	689.0625	3660.644531	645.9960938	-4823.4375	-710.5957031	129.1992188	21.53320313	129.1992188	-473.7304688	430.6640625	818.2617188	21.53320313	-64.59960938	-172.265625	-1787.255859	-236.8652344	3057.714844	-2777.783203	-301.4648438	1679.589844	-236.8652344	-258.3984375	-2605.517578	1830.322266	882.8613281	-1055.126953	1916.455078	-1291.992188	-236.8652344	1614.990234	86.1328125	1205.859375	-1830.322266
¸ßË¹°×ÔëÉù´¦Àí (356).mp3	-2390.185547	1765.722656	-7708.886719	7342.822266	-4995.703125	4414.306641	-258.3984375	818.2617188	-4349.707031	-1765.722656	7859.619141	1184.326172	775.1953125	1378.125	43.06640625	452.1972656	-430.6640625	215.3320313	-3165.380859	-4500.439453	3725.244141	-4069.775391	1119.726563	-5878.564453	7751.953125	-5921.630859	1033.59375	-1701.123047	3789.84375	2110.253906	2217.919922	1593.457031	193.7988281	1787.255859	-43.06640625	21.53320313	86.1328125	-107.6660156	-4220.507813	-4242.041016	-6007.763672	8225.683594	-6029.296875	1851.855469	-107.6660156	43.06640625	2304.052734	-473.7304688	-753.6621094
¸ßË¹°×ÔëÉù´¦Àí (357).mp3	1636.523438	-2196.386719	-1571.923828	968.9941406	-689.0625	4823.4375	-2734.716797	-4242.041016	1055.126953	-64.59960938	473.7304688	-86.1328125	4069.775391	-2928.515625	-86.1328125	-1399.658203	-150.7324219	7192.089844	-4005.175781	516.796875	-1959.521484	-1528.857422	-129.1992188	2950.048828	1356.591797	-732.1289063	-1658.056641	409.1308594	2540.917969	1614.990234	258.3984375	-3811.376953	-3251.513672	1873.388672	236.8652344	3919.042969	-1464.257813	-4242.041016	1722.65625	-1894.921875	2024.121094	4242.041016	-2583.984375	-2863.916016	-2088.720703	2088.720703	-86.1328125	4392.773438	-796.7285156
¸ßË¹°×ÔëÉù´¦Àí (358).mp3	753.6621094	1808.789063	-925.9277344	689.0625	-150.7324219	-1464.257813	689.0625	-968.9941406	2390.185547	1356.591797	-3789.84375	3466.845703	-3423.779297	-193.7988281	861.328125	-21.53320313	904.3945313	-1442.724609	193.7988281	667.5292969	-2519.384766	1485.791016	1701.123047	-2885.449219	1722.65625	-409.1308594	-602.9296875	667.5292969	4995.703125	-5813.964844	-581.3964844	1399.658203	1658.056641	-2713.183594	1507.324219	-150.7324219	-1033.59375	258.3984375	1378.125	-215.3320313	-2519.384766	3122.314453	1830.322266	-3337.646484	968.9941406	2670.117188	-4500.439453	818.2617188	64.59960938
¸ßË¹°×ÔëÉù´¦Àí (359).mp3	3251.513672	-473.7304688	796.7285156	-2627.050781	452.1972656	7665.820313	-8204.150391	344.53125	6632.226563	-6201.5625	5663.232422	4521.972656	-10874.26758	6029.296875	2002.587891	-6352.294922	1227.392578	-1356.591797	882.8613281	-1248.925781	0	7472.021484	-8419.482422	516.796875	4242.041016	3014.648438	-538.3300781	3552.978516	-10680.46875	7515.087891	1528.857422	-9733.007813	2777.783203	-1162.792969	1528.857422	-2906.982422	775.1953125	7665.820313	-8441.015625	12295.45898	1356.591797	-10572.80273	4220.507813	6158.496094	-11606.39648	11993.99414	-107.6660156	-9840.673828	1098.193359
¸ßË¹°×ÔëÉù´¦Àí (360).mp3	882.8613281	-1184.326172	624.4628906	-1205.859375	2476.318359	-473.7304688	-366.0644531	-1162.792969	2605.517578	-710.5957031	3596.044922	-4155.908203	1141.259766	-1055.126953	1162.792969	-21.53320313	-947.4609375	-1335.058594	1162.792969	21.53320313	1119.726563	-710.5957031	-64.59960938	344.53125	3143.847656	3682.177734	-4392.773438	-559.8632813	538.3300781	-1744.189453	1291.992188	-882.8613281	21.53320313	-947.4609375	-64.59960938	-559.8632813	1981.054688	-1421.191406	-1141.259766	1851.855469	1033.59375	-1765.722656	3014.648438	-1335.058594	21.53320313	-495.2636719	-1033.59375	322.9980469	-904.3945313
¸ßË¹°×ÔëÉù´¦Àí (361).mp3	-2454.785156	-5835.498047	6761.425781	-4414.306641	-1335.058594	6675.292969	-882.8613281	-2153.320313	4285.107422	-430.6640625	-2971.582031	-4371.240234	4780.371094	-430.6640625	2734.716797	-2174.853516	-2174.853516	5146.435547	-990.5273438	-3682.177734	4198.974609	-990.5273438	-3703.710938	-5211.035156	7213.623047	-172.265625	2627.050781	-1593.457031	-1227.392578	3014.648438	-2002.587891	-279.9316406	2282.519531	-1248.925781	-839.7949219	2153.320313	-1614.990234	-581.3964844	1055.126953	-1270.458984	-6180.029297	3768.310547	624.4628906	-1959.521484	4026.708984	-882.8613281	-1550.390625	3574.511719	-1291.992188
¸ßË¹°×ÔëÉù´¦Àí (362).mp3	-4995.703125	5340.234375	2519.384766	-8893.212891	7687.353516	-4242.041016	107.6660156	4091.308594	1248.925781	-3143.847656	1012.060547	-5469.433594	2325.585938	3897.509766	-215.3320313	2304.052734	-5103.369141	-1012.060547	-301.4648438	1851.855469	-4155.908203	3208.447266	1335.058594	-4048.242188	-64.59960938	5361.767578	968.9941406	-6761.425781	-107.6660156	2691.650391	-3919.042969	8979.345703	150.7324219	-1227.392578	-2024.121094	-2239.453125	1528.857422	3337.646484	1873.388672	990.5273438	-3725.244141	-4198.974609	-2347.119141	6244.628906	-4823.4375	2088.720703	710.5957031	-3509.912109	-904.3945313
¸ßË¹°×ÔëÉù´¦Àí (363).mp3	667.5292969	-1162.792969	-5318.701172	5577.099609	1421.191406	-4909.570313	-1313.525391	2153.320313	-86.1328125	-4866.503906	4414.306641	4112.841797	-3273.046875	-5318.701172	7342.822266	775.1953125	-1636.523438	-5318.701172	6869.091797	624.4628906	-2433.251953	-1571.923828	-1679.589844	3897.509766	-4521.972656	2131.787109	3875.976563	-3509.912109	-2605.517578	645.9960938	4866.503906	-6804.492188	3789.84375	1744.189453	1787.255859	-1421.191406	-2820.849609	-43.06640625	3294.580078	2562.451172	-6718.359375	5534.033203	-322.9980469	-4414.306641	2325.585938	322.9980469	-1701.123047	430.6640625	3079.248047
¸ßË¹°×ÔëÉù´¦Àí (364).mp3	-1055.126953	64.59960938	1658.056641	-5641.699219	1421.191406	1270.458984	947.4609375	-796.7285156	-710.5957031	925.9277344	1550.390625	559.8632813	-5684.765625	1291.992188	-2734.716797	2540.917969	21.53320313	2153.320313	-667.5292969	1614.990234	366.0644531	775.1953125	21.53320313	882.8613281	-624.4628906	-559.8632813	1464.257813	-1658.056641	-710.5957031	322.9980469	-1098.193359	-129.1992188	279.9316406	452.1972656	2153.320313	-4608.105469	667.5292969	1894.921875	2174.853516	-2476.318359	2325.585938	-322.9980469	925.9277344	-818.2617188	-5189.501953	279.9316406	-2196.386719	3380.712891	-387.5976563
¸ßË¹°×ÔëÉù´¦Àí (365).mp3	5857.03125	1787.255859	1830.322266	236.8652344	-6481.494141	-1614.990234	5921.630859	-3359.179688	2842.382813	2497.851563	1184.326172	-1270.458984	129.1992188	-8699.414063	-86.1328125	2799.316406	3574.511719	2260.986328	344.53125	-43.06640625	-7407.421875	7450.488281	-538.3300781	689.0625	-3273.046875	3488.378906	-495.2636719	107.6660156	-7838.085938	-1464.257813	581.3964844	-882.8613281	5254.101563	-4048.242188	8527.148438	-150.7324219	-6546.09375	5900.097656	645.9960938	-8354.882813	5943.164063	2476.318359	667.5292969	-602.9296875	-516.796875	-6201.5625	-1356.591797	8441.015625	-4780.371094
¸ßË¹°×ÔëÉù´¦Àí (366).mp3	430.6640625	-172.265625	387.5976563	236.8652344	-9646.875	1981.054688	3488.378906	1485.791016	1055.126953	538.3300781	258.3984375	-538.3300781	258.3984375	452.1972656	-13522.85156	6007.763672	-43.06640625	3208.447266	1485.791016	-279.9316406	624.4628906	1270.458984	667.5292969	796.7285156	-732.1289063	430.6640625	107.6660156	107.6660156	-193.7988281	473.7304688	-12510.79102	4888.037109	2713.183594	2304.052734	796.7285156	732.1289063	344.53125	-5103.369141	-8333.349609	64.59960938	-882.8613281	689.0625	2454.785156	4285.107422	3725.244141	990.5273438	258.3984375	775.1953125	0
¸ßË¹°×ÔëÉù´¦Àí (367).mp3	-6782.958984	21.53320313	172.265625	6503.027344	-3919.042969	8419.482422	-10895.80078	-538.3300781	11778.66211	-11800.19531	-495.2636719	11455.66406	-9926.806641	1184.326172	10206.73828	-689.0625	-10185.20508	-1291.992188	150.7324219	1227.392578	-689.0625	9754.541016	-9065.478516	-107.6660156	1162.792969	9410.009766	-8850.146484	-4328.173828	1205.859375	-1012.060547	-150.7324219	1658.056641	-150.7324219	2648.583984	-602.9296875	1162.792969	-301.4648438	-4543.505859	1313.525391	344.53125	1787.255859	0	1378.125	-430.6640625	215.3320313	-732.1289063	43.06640625	-1722.65625	1184.326172
¸ßË¹°×ÔëÉù´¦Àí (368).mp3	-559.8632813	430.6640625	43.06640625	-538.3300781	538.3300781	-193.7988281	-215.3320313	43.06640625	43.06640625	559.8632813	301.4648438	-861.328125	301.4648438	1571.923828	-732.1289063	667.5292969	-3423.779297	3596.044922	-107.6660156	-430.6640625	-2863.916016	2540.917969	-3359.179688	4285.107422	-3036.181641	2540.917969	344.53125	344.53125	-3746.777344	3337.646484	-3919.042969	3466.845703	279.9316406	882.8613281	-129.1992188	-839.7949219	107.6660156	1012.060547	-1227.392578	947.4609375	-452.1972656	-21.53320313	559.8632813	-882.8613281	150.7324219	1335.058594	-818.2617188	538.3300781	-495.2636719
¸ßË¹°×ÔëÉù´¦Àí (369).mp3	1916.455078	-559.8632813	-150.7324219	-818.2617188	1937.988281	-559.8632813	-387.5976563	-430.6640625	1033.59375	-430.6640625	-1981.054688	-1442.724609	861.328125	1485.791016	-753.6621094	-1894.921875	1959.521484	322.9980469	-1507.324219	-366.0644531	516.796875	64.59960938	-667.5292969	-645.9960938	2950.048828	-1076.660156	-1528.857422	0	21.53320313	2239.453125	-1227.392578	-1055.126953	1076.660156	1701.123047	-689.0625	-1485.791016	581.3964844	1571.923828	-2390.185547	-624.4628906	3402.246094	-1528.857422	1894.921875	-968.9941406	1679.589844	-344.53125	-645.9960938	-1248.925781	2153.320313
¸ßË¹°×ÔëÉù´¦Àí (370).mp3	-150.7324219	-538.3300781	-215.3320313	2304.052734	129.1992188	150.7324219	-1033.59375	-2260.986328	1205.859375	-64.59960938	-193.7988281	-322.9980469	322.9980469	409.1308594	322.9980469	150.7324219	-968.9941406	172.265625	107.6660156	366.0644531	-129.1992188	-430.6640625	710.5957031	-236.8652344	409.1308594	-1765.722656	882.8613281	387.5976563	-1722.65625	904.3945313	516.796875	-516.796875	-452.1972656	-43.06640625	-430.6640625	1593.457031	-861.328125	-215.3320313	-775.1953125	172.265625	1141.259766	-818.2617188	1614.990234	129.1992188	-301.4648438	861.328125	-1313.525391	387.5976563	0
¸ßË¹°×ÔëÉù´¦Àí (371).mp3	538.3300781	86.1328125	21.53320313	-753.6621094	818.2617188	-1722.65625	2993.115234	-3746.777344	4414.306641	-344.53125	689.0625	1076.660156	5878.564453	-6976.757813	2756.25	-1184.326172	-2562.451172	9388.476563	-5469.433594	5943.164063	-10034.47266	9043.945313	-4543.505859	3531.445313	-6201.5625	5167.96875	2454.785156	-3919.042969	-6416.894531	4112.841797	6481.494141	-7041.357422	-645.9960938	-2476.318359	7299.755859	-3897.509766	3639.111328	-4758.837891	602.9296875	732.1289063	-6115.429688	2110.253906	5490.966797	-4823.4375	1830.322266	-1679.589844	1055.126953	-1507.324219	366.0644531
¸ßË¹°×ÔëÉù´¦Àí (372).mp3	1442.724609	-1571.923828	452.1972656	-2820.849609	1205.859375	-775.1953125	-839.7949219	-1571.923828	2002.587891	2390.185547	-409.1308594	538.3300781	-236.8652344	689.0625	-1571.923828	129.1992188	-1421.191406	667.5292969	-1593.457031	1421.191406	538.3300781	602.9296875	516.796875	64.59960938	968.9941406	-2454.785156	322.9980469	-2325.585938	1744.189453	925.9277344	-64.59960938	86.1328125	1184.326172	-1507.324219	-1248.925781	1765.722656	-1679.589844	-172.265625	-64.59960938	150.7324219	-473.7304688	-1528.857422	2304.052734	-1593.457031	689.0625	215.3320313	1981.054688	-4565.039063	5060.302734
¸ßË¹°×ÔëÉù´¦Àí (373).mp3	-4005.175781	2777.783203	-5275.634766	9173.144531	-8247.216797	4931.103516	-3531.445313	2627.050781	-322.9980469	-710.5957031	-193.7988281	6890.625	-3186.914063	-8893.212891	2820.849609	-581.3964844	3229.980469	-2777.783203	-172.265625	-129.1992188	6632.226563	-5749.365234	5813.964844	-8484.082031	5490.966797	-5469.433594	1205.859375	-172.265625	-366.0644531	8484.082031	-5038.769531	3789.84375	-8053.417969	4586.572266	-4801.904297	1464.257813	3186.914063	-4285.107422	6890.625	-6890.625	8677.880859	-7945.751953	2476.318359	-2347.119141	5060.302734	-3251.513672	1399.658203	-624.4628906	2454.785156
¸ßË¹°×ÔëÉù´¦Àí (374).mp3	-1119.726563	4242.041016	-1248.925781	-2174.853516	-322.9980469	-968.9941406	3639.111328	-4931.103516	2906.982422	-1012.060547	-2110.253906	3639.111328	-2971.582031	-1270.458984	581.3964844	3057.714844	8634.814453	-11025	2217.919922	-409.1308594	-2368.652344	86.1328125	4435.839844	-818.2617188	-1378.125	-1959.521484	5146.435547	-4909.570313	5318.701172	-3294.580078	-1658.056641	4069.775391	-4866.503906	1141.259766	-387.5976563	3617.578125	6180.029297	-10809.66797	4026.708984	-1658.056641	8247.216797	-9000.878906	2217.919922	1830.322266	-3165.380859	-2045.654297	6589.160156	-6093.896484	4048.242188
¸ßË¹°×ÔëÉù´¦Àí (375).mp3	6180.029297	-7644.287109	1313.525391	8785.546875	-559.8632813	-6287.695313	-3229.980469	8613.28125	-3359.179688	6503.027344	-4909.570313	-3660.644531	6287.695313	430.6640625	-6610.693359	-495.2636719	732.1289063	-1378.125	8914.746094	-10099.07227	4801.904297	5340.234375	-430.6640625	-9582.275391	6158.496094	-2863.916016	-1033.59375	6072.363281	-6976.757813	3229.980469	3983.642578	-4414.306641	-4565.039063	5727.832031	-3832.910156	-1399.658203	7665.820313	-3596.044922	1055.126953	1356.591797	-1593.457031	-258.3984375	-516.796875	-3251.513672	-2497.851563	7859.619141	129.1992188	-452.1972656	-2627.050781
¸ßË¹°×ÔëÉù´¦Àí (376).mp3	3983.642578	1571.923828	-5770.898438	-1916.455078	-1937.988281	4995.703125	947.4609375	1076.660156	2993.115234	-9560.742188	6976.757813	-6136.962891	9065.478516	-4155.908203	1808.789063	-9345.410156	3811.376953	-2713.183594	129.1992188	2131.787109	3789.84375	258.3984375	6050.830078	-10099.07227	5189.501953	-2519.384766	925.9277344	4608.105469	86.1328125	-7515.087891	2304.052734	-1593.457031	86.1328125	3509.912109	-1162.792969	-3897.509766	3445.3125	-4134.375	4931.103516	-4823.4375	3208.447266	2691.650391	4672.705078	796.7285156	-258.3984375	667.5292969	-1830.322266	2454.785156	-193.7988281
¸ßË¹°×ÔëÉù´¦Àí (377).mp3	-1701.123047	-1141.259766	1033.59375	-1614.990234	1701.123047	-344.53125	172.265625	-3746.777344	2756.25	-710.5957031	2282.519531	1378.125	-1851.855469	129.1992188	-21.53320313	-64.59960938	-1119.726563	43.06640625	2734.716797	-2799.316406	3488.378906	-3983.642578	1012.060547	-516.796875	64.59960938	215.3320313	473.7304688	-215.3320313	1270.458984	602.9296875	689.0625	-1378.125	495.2636719	-2519.384766	1335.058594	-1937.988281	1593.457031	-258.3984375	-258.3984375	710.5957031	-129.1992188	1830.322266	-1184.326172	-1399.658203	3509.912109	-279.9316406	-3079.248047	-1012.060547	1636.523438
¸ßË¹°×ÔëÉù´¦Àí (378).mp3	538.3300781	322.9980469	-21.53320313	430.6640625	-193.7988281	-818.2617188	193.7988281	-236.8652344	-64.59960938	-172.265625	624.4628906	-409.1308594	-366.0644531	236.8652344	193.7988281	-279.9316406	409.1308594	-215.3320313	-236.8652344	366.0644531	-602.9296875	430.6640625	-150.7324219	-193.7988281	409.1308594	-215.3320313	-301.4648438	86.1328125	129.1992188	-344.53125	236.8652344	-236.8652344	387.5976563	-322.9980469	559.8632813	-344.53125	-258.3984375	0	86.1328125	86.1328125	-86.1328125	602.9296875	-21.53320313	-258.3984375	473.7304688	172.265625	-409.1308594	-409.1308594	64.59960938
¸ßË¹°×ÔëÉù´¦Àí (379).mp3	11434.13086	-12683.05664	732.1289063	430.6640625	1313.525391	581.3964844	-3036.181641	7041.357422	-5232.568359	3380.712891	-2820.849609	4995.703125	-6826.025391	11972.46094	-11391.06445	10680.46875	-10034.47266	-1744.189453	3768.310547	-2993.115234	1012.060547	-559.8632813	-193.7988281	-1227.392578	6589.160156	-5254.101563	10766.60156	-10766.60156	8764.013672	-6804.492188	7278.222656	-4995.703125	-3660.644531	-990.5273438	-279.9316406	2842.382813	-3036.181641	6826.025391	-6180.029297	3036.181641	-236.8652344	2863.916016	-6373.828125	5964.697266	-2540.917969	6653.759766	-8505.615234	-645.9960938	2971.582031
¸ßË¹°×ÔëÉù´¦Àí (380).mp3	107.6660156	-1701.123047	1701.123047	-86.1328125	-1658.056641	2282.519531	-2153.320313	3165.380859	-2454.785156	2325.585938	-3143.847656	1378.125	-3359.179688	4435.839844	-2024.121094	4155.908203	-193.7988281	-1335.058594	-2885.449219	1528.857422	452.1972656	-818.2617188	-3380.712891	3768.310547	1184.326172	-1291.992188	-21.53320313	-2131.787109	1614.990234	-1098.193359	1787.255859	-1528.857422	409.1308594	1378.125	947.4609375	-1830.322266	430.6640625	1485.791016	-3682.177734	1614.990234	1808.789063	-2433.251953	-559.8632813	1916.455078	-322.9980469	2885.449219	-5447.900391	495.2636719	2110.253906
¸ßË¹°×ÔëÉù´¦Àí (381).mp3	3492.1875	1101.5625	-4382.8125	492.1875	1171.875	1617.1875	-5179.6875	3023.4375	515.625	1148.4375	-3492.1875	-914.0625	2507.8125	-679.6875	-1289.0625	46.875	914.0625	-914.0625	0	820.3125	-117.1875	1359.375	-3867.1875	1335.9375	-562.5	93.75	562.5	-93.75	-937.5	-1734.375	-234.375	234.375	-257.8125	257.8125	1804.6875	-585.9375	-1218.75	187.5	281.25	1195.3125	-1265.625	3398.4375	-2273.4375	1500	-1687.5	4125	-5765.625	5601.5625	-3210.9375
¸ßË¹°×ÔëÉù´¦Àí (382).mp3	2476.318359	-495.2636719	-1744.189453	-2045.654297	3165.380859	-2993.115234	1378.125	3445.3125	-1571.923828	559.8632813	775.1953125	43.06640625	689.0625	-1765.722656	-2174.853516	3014.648438	215.3320313	645.9960938	-236.8652344	-2540.917969	1076.660156	-775.1953125	3380.712891	-3983.642578	-129.1992188	-1378.125	1894.921875	3273.046875	-1507.324219	193.7988281	-2627.050781	-796.7285156	3509.912109	-4198.974609	2347.119141	-1981.054688	689.0625	2131.787109	-2217.919922	4715.771484	1291.992188	-1162.792969	-1270.458984	1593.457031	-3014.648438	4263.574219	-3100.78125	-753.6621094	-344.53125
¸ßË¹°×ÔëÉù´¦Àí (383).mp3	-1722.65625	3746.777344	-2519.384766	2045.654297	1722.65625	-689.0625	-301.4648438	1205.859375	559.8632813	430.6640625	-9754.541016	-4823.4375	4931.103516	4242.041016	3746.777344	1033.59375	-3488.378906	-10335.9375	4091.308594	6481.494141	1593.457031	-9819.140625	4005.175781	-7019.824219	409.1308594	10594.33594	-10766.60156	8484.082031	2842.382813	-6093.896484	-5232.568359	9969.873047	-172.265625	2756.25	-3746.777344	-1162.792969	-7558.154297	10422.07031	990.5273438	2024.121094	495.2636719	-13630.51758	8850.146484	968.9941406	-1098.193359	-1055.126953	1701.123047	-3122.314453	4177.441406
¸ßË¹°×ÔëÉù´¦Àí (384).mp3	-753.6621094	-1162.792969	839.7949219	-1744.189453	796.7285156	-2368.652344	3639.111328	-2540.917969	1916.455078	409.1308594	-1055.126953	1981.054688	-236.8652344	-1421.191406	-710.5957031	-925.9277344	839.7949219	2562.451172	-1593.457031	516.796875	602.9296875	-3208.447266	3186.914063	-2045.654297	1033.59375	-861.328125	1248.925781	2971.582031	-3746.777344	581.3964844	-430.6640625	-2627.050781	-1636.523438	4414.306641	-473.7304688	-5254.101563	3639.111328	-322.9980469	2885.449219	-1162.792969	-581.3964844	-1485.791016	1873.388672	2993.115234	-6266.162109	5189.501953	-1507.324219	-3682.177734	-1033.59375
¸ßË¹°×ÔëÉù´¦Àí (385).mp3	-473.7304688	559.8632813	-43.06640625	-538.3300781	64.59960938	172.265625	430.6640625	86.1328125	107.6660156	21.53320313	129.1992188	-559.8632813	301.4648438	344.53125	-64.59960938	-172.265625	43.06640625	193.7988281	129.1992188	-279.9316406	86.1328125	-215.3320313	107.6660156	-64.59960938	86.1328125	-322.9980469	150.7324219	150.7324219	172.265625	-387.5976563	667.5292969	-516.796875	473.7304688	-279.9316406	107.6660156	-236.8652344	258.3984375	-366.0644531	-21.53320313	172.265625	215.3320313	-344.53125	-1442.724609	64.59960938	-1270.458984	2110.253906	107.6660156	473.7304688	-301.4648438
¸ßË¹°×ÔëÉù´¦Àí (386).mp3	-7992.1875	11460.9375	960.9375	-421.875	-539.0625	2062.5	-140.625	585.9375	117.1875	1476.5625	-585.9375	-7851.5625	656.25	1523.4375	93.75	-1757.8125	1031.25	-1218.75	-7921.875	1687.5	-984.375	656.25	9093.75	-3492.1875	-70.3125	1148.4375	750	515.625	117.1875	-562.5	-140.625	234.375	515.625	-187.5	187.5	-1523.4375	4031.25	-4195.3125	703.125	-914.0625	-1242.1875	-679.6875	-3867.1875	-1921.875	1640.625	-1242.1875	4851.5625	-93.75	445.3125
¸ßË¹°×ÔëÉù´¦Àí (387).mp3	-86.1328125	301.4648438	107.6660156	-1830.322266	-2196.386719	2110.253906	-2820.849609	2347.119141	366.0644531	-861.328125	-689.0625	1593.457031	-1033.59375	-990.5273438	2390.185547	624.4628906	-2756.25	2928.515625	-3962.109375	2131.787109	215.3320313	-796.7285156	-387.5976563	990.5273438	-1205.859375	-430.6640625	322.9980469	1851.855469	-4371.240234	6201.5625	-8311.816406	990.5273438	7708.886719	-9733.007813	1141.259766	8656.347656	-8548.681641	236.8652344	3445.3125	-3488.378906	279.9316406	581.3964844	1830.322266	-1248.925781	-2067.1875	2605.517578	-1205.859375	-796.7285156	2110.253906
¸ßË¹°×ÔëÉù´¦Àí (388).mp3	-2217.919922	925.9277344	1378.125	-2131.787109	1765.722656	-581.3964844	-1227.392578	-387.5976563	2476.318359	-2196.386719	2928.515625	-1916.455078	-1248.925781	-538.3300781	4737.304688	-3251.513672	2239.453125	172.265625	-3359.179688	0	2024.121094	-1184.326172	3057.714844	-559.8632813	-2174.853516	-1012.060547	2928.515625	-2605.517578	1205.859375	-301.4648438	-1033.59375	-107.6660156	710.5957031	-968.9941406	3682.177734	-2627.050781	-925.9277344	-624.4628906	1658.056641	-86.1328125	1593.457031	-1098.193359	-1571.923828	0	1421.191406	-1356.591797	3789.84375	-2304.052734	-1679.589844
¸ßË¹°×ÔëÉù´¦Àí (389).mp3	-4026.708984	796.7285156	-3423.779297	473.7304688	129.1992188	1313.525391	-1873.388672	495.2636719	2993.115234	2002.587891	-1593.457031	193.7988281	-1227.392578	-1141.259766	3466.845703	-4048.242188	2928.515625	-5512.5	-2777.783203	6610.693359	1421.191406	-3402.246094	1313.525391	4069.775391	-6352.294922	3725.244141	4758.837891	-7127.490234	1744.189453	-1119.726563	-1378.125	8290.283203	-6632.226563	-968.9941406	5490.966797	-2174.853516	-1894.921875	3359.179688	-3509.912109	4134.375	-4155.908203	-2174.853516	-602.9296875	-1507.324219	4866.503906	279.9316406	-3273.046875	4780.371094	-8785.546875
¸ßË¹°×ÔëÉù´¦Àí (390).mp3	-538.3300781	1421.191406	-1291.992188	-1076.660156	0	2540.917969	-968.9941406	-818.2617188	861.328125	-1679.589844	-344.53125	2842.382813	-1248.925781	1701.123047	-2433.251953	-430.6640625	-495.2636719	1227.392578	968.9941406	-753.6621094	2583.984375	-3940.576172	-559.8632813	2390.185547	710.5957031	1507.324219	-2131.787109	-1701.123047	150.7324219	2583.984375	-904.3945313	-86.1328125	-258.3984375	-1184.326172	-538.3300781	2734.716797	-1012.060547	1550.390625	-1614.990234	-1399.658203	-689.0625	409.1308594	2239.453125	925.9277344	279.9316406	-3273.046875	-409.1308594	1937.988281	279.9316406
¸ßË¹°×ÔëÉù´¦Àí (391).mp3	-1722.65625	0	-107.6660156	-86.1328125	64.59960938	-279.9316406	-452.1972656	-172.265625	409.1308594	279.9316406	-258.3984375	409.1308594	-559.8632813	452.1972656	1313.525391	-452.1972656	-602.9296875	-581.3964844	409.1308594	-904.3945313	1830.322266	-925.9277344	301.4648438	-818.2617188	1033.59375	-1313.525391	0	4478.90625	-4586.572266	689.0625	1378.125	-64.59960938	-925.9277344	-882.8613281	689.0625	-1291.992188	2605.517578	-882.8613281	-366.0644531	-1055.126953	2282.519531	387.5976563	-1356.591797	-516.796875	-667.5292969	64.59960938	-86.1328125	904.3945313	150.7324219
¸ßË¹°×ÔëÉù´¦Àí (392).mp3	796.7285156	150.7324219	-172.265625	107.6660156	-1614.990234	2153.320313	-968.9941406	-516.796875	624.4628906	150.7324219	21.53320313	-64.59960938	-236.8652344	516.796875	-624.4628906	-581.3964844	344.53125	-581.3964844	904.3945313	-732.1289063	516.796875	1033.59375	-1012.060547	-43.06640625	0	129.1992188	-215.3320313	193.7988281	-193.7988281	839.7949219	-258.3984375	-689.0625	753.6621094	-150.7324219	-322.9980469	-689.0625	452.1972656	409.1308594	-279.9316406	-86.1328125	301.4648438	215.3320313	-193.7988281	107.6660156	-129.1992188	322.9980469	-775.1953125	322.9980469	43.06640625
¸ßË¹°×ÔëÉù´¦Àí (393).mp3	2325.585938	1291.992188	-5275.634766	2713.183594	1658.056641	430.6640625	-3273.046875	4005.175781	1722.65625	64.59960938	-2433.251953	-1442.724609	2734.716797	-4220.507813	-2519.384766	990.5273438	1830.322266	2670.117188	-3596.044922	5124.902344	2454.785156	-4048.242188	-5038.769531	6309.228516	-2885.449219	818.2617188	667.5292969	-387.5976563	2088.720703	215.3320313	-6395.361328	1421.191406	2411.71875	1141.259766	-5340.234375	2519.384766	2928.515625	-452.1972656	-4306.640625	5555.566406	1399.658203	-279.9316406	-2368.652344	-559.8632813	2304.052734	-4306.640625	-3143.847656	1033.59375	689.0625
¸ßË¹°×ÔëÉù´¦Àí (394).mp3	4909.570313	-8074.951172	2519.384766	-1442.724609	4995.703125	-9862.207031	732.1289063	1184.326172	-1787.255859	-645.9960938	366.0644531	129.1992188	516.796875	-387.5976563	2906.982422	-1270.458984	1098.193359	3402.246094	-1119.726563	-2627.050781	-1959.521484	-1205.859375	1636.523438	3488.378906	-5555.566406	947.4609375	3854.443359	-2820.849609	-1335.058594	1787.255859	-2282.519531	2605.517578	-667.5292969	753.6621094	-322.9980469	236.8652344	-344.53125	-904.3945313	-732.1289063	3057.714844	-2304.052734	1248.925781	-2067.1875	968.9941406	-581.3964844	4349.707031	-2971.582031	-1248.925781	409.1308594
¸ßË¹°×ÔëÉù´¦Àí (395).mp3	-4328.173828	21.53320313	107.6660156	-301.4648438	-430.6640625	452.1972656	64.59960938	1528.857422	-775.1953125	-710.5957031	-258.3984375	-193.7988281	64.59960938	43.06640625	2002.587891	-1722.65625	1679.589844	-1464.257813	258.3984375	2174.853516	-3273.046875	2131.787109	1464.257813	-2562.451172	-409.1308594	1098.193359	21.53320313	2799.316406	495.2636719	-3186.914063	-1248.925781	559.8632813	-1937.988281	538.3300781	1658.056641	1248.925781	409.1308594	516.796875	-3574.511719	3014.648438	-1313.525391	-1119.726563	1873.388672	-538.3300781	-2562.451172	3596.044922	-1162.792969	2583.984375	2734.716797
¸ßË¹°×ÔëÉù´¦Àí (396).mp3	-645.9960938	387.5976563	2627.050781	-1959.521484	-430.6640625	-150.7324219	-430.6640625	129.1992188	21.53320313	538.3300781	86.1328125	-667.5292969	581.3964844	-129.1992188	3100.78125	-3509.912109	322.9980469	-1356.591797	366.0644531	1205.859375	7105.957031	-8333.349609	796.7285156	1959.521484	-2971.582031	1485.791016	-258.3984375	7967.285156	-8850.146484	1378.125	129.1992188	-1937.988281	1937.988281	-495.2636719	8656.347656	-8613.28125	301.4648438	193.7988281	-1916.455078	1227.392578	301.4648438	4478.90625	-4285.107422	193.7988281	215.3320313	-150.7324219	1012.060547	-2067.1875	215.3320313
¸ßË¹°×ÔëÉù´¦Àí (397).mp3	-947.4609375	-602.9296875	2196.386719	-1356.591797	-129.1992188	322.9980469	2476.318359	-4069.775391	947.4609375	-366.0644531	1184.326172	-1141.259766	1658.056641	904.3945313	-2368.652344	-279.9316406	-301.4648438	1507.324219	-2217.919922	1184.326172	1464.257813	-1593.457031	-86.1328125	667.5292969	-344.53125	-1227.392578	1291.992188	64.59960938	-86.1328125	215.3320313	2691.650391	-3186.914063	-904.3945313	2174.853516	-1722.65625	1335.058594	-667.5292969	-775.1953125	904.3945313	-882.8613281	1162.792969	43.06640625	107.6660156	129.1992188	1851.855469	2454.785156	-1442.724609	-2648.583984	107.6660156
¸ßË¹°×ÔëÉù´¦Àí (398).mp3	3359.179688	-6675.292969	1335.058594	1916.455078	-2390.185547	5835.498047	-5964.697266	6847.558594	-5986.230469	-150.7324219	1141.259766	129.1992188	775.1953125	796.7285156	3122.314453	-6804.492188	-64.59960938	64.59960938	-516.796875	5577.099609	-4629.638672	5663.232422	-6352.294922	-818.2617188	689.0625	796.7285156	3466.845703	1184.326172	882.8613281	-4091.308594	5038.769531	-1614.990234	-4414.306641	1959.521484	2928.515625	215.3320313	-4478.90625	2950.048828	-5232.568359	2282.519531	2928.515625	-925.9277344	2174.853516	-6567.626953	7601.220703	-8720.947266	2153.320313	2368.652344	1335.058594
¸ßË¹°×ÔëÉù´¦Àí (399).mp3	710.5957031	-3100.78125	1916.455078	1614.990234	-4112.841797	-2347.119141	5146.435547	-581.3964844	-2928.515625	2777.783203	1356.591797	-6524.560547	882.8613281	9539.208984	-8484.082031	1421.191406	3014.648438	-1959.521484	-2131.787109	710.5957031	4005.175781	-7170.556641	4091.308594	6933.691406	-10357.4707	150.7324219	1033.59375	3143.847656	-2713.183594	4220.507813	3445.3125	-9840.673828	1614.990234	6933.691406	-7019.824219	11800.19531	602.9296875	-2325.585938	2045.654297	-559.8632813	-344.53125	-775.1953125	236.8652344	1313.525391	-1270.458984	1162.792969	-172.265625	-2174.853516	2691.650391
¸ßË¹°×ÔëÉù´¦Àí (400).mp3	1593.457031	2239.453125	-2325.585938	3100.78125	-2777.783203	-732.1289063	1270.458984	968.9941406	-3639.111328	2045.654297	1270.458984	1162.792969	-2024.121094	-2002.587891	5512.5	-7515.087891	5878.564453	-4026.708984	236.8652344	-624.4628906	5297.167969	-3639.111328	3294.580078	-3962.109375	-21.53320313	1593.457031	5038.769531	-5447.900391	-538.3300781	-775.1953125	2196.386719	2174.853516	-4414.306641	0	3294.580078	-3380.712891	1270.458984	1012.060547	3509.912109	-5813.964844	3746.777344	-2368.652344	-258.3984375	-2411.71875	4715.771484	-3079.248047	732.1289063	2993.115234	-2024.121094
¸ßË¹°×ÔëÉù´¦Àí (401).mp3	2863.916016	1291.992188	-1528.857422	-1636.523438	-796.7285156	1205.859375	2131.787109	645.9960938	4026.708984	-4177.441406	-1744.189453	-150.7324219	-1550.390625	3746.777344	-1787.255859	1830.322266	1356.591797	-861.328125	-1571.923828	64.59960938	-2885.449219	-387.5976563	1937.988281	1959.521484	107.6660156	2799.316406	-3596.044922	-1119.726563	1593.457031	-2691.650391	2024.121094	-2433.251953	2993.115234	-279.9316406	-4500.439453	5469.433594	-839.7949219	-2950.048828	1464.257813	-538.3300781	2885.449219	-2497.851563	-1399.658203	1830.322266	-150.7324219	3208.447266	-4091.308594	-4651.171875	3596.044922
¸ßË¹°×ÔëÉù´¦Àí (402).mp3	775.1953125	-1851.855469	-1356.591797	925.9277344	818.2617188	1808.789063	775.1953125	215.3320313	-1076.660156	861.328125	-21.53320313	-452.1972656	107.6660156	-2088.720703	-667.5292969	1593.457031	-667.5292969	-2153.320313	21.53320313	1722.65625	775.1953125	-43.06640625	129.1992188	-1012.060547	1830.322266	-279.9316406	1442.724609	-9948.339844	4909.570313	1033.59375	2390.185547	344.53125	21.53320313	1916.455078	64.59960938	-7450.488281	2713.183594	43.06640625	-86.1328125	861.328125	753.6621094	-7192.089844	3509.912109	1959.521484	2433.251953	968.9941406	-775.1953125	-6007.763672	861.328125
¸ßË¹°×ÔëÉù´¦Àí (403).mp3	-11484.375	6421.875	-3492.1875	7945.3125	-4898.4375	1312.5	-2250	304.6875	-4945.3125	7593.75	-257.8125	-3421.875	7242.1875	-12773.4375	1781.25	7289.0625	726.5625	-9093.75	7710.9375	4570.3125	-4593.75	-3937.5	-6070.3125	11015.625	-10101.5625	5718.75	8132.8125	-210.9375	-13335.9375	4710.9375	8015.625	-4078.125	-3375	7757.8125	-5414.0625	-3539.0625	-3421.875	11835.9375	-2109.375	-820.3125	1898.4375	-1242.1875	-4781.25	8085.9375	-5132.8125	-2437.5	2859.375	-7382.8125	9164.0625
¸ßË¹°×ÔëÉù´¦Àí (404).mp3	-4543.505859	1830.322266	1916.455078	-947.4609375	3014.648438	-645.9960938	3962.109375	452.1972656	1270.458984	-9065.478516	3509.912109	882.8613281	-2497.851563	3552.978516	2454.785156	-5986.230469	366.0644531	645.9960938	-925.9277344	3488.378906	-6567.626953	2347.119141	1614.990234	2713.183594	-2562.451172	107.6660156	-86.1328125	21.53320313	645.9960938	1270.458984	-1291.992188	516.796875	-2282.519531	559.8632813	2950.048828	-3229.980469	-2583.984375	3768.310547	-1830.322266	1787.255859	-990.5273438	-387.5976563	818.2617188	-645.9960938	3488.378906	-3423.779297	2971.582031	-279.9316406	-2713.183594
¸ßË¹°×ÔëÉù´¦Àí (405).mp3	-3423.779297	-796.7285156	-4435.839844	2347.119141	7472.021484	1141.259766	-2756.25	172.265625	-3402.246094	2605.517578	-6481.494141	4608.105469	-3273.046875	3273.046875	2260.986328	-4435.839844	21.53320313	753.6621094	4823.4375	-301.4648438	-7105.957031	7235.15625	-6180.029297	-107.6660156	7299.755859	-11369.53125	9797.607422	1033.59375	-7773.486328	4026.708984	-5297.167969	8397.949219	-301.4648438	-1442.724609	-6395.361328	3596.044922	4285.107422	1981.054688	-3940.576172	0	-3359.179688	-4952.636719	3165.380859	3079.248047	-6826.025391	8268.75	-107.6660156	-2993.115234	-2540.917969
¸ßË¹°×ÔëÉù´¦Àí (406).mp3	6007.763672	409.1308594	-1205.859375	-2260.986328	2842.382813	-4177.441406	2583.984375	3983.642578	-1636.523438	-5598.632813	5792.431641	-775.1953125	-3768.310547	2282.519531	3725.244141	-2648.583984	861.328125	-3251.513672	4026.708984	-5835.498047	3143.847656	3531.445313	-4048.242188	5383.300781	-1679.589844	-366.0644531	-1141.259766	-667.5292969	2260.986328	-1119.726563	-495.2636719	2045.654297	-1485.791016	-4995.703125	-473.7304688	6223.095703	-1442.724609	-322.9980469	2713.183594	-1356.591797	-4565.039063	-1378.125	7019.824219	-2648.583984	538.3300781	2433.251953	-1270.458984	-3682.177734	796.7285156
¸ßË¹°×ÔëÉù´¦Àí (407).mp3	4263.574219	-12316.99219	-1270.458984	-1636.523438	4005.175781	-710.5957031	-839.7949219	-21.53320313	581.3964844	8419.482422	-1098.193359	-1894.921875	-1959.521484	-1679.589844	4672.705078	5964.697266	-12273.92578	-818.2617188	-2368.652344	3854.443359	-516.796875	-904.3945313	86.1328125	538.3300781	8268.75	-2260.986328	-667.5292969	-2648.583984	-452.1972656	3617.578125	6373.828125	-12360.05859	-1291.992188	-1658.056641	3229.980469	107.6660156	-882.8613281	86.1328125	516.796875	9345.410156	-5189.501953	107.6660156	-1808.789063	904.3945313	-3617.578125	12596.92383	-12252.39258	-193.7988281	0
¸ßË¹°×ÔëÉù´¦Àí (408).mp3	-3273.046875	-473.7304688	-904.3945313	4565.039063	-1571.923828	2476.318359	-1012.060547	1701.123047	-3122.314453	-3122.314453	3768.310547	366.0644531	-710.5957031	-279.9316406	1055.126953	-2002.587891	430.6640625	43.06640625	2411.71875	-1291.992188	-64.59960938	-3359.179688	4177.441406	-2928.515625	-1636.523438	-1916.455078	4457.373047	2476.318359	-193.7988281	-602.9296875	1270.458984	-1098.193359	-1248.925781	-1012.060547	2347.119141	581.3964844	-710.5957031	1313.525391	-6330.761719	4694.238281	-753.6621094	839.7949219	366.0644531	1765.722656	-2217.919922	2002.587891	-4392.773438	-2131.787109	2347.119141
¸ßË¹°×ÔëÉù´¦Àí (409).mp3	-1421.191406	8591.748047	-8333.349609	5103.369141	-5211.035156	-2756.25	12769.18945	-10723.53516	2756.25	-839.7949219	3122.314453	6546.09375	-9194.677734	172.265625	-2713.183594	-21.53320313	8979.345703	-7751.953125	2260.986328	-2540.917969	2390.185547	8225.683594	753.6621094	-11692.5293	8311.816406	-6675.292969	7902.685547	-9689.941406	-861.328125	9130.078125	-5297.167969	-904.3945313	4672.705078	-5792.431641	10034.47266	-5770.898438	-2648.583984	-452.1972656	-301.4648438	7730.419922	215.3320313	-7019.824219	5857.03125	-6610.693359	7407.421875	-6610.693359	-1916.455078	6955.224609	-6976.757813
¸ßË¹°×ÔëÉù´¦Àí (410).mp3	-1335.058594	1270.458984	-43.06640625	1528.857422	21.53320313	-602.9296875	581.3964844	-409.1308594	602.9296875	-2217.919922	43.06640625	-710.5957031	-2950.048828	1335.058594	2217.919922	-1012.060547	21.53320313	-968.9941406	1055.126953	-344.53125	3100.78125	-3789.84375	-366.0644531	-1873.388672	-689.0625	1033.59375	-236.8652344	-43.06640625	2756.25	775.1953125	1614.990234	-495.2636719	322.9980469	193.7988281	-3639.111328	2217.919922	1808.789063	732.1289063	-689.0625	2153.320313	-495.2636719	-1012.060547	990.5273438	430.6640625	172.265625	193.7988281	215.3320313	-129.1992188	-818.2617188
¸ßË¹°×ÔëÉù´¦Àí (411).mp3	2885.449219	430.6640625	-1959.521484	-1076.660156	-710.5957031	-1356.591797	-2906.982422	1808.789063	-1614.990234	1205.859375	4543.505859	-2605.517578	-2734.716797	1055.126953	-1851.855469	516.796875	3208.447266	-538.3300781	925.9277344	1808.789063	-2670.117188	667.5292969	-602.9296875	-2368.652344	1894.921875	495.2636719	-64.59960938	-2777.783203	1227.392578	1012.060547	-344.53125	452.1972656	495.2636719	-1248.925781	-1162.792969	1033.59375	1765.722656	-1356.591797	-387.5976563	1571.923828	-2196.386719	1787.255859	-64.59960938	1765.722656	-3143.847656	322.9980469	602.9296875	-1485.791016	-732.1289063
¸ßË¹°×ÔëÉù´¦Àí (412).mp3	1787.255859	667.5292969	5426.367188	1485.791016	968.9941406	-796.7285156	753.6621094	710.5957031	-43.06640625	559.8632813	43.06640625	-882.8613281	818.2617188	344.53125	-322.9980469	-21.53320313	64.59960938	-172.265625	602.9296875	-258.3984375	-107.6660156	-10400.53711	473.7304688	3682.177734	366.0644531	-1614.990234	5361.767578	193.7988281	-43.06640625	107.6660156	43.06640625	-8376.416016	236.8652344	4457.373047	1291.992188	1356.591797	-925.9277344	-796.7285156	1937.988281	1119.726563	-21.53320313	43.06640625	-1636.523438	-7579.6875	3445.3125	538.3300781	2756.25	-2368.652344	689.0625
¸ßË¹°×ÔëÉù´¦Àí (413).mp3	-2691.650391	1830.322266	6675.292969	-8118.017578	2131.787109	-86.1328125	4758.837891	-5706.298828	4306.640625	-1894.921875	-2670.117188	-4328.173828	4543.505859	-2002.587891	3186.914063	-1851.855469	-258.3984375	645.9960938	538.3300781	2906.982422	-1421.191406	5211.035156	-6546.09375	5986.230469	-4371.240234	-1830.322266	-4608.105469	4220.507813	-1636.523438	2497.851563	-2390.185547	818.2617188	602.9296875	753.6621094	2950.048828	-1959.521484	5254.101563	-6029.296875	6029.296875	-6438.427734	430.6640625	-5426.367188	4392.773438	-2002.587891	3940.576172	-2820.849609	624.4628906	861.328125	3165.380859
¸ßË¹°×ÔëÉù´¦Àí (414).mp3	-452.1972656	-5986.230469	4974.169922	-4414.306641	5512.5	-1485.791016	-2282.519531	4694.238281	-193.7988281	-86.1328125	-1571.923828	-796.7285156	1291.992188	-2239.453125	-3897.509766	473.7304688	-387.5976563	4608.105469	-1636.523438	753.6621094	193.7988281	-3703.710938	5081.835938	-2497.851563	366.0644531	4586.572266	-7084.423828	1055.126953	-904.3945313	4048.242188	-1614.990234	-258.3984375	1937.988281	-581.3964844	-215.3320313	279.9316406	1916.455078	-6223.095703	5275.634766	516.796875	1227.392578	-3143.847656	409.1308594	3251.513672	-1248.925781	1873.388672	-1055.126953	775.1953125	3725.244141
¸ßË¹°×ÔëÉù´¦Àí (415).mp3	689.0625	-3531.445313	1378.125	645.9960938	1916.455078	-2239.453125	-86.1328125	-1528.857422	322.9980469	9280.810547	-8527.148438	1012.060547	-2734.716797	1722.65625	-301.4648438	-344.53125	387.5976563	-1378.125	1765.722656	2885.449219	-301.4648438	-2583.984375	1162.792969	-2950.048828	3337.646484	-366.0644531	-538.3300781	-624.4628906	7299.755859	-5577.099609	6266.162109	-6955.224609	-2820.849609	9345.410156	-9969.873047	2002.587891	1270.458984	-2433.251953	689.0625	1830.322266	-968.9941406	1658.056641	-2799.316406	624.4628906	4048.242188	-4457.373047	129.1992188	1765.722656	344.53125
¸ßË¹°×ÔëÉù´¦Àí (416).mp3	-4091.308594	-4263.574219	3919.042969	3983.642578	-2670.117188	-3919.042969	9410.009766	-753.6621094	-6912.158203	2347.119141	1012.060547	-1378.125	-7428.955078	10809.66797	-2605.517578	-430.6640625	775.1953125	1593.457031	-2131.787109	1270.458984	-7256.689453	9087.011719	-5598.632813	1291.992188	0	2842.382813	-3725.244141	-4134.375	3316.113281	3509.912109	-4069.775391	-1442.724609	3122.314453	5770.898438	-9905.273438	9560.742188	-10400.53711	5404.833984	-4285.107422	5792.431641	1141.259766	-8785.546875	3897.509766	3660.644531	-1614.990234	-3682.177734	4457.373047	1098.193359	559.8632813
¸ßË¹°×ÔëÉù´¦Àí (417).mp3	-86.1328125	-193.7988281	559.8632813	-107.6660156	64.59960938	409.1308594	-667.5292969	-172.265625	129.1992188	-301.4648438	64.59960938	172.265625	43.06640625	279.9316406	-409.1308594	172.265625	-258.3984375	43.06640625	-258.3984375	366.0644531	366.0644531	215.3320313	-64.59960938	-452.1972656	129.1992188	86.1328125	193.7988281	-581.3964844	193.7988281	64.59960938	538.3300781	0	-1012.060547	689.0625	624.4628906	-796.7285156	43.06640625	258.3984375	150.7324219	-129.1992188	-150.7324219	-236.8652344	559.8632813	236.8652344	43.06640625	-150.7324219	-236.8652344	172.265625	366.0644531
¸ßË¹°×ÔëÉù´¦Àí (418).mp3	-990.5273438	3251.513672	-3552.978516	193.7988281	6610.693359	-4931.103516	1313.525391	1464.257813	-796.7285156	3983.642578	-6739.892578	6869.091797	-5232.568359	-495.2636719	1701.123047	-1464.257813	-1033.59375	-387.5976563	1098.193359	732.1289063	-452.1972656	753.6621094	-3509.912109	4091.308594	1378.125	796.7285156	2411.71875	-4328.173828	3186.914063	21.53320313	-2497.851563	-64.59960938	3036.181641	-86.1328125	-6567.626953	3682.177734	2648.583984	-2196.386719	-1981.054688	-3466.845703	925.9277344	-279.9316406	1399.658203	1313.525391	1593.457031	1055.126953	1701.123047	-3273.046875	-301.4648438
¸ßË¹°×ÔëÉù´¦Àí (419).mp3	3875.976563	-5254.101563	-129.1992188	2950.048828	1076.660156	-3574.511719	1141.259766	-2045.654297	-775.1953125	3940.576172	-4414.306641	6567.626953	-64.59960938	-4155.908203	3746.777344	-8742.480469	2950.048828	1593.457031	-689.0625	-215.3320313	473.7304688	-1722.65625	-1894.921875	6847.558594	-1981.054688	-4500.439453	2950.048828	3531.445313	-1722.65625	-86.1328125	1808.789063	-3875.976563	-258.3984375	2110.253906	86.1328125	1981.054688	796.7285156	-2368.652344	-2454.785156	5512.5	947.4609375	-1571.923828	2368.652344	366.0644531	-344.53125	-796.7285156	667.5292969	-215.3320313	839.7949219
¸ßË¹°×ÔëÉù´¦Àí (420).mp3	-1550.390625	-107.6660156	-1076.660156	559.8632813	-2562.451172	3962.109375	-322.9980469	409.1308594	-4737.304688	3466.845703	-775.1953125	2088.720703	-172.265625	107.6660156	1205.859375	-10292.87109	3036.181641	129.1992188	4069.775391	-6589.160156	2971.582031	-366.0644531	882.8613281	1119.726563	2088.720703	-5620.166016	-1055.126953	2002.587891	882.8613281	1055.126953	3273.046875	-4758.837891	-172.265625	4048.242188	-753.6621094	-3014.648438	-947.4609375	1141.259766	-1098.193359	4780.371094	-2971.582031	5684.765625	-3983.642578	-968.9941406	-1205.859375	5383.300781	-2088.720703	-366.0644531	2842.382813
¸ßË¹°×ÔëÉù´¦Àí (421).mp3	-107.6660156	818.2617188	2325.585938	21.53320313	-3014.648438	193.7988281	-1528.857422	129.1992188	3875.976563	1378.125	1055.126953	-3703.710938	-925.9277344	2325.585938	-43.06640625	279.9316406	990.5273438	-3509.912109	3186.914063	-2627.050781	3854.443359	86.1328125	-5469.433594	-64.59960938	1722.65625	-3940.576172	1378.125	2282.519531	1894.921875	-1119.726563	-172.265625	2325.585938	-3229.980469	-215.3320313	-2304.052734	1399.658203	-1335.058594	1205.859375	-775.1953125	-516.796875	322.9980469	2476.318359	1162.792969	-1291.992188	-516.796875	4328.173828	-2648.583984	1227.392578	-4242.041016
¸ßË¹°×ÔëÉù´¦Àí (422).mp3	-495.2636719	-3316.113281	1464.257813	1916.455078	2110.253906	-387.5976563	215.3320313	645.9960938	-839.7949219	-2067.1875	925.9277344	516.796875	-21.53320313	-387.5976563	-968.9941406	430.6640625	-1012.060547	-1507.324219	796.7285156	-3552.978516	258.3984375	1033.59375	1765.722656	-925.9277344	236.8652344	1098.193359	-409.1308594	107.6660156	-107.6660156	2476.318359	1356.591797	-12273.92578	-732.1289063	193.7988281	86.1328125	1679.589844	-1141.259766	-753.6621094	3316.113281	4392.773438	-7558.154297	3962.109375	4285.107422	-4026.708984	1184.326172	-3337.646484	1205.859375	1184.326172	3682.177734
¸ßË¹°×ÔëÉù´¦Àí (423).mp3	193.7988281	-1808.789063	1464.257813	-2411.71875	904.3945313	1722.65625	-538.3300781	-1248.925781	172.265625	1701.123047	-1808.789063	1528.857422	-6632.226563	4694.238281	-10249.80469	8031.884766	-5081.835938	3294.580078	4909.570313	64.59960938	-7622.753906	516.796875	4543.505859	4069.775391	-452.1972656	-1528.857422	-7859.619141	6115.429688	-344.53125	3273.046875	-322.9980469	-516.796875	-6438.427734	-818.2617188	4242.041016	4371.240234	-5038.769531	3316.113281	-7773.486328	6201.5625	-64.59960938	2045.654297	-581.3964844	236.8652344	-11391.06445	2756.25	6050.830078	4069.775391	43.06640625
¸ßË¹°×ÔëÉù´¦Àí (424).mp3	1335.058594	-6976.757813	1485.791016	-4651.171875	8957.8125	-839.7949219	-1528.857422	-1227.392578	3014.648438	-3079.248047	7665.820313	-8311.816406	-301.4648438	3402.246094	1141.259766	796.7285156	-1916.455078	-1421.191406	-775.1953125	5727.832031	-7881.152344	4263.574219	-5469.433594	2476.318359	3186.914063	-1765.722656	3466.845703	-1399.658203	-1636.523438	1227.392578	1184.326172	947.4609375	-5964.697266	-495.2636719	-624.4628906	624.4628906	5598.632813	2476.318359	-1464.257813	839.7949219	-7536.621094	6093.896484	-4392.773438	-1830.322266	473.7304688	-559.8632813	1076.660156	2885.449219	4242.041016
¸ßË¹°×ÔëÉù´¦Àí (425).mp3	-4171.875	-4289.0625	2226.5625	1125	750	-46.875	-304.6875	-2578.125	2437.5	-1664.0625	-1968.75	2250	-562.5	4218.75	-3796.875	960.9375	-726.5625	-750	3726.5625	-1406.25	-914.0625	328.125	-140.625	-1875	-46.875	281.25	3867.1875	257.8125	-328.125	-1734.375	-2156.25	-1406.25	2929.6875	937.5	-234.375	-820.3125	1125	-984.375	23.4375	515.625	468.75	890.625	-2812.5	2507.8125	1359.375	-4406.25	-210.9375	2976.5625	-1242.1875
¸ßË¹°×ÔëÉù´¦Àí (426).mp3	1291.992188	-4177.441406	2756.25	2885.449219	-7127.490234	4608.105469	-3940.576172	6438.427734	-4500.439453	-322.9980469	-1162.792969	2906.982422	2519.384766	193.7988281	-5921.630859	2088.720703	1485.791016	-2627.050781	-968.9941406	818.2617188	-1808.789063	-21.53320313	366.0644531	645.9960938	1679.589844	-2196.386719	-818.2617188	2174.853516	-2002.587891	796.7285156	-1141.259766	1098.193359	-409.1308594	193.7988281	1162.792969	689.0625	-3273.046875	818.2617188	-236.8652344	861.328125	-581.3964844	1162.792969	3402.246094	-3983.642578	624.4628906	172.265625	4069.775391	-2993.115234	-1205.859375
¸ßË¹°×ÔëÉù´¦Àí (427).mp3	-3875.976563	3854.443359	-387.5976563	2519.384766	-4198.974609	1937.988281	-3036.181641	3079.248047	-904.3945313	882.8613281	-602.9296875	1076.660156	-4048.242188	4974.169922	-2153.320313	861.328125	-1873.388672	3445.3125	-5146.435547	3875.976563	-4651.171875	258.3984375	-344.53125	107.6660156	3251.513672	-3143.847656	3014.648438	-2627.050781	1765.722656	2110.253906	-3229.980469	3186.914063	-925.9277344	732.1289063	-818.2617188	1076.660156	-3596.044922	3596.044922	-559.8632813	366.0644531	-753.6621094	882.8613281	-3703.710938	5340.234375	-2670.117188	2777.783203	-3273.046875	3100.78125	-5490.966797
¸ßË¹°×ÔëÉù´¦Àí (428).mp3	2067.1875	-43.06640625	473.7304688	-3552.978516	3014.648438	1636.523438	-2390.185547	1959.521484	-1055.126953	904.3945313	-452.1972656	344.53125	645.9960938	-3531.445313	2067.1875	86.1328125	-732.1289063	516.796875	-4414.306641	4263.574219	1744.189453	-409.1308594	43.06640625	-3682.177734	2325.585938	1421.191406	-1399.658203	-1744.189453	1571.923828	1830.322266	-2583.984375	1248.925781	-258.3984375	193.7988281	-1205.859375	1744.189453	-3122.314453	4069.775391	-2390.185547	2971.582031	-172.265625	-1916.455078	-4758.837891	4069.775391	-2196.386719	-193.7988281	-409.1308594	-882.8613281	4026.708984
¸ßË¹°×ÔëÉù´¦Àí (429).mp3	-538.3300781	-7041.357422	8893.212891	-882.8613281	-5318.701172	-2196.386719	-538.3300781	7127.490234	-2260.986328	-1270.458984	538.3300781	-2670.117188	5404.833984	-4005.175781	-2885.449219	796.7285156	2562.451172	-3703.710938	-64.59960938	2088.720703	1248.925781	-2691.650391	64.59960938	3208.447266	-1421.191406	2950.048828	3294.580078	-8484.082031	6481.494141	-1507.324219	-710.5957031	-4112.841797	947.4609375	5447.900391	-5900.097656	-667.5292969	1356.591797	559.8632813	990.5273438	-2605.517578	2174.853516	4478.90625	-5211.035156	-1701.123047	1528.857422	1227.392578	-968.9941406	6287.695313	-4005.175781
¸ßË¹°×ÔëÉù´¦Àí (430).mp3	-2217.919922	1399.658203	4758.837891	-172.265625	-1722.65625	-3036.181641	-1227.392578	2390.185547	2368.652344	-2368.652344	2433.251953	-4263.574219	2454.785156	-2045.654297	1658.056641	775.1953125	5254.101563	-8720.947266	2993.115234	581.3964844	1787.255859	-3273.046875	5620.166016	-4134.375	-3014.648438	2756.25	-2390.185547	1873.388672	-839.7949219	-473.7304688	1205.859375	-21.53320313	645.9960938	3208.447266	861.328125	1378.125	-8182.617188	-710.5957031	6481.494141	-6287.695313	2799.316406	-495.2636719	-1485.791016	-732.1289063	2217.919922	559.8632813	-1744.189453	387.5976563	-645.9960938
¸ßË¹°×ÔëÉù´¦Àí (431).mp3	3811.376953	3531.445313	925.9277344	-2368.652344	-8570.214844	5684.765625	4586.572266	215.3320313	-10529.73633	3552.978516	-2304.052734	7601.220703	1485.791016	-9840.673828	2260.986328	6287.695313	-2540.917969	-861.328125	3423.779297	-2605.517578	-6287.695313	-516.796875	4974.169922	-1679.589844	2239.453125	-2088.720703	-3811.376953	1916.455078	430.6640625	3122.314453	-43.06640625	-861.328125	-3100.78125	5146.435547	-3165.380859	3552.978516	-2863.916016	107.6660156	-4242.041016	8936.279297	1614.990234	-6890.625	2627.050781	-2433.251953	2282.519531	2605.517578	-2777.783203	21.53320313	-193.7988281
¸ßË¹°×ÔëÉù´¦Àí (432).mp3	-1614.990234	-2777.783203	667.5292969	-689.0625	3488.378906	-4112.841797	925.9277344	-775.1953125	172.265625	-172.265625	1076.660156	-861.328125	452.1972656	-129.1992188	2347.119141	3294.580078	-1765.722656	3359.179688	-7493.554688	-43.06640625	366.0644531	-624.4628906	193.7988281	-150.7324219	495.2636719	-193.7988281	-538.3300781	839.7949219	-86.1328125	236.8652344	3122.314453	1141.259766	452.1972656	1184.326172	-6675.292969	409.1308594	172.265625	-667.5292969	43.06640625	64.59960938	344.53125	129.1992188	495.2636719	-107.6660156	495.2636719	-150.7324219	3811.376953	-1701.123047	667.5292969
¸ßË¹°×ÔëÉù´¦Àí (433).mp3	-2153.320313	-4457.373047	8936.279297	-4694.238281	3143.847656	-452.1972656	2368.652344	-11757.12891	150.7324219	2670.117188	1248.925781	1055.126953	4672.705078	-5534.033203	2067.1875	4737.304688	-2971.582031	1658.056641	-3488.378906	-4565.039063	1464.257813	4263.574219	-2325.585938	-3165.380859	-1808.789063	7385.888672	2476.318359	3423.779297	882.8613281	409.1308594	-3380.712891	1851.855469	-1442.724609	-4801.904297	6136.962891	753.6621094	-2067.1875	-150.7324219	495.2636719	-430.6640625	1851.855469	1119.726563	-3983.642578	-366.0644531	387.5976563	2347.119141	-258.3984375	-8419.482422	10012.93945
¸ßË¹°×ÔëÉù´¦Àí (434).mp3	-1270.458984	1765.722656	-2260.986328	1141.259766	-258.3984375	236.8652344	538.3300781	-430.6640625	-6180.029297	4263.574219	-3789.84375	5684.765625	-5986.230469	-1012.060547	4651.171875	-3789.84375	2777.783203	-366.0644531	-818.2617188	409.1308594	2777.783203	236.8652344	-2174.853516	-2196.386719	3165.380859	2304.052734	-3509.912109	-2670.117188	5813.964844	-4780.371094	-1270.458984	6115.429688	-2713.183594	839.7949219	2562.451172	-3273.046875	-818.2617188	-1808.789063	129.1992188	818.2617188	4608.105469	-5813.964844	-258.3984375	1356.591797	904.3945313	-1873.388672	-968.9941406	4457.373047	-3380.712891
¸ßË¹°×ÔëÉù´¦Àí (435).mp3	750	2906.25	-398.4375	-914.0625	2789.0625	-1734.375	210.9375	-375	2367.1875	562.5	-1570.3125	-960.9375	2273.4375	-1054.6875	-890.625	-1359.375	3257.8125	609.375	-1242.1875	-1664.0625	2250	-421.875	-609.375	-1218.75	2015.625	1007.8125	-1875	-3960.9375	4312.5	-164.0625	-1757.8125	-1031.25	3187.5	-867.1875	351.5625	-3539.0625	562.5	3539.0625	-1968.75	609.375	1757.8125	726.5625	-2601.5625	1218.75	-562.5	773.4375	-1171.875	1101.5625	-2226.5625
¸ßË¹°×ÔëÉù´¦Àí (436).mp3	1959.521484	-7256.689453	4866.503906	538.3300781	-4888.037109	2863.916016	2734.716797	-3832.910156	2347.119141	1550.390625	-2540.917969	818.2617188	904.3945313	-2304.052734	2217.919922	581.3964844	107.6660156	-3466.845703	1722.65625	-1421.191406	301.4648438	3294.580078	-1291.992188	-279.9316406	495.2636719	-990.5273438	2067.1875	-43.06640625	-3660.644531	2540.917969	258.3984375	-710.5957031	495.2636719	839.7949219	-5426.367188	1959.521484	904.3945313	2820.849609	409.1308594	366.0644531	4263.574219	-624.4628906	1421.191406	-301.4648438	-1550.390625	1442.724609	-1248.925781	-1205.859375	1442.724609
¸ßË¹°×ÔëÉù´¦Àí (437).mp3	-2906.982422	1550.390625	904.3945313	602.9296875	-8871.679688	4694.238281	1033.59375	236.8652344	1378.125	64.59960938	-516.796875	-710.5957031	21.53320313	-1636.523438	3100.78125	-3488.378906	2174.853516	-3531.445313	3919.042969	-2928.515625	279.9316406	1873.388672	925.9277344	-2347.119141	-839.7949219	3552.978516	-8376.416016	5986.230469	968.9941406	21.53320313	-366.0644531	64.59960938	-5361.767578	5813.964844	559.8632813	-2497.851563	258.3984375	1464.257813	-7622.753906	-732.1289063	7945.751953	2282.519531	-3789.84375	-839.7949219	624.4628906	3036.181641	-6438.427734	5555.566406	-1873.388672
¸ßË¹°×ÔëÉù´¦Àí (438).mp3	-86.1328125	452.1972656	-1270.458984	279.9316406	301.4648438	818.2617188	-495.2636719	-430.6640625	-473.7304688	1356.591797	1550.390625	-1981.054688	-129.1992188	2002.587891	-2906.982422	1528.857422	-559.8632813	2627.050781	-2950.048828	818.2617188	-775.1953125	215.3320313	1184.326172	-495.2636719	86.1328125	-1248.925781	495.2636719	-452.1972656	1141.259766	-516.796875	279.9316406	-236.8652344	473.7304688	258.3984375	64.59960938	-366.0644531	2777.783203	-4349.707031	2583.984375	-215.3320313	2239.453125	-4048.242188	796.7285156	86.1328125	-1205.859375	1098.193359	107.6660156	-107.6660156	-559.8632813
¸ßË¹°×ÔëÉù´¦Àí (439).mp3	-624.4628906	-9754.541016	7149.023438	2928.515625	-2067.1875	-8699.414063	7407.421875	-2433.251953	-3380.712891	8656.347656	-1399.658203	-9194.677734	8742.480469	2153.320313	-9840.673828	9539.208984	258.3984375	-9517.675781	8053.417969	1227.392578	-516.796875	452.1972656	-9948.339844	947.4609375	-1873.388672	624.4628906	9474.609375	344.53125	-5297.167969	-4220.507813	-430.6640625	-947.4609375	1313.525391	8742.480469	-9130.078125	107.6660156	-366.0644531	-107.6660156	-495.2636719	1507.324219	10831.20117	-11412.59766	215.3320313	-538.3300781	43.06640625	8548.681641	796.7285156	473.7304688	-9948.339844
¸ßË¹°×ÔëÉù´¦Àí (440).mp3	-624.4628906	-1098.193359	2906.982422	6912.158203	-1765.722656	-172.265625	-3316.113281	-3897.509766	6373.828125	-4801.904297	5081.835938	-3229.980469	-753.6621094	645.9960938	-1141.259766	1765.722656	1313.525391	-1421.191406	-2131.787109	4694.238281	-4780.371094	1550.390625	-1335.058594	-2304.052734	2799.316406	-1507.324219	2928.515625	1442.724609	-4091.308594	344.53125	1981.054688	-1141.259766	-279.9316406	64.59960938	-1055.126953	1313.525391	1830.322266	-2691.650391	3596.044922	-3186.914063	2368.652344	-861.328125	-452.1972656	1528.857422	-1614.990234	1248.925781	43.06640625	5340.234375	-4672.705078
¸ßË¹°×ÔëÉù´¦Àí (441).mp3	-4694.238281	2347.119141	1528.857422	1012.060547	-1055.126953	-1291.992188	3466.845703	-4780.371094	1981.054688	-3725.244141	2131.787109	387.5976563	-193.7988281	2885.449219	-3488.378906	236.8652344	129.1992188	430.6640625	-1313.525391	4780.371094	-3639.111328	-344.53125	1830.322266	-882.8613281	2540.917969	-2583.984375	-21.53320313	-366.0644531	1528.857422	-2260.986328	1614.990234	-2304.052734	710.5957031	-624.4628906	344.53125	2950.048828	-2777.783203	1378.125	-1248.925781	1313.525391	-839.7949219	3983.642578	-5254.101563	2131.787109	-64.59960938	3682.177734	-4844.970703	2993.115234	-3316.113281
¸ßË¹°×ÔëÉù´¦Àí (442).mp3	-3854.443359	2368.652344	-1808.789063	2239.453125	5490.966797	-5964.697266	-2993.115234	5103.369141	3186.914063	-645.9960938	904.3945313	-2088.720703	2863.916016	-6416.894531	6136.962891	1012.060547	-7988.818359	3036.181641	645.9960938	-2368.652344	6007.763672	2088.720703	-5146.435547	2110.253906	-5620.166016	5706.298828	1830.322266	-344.53125	-8807.080078	4780.371094	-301.4648438	1937.988281	-4392.773438	1571.923828	2304.052734	-2863.916016	-1162.792969	64.59960938	258.3984375	2648.583984	2347.119141	258.3984375	624.4628906	-5943.164063	5038.769531	947.4609375	-409.1308594	-1765.722656	-236.8652344
¸ßË¹°×ÔëÉù´¦Àí (443).mp3	409.1308594	-150.7324219	387.5976563	-193.7988281	1959.521484	-1012.060547	925.9277344	-1055.126953	-667.5292969	21.53320313	-107.6660156	2519.384766	-2670.117188	107.6660156	-43.06640625	172.265625	21.53320313	1981.054688	-452.1972656	-1808.789063	581.3964844	796.7285156	2131.787109	301.4648438	236.8652344	-2928.515625	129.1992188	-1162.792969	86.1328125	-236.8652344	2411.71875	-2390.185547	258.3984375	925.9277344	-1313.525391	236.8652344	43.06640625	-43.06640625	21.53320313	710.5957031	1636.523438	-1442.724609	-366.0644531	-322.9980469	-107.6660156	-21.53320313	1184.326172	-1205.859375	129.1992188
¸ßË¹°×ÔëÉù´¦Àí (444).mp3	366.0644531	-2777.783203	-366.0644531	2691.650391	-4177.441406	2325.585938	1765.722656	-2196.386719	495.2636719	3186.914063	-4349.707031	2304.052734	1248.925781	-2863.916016	2196.386719	1593.457031	-3660.644531	2670.117188	-86.1328125	-3014.648438	1162.792969	2239.453125	-279.9316406	-1356.591797	1851.855469	-775.1953125	-2583.984375	-516.796875	2928.515625	-2196.386719	1658.056641	882.8613281	-3596.044922	2713.183594	1184.326172	-3897.509766	2433.251953	-301.4648438	-64.59960938	2196.386719	-1614.990234	-1378.125	1808.789063	1528.857422	-1162.792969	-1981.054688	968.9941406	-1076.660156	495.2636719
¸ßË¹°×ÔëÉù´¦Àí (445).mp3	10443.60352	-1679.589844	3186.914063	-689.0625	-3811.376953	2002.587891	-10658.93555	9754.541016	279.9316406	2411.71875	-5232.568359	5447.900391	-11197.26563	6373.828125	1830.322266	258.3984375	-7773.486328	8118.017578	-2820.849609	5835.498047	-2110.253906	1787.255859	-5770.898438	689.0625	3832.910156	-11541.79688	7859.619141	1614.990234	-387.5976563	4026.708984	-5124.902344	2497.851563	645.9960938	-3337.646484	2540.917969	-6373.828125	4134.375	3466.845703	925.9277344	-7364.355469	3531.445313	1787.255859	1205.859375	-1464.257813	-430.6640625	-9754.541016	8634.814453	2196.386719	1507.324219
¸ßË¹°×ÔëÉù´¦Àí (446).mp3	3229.980469	-4435.839844	3552.978516	-968.9941406	344.53125	-1959.521484	3703.710938	1055.126953	-2993.115234	1787.255859	-1830.322266	2885.449219	-3251.513672	968.9941406	-775.1953125	3703.710938	-4048.242188	1981.054688	-3552.978516	882.8613281	1658.056641	301.4648438	1227.392578	-2368.652344	-1550.390625	732.1289063	-559.8632813	-925.9277344	-21.53320313	-150.7324219	3337.646484	-753.6621094	-2454.785156	258.3984375	1528.857422	236.8652344	2885.449219	-1270.458984	409.1308594	-1981.054688	3273.046875	-473.7304688	-344.53125	-2562.451172	-1098.193359	2756.25	775.1953125	-1701.123047	2519.384766
¸ßË¹°×ÔëÉù´¦Àí (447).mp3	-2971.582031	86.1328125	882.8613281	2174.853516	-2088.720703	-1464.257813	2605.517578	-43.06640625	2304.052734	-4091.308594	2777.783203	-430.6640625	-1313.525391	-645.9960938	-387.5976563	258.3984375	1636.523438	-1356.591797	2239.453125	-495.2636719	-2583.984375	4888.037109	-5598.632813	-1830.322266	3531.445313	215.3320313	2088.720703	-1335.058594	-1205.859375	-602.9296875	1873.388672	775.1953125	-2497.851563	495.2636719	-1959.521484	5081.835938	-4844.970703	904.3945313	4306.640625	-2906.982422	3875.976563	-6524.560547	2928.515625	-1614.990234	947.4609375	-1593.457031	2325.585938	344.53125	1916.455078
¸ßË¹°×ÔëÉù´¦Àí (448).mp3	-2088.720703	-236.8652344	43.06640625	21.53320313	1141.259766	818.2617188	-301.4648438	-1076.660156	-538.3300781	-236.8652344	1356.591797	-1335.058594	1464.257813	236.8652344	925.9277344	-2390.185547	-193.7988281	2411.71875	193.7988281	-1937.988281	1270.458984	2131.787109	-3682.177734	21.53320313	-129.1992188	3229.980469	-3402.246094	-193.7988281	43.06640625	-236.8652344	-86.1328125	150.7324219	645.9960938	-452.1972656	1636.523438	-150.7324219	-1356.591797	1012.060547	473.7304688	2390.185547	-2605.517578	2368.652344	-2390.185547	-1184.326172	2562.451172	-2820.849609	839.7949219	495.2636719	4995.703125
¸ßË¹°×ÔëÉù´¦Àí (449).mp3	-430.6640625	-301.4648438	-258.3984375	925.9277344	-1485.791016	1119.726563	818.2617188	-667.5292969	279.9316406	-1033.59375	-775.1953125	-430.6640625	2002.587891	322.9980469	-624.4628906	-258.3984375	1119.726563	-1485.791016	-322.9980469	-86.1328125	129.1992188	236.8652344	1744.189453	-968.9941406	495.2636719	-1335.058594	-322.9980469	-236.8652344	2906.982422	-2368.652344	904.3945313	409.1308594	-1033.59375	344.53125	559.8632813	775.1953125	689.0625	-1442.724609	-473.7304688	-172.265625	258.3984375	172.265625	-904.3945313	1808.789063	-1787.255859	1141.259766	-516.796875	775.1953125	-387.5976563
¸ßË¹°×ÔëÉù´¦Àí (450).mp3	-8182.617188	947.4609375	-925.9277344	-279.9316406	21.53320313	710.5957031	11132.66602	-11692.5293	3122.314453	-2906.982422	-172.265625	-215.3320313	581.3964844	258.3984375	-193.7988281	107.6660156	-667.5292969	86.1328125	-430.6640625	473.7304688	559.8632813	10615.86914	-11240.33203	5813.964844	-4414.306641	5469.433594	-473.7304688	645.9960938	-581.3964844	-2454.785156	6739.892578	839.7949219	-366.0644531	-495.2636719	-6158.496094	-2777.783203	3036.181641	-710.5957031	-1873.388672	6244.628906	1485.791016	-3875.976563	1528.857422	-3660.644531	-2648.583984	1399.658203	1593.457031	581.3964844	-1162.792969
¸ßË¹°×ÔëÉù´¦Àí (451).mp3	279.9316406	-258.3984375	0	236.8652344	-193.7988281	279.9316406	-473.7304688	279.9316406	-344.53125	172.265625	452.1972656	-495.2636719	430.6640625	-150.7324219	-193.7988281	-21.53320313	150.7324219	-409.1308594	279.9316406	-21.53320313	215.3320313	-279.9316406	279.9316406	-43.06640625	-172.265625	279.9316406	-495.2636719	322.9980469	-193.7988281	387.5976563	-387.5976563	86.1328125	86.1328125	-279.9316406	258.3984375	-86.1328125	86.1328125	215.3320313	-559.8632813	236.8652344	-1141.259766	1227.392578	-86.1328125	-86.1328125	129.1992188	-129.1992188	107.6660156	-64.59960938	301.4648438
¸ßË¹°×ÔëÉù´¦Àí (452).mp3	-559.8632813	1184.326172	-1291.992188	-366.0644531	775.1953125	-430.6640625	430.6640625	1614.990234	1507.324219	-2024.121094	-624.4628906	-1098.193359	-129.1992188	-4888.037109	5340.234375	-1464.257813	258.3984375	1270.458984	-193.7988281	-5017.236328	4758.837891	-322.9980469	215.3320313	1981.054688	-5081.835938	2928.515625	-516.796875	1012.060547	-2777.783203	2110.253906	1614.990234	409.1308594	-4952.636719	4155.908203	-1012.060547	-236.8652344	645.9960938	150.7324219	-215.3320313	1658.056641	1012.060547	-107.6660156	-1981.054688	-2562.451172	-2648.583984	8484.082031	-4672.705078	-473.7304688	-193.7988281
¸ßË¹°×ÔëÉù´¦Àí (453).mp3	4780.371094	-4220.507813	5340.234375	-3531.445313	904.3945313	-2131.787109	43.06640625	-1119.726563	4694.238281	-3423.779297	3294.580078	-4694.238281	624.4628906	3983.642578	-3337.646484	-1012.060547	495.2636719	-409.1308594	-667.5292969	430.6640625	645.9960938	-1227.392578	5254.101563	-3962.109375	1313.525391	-1937.988281	387.5976563	-21.53320313	4586.572266	-4780.371094	-215.3320313	4198.974609	-3768.310547	5103.369141	-2928.515625	-1205.859375	-1184.326172	215.3320313	-258.3984375	9453.076172	-8247.216797	3079.248047	-4328.173828	645.9960938	4285.107422	-2842.382813	-2088.720703	1442.724609	-689.0625
¸ßË¹°×ÔëÉù´¦Àí (454).mp3	5124.902344	-6782.958984	5211.035156	-2820.849609	-5598.632813	8354.882813	-5813.964844	-4005.175781	4801.904297	925.9277344	-581.3964844	-3596.044922	6115.429688	-1464.257813	-624.4628906	-86.1328125	1270.458984	-2304.052734	-3574.511719	9668.408203	-5404.833984	-1722.65625	2067.1875	430.6640625	5426.367188	-7967.285156	193.7988281	4672.705078	2411.71875	-4586.572266	-1399.658203	-236.8652344	-559.8632813	990.5273438	-193.7988281	-775.1953125	667.5292969	-4112.841797	8225.683594	-710.5957031	1787.255859	-5512.5	839.7949219	5921.630859	861.328125	-7924.21875	-1658.056641	9646.875	-4909.570313
¸ßË¹°×ÔëÉù´¦Àí (455).mp3	-818.2617188	-258.3984375	409.1308594	1765.722656	-258.3984375	6567.626953	-6072.363281	-1421.191406	129.1992188	2583.984375	1184.326172	1485.791016	-6632.226563	6524.560547	-3940.576172	1765.722656	-1808.789063	2863.916016	-3165.380859	3273.046875	-3488.378906	602.9296875	236.8652344	-882.8613281	-2433.251953	3445.3125	107.6660156	107.6660156	-4371.240234	4155.908203	2670.117188	-5663.232422	3445.3125	1744.189453	-1270.458984	-3725.244141	1162.792969	1227.392578	2411.71875	-4457.373047	2282.519531	215.3320313	495.2636719	-3316.113281	6352.294922	-4285.107422	-538.3300781	409.1308594	3445.3125
¸ßË¹°×ÔëÉù´¦Àí (456).mp3	-1184.326172	4134.375	-4672.705078	2282.519531	-581.3964844	4112.841797	-1141.259766	-5577.099609	5943.164063	-8505.615234	2713.183594	-193.7988281	3832.910156	-6115.429688	5878.564453	-6115.429688	6287.695313	1894.921875	-2347.119141	1765.722656	-3746.777344	796.7285156	3531.445313	-5340.234375	3854.443359	-5921.630859	-1593.457031	4091.308594	2260.986328	-387.5976563	387.5976563	2217.919922	-8634.814453	4801.904297	-3057.714844	7321.289063	-387.5976563	-990.5273438	1055.126953	-3725.244141	1636.523438	-1291.992188	2260.986328	-2325.585938	2433.251953	2433.251953	-4263.574219	-150.7324219	-2950.048828
¸ßË¹°×ÔëÉù´¦Àí (457).mp3	473.7304688	-1636.523438	-21.53320313	-193.7988281	215.3320313	-516.796875	2627.050781	-1399.658203	-645.9960938	2347.119141	559.8632813	559.8632813	624.4628906	-172.265625	193.7988281	581.3964844	861.328125	-64.59960938	322.9980469	-645.9960938	-818.2617188	-1571.923828	344.53125	-430.6640625	516.796875	-1012.060547	-775.1953125	236.8652344	107.6660156	-495.2636719	2045.654297	-1765.722656	-1636.523438	2304.052734	1141.259766	-387.5976563	-387.5976563	990.5273438	624.4628906	538.3300781	775.1953125	-150.7324219	-1270.458984	-732.1289063	64.59960938	-43.06640625	-667.5292969	-495.2636719	258.3984375
¸ßË¹°×ÔëÉù´¦Àí (458).mp3	-3531.445313	2433.251953	-2885.449219	2777.783203	-1550.390625	-473.7304688	-1485.791016	4521.972656	-1937.988281	-2562.451172	4952.636719	-4371.240234	1033.59375	-1055.126953	947.4609375	-990.5273438	3725.244141	-3337.646484	9517.675781	-8570.214844	-495.2636719	129.1992188	4198.974609	-4263.574219	775.1953125	9668.408203	-9302.34375	9022.412109	-2928.515625	-3273.046875	-1593.457031	473.7304688	-4629.638672	8570.214844	-8914.746094	7105.957031	-4758.837891	-258.3984375	-538.3300781	-1119.726563	3337.646484	-1744.189453	-236.8652344	-150.7324219	4435.839844	-2799.316406	-904.3945313	2454.785156	-3509.912109
¸ßË¹°×ÔëÉù´¦Àí (459).mp3	-2217.919922	-602.9296875	3337.646484	1744.189453	-3703.710938	1248.925781	-4177.441406	4543.505859	775.1953125	-10034.47266	8484.082031	1055.126953	-4155.908203	3574.511719	-322.9980469	-667.5292969	-409.1308594	2648.583984	-3380.712891	-6826.025391	6976.757813	-258.3984375	-2950.048828	4306.640625	3079.248047	-4909.570313	4155.908203	645.9960938	516.796875	-11175.73242	-236.8652344	6912.158203	-3639.111328	-3143.847656	7622.753906	-602.9296875	-6589.160156	8290.283203	-882.8613281	-7084.423828	10314.4043	-4672.705078	1248.925781	215.3320313	-3875.976563	-3273.046875	6287.695313	-6438.427734	5663.232422
¸ßË¹°×ÔëÉù´¦Àí (460).mp3	8096.484375	645.9960938	-387.5976563	473.7304688	-215.3320313	-6373.828125	-2756.25	-4371.240234	5167.96875	2217.919922	2648.583984	-4069.775391	947.4609375	839.7949219	1550.390625	4220.507813	-2519.384766	2476.318359	43.06640625	-7665.820313	2002.587891	-7536.621094	4198.974609	473.7304688	-150.7324219	-4069.775391	7838.085938	-2088.720703	3014.648438	-538.3300781	3811.376953	968.9941406	-301.4648438	-43.06640625	-10443.60352	3832.910156	-7342.822266	2476.318359	5534.033203	-6718.359375	9840.673828	-4005.175781	538.3300781	-1055.126953	5857.03125	-387.5976563	1851.855469	-86.1328125	-7019.824219
¸ßË¹°×ÔëÉù´¦Àí (461).mp3	-3509.912109	-5598.632813	7493.554688	-5103.369141	4866.503906	2347.119141	-5318.701172	1679.589844	366.0644531	-2476.318359	4263.574219	1765.722656	-1119.726563	2153.320313	-667.5292969	344.53125	-301.4648438	1787.255859	-1442.724609	1356.591797	645.9960938	1614.990234	-1873.388672	-473.7304688	689.0625	-129.1992188	-3682.177734	3165.380859	-3208.447266	2519.384766	796.7285156	322.9980469	215.3320313	-1356.591797	-301.4648438	602.9296875	-2174.853516	2476.318359	-387.5976563	-516.796875	-1119.726563	2174.853516	710.5957031	-796.7285156	-753.6621094	818.2617188	-6007.763672	4801.904297	-107.6660156
¸ßË¹°×ÔëÉù´¦Àí (462).mp3	430.6640625	344.53125	-150.7324219	4328.173828	-5383.300781	4435.839844	0	559.8632813	-4888.037109	7622.753906	-6610.693359	-2691.650391	839.7949219	-150.7324219	452.1972656	-1141.259766	3165.380859	-2411.71875	2131.787109	-2325.585938	3682.177734	-3466.845703	2906.982422	-2713.183594	6093.896484	-2713.183594	1485.791016	-2174.853516	753.6621094	-3057.714844	-193.7988281	947.4609375	-2454.785156	3574.511719	-193.7988281	-2282.519531	2691.650391	2325.585938	-1593.457031	1442.724609	-2497.851563	-1227.392578	2734.716797	3229.980469	-5060.302734	904.3945313	215.3320313	-4112.841797	2583.984375
¸ßË¹°×ÔëÉù´¦Àí (463).mp3	-1614.990234	7385.888672	-1571.923828	-4780.371094	3789.84375	-2411.71875	5964.697266	-3122.314453	-2627.050781	3359.179688	-3725.244141	344.53125	-64.59960938	-4220.507813	8354.882813	-3660.644531	2777.783203	-4844.970703	1937.988281	-3596.044922	3768.310547	1421.191406	3746.777344	-8742.480469	-43.06640625	3854.443359	-129.1992188	-1593.457031	-2562.451172	64.59960938	3423.779297	-2217.919922	1550.390625	344.53125	-3251.513672	3660.644531	-2153.320313	1248.925781	8591.748047	-11218.79883	3466.845703	775.1953125	-4543.505859	3445.3125	2153.320313	-1141.259766	4220.507813	-1679.589844	-2777.783203
¸ßË¹°×ÔëÉù´¦Àí (464).mp3	4263.574219	-6093.896484	4091.308594	473.7304688	-193.7988281	-4672.705078	2347.119141	129.1992188	4328.173828	-1614.990234	3079.248047	-602.9296875	-516.796875	-107.6660156	-1098.193359	1227.392578	947.4609375	-947.4609375	-1442.724609	1421.191406	-107.6660156	-1550.390625	1894.921875	-1916.455078	-4823.4375	7816.552734	-5060.302734	-1614.990234	3165.380859	3165.380859	-7902.685547	-301.4648438	2002.587891	215.3320313	322.9980469	1442.724609	-2433.251953	4220.507813	-1033.59375	-839.7949219	4005.175781	-1055.126953	-1335.058594	-602.9296875	1614.990234	-5598.632813	6976.757813	1528.857422	-1830.322266
¸ßË¹°×ÔëÉù´¦Àí (465).mp3	-129.1992188	-2627.050781	667.5292969	-21.53320313	2648.583984	516.796875	710.5957031	387.5976563	-645.9960938	2691.650391	-1550.390625	-387.5976563	-990.5273438	1722.65625	2885.449219	-6976.757813	818.2617188	2971.582031	-1184.326172	2024.121094	452.1972656	150.7324219	-2476.318359	-366.0644531	-1205.859375	3229.980469	1593.457031	-3703.710938	2777.783203	-1722.65625	-495.2636719	-2476.318359	2799.316406	-366.0644531	1787.255859	1701.123047	-4844.970703	-43.06640625	-667.5292969	5146.435547	-861.328125	-4048.242188	1055.126953	-2540.917969	5663.232422	21.53320313	-2217.919922	193.7988281	473.7304688
¸ßË¹°×ÔëÉù´¦Àí (466).mp3	-452.1972656	215.3320313	-1012.060547	1916.455078	3294.580078	-5469.433594	6395.361328	-5017.236328	-366.0644531	-925.9277344	430.6640625	-86.1328125	-43.06640625	2734.716797	-2670.117188	2196.386719	-882.8613281	2304.052734	43.06640625	-5835.498047	1873.388672	-107.6660156	-839.7949219	409.1308594	-344.53125	5577.099609	-3122.314453	172.265625	-3273.046875	2347.119141	-473.7304688	1765.722656	3940.576172	-5986.230469	-1744.189453	818.2617188	-387.5976563	129.1992188	6201.5625	-861.328125	409.1308594	-2411.71875	2648.583984	2088.720703	1614.990234	409.1308594	1227.392578	559.8632813	-2540.917969
¸ßË¹°×ÔëÉù´¦Àí (467).mp3	-86.1328125	1313.525391	516.796875	775.1953125	-3229.980469	-4629.638672	5297.167969	2174.853516	-796.7285156	-6998.291016	4909.570313	-6459.960938	6072.363281	-4608.105469	3251.513672	1378.125	-2605.517578	2476.318359	-2497.851563	3186.914063	-6481.494141	4651.171875	1593.457031	1830.322266	-4242.041016	1937.988281	-925.9277344	64.59960938	1227.392578	-3294.580078	1873.388672	-2906.982422	4155.908203	-322.9980469	473.7304688	-3316.113281	2885.449219	2325.585938	-2583.984375	-645.9960938	-3531.445313	150.7324219	495.2636719	3789.84375	279.9316406	21.53320313	-3703.710938	3983.642578	-2777.783203
¸ßË¹°×ÔëÉù´¦Àí (468).mp3	2519.384766	-1701.123047	-882.8613281	-1765.722656	2799.316406	-473.7304688	1055.126953	-2777.783203	3014.648438	-2670.117188	3337.646484	-1076.660156	-2002.587891	-344.53125	1205.859375	-904.3945313	2024.121094	-3466.845703	3186.914063	-2045.654297	645.9960938	-775.1953125	21.53320313	1055.126953	-624.4628906	-2024.121094	1098.193359	1313.525391	366.0644531	-732.1289063	1873.388672	-430.6640625	-2024.121094	1055.126953	-430.6640625	-1055.126953	-473.7304688	1765.722656	64.59960938	-818.2617188	-1335.058594	2454.785156	-1162.792969	-947.4609375	-2325.585938	1722.65625	172.265625	-516.796875	904.3945313
¸ßË¹°×ÔëÉù´¦Àí (469).mp3	-2583.984375	1055.126953	1012.060547	-6050.830078	6330.761719	-1894.921875	538.3300781	-1119.726563	2239.453125	559.8632813	-172.265625	818.2617188	-839.7949219	-4672.705078	2605.517578	1012.060547	1055.126953	-344.53125	-9646.875	8053.417969	645.9960938	990.5273438	258.3984375	-86.1328125	-3316.113281	1873.388672	667.5292969	-86.1328125	1012.060547	43.06640625	-1119.726563	753.6621094	1356.591797	-322.9980469	430.6640625	43.06640625	43.06640625	172.265625	-3380.712891	2110.253906	495.2636719	-4134.375	1830.322266	2110.253906	-1808.789063	-732.1289063	1765.722656	-990.5273438	-6416.894531
¸ßË¹°×ÔëÉù´¦Àí (470).mp3	2304.052734	0	-1055.126953	322.9980469	258.3984375	409.1308594	-710.5957031	258.3984375	-818.2617188	602.9296875	129.1992188	-925.9277344	-1937.988281	1528.857422	-344.53125	21.53320313	1528.857422	-732.1289063	-430.6640625	990.5273438	-1076.660156	990.5273438	-775.1953125	624.4628906	-279.9316406	322.9980469	-1485.791016	2153.320313	-2993.115234	-258.3984375	2390.185547	3746.777344	-4349.707031	-430.6640625	2325.585938	-387.5976563	-2756.25	2519.384766	1033.59375	1744.189453	-2347.119141	861.328125	-1550.390625	-2540.917969	-947.4609375	-2540.917969	4651.171875	925.9277344	-3466.845703
¸ßË¹°×ÔëÉù´¦Àí (471).mp3	-344.53125	5232.568359	-4328.173828	-150.7324219	-2217.919922	6912.158203	-2993.115234	107.6660156	-1959.521484	409.1308594	2454.785156	689.0625	-624.4628906	3488.378906	-7385.888672	-322.9980469	3488.378906	-301.4648438	-1701.123047	2368.652344	-2497.851563	473.7304688	-2842.382813	1098.193359	4069.775391	-215.3320313	-1291.992188	-1184.326172	1378.125	2540.917969	-5749.365234	409.1308594	1141.259766	990.5273438	-1851.855469	-150.7324219	2691.650391	-732.1289063	-2648.583984	2260.986328	1335.058594	64.59960938	-818.2617188	-2002.587891	-301.4648438	4478.90625	-2928.515625	-1916.455078	4694.238281
¸ßË¹°×ÔëÉù´¦Àí (472).mp3	3273.046875	-5447.900391	4414.306641	-1442.724609	-667.5292969	-2950.048828	279.9316406	-3962.109375	11068.06641	-3014.648438	2067.1875	-5038.769531	3682.177734	-4500.439453	2088.720703	3143.847656	473.7304688	-602.9296875	667.5292969	-4737.304688	-1012.060547	-150.7324219	21.53320313	1571.923828	-559.8632813	2885.449219	-279.9316406	3036.181641	-4931.103516	3509.912109	-107.6660156	64.59960938	0	-2088.720703	1033.59375	-279.9316406	2325.585938	-1614.990234	-1141.259766	-6352.294922	1636.523438	624.4628906	1787.255859	-4177.441406	2734.716797	5835.498047	968.9941406	-1162.792969	-3725.244141
¸ßË¹°×ÔëÉù´¦Àí (473).mp3	1421.191406	2174.853516	-2906.982422	-818.2617188	3897.509766	2067.1875	-5232.568359	-710.5957031	1808.789063	-1658.056641	-667.5292969	1722.65625	2088.720703	-2476.318359	3617.578125	0	1765.722656	-430.6640625	-6352.294922	2045.654297	-366.0644531	322.9980469	-279.9316406	1076.660156	-538.3300781	2540.917969	-2153.320313	1141.259766	-1270.458984	409.1308594	-1830.322266	2605.517578	-1205.859375	2045.654297	-3832.910156	689.0625	1141.259766	-602.9296875	258.3984375	-1076.660156	-581.3964844	2217.919922	-1765.722656	3682.177734	-2390.185547	-43.06640625	-236.8652344	-710.5957031	2045.654297
¸ßË¹°×ÔëÉù´¦Àí (474).mp3	-3273.046875	-839.7949219	4263.574219	-2239.453125	-5684.765625	5620.166016	-818.2617188	4478.90625	-6330.761719	-258.3984375	1012.060547	4758.837891	-3983.642578	2131.787109	968.9941406	-6309.228516	7838.085938	-3186.914063	1248.925781	21.53320313	-2885.449219	3639.111328	-1162.792969	1765.722656	129.1992188	-43.06640625	-236.8652344	-3660.644531	2304.052734	-1593.457031	-1399.658203	-689.0625	2691.650391	-1399.658203	-4069.775391	4349.707031	-2368.652344	3789.84375	-2260.986328	5749.365234	-8268.75	5598.632813	-2885.449219	-2950.048828	4435.839844	1808.789063	-1873.388672	-1055.126953	602.9296875
¸ßË¹°×ÔëÉù´¦Àí (475).mp3	-3014.648438	8484.082031	-2174.853516	-6632.226563	-150.7324219	-279.9316406	1701.123047	1119.726563	-2433.251953	-21.53320313	-107.6660156	1614.990234	1916.455078	2713.183594	-6007.763672	-236.8652344	107.6660156	258.3984375	9733.007813	-9991.40625	-301.4648438	1937.988281	-1916.455078	2799.316406	-839.7949219	-1658.056641	-322.9980469	322.9980469	538.3300781	1744.189453	-1012.060547	-1313.525391	43.06640625	-624.4628906	1701.123047	-1205.859375	236.8652344	-64.59960938	0	21.53320313	-64.59960938	-150.7324219	21.53320313	43.06640625	3746.777344	-2110.253906	9496.142578	-11089.59961	5770.898438
¸ßË¹°×ÔëÉù´¦Àí (476).mp3	-2002.587891	4737.304688	-4737.304688	-344.53125	1291.992188	2110.253906	-1894.921875	1614.990234	-1830.322266	129.1992188	3596.044922	-6416.894531	4263.574219	-1442.724609	129.1992188	-904.3945313	4048.242188	-5426.367188	3014.648438	-1055.126953	1464.257813	-990.5273438	172.265625	387.5976563	-753.6621094	1356.591797	-3552.978516	2411.71875	-473.7304688	0	430.6640625	1787.255859	-4026.708984	2454.785156	2454.785156	-4435.839844	1571.923828	-1227.392578	2067.1875	559.8632813	861.328125	-4414.306641	4995.703125	-1205.859375	-1722.65625	2519.384766	4931.103516	1335.058594	-4974.169922
¸ßË¹°×ÔëÉù´¦Àí (477).mp3	3796.875	421.875	679.6875	-6632.8125	4125	-3632.8125	5109.375	-4664.0625	1687.5	-468.75	5203.125	1312.5	-1945.3125	-3914.0625	-2085.9375	2085.9375	-1335.9375	1101.5625	2179.6875	-2554.6875	-3468.75	6609.375	-6515.625	7500	-2343.75	562.5	-421.875	-257.8125	-2390.625	445.3125	-3093.75	187.5	2437.5	6398.4375	-8906.25	1500	1781.25	-562.5	1335.9375	867.1875	70.3125	1007.8125	-5015.625	632.8125	2203.125	-2578.125	-1523.4375	2507.8125	6140.625
¸ßË¹°×ÔëÉù´¦Àí (478).mp3	-1701.123047	1205.859375	-1507.324219	1098.193359	-1141.259766	-129.1992188	5189.501953	-5038.769531	1184.326172	-129.1992188	3186.914063	-3057.714844	5146.435547	-3746.777344	129.1992188	2196.386719	-4823.4375	9603.808594	-8484.082031	624.4628906	-968.9941406	-1830.322266	1614.990234	4414.306641	-4694.238281	-301.4648438	2670.117188	344.53125	-3143.847656	-279.9316406	3768.310547	64.59960938	-452.1972656	-2670.117188	-21.53320313	-452.1972656	172.265625	2045.654297	-1119.726563	-1959.521484	-279.9316406	-150.7324219	-645.9960938	1830.322266	-904.3945313	1291.992188	-516.796875	990.5273438	-1098.193359
¸ßË¹°×ÔëÉù´¦Àí (479).mp3	366.0644531	-516.796875	2390.185547	-1658.056641	581.3964844	1291.992188	-5512.5	1744.189453	4177.441406	-968.9941406	-4500.439453	4715.771484	1076.660156	-6761.425781	4220.507813	473.7304688	1550.390625	-559.8632813	-193.7988281	-5770.898438	2153.320313	968.9941406	2390.185547	-1119.726563	-1916.455078	2863.916016	1744.189453	-3380.712891	3466.845703	-4931.103516	1894.921875	2131.787109	-4069.775391	3746.777344	882.8613281	775.1953125	-2971.582031	-645.9960938	904.3945313	1313.525391	1248.925781	-1227.392578	-2627.050781	258.3984375	1485.791016	-107.6660156	-2476.318359	-2110.253906	2476.318359
¸ßË¹°×ÔëÉù´¦Àí (480).mp3	1851.855469	-322.9980469	-2260.986328	2605.517578	2282.519531	-4306.640625	-2820.849609	1744.189453	-6804.492188	7385.888672	1399.658203	1421.191406	193.7988281	-2476.318359	-4112.841797	6007.763672	-3639.111328	2971.582031	2260.986328	-1248.925781	-2476.318359	-2971.582031	-2950.048828	5447.900391	1830.322266	2928.515625	-1227.392578	-775.1953125	-1636.523438	2002.587891	818.2617188	-3703.710938	1658.056641	-1378.125	1464.257813	-6029.296875	-818.2617188	7988.818359	-4242.041016	452.1972656	215.3320313	1335.058594	-2906.982422	4888.037109	1851.855469	-6890.625	5641.699219	-43.06640625	-1205.859375
¸ßË¹°×ÔëÉù´¦Àí (481).mp3	409.1308594	-6976.757813	2993.115234	4608.105469	1335.058594	-7192.089844	2863.916016	2368.652344	2045.654297	-5189.501953	2196.386719	-43.06640625	-753.6621094	-516.796875	-667.5292969	2519.384766	-839.7949219	-2519.384766	-1442.724609	4565.039063	-1464.257813	-2583.984375	-1701.123047	4242.041016	344.53125	-3660.644531	-279.9316406	322.9980469	968.9941406	-602.9296875	-2713.183594	3251.513672	-366.0644531	-430.6640625	1270.458984	2906.982422	-2390.185547	-1485.791016	-495.2636719	3811.376953	-4715.771484	4758.837891	1248.925781	-559.8632813	-1894.921875	2153.320313	-818.2617188	-1162.792969	-344.53125
¸ßË¹°×ÔëÉù´¦Àí (482).mp3	-23.4375	609.375	-914.0625	281.25	23.4375	93.75	-1031.25	773.4375	-304.6875	2812.5	562.5	-679.6875	-2132.8125	468.75	-23.4375	1125	-1453.125	4195.3125	117.1875	-2601.5625	-2156.25	375	0	750	328.125	4125	2273.4375	-5062.5	-2437.5	0	750	-351.5625	-585.9375	6046.875	93.75	-4804.6875	-1453.125	281.25	-70.3125	3000	3093.75	2929.6875	632.8125	562.5	421.875	515.625	-11132.8125	-234.375	23.4375
¸ßË¹°×ÔëÉù´¦Àí (483).mp3	-1162.792969	-2713.183594	689.0625	-1162.792969	-495.2636719	1873.388672	-473.7304688	473.7304688	-1055.126953	1959.521484	-1442.724609	-1248.925781	301.4648438	581.3964844	86.1328125	968.9941406	1313.525391	775.1953125	172.265625	-947.4609375	452.1972656	1507.324219	-689.0625	559.8632813	-1184.326172	409.1308594	107.6660156	-1937.988281	-2519.384766	1916.455078	-2497.851563	1981.054688	-409.1308594	-236.8652344	-43.06640625	-1550.390625	2347.119141	-1335.058594	1291.992188	-667.5292969	-3229.980469	4629.638672	-968.9941406	1528.857422	-129.1992188	-1205.859375	796.7285156	2067.1875	-1571.923828
¸ßË¹°×ÔëÉù´¦Àí (484).mp3	861.328125	-2820.849609	6072.363281	215.3320313	667.5292969	-9216.210938	4091.308594	-5146.435547	2131.787109	-2002.587891	8850.146484	150.7324219	925.9277344	-258.3984375	-2217.919922	-7084.423828	1894.921875	-1614.990234	3660.644531	1119.726563	-1227.392578	-3660.644531	4500.439453	-5038.769531	1291.992188	-1141.259766	8462.548828	430.6640625	1184.326172	473.7304688	-2540.917969	-6976.757813	1442.724609	107.6660156	2368.652344	538.3300781	-753.6621094	5383.300781	-2217.919922	-1787.255859	0	1378.125	-1141.259766	-2196.386719	150.7324219	624.4628906	-2024.121094	3682.177734	193.7988281
¸ßË¹°×ÔëÉù´¦Àí (485).mp3	882.8613281	-4026.708984	2519.384766	1399.658203	-559.8632813	-1937.988281	-1141.259766	1679.589844	366.0644531	1916.455078	-172.265625	-1744.189453	-366.0644531	1098.193359	1571.923828	925.9277344	-1162.792969	-258.3984375	-3574.511719	1270.458984	430.6640625	1830.322266	-2476.318359	-322.9980469	1614.990234	-2670.117188	3100.78125	-86.1328125	-1830.322266	344.53125	624.4628906	1830.322266	-366.0644531	-3488.378906	1701.123047	1485.791016	-1873.388672	2067.1875	-882.8613281	-1270.458984	4198.974609	-2067.1875	-1464.257813	1248.925781	753.6621094	-4155.908203	2519.384766	107.6660156	1701.123047
¸ßË¹°×ÔëÉù´¦Àí (486).mp3	86.1328125	645.9960938	-387.5976563	1421.191406	-236.8652344	430.6640625	-86.1328125	236.8652344	-2799.316406	452.1972656	1378.125	-3316.113281	4263.574219	-538.3300781	452.1972656	1485.791016	-3617.578125	775.1953125	1485.791016	-1593.457031	2411.71875	-1722.65625	-409.1308594	-3919.042969	2304.052734	-129.1992188	839.7949219	1248.925781	-1981.054688	2820.849609	-1248.925781	968.9941406	-2627.050781	1873.388672	322.9980469	236.8652344	-2906.982422	3402.246094	882.8613281	86.1328125	-968.9941406	-839.7949219	2260.986328	-2670.117188	452.1972656	495.2636719	-1442.724609	-2583.984375	2347.119141
¸ßË¹°×ÔëÉù´¦Àí (487).mp3	-1804.6875	2132.8125	-2882.8125	3000	-3492.1875	4007.8125	-2531.25	-585.9375	-257.8125	187.5	-937.5	351.5625	-117.1875	-210.9375	-70.3125	93.75	-46.875	-46.875	187.5	773.4375	820.3125	-796.875	937.5	-1570.3125	562.5	-515.625	632.8125	-351.5625	1312.5	-1406.25	-210.9375	-257.8125	585.9375	-421.875	46.875	70.3125	-164.0625	187.5	-492.1875	281.25	140.625	-515.625	328.125	375	-210.9375	421.875	-421.875	421.875	-515.625
¸ßË¹°×ÔëÉù´¦Àí (488).mp3	-1119.726563	-818.2617188	1162.792969	-279.9316406	-236.8652344	-258.3984375	559.8632813	-1679.589844	2562.451172	-1076.660156	129.1992188	150.7324219	-1184.326172	2239.453125	-2153.320313	1033.59375	1571.923828	-2024.121094	409.1308594	-236.8652344	-1335.058594	473.7304688	3208.447266	-387.5976563	-1141.259766	-1765.722656	2347.119141	-2411.71875	1356.591797	-925.9277344	2024.121094	-947.4609375	-667.5292969	-516.796875	3122.314453	-3036.181641	86.1328125	1421.191406	-667.5292969	-64.59960938	1098.193359	-150.7324219	-1184.326172	86.1328125	1270.458984	538.3300781	-839.7949219	-796.7285156	430.6640625
¸ßË¹°×ÔëÉù´¦Àí (489).mp3	796.7285156	1055.126953	129.1992188	1851.855469	129.1992188	-1937.988281	-538.3300781	301.4648438	-516.796875	-495.2636719	753.6621094	1378.125	-796.7285156	882.8613281	-86.1328125	-1593.457031	645.9960938	-1335.058594	1270.458984	-301.4648438	-172.265625	-753.6621094	796.7285156	1614.990234	-1464.257813	-495.2636719	-495.2636719	129.1992188	1593.457031	-1291.992188	2971.582031	-1636.523438	-2196.386719	430.6640625	-322.9980469	1614.990234	839.7949219	-2777.783203	925.9277344	-1507.324219	2842.382813	-2024.121094	1442.724609	1313.525391	-2885.449219	2282.519531	-1033.59375	-538.3300781	775.1953125
¸ßË¹°×ÔëÉù´¦Àí (490).mp3	-1916.455078	947.4609375	-301.4648438	1248.925781	-344.53125	-301.4648438	-732.1289063	-1033.59375	-366.0644531	861.328125	-602.9296875	516.796875	2045.654297	-882.8613281	-430.6640625	2174.853516	-1227.392578	-322.9980469	-1507.324219	3380.712891	-2260.986328	-1119.726563	2411.71875	0	-861.328125	2842.382813	645.9960938	1658.056641	150.7324219	107.6660156	1033.59375	-1227.392578	-1873.388672	1356.591797	4866.503906	-3423.779297	753.6621094	2863.916016	-1722.65625	947.4609375	172.265625	-21.53320313	-258.3984375	818.2617188	-3660.644531	-1528.857422	3509.912109	-1485.791016	1614.990234
¸ßË¹°×ÔëÉù´¦Àí (491).mp3	-3725.244141	5297.167969	-4285.107422	344.53125	1916.455078	-1722.65625	2777.783203	538.3300781	-64.59960938	86.1328125	-2304.052734	1701.123047	473.7304688	-4823.4375	5447.900391	-1270.458984	1119.726563	-3768.310547	3509.912109	452.1972656	43.06640625	-6610.693359	5447.900391	-6309.228516	1593.457031	5318.701172	-4177.441406	4758.837891	-150.7324219	-8677.880859	8914.746094	-2024.121094	-3811.376953	5038.769531	-3509.912109	2799.316406	-7105.957031	4414.306641	-2368.652344	6072.363281	-3122.314453	1851.855469	-11563.33008	10658.93555	-1571.923828	1571.923828	-1162.792969	-3143.847656	1744.189453
¸ßË¹°×ÔëÉù´¦Àí (492).mp3	3273.046875	-5211.035156	1830.322266	-279.9316406	990.5273438	-3380.712891	645.9960938	1033.59375	2390.185547	710.5957031	-732.1289063	624.4628906	215.3320313	-2497.851563	215.3320313	-366.0644531	1248.925781	-4888.037109	5986.230469	-818.2617188	-602.9296875	215.3320313	0	-2605.517578	-2390.185547	3531.445313	-559.8632813	-1399.658203	-882.8613281	1378.125	4608.105469	0	279.9316406	710.5957031	1507.324219	882.8613281	538.3300781	796.7285156	-7364.355469	1744.189453	2454.785156	-3832.910156	710.5957031	1765.722656	3079.248047	-1399.658203	968.9941406	-4995.703125	1012.060547
¸ßË¹°×ÔëÉù´¦Àí (493).mp3	4694.238281	-3919.042969	4608.105469	-4521.972656	-215.3320313	-279.9316406	3100.78125	1851.855469	-4952.636719	4328.173828	-2067.1875	3488.378906	-3854.443359	-2153.320313	2347.119141	2648.583984	-2648.583984	1550.390625	-2282.519531	1055.126953	-64.59960938	-1464.257813	-258.3984375	5167.96875	344.53125	-6438.427734	1162.792969	-1119.726563	-1550.390625	5512.5	-4586.572266	2196.386719	215.3320313	-925.9277344	2928.515625	-3316.113281	-839.7949219	1981.054688	-2304.052734	667.5292969	2002.587891	4608.105469	-5684.765625	6072.363281	-4995.703125	2196.386719	2368.652344	-4242.041016	-64.59960938
¸ßË¹°×ÔëÉù´¦Àí (494).mp3	1141.259766	1765.722656	-129.1992188	4672.705078	-5577.099609	1184.326172	925.9277344	516.796875	753.6621094	-2282.519531	-64.59960938	-2497.851563	301.4648438	-667.5292969	-624.4628906	1162.792969	2260.986328	1744.189453	-2820.849609	-559.8632813	-1119.726563	279.9316406	2325.585938	-1464.257813	-3143.847656	990.5273438	839.7949219	2174.853516	-4091.308594	5017.236328	4242.041016	-7041.357422	495.2636719	3488.378906	150.7324219	-538.3300781	-2411.71875	-258.3984375	1335.058594	-1270.458984	1205.859375	-3294.580078	882.8613281	-861.328125	4285.107422	322.9980469	-2605.517578	-430.6640625	1399.658203
¸ßË¹°×ÔëÉù´¦Àí (495).mp3	689.0625	-1248.925781	129.1992188	818.2617188	-710.5957031	-732.1289063	689.0625	602.9296875	-1421.191406	107.6660156	1744.189453	-452.1972656	-409.1308594	-193.7988281	602.9296875	-215.3320313	495.2636719	-301.4648438	-1012.060547	236.8652344	990.5273438	-796.7285156	839.7949219	215.3320313	-538.3300781	0	-710.5957031	-387.5976563	861.328125	322.9980469	796.7285156	215.3320313	-279.9316406	-538.3300781	236.8652344	-473.7304688	-1356.591797	581.3964844	495.2636719	236.8652344	559.8632813	21.53320313	-1313.525391	667.5292969	172.265625	538.3300781	129.1992188	-1356.591797	-129.1992188
¸ßË¹°×ÔëÉù´¦Àí (496).mp3	-2088.720703	4026.708984	-5447.900391	4069.775391	645.9960938	-2153.320313	3552.978516	-5857.03125	3316.113281	-1119.726563	4198.974609	-904.3945313	-6201.5625	5555.566406	-1055.126953	3445.3125	-3402.246094	-2110.253906	3552.978516	-3466.845703	2885.449219	-2239.453125	818.2617188	2260.986328	-4091.308594	1830.322266	-1485.791016	3186.914063	-2777.783203	1614.990234	-43.06640625	-4888.037109	4220.507813	775.1953125	839.7949219	-4543.505859	430.6640625	2583.984375	-1507.324219	5038.769531	-1765.722656	-2799.316406	-2002.587891	925.9277344	3273.046875	-3122.314453	236.8652344	1055.126953	-2088.720703
¸ßË¹°×ÔëÉù´¦Àí (497).mp3	129.1992188	1808.789063	387.5976563	-968.9941406	1485.791016	-2024.121094	1744.189453	-667.5292969	-193.7988281	-2260.986328	1744.189453	1507.324219	-452.1972656	409.1308594	-2196.386719	43.06640625	-1098.193359	3574.511719	-129.1992188	258.3984375	-5641.699219	1485.791016	1744.189453	-1658.056641	1636.523438	-1808.789063	-21.53320313	2045.654297	861.328125	-3273.046875	2820.849609	-559.8632813	-2863.916016	2799.316406	-689.0625	-2045.654297	2347.119141	732.1289063	-2540.917969	2993.115234	43.06640625	-538.3300781	-1808.789063	21.53320313	-1184.326172	-193.7988281	710.5957031	-581.3964844	2820.849609
¸ßË¹°×ÔëÉù´¦Àí (498).mp3	-925.9277344	150.7324219	-4758.837891	1808.789063	-150.7324219	2024.121094	-1356.591797	2734.716797	732.1289063	904.3945313	-2347.119141	-4866.503906	7924.21875	-710.5957031	-1614.990234	-689.0625	43.06640625	602.9296875	-3983.642578	2045.654297	-150.7324219	-86.1328125	3488.378906	-43.06640625	516.796875	-1399.658203	-667.5292969	-387.5976563	1055.126953	-1636.523438	947.4609375	-387.5976563	-279.9316406	-839.7949219	0	-409.1308594	-2260.986328	1830.322266	3854.443359	344.53125	-452.1972656	-495.2636719	-2540.917969	-430.6640625	1098.193359	2196.386719	-1291.992188	86.1328125	796.7285156
¸ßË¹°×ÔëÉù´¦Àí (499).mp3	3768.310547	387.5976563	-1442.724609	-6438.427734	-1184.326172	7622.753906	-1119.726563	-1205.859375	1916.455078	-430.6640625	-2497.851563	-2304.052734	-3208.447266	3789.84375	-2239.453125	2497.851563	710.5957031	-1981.054688	1679.589844	-990.5273438	3617.578125	-4435.839844	1744.189453	3488.378906	-2519.384766	2131.787109	-5943.164063	6782.958984	2411.71875	-6395.361328	-710.5957031	2928.515625	-3660.644531	1313.525391	2347.119141	301.4648438	-4091.308594	-387.5976563	2950.048828	-753.6621094	-1119.726563	4005.175781	-1442.724609	2002.587891	-3165.380859	4608.105469	-6761.425781	2583.984375	-925.9277344
¸ßË¹°×ÔëÉù´¦Àí (500).mp3	4069.775391	-2131.787109	645.9960938	-1722.65625	-409.1308594	4069.775391	-5490.966797	2648.583984	-1658.056641	5684.765625	-5361.767578	1162.792969	2540.917969	-215.3320313	-1765.722656	1399.658203	-1227.392578	775.1953125	-667.5292969	516.796875	516.796875	-4694.238281	1744.189453	366.0644531	193.7988281	4758.837891	-3402.246094	258.3984375	-3746.777344	-1055.126953	4306.640625	-3682.177734	6115.429688	-2282.519531	-366.0644531	366.0644531	-3940.576172	3488.378906	-1055.126953	4263.574219	-2153.320313	-1033.59375	-409.1308594	1205.859375	-1227.392578	-3488.378906	1012.060547	6416.894531	-1507.324219
¸ßË¹°×ÔëÉù´¦Àí (501).mp3	-4586.572266	4414.306641	-3251.513672	3466.845703	1658.056641	-4134.375	344.53125	2304.052734	172.265625	-4651.171875	2713.183594	1162.792969	-452.1972656	-4155.908203	3962.109375	-538.3300781	-1485.791016	-925.9277344	4371.240234	-3014.648438	-1076.660156	1205.859375	-3660.644531	6998.291016	-2024.121094	2217.919922	-2734.716797	2347.119141	-5598.632813	4974.169922	-2368.652344	-2045.654297	6589.160156	-1227.392578	-3746.777344	-2196.386719	1528.857422	1421.191406	-2583.984375	3725.244141	861.328125	1141.259766	-2433.251953	-3789.84375	1119.726563	3962.109375	-882.8613281	-1765.722656	-366.0644531
¸ßË¹°×ÔëÉù´¦Àí (502).mp3	2605.517578	-2842.382813	2497.851563	-1765.722656	1528.857422	322.9980469	732.1289063	430.6640625	-3380.712891	2024.121094	2217.919922	-2454.785156	3100.78125	-1658.056641	-2562.451172	301.4648438	-2562.451172	2691.650391	2217.919922	-861.328125	1012.060547	-3531.445313	1442.724609	1464.257813	-150.7324219	-2282.519531	3854.443359	-2024.121094	-753.6621094	2885.449219	-4005.175781	150.7324219	732.1289063	129.1992188	-301.4648438	904.3945313	775.1953125	-1658.056641	3423.779297	645.9960938	-6029.296875	2971.582031	861.328125	-1981.054688	3703.710938	-1851.855469	-2799.316406	4457.373047	-193.7988281
¸ßË¹°×ÔëÉù´¦Àí (503).mp3	-538.3300781	4349.707031	-2605.517578	-4198.974609	3617.578125	-1248.925781	1830.322266	2605.517578	-5103.369141	2002.587891	-322.9980469	64.59960938	-473.7304688	1894.921875	-2734.716797	1636.523438	-538.3300781	1485.791016	-1098.193359	-2627.050781	-409.1308594	1722.65625	-43.06640625	2777.783203	-7687.353516	5943.164063	-387.5976563	-1033.59375	1959.521484	-5835.498047	4155.908203	3143.847656	-3445.3125	1550.390625	-7385.888672	6524.560547	-322.9980469	2691.650391	-968.9941406	602.9296875	1851.855469	-2950.048828	1162.792969	-753.6621094	495.2636719	279.9316406	-1485.791016	495.2636719	3143.847656
¸ßË¹°×ÔëÉù´¦Àí (504).mp3	-46.875	2179.6875	-3726.5625	2578.125	1335.9375	-2320.3125	703.125	-2062.5	2250	-1125	-1078.125	328.125	3492.1875	4781.25	-1945.3125	-5039.0625	703.125	1429.6875	609.375	-1945.3125	-445.3125	-562.5	4007.8125	-445.3125	-1476.5625	2789.0625	-1335.9375	-4476.5625	656.25	2437.5	1218.75	304.6875	-5109.375	5578.125	46.875	-2343.75	-4195.3125	3164.0625	-2742.1875	-2156.25	-117.1875	10429.6875	-2273.4375	-2648.4375	-421.875	3867.1875	-2578.125	70.3125	-2179.6875
¸ßË¹°×ÔëÉù´¦Àí (505).mp3	-13070.6543	4220.507813	4565.039063	2476.318359	1485.791016	-1658.056641	2088.720703	-11261.86523	-1033.59375	8828.613281	2002.587891	1894.921875	-602.9296875	-4888.037109	-3552.978516	3789.84375	1679.589844	2024.121094	904.3945313	-64.59960938	-4866.503906	-1851.855469	4328.173828	559.8632813	1550.390625	-559.8632813	1184.326172	-3402.246094	861.328125	-4801.904297	6503.027344	-1442.724609	904.3945313	1270.458984	-3229.980469	64.59960938	-7838.085938	10292.87109	344.53125	-473.7304688	1787.255859	-14405.71289	1916.455078	8031.884766	1959.521484	1162.792969	-366.0644531	904.3945313	-13522.85156
¸ßË¹°×ÔëÉù´¦Àí (506).mp3	753.6621094	430.6640625	-6395.361328	6675.292969	-2734.716797	1335.058594	904.3945313	559.8632813	990.5273438	129.1992188	-1033.59375	301.4648438	-1808.789063	1787.255859	-559.8632813	-301.4648438	861.328125	-3036.181641	1916.455078	1571.923828	-818.2617188	344.53125	-2110.253906	0	1787.255859	-2282.519531	1744.189453	947.4609375	-409.1308594	279.9316406	-430.6640625	559.8632813	-1119.726563	624.4628906	-1636.523438	-624.4628906	732.1289063	1141.259766	495.2636719	-581.3964844	882.8613281	-4521.972656	1442.724609	2906.982422	-1894.921875	-4780.371094	6201.5625	344.53125	64.59960938
¸ßË¹°×ÔëÉù´¦Àí (507).mp3	258.3984375	2562.451172	21.53320313	-1981.054688	947.4609375	-839.7949219	-2390.185547	3940.576172	-1076.660156	-2088.720703	689.0625	2390.185547	-2368.652344	1507.324219	-581.3964844	-107.6660156	0	-4005.175781	4715.771484	-732.1289063	-559.8632813	1851.855469	-344.53125	602.9296875	107.6660156	-387.5976563	732.1289063	-3596.044922	1658.056641	624.4628906	-1722.65625	3122.314453	-2497.851563	645.9960938	452.1972656	-1313.525391	215.3320313	-43.06640625	-2347.119141	4974.169922	-990.5273438	409.1308594	43.06640625	-1959.521484	2217.919922	-1830.322266	1162.792969	1959.521484	-4909.570313
¸ßË¹°×ÔëÉù´¦Àí (508).mp3	-1937.988281	1464.257813	-1679.589844	1894.921875	6223.095703	-9043.945313	3294.580078	-3036.181641	3789.84375	-839.7949219	-1550.390625	1981.054688	-258.3984375	387.5976563	-2045.654297	-2583.984375	2562.451172	1119.726563	3940.576172	-5167.96875	2454.785156	904.3945313	-2454.785156	-387.5976563	-1033.59375	1442.724609	-1571.923828	5103.369141	-6072.363281	3875.976563	-2347.119141	258.3984375	1205.859375	775.1953125	-2088.720703	602.9296875	1076.660156	-21.53320313	4672.705078	-4263.574219	1205.859375	3316.113281	-301.4648438	-882.8613281	-4005.175781	1873.388672	2756.25	3639.111328	-2433.251953
¸ßË¹°×ÔëÉù´¦Àí (509).mp3	3014.648438	538.3300781	1162.792969	-732.1289063	-387.5976563	430.6640625	710.5957031	2433.251953	-258.3984375	-602.9296875	-3466.845703	3854.443359	430.6640625	-2347.119141	-129.1992188	3014.648438	-1205.859375	2067.1875	-6050.830078	3552.978516	-2174.853516	753.6621094	2734.716797	1722.65625	-861.328125	1184.326172	559.8632813	-11821.72852	64.59960938	6459.960938	-2368.652344	3229.980469	1335.058594	2325.585938	258.3984375	-1076.660156	-5813.964844	4134.375	2605.517578	-1658.056641	2540.917969	645.9960938	-387.5976563	-11800.19531	2820.849609	7084.423828	-6869.091797	5254.101563	1335.058594
¸ßË¹°×ÔëÉù´¦Àí (510).mp3	2067.1875	-9043.945313	7235.15625	86.1328125	-2691.650391	2497.851563	344.53125	-1421.191406	1442.724609	1227.392578	-4844.970703	4995.703125	624.4628906	-64.59960938	-4565.039063	-2045.654297	4263.574219	-322.9980469	-344.53125	3488.378906	-5081.835938	3983.642578	-516.796875	2454.785156	2476.318359	-5426.367188	387.5976563	4285.107422	-5706.298828	0	2131.787109	-2583.984375	366.0644531	2605.517578	-4155.908203	2174.853516	1701.123047	-3036.181641	-3488.378906	2519.384766	1679.589844	-1184.326172	4048.242188	150.7324219	-2153.320313	990.5273438	-839.7949219	-3380.712891	7170.556641
¸ßË¹°×ÔëÉù´¦Àí (511).mp3	3983.642578	-1291.992188	2045.654297	-667.5292969	-516.796875	-3423.779297	129.1992188	5211.035156	-3251.513672	1033.59375	-1765.722656	193.7988281	1658.056641	-1894.921875	3488.378906	-4134.375	258.3984375	3423.779297	-2971.582031	2842.382813	-2045.654297	-2605.517578	5081.835938	-3940.576172	4672.705078	-4155.908203	-279.9316406	4392.773438	-5490.966797	1507.324219	1378.125	-2131.787109	322.9980469	1098.193359	-1378.125	-839.7949219	689.0625	2756.25	-473.7304688	193.7988281	1162.792969	-3445.3125	1356.591797	387.5976563	581.3964844	322.9980469	-1248.925781	215.3320313	-968.9941406
¸ßË¹°×ÔëÉù´¦Àí (512).mp3	7558.154297	-990.5273438	1076.660156	-10422.07031	3596.044922	5189.501953	-4543.505859	7795.019531	-12704.58984	5340.234375	7450.488281	-2476.318359	2820.849609	-4005.175781	2540.917969	581.3964844	495.2636719	-13824.31641	6546.09375	3359.179688	-4586.572266	2820.849609	-6115.429688	6438.427734	4651.171875	-775.1953125	1550.390625	-3617.578125	2863.916016	-1270.458984	86.1328125	-11197.26563	3100.78125	5555.566406	-4801.904297	9560.742188	-14534.91211	10400.53711	3746.777344	-4629.638672	3316.113281	-5297.167969	5426.367188	753.6621094	645.9960938	-14513.37891	5232.568359	5706.298828	-5146.435547
¸ßË¹°×ÔëÉù´¦Àí (513).mp3	-947.4609375	-129.1992188	1528.857422	559.8632813	882.8613281	-3897.509766	5383.300781	-3251.513672	-1873.388672	1808.789063	925.9277344	-150.7324219	1679.589844	1033.59375	-4220.507813	1119.726563	2519.384766	-4177.441406	516.796875	1205.859375	-1830.322266	4414.306641	-2713.183594	2304.052734	-1313.525391	990.5273438	2734.716797	-5103.369141	-473.7304688	452.1972656	-753.6621094	-301.4648438	1421.191406	1291.992188	-366.0644531	-1485.791016	968.9941406	-172.265625	1550.390625	-624.4628906	1399.658203	-1701.123047	-775.1953125	2045.654297	1141.259766	-5189.501953	193.7988281	3014.648438	-172.265625
¸ßË¹°×ÔëÉù´¦Àí (514).mp3	2411.71875	-1421.191406	-9388.476563	4435.839844	-4586.572266	322.9980469	-796.7285156	2863.916016	-1593.457031	5060.302734	-5189.501953	2153.320313	-1959.521484	796.7285156	-2476.318359	6998.291016	-1055.126953	-5254.101563	7192.089844	86.1328125	-3768.310547	-2433.251953	7558.154297	-6158.496094	4715.771484	172.265625	-1701.123047	-4349.707031	8333.349609	-2670.117188	-7558.154297	9539.208984	-9000.878906	8893.212891	-8161.083984	7342.822266	3014.648438	-10594.33594	-193.7988281	12876.85547	-4952.636719	-6158.496094	990.5273438	301.4648438	-1421.191406	-1808.789063	4565.039063	-3962.109375	2713.183594
¸ßË¹°×ÔëÉù´¦Àí (515).mp3	-3143.847656	-3746.777344	5641.699219	-602.9296875	-4048.242188	-1701.123047	7902.685547	-5404.833984	-1571.923828	4995.703125	-2734.716797	-1033.59375	-2562.451172	559.8632813	-86.1328125	5598.632813	4737.304688	-9776.074219	-21.53320313	8290.283203	-2433.251953	-4349.707031	3919.042969	-2411.71875	5103.369141	-7213.623047	236.8652344	947.4609375	581.3964844	150.7324219	2110.253906	3359.179688	-904.3945313	3100.78125	-2282.519531	-1227.392578	947.4609375	1076.660156	775.1953125	-2540.917969	193.7988281	1679.589844	1270.458984	624.4628906	-64.59960938	-3682.177734	2820.849609	-387.5976563	-322.9980469
¸ßË¹°×ÔëÉù´¦Àí (516).mp3	796.7285156	-495.2636719	-236.8652344	-236.8652344	473.7304688	-1937.988281	0	1098.193359	-366.0644531	473.7304688	495.2636719	-258.3984375	-1959.521484	2756.25	-366.0644531	-1959.521484	150.7324219	-2217.919922	1184.326172	1335.058594	43.06640625	-2045.654297	-21.53320313	2605.517578	322.9980469	-1055.126953	387.5976563	-1313.525391	-1421.191406	1356.591797	2174.853516	366.0644531	-2648.583984	2734.716797	689.0625	-1291.992188	1270.458984	-645.9960938	-129.1992188	0	1227.392578	-193.7988281	-1873.388672	-4952.636719	1636.523438	2153.320313	-1571.923828	-581.3964844	3316.113281
¸ßË¹°×ÔëÉù´¦Àí (517).mp3	-2476.318359	1313.525391	-1098.193359	1205.859375	1722.65625	-1787.255859	-2691.650391	4134.375	2540.917969	-2067.1875	-861.328125	-2110.253906	-538.3300781	344.53125	473.7304688	-1981.054688	2153.320313	645.9960938	-1765.722656	4091.308594	-6955.224609	4091.308594	-1679.589844	-64.59960938	193.7988281	-344.53125	409.1308594	-258.3984375	2928.515625	-2282.519531	-861.328125	839.7949219	3768.310547	-3897.509766	-86.1328125	2562.451172	-366.0644531	2131.787109	-3832.910156	-2670.117188	1722.65625	-86.1328125	1959.521484	-2067.1875	-753.6621094	3445.3125	-215.3320313	-3273.046875	-193.7988281
¸ßË¹°×ÔëÉù´¦Àí (518).mp3	-1055.126953	-1873.388672	818.2617188	667.5292969	322.9980469	129.1992188	-1012.060547	861.328125	-947.4609375	2131.787109	-1851.855469	4866.503906	-5964.697266	5512.5	-4866.503906	2110.253906	2648.583984	-3380.712891	-2928.515625	3079.248047	107.6660156	516.796875	2885.449219	-3919.042969	1550.390625	-1464.257813	904.3945313	236.8652344	1055.126953	882.8613281	1744.189453	-3703.710938	-947.4609375	2088.720703	667.5292969	0	1098.193359	-258.3984375	-3122.314453	3014.648438	-3811.376953	-1055.126953	1227.392578	-129.1992188	732.1289063	-129.1992188	-366.0644531	366.0644531	2863.916016
¸ßË¹°×ÔëÉù´¦Àí (519).mp3	-1614.990234	86.1328125	990.5273438	-732.1289063	516.796875	-3552.978516	5620.166016	-6007.763672	4242.041016	1851.855469	904.3945313	-64.59960938	-1981.054688	1205.859375	-3143.847656	-150.7324219	1550.390625	-689.0625	2411.71875	-1055.126953	-3875.976563	3057.714844	-3639.111328	2260.986328	-3100.78125	9259.277344	-7859.619141	3725.244141	-1851.855469	3617.578125	1313.525391	-5663.232422	4026.708984	-818.2617188	1248.925781	-2906.982422	-2691.650391	5490.966797	-1184.326172	0	-1550.390625	-1636.523438	5469.433594	-6826.025391	2433.251953	-1614.990234	4758.837891	-1270.458984	1227.392578
¸ßË¹°×ÔëÉù´¦Àí (520).mp3	-861.328125	2540.917969	-7579.6875	8376.416016	-1442.724609	409.1308594	-4091.308594	107.6660156	4672.705078	452.1972656	-2971.582031	2282.519531	-624.4628906	-689.0625	-732.1289063	1744.189453	-2820.849609	1614.990234	21.53320313	1184.326172	-193.7988281	1722.65625	-1227.392578	-1055.126953	-1550.390625	1873.388672	753.6621094	1270.458984	-2756.25	-473.7304688	1291.992188	1916.455078	-3768.310547	3488.378906	-64.59960938	-6804.492188	6847.558594	-3854.443359	1464.257813	21.53320313	2260.986328	-5318.701172	4026.708984	538.3300781	-5684.765625	2691.650391	-775.1953125	301.4648438	4026.708984
¸ßË¹°×ÔëÉù´¦Àí (521).mp3	1485.791016	2045.654297	559.8632813	-1744.189453	-1550.390625	1356.591797	-409.1308594	1959.521484	258.3984375	-3186.914063	3251.513672	-473.7304688	516.796875	-5706.298828	2734.716797	2045.654297	-2497.851563	-2433.251953	2497.851563	193.7988281	2777.783203	-1162.792969	-129.1992188	-3574.511719	-861.328125	3423.779297	409.1308594	-689.0625	-1291.992188	4091.308594	279.9316406	215.3320313	-172.265625	-6158.496094	3273.046875	1356.591797	581.3964844	279.9316406	236.8652344	107.6660156	-2454.785156	-64.59960938	2304.052734	150.7324219	409.1308594	-645.9960938	-775.1953125	-4801.904297	3251.513672
¸ßË¹°×ÔëÉù´¦Àí (522).mp3	-624.4628906	2756.25	-4048.242188	861.328125	2820.849609	-990.5273438	-796.7285156	1076.660156	753.6621094	-215.3320313	-86.1328125	-1722.65625	4091.308594	-4974.169922	1162.792969	3875.976563	-5275.634766	-602.9296875	2131.787109	1184.326172	-861.328125	-1851.855469	1119.726563	1012.060547	2497.851563	-3466.845703	5986.230469	-7084.423828	-452.1972656	796.7285156	710.5957031	-753.6621094	-1227.392578	-409.1308594	6158.496094	-3186.914063	1270.458984	624.4628906	-5490.966797	3294.580078	1227.392578	-581.3964844	3316.113281	-2110.253906	-1937.988281	258.3984375	2045.654297	-1205.859375	-2562.451172
¸ßË¹°×ÔëÉù´¦Àí (523).mp3	-4888.037109	3423.779297	-3660.644531	6503.027344	-538.3300781	-6632.226563	2928.515625	-1981.054688	1335.058594	1550.390625	-43.06640625	839.7949219	1442.724609	-1571.923828	882.8613281	-2713.183594	3768.310547	-5103.369141	2282.519531	2497.851563	-3617.578125	1399.658203	3445.3125	-3897.509766	1614.990234	882.8613281	-2239.453125	452.1972656	-990.5273438	3057.714844	-1055.126953	-753.6621094	1744.189453	-4198.974609	430.6640625	2067.1875	-990.5273438	990.5273438	2282.519531	-2260.986328	1378.125	-1055.126953	1442.724609	-3057.714844	0	3811.376953	-4242.041016	-1378.125	6890.625
¸ßË¹°×ÔëÉù´¦Àí (524).mp3	2433.251953	2476.318359	1485.791016	624.4628906	-387.5976563	21.53320313	-5081.835938	2713.183594	-2777.783203	1227.392578	301.4648438	861.328125	-602.9296875	-559.8632813	3294.580078	-2325.585938	-4306.640625	3639.111328	3574.511719	-4672.705078	-279.9316406	1528.857422	775.1953125	3186.914063	-150.7324219	-516.796875	-452.1972656	-2088.720703	2260.986328	-2993.115234	2799.316406	-322.9980469	645.9960938	-1141.259766	667.5292969	1055.126953	0	-4263.574219	3832.910156	2777.783203	-4005.175781	-753.6621094	2605.517578	-129.1992188	1485.791016	-1012.060547	-64.59960938	645.9960938	-2196.386719
¸ßË¹°×ÔëÉù´¦Àí (525).mp3	0	-215.3320313	279.9316406	-64.59960938	-409.1308594	-796.7285156	796.7285156	-366.0644531	387.5976563	-129.1992188	344.53125	-796.7285156	452.1972656	1012.060547	-215.3320313	-710.5957031	-1937.988281	-452.1972656	1098.193359	193.7988281	-150.7324219	882.8613281	86.1328125	-86.1328125	-1227.392578	495.2636719	344.53125	107.6660156	279.9316406	279.9316406	172.265625	86.1328125	-107.6660156	21.53320313	-344.53125	689.0625	-150.7324219	21.53320313	-86.1328125	-215.3320313	301.4648438	43.06640625	-21.53320313	-21.53320313	-430.6640625	-818.2617188	-322.9980469	-1184.326172	-2196.386719
¸ßË¹°×ÔëÉù´¦Àí (526).mp3	5900.097656	-7428.955078	6416.894531	-861.328125	-5663.232422	-236.8652344	-2562.451172	3316.113281	-2304.052734	8914.746094	-9948.339844	3682.177734	1291.992188	150.7324219	301.4648438	1033.59375	473.7304688	-3962.109375	3682.177734	-1335.058594	-2067.1875	-2024.121094	-344.53125	-732.1289063	1593.457031	947.4609375	1830.322266	3294.580078	2282.519531	-1744.189453	1830.322266	-3854.443359	1593.457031	3897.509766	-7751.953125	2971.582031	-6524.560547	11886.32813	-7622.753906	1399.658203	-3423.779297	818.2617188	452.1972656	-3617.578125	559.8632813	882.8613281	1722.65625	602.9296875	-409.1308594
¸ßË¹°×ÔëÉù´¦Àí (527).mp3	3768.310547	-452.1972656	-516.796875	1636.523438	-6050.830078	-2217.919922	3143.847656	-21.53320313	645.9960938	-387.5976563	215.3320313	-409.1308594	1033.59375	1701.123047	925.9277344	1205.859375	43.06640625	-3014.648438	-861.328125	-1270.458984	-5706.298828	1701.123047	1722.65625	-1162.792969	1744.189453	64.59960938	3036.181641	1055.126953	1012.060547	1485.791016	-6567.626953	6093.896484	-1722.65625	-6180.029297	3229.980469	-21.53320313	-7644.287109	968.9941406	3875.976563	2885.449219	1658.056641	-6459.960938	7127.490234	-559.8632813	861.328125	2583.984375	-6804.492188	968.9941406	2906.982422
¸ßË¹°×ÔëÉù´¦Àí (528).mp3	129.1992188	-43.06640625	-581.3964844	-1442.724609	1894.921875	-839.7949219	-1227.392578	2950.048828	-2950.048828	581.3964844	3509.912109	-1098.193359	430.6640625	-3273.046875	3682.177734	-2842.382813	-21.53320313	1593.457031	-990.5273438	2260.986328	-279.9316406	-1765.722656	1248.925781	-2347.119141	1765.722656	344.53125	-581.3964844	-1873.388672	-193.7988281	3273.046875	-1205.859375	-624.4628906	-1808.789063	2325.585938	387.5976563	-818.2617188	-150.7324219	-1658.056641	3660.644531	-366.0644531	129.1992188	-2605.517578	-839.7949219	4134.375	-2174.853516	581.3964844	-839.7949219	-667.5292969	1937.988281
¸ßË¹°×ÔëÉù´¦Àí (529).mp3	-882.8613281	-559.8632813	-753.6621094	3509.912109	-947.4609375	-2368.652344	5146.435547	-3466.845703	-3057.714844	-602.9296875	1399.658203	-882.8613281	-387.5976563	9453.076172	-4672.705078	-1894.921875	193.7988281	1119.726563	-710.5957031	1055.126953	-2024.121094	2519.384766	-3337.646484	5490.966797	-4931.103516	258.3984375	-1658.056641	796.7285156	-1787.255859	882.8613281	516.796875	2131.787109	1528.857422	689.0625	2282.519531	-5706.298828	4565.039063	-2024.121094	4780.371094	-925.9277344	-3273.046875	3983.642578	-6503.027344	4629.638672	-3143.847656	3832.910156	-6115.429688	129.1992188	3832.910156
¸ßË¹°×ÔëÉù´¦Àí (530).mp3	-2519.384766	3509.912109	1141.259766	2756.25	3229.980469	-11757.12891	11068.06641	-9151.611328	21.53320313	1399.658203	-1205.859375	2497.851563	2777.783203	193.7988281	-2024.121094	-1571.923828	-1937.988281	1270.458984	1184.326172	-1119.726563	-2196.386719	-172.265625	4349.707031	-2390.185547	882.8613281	-3380.712891	2002.587891	-581.3964844	4844.970703	-1808.789063	2799.316406	-5426.367188	-559.8632813	4888.037109	1916.455078	-2627.050781	4242.041016	-9883.740234	2605.517578	-258.3984375	-732.1289063	-516.796875	5060.302734	-322.9980469	-1141.259766	-4112.841797	3940.576172	-559.8632813	3488.378906
¸ßË¹°×ÔëÉù´¦Àí (531).mp3	-6115.429688	1270.458984	-215.3320313	1679.589844	1076.660156	667.5292969	-107.6660156	925.9277344	1528.857422	-2196.386719	-150.7324219	-3251.513672	3682.177734	-4306.640625	4285.107422	107.6660156	-86.1328125	409.1308594	-5081.835938	-645.9960938	-667.5292969	5017.236328	-4026.708984	5943.164063	904.3945313	86.1328125	1141.259766	882.8613281	-1658.056641	-2390.185547	21.53320313	-7342.822266	4371.240234	4457.373047	-4091.308594	3079.248047	-3703.710938	-3488.378906	1033.59375	3617.578125	3057.714844	-2368.652344	-7170.556641	9517.675781	-5490.966797	990.5273438	7945.751953	-7127.490234	1205.859375
¸ßË¹°×ÔëÉù´¦Àí (532).mp3	-9733.007813	1916.455078	4478.90625	-64.59960938	-3359.179688	3552.978516	43.06640625	-3423.779297	5081.835938	-2260.986328	1894.921875	-2562.451172	3402.246094	-6223.095703	9926.806641	-4371.240234	2131.787109	-473.7304688	-2648.583984	882.8613281	5383.300781	-4091.308594	4737.304688	-5620.166016	1098.193359	-2993.115234	4586.572266	516.796875	-796.7285156	-1076.660156	-3660.644531	516.796875	645.9960938	6696.826172	-473.7304688	-2971.582031	-1614.990234	-1937.988281	-2993.115234	559.8632813	-2131.787109	-344.53125	2670.117188	-2627.050781	172.265625	2691.650391	129.1992188	-3100.78125	2950.048828
¸ßË¹°×ÔëÉù´¦Àí (533).mp3	-1679.589844	4220.507813	-1937.988281	-150.7324219	3229.980469	796.7285156	-3423.779297	1055.126953	-4392.773438	5426.367188	1528.857422	430.6640625	-5340.234375	4672.705078	-6395.361328	1442.724609	-1593.457031	1787.255859	1679.589844	-4801.904297	4155.908203	-86.1328125	-1873.388672	925.9277344	2433.251953	732.1289063	1378.125	452.1972656	-6158.496094	495.2636719	452.1972656	645.9960938	-2734.716797	4478.90625	1485.791016	-1507.324219	-236.8652344	-1205.859375	2648.583984	667.5292969	409.1308594	-2368.652344	452.1972656	-6180.029297	5684.765625	-3251.513672	-5555.566406	1550.390625	3703.710938
¸ßË¹°×ÔëÉù´¦Àí (534).mp3	925.9277344	602.9296875	-322.9980469	4414.306641	-2196.386719	2174.853516	-2024.121094	581.3964844	1550.390625	-5727.832031	-3186.914063	3703.710938	-4091.308594	8850.146484	-4306.640625	5254.101563	-11541.79688	7105.957031	-1442.724609	1184.326172	-2906.982422	1119.726563	1636.523438	2433.251953	-559.8632813	-689.0625	-818.2617188	2217.919922	-2153.320313	3273.046875	689.0625	-2519.384766	-3036.181641	-796.7285156	3208.447266	150.7324219	-3466.845703	3509.912109	-1658.056641	-5749.365234	11498.73047	-5081.835938	2282.519531	64.59960938	624.4628906	3036.181641	-4500.439453	753.6621094	-495.2636719
¸ßË¹°×ÔëÉù´¦Àí (535).mp3	-624.4628906	1356.591797	-4392.773438	2174.853516	-925.9277344	452.1972656	1550.390625	538.3300781	2777.783203	-1162.792969	-1658.056641	-2734.716797	-710.5957031	3337.646484	-1550.390625	2993.115234	-732.1289063	-1399.658203	1679.589844	-689.0625	-1744.189453	86.1328125	4177.441406	-2347.119141	-21.53320313	-1851.855469	925.9277344	516.796875	-409.1308594	2131.787109	-990.5273438	-2411.71875	3208.447266	-1141.259766	1894.921875	-2691.650391	2906.982422	-64.59960938	-279.9316406	1033.59375	-4715.771484	1679.589844	-1830.322266	-1722.65625	3100.78125	-452.1972656	409.1308594	2734.716797	-602.9296875
¸ßË¹°×ÔëÉù´¦Àí (536).mp3	2131.787109	-2067.1875	3596.044922	925.9277344	-1894.921875	5490.966797	-7579.6875	1270.458984	-1012.060547	5620.166016	1636.523438	-7149.023438	4457.373047	3466.845703	3596.044922	-7149.023438	-279.9316406	473.7304688	2670.117188	-2842.382813	-4478.90625	236.8652344	-559.8632813	4220.507813	4285.107422	-5534.033203	-3682.177734	301.4648438	3423.779297	5103.369141	-4328.173828	-3639.111328	4242.041016	-4457.373047	10551.26953	-7105.957031	1765.722656	-3122.314453	3423.779297	-3208.447266	-172.265625	-2002.587891	3466.845703	6158.496094	-3509.912109	-732.1289063	-5081.835938	-1055.126953	3574.511719
¸ßË¹°×ÔëÉù´¦Àí (537).mp3	904.3945313	-2411.71875	-1033.59375	1787.255859	-2260.986328	602.9296875	-5447.900391	4048.242188	818.2617188	3919.042969	1119.726563	-9108.544922	2239.453125	2691.650391	-1701.123047	64.59960938	-1614.990234	-516.796875	5383.300781	-861.328125	-7859.619141	1787.255859	-495.2636719	7407.421875	-1270.458984	-1528.857422	-2325.585938	7881.152344	-1033.59375	559.8632813	-6244.628906	2993.115234	-495.2636719	753.6621094	-3725.244141	5146.435547	-710.5957031	-495.2636719	1571.923828	-1528.857422	322.9980469	-904.3945313	3057.714844	-10142.13867	8053.417969	-4586.572266	6395.361328	-2024.121094	-5857.03125
¸ßË¹°×ÔëÉù´¦Àí (538).mp3	-667.5292969	-1550.390625	-344.53125	3402.246094	-3897.509766	1076.660156	4500.439453	-3402.246094	-1055.126953	3014.648438	-1701.123047	796.7285156	-301.4648438	-193.7988281	-2045.654297	-1722.65625	3165.380859	861.328125	3251.513672	-5232.568359	2627.050781	-3488.378906	-172.265625	2627.050781	64.59960938	-1614.990234	1335.058594	775.1953125	-2411.71875	-86.1328125	2131.787109	882.8613281	-2325.585938	3294.580078	-4435.839844	2411.71875	1205.859375	1981.054688	-4220.507813	1485.791016	-3337.646484	2497.851563	-516.796875	-1356.591797	3273.046875	-3531.445313	2670.117188	-1981.054688	1894.921875
¸ßË¹°×ÔëÉù´¦Àí (539).mp3	-3562.5	6445.3125	-6421.875	7710.9375	-1687.5	23.4375	-5531.25	140.625	-2226.5625	6796.875	585.9375	-5156.25	-3304.6875	1242.1875	7148.4375	-6257.8125	-703.125	46.875	-632.8125	-93.75	445.3125	-70.3125	5835.9375	468.75	-5039.0625	5437.5	-5414.0625	1875	-4195.3125	3703.125	-2906.25	937.5	1664.0625	-2718.75	4218.75	492.1875	2250	-3257.8125	3117.1875	-632.8125	-3000	-3421.875	1523.4375	1617.1875	-1781.25	2132.8125	4289.0625	-5882.8125	23.4375
¸ßË¹°×ÔëÉù´¦Àí (540).mp3	-409.1308594	1076.660156	-1614.990234	1184.326172	-2519.384766	2325.585938	667.5292969	-2734.716797	1313.525391	-882.8613281	-2002.587891	-689.0625	4780.371094	1012.060547	581.3964844	-3186.914063	1227.392578	-1421.191406	-1765.722656	-2002.587891	6158.496094	2605.517578	-5081.835938	-689.0625	-1916.455078	1098.193359	5146.435547	-2088.720703	-3100.78125	3682.177734	990.5273438	-1873.388672	-21.53320313	1894.921875	-1636.523438	1076.660156	-2820.849609	-2002.587891	2950.048828	-495.2636719	2282.519531	-1937.988281	2045.654297	-1356.591797	-1808.789063	-1356.591797	2282.519531	1981.054688	-4909.570313
¸ßË¹°×ÔëÉù´¦Àí (541).mp3	3057.714844	8096.484375	-9087.011719	2239.453125	2433.251953	5167.96875	-5340.234375	4694.238281	-10335.9375	344.53125	12123.19336	-4758.837891	-5060.302734	2734.716797	-753.6621094	430.6640625	7385.888672	-10379.00391	4220.507813	-1098.193359	6158.496094	-2820.849609	-9474.609375	-366.0644531	8613.28125	-3596.044922	-5081.835938	3488.378906	-1227.392578	7945.751953	3316.113281	-1744.189453	-8419.482422	409.1308594	2928.515625	5211.035156	-10702.00195	-1507.324219	10206.73828	-452.1972656	4112.841797	-11929.39453	2670.117188	5469.433594	1205.859375	-861.328125	-4974.169922	581.3964844	-3445.3125
¸ßË¹°×ÔëÉù´¦Àí (542).mp3	2605.517578	452.1972656	775.1953125	-624.4628906	-2304.052734	-1076.660156	1701.123047	-322.9980469	-430.6640625	1528.857422	-2024.121094	581.3964844	990.5273438	-1270.458984	-882.8613281	2067.1875	-1141.259766	1937.988281	-1399.658203	0	1528.857422	-1055.126953	2325.585938	-1162.792969	-1464.257813	1248.925781	1012.060547	-1184.326172	1248.925781	-1701.123047	-1291.992188	409.1308594	-538.3300781	1335.058594	-495.2636719	-1162.792969	1464.257813	-366.0644531	1378.125	1571.923828	-236.8652344	-1485.791016	-1119.726563	236.8652344	64.59960938	1356.591797	-2863.916016	2993.115234	-925.9277344
¸ßË¹°×ÔëÉù´¦Àí (543).mp3	-667.5292969	-516.796875	1184.326172	-4672.705078	5124.902344	-925.9277344	1550.390625	-4263.574219	-1313.525391	1851.855469	-6438.427734	3402.246094	3122.314453	2002.587891	409.1308594	-2411.71875	1270.458984	-861.328125	-2605.517578	-215.3320313	5404.833984	-2648.583984	279.9316406	2282.519531	-43.06640625	-732.1289063	-5060.302734	645.9960938	4974.169922	322.9980469	-1937.988281	-1894.921875	968.9941406	2024.121094	-3875.976563	-1076.660156	3165.380859	990.5273438	279.9316406	-21.53320313	258.3984375	-818.2617188	-4069.775391	3402.246094	-366.0644531	1248.925781	602.9296875	-473.7304688	1205.859375
¸ßË¹°×ÔëÉù´¦Àí (544).mp3	2304.052734	1744.189453	-1335.058594	1227.392578	-7213.623047	-3036.181641	3660.644531	-839.7949219	-5404.833984	5943.164063	86.1328125	495.2636719	-3596.044922	818.2617188	1658.056641	-5469.433594	3682.177734	4371.240234	2024.121094	-9000.878906	4242.041016	-1184.326172	-1399.658203	5167.96875	-645.9960938	1270.458984	-5383.300781	4414.306641	-6266.162109	-1205.859375	3359.179688	-775.1953125	5297.167969	-2260.986328	-43.06640625	3036.181641	2519.384766	-1291.992188	-9130.078125	5211.035156	-3100.78125	1787.255859	2067.1875	2282.519531	2217.919922	-9991.40625	-861.328125	4435.839844	3466.845703
¸ßË¹°×ÔëÉù´¦Àí (545).mp3	-1765.722656	-2002.587891	-667.5292969	4608.105469	-1442.724609	-1765.722656	-861.328125	4823.4375	538.3300781	-5555.566406	-172.265625	624.4628906	5081.835938	-5900.097656	3380.712891	-710.5957031	2024.121094	-2497.851563	-538.3300781	-1421.191406	-775.1953125	5254.101563	-2799.316406	-430.6640625	1033.59375	-947.4609375	839.7949219	-3079.248047	129.1992188	732.1289063	2906.982422	-1313.525391	753.6621094	1098.193359	1894.921875	-2777.783203	538.3300781	-2045.654297	172.265625	2540.917969	-1593.457031	1959.521484	-1227.392578	753.6621094	1528.857422	-1055.126953	-3143.847656	430.6640625	3509.912109
¸ßË¹°×ÔëÉù´¦Àí (546).mp3	-409.1308594	-1141.259766	-387.5976563	279.9316406	0	279.9316406	4995.703125	-4457.373047	3574.511719	-4263.574219	1098.193359	559.8632813	-1614.990234	366.0644531	301.4648438	-710.5957031	-193.7988281	624.4628906	-732.1289063	2627.050781	1981.054688	-430.6640625	-3466.845703	1571.923828	-1507.324219	-236.8652344	344.53125	-86.1328125	1205.859375	-387.5976563	-452.1972656	129.1992188	-710.5957031	-344.53125	193.7988281	1851.855469	2993.115234	645.9960938	2842.382813	-602.9296875	-9000.878906	1787.255859	-624.4628906	409.1308594	-409.1308594	-1658.056641	2390.185547	-344.53125	2368.652344
¸ßË¹°×ÔëÉù´¦Àí (547).mp3	64.59960938	559.8632813	-1378.125	1162.792969	1421.191406	-1335.058594	-387.5976563	-86.1328125	21.53320313	1399.658203	-1227.392578	172.265625	-538.3300781	516.796875	-3983.642578	3940.576172	-624.4628906	1335.058594	-1916.455078	-409.1308594	21.53320313	2713.183594	-1614.990234	-1098.193359	-495.2636719	818.2617188	1679.589844	-64.59960938	-1141.259766	1507.324219	-1485.791016	559.8632813	538.3300781	-624.4628906	-753.6621094	645.9960938	-775.1953125	1464.257813	1270.458984	-775.1953125	-430.6640625	344.53125	559.8632813	-2088.720703	-2325.585938	2971.582031	1356.591797	-1162.792969	-2863.916016
¸ßË¹°×ÔëÉù´¦Àí (548).mp3	-2476.318359	366.0644531	-796.7285156	-882.8613281	1744.189453	43.06640625	-5598.632813	1744.189453	4263.574219	1313.525391	-5275.634766	-2304.052734	6632.226563	-1270.458984	-4629.638672	4285.107422	-1528.857422	2885.449219	-7084.423828	1227.392578	2648.583984	990.5273438	-1033.59375	1485.791016	-1335.058594	-1550.390625	-1205.859375	5103.369141	-473.7304688	-10615.86914	8397.949219	-4263.574219	5060.302734	-6933.691406	5426.367188	1464.257813	1076.660156	732.1289063	-5641.699219	107.6660156	1442.724609	2799.316406	-6438.427734	4844.970703	236.8652344	107.6660156	-1162.792969	-2562.451172	2131.787109
¸ßË¹°×ÔëÉù´¦Àí (549).mp3	3703.710938	4888.037109	-3186.914063	-1442.724609	2110.253906	-3165.380859	-1981.054688	4608.105469	-4672.705078	236.8652344	2583.984375	-1830.322266	-732.1289063	1162.792969	5124.902344	-2670.117188	882.8613281	3703.710938	-6869.091797	2196.386719	-1442.724609	8204.150391	-6330.761719	-5684.765625	1141.259766	5878.564453	-279.9316406	-2476.318359	-818.2617188	-172.265625	-2239.453125	2217.919922	990.5273438	-2691.650391	-2239.453125	3703.710938	-215.3320313	3143.847656	-1614.990234	-3811.376953	64.59960938	2670.117188	3875.976563	-5943.164063	-387.5976563	4694.238281	-4005.175781	4780.371094	-5211.035156
¸ßË¹°×ÔëÉù´¦Àí (550).mp3	-2454.785156	64.59960938	990.5273438	473.7304688	150.7324219	-1248.925781	21.53320313	-2045.654297	2153.320313	129.1992188	775.1953125	-1162.792969	732.1289063	-3057.714844	7472.021484	-4306.640625	-193.7988281	-1787.255859	4005.175781	-3832.910156	1270.458984	-1571.923828	1851.855469	645.9960938	2024.121094	-107.6660156	-107.6660156	-2519.384766	-947.4609375	301.4648438	3337.646484	-3122.314453	2217.919922	-2260.986328	1119.726563	1636.523438	-2691.650391	-301.4648438	1335.058594	1658.056641	43.06640625	775.1953125	-1205.859375	1894.921875	236.8652344	-4112.841797	2174.853516	-3165.380859	64.59960938
¸ßË¹°×ÔëÉù´¦Àí (551).mp3	602.9296875	-3897.509766	4069.775391	-215.3320313	-947.4609375	4478.90625	-279.9316406	-645.9960938	-1184.326172	172.265625	86.1328125	1313.525391	839.7949219	-1528.857422	990.5273438	1162.792969	1528.857422	193.7988281	-409.1308594	-538.3300781	1162.792969	-516.796875	-2325.585938	258.3984375	-1356.591797	-861.328125	1399.658203	645.9960938	-1378.125	-689.0625	990.5273438	1571.923828	-366.0644531	-1033.59375	-4263.574219	-409.1308594	-2454.785156	4457.373047	1851.855469	559.8632813	-645.9960938	-495.2636719	-3875.976563	1055.126953	2691.650391	-3036.181641	4758.837891	-3811.376953	2153.320313
¸ßË¹°×ÔëÉù´¦Àí (552).mp3	-1981.054688	4952.636719	-3466.845703	1205.859375	-4823.4375	1335.058594	1076.660156	4263.574219	-3703.710938	-2131.787109	732.1289063	925.9277344	1076.660156	-2131.787109	-1291.992188	5857.03125	-4801.904297	5878.564453	-5060.302734	1959.521484	-4543.505859	3811.376953	4134.375	-3165.380859	6223.095703	-6718.359375	-1636.523438	-2045.654297	-904.3945313	10508.20313	-5211.035156	-2756.25	1485.791016	-452.1972656	559.8632813	2045.654297	-4285.107422	2174.853516	753.6621094	-2002.587891	-796.7285156	150.7324219	1701.123047	-2842.382813	968.9941406	1571.923828	516.796875	-1313.525391	-172.265625
¸ßË¹°×ÔëÉù´¦Àí (553).mp3	-172.265625	1119.726563	-753.6621094	3811.376953	4974.169922	-3186.914063	-581.3964844	-3294.580078	2196.386719	8161.083984	86.1328125	43.06640625	-107.6660156	-9582.275391	9151.611328	689.0625	-516.796875	-5684.765625	3983.642578	-1614.990234	3208.447266	-8074.951172	4091.308594	215.3320313	-732.1289063	-473.7304688	4737.304688	-667.5292969	1722.65625	-236.8652344	-947.4609375	-1119.726563	-172.265625	1378.125	-2390.185547	1894.921875	-5340.234375	-5189.501953	1528.857422	1981.054688	258.3984375	4758.837891	-4328.173828	-150.7324219	-3079.248047	9517.675781	-4974.169922	-7838.085938	2239.453125
¸ßË¹°×ÔëÉù´¦Àí (554).mp3	5921.630859	-3832.910156	1959.521484	2217.919922	-925.9277344	-2390.185547	3380.712891	-2777.783203	2497.851563	-1356.591797	-3897.509766	5038.769531	-3014.648438	86.1328125	1270.458984	5835.498047	-2131.787109	2971.582031	-301.4648438	2196.386719	-5017.236328	-4328.173828	2627.050781	-1679.589844	1162.792969	-3036.181641	2390.185547	-3229.980469	2325.585938	43.06640625	2562.451172	-1614.990234	-1076.660156	1442.724609	-4672.705078	4392.773438	-3014.648438	-1270.458984	3703.710938	-2433.251953	-904.3945313	5620.166016	-4414.306641	1636.523438	2820.849609	-2519.384766	2497.851563	-2648.583984	-3014.648438
¸ßË¹°×ÔëÉù´¦Àí (555).mp3	-515.625	1664.0625	5250	-8296.875	-2484.375	-703.125	8320.3125	-1593.75	-445.3125	-2250	1382.8125	-3632.8125	5484.375	-3937.5	-4734.375	3656.25	1921.875	2320.3125	-1265.625	1828.125	-4523.4375	2554.6875	5226.5625	-4078.125	-210.9375	6398.4375	-8695.3125	4523.4375	-2015.625	-1898.4375	-1523.4375	3656.25	-4570.3125	1171.875	-304.6875	-515.625	4171.875	3726.5625	-1570.3125	-5062.5	-2625	4687.5	-1804.6875	3773.4375	1992.1875	-1570.3125	4125	-7429.6875	2085.9375
¸ßË¹°×ÔëÉù´¦Àí (556).mp3	21.53320313	2002.587891	-409.1308594	1507.324219	1184.326172	-1270.458984	-1033.59375	-1528.857422	3789.84375	2906.982422	-4306.640625	-2368.652344	5211.035156	-2002.587891	-495.2636719	322.9980469	-2002.587891	-43.06640625	2088.720703	-4737.304688	4220.507813	2777.783203	-2734.716797	-2067.1875	753.6621094	1205.859375	2217.919922	-1270.458984	1507.324219	-2756.25	-1528.857422	3940.576172	-2153.320313	-2045.654297	2605.517578	559.8632813	-2993.115234	-129.1992188	1701.123047	-1033.59375	215.3320313	0	624.4628906	2950.048828	107.6660156	1507.324219	-2368.652344	-1507.324219	2110.253906
¸ßË¹°×ÔëÉù´¦Àí (557).mp3	1679.589844	-1356.591797	-2799.316406	4005.175781	-689.0625	279.9316406	-1055.126953	925.9277344	193.7988281	1033.59375	1614.990234	-5081.835938	4306.640625	-4715.771484	-1722.65625	2885.449219	1679.589844	-387.5976563	2713.183594	-2863.916016	775.1953125	-1593.457031	-2174.853516	2304.052734	1055.126953	-1098.193359	516.796875	452.1972656	473.7304688	43.06640625	-775.1953125	-150.7324219	796.7285156	2153.320313	-2411.71875	1959.521484	1744.189453	-6847.558594	2325.585938	-775.1953125	538.3300781	2347.119141	1808.789063	1722.65625	775.1953125	215.3320313	21.53320313	-2045.654297	-193.7988281
¸ßË¹°×ÔëÉù´¦Àí (558).mp3	3014.648438	1830.322266	-904.3945313	-1012.060547	-4177.441406	1184.326172	2217.919922	-5232.568359	4780.371094	-495.2636719	-732.1289063	172.265625	-3337.646484	2067.1875	1464.257813	-1270.458984	1141.259766	301.4648438	-3337.646484	5081.835938	-3746.777344	5038.769531	-6739.892578	-904.3945313	3875.976563	-775.1953125	430.6640625	2282.519531	-2670.117188	-236.8652344	-430.6640625	5146.435547	-5275.634766	1830.322266	-3919.042969	8096.484375	-6180.029297	1614.990234	-4198.974609	7838.085938	-2562.451172	4026.708984	-5469.433594	1335.058594	-1528.857422	0	602.9296875	21.53320313	2347.119141
¸ßË¹°×ÔëÉù´¦Àí (559).mp3	-1507.324219	-2260.986328	4134.375	-4435.839844	3337.646484	-2562.451172	3402.246094	-1787.255859	1937.988281	430.6640625	-452.1972656	-1830.322266	2627.050781	-5103.369141	1227.392578	1141.259766	215.3320313	3832.910156	-1981.054688	-1184.326172	-409.1308594	-1808.789063	-366.0644531	3983.642578	3380.712891	-172.265625	-6481.494141	8182.617188	-5641.699219	495.2636719	430.6640625	-2799.316406	2713.183594	-5921.630859	5404.833984	-452.1972656	-839.7949219	-322.9980469	5318.701172	-4285.107422	1765.722656	-3596.044922	1894.921875	-1894.921875	1098.193359	1894.921875	-4134.375	3660.644531	-1873.388672
¸ßË¹°×ÔëÉù´¦Àí (560).mp3	-753.6621094	710.5957031	-1679.589844	-516.796875	-732.1289063	-667.5292969	-3574.511719	3531.445313	-2131.787109	5706.298828	-6675.292969	7881.152344	-5706.298828	4995.703125	-1291.992188	-1270.458984	-4909.570313	8914.746094	-4651.171875	5275.634766	-5684.765625	5167.96875	-7730.419922	3359.179688	-4134.375	4780.371094	-5017.236328	5555.566406	-3445.3125	9496.142578	-107.6660156	-1184.326172	430.6640625	-3143.847656	-7751.953125	3531.445313	-4306.640625	5383.300781	-5081.835938	409.1308594	-1055.126953	86.1328125	-452.1972656	882.8613281	-1141.259766	2950.048828	-2131.787109	1959.521484	-2562.451172
¸ßË¹°×ÔëÉù´¦Àí (561).mp3	-6890.625	1119.726563	2476.318359	4909.570313	-4112.841797	2411.71875	-2088.720703	-5124.902344	2885.449219	-2174.853516	6180.029297	-5684.765625	7472.021484	-3854.443359	4651.171875	-3639.111328	2540.917969	172.265625	-3789.84375	2433.251953	-6266.162109	5943.164063	-6653.759766	6718.359375	-4651.171875	4371.240234	-1614.990234	1098.193359	1787.255859	-8074.951172	6782.958984	-5555.566406	5900.097656	5792.431641	-4198.974609	-107.6660156	-1916.455078	236.8652344	-2433.251953	3962.109375	-3682.177734	1076.660156	1744.189453	-4328.173828	5318.701172	-1442.724609	-2799.316406	-1830.322266	4651.171875
¸ßË¹°×ÔëÉù´¦Àí (562).mp3	796.7285156	301.4648438	-258.3984375	-172.265625	86.1328125	129.1992188	689.0625	150.7324219	129.1992188	129.1992188	-409.1308594	107.6660156	-473.7304688	1270.458984	-645.9960938	21.53320313	0	215.3320313	-215.3320313	-279.9316406	215.3320313	193.7988281	-107.6660156	86.1328125	107.6660156	150.7324219	-430.6640625	-107.6660156	215.3320313	-1162.792969	882.8613281	-904.3945313	193.7988281	-753.6621094	107.6660156	-193.7988281	86.1328125	-753.6621094	193.7988281	-452.1972656	-538.3300781	-344.53125	861.328125	602.9296875	172.265625	172.265625	193.7988281	-279.9316406	-732.1289063
¸ßË¹°×ÔëÉù´¦Àí (563).mp3	0	-107.6660156	-516.796875	624.4628906	-21.53320313	0	-947.4609375	904.3945313	64.59960938	0	0	0	21.53320313	0	0	-3014.648438	1744.189453	-9410.009766	2239.453125	3143.847656	-3057.714844	4952.636719	-2756.25	2390.185547	3402.246094	-9280.810547	8570.214844	2067.1875	-8031.884766	6330.761719	1012.060547	1937.988281	-2239.453125	-43.06640625	21.53320313	-86.1328125	21.53320313	43.06640625	21.53320313	0	-21.53320313	43.06640625	0	-21.53320313	0	0	0	0	-21.53320313
¸ßË¹°×ÔëÉù´¦Àí (564).mp3	-1528.857422	430.6640625	-1076.660156	1033.59375	775.1953125	-1378.125	-344.53125	322.9980469	-559.8632813	3703.710938	-3122.314453	150.7324219	-559.8632813	473.7304688	236.8652344	-193.7988281	-64.59960938	1098.193359	-1205.859375	3488.378906	-3574.511719	-452.1972656	4155.908203	-3057.714844	7278.222656	-5254.101563	-1571.923828	882.8613281	-1248.925781	861.328125	-279.9316406	-150.7324219	-172.265625	710.5957031	2304.052734	-2433.251953	1550.390625	-193.7988281	-301.4648438	5232.568359	-1894.921875	-1205.859375	-2110.253906	559.8632813	1550.390625	-2993.115234	1335.058594	1141.259766	-1593.457031
¸ßË¹°×ÔëÉù´¦Àí (565).mp3	-5232.568359	3423.779297	-1184.326172	1679.589844	0	-3337.646484	2325.585938	-947.4609375	-1184.326172	-1528.857422	775.1953125	-86.1328125	3036.181641	-473.7304688	-1378.125	1421.191406	-2928.515625	3316.113281	-4242.041016	6395.361328	-3445.3125	-1571.923828	4909.570313	-4177.441406	2756.25	3423.779297	-1442.724609	-5512.5	2820.849609	-559.8632813	882.8613281	-1464.257813	4651.171875	-473.7304688	-2454.785156	-667.5292969	-516.796875	1722.65625	-732.1289063	-452.1972656	-2885.449219	3316.113281	-409.1308594	1830.322266	-2260.986328	1485.791016	-839.7949219	-366.0644531	452.1972656
¸ßË¹°×ÔëÉù´¦Àí (566).mp3	-538.3300781	4435.839844	-1916.455078	2433.251953	-301.4648438	-1894.921875	1442.724609	-990.5273438	689.0625	796.7285156	3940.576172	-172.265625	64.59960938	-7342.822266	2906.982422	172.265625	-215.3320313	-839.7949219	409.1308594	-64.59960938	-107.6660156	-1528.857422	1012.060547	1119.726563	4586.572266	1464.257813	-258.3984375	-13049.12109	7062.890625	-839.7949219	968.9941406	516.796875	1076.660156	-2390.185547	1119.726563	-947.4609375	258.3984375	279.9316406	3014.648438	1335.058594	732.1289063	-9948.339844	4112.841797	1808.789063	-3380.712891	3789.84375	-409.1308594	-2928.515625	2174.853516
¸ßË¹°×ÔëÉù´¦Àí (567).mp3	-2062.5	-2976.5625	-1710.9375	2742.1875	-3187.5	1265.625	4921.875	914.0625	-1804.6875	-3750	1921.875	-796.875	-1968.75	1757.8125	4195.3125	750	-1804.6875	-1757.8125	-2835.9375	3164.0625	-6210.9375	-2367.1875	8671.875	1335.9375	-1125	-4945.3125	1921.875	1148.4375	-984.375	1031.25	-2859.375	1664.0625	-1171.875	164.0625	468.75	3210.9375	-3960.9375	3070.3125	-867.1875	-820.3125	375	-351.5625	-234.375	2437.5	-2062.5	-3257.8125	3421.875	-3867.1875	4945.3125
¸ßË¹°×ÔëÉù´¦Àí (568).mp3	-1679.589844	-6115.429688	11606.39648	-1162.792969	-3057.714844	-2024.121094	-1830.322266	3488.378906	667.5292969	-2368.652344	1830.322266	-1701.123047	1442.724609	-5426.367188	5383.300781	2950.048828	-5167.96875	4414.306641	-4263.574219	3229.980469	1421.191406	-3273.046875	-689.0625	990.5273438	-2928.515625	1076.660156	-4005.175781	3875.976563	-279.9316406	1313.525391	-215.3320313	86.1328125	2368.652344	-2906.982422	1658.056641	86.1328125	882.8613281	-3789.84375	5857.03125	-3962.109375	279.9316406	-4715.771484	4112.841797	-4758.837891	2174.853516	7019.824219	-968.9941406	-4780.371094	193.7988281
¸ßË¹°×ÔëÉù´¦Àí (569).mp3	279.9316406	2950.048828	-5727.832031	3897.509766	4500.439453	43.06640625	409.1308594	-4844.970703	-1701.123047	4349.707031	-2885.449219	-2842.382813	4328.173828	-6395.361328	1614.990234	5103.369141	-6826.025391	-990.5273438	4177.441406	-1701.123047	2691.650391	1335.058594	-473.7304688	-3251.513672	-904.3945313	904.3945313	-258.3984375	1528.857422	1313.525391	-3359.179688	-43.06640625	-1184.326172	236.8652344	7149.023438	-2347.119141	-3251.513672	3036.181641	-1873.388672	1464.257813	2734.716797	2088.720703	-7536.621094	2454.785156	-1055.126953	1830.322266	-4285.107422	2928.515625	-3014.648438	344.53125
¸ßË¹°×ÔëÉù´¦Àí (570).mp3	3574.511719	-6481.494141	3208.447266	710.5957031	-150.7324219	1033.59375	-3746.777344	-1270.458984	5383.300781	-9496.142578	2950.048828	5447.900391	-1464.257813	1787.255859	2411.71875	-2820.849609	2045.654297	-3294.580078	2583.984375	-6373.828125	5254.101563	-387.5976563	-1356.591797	1098.193359	-1765.722656	-2627.050781	6373.828125	-9560.742188	2627.050781	5943.164063	-1528.857422	925.9277344	2950.048828	-3402.246094	2390.185547	-3122.314453	3639.111328	-6330.761719	4565.039063	-495.2636719	-1464.257813	4091.308594	-2842.382813	-10335.9375	3143.847656	7041.357422	-2519.384766	4629.638672	-1679.589844
¸ßË¹°×ÔëÉù´¦Àí (571).mp3	-2476.318359	2002.587891	5447.900391	-1636.523438	-559.8632813	-5900.097656	7988.818359	-2282.519531	2820.849609	-1701.123047	-3057.714844	5770.898438	-2777.783203	-1593.457031	-2562.451172	2153.320313	1916.455078	-6201.5625	8484.082031	-1055.126953	-1464.257813	-925.9277344	-1894.921875	150.7324219	3639.111328	-3423.779297	-3143.847656	3229.980469	-1571.923828	3294.580078	-1614.990234	1571.923828	1959.521484	3423.779297	1485.791016	-1916.455078	1851.855469	-2196.386719	581.3964844	516.796875	-1442.724609	796.7285156	861.328125	-1313.525391	-2627.050781	1722.65625	2196.386719	1076.660156	-129.1992188
¸ßË¹°×ÔëÉù´¦Àí (572).mp3	-925.9277344	2110.253906	-3143.847656	1485.791016	2088.720703	-1528.857422	366.0644531	-387.5976563	-882.8613281	7558.154297	-2713.183594	-2842.382813	-2713.183594	2002.587891	1614.990234	2885.449219	-2648.583984	-1033.59375	-1614.990234	2045.654297	3509.912109	-2799.316406	-3596.044922	409.1308594	-193.7988281	3596.044922	-2713.183594	1421.191406	-3079.248047	3316.113281	-3229.980469	4005.175781	-1722.65625	2174.853516	-2131.787109	0	1356.591797	-1722.65625	3552.978516	-2196.386719	-2325.585938	-602.9296875	602.9296875	1442.724609	-21.53320313	-732.1289063	1012.060547	-1851.855469	2368.652344
¸ßË¹°×ÔëÉù´¦Àí (573).mp3	-236.8652344	-4715.771484	-2519.384766	7579.6875	-6158.496094	1528.857422	5167.96875	-4801.904297	1744.189453	1981.054688	279.9316406	-1248.925781	-1571.923828	2713.183594	-732.1289063	-1248.925781	1894.921875	-2390.185547	1141.259766	-861.328125	-1765.722656	3143.847656	1765.722656	0	-5211.035156	1614.990234	1335.058594	-258.3984375	193.7988281	796.7285156	6072.363281	-9366.943359	-3186.914063	4328.173828	2304.052734	-4758.837891	4586.572266	-409.1308594	258.3984375	1442.724609	-4242.041016	5469.433594	-2217.919922	-1076.660156	1485.791016	-3660.644531	581.3964844	925.9277344	-129.1992188
¸ßË¹°×ÔëÉù´¦Àí (574).mp3	4737.304688	-3789.84375	-839.7949219	5943.164063	-6287.695313	-473.7304688	2756.25	-3359.179688	4608.105469	3229.980469	-4048.242188	-3574.511719	3617.578125	1335.058594	861.328125	-3122.314453	2497.851563	710.5957031	-2196.386719	5038.769531	-1614.990234	-3811.376953	3014.648438	-1033.59375	1119.726563	-6632.226563	5211.035156	-2131.787109	6395.361328	-8570.214844	5577.099609	5211.035156	-7472.021484	2756.25	-5275.634766	172.265625	-1550.390625	-129.1992188	-452.1972656	430.6640625	43.06640625	10874.26758	-7644.287109	-2304.052734	-602.9296875	-64.59960938	6933.691406	1507.324219	-6869.091797
¸ßË¹°×ÔëÉù´¦Àí (575).mp3	473.7304688	-4026.708984	3940.576172	-3725.244141	4220.507813	-839.7949219	4112.841797	-1658.056641	-4306.640625	2583.984375	-2842.382813	602.9296875	430.6640625	-2950.048828	322.9980469	2605.517578	-1485.791016	-129.1992188	3294.580078	-4026.708984	-4952.636719	9733.007813	-904.3945313	-4134.375	2993.115234	1550.390625	-882.8613281	-2756.25	1658.056641	-775.1953125	-2347.119141	2885.449219	-2562.451172	3639.111328	-2131.787109	2562.451172	-3682.177734	-645.9960938	5124.902344	-193.7988281	-2110.253906	861.328125	-2906.982422	473.7304688	2368.652344	1916.455078	-301.4648438	-559.8632813	-968.9941406
¸ßË¹°×ÔëÉù´¦Àí (576).mp3	-4414.306641	-1507.324219	5921.630859	-8677.880859	-689.0625	495.2636719	2454.785156	3531.445313	3811.376953	-6912.158203	-2756.25	21.53320313	0	2002.587891	10012.93945	-8828.613281	-1378.125	2734.716797	-2799.316406	430.6640625	-1679.589844	3165.380859	6373.828125	-9216.210938	1916.455078	-710.5957031	-495.2636719	-1593.457031	-129.1992188	3208.447266	-2799.316406	8074.951172	-9108.544922	775.1953125	-645.9960938	9733.007813	430.6640625	-9388.476563	602.9296875	5146.435547	-3079.248047	2045.654297	-2390.185547	-839.7949219	-968.9941406	9302.34375	-9948.339844	3057.714844	-3273.046875
¸ßË¹°×ÔëÉù´¦Àí (577).mp3	495.2636719	-2648.583984	2067.1875	2842.382813	-2045.654297	-1614.990234	4306.640625	-2390.185547	236.8652344	-947.4609375	2605.517578	-2971.582031	3380.712891	64.59960938	667.5292969	-2153.320313	2993.115234	-2648.583984	2002.587891	-4478.90625	3143.847656	-581.3964844	1744.189453	0	21.53320313	-172.265625	-5857.03125	4392.773438	-2325.585938	1356.591797	150.7324219	1830.322266	258.3984375	193.7988281	-990.5273438	-2605.517578	2906.982422	258.3984375	-1378.125	-1205.859375	452.1972656	624.4628906	1851.855469	-3596.044922	107.6660156	-1356.591797	172.265625	473.7304688	2454.785156
¸ßË¹°×ÔëÉù´¦Àí (578).mp3	-473.7304688	86.1328125	-2627.050781	1227.392578	2842.382813	-1227.392578	-3488.378906	-150.7324219	4909.570313	-6072.363281	4737.304688	-1744.189453	904.3945313	2820.849609	495.2636719	-2906.982422	-581.3964844	-1184.326172	-947.4609375	-5060.302734	4565.039063	5426.367188	-1270.458984	796.7285156	-1765.722656	1313.525391	-5103.369141	5835.498047	-9302.34375	9087.011719	-322.9980469	172.265625	-2562.451172	-3014.648438	2217.919922	2153.320313	-1378.125	2390.185547	-516.796875	-3703.710938	2928.515625	-2390.185547	5211.035156	-6072.363281	2497.851563	-1248.925781	-215.3320313	2282.519531	-968.9941406
¸ßË¹°×ÔëÉù´¦Àí (579).mp3	-430.6640625	150.7324219	538.3300781	990.5273438	559.8632813	-2605.517578	1399.658203	3036.181641	-3875.976563	3660.644531	-3380.712891	-1227.392578	2174.853516	-2002.587891	107.6660156	1141.259766	-1378.125	839.7949219	7450.488281	-5426.367188	-2368.652344	1227.392578	753.6621094	-689.0625	-452.1972656	1765.722656	7149.023438	-4091.308594	-3402.246094	-1722.65625	-301.4648438	2842.382813	2131.787109	-5318.701172	1722.65625	3316.113281	1205.859375	-2971.582031	9819.140625	-12316.99219	21.53320313	-21.53320313	1098.193359	1205.859375	-2217.919922	258.3984375	-107.6660156	11800.19531	-12295.45898
¸ßË¹°×ÔëÉù´¦Àí (580).mp3	7536.621094	3122.314453	-4220.507813	-7364.355469	-2368.652344	-172.265625	1055.126953	4758.837891	-5383.300781	904.3945313	-1399.658203	4995.703125	-2928.515625	-1765.722656	-215.3320313	602.9296875	4500.439453	-3531.445313	43.06640625	-1658.056641	1248.925781	1313.525391	-2390.185547	366.0644531	9582.275391	-10099.07227	2670.117188	-689.0625	-1808.789063	21.53320313	86.1328125	-344.53125	387.5976563	9345.410156	-9668.408203	2605.517578	-1679.589844	-753.6621094	21.53320313	86.1328125	8764.013672	5943.164063	409.1308594	-3682.177734	2088.720703	1055.126953	-1787.255859	-3832.910156	882.8613281
¸ßË¹°×ÔëÉù´¦Àí (581).mp3	-387.5976563	559.8632813	-796.7285156	-1981.054688	559.8632813	-990.5273438	3617.578125	-3380.712891	3639.111328	-2842.382813	732.1289063	64.59960938	-86.1328125	-753.6621094	8031.884766	-9151.611328	2239.453125	2239.453125	-775.1953125	2799.316406	-4844.970703	796.7285156	5297.167969	-3402.246094	3122.314453	-4995.703125	-1636.523438	107.6660156	3337.646484	-43.06640625	-2217.919922	-1808.789063	6782.958984	-5189.501953	1722.65625	-301.4648438	-2217.919922	-129.1992188	5857.03125	-2196.386719	-3186.914063	1291.992188	107.6660156	-1076.660156	1335.058594	-796.7285156	1162.792969	-1528.857422	1894.921875
¸ßË¹°×ÔëÉù´¦Àí (582).mp3	904.3945313	-3746.777344	3466.845703	-710.5957031	-215.3320313	-301.4648438	2110.253906	2174.853516	-1485.791016	-516.796875	-2131.787109	667.5292969	3294.580078	-2756.25	-1679.589844	2971.582031	-861.328125	732.1289063	-581.3964844	1270.458984	-2799.316406	9582.275391	-1291.992188	-7472.021484	4931.103516	990.5273438	2928.515625	-5598.632813	4220.507813	-1033.59375	-322.9980469	-1399.658203	1378.125	64.59960938	990.5273438	-2217.919922	-6589.160156	4306.640625	301.4648438	-5813.964844	4801.904297	-3445.3125	7838.085938	-2756.25	-2153.320313	1485.791016	1335.058594	-710.5957031	-581.3964844
¸ßË¹°×ÔëÉù´¦Àí (583).mp3	3940.576172	-3143.847656	2131.787109	-366.0644531	3574.511719	-538.3300781	-387.5976563	-1162.792969	-430.6640625	344.53125	21.53320313	2002.587891	-2799.316406	-1679.589844	775.1953125	818.2617188	1270.458984	-1442.724609	-1442.724609	-236.8652344	2648.583984	1722.65625	-1421.191406	904.3945313	21.53320313	559.8632813	-1141.259766	2174.853516	-3057.714844	1571.923828	-1141.259766	-2799.316406	2713.183594	732.1289063	-1722.65625	-64.59960938	2002.587891	1399.658203	645.9960938	279.9316406	-3983.642578	3423.779297	-3962.109375	3251.513672	215.3320313	-6007.763672	839.7949219	2885.449219	818.2617188
¸ßË¹°×ÔëÉù´¦Àí (584).mp3	3079.248047	-1227.392578	-839.7949219	1851.855469	-753.6621094	-1098.193359	387.5976563	-1636.523438	1162.792969	2153.320313	-925.9277344	1141.259766	-2497.851563	839.7949219	624.4628906	-538.3300781	2583.984375	-2906.982422	2842.382813	-2476.318359	-129.1992188	1507.324219	-753.6621094	-2260.986328	990.5273438	279.9316406	-624.4628906	1227.392578	-1701.123047	1012.060547	-796.7285156	-1033.59375	258.3984375	2174.853516	-322.9980469	-193.7988281	-2519.384766	1550.390625	-1916.455078	1593.457031	1076.660156	279.9316406	-904.3945313	-2605.517578	-1830.322266	6546.09375	-4780.371094	-2088.720703	2562.451172
¸ßË¹°×ÔëÉù´¦Àí (585).mp3	-236.8652344	689.0625	-409.1308594	-7902.685547	-2842.382813	2282.519531	7127.490234	-5921.630859	3294.580078	-7428.955078	-301.4648438	1765.722656	-925.9277344	-1981.054688	925.9277344	-409.1308594	2842.382813	-3057.714844	2519.384766	-2347.119141	430.6640625	193.7988281	602.9296875	-559.8632813	2497.851563	-3229.980469	1701.123047	-925.9277344	-1098.193359	-193.7988281	1227.392578	1485.791016	387.5976563	861.328125	-3208.447266	86.1328125	344.53125	21.53320313	495.2636719	-796.7285156	2347.119141	-3143.847656	3186.914063	-1894.921875	-215.3320313	4069.775391	-4371.240234	-667.5292969	86.1328125
¸ßË¹°×ÔëÉù´¦Àí (586).mp3	-4521.972656	3639.111328	1421.191406	-4371.240234	4629.638672	-2153.320313	215.3320313	-3574.511719	3208.447266	107.6660156	1055.126953	-3165.380859	3337.646484	-3423.779297	452.1972656	2131.787109	4694.238281	-7299.755859	2756.25	-1959.521484	4048.242188	-3854.443359	-1227.392578	473.7304688	1184.326172	-1981.054688	2734.716797	-2131.787109	387.5976563	-21.53320313	1851.855469	-947.4609375	-3014.648438	3423.779297	-2713.183594	581.3964844	452.1972656	-366.0644531	8139.550781	-3596.044922	-258.3984375	882.8613281	-1550.390625	-947.4609375	1830.322266	-215.3320313	-2131.787109	2756.25	-430.6640625
¸ßË¹°×ÔëÉù´¦Àí (587).mp3	-904.3945313	1227.392578	107.6660156	-1485.791016	366.0644531	-1916.455078	3789.84375	-2088.720703	710.5957031	-2583.984375	43.06640625	3208.447266	-3639.111328	-1076.660156	4758.837891	-4952.636719	4758.837891	-3100.78125	-1227.392578	2217.919922	4069.775391	-5232.568359	258.3984375	904.3945313	1722.65625	-1787.255859	-732.1289063	3316.113281	667.5292969	-4392.773438	-215.3320313	-1012.060547	1679.589844	689.0625	-1765.722656	-322.9980469	-2153.320313	6309.228516	-2605.517578	-409.1308594	215.3320313	4414.306641	-6136.962891	559.8632813	2239.453125	-538.3300781	-1076.660156	1894.921875	1313.525391
¸ßË¹°×ÔëÉù´¦Àí (588).mp3	-3079.248047	3423.779297	-1830.322266	2174.853516	-3617.578125	2993.115234	-129.1992188	-2605.517578	4112.841797	-2196.386719	796.7285156	-4112.841797	968.9941406	21.53320313	1894.921875	4112.841797	129.1992188	-1141.259766	-236.8652344	-301.4648438	1227.392578	-732.1289063	-2174.853516	-4112.841797	3509.912109	2002.587891	-495.2636719	-2928.515625	430.6640625	1658.056641	129.1992188	-3316.113281	-1937.988281	495.2636719	-1399.658203	4091.308594	-796.7285156	-1291.992188	1658.056641	-624.4628906	2002.587891	-172.265625	-2304.052734	3897.509766	-5749.365234	2153.320313	1744.189453	-43.06640625	2067.1875
¸ßË¹°×ÔëÉù´¦Àí (589).mp3	581.3964844	516.796875	710.5957031	-107.6660156	-279.9316406	624.4628906	0	86.1328125	-86.1328125	215.3320313	-581.3964844	150.7324219	-21.53320313	624.4628906	-43.06640625	-1076.660156	645.9960938	-2002.587891	-21.53320313	452.1972656	430.6640625	796.7285156	-1808.789063	-1270.458984	-344.53125	-861.328125	2110.253906	1012.060547	430.6640625	-193.7988281	-2304.052734	2088.720703	-538.3300781	366.0644531	-258.3984375	947.4609375	172.265625	473.7304688	538.3300781	64.59960938	236.8652344	129.1992188	667.5292969	-1184.326172	-366.0644531	-3962.109375	602.9296875	0	-2454.785156
¸ßË¹°×ÔëÉù´¦Àí (590).mp3	-409.1308594	452.1972656	21.53320313	-236.8652344	-581.3964844	624.4628906	-6804.492188	7062.890625	-2928.515625	1658.056641	-3789.84375	3789.84375	-1464.257813	689.0625	-7622.753906	9797.607422	-1808.789063	-516.796875	-1485.791016	3316.113281	-6201.5625	3531.445313	-5167.96875	7428.955078	-3100.78125	2067.1875	-6158.496094	5534.033203	-6890.625	5275.634766	-1119.726563	1162.792969	2497.851563	1744.189453	-10852.73438	10615.86914	-2153.320313	-1959.521484	-258.3984375	-5706.298828	1722.65625	7665.820313	-11950.92773	1550.390625	7213.623047	-1464.257813	-452.1972656	-4737.304688	1830.322266
¸ßË¹°×ÔëÉù´¦Àí (591).mp3	3316.113281	2088.720703	-2906.982422	2713.183594	-6352.294922	3811.376953	602.9296875	-2239.453125	1248.925781	-4651.171875	-107.6660156	2347.119141	-1830.322266	473.7304688	-86.1328125	2282.519531	2971.582031	-3919.042969	-21.53320313	5318.701172	-1141.259766	-3014.648438	-279.9316406	-1636.523438	1808.789063	-2067.1875	-1119.726563	1507.324219	-1162.792969	-86.1328125	5964.697266	-2067.1875	-150.7324219	-645.9960938	-1873.388672	4565.039063	-3897.509766	-882.8613281	775.1953125	3014.648438	-3316.113281	861.328125	-1098.193359	3617.578125	-4565.039063	9130.078125	-6675.292969	0	-3122.314453
¸ßË¹°×ÔëÉù´¦Àí (592).mp3	430.6640625	236.8652344	1787.255859	-7881.152344	3186.914063	3186.914063	-6180.029297	4844.970703	-495.2636719	839.7949219	-1722.65625	516.796875	4457.373047	-1399.658203	-3014.648438	4263.574219	-3036.181641	3445.3125	-2562.451172	1894.921875	-7321.289063	7515.087891	-6244.628906	-861.328125	925.9277344	1528.857422	-2519.384766	-43.06640625	3036.181641	-3294.580078	732.1289063	-1141.259766	-839.7949219	1765.722656	-193.7988281	409.1308594	-3273.046875	-21.53320313	689.0625	3682.177734	-602.9296875	-667.5292969	1722.65625	-947.4609375	602.9296875	-861.328125	559.8632813	-473.7304688	64.59960938
¸ßË¹°×ÔëÉù´¦Àí (593).mp3	8290.283203	215.3320313	-5577.099609	344.53125	4931.103516	-2002.587891	-1313.525391	3036.181641	-3466.845703	2670.117188	-6998.291016	3725.244141	-4823.4375	-2713.183594	4242.041016	7493.554688	-667.5292969	-172.265625	-10142.13867	7967.285156	1162.792969	-5254.101563	5878.564453	-3036.181641	882.8613281	-4780.371094	6158.496094	-1033.59375	-4888.037109	-4651.171875	9625.341797	-8182.617188	3639.111328	4565.039063	-8548.681641	1442.724609	6524.560547	-4112.841797	2153.320313	-9022.412109	4500.439453	6309.228516	-10572.80273	8419.482422	4457.373047	-13049.12109	6373.828125	-2411.71875	-1291.992188
¸ßË¹°×ÔëÉù´¦Àí (594).mp3	-3789.84375	-1808.789063	8441.015625	1765.722656	-4392.773438	516.796875	1701.123047	-3682.177734	2045.654297	1528.857422	-3660.644531	-1916.455078	925.9277344	-624.4628906	4263.574219	-5663.232422	3746.777344	3057.714844	-215.3320313	-3273.046875	3811.376953	-538.3300781	-4694.238281	3617.578125	-258.3984375	-2433.251953	2497.851563	-5749.365234	4478.90625	-3639.111328	1033.59375	1485.791016	-2239.453125	3983.642578	1808.789063	-344.53125	-1765.722656	4629.638672	-5792.431641	-2713.183594	2497.851563	-1722.65625	3445.3125	1399.658203	-4435.839844	6330.761719	-3079.248047	279.9316406	-645.9960938
¸ßË¹°×ÔëÉù´¦Àí (595).mp3	-3014.648438	-279.9316406	258.3984375	-1464.257813	1291.992188	-43.06640625	-43.06640625	581.3964844	-409.1308594	-21.53320313	-150.7324219	258.3984375	-366.0644531	1119.726563	-1378.125	-409.1308594	1421.191406	-193.7988281	-495.2636719	43.06640625	-279.9316406	64.59960938	947.4609375	4478.90625	-5534.033203	344.53125	538.3300781	-193.7988281	-516.796875	-689.0625	1808.789063	-86.1328125	-624.4628906	1787.255859	-1464.257813	279.9316406	-1033.59375	904.3945313	-172.265625	-452.1972656	-236.8652344	366.0644531	-279.9316406	753.6621094	-882.8613281	581.3964844	64.59960938	-710.5957031	839.7949219
¸ßË¹°×ÔëÉù´¦Àí (596).mp3	1722.65625	-968.9941406	-1119.726563	1507.324219	430.6640625	-236.8652344	-21.53320313	-366.0644531	1701.123047	-452.1972656	0	-150.7324219	-2067.1875	2648.583984	43.06640625	-1636.523438	-1119.726563	3940.576172	-8419.482422	8828.613281	-4521.972656	2325.585938	-6761.425781	6481.494141	1012.060547	2368.652344	-2002.587891	2260.986328	1485.791016	-3768.310547	-6955.224609	4931.103516	-538.3300781	839.7949219	-667.5292969	4220.507813	882.8613281	-1636.523438	-8333.349609	6395.361328	1313.525391	2347.119141	-2411.71875	4758.837891	-387.5976563	-1184.326172	-6438.427734	-5534.033203	11261.86523
¸ßË¹°×ÔëÉù´¦Àí (597).mp3	-150.7324219	473.7304688	1571.923828	-2196.386719	882.8613281	2282.519531	-947.4609375	4651.171875	-7062.890625	2863.916016	-3682.177734	925.9277344	172.265625	6223.095703	-4069.775391	2605.517578	667.5292969	-4521.972656	-1830.322266	4995.703125	-4629.638672	-1421.191406	3445.3125	-3531.445313	5684.765625	-4823.4375	5857.03125	839.7949219	-6696.826172	1076.660156	-1421.191406	645.9960938	2863.916016	1227.392578	-129.1992188	-4457.373047	10335.9375	-6826.025391	-2971.582031	-1141.259766	6395.361328	-1291.992188	968.9941406	-4112.841797	2390.185547	-3811.376953	5189.501953	2691.650391	-6782.958984
¸ßË¹°×ÔëÉù´¦Àí (598).mp3	1593.457031	1679.589844	-3337.646484	2497.851563	-2304.052734	1722.65625	710.5957031	-2799.316406	2777.783203	-2347.119141	-2174.853516	2540.917969	-796.7285156	-2863.916016	3208.447266	904.3945313	-150.7324219	-1033.59375	2906.982422	-1378.125	2196.386719	-1313.525391	-2110.253906	-3057.714844	2906.982422	430.6640625	-1658.056641	1378.125	4478.90625	-2713.183594	1313.525391	-1550.390625	-1550.390625	2282.519531	-2217.919922	2756.25	-6976.757813	4112.841797	645.9960938	-4069.775391	3380.712891	322.9980469	-559.8632813	689.0625	-215.3320313	2088.720703	-193.7988281	-1851.855469	3036.181641
¸ßË¹°×ÔëÉù´¦Àí (599).mp3	1894.921875	21.53320313	-1894.921875	-129.1992188	6869.091797	193.7988281	-5943.164063	8225.683594	-8290.283203	495.2636719	5641.699219	-6180.029297	6223.095703	-6029.296875	-1787.255859	4888.037109	-3208.447266	775.1953125	-667.5292969	7019.824219	215.3320313	-4823.4375	-3897.509766	1873.388672	2648.583984	-2497.851563	2605.517578	-3057.714844	107.6660156	6287.695313	-1571.923828	-4500.439453	7881.152344	-8505.615234	-882.8613281	3100.78125	-2217.919922	1291.992188	667.5292969	-1248.925781	-667.5292969	1679.589844	925.9277344	-1851.855469	-473.7304688	-301.4648438	-279.9316406	6093.896484	-4888.037109
¸ßË¹°×ÔëÉù´¦Àí (600).mp3	-495.2636719	1055.126953	-1356.591797	1981.054688	947.4609375	366.0644531	645.9960938	-1184.326172	710.5957031	366.0644531	43.06640625	129.1992188	0	-1550.390625	-1808.789063	1205.859375	-4565.039063	2045.654297	3229.980469	645.9960938	-2347.119141	-1119.726563	-3143.847656	4478.90625	-1873.388672	387.5976563	-6826.025391	3574.511719	602.9296875	2260.986328	2131.787109	-2088.720703	-1012.060547	-6610.693359	5706.298828	2627.050781	1808.789063	-1141.259766	-2562.451172	3229.980469	-1184.326172	1227.392578	-689.0625	258.3984375	1033.59375	1421.191406	86.1328125	-473.7304688	602.9296875
¸ßË¹°×ÔëÉù´¦Àí (601).mp3	-968.9941406	-236.8652344	516.796875	1485.791016	-947.4609375	-452.1972656	21.53320313	-21.53320313	-559.8632813	645.9960938	86.1328125	150.7324219	-689.0625	107.6660156	387.5976563	-301.4648438	775.1953125	-624.4628906	-258.3984375	-215.3320313	882.8613281	43.06640625	64.59960938	0	-43.06640625	-21.53320313	-473.7304688	-107.6660156	193.7988281	1055.126953	258.3984375	-107.6660156	-1313.525391	64.59960938	-236.8652344	667.5292969	150.7324219	-86.1328125	-689.0625	258.3984375	710.5957031	-667.5292969	925.9277344	-947.4609375	-301.4648438	0	172.265625	193.7988281	602.9296875
¸ßË¹°×ÔëÉù´¦Àí (602).mp3	2347.119141	-2993.115234	8807.080078	-5813.964844	-4543.505859	7105.957031	-5447.900391	6136.962891	-6050.830078	2950.048828	-3359.179688	6352.294922	-4931.103516	-559.8632813	1916.455078	-882.8613281	-516.796875	-1679.589844	5124.902344	-1356.591797	4285.107422	-6739.892578	4263.574219	-4414.306641	-990.5273438	4392.773438	-4371.240234	1593.457031	882.8613281	-538.3300781	3531.445313	-5167.96875	-473.7304688	0	-279.9316406	1593.457031	4651.171875	-5813.964844	4198.974609	-2691.650391	2260.986328	1162.792969	-5361.767578	2045.654297	1378.125	-2304.052734	3746.777344	-1765.722656	-925.9277344
¸ßË¹°×ÔëÉù´¦Àí (603).mp3	1012.060547	-1098.193359	2304.052734	-1959.521484	-4608.105469	6266.162109	-2670.117188	1442.724609	-473.7304688	2799.316406	-1485.791016	-3488.378906	2390.185547	538.3300781	-4715.771484	5706.298828	215.3320313	-796.7285156	1528.857422	-5318.701172	5103.369141	-1614.990234	-1571.923828	-1421.191406	3983.642578	-2885.449219	2153.320313	-1507.324219	279.9316406	-4565.039063	4866.503906	-301.4648438	-2670.117188	1830.322266	1550.390625	1701.123047	-2067.1875	559.8632813	-193.7988281	236.8652344	1012.060547	495.2636719	-279.9316406	538.3300781	0	-193.7988281	-1162.792969	753.6621094	-1227.392578
¸ßË¹°×ÔëÉù´¦Àí (604).mp3	2885.449219	-2454.785156	6007.763672	-6180.029297	3509.912109	-3359.179688	1442.724609	-2777.783203	3186.914063	-2196.386719	4974.169922	-4543.505859	3639.111328	-4392.773438	2497.851563	-2325.585938	2282.519531	-1808.789063	5038.769531	-4974.169922	4005.175781	-4263.574219	2670.117188	-3402.246094	5060.302734	-4435.839844	6632.226563	-6007.763672	5275.634766	-5813.964844	7149.023438	-6998.291016	7213.623047	-6459.960938	6739.892578	-7428.955078	6180.029297	-5404.833984	5706.298828	-6567.626953	7601.220703	-7687.353516	8161.083984	-7515.087891	5469.433594	-5986.230469	6610.693359	-6567.626953	6912.158203
¸ßË¹°×ÔëÉù´¦Àí (605).mp3	-1464.257813	5189.501953	-5512.5	279.9316406	4737.304688	-279.9316406	-3143.847656	1399.658203	-215.3320313	-2627.050781	43.06640625	-344.53125	1765.722656	1873.388672	-2045.654297	689.0625	366.0644531	-861.328125	5038.769531	-5986.230469	1636.523438	2842.382813	-366.0644531	-3682.177734	-1270.458984	1356.591797	452.1972656	-516.796875	-689.0625	602.9296875	-667.5292969	3962.109375	-4694.238281	193.7988281	3165.380859	3273.046875	-2842.382813	-3725.244141	150.7324219	-366.0644531	2153.320313	-1830.322266	839.7949219	-495.2636719	5598.632813	-6158.496094	64.59960938	2454.785156	4134.375
¸ßË¹°×ÔëÉù´¦Àí (606).mp3	2024.121094	-990.5273438	-2131.787109	2713.183594	-559.8632813	-3208.447266	2627.050781	-193.7988281	2950.048828	-3682.177734	107.6660156	-990.5273438	861.328125	1851.855469	-3596.044922	3962.109375	-1528.857422	-215.3320313	-129.1992188	1227.392578	344.53125	43.06640625	-4306.640625	3919.042969	-2390.185547	3380.712891	-1119.726563	-1248.925781	-1335.058594	3143.847656	-1076.660156	-602.9296875	1205.859375	1421.191406	-107.6660156	-215.3320313	-4155.908203	4263.574219	-2217.919922	1076.660156	495.2636719	-839.7949219	-1141.259766	-1012.060547	3725.244141	-1550.390625	387.5976563	-236.8652344	-1442.724609
¸ßË¹°×ÔëÉù´¦Àí (607).mp3	1828.125	-1992.1875	1007.8125	-23.4375	-234.375	-562.5	1593.75	-2132.8125	-4757.8125	-867.1875	4851.5625	-2507.8125	-984.375	3093.75	-1500	-515.625	-2015.625	1710.9375	-632.8125	3820.3125	539.0625	-234.375	-398.4375	3234.375	-2320.3125	1710.9375	-3703.125	3187.5	-234.375	-421.875	1031.25	-1007.8125	-2742.1875	257.8125	-140.625	890.625	-679.6875	0	257.8125	2882.8125	-2695.3125	0	1476.5625	-1218.75	-421.875	1570.3125	-210.9375	328.125	-1992.1875
¸ßË¹°×ÔëÉù´¦Àí (608).mp3	-2024.121094	-1291.992188	3897.509766	-3100.78125	2088.720703	-1205.859375	2454.785156	-2993.115234	-753.6621094	2885.449219	-710.5957031	559.8632813	-2627.050781	947.4609375	4651.171875	-990.5273438	-1141.259766	-452.1972656	-172.265625	1248.925781	-3832.910156	258.3984375	581.3964844	538.3300781	1055.126953	538.3300781	-2928.515625	-366.0644531	3897.509766	2713.183594	-4134.375	2734.716797	-2024.121094	-1873.388672	-947.4609375	2627.050781	-2583.984375	1227.392578	732.1289063	-1055.126953	-1076.660156	2799.316406	-839.7949219	-1485.791016	2928.515625	-925.9277344	2196.386719	-4974.169922	1119.726563
¸ßË¹°×ÔëÉù´¦Àí (609).mp3	215.3320313	2777.783203	-2433.251953	-1808.789063	1679.589844	-387.5976563	-2153.320313	4306.640625	-3509.912109	3014.648438	-667.5292969	-473.7304688	1507.324219	-1356.591797	1227.392578	-4091.308594	1270.458984	4371.240234	-2454.785156	-2067.1875	3509.912109	86.1328125	-1055.126953	-2713.183594	3660.644531	-1808.789063	904.3945313	1765.722656	-43.06640625	-904.3945313	-516.796875	-193.7988281	366.0644531	-3359.179688	-409.1308594	3488.378906	-1313.525391	107.6660156	2648.583984	-624.4628906	387.5976563	-2950.048828	1055.126953	-3165.380859	2110.253906	-1378.125	3832.910156	215.3320313	-366.0644531
¸ßË¹°×ÔëÉù´¦Àí (610).mp3	-21.53320313	-43.06640625	-322.9980469	107.6660156	21.53320313	430.6640625	-645.9960938	129.1992188	86.1328125	-5921.630859	6158.496094	366.0644531	-4306.640625	344.53125	129.1992188	-495.2636719	430.6640625	-538.3300781	-43.06640625	925.9277344	-172.265625	-344.53125	-409.1308594	645.9960938	107.6660156	-3057.714844	2368.652344	473.7304688	-3509.912109	409.1308594	-2325.585938	1787.255859	-2088.720703	1787.255859	-1227.392578	1787.255859	-1033.59375	2024.121094	-2885.449219	2885.449219	-430.6640625	215.3320313	-2820.849609	2454.785156	-129.1992188	796.7285156	-2734.716797	1959.521484	-2928.515625
¸ßË¹°×ÔëÉù´¦Àí (611).mp3	1981.054688	409.1308594	882.8613281	-2777.783203	1787.255859	-6266.162109	-3854.443359	-645.9960938	-366.0644531	7601.220703	-7450.488281	-64.59960938	-215.3320313	602.9296875	4737.304688	-5426.367188	990.5273438	322.9980469	-1701.123047	8462.548828	1658.056641	-7450.488281	-1550.390625	10508.20313	-10379.00391	-172.265625	-21.53320313	21.53320313	4220.507813	6782.958984	-9302.34375	-430.6640625	-1485.791016	-322.9980469	4737.304688	-1141.259766	-3574.511719	-1291.992188	3919.042969	3316.113281	5835.498047	-9130.078125	-3983.642578	3208.447266	2131.787109	-2153.320313	9151.611328	-12015.52734	-129.1992188
¸ßË¹°×ÔëÉù´¦Àí (612).mp3	3165.380859	-409.1308594	-1076.660156	1162.792969	1033.59375	-3617.578125	-129.1992188	3273.046875	-495.2636719	-1464.257813	1227.392578	667.5292969	-2799.316406	1055.126953	21.53320313	2648.583984	-3789.84375	645.9960938	3789.84375	-5447.900391	1033.59375	2562.451172	1765.722656	-2971.582031	-86.1328125	861.328125	-3596.044922	1808.789063	-2713.183594	3940.576172	-1894.921875	-2024.121094	3768.310547	-2583.984375	-1184.326172	-473.7304688	2885.449219	-947.4609375	1033.59375	4521.972656	-5017.236328	-904.3945313	-796.7285156	3165.380859	-2885.449219	1162.792969	129.1992188	-2411.71875	5835.498047
¸ßË¹°×ÔëÉù´¦Àí (613).mp3	-2863.916016	11089.59961	-925.9277344	2131.787109	-5211.035156	-1873.388672	-4069.775391	7838.085938	2820.849609	-2260.986328	-1313.525391	-5706.298828	5641.699219	2304.052734	-1270.458984	839.7949219	-4694.238281	-1055.126953	2390.185547	3574.511719	1098.193359	-3832.910156	64.59960938	-5254.101563	5921.630859	215.3320313	-882.8613281	947.4609375	-3466.845703	-1894.921875	4758.837891	-559.8632813	3509.912109	-3919.042969	-2691.650391	-1873.388672	3596.044922	990.5273438	366.0644531	1162.792969	-5017.236328	-602.9296875	4952.636719	-3875.976563	5211.035156	-5469.433594	753.6621094	-2885.449219	2993.115234
¸ßË¹°×ÔëÉù´¦Àí (614).mp3	-3359.179688	-516.796875	2540.917969	-3682.177734	5878.564453	-3789.84375	5943.164063	-4026.708984	-2368.652344	2820.849609	-1894.921875	-430.6640625	2519.384766	-3423.779297	3746.777344	-818.2617188	-2691.650391	1981.054688	409.1308594	387.5976563	-3746.777344	1248.925781	1399.658203	-2670.117188	4672.705078	-1658.056641	-796.7285156	947.4609375	-2734.716797	3359.179688	-2670.117188	-645.9960938	2368.652344	-1722.65625	4048.242188	-3660.644531	43.06640625	1098.193359	-215.3320313	1464.257813	-2906.982422	3574.511719	-215.3320313	2562.451172	-2497.851563	3703.710938	-2497.851563	-193.7988281	2002.587891
¸ßË¹°×ÔëÉù´¦Àí (615).mp3	-5146.435547	-279.9316406	2088.720703	2045.654297	-3811.376953	1636.523438	1959.521484	-1248.925781	-1614.990234	2583.984375	-2433.251953	-387.5976563	-1205.859375	2411.71875	7019.824219	-8333.349609	1162.792969	-172.265625	-645.9960938	-1270.458984	667.5292969	1981.054688	-236.8652344	-538.3300781	-559.8632813	3875.976563	-5534.033203	796.7285156	1335.058594	2820.849609	-1291.992188	-4198.974609	-1033.59375	6287.695313	-5900.097656	1335.058594	-258.3984375	6287.695313	-4866.503906	2045.654297	-3316.113281	2174.853516	-1550.390625	-215.3320313	1227.392578	6933.691406	-6610.693359	-1055.126953	-1012.060547
¸ßË¹°×ÔëÉù´¦Àí (616).mp3	6718.359375	-7579.6875	7256.689453	-3165.380859	193.7988281	1335.058594	-3079.248047	4220.507813	-10895.80078	9625.341797	-4328.173828	-4651.171875	4888.037109	-4048.242188	1916.455078	5684.765625	344.53125	-1055.126953	-7816.552734	9733.007813	-8936.279297	6998.291016	4285.107422	-8462.548828	-3186.914063	-861.328125	8914.746094	3100.78125	-9453.076172	689.0625	4672.705078	2648.583984	452.1972656	-366.0644531	-4435.839844	4586.572266	1119.726563	775.1953125	1313.525391	-6933.691406	5749.365234	-1571.923828	1464.257813	-1055.126953	-5835.498047	2519.384766	5620.166016	-452.1972656	-4112.841797
¸ßË¹°×ÔëÉù´¦Àí (617).mp3	210.9375	726.5625	-867.1875	1546.875	-750	632.8125	-3328.125	351.5625	140.625	46.875	1195.3125	-140.625	421.875	-117.1875	-164.0625	4453.125	-820.3125	375	-304.6875	1054.6875	-6539.0625	-46.875	2601.5625	-3585.9375	2367.1875	2015.625	-1664.0625	2273.4375	-5367.1875	5039.0625	-2085.9375	164.0625	-187.5	-2531.25	515.625	2742.1875	-375	-2062.5	3750	-1500	1265.625	-5859.375	2906.25	1359.375	1148.4375	890.625	-3867.1875	2859.375	-703.125
¸ßË¹°×ÔëÉù´¦Àí (618).mp3	-9237.744141	-129.1992188	2583.984375	7235.15625	-43.06640625	-4543.505859	-5103.369141	2196.386719	4543.505859	-4285.107422	-2024.121094	5404.833984	2411.71875	-5124.902344	-3143.847656	-43.06640625	4888.037109	-3100.78125	-1701.123047	6352.294922	-1248.925781	-4952.636719	6029.296875	-21.53320313	-4328.173828	-753.6621094	-1378.125	4371.240234	-516.796875	5103.369141	-3725.244141	-1055.126953	-753.6621094	-4069.775391	5167.96875	301.4648438	-1636.523438	1851.855469	-1528.857422	1012.060547	-1701.123047	2239.453125	-1679.589844	2454.785156	-366.0644531	-3057.714844	1528.857422	-3337.646484	2325.585938
¸ßË¹°×ÔëÉù´¦Àí (619).mp3	387.5976563	-172.265625	86.1328125	0	-1098.193359	581.3964844	-43.06640625	-86.1328125	2153.320313	-193.7988281	-2153.320313	1399.658203	-818.2617188	387.5976563	1098.193359	-366.0644531	516.796875	-1571.923828	6373.828125	-7149.023438	925.9277344	-21.53320313	172.265625	0	-1076.660156	-150.7324219	430.6640625	-387.5976563	559.8632813	-43.06640625	2497.851563	1270.458984	-1658.056641	-1550.390625	-452.1972656	-1464.257813	1464.257813	-1270.458984	-1098.193359	1442.724609	3229.980469	-2756.25	-3423.779297	2971.582031	-753.6621094	732.1289063	322.9980469	1098.193359	861.328125
¸ßË¹°×ÔëÉù´¦Àí (620).mp3	710.5957031	86.1328125	-1959.521484	-4177.441406	322.9980469	2325.585938	3660.644531	-2971.582031	1701.123047	-3639.111328	2648.583984	538.3300781	43.06640625	-775.1953125	732.1289063	-4629.638672	3186.914063	947.4609375	689.0625	-753.6621094	-4866.503906	1679.589844	3186.914063	-322.9980469	-1248.925781	366.0644531	-882.8613281	1270.458984	-839.7949219	-452.1972656	-1033.59375	2605.517578	366.0644531	-732.1289063	1012.060547	732.1289063	-2691.650391	473.7304688	-925.9277344	1270.458984	322.9980469	1227.392578	-1270.458984	258.3984375	-2282.519531	1227.392578	1894.921875	-990.5273438	258.3984375
¸ßË¹°×ÔëÉù´¦Àí (621).mp3	-3251.513672	3057.714844	3789.84375	-6029.296875	-387.5976563	473.7304688	1248.925781	-2045.654297	2691.650391	-2304.052734	3919.042969	-1528.857422	172.265625	-1830.322266	2067.1875	-1959.521484	4414.306641	-3251.513672	2971.582031	925.9277344	-4586.572266	1356.591797	-904.3945313	-1356.591797	-516.796875	215.3320313	366.0644531	904.3945313	-21.53320313	-1098.193359	645.9960938	-602.9296875	818.2617188	-1485.791016	2024.121094	1593.457031	-3057.714844	1012.060547	215.3320313	322.9980469	-624.4628906	796.7285156	-129.1992188	301.4648438	-624.4628906	-107.6660156	-473.7304688	1205.859375	2691.650391
¸ßË¹°×ÔëÉù´¦Àí (622).mp3	1507.324219	-1636.523438	2648.583984	-2174.853516	301.4648438	5749.365234	-4242.041016	-3036.181641	1937.988281	-947.4609375	-581.3964844	2777.783203	-2217.919922	1464.257813	4715.771484	-4715.771484	-645.9960938	-2131.787109	0	3875.976563	-2131.787109	7407.421875	-4715.771484	-4155.908203	215.3320313	1679.589844	-3574.511719	1464.257813	2691.650391	2088.720703	3875.976563	-8785.546875	2110.253906	-732.1289063	-1571.923828	3768.310547	-473.7304688	1291.992188	301.4648438	-4134.375	150.7324219	2411.71875	-818.2617188	1464.257813	-602.9296875	5426.367188	-5361.767578	1313.525391	-4048.242188
¸ßË¹°×ÔëÉù´¦Àí (623).mp3	-344.53125	1485.791016	-1184.326172	3596.044922	-2756.25	-1744.189453	1421.191406	-990.5273438	6675.292969	-7687.353516	-64.59960938	689.0625	-193.7988281	2842.382813	-2583.984375	-107.6660156	2627.050781	-2497.851563	9603.808594	-10271.33789	6610.693359	-4112.841797	925.9277344	-1248.925781	-775.1953125	2002.587891	-21.53320313	1485.791016	258.3984375	-4285.107422	3488.378906	-2885.449219	2777.783203	3617.578125	-5404.833984	3509.912109	-2820.849609	624.4628906	3165.380859	-6115.429688	-129.1992188	-21.53320313	1873.388672	-710.5957031	3875.976563	-4629.638672	-150.7324219	925.9277344	215.3320313
¸ßË¹°×ÔëÉù´¦Àí (624).mp3	-1248.925781	-1851.855469	1658.056641	1055.126953	-129.1992188	-2368.652344	1593.457031	473.7304688	193.7988281	990.5273438	-2153.320313	861.328125	990.5273438	-1851.855469	-2519.384766	1851.855469	1421.191406	732.1289063	-2928.515625	-1593.457031	4780.371094	559.8632813	473.7304688	-818.2617188	-925.9277344	-2885.449219	215.3320313	1636.523438	2131.787109	-1679.589844	-2411.71875	-1227.392578	2239.453125	236.8652344	0	-86.1328125	-1227.392578	2734.716797	-107.6660156	-1851.855469	-3725.244141	2368.652344	2583.984375	-1464.257813	2670.117188	-430.6640625	-366.0644531	1076.660156	947.4609375
¸ßË¹°×ÔëÉù´¦Àí (625).mp3	1507.324219	-5211.035156	732.1289063	753.6621094	-904.3945313	495.2636719	775.1953125	1679.589844	-2971.582031	-215.3320313	0	-1012.060547	904.3945313	-236.8652344	1162.792969	2691.650391	-495.2636719	-3466.845703	538.3300781	-86.1328125	1313.525391	-2476.318359	2067.1875	-129.1992188	947.4609375	2734.716797	-3983.642578	-21.53320313	-990.5273438	1571.923828	-1593.457031	968.9941406	2411.71875	-3617.578125	861.328125	-258.3984375	1421.191406	-64.59960938	-1442.724609	258.3984375	1313.525391	1098.193359	-2691.650391	1033.59375	-1055.126953	-473.7304688	947.4609375	1658.056641	-796.7285156
¸ßË¹°×ÔëÉù´¦Àí (626).mp3	-301.4648438	-10637.40234	9345.410156	-7644.287109	6115.429688	-5534.033203	7795.019531	215.3320313	-3445.3125	2282.519531	473.7304688	-344.53125	-1744.189453	301.4648438	2519.384766	990.5273438	-4220.507813	-3316.113281	7342.822266	-4220.507813	3639.111328	-13479.78516	14147.31445	-645.9960938	-11154.19922	11347.99805	-344.53125	-5986.230469	6481.494141	-495.2636719	-2260.986328	775.1953125	1291.992188	-4608.105469	968.9941406	4457.373047	-2605.517578	2174.853516	-13695.11719	13630.51758	-1830.322266	-1162.792969	1571.923828	-1550.390625	-6782.958984	10249.80469	-1787.255859	-2842.382813	-4177.441406
¸ßË¹°×ÔëÉù´¦Àí (627).mp3	129.1992188	409.1308594	581.3964844	387.5976563	-150.7324219	-968.9941406	452.1972656	495.2636719	215.3320313	-409.1308594	-301.4648438	1248.925781	-21.53320313	-1313.525391	64.59960938	990.5273438	-193.7988281	-452.1972656	-322.9980469	344.53125	-129.1992188	215.3320313	1162.792969	-1507.324219	1313.525391	-947.4609375	732.1289063	-366.0644531	-2002.587891	2734.716797	3875.976563	-4478.90625	1055.126953	1248.925781	3897.509766	1658.056641	-5878.564453	3423.779297	-2820.849609	-1227.392578	3897.509766	-452.1972656	-1959.521484	-2390.185547	1744.189453	3617.578125	-689.0625	-3186.914063	6826.025391
¸ßË¹°×ÔëÉù´¦Àí (628).mp3	2691.650391	2713.183594	-4478.90625	689.0625	538.3300781	-1033.59375	-387.5976563	21.53320313	-1356.591797	1399.658203	-193.7988281	43.06640625	732.1289063	-344.53125	215.3320313	-1636.523438	-86.1328125	5813.964844	-4737.304688	1033.59375	-645.9960938	-107.6660156	-279.9316406	3337.646484	2756.25	3509.912109	-6589.160156	1916.455078	-5211.035156	-559.8632813	236.8652344	-495.2636719	882.8613281	-21.53320313	-344.53125	882.8613281	193.7988281	-387.5976563	-452.1972656	-1248.925781	3273.046875	-2390.185547	1227.392578	21.53320313	-1119.726563	387.5976563	236.8652344	-624.4628906	839.7949219
¸ßË¹°×ÔëÉù´¦Àí (629).mp3	-129.1992188	-322.9980469	-107.6660156	366.0644531	86.1328125	-172.265625	86.1328125	279.9316406	-344.53125	86.1328125	86.1328125	-409.1308594	193.7988281	-172.265625	258.3984375	-150.7324219	387.5976563	-172.265625	107.6660156	-301.4648438	150.7324219	-21.53320313	21.53320313	-172.265625	516.796875	-710.5957031	258.3984375	86.1328125	-64.59960938	-236.8652344	344.53125	-21.53320313	516.796875	-322.9980469	129.1992188	21.53320313	-129.1992188	-215.3320313	129.1992188	172.265625	-21.53320313	-322.9980469	452.1972656	-452.1972656	258.3984375	-301.4648438	43.06640625	366.0644531	86.1328125
¸ßË¹°×ÔëÉù´¦Àí (630).mp3	-2217.919922	-1981.054688	-193.7988281	301.4648438	1614.990234	-689.0625	279.9316406	64.59960938	-473.7304688	-775.1953125	1055.126953	-753.6621094	387.5976563	1270.458984	-150.7324219	-1464.257813	2174.853516	-581.3964844	-1507.324219	990.5273438	2153.320313	-624.4628906	-1937.988281	-581.3964844	301.4648438	107.6660156	258.3984375	-193.7988281	107.6660156	1076.660156	1528.857422	-3273.046875	1830.322266	-2174.853516	925.9277344	1270.458984	-1270.458984	-172.265625	-1055.126953	452.1972656	-624.4628906	1378.125	-861.328125	2239.453125	-1162.792969	-193.7988281	193.7988281	689.0625	-1378.125
¸ßË¹°×ÔëÉù´¦Àí (631).mp3	86.1328125	-839.7949219	-1787.255859	7278.222656	-5297.167969	-1270.458984	4091.308594	-4478.90625	-1119.726563	2971.582031	-602.9296875	904.3945313	-279.9316406	107.6660156	-2196.386719	1959.521484	-1701.123047	473.7304688	5340.234375	-3574.511719	-1141.259766	1055.126953	4091.308594	-4565.039063	-215.3320313	5167.96875	-7213.623047	6718.359375	-5017.236328	6976.757813	-6459.960938	-129.1992188	-1528.857422	1571.923828	473.7304688	-1959.521484	5361.767578	-1507.324219	-3423.779297	947.4609375	7730.419922	-7256.689453	193.7988281	4801.904297	-7407.421875	2174.853516	6287.695313	-7859.619141	1141.259766
¸ßË¹°×ÔëÉù´¦Àí (632).mp3	-430.6640625	3294.580078	495.2636719	-1571.923828	925.9277344	-2497.851563	2067.1875	602.9296875	344.53125	-344.53125	559.8632813	-538.3300781	-581.3964844	1507.324219	-516.796875	-1270.458984	2648.583984	-3746.777344	1335.058594	409.1308594	904.3945313	-2088.720703	-3337.646484	2497.851563	1421.191406	689.0625	-904.3945313	-5727.832031	64.59960938	602.9296875	1141.259766	1614.990234	732.1289063	2153.320313	-1270.458984	1399.658203	366.0644531	129.1992188	21.53320313	-645.9960938	-5986.230469	-236.8652344	1485.791016	301.4648438	1959.521484	2045.654297	1033.59375	645.9960938	366.0644531
¸ßË¹°×ÔëÉù´¦Àí (633).mp3	-495.2636719	1464.257813	-796.7285156	-1291.992188	1442.724609	624.4628906	-1076.660156	-602.9296875	1313.525391	624.4628906	-1141.259766	-1012.060547	1507.324219	-2325.585938	1679.589844	-1033.59375	1335.058594	21.53320313	-215.3320313	-1012.060547	1076.660156	-64.59960938	-107.6660156	1012.060547	-732.1289063	279.9316406	-1636.523438	1744.189453	-86.1328125	-236.8652344	279.9316406	430.6640625	-409.1308594	-258.3984375	-990.5273438	1528.857422	-4565.039063	4737.304688	-1916.455078	818.2617188	-322.9980469	495.2636719	21.53320313	-43.06640625	-710.5957031	129.1992188	968.9941406	64.59960938	-473.7304688
¸ßË¹°×ÔëÉù´¦Àí (634).mp3	-602.9296875	2174.853516	-732.1289063	1442.724609	-1916.455078	3079.248047	-5577.099609	581.3964844	-495.2636719	1571.923828	-2476.318359	-3165.380859	3036.181641	1421.191406	-753.6621094	3359.179688	-1916.455078	-1550.390625	-1744.189453	3639.111328	-193.7988281	258.3984375	-4543.505859	3596.044922	-1291.992188	1248.925781	-344.53125	-495.2636719	2304.052734	-4005.175781	2282.519531	3186.914063	-5340.234375	2454.785156	-2691.650391	-2519.384766	3423.779297	3445.3125	21.53320313	-1485.791016	1485.791016	-6632.226563	215.3320313	3962.109375	86.1328125	-1313.525391	3143.847656	-1399.658203	861.328125
¸ßË¹°×ÔëÉù´¦Àí (635).mp3	495.2636719	2024.121094	2304.052734	-4414.306641	430.6640625	-215.3320313	3768.310547	-2627.050781	-645.9960938	-796.7285156	3832.910156	3875.976563	-5060.302734	667.5292969	3703.710938	581.3964844	2583.984375	-8677.880859	1162.792969	-129.1992188	-150.7324219	-3100.78125	882.8613281	10163.67188	-5835.498047	3509.912109	-4995.703125	-430.6640625	-473.7304688	645.9960938	-581.3964844	-3165.380859	1679.589844	3466.845703	-3768.310547	495.2636719	1378.125	4263.574219	-3832.910156	-1981.054688	-839.7949219	8311.816406	-3186.914063	-3337.646484	-1614.990234	-344.53125	3811.376953	-2476.318359	1205.859375
¸ßË¹°×ÔëÉù´¦Àí (636).mp3	-473.7304688	3703.710938	-904.3945313	-516.796875	538.3300781	43.06640625	64.59960938	-2713.183594	172.265625	8484.082031	-4694.238281	710.5957031	-3639.111328	2110.253906	-645.9960938	-2110.253906	2260.986328	1141.259766	-1507.324219	1485.791016	-1442.724609	602.9296875	21.53320313	-1765.722656	1808.789063	1033.59375	-1937.988281	1313.525391	-796.7285156	1679.589844	-1636.523438	-667.5292969	1744.189453	1205.859375	-2454.785156	732.1289063	-409.1308594	516.796875	3897.509766	-4586.572266	3617.578125	4112.841797	925.9277344	-6869.091797	-581.3964844	-107.6660156	-452.1972656	-322.9980469	129.1992188
¸ßË¹°×ÔëÉù´¦Àí (637).mp3	-279.9316406	-6072.363281	5340.234375	-4198.974609	495.2636719	3596.044922	-4005.175781	387.5976563	2993.115234	-559.8632813	-775.1953125	-1335.058594	2691.650391	-4737.304688	3079.248047	-1636.523438	1313.525391	2906.982422	-2024.121094	-3531.445313	6309.228516	-796.7285156	-6029.296875	6653.759766	-1808.789063	-4500.439453	5663.232422	-3057.714844	-1076.660156	3359.179688	-172.265625	-3186.914063	3466.845703	21.53320313	-2670.117188	3811.376953	172.265625	-5749.365234	5490.966797	-710.5957031	-1571.923828	3273.046875	-2239.453125	-4952.636719	4349.707031	689.0625	-4888.037109	5297.167969	-581.3964844
¸ßË¹°×ÔëÉù´¦Àí (638).mp3	-1101.5625	-70.3125	1921.875	562.5	632.8125	-1453.125	1078.125	-2554.6875	1031.25	-1265.625	3070.3125	-468.75	-234.375	-1617.1875	70.3125	-1125	117.1875	2835.9375	-2695.3125	2109.375	304.6875	-2484.375	1312.5	-1265.625	1242.1875	-492.1875	1476.5625	1054.6875	-1007.8125	773.4375	-843.75	515.625	-304.6875	46.875	2460.9375	867.1875	1523.4375	585.9375	656.25	609.375	140.625	164.0625	-70.3125	515.625	0	234.375	70.3125	-164.0625	23.4375
¸ßË¹°×ÔëÉù´¦Àí (639).mp3	-4931.103516	1313.525391	6115.429688	-4435.839844	602.9296875	-3531.445313	3639.111328	-1485.791016	-1571.923828	7364.355469	-2260.986328	-3725.244141	-1485.791016	4974.169922	107.6660156	-3574.511719	5986.230469	-3316.113281	5146.435547	-7902.685547	559.8632813	1356.591797	-4521.972656	4392.773438	4328.173828	-4306.640625	2153.320313	1744.189453	-5254.101563	1119.726563	5038.769531	-4974.169922	-3552.978516	839.7949219	645.9960938	2304.052734	-1873.388672	21.53320313	4608.105469	-1937.988281	-2217.919922	-2067.1875	1162.792969	-559.8632813	1098.193359	-1851.855469	2002.587891	-1098.193359	1679.589844
[truncated: 849 more rows]
[truncated: 12 more columns]
