# Supplementary material for: Music-induced emotion flow modeling by ENMI Network
Source: PLoS One. 2024 Oct 21;19(10):e0297712. doi: 10.1371/journal.pone.0297712 (PMC11493256; doi:10.1371/journal.pone.0297712)
Supplement: S1 File — (ZIP) [file pone.0297712.s001.zip › minimal dataset/Augmented dataset/Music features/spectral_bandwidth_features.csv]

Unnamed: 0	30	31	32	33	34	35	36	37	38	39	40	41	42	43	44	45	46	47	48	49	50	51	52	53	54	55	56	57	58	59	60	61	62	63	64	65	66	67	68	69	70	71	72	73	74	75	76	77	78
¸ßË¹°×ÔëÉù´¦Àí (1).mp3	4583.064991	4296.249298	5376.865425	5184.884693	5011.112508	5673.336968	5272.296729	4947.32184	5395.947699	5532.930288	5347.492788	5245.072098	4993.920116	5170.299474	4628.498129	4442.469897	4821.618803	4564.581084	4791.660864	4839.857852	4581.197536	4517.922918	4696.384425	4751.526866	4970.955528	4479.891828	4543.829282	4184.767485	4440.35093	4638.466236	4361.726969	4453.460743	4323.009662	4142.329773	4172.222659	4613.06002	4698.886692	4571.885209	4592.985394	4284.127968	4621.952445	4774.688541	4355.468146	4886.09671	4599.291442	4395.597238	4841.479625	4561.54307	4371.51309
¸ßË¹°×ÔëÉù´¦Àí (2).mp3	4322.171757	4630.002288	4539.519156	4465.520232	4444.78595	4475.179373	4412.799865	4466.214727	4520.793105	4290.52584	4613.409031	4638.150809	4335.232598	4589.924996	4488.665779	4444.141133	4019.012504	4508.149345	4550.164614	4369.922858	4240.988895	4472.980155	4454.721484	4698.070511	4624.597328	4553.460083	4576.295656	4380.727008	4185.77907	4337.870833	4633.154906	4572.489687	4177.860855	4396.348647	4441.836247	4318.411175	4299.902342	4521.661702	4326.286034	4369.580966	4357.217587	4280.408183	4479.168419	4287.607929	4158.129023	3667.657554	3867.006984	4062.825214	4174.034444
¸ßË¹°×ÔëÉù´¦Àí (3).mp3	3648.675359	3539.163185	3840.561797	3621.435097	3146.612317	3915.727105	3081.118963	3274.621869	3302.969063	3366.950221	3449.582506	3892.544524	4538.894533	3155.539946	3823.303569	4540.599257	3203.279473	3281.996029	3539.709884	3212.776415	3155.167983	3421.740446	2966.839805	2782.919373	3181.410843	2976.865697	3027.406298	2931.618405	3479.301574	3280.756487	3129.69991	3319.977805	3908.470107	3177.600055	3455.474721	3548.695256	3289.384608	3407.947299	2959.82039	3101.683798	2983.880375	3104.124948	3058.088258	3146.225586	2808.18328	3301.989016	3306.510855	3457.280406	3005.493472
¸ßË¹°×ÔëÉù´¦Àí (4).mp3	5806.608138	5780.391545	5744.436489	5697.106145	5538.003787	5463.149572	5263.572558	4898.327308	4613.908252	4185.889219	3592.665593	3917.579026	4612.77938	4454.628707	4484.16281	4411.345486	4166.468637	3922.255325	3538.255664	3502.842411	3279.254108	3042.153174	3022.13817	4633.151341	5931.762957	5031.123933	5985.946912	5302.197308	6084.073641	5029.228086	6184.355062	5043.370447	5908.390319	5226.427372	6061.929491	5493.767756	6010.35053	5019.234523	6194.848941	5318.581643	6172.235664	5681.832516	6038.171984	5321.26868	6251.451843	5026.660681	5871.127056	5032.177727	5875.599908
¸ßË¹°×ÔëÉù´¦Àí (5).mp3	4719.473717	4137.809146	5183.434094	4667.337414	4232.341009	4716.831479	4780.551568	4280.786325	5180.568091	4154.300713	4286.723253	4910.591117	4864.999638	4138.434798	5093.034867	4681.709081	4338.325804	4331.900748	4868.430187	4324.556982	4756.718933	4427.068642	4293.769777	4771.958657	4806.485061	4154.841724	4874.875185	4483.978478	4450.381539	4306.808422	4658.219155	4320.436146	4711.470722	5282.802868	4530.207178	4581.341049	3477.235518	4735.525913	4142.674327	4952.008499	4293.429836	5712.641567	4343.748688	3152.162143	4582.223683	4542.143704	3770.311665	4612.214127	4705.084982
¸ßË¹°×ÔëÉù´¦Àí (6).mp3	3770.965779	4636.00624	4437.258242	4708.578362	3667.491229	4206.404421	4014.287101	3496.474169	3984.447022	4105.351558	4178.750352	4111.047741	4106.922453	4632.67291	3854.735119	3555.973718	4270.226274	3876.367532	4571.070858	4837.273216	4630.930485	4688.944508	4910.85009	3693.996363	4563.569663	4966.91591	3706.714924	4076.080466	3966.965053	4272.966956	4646.389306	3768.254852	3922.715024	4196.411001	3659.113237	4021.259425	3943.68505	3962.886062	4174.433111	3851.362469	4430.682401	3923.86956	3905.81626	3749.337979	4089.089368	3688.438112	4277.340168	4505.260936	4491.289616
¸ßË¹°×ÔëÉù´¦Àí (7).mp3	6664.905479	6568.115789	5378.085702	6215.275749	6104.190495	6309.643859	6161.136972	6419.576079	6538.475072	6475.482781	6394.496178	6396.09893	6222.950018	6573.543481	6561.335851	5973.395402	6547.835429	5674.364487	6196.434868	6288.8587	5851.048226	6050.082965	6032.9071	6348.251462	6091.865715	5993.650431	6011.720771	5692.839311	6207.359501	4977.258578	4846.470866	4829.663038	4939.856612	4292.225665	6099.756867	4888.21827	5457.137053	5849.853752	3940.894753	5314.943316	5411.266229	5703.028433	4430.814365	3563.621177	5216.114742	5003.487321	4070.757853	6017.858634	4492.013539
¸ßË¹°×ÔëÉù´¦Àí (8).mp3	4394.996009	3755.773569	3805.405095	4024.81479	4172.194132	4320.619539	3930.053335	4971.62816	4052.542431	4778.880016	4462.312809	4171.685915	4099.592096	4037.172175	4417.884493	4063.860727	4556.176985	3855.077048	4348.197304	3867.339033	3907.918652	4375.186258	4275.74923	3584.638574	4550.76526	4276.91722	4398.931573	4136.512442	4077.763534	4149.761096	4499.055396	4299.951372	3924.044484	4487.340113	3627.613808	4489.838772	3701.093634	4146.763257	3846.442922	4222.287525	4581.70191	4565.514526	3852.031939	4234.723076	3479.988132	3679.152464	3592.522395	4259.462126	4064.092244
¸ßË¹°×ÔëÉù´¦Àí (9).mp3	3841.282233	5300.36013	3757.963456	5891.03051	3674.706964	5090.095557	3575.586707	5896.016183	3628.864666	4303.116617	4189.888926	5023.19068	3995.09839	4581.993354	3910.549512	5291.506396	4019.5081	5572.120613	4655.142355	6022.773274	4270.252167	5846.596254	3793.374153	5117.491351	5059.017987	5415.102341	4464.319786	5613.894654	5358.060241	4945.390475	5014.84121	5359.910687	4519.659603	4463.003533	3786.100067	5928.815798	4082.622719	5767.457405	4761.257883	5993.633045	4034.764382	4705.435851	4440.677779	5273.428762	4681.601553	4448.672783	4174.901784	5597.308186	4552.857826
¸ßË¹°×ÔëÉù´¦Àí (10).mp3	5065.787034	5049.329361	4362.895427	4779.490101	4926.793701	5193.828604	5161.699604	5058.739224	4630.656283	4181.099172	4672.012505	4934.301829	5332.096506	4171.211697	5134.203755	5206.309251	5446.8464	4734.124897	5112.839136	5196.192532	5432.885985	5104.850706	4996.024131	4903.716379	4912.779456	4265.987255	4892.632982	4846.017196	5401.358271	5143.193443	4868.228211	4836.021973	4835.498038	4338.344761	5133.703753	5010.150463	5589.579456	4542.230852	4541.045367	4053.631219	5306.850412	4258.086066	5103.635481	4670.129472	5233.403366	4904.569723	5141.417155	4885.216432	5071.47562
¸ßË¹°×ÔëÉù´¦Àí (11).mp3	4444.638918	3298.784025	3392.415428	3167.066766	3197.590746	3014.883947	2957.549087	2957.226925	3010.555397	3164.928808	4625.543657	4265.049202	4507.360975	3938.73994	4915.859831	3733.104914	6117.350419	4357.416973	4012.915794	4484.204216	4589.777217	4017.157629	4111.723714	3782.189472	4739.055465	6050.897878	3497.383298	3765.944437	4059.201178	3692.242644	4748.602745	3744.236981	5872.232259	4620.547081	5318.520906	3465.52385	4224.929621	4251.18616	3910.326265	4610.955385	5029.566481	4969.655078	4748.605509	4277.715334	4164.978923	4067.524011	4321.036195	3752.709522	3840.729222
¸ßË¹°×ÔëÉù´¦Àí (12).mp3	3534.641401	3455.616836	3260.873181	4605.120663	4464.22582	4054.664472	3960.730488	4738.613635	4445.253975	3417.456031	3847.944922	4650.137387	3988.18693	3394.281846	4014.457344	3760.413716	3358.153727	3512.184331	3221.017113	3311.662251	3223.051087	3634.827918	4135.977998	3323.167184	3288.989948	3741.043808	3734.0285	4089.077468	3462.919768	3677.564153	3977.84499	3819.52457	3808.271904	3130.311007	3298.205493	4158.260943	4895.296493	4079.549423	3680.583556	4264.964613	4124.649701	3485.526754	3858.048992	4120.233103	4608.372297	3884.35351	4174.944365	4152.803791	3922.563751
¸ßË¹°×ÔëÉù´¦Àí (13).mp3	3872.336687	3998.332053	3899.390512	4403.424656	3890.557233	4047.742616	3966.832476	3848.185982	3671.249453	3557.158271	4758.713816	4477.959634	3855.450626	3858.762923	4400.397531	4078.1362	4019.973893	4117.351476	4796.945304	4393.722015	4393.934281	3372.394037	4616.681027	4232.889218	4551.665858	4420.368937	4102.58179	3982.550771	4581.894892	3694.358157	4078.817832	3841.193998	3736.68869	3462.35944	3903.738215	4267.913217	4447.350955	4000.031549	4115.584433	4102.533469	4337.318336	4076.534541	3661.060029	4320.818193	4214.735291	4739.953984	4244.324797	4400.578626	3907.290781
¸ßË¹°×ÔëÉù´¦Àí (14).mp3	4827.712729	3846.094948	3702.617749	3880.81649	3432.625496	4613.695767	3787.662656	3572.103513	4262.270785	3769.426074	4204.296328	3841.528608	5281.048477	4285.477611	4521.609883	5313.093066	3958.080283	6042.405585	4265.311124	4185.310855	3609.27381	3979.95684	4058.435326	4385.863501	5583.702337	4019.404999	3939.28667	3757.986441	3945.701047	3811.092581	4641.560505	4273.900695	3933.341979	3811.577511	4153.890264	3403.63989	4776.731896	3676.939846	3858.329035	3764.491883	3257.807024	4260.963009	4235.09967	4955.065122	3556.790406	4132.194555	4223.565663	4726.376145	3986.023167
¸ßË¹°×ÔëÉù´¦Àí (15).mp3	4411.259042	4356.856322	4666.642642	4201.795149	4266.323225	4019.300219	4574.447984	4063.188273	4271.041344	4631.907277	3809.977677	4829.727734	4333.708541	4377.641812	3688.987641	3729.885149	3748.041589	3996.286319	4087.120928	4165.169561	3599.330168	3909.268871	4025.772515	4709.878438	5438.70802	5541.49656	5189.612245	4946.62967	4086.043905	4335.553353	4652.774349	3904.132098	5232.708568	4330.781168	4406.211722	4155.025365	4362.103554	4825.503817	5460.175782	5603.47047	5362.304896	4937.498178	4821.791179	3790.589463	4473.709239	4297.182385	3969.558916	4887.288832	4150.7531
¸ßË¹°×ÔëÉù´¦Àí (16).mp3	5640.17558	4656.801464	5352.528542	5656.847868	5351.351134	5003.165463	4746.381854	5145.369309	4586.112974	5275.02378	5445.700004	5493.943828	5658.608192	5727.211253	5985.180487	5450.700243	5478.458213	5518.705593	5966.559758	5807.187656	5071.431751	4805.755824	5411.511204	5780.855413	5206.017584	5360.440545	4240.090577	4936.788566	5022.036114	5189.689858	5772.507798	5603.979386	5540.857229	6010.077154	5927.734892	5201.182388	5549.170908	5473.371933	5735.471462	5614.626628	5006.943926	4649.629564	5256.602794	5746.119274	5222.477005	5451.214228	4839.075473	4972.659956	4722.078627
¸ßË¹°×ÔëÉù´¦Àí (17).mp3	5594.344501	3808.105542	3975.60225	4073.663391	3561.361698	3775.383604	3651.094611	3570.386038	3849.104913	4923.613118	4455.125293	4301.781672	3858.962098	4833.581991	4467.372076	4415.048774	4570.656514	4029.071542	3544.527687	4625.002092	3800.943299	5979.242443	3713.578733	3640.549533	5455.739736	4255.569235	6209.242024	4156.934309	3987.486932	6482.366154	5632.247559	4701.873412	3749.796369	6488.626101	3877.958358	3564.436166	4529.503347	3854.88055	4465.392202	5619.10698	5488.842764	4084.223319	4854.656507	4564.823631	3717.748894	3938.971729	3831.913338	3923.296075	3789.252245
¸ßË¹°×ÔëÉù´¦Àí (18).mp3	4598.715288	4609.127791	4455.931814	3966.320575	3941.433186	4418.643589	4883.181179	4775.994744	4417.496527	3719.460821	4130.225787	4077.11609	3933.003572	4048.609591	3914.353267	4044.646591	4344.28571	4351.885445	5137.913309	4884.599962	3949.134086	3881.959075	3573.093394	4697.058431	4160.779649	4348.515012	4706.489949	4513.835265	4928.426684	4053.242663	3839.929279	3957.6424	4417.80198	4920.174242	5077.725055	3936.829189	4004.216299	5021.465316	5170.621393	4561.93075	4676.238079	4197.660115	4270.75264	4222.430253	4696.25113	4835.209367	4682.275678	4138.683174	5923.208668
¸ßË¹°×ÔëÉù´¦Àí (19).mp3	4839.81848	4294.955636	4850.943415	4449.775952	4957.500156	4205.354072	4756.346247	4691.20163	4749.703431	4368.919729	4853.356997	4657.224487	5139.793903	4172.387936	5146.499143	4697.91181	4704.498882	4334.429065	4697.05942	4800.025944	4567.602868	4676.748911	4555.392303	4475.423151	4952.524088	4572.378241	4472.312245	4500.304294	4601.733586	4218.59835	4990.485897	4807.888408	4769.0558	4289.717553	4520.851697	4722.050791	5016.243175	4078.118098	4815.722605	5075.878438	4828.939416	4229.665601	4468.783549	4506.987583	5001.502953	4326.601944	4556.869944	4888.334412	4777.920399
¸ßË¹°×ÔëÉù´¦Àí (20).mp3	5625.359933	5460.206342	5064.376772	5893.156787	5636.057878	5614.113857	6177.972809	5407.718005	5557.217285	5266.411172	5730.88408	5293.551486	5622.772649	5742.990013	5421.507937	5557.079355	5320.289028	6349.782247	4646.307183	5942.452768	5463.928331	4985.933589	6059.09222	4923.502442	4807.767903	6583.826105	5179.002111	5612.929712	6010.058299	5552.364421	5051.664549	5568.649561	5467.310149	5308.962253	5293.246154	5533.90109	5850.923284	5569.268725	6493.89753	6502.648473	4619.350997	5994.299387	5611.939343	5339.02871	6361.682311	5930.964779	4998.563854	6473.356946	5905.189628
¸ßË¹°×ÔëÉù´¦Àí (21).mp3	5041.966514	5538.572574	5750.760405	5919.668539	6057.571246	6296.827646	5005.623924	5453.060971	6457.090812	4827.90162	5035.616969	5853.440694	4644.294831	5959.601356	5631.981196	4956.018207	5546.908284	5932.476313	4678.4834	5207.648491	6040.598666	5622.562605	5351.978187	5684.040846	6386.247316	4910.708217	5188.775818	5940.761085	5673.120076	6115.547746	6224.211142	6204.290562	4976.321312	5844.158132	6294.606847	5102.305403	6528.55674	5859.117826	6632.342877	4386.430465	5424.363329	6358.727915	5689.332067	5752.017521	5211.254278	5453.295941	4465.998763	5467.617849	5541.841559
¸ßË¹°×ÔëÉù´¦Àí (22).mp3	4458.228724	4309.722386	3941.254687	4278.980959	4703.677027	5293.56812	4348.873954	5233.501126	3921.283642	4550.455485	3845.696909	4799.707	4983.966133	5142.369795	5226.199422	4662.577659	4371.136172	4362.42805	4381.501272	4991.800283	4487.814882	4429.427678	3813.873391	4380.287387	3879.463361	3862.07283	4190.480492	4786.27395	6199.749702	3766.671683	4786.20672	4279.17555	4926.590236	3770.17401	4481.428792	4951.842606	4216.764902	3738.271903	3563.915136	3842.07303	4224.903	3914.319957	3991.003593	4321.693464	4760.232203	5237.164432	4778.911393	4258.670497	3661.159507
¸ßË¹°×ÔëÉù´¦Àí (23).mp3	5106.178429	4636.655637	5649.76655	5176.835963	5228.047785	4586.310013	5509.0882	5448.039969	4959.345805	4744.450273	4974.720861	4664.634441	4301.113219	5251.197205	4574.034969	4932.94256	5269.801675	4876.329646	4840.16894	5297.812775	5278.636994	5380.83023	4599.066426	4656.761397	5547.811005	6098.724627	5262.142156	5631.343667	4782.993151	5301.153093	4495.38066	4197.427577	5579.057157	5029.347361	4412.466012	4853.547606	5149.086453	4234.646493	5702.918674	5802.625982	4117.720769	4642.47703	4136.733574	4753.439456	5305.678985	5848.497786	5857.715463	5933.294026	4605.387056
¸ßË¹°×ÔëÉù´¦Àí (24).mp3	4337.604768	4832.459566	4720.270624	3975.200711	4476.091202	4567.006419	3863.49673	4147.415898	3506.948828	4014.334939	4470.409804	4238.438346	4343.269133	4205.48374	5633.20531	4241.487514	4657.342386	4236.242037	4161.303853	4284.250893	3917.522378	4122.371155	4035.725698	4617.278324	5163.587792	4231.022293	5759.344418	5403.198718	4148.376863	5078.438188	4681.630323	3320.25329	3609.046249	4160.980231	4335.911336	4536.353173	4741.644312	4844.027152	5677.860956	4912.673358	5233.762109	5151.244275	4813.211594	4420.463134	4023.014008	4186.529805	3866.416014	4675.003115	3908.809783
¸ßË¹°×ÔëÉù´¦Àí (25).mp3	6026.154286	4472.012003	4978.307815	4241.776552	5371.329525	5849.776295	5077.492492	4110.279581	5465.830038	5842.130954	5412.200273	4482.437315	5131.684861	4714.579734	4923.698553	5274.771268	5332.714993	5038.457008	5335.443268	4470.521536	5475.656855	6050.783376	5246.3074	4749.137397	4712.555747	4948.341098	4584.466355	4699.72705	4637.345804	5352.988188	5110.917533	5679.135404	5297.011745	5052.212782	4720.807919	5184.905696	5022.359297	4014.47805	5085.685914	4459.667011	5015.739957	5437.983088	5938.081765	4544.731617	4337.497882	4591.119012	4965.391168	5251.908175	4462.244265
¸ßË¹°×ÔëÉù´¦Àí (26).mp3	3863.937802	3782.395936	3775.399898	4038.664487	3892.375915	3983.774414	3994.570791	4151.656134	4269.794735	3608.174748	3819.361168	4054.829394	3374.368024	3512.454938	3413.901123	3378.389474	3446.505743	3457.849149	3499.654057	3697.357532	3777.003461	4113.838701	4138.80446	3838.704966	3888.75518	4437.939428	3993.048738	4639.370877	4478.364395	4421.930502	4861.503323	4466.217643	4613.190451	4603.915133	4259.587973	3421.012339	3738.460332	3880.065922	3751.82185	3991.278598	4477.393216	4199.073792	3983.402758	4286.384007	4401.252905	4865.890739	4143.454035	4542.516487	4831.727576
¸ßË¹°×ÔëÉù´¦Àí (27).mp3	4156.18185	4515.116852	5285.573103	3997.71015	5352.461992	3655.306967	5198.291478	5737.582011	4226.932863	5500.6405	4281.610652	4781.921388	4849.945454	5763.374086	4745.995365	4805.882807	4407.871411	5397.886047	4490.348696	4245.801828	3141.381781	4861.841125	5132.091314	4322.038093	4662.317169	2620.852249	4430.338916	5777.085547	5096.131143	4587.572476	5578.459096	4512.549663	5337.36286	4000.157044	4994.667187	4964.682718	5109.596652	5148.101867	4419.548471	5295.167099	6152.293289	5656.504572	5247.709262	4776.416162	5117.506438	5536.871253	5244.255092	4141.935739	3657.042372
¸ßË¹°×ÔëÉù´¦Àí (28).mp3	5051.281989	4478.776105	4157.490877	3912.11645	3825.96626	4129.088252	4333.934754	4556.099236	3887.824727	4628.290278	4292.017194	4330.10437	4179.520103	4031.692282	3591.243778	4334.587521	3861.755108	3940.779249	3809.29412	4412.86382	3360.917302	3844.188176	4101.48265	4152.247338	3722.91764	3698.107971	3778.625684	3774.313337	3623.300752	3969.851467	3907.983148	3905.334993	3910.92388	4226.573742	4054.305569	3760.048658	3855.497308	4797.12529	3737.964053	3649.556089	3936.746336	3966.268891	4214.454586	4164.311338	4421.280145	5104.135506	4796.283421	4248.788198	4094.275454
¸ßË¹°×ÔëÉù´¦Àí (29).mp3	4496.261339	4374.651355	4353.516172	3729.971851	3876.060089	3791.608012	4072.257456	3583.17994	4440.430528	4281.411155	4668.268301	4094.749935	3848.820213	4081.311016	4070.313613	3885.427098	4001.629007	3839.102064	3804.312783	3935.761784	3512.390192	4041.611731	3970.74735	3581.256708	4132.967527	4109.828007	3991.301688	4239.012037	4554.302763	4436.194062	4134.178824	4079.038295	4058.445649	3886.377823	3628.449748	3855.877488	3601.250642	3999.87301	4127.801136	4230.835413	3667.877174	4228.945499	3655.896068	4024.135218	3829.399278	3928.232715	4136.811423	3719.388471	4007.720257
¸ßË¹°×ÔëÉù´¦Àí (30).mp3	4067.379443	4975.145045	4023.889601	4252.30848	4168.44269	4201.155162	4502.222604	4504.98136	4077.677987	3836.650033	4975.106717	4163.039036	4629.093097	3970.499858	4165.403894	4247.965132	4214.360677	4756.925345	4458.241906	4104.648815	4386.143148	4464.08638	4147.904857	4107.241723	4329.725336	4918.582287	5230.092851	4614.194496	4416.100371	4560.797617	4266.722276	5039.112051	5019.585228	4122.025363	5196.127076	4456.50762	4333.99387	4647.58452	4235.311685	4013.954089	3975.491101	3712.58602	3546.661375	3659.765502	4008.154466	4507.827934	4730.150547	3324.965055	3338.851357
¸ßË¹°×ÔëÉù´¦Àí (31).mp3	4083.714267	3485.336521	3992.526068	3776.929293	3540.473869	3597.52765	3582.606492	3677.865208	3500.826784	4072.626326	3615.277415	3560.413375	4001.829166	3677.914292	3640.667488	4628.640874	4025.975124	3752.181509	4266.825716	3685.848249	4636.520365	4331.105056	4445.559914	5338.293898	5022.016968	4623.164167	4533.42072	4926.11833	5068.12907	5367.041982	4056.790502	5446.804139	5013.897018	5131.294205	4943.76818	5473.546667	5050.16285	3762.724208	5300.631901	5418.500679	4115.756592	5020.405999	4880.515684	5371.696939	4501.045914	4920.953085	5073.939938	4820.196828	5003.140864
¸ßË¹°×ÔëÉù´¦Àí (32).mp3	4321.354641	4692.497504	5275.623406	3795.877378	4914.474922	4803.439239	4024.619781	3482.679788	4716.833889	5117.468598	4594.510336	4350.254824	4565.685406	5008.898822	4625.124834	4438.46968	5331.808741	4307.172371	5011.964384	6072.711352	4058.454104	4424.799527	3680.155645	5149.723579	4638.101663	5132.916066	5769.267476	4911.498474	5501.525859	3798.800911	4439.140622	5095.422229	4907.007332	5283.895863	5630.061523	5124.344272	5586.357451	5443.826885	5337.343778	5100.499416	5080.437303	5236.139456	5412.645327	5189.433215	3501.067254	4971.431586	4452.970185	4294.394279	4979.90754
¸ßË¹°×ÔëÉù´¦Àí (33).mp3	3758.736793	4174.207183	3430.259012	3695.963439	3721.075284	3833.620319	4153.003053	3296.549203	4517.420046	4024.459802	4462.324539	4451.991567	3454.406656	4009.281515	4125.794269	3725.794476	3032.769421	5849.501078	4092.459346	4532.853547	3936.701451	5919.267866	2839.695708	3392.080135	3426.971224	4156.216995	3022.612757	3478.697819	3929.373171	3799.88205	4258.500412	3842.704483	4116.948954	3777.649186	3098.356704	2804.277077	5345.860877	5527.339951	3061.531576	3928.412815	3319.619629	3421.393667	4018.83797	3661.780548	4075.720404	3846.914221	4072.553405	3430.77854	3918.389337
¸ßË¹°×ÔëÉù´¦Àí (34).mp3	4273.004839	4147.647043	4402.161301	4282.091749	3820.784761	3927.619228	3965.811852	5002.046795	4230.991249	3897.378598	4376.72271	4311.635372	5227.552565	3996.765592	4332.980034	6528.885029	4211.642466	5277.45202	3491.057933	3547.404072	4072.374528	3885.495908	3913.096639	4120.674824	4184.644872	3925.868906	4394.911015	4491.774364	4921.992966	4122.575668	4946.481846	6211.235061	4336.381322	4463.256001	3427.503754	3598.830215	4234.3144	4416.710936	4117.97403	3962.689472	3889.51717	4806.09367	4646.714586	4966.660662	5407.475818	4417.065154	6146.025596	5094.467018	4530.04843
¸ßË¹°×ÔëÉù´¦Àí (35).mp3	4855.769339	4415.178865	4171.472477	3542.623336	4639.822237	5189.970491	3804.038455	3719.864571	4353.002775	4063.969058	4454.998775	4936.468299	4975.122475	4101.360577	4671.889284	4367.183844	5266.247794	4088.755924	4657.232468	3879.121536	3802.705495	4281.454446	3943.066869	4309.657027	4364.712229	4772.632617	4022.617121	3629.500385	4400.548768	3464.58785	5270.834661	4644.262307	3788.461578	3826.367478	3717.421205	3561.426819	4708.607805	5118.204161	4350.792497	4116.370573	3728.79489	3727.223058	4970.318357	4980.704115	3604.263031	4669.460647	3914.584118	3388.912565	4763.774524
¸ßË¹°×ÔëÉù´¦Àí (36).mp3	3789.814615	4050.685836	3910.376175	3783.989569	4069.168721	3961.516626	4136.523737	4124.007966	3197.358534	3935.94744	3329.455414	3252.240741	3380.611667	3523.027253	3460.13306	3882.970494	3470.586029	4060.950759	3551.042593	4192.528931	3082.722041	3222.261737	3360.919626	3451.520122	3489.859382	3308.679668	3723.427993	4024.030873	3326.916189	3650.86952	4760.368358	3200.137674	3279.89507	3145.657558	3740.111035	3049.015408	3531.501964	3385.456069	3295.03653	3664.461433	3115.15687	3861.009616	3341.113338	2834.174859	2764.298824	2725.257239	3073.921907	3453.205631	3511.121585
¸ßË¹°×ÔëÉù´¦Àí (37).mp3	5789.815842	5868.892586	6156.833934	5377.530792	6133.889771	6071.700503	4551.452594	5948.37621	6411.713855	4873.142865	5197.97726	5221.424381	5393.712579	5913.494905	5247.420836	4685.176355	5142.542066	5950.252123	4974.604884	5899.294794	4345.042867	4675.440863	3884.140685	3850.790729	4215.191763	3999.546709	3918.893196	4617.236274	5059.506292	3603.311246	3618.695568	4263.62514	3573.826838	3659.6652	4392.772326	4160.753448	4940.321205	5176.901893	4858.043569	4953.122225	5060.271329	4567.654676	5282.457779	4450.427419	4898.991216	4449.790334	4748.970396	4461.861463	4637.045439
¸ßË¹°×ÔëÉù´¦Àí (38).mp3	3809.220743	3769.68346	3526.892916	3977.629086	3713.311795	3974.774389	3779.379844	3869.043866	4053.475498	3683.623923	3430.158412	3618.853347	3865.996296	3833.890723	3483.754875	3571.992798	3914.831269	3813.380296	3614.246134	4056.410152	3521.918775	3744.465757	3681.712793	3768.375877	3568.411667	3494.245223	3559.18165	3541.167787	3350.550316	3514.184464	3681.731693	3626.218076	3857.862904	4036.244052	3780.666552	3669.799183	3888.031368	3557.240868	3412.613859	3518.970764	3428.492353	3432.948344	3678.402673	3781.327403	3517.468669	3849.544165	3821.493268	3860.046159	3933.806608
¸ßË¹°×ÔëÉù´¦Àí (39).mp3	4070.782126	4246.987538	3876.059277	4053.14773	4045.034685	3621.796108	4119.783728	4185.339776	4076.164572	3901.195717	4267.067721	3998.553784	4318.909549	3843.303787	4198.586004	4139.380697	4147.111464	3657.023569	4145.610321	3685.753331	3759.288175	4211.970737	4185.496902	3768.333485	4149.606376	4240.963975	4141.67981	4147.429302	3923.489847	4075.708847	4818.925008	3693.407075	3520.56626	3981.422021	3477.405658	3732.548764	3849.374687	3620.713873	4422.677215	4166.124134	4144.939004	3767.286499	4111.952185	4237.102319	4502.76559	4385.820222	4235.441956	3793.456303	3578.239663
¸ßË¹°×ÔëÉù´¦Àí (40).mp3	3720.372938	5750.235311	3647.702447	4020.430177	3151.178728	5854.4949	5297.405454	3052.802516	6058.207975	6238.903632	3007.356875	4059.380684	6314.225925	5955.165389	5727.704006	4735.14036	3055.16615	2980.160847	2975.958591	3087.749098	6388.663661	4473.074448	3254.136817	3257.513536	5261.820574	5125.456012	3859.668045	4751.668435	4585.370999	5148.279305	3034.04823	6243.679268	2907.812723	5715.823397	5818.847166	3180.396466	4768.117869	5982.735465	6032.863099	3246.622767	3048.72474	4020.003905	5949.592568	5535.477712	5866.48425	5232.2804	6658.727317	3977.83365	5871.02539
¸ßË¹°×ÔëÉù´¦Àí (41).mp3	4640.582108	4923.098527	4792.674596	5200.393956	4425.412664	4392.266394	5602.638249	4270.912249	4413.98302	4832.076969	4049.95981	4917.318017	4675.26556	4531.618169	4930.533892	4733.153188	4584.439169	5383.912783	4369.285254	4696.284305	5164.557623	4544.79581	5425.252176	4818.848229	4180.67392	4592.847302	4561.930472	4460.349291	4293.452902	3835.144536	4421.856715	4847.936535	4622.532229	4519.864135	4751.2693	5024.071067	4646.34469	4721.483861	4404.284884	4154.7998	4624.7441	4697.235678	4093.031132	4671.7483	5275.09685	4866.39092	4318.098344	4537.407997	4226.639761
¸ßË¹°×ÔëÉù´¦Àí (42).mp3	3156.134073	3291.341601	2801.199888	2985.787951	2585.217945	2847.531676	2792.677765	2871.655242	2990.973511	3318.914482	3124.60278	3254.103305	3354.284782	3316.829377	3433.395314	3259.432152	3258.300693	3616.787336	3027.201957	2968.068224	3049.250448	3242.863793	3474.087104	3123.695276	3140.213727	3102.643945	2662.235954	2873.941326	2819.450488	3025.305961	3084.409126	2994.331735	3083.322519	3263.597185	2972.06829	3083.924317	2955.97813	2907.835541	2921.71259	3034.353607	3077.395326	2788.438743	2907.483703	2913.640496	2945.596657	2895.18949	2876.646199	3322.169356	2828.679247
¸ßË¹°×ÔëÉù´¦Àí (43).mp3	5182.400689	4769.379654	6399.657325	4998.499141	4773.25254	5198.424372	3140.637618	5299.2265	5486.84549	3535.750781	6177.909121	4751.290454	4654.879623	4246.866792	3815.474891	3524.228167	5556.54766	5067.190173	5172.30431	4329.015718	5196.267843	4184.191226	4454.451425	5007.910741	5062.556941	3871.063074	5738.271611	4110.088812	3535.939285	4702.824138	3466.038032	3813.862261	3910.586083	5243.632374	4174.429714	4347.218449	4367.683148	4155.909005	5398.325657	4271.15205	5940.116371	3901.883179	4627.938573	5932.082208	3493.572841	5801.169074	5142.743478	4375.682504	6290.507508
¸ßË¹°×ÔëÉù´¦Àí (44).mp3	3900.556355	3890.744698	4519.463513	4485.935942	4327.799722	3601.628322	3739.494985	4101.869766	4467.883813	5882.630492	4551.354013	3961.417639	3957.489717	4407.073222	4066.761844	5154.411272	4587.412451	4065.962487	4177.452112	4594.976314	4197.172133	5588.423222	4181.9362	3744.769968	4235.126328	4137.242809	4407.480947	5504.654524	4132.095941	4042.505979	3791.228745	4243.270652	4424.609083	5787.471356	4089.164068	3919.485182	4094.996632	4568.068461	4190.253338	5728.404593	4410.354115	3671.215089	4261.605069	4149.573932	4460.225209	5028.910512	4171.918587	3893.362656	4226.424281
¸ßË¹°×ÔëÉù´¦Àí (45).mp3	4297.697726	4963.957167	4886.321539	4680.628928	4595.851492	4340.901338	4335.147615	4093.245363	4071.931248	4535.61816	4180.602539	4382.970672	3933.119616	4622.626355	4460.169108	3668.71886	4008.779662	4149.007551	3752.517472	3990.119167	3836.113986	4053.30622	4591.081951	4672.158849	4227.896799	4024.483086	4195.368355	3975.18881	3861.668339	3599.005162	4714.946066	4662.200519	4610.549665	3954.690427	4697.077683	3688.171848	3916.11036	4607.472233	4218.049081	4411.176972	4068.046701	4087.81742	4345.039909	4446.437179	4742.120821	4557.173007	4964.950791	4777.63591	4269.522208
¸ßË¹°×ÔëÉù´¦Àí (46).mp3	3937.785458	4234.004174	4796.990583	4009.076349	4131.35856	3275.65335	3958.404014	3459.909552	3153.857013	3435.341734	3658.033099	3582.900547	3529.752953	4488.352694	3917.742372	4784.208011	4191.779881	3235.219535	4203.857393	3808.857433	3515.024138	3272.452882	3875.788466	4520.059814	4195.154311	4223.609938	3480.4843	5115.974036	3192.593857	4079.220672	3063.31443	3505.808864	3171.826856	3292.538348	4145.011396	5021.403774	4850.596102	4152.938531	3872.154695	4602.80412	4702.48441	4159.284356	3501.335187	4280.706835	3433.918613	3573.659261	2972.541985	3937.317682	4471.152373
¸ßË¹°×ÔëÉù´¦Àí (47).mp3	5634.92174	4663.754073	5933.825266	6394.73549	5323.438158	5518.133001	4495.302991	6232.583777	6623.043408	5016.410443	5040.387051	4984.955297	5862.347446	6580.621418	5988.140878	5777.12377	6043.987985	5914.107112	6709.451341	5086.926708	5905.991597	6604.635435	5662.183519	6326.815995	5566.782943	5779.435593	6655.226649	5522.213225	5804.791488	5852.114617	5835.171907	5947.474119	5300.414992	5404.528307	4412.064337	5345.651952	6640.761902	5139.341094	5493.41691	3800.71331	5553.818841	6181.852614	4984.539764	5365.599656	3828.588185	5907.15528	6480.220664	4775.072072	4810.822192
¸ßË¹°×ÔëÉù´¦Àí (48).mp3	4615.076801	5209.172701	5426.696238	5512.117164	5746.70815	4902.253219	4736.851845	5306.695857	5567.44275	4703.240521	4637.328287	4970.885421	4713.112845	3959.553538	3756.829057	4521.208719	4560.533648	4844.662643	5007.913769	4021.558877	4430.834926	4381.903641	4256.476533	4687.018736	3723.280767	4459.769218	4766.209967	4685.870138	4818.233875	4762.106404	4271.565802	4179.399344	4577.505027	4755.791708	4531.051358	4827.4715	4070.88138	4075.826166	4343.503751	4401.239839	4950.836101	4013.733119	4595.897958	4753.984498	4209.671694	4049.679532	2548.667288	3754.132963	2984.033507
¸ßË¹°×ÔëÉù´¦Àí (49).mp3	3698.188902	6346.389897	3738.577222	5580.47132	5153.187467	6561.924133	6332.105196	3179.902355	3564.217429	2874.860191	2953.259402	3399.955725	3103.694141	4457.94884	3169.173656	4130.483316	4223.033101	3669.564673	3981.062028	5597.343755	4072.973537	2807.35773	3845.099872	5648.217719	3454.653858	6134.46521	4758.555627	3241.635422	4341.664019	5904.711839	6211.255129	4310.395977	4871.334813	3963.845582	4937.957329	4293.854588	5351.726157	5200.856331	3723.409148	3588.418688	3701.397643	3815.593616	3271.400322	6125.754673	3632.361604	4690.143925	3631.757434	2836.162454	3817.6068
¸ßË¹°×ÔëÉù´¦Àí (50).mp3	3940.021538	4231.478443	4140.91434	3627.853366	4073.120072	3962.163966	4309.377921	4451.161677	4000.075435	3787.993303	4087.075758	4271.649141	4010.093255	3760.319548	4030.058171	3897.377252	3814.227676	3955.536221	3998.973157	3984.397431	4145.772249	4083.527825	4154.506337	4349.966692	4463.656037	4513.267485	3782.186276	3954.939188	4155.972573	3848.831889	4120.910574	4257.603595	4378.438765	4598.688927	4720.630108	4791.514634	4894.061291	5253.609402	5241.281368	5181.939785	5308.048306	5566.067981	5371.659938	5557.638813	5564.559856	5463.557531	5647.145373	6208.011412	5707.867159
¸ßË¹°×ÔëÉù´¦Àí (51).mp3	4509.070837	5269.301024	5894.153204	5931.202927	6056.150093	6040.56608	4805.184639	4669.993586	3913.904787	4129.581889	3624.661815	4430.67636	3904.888096	3259.757079	3950.303759	4742.557158	5499.740806	5901.716004	4519.067983	5235.917903	3879.83617	4439.455975	4222.84327	4602.021213	5976.20938	5680.891046	5912.388469	5553.452145	4895.715958	6091.762212	3793.595324	4971.357852	5342.59295	3955.489804	4615.945466	4738.487464	5096.884161	5475.139706	3367.267476	5216.789664	5727.907411	5751.690207	6144.069826	5438.068825	4549.263849	3999.535569	4684.053943	5331.18492	6286.166896
¸ßË¹°×ÔëÉù´¦Àí (52).mp3	3857.127877	4570.702753	5689.095476	6172.149493	5813.680085	5999.484179	5481.887052	5804.542325	3568.196345	4069.601928	4821.7633	4381.83108	5657.54828	4458.781782	6272.119652	3916.179234	3317.596051	3816.172122	4374.32815	4207.577483	5311.693905	3567.927436	6182.85103	3255.440052	3748.789396	4551.12403	5626.505031	4984.920354	4182.391967	4326.955712	3298.42809	3753.254273	5490.320605	4837.549389	5364.765696	4423.312254	3509.565719	3898.214375	3604.416159	5019.548717	6227.103312	4006.78635	4537.047533	3443.356172	4172.564914	4398.742297	6343.438379	4254.279509	4847.960437
¸ßË¹°×ÔëÉù´¦Àí (53).mp3	3443.785979	3513.15713	3365.765358	3454.592425	3707.85615	3555.827827	3546.929378	3557.296472	3481.620882	3610.010594	3257.951819	3530.820877	3306.396634	4012.409775	3618.050825	3829.998183	3695.656511	3341.462047	3697.433668	3904.49247	3662.373292	3977.008778	3609.200959	3374.027733	3901.782499	3284.704759	3841.252062	3153.844016	3747.257251	3633.251596	3610.074675	3688.797906	3353.997711	3380.37902	3752.01155	3468.95441	3674.346673	3486.546205	3568.895446	3437.233062	3682.982432	3374.633236	3457.126298	3656.337905	4205.845732	3916.956183	3549.945038	3616.863274	4008.90445
¸ßË¹°×ÔëÉù´¦Àí (54).mp3	5195.271873	4547.380119	4376.67082	5719.620281	4624.51898	4246.756743	4879.430675	4402.571437	4060.301076	5375.166244	4782.948166	3828.163484	5364.213207	5212.799747	4562.392311	5643.458776	6149.499999	5726.344824	5911.941695	4768.123076	4658.286055	5154.70309	4245.766507	4288.600491	5200.013683	4581.319081	4571.615161	4241.933975	5344.505765	3780.368162	5382.265401	4842.890749	4189.026867	4525.842731	5315.817119	3859.833014	5847.231449	4187.508083	3788.770657	4487.400731	5231.947887	4135.695833	4285.812958	4992.860628	3871.911392	4349.203488	4652.954358	4230.219778	5029.977119
¸ßË¹°×ÔëÉù´¦Àí (55).mp3	3126.940107	3228.427519	2977.820348	2962.103876	3257.994027	3015.745825	3364.811637	3288.499712	2942.883044	2853.682369	2737.911918	3169.497413	3443.577742	3613.947157	3455.959302	3078.467757	2929.077834	3230.313005	3078.441883	3154.10033	3239.076816	4042.947443	3230.428233	3188.969028	3191.963552	3045.528952	3052.19685	2906.211891	4155.029242	3134.495795	3319.085428	2978.587528	2888.754164	3225.708882	3000.711822	3432.561591	3201.541276	3612.682345	3393.859742	3289.786016	2998.417494	3121.873029	3402.128818	3174.736661	3223.571162	3334.952465	3370.64456	2991.242424	5368.905805
¸ßË¹°×ÔëÉù´¦Àí (56).mp3	4521.10944	4095.691045	4749.929718	4844.232756	4393.651298	4660.33047	4296.100359	4586.191541	4709.397108	4537.097975	4678.515009	4561.461805	4196.72474	4644.347138	4296.409612	4835.008432	4338.449055	4312.637731	5060.253032	4736.935005	4410.343917	5089.59566	4292.022157	4408.031881	4072.349946	4344.2289	4998.487479	4700.523757	4147.10298	4592.891121	4512.516457	4424.940956	4735.801365	4489.243374	5420.400217	4627.878574	4141.342752	5216.69956	4518.513472	4433.365574	5066.674584	4731.748979	4157.416072	5052.611794	4579.996278	3806.372992	4661.829068	4319.471438	4207.751602
¸ßË¹°×ÔëÉù´¦Àí (57).mp3	3576.66826	3846.368399	3872.386845	3985.915251	4154.564569	5071.529199	4052.252691	3760.083208	3736.065657	4102.334848	3422.551634	4635.529977	4761.826027	3573.814285	3330.039304	4282.120684	4285.457921	3437.83727	4289.112402	4088.475878	3737.33865	3676.969774	4079.46787	3793.450581	3573.367523	3447.273258	3880.291471	3952.308562	3895.616075	3816.357655	4225.324599	3486.09373	3986.526759	3650.56644	4937.370634	3781.078403	3586.423887	3956.576319	3450.87763	3325.140214	4644.913532	4360.696233	3940.126035	4111.700906	4577.563663	4215.164842	4050.629422	4081.828702	4583.049144
¸ßË¹°×ÔëÉù´¦Àí (58).mp3	4069.483935	4220.77193	4660.55913	4616.66002	4413.523399	3762.910087	4452.664029	4376.790468	4822.883103	4621.735649	4579.245774	4553.730985	4269.85912	4444.815891	4203.971793	4751.964318	4076.993574	4884.852703	4369.601277	4809.28757	4587.414906	4289.623578	4783.955287	4500.056078	4175.845891	4979.991787	4453.206023	4672.754455	4395.502521	4313.438222	4217.692136	4422.52566	4050.553459	4366.321079	4360.571809	4535.870168	4239.155436	4464.186698	4154.313633	4619.899771	4849.960843	4831.096655	4347.920468	4237.043025	4214.862599	4439.016147	4483.175338	4247.167359	4365.34281
¸ßË¹°×ÔëÉù´¦Àí (59).mp3	4535.634167	6231.821367	6384.750545	4710.674256	3931.852526	4338.768285	4881.204218	4846.545402	4646.313784	4781.553708	4696.092339	4479.889538	4004.08594	4647.098831	4383.852455	5028.6557	4661.319891	5135.992798	5791.556751	4035.361989	4341.88999	5030.481366	3781.236007	3893.167976	3718.378094	4391.805679	4771.412543	5151.122364	4932.210827	5603.664197	4674.250411	4078.984195	4259.125492	5632.741877	4445.468641	4599.143515	4073.640733	5533.8393	4507.826516	4034.501762	4273.949471	3486.995431	4740.991223	4446.21554	5500.604371	4519.881814	3924.845671	4342.582875	4748.876391
¸ßË¹°×ÔëÉù´¦Àí (60).mp3	4015.591979	3906.950598	4330.078309	3793.115133	3517.403215	4561.147671	3906.602868	3555.509485	4194.873679	4147.852396	3975.871343	4001.82078	4017.328845	4334.41711	4138.189551	4159.479454	3747.305057	4452.402086	3981.069053	3432.874485	4014.554948	3942.513978	3915.456371	3833.325609	3984.849943	4032.753043	4059.453782	3790.606823	3637.122214	3862.372759	3817.770623	4409.963598	3693.824546	3533.728227	3383.117338	4384.439996	5325.73406	5020.954174	3830.094724	4370.352377	4065.80238	5136.778017	5417.208308	5321.901783	4269.341957	4016.058414	4269.712721	4316.866083	4317.309168
¸ßË¹°×ÔëÉù´¦Àí (61).mp3	3880.715377	4566.653103	4682.54589	4289.771806	4508.098107	4304.369449	5514.32974	4827.397665	4739.405345	4344.713759	4430.638308	5632.451709	5347.753645	4061.740221	4294.333713	4887.925594	5015.65531	4900.162782	4716.547111	4713.390883	4228.277305	4552.697002	4695.295817	4295.367069	4335.61684	3916.232561	4463.715391	4678.026355	4229.925837	4540.648297	3729.822327	4059.001138	4780.693563	4126.187002	4557.275257	3572.93291	4568.710766	5083.923244	3827.85907	4151.261825	3711.096391	4626.443648	4904.606709	4470.56833	4677.628547	4100.927216	4190.510868	4262.263979	4122.258553
¸ßË¹°×ÔëÉù´¦Àí (62).mp3	6444.966241	5859.74119	5910.842643	6428.148785	6578.848655	6523.884818	6534.71931	6236.682958	6404.134326	6524.90514	6448.203726	6079.314056	4805.308323	5712.080921	4513.014258	5693.022562	5712.283006	5295.439573	5970.045292	5057.011946	4528.430904	6004.112947	6534.709128	6285.593937	4886.087148	5660.778219	5508.165537	5852.648734	6189.902935	6417.272853	6011.607554	5952.349507	5954.121041	4993.285409	5660.598316	6263.048559	5920.99254	4972.7285	4822.85371	4519.670008	6206.363245	6225.143278	5647.871961	5624.103635	5347.662881	5075.681376	4815.614233	4975.173584	5609.272796
¸ßË¹°×ÔëÉù´¦Àí (63).mp3	3859.825513	4874.661718	4421.277709	4051.875016	4203.038914	3866.693733	4072.4035	4153.930433	4551.537645	4139.423898	4672.212892	4630.392864	4331.234411	3978.402137	4428.470038	4004.874457	4513.365401	4585.639495	4100.273957	4330.929132	4660.187387	4084.899491	4363.491311	5028.867641	4386.74239	3974.719935	4053.038118	4329.175898	4413.303518	4432.676434	4318.738259	4273.612116	4600.639167	5229.403176	4341.190543	4480.790197	3930.938961	4401.654464	4435.249326	4257.719224	4417.705935	3875.447621	4475.441493	4459.235714	4282.450958	4797.002751	4078.314703	4402.576948	4571.697647
¸ßË¹°×ÔëÉù´¦Àí (64).mp3	6358.719538	3315.180464	3505.192357	5927.656465	5611.502409	5213.187422	5005.129886	5730.929278	4727.438692	5832.091125	5838.863458	6025.933292	3531.798401	3436.279407	4521.587867	5647.260007	5973.248234	3136.713174	3526.340378	5350.7962	5272.216997	3018.173924	3016.815617	3384.107069	4975.9474	4608.242173	6072.662458	6276.393091	5716.93596	5798.855659	5645.015061	5840.73668	6061.779735	6032.381668	3231.975376	6244.025949	4924.595566	3980.108812	5675.091993	5555.501852	5730.060363	3223.756433	5003.173207	6647.074877	3668.526921	5383.078604	5910.178071	6841.27281	5937.120998
¸ßË¹°×ÔëÉù´¦Àí (65).mp3	3928.141397	3927.549504	4749.492215	4884.167279	4630.181826	4036.707701	3641.970676	4320.658017	4880.566538	3645.238594	4496.11743	3877.208604	3564.128678	4482.31623	4152.812071	4213.592377	3766.651837	3829.200101	3933.175999	4136.86143	4233.603601	3505.551385	3293.258905	4523.705901	4357.702377	3549.086456	4241.212838	3770.487837	4401.313252	4131.118105	4169.711265	3718.512693	4380.660183	4429.338062	5723.002458	3793.094023	3306.65025	3456.338446	3453.364062	4105.565219	3278.82033	3855.474904	3508.926944	3410.259264	3945.229283	3411.902707	4501.293517	3621.106085	3544.174495
¸ßË¹°×ÔëÉù´¦Àí (66).mp3	3781.194821	4840.738743	4771.01579	5258.740416	4762.579739	5503.3525	5313.337148	5138.056334	4728.208045	5999.80075	5907.631654	5534.122713	3307.048271	3673.541905	4573.242149	4715.913051	4831.410432	5882.293767	5553.864127	5243.56851	3527.250988	5918.130306	4203.849037	4156.611878	4746.375571	5036.752449	4092.091813	5512.56751	5518.403696	6170.36679	5029.633522	4806.840683	5517.093512	4797.441213	4829.846926	5171.366933	5771.537106	5890.314921	5768.642478	3597.746026	3744.632455	3502.116435	4655.47986	4302.614015	3644.945881	5301.91151	5047.995917	5317.810498	3537.86578
¸ßË¹°×ÔëÉù´¦Àí (67).mp3	6599.167976	5895.769808	5602.945825	5741.593351	5780.013908	5844.189775	6058.413336	5309.896815	5253.349041	5366.558034	5676.757365	6313.917836	6366.42446	6000.682506	3030.869138	5971.05266	6470.478582	5800.186186	5373.845613	6305.742043	5716.02614	3352.504877	5190.556445	4150.575038	3293.664979	4629.699018	6082.639972	3741.83641	5030.673156	6338.469546	5885.455097	5955.80065	5735.465159	3768.933774	5457.621412	6447.400564	6349.023226	5978.646611	6010.848826	5036.283711	5676.058021	5258.420315	6423.919788	5429.085918	5921.541699	4934.553491	5845.146569	5953.590815	4597.785985
¸ßË¹°×ÔëÉù´¦Àí (68).mp3	4926.105254	3960.123055	3762.833053	3571.262349	3994.421325	4766.936119	4736.651938	3700.99953	3606.289192	3861.171066	3360.666257	2986.896746	3210.83275	3015.348225	3739.131302	3539.03349	3662.8997	3786.695401	3425.50236	3829.74366	3204.440238	3763.503726	4114.954981	3537.341809	4116.75182	3792.665086	3416.04365	4185.896422	3695.983791	4260.768852	3687.409007	3647.343969	4136.31703	3302.057921	3694.263465	3454.676288	3235.014409	4065.974701	3331.634359	3558.687051	3340.722296	3411.755947	4220.918396	3508.305801	4046.295684	3720.204538	4319.670041	4447.18967	3642.815983
¸ßË¹°×ÔëÉù´¦Àí (69).mp3	3429.457051	3669.978952	3643.441507	3324.216894	5309.396299	3387.660312	3814.156359	3914.574904	4146.162372	4669.59988	3173.542226	3811.954434	3680.589214	3640.800392	3575.798835	3257.911882	2919.468237	3295.843993	3491.643426	3059.893465	3195.886333	3413.001644	3206.728689	3324.325008	3541.119308	3588.575354	3872.355258	3673.71789	2982.880616	3237.458001	3680.171045	3581.459562	3752.161042	3682.670788	3229.068091	3221.745124	3465.755619	3157.083018	3302.490085	3491.919724	3594.723856	3845.437233	3669.39952	4042.537717	4130.387068	3487.920756	3939.344851	3819.595193	4078.82812
¸ßË¹°×ÔëÉù´¦Àí (70).mp3	4386.566105	3860.107319	6040.234581	5695.578779	5079.895917	5155.982845	6455.354289	4713.489409	4771.208338	5357.737794	6361.060295	6584.945134	6487.107101	6625.642766	5115.243398	5092.435243	5995.992858	4674.433382	4741.334922	6659.903827	5832.539524	6555.411801	5098.073406	5898.566344	4315.035709	3742.654825	6134.021459	5668.864297	6412.591231	4020.135573	5281.986876	5763.712546	4790.291776	6087.524974	6494.929755	6092.457986	5515.941613	5012.471491	6265.003443	6073.549472	6500.786249	6499.926138	5024.718978	6619.53405	4307.32925	5613.546148	5840.466989	6528.530199	5454.493696
¸ßË¹°×ÔëÉù´¦Àí (71).mp3	3949.588174	4556.693474	5782.7094	4681.895099	4438.547614	3743.925833	4473.692122	4121.608187	4500.142179	4265.772921	4869.102988	4437.865836	4801.962963	5067.304739	4539.012568	5025.062215	5424.854573	5122.995356	5168.935641	3830.425531	4632.864221	4832.173195	3934.872653	5000.733965	5231.968611	4223.785273	4378.893809	4207.597304	4767.545247	3937.622156	4816.306109	4762.505506	5225.27075	5048.336916	4310.669787	4336.049183	4250.28262	4073.137771	4050.725364	4046.817641	6062.089316	6267.061399	4684.22516	5703.249082	3987.321434	4586.29891	4191.826369	3968.599478	3596.24057
¸ßË¹°×ÔëÉù´¦Àí (72).mp3	3410.337718	3738.427496	5692.271669	3751.041781	4251.34621	5179.116028	5688.366409	5699.607672	3330.322681	3979.200994	4127.670049	3536.133572	4693.102351	3824.694586	4761.386842	3870.075174	3512.330476	4174.347595	3716.178603	3582.082458	3630.638341	3793.308091	4100.004218	4356.638194	3891.457081	4674.912832	3534.995284	4000.186358	4553.947515	5741.388948	3948.195166	4262.412413	4468.600752	3912.382733	4006.928495	5915.223111	3835.475772	5480.288089	3878.280168	4193.248118	5724.152128	4085.700162	5791.15513	3571.216132	4128.468791	5720.423985	5608.568002	4469.466281	3676.305928
¸ßË¹°×ÔëÉù´¦Àí (73).mp3	3187.647115	3142.306952	3428.780165	3852.619323	3084.118909	3178.676538	3152.527073	5061.580945	3092.051255	3225.96297	4049.372222	4018.238693	4065.778056	3927.921131	4341.124036	4076.285176	3900.827591	3665.80761	3253.626962	5502.343633	3087.547243	3105.700111	3262.923296	3934.845708	3050.386964	3649.533692	3418.594606	3376.345051	3207.168086	3805.62406	4132.817471	5184.743202	3387.056209	3283.092912	3593.807742	3069.133441	3241.119101	3663.27426	3252.652914	3301.383592	3100.136539	3891.11284	3886.48916	3978.810421	3995.294027	3941.187116	4162.442524	3859.431295	3848.23351
¸ßË¹°×ÔëÉù´¦Àí (74).mp3	4984.2996	4860.905534	4728.221549	5513.290257	5015.991135	5767.251386	5276.203187	5169.47065	4564.462204	5024.209784	5166.972799	5004.125045	5305.839187	5576.318771	5175.278904	4575.824544	5825.07981	5794.757905	6358.247783	5099.103957	6030.172736	4908.928661	4727.555555	4527.715894	5093.523024	4277.215341	4771.926122	5157.865912	4477.631069	5335.293767	4922.218395	5045.704082	5148.491377	4606.97619	4998.649985	5838.795598	4691.801541	5700.84319	4747.603366	4702.755392	5131.240136	5038.958814	4830.773199	5322.034172	5326.408541	5878.904059	4382.926684	4777.904629	5446.417147
¸ßË¹°×ÔëÉù´¦Àí (75).mp3	4305.097428	4999.456746	5118.087403	4724.027207	5212.374694	4546.832684	4458.003986	4978.998961	4948.77157	4735.060424	4725.615773	5136.510304	4641.834676	4239.879833	4677.011271	4683.592855	5041.485925	5101.713463	4984.99503	4971.180329	4255.540047	4480.161869	4850.620701	4850.673024	4764.776068	4638.806027	4807.40339	4767.492609	4451.608067	4855.98947	4841.855719	4691.050658	4944.501015	4939.71646	4799.740379	5224.513254	4766.178106	4793.484737	4882.034683	5735.760856	5540.516157	5719.318908	4747.036342	5134.768232	4758.51479	4834.225815	4713.080345	5051.312032	4683.165455
¸ßË¹°×ÔëÉù´¦Àí (76).mp3	4329.771504	3827.255022	3604.519595	3533.251903	4626.965337	6137.108724	4157.903574	3821.344876	3549.723371	3825.416718	3620.296296	3850.605179	4067.839712	3936.022863	3696.701456	3831.460088	3482.43227	3540.199279	3458.886909	3751.731896	3411.392756	3596.404328	3564.55842	3839.718228	3970.91708	3586.127806	3593.437028	3925.613993	4175.694022	3752.306753	3801.573738	3666.427109	3656.464421	3385.09896	3608.180108	3802.5789	3528.350828	3838.770944	3824.985365	3392.782379	3966.367464	3736.964584	3412.641592	3785.623446	3510.27491	5188.708568	3651.456112	3484.273685	4315.749082
¸ßË¹°×ÔëÉù´¦Àí (77).mp3	4423.673969	4048.00773	3843.354823	4242.763983	3917.010787	4020.347145	4086.6936	4917.953782	5633.950272	5877.013266	6339.735935	4495.642983	4367.493985	4745.70556	4793.496117	4982.295285	4862.408764	4448.241592	5116.225123	4690.197278	5007.269651	4318.804185	4913.402147	4534.050705	4332.046724	4607.59969	4841.889265	4618.079198	4684.416131	4814.618798	5513.467159	4479.200406	4556.731626	4093.055505	4546.947479	4309.675275	4225.711384	4363.0722	4462.021899	4691.88965	4491.815676	4651.391145	4752.015755	4698.201402	4599.508996	4062.149355	4738.007101	4402.844361	4236.265063
¸ßË¹°×ÔëÉù´¦Àí (78).mp3	4891.478767	4539.887256	4958.17589	4968.025844	4381.855578	4720.473019	4215.140372	4487.083933	4250.399558	4726.952174	4906.115712	4545.443926	4277.445033	4162.038295	4938.240469	4483.106832	4474.606954	4800.517006	4425.995155	4867.191111	4581.254882	5049.791214	4591.124041	4839.556596	5202.451389	4411.588557	4591.261281	5271.957747	5293.027356	5446.599914	4732.734737	6587.225866	6236.433746	5908.341467	5377.926262	5047.776647	6574.202098	6642.601192	5349.026309	6062.408509	5887.685859	5408.227392	5764.373031	5633.427599	5199.90913	4793.244658	4853.667412	5200.464671	5461.582308
¸ßË¹°×ÔëÉù´¦Àí (79).mp3	3690.941956	2905.233159	2994.870357	3410.85365	3005.755594	3389.768303	3108.589838	3401.841841	2824.214761	4227.25448	3422.186314	3045.615972	3270.731703	3329.099383	3125.610537	3163.703051	3085.185087	2818.494303	2786.052871	3250.567606	3685.70726	3113.526771	2988.005605	2843.35269	2955.679992	3639.889909	3216.100457	3229.56171	3543.798933	2918.387564	3296.338696	3513.215152	3051.233458	3523.204011	3056.722445	3301.769442	3507.045643	3474.449016	2790.368214	3106.735237	3533.827147	3245.841729	3019.112648	3489.966721	2959.595781	3489.810003	3402.897635	3482.803208	4087.375343
¸ßË¹°×ÔëÉù´¦Àí (80).mp3	4155.909306	3595.065848	3841.572781	4469.946457	4414.25656	4470.710656	5238.450718	4143.498094	4374.238001	4327.085029	4452.048159	4290.963791	4011.822716	4037.84212	4136.941814	3585.870207	4071.268331	3926.252785	4076.6017	4348.996019	4472.502602	3843.209851	5359.839689	6494.004359	6545.802306	3840.898937	3773.723185	3648.133913	4027.069642	4100.594034	4965.868177	4205.812924	4775.32848	4132.06512	4515.729608	4108.323976	4313.766445	3949.876532	4264.763279	3260.017714	3832.414045	3479.852936	4266.393717	3808.186122	3356.501273	3183.798942	3363.393385	4699.014485	4061.452116
¸ßË¹°×ÔëÉù´¦Àí (81).mp3	3920.03045	4255.702024	4009.66715	4092.544403	4119.472816	4407.891629	4194.185468	4230.179761	4303.142271	3607.872198	3767.296283	4237.449313	4179.460479	4185.623298	4535.598783	4304.254574	4106.495035	4125.124431	3890.48245	4034.102923	4361.258021	4334.384859	4681.871927	4537.462749	4960.918699	4761.597361	4386.036892	4983.900828	4672.127733	4863.872532	5195.985171	4811.914171	4830.890923	5108.691526	4943.272657	4233.265589	5371.051031	4981.604247	5028.250014	5074.703813	5332.047043	5443.852406	4696.321081	5225.588354	5723.881231	5743.23178	5831.896593	5782.727533	5736.686267
¸ßË¹°×ÔëÉù´¦Àí (82).mp3	4865.207863	4888.881989	4904.63855	3964.652871	4227.473477	4747.067508	5085.934817	3772.018545	4614.535381	4536.26149	4421.928848	4425.762845	4078.852786	5649.480945	4650.37519	4964.908748	5188.07947	3854.553593	4347.460766	4291.4625	4257.009231	4854.662462	4275.442617	4804.346246	4802.908404	5016.824462	3975.89211	5244.670701	4765.766088	5700.311158	5222.412518	5328.482881	5294.954469	4744.313539	4966.009166	5389.600517	5307.410561	5266.049082	5745.725221	5933.807931	5394.424171	5342.468585	5690.77155	5743.743558	5436.997647	5206.670725	5766.147386	6070.959057	6279.488096
¸ßË¹°×ÔëÉù´¦Àí (83).mp3	4519.089878	5208.365105	4638.801738	4495.770538	4429.089082	5765.236807	5755.134096	6111.248466	6026.998779	6454.287634	5876.836013	5779.786819	6345.445748	6530.892358	6479.063632	5762.001209	5487.895242	6347.076409	6420.599334	5657.260472	6453.760669	4289.056707	6337.628484	6064.969258	5547.907658	5100.501958	5564.026986	5599.384564	6376.747488	6061.438022	6583.230317	5751.113648	4091.383634	4786.699097	5697.298519	5163.047707	5340.376867	6122.956626	6591.13484	5490.3701	4037.974998	6319.594747	6482.37621	5676.170267	6084.275641	5913.072987	6574.209456	5282.810044	5732.97119
¸ßË¹°×ÔëÉù´¦Àí (84).mp3	3045.7863	6430.270274	5606.870296	5120.986938	3929.272822	5564.50556	3065.181431	3448.26509	5336.205568	5981.116115	3077.443724	5898.997118	4540.910871	3093.604664	5051.942782	4899.892821	4175.799121	5772.149851	5777.608687	4424.992404	3130.430653	4363.760307	4646.2298	3058.045296	3248.47333	4757.569334	2995.001863	5358.86182	4897.042517	5462.142766	3978.956277	3136.42573	3444.283408	4244.086688	4815.423038	5950.003184	5451.150163	4245.194001	6305.146288	3879.206645	4776.410123	4385.904761	5540.47689	4232.467165	3234.678788	3992.243167	4798.130071	3090.617994	3435.457033
¸ßË¹°×ÔëÉù´¦Àí (85).mp3	5217.690148	4583.743489	5050.92509	4953.462366	5405.182433	5425.731527	5043.324629	4608.790768	4818.802639	5433.418847	5051.113839	5278.576845	4568.066853	4647.4749	4392.282028	3996.348152	4074.850283	3859.076535	4289.405198	3859.952147	4339.575669	4069.13475	3673.216747	4086.024995	4137.435646	4540.85603	4375.706978	4121.023006	4273.255147	3994.017943	4185.559507	4452.171316	3568.171939	4442.758995	4006.365078	4683.595064	4784.069434	4568.088031	3978.451721	4579.067293	3826.322068	3871.992423	4200.871938	3824.865582	4360.492407	4216.251052	4029.119678	4296.945557	4495.830689
¸ßË¹°×ÔëÉù´¦Àí (86).mp3	6132.201632	6463.647868	4750.819457	5746.470026	5852.0845	6505.698164	6031.348736	6162.722108	6554.00925	6000.754015	6021.078116	5836.183412	5570.288119	5742.321995	6011.219862	6065.860945	5613.112788	4920.144946	6133.481058	6266.07901	6089.756759	5071.801191	5423.090312	5097.718538	4951.597461	5092.558	5969.175645	4920.719065	5022.587508	5350.260993	5344.079769	5726.561879	6171.11456	6102.489386	5220.63446	6313.739899	5931.608442	6415.309713	6303.265788	6063.312628	6396.939415	6373.019349	5864.360141	6153.202093	6175.190894	6052.30123	6492.482928	6051.457962	6267.185881
¸ßË¹°×ÔëÉù´¦Àí (87).mp3	5870.242245	4345.821368	6459.31813	5133.026365	6216.15176	5135.976374	5779.088476	5217.986975	5922.460769	5911.56213	4656.76404	6456.438852	6284.124299	5339.927915	5158.330339	6494.264562	5378.903485	6132.428567	4407.215583	5193.487894	4728.922203	5118.448703	4880.03346	5939.695885	4578.38451	5119.923071	5287.876069	4787.357193	5841.356293	4676.400082	5964.173842	4675.730462	6231.788596	5167.199276	6107.410117	5458.122861	4478.502039	5157.269115	4405.586106	5855.060999	4697.367243	5346.508504	4628.321513	5421.904829	4695.958555	5577.323564	5770.395196	4766.713441	6341.239908
¸ßË¹°×ÔëÉù´¦Àí (88).mp3	4059.245768	3872.15298	4155.57375	3978.107993	3876.416085	4172.294911	3267.543079	3135.585354	3360.510048	3528.476188	3403.576026	2976.927876	3117.992121	3689.749841	3879.765923	3562.071329	4155.761073	3967.04704	3485.54647	3234.285839	3397.283698	3462.821928	2934.910938	3205.415497	3460.086526	3656.570282	2901.286787	3626.948168	3206.121215	3146.818112	2829.400208	3309.779517	2824.432482	3378.719761	3175.28376	3777.590074	3991.183711	4291.951176	3515.234817	3735.559399	3320.484923	3358.55894	2723.573386	3087.308585	3247.492543	3131.262283	2772.399698	2728.453306	2720.417523
¸ßË¹°×ÔëÉù´¦Àí (89).mp3	4189.674294	4732.594713	4518.447279	4037.459176	4329.973493	3638.852126	4785.007207	4080.59279	4724.038891	3846.227302	4983.69656	4641.135029	4491.054757	4402.681188	4610.782082	4502.983208	4552.154441	4548.752438	3659.343601	3834.227963	4719.721985	4018.897707	4447.672107	3762.005115	4345.418113	4050.049286	4821.169312	3825.145901	3974.287824	4051.367611	3560.229624	3730.334004	3561.451752	3700.172975	4546.803074	3647.095173	4226.221427	3650.88183	3541.945912	3795.814465	4095.793917	4350.904684	4547.826472	4322.363094	3880.952088	4162.387621	4276.654005	4187.341318	4193.664368
¸ßË¹°×ÔëÉù´¦Àí (90).mp3	6332.850878	6504.507343	6389.43762	5609.401556	6361.262816	6069.916046	6520.289014	6566.404299	6528.235733	6461.34007	6572.546116	6078.974565	6109.906534	6366.395869	6503.152716	6276.965537	6216.325428	6555.443949	6111.291764	6172.551761	6427.696264	4987.751017	6346.892317	6515.160706	5470.971389	6293.41696	5037.646471	6542.794265	5890.57406	4905.875197	4443.821438	6083.964076	4606.224685	5290.712137	5581.468079	6103.628432	5778.45506	6154.076594	4920.82579	4371.460635	6264.594257	5636.056331	5109.734209	5874.457826	6151.344262	5871.91523	6207.323115	5378.163552	4382.472041
¸ßË¹°×ÔëÉù´¦Àí (91).mp3	3790.597895	4537.212574	3265.590531	3435.896567	4123.042274	3535.319133	3288.565435	4482.822753	3694.944704	4272.989694	4237.793694	4325.148	4494.976295	4528.655992	3998.346782	5359.999439	4392.147819	4186.242753	4114.30884	5523.567841	3632.78033	4166.298745	5525.29326	3750.356993	4007.594072	4137.240336	3970.35399	4070.361282	4632.401882	3905.058147	4492.005354	4288.955846	3700.468369	3262.088081	4267.215304	4240.82153	3751.866362	4020.8247	4124.655972	3717.773103	4104.286569	4163.493367	2882.318988	3053.980245	3405.703992	3592.638456	2996.886513	3268.991757	3168.353242
¸ßË¹°×ÔëÉù´¦Àí (92).mp3	3784.909214	3330.730357	3364.677943	3864.99749	3192.35868	3679.554866	3456.243538	3505.100526	3636.848939	3208.604175	3252.930081	3333.628291	3297.499979	3450.129425	3289.066747	3556.237695	3204.752996	3252.878933	3690.185589	3601.203949	3564.588552	3599.953099	3419.644569	3463.328907	3293.124305	3148.368153	3358.748295	3455.046477	3184.935529	3213.349277	3378.506521	3313.464799	3355.773028	3347.003687	3175.006506	3417.959451	3811.560608	3935.97157	3508.50406	3472.460874	4014.336299	3895.424376	4306.226752	3840.79343	3910.647766	3907.796969	5323.235682	4231.358073	3660.50575
¸ßË¹°×ÔëÉù´¦Àí (93).mp3	3388.893909	3415.965411	3400.531916	4728.670571	3849.290625	3338.646098	3627.982703	3448.457996	4050.38135	3496.229185	3696.899789	4051.257125	3810.979141	4038.654501	3985.977103	3556.040863	3977.050932	4063.200486	3928.367456	3498.788286	3575.621751	3527.440252	3408.845424	3814.185757	3429.340012	3862.732793	3951.2732	3608.861398	3544.581649	3983.170176	3950.549373	3450.231786	3702.39381	3285.673802	3898.80454	3609.718946	3835.409573	3866.441988	4036.087149	3448.681936	4824.745715	3875.480542	3336.426662	3481.383657	3684.287386	4118.39353	4216.689121	3219.042717	3560.738967
¸ßË¹°×ÔëÉù´¦Àí (94).mp3	4165.48974	3763.523629	3991.160832	4281.990187	3727.869382	4277.290891	5649.002238	4416.156002	3979.064057	5142.419648	5221.641077	5621.594677	4213.649947	4350.364561	4220.152376	5880.202555	6109.188028	5216.951182	3873.750407	3124.49609	4357.638542	4626.993389	4241.356836	4066.901632	4962.331346	5816.544111	5367.597496	4797.987842	4650.075023	4964.31589	4323.850056	3578.442081	3707.074139	3818.961161	4228.396856	3545.909854	3119.74334	3845.995762	4337.789486	4440.127568	3566.695127	3373.342837	3492.772336	3700.991411	3664.408758	3100.265884	3784.342843	3756.812009	4665.801749
¸ßË¹°×ÔëÉù´¦Àí (95).mp3	5480.137925	5498.21383	4762.292289	4330.766727	4801.348448	3779.591927	5420.035204	4722.701588	3624.529576	4576.082603	4249.633453	5234.153887	5041.518319	4912.470336	4226.269009	3564.371187	3859.335321	3963.469168	3814.847522	4112.156695	4332.08082	4378.773906	4497.126567	4704.431564	4211.936866	4058.533049	4099.129601	4191.818542	4893.829892	5559.341356	5977.820798	4862.22961	4019.795422	4564.182653	5980.592235	3727.088465	3823.428093	4147.61457	4122.321547	4228.55735	4310.397572	4321.275787	4649.060004	4496.404345	4345.41713	3551.71281	3182.314603	3773.57549	4359.616971
¸ßË¹°×ÔëÉù´¦Àí (96).mp3	3347.927694	3934.601978	3534.495017	3255.028579	3565.267581	3640.22656	2846.7186	3186.842123	3523.062579	2998.097705	3475.376484	3192.833316	2934.770685	3298.24693	3137.54428	3117.509457	3090.680827	3240.728044	3630.210682	3128.218062	3420.770047	5615.704156	3198.422521	3713.310565	3016.500399	3560.525974	3242.867397	3085.346852	3090.929832	3076.970768	3137.84027	3572.769667	3537.43213	3087.215555	3051.489034	3359.17285	3263.800857	4030.698575	3206.580977	3763.909181	3029.067977	3131.476572	3963.745336	3727.934536	3736.519068	3564.896799	3449.830995	3252.525766	3662.250899
¸ßË¹°×ÔëÉù´¦Àí (97).mp3	5994.062239	4912.673703	4446.055736	4509.640852	4826.612052	4423.164472	3908.388563	4092.078114	3958.870274	3966.423962	5612.460278	5232.79469	5809.961748	5561.662399	4367.36809	4676.919414	4498.158949	5074.851895	4184.691408	4137.870852	4212.332952	4303.594471	4963.351465	4355.807685	4510.744089	3730.629696	4153.613352	4885.434097	4311.620859	4056.752658	4543.207811	4065.706176	4258.671342	4325.560171	4194.029627	4551.58905	4635.435009	4461.378788	4315.74	3521.101566	3582.345206	3621.85687	3734.737847	3742.542428	3599.82969	3805.850539	4365.97769	4409.48304	4525.390553
¸ßË¹°×ÔëÉù´¦Àí (98).mp3	5647.202364	5859.39093	3430.400721	4539.397912	5377.371855	5919.99204	3242.823738	3761.088058	4094.425728	5555.615295	3069.527218	6415.368023	3635.293321	4012.953293	5489.672739	3281.078267	3728.516444	5996.674845	3459.555475	4189.858277	4579.131905	5437.315383	6276.583297	5291.083644	3255.627187	3950.339189	3226.319948	2843.224954	3652.31169	5951.430938	4309.480109	4704.324757	3045.259309	4020.80543	4145.684569	2978.289871	3980.509816	4094.842735	3775.887024	3509.194689	4059.897108	4337.525612	5120.736378	4259.53978	3395.350124	4751.529512	3923.75651	3375.000863	4449.28291
¸ßË¹°×ÔëÉù´¦Àí (99).mp3	3516.625666	3200.034825	3283.391707	2941.555197	3413.44411	3353.334755	3188.747371	3151.501691	3239.908123	3475.478556	3139.193384	2924.384758	4037.603878	3810.274626	5645.655734	6086.974718	3877.013203	4389.088755	3871.534375	3636.207286	6051.851062	3402.987109	3197.728202	3564.81084	5916.27603	3255.25216	3331.858241	2999.533426	5987.447703	4020.020831	3408.88923	3675.840802	3599.029288	4966.327923	3017.16353	3658.333972	5335.149223	3625.369622	2929.792501	2893.838021	3811.179427	3452.818267	3460.005786	2996.92361	3861.48691	3612.41012	6084.167502	5832.317381	5589.846702
¸ßË¹°×ÔëÉù´¦Àí (100).mp3	5202.833452	5711.433569	5085.423357	4543.540308	5168.731659	5204.816379	4986.688907	5314.453789	4983.931415	5198.25266	4825.787927	5332.929237	6235.452824	5233.880869	4773.842315	5244.404713	4907.724159	5222.219546	5195.050749	5400.132811	5352.846742	5152.417448	4854.820778	6125.927807	4970.878482	5255.842476	5165.091112	5954.946034	5289.089425	5167.209322	5008.704433	5337.697283	6257.97223	4878.041186	4736.019103	5451.380967	5211.734926	4872.135789	5557.819045	4986.268459	5199.960229	4478.666609	5792.179948	4865.433337	4812.885904	5323.44989	5229.861319	4649.638287	5285.735318
¸ßË¹°×ÔëÉù´¦Àí (101).mp3	3871.819247	4163.156167	4083.090139	3420.122849	3730.352286	4153.054877	4143.059432	4189.975849	3302.379451	3822.673912	3570.825604	3878.598425	4182.448999	3493.273081	3273.393538	3442.855718	3866.895026	3729.864688	3369.683743	3491.435819	3903.607344	3977.908316	3599.336628	3160.668394	3307.634866	3728.988528	3523.917722	3451.745932	3823.572143	3856.984305	3714.309415	3559.762368	3909.648888	3412.166809	3344.343155	3900.860995	3798.970531	3967.768297	4483.145981	3803.956772	3270.659839	3162.557552	3684.209556	3306.411512	3737.238982	3285.74219	3644.271004	3391.468374	3473.804732
¸ßË¹°×ÔëÉù´¦Àí (102).mp3	3275.202129	3170.76955	4328.503288	4196.420544	3336.053339	3682.353842	3335.590464	4139.969104	4495.624688	3707.880785	3259.571812	3533.143008	3993.861496	3264.953164	3865.486309	3402.184706	3712.693663	3910.39478	3574.533521	4037.309562	3937.471002	3584.414853	4237.967433	4202.971698	3913.964894	3797.941102	3355.220051	3374.597217	4007.089271	3547.929867	3406.944638	3979.779595	4326.465059	3838.676525	3947.42151	3396.995232	3891.008777	3882.969938	3042.565553	3673.165093	3424.438791	4003.290949	4200.648027	4020.504797	3379.820175	3300.510573	4059.638802	3683.232471	4050.404336
¸ßË¹°×ÔëÉù´¦Àí (103).mp3	4479.726415	6082.34427	5187.495283	4870.049292	6277.120857	5396.109483	6018.739608	6090.100317	6226.689202	4879.538859	4653.302825	6290.055789	4101.713383	5705.390099	4189.883433	5647.750224	6106.404986	6379.920627	5174.818107	5473.761385	4338.89966	4696.666	4872.865558	5104.61705	5275.054262	5076.039053	5597.102206	5862.282658	6032.023626	5777.129897	4538.479621	4958.713295	6138.894774	4455.602114	5044.905409	4979.396597	4496.83873	6079.347886	4908.088926	5134.0401	5698.438343	5112.510991	4652.113507	4616.785211	5307.782764	3666.156763	6012.194776	5368.233099	5248.869657
¸ßË¹°×ÔëÉù´¦Àí (104).mp3	3172.250775	3390.133866	3070.415985	3595.187103	3891.77746	2951.17551	3078.036332	3493.03336	4290.319961	3274.357726	3362.481161	3973.744804	3802.698303	3132.952673	3303.884618	3605.844345	3113.209909	3144.165528	3343.514448	3310.645417	3034.292266	3244.297466	3290.094342	3133.962749	3603.101326	3349.262294	3640.645899	3193.831341	3819.948303	3404.059826	3323.275845	3698.221508	3785.14637	3424.280359	3317.199634	3872.020926	3427.775056	3387.452705	3360.648371	3879.112987	3416.969725	3210.792604	3386.781241	3567.623101	3469.132063	4096.225126	3505.75312	4075.92057	4695.646023
¸ßË¹°×ÔëÉù´¦Àí (105).mp3	3047.799714	3337.808535	3521.37532	4043.662259	4728.284992	3123.148071	3154.631081	4338.990199	3581.320793	4874.725226	4798.515852	3885.091663	3582.889789	4467.044963	3893.421678	4123.003689	3263.81696	3391.077952	3728.253145	3974.585502	3725.574891	3333.662305	3658.326075	4126.520963	3297.20726	3542.099309	5234.916896	4598.508668	4332.683303	3533.820358	4414.876555	4187.44233	3509.526147	3779.425363	4438.058198	3323.852911	3818.433699	4800.203047	3220.733335	3938.993736	4321.278651	4474.913814	3733.501884	3716.924089	3778.361702	4416.127204	4029.757778	4707.840488	3580.362653
¸ßË¹°×ÔëÉù´¦Àí (106).mp3	5451.900057	5796.410603	6088.118619	5597.75381	5055.775066	4789.628614	5400.006981	5673.771001	5311.758216	5876.992604	5480.650311	5762.591327	5581.458658	5882.114478	5827.987708	5950.944431	6189.412403	6266.351818	6124.532463	6030.273631	5175.503639	6444.12748	5981.899475	5963.434602	6342.608309	6366.007194	6209.018954	6075.053075	5760.209653	6203.88566	6005.626036	5048.177727	6000.392259	5333.11335	6393.049493	5975.648587	4762.275057	5951.657354	6297.725841	6296.799223	6100.784621	6589.480711	6212.149647	4279.34879	5195.689944	5480.882349	5743.713806	5006.413185	4984.57431
¸ßË¹°×ÔëÉù´¦Àí (107).mp3	4705.62878	4448.019978	4167.664897	5838.281562	5915.163277	5275.892518	4367.364375	4983.567825	5652.024324	5820.929037	5437.794461	3804.3233	5088.33473	5329.008186	5971.206147	4853.250839	4204.479757	3790.154574	4896.358466	4835.872199	4644.681223	4821.905901	4984.162676	5220.391626	5695.347672	4773.26	4721.051089	5368.49801	5562.647862	4812.296673	4874.683542	4089.457516	3163.874419	5377.795969	4727.443923	5051.768704	4844.395351	3849.435126	5577.913568	4852.107175	4603.475595	4331.432708	3725.856963	5365.329549	5834.968593	4816.837514	4676.418414	6076.44234	5609.485108
¸ßË¹°×ÔëÉù´¦Àí (108).mp3	2888.369711	3568.074462	3724.572335	2908.907781	3661.754791	3368.304493	3239.509945	3644.175948	3838.809048	3981.395081	4032.407619	4441.090387	3979.768269	4592.92401	3951.59267	4700.233582	4889.044075	4073.461603	5078.064505	4212.849409	5009.211279	5551.709151	6242.20971	6398.184952	4834.2544	3941.189594	4078.441704	5291.254265	5435.650627	5809.45053	6214.133438	4096.27258	4708.339041	5312.968522	5799.068424	5050.565564	4663.332171	4889.633545	4624.486266	5754.98793	4354.704127	4325.711859	4524.02916	3097.22407	3538.264186	4781.500623	3275.596704	3285.421652	3566.99808
¸ßË¹°×ÔëÉù´¦Àí (109).mp3	6432.881199	6406.415549	6169.206638	5885.662899	6457.781365	5743.777151	6049.512502	6353.91456	5737.262697	6106.143967	5270.663917	5463.165341	5808.603028	5886.07831	5668.656898	5864.334315	5470.123299	5553.54826	5392.268345	4541.407771	5440.145392	5718.774055	5337.194662	5597.942329	5269.324084	5504.54145	5207.748479	5037.016285	6171.684877	5494.55573	5350.207112	5173.981602	5406.375485	5672.921518	5473.619369	4947.716822	5385.348127	5458.094849	5761.600415	6071.432883	5076.103359	5994.915395	5832.267761	5480.581594	6423.513171	6545.90711	6467.184172	6415.488942	6387.668685
¸ßË¹°×ÔëÉù´¦Àí (110).mp3	6386.418364	6247.090585	6282.744205	5840.34038	5538.59035	5011.775526	5477.552397	4610.008474	5128.194128	5593.775684	6302.87354	5829.92224	5026.004189	5069.436512	5829.66739	3787.799752	4616.708088	4815.220843	5466.767043	5713.844828	5245.04237	4317.611983	4618.011765	6425.395464	6344.282458	4816.009433	6256.423054	6632.228781	4736.677669	4343.199743	6242.269986	3991.405977	6435.410954	6448.738925	4957.501301	4986.009666	5226.831309	4617.83734	5071.408732	6022.763845	5988.911979	4935.18782	4572.083682	4132.156132	6287.143772	5073.670605	6173.531272	4026.944116	6368.985363
¸ßË¹°×ÔëÉù´¦Àí (111).mp3	3991.167992	3066.245486	3280.97746	2950.323482	3744.702535	3859.175542	3433.314311	3535.579484	3387.69504	3233.829446	3096.236185	3113.398299	5134.148033	2957.528739	4247.925196	3423.316671	4069.810221	3378.41551	3367.222636	3719.429833	3772.146082	3084.63862	3533.328833	2984.807744	3178.977278	3320.021644	3666.211298	3514.810389	3202.806121	3071.962191	3201.30181	3872.204333	3952.613126	3062.803521	3003.101863	3503.084135	2914.617423	3702.825384	3599.100581	3947.778028	3116.030491	3052.888311	3122.104937	3273.484174	3245.623865	3561.690659	3310.718967	3580.324138	3176.173788
¸ßË¹°×ÔëÉù´¦Àí (112).mp3	4207.425357	4445.567261	4258.788176	4324.129348	4344.195441	4178.720906	4337.737132	4191.206942	4179.934562	4088.75324	4088.136586	3925.402156	5150.950566	4045.511393	4015.015237	4320.453049	4199.829211	4423.979632	4200.148347	4370.715413	3190.803677	3448.633727	4486.433409	3971.652066	3910.711474	3727.918584	4474.994849	4427.046367	4157.646231	4200.932097	3964.370187	3805.798723	4337.662777	3635.396328	4389.529574	4864.88675	4401.411482	4570.411927	4036.086289	3804.922254	3866.086782	4374.316667	4392.054019	4175.099039	3571.998727	3355.912022	3463.765228	4511.975722	3888.741973
¸ßË¹°×ÔëÉù´¦Àí (113).mp3	3519.526918	4577.002781	3528.993067	4311.330205	3642.110516	3382.566044	4148.571757	3519.029327	4121.930244	4116.232569	4866.098609	4297.14268	2999.847062	3982.147083	3020.103664	3910.234829	4247.465033	3220.542676	3380.220609	3590.235967	3388.693374	3240.122005	3736.807191	4669.218333	3587.615099	4044.54171	4160.500898	3958.011568	3757.106353	3398.558293	4142.431108	3146.353394	4003.03097	3645.785287	3316.573106	4091.291181	3365.34555	4679.73044	2947.909629	3971.220592	3865.94137	4111.176243	4499.175036	3824.674053	2927.548401	3549.352709	2979.754835	4124.7712	3379.605001
¸ßË¹°×ÔëÉù´¦Àí (114).mp3	3673.149041	3793.679328	4223.697171	3676.56787	4482.610019	3142.024144	4171.849306	4310.287819	4939.842269	3474.404117	3740.92455	2794.586512	2913.94712	4473.309634	5090.941156	3515.460767	3908.665118	2829.147999	3615.859739	3956.300246	4932.595826	4230.77858	2776.8455	3535.32346	3407.503217	4284.832895	4456.728965	4188.567253	5085.780906	4340.919484	5254.866095	3589.165834	3117.286973	4445.388675	3844.233436	5196.923789	3351.605765	3643.98428	3214.278569	4419.166896	4435.883754	4583.133096	5474.08025	3854.092	3004.558933	3463.599632	2801.787496	3862.911589	4131.190432
¸ßË¹°×ÔëÉù´¦Àí (115).mp3	4581.928322	4230.794591	4550.35442	3858.862991	4452.621402	3937.142768	4391.041509	4081.457065	4291.482181	4220.527117	4407.253495	4644.445011	3930.734708	4316.506476	4086.086661	4498.608365	4205.101936	4155.408496	4192.200007	3981.538254	3877.945738	3641.194178	4189.479529	4170.635368	4374.793629	3776.162226	3797.603777	4383.655644	3695.155682	3596.237956	4094.968524	3977.518172	4188.211091	4679.02739	4147.786992	3765.057721	4405.321002	4374.529286	3980.623537	4267.357812	3777.682857	3897.50536	4669.423415	4013.073412	3616.782683	4013.438074	4293.059916	3910.666869	4524.696457
¸ßË¹°×ÔëÉù´¦Àí (116).mp3	4941.069836	5750.011745	6028.811334	6157.151819	5764.112536	6420.773554	4777.414067	6022.396418	5129.141289	5959.476063	5046.106553	5867.321454	4440.748559	5853.221583	6186.589973	5692.896578	6142.816292	5275.902365	6290.961656	6300.046083	6422.156645	6097.660769	6103.326629	6139.616786	6222.847128	6551.663598	5122.497196	6169.61498	5761.545126	5255.043851	6345.432614	5833.85236	5866.803264	5811.521897	5487.876213	5984.623336	5515.693987	6076.757897	5799.604525	5706.956519	6364.607115	5860.117371	5793.619896	6584.215426	6240.748271	5837.276946	5733.532309	5037.712878	6109.97173
¸ßË¹°×ÔëÉù´¦Àí (117).mp3	4858.313647	4626.015942	4430.523309	4212.62467	4347.039162	4150.239594	5153.343785	4328.080276	4537.308621	4068.765922	4269.171333	4406.594407	4536.379836	4322.320816	5009.820158	4630.713473	4283.811413	4656.454911	4048.196291	4595.812378	4586.18195	4849.789541	4783.313151	4990.956576	4577.77214	4761.31233	4834.977154	5238.467667	5602.029822	6087.462912	6209.168063	5707.353543	5220.316008	4545.809879	4578.957942	4653.742608	4176.75148	4029.244513	5461.146495	4689.209594	4973.698371	5288.948343	5298.531933	4849.864098	5210.788274	5693.958359	5033.117048	5005.676265	4101.256284
¸ßË¹°×ÔëÉù´¦Àí (118).mp3	4603.333624	5075.720422	5325.61179	5028.10526	4289.093853	3946.436643	4708.189557	3583.624743	4551.884398	4562.943017	4267.321698	5033.291362	5243.987299	5869.554455	4767.591125	4604.957247	5681.546361	5436.396559	4287.825594	4205.634346	5863.988227	4291.347094	4599.128606	5587.471913	5036.793998	4581.595797	4460.022425	5436.563608	4170.007572	4466.905742	5606.963775	4647.165981	4670.81623	4700.557488	6103.190496	3824.128225	3920.524068	5368.306667	5211.783862	4165.925817	4082.646125	4365.629332	4664.593195	5346.589264	5417.580143	5243.353519	5425.205806	5456.661273	6249.201748
¸ßË¹°×ÔëÉù´¦Àí (119).mp3	4848.39565	6522.759875	6075.63175	5841.287576	5718.624068	5848.714464	5247.585316	5337.817414	6435.401167	5510.443811	5332.976316	5284.542424	6536.195397	4023.585735	5564.962377	5857.936528	6032.956532	5894.568502	5846.590727	5672.5043	5850.347734	5940.822355	6361.204288	4816.845737	5686.548869	5133.640588	6220.636534	6335.437192	4077.669211	5366.070501	6492.628985	5948.435709	5802.226202	5664.926936	5726.23278	6238.037696	5768.42615	4138.329294	5674.500412	5806.152828	5028.432389	5462.556173	4622.632141	4528.02142	5820.967288	6268.230804	5958.553181	5807.348679	5746.981699
¸ßË¹°×ÔëÉù´¦Àí (120).mp3	5731.717218	6180.834017	5050.329983	4412.321069	4996.85624	4430.947484	3286.36739	3980.625353	4230.49975	4070.238466	4184.848628	4416.291242	4525.312851	3821.779138	4201.97739	4107.798087	4148.312432	3840.820499	3954.6576	3951.739951	4604.354992	4326.047955	3726.483276	3705.455857	3486.291534	3503.359109	3645.702935	4048.07674	4286.186227	4094.702804	4443.666156	4808.490316	4706.706712	4621.18746	4538.095285	4283.212146	4692.287835	4960.22013	5953.755866	6554.352636	6625.737104	6360.023355	4834.84217	3887.360777	4943.91327	4552.113542	4437.970609	5198.324506	5020.196844
¸ßË¹°×ÔëÉù´¦Àí (121).mp3	4412.093437	4169.824063	4304.053662	4554.693226	4390.807643	4423.284236	4523.492851	4522.263381	4521.694249	4669.091584	4538.49205	4357.449371	4454.784641	4539.621768	4579.802745	4498.25314	4390.161048	4670.376537	4818.917438	4875.635751	4925.681557	4634.04241	4913.295876	4479.834742	4234.321114	4375.936233	4909.068663	4446.164716	4404.027289	4519.515981	4615.250618	4329.225913	4569.1848	4513.430538	4579.91888	4076.158857	4315.286942	4209.911211	4294.395899	4442.990638	4331.472169	4251.60087	4306.480868	4565.528265	4418.208117	4375.223098	4702.3494	4506.059075	4972.681354
¸ßË¹°×ÔëÉù´¦Àí (122).mp3	3723.744524	4169.523834	4988.221069	5613.49864	5592.989116	5399.429513	4351.343594	3846.294981	4910.491443	5244.11517	4980.435579	5124.3051	5454.278855	5821.436643	5720.974735	5199.65424	5048.703687	5567.339734	5874.042248	6204.727774	5849.792338	5414.26597	6215.985535	6371.427061	6728.380181	5829.784233	5482.618743	5696.001435	6331.820453	6772.34615	6125.881478	6374.564043	4650.651733	6558.675959	5846.835953	5871.528327	6113.868496	4403.810784	6332.095878	5085.646157	5745.558301	4400.719671	4797.785285	4159.256041	4779.768252	5022.51884	4928.644381	5067.816971	3943.79337
¸ßË¹°×ÔëÉù´¦Àí (123).mp3	6289.399965	6101.26513	5179.43735	6155.652202	6374.738882	5658.435419	5696.363406	6278.682514	6495.834155	5185.636549	5713.32222	6003.098285	4990.292113	5163.011365	6052.03946	5978.214167	6419.467903	6224.856632	6137.907863	6390.169823	6208.177846	6500.420983	6371.503668	6423.959234	5914.129408	6379.499199	6363.663255	6524.092904	6147.253217	6486.874984	6414.977222	5806.746757	6367.933904	6395.815435	6032.186985	6288.944365	5802.774646	6257.02436	6366.223205	6431.470701	6520.000799	6289.560744	5768.241817	6284.145622	6418.347826	6244.297839	6442.254255	5822.20016	6581.651649
¸ßË¹°×ÔëÉù´¦Àí (124).mp3	5214.009234	4801.843875	5310.471967	4806.968319	4695.094549	4048.279062	4073.401569	4875.510573	5030.034253	4893.469799	4363.433179	4483.511739	4109.0835	3055.849738	5602.506385	3900.500224	4838.073908	4237.771009	4905.102837	5240.164278	4752.419867	5284.913459	5181.007352	5409.043185	3942.834318	4175.315969	4161.083765	4653.680697	4979.128015	4733.74213	4895.541874	4816.231425	4624.795589	5262.455325	4486.846289	4644.170193	4717.320848	4851.526238	4666.395413	5476.520237	4291.010455	4555.409916	5001.555239	4379.466318	3554.758091	4086.339788	3629.165096	3748.423479	4674.558912
¸ßË¹°×ÔëÉù´¦Àí (125).mp3	6469.414251	6414.816611	5926.590062	6568.185652	6279.446057	6198.246205	6320.201409	6522.021341	6487.02942	6543.742213	6567.823816	6499.108556	6344.153514	5771.167164	6329.77229	5757.657446	6486.079316	6079.59749	6061.860118	6439.489223	6455.028313	6407.358346	6445.068269	6477.518715	6464.079338	5942.608988	6463.116652	6226.214854	6361.447767	6177.663166	6127.828821	6252.981844	6224.025398	6403.764852	6527.535247	6197.523904	6456.611919	6378.06977	6260.597029	6113.446218	6166.50624	6192.140523	5989.127156	6490.980283	5939.325946	6404.866293	6351.217525	6302.58642	6176.786962
¸ßË¹°×ÔëÉù´¦Àí (126).mp3	5839.231785	5595.219277	6017.224282	6454.114057	6200.548876	6617.095143	6057.935558	6464.036825	6481.235577	6294.016102	6055.96469	5717.359534	6013.514229	5441.146984	5609.309549	5858.391526	5345.816861	5789.83118	6174.355461	5887.70248	5735.651467	5540.667437	5075.809597	4888.298212	5122.932774	5353.706822	5726.564879	5650.037639	4935.177247	5331.921852	5040.533463	4776.572475	5228.580267	4757.422237	4901.660407	4975.286451	5145.65993	4522.938087	4769.805583	5021.530537	4831.334416	5134.463314	4727.905893	4922.185235	4486.683847	4929.017605	4685.21058	5051.065368	5061.835078
¸ßË¹°×ÔëÉù´¦Àí (127).mp3	4094.166956	4697.883619	4670.328458	3963.446037	4559.680859	4773.795603	4186.401518	4582.229806	4194.249654	4147.18294	4612.50189	4514.159158	4105.616661	4738.945665	4239.462124	4317.915197	4903.639944	4032.326171	4209.473244	4654.845358	4484.812362	4282.267091	4535.386458	4344.828685	3777.289305	4329.728246	4644.667134	4133.348858	4475.097686	4367.433722	3849.683726	4743.162266	3634.633016	4020.620306	4158.567278	4105.308335	3714.698111	4785.101917	4554.199422	3793.679885	4451.789509	4365.494975	3939.608931	3984.005396	4688.700847	3853.042472	4331.894364	4566.2742	4060.166442
¸ßË¹°×ÔëÉù´¦Àí (128).mp3	4186.890746	6309.950776	5057.451946	4940.34799	5535.430231	4363.460499	5158.382259	4647.570123	4768.457024	4488.872942	4658.20621	5142.483253	4925.095658	5381.262065	4838.544779	4850.391496	5605.88269	4830.13938	5399.975036	4596.894159	4775.800179	4667.716334	5825.663047	4588.527012	4384.275386	5150.423838	5215.852792	4950.854236	4432.013901	4397.813433	4798.623546	4358.723522	5056.943153	4130.853768	3827.534161	3878.428534	3403.029204	4580.69397	4162.201726	4930.749534	4551.137334	4206.863212	4971.232968	5076.001355	5586.095855	4717.682148	4876.717521	5291.256843	5052.463809
¸ßË¹°×ÔëÉù´¦Àí (129).mp3	5345.421397	6447.482436	6258.322424	6057.635658	6434.383772	6462.360967	6011.670116	5991.067455	6503.155882	6227.096005	5895.908282	5935.51002	6398.893875	6153.675879	6123.257312	6331.665724	6268.269735	6393.022752	6294.983345	6283.609479	5394.799151	6336.94186	6058.388095	5421.935264	5844.304687	5880.880706	5256.091916	5211.747028	5817.015442	5769.934907	5727.20537	4646.324045	5105.0761	5132.986469	6214.526538	5949.077664	6379.162311	6550.630481	6199.050863	6081.690065	6231.61306	6340.006145	5963.163124	6125.059463	5989.947644	6136.914758	5535.964144	6337.493199	5596.482026
¸ßË¹°×ÔëÉù´¦Àí (130).mp3	5150.41482	5013.532829	5394.137597	4909.060675	5165.220007	5790.349079	5616.902918	5772.429103	6182.306494	6435.741697	6551.67445	4558.728661	4830.65689	4953.514496	5211.386087	4328.96835	5619.44792	5023.470276	5023.336264	4875.556762	4867.837302	5751.458779	5383.557354	5158.688056	5064.786236	5236.339391	5282.0044	4308.40516	4608.716703	4758.552081	4868.30624	4001.73674	5207.447165	4986.316658	5588.253617	5029.993761	5055.416589	6186.390513	6213.867085	5958.781092	6386.896866	6475.415129	6614.888372	4973.171263	5273.076806	5079.77131	5559.497441	4635.865484	6032.215209
¸ßË¹°×ÔëÉù´¦Àí (131).mp3	5391.183024	5487.970939	5405.703116	5591.452436	5977.919659	5459.002561	5081.028608	5669.937028	5173.510326	5133.966543	5558.864314	4922.130326	4677.939819	5020.189334	5368.33836	4756.799015	4853.105719	4503.55077	5083.594974	4564.470531	4773.452618	4574.57717	4796.075785	4882.304378	5150.807679	4313.355325	4289.780422	4456.407842	4630.540858	4569.873495	4496.361336	4556.299051	4301.10245	5238.935198	6645.063573	6323.601843	5922.087591	6033.571364	6345.192702	6618.103281	6615.81207	6083.129736	5972.822295	5652.489304	6452.96327	6683.435485	6283.756166	6273.768626	6245.598754
¸ßË¹°×ÔëÉù´¦Àí (132).mp3	6347.916787	5422.458393	6324.595409	6530.109518	5713.687861	6463.368264	6575.297159	6230.454724	6460.193865	6344.292104	6411.632571	6591.968664	6328.095821	4524.10768	5830.108183	6215.590641	5545.036497	6122.123893	6505.451757	5630.034496	6598.832008	6523.417933	6261.074351	6256.003436	6495.190549	4861.400465	6421.659679	6554.386929	5806.089323	6118.088688	6532.339404	5717.178884	6077.067095	6470.651581	6249.036615	6524.666385	6586.571582	4996.457248	6078.735728	6495.631209	5714.089102	6376.267286	6551.719867	6309.340561	6541.028432	6389.41337	6555.507839	6529.432344	6522.288516
¸ßË¹°×ÔëÉù´¦Àí (133).mp3	4648.807342	4532.093012	4492.082107	4263.644777	4186.657927	4139.950189	4117.286976	4089.544316	4948.712964	4570.510908	4617.194009	4396.2511	4575.149261	4352.734251	4045.303798	3997.922268	4311.240163	4164.148307	4476.00761	4237.934848	3551.681646	3521.312061	3813.769384	4000.208559	4337.408892	3913.48704	4030.370277	3766.22006	3715.305179	3627.998542	3685.76255	4115.109726	3786.865161	3666.093247	4119.400333	3726.951873	3582.051902	3688.094668	3945.264468	4180.393812	4559.350882	4231.116243	4350.490034	4122.630245	3704.059733	3580.607545	3431.373276	3635.90666	3708.96257
¸ßË¹°×ÔëÉù´¦Àí (134).mp3	6424.70874	5608.528338	4974.947796	5564.471944	4898.02912	5296.737094	6051.399622	5611.619115	6228.939164	6030.071254	5963.819557	6508.196833	5823.937954	5922.3066	6523.322738	6396.719331	6357.994788	6561.689827	6465.017591	6533.859264	6246.47068	5851.031465	4822.136879	5134.66409	5879.540748	4514.479196	4625.937186	4775.810991	4449.29677	5093.34786	5258.424351	5466.808865	4730.132654	5102.888035	4642.226396	4053.925826	4666.03288	4911.829677	5387.219487	5873.155274	6048.852055	6280.71557	6341.183667	6526.452517	6526.665559	6529.172464	6470.094739	6537.075971	5699.727383
¸ßË¹°×ÔëÉù´¦Àí (135).mp3	4478.12013	3942.96582	3912.767714	4894.14513	3280.093317	4386.533575	4993.593268	4176.209504	5639.331942	4515.350374	3779.53827	6321.720177	6173.493288	4629.094409	4164.051577	4007.755595	3317.576173	3250.904717	3894.519569	4641.875789	4578.71626	3430.720634	4339.431806	4430.314648	5843.475676	6151.107473	4256.377507	4181.261611	3724.800349	3706.702494	3378.178055	3872.253694	3718.428125	3348.73624	3431.977804	3561.615333	3189.051812	4898.555065	3946.660147	4276.964843	4417.685056	4665.337545	4032.315475	5069.224848	5768.863777	3459.398866	4176.734261	4428.544182	3519.683753
¸ßË¹°×ÔëÉù´¦Àí (136).mp3	6213.742698	5802.755456	5968.121508	5527.839334	6562.110762	6542.375628	5806.847815	5288.272599	4879.565843	6163.480639	6389.241664	5841.898361	5905.046715	4528.446276	6201.02615	5253.852315	6120.151359	6289.407518	6528.047946	6573.301282	6214.363488	5895.364484	6171.565777	4979.158744	5884.080014	6433.680506	6414.469909	5898.257254	5158.083031	5631.474415	6274.188895	5155.562338	6509.422379	6230.622176	5939.238233	5424.692252	4761.682896	5560.934767	5230.081971	6442.127484	6596.93156	6434.315326	5686.696957	5143.260087	6447.128548	6279.053753	5879.901195	5373.656486	5208.072044
¸ßË¹°×ÔëÉù´¦Àí (137).mp3	5179.06543	4988.910571	4455.273306	5122.295015	5619.424735	4631.543478	4785.29542	5002.166159	5376.949878	4530.839378	5635.07688	4299.848847	5962.143014	4471.984192	5610.280461	5620.718598	4755.164156	4234.697699	4401.203082	4918.620562	4476.174245	4729.883187	5251.23145	5824.278754	4249.894082	4774.068461	5373.629758	4955.450924	5134.110736	4227.209215	5028.208236	4985.925648	4972.537882	4856.023256	5027.653857	4817.333281	5156.188933	4826.344631	4792.459074	4474.777173	4546.056925	4722.907928	4705.051511	4524.726845	4043.310364	4637.865039	3863.300409	4777.294601	4358.87773
¸ßË¹°×ÔëÉù´¦Àí (138).mp3	5321.73024	5136.432287	4645.740763	5173.314165	4951.15785	5195.440395	4906.708257	5278.885878	5250.319829	5132.217239	5393.201071	5149.723641	5287.641455	4782.14113	4798.257956	5489.254988	5200.989667	5305.967824	5188.920915	5290.606262	5438.479983	5422.723376	5373.000492	5605.723458	5462.332471	5986.821118	5705.882001	4870.28756	5632.272649	4811.905372	5774.613336	6176.889893	5822.610645	6062.79045	6176.604507	5674.825644	5347.833826	6458.865935	5717.424125	5388.412666	5861.132572	5702.067772	6097.882973	6552.801349	6399.043602	6253.660501	6175.982365	6269.388444	6181.618835
¸ßË¹°×ÔëÉù´¦Àí (139).mp3	4649.389478	4962.068793	4759.869853	5206.553568	4550.594642	4798.164708	4789.225272	4565.99967	3964.721226	3891.361664	5005.780826	5318.137158	4602.925895	4902.537603	5034.393891	4944.730692	4855.1669	4986.908281	5332.402868	4756.27809	4715.094707	4335.413423	4492.717194	4288.391565	4564.145339	4228.459917	4757.712527	4886.824291	4452.811557	4251.304267	4354.909689	4174.137256	4363.011229	4322.845175	4594.843175	4597.69391	4861.096429	4368.48242	4535.51955	4644.354397	4947.26	4812.689455	4348.887191	4325.931735	5551.578888	4201.370779	4171.217992	4093.115486	4707.265075
¸ßË¹°×ÔëÉù´¦Àí (140).mp3	5912.848332	5816.966405	4106.348898	5382.709762	4580.229866	4713.253942	6191.218075	5553.757309	6374.589124	5108.081752	4591.298434	3807.683293	5730.37878	5835.974498	4687.563695	5993.366568	4793.664734	4219.926171	6505.424727	4737.886945	4680.46398	4365.152171	4745.920947	4228.666882	6395.17549	5363.151532	4123.081302	6036.319017	4238.217715	4658.523221	6188.216645	5625.718224	5035.994696	5870.731916	4647.391433	3728.506165	6055.464549	6470.940802	4556.010795	5172.368399	4434.070059	4209.837259	4118.96857	4529.170252	4196.362734	4273.275721	4671.769133	4801.952639	4436.388509
¸ßË¹°×ÔëÉù´¦Àí (141).mp3	5304.425822	5451.16158	5172.679785	5067.185129	5351.843364	4995.759018	5111.304514	4950.687716	4729.101266	3944.250213	4009.489413	3960.500848	3942.835039	3947.157236	4696.810451	4623.49157	4055.199117	4073.383952	3925.28569	3928.972687	4291.178966	4248.442866	5310.441161	4673.157821	4216.182549	4589.757038	4372.311834	4164.938621	3908.060241	4068.091554	4110.045158	4418.765304	4670.959826	4396.947728	3896.345062	4269.070358	4349.73472	4495.243397	4358.297925	4929.335454	4360.474343	3993.494334	3965.06503	4262.642645	3694.859246	4502.127853	4328.532475	4200.45026	4296.313904
¸ßË¹°×ÔëÉù´¦Àí (142).mp3	5549.390666	5246.560522	5983.836916	5655.486481	5202.774123	5805.320362	6116.12894	6091.641801	5265.770067	4740.994447	4747.672593	5425.729653	5701.934687	5775.899573	5806.37491	4468.267516	4987.497872	4667.193112	4709.364366	4408.313524	5260.305578	5649.213126	5153.882279	5758.568211	5941.780419	5842.347381	5440.091646	5131.266981	4462.165348	5280.083413	5768.343803	5353.982939	5824.568484	5161.770975	5372.190064	4684.429112	5143.303215	4449.698291	5167.262334	3833.319602	5201.129361	5786.405099	5559.251379	5713.412465	5509.945564	4882.051976	5214.221451	5317.80142	4166.455302
¸ßË¹°×ÔëÉù´¦Àí (143).mp3	5178.740278	6166.737369	3558.023684	5532.309743	6280.507045	5136.732069	5000.525282	4854.790819	4782.653771	5348.042037	5151.251428	5746.53309	4976.147757	6312.740366	6020.221399	6508.478962	6351.876827	6430.702668	6451.503792	6297.382451	6402.62361	6372.560947	6393.36549	6353.162709	6385.151969	6326.648796	6275.029066	6242.769468	6135.28252	6470.628117	6368.828756	6465.177554	6537.196023	6328.770349	6393.543017	6095.086643	6296.167877	6499.458781	6130.163528	6283.229069	5945.198578	6125.426555	6492.841454	6381.004768	6346.334811	6261.919538	6285.771522	6594.269627	6586.585668
¸ßË¹°×ÔëÉù´¦Àí (144).mp3	6560.989908	6506.013012	6391.970442	6544.576692	6546.446956	6229.772766	6443.6902	6428.411146	6212.346449	6554.337089	6348.69291	6443.104357	6395.169279	5629.567144	6318.037447	6492.758037	6014.279267	6174.187553	5296.132259	6361.625332	5772.524665	5726.664243	5623.642556	5368.203418	5896.653773	5490.844586	5183.484787	5321.714316	4934.871463	5659.821712	5956.925789	5854.528299	5646.688116	5766.0446	5374.575751	5255.537093	5793.424316	6005.430516	5450.365777	6038.148674	5724.572212	5937.135222	6056.714629	5732.011418	5493.553985	5758.309179	4339.484334	5864.397377	5782.130401
¸ßË¹°×ÔëÉù´¦Àí (145).mp3	5448.025447	5247.085037	5071.049412	5183.932325	5303.010604	4461.383097	4112.644099	3582.461558	3948.154488	3787.098952	3875.553415	4290.121994	4509.022391	4190.319826	4148.527187	4573.171343	4044.830022	4117.298604	4615.961513	4391.99533	4554.242565	3919.250403	4427.507275	4231.587265	4636.692254	3979.882218	4258.31983	4586.87902	5098.874552	4777.385432	4484.95264	4766.343098	5004.983352	4083.037197	4492.886263	4706.00957	4348.190315	4620.917946	4367.559076	4812.192298	4417.201629	4408.94088	4180.861359	4375.237477	4423.014213	4268.796345	4223.626358	4517.546662	4556.124234
¸ßË¹°×ÔëÉù´¦Àí (146).mp3	6357.312026	6304.309473	6451.834895	6368.80115	6643.287796	6545.237402	6519.024021	6294.906267	6576.509478	6593.264235	6609.827516	6605.330565	6351.72813	6393.567619	6531.919616	6504.439022	6369.749219	6447.482577	6431.373798	6605.966729	6479.347795	6400.280958	5123.996804	4815.930112	5150.466659	5599.724283	4439.649309	4701.159537	5178.441709	5242.068182	5668.577353	3752.630664	4898.339375	4910.751482	5757.141484	4755.701273	4768.851378	4578.923485	4803.41937	5002.160839	4125.284433	3919.67483	5163.170826	5118.042896	4972.637992	5243.717457	3991.900005	5105.552959	4226.026986
¸ßË¹°×ÔëÉù´¦Àí (147).mp3	4912.348188	5154.515075	4326.985355	5258.595924	4541.056365	5464.29113	5626.126726	5710.890226	5358.351205	5576.495449	4801.26331	6338.893354	5743.842777	4081.691627	6121.895448	5591.396983	6238.810028	4788.230999	5607.208587	4347.906783	5490.700619	4093.945278	5649.543922	4490.348364	5449.667062	4365.875255	5304.819535	4046.210524	5102.605319	4631.074114	6193.807418	5145.942645	4756.971705	5130.327629	4877.96164	5551.007389	6224.431795	5523.232607	6202.622177	5225.559313	5921.326157	6334.509413	6400.737283	6553.80916	6158.01538	6340.479976	6433.75885	6594.596367	6029.85913
¸ßË¹°×ÔëÉù´¦Àí (148).mp3	5056.726764	5225.306945	4044.588879	5029.55285	5116.191711	5713.74986	4331.485593	4555.873856	5109.739814	5605.180306	5536.478767	4301.599849	4919.339368	5525.569699	4317.389723	4654.998711	4891.817361	5569.615581	4957.551757	5454.505308	4293.109028	5485.237283	5194.695946	5852.065649	6078.044202	5859.904735	4549.575164	5556.469351	5836.546639	6020.733516	4847.405846	5399.736119	6008.567702	5830.97991	6156.59637	5074.832221	5506.199407	6117.798398	5141.093022	5245.889863	5496.138584	6173.447875	5637.083419	6044.366369	4981.566581	6104.944064	6025.939145	6080.695582	6330.35279
¸ßË¹°×ÔëÉù´¦Àí (149).mp3	5461.140785	5410.233483	5615.205508	5885.870602	5971.135417	6120.958572	5595.370185	4917.500358	5093.380448	5699.104403	5510.550168	5178.468396	5071.084762	5724.881496	5738.700117	5809.142767	5993.888906	6226.970074	5491.828203	5055.938647	4827.878885	4636.443344	5348.481675	5578.552833	5531.43945	6283.652955	6454.593487	6441.773622	6444.828183	6406.893737	6338.37248	6421.800855	6487.957947	6503.344733	6435.777566	6481.677744	6405.395968	6447.461933	6175.843811	6356.969662	6533.90152	6080.829775	4725.63912	5356.226147	6134.864994	5810.829242	6271.718109	6512.904455	6539.573201
¸ßË¹°×ÔëÉù´¦Àí (150).mp3	4186.140296	3917.642808	4999.705925	3973.234395	3911.94802	4315.554464	4475.722559	4536.50678	4897.086767	4675.847701	4211.961097	4278.926783	4386.429905	3962.64031	4124.129178	3697.231518	3669.728993	4305.172198	4495.281955	4534.10857	4766.923094	4799.791939	4255.072404	4746.874469	4434.606922	4002.427369	5673.347091	4123.724357	3830.094445	4228.486389	4439.328367	4559.110876	4870.361762	4274.209771	4144.503782	4568.077597	4447.085625	4148.589142	4516.889006	4206.259968	3796.682292	4527.145775	4484.858874	4297.261639	4248.992038	3845.749345	3824.446089	4068.810241	4305.780521
¸ßË¹°×ÔëÉù´¦Àí (151).mp3	5351.775756	5460.199371	5766.074337	4249.996856	6273.526351	6408.041508	6074.239227	5796.810381	6072.708255	5157.400456	6315.750418	6250.863525	5392.75905	5636.203489	5472.81162	4900.717958	4140.62533	5521.457015	4954.789667	6333.800505	6039.166922	5437.844776	5362.107429	4845.889284	6383.414736	6456.335413	5972.848898	6217.030329	5957.260416	5214.459573	4919.767988	6085.634294	6292.536196	5182.392311	5368.75075	4243.814576	5068.313298	3343.396375	4701.155695	4270.722315	5437.793356	4499.601273	5737.542566	5587.626511	4882.848369	5124.824466	6368.545392	6077.065113	5671.553591
¸ßË¹°×ÔëÉù´¦Àí (152).mp3	5383.804396	6351.898465	4718.929564	6325.835039	4935.674752	4399.179984	3689.004135	3763.276813	3740.040309	3535.825041	4663.39754	5672.957919	5629.246243	5377.498152	5509.404758	5227.342106	5934.622914	5050.515196	6108.186133	4350.216559	4837.352857	3850.745145	4230.050428	3797.973904	3968.402094	3665.334709	6220.535447	4011.480502	4085.285989	3771.822374	4928.791613	4243.877703	4962.924557	4326.4941	4953.019786	4859.677848	4171.090306	4137.254189	4181.062769	5279.930158	6450.402627	6151.472248	5888.062686	5704.963924	5918.529452	6028.361749	5848.755366	5969.432	5553.650094
¸ßË¹°×ÔëÉù´¦Àí (153).mp3	5587.512014	5566.217307	4217.814774	5564.701714	4971.735225	6256.743708	6427.253093	6104.73661	5527.015091	6598.084188	5850.15943	6462.992057	6038.253275	6521.810017	6227.169093	6714.215104	5960.630177	6494.4519	6331.184667	5736.547719	4762.644046	4150.195647	4959.969174	4864.080531	5367.132483	5032.421311	4803.061378	5879.172036	6092.151771	5593.961077	4106.22239	5784.769569	5330.890396	5073.449214	4252.592413	5477.707468	5470.249424	6511.792581	4912.157212	6046.364268	6220.286493	5834.49734	6334.462773	6415.26515	5586.83009	6567.539859	6311.553815	5776.031259	6574.57753
¸ßË¹°×ÔëÉù´¦Àí (154).mp3	6458.392508	6468.689114	5793.119352	5828.824736	5504.58019	5619.867297	6325.092582	6617.47181	6376.888437	6522.493364	6375.801138	6402.74883	6380.964975	6242.795267	6276.273772	6100.75866	6250.958636	5783.976389	5576.156681	6136.251763	6564.322427	6396.910389	6159.998764	6219.661837	6586.738646	6262.52983	6118.954934	6432.001711	6298.455882	6043.959419	5881.035078	6468.206556	5939.946541	5172.902479	5801.584347	6588.244315	6406.986397	6219.197396	6318.968498	6148.198968	6187.696797	5338.251979	5543.014119	6001.243441	6058.800077	6404.109156	6377.763099	6236.233585	6474.83801
¸ßË¹°×ÔëÉù´¦Àí (155).mp3	6608.549465	5717.072149	5600.707369	5599.208936	6411.344792	6387.185389	6201.565427	6631.371777	6324.469634	6603.967661	6399.031519	6541.226792	5987.271788	6229.450053	6026.922373	6493.634831	6215.025296	6459.592782	6552.933426	6113.48519	6374.176451	5809.700027	6038.956062	5959.807195	6347.011822	6014.137073	6218.609652	5521.964508	6440.756203	4692.347997	5780.983339	6524.98034	6254.344584	6550.078563	6149.137097	6521.412657	4192.849262	5382.764405	5897.97329	5878.27799	5748.428916	6184.399516	5860.77174	6456.048932	6507.47262	6346.455063	6490.107429	5977.15988	6538.716838
¸ßË¹°×ÔëÉù´¦Àí (156).mp3	3842.749733	4309.917775	4167.698467	4201.747053	3888.245105	4131.675637	3882.712295	3302.271007	3747.292892	3737.714837	3962.655836	3964.257639	4185.708255	4510.264659	3737.558195	4365.876687	4395.250042	4002.121266	3965.261847	4852.652435	4747.89858	3759.323009	4085.683037	4017.044903	4604.835952	4489.347387	4083.444275	4067.416105	3453.280164	4276.959218	3902.002315	4196.342511	4363.3644	4387.999438	4313.435267	3394.248259	3858.322102	3536.937893	3802.903454	4170.745356	3803.226345	4035.198745	3448.805382	3963.094544	4271.441841	4000.508361	4114.127871	3779.722318	4357.474172
¸ßË¹°×ÔëÉù´¦Àí (157).mp3	5377.006201	6455.260971	6526.831081	6635.029094	6319.335089	6123.361325	6466.742066	6312.840089	6378.851961	6260.8237	6329.698998	6181.329086	6388.994949	6329.904263	5928.266037	5233.147436	5984.466458	5747.348033	4561.155575	4812.974367	4735.986362	4370.216723	4567.707368	4487.936088	4195.213917	4338.398182	4218.800166	4209.240221	4983.873486	5464.723298	4900.537704	5606.244944	5878.612806	5647.955682	4087.481375	4168.209011	4581.333347	5180.152053	5885.442282	6251.14984	6259.252985	6175.446315	5823.773535	6116.943228	6047.177797	6367.062685	6348.337214	6485.019853	6295.65875
¸ßË¹°×ÔëÉù´¦Àí (158).mp3	4366.891951	4660.265772	3944.416885	4285.495854	3925.475567	4430.722213	3911.376342	3909.035953	3389.422923	4020.828439	4246.943109	3750.844476	4395.482029	4302.585727	4164.930241	3765.515059	3558.661458	3615.914737	3904.117355	4508.4866	4266.114211	4525.807865	4833.64006	4853.863469	4749.823756	4497.697343	4459.749086	4743.494443	5187.110371	4417.050703	4622.736979	4498.753677	4660.409349	4626.076026	4849.696519	4185.843212	4828.404274	5378.139292	4938.897082	4933.079438	4815.209577	5126.090287	4904.565252	4846.7995	4596.881755	4601.862876	5185.024878	4613.522409	4881.609035
¸ßË¹°×ÔëÉù´¦Àí (159).mp3	4190.456967	5161.505277	5876.399697	5395.39802	3586.37086	3576.126144	3791.835425	4347.439429	6050.62424	4048.172473	6192.745144	4130.706056	4201.732506	4456.425481	6194.57415	4023.912536	4360.559201	4204.234651	4503.958335	5565.525758	4923.118501	5416.733973	5612.080421	6151.625768	4227.75663	4364.631061	6263.880467	5686.431912	4601.753538	4254.873722	4337.086757	4170.892297	3517.950183	3816.544639	4312.158188	4327.531239	4151.031597	4071.938657	4132.030878	5101.581156	6435.838807	6246.23038	6476.718387	3842.185078	6095.366157	3615.896353	4504.813273	3939.310205	4150.746119
¸ßË¹°×ÔëÉù´¦Àí (160).mp3	6562.785448	6463.128016	6464.317825	5011.353895	5587.026384	5772.2819	6068.516596	5681.886867	6326.515753	6143.954933	6158.47729	4336.43619	5033.100546	4845.617889	6063.116757	5973.127537	6511.697391	6191.68867	6544.298003	5377.68479	6076.644611	5750.314971	6367.919651	6273.91489	6577.10534	6008.541588	6474.030113	4281.569575	4756.632781	4904.825263	5016.557509	5214.306361	5382.219086	5135.548549	5902.714788	4779.60604	4607.003111	5028.956673	4888.261024	5435.832335	5298.849078	4967.31758	5771.788737	4848.638189	4995.397622	4860.698155	4856.773409	4997.336408	5997.973861
¸ßË¹°×ÔëÉù´¦Àí (161).mp3	5280.791535	4135.951467	3995.080583	4183.27226	4999.811199	5378.075094	4008.318022	4334.426296	4227.719019	4414.016749	5345.674088	4414.497557	4589.925934	4244.183554	4307.345911	4487.923578	4792.106573	4263.846155	4429.97066	4353.027695	4582.255734	4441.854456	5314.073973	4978.094637	4484.530025	4550.112179	4585.487059	5178.831818	4566.876861	4313.646143	4446.610574	5450.433245	4901.804708	4943.254658	5261.504492	5245.936781	5292.764576	5055.697529	5011.181	5090.234357	4940.831625	5211.860114	4815.908453	4721.286815	5155.034143	4829.954445	4729.873617	4657.391922	4343.078735
¸ßË¹°×ÔëÉù´¦Àí (162).mp3	5456.719447	6133.267545	6122.276709	5035.602899	5796.11089	5862.093081	5905.496542	5842.096513	5657.279392	5694.974059	5474.579719	5543.33304	5616.835345	4981.110199	5381.258808	5088.507801	5653.312245	5813.596592	6118.71836	5193.654899	5903.06585	5892.696243	5299.595131	6121.746449	5955.514527	5671.113758	5752.834012	5682.753867	5565.578708	5390.832122	5787.174405	5523.209098	5705.559181	5700.03195	5795.066793	5249.929733	5741.302253	6008.297149	6155.983265	5725.233575	5067.122678	5505.84463	6024.236748	5397.578821	5363.684549	5217.891056	5047.707977	5661.510049	5801.189339
¸ßË¹°×ÔëÉù´¦Àí (163).mp3	3932.599674	3861.485232	4489.486576	4474.573032	4510.156191	4062.325051	4330.584697	4337.463377	4624.860339	4463.853282	4022.866725	4176.587341	4306.365294	4218.255151	4415.170345	4131.18319	4034.330512	4616.017302	4178.053222	4099.313368	3791.259732	3581.558676	3871.629321	4284.041372	4031.513806	3806.348859	3824.302515	3881.813342	4385.963859	3806.778782	4062.932007	4005.867475	4025.211529	4192.249746	3935.221074	3891.22945	3987.871583	4356.126968	4148.802123	3946.496565	4087.071122	4200.767228	3762.722925	4006.89911	3875.130652	4158.884043	4423.741605	3893.013633	4168.319658
¸ßË¹°×ÔëÉù´¦Àí (164).mp3	5599.538059	5604.047298	4461.240671	4866.092278	5741.825067	4011.828031	5978.142515	4309.499028	4848.374142	5720.395668	4936.178161	3782.74446	4871.74637	5396.903568	3951.407528	4711.050081	4535.652906	4105.705483	5123.363898	5361.585052	4797.669819	5616.996178	5556.537714	4030.756028	4225.595892	4619.208133	4290.519128	5235.336398	5140.962859	4121.223675	5629.780026	4765.570617	4360.352813	5701.422213	5599.770741	4296.458896	5450.899888	5786.355259	4942.435424	5257.432423	4867.467266	4048.889204	5435.470546	4005.665104	3959.512817	4569.916775	5076.945585	4839.231385	6421.563368
¸ßË¹°×ÔëÉù´¦Àí (165).mp3	5192.874861	5638.645073	6337.202532	4065.238205	4541.851447	4419.043018	4374.535689	4687.881228	5228.439703	6087.137544	4841.144663	5314.997619	5030.235447	5187.205934	5145.060023	5330.662917	5942.037081	6099.006769	5562.811089	4585.189626	4768.952155	4219.749984	3876.356493	3923.732564	3898.984446	4455.750625	4347.063574	4242.917486	4385.997743	4141.569847	4761.069065	4250.822065	4230.864814	4125.79562	3953.793392	4495.764919	4174.878418	4542.06182	4171.274085	4076.049442	4155.990096	4293.148607	4891.641486	4693.139945	4662.294043	4776.231992	4981.562384	4525.662461	4159.157516
¸ßË¹°×ÔëÉù´¦Àí (166).mp3	6234.680585	6383.57109	6432.752146	6463.917684	6072.283706	5120.761718	6276.592447	6371.987638	6458.416484	4940.823546	6470.449916	5295.019847	6234.582792	6181.847617	6551.233682	6413.879745	6383.929847	6302.470537	6103.232223	6021.596424	6440.576781	5269.799617	6568.354982	6020.826382	6196.667689	6287.69094	6055.450043	5261.977779	5222.340314	5565.250156	5513.530377	5689.41064	6325.49144	6504.967762	6568.65134	6347.141098	6328.695235	4854.172433	6002.201238	6200.339089	6126.752125	6061.024858	4969.035898	6503.053291	6227.590237	6333.295786	6559.587531	6227.468605	6125.874546
¸ßË¹°×ÔëÉù´¦Àí (167).mp3	5263.817547	5517.221054	5653.254806	3580.703734	5607.825595	5368.760551	5412.498514	5533.506893	5077.721926	5371.516988	5647.827129	3968.073747	4052.380509	4462.204498	5238.819433	5843.29187	5234.984661	5715.380992	3762.618783	5264.403054	3938.27702	4356.09596	6242.099609	6232.563604	5661.131614	5899.725318	4199.432001	3885.348478	4011.625135	4668.79852	4544.319999	5181.20983	5326.357659	5055.249302	5311.265449	3493.362452	4256.711077	5673.592437	5373.193601	4562.786495	5430.991367	5565.095652	4506.235374	4067.839241	4212.030686	4160.68453	4875.193478	4898.28817	5756.081317
¸ßË¹°×ÔëÉù´¦Àí (168).mp3	6163.787257	6437.108331	6323.217862	6247.388544	6485.311773	6317.688128	6164.746119	6460.206686	6366.721292	6102.787354	6421.256969	6281.193666	6566.467734	6337.828815	6426.784764	6479.994349	6480.849888	6429.971323	6403.410539	6413.579244	6284.261343	6046.750079	6332.930629	6474.395413	6208.021221	6553.74861	6247.525659	6464.24122	5693.446006	4909.340844	5757.031995	5837.303854	5094.652682	4999.85797	5079.464587	5539.614538	4961.113565	4792.969868	5038.959908	4974.388696	4942.918213	4456.017782	4414.243981	5327.40527	4565.370618	5103.617577	4973.129586	5020.344285	4456.302005
¸ßË¹°×ÔëÉù´¦Àí (169).mp3	4514.893916	4682.071737	4962.352568	4666.685071	4467.71502	4982.535554	4299.960005	4711.352366	4389.406317	4834.594623	4325.03408	4747.523238	4916.036185	5324.007993	4370.406277	4823.542859	5502.109629	4665.805551	4817.98664	5026.555658	4679.286477	4555.324426	4671.487401	4986.280453	4558.977163	4813.57231	4454.531992	5362.273913	3914.379899	4602.441425	5489.84246	5444.593114	4439.061638	4697.714673	3744.370796	4565.872102	4713.401261	5229.528796	4539.859309	5098.613219	4602.156237	4693.657839	4342.121115	5578.747853	4682.272864	5088.024187	4767.518861	4817.847312	4237.261677
¸ßË¹°×ÔëÉù´¦Àí (170).mp3	6396.973194	5489.120791	6448.008672	6483.105158	5318.605005	6239.980477	6137.087321	4863.097722	6369.556326	6324.304097	6235.90559	6319.390864	6472.796184	6472.399331	6432.12316	6348.247369	6339.657707	6219.208881	6394.156867	6282.823356	6304.235394	6403.715455	6461.223862	6426.279922	6658.588986	6176.962059	6412.200424	6361.663365	6545.980728	6150.505206	6160.825768	6290.058252	6146.167457	6437.394573	6408.608261	6293.440125	6538.057684	6208.84088	6238.056447	6439.194727	6110.090644	6347.644942	6411.756475	6425.961648	6094.069761	6438.353384	6341.509327	6315.779502	6405.630512
¸ßË¹°×ÔëÉù´¦Àí (171).mp3	4436.665914	3854.504578	4023.862344	4347.056126	3695.713144	3931.900217	4767.461097	3792.511475	3857.406853	4022.204556	4049.259441	4120.791982	4359.884063	4062.251145	3845.373469	4047.251728	3987.107508	4736.845707	5095.96353	4288.77617	4502.431948	4949.264475	3927.007743	4366.018909	5086.974143	4274.476853	4112.220901	5155.960039	4230.034484	4132.558926	4239.680453	3814.712249	4192.006981	4949.300609	4030.201989	4920.399997	5152.400333	4038.448641	4336.790426	5332.968101	4194.987438	5638.788937	5036.398392	4652.852182	4438.379076	4536.784204	4469.079234	4639.275544	4263.411741
¸ßË¹°×ÔëÉù´¦Àí (172).mp3	3680.270116	3417.325293	4027.787293	3080.533715	3237.855214	3126.018566	3869.960643	3300.767644	4117.897328	3238.384857	3424.552881	3665.455288	4013.272305	3340.208556	3490.541551	3489.922505	4070.410062	3519.354489	4050.786045	3866.200563	3779.744398	3242.676819	3126.290131	3295.747286	3488.421072	3711.342616	3727.540347	3628.774448	4137.481207	4831.886232	5709.738032	4993.098815	5382.614565	3601.564817	3351.646904	3257.147709	3131.443754	3100.64995	2947.078445	3212.117324	3056.640608	3062.185591	3137.003728	3139.805566	2942.502717	3295.367693	3153.643064	3073.516237	3190.043943
¸ßË¹°×ÔëÉù´¦Àí (173).mp3	5239.337195	4619.712073	5278.14315	4852.748732	4961.855241	5238.092441	5477.539052	5302.029673	5359.293612	5265.944276	5259.152396	5144.654936	4853.240711	5685.76632	5647.346842	5729.906771	5756.76083	5839.27609	5950.013076	5730.856797	5539.815122	5702.003605	5909.4251	6042.71118	5827.503165	5453.764546	4460.960272	3624.672716	3386.224262	4390.707155	4321.289646	5023.059697	5318.697772	6038.792618	5258.656761	4771.99792	4393.59188	5307.090855	4884.947269	4666.175178	4824.180795	5211.700444	5473.422963	5441.945046	5540.389205	5587.183186	4897.068531	4486.925706	4672.821644
¸ßË¹°×ÔëÉù´¦Àí (174).mp3	6301.491358	6298.166842	6517.729493	5455.103324	6334.352068	6431.903171	5611.980091	5941.308529	6225.949261	5092.258225	5712.160323	5330.613289	5847.523502	5415.945137	5341.496429	4751.927505	5553.944852	4349.75916	5380.37101	3966.582488	5270.410379	4228.744608	4138.966413	4656.504344	5060.007025	6364.631716	5948.023823	5452.99361	5214.46233	5261.235139	5638.941803	4905.314459	5188.831991	5243.551361	5012.620737	5517.812575	5994.520543	5454.374524	5826.143802	5113.204931	5157.47091	5710.136524	5726.140205	5630.760337	5198.972701	5787.24908	5575.124163	5669.261237	5717.532757
¸ßË¹°×ÔëÉù´¦Àí (175).mp3	3939.781626	3585.173643	4000.292077	3405.96219	4466.455524	3811.323239	4174.229707	5193.547896	4065.696773	3646.702484	3446.684058	5583.742259	5725.532017	3826.457843	3884.549356	3740.929816	3515.039708	3641.430715	3812.502308	3503.690776	3828.141382	3412.40395	2903.778977	2899.220358	3721.367029	4400.325108	4983.384145	3805.821037	5402.971655	4918.322619	3892.483184	3349.648872	3337.062505	3299.098444	2973.120149	3435.005954	3564.491445	3655.454043	3568.568009	3340.057763	3289.812951	3347.473744	3105.74262	3413.165788	3529.443418	4090.168839	3556.988751	3523.678654	3701.677312
¸ßË¹°×ÔëÉù´¦Àí (176).mp3	3877.597273	4016.246191	4241.794921	4098.097044	3991.568407	4378.14592	3833.691916	4111.306147	3742.643857	3778.0999	4125.213521	4018.514993	4250.319769	4484.992726	4287.90523	4391.947887	4396.073767	4013.737838	4145.160963	4005.302001	4139.819019	3917.636255	4248.993038	4580.027419	4374.840451	4394.211255	4252.144751	4407.620193	4086.216572	4106.885912	4271.232692	4238.213772	4055.543805	4002.377448	4140.252606	3971.680517	4537.344592	3899.923422	4279.642297	4210.291921	3989.817605	4276.791794	4088.264781	4014.199852	4341.784226	4336.562176	4121.818532	4294.0086	4343.594942
¸ßË¹°×ÔëÉù´¦Àí (177).mp3	6261.370386	5586.045741	5574.977147	6185.720238	6015.361061	6297.260677	6320.69324	5316.557865	5878.743367	5054.937333	6064.360897	6032.060561	5914.550564	5995.475447	5984.947308	5530.124572	6087.239764	6287.698462	4620.824955	5924.147307	6126.709734	5573.644302	5015.171861	6266.194733	6268.254148	5930.863845	6246.910543	5437.013293	5213.887458	5397.552249	5825.328749	5771.121216	6406.704116	5974.749462	6391.37514	6420.65979	5829.568594	5564.625837	6505.208815	6166.968523	6336.351286	5186.161464	5162.223488	5714.178456	6338.924019	4588.60727	4777.743339	5119.723759	4684.246206
¸ßË¹°×ÔëÉù´¦Àí (178).mp3	6490.094387	6437.546685	6396.171718	6283.961227	6298.370438	6381.811333	6384.0741	6302.028584	6357.302429	6297.611422	6351.19746	6081.056863	6075.770922	5626.849327	5940.351542	6339.575049	6337.079047	6121.153779	5986.389829	6244.641525	6205.413683	6600.126181	6531.957862	6402.482935	6431.317096	6286.938051	6512.072063	6446.457068	6584.380569	6518.91662	6225.284139	6332.12078	6332.141739	6421.257607	6327.464512	6342.056365	6154.176997	6349.367134	6271.616477	6182.897065	6226.563205	6085.229358	5556.567507	6234.495722	5980.469963	6352.260448	6359.879869	6400.576818	6224.213676
¸ßË¹°×ÔëÉù´¦Àí (179).mp3	4548.751078	4872.634709	4324.880511	4489.933057	5386.369072	4024.546122	5213.363606	5586.012787	4054.397269	5431.101086	5513.078397	3978.406495	4924.34089	5550.075392	4102.403806	5154.342646	5737.672084	5421.962831	6341.8607	6511.070161	3902.654066	4824.534365	5566.613768	3961.858499	4872.273798	3783.057486	4207.115331	4293.397271	4106.449309	4037.129516	4144.348042	3241.781146	4385.544753	3923.451813	3305.103009	4234.864129	3852.047157	3300.924316	4186.766291	4344.799472	3741.047301	4585.578086	4337.175945	3501.694741	4394.969493	3572.370222	3553.185931	4095.027382	4097.071666
¸ßË¹°×ÔëÉù´¦Àí (180).mp3	6004.9238	6459.205373	6371.999283	5930.428626	5049.320285	6443.110628	6251.806035	5273.508195	5954.609101	5756.737416	5217.315656	6247.853064	5618.731647	5826.140118	4847.780513	6147.367205	5070.966354	4720.184047	5983.244775	5716.906438	5087.697983	6070.976739	5806.328274	5845.883941	6121.272109	6014.579174	5823.56397	4531.977066	5742.801089	6112.500636	4990.084333	6355.865014	6108.352711	5377.92843	6134.9714	5895.400251	5778.666976	5990.225234	5880.540691	6275.411233	5131.373585	6155.135333	6274.496831	5473.935096	6148.479483	5248.693512	5670.104364	6368.248243	5496.083191
¸ßË¹°×ÔëÉù´¦Àí (181).mp3	5022.756137	5421.892181	5492.470676	5158.322157	5279.272909	5306.337569	5025.395494	5317.770339	5600.654271	5078.874585	5381.228011	5838.984339	5603.964637	5401.323496	5693.01611	5359.837666	5711.714975	5955.634624	6177.307381	5698.884502	5747.638535	5721.386995	5836.466901	6084.410222	5759.909794	6254.664386	5837.436314	6095.31772	6325.094913	6548.777383	6318.438665	6397.635192	6620.617371	6461.485275	6500.42416	6538.246974	6532.7968	6534.301872	6461.022208	6511.873009	6455.704825	6545.06445	6537.735886	6624.845712	6472.325775	6438.572277	6486.136335	6474.652123	6403.009358
¸ßË¹°×ÔëÉù´¦Àí (182).mp3	5971.078575	4830.718614	5440.849214	4815.102281	5703.3655	4732.028486	5296.718701	5775.337949	6164.561555	6334.428675	5387.574004	5308.642186	5308.824817	5979.532045	5433.704719	4963.25829	4812.671539	5031.029088	4871.421828	4661.893771	4701.400671	5395.7459	6514.543645	5418.218661	5234.856488	5125.53249	4849.6227	5570.986309	6253.288785	5061.015942	5036.120127	4387.877391	5529.201365	6042.938601	5377.993502	5231.072966	5195.863902	5019.691246	6514.480639	6432.582262	6103.320325	6350.073012	6249.127695	5996.758427	6116.027847	6150.096509	6367.81868	6316.039291	6226.982393
¸ßË¹°×ÔëÉù´¦Àí (183).mp3	6260.854785	5895.244197	5502.16547	6283.848075	4834.464095	5510.303313	5822.701069	6012.295605	6055.207457	5273.599108	5550.31645	5082.166014	5113.678446	5563.737114	5245.520313	5063.995173	6337.651851	6018.993635	6467.897431	6003.070129	6374.936952	6377.34741	6124.522267	6047.139687	5456.066113	5591.323059	4749.071354	4486.693379	3852.015803	5688.517197	5696.363029	6030.760979	4713.07807	6201.844493	5466.086082	5084.8203	5094.231797	5032.301613	5029.383755	4810.136095	4551.892603	3746.218249	5555.170729	5129.737622	5223.029693	4119.357674	5080.000878	4569.688913	4548.829498
¸ßË¹°×ÔëÉù´¦Àí (184).mp3	5198.151751	5099.171317	4713.393718	4863.95729	5695.096196	4930.377502	5669.527847	5303.217871	3697.794104	3697.173294	4554.524702	6097.269286	5443.205886	5047.751573	5237.503915	5501.009541	4923.616909	5401.444608	6205.933278	6372.088589	6088.141447	6091.093686	6379.002259	6288.116102	6338.309992	6301.198031	5263.859055	5704.577061	5665.031552	5135.363599	5045.496813	5585.292762	4897.897155	5151.577576	4806.289897	5081.383612	5134.041307	5441.151057	5078.011318	5166.728534	5055.857983	4178.078309	5354.047477	5516.415146	5450.483053	5960.468625	5503.402069	5277.30973	5442.811106
¸ßË¹°×ÔëÉù´¦Àí (185).mp3	4454.886423	4660.354696	5961.81358	5278.337641	6144.899478	5457.907581	5774.090564	5462.338877	5527.327325	4929.573198	5482.947591	5791.679465	5729.730553	5521.251732	5193.332437	5894.505576	5035.001517	5741.322662	4443.891907	4696.39629	5940.300181	5225.677069	6377.209841	5387.266616	5719.435555	5661.701712	5473.90721	4929.472207	5553.195595	5825.23321	5926.200554	5351.266635	5135.751157	5924.337404	5086.315444	5772.803273	4408.387432	4489.19459	5934.51443	5515.208376	6305.411836	5373.752211	5853.389378	5786.800802	5511.083825	5074.552783	5496.457206	5864.295744	5916.185888
¸ßË¹°×ÔëÉù´¦Àí (186).mp3	5801.970108	4564.447739	4205.74984	3874.184519	4433.739087	4468.091188	5339.429428	5989.911291	6298.109213	6577.418856	6137.116685	5115.607633	5280.501077	5571.24579	5939.998876	5769.805034	5343.258278	6346.222269	6157.776467	5521.342437	5846.397243	6424.340472	6352.304428	5015.695167	5065.057816	4582.18865	5498.172562	5361.812012	6040.824237	5456.301654	5974.505507	4933.285734	5050.989853	5542.318017	5895.241761	5337.549059	6024.279517	5358.437291	6040.301273	6301.093754	6473.534801	5979.834712	6471.287431	6287.702474	6446.028438	5457.799934	6169.516749	5461.020538	6095.56111
¸ßË¹°×ÔëÉù´¦Àí (187).mp3	6204.146303	6451.732551	6260.213424	6544.390775	4454.115935	4755.367182	5343.360403	6302.098513	5474.913288	6468.561575	6596.811153	6338.680217	6505.615204	4758.186149	5805.929622	5818.574693	6465.275617	4892.105877	6258.892151	5575.132214	6292.094067	6567.468879	5580.429602	6286.806985	5039.520302	5871.434898	5267.327014	5979.16414	4626.601131	5489.91777	4270.914179	4974.393324	3206.843891	5025.66042	5376.132097	4777.678655	5332.009812	4953.42454	5191.675747	4457.098232	4946.634229	4350.320553	5020.766608	3938.594928	4996.82952	4879.441758	4990.425501	5324.645775	4579.822981
¸ßË¹°×ÔëÉù´¦Àí (188).mp3	6391.413753	6376.203006	6439.510677	6381.169775	6356.947566	6356.499301	6429.576234	6478.420548	6582.356801	6330.869923	6471.296838	6485.938431	6359.124798	6475.352408	6472.86279	6445.117388	6511.613151	6324.227478	6526.081804	6625.142115	6490.059348	6439.361495	6411.336292	6251.416248	6384.867302	6344.298426	6404.484131	6365.310899	6426.792331	6403.407067	6401.331476	6284.538296	6279.89296	6494.230081	6400.742129	6558.539306	6452.846963	6463.74335	6548.917068	6414.79403	6442.85399	6261.937352	6358.499991	6593.118282	6554.492977	6276.397609	6342.768635	6278.069483	6430.918578
¸ßË¹°×ÔëÉù´¦Àí (189).mp3	5623.537021	5180.255368	5738.773097	5363.243714	6001.926411	5277.519986	4990.620613	5017.340895	5760.511971	5033.697691	5362.01157	5177.457027	5653.666256	5089.446	5142.24908	5186.186521	5764.714419	5259.466698	5669.071555	5090.442265	5663.328154	4921.473263	5145.506588	5139.528801	5561.049443	4959.11252	5488.966578	5021.308839	6021.818024	4869.403738	4947.47182	5142.153223	5613.648682	5057.147186	5224.839433	5319.761779	5618.897295	4929.45861	5044.31371	5225.015033	5498.353727	5084.773524	5517.167773	5145.749311	5919.496891	5102.010467	5135.760626	5180.472986	5764.317851
¸ßË¹°×ÔëÉù´¦Àí (190).mp3	5828.797245	4635.356026	6097.245653	6338.701253	5309.570503	5248.39317	5050.228132	4013.820265	5067.997206	4617.503896	5061.091168	5178.771326	5610.511145	5166.163033	6254.147182	4693.914201	4210.210656	4402.711731	3875.843119	3724.72356	4582.962823	4025.723169	4368.345662	3930.468638	5158.038707	4834.127519	4999.085796	5551.724161	5581.585393	4924.555077	4286.096045	4425.923643	4826.308455	5095.646041	5709.396894	4714.177458	4280.696557	4137.754968	3623.041469	4459.032457	4132.295079	4377.998623	4331.158136	4526.054668	4021.98101	4313.708718	3943.756188	4368.974723	3671.615458
¸ßË¹°×ÔëÉù´¦Àí (191).mp3	5159.036212	5046.850393	4898.795997	4036.319605	5716.19028	4386.615015	4959.410588	4390.105854	4236.220689	3942.747471	4417.768807	4675.735296	4121.011682	5051.993075	4190.925034	4581.85291	4539.604978	4248.135009	4006.52912	4112.853146	5057.074948	4651.291274	4936.357674	3769.997271	4398.786562	4751.299041	4366.684798	3827.696593	4747.685323	4563.249343	4359.092542	4931.621858	4832.254655	4793.30502	4621.097016	4672.564153	4697.28263	4881.683023	4666.275206	4491.292821	4437.042177	4062.964422	4720.381574	4304.769238	4752.792721	4482.115093	4266.721626	4653.041018	5418.178694
¸ßË¹°×ÔëÉù´¦Àí (192).mp3	5262.708627	4769.601011	5505.247099	5402.240629	5640.95292	5866.646773	5206.818198	5751.218209	5432.605307	5344.130201	5517.091618	6288.906975	5553.274536	5176.328612	4997.783144	4027.742681	4601.178764	5478.112327	5966.290665	5088.100724	5335.858438	4613.042082	4992.452029	6047.228986	4318.323517	5983.318517	5658.437488	4653.463284	4466.053336	5129.413646	5248.969693	5935.350048	6042.901554	5159.273255	5378.462596	5934.807783	5810.393859	5405.067323	6407.018896	5904.613902	6338.308005	6344.50988	5438.842613	5623.364678	6019.366753	5707.465692	5748.075479	5290.940916	5670.454589
¸ßË¹°×ÔëÉù´¦Àí (193).mp3	5095.053302	5266.004604	4641.383824	4943.335688	4769.513366	4971.854351	4969.345598	4784.057698	4985.909238	4291.366994	4201.57745	4784.917484	4507.771381	4966.452106	3883.278951	4203.128142	4738.337556	4933.17807	5068.840183	4302.415383	3971.926768	5284.140379	5756.276293	5786.932104	5882.809117	5725.757036	5916.298012	5712.676886	4968.387006	5207.549417	5397.296263	4774.241495	5712.43637	4700.614494	5051.434912	5834.714972	4942.535844	5345.917931	5632.147008	6071.359644	5718.639551	6044.133911	5107.314169	5418.400686	5452.038663	5378.366834	5589.312447	5874.868894	5750.305934
¸ßË¹°×ÔëÉù´¦Àí (194).mp3	4636.788038	4453.174045	4330.632476	4738.729245	4919.833127	5906.155767	5346.678735	5896.683115	5383.267822	6284.069417	6150.56004	5001.592226	5861.26427	5255.821425	6302.462429	5600.693338	6230.047137	5777.834726	4771.898524	6159.053797	4818.707255	5757.53364	4944.443177	5612.469574	5707.510104	5323.578759	5933.578637	5201.568347	5852.874885	5932.517871	6223.500221	5783.590353	5817.080445	5908.703681	5616.032767	6276.120301	5643.726406	5914.545246	5371.957245	6163.725226	6212.307969	4804.15139	5093.290937	4463.494632	5574.815627	5597.599537	4975.046328	5091.820342	4562.017357
¸ßË¹°×ÔëÉù´¦Àí (195).mp3	6401.028957	6324.280488	6574.868138	6482.402115	6514.677164	6390.587469	6453.777308	6412.472525	6330.524923	6144.489908	6485.661855	6492.668906	6399.882811	6542.306463	5569.330377	6539.135803	6551.087259	6444.264091	6204.189607	5743.455372	5168.673079	5131.011178	6056.892312	6080.86001	5951.141143	6304.049864	6316.946063	6291.179421	6384.857028	6258.079963	6453.412323	6505.670359	6107.604303	6415.059356	6190.975456	6483.564876	6136.413046	5972.323463	5832.166554	6402.999249	6045.750709	6233.542241	6377.20319	6437.897179	6278.239226	6441.868624	6353.95557	6394.982011	6308.715352
¸ßË¹°×ÔëÉù´¦Àí (196).mp3	5792.898773	5738.758559	6217.64575	6273.331847	5979.533008	6130.214434	6351.8095	6492.221253	5995.883325	5768.211433	6376.349845	6310.015175	5718.220021	5878.394536	6450.482373	6330.520111	6177.108323	6077.089133	5837.61447	6323.246761	6101.50449	6021.498847	6258.330502	6493.812473	6349.084091	6359.948775	6323.045104	6380.693048	5816.196181	5971.3605	6275.310302	6541.681377	6559.469954	6437.18881	6588.068121	6263.89797	6278.001591	6013.904058	5678.174043	5574.998242	6081.602629	4357.697221	4846.631612	4965.838384	5198.990596	5637.510025	5073.846661	4080.446355	4093.625015
¸ßË¹°×ÔëÉù´¦Àí (197).mp3	5190.303149	6085.402196	5888.732062	6275.301742	4073.211388	4241.783635	4657.015201	4733.464057	6358.132462	4930.111438	4658.500356	6535.472501	6128.921006	6004.184641	5768.570892	5738.610284	6215.969566	6062.08994	6251.411745	6484.326505	6454.791018	6285.4411	6424.559325	6678.804586	6566.554446	6625.750548	6002.881804	6565.343899	6561.194237	6078.514331	6282.929588	6339.031755	6038.344226	6003.096355	5880.944296	6007.085281	6081.975587	6094.596781	6026.629032	5962.528704	6175.285847	5830.600109	6073.390394	6212.33026	6363.154848	6278.917185	6263.601335	5313.770964	4474.732685
¸ßË¹°×ÔëÉù´¦Àí (198).mp3	5701.66613	5745.708668	5175.60763	5693.643802	5864.963113	5805.380354	5665.569133	5098.502259	5298.263287	5532.508601	5895.975013	6026.94555	5928.188617	5606.788582	5779.983471	6338.650907	5622.355393	6288.112176	6390.695607	5646.802965	5725.81527	6052.964396	6038.918162	6301.786945	4917.393503	5632.161093	5964.935536	5393.237239	5870.64727	6023.732104	5159.73289	5379.372285	5871.747692	5332.448551	6076.606972	5933.76578	5078.552132	5845.630637	6144.31422	5514.226522	5775.662948	5912.70454	5136.718106	5781.468443	5754.508824	5078.583757	5936.437773	5807.517904	5465.556419
¸ßË¹°×ÔëÉù´¦Àí (199).mp3	3960.634447	3618.092879	3841.642759	3800.362004	3835.90111	3871.463723	3669.353343	3952.253423	3840.961032	3660.193804	4383.738225	4891.968999	5940.303794	6356.923093	6349.697705	5962.152338	5969.700273	5974.362248	5992.658376	5890.129719	5832.796771	5949.959671	4516.699306	5895.002202	5088.928048	5910.9324	6074.99979	5937.778911	5785.627207	6066.5462	5892.702018	5914.814213	5677.619437	5991.601101	5977.327511	6045.826066	5944.670349	6142.949597	5955.566794	6040.264373	5992.071049	5512.47822	5930.608583	5926.160938	5942.318026	5753.995818	5801.657441	5975.476818	6023.882722
¸ßË¹°×ÔëÉù´¦Àí (200).mp3	5489.289301	6409.680163	4748.118974	5415.433416	3742.227559	4165.800159	3939.503638	3510.562362	5712.994174	6418.616696	4529.733467	5313.603357	4088.309649	4135.767562	4816.959879	3528.068399	5718.583242	6503.331487	4646.553545	3709.129301	6092.177917	6296.641294	4935.918016	3896.648676	6414.60655	6395.193219	4817.925621	4194.146018	3504.32075	6089.579025	4967.771227	4164.103188	6235.323247	6560.055908	5168.706635	5663.67529	3995.411232	6533.299565	4821.060149	3866.582492	6203.803959	6599.15371	4877.444596	3921.04836	4334.065038	5982.992787	4922.718686	4027.522232	6295.957181
¸ßË¹°×ÔëÉù´¦Àí (201).mp3	4466.055521	4670.631525	4954.425903	4398.529597	4255.738562	4663.252029	4340.109433	4431.428539	4203.588119	3952.368696	3909.697891	4243.590676	4541.655633	4259.959531	4294.86358	4665.099338	4384.268374	4660.04343	4297.713867	4104.46804	4802.679071	4387.284931	3377.154267	3988.389348	4149.026386	4938.678515	4787.530643	4641.675323	5826.480337	4713.187003	6259.506803	6063.980818	5645.755474	6507.32779	5099.128759	4774.270385	3443.567185	3825.260304	4030.165177	4120.116242	4685.074065	4039.385331	3766.786262	3693.027129	3865.403474	3799.579548	3943.880911	4680.678831	4571.220331
¸ßË¹°×ÔëÉù´¦Àí (202).mp3	4255.810738	3771.20409	4998.121239	4741.668833	4661.283051	4588.83236	4865.108904	4693.793901	4719.096398	5120.092713	4909.759367	3889.521315	4813.462217	5551.98009	4897.8496	4991.643061	4327.178653	3925.394225	4635.054793	5183.93909	5460.877487	5367.696858	5211.852305	5809.264594	6092.017841	6039.727913	6260.743753	4281.351228	6312.220757	6298.67306	5753.729408	6410.39803	6383.686223	6023.873743	5118.903816	5453.944626	6522.092958	6239.537056	6157.379382	5132.708618	3990.567695	6549.276177	5879.734212	5558.724153	5880.807118	5184.653845	5926.104759	6479.421301	6663.738273
¸ßË¹°×ÔëÉù´¦Àí (203).mp3	5387.560054	5644.133421	5370.918051	5973.02617	4848.958015	5900.543384	6027.359119	6108.17067	5990.585817	5629.216504	6132.643563	5299.905913	5280.830747	6049.165826	5994.793361	6282.416977	5346.920652	5196.363529	5018.767879	5192.924048	5233.961171	5025.600245	4695.329794	4968.341464	4672.639613	4932.654914	4651.011218	4110.648835	4414.177677	4309.453205	4242.365893	3901.261677	4128.344193	4688.726214	4425.432551	5071.275011	5196.024263	5650.871414	5652.834539	5676.301939	5180.870495	5277.582343	4886.924469	5276.421194	5974.970332	6297.033957	6407.022489	5557.578326	4841.179636
¸ßË¹°×ÔëÉù´¦Àí (204).mp3	4629.972634	4242.127593	4857.770978	5058.867517	4346.804606	3825.750994	4418.824186	5453.509632	5958.676088	4991.45803	6351.808314	6411.947044	6327.504271	5649.45001	5999.407388	6304.20595	5315.940494	5110.144874	5842.859262	5779.164662	6474.238597	5830.558909	5018.742017	6569.202602	5959.614195	6491.211781	6452.820772	6104.884465	5089.807812	6084.175022	5624.930213	5147.167094	6227.201931	6288.639535	5612.401673	6370.033715	6026.526605	6282.36063	5003.474217	5957.790908	6130.033231	5819.222468	6492.928436	6131.743932	5133.256777	6433.079861	6386.185727	6104.439294	6166.307141
¸ßË¹°×ÔëÉù´¦Àí (205).mp3	5669.768275	4324.616704	5575.730008	6147.598647	5313.037827	6164.925885	4979.718328	5861.181412	6449.125279	5567.33189	6463.591673	5012.022247	6166.516593	3682.945968	5210.766781	5692.966639	4809.675494	6077.950897	4512.074949	5969.020649	6371.958632	5244.235562	6264.052205	5036.213317	5863.883619	4106.371965	5472.167042	6424.979092	4956.197042	5979.427413	4662.754292	5912.648242	6542.735075	5494.3357	6223.697518	4694.194209	4714.986129	4140.950275	5573.880474	5822.236369	5130.518937	6158.727378	4375.705129	5526.05758	6127.874183	4885.506586	5860.481195	5132.315341	6037.725964
¸ßË¹°×ÔëÉù´¦Àí (206).mp3	3959.359411	4250.992968	4385.963495	4096.812406	3586.487197	4494.078021	4215.988114	4183.283125	4343.194525	4100.576651	4023.900226	4825.843778	4332.195441	4168.203938	4205.597453	4502.215847	3625.429096	4063.550986	4271.863244	4047.109997	4571.832132	4051.895884	3836.266528	4992.678074	4321.043539	3820.197679	4536.506306	3595.170418	3617.499707	4224.845902	3847.457728	4092.57301	4073.896184	4082.87536	3771.676247	4372.98895	4868.572801	3931.233338	4921.941771	3744.672093	3635.52993	4522.102197	3846.809974	3539.570546	3924.602335	3862.57832	3718.267542	4187.380191	4151.240277
¸ßË¹°×ÔëÉù´¦Àí (207).mp3	6237.573327	5293.224793	5975.850607	5642.042584	5533.780647	6011.162193	5641.045083	5201.263114	5342.186939	5043.917072	5310.761801	5409.005018	5141.819249	4845.136568	5381.035092	5451.18478	5060.326437	5448.968836	5174.360581	5617.495929	5458.520554	5617.840713	4121.506198	4093.201128	4163.726323	3547.642547	4013.84358	5002.903325	4850.784174	5271.653659	5905.205605	5356.304839	5209.518147	4910.136482	5174.898731	5175.753691	5513.431011	5315.312896	4924.066822	5465.751157	4949.897251	4278.487948	4451.918234	3869.369062	3378.264775	3633.713115	3836.802328	4282.579887	4027.158632
¸ßË¹°×ÔëÉù´¦Àí (208).mp3	6354.981601	6267.019269	6305.739751	5969.348972	6368.744478	6437.620958	6332.406334	6327.104612	6073.705519	6350.905101	6279.470184	6233.938103	6296.043909	6052.933346	6457.952296	6170.273854	6253.777405	6150.724488	6138.476734	6377.47715	5897.717227	6170.472019	4419.590139	4564.792281	4715.664734	4802.435578	4976.996053	4602.354448	4650.285476	4547.686461	4682.32936	4798.264661	4985.747205	4940.759085	4634.383603	4536.977103	4570.043184	4802.328552	5128.99577	4722.348943	4431.648587	4497.809869	4538.691105	4828.719022	5229.079301	4807.054973	3897.787643	3929.195732	3330.212099
¸ßË¹°×ÔëÉù´¦Àí (209).mp3	5375.239506	4439.328258	4305.897138	4122.677228	4365.42807	4796.643058	4468.148434	3907.717343	3410.229905	4587.68325	4936.476235	5047.090615	4721.739898	5263.18123	3864.629473	4651.687794	4918.537017	4533.260506	4583.619131	4223.800333	4826.528318	5227.076442	5047.565503	4992.884446	4994.333811	4002.84619	4487.484623	4976.427478	4691.162648	4491.378298	4507.453576	5920.431036	6266.48329	6288.536909	6312.570977	6296.678675	6388.5041	5669.130475	6237.928511	5483.818346	6322.075496	6209.678259	6247.443957	6020.602504	6085.934076	6101.695734	6103.963109	6279.188544	5956.009988
¸ßË¹°×ÔëÉù´¦Àí (210).mp3	5184.352973	4385.56528	5520.331255	5165.760417	4995.847868	5726.934478	4982.373009	4312.63008	5386.958311	5614.655221	4372.68031	5647.818489	4845.171208	4451.351868	5126.143912	4699.820849	4892.498833	4790.688835	4742.943126	4604.774718	5298.241494	4623.123923	4433.380056	5564.025223	5193.538394	4337.665771	5435.119187	5086.496433	4966.751657	5452.394585	4936.640017	4372.075227	5253.586962	5303.690161	4364.123467	5584.92755	4597.926775	4561.85176	5045.729791	4753.861831	4812.967335	4874.233772	4846.901711	4620.746285	5325.746861	4674.504498	4381.770607	5554.861467	5087.383905
¸ßË¹°×ÔëÉù´¦Àí (211).mp3	4839.905102	3817.340892	3737.528579	5195.304215	4410.033989	4292.984599	4165.200341	4104.568137	4824.286748	3933.166948	4700.408959	4051.219729	3618.749172	4532.464647	4073.799394	4334.272218	4155.466142	4244.025635	4488.296163	3889.862923	4808.20891	4520.459162	3807.511267	4951.078067	4378.793555	4113.744951	3931.077538	4143.434225	4034.962836	3889.420049	4893.842425	4418.238858	3759.219439	4772.38083	4761.710233	4595.093053	4770.68929	4759.361965	5226.966254	4384.94481	4517.97037	3869.532587	3698.387255	4476.970974	4360.251794	3659.447298	3788.669663	3916.000352	4693.648498
¸ßË¹°×ÔëÉù´¦Àí (212).mp3	4964.280703	5377.434656	4923.467456	5406.881495	5454.192643	4611.279259	5596.104034	3707.168589	5436.510584	5624.731126	4889.439054	4560.61521	4688.171818	4952.301379	5468.053526	4548.521775	4777.783515	4432.502114	5163.57281	4646.219076	5145.567106	4548.114581	5101.571831	5677.058795	5222.97096	4711.732306	4405.229359	4756.763078	4002.818612	5015.396155	4605.40054	4678.489986	5367.279762	5349.271035	4943.274269	5414.602039	5103.613843	5559.822397	5171.750432	5222.425569	5832.126502	5183.369455	5417.506969	5490.100375	5464.999453	5844.675381	5905.275281	5580.833321	5575.343556
¸ßË¹°×ÔëÉù´¦Àí (213).mp3	5939.836168	6042.168322	6029.311394	6135.877277	6114.237658	5988.616148	6131.073443	6274.804603	6439.40246	6030.763064	6261.42738	6303.832368	6434.039266	6376.348675	6473.626005	6424.996834	6293.400856	6395.642632	6205.071597	6247.655132	6253.32731	6241.625649	6395.018819	6266.439282	6252.163865	6275.554998	6149.685591	6152.686285	6445.726148	6398.215415	6261.401037	6263.705141	6405.130722	6284.396696	6204.725706	6158.620746	6076.002088	6304.967806	6254.411732	6155.131055	5631.673346	5894.357421	5856.886731	5931.975169	6182.703946	6420.906001	6418.966881	5898.551305	5865.216712
¸ßË¹°×ÔëÉù´¦Àí (214).mp3	4643.516723	4748.307504	5314.901051	4640.566563	4714.398565	5159.162021	5017.340997	5001.264208	5005.038241	5457.534282	5719.751922	4306.914431	4586.392091	4944.643371	5236.870277	4900.989032	5654.584509	5265.009594	4834.028412	4716.172349	5004.777529	5359.421869	5554.755023	5202.015128	5227.327684	4722.718812	4794.14433	5125.855323	4565.072618	4345.47047	5098.229885	4486.895788	4046.778214	4457.134118	4730.876593	4652.950661	5014.175772	4496.0606	5003.293106	4416.222596	3920.529343	5152.121546	4876.186904	4512.845385	5607.968109	4717.631085	5005.480516	3336.635432	5019.425793
¸ßË¹°×ÔëÉù´¦Àí (215).mp3	5317.390045	5319.212917	5195.067921	4962.422622	5060.980995	5208.887089	5905.822228	5758.194428	5826.385418	4902.623859	5066.385364	5103.821107	4998.766936	4982.785239	5027.970941	5294.473397	5162.804539	5065.92274	6022.767558	5443.803981	4305.302736	5576.839957	5292.017016	4893.286186	6146.153049	6176.87411	6281.198908	6417.868934	6481.213276	6597.876924	5393.485291	6200.572046	6428.831131	6443.121823	6388.467493	5614.709236	5933.203549	6272.048624	6505.387892	6609.006954	6011.078805	6366.599623	6342.398907	6459.227893	6050.86207	6339.8356	6008.803425	6120.428294	5311.997065
¸ßË¹°×ÔëÉù´¦Àí (216).mp3	4880.916159	4907.37125	5076.574912	5456.550079	4279.980044	4873.473336	4707.069964	4175.880864	4128.098069	4546.460248	4848.502321	5123.262135	6027.760833	6205.237316	5144.018039	5320.501169	4766.485895	5356.405107	4164.780949	4501.906341	4835.84741	5635.626051	4802.984444	4563.442403	4813.405062	4307.333616	4866.584105	4115.257998	5507.468238	4365.435218	5082.78051	4842.687416	4476.870205	3704.987107	4094.579422	4629.026634	4099.152898	4111.131274	3873.192338	3932.891774	5234.829626	4851.978189	5118.243691	4185.165614	4201.597995	4309.409228	4515.021569	4887.011201	3981.460388
¸ßË¹°×ÔëÉù´¦Àí (217).mp3	5741.375158	6609.516492	6486.023478	6150.427079	5991.128481	6471.287676	6529.931338	6521.310566	6619.612393	6524.270559	6628.806658	6453.319301	5894.147277	6299.203018	5498.136736	5610.760018	6291.749384	6378.602264	6521.273706	5895.087601	6450.110304	6549.879731	6496.261838	6518.198188	6451.711253	6481.905083	5945.445907	5538.595769	6100.076144	6435.697906	6349.233818	6573.768693	6202.371184	6402.229386	6398.551795	6183.113138	6272.628544	6063.191265	6228.969577	6482.012413	6259.091176	6139.878369	6144.375859	6449.421423	6465.025175	6495.322868	6071.109301	6319.004664	6433.79243
¸ßË¹°×ÔëÉù´¦Àí (218).mp3	5312.475869	4882.970109	4872.52501	5018.226323	5672.793139	6426.979242	6235.820266	6118.804853	6142.753384	3959.617911	4030.264797	3753.039354	4380.829882	3922.723631	4485.003967	4029.921309	4353.460814	4047.60341	3809.254698	3911.696009	4096.579287	3891.210678	3414.525329	3622.646557	4569.791785	4549.995423	4842.270364	4196.285952	4468.581767	5216.754886	5274.529479	6301.848523	3970.143811	3882.964516	3520.953798	3631.409458	4025.036588	3962.020618	3426.121045	3523.786438	3521.84378	4398.747114	3793.282555	4014.720843	3874.91667	3865.808151	4576.374413	4059.189067	4998.499552
¸ßË¹°×ÔëÉù´¦Àí (219).mp3	5380.656958	5815.385797	5702.797303	5441.653224	5393.59548	5442.885632	6057.215149	5651.909379	5384.060155	5073.04315	6051.271007	6329.772492	4766.989134	5651.909198	5435.697445	5491.871827	6175.141494	4550.60239	5187.323547	4405.6889	4933.082628	5944.647534	4575.074602	4972.14098	4935.515373	5524.188282	5206.573485	5173.121913	5425.714319	5693.75127	5412.248793	5474.497749	5326.162569	5261.214616	5815.507121	5638.749085	5252.927024	5600.678076	5389.867967	6101.376391	6256.068917	6107.631499	5904.188989	5540.972336	5748.56712	5427.173249	5838.077037	5790.255672	5490.030789
¸ßË¹°×ÔëÉù´¦Àí (220).mp3	6288.434583	4874.02035	6220.675914	6215.038151	6488.677493	5066.55933	5813.003423	4449.834325	5476.572308	5745.365537	6218.130263	5417.558879	6239.885216	4840.394442	6084.483638	6354.032734	5167.321145	6230.189809	6450.434246	5087.424467	5864.172821	6543.246758	5972.187444	6327.265083	6472.115302	5517.474915	6187.846654	6558.536482	6040.137686	6080.271018	4854.431024	6272.971974	6521.94475	6377.303812	6142.644255	6452.904728	5627.064927	6219.924895	6521.4526	6353.94665	5773.828409	6490.114578	5600.255268	6077.301692	4394.816908	5747.442182	6284.262231	6456.017604	5347.049604
¸ßË¹°×ÔëÉù´¦Àí (221).mp3	3610.076461	3787.196078	3821.655277	3823.040222	3258.896183	3677.411736	3371.553703	3661.431653	3662.16769	3582.819901	3807.938193	3518.60409	3796.453657	3624.298552	3688.170314	3955.273447	3754.335665	3529.41551	3638.109173	3565.084515	3811.493854	3578.016214	3467.690706	3740.710798	3537.079682	3767.613425	3570.35275	3536.719374	3633.890641	4526.446188	5368.570812	5282.784305	5401.064317	4781.570824	5443.347688	5347.302874	5492.181322	6357.009959	5258.913537	6230.245122	6314.943644	5152.535814	5435.78769	5294.902086	6291.16579	5278.189721	6181.89565	5181.658231	6398.350477
¸ßË¹°×ÔëÉù´¦Àí (222).mp3	3804.176491	4586.400079	4353.486858	4285.32949	4010.694579	4368.298405	4447.450455	4349.688337	4425.576916	4288.497711	4072.834398	3865.15573	4320.636575	4530.15798	4491.985703	4687.532473	4478.907103	4336.278621	4149.674956	3742.835802	4203.095391	4109.582066	3739.420998	4040.899152	3899.640865	4253.041742	3727.994512	4173.52192	4404.508331	3987.920834	3785.119411	4101.546515	4035.654207	4089.682268	4375.872034	4374.135326	4138.875638	3966.279495	4054.975931	4042.41602	4080.590527	3970.234906	4089.430118	4323.419739	4149.802605	4148.284952	4146.600835	4437.677204	3818.559463
¸ßË¹°×ÔëÉù´¦Àí (223).mp3	4281.241863	4943.817319	5354.458243	5494.792549	5506.507837	4682.684473	4715.094744	4722.098733	5092.579312	4532.163656	4764.246684	4732.273645	4787.677385	4843.197035	4864.640193	5061.106578	5264.989805	5348.376934	4960.049003	5400.089311	5100.764859	5015.827255	5472.513061	5947.520477	6145.108904	4569.407644	4419.111176	4731.155816	5406.511404	4734.179112	4966.381063	5817.869284	5342.027713	5000.97338	4701.648194	4709.483756	4523.683645	4696.404961	5020.895763	5514.48256	5080.514871	4054.924794	4471.057166	4197.392156	4991.636049	4749.770212	4707.225293	4734.489364	5189.659426
¸ßË¹°×ÔëÉù´¦Àí (224).mp3	4673.983439	5349.272066	5015.618933	4250.547708	4506.39963	5320.218791	4262.001263	4286.633366	3953.793756	4959.370384	4420.933776	4025.839545	4528.479101	4583.956856	4528.926919	4350.132563	3535.26429	4156.810244	4007.935364	3997.278075	4470.217934	4146.849747	4170.84676	4155.669847	4282.482498	4352.586613	3867.003244	4021.413954	4249.547908	4357.772754	5237.108445	4214.468436	5037.609758	4208.768326	4750.917423	3672.813415	4498.895778	4560.640515	5299.065908	4458.697821	4129.909801	4528.352167	5280.617182	4180.757623	5483.664531	3891.127194	4535.793477	4014.721536	4308.894904
¸ßË¹°×ÔëÉù´¦Àí (225).mp3	3783.546774	3896.454484	4181.027912	4708.523558	5724.554745	4901.799455	5564.519181	4952.002984	5874.354772	4571.113267	5439.18782	5248.599274	5856.523496	5051.021117	5629.569405	5446.747752	5738.844313	5265.798318	4000.929413	4129.433753	4088.244544	3837.161006	4334.219004	4127.68272	4618.716729	4574.986134	5402.970847	5588.123688	5969.732645	5793.614995	6024.093485	5814.715976	5520.7132	5577.223955	5214.369518	4454.085834	4231.403194	4194.070051	3891.384083	4218.732335	4887.63925	4099.334246	4274.928085	4663.039057	4934.766555	5005.604747	5698.782691	5260.566166	5461.822708
¸ßË¹°×ÔëÉù´¦Àí (226).mp3	5234.02445	5296.054629	4944.256487	5113.100875	4922.132153	4950.062799	4328.94144	4357.948222	4836.376139	5698.746847	5062.999156	5393.624324	4768.156114	4946.548503	6113.818292	6240.077705	6543.476278	5788.418742	6401.497974	6206.820093	6249.620308	5220.796383	5632.731882	5968.667472	5614.066858	6340.858384	5087.02308	6237.478529	5376.425343	5333.386563	5650.009117	5437.559601	5565.13106	4952.543799	5032.69737	5770.191588	5756.81467	6429.935938	6526.364577	5438.838035	5279.452048	6368.62224	6252.384652	5403.538838	5677.016033	6149.983274	5545.910044	6145.297075	5557.808014
¸ßË¹°×ÔëÉù´¦Àí (227).mp3	5422.507896	4918.774928	5381.275801	5127.0225	5030.297824	5028.587298	5532.235212	5358.636935	5614.786994	5737.866925	5869.365146	5275.380603	4911.655324	5362.183847	5119.324659	4271.220138	5164.65156	4678.720364	4446.13732	4225.893443	5024.812056	5381.495619	5043.926983	5643.536816	4373.706594	4816.385331	5209.74626	4508.281323	4871.289743	4703.109314	5067.346545	5190.922227	5140.579189	5048.422498	4952.13908	5058.565363	4486.405105	4479.181326	5296.316039	4798.266966	5657.322835	4852.100372	5717.239837	5436.002054	5643.559789	5650.21445	5135.90221	4739.202538	4051.258968
¸ßË¹°×ÔëÉù´¦Àí (228).mp3	6386.188279	6207.009695	4432.499818	5414.939517	5978.01383	4594.451623	4495.140732	5227.046519	5458.342017	4500.9575	5367.867448	5354.356926	5216.678191	4174.395415	5202.096908	5856.255518	5408.853985	5350.082011	5544.961683	5900.688381	4532.834816	5555.386471	5714.686058	4392.279447	4541.510924	5409.631398	5699.586035	4216.964591	5241.534285	5625.334092	5394.936409	4280.95661	5212.858538	5983.757162	5395.491319	5507.112799	5548.015891	5748.455672	5275.572082	5661.712947	5804.89714	5029.41763	5392.718499	5540.025998	5918.063872	5381.032156	5674.705862	5703.058849	5041.985648
¸ßË¹°×ÔëÉù´¦Àí (229).mp3	4911.887612	4759.976619	4409.697272	3666.258004	4404.616081	4329.689568	4390.700594	4656.958461	4941.971833	4586.162856	5238.903811	4818.013981	4461.722773	4122.364866	4329.860613	4332.291536	4602.630948	4502.499994	4901.290625	4640.18829	4650.439671	4651.540356	4328.575379	4149.910009	3928.415493	4063.037408	4461.218305	4545.372553	4287.382222	4764.039324	4988.103333	4619.751227	4508.44714	4085.594027	4298.053667	4325.805056	4603.968109	3994.679159	4168.890268	4449.869871	4562.556137	4691.807263	3948.55897	3434.667012	3813.626264	4127.286457	4027.581413	4278.356433	4274.569382
¸ßË¹°×ÔëÉù´¦Àí (230).mp3	6477.440645	6355.926768	6384.775169	6386.638578	6336.409863	6396.965907	6202.53032	6276.346181	6435.661257	6259.643009	6387.614344	5549.276906	5911.70683	5884.228793	5665.137536	5750.881328	5336.377529	5249.589026	6280.359664	6369.510161	6552.881367	6580.76923	5116.79609	6461.874734	6410.849423	6401.93008	6351.124722	6122.28451	5715.981182	6472.260884	6374.633122	6565.793091	6513.048728	5226.447959	4930.748225	4511.175736	4349.928666	4378.268521	4137.23658	5902.449339	6098.405521	6089.449691	6223.144416	6270.692769	5430.670653	5453.696373	5687.460537	6212.086153	6327.377398
¸ßË¹°×ÔëÉù´¦Àí (231).mp3	3201.403151	3935.222802	5603.160782	5612.556547	5916.378866	5461.144414	5768.159881	5709.934805	6389.706134	6013.972177	6204.773324	5465.031568	4025.776963	3845.73604	4347.58845	3964.219044	3271.294877	3396.607598	4092.451004	5619.15449	3560.447585	3453.04202	3093.968576	3664.457055	5172.918856	3584.729655	5935.814029	5648.186434	5613.029427	5860.516311	5655.949162	6396.317399	5743.502115	3364.731839	5521.260098	3306.866712	6065.316235	5348.649742	3328.724508	3378.427874	5569.492434	3503.216484	3508.955122	5686.259985	6210.704105	3726.882048	5072.706621	3919.580658	6334.457597
¸ßË¹°×ÔëÉù´¦Àí (232).mp3	4529.653628	4183.097211	4188.725705	4549.284051	4187.932376	4792.168471	4090.021842	2885.418809	5950.932065	3816.100716	4135.815843	4029.200288	5654.239466	3392.536708	4376.418519	3866.533275	4067.515383	5761.942383	3690.989736	3497.792367	4016.23426	4318.586955	3679.874454	4512.51306	4313.525687	4640.971479	3675.675974	4244.377273	3845.250146	4361.289871	4115.400436	4157.028649	4584.784398	3105.012053	4879.326273	3848.302395	3867.646982	5371.955187	3858.610656	5202.731162	4707.697255	5486.498021	4748.70019	4199.346661	4103.391426	4256.570287	3511.412714	4695.661505	4038.579554
¸ßË¹°×ÔëÉù´¦Àí (233).mp3	3573.038104	3183.346737	3321.217734	3477.849844	3032.66387	5617.037413	3456.46199	3102.706197	3057.485105	3086.547317	3140.983884	3375.823144	3998.137337	3582.896583	3550.793709	3450.81851	3366.738234	3061.990256	3433.413414	3480.666851	4256.042848	3238.183324	3416.071089	3411.479261	3165.200769	3326.052446	3129.862844	3229.24194	3593.154777	3337.156109	3619.469863	3470.030693	3385.878143	3610.71637	3417.2954	3332.708433	3899.342687	3177.226799	3727.981566	3843.811909	3547.95364	3591.336968	3454.692487	3574.622188	3291.802409	3689.749668	3881.532787	3251.618357	3638.479337
¸ßË¹°×ÔëÉù´¦Àí (234).mp3	5392.958634	5775.723232	6344.841756	5378.877669	6368.744663	4389.416412	5062.403584	4632.638089	4441.580038	4708.058343	5729.432594	5708.565399	6285.222738	4036.87013	4701.687577	5699.304133	4943.004266	5805.104439	5239.108319	5408.972433	5545.390126	5386.046436	4495.368367	5444.733871	4694.463606	4755.12894	4870.404042	6142.287378	4527.035904	4139.583222	4939.09683	5021.464532	4521.099891	4374.599526	4921.014929	5297.316031	4103.670271	4818.413165	5341.268765	5192.497468	4951.093632	4499.647305	5902.164667	5212.89965	5649.264392	4813.712904	6113.560303	4450.732631	5798.236772
¸ßË¹°×ÔëÉù´¦Àí (235).mp3	4400.730078	4417.402623	4497.58046	5352.2799	5287.570402	4586.822174	4731.569297	5596.876992	5418.322393	6575.115555	6270.955203	5587.315945	5493.750847	5079.680429	5771.304784	6056.09266	4892.912922	5735.731205	5664.249819	5356.963742	5065.678114	5451.275073	5311.879213	5468.198635	4698.1977	5297.953943	5342.701687	5522.698333	4964.265061	5287.02211	5631.405672	5456.017552	4160.864918	5444.312493	5410.610648	5489.327491	5363.298974	4924.506442	4269.005576	5566.625288	5375.928706	4791.283412	4862.889163	4267.542904	3951.10014	4817.292737	4749.200427	5055.760632	4588.526694
¸ßË¹°×ÔëÉù´¦Àí (236).mp3	3851.807536	5037.90216	4135.248179	4449.834282	6313.548163	6462.158497	6477.812456	5925.250893	5819.313105	5807.315371	6259.293665	5033.123544	6181.013667	5917.64604	5879.20173	4137.067584	2742.040277	5196.912144	4247.070844	5560.717369	6100.939544	5973.854945	5680.258746	5599.480478	5699.57501	5301.091966	4649.602622	5536.08238	5367.954167	5195.818919	3880.704028	4444.501203	3131.09606	4243.689627	5249.666173	5790.779041	5919.514107	6249.345792	5242.016568	4578.016254	4953.834069	4708.711345	3527.977601	3648.693907	4463.558835	4138.382633	4600.87658	4624.662852	5348.94037
¸ßË¹°×ÔëÉù´¦Àí (237).mp3	5485.289865	4789.653875	6071.924158	6340.524678	5998.732317	4865.970296	6482.476217	4464.136456	5947.675806	5704.517069	4962.07302	5141.169967	4786.383373	5803.978922	5685.698067	5787.799359	6273.880329	5086.359001	5150.906066	5866.387137	5728.715821	5287.981735	5214.47422	5159.449845	6421.366828	6067.770837	4711.001033	5666.927788	5108.879588	5005.918274	5887.189974	4654.418358	6408.179152	5170.942709	4860.642421	5255.172563	5670.713418	6386.695166	5153.464732	6378.932084	4419.846923	5489.061768	4508.17821	5161.252726	5066.42289	6451.154877	5565.853519	5628.013989	5456.551547
¸ßË¹°×ÔëÉù´¦Àí (238).mp3	6016.943879	5756.278462	5234.760706	5224.8982	5392.13197	5833.419181	5311.997147	5204.838429	5962.215666	5915.196527	5291.853802	5613.94096	5529.013367	5296.813212	5159.712252	4492.204387	5619.88181	4984.821359	5655.057225	4600.654419	5400.724261	5063.626558	5992.840098	4943.439651	5203.46693	4918.41309	5814.918304	5003.02288	5349.075469	5279.564373	4557.947999	4742.254891	4892.240326	4795.732845	5092.423727	4098.411649	5068.647757	6003.515211	4639.445089	4826.008033	4625.843441	5000.985133	5204.076005	5308.995331	5205.508898	5823.767253	5926.278597	6236.504267	6183.976735
¸ßË¹°×ÔëÉù´¦Àí (239).mp3	4835.658994	4956.612951	4430.973435	4812.872876	5009.809058	4755.09365	5027.959355	4643.862576	5143.371288	4933.249219	5177.929002	4409.930573	5252.653048	4771.010563	4855.389597	4334.789529	4544.914378	4325.885599	4373.565696	4912.288082	4566.353245	4550.151844	4602.732663	4172.727336	4340.732427	4543.126108	4280.077629	4555.871184	4449.678108	4459.610686	4328.217005	4216.687956	6001.517759	5043.309466	5116.536555	4892.534736	5473.618357	3923.892069	5585.721049	5355.708604	4416.772671	3985.629493	4458.457226	4891.462178	4208.805782	4644.832186	4493.782393	4940.16755	4721.144076
¸ßË¹°×ÔëÉù´¦Àí (240).mp3	5029.761249	4560.09897	4528.438256	4757.480721	4695.753632	5138.855426	4461.642333	4838.209042	3964.042804	4813.71001	4132.467027	4342.062369	4874.598305	4989.680676	4749.988488	4965.112333	4561.425263	4086.265552	4434.919419	4813.783255	4919.104376	4880.850024	4661.360829	5009.340493	5314.899337	4828.081564	4985.36258	4661.248139	5034.629238	5261.229298	5306.904473	4550.988034	5148.671506	5574.559797	4068.96974	4436.215166	4673.649139	4295.548704	3884.855847	4699.05018	4004.219576	3909.655825	3719.691333	4145.814432	4453.872718	4829.176753	4267.06288	4610.344215	4848.118547
¸ßË¹°×ÔëÉù´¦Àí (241).mp3	3893.123698	4237.937754	5282.954009	3385.706186	5518.537001	3788.425221	3510.646934	4305.244129	4593.194573	5622.523579	6222.527024	3520.551494	5111.276485	3430.219941	4067.454188	4386.51963	4809.923796	5437.807783	4485.932006	3933.934206	4684.484924	3460.852823	3749.388476	4348.992971	5221.246542	4563.957738	3994.756084	3803.680397	4880.069576	5988.059839	3588.353512	4230.553351	5912.922934	6448.030019	4215.458511	3552.807841	6000.826843	5696.8289	6302.600382	4923.70259	5979.549165	5031.508871	3285.801988	3819.431309	3249.018172	3729.322095	3593.082975	4511.401054	4914.662775
¸ßË¹°×ÔëÉù´¦Àí (242).mp3	4257.870757	3814.669467	3686.852198	3492.753613	3934.84983	4611.898672	4393.748786	4028.792402	4006.02731	4097.844912	4147.779068	3833.453623	3832.68203	3919.316559	3877.639191	3871.038741	4176.526784	3913.361343	3874.431464	4157.188056	3752.444283	4402.018021	4280.566804	5041.44392	3596.101321	4023.133201	3543.756616	3896.772928	4707.064905	4489.086743	3943.892333	3711.683001	4185.664085	3955.581729	4367.678879	4062.493587	4195.378778	3558.916005	3979.503642	3838.937941	5444.263957	4288.190284	4694.236644	4196.548137	3939.207991	4181.933343	3739.342918	4225.643647	3968.005171
¸ßË¹°×ÔëÉù´¦Àí (243).mp3	5308.590173	4997.028635	5013.067619	5524.649992	5088.670016	4964.849394	5268.573481	4799.766554	5548.235454	5086.18296	5467.508256	5294.301701	5473.184048	5136.084217	4934.633821	5622.057541	4963.285364	4811.692656	5097.021307	5368.282331	5080.562542	4522.791419	5190.005792	4303.258504	5277.800799	4796.76557	5174.953382	5422.786024	4875.626005	4634.216358	4686.292934	4357.50251	4470.284889	4159.248009	4131.864952	4800.500364	4549.259857	3949.74361	4613.639645	4043.110538	4316.865918	3725.975097	3955.272903	4520.975443	3906.798284	4469.822461	4021.924852	3865.091816	4821.432608
¸ßË¹°×ÔëÉù´¦Àí (244).mp3	3972.293397	4190.268581	3996.970142	4004.970374	4382.347618	4803.16226	5837.196932	4096.551154	6460.589271	4995.134867	3884.136043	6148.405644	3351.082759	3696.858982	3695.576134	3475.646173	3872.275303	4852.503505	6492.504266	4587.278533	5037.227301	3495.012386	4928.261995	3521.879495	6393.97518	3903.556204	5420.764036	6092.358348	3939.692979	4390.252553	4076.719771	3780.319975	3577.36947	4807.626939	6118.893643	4578.130826	6327.69473	3479.487426	3332.702995	6048.308488	5319.638758	3531.428532	3258.056843	3947.929183	3816.015712	3812.416475	4232.146393	3907.480602	4339.815841
¸ßË¹°×ÔëÉù´¦Àí (245).mp3	4179.800179	4356.690874	4474.119924	4466.695711	5023.030052	4028.703447	3825.726592	4554.30265	4631.548719	4716.257568	5379.378611	4090.420071	3692.945752	4268.180564	4213.695112	4640.205029	5122.473996	4786.300483	3839.499638	4401.77213	4151.4004	4145.719055	4313.593154	4772.233521	3964.627433	4157.510582	4485.121771	4352.18001	4948.501249	4859.942722	4133.85983	4287.04934	4642.472581	4577.852986	5096.729802	5376.560204	3647.358972	4148.487499	4575.019934	4053.51809	4681.894783	4500.000807	4044.333477	4768.982404	4331.612586	3921.430324	4648.210559	4823.015784	4177.724361
¸ßË¹°×ÔëÉù´¦Àí (246).mp3	4678.245311	5162.300297	4749.881409	4464.302493	4720.708857	4492.998308	4500.638302	5354.594042	4899.600891	4085.290438	4989.546658	4773.044354	4001.207384	4988.356839	4319.569843	4279.489911	4511.915856	4242.715708	4181.109544	5579.501887	4127.305039	4287.534493	3446.460606	4265.475702	4383.582439	5072.989373	4128.159165	4581.507495	4871.710257	4991.060995	5610.777508	4219.727598	4890.719122	4289.78641	5196.141591	5094.699889	4246.947065	4803.534499	5040.135139	3967.562364	4028.043282	4828.33648	5165.16732	4280.269783	4313.454571	3946.018501	3959.266138	3905.726615	4177.244827
¸ßË¹°×ÔëÉù´¦Àí (247).mp3	3984.913527	4011.231079	3400.381451	3736.118464	4356.985839	3921.459603	3753.697192	3827.467525	3969.697973	4521.160417	4097.514155	4073.713764	3795.840123	3824.04757	3338.066924	3942.396781	4079.95458	4293.716102	4322.25935	4421.109268	3676.418302	4117.344166	4505.383659	4765.7979	4876.272308	4864.597938	4603.383386	4435.770458	3885.877662	4543.174927	4457.783019	4677.037432	4798.207397	4583.160731	4149.503934	3812.853304	3726.143093	4544.561512	4706.269161	3975.523164	3947.60919	4318.016288	4519.140595	4111.117427	4731.926635	5111.466048	5580.197254	5291.481343	5773.354234
¸ßË¹°×ÔëÉù´¦Àí (248).mp3	4480.243416	6089.81919	4830.827176	4591.262009	4031.571182	3900.292686	3924.563499	4803.885478	3935.931084	6066.443602	4873.078538	3993.875656	3794.023942	5183.782044	4055.32296	4409.499999	4022.507401	3700.523713	4868.981784	4633.715947	4067.882796	3819.740837	3888.114043	3766.778134	3730.098056	4309.865073	4386.198529	5594.839108	4318.034138	3938.198106	3545.78963	4675.116138	5146.987643	4508.959599	4349.438309	4366.915708	4655.075414	4256.205121	4094.809064	4385.169844	4958.603547	3867.225647	4768.755934	3885.693485	4647.911561	3900.172513	3615.650201	4744.24644	4571.50135
¸ßË¹°×ÔëÉù´¦Àí (249).mp3	4649.267428	4872.486879	5669.853838	5300.890937	4896.369434	5711.198523	4956.639063	4869.770656	3773.350586	3864.996536	4166.419641	4265.75439	4804.688605	5426.593609	4763.977613	5352.008938	5740.616295	5610.879899	5590.160498	3861.570365	4053.890378	3673.937993	5317.073456	5336.261417	3745.179302	4436.185404	3857.861326	4418.817038	3914.363816	5629.005772	5752.287184	5012.743144	5535.615641	3944.409999	4265.256256	3857.652121	3822.784531	3508.225607	3838.86985	4419.217638	4662.224561	4567.151128	4280.022844	4045.701365	4712.669077	4526.780744	3794.144795	3861.660125	4430.798129
¸ßË¹°×ÔëÉù´¦Àí (250).mp3	5447.875733	5331.482349	3277.773702	4898.405013	4195.186052	5843.913873	5468.860803	5052.693918	6414.18277	4591.69441	4346.172678	4471.939431	5046.964376	5395.411693	4392.121252	4936.960246	4032.572978	6104.992947	3562.753238	4430.167713	4878.391772	3733.759934	3697.158732	3113.956256	3863.521238	3953.052535	4250.009239	5358.101414	4896.892478	3976.498713	4465.851086	6397.538299	4558.033703	4659.81643	6229.323481	4107.226219	6365.088094	3706.406914	5281.366251	4224.217055	6504.695525	4748.953114	3426.877514	3254.521608	4458.092502	4115.792587	4245.823713	5958.145949	6121.400787
¸ßË¹°×ÔëÉù´¦Àí (251).mp3	4265.666148	4896.529476	5370.041573	5074.828795	5903.659982	4622.89206	3940.296446	3756.361471	4512.401621	4606.134922	4719.379296	4963.599518	5266.880856	4688.347088	4870.765891	4451.9951	4999.267048	5110.123063	3793.505413	4342.838768	4772.940154	4633.973564	3706.345161	4221.351652	5188.483714	5089.85774	4858.083691	5589.166835	4944.811164	5121.167194	4702.53272	5276.691279	5409.895349	5652.633418	6161.163432	4105.063022	4828.547241	4170.02225	4878.829517	4831.369281	5317.20921	6114.689353	5563.106405	4208.320178	4266.676599	4218.068186	4969.297982	5318.198433	5523.026785
¸ßË¹°×ÔëÉù´¦Àí (252).mp3	3449.122175	5666.470498	3488.779046	4537.551334	3908.008529	4763.948676	4759.252853	3642.049711	5930.128791	4188.216972	3425.14098	4926.100172	3814.72958	4368.267276	3873.870002	4219.446735	3740.50924	5515.296451	4414.197127	3828.275631	4923.692656	4391.722085	4124.969283	4779.869684	3893.934518	5209.26115	4387.049155	4261.235469	4461.149592	4226.178547	4324.812965	3554.046773	4768.334512	4222.81263	3857.142886	4910.263613	4708.063989	3868.099634	4019.440193	4182.579641	4622.613362	4066.136125	4373.553314	3579.989322	3337.606179	4291.276672	3950.805037	5024.29147	4375.973808
¸ßË¹°×ÔëÉù´¦Àí (253).mp3	4728.559124	3172.736966	3860.24052	4287.04785	4502.450754	4474.602507	4121.219472	3861.264529	4182.646224	4672.922217	4910.755525	5128.039214	5470.642877	4973.642133	6230.687197	5754.964654	5777.136042	5782.728938	5521.74567	5625.427961	5896.504381	5708.541642	4671.37811	5858.54009	6039.627461	5764.72634	6043.626004	5785.048769	5148.253078	5375.180617	5264.313583	4995.415162	5061.402634	4998.933973	4928.181871	3673.80716	3640.872432	3880.099108	4122.171036	5517.056596	5736.785162	5641.599288	5226.287428	3899.982702	3659.299318	5327.572346	5431.820268	4759.850858	3472.741326
¸ßË¹°×ÔëÉù´¦Àí (254).mp3	5256.902345	4588.914373	4346.66419	3960.541347	5138.45328	4719.342731	4129.787743	4268.224851	4937.018971	4431.198205	4997.135913	5068.982125	5326.793177	4911.896572	4624.132346	4664.139202	4601.224588	4916.603471	4640.03725	4320.479616	4474.416115	4713.524815	5853.397924	5513.825199	5002.646244	5135.580946	4507.1937	5180.987929	5256.765402	5377.979301	5133.286952	4081.959794	4652.603261	5069.074747	5581.513774	5398.45954	5709.135106	4351.549207	5018.336949	4531.585928	5098.293919	4792.199391	4475.705523	4424.999134	5035.416642	4891.472103	5510.722255	5180.988953	5062.626303
¸ßË¹°×ÔëÉù´¦Àí (255).mp3	6077.473484	6223.418331	4429.125142	5688.796156	6434.140798	4479.102706	5351.855243	6303.205727	5908.680966	5171.594896	5023.141388	4308.428735	5517.579908	6593.939163	6506.508124	5545.443473	4465.890027	4572.274248	5522.643317	5904.196523	4202.08087	5856.569742	5493.982386	4796.794451	6166.713673	4364.453439	3876.704809	5024.232954	4711.62339	4366.92781	5371.813925	5154.89448	6104.450246	4570.466311	4789.819883	4275.990293	6045.200274	4319.136174	4689.84487	6289.500642	5444.450814	4486.385504	5309.0067	6179.056089	4668.059624	5643.659236	5314.761018	5222.959873	4703.959272
¸ßË¹°×ÔëÉù´¦Àí (256).mp3	5067.433293	6083.070545	5367.416237	5085.79486	5040.786861	5663.628336	6247.403329	5483.311548	4336.27477	5955.828185	5281.432638	3556.066269	4037.644322	3949.733697	4702.2909	3589.063899	4903.837777	4883.755647	4166.10374	5716.107166	5869.128451	4815.038188	5749.440759	4700.276363	5172.037887	3542.004888	4596.773873	4669.496234	3447.115468	6016.99972	5406.671167	6183.508439	5160.432001	4295.784653	5510.701719	4154.855245	5062.204103	5007.040294	4493.023334	3947.685482	4575.678136	5795.689107	5817.372013	5811.617053	5817.233953	4953.971516	6384.024795	5820.798288	6207.359986
¸ßË¹°×ÔëÉù´¦Àí (257).mp3	6120.832171	6245.168844	5398.434366	5815.79593	5594.223898	6059.35791	5926.917357	5988.905836	6083.980119	6304.168029	5439.065457	5921.928292	6167.060905	5575.799072	5532.321918	5737.838294	6149.924568	5535.937677	6077.685665	5638.334043	5995.747874	6300.027304	6592.627346	6462.792554	6511.507432	5663.185973	6276.9236	5969.173376	6125.067655	6403.286843	6436.465545	6463.598605	5700.066762	6089.200312	6394.060422	6386.231758	6302.432403	6340.869922	6464.092767	5786.276324	5000.309162	5687.054227	5723.638733	5721.717739	6327.770821	6352.073193	6483.81247	5189.96411	5776.863937
¸ßË¹°×ÔëÉù´¦Àí (258).mp3	3456.039883	3380.716014	3509.48016	3451.92212	3182.547491	3365.710913	3409.402221	3372.098674	3701.318503	3324.826818	3151.986558	3207.30354	3365.948697	3245.214442	3455.405114	3416.718516	3242.985347	2967.309614	3828.628308	3413.772823	3401.796162	3541.533126	3266.013518	3201.929166	3340.635188	3705.6077	4058.192189	3375.059701	3723.085395	3518.337636	3304.242951	3721.572481	3662.766262	3138.236721	3849.010424	3276.114314	3392.610594	3481.47565	5744.082616	3347.630424	2923.688142	3529.79918	3386.866639	3220.545546	3028.347703	3292.115279	3379.601674	3141.128721	3275.98729
¸ßË¹°×ÔëÉù´¦Àí (259).mp3	3554.924384	4858.096125	3627.390816	3830.627105	4311.102088	3165.332454	4335.441942	3929.521074	3731.037919	3457.577775	3588.356456	3763.392856	3914.162526	3704.025043	4227.004403	3142.223969	3534.392146	3997.712378	3601.357709	3483.128284	3442.29609	3306.826661	4065.549234	3860.290843	3729.608076	3458.773562	3928.620725	3842.505429	3579.261355	3332.585467	5035.376072	3579.665411	3310.517775	3904.912105	3542.384035	5002.37108	3887.146573	4447.616022	3631.536136	3255.890994	5131.077707	3893.539627	4222.797937	4023.183729	3718.124702	4649.592593	3861.523676	4157.629474	4108.041045
¸ßË¹°×ÔëÉù´¦Àí (260).mp3	4193.436638	5533.776408	4469.309979	4381.781525	6099.426753	4468.335761	4678.910251	5175.775046	5741.168792	4849.911015	4853.43455	4524.564755	4425.443578	4348.519305	4158.694612	5215.760426	3896.604007	4026.876495	4161.363288	3857.853715	4267.803735	5267.705773	4717.782725	4844.966973	3389.19412	4897.966757	4060.491805	4397.486199	4941.447325	4022.300307	5351.991822	3979.044201	4901.66759	5110.488402	4633.894773	4181.019224	4319.811046	4234.864199	4382.089784	5255.770382	3721.401108	4486.28191	3368.203035	3451.406855	5226.025915	4554.361842	5316.468904	4670.003456	4068.475492
¸ßË¹°×ÔëÉù´¦Àí (261).mp3	5112.770754	4163.811417	5536.495279	4442.123533	5360.600081	5081.058112	4204.461922	5631.673819	3886.015364	5557.40325	6272.774682	5907.672738	5846.155927	5417.254046	5642.243797	5038.463339	5221.78011	5003.470736	5342.552644	5274.398969	5086.678478	5843.413282	5606.50993	5073.427884	4782.443948	5613.780571	5374.417325	4623.75474	5271.082087	4927.785445	4665.70732	5586.122952	5251.078425	5533.985962	5659.253796	5344.002242	5600.402053	4654.85334	5417.070379	5636.293683	5422.429133	5147.002339	5763.063402	6005.071212	5191.522786	5566.016904	4804.956188	5134.115521	5838.742224
¸ßË¹°×ÔëÉù´¦Àí (262).mp3	4294.355467	3906.020437	3825.379623	4282.077697	4177.884416	4073.345598	4422.85388	4539.414463	4708.037263	4455.82519	4536.143766	3972.539012	4500.996155	4364.634967	4286.321182	4494.803686	4631.63143	4370.685991	4236.889014	3866.777106	4214.924871	4653.158867	4453.966439	4183.666094	4449.957564	4371.789213	4141.083731	3862.516597	4388.479591	4246.840277	4095.278872	4061.233141	3902.011265	5315.95232	4380.541514	4564.916486	3962.9665	3887.532856	4059.102448	4582.095796	3970.888908	4168.963664	4526.69989	4262.255814	4769.254341	3853.808156	4713.187585	4880.742081	4341.687227
¸ßË¹°×ÔëÉù´¦Àí (263).mp3	4540.969772	4679.588865	5089.657865	4899.888732	4509.527771	4538.883149	5306.465226	4533.589197	4996.961942	4239.610485	5319.077451	5523.933235	4979.336589	5731.069	4280.416504	4932.425946	5169.358208	5485.031809	5512.95393	4568.748147	4759.451296	5521.691094	5316.307116	5423.769418	4111.463641	4157.490727	5190.645397	5408.397213	5300.822872	4408.409065	5588.823907	5257.438112	5023.843433	5432.115546	4369.45648	4721.789953	4673.480684	5260.562415	5509.694765	5559.096704	5426.552774	4506.912988	4961.933151	5089.250731	4281.459332	5102.078661	4485.535802	4913.423452	5765.447015
¸ßË¹°×ÔëÉù´¦Àí (264).mp3	4522.0734	4779.199545	6457.707099	4634.225087	4367.889858	5380.666179	4788.386728	5140.762472	4894.951376	4920.97901	5253.862047	4046.220083	4463.363017	5221.526511	5758.539172	4516.759332	4783.688152	5088.070315	4859.446982	4094.14719	4232.399058	4791.126266	4995.454323	4910.286518	5866.949254	4709.02203	5300.004218	5178.57034	5270.463379	5808.946371	4534.483708	5529.322337	5255.043247	4319.340418	5699.265521	4171.721247	5974.43582	5395.332726	4882.7472	4680.456739	4975.574171	4591.498799	4656.362943	5124.714251	5459.117878	4823.464674	4460.832433	5002.034476	4744.458584
¸ßË¹°×ÔëÉù´¦Àí (265).mp3	3999.648723	4117.419929	4381.539834	3909.479491	4118.540796	4169.104171	3413.610449	3697.510425	3601.183036	3517.227011	3957.611613	3989.863806	3681.772209	3579.822158	4051.001638	3579.614878	4041.283859	3504.627874	4230.990687	3789.19578	4274.626188	4324.093271	4052.192334	4188.655505	4200.201332	4404.911643	4196.652017	4084.814867	3756.932789	4044.985035	3535.914586	4031.277221	4250.158168	4332.948691	4373.006015	4231.362654	4120.947156	4262.865129	3740.162216	4281.200271	3623.997274	3066.733612	3580.469898	3636.622844	4328.741693	4190.796865	4415.990902	4046.346036	4321.534325
¸ßË¹°×ÔëÉù´¦Àí (266).mp3	6597.159639	5171.621088	4602.707093	4896.853355	5725.575923	5159.128384	4780.689096	4013.980715	5110.188693	4315.5695	4145.814608	4358.615109	4668.833936	4527.590382	5017.924194	5303.136165	4917.878285	5301.155261	3736.750669	5220.16179	4493.08486	4989.888468	5244.912729	5786.281456	5800.149815	5487.650614	5036.142174	6004.216797	5758.339723	4585.016046	5458.475082	4216.756887	3871.41524	4962.223164	4643.23971	4874.546891	4987.827248	5749.708478	5867.263156	4944.878327	5145.299938	5078.186909	5070.591708	4928.032056	5611.611351	4685.636053	4468.390718	5975.795247	4124.238722
¸ßË¹°×ÔëÉù´¦Àí (267).mp3	3828.290847	4269.138768	4411.368347	4444.777713	4284.081404	4570.709728	3994.582924	4472.335593	4860.930079	5290.882222	4689.283354	6145.087404	6566.623128	4041.111124	4495.808565	5066.844077	5565.061256	4915.514007	5564.750715	5271.886315	5509.693783	6091.812464	5727.769005	6557.818793	6342.998217	6249.558242	6164.059471	6267.862804	4823.660755	5227.216096	4996.056165	5818.084734	4696.409681	4973.363163	4439.04064	4640.465792	4711.1535	4153.780953	4153.570344	4313.57376	4358.380737	4795.557591	4596.458612	4600.49647	4789.143524	4793.970121	4644.501629	4702.480421	4632.575184
¸ßË¹°×ÔëÉù´¦Àí (268).mp3	3638.874378	3804.118285	4037.200716	4219.204523	4335.566414	3977.418174	3737.04551	3691.682579	4254.352236	3992.17327	4213.588867	4263.481619	3485.414393	3624.144343	3672.286527	3933.381103	3984.730044	3618.366024	4093.32492	3943.078277	3581.087684	4121.988842	3940.751926	3916.872134	3868.697674	4011.75298	3655.903861	3578.496896	3809.23568	4010.258364	3712.246067	4070.151085	3837.570395	3989.449103	3832.221442	4505.464529	3771.473881	3844.393777	3798.203692	4055.075212	3640.914258	4087.70131	5310.569461	6348.083727	3557.050772	3723.706341	4251.646641	3700.571473	4005.167338
¸ßË¹°×ÔëÉù´¦Àí (269).mp3	5730.632084	5259.066911	5983.676916	5326.303851	5908.404773	5833.853533	6341.919225	6304.480454	5755.984956	6356.045612	5381.047315	5255.268935	5248.042362	4731.885501	5507.12555	5402.069089	4118.75727	4859.599756	5546.121835	5211.471133	5995.597428	5509.98996	5097.636185	4964.151159	5228.656258	5718.945929	5599.362246	6195.849737	5996.833004	5986.011938	6111.937156	6234.740988	5884.148979	6210.962552	6001.485542	5857.522095	5486.367513	5621.572507	6069.017767	5147.88173	5803.023141	4797.923351	5557.674379	6262.813234	6300.493665	5736.205046	6356.503615	4679.090054	5580.239054
¸ßË¹°×ÔëÉù´¦Àí (270).mp3	3745.687421	4297.4182	4299.431638	5084.717155	4962.5357	6112.454037	5418.052724	5189.765337	5818.218047	5335.9133	5218.351164	4305.294815	4651.003241	5302.25236	5141.464446	5056.531351	3818.490688	4566.351389	6069.720102	5751.473682	5344.986207	4458.429157	4969.489943	4205.13981	6039.26424	5644.097207	5473.121903	4202.508868	3478.860686	3423.014952	3990.955847	3776.274078	5028.504113	4950.281327	4960.444291	4718.963231	5256.339846	5633.614039	4998.682388	5460.888263	4354.281267	4368.966249	4403.575246	4802.99147	4636.960293	5578.353866	5837.958217	4974.33113	5912.666544
¸ßË¹°×ÔëÉù´¦Àí (271).mp3	3861.762863	3600.408335	4251.717022	4547.456375	4059.619042	3818.471745	3860.638477	4565.923869	3395.65024	3346.197585	4343.332452	4450.030965	3893.893932	3990.569803	3974.413039	3824.578349	4050.231355	3703.717326	3873.080734	4648.268922	3977.82667	4124.584809	4139.28012	5465.0481	4192.768539	3693.271681	3349.360365	3444.341545	4688.078865	4420.006812	3725.30058	4617.291817	4087.504189	4573.833928	3867.298961	3296.609312	4767.732663	4085.048939	4453.238788	3451.946544	4541.407827	4170.747476	3864.258411	3075.694656	4173.546138	4228.597403	4081.174386	4138.758607	5063.641274
¸ßË¹°×ÔëÉù´¦Àí (272).mp3	5496.983498	5216.264581	5576.758363	5356.873079	5410.775045	5156.923198	5781.274221	5217.013575	4812.001348	5051.026512	5465.682347	5040.374387	5441.893278	5662.804448	5162.887439	5002.556681	5235.251381	5286.376975	5229.436965	4960.051743	5147.975035	5045.956368	4954.215745	5022.173083	4677.916724	4890.468214	4894.374039	4471.954899	4732.163633	5062.85692	4748.068408	5221.983289	4938.3498	5142.194184	5260.390521	4634.246137	5056.138974	5235.266149	4715.833605	5235.208472	4958.759077	5157.112545	5126.072565	4595.381545	4799.329726	5157.159322	5049.999131	5440.645459	4888.879228
¸ßË¹°×ÔëÉù´¦Àí (273).mp3	5012.723995	5329.800975	3931.36182	4799.376999	4548.484663	4032.216046	4693.172006	3912.534818	4240.793816	4905.11982	4683.839237	4201.96338	4224.147474	4092.279516	4798.427274	5016.214772	4448.835773	4077.486232	5388.755001	4791.869136	4282.481372	5148.41529	4759.804004	4481.966974	4944.048158	5416.068938	4611.822306	5057.751584	5055.745193	4297.479431	5355.186354	4218.23313	4577.928861	5318.830144	4584.27473	4983.228813	4238.008399	5161.646709	4311.396824	4823.579984	5973.811246	4871.015605	4594.192279	4000.476751	4543.517291	5233.993398	4645.95905	4451.286809	4208.233575
¸ßË¹°×ÔëÉù´¦Àí (274).mp3	3615.848875	3593.859229	3599.892983	3185.825196	4036.535863	4576.625562	4603.031808	3736.08912	3769.009106	3875.882546	3763.643456	4180.930982	3894.87687	4503.300474	4476.310315	4042.84186	4703.020778	3590.29232	4634.913944	4632.505784	3767.229926	3555.889983	4283.949084	4461.331348	5231.27979	2964.118011	4078.20827	4609.830275	4486.236837	4139.283633	3480.210787	3926.18156	4041.15112	3936.207184	3371.362636	4280.685999	5094.692924	4632.780545	3796.425459	3957.159474	4687.798915	4503.203938	4840.090578	3603.385552	4095.803509	3959.685647	4168.184993	3132.402209	3648.571353
¸ßË¹°×ÔëÉù´¦Àí (275).mp3	6403.927352	4008.532372	5299.671824	4294.853444	6106.544946	5407.588407	6113.039478	5515.973285	3743.576608	4835.067035	5336.846308	4928.685445	6103.598627	5887.859345	5091.409813	5643.070654	5289.902648	6391.209243	6192.818728	6251.944032	5949.312958	4742.893046	4924.621132	5648.006511	4769.266839	5794.22416	4612.942733	4869.163274	4676.252187	6239.78428	6159.917167	6399.220844	5480.793314	5237.820049	4086.420668	5045.921277	4607.763956	4720.357861	4792.248536	6019.960815	4506.162432	4709.818673	4540.944607	5961.697173	5463.622179	5175.94535	5141.52736	6524.272405	5635.427684
¸ßË¹°×ÔëÉù´¦Àí (276).mp3	4183.926437	4897.356308	6526.66158	6470.331343	4530.418167	5759.841713	4441.61853	4163.94375	4217.752965	5335.643248	5424.400663	5609.279551	5466.849975	5094.353986	5231.986041	5312.693245	4550.429679	5803.938597	4557.785227	5676.960446	4522.145037	4715.52024	4961.370461	5608.067417	4510.30957	4336.655521	5052.102965	6295.645691	4251.266653	5825.470678	4500.742196	4474.775262	6439.833002	5657.362611	4573.335041	4893.883167	6342.011294	5283.464486	5525.456294	4826.526128	4744.000203	4766.262349	5035.933129	5306.890342	5507.212344	5348.388911	5016.165346	5896.70691	4102.8693
¸ßË¹°×ÔëÉù´¦Àí (277).mp3	5459.287481	4857.129289	5864.494474	4607.37993	4692.930231	4186.128277	4802.382979	4192.130096	3672.787581	3282.10172	3645.667403	4252.381057	4348.189806	5276.115579	3976.722713	4186.719768	5378.77913	5452.170805	4853.860633	5274.779593	4674.711239	5800.877402	4664.870128	5097.635446	4559.941488	3871.24026	3523.559446	4180.253881	4087.709588	3588.514134	4194.725954	4545.673748	3399.818678	3390.337075	3589.950138	4265.969904	3747.525225	3771.521752	4965.884667	4919.050219	5036.950783	4032.143322	4002.223369	3407.762493	4583.534158	4192.765194	4016.497264	3777.490086	4270.303979
¸ßË¹°×ÔëÉù´¦Àí (278).mp3	4789.743776	5608.752157	4206.550297	6048.081933	4600.773797	4639.436437	4624.722579	4796.058935	4708.304196	4734.506548	5373.373556	4842.049822	4790.995911	4901.720265	5250.284181	4328.575053	4220.763162	6015.965554	5204.5191	4379.470136	4483.884028	4406.552025	5222.335884	5374.772064	5397.387559	5296.591454	5544.27933	4622.323	5401.161014	4329.631682	5325.936146	5346.18605	5570.446233	4162.68532	5227.005824	6229.676222	5103.53367	5739.545974	4421.600977	4709.387529	5384.287679	5094.916123	5005.173332	4869.348491	5120.285314	4458.806543	5172.497483	4517.976103	5769.843704
¸ßË¹°×ÔëÉù´¦Àí (279).mp3	3809.379304	4685.141385	3891.051803	3437.867246	4117.597588	3903.808608	3962.176086	3603.218166	4780.496362	4320.044039	4775.084794	4678.205093	4841.007319	4347.07013	4715.939104	4786.972923	4908.878829	4713.133942	4543.723583	4767.465283	3866.179994	4574.056089	3986.478535	4780.358554	4059.933664	4551.769648	3854.074445	3910.211139	3795.580991	3715.641479	4135.552796	4221.649464	4235.205271	3618.106594	3978.204717	3694.787951	4038.967479	4066.520606	4432.598439	3463.199824	4505.8128	4118.11236	4296.640932	4646.73444	4185.141844	4784.592986	4720.304523	4808.812256	4816.728217
¸ßË¹°×ÔëÉù´¦Àí (280).mp3	4929.244961	4649.36093	4207.180579	4054.436564	4036.6649	4382.923691	3906.930841	4795.66471	3924.792823	3976.727138	4005.007657	4676.711248	4713.719457	4513.679068	4617.98634	4460.493439	3961.806007	4682.866389	4697.861713	4132.429419	4749.09646	4187.127245	4221.352151	5236.976456	4909.673841	4756.485404	4355.30465	5173.568788	4955.926887	5117.485371	5083.951948	4772.149636	4505.505617	4453.984501	4801.924894	4555.778969	4139.45743	4081.223744	4275.662786	4355.454682	4578.644573	4387.815027	4479.731906	4744.474879	4473.159577	3939.783621	4278.814218	4047.392065	3922.777067
¸ßË¹°×ÔëÉù´¦Àí (281).mp3	4457.978947	4832.754966	5566.193644	5224.242006	5084.252196	4774.962767	5088.866644	5922.386643	5116.421865	4768.705575	5084.590374	5445.940876	4141.574466	5111.992463	5343.048899	5065.378116	5186.141979	4735.991334	4531.019475	4759.621032	4165.135466	4766.725589	4339.871017	5070.279204	4720.056934	5369.757825	4733.647424	4830.500119	5067.660244	5516.038266	5142.991553	5350.467673	5031.628429	5177.678716	5073.406284	5181.28983	5151.886228	5213.466652	4950.196472	5213.648307	5401.130854	5164.26843	4571.902706	4617.438186	4209.302732	4634.79463	4860.668071	4405.647796	5400.415928
¸ßË¹°×ÔëÉù´¦Àí (282).mp3	3630.330493	3675.17536	3373.419457	3606.065517	3816.181994	3340.24734	4064.878955	3544.871834	3543.91809	3344.053689	3943.683731	3636.687793	3459.460065	3446.473562	3473.132344	3950.286568	3662.27174	3792.883644	3392.702078	3432.268145	3389.456498	3257.258174	3498.114958	3644.958693	3364.27173	3310.178981	3346.75274	3844.272202	3150.118897	3522.662035	3406.407722	3727.983657	3647.748968	3353.430549	3432.424447	3243.868795	3274.52086	4046.651612	3354.160742	3322.985962	3305.80515	3292.406566	3890.25424	3415.243506	3582.446359	3426.284013	3837.728642	4156.50676	3504.531648
¸ßË¹°×ÔëÉù´¦Àí (283).mp3	3301.751904	3555.521609	4026.514916	3536.301449	3575.968235	3458.192423	3565.907742	3431.444002	3573.478442	3563.193768	3410.81269	3690.417899	3333.671597	3807.040197	3235.903282	3672.924635	4237.916224	3710.093576	3852.850979	3248.469208	4042.295598	3497.556888	3480.401641	3440.830954	3042.798736	3557.042932	3379.141389	3481.566341	3632.198046	3290.393581	3483.500027	3445.128598	3777.391287	3748.011523	3423.198602	3685.099444	3975.756891	3177.415491	4354.235593	3371.826244	3956.688243	3831.185965	3588.305811	3953.665851	3500.406702	3913.34291	4064.628381	4211.807205	4177.127608
¸ßË¹°×ÔëÉù´¦Àí (284).mp3	4540.684532	6506.961127	5780.386101	5685.44312	5350.822013	4952.581094	4917.519479	5912.975851	6181.107923	5108.386181	5424.128329	5580.006226	5950.551717	5026.180587	4763.317102	6245.031763	6262.541643	6433.594126	6322.84276	5795.382432	6474.921987	4921.888561	6224.179033	4925.822764	6130.130765	6123.926407	6445.316489	4579.564914	4336.518158	6408.256602	5839.745606	4518.976109	5454.222419	6036.866141	4711.21612	5711.933992	4953.26371	5060.920777	5077.324164	5722.721068	6324.626654	5027.758252	5775.790581	6149.435536	5763.491758	4623.012501	6397.202389	4875.653305	5817.027525
¸ßË¹°×ÔëÉù´¦Àí (285).mp3	3046.844609	3226.824466	3084.496886	3499.801237	3216.977918	3375.862626	3293.311132	3169.869737	3288.554558	3604.355529	3705.505863	3339.273939	3544.627505	3527.782551	4875.54312	4092.52923	3217.213479	3608.106527	3649.605681	3340.172447	3361.536243	3328.967014	3402.305809	3121.562422	3287.401231	4073.974987	3555.025951	3320.043339	3475.343979	3618.022122	3413.829476	3314.059332	3486.608797	3186.207452	3496.677961	3835.841528	3640.987928	3452.706921	3333.063224	4279.686225	3531.117287	3300.507785	3344.413209	3224.524769	2794.75026	3366.753215	3855.298119	3435.059533	3347.461862
¸ßË¹°×ÔëÉù´¦Àí (286).mp3	3415.687924	3217.992991	3813.595905	3679.562053	3335.862059	3238.408234	2922.352742	3585.9747	4038.401988	3049.990206	3357.744046	4086.413123	3207.64977	3559.434319	3722.278792	3422.45926	3668.218398	3482.834009	3405.835364	3683.006958	3560.856531	3734.913852	3276.060424	3644.628479	3343.982035	3431.500895	3651.161693	3796.593232	3646.837061	3725.652477	3150.679078	3471.321964	3803.823868	3573.997229	3556.172035	3736.952255	3797.145125	3262.677625	3766.962668	4315.504816	3967.3123	4114.911846	4087.856166	3511.379381	3876.226005	4360.296413	3602.713014	3410.623189	3692.395222
¸ßË¹°×ÔëÉù´¦Àí (287).mp3	3933.883127	4435.437601	4169.155918	4569.3661	4235.568333	6084.643886	3876.024598	5712.27174	3693.19636	3979.930825	3666.65477	3949.979522	3945.569111	3480.89262	5092.174357	4431.440388	4008.744702	4322.916093	3405.204845	3728.50378	3630.691314	5894.512794	4643.266401	3855.854291	3877.528348	4278.566944	4063.059069	5976.871192	5381.680267	3960.523686	4328.045376	5578.079005	4276.137322	3394.040432	3595.358627	4693.251343	4159.955562	3513.411344	3764.227657	3459.310155	4183.726302	4953.050863	4780.58673	3658.375696	4809.959985	3922.23703	3903.857819	3402.746265	3785.83555
¸ßË¹°×ÔëÉù´¦Àí (288).mp3	5024.821687	6107.106032	6463.058694	5974.057267	6305.780967	6001.137033	5343.71621	6353.890764	6263.416425	6095.231485	6040.847978	5732.633042	5862.596093	6396.470137	5017.957333	6166.620332	5217.534244	5458.206554	5546.75009	5894.741894	5858.814001	6333.262151	5914.427765	5252.720861	5965.620704	5010.369157	5357.448865	4439.827167	5654.552737	5839.918098	5672.636885	6254.315894	5097.835595	5910.591706	6028.780128	5707.252285	5903.82449	5320.317296	5247.601669	4292.593607	4615.354417	4972.540925	4856.67258	4730.274116	5762.563819	4222.943207	4820.63485	4215.459784	4668.270419
¸ßË¹°×ÔëÉù´¦Àí (289).mp3	6474.467815	4905.628424	4486.846191	4722.422998	5547.99107	6321.166601	6255.379104	4976.141381	5364.463758	4544.551422	5302.72211	6123.707315	6492.015426	4162.914726	5321.17519	4536.960617	5267.729814	5886.689816	6483.23192	3832.426154	4146.204739	4462.186795	4666.028832	4554.877611	5822.232774	4756.984145	4501.650116	5165.691465	5591.376606	6002.638995	4739.872608	4864.926799	4883.546118	4926.595812	5632.863604	5725.683674	4230.921533	5284.888206	6127.045054	4780.479783	5426.159937	5516.987382	4514.301106	4655.514836	5749.660926	5179.00415	5667.657056	6035.141907	4368.281694
¸ßË¹°×ÔëÉù´¦Àí (290).mp3	3844.694709	3174.620538	5904.470461	3031.354412	3738.789581	3244.465869	3755.833457	3236.516742	3113.802173	3203.566318	4113.634735	3970.203609	3828.302375	3971.19978	3300.042896	3295.749162	3881.946701	3763.269526	3975.159735	4816.601206	4243.835909	4486.042942	5401.965911	5921.351985	4351.030917	4266.320623	4405.566916	4019.918453	3688.517244	4065.443127	4019.18104	3729.519629	4178.938275	4697.065825	4207.432628	3846.705929	3927.168154	4483.844758	4461.580446	3973.801227	4323.086205	4229.890038	4207.345858	3890.780626	4583.224794	5523.924432	5671.920886	5623.463682	5544.774024
¸ßË¹°×ÔëÉù´¦Àí (291).mp3	4700.697002	5510.882765	4828.875713	5958.741872	5186.908946	6057.329445	5452.109989	6122.927725	4793.694717	4526.128837	4557.306461	5306.478737	5017.111477	4302.807966	5572.514432	5276.304815	5416.707243	4424.929801	4685.039947	4472.84515	3636.762509	4566.151588	4599.8493	5041.466382	4543.072765	4934.258252	4995.540811	5464.852442	4795.96953	4604.88443	4500.541736	4088.707396	4548.999172	4315.672663	4909.301644	4756.383351	4878.008179	5203.889287	5342.816648	4697.017467	4640.080721	4821.633272	4204.963498	4521.522323	4548.482547	4627.58291	4805.410138	5198.80685	4910.014926
¸ßË¹°×ÔëÉù´¦Àí (292).mp3	4733.958171	5594.518383	4070.412625	4710.107162	4635.343165	4455.601552	4002.046472	4639.005247	4647.410787	5115.71067	5425.467436	4746.931955	4793.333418	4272.660675	4699.639283	4857.240378	4975.372513	4887.306424	5008.426838	5545.901117	5856.903389	4487.294003	4453.29599	4971.378618	4839.516373	3920.90871	4487.056659	4854.621848	4663.267552	4873.494086	5284.212012	3898.636714	5458.29636	5413.138169	4770.250149	5200.578783	5943.490732	5317.695033	4618.073102	5614.488922	4163.563845	5053.942686	4871.950593	4775.834177	4109.926844	4555.611034	4947.660835	5721.728863	4956.781647
¸ßË¹°×ÔëÉù´¦Àí (293).mp3	3343.912207	3421.809848	3637.242426	4898.652862	5186.467615	4231.751516	4414.286154	3143.735968	4228.422033	4197.471362	2972.235594	3217.100719	3611.287756	3911.247652	4251.404444	3499.408041	2966.502251	3572.409464	3072.13671	3370.492862	3225.194672	3768.711301	3971.734884	3505.783428	4162.689675	3556.529214	3688.624564	3465.765251	3375.243031	4162.745817	4138.399962	3868.5702	4143.993432	3086.825516	3525.792716	4596.503867	3645.698281	3550.69156	3930.20967	4289.181218	4676.47108	3697.297261	3367.714423	2952.706486	3911.946249	3938.997679	4369.969118	3730.286894	4018.288943
¸ßË¹°×ÔëÉù´¦Àí (294).mp3	4318.445883	4215.183312	4823.805972	4165.424936	4560.566438	4205.472638	5136.169035	4511.186818	5682.800034	5154.685675	4592.176239	4125.951747	5284.794354	4236.828216	4312.200228	4753.096888	4867.493904	5264.142464	4766.520414	5203.206073	5518.591558	4335.547021	4456.166786	3946.886765	4933.18637	4617.808907	4984.736882	4915.562989	5215.469374	4665.759988	4820.505585	4726.462289	4420.078778	4348.796824	4426.711595	4678.482878	4959.452402	5406.987719	5346.378168	5022.43278	5629.837938	5068.836409	5414.148483	4884.958022	5689.218662	5107.306709	5362.963372	5651.547285	5624.316682
¸ßË¹°×ÔëÉù´¦Àí (295).mp3	3168.291112	3233.52927	3126.645608	3164.777024	3321.616143	3391.250062	3017.650457	3034.507967	3277.29982	3244.555049	2987.52714	3035.124821	3104.083535	3214.34094	3186.095689	3358.424968	3462.416496	3418.9483	3354.295354	3191.596477	3048.92781	3158.444209	3174.693791	3209.863653	3201.312343	3270.846241	3300.185243	3126.251682	3255.406613	3249.633293	3371.365617	3302.760805	3459.139088	3325.038511	3436.730675	3249.903424	3189.029451	3361.791277	3357.149086	3413.893755	3296.94294	3221.415499	3288.74658	3228.016384	3147.518205	3320.872357	3453.437747	3227.145878	3322.906953
¸ßË¹°×ÔëÉù´¦Àí (296).mp3	4313.568567	4595.027651	4166.983395	4133.133351	4325.908588	4639.620836	4244.897684	4347.448972	4376.661324	4868.451041	4186.441301	4167.199609	4514.522509	4736.941514	4228.07946	4299.5433	4385.050898	4860.01263	4293.616409	4462.823494	4455.324795	4717.225666	4188.253497	4267.86295	4286.239368	4859.701367	4228.763381	4339.582828	4333.677953	4760.96324	4205.162544	4243.233681	4439.057303	4740.322213	4122.739334	4199.242026	4416.736236	4804.810912	4193.719038	4337.29327	4331.487452	4748.90797	4214.041015	4381.262829	4407.877417	4818.556327	5008.667808	4350.407621	4242.851181
¸ßË¹°×ÔëÉù´¦Àí (297).mp3	4237.071149	3857.567191	4117.696055	3982.164618	4064.228879	3921.585163	4318.01462	4078.653736	4271.065865	3920.945496	3866.829391	4003.158451	3874.83845	4052.060973	4224.347664	4100.698469	4295.618539	4307.199598	3835.440474	3786.92798	4169.08275	4356.369543	4058.264045	4366.633223	4114.431234	4086.19106	4465.093861	4054.161355	4194.567844	3945.306404	3855.27069	3546.812509	3917.920717	4065.366071	4060.754125	4351.844342	4179.975554	4027.540756	3813.839102	4034.426865	4053.413587	3829.704238	4357.218046	4168.43396	4259.383231	4280.719743	4049.478698	3911.900925	4132.741892
¸ßË¹°×ÔëÉù´¦Àí (298).mp3	5237.243033	5946.147052	5471.059474	4204.677784	3461.252831	3493.232689	3697.757216	3653.039183	4256.841252	4804.558966	5165.441702	5764.594467	3045.386472	3295.31325	3721.42079	3223.441455	3050.289631	3917.756941	4282.582413	3496.755124	5069.991226	5467.449973	5177.669525	5511.460938	5030.976351	4815.38311	4099.342978	3879.865462	3883.680046	4880.754295	4909.802724	4682.222729	5274.154162	4495.569585	5876.24989	4474.137972	4065.770463	4344.15208	4139.277839	4284.207418	3781.039074	3229.791762	4362.687996	3955.477244	4230.453158	4406.106811	3299.561144	4424.083952	3675.801715
¸ßË¹°×ÔëÉù´¦Àí (299).mp3	3979.028073	4112.9284	3984.288184	4395.075813	3864.807021	4321.035533	4232.851868	4374.409779	4584.972948	4693.040737	4576.526624	3764.469461	3762.654271	3808.389673	3595.791752	4309.701012	4333.642739	4306.221365	4471.78015	4252.430045	4239.173983	4083.080458	4344.556485	4368.870561	4299.588782	4213.372071	4076.824261	4147.304458	3936.206179	3931.385995	4113.632243	3714.005481	3967.076288	3708.17048	4206.594777	4184.215308	4089.654025	3656.776941	3679.859161	3659.160084	3882.733084	3911.67649	3856.53359	3807.066225	3661.00054	3655.683299	3587.933416	4156.607295	3482.631521
¸ßË¹°×ÔëÉù´¦Àí (300).mp3	4546.085568	4613.53629	4506.150413	3549.813886	4285.252203	4045.47267	3836.489755	3077.673922	3911.46562	3602.330372	4941.773798	4460.984838	4645.851855	5143.196634	3290.194133	4493.337856	4112.359239	4535.747598	4748.384739	3640.791527	4050.741224	4970.524824	4452.483303	4871.246895	3530.907838	3637.829767	4430.31938	4011.71767	4870.219806	4245.272526	3725.405765	4043.044401	4166.326549	4613.771999	4837.972209	5056.306224	4392.596097	4615.035296	4389.08153	4582.458044	4453.279591	4562.163195	4771.984103	4806.068045	3353.458463	3359.88375	3771.557242	3631.570411	4366.703098
¸ßË¹°×ÔëÉù´¦Àí (301).mp3	4937.365886	4779.601736	5131.660756	4942.555534	5141.021249	5982.352434	5428.940473	6042.955096	5456.207716	6419.610078	6018.302436	6378.591122	6081.637745	6343.987722	6494.929	6380.194803	6529.053281	6392.119834	6542.588741	6635.289101	6274.603932	5645.198678	6047.985274	6278.279341	6303.663604	6284.207139	6491.711331	6440.382419	6163.044551	5362.570409	6326.590262	6395.452336	6035.744336	6431.271863	4018.09002	6060.918269	6260.043224	4283.969703	5975.397476	6050.704841	6240.617458	6444.080367	5647.058855	6224.11067	5667.774411	6074.705273	4835.377528	5668.024767	6218.67309
¸ßË¹°×ÔëÉù´¦Àí (302).mp3	3831.656171	4387.866997	4160.962539	4270.502397	4243.337902	4268.040918	3696.649953	4092.068135	4208.343881	4432.736861	4035.388523	3955.294909	4364.619646	4638.282171	4546.279728	4089.625982	4266.238519	3738.91958	4259.831559	4468.492997	4218.891979	4042.98986	3784.357828	4420.328326	4267.892294	4165.267862	4300.425972	3659.810091	4776.042559	4152.92444	4084.013455	4132.090211	4276.580678	4266.724258	3937.140795	4137.911665	3635.236011	4154.742628	3882.244814	4402.899673	3709.596572	4161.979853	4146.606595	4903.799101	4351.565911	4299.528877	3638.359803	3904.928844	4304.666593
¸ßË¹°×ÔëÉù´¦Àí (303).mp3	6294.421022	5940.99271	4936.51155	5485.535701	6071.146962	5943.539578	5923.61052	5949.675617	5125.875211	6290.681919	5244.824195	6012.989384	6354.392358	4329.104015	5783.15114	6519.614741	6199.311926	5573.246674	6318.438185	6287.301963	6358.454122	6404.972168	6268.889226	6511.838471	6354.001707	5957.246372	6442.376561	6522.231497	5676.218591	6591.626299	6549.948631	4183.151459	5327.483639	6210.428673	5917.03688	5822.982035	6506.135126	6497.471752	5521.692439	5999.305482	6632.461946	6111.041635	6122.569407	6404.563784	6513.417944	6547.263152	6464.205665	6534.690865	6239.522658
¸ßË¹°×ÔëÉù´¦Àí (304).mp3	6329.717494	5819.380825	6360.545379	5179.67776	5537.256761	4688.647836	4334.445647	4867.947397	5842.343046	5955.804353	6043.932486	5562.187901	5173.699476	3925.566047	4698.966636	5223.042512	6072.206974	6553.563265	6051.781702	6372.931534	5874.674519	5415.769519	6322.614974	6551.004443	6421.163739	6543.435927	6557.42599	6502.780622	6364.369685	6461.906463	6457.165791	6209.707546	5868.366994	5917.446289	5813.184718	6556.605264	5830.367207	4814.837536	5841.17614	5352.420803	5019.178075	5742.237114	6509.46003	6579.439949	6563.358292	6180.666685	5156.490296	5214.748224	5803.102079
¸ßË¹°×ÔëÉù´¦Àí (305).mp3	4408.507816	4490.664585	4425.258961	4346.052947	5293.354467	4599.686385	4640.817468	4548.781957	4657.177287	4516.930596	4319.82142	4524.868694	4324.022042	4518.025964	4713.040621	4315.972704	4367.32339	4370.174651	4301.243993	4495.144284	4759.769432	4265.502618	4193.217156	4393.725621	4274.810886	4214.897463	4063.829091	3903.721922	4431.775073	5014.498741	4186.741086	4564.130526	4669.385269	5036.149626	4933.484006	4821.506415	5098.160557	4718.681012	4700.290072	4518.991491	4489.246239	4504.210744	4513.193379	4211.179891	4638.321612	4370.100908	5012.694908	4404.445002	4748.967738
¸ßË¹°×ÔëÉù´¦Àí (306).mp3	3938.164068	3658.295297	4515.286445	3834.723396	4357.562043	3368.818343	3904.357322	3683.84631	3877.262905	3436.302976	4040.762341	3664.61195	3881.819785	4390.520793	3776.412624	5056.674194	3378.857786	4710.105044	3274.895492	3673.89653	3641.109442	3770.741503	3658.758631	3699.793493	3259.106714	4158.227026	3487.849183	3850.737394	3800.25045	3557.40005	3312.611251	3861.810574	3768.702989	3688.588365	3699.217615	3750.965053	3399.194177	3575.680474	3266.657249	3226.225332	3220.062352	3326.619214	5662.484642	3452.478908	3857.149573	3529.723088	3621.260521	4294.190491	3728.748829
¸ßË¹°×ÔëÉù´¦Àí (307).mp3	4454.401697	4204.471364	4366.056202	4585.016307	4956.838004	4495.723993	4963.846317	4595.58387	5405.54097	4839.483447	4642.118608	3962.568064	4874.405752	5412.739431	3837.588165	3891.302278	4817.03827	5583.223889	5206.12794	4965.286522	5917.640814	6054.717653	6452.074941	6562.124534	6008.815327	5554.057801	4369.324051	4159.33285	4205.426802	4975.170416	5449.235324	5935.752716	6416.237837	5739.20164	5876.467138	4354.001317	4085.247155	4544.181099	4124.468215	5028.179689	4030.341986	4602.299528	4930.863828	4918.329237	4695.969318	4452.469374	3901.572802	4081.358978	5381.905788
¸ßË¹°×ÔëÉù´¦Àí (308).mp3	3649.574106	3853.335606	3205.457127	3373.801761	3468.524258	4074.204997	3555.535652	3589.519205	3606.967081	3486.733141	3563.434503	3082.072	3372.647511	3278.223154	3936.320888	3591.681508	3379.407162	3369.195969	3504.990336	4124.954832	3352.496799	3190.630198	3131.7324	3621.851056	3344.304953	3204.769489	3758.310211	3616.711334	3380.171848	3588.586698	3202.673975	3208.435202	3339.226494	3587.018183	3708.402862	3658.3378	3357.138026	3347.25587	3765.951562	3270.530261	3260.523094	3476.725217	3760.019372	3125.193035	3389.783948	3489.089194	3879.654398	3428.091498	3292.890936
¸ßË¹°×ÔëÉù´¦Àí (309).mp3	4245.011378	4261.744867	4090.87064	4113.721116	4666.151613	5053.420783	4323.273681	4886.702312	4406.221945	4613.138698	4266.601939	4726.611128	4351.326434	5425.550427	4565.335669	4734.59466	4411.94764	4950.479124	4114.114326	4074.513042	4860.162303	5327.287103	4215.967327	5218.945212	4864.198141	5645.325399	4666.806108	4519.97996	4495.672546	4762.39241	4141.545222	4948.553719	4426.413076	4720.843323	4193.668079	4122.108418	4499.749922	4983.690614	4533.230325	4414.695317	4398.265635	5039.032608	4324.519868	4356.728584	4206.468666	5097.947351	4732.059345	4615.263092	4741.63219
¸ßË¹°×ÔëÉù´¦Àí (310).mp3	3605.18341	5565.703151	3446.07683	4093.268817	5659.493284	3804.689328	3733.390076	3457.976978	3704.052777	5379.456995	3148.491225	4827.039562	5099.971137	3664.531107	3960.252708	4659.092822	6394.670904	4271.580155	4315.512012	3595.521667	4575.547712	5420.871984	4072.462113	5483.38304	4600.972691	4305.694739	4055.810778	4389.01843	4471.667207	4096.333719	4827.832369	5301.838834	5618.7919	3249.597357	3430.195961	4313.61479	4524.898412	4366.568904	3409.476987	3846.367453	3802.122923	3671.365897	5321.12778	6215.016011	3511.1326	3378.761583	3882.183559	4336.156355	3599.236196
¸ßË¹°×ÔëÉù´¦Àí (311).mp3	4672.992482	4722.852658	4625.522086	4272.132966	3779.001844	3868.061042	4473.26551	4644.42318	4473.023661	4378.642127	5201.562805	4490.221714	4577.592025	3961.064354	4127.194374	4178.438057	3746.44283	4758.49447	4113.243895	4050.878893	4225.830044	4708.245271	3877.588185	4468.230974	4265.869835	4179.928195	4408.186943	4461.067691	4762.660494	4525.429538	4372.262073	4366.605386	4547.997117	4550.291085	4436.117238	3950.161354	4066.649879	5789.941942	6325.078554	3523.724105	4063.177567	4321.0583	4517.365701	4090.9062	4055.302819	3826.264121	4010.117441	4380.055346	4579.960796
¸ßË¹°×ÔëÉù´¦Àí (312).mp3	4157.74402	4799.826306	4149.651313	3967.131536	4317.295876	4862.539643	3922.521304	4269.350992	4494.951014	4507.598174	4267.677159	4358.726122	4370.177789	4635.567768	4351.839358	3891.030174	4072.664058	4623.711318	5097.802221	4526.136194	4757.288586	3850.874539	4042.659998	4567.029939	4434.559158	3812.870051	4812.146179	3834.141859	3915.784718	3724.206893	4638.739132	4509.860212	3510.757119	4524.918533	4280.114054	4408.010021	4497.567053	4893.439194	5387.49443	4142.061406	4259.592546	5348.182614	5117.489329	3899.80808	3895.379315	4176.338352	4518.467722	4962.736889	3936.405488
¸ßË¹°×ÔëÉù´¦Àí (313).mp3	5178.944229	4823.569484	5813.285417	5259.551833	4405.120362	4790.55108	5003.885166	4791.313672	5707.740345	4163.200417	4880.452945	4933.799773	5074.516438	5018.152329	4240.940107	5651.185411	4329.271368	5315.557021	3628.500137	5216.223244	3959.893157	5512.77581	4997.594426	5249.265478	4344.707378	5484.74761	5587.487896	5261.48085	5449.762385	4819.603852	5337.675527	4155.529879	4692.96655	4737.742024	4977.90698	4572.047031	5231.44098	4853.488773	4990.9031	4809.815415	5675.775038	4610.83478	4226.846356	5225.610518	4338.154906	4240.865228	5384.168528	4075.653311	5235.810867
¸ßË¹°×ÔëÉù´¦Àí (314).mp3	5521.783186	4891.820095	6196.707098	3317.967404	5524.554234	3977.157722	6263.589608	6060.830499	3360.659228	4555.128493	4513.289958	6159.47851	3780.466257	6004.275318	5342.622913	6077.782119	6201.214203	5497.154948	4314.794027	3676.209224	4436.958588	4619.170485	4743.839349	4158.469306	4203.438639	3781.042284	3926.628643	3406.247139	3516.876474	4952.657832	6196.658757	4826.451732	3074.682184	4211.056453	3047.18379	4739.676997	3447.625346	4694.363147	3783.368737	3858.217564	3707.491162	4001.399533	4855.596243	4580.854251	4036.112949	4253.389364	5193.584992	3361.523149	3688.015164
¸ßË¹°×ÔëÉù´¦Àí (315).mp3	3849.592427	5503.376902	6508.199971	6583.37053	6239.510064	6573.932187	6374.198384	4545.719001	4833.933384	3664.204505	5649.267398	4894.459851	6042.101277	5823.130315	5387.647081	4823.742429	5689.663502	4604.612897	4967.80805	4386.717471	6074.636991	5331.393127	5709.856721	4884.27887	5391.184665	5475.859965	5661.313966	4841.309536	4725.358349	5756.345892	5784.045598	5871.641118	6469.723664	6395.934555	3713.853571	3881.742313	3852.73148	3655.905827	4525.896704	5616.737963	6074.912244	5686.501504	6439.340186	6405.928424	4816.992084	4682.190902	4102.011924	3818.108128	5849.287899
¸ßË¹°×ÔëÉù´¦Àí (316).mp3	4507.488501	3508.094536	3050.284093	4636.721821	3321.514138	4863.321719	4161.501458	3499.810185	5107.772657	2951.405924	3124.895781	3336.1902	3703.415308	2982.974378	3423.092426	5134.285704	2933.097972	5358.082466	3733.218735	3152.162506	3506.748349	3450.505654	3914.349371	2952.255564	3597.831487	3998.499507	3333.679292	3200.746601	3507.182427	3769.2347	4726.762071	3046.129916	3703.685025	3187.369892	4481.272403	3270.228632	5667.070414	3093.148942	3830.238422	4190.947441	5159.973824	2973.303964	3140.55518	5974.116986	3110.846446	3501.310139	3806.619532	3034.281643	3392.554323
¸ßË¹°×ÔëÉù´¦Àí (317).mp3	6421.460728	3227.424431	3426.609661	4622.122067	3307.398795	5689.693145	4581.754982	4814.639688	5142.260655	4552.33043	5292.700778	5891.20208	4331.66643	5705.706694	6158.113864	4407.07166	5161.059377	3716.379352	3117.838847	3956.935652	5424.427762	3357.287389	3521.451163	5548.414932	4348.358029	4833.140117	4032.85957	4835.529477	4707.542435	5553.72267	5180.922457	6424.327868	3252.745241	3858.23135	4039.11798	3141.498597	3925.63855	4340.374073	6194.24397	4215.809567	3788.128668	6125.072187	4224.176406	3627.13574	4376.357227	6477.250013	3602.062717	4315.312165	3642.983798
¸ßË¹°×ÔëÉù´¦Àí (318).mp3	3915.641361	4312.5204	4647.001868	4747.249667	4176.644915	4384.044058	4563.595022	4748.553704	4164.617763	4055.072809	4649.124999	4580.376205	4009.884231	4055.91801	4623.220084	4447.6984	4005.1066	3994.526176	4769.009622	4709.745963	4106.132223	3933.002895	4692.209075	4719.827888	3995.10126	4298.990354	4373.221803	4635.222568	4091.69856	3901.32352	4961.63632	4495.778033	4861.694957	4373.541147	4415.719305	4745.175335	4051.988366	4041.961189	4647.388516	4448.909235	4072.356575	4013.551019	4835.839905	4646.796	4015.695104	3987.782407	4928.583713	4486.884302	4725.138121
¸ßË¹°×ÔëÉù´¦Àí (319).mp3	3388.053869	4471.207197	3706.045886	3865.708941	6007.916174	4275.867395	3831.905813	3906.698319	3559.703212	3721.671229	5095.904593	3895.279207	3272.331935	3875.408736	4616.629241	3347.231794	4895.981144	3357.65376	3637.424343	4017.876508	5027.398549	5482.652936	4574.838068	3230.83663	4610.455758	3733.43495	3417.946828	4639.343155	4973.686159	4271.870299	4110.243723	4743.872695	3729.545913	3860.560568	3851.058203	5097.435871	3993.224603	3908.953728	5646.884071	4276.222289	4287.80309	5375.566314	4252.049236	3896.536659	4913.130653	5105.94339	3594.183183	4383.576187	4547.128295
¸ßË¹°×ÔëÉù´¦Àí (320).mp3	4215.934914	5776.745599	5484.683193	3308.450179	4744.942488	5315.837945	4115.595348	4446.120342	3986.73756	3986.883063	4639.699285	4740.180105	4601.409627	4697.607914	4005.28588	5083.524832	3965.107551	4175.529625	4949.615351	3914.007006	3348.499638	4409.401303	3642.425764	5423.528083	5494.33767	5437.224916	5245.931171	5062.698637	5145.370056	4709.530151	4116.800882	4237.378661	4470.180479	5655.128477	6042.617348	4017.130703	4621.62924	4596.45596	5277.791708	4059.281674	4268.292998	4581.205383	4966.419409	4586.354683	3670.896223	5719.257141	5559.130588	5342.013102	3396.530477
¸ßË¹°×ÔëÉù´¦Àí (321).mp3	6256.278179	6411.940251	5615.061545	6353.257209	6337.853588	6572.708456	6483.838988	6578.707079	6448.46819	6285.707949	6063.75246	5093.425097	5623.44186	6124.32103	6233.308747	6386.498178	6342.051712	6491.03826	6173.026976	3732.903723	6458.137681	6522.587646	6578.749773	6426.449886	6178.560508	5587.971449	5637.433318	6284.029449	6542.975646	6242.022573	6600.131162	4117.607622	6537.592244	6289.815266	6600.931099	6480.280612	6344.383468	4074.642921	4764.18047	5334.098217	5709.113152	5952.403647	6234.676002	4048.575429	5956.992531	5486.338957	6185.721274	6257.964921	6459.160322
¸ßË¹°×ÔëÉù´¦Àí (322).mp3	4240.131639	4285.485773	4792.722481	4506.033983	4560.415146	4687.557109	4327.195482	4683.499954	4086.029943	4299.051912	3999.631813	4453.607888	4133.406148	3946.325267	4547.498831	4371.295313	4938.022706	4090.503879	4283.417435	4371.512161	4530.910982	4133.856298	4520.366321	5221.842988	4475.024599	4179.598595	4594.328741	5340.864868	4855.422536	5199.529854	4732.737656	4850.335945	4665.571457	4251.673469	4820.770553	4616.591873	4862.696236	4866.468864	5017.538625	5541.645312	4495.426461	4518.507209	4699.979207	5425.180097	4657.149721	3713.997806	4459.68346	4029.230908	4483.501249
¸ßË¹°×ÔëÉù´¦Àí (323).mp3	5455.747194	4882.183583	4379.103157	4196.515343	4406.398307	4966.262096	5081.959185	5115.788945	4397.547825	4917.553362	4532.230444	5114.12949	5202.51121	4997.707783	5084.006334	4950.355967	4274.18019	4724.806481	4460.248586	4947.092885	4163.323988	5026.760501	5347.532972	4328.245251	4499.240592	4856.180667	4345.000632	4990.912971	4910.41396	4629.683832	5019.152773	4482.651661	4176.322223	4490.295358	4790.411742	4520.135615	5572.104701	4588.327423	4355.206757	4261.053135	4077.236168	4685.719651	5658.854635	4722.829525	4882.181307	4661.911384	4151.52533	4067.392097	5166.326909
¸ßË¹°×ÔëÉù´¦Àí (324).mp3	5051.752336	5325.685639	4622.258241	4970.897684	4359.407804	5111.327135	5756.564032	5053.837912	4685.877097	4737.540429	5042.627316	5326.841605	5259.87775	5871.723022	5318.975364	5013.51836	5337.962085	5389.763548	5910.645872	5567.881056	4297.425183	4980.564945	5406.944146	5102.573057	4896.408435	5598.915459	4794.472351	4646.329406	4800.831709	4935.944532	5107.778798	4999.024587	4811.40045	4930.764117	4933.434003	4974.181991	4720.55595	5264.054504	5451.114803	4519.408724	5447.243491	5128.380562	5075.800988	5041.982513	4377.072264	5169.064989	5472.817884	5953.900816	5458.35758
¸ßË¹°×ÔëÉù´¦Àí (325).mp3	5198.177346	4210.780823	4837.34499	4792.933031	4063.469038	4505.572529	4825.080803	4667.842128	5040.361683	4851.081414	4749.618443	4609.291123	5133.508969	4357.602772	4592.439877	4526.835542	4590.226294	4763.604584	4822.433403	4838.28731	4812.615064	5523.112511	4685.867808	4360.725394	4767.500477	5208.216998	5118.068638	4807.758919	4209.390739	5425.987986	4239.099334	4861.349316	4264.002347	4892.129563	4524.456649	4467.295384	4809.190635	4523.308527	4283.108399	4786.182532	4289.838667	4184.920825	4303.092025	4405.805609	4554.398148	4832.612716	4873.004037	4567.633041	5046.232699
¸ßË¹°×ÔëÉù´¦Àí (326).mp3	5054.128201	4213.048907	4948.527527	4779.688809	4482.649257	4595.743958	3961.515877	3728.844365	5041.288406	5234.104558	4931.503056	4390.821427	4284.636597	4895.317081	4752.518725	4479.51024	3913.447429	3749.439181	4493.339507	4831.04256	4802.149878	3720.643801	4516.098858	3854.664346	3660.792492	4553.570953	4277.188264	4201.338482	3989.844817	4734.625116	4539.932359	4004.113158	3629.182238	4167.402037	4765.428157	4713.495175	4118.292127	3497.452677	4171.91475	4852.677676	4806.736163	4373.817365	4883.984935	3899.544087	3693.526346	5070.450749	4286.66479	4792.597874	4191.258509
¸ßË¹°×ÔëÉù´¦Àí (327).mp3	3659.301016	3219.480544	3529.673014	3079.003194	3699.492849	3594.8436	3867.516133	3558.944173	3994.621044	3906.591373	3422.289695	4057.80541	3762.427785	4099.30715	3486.517782	3701.763265	3697.543954	3557.884251	3870.370058	3520.518763	3545.242573	3197.106682	3288.249814	4186.160324	3275.839696	3160.362504	3881.875637	3274.80347	3828.966814	3581.269303	3900.842137	3820.060446	3567.350218	3659.20061	3805.350734	3773.429695	3823.853742	4118.931738	3137.031811	3928.180013	3669.857843	3551.207816	3143.48225	3533.999861	3411.584419	3159.530713	3514.361974	3949.126033	3809.58266
¸ßË¹°×ÔëÉù´¦Àí (328).mp3	6606.272682	5397.315174	4634.788154	5342.592303	5903.411638	5387.533644	5923.287052	5585.681049	5544.7238	5960.541987	5040.891464	5999.499696	5018.12087	4108.889094	4300.228789	3688.966182	5384.408834	4759.721476	3524.258616	4522.990207	5051.756592	5917.024817	6011.320927	6304.427118	6229.364386	6498.930354	6464.433064	5167.814612	6254.785794	5986.926973	5491.000526	6453.210066	6506.360095	6653.748464	4984.986772	5857.490969	5703.290742	3998.787757	2727.499168	4214.525791	4154.069056	2987.303226	4735.546992	5566.751577	6087.5756	6067.918283	6331.65658	5733.33462	6407.270892
¸ßË¹°×ÔëÉù´¦Àí (329).mp3	4969.931735	4951.368188	5633.908815	5580.160602	4938.147941	5023.865169	4227.403619	4700.48572	5363.651718	5629.345846	4685.596343	4483.049972	4667.596671	4941.237944	5258.860942	5944.846911	4067.008861	4600.925117	4534.000517	6358.865111	4726.232553	5389.335379	5878.113754	4739.507757	6607.684672	5522.979031	6455.787527	6505.861524	4805.91982	6111.55782	4790.74904	6441.304098	4490.808322	4832.578097	5052.06726	6004.334926	5330.688365	5749.182229	4191.617768	3703.207916	4464.002318	6311.02713	3984.062148	4119.70798	5534.473359	4907.018786	5353.008378	4069.375346	4463.469221
¸ßË¹°×ÔëÉù´¦Àí (330).mp3	4717.366872	5134.249418	6507.487252	4416.415943	4425.114954	4724.615301	4928.123646	6441.690705	6258.900444	6444.668423	5137.947815	4254.574174	6026.795515	4882.040587	4957.877218	5720.383568	6528.225566	5585.916808	4785.685381	5040.688428	4738.33798	5502.715099	5957.247796	5781.322662	6564.670859	5777.811005	6492.171618	6048.979568	6276.440546	4948.570432	4695.910964	5158.425531	5322.218817	5605.964736	6552.401017	5321.53925	4864.364213	5956.630957	5912.559819	6220.924928	4123.787477	6486.014971	4178.17899	5915.384334	4203.023382	6027.529557	5003.594461	4365.878259	4436.293923
¸ßË¹°×ÔëÉù´¦Àí (331).mp3	3812.238605	4258.797177	6577.28284	5949.823956	4979.123077	5525.071919	6298.789128	6007.695652	5570.346452	5730.075137	6252.813714	6463.745033	5953.123798	3802.062191	4694.08691	4474.015868	5712.94097	6551.658682	6070.166724	5614.860886	5126.806448	6451.594491	6383.631808	5792.19703	5516.690009	6130.146889	3546.310735	4127.10019	3944.27656	5957.236805	4246.025026	4221.677669	5987.280493	4735.71006	4774.540468	3738.195608	5805.782938	4060.861904	4948.78366	6434.173966	6085.085873	4913.637848	3396.590004	3224.56702	3765.583193	3042.780837	3823.395932	4726.549925	5051.922104
¸ßË¹°×ÔëÉù´¦Àí (332).mp3	3257.457017	3548.301923	3362.82474	4476.322844	4051.944423	4717.326067	4504.28833	5536.172942	5678.681577	3966.953781	4039.409887	3033.809868	3769.972737	5626.255459	4521.705245	4060.838016	5074.072984	4770.181874	3082.192103	3620.774928	5354.791454	4035.662056	3311.274655	4307.164923	4930.205045	5541.9255	3561.379437	3937.906825	3922.251187	2939.102945	3593.963498	4495.468405	5213.822806	5418.972437	4195.073423	4048.659768	3241.833081	3553.225416	4172.140508	4349.928168	4423.556247	5805.217617	4702.97768	4203.878138	5164.393224	5366.546184	4502.951378	4414.416945	4533.657427
¸ßË¹°×ÔëÉù´¦Àí (333).mp3	6328.469076	6085.785444	5508.455879	6176.366342	5628.568412	5454.371698	5852.01715	5544.37829	6072.387954	5895.848933	5566.328675	5780.996815	5505.678637	5611.624909	5909.949551	5492.942217	5670.576706	5673.633717	5487.435393	5627.54203	5418.111286	5629.344926	5603.122142	4812.422506	6019.64638	5858.557214	5330.413789	5804.373643	5440.804395	5661.81848	5551.458244	5444.838828	5566.210867	5593.099438	5455.342794	5682.286604	5919.441719	6056.552513	5988.766668	5476.136542	5604.649556	5650.714513	5759.10634	5746.156271	5884.280724	4947.888005	5241.271083	5786.552787	5056.291903
¸ßË¹°×ÔëÉù´¦Àí (334).mp3	3860.172206	3780.682109	3772.081513	3943.718318	3551.440796	3258.234104	3384.525315	3211.238394	3996.330268	3215.772601	3339.625044	3074.353578	3436.20178	3152.873938	3250.325019	3783.517113	3851.645344	3252.495318	3702.621238	3655.781284	3818.79647	3624.184	5822.915877	3121.547892	3361.314379	3583.891596	3635.102939	3392.725446	3725.015208	3489.422141	3465.561183	4148.883659	3349.500312	3132.557722	4700.780613	3436.70487	3061.766566	3548.409984	3650.745999	3358.21454	3520.830796	3635.708356	3204.182079	3208.886633	3594.757467	3604.399014	3625.720341	4155.328537	3222.080553
¸ßË¹°×ÔëÉù´¦Àí (335).mp3	5973.373515	5525.831167	5525.758034	5687.748642	5947.256734	5398.787941	5610.788058	6340.77199	5182.39535	4297.624793	6614.682824	5979.892602	6536.015809	4579.662121	4228.472879	4801.004387	4878.098432	5335.023489	5572.706384	4788.666427	6597.722707	6006.189501	5593.804741	4665.368096	4324.181402	4248.692522	3879.394144	5155.951835	6369.255647	5593.764077	6167.096625	5416.560865	6559.573742	6088.392678	5857.642604	4976.41778	5580.914227	6199.190404	5368.461745	5028.058603	5581.756829	5501.278492	4801.267081	6376.970304	6516.984658	4444.00939	5259.640526	6479.338747	6512.738839
¸ßË¹°×ÔëÉù´¦Àí (336).mp3	4712.338942	5361.96488	4233.464859	6049.567908	5572.871408	3863.976073	3759.09215	4596.949321	4392.691097	4801.765913	4325.417341	4050.106245	5272.299339	5388.484763	5230.392981	4892.976649	4926.22372	4912.686138	4739.453946	3556.114371	4884.765831	5367.313233	4444.339892	3123.34335	3597.529348	3976.302399	6626.758342	6344.646462	6650.00116	3968.595648	3693.013828	4353.099555	3505.960788	6226.707149	5405.163431	5869.029548	5905.095322	4666.413318	3586.958187	4241.181009	6149.927122	5266.057738	6515.326284	3449.2628	3558.445027	4610.118716	5741.391695	5036.772865	6662.114979
¸ßË¹°×ÔëÉù´¦Àí (337).mp3	4799.600451	4098.978923	4126.688874	4415.176018	4584.95536	4203.733058	5013.488549	4644.75027	4963.470702	5174.728526	5220.684806	4374.294317	4322.467899	4568.500705	4467.092461	4481.410531	4513.208014	5097.643683	5478.254608	5911.387463	5830.357851	5428.234251	5797.104796	5813.070674	5854.392698	6053.536006	6013.341942	5717.115663	6136.297387	5920.130424	6028.299866	5642.214644	5750.081343	5861.437879	5938.875497	6000.183414	5848.548242	5707.490804	5040.974211	4808.215069	5605.714801	5857.790393	5798.757259	6072.325457	5399.998429	5727.450721	6170.329017	5643.303878	5846.854941
¸ßË¹°×ÔëÉù´¦Àí (338).mp3	4557.266898	4673.330409	4511.482579	4905.192366	5076.168723	5290.751856	5428.964227	5098.328875	5446.117193	4979.48525	4972.817548	4759.967609	4498.811071	5001.284526	5664.297253	5372.123263	6139.48511	5796.90927	5112.733883	5037.338642	4750.170669	5045.403687	4780.05483	5170.166544	5143.441996	5510.345181	5140.63698	4354.282215	4895.089622	5246.990534	5617.708002	5673.455348	4916.137048	4913.089633	4317.221268	4175.259756	3737.39323	4529.600142	4518.474858	4706.218698	5018.497524	4698.368063	4512.657565	4440.403621	4294.879677	4256.112879	4157.122171	4590.967631	5143.262777
¸ßË¹°×ÔëÉù´¦Àí (339).mp3	3672.930469	3638.761561	3410.162715	3395.11908	3576.154149	4203.664609	3855.343137	3419.637588	3751.682077	4842.523351	3487.560648	3445.215123	3313.675617	4775.312614	3524.178061	3820.493527	4388.106468	4004.963767	3092.595143	3369.657495	5499.921774	4122.091866	3264.304114	3556.333268	4698.057894	4122.642368	3838.919785	3967.986168	4155.964778	3993.979536	3625.258087	3479.138587	5278.663899	4074.292669	4292.304259	3681.532359	3923.444024	3840.573469	3448.002868	4061.052146	5028.038694	3803.51925	3573.553047	3826.356874	4290.411228	3550.367688	3790.600373	6129.238639	4697.453096
¸ßË¹°×ÔëÉù´¦Àí (340).mp3	4408.506023	5882.642163	5688.05347	3615.478256	5933.00261	5232.352033	4540.966092	5773.896623	3395.998788	6317.950984	4110.579044	3396.527144	4230.683659	4201.848666	4882.688364	4226.218372	4207.897013	6247.726689	5437.45329	4506.076861	3740.496795	3885.855665	3476.271244	5284.048657	3390.529256	3615.745041	3482.775631	4222.783534	4967.064906	4245.342944	4356.755248	6156.462495	6053.409557	4255.881214	6198.883541	4217.660452	3985.898317	3805.462904	3207.595454	3433.34759	4757.179759	3310.913636	3860.158188	5881.680541	6233.770982	3858.334126	3810.786977	6060.808302	4918.54325
¸ßË¹°×ÔëÉù´¦Àí (341).mp3	4107.534519	3816.083124	4738.084712	4613.759266	4577.193738	4942.991633	5021.889624	5373.669141	5497.842389	5878.142942	5279.113716	5165.263405	5635.646085	5198.817598	4957.874461	5315.964804	5531.153371	3246.978824	3272.877431	3572.836696	3601.303462	3741.91856	4171.986759	4241.423124	4002.223111	4049.586652	3725.972721	4019.858087	4097.594359	4454.308251	3991.284886	3929.107425	3876.337238	4407.971547	4873.931742	3752.598751	3903.373068	3768.396497	3887.519038	4204.561318	4550.406155	3870.564657	4065.509751	4344.360265	4264.368886	4663.706229	4682.444991	4597.339348	4680.535291
¸ßË¹°×ÔëÉù´¦Àí (342).mp3	6489.397628	4573.448118	5145.950062	4753.653404	4554.429448	5153.871265	5454.062026	5097.926134	5153.772446	4360.024727	4499.689224	5417.023392	4696.240747	5200.41414	4617.476525	3974.964136	5868.468121	3800.397309	4627.388158	5157.069087	4825.63838	4886.980907	5255.567559	5048.261933	4975.342843	5283.716323	4120.740802	5087.309407	5558.324395	5029.021118	5024.008039	5020.71809	4643.805862	5369.378295	4414.660285	4994.367219	5494.403934	4717.538576	4531.532998	5580.499831	5108.764448	5241.022535	5048.634321	4941.850894	5112.462138	5078.4016	5205.92828	5106.420099	4357.441847
¸ßË¹°×ÔëÉù´¦Àí (343).mp3	3891.382326	3787.364776	5338.849241	4558.127557	5516.892133	5287.705794	4465.873586	4387.673742	5205.285301	4381.897395	4723.619456	5139.279393	4769.643883	3856.835488	3298.085759	4560.050637	4897.162514	3901.712076	4572.41138	4810.319702	3937.165906	3400.512806	4550.740943	4202.865659	3823.113618	4581.635855	4837.22601	4503.672338	3880.854481	4075.435022	5258.791216	4289.061943	3667.20372	3214.01283	4233.728036	3244.059591	3581.511376	3986.68518	3422.096056	3789.254919	3845.073217	3871.498432	4281.180587	3759.063616	4391.929354	4292.906603	4568.452113	4796.286425	3763.067438
¸ßË¹°×ÔëÉù´¦Àí (344).mp3	6188.233594	4218.255548	5294.380796	5685.934519	5302.81224	5393.012189	5968.153823	3705.911578	5211.981803	4813.999495	5375.755126	5949.830469	4424.588026	4720.085598	4985.582201	4350.493726	4567.681992	4775.252423	4850.896453	4072.167022	4396.300874	4889.106212	4617.223444	5013.922055	4881.883328	4862.20048	4607.710793	4642.344726	4311.440666	4782.760964	4674.111204	4000.294735	4785.578463	4283.816544	5046.239959	4849.593498	4681.418751	4878.85974	4974.723291	4447.439196	4689.256491	4633.232816	4628.359771	4100.464313	4310.71893	4898.36442	4545.65947	5081.094033	4722.593539
¸ßË¹°×ÔëÉù´¦Àí (345).mp3	4670.627631	3895.330391	4220.342198	4497.243696	3223.448617	3784.982658	3356.361545	3391.350077	3504.845349	3548.010248	3471.881495	3445.990732	3448.932634	3474.924624	3550.571217	3583.71492	3536.792309	3953.394177	3253.442351	3213.130544	3665.886123	3215.808378	3323.456878	3422.911068	3205.667958	3333.665006	3335.690991	3345.222458	4511.788343	4033.885775	3184.267749	3218.821636	3484.018193	3994.804412	4286.061289	4606.492267	4648.644365	5246.79466	3831.22402	3925.839245	4156.717173	3905.629241	3802.997802	4639.59322	4557.285152	4812.455637	4163.329448	4332.280925	3878.875424
¸ßË¹°×ÔëÉù´¦Àí (346).mp3	4675.408526	3783.892138	4097.145735	4776.69462	4371.786068	4117.614516	4468.002477	4466.836241	3931.885961	4128.4978	4375.036353	4493.975763	3893.273518	3983.434739	3800.324077	4630.059467	4152.025577	4672.456391	4547.309527	4431.211038	3717.888527	3823.680475	4523.501954	4403.302228	5232.271385	3858.277364	4930.864297	3703.320157	4358.404336	4954.451796	4762.922227	5681.792309	5710.837169	5406.271622	4925.248725	5684.710575	4829.027634	5605.799648	5019.931913	5478.2142	4764.133403	4988.359575	4633.113529	5115.512716	4197.884956	4343.032904	5509.260142	4655.751803	3918.946616
¸ßË¹°×ÔëÉù´¦Àí (347).mp3	3914.723924	5791.557345	5819.902635	6145.369452	5337.634368	5933.590805	5047.799664	4549.691335	5374.251439	5958.169895	4391.147369	5552.12396	5279.964147	5660.054606	4799.206555	5622.331733	5469.81245	4350.19739	5564.683237	5831.055998	5969.446604	3997.79339	5987.758987	5270.494435	4055.636131	5388.360184	6161.395691	4951.610492	5143.398685	5106.719386	5726.881556	4925.901927	5412.134371	5915.80627	4317.87392	5003.62541	5668.159186	5929.314887	4590.960706	5876.557644	5222.970017	3958.537852	5415.613092	6023.695924	5165.058801	5890.942242	5092.941353	5749.862903	5558.098471
¸ßË¹°×ÔëÉù´¦Àí (348).mp3	4767.095524	4436.177403	4124.631013	6244.051161	6405.915265	4162.489721	4107.692657	5003.388822	4394.800552	6164.838149	5598.312384	5605.3813	4846.632601	3823.445885	3673.362694	3780.386564	4000.500367	4138.82487	4509.745263	3941.582118	4267.535759	5536.704288	6385.761487	6210.581872	4272.299474	4024.755103	4711.166427	4461.739336	3999.09073	4819.029264	4179.222522	4174.536973	4056.241794	6071.918982	4154.788861	6025.907919	4857.921566	5161.989918	5906.721097	5745.825764	3845.247212	4139.38208	5092.364324	5135.223762	5628.264144	6197.64114	4350.475183	6424.652234	6528.159888
¸ßË¹°×ÔëÉù´¦Àí (349).mp3	3663.317208	4392.279033	4643.756175	5130.651833	3620.195686	4412.435785	4593.050476	4417.803265	4293.044209	4393.535214	4844.299691	4023.427791	4020.945306	3885.219565	4010.388596	3592.811608	3837.956615	4524.479563	4408.340714	5131.553784	5471.974533	6449.368706	4812.955859	3437.27395	3198.379265	3388.891467	3249.751899	3642.355421	4511.791576	4461.335597	5313.4722	5762.43169	6465.440266	6282.711898	6371.081918	6261.463457	5220.786707	6467.452985	6420.822409	6513.195838	6395.929831	6449.823062	5305.94626	5469.285099	5389.768518	5357.266164	6423.825851	3962.190078	3526.156308
¸ßË¹°×ÔëÉù´¦Àí (350).mp3	4700.197441	4638.536914	4225.45683	6529.666592	4184.736659	3631.601725	4252.624087	4221.436289	3829.050949	3938.171909	3710.00074	3962.236811	5156.868739	4541.850234	4349.297974	3701.347709	4547.502298	3866.86537	4376.441405	4925.205088	4114.84593	4471.531855	4007.32801	4175.840156	4492.353136	5430.12103	4878.133996	3725.180109	5032.038725	4462.332311	3304.228559	4133.27766	4252.851852	3895.248672	4472.346475	3960.592009	4423.112626	4010.672221	4151.333287	5197.557724	4109.015268	4893.801288	4490.927488	4168.538989	4905.263704	4467.997951	4575.469079	3871.472804	3391.959527
¸ßË¹°×ÔëÉù´¦Àí (351).mp3	4724.535971	4654.213435	4628.149536	4828.391226	5024.751052	4245.271456	4333.420763	4313.221516	4625.653697	4932.07127	4899.274731	4541.238428	4177.629571	4474.659268	4631.650707	4834.852717	5013.989226	4696.056259	4785.220356	4502.705854	4491.164161	4385.952606	4291.419097	4415.823823	4750.330873	4536.718492	4634.998641	4804.513734	4332.131504	3850.688677	3809.1866	4248.729669	4092.786722	4136.974723	4124.279486	4118.897858	4082.625142	4180.765421	3991.565281	4236.125038	4169.358149	5228.654222	4840.093767	4356.244723	4250.060418	3936.037331	4179.681014	4150.638309	3802.237043
¸ßË¹°×ÔëÉù´¦Àí (352).mp3	6214.647193	6172.017231	6083.262101	5878.913237	6207.111567	6124.932142	5547.420404	5493.29213	5334.036508	5754.279711	5664.794727	5171.616035	5015.99555	5573.935987	5485.42416	5803.294189	5432.086442	4980.74608	4721.240556	5167.252173	5084.582031	5113.192932	3361.731038	4220.397321	4346.311153	5107.906541	3814.842294	4701.514317	4652.178226	4593.423984	5220.397452	4726.999872	5281.265578	3978.952355	5129.828835	4887.282589	5037.610407	4338.070024	5139.063811	4785.05973	4259.373458	5017.344751	4739.96411	4995.675372	4892.283658	4910.415273	4681.422813	5172.931278	4930.686462
¸ßË¹°×ÔëÉù´¦Àí (353).mp3	4960.989815	5422.609997	5635.438869	5074.531144	6029.046648	5561.717964	5523.621792	4646.876717	6268.374298	4727.924831	5098.030377	5065.676948	4688.928861	4878.010265	4918.097002	5673.807954	3938.442616	4006.668474	4869.582433	6069.148571	4493.656799	5493.830291	5554.34402	5091.290671	4345.55131	4979.584625	5426.528738	3457.379953	3194.619802	5192.000564	3020.827196	4515.738905	4466.106184	4501.601847	4692.770739	4458.72971	5173.780831	4100.827386	3851.595084	3913.466385	5140.470525	3907.295241	4806.823833	4848.757883	4279.043521	3158.865447	4618.041837	5398.953314	4011.49866
¸ßË¹°×ÔëÉù´¦Àí (354).mp3	4209.325913	3876.808233	4517.699121	4556.479951	5012.077036	5228.912334	4452.989024	4397.052248	3963.602185	4005.078803	4474.931729	4775.241828	5259.867628	3954.14784	4152.058088	4157.848485	4027.935264	5839.447088	6545.196956	5966.382606	4359.524708	4586.058314	3752.352238	3534.051316	3328.925316	3213.464567	3408.020599	3508.903785	3741.906995	5708.129661	5931.48597	4667.228408	4203.775647	4800.735606	4175.160814	5445.692162	4657.686312	3576.745248	3367.499434	3523.593864	4264.347884	4390.384332	4337.79442	3275.955414	3725.924012	4094.181224	4150.276258	3286.177003	4192.646078
¸ßË¹°×ÔëÉù´¦Àí (355).mp3	4189.880028	4650.427546	4490.483502	5037.083396	6520.811471	4925.261059	4742.937081	4572.472194	4705.608245	4372.368657	4386.283257	4551.163439	4549.474236	4203.415954	4396.381599	4384.525178	4498.816052	4646.234286	5337.853197	5680.999331	4645.366073	4238.119883	4623.171027	4502.460901	4504.390296	4458.560905	4542.104673	4561.409826	4578.532414	4559.401543	4519.678887	4249.661142	3227.32495	4776.384412	3902.460773	3764.11673	3646.240057	3845.238413	4117.155313	3506.182509	3769.375655	3861.359963	3477.179255	4186.80164	3493.845071	4065.297635	3776.753314	3868.013698	4135.889896
¸ßË¹°×ÔëÉù´¦Àí (356).mp3	5461.371964	4966.657025	4712.291514	4398.82529	4924.198385	4783.821942	5072.436371	5243.438667	4615.58663	4429.139564	4200.371127	4467.998426	4705.952843	4938.970884	5910.971934	6223.290836	6134.857643	6091.364597	6055.539797	5471.690301	4270.989759	5087.556584	4798.843826	4517.294094	4089.903236	5230.345721	4330.854789	4622.478025	4036.171228	4968.794394	4716.979782	4551.34991	4581.91267	5311.424981	6011.851071	6215.477585	6165.984753	6072.514505	6034.096524	5217.936255	4063.69981	3650.970453	4563.925506	4346.912746	3744.099541	4487.692434	4197.229046	4773.610659	4749.496595
¸ßË¹°×ÔëÉù´¦Àí (357).mp3	4827.913532	5338.201436	4683.701538	4718.985623	4784.151568	4728.417021	5480.889782	4983.978692	4367.874241	4464.791754	4573.924911	4500.724031	4421.360393	5092.54225	4629.804719	4583.892932	4485.601759	4447.88572	5856.644228	5024.158591	4959.727354	4632.237901	4418.722608	4517.880152	4837.870778	5153.930148	4988.195677	4609.865422	4696.626554	5412.902343	5651.293004	5793.267772	4972.310169	4699.07678	4577.368456	4686.205376	5511.447504	4864.833402	4582.964924	4580.092317	4507.974694	4626.179899	5488.511002	5201.259405	4549.952525	4464.226123	4647.452413	4571.128716	5161.521178
¸ßË¹°×ÔëÉù´¦Àí (358).mp3	3831.785446	4135.553619	5182.373487	4317.323895	5084.703461	4707.673589	4803.270967	4650.991084	3954.971474	5074.298818	5358.064629	3816.499565	4919.706619	4314.504118	4772.96235	4401.402111	4843.254482	4984.729912	4159.923581	4692.365841	4632.639485	3639.797883	4281.883287	4522.557212	3600.629024	3785.577029	4095.462056	4257.015571	4351.755805	5090.512372	3969.039294	4236.040946	4031.65858	4821.57064	4109.047525	4495.82343	4279.156739	3864.275353	3867.387828	4201.100531	4811.598592	3710.709335	4599.252693	4821.375607	4574.174339	4763.626481	4712.331828	3881.853498	4032.931825
¸ßË¹°×ÔëÉù´¦Àí (359).mp3	3863.224838	4278.168511	4495.985691	4416.46421	4197.184075	4163.937452	5250.290985	4093.195986	3946.920035	5259.270222	4208.263571	4233.119451	5998.282201	3984.244424	4968.080309	5543.173701	4405.69397	4503.80975	4362.254801	4340.687958	4157.466101	4311.072767	5368.399339	4040.964697	4114.486954	4909.407554	5414.699713	4361.349902	5954.031776	3896.598786	5395.428833	5747.158044	3986.429454	4484.889751	4389.221031	4455.133387	4156.72544	4170.878603	5406.679077	4002.013875	6294.063602	6068.375127	4681.688727	4457.710268	6406.368347	4667.520437	6335.480946	6286.72959	5003.4087
¸ßË¹°×ÔëÉù´¦Àí (360).mp3	3372.244283	3622.213545	3386.416163	3443.72727	3442.297989	3733.712781	3767.506948	3459.589149	3375.842669	3724.492063	3628.965429	4573.477097	3625.12545	3739.10485	3606.337937	3822.481973	3788.652639	3557.561394	3574.44277	3664.847735	3667.982873	3834.293069	3698.771179	3636.823429	3946.405041	4334.095101	5627.764475	4021.877017	4042.199667	4008.818742	3856.85929	4269.282303	3826.161916	3884.874457	3733.523008	3655.819534	3637.744141	3942.438643	3726.289396	3457.947073	3875.372469	4229.20785	3794.34906	4435.410202	4197.881089	4145.734474	4122.647494	3744.688907	4026.617443
¸ßË¹°×ÔëÉù´¦Àí (361).mp3	6346.853133	5977.074138	4707.469586	5772.710083	4885.660614	4947.257595	6145.429251	6221.453849	5650.152639	6508.543183	6522.32138	5831.892379	4969.85723	6050.103241	5878.010775	6315.016286	5833.735495	5539.895784	6537.621915	6468.685207	5670.819941	6493.774331	6318.822774	5480.036208	3914.546667	5865.257003	5746.571239	6292.72203	6134.963531	5868.401438	6437.674166	6099.72435	5991.323567	6357.564939	6252.599758	6019.579083	6415.028347	6142.740311	6053.670684	6323.666521	6025.787266	4779.589586	5501.289147	5300.372875	5061.608172	5895.137056	5741.66052	5438.716021	6108.198352
¸ßË¹°×ÔëÉù´¦Àí (362).mp3	4488.761614	3372.122093	4561.201866	5361.400782	3853.533142	5335.37395	4571.229003	3874.556358	5046.438438	5229.622736	4608.109024	4902.790689	3546.225667	4750.430825	4929.881973	4865.046835	5173.96471	4247.109263	4020.005661	3816.808344	4278.192587	3555.56399	4227.327808	4567.918538	3551.70264	3730.794857	4574.813952	5130.233415	3743.641126	3593.367608	4409.625225	3720.847172	5144.761116	5403.825858	4957.391584	4124.399146	4480.891238	5133.737209	5226.510666	5070.265044	6183.460462	5019.720432	3787.868639	4286.834487	4976.978044	3881.626384	3850.467478	4177.421115	3881.590834
¸ßË¹°×ÔëÉù´¦Àí (363).mp3	4648.320516	5001.974882	4515.015518	4001.069599	4680.184191	5424.266031	3941.199357	3723.291822	4208.114406	4031.226288	3983.628502	4366.128246	5014.076822	4591.391075	3722.04596	4659.982219	4810.934694	4653.601105	3950.244136	4817.370483	5171.687796	4082.17415	4090.236223	3880.549774	4178.582048	4438.020449	4832.95586	5123.657588	4326.717429	3930.308034	4358.442372	4792.371821	3801.388899	4317.330709	4729.015712	4953.121477	4111.148188	3919.435795	4021.397223	4171.163104	5751.116306	4430.914972	5125.067018	5161.768575	4137.917762	4402.46901	4451.792304	4158.551624	4280.776409
¸ßË¹°×ÔëÉù´¦Àí (364).mp3	5355.520651	5113.336247	5140.613969	5154.036899	4559.613623	4702.422323	4947.90417	5154.215796	5018.734216	4818.482127	5049.129704	5212.432431	5431.501254	4429.109218	4666.285987	4260.605352	4647.049149	4603.30217	4963.602798	4881.048618	5118.547233	5146.940097	5319.074869	5312.308809	5477.977023	5413.260112	5282.609986	5594.520636	5338.60026	5099.937903	5178.3014	4935.905603	4936.33643	4961.508179	5084.750057	5232.949785	4719.298359	4867.798321	5113.295471	5581.70099	5100.342954	5534.414425	5409.078199	5706.885968	5468.570047	4517.074531	4597.330057	4203.540628	4726.681771
¸ßË¹°×ÔëÉù´¦Àí (365).mp3	3723.418327	4007.006955	5011.749555	4290.287168	4673.902619	4676.944309	3793.10455	4663.934915	4550.632848	4164.399906	4560.242765	4071.480134	5062.808576	4850.954329	4223.117557	4004.77297	4668.189136	4077.329128	5010.23709	4607.150817	4749.151783	4574.708382	5830.429376	5220.910448	5788.022677	4057.223799	4684.774569	5031.428415	5006.847858	3608.230273	3894.29811	4174.960388	3794.063697	3886.32957	3749.276455	4566.240174	4464.799938	4732.975018	5781.486624	4787.47647	4392.390171	4228.74748	4541.948253	3983.113671	5030.737921	4851.211361	4511.388925	4195.342852	5019.063233
¸ßË¹°×ÔëÉù´¦Àí (366).mp3	6351.567543	6352.15471	6193.405423	6160.974909	5995.860472	4869.681435	5244.678313	5980.228407	6399.455202	6592.08282	6532.120046	6463.758388	6497.855556	6391.555086	6383.841279	4129.315871	5093.291887	5127.73082	5844.246974	6138.232622	6111.145981	6267.898055	6528.733809	6524.626432	6589.158509	6473.866204	6492.538576	6263.331885	6192.132596	6043.796138	5977.120024	4531.452533	5233.271079	5787.551159	6340.1938	6453.044824	6492.436107	6360.423049	5517.897548	3843.186429	3421.473554	3175.723508	4022.584396	4611.67847	5229.328481	5959.43908	6214.909858	6325.059932	6535.15638
¸ßË¹°×ÔëÉù´¦Àí (367).mp3	5226.991959	3707.490809	3509.141284	3698.895418	4994.879025	3817.755053	5996.986387	3687.990074	3701.981952	6317.252432	3426.941685	3579.658765	5870.339535	3619.628188	3783.015162	6313.817878	5817.089912	3797.83123	3630.77108	3802.082868	4100.428339	3419.244901	5955.512518	3850.767758	3709.340946	3657.555295	5979.605169	3717.465484	3600.051382	3900.211462	3508.054806	3734.000729	3939.229358	3729.93543	3900.077341	3820.414026	3365.441172	4019.502397	3345.976442	3981.973924	3694.84387	4247.312522	3704.844997	3992.896286	3690.337293	4007.960535	3548.46737	3694.774305	3721.482354
¸ßË¹°×ÔëÉù´¦Àí (368).mp3	4848.069558	4626.230844	4615.846666	4682.278177	4631.790383	4706.800791	4592.257147	4605.081217	4686.062369	4614.313718	4653.510843	4651.443872	4649.251238	4511.439799	4762.858322	4566.606889	4721.089848	4387.945072	5254.079775	5505.671843	5480.089084	4628.19217	5404.98341	4549.086725	5583.59288	4681.924866	5348.214442	5366.066607	5535.662403	4626.038695	5502.902134	4517.649651	5384.736423	5510.720636	5674.461836	5614.995179	5530.255103	5477.691016	5680.226476	5510.686807	5674.241375	5528.04571	5614.151576	5630.806243	5346.131515	5462.100494	5799.140844	5619.43381	5703.461961
¸ßË¹°×ÔëÉù´¦Àí (369).mp3	4177.565499	4258.031361	4326.278804	4214.785677	4256.353266	4415.672595	4487.440247	4301.034392	4264.096304	4334.717996	4515.749708	4444.461287	4113.742093	4238.191831	4300.835297	4399.150983	4065.760314	4487.03358	4267.31934	4054.856189	4125.796365	4241.586278	3914.403476	4186.415918	4082.350205	4550.29428	4168.123758	4157.351467	4139.348506	4277.508019	4374.076837	4438.871059	4191.659268	4410.41722	4515.982695	4434.038725	4157.81774	4253.591051	4352.098009	4211.933942	3949.066922	4648.100435	4162.056703	4202.757881	4176.197673	4411.579457	4449.55925	4132.968461	4012.469066
¸ßË¹°×ÔëÉù´¦Àí (370).mp3	5144.570778	5393.349437	4955.047015	5203.664565	5405.069582	5470.986687	5573.987636	5258.00683	4805.440881	5101.371513	5135.429656	5051.760373	5054.479839	5174.406804	4916.705019	5250.051084	5219.407721	4887.769249	5097.973035	5009.661256	5027.205648	5202.939859	5233.288637	5091.724209	5204.185441	5239.443722	4793.720494	5158.656029	5094.718993	4819.086144	5125.008334	5112.469485	4848.19883	4902.977552	5080.133678	4731.290023	5110.169479	4916.719846	4868.660028	4783.628191	4716.628101	4859.085178	4877.419845	5182.860366	5070.895616	5064.765384	5391.923238	4989.266275	5106.436866
¸ßË¹°×ÔëÉù´¦Àí (371).mp3	3718.167242	4285.603845	4717.286819	4567.729621	3833.354654	4794.143522	3660.052547	4780.67736	3978.499193	4539.963205	4624.155241	4666.348977	4821.397392	5034.538432	5066.122858	5514.45834	5143.733414	4729.42673	5638.805062	5703.042288	5801.635803	4795.624193	5362.966521	5279.166499	5077.724336	4754.446793	5773.070937	5631.041638	5935.595685	4781.560377	5177.933167	5725.988583	5137.005645	4805.627498	4444.508257	6134.023192	5231.484204	6068.277843	4932.728889	5204.03579	5069.38548	4254.691157	4021.352887	5685.032273	4472.176462	4725.827672	3894.44999	4509.595674	3934.991448
¸ßË¹°×ÔëÉù´¦Àí (372).mp3	6217.967026	6621.981582	6285.364685	6381.633613	5731.233783	5976.710089	5843.806526	5635.773922	5250.255392	5697.764901	6261.023765	6171.627976	6333.815955	6258.87814	6371.109531	6007.542909	6075.044657	5733.553443	5861.10259	5485.094909	5860.056283	5957.211263	6142.525033	6308.281597	6287.071349	6434.994449	5878.880982	5988.392436	5417.367244	5782.982985	6014.458717	6034.220635	6056.964982	6375.28829	6046.432278	5710.936715	6111.525015	5705.578416	5704.212759	5629.761423	5742.873111	5646.698261	5366.608426	5782.361408	5467.561501	5615.91109	5683.454183	6111.01605	5105.655952
¸ßË¹°×ÔëÉù´¦Àí (373).mp3	5187.879416	4609.269718	4663.311004	3800.886667	5756.858073	3954.778123	4991.683018	4402.880607	4975.132707	4771.219686	4557.706144	4685.794061	5948.555379	5449.346756	3459.654033	4319.748059	4114.172518	4648.917046	4096.304169	4262.6363	4014.705878	5143.169218	4326.273773	5245.554854	3680.735409	4638.337424	3819.058031	4002.17879	3817.277576	3931.360757	5518.717853	4555.606293	5181.956438	3480.545557	4675.44582	3468.806304	3780.97758	4710.883613	3813.374354	4902.115824	3889.410634	5520.819779	4316.468392	4568.775885	4402.752167	4943.709777	4607.982592	4743.953772	4573.19488
¸ßË¹°×ÔëÉù´¦Àí (374).mp3	3921.954126	4250.441655	5194.844461	3814.567617	3916.510865	3800.225372	4023.697812	3996.827429	3111.368341	3612.008298	3542.400192	3337.22477	3655.121925	3423.24102	3354.371581	3045.005826	4785.711359	5997.391473	3125.708743	3677.838568	3984.067627	3446.195266	3789.692661	3709.215189	3740.760614	3669.43589	3828.533354	4428.983867	3410.791408	4317.330388	3908.559869	3953.817675	4078.376285	3455.299639	3876.977724	4002.139397	4905.159078	5953.948218	3035.441913	3793.475454	3636.027761	5469.179931	3296.178757	3618.18227	4361.873436	3979.215529	3745.938208	4647.2572	3704.056767
¸ßË¹°×ÔëÉù´¦Àí (375).mp3	4101.535238	4786.337447	4096.76653	3548.335977	5761.242121	5211.01534	4788.023232	4050.270917	5533.34741	4543.126122	6289.913171	5040.356016	4346.470307	5306.420803	5194.768641	4578.023571	3684.791733	4517.93221	3442.497479	5071.906679	3530.083195	4887.762871	5740.673712	6121.339187	4374.678733	5360.002588	4117.930462	3907.353166	5269.313545	4477.682437	4719.72973	5313.214135	4985.366916	3991.971529	4663.137419	3873.520968	4551.216994	5128.693445	4511.885867	4446.496654	5319.728505	5108.504486	4935.884829	4081.941183	3761.837851	3774.778911	4748.747562	4651.498498	4714.828179
¸ßË¹°×ÔëÉù´¦Àí (376).mp3	3846.883232	5557.831981	5836.628014	4886.134942	4177.636681	4154.885632	4673.803461	5087.188181	5010.841876	4943.478817	3580.21368	4652.968363	4145.243409	5536.223225	4830.430655	4960.063706	4013.208459	4090.059659	3903.807439	3912.578944	4516.826679	4549.250948	5073.587427	6245.044777	3485.275848	5219.200583	4064.32747	4994.392006	5035.550644	6157.326688	4526.923707	4613.093474	4432.51505	4861.693353	4259.364621	5251.089916	4687.598538	5226.574854	4240.225087	4344.568525	4173.79814	4398.670554	5291.527613	5293.016953	5395.913292	5284.944042	5632.259281	4359.344222	5776.788855
¸ßË¹°×ÔëÉù´¦Àí (377).mp3	4936.810014	4505.390857	4463.619035	4506.72965	4435.251256	4828.948804	4935.638172	4858.343471	4003.722191	4464.370362	4073.32378	4880.008453	4518.160511	4793.194301	4802.427845	4744.201483	4770.68945	4248.080503	4561.856726	4723.765254	4390.401273	4787.80508	3764.692081	4449.780479	4183.218864	3998.619251	4294.89956	3865.292071	4312.13893	4728.921566	4741.78343	4992.172838	4976.394935	4796.011162	4320.719574	4201.228295	3720.363363	4050.568519	4203.97437	4205.31753	4371.037535	4146.228914	5149.158547	4173.272028	3146.533862	5144.853188	4625.094402	4177.95949	3800.275144
¸ßË¹°×ÔëÉù´¦Àí (378).mp3	3676.110405	3855.410553	4027.837416	3904.989052	3947.532706	3805.314872	3672.613668	3812.112985	3636.672025	3588.27136	3574.152863	3708.706163	3666.264736	3538.579016	3667.371671	3707.21492	3667.226266	3734.911594	3751.466755	3634.389506	3743.131026	3593.030588	3676.637503	3782.651541	3658.542497	3699.744751	3629.347449	3589.425566	3558.092423	3612.110458	3623.18771	3528.013256	3519.765865	3785.497295	3505.684598	3784.729505	3751.649586	3578.042598	3681.244414	3562.220703	3637.390853	3599.501089	3816.854936	3709.611925	3590.243408	3740.838729	3723.57519	3623.275146	3663.991973
¸ßË¹°×ÔëÉù´¦Àí (379).mp3	3782.710716	6359.335182	3478.546929	3756.066064	3812.195716	4189.214498	4178.781248	3853.932619	4359.877909	4070.961918	4441.177831	4063.556134	4953.657226	3771.443287	6397.282554	3706.803217	6034.032651	4121.329209	3979.774716	4214.132979	3837.139806	4012.842122	3787.533877	3767.24399	3590.346719	4947.151651	3825.272768	5920.956168	4093.415677	6044.202654	4052.132	6187.871415	4482.398261	4129.999676	3897.604742	3600.231368	4295.700771	3721.99104	4328.88628	3920.44241	3941.139242	4291.928338	5041.136078	3834.432953	4553.435246	4087.159199	5701.850759	4033.854926	3743.043884
¸ßË¹°×ÔëÉù´¦Àí (380).mp3	4356.568291	4522.576498	4388.961301	4669.785695	4624.426125	4168.760269	4735.532902	4097.684031	4456.968605	4650.352435	4834.21133	4461.118109	4282.468598	3538.338203	4532.986769	4425.57774	5201.443474	5377.883257	4611.457988	4574.636826	4807.734231	4851.463925	4467.715072	3852.599046	4655.811596	4846.255196	4592.167001	3825.237224	3901.605256	4356.798198	4370.768795	4427.604639	4568.793396	3630.599273	4664.857104	4522.183111	4397.07356	4031.51364	4442.757015	4296.209914	4807.835245	5064.805499	4452.242029	4303.741726	4783.901543	4545.889627	4636.334746	3849.422824	3767.497947
¸ßË¹°×ÔëÉù´¦Àí (381).mp3	4706.096729	5222.105765	5472.993866	4695.978845	4768.228863	5036.802779	5380.475037	4539.080248	4900.353403	5023.197685	5057.67241	4561.379623	4531.424253	4851.056694	4825.028535	4475.24915	4572.089012	4482.776517	4440.452533	4358.483864	4599.613167	4635.757783	4834.77661	4059.424386	4424.817063	4133.446038	4144.98092	3990.143171	3987.983524	3965.729351	3289.187178	3461.905642	3762.233221	3303.209128	3592.162717	4398.091227	3864.136342	3752.322347	3892.392574	4126.325879	4188.422392	3777.398292	4626.734632	4410.157858	4436.724167	4228.719097	4883.835933	3980.376974	4868.750273
¸ßË¹°×ÔëÉù´¦Àí (382).mp3	4753.517863	5244.732562	5120.651567	4831.29556	4551.461712	4962.592465	4580.497778	4632.295311	5238.552992	5057.815571	5136.811049	5386.135122	5204.750338	5419.44658	5145.567942	4772.522977	5239.817746	5243.910703	5427.564156	5364.529046	4916.212645	5075.455912	4949.38056	5534.089247	4941.672737	4872.911629	4690.922822	4934.782131	5427.594383	5131.466742	5241.847461	4852.881479	4754.218958	5294.046067	4550.551661	4925.38865	4687.592342	4869.693377	5100.414168	4825.395259	5607.294903	5857.847264	5685.37835	5391.820162	5507.05242	5089.13953	5616.100239	5298.536099	5117.715159
¸ßË¹°×ÔëÉù´¦Àí (383).mp3	5857.533862	5520.918351	6356.200321	5681.430445	6261.789269	6603.742636	6480.290191	6360.843383	6589.245059	6562.797553	6408.453447	4905.202008	2816.181933	4862.221044	5600.062959	6491.424402	6668.330962	5892.982518	3343.78593	4760.767817	5943.946814	6335.604253	4463.245708	5099.062836	2965.522806	3825.413252	5925.719124	3921.950684	5401.149041	6069.098049	4859.195069	3828.22479	5668.513694	5726.614266	6343.621277	5487.115474	5287.824473	4118.836512	5865.111891	6176.101382	6565.203711	6453.610432	4181.011156	5639.26792	5779.99768	5497.201158	5286.873758	5665.717385	5128.187922
¸ßË¹°×ÔëÉù´¦Àí (384).mp3	4026.940987	3884.141519	4110.0699	4083.285689	4700.368097	4069.506845	4273.841573	4200.296874	3762.176186	3859.215046	4799.574609	3642.97796	4336.683211	4564.866798	4486.225219	3769.970266	3962.339971	3978.877332	4382.430924	4015.278236	3776.275851	3787.274948	3438.818792	4425.192637	3847.467077	3731.958669	3500.793109	4036.771514	5535.870646	4198.114273	4551.641044	3770.527582	4189.809211	4095.677198	4071.551203	3934.154249	3902.310338	4090.439299	4460.763953	3758.499762	4774.110106	4314.452148	4442.662761	3535.341006	5196.053254	4226.242372	4764.827025	3668.156104	4125.630375
¸ßË¹°×ÔëÉù´¦Àí (385).mp3	6351.769596	6375.729835	6577.087439	6372.748804	6326.21387	6317.239363	6461.715181	6425.752343	6382.8189	6275.249278	6373.665548	6341.339539	6313.975988	6369.771864	6262.568695	6226.471011	6079.705879	6103.509337	6276.90035	6186.733289	6227.206778	6268.61804	6322.191279	6057.815604	6319.661824	6147.826881	6246.026548	6261.684411	6134.543411	6222.655788	6195.534128	6114.369751	5983.100163	6088.27496	5991.79389	6001.034061	6076.012337	6008.6908	6266.251418	6200.247512	6210.950547	6215.20615	6171.059753	6159.446785	6270.013261	5811.684979	6287.213777	6379.192378	6022.464607
¸ßË¹°×ÔëÉù´¦Àí (386).mp3	5347.355179	3527.9613	6048.868236	6210.959345	6096.323402	6029.284941	6447.664672	6230.052162	6571.381004	6557.343581	6450.217007	6546.098822	5255.485733	5425.568011	5697.618426	5717.497576	5381.669506	5613.20824	5353.272368	4090.759892	4420.987424	4315.016465	4453.361477	5861.911674	5157.968028	5163.59285	5417.01606	5560.740664	5594.378481	5640.497668	5514.467407	5480.563372	5568.423679	5579.422093	5558.646277	5623.934167	5361.750326	6171.074792	5337.318534	5425.383037	5302.706229	5071.067752	4930.481048	4179.243586	3866.314506	4050.669377	4077.828448	4891.717629	4819.804217
¸ßË¹°×ÔëÉù´¦Àí (387).mp3	5996.408465	5921.005263	5971.521702	6082.961461	5528.763446	5110.729084	5661.029214	4956.16931	5411.416642	5579.616682	5307.787806	5177.650225	5577.933401	5344.152946	4939.829118	5709.577324	5773.779055	5179.908881	5862.259793	4910.402958	5398.917244	5500.576715	5303.901295	5172.659907	5419.428675	5153.702067	4894.086137	5204.325134	5464.195889	4508.263137	5975.931058	4335.20922	4548.206773	6005.837498	4030.345381	4307.284638	6089.469133	4269.788546	4455.975021	5026.675134	4182.28138	4277.505696	4036.095122	4472.969121	4275.897146	3953.775493	4479.752503	4046.205955	3709.307106
¸ßË¹°×ÔëÉù´¦Àí (388).mp3	4381.001566	3850.896741	3453.432256	4460.606273	3735.900404	3744.564553	4445.128054	3842.374467	3576.292001	4539.162367	4114.144597	3696.914982	4420.528081	4105.0562	3269.730744	4824.320543	3663.59049	4112.342286	4727.393803	3933.444394	3582.135686	4332.343349	4349.554339	3958.045741	4722.627648	4434.5841	3450.626894	4702.282562	3913.603408	3716.780722	4512.664728	4024.601728	3504.700385	4420.257043	3904.048389	3775.067488	4329.465645	4179.227578	3337.966928	4453.321919	3674.844271	4144.99565	4491.971787	4104.187097	3769.067022	4087.060689	4125.630491	3984.376119	4527.221663
¸ßË¹°×ÔëÉù´¦Àí (389).mp3	4564.536073	4047.065896	4841.585717	4170.096134	4957.356654	4330.31993	3860.82082	4241.296001	4186.629727	4108.949719	4656.972055	4838.210782	4762.326416	4172.120087	3197.363792	4730.024483	3971.94266	4653.744151	4101.467752	3716.875705	3879.765978	4309.367244	3922.672673	3561.349018	5429.906774	4765.681609	4052.750784	6305.44762	4060.132896	5217.118407	4085.859248	4266.168952	6463.137561	3787.217343	4121.170089	4655.012033	5208.337749	4247.671018	5930.973433	3542.505876	4488.804833	3998.643209	4869.888157	4131.27704	4020.119037	3901.009862	4044.972537	3776.376296	4904.346916
¸ßË¹°×ÔëÉù´¦Àí (390).mp3	5069.59282	4479.14481	5226.586925	5051.769179	4589.51568	4734.804269	5476.613622	4832.340931	4920.43169	5285.226706	4767.524896	4294.540377	5476.658831	4791.884424	5317.88501	5014.953228	4756.90591	4738.350987	5084.512778	4769.116147	4991.266117	5492.857898	4466.328517	4258.364262	5148.940777	4939.103591	5584.925454	5199.562221	4661.632297	4684.649763	5445.228081	4909.003904	5152.312952	5139.958385	4796.734092	4220.072389	5441.0183	4721.860762	5456.952453	5120.182424	4559.164458	4522.658435	4724.263612	4856.21414	5513.680489	5582.375306	4560.933702	4523.799175	5102.708605
¸ßË¹°×ÔëÉù´¦Àí (391).mp3	3890.282057	3767.942509	3695.648791	3357.966633	3670.972476	3859.700213	3522.559697	3641.943109	3745.916861	3747.825232	3681.149801	3498.282991	3309.407828	3242.626699	3683.062135	3661.660103	3732.270987	3508.674724	3562.241065	3462.716022	3181.951569	3778.762333	3457.187532	3664.884304	3536.321004	3777.600221	3413.499134	3864.435208	4291.77328	3493.177297	3631.525604	4123.609809	3796.358577	3581.841215	3490.433394	3454.684674	3615.58061	3754.88124	3478.643201	3610.869528	3602.800055	3853.021078	3720.61155	3637.388742	3216.542654	3109.712731	3610.662801	3474.415535	3700.690506
¸ßË¹°×ÔëÉù´¦Àí (392).mp3	3683.065114	4020.546284	3908.284106	4054.958376	4125.503758	4135.221018	4022.009002	3970.033163	3804.349279	3907.253027	3834.464287	3928.552033	4025.820362	4567.888232	3847.155998	4325.598784	3700.023011	4132.463437	3627.774401	4020.920978	3721.881244	4093.767619	3854.314214	3787.824041	3842.041458	3685.358516	3710.672815	3777.400983	3729.72745	3998.699041	4183.343128	3977.658868	3899.764841	4063.98046	4066.610251	4044.498802	3978.269977	4058.663817	4233.03355	4076.986877	3759.520959	3781.816546	3925.028103	3889.265261	4036.673315	3947.791484	3818.546319	3778.010148	3710.574674
¸ßË¹°×ÔëÉù´¦Àí (393).mp3	5083.518428	5818.687178	6159.991316	4698.863669	5480.138845	5911.865317	5670.480043	4450.89187	5991.95216	6180.73324	6372.876581	5988.331005	5642.772576	6334.745069	5262.819409	4159.460162	4800.862693	5467.458003	6116.466443	5056.490761	6221.057362	6316.622229	5792.653921	4406.825651	6184.432077	5708.478555	5827.778522	5870.110191	5793.872432	6301.163493	6082.226084	4382.897864	5139.119281	5796.712164	6171.763328	4577.067758	5454.970726	6114.709657	5867.629572	4562.40983	6184.882219	6184.895141	6360.524703	6017.513812	5849.375893	6375.748283	5326.936937	4157.606011	4740.956941
¸ßË¹°×ÔëÉù´¦Àí (394).mp3	5691.621012	6559.626988	5077.205219	5643.374744	5303.156969	6383.705297	4342.601209	4154.15997	4741.894263	3705.701282	4230.242107	4296.823377	3935.723567	3364.820184	3861.09236	4566.411379	4486.745066	4652.076359	5391.348477	5204.893757	3952.522111	3792.391465	4148.952308	4614.175547	5177.08868	4108.221264	4068.347981	4579.062818	3992.402995	4096.458299	4424.944735	3994.298188	3628.721901	3308.62113	3744.385928	3752.083719	4005.322256	3681.099364	3622.107826	4165.319972	4008.627833	3315.158869	4120.253323	3768.276222	4463.663171	3551.11771	4478.93948	3276.265295	3387.621875
¸ßË¹°×ÔëÉù´¦Àí (395).mp3	4357.603159	3972.903074	3974.12243	3868.321106	3801.379256	3586.149432	3925.590468	3743.123174	4100.963176	3929.874956	3970.866159	3837.594084	4028.556569	4107.532108	4187.391865	4104.978062	4039.948727	4203.068336	3971.502196	4138.651528	4110.141261	4159.437922	4219.775171	4497.692423	4403.876142	4288.318456	4286.486919	4372.872847	4586.193631	4588.89599	4552.38698	4380.320375	4438.045837	4133.672231	4346.737361	4542.71524	4678.804539	4770.732723	4846.966717	4436.839031	4820.041873	4557.500887	4444.864605	4639.004009	4567.503415	4256.315392	4760.799488	4663.907392	4965.399697
¸ßË¹°×ÔëÉù´¦Àí (396).mp3	4635.97115	4383.365664	4291.942589	5036.374688	4790.014515	4525.278859	4595.779401	4402.657463	4390.662466	4269.581245	4596.091308	4777.745069	4414.07879	4596.475434	4489.56111	5188.62676	4293.190733	4645.474632	2983.619392	3771.191474	4057.194593	5869.69143	3393.569702	4235.992501	5143.716417	3028.660997	3696.243829	4124.211104	6183.153151	3582.739935	4283.252634	4924.930078	3128.333394	4206.054995	4130.809991	6081.753717	4259.633914	4375.600514	4932.099996	3213.236542	4368.407449	4204.890661	5532.999571	4163.712287	4799.880928	4958.272243	4291.059684	5163.657801	4365.195815
¸ßË¹°×ÔëÉù´¦Àí (397).mp3	3561.825824	4038.828204	4166.3674	4516.946873	3775.072191	3693.126893	4156.881242	3761.122431	3829.90044	3804.836113	3463.277369	3923.625125	3503.409618	3997.342688	3707.879861	3624.908386	3488.210829	3596.56597	3636.9802	3382.255019	3953.639648	3884.846539	3906.320683	3708.164791	3591.888033	3734.945991	3797.251194	3681.51411	3912.440098	4081.530376	3921.381998	3706.64136	3601.561583	3913.761368	3878.105241	4041.274092	3805.632805	3719.265299	3878.213165	3853.075462	4245.761982	4038.080097	3981.949576	3732.780953	3519.381389	4293.635414	4373.411174	4337.744001	3875.635413
¸ßË¹°×ÔëÉù´¦Àí (398).mp3	4435.509136	5209.098193	3851.311873	4044.997895	4436.098739	4157.537336	5225.462358	4015.696696	5343.84107	4470.363197	4288.351477	4463.119045	4178.112491	3995.635694	4536.198219	5265.708988	3942.83758	3991.421095	4264.612851	3945.888888	5024.670425	4227.502544	4716.695842	4108.886463	4024.880548	4208.755042	4269.134696	4672.468279	5151.15123	4574.378687	4667.907287	5368.782423	4896.264497	4570.75923	4443.215466	5369.544327	5139.738688	3697.049248	4340.975891	4113.203863	4677.191728	5075.382433	4951.250764	4926.647541	4196.286201	5144.277917	4004.409044	4205.584774	4322.309774
¸ßË¹°×ÔëÉù´¦Àí (399).mp3	4891.972613	4330.746609	4531.570185	4833.750278	4424.383493	3793.096689	4243.906553	4787.697715	4044.435692	4503.12324	4852.855026	4445.635417	3887.950758	4360.679816	5199.058335	4191.459798	4607.160985	4993.273316	3990.870611	4390.432482	4571.761272	4521.722294	4080.288219	4657.703851	5050.676277	3942.663269	4214.528856	4414.83894	3945.974163	4336.220366	4957.747829	4663.721069	3726.844732	4245.572919	5050.651851	3986.597371	5257.720076	5383.773095	4959.787942	5119.253699	4917.700733	5694.773417	5270.567313	5156.809428	4923.124514	5048.063621	4962.226704	4951.723048	5196.800803
¸ßË¹°×ÔëÉù´¦Àí (400).mp3	4160.303248	3748.677956	5003.812137	4726.002923	4463.726864	4752.316595	3609.154575	4876.975709	4712.159585	3965.025087	4888.681693	4624.123526	5293.054948	3947.048209	4433.389291	5497.476206	4117.853041	4288.992828	3648.471828	4783.516407	3670.28959	5463.371842	3601.8276	4273.833033	4123.373306	3946.947199	4251.616303	6236.817785	4771.825337	3458.381791	4047.29757	4660.970547	5016.189828	4254.10223	4074.766857	4583.383204	3516.790306	4313.659837	5035.170213	5413.262267	3526.118341	4358.397967	4317.332615	3693.511474	3901.384075	5020.94227	4048.907798	4277.256108	4423.669353
¸ßË¹°×ÔëÉù´¦Àí (401).mp3	4907.682719	4533.282601	5014.231905	4728.864088	4676.760304	4377.988658	4560.686777	5007.98585	5070.939363	6159.965138	4795.953561	4374.415952	4933.700054	4280.997031	5781.425414	4765.896576	5077.576811	5868.276571	5999.315205	4727.898777	4429.921318	4403.388052	4460.062311	4637.769723	4815.011513	4541.508806	6199.005484	4679.027328	4263.454544	5336.761903	4393.669314	4543.023759	4631.511081	5531.483944	5523.443297	4778.959448	4997.626257	4709.207346	4415.427622	4307.581154	4532.275683	4730.089281	4854.632798	4631.710318	4580.626072	4231.332167	4843.217675	4410.016427	4458.720463
¸ßË¹°×ÔëÉù´¦Àí (402).mp3	6222.26608	6215.942324	5729.18221	5485.649507	5581.660629	5959.711959	6437.212182	6532.22783	6606.0485	6489.630815	6609.443756	6487.588302	6521.970531	6604.355782	6053.257536	5838.047629	6124.803214	6003.581619	5438.532316	5470.784649	5872.184685	6066.995829	6116.254365	6156.038256	5939.20177	6353.478573	6301.503695	6541.511183	4758.460557	5637.199754	5847.71387	6362.943294	6500.833402	6433.543254	6583.29801	6426.631728	5328.038669	5686.451899	5479.154096	5611.099696	5864.215845	5997.105654	4796.644637	5237.346668	5650.151617	6280.130559	6477.061499	6306.603306	5130.933195
¸ßË¹°×ÔëÉù´¦Àí (403).mp3	6268.028507	4139.161985	5969.862505	5286.758383	6849.735018	5726.220879	6022.879981	5607.711695	4639.395017	4022.272856	5104.481902	6256.036488	5518.229955	6196.204404	4608.278576	4775.186523	5117.222277	4900.296341	4258.450555	5458.656889	6021.228902	6135.467767	4581.819182	4284.797042	5125.429706	4538.781794	4692.168099	5876.601005	5808.652973	4011.065093	5177.494193	6747.932945	6101.990231	4294.705624	6434.148855	5386.75121	4821.125992	4136.410272	6761.461309	5444.237479	5759.705885	6024.149383	6462.772354	5284.388898	5902.397582	5573.044143	4734.670367	5605.064458	3641.805018
¸ßË¹°×ÔëÉù´¦Àí (404).mp3	4748.545162	4035.616106	4445.037466	5031.616911	5061.494237	4593.453457	4551.672047	5513.175671	5640.671997	5835.967003	4512.483036	4845.438567	5457.720454	4990.21527	5319.199179	6470.392976	4664.928421	4444.655943	5063.829849	4747.185933	4837.394447	4027.717666	4593.923941	5107.715887	5105.540175	5330.572106	5598.347667	4690.46211	4661.854874	4866.602068	5264.032212	4693.796816	5605.662655	5039.307792	5042.483458	4799.761359	4959.982827	4139.519272	4768.972397	4571.454175	4836.444914	4713.118743	4798.976769	5285.605938	5129.872076	4944.83483	4612.147296	4845.036313	4760.80548
¸ßË¹°×ÔëÉù´¦Àí (405).mp3	5034.024222	4682.816348	3891.01032	4144.393588	3532.002792	5309.872542	4791.479132	5111.821228	5771.169057	4059.259455	5142.293353	3748.442533	4458.152934	4567.560678	4763.880525	4991.570997	3807.431253	4246.132455	4142.136629	5571.879857	5225.780188	3996.380073	4685.788388	3697.206776	3733.333453	5722.502103	4116.819619	5072.233056	5692.306883	3809.515597	4478.211298	4478.300011	4932.289147	5206.249277	4955.488498	3977.179795	4432.574951	4788.589966	5660.290108	5050.730111	4593.399775	4193.311342	3876.175018	3250.980942	4712.729168	4130.122247	4722.436847	4196.522949	4148.944856
¸ßË¹°×ÔëÉù´¦Àí (406).mp3	3970.869409	4890.777032	3578.766487	4027.169942	4101.868815	4227.749717	3732.141496	3410.184435	4805.254275	5011.727911	3895.163827	4488.537452	4619.0527	3694.857645	3384.090931	4716.886968	3622.200475	4435.626984	4248.880823	4560.799049	3330.58233	3401.310402	4171.476132	4460.600707	5512.61517	4759.330547	4685.208113	4221.068612	3745.775059	4317.582154	3493.882074	4055.695349	4291.578014	4222.974177	3423.060335	3478.592189	4490.232798	4588.667125	4143.558464	4282.101618	4880.029451	3622.485868	3547.650132	4504.235755	3474.31449	4093.936112	4243.456614	4225.218527	4548.332296
¸ßË¹°×ÔëÉù´¦Àí (407).mp3	5268.157604	6284.744237	3774.909666	3791.333803	2949.566135	3602.844763	3990.048785	2939.626715	2983.020112	3631.556413	5240.89541	4980.537451	4278.124428	4202.605361	4325.132193	4548.580113	6296.925028	3933.370238	3887.135818	2996.454535	3621.096222	4056.470948	2879.918037	3067.203147	3660.165604	5247.248035	4602.640077	4388.67961	3996.345245	4404.823475	4507.953338	6262.857817	3711.062049	3791.090833	3076.93807	3410.399476	4078.822169	2897.245917	3064.06505	3652.787479	5509.227241	4057.985448	4077.541134	3909.912233	4553.187973	3347.725651	6307.112645	3786.773337	3903.392705
¸ßË¹°×ÔëÉù´¦Àí (408).mp3	6018.003626	5399.616185	5252.671482	5122.842211	6037.81757	5666.572205	6176.67482	6024.397443	6332.035429	5754.382434	5025.79547	5855.168212	5971.981454	5815.230244	5788.412383	5975.4699	5615.587316	5660.036531	5812.383409	6265.368409	5932.152068	5995.289153	5227.603896	6158.842581	5458.889099	5188.489052	4854.78456	5629.82013	6160.330558	6151.537882	6042.189594	6354.020226	5986.419315	5749.625013	5596.901281	6081.159461	6134.251447	5866.206428	6287.355511	5074.486828	5894.086164	5671.267087	5922.643598	5984.46055	6282.523631	5820.610351	6392.048837	5417.897088	5015.045009
¸ßË¹°×ÔëÉù´¦Àí (409).mp3	4558.768155	3914.306988	4908.163377	3649.762981	4911.734732	4104.029094	3625.256531	6126.173973	3885.235981	4879.852795	4194.313723	5130.477484	6032.231647	3404.761427	4708.586567	4093.932967	4084.588485	5784.142213	4609.865256	4957.774263	4397.857665	4982.073018	6082.663985	5926.712449	4373.827459	5804.10588	4383.657672	5275.871246	4131.198631	3830.318774	5820.248594	4538.343053	4748.155941	5438.023129	4169.655409	6159.253327	4896.732991	4851.039385	3863.54567	4829.784256	5551.349997	5239.540825	4924.395925	4952.106971	3652.691553	5243.407816	4767.153558	4370.644405	5563.733104
¸ßË¹°×ÔëÉù´¦Àí (410).mp3	5875.839918	5650.644711	5959.085582	5883.217961	6255.128387	6238.179307	6106.84982	6233.368158	6129.787225	6240.983233	5794.032705	5779.826907	5656.075909	5145.354089	5361.782503	5797.798696	5585.707715	5619.918546	5431.930259	5627.007108	5529.506716	6265.77308	5412.141514	5318.979415	4950.53115	4887.161462	5088.228834	5068.786676	5129.873708	5506.983247	5639.410745	5990.541435	5921.791902	6001.848703	6026.394706	5257.709777	5713.065937	6064.607844	6241.822255	6126.836785	6590.374051	6445.805878	6284.153677	6543.162759	6501.382307	6537.446229	6557.878393	6506.196011	6563.369459
¸ßË¹°×ÔëÉù´¦Àí (411).mp3	5125.492842	5711.413758	5744.954462	5411.116599	5143.940235	4927.523964	4809.82672	4501.207248	4653.094049	4415.154779	4586.815842	5333.063527	4925.187994	4519.709022	4632.589933	4353.362009	4485.135088	4940.345452	4788.378919	4919.638225	5299.659944	4762.292305	4892.190598	4735.499509	4455.266967	4720.597699	4675.101961	4687.836006	4191.181504	4682.049367	4636.167727	4626.103466	4711.340393	4887.053365	4607.502519	4367.520512	4458.804653	4873.290966	4646.985832	4463.853956	4819.935706	4518.716728	4760.176353	4782.682632	4951.854813	4488.0034	4591.578306	4744.553583	4405.563531
¸ßË¹°×ÔëÉù´¦Àí (412).mp3	4442.133193	4781.993542	4835.012131	5736.968754	6115.476966	6329.141091	6205.721111	6372.184024	6382.720942	6434.446908	6438.376086	6404.223129	6257.006085	6326.439718	6367.756515	6371.80741	6277.903725	6216.141667	6383.482547	6386.775619	6253.153069	6302.466673	4608.41563	4702.157931	5291.352322	5358.966029	5146.853344	6207.158134	6276.015486	6208.552541	6279.447393	6225.654536	4634.003496	4758.084288	5373.908056	5747.642444	6053.751064	5832.495041	5654.390444	6067.693191	6311.44529	6360.705962	6311.448038	5908.363086	4576.365866	5117.161248	5268.37216	5790.562587	5319.450571
¸ßË¹°×ÔëÉù´¦Àí (413).mp3	5243.925436	5206.460591	4078.663794	6021.621288	4246.29075	4957.091634	4688.461742	5526.297932	4729.812898	5647.567954	5182.170542	4295.441901	4483.591417	4874.774435	4995.604714	5276.336855	5273.520239	4828.671295	5327.092075	4828.528896	5752.148849	4946.996538	6191.321915	5025.133437	6375.074088	5258.4045	4355.197322	4536.250241	4737.477909	5130.621088	5167.670824	5041.533738	4742.391435	5307.603944	4808.724643	5298.271495	4900.858585	6182.620343	5017.298474	6349.46628	4778.442509	4406.198289	4510.274304	4774.483771	4892.493101	5336.104306	5091.921754	4795.731775	5311.642549
¸ßË¹°×ÔëÉù´¦Àí (414).mp3	5049.498734	4965.68664	3958.854471	4933.297542	4377.5521	5062.738281	4849.680653	4546.090513	5267.536828	5217.159203	5171.808949	4896.301512	4807.487973	5004.573176	4681.887107	3764.742503	4166.533327	4045.720517	4890.060294	4593.840918	4723.805388	4731.930456	4166.069697	4956.213262	4610.174631	4632.243023	5343.043618	4357.386589	4430.719949	4319.484531	4916.095484	4678.01258	4600.235362	4825.797588	4774.873483	4737.85944	4825.442881	5085.194245	4117.18602	4960.111591	5000.440231	5247.514218	4770.855723	4823.564935	5336.945102	5086.040166	5494.764033	5227.105091	5408.501687
¸ßË¹°×ÔëÉù´¦Àí (415).mp3	4216.469431	4262.447336	3621.615321	3944.709312	4313.209142	4631.931821	4129.560658	4135.078967	3854.466785	3975.053886	5942.432871	4053.127634	4152.520971	3707.987039	4063.667419	3880.891228	3735.373174	4111.838268	3593.400812	4177.039172	4684.26773	4303.008895	4176.405742	4007.297555	3765.457039	4299.148195	4387.492306	4129.276135	4194.649518	5880.863377	4324.384854	5813.000741	4252.606088	3601.836168	5764.72314	3471.598721	3865.060277	4201.290891	3783.214667	3915.257054	4366.08726	4066.248189	4274.475477	3937.716471	4083.939053	4524.252731	3646.872053	3882.183323	4199.288364
¸ßË¹°×ÔëÉù´¦Àí (416).mp3	5725.019365	5048.059653	4514.922403	4698.224817	5751.903964	4561.669328	4473.450022	6453.544367	6227.656752	4876.364167	5260.663152	5447.737556	4641.507949	4050.815935	6075.692233	5405.730598	5325.834667	5431.795895	5766.184141	4930.071909	5793.588061	3025.164067	5810.627819	4814.314758	4847.365754	4836.727353	5453.991667	5008.616251	3365.568965	4686.062256	5464.973284	4626.117265	3790.339209	4672.907626	6226.991351	4108.641436	6063.047897	3750.790038	5174.264252	3515.18223	5370.780915	5680.3658	4065.946376	4736.949521	5438.203669	5119.015974	4210.817459	5220.064801	5346.040458
¸ßË¹°×ÔëÉù´¦Àí (417).mp3	6488.248033	6529.230663	6571.165005	6540.634365	6628.077619	6494.629181	6545.148916	6581.279217	6469.893963	6511.987629	6563.209002	6550.053494	6590.080805	6475.71352	6576.339931	6505.707517	6515.792735	6481.466312	6499.619671	6431.86978	6515.648385	6629.206613	6543.207948	6566.103093	6470.83939	6551.161023	6470.584849	6576.536903	6421.588241	6466.197352	6534.052497	6445.160827	6595.283291	6426.236038	6426.92184	6583.354465	6482.683995	6479.208181	6461.313926	6418.670381	6487.958601	6467.075167	6424.449517	6431.41255	6277.60664	6404.788985	6448.177242	6288.721268	6218.042875
¸ßË¹°×ÔëÉù´¦Àí (418).mp3	4198.931904	4069.258579	4739.986258	4161.295536	4033.886433	5468.513784	4111.247821	4691.329757	4823.072892	4887.919817	5766.928586	4025.738553	5775.798456	4411.290882	4614.976176	4796.88902	3984.72137	4234.305204	4052.01151	4281.172164	4196.11512	4398.057711	4599.482041	3507.439183	4737.352126	4651.601859	4972.117511	5361.066501	4665.266438	5162.793227	5252.015999	4899.658825	4851.577477	5446.248872	5518.317659	4545.113507	5024.236829	5269.404596	4793.273204	4748.024911	4003.192379	4391.882177	4318.06186	4621.963896	4874.061121	4962.567029	5017.112463	5316.495394	4912.250372
¸ßË¹°×ÔëÉù´¦Àí (419).mp3	5744.489212	6605.669108	5218.914104	5422.477178	6079.339913	6135.78647	5422.260624	5698.66459	5378.179805	4885.026686	6095.920379	5014.308898	6499.00251	6512.429601	5511.856606	6492.050754	4510.766629	4865.033927	5195.884094	5296.204871	4895.780174	5302.453821	4976.276675	4648.099293	6128.766644	5547.120555	4688.610369	5273.549852	6048.175166	5813.220708	5557.853392	5982.232193	5059.880851	5077.517901	5512.938651	5548.772807	5985.871238	6234.763868	5818.748154	5188.228528	6049.203595	6051.821666	5480.971374	6057.16237	6140.921001	6269.35463	5615.764055	6322.31932	6100.647968
¸ßË¹°×ÔëÉù´¦Àí (420).mp3	5595.088357	5222.587452	5192.867507	5068.171617	5115.463658	4755.59151	5392.617526	5335.754162	5356.624687	4508.62651	5180.025675	4825.165831	5376.353361	5358.907414	5430.793877	5762.81659	3813.225826	4397.027388	4093.271627	4458.644295	3950.042635	4422.937313	3642.677766	4476.555553	4840.401817	4732.069269	3996.613107	4302.5694	4097.408795	4577.958979	4123.004724	5196.841175	4344.095079	4479.270228	5154.845953	5008.171244	4097.531255	4386.870765	4034.610882	4086.825364	5102.770679	3952.609345	5250.040205	4477.560703	4261.061246	4546.724068	5476.341443	4309.506472	5076.187173
¸ßË¹°×ÔëÉù´¦Àí (421).mp3	4057.471155	4452.273976	4396.436562	4830.130743	4872.738873	4314.983165	3609.966362	4064.517592	4165.840625	4865.227193	5067.080907	5205.920294	4438.76421	4199.306091	4848.055263	4884.202741	4840.977609	5000.218748	4465.742529	5009.557151	4559.65264	5155.648529	5102.878916	4488.897893	3820.322316	4593.939218	3597.501876	4169.161082	4608.244861	4860.444129	4665.178207	4584.467243	4976.672529	4438.216046	4491.971979	3951.671106	3578.431519	3804.444722	4306.015439	4228.719102	4032.868107	4281.692936	4242.127053	4641.500381	4531.84157	4306.313531	5006.534712	4729.548379	4660.369587
¸ßË¹°×ÔëÉù´¦Àí (422).mp3	6142.329428	5984.193022	5307.914674	5605.527733	6040.278131	6470.853865	6411.286902	6440.082076	6602.190043	6200.32264	6009.709425	6080.111021	6263.289059	6280.468407	6160.680942	5961.051989	5981.869604	5737.42074	5462.38777	5621.984064	4966.78399	5038.923962	5280.897476	5612.185703	5459.028287	5507.28682	5706.362244	5579.883977	5600.674972	5662.124312	6185.667905	6530.370251	4332.106812	3960.192403	3902.434075	3955.793459	4285.893363	3929.442138	3655.658404	4545.708136	5204.568803	4135.456427	4687.389923	5356.415734	4694.533467	4904.553235	4463.752727	4549.088567	4754.997016
¸ßË¹°×ÔëÉù´¦Àí (423).mp3	6354.972619	6253.533557	5755.966099	6339.777644	4341.40098	5666.976672	6365.758965	6413.765876	5789.256198	6447.698212	6330.17655	5762.695697	6272.29134	5212.926749	5696.092276	3678.42922	5054.479379	4375.964407	5098.081866	6303.890826	5941.867402	5016.434039	5159.497528	5928.637707	6434.428367	6387.678116	5781.510595	4950.395215	5759.342336	5900.768131	6412.186799	6388.668652	5879.51233	5304.906581	5151.844077	5831.932658	6375.472619	5674.270703	5678.866505	4984.761914	5580.999821	6017.475892	6550.412481	6043.73745	5864.706556	3581.051974	4829.136426	5848.379626	6312.125996
¸ßË¹°×ÔëÉù´¦Àí (424).mp3	4404.814547	4643.01771	3326.602112	4474.048997	3793.439695	4832.707883	3395.581788	4358.809245	3327.296385	3831.750643	4062.183147	5430.582294	4075.005538	3864.402732	4045.755391	3912.695967	4752.021177	3332.094912	4218.308336	3436.76619	4977.397797	3113.876423	3598.323116	3359.649768	3718.302943	3967.827655	4190.586781	4576.361931	3418.898516	4403.127712	4421.665463	3728.325566	5364.254394	3692.493084	4009.343013	4011.384044	4401.710613	5251.362695	5591.443448	4015.381074	5737.700672	4100.600794	4314.831871	3600.856976	4168.564806	4211.405126	4341.571995	4434.728519	4914.114794
¸ßË¹°×ÔëÉù´¦Àí (425).mp3	5920.731002	5129.610905	4320.848544	4422.866438	4343.003454	4540.725229	4603.210585	4498.714384	4171.132019	4720.361603	4440.088177	4246.430121	4661.715352	4583.327388	5302.644695	4818.450316	4861.722909	4641.69735	4331.739682	4838.696566	4601.960752	4414.553136	4591.565419	4621.148583	4421.485672	4463.189841	4603.644519	5236.426116	5340.348973	5253.770842	4951.250118	4503.607311	3504.888558	4400.714569	4520.092722	4460.218789	4433.464312	4646.485908	4585.572154	4637.244542	4693.655184	4859.077085	5025.056284	4724.974117	5133.67867	5345.448182	4415.710102	4500.289371	4808.820019
¸ßË¹°×ÔëÉù´¦Àí (426).mp3	5036.492373	5326.682169	4506.560167	4993.64856	5358.788686	4149.936128	4704.975423	4054.57643	5014.781796	4253.524747	4662.336517	4027.213871	4824.736549	5263.662744	5289.247526	4085.405795	4334.287169	4166.942533	4205.055352	4236.778118	3841.999324	3790.651803	4094.532228	4341.351339	4029.910672	4410.492114	4152.941319	4055.772985	4402.367223	4235.55442	4205.331312	3814.552848	3923.289249	4203.377811	4075.1841	4202.664064	4392.33141	3943.596729	4148.981481	3893.592824	4106.382258	3931.008608	4047.61905	4220.574919	3815.518086	3866.100029	4396.481116	4806.162996	4450.617018
¸ßË¹°×ÔëÉù´¦Àí (427).mp3	3720.835756	3526.066403	3988.359601	3778.854617	4821.793703	3820.999347	3809.620384	3778.537615	3844.115924	3733.879212	3805.657437	4020.594245	3799.77664	3501.782201	4582.064069	3974.63967	3882.142744	3903.923963	4801.63844	3581.062755	3796.445118	3293.517351	3306.172764	3486.304479	3614.647138	3777.758768	3509.183326	3806.621582	3383.086273	3754.848203	4081.656316	3752.862682	3858.132736	3806.725591	3988.467059	3990.555063	3701.210053	3460.519901	3919.944035	4301.139633	4063.97401	3647.671832	3930.9328	3600.250211	4732.121928	3672.79579	4927.330185	4079.688766	4641.203219
¸ßË¹°×ÔëÉù´¦Àí (428).mp3	5716.165161	6155.627946	6229.928861	6257.156369	5674.717016	6182.028523	6409.751068	5990.239267	6304.270763	6136.154708	6229.26026	6147.856308	6327.260862	6397.412222	5787.370014	6274.553348	6276.192593	5987.938449	6093.107565	5224.795475	6178.152203	6329.978476	6307.585038	6319.349315	5640.082671	6080.537507	6431.353573	6098.541482	5757.274648	6097.356118	6421.216334	5901.965141	6220.835371	6141.980042	6149.779237	5902.288413	6306.634113	5690.417858	6455.884112	6032.654207	6394.614854	6490.174196	6145.033992	5258.255059	5990.29021	5576.047439	5579.782238	5407.387527	5231.400545
¸ßË¹°×ÔëÉù´¦Àí (429).mp3	5726.702572	5561.367188	4430.838765	5146.570403	5195.61338	4739.726319	4114.634258	3473.816236	5133.265134	5137.274783	4962.698237	4628.675259	4247.285394	5512.600889	4480.775078	3590.52574	4247.605598	4765.769222	4044.216497	2923.940109	3546.823005	4036.689351	3803.781744	3613.969098	4196.197351	3649.802622	4449.655787	4816.699208	4027.94492	5153.592329	4800.138122	4699.335333	3942.029991	4011.313869	5195.938255	4512.87374	3656.487067	4056.581155	4134.924409	4468.820617	3849.092205	4386.734697	5063.724595	4405.647622	3598.087866	4171.969762	4117.922329	3802.376999	5539.31563
¸ßË¹°×ÔëÉù´¦Àí (430).mp3	4800.248612	4147.743458	4328.030844	5431.630539	5794.422185	4929.896087	4246.621173	4037.691438	4426.872074	5202.224645	4758.149339	5407.985389	4578.160459	4710.367146	4511.137664	4837.083554	5179.379274	6069.206293	4451.534877	4714.851807	4888.200518	5488.109669	4866.935588	6296.528783	4753.677885	4327.524623	4969.654162	4496.594423	4729.181783	4899.981196	4752.481421	4787.886246	4692.938395	4831.811816	5551.855225	4899.075069	6200.176468	4802.917896	4194.534391	5532.115716	4781.0634	4876.86467	4839.1754	4013.209931	3840.750472	4523.30199	4844.045454	4732.383901	4497.997399
¸ßË¹°×ÔëÉù´¦Àí (431).mp3	4600.588041	5462.598917	6228.629572	6334.139691	5623.495705	4445.98952	5313.719805	6317.44976	6257.28039	4051.157696	4850.207149	4207.410555	5895.51889	6276.49625	4026.865939	4802.298855	6096.02577	5329.455055	5271.12594	5926.332773	5435.834521	4137.401996	4405.393377	5038.769805	4759.847391	5174.02042	4736.417971	4203.178686	4587.801765	4535.712053	5133.206955	4968.532282	4944.376213	4481.307836	5364.743372	4730.741273	5418.157446	4860.608261	4894.552964	4156.147941	5749.903158	6175.3901	4781.529558	5160.368084	4789.703491	5272.015808	5744.70634	5097.039824	5172.87342
¸ßË¹°×ÔëÉù´¦Àí (432).mp3	4499.935398	4457.846978	3537.807227	4152.130906	4040.145916	4528.541204	3326.35696	3991.543682	3423.751436	3449.064003	3252.725156	4047.752135	3646.836902	3865.777566	3824.834844	4414.733281	4949.780244	4691.623243	5276.684194	3696.107051	3721.6843	3882.599666	3437.716849	3197.37315	3581.901409	4070.445276	3302.414127	3546.190952	4027.788996	4073.683602	4117.215505	4629.40402	4818.518879	4777.341547	4983.192783	3389.818126	3504.668182	3802.694038	3184.359686	3580.656376	3385.716212	3679.332394	3943.186579	4197.360298	4069.022305	4215.303508	4236.633544	4710.612403	4535.344679
¸ßË¹°×ÔëÉù´¦Àí (433).mp3	5716.331381	5158.454898	4563.880411	6212.30745	5246.295861	5833.059831	5764.72634	6269.950554	4061.937179	3952.844386	4553.502774	4103.956697	4921.626119	5802.303724	4784.429718	4543.19765	6044.196873	5549.314725	5814.11853	5132.295154	4380.559972	4441.854415	5274.829002	4964.901378	4375.486698	4141.019215	5283.680371	5676.871987	6560.54988	6570.225703	6151.235739	6055.600848	6522.739934	6204.367419	5245.206348	6520.229957	6481.697823	6147.692026	6246.916044	6339.129956	6281.22054	6700.036718	6455.731497	5937.680391	5965.393806	5952.81879	6543.105665	6551.142196	4423.205694
¸ßË¹°×ÔëÉù´¦Àí (434).mp3	6367.676491	6011.185873	6064.638665	6087.505186	6055.479174	6083.962777	6218.175126	6179.363513	6361.601309	4764.004502	5852.645264	4749.830275	6371.441724	4804.843097	4447.887052	5880.522853	4989.934623	5706.153942	5796.600858	5537.722907	5342.328741	6222.567584	6377.456948	5664.731274	4915.919467	5863.646974	6515.946597	5543.386996	4560.28556	6488.06846	5060.720196	4607.688795	6383.242381	5863.82068	5890.239082	6340.249256	5680.065388	5447.673826	5043.76535	4949.201991	5374.548373	6606.984979	5081.417736	4933.63648	5074.340781	5450.985263	4986.021072	4974.054321	6168.696755
¸ßË¹°×ÔëÉù´¦Àí (435).mp3	5337.189598	5467.156931	6244.432045	6146.045546	5873.408122	6570.710737	6098.279375	6198.824012	6071.872735	6598.611636	6468.135986	6337.736851	6166.380214	6623.273673	6371.419684	6191.239957	5924.027847	6657.017706	6425.404322	6562.124144	6225.420765	6582.145165	6450.149012	6439.225991	6153.681035	6491.25263	6438.350665	6327.383678	5485.978274	6489.65343	6452.233793	6046.721704	5801.675767	6535.545744	6283.279286	6363.517273	5523.968692	5676.110183	6498.08131	6156.901248	6236.66115	6641.386634	6520.65843	6278.259024	6538.569099	6394.94777	6537.206195	6311.809604	6553.289083
¸ßË¹°×ÔëÉù´¦Àí (436).mp3	4466.829477	4885.09862	4082.659129	4326.10023	4081.395237	4028.046048	4294.694476	4582.342847	4339.434191	4457.788298	4550.821267	4490.524677	4401.898709	4712.076585	4335.277671	5098.774431	4656.968279	4767.079644	4391.758505	4525.034254	4430.408432	4758.355097	4986.11799	4919.368579	4432.769312	4839.276288	4768.955569	4996.211919	4995.125648	4539.025173	4873.746012	4909.793138	4733.906245	4876.384024	5014.83239	4330.189178	4834.018481	4902.30957	5442.482706	5607.003922	5683.068021	6501.219761	6229.264231	6567.226325	6578.85308	6261.441807	6454.185408	6352.760102	5976.858299
¸ßË¹°×ÔëÉù´¦Àí (437).mp3	6383.585913	5824.014698	6221.05073	6414.732181	6469.419576	4689.283629	5567.088278	5864.585796	5915.333559	6279.620292	6283.091392	6172.512015	5956.218019	6034.688245	5527.402902	6182.556963	5541.915456	5927.095487	5088.217775	6005.690919	5342.502164	5347.818335	5913.695411	6190.921846	5566.054992	5465.079738	6240.209861	4229.018488	5524.817591	5800.951321	5829.820523	5661.716788	5783.499821	4633.274526	5894.86686	6051.630576	5315.926971	5548.867561	5727.141702	4121.109896	4184.5281	5762.147673	6309.488432	5383.752469	5128.662911	5309.874407	5981.455032	4795.562631	5837.888752
¸ßË¹°×ÔëÉù´¦Àí (438).mp3	4479.082642	4143.408454	4403.771414	4007.125616	4237.936853	4317.490737	4470.534341	4068.795472	4320.651242	4143.774568	4083.897988	4628.596395	4371.14029	4342.98605	4599.880676	4212.155602	4498.843055	4456.903301	4747.521654	4366.192792	4513.838943	4172.185201	4421.700001	4678.201641	4555.293894	4530.882107	4285.697652	4346.045622	4438.212254	4491.472453	4385.307567	4444.162482	4425.209997	4481.78174	4493.245045	4541.941859	4471.838405	4884.579532	4238.055068	4532.38547	4641.769078	4894.924365	4348.295206	4448.164747	4372.464625	4298.308749	4428.321281	4518.908012	4441.776282
¸ßË¹°×ÔëÉù´¦Àí (439).mp3	6095.872261	5959.637578	3198.066389	5554.464892	6437.891743	5771.045018	3244.116979	5541.788706	5019.443016	3396.93584	6283.536408	5958.535599	3172.645791	5728.762715	6167.000787	3281.582215	6164.157142	6297.806748	3727.119628	5895.136315	6316.245578	6199.735314	6065.099572	3606.93905	4145.368227	3676.297503	4010.993241	6045.217597	6189.085133	5198.256531	3612.198042	3704.47806	3565.262882	3626.113457	6015.620036	3510.632262	3640.307972	3327.870377	3586.528303	3455.21125	3677.974268	6386.817483	3674.939978	3570.656953	3504.180522	3372.796035	5688.575607	5987.830529	6067.329195
¸ßË¹°×ÔëÉù´¦Àí (440).mp3	4264.148744	4508.076974	4445.591563	4836.721343	6132.450721	5689.478872	5482.074546	4886.855447	4348.949687	5398.470651	3837.613113	5379.514624	4518.590255	4561.237988	4826.279951	4162.637402	5071.138929	5155.213822	5043.55134	4478.67351	5468.256245	4213.654085	4326.323871	4184.642781	3652.152397	4631.675825	4217.574781	5101.68442	5179.140202	4537.607771	4382.606462	4837.148666	4210.532057	4358.615997	4127.146677	4430.209867	4582.006798	4427.208868	4151.654541	5091.84654	4591.803334	4921.666772	4910.732257	4824.500513	4993.78045	4882.05419	4984.18621	5102.216365	6108.837035
¸ßË¹°×ÔëÉù´¦Àí (441).mp3	5103.604288	3794.066187	4814.607292	4934.475091	5032.565616	5021.017908	4977.998842	5387.910251	4478.677819	4846.326157	3943.629711	4551.603572	4481.42701	4459.883753	5023.864114	4205.764772	4334.754052	4541.054418	4542.331841	4115.239386	5218.917783	4504.507412	4370.451838	4894.481285	4599.451293	5202.739505	4639.707795	4833.132465	4672.138815	4791.853594	4295.256528	4928.567464	3982.965949	4473.213997	3898.455748	4465.223697	5006.347828	4249.72435	4809.669938	4659.749132	4742.537238	4551.875255	5331.960561	4268.425552	4851.600913	4902.195741	5563.602442	4704.004945	5103.24586
¸ßË¹°×ÔëÉù´¦Àí (442).mp3	4801.209158	4122.226224	4417.404001	4048.446388	4400.311274	5576.346329	4515.109156	3921.070498	4957.910591	5506.51648	5352.780908	5768.963545	5283.051864	5925.566604	4644.607898	5860.443081	6055.087567	4566.249213	4932.25417	5156.522999	4453.745045	5847.264863	6397.039584	5301.649963	5733.981509	4694.868986	5785.611779	6154.107748	6019.878077	4087.180895	4814.614991	5037.821799	5533.576516	4626.666949	4920.778526	5259.843626	4677.30143	4351.639104	4598.93449	4595.881179	5030.468046	5693.105555	5755.428843	5925.834835	4700.24939	5771.776305	6024.224285	5872.371184	5547.639009
¸ßË¹°×ÔëÉù´¦Àí (443).mp3	3561.293662	3880.495115	3589.510461	3942.644621	3735.417962	3727.696972	3390.106082	3450.94643	3783.301822	3760.183384	3553.452491	3424.503641	3631.824089	3536.489931	3510.514455	3454.048981	3430.438715	3477.968739	3582.267076	3389.527586	3456.683614	3455.36	3370.752886	3680.788608	3592.984322	3839.15871	3463.539636	3678.420885	3551.98081	3525.006605	3241.068243	3440.106184	3443.578857	3300.480086	3506.77024	3421.266555	3217.492932	3456.232268	3420.982418	3548.426065	3555.320115	3564.967094	3410.068885	3343.595865	3601.143888	3484.260141	3348.848006	3498.469949	3401.724885
¸ßË¹°×ÔëÉù´¦Àí (444).mp3	5519.184979	5823.399584	5179.051496	5206.157051	5488.060036	5001.378092	5363.813067	5723.704021	5221.330775	5335.722847	6040.459889	4769.974634	5711.311314	5892.267153	5386.571853	5649.535673	6120.713572	5353.258868	5892.356671	5862.755663	5291.466626	5417.116042	5953.518707	5873.870703	5540.443359	5967.940002	5709.310654	5416.722289	5161.409891	5768.535336	4990.714725	5627.586108	5803.890621	5243.466729	5492.669281	5882.350466	5147.85258	5342.345193	5553.776071	5534.25196	6006.693824	5307.29093	5381.494084	5759.651899	6126.722504	5586.959191	5396.108481	5527.316208	5354.066832
¸ßË¹°×ÔëÉù´¦Àí (445).mp3	4351.075232	6116.955597	5779.576574	6478.097787	6311.703855	5496.072602	5906.201002	3698.025337	5669.367467	5854.223506	6236.826141	5297.971394	6410.707885	4461.207846	5292.46609	5636.831875	5769.415869	4446.1206	5826.757581	5317.608963	6458.040722	6019.655918	6385.923331	5087.063061	5258.831096	6103.881559	4049.81522	5365.251351	5696.3626	5632.994601	6503.153961	5327.445651	5977.036737	6117.283968	5354.823081	5724.725353	4565.018532	5406.871254	6263.57317	6346.794254	4844.006993	5435.487202	5894.115792	6079.561736	5838.918291	5687.005583	3638.627785	5432.155882	5979.165867
¸ßË¹°×ÔëÉù´¦Àí (446).mp3	4755.765439	5233.409455	4468.789235	5165.417063	5007.375176	4884.054845	4340.481418	5395.300822	5506.091368	4913.5783	5298.416526	4976.357998	5455.440555	4967.681807	5172.408752	5025.513428	5690.479718	4876.204102	5227.929459	4615.672942	4706.998581	4983.127181	5132.29855	5297.470314	4819.62596	4330.732579	4797.961625	4569.305688	4470.760764	4181.787948	4576.426251	4992.333087	4908.225896	4116.465883	4654.054787	4655.528639	4901.322765	5179.106523	5087.325777	5147.033159	4824.388424	5488.847919	5480.343914	5216.089785	4638.524137	4586.998978	5020.622621	5218.274092	4943.548532
¸ßË¹°×ÔëÉù´¦Àí (447).mp3	5229.613569	4703.947524	4720.290911	4925.52053	5465.489735	4896.475995	4455.838469	4174.606449	5136.129147	5299.287477	4838.052067	5455.108958	5350.789797	4636.753143	5000.905129	4754.044461	4385.54931	5047.613868	4974.304437	4703.135102	5365.634449	4624.883964	5366.818827	4816.419679	4119.031824	4532.18617	5044.497954	5154.989367	4640.542409	4783.231341	4848.331611	5180.683356	5339.312092	4850.364748	4885.324513	4032.46981	4790.084744	4677.047348	4677.881971	5523.714367	5051.873309	5489.850551	4463.712324	4390.054154	4649.122974	4924.922087	4658.311729	5016.426406	5023.644404
¸ßË¹°×ÔëÉù´¦Àí (448).mp3	4262.327941	3690.497069	3374.584862	3483.300305	3661.591702	3707.709586	3944.012938	3754.783814	3587.147237	3598.854385	3689.62804	4168.146916	3938.699451	4052.689875	4159.075551	4195.929423	4051.405287	4253.833694	4276.918596	4197.36095	3866.94881	4026.008777	4285.757479	3435.615658	3406.972159	3485.46407	3937.293786	3404.219356	3641.029651	3797.019232	3704.022736	4084.400426	4108.991655	3835.786114	4084.023375	4514.959871	4116.352233	4099.184562	3689.887972	3890.019779	4292.602901	3753.242743	3981.991795	3901.23661	3498.071446	3890.843197	3601.054882	3985.124484	4036.657505
¸ßË¹°×ÔëÉù´¦Àí (449).mp3	4336.958702	4219.388707	4250.400908	4295.982557	4481.372145	3486.868028	4296.674458	4508.651285	4180.813502	3820.371914	4067.554608	3739.327873	3930.963152	3634.904407	4309.486763	4388.491181	4151.124887	4090.87867	4378.143023	3905.238604	3597.719973	3495.661202	4264.238451	4548.704568	4024.963596	4258.559315	3709.279255	3846.985597	3650.437758	4548.895822	3963.29845	4267.103401	3967.192879	4267.112622	4128.362057	4121.413005	4078.469737	4605.802465	4469.060146	4035.319369	3873.199067	3953.086295	3852.072307	3624.354893	4573.344115	3855.056095	4168.579812	3994.281592	4271.43402
¸ßË¹°×ÔëÉù´¦Àí (450).mp3	5694.28835	3557.769907	4146.836941	3729.942569	3360.660342	3216.675546	4140.072542	6091.096417	3307.927429	4634.845026	3599.17296	3228.709452	3014.223742	3449.91401	3887.216529	3737.470499	3741.546349	3469.605592	3740.274835	3572.834019	3152.982123	3706.60988	6389.153519	3524.105815	5146.932626	4282.554353	5411.956261	5193.275978	5366.349947	5281.084954	4788.902292	6190.45413	6304.719213	6292.729745	6256.287842	4823.146902	4331.401588	4927.568866	4820.224621	4401.805447	5709.016168	6055.474561	5260.683593	5521.742364	4820.345658	4328.964078	4549.321781	4854.22043	4902.698482
¸ßË¹°×ÔëÉù´¦Àí (451).mp3	3928.293189	4022.475913	3875.360018	4018.486738	3958.724224	4022.512002	3999.627775	3804.061295	4014.568916	3786.238265	3956.746958	4077.773441	3914.932399	4065.73694	4007.690158	3930.305201	4031.427979	4002.713577	3831.106772	3861.20004	3990.153016	4132.215015	3805.337663	3953.265185	4100.197633	3817.255703	4047.892424	3890.459955	3899.410144	3876.823667	3956.022935	3866.596289	3930.837148	3900.123212	3946.526068	3940.586154	3931.556909	3968.2141	4006.11004	3826.046303	3841.692508	3709.941126	3938.309109	3873.85238	3781.57782	4003.712191	3885.679416	4052.495753	3807.114845
¸ßË¹°×ÔëÉù´¦Àí (452).mp3	5571.53617	5377.103974	5482.770204	5331.539209	5118.457971	5465.205883	5353.633455	5388.505222	5798.680794	6096.497762	5668.529424	5617.412811	5210.026866	5149.686805	4666.301235	5218.185234	5171.615879	4914.027448	5396.354233	5188.884776	4587.688394	5176.871672	5184.42158	5217.90011	5527.14854	4539.122983	5016.328763	4865.748774	5262.316838	4679.993246	5038.249572	5533.463234	5640.557496	4615.345467	5384.911799	5102.059397	5218.283643	5151.666846	5289.005556	5362.661074	5711.561003	6018.882003	5981.863519	5458.250833	4807.042197	4684.077956	6250.742918	5195.254345	5182.28816
¸ßË¹°×ÔëÉù´¦Àí (453).mp3	4119.310033	4468.089717	4235.095557	4132.015078	4262.354058	3732.571841	3920.152411	3624.569929	3440.906439	4240.340186	4319.145138	3864.769315	4076.606138	3781.168573	3395.424056	3769.777433	3602.601712	3925.465844	3531.738847	3670.385641	3867.954082	4184.866676	3855.695005	3791.624269	3830.754559	3852.621473	3752.571451	3620.85716	3811.04904	4127.196361	3611.905681	3630.248283	3822.510454	3653.966936	4136.353096	4361.295003	3558.767192	3614.374186	3271.822633	3580.515537	5397.207259	4300.687489	3909.697084	3791.217129	3909.97892	3989.765254	4193.88774	3663.171247	4223.880232
¸ßË¹°×ÔëÉù´¦Àí (454).mp3	5640.813722	6632.105193	4978.097777	6396.88366	5643.809054	4453.37937	6389.05007	5191.895514	3824.810842	5200.638665	5460.595162	5181.640189	4530.68331	5825.757194	5590.726778	5245.199021	5440.467169	5639.819937	4820.281851	4373.463862	6398.15783	5362.799194	4737.355968	5268.190883	5531.335744	6500.860361	4108.505781	4950.359366	6066.094257	6248.454473	4904.972107	5241.803773	5089.824402	4695.981131	5204.703273	5085.054487	2824.291779	4884.00586	3695.116945	5747.083795	5960.258522	6356.595839	4804.724855	5233.452698	6590.565912	6545.226185	4984.115702	4189.381155	6720.255668
¸ßË¹°×ÔëÉù´¦Àí (455).mp3	3782.297965	3626.143609	4001.415383	3910.349879	4450.239592	4602.209767	5678.512719	3994.687073	4274.744797	3955.436795	4424.79021	3720.132921	5347.170928	3571.397605	5295.994489	4325.568388	4792.783374	4666.320769	4682.492044	4268.92937	5120.945352	4026.998815	3887.765467	3793.638334	3666.357259	3538.411907	4174.931564	4176.426509	4715.815123	3444.41282	4571.41153	4995.639701	3996.624078	4711.917322	5167.280651	4726.117881	3816.676669	3982.806421	4389.276326	4776.18186	4239.177781	4517.932374	3847.155403	4140.71623	3636.693278	5063.712485	3881.69153	4213.268893	4455.912247
¸ßË¹°×ÔëÉù´¦Àí (456).mp3	5892.534463	5645.516361	6557.659294	5397.645375	5789.984183	5754.867472	6649.216478	6448.526887	4819.238865	6582.497115	4803.548144	5241.472906	5209.54763	6138.080524	4817.900451	5994.844473	4686.330487	6065.289255	6474.199218	5942.012396	6379.36524	5490.8305	5718.467986	6556.754179	5422.561851	6100.608969	4921.46576	4767.878801	5439.673776	5788.702325	5945.191893	5895.63706	6368.284266	4612.062358	5483.395282	4991.373187	6409.21918	6476.080652	6303.13918	6356.388496	5713.214957	6035.073901	5741.07358	6224.171015	5419.101123	6227.47665	6323.071965	5785.524206	5750.917295
¸ßË¹°×ÔëÉù´¦Àí (457).mp3	5272.138329	5398.136954	5088.189037	4966.769574	4966.62611	4981.848189	4996.233883	5465.398031	5128.954717	5095.392323	5517.491167	5624.596518	5738.100243	5855.634103	5837.745597	5851.198827	6025.964779	6259.140636	6259.345663	6286.988778	6186.244505	5974.453511	5634.316043	5665.569776	5608.250397	5629.755335	5468.411967	5342.655409	5312.220529	5358.012883	5243.125199	5651.243522	5292.572929	5014.640182	5423.381757	5716.830824	5642.546185	5488.906846	5750.762812	5951.233986	6100.469365	6219.359835	6178.396718	5853.649809	5742.155668	5715.446605	5722.337553	5527.976463	5477.527193
¸ßË¹°×ÔëÉù´¦Àí (458).mp3	4186.525282	4247.590701	4293.431663	3549.031232	3933.677227	4443.202646	3772.776296	3961.563729	4465.844982	4338.478697	4070.540606	4061.937252	3824.975729	4085.995866	4034.715383	3481.254649	4086.567723	4334.432995	3428.771299	5901.04919	3929.207431	3760.90082	3589.815509	4457.383272	3822.563197	3814.715893	6051.872627	3820.910489	6253.610985	5529.655021	4698.233562	4432.484337	4440.996699	3239.935394	5187.329719	3499.09215	4808.482781	3481.968979	3276.292079	3695.11963	3519.159254	3850.700456	3939.915677	3884.363842	3201.474096	4761.560473	4218.825187	3953.720207	4215.228114
¸ßË¹°×ÔëÉù´¦Àí (459).mp3	5939.298359	5423.152383	5252.689217	6132.217553	6618.417348	5439.754287	6026.138049	4849.335334	5934.039913	6265.470423	3224.483999	5898.481412	6146.700671	5215.580098	6076.176681	5925.683398	5716.120007	5707.813046	6510.366492	5631.486679	3839.405567	5368.467557	5488.992416	4767.504036	5723.068289	6619.239431	5254.701304	6120.568334	6425.266498	6463.21078	3859.029028	3531.35755	5463.148521	4771.671056	3129.914049	5472.45515	5445.637049	4124.013901	5899.205865	5659.596703	3567.240727	6455.932023	5242.929699	5648.920866	5586.169403	4753.967692	4312.769541	5589.07629	3945.95231
¸ßË¹°×ÔëÉù´¦Àí (460).mp3	4972.973084	6419.167962	5772.460509	5628.334423	5783.015675	5904.825688	5176.325325	4532.41005	3458.967714	4494.146202	5000.067489	5284.431207	5048.876323	5063.508052	5493.214378	5930.472379	5970.154797	6378.163448	5730.250957	6011.217861	4652.501497	5549.440808	3847.925672	4942.300687	4418.745092	4709.448548	3774.920479	5624.401428	5390.63305	4825.492384	5889.904477	6486.180871	5889.219295	5863.484261	5768.397451	4504.382908	5082.580532	3764.464391	4303.930093	5163.815395	3958.700988	6318.023066	5026.077396	5286.011759	5172.983581	6420.726644	6475.734666	5714.714734	6043.055245
¸ßË¹°×ÔëÉù´¦Àí (461).mp3	5707.113029	5022.088317	4099.11584	5364.227246	4729.339532	5343.514883	5906.084932	4915.95641	4968.058907	5209.399587	4888.280491	5610.841561	5929.731531	5693.555026	6134.55267	6010.002993	6099.139587	6006.104	6438.012832	6142.995415	6497.297246	6570.412784	5942.27236	6580.202307	6452.177764	6461.854299	6389.875902	5808.553695	6434.933063	5803.230622	6300.633037	6453.980641	6513.717712	6451.271256	6257.510429	6189.801953	6384.109678	5879.69096	6392.500207	6268.417786	6137.60361	6011.920255	6415.229267	6502.863807	6376.282705	6283.332546	6413.49856	5262.345154	6215.412138
¸ßË¹°×ÔëÉù´¦Àí (462).mp3	4169.586714	4565.900072	4448.074603	4713.78984	5347.998253	4580.403758	5145.620293	5274.94164	5206.446543	4340.19408	5896.480457	4659.336361	4059.290283	4049.584268	4460.753056	4252.555371	3852.048606	4555.672867	4308.302192	4546.625597	4331.058614	4861.51129	4056.316729	4788.781954	4205.047881	5346.693439	4951.69005	5095.270383	4928.464339	4907.487	4530.49351	4488.537444	4344.466897	3954.088559	4530.495315	4765.845753	3977.003036	4616.168076	5022.502076	5012.565798	4756.503311	4609.846424	4425.304923	4644.856799	5618.426081	4639.012655	4805.291908	4876.060339	4269.262501
¸ßË¹°×ÔëÉù´¦Àí (463).mp3	3896.318251	3921.077945	5519.224664	4927.981704	4257.801072	5073.688664	4631.663701	5280.895271	4872.813051	3964.645202	5031.24083	4076.224468	3952.418256	4188.738081	3962.489438	4712.49094	4824.9978	4248.498323	3332.295759	3526.238466	3608.770325	4816.847774	4266.112582	5513.018796	3053.587164	3321.191614	4524.754637	4020.016948	4372.493787	3860.505391	3222.378774	4122.065408	3826.463077	4591.526936	3800.441686	3289.238047	4251.116246	3580.6817	4180.845919	6184.934398	3805.614436	3416.715003	4775.2581	4231.862067	4831.233811	4432.219351	4760.873803	5385.478081	4618.802307
¸ßË¹°×ÔëÉù´¦Àí (464).mp3	4551.941799	5418.977169	4174.415119	4944.366721	4979.886509	5001.685131	4090.520747	4614.03876	4681.201461	5492.384177	5169.234243	5829.05174	5677.067271	5618.250402	5583.967106	5344.757993	5505.883025	5792.612124	5638.442468	5062.532822	5642.036096	5605.719083	4859.147456	5597.216346	5288.905863	4227.426865	5836.100814	4653.286994	4460.092266	5171.855211	5770.412005	4094.925132	4159.217206	4552.971268	4351.66429	4626.635644	5003.366788	4576.872512	5290.269221	5140.420695	4792.273522	5747.296411	5503.783478	5159.867235	5208.168821	5492.057584	4510.884627	5696.239402	6070.222249
¸ßË¹°×ÔëÉù´¦Àí (465).mp3	4696.486722	4708.879028	4353.33439	4122.86536	3947.350193	4707.804941	4880.356434	4943.315286	5087.15052	4890.185717	5397.310646	5029.505176	4958.524488	4844.871576	5140.924228	5772.418821	4243.075944	4539.899991	5112.824328	4863.647568	5259.161819	5377.492074	5458.955562	4978.312611	4746.251379	4706.552172	5286.032898	5529.464638	4845.086537	5272.357009	5063.750155	5012.778989	4453.745575	4996.517768	4899.86142	5252.888044	5626.169982	4702.51168	4684.450624	4608.285069	5444.440776	5364.014382	4656.521633	4774.639922	4390.324898	5287.964649	5361.307027	4902.121331	4989.677991
¸ßË¹°×ÔëÉù´¦Àí (466).mp3	4439.424321	4394.289847	4497.486899	4317.93741	4815.349248	5357.326616	4190.760814	5589.543501	4553.08875	4484.852668	4289.106423	4404.661926	4357.713409	4201.173931	4522.246121	4544.361667	4827.79558	4728.594812	5162.927451	5219.705536	4042.26645	4250.741735	4358.529779	4152.177332	4078.482163	3851.212047	5140.759117	4495.374613	4716.073074	4133.203145	4451.52534	4130.396568	4724.411425	5507.436121	4505.848495	4017.344947	4014.965441	4051.170554	4215.739504	5253.074796	5018.945203	5252.56126	4872.307019	5423.265729	5791.374022	6215.294868	6286.379807	6515.824528	6545.247204
¸ßË¹°×ÔëÉù´¦Àí (467).mp3	5421.985554	5713.646287	5852.998082	6150.088216	6284.402811	5146.426142	4575.416936	5724.805322	6210.124702	5840.835776	4583.666904	5169.327832	4342.53146	5352.210812	4614.283866	5206.479293	5288.054373	4474.115921	5424.64942	4631.867989	5446.966554	4467.515126	5110.245027	5450.046288	5942.704093	5070.822696	5266.022752	5237.048193	4791.979054	5360.756532	4418.748225	5239.347784	4598.971464	5527.700666	5113.704222	5499.800835	4888.879977	5440.681148	6033.976884	5458.81735	5214.206135	4023.42551	3997.205944	4375.134334	5431.480515	5436.113046	5183.186206	4640.255608	5530.098108
¸ßË¹°×ÔëÉù´¦Àí (468).mp3	4929.47271	5346.241242	5038.051939	4982.479494	4558.746902	5003.264093	4965.506184	5216.614129	4775.537733	5210.653066	4769.844015	5201.042541	5120.055293	4852.820062	4745.626918	4990.175852	4843.756642	5140.13958	4576.543298	5087.284228	4779.081093	4860.250865	4654.982109	4716.08364	4895.654305	4766.76652	4467.952745	4451.881892	4916.263141	4922.760667	4734.281477	4991.484028	5066.732714	4605.54855	4867.50807	4872.510169	4600.668522	4468.670141	4793.677414	4780.44468	4582.2231	4363.976964	4785.521436	4695.427063	4526.95284	3780.243904	4216.413501	4440.494051	4213.913357
¸ßË¹°×ÔëÉù´¦Àí (469).mp3	6450.98381	6049.023676	6275.942192	6418.076701	5073.665794	6498.431533	6003.623746	6228.738524	5983.215504	6544.949534	6537.0251	6559.999389	6533.744527	6386.891332	5427.345791	6098.384282	6280.698143	6529.545499	6543.132749	4390.02269	6132.22862	6301.833155	6459.717516	6475.41696	6573.477737	5742.246163	6136.926929	6411.425486	6389.538249	6596.4181	6577.998755	6329.277522	6485.800434	6659.747376	6453.100248	6339.057858	6394.376555	6203.096	6160.276235	6189.767461	6619.792781	6621.887657	5791.254753	6221.194442	6573.371831	6292.300158	6221.505962	6534.928689	6313.713339
¸ßË¹°×ÔëÉù´¦Àí (470).mp3	4363.326856	4691.677974	4743.684388	4423.760411	4446.779706	4503.55721	4676.478359	4511.67364	4484.465244	4492.704537	4555.87552	4748.792112	4497.227704	3845.244135	4261.6527	4416.65688	4327.085819	4503.080513	4345.482864	4427.567505	4552.674392	4219.442962	4658.432238	4491.492838	4247.944558	4645.23774	4615.41424	4817.279376	5467.260322	4770.956225	4810.561623	5350.02618	6090.402597	5127.928614	5056.195489	5612.71921	5388.544697	4916.874042	5474.400366	5674.768908	5872.127989	5382.64566	5279.376252	5448.569656	4225.358399	4002.970345	3642.505776	5106.418673	4111.598863
¸ßË¹°×ÔëÉù´¦Àí (471).mp3	4288.902863	4434.548966	5371.41236	4706.286232	4268.048257	4094.513777	5425.309198	5013.08804	4805.675206	4631.010201	4598.357535	5113.341014	5005.492141	4976.723156	5679.496038	4313.959484	3616.034402	4871.372738	4417.671687	4536.770621	4798.157205	4556.996697	4672.926422	3966.075345	3740.973363	5091.133628	4590.26841	4683.596168	4174.701462	4855.387516	5171.003916	4044.214371	3705.626895	4514.20305	4531.079252	4099.941762	3654.920493	4466.060546	4469.060104	4244.259314	4340.103838	4893.016542	4394.796918	4633.171908	3784.139017	3965.013711	5110.913514	4700.316561	3650.655849
¸ßË¹°×ÔëÉù´¦Àí (472).mp3	5116.391509	5933.389129	4869.516233	5578.179782	5459.113905	5193.852915	4786.755841	4896.507522	4163.120823	6206.821891	5567.694327	6129.875075	4930.846575	5687.325185	4878.939846	5199.116596	5837.041469	5890.151418	5809.49846	5952.043334	5092.272816	4874.84527	4797.591791	4988.124225	5090.316363	5048.242657	5534.453029	5541.574572	6116.871651	5094.620452	5799.929278	5736.939016	5793.486123	5832.069608	5369.614608	5642.897867	5451.337426	6034.348509	5628.295137	5425.434552	4324.611245	4642.76003	4734.831976	5006.797905	4356.933927	4645.216277	5807.810879	6032.907004	5901.657401
¸ßË¹°×ÔëÉù´¦Àí (473).mp3	3497.907052	3980.075223	4033.244944	4093.105187	3798.746372	4139.964182	4420.012941	3940.397301	3550.347035	3967.058742	3494.282644	3911.949292	3713.011181	3820.747253	3627.581261	4794.764066	4855.695647	5279.537937	5187.796792	3874.188492	4203.319301	4192.847307	4145.080307	3972.074702	4422.055651	4208.977235	4269.553902	3989.678731	4536.598286	4107.363051	4202.274096	3936.531199	4416.997412	3965.392839	4062.110437	3883.994076	4040.635529	4183.148527	3782.00527	4146.062275	3940.524562	3941.358362	4182.180022	3917.23696	4367.505431	4151.466513	4321.453399	4234.197329	4015.38403
¸ßË¹°×ÔëÉù´¦Àí (474).mp3	5523.700475	4726.231524	4581.531273	5828.355426	5351.396352	3959.357875	4966.187783	5071.99161	5850.038274	4555.210384	4216.505023	4607.454911	5897.682771	5077.575934	5571.456747	5622.089929	4460.185853	5921.247326	5403.708149	5490.496176	5268.19622	4821.549893	5801.788414	5425.942602	5727.919538	5687.678053	5598.301303	5845.9397	4877.315224	5213.444144	4982.926495	4965.336546	4846.706253	5421.185615	4924.251229	4096.532881	5064.751555	4633.564619	5216.417424	4696.214116	6267.353837	4178.848747	5279.44138	4850.238125	4359.997332	5252.744185	5602.255804	4880.230451	4708.644716
¸ßË¹°×ÔëÉù´¦Àí (475).mp3	4772.840664	3771.887931	5825.86157	5082.329379	3468.054781	3665.331636	3322.359955	4628.909453	4459.334715	3373.092225	3494.286392	3275.885509	4596.392578	4783.468268	5244.636362	3516.302861	3187.013885	3610.890559	4226.773453	6259.105686	3315.324897	3593.698613	4489.530652	3299.158646	4444.296755	4550.386926	3600.754451	3079.492239	3403.080573	3974.113051	4603.975874	4481.996463	3468.388681	3872.209617	3753.580098	4503.58704	3557.140113	3619.407168	3766.181885	3448.580733	3309.530449	3625.643725	3804.086365	3388.053455	3794.381344	4761.228996	4582.414796	6187.268114	3688.378379
¸ßË¹°×ÔëÉù´¦Àí (476).mp3	4748.565686	4061.154468	4888.791688	4158.942875	4170.032645	4294.922661	4549.316821	4282.229213	4811.794466	4118.270568	4428.724087	5081.384557	3531.832285	4685.516922	4435.058984	4403.229345	3757.145732	4905.42607	3824.825567	3940.512576	4302.956138	4749.656715	4484.861957	4407.912772	4494.293751	4354.358332	4762.539145	3891.813713	4434.982463	4365.793561	4442.08546	4252.760173	4694.485422	3766.361367	4441.134573	4465.772965	3642.276247	4307.339987	4128.869619	4386.824623	4527.311224	4552.811745	3823.136173	4645.717204	4492.103794	4297.989726	5031.587087	5885.855458	6241.850343
¸ßË¹°×ÔëÉù´¦Àí (477).mp3	4701.760887	5322.36505	5504.794982	5659.861462	4298.508256	5145.326015	4475.470187	5387.990782	4609.339034	4842.568216	4823.001743	5794.977799	5927.318752	5223.177244	4549.605649	4387.430862	4575.824931	4439.676358	4696.899957	4772.760762	4671.657399	3950.369249	4845.14712	3945.589082	4981.32826	4992.063535	5290.549103	4726.638408	4613.11931	4117.542214	4716.432069	3985.376049	4258.3412	4431.543246	5882.673141	4239.384159	4514.643209	4709.195595	4606.574386	4946.05206	5111.111495	5076.220742	5290.295356	4417.569725	3892.483791	4803.460304	4438.921682	3982.652405	4305.424896
¸ßË¹°×ÔëÉù´¦Àí (478).mp3	4203.716339	3985.785468	4498.158776	4485.802722	4461.284034	4458.375425	4311.634063	4974.242426	3799.786879	4704.112793	4670.456735	5190.019533	4517.745073	5551.563027	4840.499852	4872.768288	4507.258278	4497.495496	5979.993995	4829.112495	4776.983283	4792.877359	3764.741084	4345.94206	4862.833728	4643.411683	4446.928008	4860.106117	4963.627928	3860.460948	4264.734479	4164.297848	4344.584527	4128.380813	4454.842223	3703.76539	4109.11237	3978.247251	4845.080263	3825.354393	3965.370131	3599.927402	3930.329247	3784.130037	4303.222644	4077.316237	4489.084901	4323.671295	4437.199049
¸ßË¹°×ÔëÉù´¦Àí (479).mp3	5076.970188	5057.781444	5053.689169	5405.644214	5046.970601	5339.743423	5296.62096	4308.498145	4757.131732	5623.799965	5433.744126	4609.538886	4967.653342	4978.133476	4326.801129	5154.471636	5295.868211	5629.555327	5390.190968	5293.698847	4513.189395	4779.926636	4992.891834	5335.914556	4972.287548	4751.027639	5326.589644	5446.708147	5066.994649	5364.672498	4552.517322	4999.907045	5498.47661	4850.950736	5101.095285	5302.05397	5247.394375	4973.4063	5024.371671	5233.949327	5282.516303	5188.85728	5115.220565	5019.329336	5022.330545	5077.919871	5295.894355	4723.911381	4176.532071
¸ßË¹°×ÔëÉù´¦Àí (480).mp3	5557.376751	5667.854843	5108.148916	5122.066626	5764.20329	6390.901458	5322.139158	4485.845909	5164.154229	4034.162869	5163.004438	5516.917043	5853.718039	5866.349819	5162.905548	4690.46167	5405.481456	4981.491952	5573.025907	6116.220812	5773.617467	4964.716838	4606.589243	4404.917556	5104.2074	5417.281374	6187.124063	5846.680512	5956.063653	5332.603078	5582.012488	5966.683342	5132.51531	5491.508157	5346.325075	5436.011616	4465.691188	4057.619814	5806.685344	4417.749121	4849.838654	5214.567998	5568.175389	4785.953197	5323.45471	6283.704863	4568.656127	6030.371217	5934.540259
¸ßË¹°×ÔëÉù´¦Àí (481).mp3	5657.480986	5634.297344	4260.457127	4806.36469	5883.58402	5986.300073	4582.292835	5023.734504	5731.343982	5966.358235	5106.623581	5086.947611	5480.145688	5051.635461	4720.386135	4530.743286	5345.656782	5204.116644	4156.520452	4218.525884	5338.532077	5231.239071	4513.375254	4124.209539	5256.000991	5270.028042	4167.747632	4304.544769	4242.750208	4519.858889	4472.436462	3810.691335	4749.827677	4372.633111	4211.217385	4676.195791	5428.492872	4529.086218	4471.053295	4494.190127	5285.786042	4222.01336	4545.286062	5505.541897	4719.282316	4486.128877	4741.852339	4797.800732	4392.072174
¸ßË¹°×ÔëÉù´¦Àí (482).mp3	3725.186579	4032.113008	4404.849194	4169.093267	3730.416948	3923.971794	3891.338439	4126.572692	3815.277552	3893.410084	4497.622804	4758.362278	4538.947179	3957.83422	4153.710176	4215.380224	4473.278195	4236.990633	4863.875467	4995.967364	4590.441192	3962.110595	4141.925376	4093.89441	4403.174538	4430.976065	4923.894431	5499.622593	4704.987813	4094.426623	3965.575493	4266.53021	4177.667354	4311.383451	5162.526701	5268.354905	4549.5511	3815.290692	4037.974682	4243.978303	4856.881515	5358.267324	5912.122219	6163.921909	6246.809461	6314.484592	6377.523812	4012.738285	3600.020983
¸ßË¹°×ÔëÉù´¦Àí (483).mp3	5674.663789	5411.65709	4914.13503	5138.216851	4546.120869	4778.176232	5059.32401	5066.187835	5117.951905	4752.878699	5325.649574	4920.57638	4805.384638	4911.919222	4847.395567	5072.518857	5211.503943	5448.77294	5559.098662	5633.970462	5426.709858	5481.631094	5844.27579	5688.28633	5824.166242	5595.254757	5654.751318	5675.599446	5241.944932	4713.786998	5183.016726	4444.334387	5066.741814	4997.868223	4793.437756	4936.552717	4459.1874	4986.012799	4802.452381	5027.294154	5026.684191	4023.885986	5104.834307	4903.507376	5259.64324	5293.03903	4873.079919	5171.168862	5582.774576
¸ßË¹°×ÔëÉù´¦Àí (484).mp3	5131.087299	5235.274406	4853.787008	5921.042055	5967.909673	6147.003641	4438.778312	5103.777166	4398.09481	4656.915454	4326.463847	5859.144055	5846.225687	6097.716286	6009.075946	5520.030274	4374.627347	4669.107188	4484.453022	4950.963421	5102.423606	4894.503986	4387.800331	5062.414364	4362.549198	4562.885603	4332.797892	5797.793147	5915.68974	6147.195694	6279.708562	5692.691471	4523.520886	4752.922123	4734.385503	5040.409195	5164.930584	5003.106705	6129.538508	5587.461898	5306.136863	5362.062515	5586.193484	5329.30771	4908.280291	4884.722535	4988.487011	4756.217732	5400.155087
¸ßË¹°×ÔëÉù´¦Àí (485).mp3	4228.249216	4329.370497	3335.608457	4337.323491	5014.133083	3790.865869	3640.758582	4093.129883	3669.57533	4249.393401	4174.206459	3952.090961	4286.229227	4235.095093	4695.367779	4977.067416	5044.835353	4523.325509	4456.47658	4114.015157	4402.905917	3805.684704	4363.122907	3982.645247	4064.130946	4450.61934	4085.901829	3990.509343	4495.448053	4034.987801	4215.510692	4673.370008	3855.199688	4136.554608	4009.563112	3562.399919	4377.093173	4345.667414	4015.831521	4374.768488	4271.743875	5231.657257	4764.9409	3711.087111	4323.033783	4483.223939	3839.329412	4429.336149	4523.356883
¸ßË¹°×ÔëÉù´¦Àí (486).mp3	5296.956701	5289.279964	5376.229513	5290.263411	5642.517801	5607.748692	5561.658527	5607.23093	5706.49087	5123.647397	5231.699257	5550.619324	4964.873838	5728.539831	5464.086545	5642.205452	6003.819354	5179.729818	5379.962167	5688.674375	5339.894178	5857.045413	5345.662925	5444.190426	4829.604149	5154.279089	5125.269446	5273.865112	5503.370304	5158.808832	5498.269693	5483.471132	5620.770996	5052.796618	5389.465255	5524.491307	5608.277349	5095.087753	5491.569153	5870.676168	5863.867126	5619.434101	5472.663668	5983.009138	5471.704676	5555.560033	5405.135084	5359.127937	4983.76011
¸ßË¹°×ÔëÉù´¦Àí (487).mp3	4236.893178	4282.788496	4567.257082	4021.985668	4634.805729	4030.43289	4805.001152	4442.888095	4279.575105	3941.962269	4133.123371	3753.249652	3582.939946	3656.798935	3636.186192	3685.068019	3683.849471	3810.730066	3740.364253	3339.378069	3946.378864	3695.524185	3786.720748	3730.641263	3729.252738	3782.098754	3801.104016	3867.167157	3810.366567	4293.893199	3591.482735	3592.150928	3554.519072	3779.566911	3655.872724	3706.955789	3714.502624	3654.60596	3780.489136	3616.052134	3725.740285	3738.252378	3817.953903	3539.974917	3804.60536	3630.456529	3866.811642	3661.718162	3836.141593
¸ßË¹°×ÔëÉù´¦Àí (488).mp3	4741.070413	4471.730746	4306.589755	4650.727882	4376.392514	4226.045357	4408.733085	4425.952737	3967.814708	4259.472098	4310.492746	4223.963515	4365.09607	4219.656843	4602.683501	4179.80014	4400.172605	4682.56717	4268.901034	4407.076708	4587.787528	4216.693359	4240.136482	5079.316958	4958.344276	4696.233044	4259.656989	4890.425618	4451.628388	4513.132375	4380.163219	4917.357345	4714.337699	4507.622548	4349.483821	5041.336752	4392.213096	4387.845716	4637.449081	4340.133232	4017.913596	4687.915074	4637.532289	4230.327018	4440.461069	4756.331414	4893.918491	4254.957417	4230.56209
¸ßË¹°×ÔëÉù´¦Àí (489).mp3	3690.948408	3941.138249	4180.487678	4169.518012	4685.041905	4699.506538	4318.595072	4210.097047	3984.229677	4063.486598	3962.76138	4282.77455	4518.586954	4265.854691	4452.795987	4472.636214	4089.400831	4274.982265	3930.360542	4243.670862	4129.347084	4040.505012	3935.486859	4244.085084	4540.385676	4252.824466	3889.868145	3801.528887	3938.404278	4127.29363	4021.554192	4516.268017	4054.047347	3809.398642	3915.776927	3868.453042	4129.608051	3961.489554	3551.298288	3686.322602	3362.238226	4209.012074	3811.541907	3985.666937	4245.596476	3734.624967	4332.335991	4083.854966	3880.176578
¸ßË¹°×ÔëÉù´¦Àí (490).mp3	3711.029919	3209.121524	3475.323001	3519.864973	3717.328803	3717.479336	3580.529095	3598.007917	3668.523409	3072.274625	3590.237475	3338.376789	3617.013598	3768.009582	3653.848017	3722.60415	3832.669661	3673.65005	3766.850374	3513.021449	3972.68031	3635.831871	3473.790207	3842.528248	4047.182658	4082.659855	5052.636792	5251.974115	5569.145659	5672.667285	5611.671671	5856.755249	5477.427576	5118.346106	5401.718221	6357.697455	4974.968426	5941.267009	6543.392103	6206.230056	6282.528279	6286.26285	6354.259505	6295.301552	6453.310665	5643.834495	5318.581613	5209.685241	5812.644113
¸ßË¹°×ÔëÉù´¦Àí (491).mp3	5546.889791	5684.727009	6029.420902	3610.232884	6025.203803	6446.020712	5825.795288	6170.460151	5905.67573	6547.382913	6280.910718	6252.530197	6509.699647	6370.248019	4096.677172	5918.786916	6462.620973	6108.472189	5972.123711	6320.155724	6080.435733	5802.654046	4590.363849	6498.364855	5214.888915	5544.943801	6328.197122	5771.184201	6006.352098	5999.729854	4912.144332	6011.86778	6268.876428	5046.778706	6236.058988	6024.314016	6514.563569	4924.48539	5933.875775	5507.30737	5883.257151	6196.766116	6485.495204	3955.919968	6333.812977	6006.438958	6208.357332	6153.498337	5319.514144
¸ßË¹°×ÔëÉù´¦Àí (492).mp3	5441.267078	6185.832749	5006.467323	5467.50533	5324.059104	5612.710325	4673.868037	4972.92651	5120.129393	5506.370604	5832.713868	5200.889403	5849.457276	5905.777589	5338.981461	5365.737122	5120.249044	5600.025037	4708.388465	5829.849135	5694.270313	5529.985147	5578.184045	5557.730317	5034.072072	4654.455059	5242.658607	4289.641196	4652.748659	4644.149055	4667.312462	5712.865793	5957.345066	6087.054007	6263.370402	6552.970672	6552.857271	6574.20474	5814.978829	4467.125453	5729.913652	6174.281341	5428.171203	5491.88257	5950.099575	6540.883576	6303.625588	6496.544254	5349.516914
¸ßË¹°×ÔëÉù´¦Àí (493).mp3	3822.698477	4815.980869	4346.679063	4820.894419	4073.89597	3909.040337	3680.807093	4813.056013	4995.443749	4085.995487	4702.355497	4297.010058	5081.947211	4528.7337	3944.668866	4238.413949	4896.10786	4745.876465	5022.963226	4414.658168	4635.860817	4399.943227	3370.406704	4028.806152	5236.944739	5179.748536	3728.758397	4159.262241	4003.918141	3630.035776	4852.570906	3620.94424	4308.687919	3964.823334	3661.709559	4908.95586	4128.50675	4001.778329	4188.047882	3609.789992	3755.514671	4467.69119	5285.089259	4098.948163	5276.425469	3922.90492	4634.607196	4865.452927	4148.459572
¸ßË¹°×ÔëÉù´¦Àí (494).mp3	4519.65406	3685.57347	4855.142491	4987.740449	5694.102547	4739.162341	4301.093044	4360.326406	5199.55033	4761.079515	3854.544904	5058.830927	3764.04922	3440.348641	4649.335819	4410.467311	4670.169936	4274.960692	4787.852156	4373.424558	3993.631205	4446.73886	4027.846074	4238.61236	4658.589112	4120.719975	4187.709469	4475.317368	3714.482841	4009.584795	5014.692772	5443.156735	4418.934998	4617.380521	4193.267354	4950.336678	4717.026235	4427.992759	4686.019885	3931.906914	3420.263593	4958.046702	3899.227774	4468.108653	4156.667362	4447.814564	4829.560121	3895.809204	4510.145591
¸ßË¹°×ÔëÉù´¦Àí (495).mp3	6482.506632	6513.611671	6294.459667	6248.082843	6443.327563	6443.464215	6242.287397	6376.114356	6319.870593	6233.241054	6161.811014	6478.952443	6482.602924	6327.864141	6425.960037	6512.852808	6527.542393	6508.489182	6502.951039	6331.113749	6431.105101	6511.471608	6305.951846	6457.997238	6485.003966	6329.738508	6470.377079	6316.131459	5905.439993	6436.650942	6547.535267	6492.980736	6599.579764	6465.790289	6414.659827	6595.034193	6348.522015	5963.175469	6358.789933	6367.965482	6474.775156	6403.275861	6572.045851	6361.605282	6478.504614	6436.889754	6447.111523	6547.664058	6292.96105
¸ßË¹°×ÔëÉù´¦Àí (496).mp3	5090.017466	4505.07911	5431.828749	4561.173389	4898.679914	5347.844983	4518.752981	5570.088952	4586.388804	4760.118385	4936.522742	5692.179197	5491.884219	4353.973612	5368.563641	5280.693282	5885.334727	5155.784398	4433.240034	5474.566239	4883.382169	5387.769533	4926.812161	5134.041078	5561.303191	4592.90607	5168.475899	4879.756214	5398.02089	4942.034551	5127.254162	5221.130795	4403.956763	5079.422351	5256.49415	5391.636165	4608.003877	4451.177265	4856.758763	4905.499991	5727.904802	5338.686014	4563.345844	4286.328593	4465.263547	5339.223597	4783.785851	4805.344079	4980.647372
¸ßË¹°×ÔëÉù´¦Àí (497).mp3	4917.227127	4958.944136	5201.604101	5343.991467	5099.275318	5335.57449	5031.702092	5382.729516	5210.233714	5123.376781	4654.760261	5010.403799	5316.644851	5335.78528	5240.85316	5049.55608	4921.131349	4590.401735	5374.055294	5386.305045	5362.309185	4504.906393	4597.437492	4899.987078	4728.348984	5040.8029	4635.507369	4802.622216	5099.427951	5335.218876	4656.243492	5136.370787	4962.729218	4494.678333	4912.053292	4654.865144	4632.996828	4883.183949	5033.331975	4814.089245	5146.631773	5220.154448	5064.270602	4748.428219	4749.935496	4757.282863	4631.927551	4574.945209	4511.729847
¸ßË¹°×ÔëÉù´¦Àí (498).mp3	6583.642539	6462.812969	6487.432587	5290.515828	5660.121222	5194.80119	6119.16716	5795.993597	6473.530181	6570.077844	6580.863493	6108.091868	3603.729426	6537.85451	6519.995702	6453.993264	6340.180698	6417.216038	6479.335229	5522.194884	6105.588227	5728.204992	6003.08213	6672.640994	6631.138532	6287.308848	6581.09409	6317.073464	6300.099322	6492.446341	6272.048013	6414.970161	6374.682862	6304.031624	6181.446002	6169.42636	5948.865157	5517.934579	5878.923781	6568.432375	6630.847653	6590.469911	6578.296059	6068.608972	5960.728054	6197.750632	6563.710076	6410.934785	6365.969225
¸ßË¹°×ÔëÉù´¦Àí (499).mp3	5149.276255	5981.105264	5903.804165	5740.787673	4588.953026	4038.606088	5797.406366	5472.604525	5259.449726	5579.167142	5475.34428	5162.355179	4813.855912	3696.948348	4654.25927	4507.376472	4849.911035	4910.649152	4689.896285	4911.295421	4760.960553	5353.072601	4341.46834	4902.872974	5480.33701	4968.588697	5440.259575	4399.972085	5560.163169	6098.974273	5023.439027	4566.924895	5162.690499	4522.991691	4754.434904	5172.619944	5350.343535	4437.723566	4378.30119	4980.697266	4898.901741	4619.311994	5255.19256	5058.868761	5568.385564	4449.132761	5828.993078	4478.070671	4871.475903
¸ßË¹°×ÔëÉù´¦Àí (500).mp3	4144.00937	4575.755823	4278.766334	4860.619487	4123.522626	4068.830273	4723.70743	3751.874807	4307.47764	4167.499195	5077.03112	3827.38641	3730.767326	4945.439905	4660.108163	4637.878707	4606.80849	4593.938495	4009.134256	4266.655064	4487.011141	4619.586471	3400.485234	4036.889819	4412.266884	4030.926108	4938.419302	4100.96477	4446.934919	3512.428213	3477.993645	4558.755189	3538.316089	4820.165504	4188.868243	4354.706144	4427.076671	3634.751269	4550.534292	4075.658556	4879.743202	4165.603403	3996.676447	4126.535274	4280.100232	3821.889438	3246.713242	3835.377446	4760.800765
¸ßË¹°×ÔëÉù´¦Àí (501).mp3	4678.463902	3794.851764	4598.590566	4155.829673	4663.252594	4907.468527	4335.508925	4299.3686	4788.134385	4876.56488	3924.722259	4443.636466	4684.082702	4559.031715	3672.210587	4476.281806	4300.370882	4235.601616	4182.572243	4803.617357	4284.999163	4110.295989	4217.943738	3729.19295	4964.903063	4528.923835	4740.858671	4326.057264	4906.294084	3933.418079	4702.533064	4244.059854	3809.212058	5312.995774	4979.232539	4353.263366	3923.3389	4067.653777	4342.015844	4143.782233	4493.46169	4802.118854	4939.933436	4531.714629	3853.491881	4032.804414	4660.465583	4433.717187	4294.361715
¸ßË¹°×ÔëÉù´¦Àí (502).mp3	3378.567479	4847.407915	4133.343279	4342.437583	4321.928037	3718.917171	4200.736684	4886.099035	4491.369336	4011.869572	3972.638805	5281.95201	4415.231108	4710.636035	4068.974361	3816.870534	4045.5622	3766.883153	4182.210885	4689.329019	4390.551873	4617.607673	4486.208061	4689.772511	4437.58798	4371.893858	4174.867235	5198.263956	4756.316882	4347.155437	4834.074019	4530.92623	3603.990971	4267.84901	4148.199191	4210.779976	4423.395788	3824.25945	4308.872113	4709.631786	4849.520947	4438.798291	3939.246455	4646.825173	4334.249571	4417.166808	4807.806493	3750.901061	4847.302695
¸ßË¹°×ÔëÉù´¦Àí (503).mp3	5811.00624	5688.998673	6308.89881	6039.805209	5090.444115	5700.879809	5586.025959	6140.599611	6443.848659	5472.258211	5751.484938	5894.74682	5943.276016	5872.916786	6354.588763	5703.485514	5905.418017	5867.593431	6272.964008	6052.882874	5367.912559	5337.880658	5479.735055	5717.433499	6396.869418	4423.585898	5816.923824	5313.009256	5362.542691	5837.822366	4632.212439	5489.164624	5824.165253	5423.745505	5880.38419	4013.918487	5649.02244	5355.74365	6168.683103	6061.75976	6165.242976	6413.656755	5601.116414	6175.293188	5989.039137	6189.041514	5996.629303	5621.76088	5859.637704
¸ßË¹°×ÔëÉù´¦Àí (504).mp3	3919.143175	3990.786559	4295.493997	3669.36162	4305.69028	4618.770552	3912.252204	4240.060107	3723.404002	4242.343	4042.01266	3769.276555	4045.242584	4587.105581	6041.989644	4814.780543	4195.680926	4893.311685	5134.353768	5184.983923	4566.896504	4263.34629	4790.555985	5349.151383	5424.767224	4814.995791	5915.74791	5071.242999	4396.240482	4370.644991	4973.127848	4943.247587	5429.676037	4397.841757	5732.056912	5780.90916	4630.268546	3915.340731	5110.54834	4485.38716	3660.656599	4224.611609	6284.413212	5909.151409	4532.850684	4528.423259	5584.04612	4726.094842	5298.45885
¸ßË¹°×ÔëÉù´¦Àí (505).mp3	6510.012231	4162.499284	4702.121565	5485.170164	5998.267522	6386.214643	6102.556226	6562.115862	4342.397251	4369.993943	5750.816	6202.294595	6569.410398	6492.754591	5369.70707	4760.474516	5348.181187	5764.222198	6205.273126	6479.78197	6471.086635	5342.594586	5031.893358	5897.752594	6026.816976	6357.079749	6328.175236	6498.418502	5727.008908	5913.826364	4960.948631	6351.015794	5915.010955	6273.311665	6553.367462	5766.393277	5779.876367	4455.587347	6370.554683	6362.992437	6348.854068	6588.883723	4042.990738	4391.735386	5687.015655	6104.251061	6352.828204	6381.070014	6549.77861
¸ßË¹°×ÔëÉù´¦Àí (506).mp3	5982.513314	6197.988904	6322.003457	5015.269762	6343.376486	5710.249107	6025.187511	6258.38401	6292.610046	6452.385704	6616.079046	6353.262326	6417.849722	6034.3918	6429.711195	6314.330782	6198.69208	6438.730032	5704.026752	6186.779674	6431.672794	6354.534317	6389.376131	5976.317834	5974.678847	6390.325634	5857.214274	6212.389562	6419.682023	6404.618032	6498.830847	6309.574953	6490.649304	6229.327763	6362.738409	5932.337096	5775.380786	5994.690021	6189.473595	6373.468095	6212.215415	6468.025357	5432.856541	5721.014291	6394.284445	5944.550469	5023.52428	6287.991216	6378.61268
¸ßË¹°×ÔëÉù´¦Àí (507).mp3	4509.144186	4753.281066	4904.811202	5340.360482	4949.225027	5023.987077	4501.664661	4503.231352	4885.713289	4507.868484	4678.668686	4909.88758	5204.345397	4751.615079	5327.810338	4809.130348	4879.782336	4604.771639	4392.550269	4796.450957	4986.71013	4786.623136	4800.079818	5097.073783	5067.621355	4770.142177	4645.544597	5200.050334	4640.085174	4139.113353	4673.116582	4657.656711	5162.413872	4586.96097	5020.766272	4775.063378	4897.975563	4843.772229	4591.819071	4603.210921	5609.24304	4433.810938	5292.804479	4996.326027	4814.027532	4464.679728	4347.950477	4496.44481	4387.624672
¸ßË¹°×ÔëÉù´¦Àí (508).mp3	4420.01385	3724.490349	4250.869987	3803.088901	3886.048395	5284.268158	4108.730671	3683.005111	4016.483846	4407.111946	3877.116227	3651.566928	4692.183075	4920.384953	3884.369178	4255.911657	4164.099573	3930.436354	3888.953969	5315.8692	3992.641931	4816.740623	4547.239457	3972.022903	3512.298245	3540.26449	3781.321911	3523.735066	4848.223081	3837.349648	4342.001804	3802.925134	3616.602705	4445.855194	4153.917031	3516.212127	4234.653233	3795.483469	3970.557565	5593.22648	4756.956523	4646.01587	5725.58519	5607.237743	5346.817632	4989.312579	5275.424945	5562.781864	6352.003715
¸ßË¹°×ÔëÉù´¦Àí (509).mp3	4065.677622	4787.298847	4775.930235	5210.940879	4934.261168	4949.627672	4905.3991	5049.946634	5614.644612	5451.54743	5345.992423	4840.683466	5603.224642	5780.972041	5322.136528	5297.335275	5992.953013	5334.520663	6155.054323	4910.187963	5687.10391	5237.276277	5332.920706	5967.172796	6417.175129	5891.161108	6295.02364	6402.312563	3799.810165	4052.662083	5435.362739	4977.637734	5540.235878	5914.806409	6401.183516	6530.722632	6354.190551	5039.061795	5910.117587	6523.130776	6136.838536	6356.44683	6047.123692	5870.93921	3864.814512	4880.186217	6194.027479	4924.007979	5958.797969
¸ßË¹°×ÔëÉù´¦Àí (510).mp3	5290.486746	5809.09153	4203.905776	5469.146743	5491.758795	4986.116935	5311.827593	5383.188621	5370.064225	5578.350552	5765.690399	4576.742511	5622.519119	6002.215331	5954.059375	4636.384223	4628.096033	5274.792919	5313.101742	5262.895253	5981.051037	5051.472315	5726.72465	5702.105698	6321.357614	6255.505033	5564.470723	5288.755339	6059.016937	4894.30804	5155.456082	5800.567899	5117.313394	5386.23339	5662.104707	5030.480647	4963.434404	5972.626474	5001.633238	4413.777359	4845.899199	4878.282867	4940.386869	5944.466903	5612.239422	5617.027813	5653.923813	5532.209249	4505.622118
¸ßË¹°×ÔëÉù´¦Àí (511).mp3	4249.257828	4497.850084	4555.557478	5011.878969	5038.014339	4678.573502	4288.363755	4255.560483	4424.004349	3900.654646	4374.035002	4112.853925	4300.870475	4479.185647	4553.056168	4861.086673	4406.123047	4341.021526	4417.216907	3961.811918	4581.726394	4614.271111	3990.169998	4658.651653	4512.059376	4904.631558	4426.156501	4431.267203	4838.734088	3880.455877	3967.459353	4677.477577	4332.04877	3741.953577	4095.000083	4265.524486	3891.193459	3967.63122	3948.764665	4349.014302	4777.363128	5055.800882	4031.50441	4542.325982	4855.031864	4876.07673	4895.69127	4181.722257	4454.092473
¸ßË¹°×ÔëÉù´¦Àí (512).mp3	4835.983089	6273.126965	6076.969292	6248.046035	4537.735608	4962.64572	5959.579628	5083.139306	6402.20268	4434.959143	5094.591673	6564.547596	6116.34369	6606.581667	5842.665547	6284.484879	6513.054274	6604.727953	4209.199199	5137.965599	5744.713174	4965.450432	5416.925687	4532.79505	5481.370687	6365.906342	6309.216605	6403.377766	5851.96369	6501.152979	6192.934991	6222.785345	4382.282871	4781.400154	5662.935745	4833.616179	6476.740766	4238.363749	5795.734199	6519.389458	5687.787741	6348.526033	5321.08833	6378.537881	6519.497511	6545.783891	4122.423819	4856.359172	5927.311546
¸ßË¹°×ÔëÉù´¦Àí (513).mp3	4618.213135	4566.976957	4702.423212	5129.894599	4689.78851	5309.019113	4461.216722	5512.354589	4493.475324	4795.540902	4984.696594	5053.815585	5096.091191	5481.79089	5470.565086	4048.03415	4609.698515	5138.670465	3717.120978	3572.011693	4863.884251	3865.879322	5325.106397	4578.093489	5325.467014	5000.82486	5253.566227	5675.619304	4353.593191	4084.128285	4309.24461	4252.906637	4359.106092	4674.411973	4725.165084	5090.041243	4543.664274	4913.044418	4655.505324	5135.694206	4918.794515	5203.133618	5024.231416	4715.860184	5155.325699	5275.704538	3391.430105	4067.422386	4930.118424
¸ßË¹°×ÔëÉù´¦Àí (514).mp3	5319.594833	6302.446459	6068.896351	3914.237662	4957.169588	4090.317594	3755.771849	3726.891231	4572.544849	4132.3414	5159.351159	4226.036158	4327.208051	4200.276938	4606.349769	3694.815234	5125.805576	5086.642408	3683.58756	5456.010727	5491.247544	4698.109626	4176.793668	5721.043292	4077.362022	5473.059679	5463.175636	5153.212719	4388.84855	5972.837159	4861.533555	3660.93623	5767.879446	3862.282642	5723.665777	4374.431098	5295.737007	6401.748026	3802.046794	4002.409654	6608.418124	5576.936843	3989.288503	4770.673962	4744.548295	4297.529895	3740.214921	5049.943161	3733.085635
¸ßË¹°×ÔëÉù´¦Àí (515).mp3	5308.114292	4591.507591	4090.482603	5306.689693	5197.417361	4459.741722	3835.311703	5327.549354	4422.024325	3879.628882	5004.209347	4245.788022	4294.040609	3743.501088	4015.360203	3800.7663	5247.848594	6359.730899	3601.023803	4034.46332	5246.220223	5449.719141	3839.87004	4715.515283	4548.898168	6009.983533	3698.37804	3985.952996	4366.275398	4583.183072	4718.762967	5235.644699	5990.987532	5859.319782	5867.156382	5931.402199	5756.385454	5961.420984	6144.151242	6196.440341	5788.548144	5804.911165	6236.66296	6208.251169	6083.029535	6016.964848	5831.933377	6153.05281	6154.644795
¸ßË¹°×ÔëÉù´¦Àí (516).mp3	4523.248039	4794.75441	4660.843073	4680.725745	4572.784445	4655.897217	4160.309027	4191.225561	4363.544504	4238.960034	4535.463738	4612.226805	4505.589846	4886.677118	4840.087693	4708.754467	4159.314646	4210.46647	4035.913631	4058.262985	4096.401099	4164.387329	3955.748187	4063.016058	4400.229799	4533.332885	4285.090415	4283.819984	4145.348819	3491.13208	4306.940013	4659.437014	4650.080144	3965.584224	4743.235494	4866.328781	4468.502802	4811.578475	4552.993095	4622.794827	4543.2962	4880.211307	4525.047635	4365.020047	3663.927798	3841.697752	4520.17525	4312.316696	4050.359346
¸ßË¹°×ÔëÉù´¦Àí (517).mp3	5269.419018	4720.802454	4685.957033	4332.469241	4745.83866	5205.597953	4441.863721	4005.491987	5279.651922	4769.210841	5201.194026	4863.646642	4538.300689	4136.006569	4467.682127	4665.344003	4009.896272	4414.120743	4680.952844	4725.747005	5502.285373	3834.738919	4378.110702	4295.730294	4052.642901	3763.812606	3683.938257	4576.163082	4204.511342	5022.362106	4415.193384	4092.473941	4307.440079	5268.202167	3946.579007	4501.951678	4740.16198	5049.694764	5470.609985	4090.921677	4397.070875	4055.609824	4458.378188	4349.234071	3625.462433	4255.63555	4744.037238	5104.316748	3937.454008
¸ßË¹°×ÔëÉù´¦Àí (518).mp3	5396.413884	5002.7359	4960.209753	5022.922802	5079.476992	5064.157183	5088.082132	4934.115132	5241.23307	4745.595483	5294.809314	5014.627084	6013.155315	4910.462945	5383.283846	4906.769696	5167.502209	5864.244012	5202.410623	4789.845138	4975.031287	5281.379747	5387.983246	6003.699992	5259.580477	5502.317546	5207.285275	5384.810545	5228.374988	5641.062464	5856.605979	6048.688675	5235.379743	5201.891597	5596.840371	5645.652476	5736.035144	5910.095739	5779.754399	5308.740122	5951.652367	5035.709196	4910.87439	5150.6189	5176.436556	5319.373597	5247.728453	5249.262834	5362.857887
¸ßË¹°×ÔëÉù´¦Àí (519).mp3	4750.940481	4414.416933	4302.145964	4456.749367	4675.449647	5038.487817	4379.739081	5140.3659	4472.093554	4577.524933	4656.190742	5105.034197	4838.36095	4929.993532	5235.778737	4762.233065	4711.954729	4515.179957	4665.823097	5299.018266	5052.260354	4173.239785	4262.91628	4285.637123	4328.94311	4290.144483	6013.417281	4538.770772	4908.770779	5023.538937	5236.428299	5017.148803	4952.282004	4626.512729	5158.806894	5591.989955	4940.717033	4278.35439	5414.531895	5073.557994	4831.179548	4277.490685	4328.588322	5951.957165	4183.44337	4834.152529	4603.953788	5331.624721	4692.131896
¸ßË¹°×ÔëÉù´¦Àí (520).mp3	5277.212475	4274.060497	5700.747812	4457.006152	5749.696301	5899.771055	5792.588616	4612.474777	3831.331676	5684.608459	5637.492412	4885.929804	5911.547224	5209.471296	5576.396632	5420.93337	5811.49318	5319.60841	5377.528072	5345.76321	5390.194009	5697.392423	5957.010609	5179.501078	5622.764307	4584.473031	5609.976144	5292.402582	5258.977193	5516.655739	4624.310172	5704.420353	5231.672412	5352.686029	5339.570748	5824.860246	4747.617114	6002.087836	4053.974911	5630.222344	5587.001324	5969.926829	4942.20744	5866.02132	5646.211579	4398.437019	5177.155322	4838.964488	4425.250974
¸ßË¹°×ÔëÉù´¦Àí (521).mp3	5774.675987	6184.982478	6596.513466	6502.463094	6316.211688	5753.333582	6299.379008	6157.41902	6637.626521	6505.823757	5961.28003	6516.092712	6528.661128	6582.922086	5368.611097	6141.970651	6476.478325	5868.967257	5311.969395	5964.594291	5977.542192	6568.239688	6385.556923	6369.441736	5607.920628	5337.425144	6183.770251	6210.259794	6004.011277	5785.716905	6512.416191	6506.759	6236.682889	6542.454196	5391.074549	6178.6562	6468.209112	6455.594406	6565.361201	6615.310655	6541.489579	6099.217367	6118.848852	6387.221246	6589.297236	6343.846186	6513.272482	6467.921414	5372.506682
¸ßË¹°×ÔëÉù´¦Àí (522).mp3	4170.829714	4276.990006	4776.965687	3686.583665	4073.777531	4314.506649	4315.453671	4041.26056	4509.395566	4407.259902	4622.857655	3845.025503	4166.225632	4915.467963	4161.39839	4179.925182	5213.765476	3743.222098	4110.355207	4254.024197	4670.178554	4579.205697	3749.732444	4170.174383	4797.477953	5110.237173	3843.207461	5164.363053	3871.552693	3763.349965	3615.568833	4260.678564	3578.324828	3690.124337	3910.391538	4589.082735	4299.705268	4706.591023	4580.192811	3774.07959	4349.445378	4675.688107	4552.076413	4734.884069	4671.171374	4518.876526	4671.359512	5117.56345	4668.00723
¸ßË¹°×ÔëÉù´¦Àí (523).mp3	5857.421575	4986.187982	5505.832519	4758.072389	6179.589964	6081.200319	4821.769588	5309.531342	4399.369882	4757.089133	5547.049444	5401.291748	5615.518161	5939.333419	5648.937044	5477.592436	5281.474071	6032.532489	5084.323049	5444.234353	5938.528969	4710.560466	5337.49613	6189.581387	5160.961976	5763.142241	5920.498305	5499.787447	5214.156912	5390.342596	5909.639819	5795.832516	5538.402273	6007.641855	4462.500752	5015.803461	5650.298083	5313.360785	5533.352356	6056.555879	5682.811415	5424.255616	5702.208969	5974.754749	5124.87381	5277.697976	6166.536516	4564.072981	4880.759588
¸ßË¹°×ÔëÉù´¦Àí (524).mp3	4615.715756	5207.846726	5616.599347	5924.482404	6114.904387	6054.565062	6036.057254	4804.81575	5434.650532	4893.515668	5137.518999	5229.251815	5311.703135	5256.705903	5193.053521	5864.798751	5343.408005	4562.206476	5212.611018	5949.507444	4989.914633	4925.593768	5225.997202	5425.262512	6077.704868	6119.750153	5902.499323	5872.345798	5241.099182	5881.541373	5058.201326	5774.438402	5816.32505	5898.665819	5660.302839	5870.402459	6081.993567	6070.915657	5092.155912	5887.343648	6492.35141	5544.624275	5427.020196	6033.608629	6111.164081	6419.380192	6265.189894	6214.377101	6364.063018
¸ßË¹°×ÔëÉù´¦Àí (525).mp3	6217.311941	5864.279308	6172.988555	6025.847151	5934.150894	6328.491494	6102.80671	6130.138376	6083.753901	5970.977096	5904.855524	6112.632441	5835.3019	5850.044763	6170.160412	6174.720599	6113.335963	5563.060956	5388.838095	5750.107648	5817.345709	5880.790029	6029.396979	5960.669942	6089.907916	5687.110052	5783.498766	5800.171623	5959.939552	5798.706999	5977.973597	6057.867809	5977.853947	6017.455373	6119.273022	6025.959654	6187.357871	6128.799278	6186.813178	6070.553968	6028.3466	6281.967931	5986.196074	6097.062324	6032.452982	6104.6694	6069.955783	5866.394272	5431.374434
¸ßË¹°×ÔëÉù´¦Àí (526).mp3	4764.461283	6120.879095	4885.489479	5890.39172	5564.943347	4474.123902	4707.77094	3698.178375	4509.76268	4081.431861	6083.623293	3752.724592	4905.978176	5005.121615	5223.36377	5054.929319	5035.633103	5403.169141	4279.19722	5436.825219	4818.120187	4551.824453	3796.09034	4262.823374	3857.240874	4218.463204	4448.293613	4809.460624	5598.628862	5961.133544	5639.86393	6166.023547	5302.806037	5717.6351	6386.106229	4476.67545	5378.564969	3690.736188	6639.28121	4882.041667	5103.967429	4700.627459	4772.873059	4759.766186	4372.301296	4392.787342	4502.395894	4617.226446	4641.210955
¸ßË¹°×ÔëÉù´¦Àí (527).mp3	5609.16862	5953.071504	5340.666744	6189.941398	6649.323955	4735.810644	4814.84567	5372.683605	5422.87503	5454.68938	5125.246222	4910.728275	5435.676988	5618.554393	6089.28976	6068.246165	6212.292298	6293.540352	5799.477949	5595.910469	5386.954276	3980.416741	4564.159802	4575.738009	4669.829171	4836.541285	5151.176169	5181.481517	5861.846342	6033.877016	5946.740323	5164.659145	6161.648247	5809.875744	4712.412095	5339.255968	5504.798503	4156.13726	4339.318822	4928.072191	5197.957315	5659.171657	4344.245909	5283.241647	5764.290853	5328.001006	6498.227439	4961.376173	5424.888845
¸ßË¹°×ÔëÉù´¦Àí (528).mp3	4716.910113	4303.605548	4562.699731	4337.109273	3954.080297	4374.689482	4010.616922	3900.739444	4333.733357	3917.943948	4052.007402	4767.192671	4777.176224	4517.286092	3998.832295	4737.35044	3819.568426	3774.196289	4438.974623	4444.442043	4816.884608	4740.582659	4405.069303	4692.887353	4084.251551	4311.35542	4381.510566	4143.658231	3743.284614	3751.117212	4463.105199	4033.894197	3925.204426	3538.913406	4244.338184	4252.987934	3945.283144	4134.435368	3546.441123	4571.170444	4614.836419	4670.886428	3988.050057	3744.11172	4622.295356	4166.79112	4477.537634	4109.936858	4010.651996
¸ßË¹°×ÔëÉù´¦Àí (529).mp3	4726.465241	4558.863356	4482.33494	4198.495341	4995.731488	4810.962074	4315.79383	5342.049831	4448.655307	3794.523139	3498.240061	4269.307597	3575.394285	3535.820679	5849.072385	4805.220543	4413.057283	4480.152844	4544.711353	4615.62376	4795.584679	4556.85125	4800.654236	4281.189151	5355.336919	4535.341953	4434.144187	4109.112831	4173.99906	3786.539804	4109.931902	4106.970145	4378.405025	4507.623216	4770.906735	5055.888137	4368.271082	5202.345073	4780.287646	5856.916849	5602.392555	4938.273809	5875.077463	4597.389938	5307.019942	4857.247187	5558.395177	4489.643131	4483.563686
¸ßË¹°×ÔëÉù´¦Àí (530).mp3	4454.435041	3827.255439	5137.505366	4031.402716	5325.507003	6422.91105	4315.736511	6628.369703	4683.704873	4165.231457	4334.271844	4127.344416	5104.095271	5770.789245	5339.307051	5188.309227	4568.873999	4179.298341	4352.445655	4530.284094	4303.65499	4179.885155	4133.737763	4149.077607	3844.366324	4409.233083	4100.192353	4458.561057	4668.791295	5250.508349	5065.848155	5885.508994	4676.957877	4564.886359	4957.428164	6004.760437	4603.991734	6392.606818	4030.043658	4271.429916	4697.056384	4643.935759	4433.171375	4624.315058	5105.825078	5042.554356	4563.38821	5155.902442	4532.190678
¸ßË¹°×ÔëÉù´¦Àí (531).mp3	5963.119125	4999.042243	5089.008315	4952.910605	5397.110813	5641.616233	5771.366632	5860.356693	6011.031115	6284.29134	5972.82519	5795.790848	5135.887086	6002.713681	4880.990342	5915.285909	6003.05307	6018.597624	6118.454978	4845.03771	4711.11756	4443.763058	5771.998679	4760.646943	6139.804535	6349.082402	6289.699179	6383.948377	6090.997293	5561.82534	5957.180929	5766.712318	4390.463606	5249.287556	6088.37739	5397.141732	5958.731381	5278.35295	4343.797416	4841.377667	5378.197111	6266.764403	5569.496522	4073.427131	6100.639881	5082.529601	4883.870932	6052.574408	5292.334004
¸ßË¹°×ÔëÉù´¦Àí (532).mp3	5575.684262	3536.891182	3786.662041	4756.059062	3928.072418	4217.743223	4936.327378	4258.700764	4494.078331	5258.689587	3946.16817	5235.916665	4410.333244	4452.74837	4442.4396	6277.927003	4373.079196	5619.900626	5536.749466	4406.668565	5226.279876	6381.45439	5090.718806	6468.223771	4962.655788	5458.640379	4593.680335	4329.128584	5806.685818	5524.175672	4966.77305	4991.090791	4909.512863	4650.425875	6488.222482	5433.363469	5709.925911	5306.59642	4798.303504	4483.798792	4533.417277	4183.439341	3777.2535	4125.063735	3363.076866	4155.242314	4084.25379	3743.041852	3479.953157
¸ßË¹°×ÔëÉù´¦Àí (533).mp3	5762.818295	5432.29405	6418.768813	5903.771672	5868.084303	6449.576262	6205.963631	5872.934411	6297.292723	5144.504362	6393.851261	6305.455094	6158.156233	5372.776723	6255.766107	5278.6571	5558.500388	5295.73923	5719.286597	6054.523998	4917.959385	5832.005565	5885.908399	5500.507528	5673.11624	6249.928169	6424.46405	6389.82563	6353.251194	5135.09738	5427.644264	5575.210489	5783.091974	5208.069309	6209.172023	6597.793409	6240.936718	6253.942488	5931.300478	6563.8556	6500.24608	6497.385008	5960.770585	6329.174454	4922.971941	6134.41183	5246.638645	4476.139693	4755.273456
¸ßË¹°×ÔëÉù´¦Àí (534).mp3	5318.318221	5382.852221	5540.347252	5390.048893	6312.681208	5998.495708	6397.631245	5902.580332	6021.710408	6176.862404	4922.724687	4659.881617	5214.1591	4716.493268	6261.041088	5394.83319	6392.140102	4472.954354	5520.965126	5271.711426	5540.357359	4297.224522	5122.216916	5098.889918	5815.808547	5835.216677	5751.200944	5471.268691	5919.292675	5555.41812	6216.184849	6246.475225	5886.4448	5066.510428	4735.527691	5773.151852	5635.939405	5160.213469	5752.910789	5482.846713	4585.975036	6552.970085	5549.267262	6086.735451	6098.999391	6032.13256	6373.203376	5885.78202	6108.437531
¸ßË¹°×ÔëÉù´¦Àí (535).mp3	4327.981413	4195.512585	4478.651978	3718.790784	4448.828285	3711.476628	4504.486162	4490.718331	4413.937569	4852.515225	4117.417366	4381.417273	3995.65641	3654.846451	4453.188193	4310.264628	4597.549571	4355.082249	4275.527386	4686.165346	3987.657766	4325.504271	4324.978577	4777.825676	5121.047071	4717.11981	4091.745049	4401.940101	4525.75788	4519.484637	4781.704977	4540.790474	3790.218471	4546.700186	4704.340175	5201.802073	4188.243427	4854.985963	4894.218188	5125.255176	4954.767437	4522.305628	4123.775079	3811.182058	4014.513023	4210.084304	4186.174315	4516.023693	4788.399595
¸ßË¹°×ÔëÉù´¦Àí (536).mp3	3555.673225	4520.493007	3652.258583	4244.104761	4786.319299	4513.669749	5547.327384	3985.479848	4091.651787	4045.054462	5083.739752	5542.04966	4101.920864	4706.558909	5541.325654	6454.308552	4828.090753	4877.564638	4544.912859	5333.943665	4834.725539	4342.619485	4258.829391	3998.169485	4730.142866	5583.950298	4837.68733	4021.23057	3392.491918	4218.824787	5556.914519	4813.208279	3894.326577	4669.531927	3650.746267	6193.410472	4720.281463	4952.430766	4033.650895	4529.916643	4427.971131	4501.869317	3738.597521	4670.652062	5803.858017	5269.424054	5136.662637	3903.559333	3473.192563
¸ßË¹°×ÔëÉù´¦Àí (537).mp3	5783.279495	6035.432779	5394.471161	5291.776466	5607.422317	5177.84074	5180.706696	4281.810246	4957.384855	4861.642981	5723.835845	6157.869895	4554.759181	4809.294746	5354.712865	5031.041668	4948.844574	4671.534418	4655.384903	5670.199763	5517.71108	3596.424486	4201.133486	4126.38596	5527.431855	5221.089889	5043.174481	4774.690833	6353.431185	6102.863261	6154.463551	4464.37993	5465.209098	5310.76651	5576.811127	4741.766184	5878.075813	5671.085414	5556.863989	5814.938549	5664.989338	5556.896156	5462.623206	6068.922284	4058.504579	5440.659851	4812.546227	5735.466671	5357.387769
¸ßË¹°×ÔëÉù´¦Àí (538).mp3	4714.952679	4542.352459	3971.860235	4378.229867	4929.516283	3734.66025	4103.556474	5310.319735	4179.876462	4276.302562	4828.544817	4143.625586	4814.124271	4849.529642	4811.696066	4069.239906	4255.785073	4535.400055	4448.633482	5550.305075	4629.210989	4737.082905	3562.276799	4451.735228	4696.887649	4457.473354	4378.720534	4495.543936	4747.500629	3969.903066	4221.795927	4700.778151	4433.0223	4315.316041	4700.942912	3715.707827	4414.205115	4677.023002	5580.357401	4100.481141	4407.700489	3722.88257	4840.638512	4326.854201	3964.682258	4481.325752	4313.480984	4467.500121	3977.392075
¸ßË¹°×ÔëÉù´¦Àí (539).mp3	4799.006578	3947.471379	5181.597006	3987.198493	6101.526402	5052.611301	5202.338801	3828.794944	3867.943642	3935.247149	4677.911927	5162.962292	4371.259009	3543.995281	4118.698671	5045.40205	4221.026919	4137.212567	4126.888759	4101.886595	4093.188946	4248.6176	4265.401015	4947.790869	4870.826473	4220.96477	5135.941868	4073.678879	4508.23855	3941.473978	4455.515796	4414.195552	4062.82925	4296.708086	4059.969179	4450.883579	4672.522745	5141.918075	4631.468054	5116.364078	4978.823973	4242.311282	4061.843113	3682.530711	4106.556383	3783.626347	4308.097704	5067.874747	3817.889829
¸ßË¹°×ÔëÉù´¦Àí (540).mp3	4928.793102	4992.736053	5150.638181	4366.547272	4850.952384	4452.660101	4905.257151	5175.3904	4800.445949	5061.911683	4175.102705	4564.240929	4404.869669	5293.924611	5262.037512	5764.834085	4898.261728	4759.809205	4505.662	4460.989325	4148.783051	5018.86432	6054.393637	4786.603211	3887.010817	4053.445709	4684.695504	5806.364343	4251.835415	4541.105516	4404.097894	5334.150095	4662.370827	5096.751433	5566.877623	5054.224041	5436.942367	4472.243742	4217.619979	5183.259922	5130.369292	5540.341288	4832.77367	5401.808756	4679.027122	4443.12615	4372.405763	4941.842605	5541.674721
¸ßË¹°×ÔëÉù´¦Àí (541).mp3	4077.441014	4465.918157	6281.141142	4256.466881	4482.035669	4985.866312	5818.275758	4601.872191	6298.167102	4181.451399	4507.766667	6436.932136	5515.165258	4727.602626	5258.645073	5149.285083	5268.106988	6451.051079	4718.0691	5449.817101	5253.195091	6271.44663	5879.689506	3959.763714	3775.232814	5564.033612	4937.098867	3889.254599	4711.112728	4392.668483	5914.424312	6441.730559	5624.30432	4255.210006	4023.578717	5190.374537	6320.507926	4037.448818	3994.785278	5922.867538	5782.292938	6579.238926	4318.906546	3634.125549	5907.173333	6116.289982	5866.448566	4814.122403	4962.880026
¸ßË¹°×ÔëÉù´¦Àí (542).mp3	4350.102292	4678.306494	4761.919992	4945.529221	4831.237081	4377.078094	4316.023006	4519.585701	4575.454291	4304.386785	4720.221697	4197.197204	4298.280496	4618.369247	4411.80092	4422.005787	4449.876321	3910.694202	4704.961151	4587.431108	4516.570523	4631.585031	4554.29331	4947.730567	4753.316748	4509.653127	4744.388425	4758.667807	4703.143826	4889.690989	4646.482413	4330.667593	4576.770427	4304.841296	4611.696468	4571.598343	4406.242119	4450.84816	4505.062062	4610.2197	4975.916673	4954.573523	4774.739893	4576.18793	3984.594587	4442.745398	4699.269518	4122.821882	4660.172896
¸ßË¹°×ÔëÉù´¦Àí (543).mp3	6162.54016	6087.008637	5918.424514	6197.563637	5221.873289	6333.81467	6154.643085	6382.08807	5314.732708	5202.223086	5533.407163	4476.776621	5006.019689	5566.230013	5973.025166	6150.197081	5560.369416	5985.896092	5660.761708	5228.009371	5103.181387	6312.507374	5503.486187	5604.731844	6288.243907	6307.133622	6159.049363	5078.478858	5251.624042	6288.553778	6359.811424	5879.492281	5462.579907	5684.883999	6180.777404	5260.596818	5076.197301	5673.275	5955.309825	6025.709639	6022.441307	6062.907469	5866.529098	5043.847021	5724.08396	5618.808228	5852.002622	6125.49167	5985.519189
¸ßË¹°×ÔëÉù´¦Àí (544).mp3	5844.276081	6482.998863	6486.604011	6422.942828	6326.830272	5172.496	4723.638074	5335.669822	5230.748753	3620.550389	5178.777507	5194.593461	5299.067437	4337.8606	4104.366883	5188.145188	4097.328716	4946.99867	5745.571054	6101.289729	4214.262179	5165.206268	4958.20665	4574.181283	5577.417373	5401.320394	5720.519132	4367.564195	5628.644768	4595.96101	3705.992416	4840.994098	4784.150537	5640.741848	5219.501092	5230.518528	5840.607221	6422.684832	6135.36222	4087.36343	5268.345412	4016.840256	5010.16514	5318.808535	5889.962612	6427.959038	4490.046155	3507.956396	4253.183836
¸ßË¹°×ÔëÉù´¦Àí (545).mp3	4696.464887	4764.303328	4297.3563	4050.013855	5356.384153	5035.183535	3878.621405	4219.883527	5417.582715	5441.152595	4033.700331	4380.724458	4502.615183	5293.497219	3851.090989	5048.774351	4815.520257	5428.111727	4517.308928	4943.967217	4306.199498	3783.786947	4906.802625	4090.054614	4266.580169	4277.072348	4375.982513	4487.52802	3843.456852	3821.136098	4174.838435	4537.334248	4200.106916	4602.399806	4729.291615	5469.428189	4508.430008	4850.634539	4084.216254	4262.626831	4459.982334	4734.510179	5077.136545	4810.122371	5028.557125	5460.230994	5046.04404	4396.39172	4432.653347
¸ßË¹°×ÔëÉù´¦Àí (546).mp3	4708.521934	4469.079753	3997.6772	4145.629954	4240.260972	4357.16059	4517.434391	5344.331635	4624.17067	5174.969323	4150.969701	4615.019841	4633.530064	4283.217167	4218.825179	3914.272062	4198.039352	4335.58447	4434.379372	4514.689428	4886.345034	5154.810389	5077.813398	4240.669385	4605.177979	4290.931322	4456.363907	4519.093293	4637.476689	4802.69447	4760.784819	4534.238353	4473.715811	4346.419349	4381.666976	4368.011187	4765.310648	5238.950539	5408.020993	5973.152794	5819.842903	4214.947802	4452.414227	4385.332984	4464.259503	4425.748989	4171.243154	4602.562375	4427.045844
¸ßË¹°×ÔëÉù´¦Àí (547).mp3	4600.406858	5024.787214	4867.39261	3590.180938	4363.108402	4909.562128	4731.114543	4604.874061	4971.18698	4679.79302	4524.126156	4976.409932	4965.946591	4398.734508	4727.355028	3861.971821	3889.078933	4409.428278	5100.375031	4261.682088	4159.752311	3972.630844	4700.610255	4354.925614	4243.092472	4619.730187	4406.879976	4611.185079	5187.592884	4677.580002	4600.829416	4633.62634	4770.968678	3975.702079	4580.293469	4858.773422	4461.458735	4168.504514	4541.442248	4591.954044	4858.536825	4716.028428	4858.668053	5025.666448	4084.163286	4421.724594	4762.520968	4606.669405	4859.838233
¸ßË¹°×ÔëÉù´¦Àí (548).mp3	6383.971662	6276.851996	5772.459862	6188.181057	5988.514767	6398.209546	6270.802738	5157.681848	5486.276392	6519.22811	6544.028293	5588.835491	4965.14662	6372.556142	6147.043955	5323.307415	6146.916292	5744.907799	6456.956771	5015.587282	5196.872799	5810.622619	5952.731815	5748.875907	6148.905579	5823.339785	5525.554952	5118.894173	6268.520235	5975.149701	3310.866833	5712.849387	4221.501051	5874.346053	4380.558921	5549.993557	5817.983305	6129.125928	6252.948085	5174.434932	5116.47226	5491.015893	6066.39492	4224.590895	5593.523523	5713.889376	5764.732688	4934.876896	4799.561592
¸ßË¹°×ÔëÉù´¦Àí (549).mp3	4381.582453	4506.951863	5539.185617	4830.966102	4810.916662	4796.178293	4722.009238	4427.178471	4864.77582	4136.997755	4165.017952	4454.373203	4001.966166	3943.898106	4604.75141	4579.397989	4458.852089	5249.980147	5620.497232	4773.081742	5201.332137	4795.421556	6546.26056	4540.231913	3668.462512	3917.931622	5334.371971	4492.954414	4331.847489	4208.436703	4688.313313	4462.003004	4769.569919	4469.969634	3847.421805	3950.986954	4783.100979	4532.841436	4830.199586	4776.81779	4202.183685	3611.844983	4654.862478	4965.04965	4093.864152	4395.60887	4881.964984	4086.962919	4638.681188
¸ßË¹°×ÔëÉù´¦Àí (550).mp3	4584.771077	4353.818628	4417.758388	4724.820345	4253.699961	4506.84899	3922.456757	4176.322062	4007.672632	3842.023336	4273.084365	4165.380364	4242.01772	3840.770295	4020.597582	5269.76421	4482.917372	3635.461132	3733.041272	4786.684183	3644.314788	4392.803815	4193.240295	4753.226315	4359.365851	4628.896836	4632.8897	4781.372938	3840.148686	4166.405701	3902.643725	4637.760674	4520.256338	4538.026486	4443.374092	4400.182341	4542.545204	4017.266446	4167.340919	4490.251672	4701.973303	4758.001544	4944.840077	4824.821404	4993.046712	4797.568319	4341.817112	4315.930639	4213.063251
¸ßË¹°×ÔëÉù´¦Àí (551).mp3	4048.152846	4217.797444	3704.130597	4665.349897	4525.179563	4270.880843	4786.669714	4649.854138	4577.373853	4342.520093	4159.374697	4341.966601	4707.926925	4947.370304	4615.267358	4915.603441	4907.792297	5245.24273	4976.036713	4839.836895	4842.851167	4987.702803	4794.50672	4063.090728	4218.720803	3910.739153	3549.528848	3995.740943	4097.482116	4318.637701	4354.207521	4661.560148	5425.36445	5462.715735	5272.084319	4613.771957	4366.701952	3978.313712	4633.268434	4851.792991	4874.40189	5089.156724	4829.78831	4047.480391	3776.401037	4879.637201	3821.331899	4728.130171	4472.030693
¸ßË¹°×ÔëÉù´¦Àí (552).mp3	5095.521543	4641.044702	5676.406459	4147.885986	5107.252767	3970.87189	4286.348331	4297.775181	4961.399925	4626.865603	4068.689614	4560.129322	4488.875014	4817.99325	4296.259438	4463.52881	5390.065013	4037.424175	5626.885078	4361.406468	4878.040827	3357.121945	4562.416604	5811.166297	4876.759162	6333.767845	4870.233924	4234.697885	4052.950621	3960.538702	6122.096147	5060.200993	4102.937711	4301.104248	4582.151535	4791.675485	5272.848555	4191.859652	4726.747662	4540.656235	4183.586674	3973.014227	3984.067467	4511.499637	3852.973274	4286.180178	4537.998686	4611.25145	4527.370571
¸ßË¹°×ÔëÉù´¦Àí (553).mp3	4586.264757	3473.249915	3959.776581	4384.250022	5170.593513	6229.260911	5564.873412	5451.978245	4957.028202	5244.886583	5921.912489	5855.823526	5798.92896	5794.514295	5084.902997	6232.755876	5905.891817	5912.88011	5716.83792	6557.637384	6264.838567	6738.651537	5189.249035	6094.995065	6088.585703	5901.030749	5901.486986	6692.604529	6726.832519	5856.535902	5849.55449	6614.112443	6564.134184	6589.36824	6707.2359	6281.247108	6597.977006	5568.084074	3594.957751	4202.102272	4290.375595	4775.418561	5912.208774	5283.30957	5170.285581	4035.137343	6424.169658	5457.524561	4246.057783
¸ßË¹°×ÔëÉù´¦Àí (554).mp3	4192.505093	4546.501691	4666.737045	4856.096503	4899.051364	5257.355397	4704.116124	5087.844741	4656.684324	5208.557922	4065.848174	4452.97008	4003.329466	4505.217785	3934.107604	4474.799982	6049.50981	5475.661949	6275.891379	5099.194259	6330.235696	5760.9237	4807.154827	4996.495147	4768.741204	5279.447323	4604.586984	5000.840329	4309.652796	4233.602481	4947.416646	4304.669457	5144.675772	4411.132188	4738.749181	4339.293094	5087.611408	4587.845774	4204.395644	5046.611382	4376.359703	4594.440901	4666.055142	4857.50348	4970.252933	5332.308106	4283.790833	5387.843225	4171.060973
¸ßË¹°×ÔëÉù´¦Àí (555).mp3	4621.041223	5206.825837	5452.964666	6672.724067	4747.89378	4658.761822	3672.615562	5976.186457	5559.296019	5383.035946	5113.142915	5393.39584	4803.404665	5728.350243	4941.673057	3980.954417	4653.447942	4884.501771	5460.3026	4784.045155	5729.587018	4609.76921	5114.653779	6403.46719	5577.024746	5484.593524	6595.938831	5067.199587	5962.91438	5530.42421	4345.699185	4301.443586	5454.420714	3996.983653	4737.899325	4443.609464	4753.386724	5598.089961	6443.302826	6039.531968	4253.691117	4076.316594	5218.829701	5037.717615	5821.43169	6293.788293	5814.030947	6543.000202	5196.760491
¸ßË¹°×ÔëÉù´¦Àí (556).mp3	4128.05193	4522.944229	4817.628963	4769.371613	5003.59235	4852.864426	4900.122115	4564.734234	4256.506729	4837.475676	5744.26482	4761.843011	4727.609022	5449.404836	5103.304162	5215.020743	4883.555331	4696.263544	4739.440453	5143.262357	4469.776884	5067.697448	5246.229873	4825.562445	4173.653966	4589.368674	4810.241389	5354.679732	5153.236313	5006.036696	4697.079264	4585.25435	5484.621911	4871.629237	4607.628015	5043.704646	5242.688531	4730.517769	4743.653	4789.659391	4297.555755	4486.478553	4597.047649	4915.86431	5519.872804	5508.851044	5512.120477	5220.767508	4958.685902
¸ßË¹°×ÔëÉù´¦Àí (557).mp3	5085.210844	5490.378248	4839.983137	4542.701558	4902.11885	4606.224083	4776.657184	4643.74146	4488.465419	4342.394341	5375.670138	5759.116717	4933.26561	5733.522492	4863.916158	4449.419824	4594.241094	4895.169367	4782.950575	4725.84717	4251.305156	4548.980815	5086.971045	4728.131421	5057.996926	5209.353112	4769.944525	4311.498022	4842.926201	4947.060892	4790.476721	4641.307736	4454.508464	4545.153694	5665.299583	4958.408198	5699.910755	5761.209651	4605.644934	4556.614548	4609.769464	4317.444331	5459.545395	5819.457314	5972.487996	6258.32519	6237.787446	6431.627424	6117.424651
¸ßË¹°×ÔëÉù´¦Àí (558).mp3	4175.394138	4841.314379	5536.984789	4974.239888	4700.074511	3833.828619	3912.180844	4527.754704	3721.582332	4258.733917	4404.216222	4179.438994	4103.909169	3689.72117	4051.322886	4109.421792	3944.607938	4405.771178	4080.311216	3797.839361	4689.452027	3928.795154	5080.72461	3795.366241	3466.39043	3986.412857	3972.672771	3965.222328	4616.086448	3833.726014	3783.135337	3796.887772	5131.526163	3651.24026	4372.187486	3598.582349	5129.273678	3967.764842	3992.11265	3383.769023	5236.157526	4267.69879	5187.901866	4212.044635	4091.863442	4044.249527	4175.258152	4065.921312	4240.508407
¸ßË¹°×ÔëÉù´¦Àí (559).mp3	4508.584086	4487.559489	4292.367564	5093.211534	4328.837823	4661.29476	4196.868194	4639.166414	4672.752504	4488.006549	5126.109143	4875.210181	4870.905328	5276.1547	4316.054689	4717.98297	4818.703478	4811.597053	5471.436804	5077.490882	4797.310227	4933.859695	3806.726504	4736.427556	5180.580961	5984.184458	5654.258513	4555.943669	6191.90639	5001.896241	5012.488791	4679.89394	4433.489015	5360.842938	4031.450635	4609.934366	4985.902823	4759.466468	4729.214019	5457.675253	4754.248729	5385.416517	4589.320419	5077.959839	4340.067593	4525.15333	5102.957294	4459.345022	4851.435831
¸ßË¹°×ÔëÉù´¦Àí (560).mp3	5658.244747	5536.284906	5612.312637	5248.287236	5132.012681	4989.325836	4942.655044	4200.09998	4927.948169	4641.503659	5367.627516	4417.775002	5662.50035	4778.315589	5757.244613	5481.858469	5145.650118	4533.808363	5886.724465	5112.839322	6146.759629	5041.270734	6103.895274	4575.261125	5074.640332	4431.640853	5263.397812	4529.613404	5324.036442	4820.463451	5842.443473	5912.07534	6253.310724	6301.415946	5720.90712	4450.29515	4922.332287	4325.980478	5193.587159	4406.825481	4310.484	4068.26274	3980.990968	4024.204639	3945.155665	3851.685998	3839.48621	3746.687877	4615.290824
¸ßË¹°×ÔëÉù´¦Àí (561).mp3	5345.39668	3765.834939	4068.297733	4564.43658	5979.063705	5011.539914	5663.500621	5228.717019	3619.803783	4249.15118	3962.489286	5331.955674	4226.943588	5961.165236	4781.963722	6147.806774	5099.544297	5899.522716	5923.448399	4923.983665	5556.223065	4065.997827	5383.939294	3823.570113	5386.92408	4473.223585	5437.820053	4664.962799	5355.885836	5712.434916	3810.931242	5473.821385	3805.187006	5511.514312	6217.549492	5973.673408	5839.118082	5335.770265	5548.177734	5067.687609	5672.115772	5103.497919	5256.990654	5581.817822	4697.906422	5873.007038	5531.650925	4932.290793	4777.056822
¸ßË¹°×ÔëÉù´¦Àí (562).mp3	6226.945351	6382.080582	6431.33024	6366.852953	6361.924951	6297.713313	6319.665102	6458.470581	6188.805108	6259.665237	6308.68561	6263.95037	6378.728448	6288.054878	5842.162002	6054.412404	6240.917898	6063.849754	5993.812694	6176.925201	6285.741035	5968.091173	6122.35746	6121.979773	6041.463251	5943.037661	6237.047727	6142.332005	6078.766421	6163.00986	6320.425716	6478.660565	6300.760691	6260.352492	6247.706961	6187.073389	6111.663584	6199.834076	6037.35799	6099.126187	6027.517394	5853.368773	5822.079526	5931.047503	6134.156619	6235.508798	6240.313839	6240.389784	6250.81908
¸ßË¹°×ÔëÉù´¦Àí (563).mp3	6072.559839	6029.686251	5548.729357	5483.502417	5907.732074	5781.456437	5733.154019	5349.304271	5646.325051	6032.502593	6219.313185	6307.650541	6197.699655	6759.343887	6567.419481	6731.885339	5776.639737	6168.529814	4423.68504	4636.557876	4917.5433	4800.8071	5515.600155	5055.96677	5571.8264	6382.738609	4684.576997	6209.078894	6588.70311	5023.056585	6321.955264	6485.657955	6363.390143	6727.54968	5886.882022	5846.101104	5522.000754	5488.786423	5680.016964	6107.9471	6285.332964	5708.015717	6655.863595	6586.212914	6092.546734	5924.485125	5790.238909	5857.226089	5968.741035
¸ßË¹°×ÔëÉù´¦Àí (564).mp3	4373.139898	3993.723637	4143.576828	3650.515535	4364.360234	3629.455282	3922.534702	3819.061193	3613.058884	3571.856878	3986.443344	3409.335976	4097.745583	3688.91607	3925.772852	3312.22968	3562.710515	3940.469527	3626.187882	4000.772643	4914.576553	3594.288293	4173.794413	4011.23814	3884.423417	5729.111567	4568.250425	4304.449009	4527.493862	4144.412531	3846.729853	3675.910827	4251.205229	4173.682457	4221.956277	4861.433091	4019.99111	4728.649978	4135.684821	4425.13033	5586.667042	5156.916577	4798.685508	4678.786856	4415.09206	4520.500725	3748.993757	4497.998846	4655.740861
¸ßË¹°×ÔëÉù´¦Àí (565).mp3	5328.46764	4288.984136	5194.593121	4686.467886	4766.792093	5109.310035	4065.280526	4315.336701	4145.926983	4163.518304	3718.000986	3976.008981	4325.760371	4384.294816	4590.724348	4072.166807	4703.367878	3980.655552	4217.109751	4027.002133	5469.842647	4384.34356	4307.88919	5341.202748	4403.015375	4602.062397	5573.416844	5474.16492	4481.53806	4881.552402	4879.344257	4621.491931	4198.647768	5635.113659	5609.209464	5149.549878	4967.147963	4637.806278	5123.738233	4825.896564	4826.725159	4308.052238	4702.530374	4825.386674	4756.98692	4561.723747	4681.795044	4932.091788	4568.912086
¸ßË¹°×ÔëÉù´¦Àí (566).mp3	4938.625606	4885.772152	5520.942545	5250.616564	5605.599117	5551.286874	5231.328849	5384.54577	5337.333595	5485.552552	5565.339047	6410.284295	6282.641684	6108.669246	5032.490801	5503.512831	5433.352243	5521.639368	5269.525315	5317.14537	5366.226998	5371.500744	5100.281699	5156.870917	5438.054272	6437.088804	6548.87286	6248.873247	4427.382476	5370.31573	5265.003701	5490.276318	5572.265257	5808.918084	5259.287688	5504.419926	5285.75935	5354.415763	5362.671834	6033.765309	6297.282827	6390.217292	4697.290129	5378.908841	5638.292893	5058.691249	5783.259113	5646.526086	5107.138193
¸ßË¹°×ÔëÉù´¦Àí (567).mp3	5991.899266	6000.511198	5916.708591	5565.017409	6197.069844	5550.7599	5806.924964	6271.719626	5961.861957	5838.611711	5821.313301	6186.150542	6024.287279	5683.829494	6027.785303	6244.198176	6066.634855	6337.100734	6361.655337	5666.23227	6437.032276	5107.757456	4753.042029	6379.844832	6748.781129	6523.519634	5336.119242	5636.374184	6054.757692	5656.950032	5993.950888	5418.235536	5767.724027	5575.989608	5525.002911	5584.279828	6393.0198	5557.621877	6190.727515	5934.483417	5809.956253	5699.437408	5799.271036	5772.759009	6338.216328	5721.425392	5226.745711	5862.086885	5093.643749
¸ßË¹°×ÔëÉù´¦Àí (568).mp3	5342.596217	4690.537373	3684.905767	5999.505666	5647.747197	5311.610408	4857.506355	3793.391095	4957.91894	5384.734368	4128.137096	5163.251282	4776.962178	5125.536671	3760.306778	5130.527596	5489.780628	4694.740451	5473.784107	3972.721545	5450.495324	5635.513755	4633.440784	4488.159406	5003.358059	4231.528501	4682.670076	3463.701577	4354.460835	4249.287723	4733.479765	4539.254438	4710.200249	5404.507547	4451.331375	5219.763066	5130.044157	5351.473911	4444.8396	5716.788236	4752.450322	4630.295789	3424.624715	4384.380312	3658.342394	3269.153116	5536.518594	5060.337431	3648.278014
¸ßË¹°×ÔëÉù´¦Àí (569).mp3	4317.368602	4734.179748	5674.067457	4528.990229	5321.871756	5468.936459	5703.593371	6208.823234	4915.970945	4443.915379	4599.251331	5326.49465	3828.988858	5165.984797	3661.089449	3522.404055	5762.326253	4288.163101	3780.486691	4793.453754	4432.263016	4594.72387	5459.064772	5316.020736	3637.785399	4331.937101	4747.860902	3871.468646	4664.91958	5250.917384	3533.300451	4490.981952	4281.832387	3851.798351	5734.877616	5289.670919	4481.614324	5292.330656	4444.16226	5165.632282	5756.406384	6275.804397	3645.098082	4612.315277	4464.294709	5175.588969	3898.153481	4917.146354	3957.568927
¸ßË¹°×ÔëÉù´¦Àí (570).mp3	5670.530303	6461.623013	5031.891751	5660.370528	5845.425227	5840.958271	6098.306349	5255.266421	5101.965476	6215.383377	4481.51909	4863.186462	5929.623581	5577.063222	6023.564815	6534.639202	5846.222999	6413.633232	5624.794673	6243.175532	4902.394702	5929.057549	5816.381388	5567.806672	5824.12843	5413.231928	4910.555543	6289.771356	4525.588862	4890.387154	5998.771147	5710.424219	5950.849881	6595.759888	5781.520424	6364.648987	5580.092794	6464.282227	5105.800909	6060.278796	5947.224441	5575.711533	6532.042391	5867.368556	4143.866305	4583.036701	5858.709812	5305.664075	6389.613277
¸ßË¹°×ÔëÉù´¦Àí (571).mp3	4227.117936	3681.035868	4099.249908	5733.19961	5073.198627	4591.638382	3452.687023	5650.752021	5023.863893	5595.85227	5255.04808	4514.053665	6009.143306	4939.151753	5013.72387	3767.506896	4315.193712	4599.5248	3652.570962	5697.891805	5227.377572	4850.356531	4470.091494	4281.335819	4094.332428	5279.003988	4119.681016	4151.282078	4551.443612	4075.061444	4919.94384	4367.142075	4702.94758	5575.902679	6191.618565	6237.350411	6302.120623	6209.733657	6147.636108	6295.384232	6483.371724	6233.332814	6375.452253	6318.158337	6260.800776	5417.487457	5875.024714	6256.053396	6562.033415
¸ßË¹°×ÔëÉù´¦Àí (572).mp3	4329.116561	4052.586036	4583.022955	4261.868293	4713.605561	4920.580294	4160.913728	4416.08546	4645.880104	4600.252396	6171.035115	5260.27927	4483.044431	4195.512693	4515.657454	5092.228102	5471.812691	5088.306577	4421.46065	4423.441722	4823.472456	5677.678101	5158.758266	4024.307033	4262.453089	4475.503224	5183.147558	4780.756792	4485.736468	4033.632909	4633.321521	4254.323793	5193.226874	4901.736804	5179.294973	4516.060849	4596.733437	4780.78755	4593.041036	5208.751297	4721.498889	4288.949665	4139.592367	4349.339163	4793.497289	4685.039272	4222.253023	4473.249704	4144.89074
¸ßË¹°×ÔëÉù´¦Àí (573).mp3	5551.045595	4243.592485	4464.605715	4132.012507	5101.925297	4081.079823	4174.717119	5240.538098	3892.684568	4433.439789	5093.164029	5260.510121	4846.328761	4326.480439	5216.398346	5131.44316	4546.081027	5016.394917	4640.922434	4911.017948	4167.470089	4524.983094	5049.79337	4413.546297	5334.65601	4028.384953	4123.27522	4575.944656	4457.674406	4556.682679	4769.56294	6319.963238	4836.431646	4045.340768	4341.546674	4794.978508	4195.15274	5041.84776	4896.951588	4696.235708	5286.510152	4469.662627	5574.103036	4693.534658	4750.298212	5396.591535	4648.850368	4054.284198	4363.843367
¸ßË¹°×ÔëÉù´¦Àí (574).mp3	3610.611662	4808.139635	4100.235845	4107.792513	5461.816669	3702.134206	4182.508792	4820.51608	3583.976575	4917.334688	5544.868697	4794.797557	4048.903442	3967.250434	4504.425568	4472.870417	3948.807094	4201.146152	4712.50464	3984.146343	5060.827971	5051.061794	4030.478719	4646.740619	5029.949381	5037.060737	3793.37024	4796.491943	4672.177107	5772.4509	3824.211718	4701.071536	6020.865662	4728.310924	5214.408951	4413.106839	3929.46741	3288.061132	4013.286111	3980.989604	4066.598521	3882.601518	5252.156411	4829.44159	4125.980125	4257.49212	3268.357667	4864.468123	5178.682144
¸ßË¹°×ÔëÉù´¦Àí (575).mp3	5363.169992	5317.827037	4280.423781	4972.317552	5001.486199	5842.075642	5028.295986	6348.553941	6083.948853	4659.127632	5675.564578	4832.124959	4558.521768	4935.488136	4137.424158	4567.727204	5142.944144	4738.674419	4668.950458	5272.876533	4424.507726	3665.193138	5293.45118	4973.605111	4644.239574	5106.595191	4970.856344	5016.380985	4573.77231	4795.554532	4901.885946	4423.823597	4958.668517	4467.841695	5000.43991	4668.588605	5201.704513	4574.566548	4758.610306	5162.546916	5094.271267	4755.60811	4882.979505	4717.14629	4988.334668	5384.986678	5011.242195	5291.140283	5267.164895
¸ßË¹°×ÔëÉù´¦Àí (576).mp3	5104.193334	5132.094148	3240.540171	5238.435515	3730.750269	3789.562503	3380.942791	3632.709424	5434.0977	5339.412337	4761.056664	3587.936301	3192.422678	3581.921917	4249.87627	6381.815107	4721.437313	4642.320347	4697.435085	4623.560598	4034.12347	4141.466639	4536.665511	5023.446649	4415.521612	3236.285603	4734.548257	4255.88025	3981.150727	3613.062657	3876.680896	3972.620112	5269.341836	3640.27183	4101.624661	3952.364987	5852.245085	5430.415848	3526.293949	4465.80942	5135.047619	4282.331075	5148.191821	4317.797841	4271.901915	4284.635986	5404.999414	3463.944841	3370.614389
¸ßË¹°×ÔëÉù´¦Àí (577).mp3	4553.594868	4809.091094	4331.600619	4623.317502	5153.529799	4890.344589	4658.480685	5334.958266	4952.401947	4935.747383	4818.248187	5389.201049	4784.191284	5331.967887	5474.15754	5643.783049	5310.709925	5822.491804	5287.766597	5872.569739	4421.55682	5020.629933	5223.897563	5520.996783	5671.75923	5664.82614	5667.82748	4057.243633	5245.320453	4709.802456	5092.541542	4905.987841	5517.731108	5614.489425	5725.514647	4886.188256	4508.957015	5157.01874	5376.246567	4679.245068	4740.896501	4645.585015	4900.150499	5555.027873	4525.125231	4751.357202	4403.964632	4519.112483	4685.292054
¸ßË¹°×ÔëÉù´¦Àí (578).mp3	4640.032952	4712.751416	4786.361987	4022.682262	4160.966527	5064.413202	4699.549077	4245.92911	4470.921838	5246.317231	4359.59365	4807.253791	4849.375148	5101.425345	5574.909249	5282.327974	4607.123478	4937.31703	4744.586051	4664.878692	4036.652878	4577.2381	5290.242575	4996.739175	5232.298153	4855.973581	4874.568977	3919.978353	5223.062691	3939.52338	5406.037172	5339.400977	5302.380181	4854.471129	3999.314467	4168.280004	4387.175685	4550.287516	4978.247854	4751.055669	3996.186489	4718.507953	3926.744097	5221.153177	4058.805951	4436.359681	4294.41005	4615.25573	4718.298519
¸ßË¹°×ÔëÉù´¦Àí (579).mp3	4053.098413	3691.676138	3982.749556	3996.499258	4560.916378	4343.992926	3544.939246	4330.83737	4976.287223	3984.899423	4993.071747	4173.559753	3298.393463	4280.945581	3703.501383	3348.330878	4437.090273	3455.963626	3815.139382	5591.737476	4461.893475	3853.968383	4164.124886	4360.760225	4362.383789	3783.972496	4303.095666	5646.159226	5005.981485	4502.717622	3747.12359	3418.519235	4435.572094	4724.288372	3835.136784	3959.70936	4672.004655	4866.40214	4613.028301	6088.365638	3963.842978	3791.960287	3999.542967	4144.440113	4298.911646	3785.150241	4103.413912	4150.995534	6116.778174
¸ßË¹°×ÔëÉù´¦Àí (580).mp3	4541.03085	5843.531128	6483.756272	5581.492082	4448.776067	3849.54632	3875.85993	4298.19282	4886.420103	4201.90759	4283.38005	3822.850579	4838.864515	4412.791114	3793.074021	3924.084166	4220.428424	4779.344707	4342.208249	4378.765464	3939.496137	4358.821975	4510.270767	3926.844097	4160.971416	5722.645031	3740.310301	4487.162168	4468.931418	3716.014866	3994.135974	3895.9758	3840.357536	4061.618693	5639.957864	3488.465768	4452.892037	4285.582439	3730.57118	4063.718656	3941.163241	5478.273374	6157.666931	5670.299223	6048.79954	6300.995887	6414.037913	6344.067577	5499.010999
¸ßË¹°×ÔëÉù´¦Àí (581).mp3	4533.593169	4438.025408	3982.051266	4468.416829	3692.625488	4122.457065	3820.114573	4597.75089	3829.703944	4769.588503	4002.55817	3779.61928	3654.59473	4195.87905	3694.71443	5841.058884	3827.814206	4319.363617	4755.257484	4778.705379	5355.760116	4561.95986	4472.579713	5399.398116	4994.087447	5464.823874	4673.294116	4014.793422	4201.733713	4782.197871	4784.397106	4198.087772	4167.61022	5062.702783	4402.812643	4674.825727	4671.523603	4032.429218	4046.991778	5285.731869	4748.67399	4027.393645	4283.213216	4453.876658	4178.531314	4564.668095	4370.340227	4718.114081	4418.572919
¸ßË¹°×ÔëÉù´¦Àí (582).mp3	3910.188369	4281.518454	3448.778099	4267.694837	3817.074873	4265.01597	3990.437791	4724.181522	4575.94481	4078.810194	4583.58468	3994.242064	4094.501044	4823.465117	4361.704983	3981.043324	4346.584691	4622.226332	4521.59462	4556.882279	5246.827893	4689.54877	6321.204865	6249.177823	5048.064453	6122.309374	6045.984728	6033.177626	5777.545955	6268.967717	6296.237026	6335.82867	5708.846682	6179.587445	5964.689628	6310.469984	5544.222876	4787.77802	5120.147939	5465.208142	4008.311534	4858.751328	4327.120586	6340.516863	5494.322799	4966.347618	5627.479847	5587.483548	5330.785667
¸ßË¹°×ÔëÉù´¦Àí (583).mp3	4149.611203	4737.565902	4400.9885	4843.093512	4948.618767	5573.079241	4685.921863	5184.017481	4835.602804	3200.60656	4310.8544	5327.135701	5529.200711	3506.615024	4056.203235	4591.537857	4429.755639	4893.007375	4817.917384	4646.503549	4576.345972	5060.984517	5245.050438	3681.373284	4856.472723	4879.442706	4891.585717	5075.893892	5960.336183	4945.557324	4954.014273	4866.973873	4246.191038	4727.54649	5374.081065	5066.888708	5042.120782	5282.452434	5236.81759	5513.273969	5433.701189	4225.723788	5261.655551	4965.630958	5602.100749	5276.843563	4027.875406	4470.644412	4613.942529
¸ßË¹°×ÔëÉù´¦Àí (584).mp3	5236.40558	6236.227146	5926.346778	5264.421958	6176.694234	5989.927357	5503.116256	4787.994195	5250.619535	4822.060154	5151.54407	4873.717245	4960.587828	4776.884917	5435.4722	4860.889613	5067.370482	5311.194946	4830.446608	5194.859749	4461.630521	4821.229727	5208.113615	5153.013837	5231.971094	4887.394887	5087.896537	5040.546578	5406.07924	4547.411517	5243.68785	5175.461775	4864.009517	5302.128453	4922.744138	5739.88431	5292.712624	4998.57022	5166.184382	4774.479772	4904.909169	4951.371228	5306.32409	4738.686682	4746.467953	4390.893257	5540.604989	4761.129642	3876.563581
¸ßË¹°×ÔëÉù´¦Àí (585).mp3	5886.040931	5800.469291	5911.91762	6038.923542	4945.892742	4124.019682	4821.668705	6173.18591	5174.462891	5782.423251	3668.549362	3726.985155	4561.078692	3971.420631	3362.323457	3604.774538	3736.182639	4874.917569	3918.989945	4229.495622	3557.611324	4044.098341	3933.887895	4216.70131	4055.365441	4912.692495	3783.513413	4121.9842	3747.303354	3676.457408	3629.974315	4201.431975	4062.034144	4524.871908	4725.794437	3616.682218	3528.974567	4388.507832	3789.202202	4248.835867	3668.720125	4552.493962	3482.843583	4509.448092	3681.179095	4154.097946	5035.581189	4037.886136	3546.503377
¸ßË¹°×ÔëÉù´¦Àí (586).mp3	5293.890831	4444.825675	4731.094814	5275.520022	4392.255218	5442.704187	4933.57238	4951.583393	4241.088729	4881.918603	4732.727259	4873.404528	4182.942877	4222.973743	4500.376049	4722.738433	4940.833991	5985.746628	4601.637029	4908.576468	4630.407173	5358.381284	4158.504597	4328.891652	4364.414093	4727.083932	4521.556137	4722.323731	4500.096897	4559.370714	4532.676505	4522.202069	4266.83243	4224.17281	4942.606001	4322.365547	4394.103568	4274.743902	4488.93915	6152.052819	5150.821184	5225.599784	5269.430838	5111.370436	4842.422884	5181.555341	5363.339285	4943.195283	5424.962236
¸ßË¹°×ÔëÉù´¦Àí (587).mp3	4827.0808	4991.054457	4545.347595	4757.375607	4624.364489	4570.703639	4454.531302	4840.830125	4506.641868	4856.701871	4081.011778	3961.491572	4943.336262	4142.463239	4049.309293	4892.037423	3619.29373	4575.151479	3956.766831	3671.02769	4076.307323	4798.74184	3864.304061	4222.823871	4190.022544	4463.119391	4391.788413	4421.304079	4848.422587	5012.189493	3793.201312	3885.673585	3774.949684	4228.123793	4141.049984	4019.154116	3880.290294	3433.561118	4738.837365	4252.608257	4514.527391	4264.500118	4869.753164	3648.955878	3613.677238	4306.01577	4039.39177	4054.950495	4539.37746
¸ßË¹°×ÔëÉù´¦Àí (588).mp3	5600.96934	4123.264061	5505.550007	4952.027636	5076.873279	4026.220848	4636.468477	5494.296002	5069.544004	5670.158086	5293.031592	5258.008772	4581.481765	4287.781998	4388.908514	5022.54575	5849.541395	6140.049176	5910.863614	5892.472022	5522.19884	5926.000161	5768.399579	5504.688727	4201.26573	4949.647759	5739.898673	5247.454075	4984.318614	5161.978953	5056.642364	5525.755436	4911.225225	4564.563232	3623.69705	4189.613152	4988.236101	4953.588476	4619.078752	4942.842511	4968.605002	5169.427983	5230.279134	4700.853212	5319.27196	4117.172832	4788.618839	5169.326282	5072.535944
¸ßË¹°×ÔëÉù´¦Àí (589).mp3	6127.822072	6265.414722	6455.186064	6546.510661	6430.87165	6543.589843	6641.972576	6584.856634	6512.575604	6466.434709	6653.733984	6556.430249	6624.478357	6525.602983	6599.67616	6395.99818	6383.82581	6443.368862	6267.684851	6166.660936	6275.236834	6397.87951	6521.969237	6177.80641	5860.430033	5715.697339	5492.38284	6039.662312	6158.837367	6335.096358	6255.003756	5717.924901	6290.458873	6120.411013	6219.479003	5989.098722	6388.155495	6437.088118	6466.204536	6565.874225	6583.267571	6537.078247	6370.542417	6251.978422	6600.736585	6614.943331	5672.618813	5844.343426	5834.831799
¸ßË¹°×ÔëÉù´¦Àí (590).mp3	6426.514738	6433.774186	6212.687617	6397.084554	6492.284675	6252.366456	6425.477264	4827.262569	6358.072378	5792.955103	6133.554189	5349.191232	6263.097806	5713.83466	6090.498036	3448.605409	6474.003358	6174.187205	5951.532818	5789.7731	6409.632849	5117.382493	5937.22429	4627.84898	6365.263325	5715.429893	6081.969167	5009.522024	6034.527305	4861.224105	5703.916618	5467.507884	5687.733109	6361.012759	6415.533822	4726.781262	6519.831461	6183.210314	5679.722196	5638.835519	4727.886954	4990.446356	6219.180151	4381.310023	3421.80551	5766.817874	5432.453661	5321.216977	4532.557098
¸ßË¹°×ÔëÉù´¦Àí (591).mp3	4043.024987	5091.883032	5780.416677	4747.974313	5484.687961	3813.212662	5245.557546	4850.684694	4858.207365	4511.540851	3661.017271	3909.106373	4566.765635	3897.133364	4174.449702	4144.370064	4872.366286	4695.712283	3934.157042	3895.932463	5637.680984	5134.138057	4448.759593	3812.278644	3836.036719	4695.528978	4002.30268	3450.951894	3533.531037	3834.505415	3922.422665	4955.109227	3765.16276	4152.095898	4807.581264	4500.898859	5370.002755	3856.649458	3612.225581	4160.368957	4473.233769	3660.828439	4196.569133	3936.317703	5114.828399	3886.182702	6170.203992	4212.25199	4530.699251
¸ßË¹°×ÔëÉù´¦Àí (592).mp3	5678.299973	6030.801243	6302.798284	6414.11725	4823.579374	5549.721942	6179.337291	4739.062116	5547.439915	5202.94697	5306.072607	5349.160816	5541.934226	5738.494503	6485.118918	5717.200656	5758.352578	6241.309138	6132.147679	6493.854924	6081.47068	4832.363499	6471.782587	4506.853416	4756.429249	4781.472644	5344.076164	4947.595378	4766.228301	5380.882947	4907.088982	4686.675149	4270.069536	4561.991	4602.716282	4633.219749	4823.824978	3974.813427	4070.545844	4242.667611	5253.862741	5083.562158	4947.071307	5431.245083	4610.826858	4965.76462	4640.683639	5040.372578	4598.51946
¸ßË¹°×ÔëÉù´¦Àí (593).mp3	4258.750975	6620.569452	6560.429363	5717.438247	5542.763598	6483.245649	6259.524248	5593.35244	6379.817218	6054.436033	6631.954421	4123.106816	5465.927577	4360.175153	3951.054963	4368.976448	6350.763447	6502.398215	6254.010478	3796.885849	6240.8316	6181.71492	4702.793675	6067.034096	5491.148023	5864.368247	4190.958071	5879.794481	5632.270285	4227.364523	3476.601073	5674.40527	4405.150557	4199.770745	5615.843411	4207.092031	4747.752708	5666.44201	4958.57497	5281.020375	3481.720949	4476.849753	5813.23645	3583.250548	5388.307128	6103.791348	3838.11131	4762.35773	3569.369348
¸ßË¹°×ÔëÉù´¦Àí (594).mp3	5502.442623	4775.505771	4604.989363	5701.861939	6350.359474	5618.938684	5421.736784	6020.551486	4956.02435	5802.638221	6172.573536	5390.184256	4950.672975	5108.054272	4539.14599	5504.851849	4503.571632	5565.053876	6287.10164	6015.585678	5525.692283	6448.066832	5890.888641	4908.63377	5661.394898	5824.231525	5334.105945	5947.36994	4621.58715	5622.669041	4943.50898	4517.509621	4963.084787	4708.787229	5753.586413	6241.816029	6112.079074	5755.169419	6624.577539	4924.879953	4750.422493	4986.242328	4350.099282	5807.135278	6220.977961	4896.286548	6586.177688	5833.053368	5840.007585
¸ßË¹°×ÔëÉù´¦Àí (595).mp3	4893.739456	3367.278784	3308.916418	3831.335716	3236.526993	3433.999761	3177.625225	3427.528869	3593.189336	3252.489908	3211.972332	3334.179542	3315.177855	3331.199347	4361.831019	3373.883139	4091.987036	3963.111356	3682.398483	3519.53371	3386.590345	3626.275155	3511.672773	4064.330587	4973.525254	3768.5	3366.568807	4115.923926	3531.309901	3499.320292	3589.238115	3639.346888	3638.432404	3613.253435	4695.361307	3697.192594	4423.157835	3071.291018	4086.554763	3891.234819	3246.313174	3354.601917	3298.471111	3106.454441	3475.766734	3444.713204	3315.198096	3287.191323	3620.781674
¸ßË¹°×ÔëÉù´¦Àí (596).mp3	4954.516226	5117.417362	3692.524536	4387.281639	3471.122179	5304.55114	3680.536714	5129.677461	4910.439611	5231.176849	3652.199479	4989.650692	3742.108784	4233.348418	4971.893928	5445.667116	4819.876401	4470.038899	5592.312508	4039.727365	5724.766719	4741.813178	5287.367847	4329.367048	5253.861165	5154.120201	5936.189383	5591.43507	6056.914345	6430.282016	5507.908309	4408.779643	5063.485006	4565.930109	5063.224192	5063.216128	5944.086311	6047.944855	5675.082929	4395.936336	5272.966719	5205.295475	6091.125458	5583.894208	6485.647123	6505.498357	6223.256672	4549.42159	4004.581112
¸ßË¹°×ÔëÉù´¦Àí (597).mp3	3780.540041	3652.573109	3607.972374	3951.42555	4331.503079	4128.925213	4863.610043	3928.064148	5805.658596	4382.304522	4822.450873	3573.250382	3725.369002	3749.28173	5776.331108	4402.200692	5251.31699	5416.948506	4074.468372	4176.554338	4761.843418	3272.199242	3958.543248	4140.899485	4556.438396	4633.367856	4369.320144	5428.421401	5653.906236	3536.89071	3561.395582	3610.897823	4041.308974	4263.420401	5378.583262	4662.405465	3678.179296	6123.559293	4419.993359	3837.842897	4083.294273	5509.627768	5142.879513	4746.130893	3819.399056	4372.458564	3982.580169	4956.552818	5648.217903
¸ßË¹°×ÔëÉù´¦Àí (598).mp3	4660.615727	5183.334663	5419.342712	4282.253597	5296.499139	4430.533098	5190.409473	5314.989888	4706.421466	5368.682807	4648.451085	4546.199391	4916.421789	3885.351917	4387.574731	4497.642578	5037.950767	5062.565531	4139.990745	5296.171705	4968.122131	5486.193293	5190.487059	4297.592224	4421.204428	4616.808335	4985.400173	4697.028807	4618.925136	5715.512544	5148.940119	5301.864259	5134.921744	4526.163147	5262.515505	4522.147405	5368.392745	4100.94042	4628.538011	4927.862479	4153.484275	4047.86119	4852.005396	4326.948889	4977.87797	4892.741873	5243.278412	5215.318618	4678.091839
¸ßË¹°×ÔëÉù´¦Àí (599).mp3	3493.179697	4123.439795	4457.294595	4106.071629	4059.339448	4874.971642	5281.024623	3727.431654	5860.853737	3972.322063	4238.796646	5197.136563	3926.643549	4900.051821	3673.786276	4103.030773	4742.373984	4289.643563	4255.773479	3987.670766	5613.290861	5438.790209	4851.479788	3853.707482	4368.055009	4871.982555	4038.595009	4698.230071	3953.445941	4296.043468	5199.944855	5125.95002	4323.654415	5634.615734	3795.211559	3913.950344	4735.898658	4298.962696	4553.471138	4729.60707	4396.130893	3782.491065	4477.342405	4351.848637	4617.80193	3981.550222	3823.902747	3839.815223	5152.183592
¸ßË¹°×ÔëÉù´¦Àí (600).mp3	6106.021264	6035.819295	6310.832908	6031.413498	6414.442265	6416.238131	6327.790889	6336.556108	6562.132477	6231.027561	6441.445922	6107.777873	5984.361994	6009.538716	6439.263662	6104.511428	6329.787645	5420.381569	5850.215014	6537.728565	6568.936151	6027.98444	5922.479734	5185.25515	6230.107128	5890.317518	5898.379002	4553.204141	5206.007472	5421.86682	5824.299076	6359.523228	5772.946369	5592.905971	4406.604591	5473.726601	5939.809167	6405.864651	6010.86672	5602.347141	6305.881464	6077.268943	6317.745041	6191.638372	6247.443724	6392.946549	6534.320468	6351.903854	6324.288264
¸ßË¹°×ÔëÉù´¦Àí (601).mp3	3173.168836	3631.544224	3680.16509	3456.003355	3682.632211	3913.53906	3343.226285	3833.552075	3737.699897	3571.605656	3836.456616	3698.798809	3738.909831	3703.686278	3757.385439	3759.438316	3882.233009	3204.086114	3691.094187	3714.763981	3581.814835	3788.693568	3730.061265	3492.012534	3732.093996	3793.423904	3035.384777	3797.110753	3813.572463	3514.991359	3629.182785	4038.697443	3711.151201	3799.793098	3859.905857	3632.177375	3652.783578	3846.553028	3738.738665	3949.971593	3941.914441	3828.669219	3877.710639	3383.209809	3591.791322	3644.825398	3884.716683	3720.839969	3628.945348
¸ßË¹°×ÔëÉù´¦Àí (602).mp3	4205.820574	4905.560853	4202.761268	5746.281296	4986.380565	3980.489037	5227.868841	3733.26738	5389.25518	3700.746375	4835.696643	3748.338417	5410.059617	4106.004192	4354.969276	4484.490593	4454.294748	4450.799416	3623.729457	4433.840812	4712.063314	5621.93048	4557.917114	4414.236764	3967.972174	3872.046996	4670.115277	4147.873546	4417.088829	3713.752707	4058.355938	4965.833078	4090.369913	3762.188495	4051.564236	3627.373653	4306.352322	5254.662584	3668.666599	5002.236835	4012.230237	4913.837947	5046.575358	4462.51754	4480.783973	4852.586289	4252.173124	5041.469824	4214.51098
¸ßË¹°×ÔëÉù´¦Àí (603).mp3	5929.903566	6142.253934	5883.948417	6236.701271	5982.294828	4887.960364	6226.911951	5711.431243	6038.692507	6021.982039	6350.229153	6231.712003	5453.665521	6033.716083	6117.5313	4854.31822	6312.793252	6330.289835	6106.8227	6302.606355	5268.829821	6210.388452	6088.208897	5685.344575	5459.886898	6279.030336	5647.894703	6247.075339	5936.583244	5878.253181	4854.61892	5856.340713	5998.146457	5302.292165	5715.977418	6164.57386	6325.025571	6048.04211	6092.29173	5997.173587	6169.693855	6304.084823	6200.961482	6162.095498	6151.805443	6214.534809	6146.772728	6300.599996	6401.099512
¸ßË¹°×ÔëÉù´¦Àí (604).mp3	3760.16106	4642.235787	4033.85595	5169.270554	4015.17023	4855.325126	3961.885044	4501.821984	3657.121575	4545.42255	4052.823413	4971.087382	4043.071826	4922.789556	3826.406249	4544.61434	3783.316619	4569.519717	3995.472224	5067.643821	4170.451881	4940.445531	3859.956281	4588.78427	3679.478712	4862.076387	4088.780035	5292.430028	4169.840272	5164.247669	4083.681013	5423.202994	4145.00546	5463.149104	4245.678358	5570.388837	4112.546515	5317.241517	4323.721554	5326.854356	4157.899976	5588.438289	4136.123189	5636.327686	4204.637719	5346.204936	4242.687604	5297.621261	4152.827889
¸ßË¹°×ÔëÉù´¦Àí (605).mp3	3795.60389	3583.899856	4284.156943	3292.129335	3584.532102	4379.982474	4234.720827	3628.475162	3793.886143	4101.846026	3506.535342	3632.473708	3438.572336	3774.6258	4405.610806	3732.713799	4278.930336	4590.90708	4354.146801	4751.454579	4076.326771	3936.723821	4170.407622	4387.542613	4056.441416	4123.121701	4194.282224	4189.106019	3883.636714	3315.247742	3589.496038	3989.417769	3993.88877	3571.609136	3456.213235	4051.772449	4651.866824	4029.179669	3950.432412	3859.28109	3339.862221	3497.977004	3266.600831	3504.918599	3576.895098	4686.8859	3398.586603	3721.46011	3857.239493
¸ßË¹°×ÔëÉù´¦Àí (606).mp3	3281.711971	3792.651907	3917.307029	4125.535401	4789.721149	4732.542246	3797.201842	3986.053535	4200.295062	4136.416701	4588.996169	4554.868788	3544.698063	4174.860373	3649.978544	3697.995837	4671.165138	4142.338728	3546.044367	3581.809334	4089.37367	3550.919244	3719.793905	4160.282667	3952.399417	4263.774553	3781.533044	3658.300091	4475.92363	3815.710678	3902.177309	3609.198925	3516.412056	3322.099993	4358.842846	4314.486895	3923.272259	3464.908039	3968.074465	3204.998617	4518.430461	3751.994443	4455.061942	4246.726255	3712.239363	4490.460975	3808.575664	4265.233492	4205.423658
¸ßË¹°×ÔëÉù´¦Àí (607).mp3	4480.837894	4833.479638	4482.791852	4620.239493	4790.050587	4712.788854	4484.194355	4938.610151	4483.77676	3958.15355	3856.046239	4169.8218	4000.957346	4278.567884	4114.982401	3847.376399	3912.295342	3796.755279	3652.65698	3540.544534	4279.200908	4310.233417	4408.888753	4471.424576	5283.725228	4650.444157	4946.700584	4220.783147	4913.609215	5334.800845	4729.304533	4961.701609	4756.450991	4223.918721	3896.69656	3930.320398	4122.14011	3986.210276	4073.75542	4030.264431	4439.199227	4058.363029	3991.008633	4476.153644	4131.131093	4001.484993	4324.847568	4547.724252	4486.554344
¸ßË¹°×ÔëÉù´¦Àí (608).mp3	4278.600417	4415.043878	4083.554902	4751.01243	4262.647857	3987.631245	4033.678317	4920.489461	4334.516041	4169.345726	4579.427504	4523.391082	3575.373402	4201.074399	4348.57041	4445.688251	4367.919682	4140.421005	3886.180746	4443.076886	4753.825935	3840.96827	4006.228263	3991.675092	4108.082032	4377.490963	4530.759485	3828.283844	3780.446568	4179.522868	4945.453471	4012.245234	4918.144919	4559.0679	3882.359152	3997.227919	4092.473488	4145.063817	4351.260933	4246.583245	3797.468177	3853.891309	3881.061409	4370.01893	4202.603066	4456.990588	4248.775523	4528.113262	3647.088806
¸ßË¹°×ÔëÉù´¦Àí (609).mp3	4043.199583	3841.183466	3979.684031	3919.029535	3661.874048	3761.706602	4194.98725	3941.137645	3978.130099	3706.995261	4097.912734	3800.09522	3566.624003	3913.47407	3813.255654	4157.600783	3899.301939	4059.783409	4197.946977	3918.207932	4544.026467	4357.47539	4429.044976	4851.557757	3724.374447	4458.86166	4766.285691	4970.321907	5358.387734	4395.595011	4343.290347	4237.320785	4277.169954	4028.860073	4165.920265	3782.529477	4179.231963	4795.43859	4863.927461	5280.895059	4186.63825	4218.106095	4521.598552	4248.974062	4284.6273	4169.470982	4058.322411	4118.663219	5235.332216
¸ßË¹°×ÔëÉù´¦Àí (610).mp3	6229.630969	6196.958548	6193.161661	6108.673221	6159.017674	6112.653439	6225.079632	6090.584173	6081.735939	6091.681113	3864.699623	6154.777376	6290.506186	5424.404187	5550.109175	5560.65326	5508.741154	5629.143265	5472.033012	5467.594407	5745.269816	5571.497566	5506.678562	5410.59939	5568.176938	5522.866981	3981.3008	5397.759	5531.154261	4636.082527	4715.731468	4458.558701	4686.720777	4416.213994	4660.936901	4493.149538	4751.707672	4665.110561	4955.375906	4491.127531	4903.716638	4669.668721	3844.13916	4438.22791	4681.885751	4645.519505	4869.308504	4579.581459	4829.886527
¸ßË¹°×ÔëÉù´¦Àí (611).mp3	5910.902774	6112.797153	6487.189052	6383.585178	6052.232619	6448.302513	4847.044965	3225.381252	2761.948506	2845.520073	5554.339736	3093.881675	3379.638268	3207.778965	2939.54574	5101.6408	3024.405037	3496.570147	3121.58182	3408.049017	5461.958417	5921.983529	4408.739696	3629.495581	5809.539788	3382.771644	3046.144597	2810.29461	3068.095605	4907.628016	6396.040709	4450.327225	4323.45024	2845.503658	3876.067037	4984.550119	4670.148403	4055.857561	3099.283907	4502.605203	5115.350623	6531.119254	4699.523173	2997.701594	4417.839695	4797.909857	4376.151598	6433.600363	2796.07491
¸ßË¹°×ÔëÉù´¦Àí (612).mp3	4913.370307	5496.613643	5428.026028	5230.698062	5357.245477	5667.329944	4800.953276	5009.382353	5493.339766	5460.710838	5212.129634	5323.854584	5538.596204	4782.987226	5211.583615	5201.968643	5736.235076	5039.646305	5126.99218	5903.798727	4629.34598	5079.464251	5402.594553	5811.512504	5286.82843	5198.005582	5424.244535	4605.207231	5093.689204	4275.668682	5306.140958	4947.477391	4706.481264	5206.953247	4533.406991	4588.162526	3609.535124	4976.993483	4836.340728	5029.585508	5851.671355	4769.297339	4693.772623	3787.190883	5106.688027	4702.631824	4832.796431	4892.963878	4207.587713
¸ßË¹°×ÔëÉù´¦Àí (613).mp3	4542.577828	3647.057207	5825.585631	5575.086481	5862.60422	5101.618607	4826.968605	4146.032983	5455.514459	5940.186395	5374.612568	5316.616599	4469.869351	5210.946038	5679.491479	5406.882417	5579.301665	4806.731751	4698.815268	4997.17219	5578.680684	5845.099889	5132.889377	5175.182168	4436.79725	5247.440289	5241.364416	5100.001428	5256.125171	4750.248601	4447.661723	5100.045462	5061.180796	5642.574632	5046.731827	4658.160865	4378.504168	4844.156357	4984.412225	4915.310085	5182.727771	4530.59429	4506.603542	5103.872757	4518.214521	5033.035739	4479.170281	4729.318427	3947.359382
¸ßË¹°×ÔëÉù´¦Àí (614).mp3	4813.974498	4404.346525	4406.266925	4587.709983	4353.926628	4995.552213	4559.415673	5321.918932	4578.758312	4354.860775	4716.473132	4439.182512	4467.730735	4863.502303	4351.950779	4780.763817	4787.822583	4470.24	4457.945453	4834.312931	4688.7955	4265.893818	4277.436229	4612.869155	4270.266471	4869.011654	4677.704826	4692.803226	4554.758997	4194.23557	4587.603809	4339.848096	4450.258258	4461.252077	4564.190568	4902.34928	4578.078637	4527.1823	4623.324961	4644.28257	4680.726369	4109.189507	5162.001286	4970.510789	5421.341567	5082.261647	5755.71778	5296.496921	5315.311364
¸ßË¹°×ÔëÉù´¦Àí (615).mp3	4968.890855	3766.127283	3821.728791	3834.293109	4919.985528	3194.766359	3576.888622	4418.281457	4058.605599	4406.657674	4818.059439	3302.171344	3533.350847	3462.378551	3892.053878	6096.090014	3259.114931	4103.261399	3764.272637	3965.731015	3832.841896	3574.258973	3956.421016	4296.143381	4490.912666	3590.281852	4025.538398	3574.462796	3808.395299	4255.563622	4195.139389	3830.948469	4141.580172	4027.595723	4688.812957	3870.290131	3334.609488	3910.592146	5457.66241	4004.090352	3653.448356	3472.463743	3896.258293	4149.760416	3588.321899	3562.140028	5807.1621	3596.164945	3624.867779
¸ßË¹°×ÔëÉù´¦Àí (616).mp3	4653.9205	5922.690619	4701.349926	5874.563263	5252.743314	5245.195119	5558.737199	5002.69056	5628.294387	3935.017583	5445.45655	4804.649692	4039.15129	4750.096069	4210.363198	4609.847102	5404.979565	5075.327216	5264.786264	4171.87315	5647.732492	3442.724296	5091.461226	6121.568985	4698.696579	4030.523303	4132.700452	5395.898227	6054.596822	4361.344737	4071.94315	5288.741161	5690.197049	5773.035437	5726.931019	4795.488415	5804.860232	5883.495876	6035.624367	6474.358787	5000.991165	6103.939312	5873.239896	6176.982621	5915.884259	4660.627328	5009.386492	6386.050704	6340.320879
¸ßË¹°×ÔëÉù´¦Àí (617).mp3	4247.3247	4422.640658	5337.114707	5313.080614	5335.384788	3869.605927	5173.891937	5025.63153	4130.103362	4912.828157	4847.822337	5345.849081	5377.005931	4174.314706	4592.584056	5306.761208	6597.522379	6239.47277	6530.127579	6070.02446	6689.37758	5237.406344	4608.480841	5303.249127	4856.108091	5396.949206	4696.480118	4419.592765	5287.378316	4591.026375	4925.031595	4218.146046	5189.46934	5279.964807	5054.910883	4585.505441	4933.063389	5212.32329	5062.735664	5200.394752	4377.912928	4735.684316	4513.33228	4865.181937	4378.287664	5281.124981	5600.392177	4737.049734	4745.188114
¸ßË¹°×ÔëÉù´¦Àí (618).mp3	6034.482366	4243.976488	3728.821179	4950.320416	6174.153014	6451.804414	5103.933018	4278.992395	4436.458779	5799.426599	4337.187589	4434.878035	5315.771687	6103.042919	4623.631017	4163.823656	4146.476841	4949.84214	4202.346299	3358.842094	5653.922662	4764.547147	4074.195777	5638.435625	5308.071412	3858.625866	4445.728132	3657.791488	4721.123152	4448.31027	6152.084254	4703.140618	4403.666769	4349.711388	4492.727727	4339.195461	4471.735926	4068.196027	4745.222736	4414.935749	4344.930566	4637.101153	4787.567909	4467.282186	4846.610112	5106.752472	4105.759262	4171.762709	4362.885703
¸ßË¹°×ÔëÉù´¦Àí (619).mp3	3323.375057	3440.273069	3223.970856	3421.488557	3303.417907	3289.220238	3342.982973	3297.311591	3357.298508	3639.933255	3483.265272	3211.484809	3510.754181	3315.568086	3516.02412	3669.248928	3651.539591	3364.752629	3628.913089	5483.635662	3257.211785	3422.185975	3514.593949	3659.088278	3613.316796	3411.14268	3629.281691	3214.960101	2967.506791	3447.38808	3623.344797	3906.767589	4333.58054	4068.99869	4052.030969	3983.222258	3348.497578	4450.236733	3740.968111	3395.022679	4091.098612	4839.649175	4222.739665	3773.234631	3782.412967	4081.363479	3516.331268	4463.499933	4192.784538
¸ßË¹°×ÔëÉù´¦Àí (620).mp3	5927.448892	6451.064454	6165.111957	5838.119147	5310.567861	5308.187892	5481.655508	6259.369175	5229.073222	6243.229783	5539.514374	5679.587283	5327.792228	5238.219377	6023.736421	6336.926764	4994.717629	6055.672614	5090.706875	5627.888839	5512.339357	4510.499342	5161.156114	4727.448439	5692.294625	5320.386	5446.117859	5290.127104	5199.459785	5009.693367	5442.19763	5197.300072	5929.842265	5479.216895	5303.947019	5517.270834	5602.882792	5563.515924	5339.988637	5295.554935	5453.095266	5264.811456	5834.133703	5530.874128	5423.889375	5545.353937	4909.748884	5532.762657	5155.151992
¸ßË¹°×ÔëÉù´¦Àí (621).mp3	4368.468969	3252.150508	3841.792617	5227.061404	3285.280945	3464.20042	3286.096679	3639.056374	3352.237003	3692.050376	3228.571252	4753.992036	3819.381997	3704.760421	3612.632683	3748.666741	3315.148772	4275.945847	3749.023316	4274.674988	4543.864148	3868.368073	4052.706214	3623.761203	3280.696954	3232.878102	3165.552346	3217.626861	3488.440674	3446.549785	3570.334094	3361.570344	3250.475502	3333.831233	3043.991664	3660.223041	4001.586639	3147.614797	3671.791059	3316.04454	3540.433475	3547.921345	3606.668684	3542.457265	3612.352279	3469.062063	3586.058503	3669.469716	3761.745574
¸ßË¹°×ÔëÉù´¦Àí (622).mp3	4140.955865	4508.334328	4154.715427	4229.145279	4311.026605	4300.024411	4955.813977	4517.413951	3962.727774	4123.147454	4208.988628	4190.70247	4644.781215	4248.719075	4382.459718	5084.312662	3984.430587	4438.036258	4160.384797	4108.871502	4845.273539	4483.157922	5165.150364	3935.116587	3949.907355	3930.477791	4133.616376	3588.107764	4056.860075	4561.628012	4943.622978	5083.029388	3746.913358	3723.061849	4052.798096	3844.115347	4895.758508	4479.543247	4717.672541	4109.267176	4013.387817	3835.41953	4399.201705	4155.524609	4814.475985	4749.724008	5081.184506	3949.480252	4054.199035
¸ßË¹°×ÔëÉù´¦Àí (623).mp3	4107.413666	4201.503808	4491.469787	4142.748731	4785.99186	4188.10904	4012.647887	4192.909172	4407.322445	5936.996451	3926.52242	3906.737573	3968.516398	4148.027099	4499.423683	3989.393099	4047.516852	4233.710899	4529.879925	6052.086193	4139.272491	5924.845746	4131.448916	4691.867974	4404.95344	4332.703206	5052.968106	4188.153892	4692.877362	4711.72222	4303.504705	5385.243662	4125.286167	4914.850479	5786.479252	4747.575644	5062.195371	4195.950826	4840.002368	5961.788079	4090.124175	4275.699935	4104.747127	4743.015731	4075.627968	5160.134223	4227.860533	3905.361065	4384.396615
¸ßË¹°×ÔëÉù´¦Àí (624).mp3	6550.210054	6363.236692	5945.488866	6323.752761	6470.773185	6452.288879	5975.577621	6364.280308	6413.764933	6472.16653	6308.011131	6239.333696	6467.14724	6598.450365	6250.561587	5727.824497	6104.755802	6409.324018	6562.862316	5885.388553	5577.169068	6590.53851	6555.175852	6222.672952	6600.878128	6402.590304	5827.982965	5915.919085	6216.99828	6590.462064	6363.571482	5749.909024	5464.613441	6040.843613	6064.663441	6172.524364	6121.433766	5834.972483	6420.901859	6375.428358	5946.819848	5096.993269	5620.485427	6176.171559	5894.470658	6480.853758	6455.55815	6350.180803	6482.945481
¸ßË¹°×ÔëÉù´¦Àí (625).mp3	4727.382909	4935.549671	4279.289147	4354.265711	4501.835771	4205.566254	4338.977348	4422.266308	4725.985293	4236.31801	4149.138382	4225.874877	4056.852593	4202.84782	4133.775336	4468.574317	4773.256133	4717.198984	4251.194854	4386.144515	4318.36823	4562.481011	3769.854195	4480.837668	4430.966684	4499.010984	4918.184884	4240.935701	4170.861586	4088.099024	4260.257273	4186.324653	4324.558754	4675.782217	4192.523199	4277.695968	4172.662421	4417.12522	4447.237896	4199.257537	4267.512363	4374.809816	4581.83595	4185.26518	4461.751952	4217.160638	3914.745384	4312.510215	4545.035457
¸ßË¹°×ÔëÉù´¦Àí (626).mp3	6488.85451	6630.976999	4683.849327	6436.83404	4802.62454	6045.65593	4827.204268	6523.936768	6532.80748	5835.081222	6366.349299	6520.828695	6486.826303	5944.624962	6083.784836	6519.067383	6386.919145	5974.737546	5267.267669	6202.041618	5850.101995	6516.346252	3699.391654	6390.0951	6641.915937	4540.743918	6378.291963	6542.536101	5307.951676	6534.946974	6477.475905	6144.394245	6278.431426	6553.679585	5572.221417	5807.931614	6446.424492	6202.169972	6561.045715	3365.952205	6629.736636	6313.481184	5993.010176	6428.753087	5918.355127	4739.92232	6407.751292	6371.756325	5738.386224
¸ßË¹°×ÔëÉù´¦Àí (627).mp3	4009.414598	3037.59927	4327.306938	3416.09769	3698.342299	3484.543111	3081.979073	3581.849639	3538.759564	3511.660569	3406.914937	3456.427134	3756.658552	3855.746511	3286.35133	3563.922694	3495.217962	3445.287093	3476.011647	3345.057494	3379.073385	3516.667957	3415.848891	3781.294588	3353.124417	3668.398562	3488.665691	3236.376503	3528.847016	3466.150952	4615.492735	4752.093134	4377.479836	4653.764583	4779.051145	5633.900366	5770.734008	4762.132283	5277.552057	4739.521487	4641.561728	5419.900605	5201.970912	4853.748176	4633.595782	4762.070826	5599.96987	5372.27082	4764.627777
¸ßË¹°×ÔëÉù´¦Àí (628).mp3	4217.300869	4645.569517	4415.693774	3823.144895	3989.767792	4074.515511	3723.737078	3584.703055	4164.01193	3565.485496	3732.939826	3757.13088	3656.133639	3972.965672	4095.35442	4180.531966	3939.937379	4034.80853	4552.418945	4001.72673	3933.606542	3938.897357	3993.273582	3616.631059	4736.910318	4824.479755	5216.555157	4342.692254	4206.851446	4032.97565	3906.361162	3882.116127	3783.636776	3292.072571	3460.541363	3508.030242	3841.9272	3780.462299	3611.36977	3757.244335	3593.138336	4285.812993	3468.749591	3654.365465	4032.469718	3609.81036	3905.010739	4196.639733	3500.840405
¸ßË¹°×ÔëÉù´¦Àí (629).mp3	5011.817711	5162.21506	5400.830568	5198.459906	5072.536011	5463.082775	5450.20676	5017.965695	5184.463712	4414.049166	5500.82491	4897.507195	5148.203474	5293.458767	5850.404823	5171.076442	4907.779326	5227.928289	5598.074848	5291.341517	4928.424391	5580.782229	5512.108982	4922.096187	5055.167895	4631.453084	5390.166142	4969.693771	5236.491076	5198.992547	5462.537283	4965.541175	4290.307492	4397.79918	5388.955283	5228.129717	4261.181483	4931.455113	5335.990595	4400.004282	4482.864543	4266.495668	5291.886428	4178.456536	5115.063935	4980.174998	5734.925523	5285.580165	4160.99048
¸ßË¹°×ÔëÉù´¦Àí (630).mp3	4908.919906	4593.374592	4188.972853	3773.769308	3609.616117	4563.067037	4175.108144	4081.634533	3765.688225	3835.007958	4014.163047	4175.230737	4156.252615	4321.186554	4520.06155	4517.989059	4338.046099	4701.718241	4604.812117	4373.538154	4432.62898	4794.297129	4788.036064	4296.379543	3952.04657	3735.227296	4119.703012	4531.356506	4203.647558	4395.7744	4731.304469	4923.058169	4128.631542	4767.948274	4175.317685	4182.84305	4771.678039	4301.302429	4256.4387	3310.604712	3394.87519	3788.271928	4086.351748	4052.390124	4695.982868	4429.093642	4261.371653	4533.501335	4554.30517
¸ßË¹°×ÔëÉù´¦Àí (631).mp3	4189.574469	4300.469599	3866.312443	3892.463972	4815.22487	4007.121063	3769.846043	4739.884013	3903.587098	3711.292192	4262.805504	4098.341834	4515.111525	4289.97363	4487.050105	3899.454204	3939.542829	3563.690872	3843.125704	4633.125499	4095.633078	4249.247727	4197.136031	4920.021334	4353.143114	4142.946079	4923.9943	4082.513215	5300.534512	3533.911911	4970.652191	3726.354392	4018.284673	3466.168098	3840.512327	4002.415889	3945.175316	4470.439889	4509.048496	3781.652395	3823.649807	5332.872011	3965.288801	4288.554036	5092.899215	3503.542868	4170.030381	5148.099679	3962.939502
¸ßË¹°×ÔëÉù´¦Àí (632).mp3	4431.987096	4490.597894	4829.397733	4915.563215	4532.281695	4791.798023	4303.39905	4860.854473	4965.958124	4941.73746	4942.834929	5117.183648	4972.673221	4974.035051	5135.411039	5146.178064	4940.086902	5439.841371	4650.483967	4941.294637	5030.081729	5125.861963	4772.496932	4029.911643	4631.55684	4825.595625	4963.761635	4871.331764	3274.559837	3347.057597	3572.702595	4034.781242	4280.3115	4422.633938	4779.578136	4715.228266	4838.720464	4880.376281	4993.844233	4895.632559	4900.077728	3461.714145	3478.487585	3864.107705	4224.003453	4429.484925	4731.423865	4936.065122	4998.558455
¸ßË¹°×ÔëÉù´¦Àí (633).mp3	4360.840245	4206.197158	4045.768703	4351.921804	4014.281133	4418.761884	4313.013031	4371.277847	4241.217918	4441.853425	4280.771818	4269.656515	4138.471771	4217.006477	4195.862488	3851.6355	4185.68926	4101.635016	4429.710126	4160.386436	4199.718637	4227.928753	4319.407779	4219.752072	4494.336965	4097.738838	4378.115053	4015.397099	4405.959854	4365.261122	4275.296582	4272.504054	4473.177552	4358.752617	4286.817831	4186.634178	4250.523794	3745.71636	4036.581196	4203.750997	3899.018654	4189.374391	3963.356187	4319.302554	4137.888191	4267.713324	4120.803927	4420.169847	4125.627246
¸ßË¹°×ÔëÉù´¦Àí (634).mp3	5817.462694	5634.249877	6125.668226	6001.598861	6270.036501	5806.756446	6572.871669	5368.623584	5467.782296	5344.810185	5660.345154	5147.938509	4565.008689	5223.22778	5578.725281	5399.557109	6108.481443	5659.733839	5376.588659	5015.669096	5715.248924	5665.333243	5702.476248	4887.847061	5478.213948	5250.758212	5540.579116	5371.50353	5253.758435	5784.43095	4987.785581	5390.000227	6122.481051	5005.15899	5475.763216	4994.373684	4677.852351	5133.12238	5855.371581	5897.553521	5572.923998	5842.875568	4699.125995	4712.689256	5382.11136	5414.71828	5135.166584	5714.39254	5458.715241
¸ßË¹°×ÔëÉù´¦Àí (635).mp3	3310.374803	3884.065005	4079.232844	4035.415016	3683.315946	3580.434346	3735.908549	4140.420457	3683.108736	3493.807296	3201.797703	4864.94309	5324.601173	3897.057422	4928.373476	5013.635788	4776.539106	5450.720218	3702.819607	4102.618247	4064.415821	3766.74878	3871.631783	3503.505288	6238.177163	4431.116405	5032.296248	4187.308259	4329.353203	3650.4188	4208.362922	4656.175417	3702.254352	3874.273278	3909.914029	3535.665486	3352.385463	4376.643319	4909.881359	4092.891661	3841.511005	3585.180504	5856.510333	4729.170702	4286.547683	3658.004939	3159.807006	3763.253768	4108.595599
¸ßË¹°×ÔëÉù´¦Àí (636).mp3	4427.384775	4237.824587	5094.072552	4977.641823	4812.958751	4867.473419	5020.693227	4992.843129	4470.877221	4165.436621	6213.04174	5110.746568	5295.655235	4462.036076	4914.155182	4926.466758	4314.323712	4758.416362	5048.965086	4835.843765	5040.085313	4653.975534	4833.439448	5027.22591	4430.671442	4773.493153	5001.161818	4845.182819	5007.107462	4655.396966	5108.848401	4916.260178	4454.33426	4952.722722	5172.486513	4936.8309	4955.358318	4717.406716	4864.414314	5841.553392	4858.029869	5575.447125	6483.951901	6527.842977	5351.199091	5117.063515	5072.951937	4958.041845	4958.267015
¸ßË¹°×ÔëÉù´¦Àí (637).mp3	6442.193297	6436.118604	4804.655282	6274.716029	5299.97934	4465.405981	6290.695085	5404.98558	4437.274117	6164.113244	6055.770132	5575.792066	5440.948555	6241.808264	4631.03053	5579.870593	5164.056564	5587.917403	6273.776219	5836.414464	4194.429601	6489.635053	6237.172014	4560.511653	6510.979253	6164.465117	4634.869718	6379.161561	5774.538647	4477.610117	6267.851187	6226.513083	4490.955388	6205.36408	6202.219264	5117.620934	6373.730199	6463.962501	4790.261984	6411.255299	5921.482712	5652.55306	6603.516419	6114.450099	4139.446111	5712.137334	6265.176891	4705.950267	6323.131326
¸ßË¹°×ÔëÉù´¦Àí (638).mp3	4681.597196	4068.259512	4397.241159	5001.388572	5235.289842	4650.19941	4241.568619	5187.771181	4043.817177	3924.801784	3959.440846	5273.832914	4843.239135	4541.781367	4139.714678	4116.324377	4856.942811	4091.360219	4763.46455	4476.403511	4470.731805	4572.911797	3962.991433	4310.892204	4226.522032	4416.298728	4591.456998	4666.021266	4994.98052	4682.743451	4960.760764	4890.140133	5344.21337	5031.456155	5059.11044	5595.200163	5875.22	6152.057342	6296.129005	6420.911081	6386.596074	6352.841207	6384.515714	6127.54547	6168.353703	5924.649147	5945.621128	5922.828593	5879.084658
¸ßË¹°×ÔëÉù´¦Àí (639).mp3	5294.723919	4332.486392	4663.050507	5661.98791	4796.895916	5077.6467	3936.461075	4979.177492	4729.581385	4511.540475	5741.282387	5380.77566	4480.300803	4380.248543	4145.299355	5423.601273	4812.727911	5801.81428	5150.423877	6327.935125	4697.401139	4857.500637	5051.227704	4384.811017	5026.214647	5807.536312	5012.626879	4340.866649	5842.286314	4884.025309	5057.432314	6035.6099	4869.346736	4325.952789	4454.05474	4522.028769	4851.798838	4572.93851	4517.064642	5344.941492	5064.821233	4694.899063	4401.423448	4439.006713	4438.752559	4668.905635	4230.444393	4580.844946	4493.855221
¸ßË¹°×ÔëÉù´¦Àí (640).mp3	5004.583284	4210.450629	4293.59317	5072.768032	5165.932623	6087.727383	4215.010461	4232.96259	3953.759816	4654.930775	4967.794229	4157.296279	4418.170714	4722.844107	4418.507507	4434.963268	5193.085367	4778.471889	4877.494411	5671.039437	4424.380896	4675.291102	5161.193286	4504.82597	4478.699375	5718.228965	4329.879931	4253.045772	4126.602023	4887.788611	4883.575234	5381.727057	4653.890499	4910.138203	3556.009246	4090.462164	4854.154254	4241.266622	4464.103903	4780.012815	5077.11774	4467.659882	4636.148867	4735.458923	5142.422152	4731.423829	4670.867897	5039.839057	3743.020578
¸ßË¹°×ÔëÉù´¦Àí (641).mp3	5771.845812	5620.321553	5411.244881	5275.839501	3958.126355	5740.051213	6020.410032	4818.642175	5483.548953	4925.889842	4573.406352	6264.380613	5774.65633	5016.349295	4058.294445	4177.560797	3241.450903	5826.601345	5890.985538	4941.8576	4304.967751	4078.162103	4394.844455	5936.048944	5694.796596	4827.433562	5070.449543	3952.2599	4279.249967	6234.620573	5919.839784	5720.63483	4073.848525	5935.084075	5831.015115	5439.946867	5630.582882	5709.105187	5619.860199	5659.996074	5305.028219	5818.967549	5920.849159	5535.256112	5719.525782	5939.468589	5911.754785	5934.563708	5907.189384
¸ßË¹°×ÔëÉù´¦Àí (642).mp3	4477.683081	4103.337749	4918.329519	4598.723476	4444.311155	5128.625577	4488.996511	4190.226784	5074.871029	4552.540998	4174.630711	4918.905624	4449.618982	4245.882183	5139.240838	4675.574528	4483.971219	5046.72915	4581.4486	4568.115709	5101.628348	4431.598181	4431.415392	5028.994223	4434.542944	4374.572383	4930.217021	4413.21861	4177.737063	5104.491504	4663.274685	4351.280006	5011.704554	4471.123275	4457.454881	4975.049215	4469.151177	4475.101213	5048.918077	4665.439473	4374.650044	5057.868844	4721.12665	4713.716272	4889.644429	4550.689978	5084.697291	5257.273246	4797.215595
¸ßË¹°×ÔëÉù´¦Àí (643).mp3	4342.099338	3419.026219	3692.498867	5796.622992	5941.546039	3502.641037	6035.081001	4650.813889	6113.862754	6057.075392	3033.238789	4099.662395	3312.975852	3564.535252	2908.11451	5855.970857	4957.728675	3099.175567	3077.987479	3525.739339	4101.700989	5924.042885	4885.859136	3583.423732	4187.324922	3089.904121	3570.785755	3609.832125	5254.79224	3361.984776	3572.744699	3490.855066	4125.798646	4083.748486	4032.040542	4048.03964	3489.165907	3501.828284	3787.101539	3193.852685	3628.554207	3919.630619	4301.763289	3765.23984	4101.573527	3505.379501	3593.702349	3842.590934	3799.238462
¸ßË¹°×ÔëÉù´¦Àí (644).mp3	5045.638949	4645.43184	5028.338117	4805.404412	5039.781954	5105.267914	4466.997976	5112.253422	4623.746468	5006.016668	4918.942833	5138.315458	4534.710813	5048.727246	4519.093651	5080.281249	4720.614508	5247.92833	4976.093737	5052.787439	4503.309188	5081.113469	4493.224361	5035.683532	4568.375464	5093.438831	4726.281783	5178.925224	4566.81292	4977.29826	4619.02554	4890.452424	4731.946601	5057.880205	4996.014842	4645.14107	5009.876326	4752.273432	4993.209303	4847.123393	5145.370347	4565.197368	5156.399601	4642.535465	5069.800573	4771.495913	5070.764908	5062.935897	5009.89306
¸ßË¹°×ÔëÉù´¦Àí (645).mp3	4408.978976	4253.032126	4666.118636	5227.018272	4593.494766	4802.895234	4082.119083	4547.983522	4119.07111	4897.245557	4527.506029	5400.970791	4802.564212	5592.219248	4745.84183	4788.144599	5673.578252	5367.706993	4907.543292	5156.821495	4709.314513	4825.93744	4788.552254	4586.87171	5105.579119	4297.86923	4590.057083	4678.541551	4780.905368	4532.43934	4879.004295	4602.098665	4109.799831	4312.44462	4546.481151	4645.584666	4863.12164	5675.575321	4572.311431	4533.357791	4357.092608	5079.737229	5388.113355	4979.700753	4515.007128	4793.869037	4909.749866	4929.282318	4920.46084
¸ßË¹°×ÔëÉù´¦Àí (646).mp3	4980.656283	5111.800306	4585.399142	4560.034438	4123.717182	4547.244186	4974.208986	4646.238954	4794.220953	4493.496439	5019.510757	4615.12793	4814.648026	5119.629185	4782.462754	4737.872696	5148.524137	4870.346874	4743.805722	4695.110692	4415.293766	4142.614328	4861.502768	4486.735512	5233.435124	4476.89804	4770.229846	4697.951161	4798.65622	4712.608191	4717.952485	3249.455488	3886.265302	4486.808134	4808.585911	4697.646442	4730.77511	4796.435866	4823.196929	4918.673922	4628.880651	3974.998424	4384.377231	4236.584404	4392.954001	4646.274475	4351.220072	4201.543484	4168.114383
¸ßË¹°×ÔëÉù´¦Àí (647).mp3	6259.660007	5231.104532	5478.196249	4147.490677	6014.359505	4253.311913	3892.335163	4667.359948	5898.487762	4808.919169	4231.605641	5546.857664	4056.156382	5859.416595	4201.979017	5366.874789	4141.961144	5972.654097	4192.8112	5758.396231	4746.712537	5378.674791	5122.038011	4140.996444	3862.627744	4199.726983	4205.944613	4226.04267	4536.226032	4417.570049	3987.641816	5126.464541	5049.784183	4371.348563	4451.907601	3976.448479	3999.150162	4264.369645	3984.313817	4147.397513	4328.792384	4157.039048	6165.577802	4721.769826	4360.489251	4972.098789	4098.484188	4204.548657	4271.680996
¸ßË¹°×ÔëÉù´¦Àí (648).mp3	4943.083214	5405.870522	4887.151896	6215.028137	6506.603014	5583.661587	5094.739261	5297.566026	5420.768602	5051.719296	6107.874469	5426.316864	5865.366691	4676.302677	5444.448133	5219.231476	5216.721254	5828.682145	5833.921725	6551.451019	5767.741917	5911.211028	5732.554715	5329.086794	5028.47926	6139.903503	5795.81368	5976.490705	4958.612978	5744.060428	5503.958592	4629.340594	6272.282244	6087.87716	6527.247125	5031.814195	5432.341258	5158.855734	5061.813584	5142.789961	5968.436776	5791.855022	5227.07992	5170.388821	5585.521516	5559.328474	5494.443763	5519.184665	5556.016633
¸ßË¹°×ÔëÉù´¦Àí (649).mp3	5135.112877	4952.373368	4774.974599	4679.106993	5647.316413	4565.379992	4704.004235	4725.72399	4515.277447	4836.613766	4868.075143	5494.053165	5372.52034	4798.263503	5114.447607	4830.011913	4340.763549	4346.490546	4673.687028	4502.034191	5319.839736	4727.781611	4950.940298	5912.170099	5111.504333	5101.251788	5326.322937	4978.419748	4542.37672	5048.038557	5159.293404	4758.846844	5283.381892	4933.432976	5221.041646	4774.366383	4844.141904	4741.044185	4685.642603	4837.650087	5270.484762	4856.704793	4235.864197	5287.610726	4948.588497	5356.025539	6052.572146	5392.41356	5419.123634
¸ßË¹°×ÔëÉù´¦Àí (650).mp3	5900.270496	6188.546929	5891.499344	5643.271752	5391.519165	4920.335936	5266.610266	5712.658864	6137.368915	5727.14793	6050.646653	5473.523273	6023.993568	5651.015132	6340.744744	5761.402247	4271.805929	6096.482085	5591.225113	6192.586259	5506.935574	6140.0997	6125.061319	6202.824566	6275.722639	6391.406861	6256.310319	5916.909129	5918.8645	5043.149453	5912.038329	5491.987898	5919.929437	5523.495163	5426.101408	5679.275125	5992.122126	6379.977718	6431.988542	6024.068299	4205.661957	5416.514736	5139.02721	5927.722567	5125.73076	5523.723092	5637.105467	5992.813494	6083.904074
¸ßË¹°×ÔëÉù´¦Àí (651).mp3	3856.979352	3757.560233	3651.195126	3770.518675	3537.422105	3852.26105	3616.568754	4258.498356	4099.56282	3903.187529	3500.527846	3734.829295	3671.156159	3921.824023	4020.504236	4091.741088	3651.797496	3844.572617	3757.313126	4031.542379	3751.5932	3776.655725	3784.490474	4103.325413	3557.234615	3860.630082	3713.937531	3746.724968	3629.433225	3963.934008	3561.463332	4224.685273	3844.940285	3794.524052	3470.853529	3935.428875	3579.649522	3690.440749	3769.173942	4027.235984	3974.546664	3906.486877	3813.482076	3888.106476	4072.423037	3752.71746	4006.966249	4207.636801	4404.041036
[truncated: 837 more rows]
[truncated: 12 more columns]
