# Supplementary material for: Music-induced emotion flow modeling by ENMI Network
Source: PLoS One. 2024 Oct 21;19(10):e0297712. doi: 10.1371/journal.pone.0297712 (PMC11493256; doi:10.1371/journal.pone.0297712)
Supplement: S1 File — (ZIP) [file pone.0297712.s001.zip › minimal dataset/Augmented dataset/Music features/spectral_centroid_features.csv]

Unnamed: 0	30	31	32	33	34	35	36	37	38	39	40	41	42	43	44	45	46	47	48	49	50	51	52	53	54	55	56	57	58	59	60	61	62	63	64	65	66	67	68	69	70	71	72	73	74	75	76	77	78
¸ßË¹°×ÔëÉù´¦Àí (1).mp3	2490.998611	2218.325199	4155.860046	3348.050334	3132.742295	4835.487696	3367.07086	2893.178102	3533.292719	3765.009327	3449.654538	3314.678737	3106.388079	3396.843406	2863.764544	2568.698343	2954.073583	2601.895233	3229.034418	2979.06342	2915.361747	2603.140136	2874.962921	2796.568076	3012.216798	2641.434247	2904.102136	3006.404754	2835.352563	2834.365293	2477.65619	2625.422111	2664.374714	2400.193324	2677.857264	2877.891929	2901.473927	2858.922851	3094.735641	2494.296514	2771.594398	2958.089815	2664.294509	3235.112825	2971.987334	2488.057825	3526.894213	5150.070135	2400.507346
¸ßË¹°×ÔëÉù´¦Àí (2).mp3	3239.678582	4602.992759	4103.953292	3565.298877	3364.396108	3647.695579	3626.115312	3626.318966	3749.333236	3412.192338	5152.565405	3894.417045	3252.135897	3673.730003	4034.982547	3495.319544	2613.714061	4836.139637	4495.501593	3857.09888	3343.140802	3999.801499	4309.026827	4058.776409	4326.237651	3630.958784	4268.771443	3542.798119	3345.806169	4114.28761	4272.001808	3794.285703	3258.183778	4964.283982	4583.788966	4787.421696	3783.018639	3657.46188	4528.840748	4983.885239	4572.926429	3720.704439	5195.565746	3547.478188	3272.910004	2882.196406	2845.659851	3071.277306	3008.002736
¸ßË¹°×ÔëÉù´¦Àí (3).mp3	3060.914174	2759.175338	3450.49549	2433.44071	2745.635803	3362.552731	2572.756912	2899.813558	2777.644252	2879.059078	2713.754969	3101.115605	3365.833524	2649.683868	3206.084049	3014.480299	2629.132157	2538.132254	2818.608156	3072.642537	2456.489356	2900.266717	3185.494397	2549.904655	2859.480265	2747.446061	2847.819833	2680.714131	3225.056299	2893.10952	2249.873173	2804.549545	3272.89131	2642.531381	2719.398738	2717.625198	2607.590996	2578.973195	2556.920073	2957.039568	2416.467283	2867.921811	3021.431424	2750.123533	2847.172012	3286.413136	2852.891014	2734.198446	3018.581112
¸ßË¹°×ÔëÉù´¦Àí (4).mp3	3920.716898	4191.47249	4486.983001	4200.669785	3754.231363	3707.399486	3314.70152	3121.557048	2747.453533	2528.305787	2881.093632	2789.225148	2895.697783	2961.866926	2799.440746	2724.029047	2239.06621	2498.061139	2414.83528	2534.174597	2784.631856	2530.553812	2587.776835	2668.111865	4591.037667	3508.223291	4728.333967	3512.60196	5763.21576	3124.317799	5432.253186	3194.039822	4759.808189	3605.354268	5005.975182	4139.9104	5105.238155	3203.40008	5413.181391	3837.797829	5497.669381	4131.590743	4919.128357	3707.502175	5489.209316	2981.444353	4840.993873	3139.597336	4438.165129
¸ßË¹°×ÔëÉù´¦Àí (5).mp3	5385.770835	5538.835117	5443.753618	5304.531698	4344.947167	6593.225613	4940.13799	4676.372634	5228.925597	7040.241826	4544.772439	5582.32178	5230.714043	4810.238349	4502.854271	5399.770444	4591.653915	7811.007303	5197.732757	4797.965086	3984.622955	5213.4523	4776.674945	4497.683858	5311.556653	5784.020334	4040.000562	4150.382615	5047.88967	3592.943187	2326.624568	2826.63743	2454.679036	8073.6552	2561.996986	2602.822281	2053.107158	4074.763318	2074.45343	3013.54608	2322.940055	6850.560813	1979.095146	2271.964962	2577.479677	3134.444039	2120.006605	2714.590217	2398.946423
¸ßË¹°×ÔëÉù´¦Àí (6).mp3	2422.973827	3977.94103	3740.321381	3650.40327	2808.53311	3124.154694	2788.420851	2583.418434	2898.24812	3019.236991	3558.290756	2814.853148	3319.486618	3368.285777	2190.135602	2767.364899	3612.028356	2807.830783	3681.147566	4681.901864	3737.028061	3700.604405	4345.733176	2812.886147	3253.617001	4272.929205	2528.34866	2853.38029	2357.324156	3880.832783	3713.526939	2605.301675	2879.413745	2908.340631	3044.309765	2933.797786	2718.315719	3530.489044	2889.711072	2652.939845	3164.476563	2209.958402	2800.072439	2201.49548	2437.944383	2912.438809	3536.749778	3447.546984	3264.4459
¸ßË¹°×ÔëÉù´¦Àí (7).mp3	6984.165139	7544.798372	4316.281314	4562.725401	4602.374133	5542.99436	5194.580689	5638.245465	7083.720469	5905.638153	5204.444515	8307.233052	4601.21602	6978.748546	6233.754657	4072.988965	6818.95802	3555.526295	4672.558025	4910.675339	3982.341022	4229.783286	4820.463378	5864.791253	4580.854293	4843.126128	4062.922923	3596.98652	5394.492072	3784.486216	3447.321897	3207.000738	2865.773716	2816.515259	4430.681151	3124.47424	3613.917809	4000.761253	6669.244553	3510.286917	3506.874545	3704.149964	3009.63928	2230.257692	3560.318689	3089.621094	1985.3062	4120.002615	2593.457301
¸ßË¹°×ÔëÉù´¦Àí (8).mp3	3040.506205	1798.01954	2343.246832	2548.23536	2256.744965	2555.58834	2456.481575	3793.615513	2540.360241	2899.564229	2405.963871	2476.783588	2170.045704	2129.06672	2439.853518	2163.952302	2897.253144	2235.980451	2672.941837	2239.261567	2160.913864	2808.325543	2316.995619	2008.434977	2621.420695	2149.676977	2608.696858	1949.070478	2705.016785	2397.30704	2437.724273	2258.538821	2123.812759	2789.517005	1999.56676	2841.064641	2056.611715	2435.967031	1621.984512	2420.387367	2536.888994	2790.413882	1629.635402	2862.76366	1677.99412	2153.836544	1735.173837	2303.040553	2145.765205
¸ßË¹°×ÔëÉù´¦Àí (9).mp3	2440.117202	3998.451408	3393.449646	7678.287469	2573.17498	4464.565758	2431.479552	5916.337811	2366.620656	3489.599338	2977.44444	5220.325655	2598.365341	2972.980247	2311.379491	6277.511333	2905.238248	7814.112786	2785.400044	6720.111361	3042.150399	6185.255119	3826.114287	5763.231406	4357.726227	7725.151872	2479.645761	6334.80534	4030.219049	5499.646056	5045.592556	6516.525404	2359.180837	2670.694559	3603.879495	7353.085271	2417.977275	6974.981214	3316.106616	7561.026896	3980.522594	3823.102736	2671.043276	5401.966334	3076.934647	2988.242561	2060.647683	6575.233778	2984.52542
¸ßË¹°×ÔëÉù´¦Àí (10).mp3	5107.778412	4314.044004	2966.93153	4111.445162	4563.715557	4410.420636	4387.821154	5060.151835	4314.370594	3734.462688	3898.042322	4397.006548	5279.592131	2840.375324	4570.38161	4843.005814	6035.168171	4382.481325	4460.134027	4874.784286	5437.647585	4269.165729	4299.648151	4394.344076	4523.12964	3889.833762	4595.725546	4159.646474	5837.462044	4458.368303	3795.579933	4353.021466	4542.899277	4269.378067	4670.724529	4707.787289	6389.628931	3570.715025	3512.21089	3179.094995	5416.220716	4178.738517	4808.982636	4319.818277	5101.928319	3645.724585	4416.307191	4873.674563	5083.016444
¸ßË¹°×ÔëÉù´¦Àí (11).mp3	3069.405423	2835.642427	3127.050555	3110.981698	2876.633776	2955.648038	2687.38134	2589.66068	2663.121227	2437.628607	3194.012454	5348.757326	2297.661914	2868.722995	3497.382555	2983.757649	7112.235629	2299.228676	2733.29548	3488.308855	3535.491397	3149.145699	3158.560514	2502.04321	2662.557475	6258.286851	2110.088371	3230.697267	2126.876018	3035.863549	3387.7754	3022.029497	4800.298616	2623.533991	6923.811996	2219.606333	2409.572224	2721.291907	3337.683904	3751.396775	3623.101151	3332.108495	2814.892864	5877.879454	2157.82846	2255.264675	3888.01442	2880.221502	2595.045308
¸ßË¹°×ÔëÉù´¦Àí (12).mp3	3435.723093	2379.726201	3142.48353	3265.695267	2713.177869	2614.963006	3112.109553	3221.587715	3028.882165	3312.950933	2822.135921	3258.762495	2587.116465	3119.034009	3198.356995	3439.263259	3736.882001	2971.952954	2909.427199	2858.276403	2576.938839	2789.674347	2841.782352	3180.572832	2422.011515	3118.521019	2915.739804	2813.218077	2506.923718	2466.544582	3073.531638	2764.39432	3613.407097	3403.401176	2845.801116	3140.859974	3236.888273	2383.035617	2758.307524	2956.475702	2190.639047	1944.697295	2934.078198	2883.316391	2738.296467	2625.683354	2392.289191	3809.565668	2993.298505
¸ßË¹°×ÔëÉù´¦Àí (13).mp3	2411.409542	2747.392177	2403.376168	3354.83005	2555.575513	3074.883578	2350.805947	2953.207618	2373.300667	2127.025184	3262.703169	3008.464733	2790.487364	2328.77774	3058.147939	2704.510169	2538.62848	2315.81827	3330.375619	2936.172718	3129.012208	1631.55335	3067.801091	2756.583877	3048.278698	2990.276091	2739.482009	2613.689389	3868.539954	2233.721899	2862.363348	2329.08472	2870.720105	1667.018934	2396.55003	2851.829723	3187.853541	3132.973278	2815.63186	2650.111733	2821.168776	2742.796533	2375.702653	3031.726419	2748.495885	3543.4681	2624.317557	2946.747974	2403.071262
¸ßË¹°×ÔëÉù´¦Àí (14).mp3	3754.485136	3238.091369	2490.356869	2863.580742	2386.755164	4042.754457	2671.517884	2551.47178	3194.741774	2589.198425	3290.166354	2591.91973	4837.287724	3122.46572	4814.2449	5514.857025	2848.747367	4835.822228	2271.054214	3278.642808	1861.198842	2533.930928	2555.22867	2541.280161	3824.343275	2074.631977	3962.602902	2342.825007	2730.013413	2133.658902	5151.765632	2641.54171	2299.817834	2149.46726	3973.624417	2573.409503	4579.865926	2394.46494	2225.918946	2495.317792	2282.843643	3099.206176	3739.622205	5035.775629	2155.573418	2711.56915	2779.876847	6273.265663	2549.984611
¸ßË¹°×ÔëÉù´¦Àí (15).mp3	4269.995219	2888.378926	3571.776985	2738.271172	2819.479323	3255.85939	2761.489695	2367.94855	2525.007175	2950.745201	2924.621315	3197.683463	3735.508178	3100.555872	2592.089469	2396.399665	2802.629285	2726.014624	2709.330039	2768.465869	2006.780085	2784.486947	2829.242692	3231.877358	4306.905363	4186.826633	3561.84246	3283.608718	2309.003818	2921.350472	3174.101097	2506.653665	3802.597004	2991.348102	2721.527329	2401.559879	2848.189214	3122.793224	3919.011844	4516.562674	4170.898355	3218.200848	3614.394593	4233.16493	3122.937643	2416.091933	3444.538781	3257.317528	2916.885045
¸ßË¹°×ÔëÉù´¦Àí (16).mp3	4105.91241	2162.730669	3378.289575	3650.070772	3059.670987	2794.847509	2253.10902	3028.57029	2203.906731	2882.292988	3084.369625	3168.548706	4117.561442	4014.247958	4694.79702	3813.396918	3334.682384	3639.527516	4226.253617	3997.184889	2895.117902	2366.246589	3483.651607	3995.347182	2935.577917	3170.448074	1714.619062	2559.055221	2636.957097	3202.197267	3784.149209	3480.421671	3605.262291	4177.797862	4343.875173	2886.039342	3351.753942	3524.463974	3759.87126	3716.829134	3807.765734	2180.966117	3399.955173	3871.173528	3000.813489	3333.505669	2310.369788	2748.818352	2232.375634
¸ßË¹°×ÔëÉù´¦Àí (17).mp3	5284.919771	2003.725787	2209.116629	2810.898915	2138.77079	2268.048935	2183.469985	2178.023387	2433.902163	4192.47122	3031.75448	3660.414343	2537.343406	2988.500887	2941.74725	2488.471399	2863.683203	2451.782645	2418.649833	4179.334951	2226.442272	5418.262838	1721.43835	2392.266993	3312.480599	2734.117186	6091.958283	1984.216852	1900.438254	6153.168973	3671.145573	3244.819652	2085.483517	7174.434456	2093.092674	1942.511771	2500.258055	1870.983429	2926.665357	4337.238518	3856.352677	3641.975621	4177.613217	3413.134786	2237.82786	2545.204881	2406.560465	2796.474043	2351.593636
¸ßË¹°×ÔëÉù´¦Àí (18).mp3	3008.574641	2793.642807	3366.578544	3068.810691	2789.198924	2580.402606	2866.425283	2848.54221	2566.088723	2460.271893	2396.234235	2969.661379	2506.961189	2510.695112	2413.676369	2579.046622	3206.918592	2936.311177	3146.135165	3434.860487	2732.248272	2265.454725	2387.546051	3069.127069	2726.639629	2726.903879	2976.624518	2950.819594	2850.228521	2606.511202	2585.47666	2742.839399	2955.177204	2701.611037	3419.709987	2681.164757	2636.291109	3288.376088	3320.865669	3160.68551	3320.103931	2977.195799	2575.842793	5812.481019	2605.296532	2792.388026	2498.612417	2081.082694	4133.167276
¸ßË¹°×ÔëÉù´¦Àí (19).mp3	2598.91939	2482.093742	2694.194473	2319.033179	2609.707074	2417.365574	2556.162266	2332.694936	2473.012018	2619.418956	2646.145395	2554.044237	2807.016519	2384.835511	3089.376835	2353.773232	2373.134694	2569.949107	2516.079828	2514.28975	2099.07683	2344.504115	2177.232943	2489.059189	2428.32986	2209.976743	2832.236925	2271.498177	2174.420625	2431.100021	2800.427496	2517.715963	2487.148848	2609.590998	2249.306872	2496.171875	2558.275277	2269.008549	2566.823173	3030.542867	2547.680687	2541.85484	2172.740962	2283.414215	2615.988679	2697.78559	2176.727714	2553.82146	2533.737461
¸ßË¹°×ÔëÉù´¦Àí (20).mp3	3494.900485	5679.172342	2488.493856	4117.0785	3497.247554	3212.271949	4465.370908	3103.975676	3216.118146	3972.179959	3667.123831	2894.467941	6412.647576	3671.803847	2985.007603	5703.520932	2894.08032	4909.335975	2395.522896	4430.061694	5480.464848	2585.460084	4651.402512	5249.508263	2377.590131	6266.197063	5544.755529	3425.712294	4252.704718	4334.779844	2680.538808	5946.592117	5931.525482	3018.449355	2959.049268	6588.890843	3917.049594	3126.378841	6175.529221	5701.769708	2054.3855	4036.806903	4454.869489	2918.455384	5055.798487	3856.36058	2411.554731	5525.218789	3828.338182
¸ßË¹°×ÔëÉù´¦Àí (21).mp3	3657.492607	3695.182267	3905.00735	5140.729994	4680.605354	7826.403566	3598.137265	3714.72569	5896.562348	2370.056117	4500.03052	3802.080595	3648.14612	4322.180566	4006.741684	2900.36553	5463.85328	4726.53743	2982.267195	3847.834823	5039.297593	4320.642036	3728.96711	4253.50531	5981.156724	3877.793266	3929.52158	4277.374181	4434.588629	4796.18873	5505.141115	5673.047731	3232.743044	4606.487444	5072.133544	4467.331828	5806.24159	4649.879744	7627.278973	3698.225569	4047.681507	5196.729311	5378.937741	5101.834344	3755.248942	3876.344967	3232.12332	4173.779517	3458.766243
¸ßË¹°×ÔëÉù´¦Àí (22).mp3	3948.489412	1967.516585	3420.126082	1994.050979	4660.819821	3020.423196	1964.943742	3041.808479	4336.495783	2141.928803	3309.594056	2323.804372	5020.51616	4939.813749	4922.764508	7325.665979	3952.988815	2688.299763	2330.994256	3061.50876	2426.85176	2422.469857	3894.991077	2050.080111	1728.831238	2532.653541	1741.55251	4845.409232	4693.188465	2323.824929	3438.871694	4983.82954	3931.931098	1921.395101	3045.141182	2927.763374	2346.203041	3758.138262	1757.183407	3806.90023	2271.935738	2795.459298	2396.511031	3517.849934	2417.196964	5776.888013	2945.533412	2108.098634	3691.898318
¸ßË¹°×ÔëÉù´¦Àí (23).mp3	2974.276033	3048.700638	3563.684631	3288.967262	2948.831674	2872.80933	4618.520944	4282.053879	3873.295896	3184.189118	4204.7072	5109.269367	2460.595483	4017.261317	4968.098195	2912.883173	3642.086881	3476.865416	3086.50832	3777.296356	3663.645429	2990.614432	2831.507729	2495.902941	3634.376713	4582.068925	2854.9303	3394.469688	3453.934729	3245.886285	3035.381851	2933.709138	3411.87251	2955.791794	2776.074047	3345.837521	3615.620805	2135.490635	3863.054924	4312.617791	2604.603477	3512.444695	2918.426109	3156.848392	3773.02722	5465.286968	3909.533761	4369.295131	2532.111063
¸ßË¹°×ÔëÉù´¦Àí (24).mp3	2568.75828	3430.415284	3375.004477	2114.919545	3132.808971	2910.284008	1752.123165	2148.900927	2120.636289	2727.156572	3921.135849	2077.357392	2096.643126	2245.086172	4030.675487	2477.054545	3323.170694	2434.732697	1989.985363	2372.538284	2048.570108	2548.72487	2735.779083	2439.954399	3005.048119	2942.958368	4009.259515	3540.501516	3393.197431	3162.953483	2307.585295	2420.46914	2407.188337	2960.219997	3458.529126	2468.609723	2322.70211	2814.620753	4015.408274	2756.292917	4134.165782	3166.179111	2561.150046	2544.155983	2738.283482	3389.260505	2993.14587	3615.804502	2221.38661
¸ßË¹°×ÔëÉù´¦Àí (25).mp3	4856.847872	2936.581839	5470.487417	5844.979279	4357.035865	4245.757968	4279.823655	7099.553997	3905.017225	4504.91809	4555.820387	3410.539015	3908.334633	3326.815174	3552.240988	4704.306654	3893.959476	3626.2046	3458.608295	2731.546576	3853.666108	4758.813858	3121.191221	3396.921922	3676.389091	3807.359979	3601.959293	3880.122379	3907.432479	3832.100754	3704.083311	4104.623836	3597.80441	3603.910745	3286.901086	3752.764029	3550.074079	2705.678089	3425.031104	2712.770883	3553.68059	4433.416716	4615.937359	2799.865904	2801.825129	2999.971577	4060.655541	4559.2075	3380.532825
¸ßË¹°×ÔëÉù´¦Àí (26).mp3	2352.901219	2471.562364	2200.073842	2387.506246	2215.165773	2177.517706	2164.426408	2197.538342	2682.603837	1926.213732	2142.817484	2514.724224	1651.716038	1764.314649	1534.560609	1935.346742	2095.844035	1793.626167	1779.784236	1871.937819	1878.274098	2277.036705	2239.663579	2201.369111	2383.817849	2897.253819	2295.962784	3423.886307	2949.346608	4928.71418	3532.031104	3375.384465	3602.020014	3161.116261	2483.209865	1816.402934	1847.721958	1850.475045	2011.398835	2613.605848	3141.866919	2240.292334	2606.824551	2719.647587	2751.78386	3371.020433	2782.570271	3622.081791	3609.237769
¸ßË¹°×ÔëÉù´¦Àí (27).mp3	3303.814629	3024.354198	3819.852564	2857.790966	4839.633475	3086.096383	5000.771362	5001.953968	4421.861833	5247.456804	2770.425436	3021.835507	3683.887188	6003.623218	2554.211541	2771.169127	6029.626457	4341.90733	3508.3578	3567.696936	3128.610747	5145.975664	4014.600786	2626.780669	2961.252283	3176.624399	3544.788823	4089.785661	3503.080655	3318.64478	5037.414516	3323.778519	5130.197878	3122.15664	5862.176898	4518.427846	3140.996695	3161.354977	2347.010924	4080.286291	4742.441916	4747.30667	3802.118447	3413.703545	3465.29035	5103.895551	3916.599001	3936.001184	3480.847959
¸ßË¹°×ÔëÉù´¦Àí (28).mp3	3448.322459	2809.703227	2399.167979	2324.719191	2002.175859	2642.805473	3217.417033	2640.24548	2996.433221	3301.592934	2434.788075	2605.823488	3421.676341	2590.160749	2392.215767	2729.884893	2142.364488	2468.890236	2654.402679	3086.665038	2171.456301	2621.728594	2511.013717	2923.082762	2328.991337	2266.663279	2147.269785	2394.078767	2528.826136	3114.905116	2548.397606	2558.093056	2318.365327	2748.5249	3218.536898	2403.76806	2518.033506	3691.644813	2370.182804	2377.153088	2700.589222	2821.429246	2592.609098	2780.55326	3142.295746	4556.014136	3041.244151	3071.914598	2468.333146
¸ßË¹°×ÔëÉù´¦Àí (29).mp3	2749.652702	3375.607391	2795.938436	2475.011245	2596.168663	2467.333687	2816.188771	2314.049244	2982.16477	2877.301885	3035.076619	2894.949232	2168.563283	2851.266844	2621.606961	2471.729857	2611.555058	2492.264972	2280.421897	2673.893697	2400.6443	3181.585973	2607.096879	2344.018035	3121.228743	2830.35978	2784.819552	2915.484653	4009.75579	2894.853263	2241.41858	2813.395036	2507.997526	2830.22562	2195.801512	2170.236235	2332.385029	2379.807092	3417.071823	2900.369354	2041.657708	2628.403316	2301.318981	2588.289914	2688.99959	3044.457581	2909.273435	2610.467669	2201.647536
¸ßË¹°×ÔëÉù´¦Àí (30).mp3	2874.33801	3565.579295	2528.55219	2786.984706	2655.523953	2600.146233	2952.379886	2898.784449	2734.664177	2344.971312	3904.141767	3135.433913	3278.860928	3137.267541	3204.492585	3292.354703	2536.860752	3195.959245	3801.443443	3721.048539	3116.307502	2518.816924	2961.306913	3252.473479	2672.6609	4103.267912	4283.113602	3774.985362	3167.188664	3540.036946	2633.233943	3856.944593	3469.431037	2390.620978	4577.511858	2783.486261	2543.991294	3570.376556	3233.772753	2365.071411	2698.778532	2779.475691	2936.208745	3635.005373	3402.120485	3304.575348	3612.004179	3188.36303	2986.097513
¸ßË¹°×ÔëÉù´¦Àí (31).mp3	3702.325191	3430.851582	3746.608834	3483.924998	3894.15307	3538.541641	3157.955763	3659.87529	3159.292142	3157.029128	3797.036404	3385.9838	3364.577787	3413.584362	3725.489171	4504.048757	3490.508048	3525.807979	3790.13577	2997.848101	3591.469215	2964.866335	3120.371342	3997.888391	3384.314857	3584.082317	3066.590541	3258.854715	3544.24151	4330.439417	3025.261883	4423.565104	3543.682999	3580.642858	3278.745791	4484.288618	3852.322523	2591.589831	3723.691342	3869.345865	3114.412595	3522.504022	3521.964726	3920.823339	3401.250121	4086.850057	3734.136145	4000.079752	4073.724165
¸ßË¹°×ÔëÉù´¦Àí (32).mp3	2014.870163	4327.369273	4630.848559	2618.883239	3973.3013	3753.05404	2540.118811	1722.746907	3397.39508	3859.668659	3240.634084	2987.449065	3118.65743	3308.259727	3438.44216	3270.411815	4585.46948	3057.633701	3614.717864	6384.482396	3023.149546	4471.635058	4281.228807	5556.048174	3532.730638	4563.679665	4276.73289	3966.526124	4664.462394	2875.492469	7193.876616	4038.042179	3125.274213	4550.75305	5014.96654	3431.773604	6427.162801	5194.790638	3988.019548	4662.962106	4265.265003	3529.77767	5449.174659	4781.25864	3275.72619	4694.129294	3839.648211	4248.955338	4534.954897
¸ßË¹°×ÔëÉù´¦Àí (33).mp3	2255.396437	3048.395179	2599.859697	2562.890366	2502.047528	2760.167816	2788.787979	2663.630343	3337.468875	2771.688885	2881.661053	3077.458385	2451.427916	2405.839996	3091.615932	2529.222224	2158.734975	6132.603937	2490.69669	3360.725886	2875.30364	5376.18593	2271.690367	2467.033813	2529.707594	3083.685898	2333.773619	2483.515655	2673.088523	2870.371925	2923.916963	2997.158244	3385.287823	2800.203627	2064.24474	2083.639514	4554.86724	4973.764869	2133.357653	2883.515669	2276.368539	2504.322779	2763.475126	2757.523086	2776.980317	2802.407341	3124.655596	2302.29256	2901.337802
¸ßË¹°×ÔëÉù´¦Àí (34).mp3	2661.821046	3152.715855	3066.76721	3282.127685	2064.605292	3130.251308	3111.729324	3642.893146	2564.916691	2234.354433	3732.438619	3511.0197	3101.803837	3441.271964	2334.1163	5875.407478	2635.189553	3410.027395	2679.241323	2732.35549	2704.606145	3078.039509	2338.691418	2364.016883	2454.187585	2125.698164	3820.193846	3918.264432	2964.442074	3263.232186	2582.92597	4746.148114	2577.431398	3174.122847	2608.213156	2888.306286	2984.799733	3587.317061	2393.813405	2495.805686	2189.236929	2522.834152	3634.198152	3908.690704	3470.268029	3877.94879	4670.22644	4173.14772	2847.717429
¸ßË¹°×ÔëÉù´¦Àí (35).mp3	3685.484073	2690.698563	3058.68642	2673.418478	3630.279308	3802.839746	2292.04039	2407.784276	2557.512048	2916.914423	3430.073113	3677.697091	3502.811918	2899.378621	2868.338784	2776.466268	5117.352311	3221.569059	3224.632184	2782.404992	2858.492861	2645.58929	2793.699938	3738.652504	2782.673855	3062.415524	2675.417415	2580.36874	2891.53821	2267.598522	4453.209468	3420.101434	2253.12291	2551.776905	3067.228294	1999.080611	4489.147854	4276.513295	3126.405818	2699.818512	2458.12958	2947.513201	3972.339108	3666.507812	2260.024993	3364.797433	2945.473411	2343.168898	4354.957377
¸ßË¹°×ÔëÉù´¦Àí (36).mp3	3545.262292	3857.228453	3400.379216	3567.09104	3615.41718	3553.71685	3405.197128	3575.649907	3105.954869	3540.029224	2983.703724	3011.275703	3043.466318	2850.282465	3059.389952	3745.15576	3184.842336	3318.519963	3137.67199	3444.095448	2998.092906	3181.042093	3441.613228	3373.525786	3048.800914	3143.360654	3274.621454	3524.372892	2414.321591	3211.494483	3479.078508	3038.463646	3704.968808	2477.689354	3057.208236	2796.739269	3698.266504	3664.540616	2869.953485	3207.211454	3061.743453	7389.942213	3149.801193	2871.772962	2739.007986	2679.736216	3006.571617	2928.758079	3209.055831
¸ßË¹°×ÔëÉù´¦Àí (37).mp3	4318.544933	3834.516931	5307.671864	4560.767343	5000.317679	4784.328324	2327.857099	4001.203013	5535.95288	2991.458762	3075.613925	3203.536542	3410.107713	4502.06443	3368.95822	2543.487029	2945.075766	4300.12442	2790.950151	4096.919272	2820.304367	3467.208178	2905.373268	5315.559576	2629.598777	2583.26589	2701.034072	2777.419489	3590.714016	2354.995572	2166.671217	3578.242437	2273.114681	2569.65279	3043.775875	2879.791984	3448.10595	3450.434212	2838.681442	3284.094909	2911.836674	2798.410555	3292.666396	3189.889745	3376.799796	3260.76269	3389.585776	3792.155017	3395.5367
¸ßË¹°×ÔëÉù´¦Àí (38).mp3	2784.355845	2610.58517	1964.452677	2511.482137	2241.178407	2346.91161	2372.459298	2567.796927	2622.553197	2482.570122	2510.586077	2345.472866	2555.595483	2719.885342	2249.196469	2352.476194	2382.883544	2583.835971	2477.692462	3030.302723	2548.722963	2451.071986	2262.103729	2252.695385	2250.589656	2010.044132	2265.120872	2218.770104	2074.036919	2432.61876	2046.3039	1986.066693	2181.724193	2473.008307	2718.433449	2278.491428	2886.623889	2309.716068	2300.22117	2097.445154	2188.508004	2185.364235	2119.90978	2549.436636	2340.901824	3046.110012	2421.853816	2821.317724	2645.275611
¸ßË¹°×ÔëÉù´¦Àí (39).mp3	2600.286727	2761.333088	2460.352822	2719.064111	2482.57173	1882.184125	2510.974859	2528.04157	2490.213587	2604.464251	2987.646783	2277.584512	2707.30933	2357.406845	2714.909695	3378.932445	2935.9802	2156.930485	2496.243211	2536.973914	2404.920525	2690.080583	2931.121808	2243.32125	2488.785819	2669.189522	2573.641109	2761.572893	2413.477748	2512.453702	5220.510527	2542.911845	2347.614836	2707.165063	2505.90447	2740.290809	2506.892844	2545.499889	3182.757599	2512.880701	2870.043883	1951.959409	2585.957212	2668.887522	2806.122091	2929.961974	2566.651439	1951.7871	2454.303964
¸ßË¹°×ÔëÉù´¦Àí (40).mp3	2464.802127	5278.333271	2404.068105	2558.695792	1965.992065	5350.125158	4260.658787	2166.861208	5390.082912	5723.218514	2207.377238	3196.13034	5731.154405	6102.343024	4339.109967	3825.971759	1993.026474	1832.91596	2041.234084	1975.563777	6900.005717	3016.202527	1908.24805	1993.617668	4569.043551	3787.291268	3314.684301	3639.044879	3927.151019	3527.399402	1953.789655	5821.695508	2079.432747	4475.737112	5431.092576	2237.407186	3255.657678	4998.45852	5934.469006	2169.781604	2193.824368	3377.644841	5072.073047	5640.762313	5161.373307	5479.216305	6437.846262	2883.194861	4670.75875
¸ßË¹°×ÔëÉù´¦Àí (41).mp3	2752.424218	3023.689563	2906.108181	3246.30044	2410.709102	2590.032281	3941.940312	2308.379164	2495.815123	3370.235191	3151.2981	2785.205793	3409.188997	4216.587265	3273.168267	3581.854113	2632.452558	3623.572487	2616.744898	2729.286106	3393.595426	2636.789947	3917.46561	2914.657166	2221.687473	2528.809304	3066.464508	3465.70031	2930.640123	2496.533698	3707.872575	4168.568814	3209.077652	4083.030788	3623.277246	3385.510766	2918.992001	3004.971812	2523.21962	2296.93333	2911.312166	2624.521519	2208.586287	2958.091823	3873.752122	2980.881473	2698.600393	3062.366918	2638.590343
¸ßË¹°×ÔëÉù´¦Àí (42).mp3	1744.860256	1797.052705	1580.919069	2073.880194	1880.153047	1743.654734	1914.95925	1918.378358	1860.034152	1659.124457	1645.16104	1777.334888	1811.876474	1773.84701	1836.419378	1982.35133	1728.604051	1945.696597	2326.340638	2155.181727	2020.905418	1832.677406	1864.159277	1911.678294	2633.890466	2009.167971	2275.103572	1808.721184	2234.837709	2326.683712	2273.589403	1776.151502	1732.198267	1623.850099	1543.72402	1761.692849	1929.170821	2116.854072	1937.895877	2283.908092	1814.846801	2166.343144	2098.430648	2322.835229	2313.949694	2134.840605	2036.470515	1883.19797	2289.703082
¸ßË¹°×ÔëÉù´¦Àí (43).mp3	6254.79561	3031.446248	6138.290071	3663.819069	3527.273487	4673.160698	2141.727037	3445.28846	6245.664318	2139.047848	4942.338298	2854.019183	3068.808998	2082.719137	2313.363093	2116.691855	4609.462549	4253.30688	3800.102122	2531.123057	4376.658654	5366.933242	2682.407884	3242.965756	4505.388075	1890.39237	3818.266056	2562.585154	2407.636013	3114.897131	1895.921241	2781.185014	2854.460208	4786.56266	2714.815954	2725.828846	2749.518066	2773.508181	3575.959405	2906.588781	4283.43738	2840.520405	2412.975123	4105.470103	2852.884673	5224.284371	5240.159543	3332.972191	5101.464237
¸ßË¹°×ÔëÉù´¦Àí (44).mp3	2791.353707	2789.012327	2625.371573	4271.627062	2853.138748	3237.023721	2659.357451	2596.065721	2518.463787	4879.613186	3144.348349	3124.462125	3234.74361	3242.188374	2529.524277	4686.067059	3082.777765	3232.021807	2564.521728	3098.974895	2299.437377	4641.717443	2733.812159	3280.092822	2858.171675	3040.661175	2795.012164	4381.561525	2904.208968	2524.046831	2555.046736	3218.068509	2608.209801	5140.914803	2649.860122	2953.715926	2894.125482	3038.938109	2664.553571	4328.670239	2859.962752	2456.793845	2595.324221	2930.393546	2565.795147	4260.769353	2745.442749	3460.986497	2657.931757
¸ßË¹°×ÔëÉù´¦Àí (45).mp3	3084.043318	3197.171005	3425.408709	3222.29839	3006.874358	3062.612907	2966.12231	2999.607243	2850.499379	2879.388533	2959.288946	2588.697648	2629.281409	3215.975655	3037.779305	2197.136481	2579.600974	2603.536954	2669.440287	3255.604636	2725.009551	2954.687698	3702.930408	2984.510447	3104.222661	2905.700104	3406.519786	2637.834764	2542.628704	2652.572472	3646.652208	3492.851758	4291.876189	2995.379442	4227.523113	2654.480632	2682.489921	3161.755764	3223.097441	2870.020668	3041.343754	2554.098574	2802.44078	2942.032153	3280.728796	3047.853096	3660.684137	3697.353488	3129.7965
¸ßË¹°×ÔëÉù´¦Àí (46).mp3	1995.194445	3128.293866	3021.200792	2387.047477	2542.400368	1983.518379	2497.35721	1912.481782	1787.69926	1793.95995	2227.576169	2129.122813	2141.987856	2973.126403	2366.433184	2808.43109	2342.740029	1686.63299	2583.092937	2267.26119	2017.03961	1916.36844	2378.83229	2850.634484	2293.968203	2406.192125	2051.412048	3326.721872	1994.537226	2379.357453	1866.754597	1879.904888	1776.06246	1786.158327	2328.383247	3204.785701	2977.055078	2391.332989	2072.064685	2828.106526	2762.784234	3518.35575	1743.880168	3024.53964	1933.710429	2047.602512	1848.403086	2737.673652	2749.448795
¸ßË¹°×ÔëÉù´¦Àí (47).mp3	4009.578518	2374.025039	3688.067737	5078.459083	2867.26696	3768.422044	2578.201321	4467.528623	5910.267802	2469.651141	2822.408647	2864.918581	3750.17616	6229.430355	4070.35452	4231.285376	4543.40246	3845.052509	6310.645384	2715.4308	4927.141644	7307.198372	3320.526106	4681.018196	3057.771425	4163.522416	6741.803293	3038.480745	9613.98928	10122.70359	10046.49615	9537.770918	2779.151526	3771.222797	2012.913164	3749.26786	6768.737291	2617.201235	3533.951284	1487.114956	3610.060679	4974.917668	2541.467374	3517.202953	1757.61191	3913.605	5475.089168	2228.917195	2733.7987
¸ßË¹°×ÔëÉù´¦Àí (48).mp3	2544.261249	3514.371998	3226.020504	3642.647576	3630.400789	2707.458331	2597.41358	3047.139656	3402.005949	2690.544369	2621.07714	2782.465965	2769.339496	2727.919347	2570.179143	2923.83256	2536.346968	3032.709122	3183.372218	2060.478554	2459.402414	2559.110472	2305.492751	2962.621459	2313.454163	3281.837869	3086.475544	2590.726809	2600.669573	2862.346224	2307.658229	2347.249026	2561.599484	2986.203471	2715.797887	3276.257115	2587.083344	2669.802487	2975.401079	2970.261304	3640.733434	2299.254658	2908.948271	3302.189654	2601.515091	2289.268318	2006.089713	2319.189822	1946.490528
¸ßË¹°×ÔëÉù´¦Àí (49).mp3	2799.907742	7055.561526	2447.387661	4354.273909	4626.694676	5763.53032	5941.635218	2180.212038	1951.723311	2056.521617	2007.818529	2916.796228	2192.297327	3985.18059	2082.429862	2730.758991	2728.975644	2138.890722	2731.733427	4012.360367	2649.035486	2028.267349	2116.999172	4974.320539	2714.369829	6030.700196	4067.037431	2164.906425	3455.58739	6077.368883	5442.59609	3656.903283	2724.819074	2369.129562	4292.946858	2958.279759	4265.75723	5441.854801	1891.260436	2876.666995	1909.032816	2038.935932	2027.395269	5951.09856	2371.740012	3497.143218	2386.969093	1915.579398	2163.919538
¸ßË¹°×ÔëÉù´¦Àí (50).mp3	2452.418456	2624.373659	2816.848723	2414.586519	2742.981583	2351.074443	2555.566957	2856.475859	2271.429976	2462.563688	2782.522334	2523.928811	2406.095226	2298.468853	2694.96153	2460.865789	2513.037944	2462.453394	2517.197017	2489.460853	2586.074615	2503.715335	2467.178922	2976.97739	2742.246691	3139.95287	2325.914193	2270.567525	3096.193296	2393.617417	2435.901118	2624.640408	2617.808746	2840.934148	2847.839635	3020.615861	3231.259347	3451.419283	3496.81603	3633.208173	3858.365525	4115.68696	4127.740627	4450.783438	4282.409135	4115.590645	4238.61691	5565.734454	4343.175865
¸ßË¹°×ÔëÉù´¦Àí (51).mp3	2424.505886	3150.869326	3992.594611	4112.12279	4355.457995	4353.210496	3003.208461	3116.960031	1965.635485	2476.583383	1976.568463	2679.928556	2037.954785	2845.985321	3901.530571	2475.573753	3226.42625	3809.505655	4116.212796	3033.797812	2152.524923	2579.550519	2660.695901	2701.74915	4395.917843	3948.991378	4319.003118	4018.488235	4453.841912	4529.09311	2745.081992	2946.254357	3318.843593	2241.338364	3983.463065	2250.093636	4195.238903	3371.191859	2250.462619	3578.33346	4149.00306	3582.448434	4098.472397	3153.175544	2586.228636	4882.86944	2736.427287	3063.467412	4941.195542
¸ßË¹°×ÔëÉù´¦Àí (52).mp3	2160.695649	2735.412513	4154.287744	5141.705907	4282.977626	5352.091836	4295.850999	4719.981177	2362.978528	2251.837709	3142.979248	3135.49552	4667.812596	2958.610021	6137.538167	2597.849905	2078.3104	2467.991971	2600.913572	2892.631515	3919.505467	2436.235939	5079.141813	2159.605371	2425.133493	3056.924952	4277.877443	3640.851587	2877.619753	3107.376205	2182.535799	2543.31885	4515.2035	3650.144296	3965.202677	2822.51714	2402.976811	2312.984282	2122.354398	3184.767689	6034.692796	2645.325199	3217.711204	2102.094354	2620.309236	2924.045934	5785.443315	2638.128766	3061.342598
¸ßË¹°×ÔëÉù´¦Àí (53).mp3	3229.572166	2669.89066	3044.357872	2052.114698	2439.803228	2578.759329	1975.170498	1728.251513	2555.124685	2676.286658	3626.685065	2725.553678	3009.702472	2856.304387	3354.166186	3195.160902	2933.859731	2019.928002	2673.094184	2806.176554	2401.291195	3120.553498	2654.164037	3403.528008	2565.425995	3318.331009	3348.800348	3567.175756	3117.687575	3643.225276	3895.318976	4045.500916	2288.970549	3207.528725	3634.01351	2719.791659	3701.530707	3651.235477	3253.884084	3211.800282	3499.947843	3384.209351	2854.925108	2632.831204	2743.041051	3054.853846	2667.901584	2868.243495	2663.722655
¸ßË¹°×ÔëÉù´¦Àí (54).mp3	5201.376934	2196.987663	2746.354766	4666.600555	2881.839428	4187.291886	3559.362188	2197.890588	3253.770521	4275.427157	2313.111324	2159.466579	3147.166051	3299.168545	2319.000176	3472.600748	5712.593514	5083.626887	6578.622329	3340.948518	3051.104256	3405.129348	2340.08282	2008.322422	3526.633088	2668.400811	2791.348177	6113.850844	4607.521064	2760.899751	3863.207119	3819.079251	2704.374883	2671.481447	4485.487112	1558.021059	5537.138409	2179.612763	2401.486591	2374.444585	3740.534112	2240.332482	4908.590483	3624.051497	2799.911509	5800.134282	3483.54748	2147.5471	3838.264317
¸ßË¹°×ÔëÉù´¦Àí (55).mp3	1979.979886	2139.221659	2010.937288	2213.006212	2594.258108	2250.471025	3085.966522	2767.102489	1773.310706	1870.730059	2152.615924	2338.361967	1932.887784	2584.47258	2474.688057	2094.965921	2180.333756	1864.795127	2174.524795	2582.989249	1994.285111	3038.95957	2687.609885	2084.232869	1809.67053	2130.859928	2038.233455	1972.761953	2570.702407	1936.111153	2079.842753	1992.554873	2352.794797	1947.890111	2185.797257	3100.9482	2171.03427	2113.520266	2162.957464	2009.582679	1955.281382	1974.329051	2396.038444	2244.396156	2255.389132	2398.405468	2135.170487	2031.906805	4314.500213
¸ßË¹°×ÔëÉù´¦Àí (56).mp3	3285.677526	2786.998033	3159.609955	3114.705631	3096.608195	2990.825141	2584.162672	3058.853361	2929.964892	3092.220199	2874.612693	3017.911987	2615.774689	2771.624854	2914.218487	2987.848655	3038.159185	2563.108749	3687.657374	3001.526916	3055.960324	3802.681763	2534.243452	3314.678396	2042.857119	2666.669507	3266.814347	3213.824203	2598.08416	2660.163588	2900.893499	2780.094333	3059.041812	2704.96264	4159.773734	2991.60349	2380.279621	3820.261864	2634.781028	2869.068928	3577.301682	2853.226317	2564.424997	3445.142053	2795.25699	2334.05925	3165.180716	2512.158843	2921.465001
¸ßË¹°×ÔëÉù´¦Àí (57).mp3	3115.060893	2852.620106	2308.357205	2935.371246	2907.107527	3497.362621	4349.502498	2806.823558	2643.452878	2927.82636	2947.677127	3215.718644	3381.862015	4225.487348	2751.967928	2998.43577	3175.817231	2226.278215	2923.504883	3347.012763	2564.773263	2869.030472	2979.282001	2313.741782	2224.750562	2687.59731	2898.742237	2796.808981	3211.644083	2770.12959	3071.5131	4379.433818	2805.907871	2962.483481	3487.993311	4087.842288	3027.935748	3054.962009	3082.33483	2674.48574	3527.13207	3451.854172	2215.283278	3223.551324	3633.543298	3240.332448	2758.738966	3050.618514	3301.498464
¸ßË¹°×ÔëÉù´¦Àí (58).mp3	3005.305293	2991.064447	3631.925879	3139.259396	3103.517914	2115.10363	2899.933079	3109.780742	3130.429114	3170.25607	3358.560912	3033.755841	2884.663579	2888.056061	2294.205883	3006.952764	2658.452611	3598.851824	2935.920381	3482.732207	3473.984773	3065.010359	3167.360159	2972.193685	2828.594453	3373.481115	3082.47472	3004.951212	2909.093551	3233.428216	2558.38559	2514.024013	3521.991395	2884.481301	2918.392831	2897.248862	2565.61596	2580.15662	2476.54611	3028.571215	3804.183867	3015.855361	2745.633065	2565.321504	2654.675537	2823.353398	2882.44208	2929.131888	3275.428387
¸ßË¹°×ÔëÉù´¦Àí (59).mp3	2194.026894	5012.785586	5772.99386	3722.366955	2914.537258	3453.937869	4691.864587	3160.428447	3344.460079	3736.376474	4255.348988	3650.828895	3687.190789	2983.992385	3358.93825	4212.205163	3666.553723	4851.34587	5884.39535	2662.527796	3355.899206	4346.413224	3073.153871	2949.725296	2660.925635	3712.220929	3841.57814	4668.454889	4215.659068	5262.287527	3333.445528	3005.274147	3993.832394	6075.076259	3324.365517	3335.265415	3235.055979	3876.999125	3722.508025	3176.418596	3338.989053	2300.804661	3712.517636	3480.717588	4948.922265	3653.957292	3505.603473	3393.088626	3665.06967
¸ßË¹°×ÔëÉù´¦Àí (60).mp3	3448.185769	3198.744804	3215.266869	2745.581184	2862.432664	3657.345946	2753.663468	3151.491567	2883.160322	3537.169569	3732.714378	3242.892886	2684.026497	3733.218859	3403.310634	3668.19912	2830.712559	4036.022116	3339.301298	3228.00784	2966.438425	3402.977653	3188.307211	2910.971216	3117.661289	2888.008215	3277.374653	3007.873726	2880.994873	3074.65273	2876.938168	3709.221176	2453.089999	2619.800268	2614.469105	3403.094005	4309.477866	3935.042359	2655.389922	4011.965224	3409.777456	4242.79164	4083.442691	4456.243333	2385.872799	3652.779914	3773.385564	4174.165299	3436.919399
¸ßË¹°×ÔëÉù´¦Àí (61).mp3	2554.717252	2867.931714	3609.723925	2743.507518	3209.055648	2541.780262	3760.11232	3343.177788	3045.617661	2773.579543	2561.583236	4335.681274	3801.539655	2539.299978	2737.456708	3517.638867	3239.060362	3189.188874	3041.203945	3109.887575	2634.886733	3115.804529	2969.62898	2631.766907	2483.589531	2370.789188	3246.182562	2911.506531	2776.876528	2677.88784	2313.630339	2238.982368	3061.865285	2329.513393	3334.389949	2471.107356	2869.429935	2980.690468	2437.068255	3028.412446	2259.81283	3274.567307	4357.503375	3140.727733	3095.681408	2477.637037	2362.201464	3099.976807	2798.272204
¸ßË¹°×ÔëÉù´¦Àí (62).mp3	5753.444108	4560.319975	4749.409693	5928.362099	6642.382282	7692.815832	7737.324719	8719.137503	7217.905279	6993.692784	6616.548028	5696.415767	3780.088624	4568.399376	3385.738843	4617.303874	4752.36437	4383.027705	5528.037731	3746.607926	3238.696954	5058.474919	7157.342654	7359.297927	3765.298207	5514.130308	4504.577527	6336.541299	6457.49022	6412.715186	5713.666264	4727.6248	4826.703237	3718.721391	4676.483105	6587.766145	5070.180612	3584.175998	3259.219249	3170.057651	5618.29314	5919.68706	4644.004714	4408.724606	3988.652802	3888.205042	3531.75484	3527.839681	4608.248304
¸ßË¹°×ÔëÉù´¦Àí (63).mp3	3492.206731	3891.207527	4052.905158	3006.478245	3103.28323	2495.565862	3104.836653	2504.175107	3050.498272	2648.876821	2995.431568	4317.485971	3146.284192	2450.151253	3434.00844	2575.997105	3135.809523	3079.535478	2649.840603	2851.649657	2907.729782	2521.948765	2867.012948	3233.784085	3251.717358	2577.912317	2551.074954	2851.775845	3071.462633	3269.368123	2768.05865	3136.344929	3310.978041	4321.504319	3268.0124	3183.523447	2255.329828	3239.62703	3539.061248	3243.067276	3419.989101	2426.181002	2924.431782	3342.067787	2798.11482	3512.067841	3368.673395	3033.954932	3564.87877
¸ßË¹°×ÔëÉù´¦Àí (64).mp3	5580.410198	2481.887191	1955.216528	5509.499819	4785.603003	4622.959851	4344.843549	5232.75978	3352.005207	4848.287192	5371.501594	5739.768464	2343.670717	2235.698319	3675.914216	4508.310557	5541.101362	2327.88471	2397.379176	3680.572848	4082.559763	1680.663969	1769.947758	2019.734892	3817.542246	3565.839059	5442.976971	5672.245431	4946.071046	5238.765946	4289.002136	5802.544211	5050.057716	5019.771406	1980.870016	4874.47562	3990.857764	2792.064531	5193.990893	4977.648959	4720.6244	2497.320232	4367.721339	6636.205612	2639.735624	3783.505567	5186.244782	6237.850526	5442.052988
¸ßË¹°×ÔëÉù´¦Àí (65).mp3	2951.823342	2569.451312	3270.452646	4859.712585	5778.216722	2864.692222	2923.005766	3012.542897	4936.267749	3294.677222	5763.50147	3134.500548	2953.550462	3789.295332	5022.456597	3060.391716	2915.539482	3158.237849	4171.106139	3150.471133	3477.243121	2638.555883	2133.568651	5560.160086	4096.712931	3206.127164	3554.04081	2361.298319	5517.18042	4182.103349	3779.314101	3457.705826	4135.339075	4760.559655	6527.728231	3062.305267	2843.82146	3087.641631	3042.543523	3629.052389	2529.327363	2540.174067	3480.653105	2808.466595	3499.876944	3156.734959	4296.206031	2844.753127	2932.209198
¸ßË¹°×ÔëÉù´¦Àí (66).mp3	3133.66542	2824.352494	2517.301197	3364.686087	2983.32285	4079.879021	3095.365343	2910.076428	2536.33948	4434.736611	4354.18705	3969.991602	2619.244704	2987.364452	3365.312449	2521.17895	3600.503017	4564.55093	3506.776589	3082.708541	2860.868581	5351.029985	3152.077643	2752.870393	2323.231213	3076.109666	2330.084503	3890.022122	3454.31485	4497.39738	2765.443585	2874.486569	4854.224948	2997.99166	2422.528138	3509.03481	4144.99197	4106.985392	3778.715066	3187.577991	2847.176066	2896.038642	2584.286323	2845.953633	2777.764887	3701.623933	2969.928599	2990.388927	2960.514252
¸ßË¹°×ÔëÉù´¦Àí (67).mp3	7976.452385	9826.201703	5660.163555	6763.876714	9778.847665	8910.47369	5867.53972	4114.241826	3828.908979	3929.963217	4171.872856	8078.692405	7975.737205	9280.215548	1708.111899	4199.648676	5964.399011	5535.491694	7063.908587	8878.606507	9785.719204	2019.549496	3239.631918	5722.023968	1853.545061	2416.148812	9713.692851	1790.511545	2730.453901	8300.864616	9672.672602	9586.810957	4213.971788	2099.058714	3576.826706	7547.006969	5104.28187	9608.782517	9855.362123	3191.707401	5301.368394	3286.908641	8379.486067	8755.00042	4965.642686	3466.150579	10072.41216	5273.876054	3240.122842
¸ßË¹°×ÔëÉù´¦Àí (68).mp3	2429.03056	1778.127142	1664.46846	1509.768866	1642.982167	2286.899322	2352.180319	1684.057834	1427.103107	1553.597242	1719.969763	1776.47301	1573.753866	1648.466041	1601.445374	2379.753035	1889.465615	1663.389511	1759.934938	1633.535523	2143.012227	1960.943692	1874.575764	1457.624842	1756.020837	2085.405684	1874.237914	2082.446657	1554.02571	1905.62899	2270.015856	1893.230767	1957.894453	1764.857958	1715.619061	2263.029464	1855.358708	1859.953065	1685.478953	1680.485068	2350.747883	1772.432583	1880.013162	1400.452054	1733.236134	2461.776136	1854.300026	2105.606664	1509.353322
¸ßË¹°×ÔëÉù´¦Àí (69).mp3	2507.308759	3053.651123	2282.358766	1967.991533	4022.85522	1989.528125	2572.57837	2820.38207	2636.378524	3423.865528	1737.720884	2073.684607	2140.369648	2458.533464	3066.624695	2562.566494	2174.624244	2219.337301	2334.437073	2464.651988	2291.170722	2713.806854	2353.888493	2397.90351	2839.279763	2713.360965	3501.229577	3048.036158	2196.520593	2309.117793	3154.242752	2796.151266	3320.674149	3809.907182	2393.857098	2343.51812	2484.817237	2183.62128	2307.323343	2732.098991	2756.064647	2866.862703	2372.667276	2615.915057	2861.600758	2722.121881	2699.309336	2386.004194	3006.308532
¸ßË¹°×ÔëÉù´¦Àí (70).mp3	2360.531571	2169.045668	4597.047612	3749.322564	2901.742129	6212.365828	7475.967185	3446.464277	4557.519847	3680.28098	7365.359022	7301.706719	6752.701903	7032.531028	3578.629281	3483.511785	4029.491934	2520.215725	5969.98368	6576.09528	3967.75347	7053.522035	3271.995226	3919.579457	2359.937139	2042.983913	5247.346921	3557.562193	7104.096149	2628.645375	3294.32233	3617.480453	2663.464274	4202.603761	6129.248629	4163.698001	4070.937716	3134.649937	5307.854339	4349.225108	6295.41833	5678.971261	2672.779641	6428.303613	2490.4657	4056.465783	3770.496547	8109.054762	3595.11893
¸ßË¹°×ÔëÉù´¦Àí (71).mp3	3817.535504	4096.466775	4504.867061	5339.959991	4058.473505	3348.765176	3842.283507	3680.167348	3332.113088	3439.541397	3878.688432	3528.901346	3453.257541	3636.952804	4364.122579	3717.234586	3954.432783	6107.042102	4501.475733	3914.439275	4120.240746	4416.066197	3912.141455	3409.649589	3679.012475	3716.041848	3402.82905	3316.269616	4117.880413	3306.665879	5359.30289	4934.609787	4971.997175	4194.182064	5129.951147	3611.471807	2999.578638	3231.18009	2900.325209	4412.990119	5587.849978	5636.809385	5371.033732	4301.74864	2921.241368	3788.926223	3009.093787	3456.612372	3163.562997
¸ßË¹°×ÔëÉù´¦Àí (72).mp3	4470.415133	3749.679702	4229.028988	2986.159276	3160.440492	2696.277929	3586.128598	4502.813724	1950.271797	1955.892481	2072.415383	2339.252898	3049.334945	2721.225878	3291.393556	2945.041326	2113.0728	4983.463677	4455.134428	1939.862548	2663.389899	2951.652807	2340.912046	2755.786874	2956.051979	2821.995727	2198.405931	2195.204175	3105.008752	3876.119052	5479.567726	3515.960311	2779.093983	4365.588424	2277.177752	4190.77225	2421.880653	3987.606817	4227.857921	2277.168084	3790.3691	3840.948492	4333.367811	2209.739774	2594.261468	3623.118385	3511.997668	3599.507788	2011.10666
¸ßË¹°×ÔëÉù´¦Àí (73).mp3	2360.991063	2413.784313	2544.442413	2494.40265	2252.974178	2486.105045	2083.738797	4193.765857	2366.390914	2604.186716	3585.604246	3539.108347	3481.837235	2874.971579	3324.618167	3583.993748	3200.464531	2427.248177	2454.407141	4892.961397	2343.471143	2492.436971	2133.269025	2401.112736	2356.568706	2317.271369	2255.751469	2778.302089	2115.822599	2444.173327	3834.482968	4529.952617	2909.428559	2163.767109	3529.171712	2308.866548	2406.8714	3447.548907	2690.488013	2415.735661	2246.091586	3072.02976	2456.310203	2352.21785	2166.387889	2795.186509	2778.37258	2167.340952	1817.301732
¸ßË¹°×ÔëÉù´¦Àí (74).mp3	2990.747037	2733.96015	3074.49753	3313.434576	2783.094801	3823.96328	3071.873316	2987.636167	2680.101824	3199.009162	3223.700045	2922.73352	3443.276588	4048.02359	3415.700505	2611.358192	3979.15168	4521.194884	5376.476154	2940.593988	4392.531326	2673.541751	2817.416023	3163.989076	3732.037527	7066.451937	3187.381651	3674.859393	6260.832324	3059.735019	3646.68352	3003.344412	3534.496322	3111.970916	3742.181798	4144.126692	2443.446646	3757.768388	3679.811658	3351.083111	3797.482888	4456.885922	3017.766145	3705.191355	3754.033618	5497.415848	2690.686254	2906.025912	3568.558063
¸ßË¹°×ÔëÉù´¦Àí (75).mp3	3598.928016	3991.988773	4546.721727	4600.634214	4372.790874	3501.370045	3159.653647	4166.237909	3756.533037	4131.058435	4148.706902	4941.82795	4300.882272	3396.197523	4229.829884	3439.599475	3864.95534	4031.682293	4424.286542	3916.311903	3049.902158	3290.351385	3841.381004	4094.393676	4532.352224	5215.328197	5141.621357	5729.169746	5287.416984	4675.388287	4384.27895	4370.474045	4375.75335	3797.777639	4694.033248	4492.567391	3725.014184	4743.37902	4065.933288	4883.791563	4488.025069	4573.593441	4181.645433	4113.436739	4575.027531	4257.124221	4238.589737	4503.540446	4147.761754
¸ßË¹°×ÔëÉù´¦Àí (76).mp3	3189.704609	2625.821905	2419.123847	2388.385266	3064.60521	6690.181905	3380.596137	2534.419427	2522.831025	2253.785208	2897.552322	3072.499671	3393.617249	3052.869759	2673.189959	2731.052327	2508.829718	2975.545843	2711.260706	2719.075183	2749.771076	3064.277154	2983.100607	3053.095039	2738.719325	2774.664701	2733.349282	3122.517729	3516.655071	3019.093873	3048.053283	2940.836473	3137.042004	2123.663841	3311.455737	3642.638639	3049.34205	3287.433339	3647.57216	3092.003112	3221.249938	3251.867505	2452.843011	2820.438182	2469.793778	3969.782598	3121.269909	2580.0264	3771.699558
¸ßË¹°×ÔëÉù´¦Àí (77).mp3	3838.304205	3176.879061	3170.718375	3159.075803	3268.872133	3195.578117	4239.505631	3943.051882	4133.850222	4537.598265	5415.687695	3238.902983	3954.546741	3579.863293	3813.494865	3426.844078	3803.369369	3078.618227	3622.902227	3592.138418	3510.139996	3472.716253	3827.185028	3769.408871	3300.520092	3445.964328	3324.562897	3467.924748	3350.259543	3265.452386	4156.369544	3241.090761	3347.679501	2813.681055	3299.181232	3364.277826	3737.020546	3495.129411	3380.379572	3417.535312	3207.048653	3259.966032	3575.810755	3319.755493	3118.105491	2933.637117	3743.628044	3980.470617	3906.071641
¸ßË¹°×ÔëÉù´¦Àí (78).mp3	4849.092391	4279.146358	5516.96969	5315.023869	4045.821522	4364.83381	4832.326726	5446.125763	4560.179397	3749.634516	5187.21199	5225.422385	4365.658195	4197.040478	6312.659053	4570.265046	4887.331429	5531.456595	3199.282967	6432.54925	5765.952346	6090.069674	6307.178645	5627.436726	5537.622962	4503.526909	5729.507276	6227.428168	4311.055575	3605.390032	2927.58568	6031.99743	6762.682367	4293.994506	3014.548492	3378.474944	5714.781557	6844.241466	4542.289984	4150.327119	3970.531605	6952.286097	5033.282421	3402.334911	3953.749543	5458.190298	3234.681308	4381.244414	4202.410175
¸ßË¹°×ÔëÉù´¦Àí (79).mp3	1842.161942	1557.635038	1698.80573	1680.633369	1782.682308	1789.285255	2000.152598	1824.172127	1875.163063	3219.404848	2106.995675	2227.817154	2427.213448	1831.712626	1905.783166	1865.565529	2373.125052	1707.453468	1855.860879	1875.189347	1796.100366	1580.963062	1787.856378	1562.117855	1808.029336	2054.281351	1776.307168	2169.29474	2072.313805	1941.661725	1952.948646	1827.695989	1721.102349	1892.760668	1818.116656	1970.943968	2020.899762	1790.505444	1751.702016	1896.763778	1754.090943	1762.864402	1739.108049	1887.594782	1688.655546	1896.725235	1688.650526	1544.251391	1847.058662
¸ßË¹°×ÔëÉù´¦Àí (80).mp3	2986.368042	3250.246234	1838.074223	3207.899723	2201.953964	2921.203744	2894.936725	2975.097061	2989.507046	5946.971698	4445.66865	2145.659003	2601.271429	3512.339374	3262.886987	2450.074091	2912.208309	2171.844128	2313.817439	2521.514745	3362.965322	2108.487951	2941.1718	6034.329443	7553.40032	3099.033724	2961.20831	1903.954321	2558.65128	2735.536523	2760.691522	3462.349745	2705.151617	3611.892219	2586.03805	3305.210937	4508.449371	5526.054551	3443.469323	2276.864378	3146.94701	2257.612278	3963.943231	2913.139307	2632.263195	2442.330259	2931.219397	2864.212347	2993.943838
¸ßË¹°×ÔëÉù´¦Àí (81).mp3	2671.29217	3383.395124	2540.235565	2763.038092	2727.839614	2833.034792	2712.857521	2584.575441	2748.500772	1829.802458	2139.618499	2636.015993	2440.085333	2683.770926	2890.349959	2611.890021	2669.11262	2784.097888	2958.14917	2626.482989	2687.005725	2795.018227	2912.964966	2870.813601	3217.611476	3031.325938	2811.331518	3386.214817	3389.298609	3098.264814	3657.641519	3258.748535	3385.640203	3277.891603	3252.577149	3176.88311	3736.431599	3272.974839	3658.803628	3798.765717	3908.830754	4168.435059	2927.544006	3549.013017	4496.596156	4542.29379	4734.479129	4639.388396	4738.111982
¸ßË¹°×ÔëÉù´¦Àí (82).mp3	2724.438469	3883.382561	5041.732323	2279.46928	2316.304169	2496.246937	3402.860899	2142.699387	3073.385264	2454.96482	2325.373969	3888.555046	2418.043254	4374.531811	2453.611791	2989.742944	3264.343621	2213.522942	2352.317039	2145.782337	2914.68182	2959.566683	2740.410388	3681.267374	2603.35681	2829.647056	2716.448401	3621.462003	3061.91162	4018.112847	3105.796084	3331.595316	2888.63441	2921.035759	3360.980919	3306.559735	4565.072623	3660.49191	4134.025806	4702.462384	3534.158602	3539.200615	4220.660133	4358.7345	4626.755132	3304.439264	3853.756306	4868.019829	4857.33225
¸ßË¹°×ÔëÉù´¦Àí (83).mp3	3250.158995	5276.594364	3677.49946	3596.479634	3574.874384	5708.952753	7661.655979	9411.952326	4558.644561	6258.944837	4175.245059	3838.571689	5523.623298	6451.342028	5329.869582	8724.218892	3482.664361	5536.781035	8745.572464	8539.166747	7390.955653	3832.109095	7657.77026	9280.136115	3463.90308	4102.850692	6528.223722	7003.838303	7005.935943	9127.711414	7489.025779	8762.221767	2600.749476	2869.506462	5919.148208	3452.558927	3586.334624	6448.343435	7131.744284	7804.624755	2529.815735	5387.187105	7116.581684	7077.573744	5293.775078	8915.099978	6164.343377	8173.317635	4233.562637
¸ßË¹°×ÔëÉù´¦Àí (84).mp3	2125.871621	6895.478322	4858.459278	4459.329651	2967.38822	4806.186419	2101.390388	1927.024272	5739.730618	5755.261043	2160.726714	4392.004804	3038.321999	1931.133462	4121.195235	3461.073355	2664.001169	5168.026993	5399.737839	2948.309942	1985.018409	3067.948821	3686.657769	2014.162076	1947.174066	3564.158663	1934.731666	6815.347501	4476.223071	4374.444491	2659.892974	2068.378152	2341.727734	2827.235348	4016.714589	5538.375846	6070.037798	2739.347214	6133.267367	2645.521593	3442.853888	3487.841744	4389.399588	2642.172575	2350.489605	2969.646613	3751.091207	2139.356698	2663.38952
¸ßË¹°×ÔëÉù´¦Àí (85).mp3	4435.854913	2838.040978	3526.9124	4072.341284	5137.571914	4316.629384	4077.513979	3123.194719	4422.770337	3926.510249	4033.123817	3656.744878	4697.457045	3275.532137	2822.902984	3549.519042	3713.20332	2987.023535	3574.829501	3230.130525	3778.199274	2824.582213	3074.742092	3461.286961	3333.873895	3296.905805	2862.49783	3166.835063	3837.542077	2884.373043	2968.272611	3278.084548	2784.034011	4276.826378	3166.543862	3852.531431	3342.401048	3365.422203	2338.655449	3165.483364	2983.88745	3048.203674	3042.618316	2539.902858	3566.745156	3287.623194	2508.968165	2899.045533	2557.181405
¸ßË¹°×ÔëÉù´¦Àí (86).mp3	5171.72928	5914.297525	3744.900521	4358.720613	4735.588227	5766.305538	5229.991131	5309.965138	6394.195285	4361.301036	4565.555695	4068.936684	3927.612593	4196.340663	4996.816523	5033.6328	4190.2167	3934.703367	5185.84344	5195.007945	5252.495608	3541.566757	3721.69412	3535.653389	2989.975451	3215.805137	4209.600736	2671.516394	3176.642189	3691.436447	3376.995149	4100.243728	4610.619401	4845.398455	3481.683746	5298.31494	4823.601837	6317.60083	5667.796937	5533.562277	6157.119527	6290.705682	4342.164322	5285.861476	5371.292455	5071.584426	7777.642519	4813.461406	5431.235456
¸ßË¹°×ÔëÉù´¦Àí (87).mp3	5296.392945	3274.428579	5537.868409	3939.856974	6130.402397	4404.938075	4787.889495	4164.394416	5746.932521	3895.302729	5182.345684	7527.610769	8925.962394	4365.688229	5049.080794	8267.529436	5459.669006	5279.888066	5219.323234	5145.055136	3862.264673	3818.846057	5082.279898	6141.751966	3718.359091	4975.881163	4239.457998	5119.35083	4331.554615	3883.797407	4582.480587	2995.641575	5178.371437	3864.74303	5901.162611	4323.306118	5472.442754	4787.6479	4419.020709	4312.862746	4166.730837	3871.649575	2891.212088	5709.803603	3209.995749	4040.462069	4608.450745	6124.877168	5451.621356
¸ßË¹°×ÔëÉù´¦Àí (88).mp3	2900.48315	2800.94643	3025.641075	2460.408148	2508.80288	2799.272804	2275.241189	2266.642129	2557.84535	2456.930547	2708.753792	2265.773188	2205.165291	2485.697382	2678.501669	2142.639743	2979.902751	2791.208357	2410.035089	2152.069754	2404.696264	2613.05564	1927.077789	2261.166005	2500.110482	2677.45876	2182.525011	2640.864872	2301.957459	2312.375762	2128.27937	2381.766321	1986.39869	2244.871528	2016.298344	2491.783062	2896.963019	3299.838558	2219.442379	2642.314518	2708.1576	2642.106999	1957.226085	2103.492533	2236.452813	2333.023268	2127.160632	1886.372334	1965.750084
¸ßË¹°×ÔëÉù´¦Àí (89).mp3	2565.791112	3335.249598	2754.9272	2490.751209	2635.87912	2161.117989	4833.754142	3005.103652	3030.705342	2062.394856	3824.073933	2847.233929	2869.582824	2815.578156	2992.721607	3062.085653	2889.364599	2983.454728	2607.772051	2826.327352	3015.705311	2966.361975	3355.264558	2357.032273	2679.081597	2469.046724	4476.342282	2759.356638	2800.851037	2605.782061	2340.567932	2258.493317	2404.86487	2482.858534	4631.350001	2754.760304	4532.368543	2815.362699	2234.437007	2773.764104	2772.545357	3002.479193	3051.396005	3061.829079	2409.285762	3098.637546	3018.78244	2865.383352	2798.806372
¸ßË¹°×ÔëÉù´¦Àí (90).mp3	8198.00254	8122.855372	8788.292117	3634.410645	8208.013019	9329.844407	7666.000296	7440.627692	6070.271672	7737.316061	8375.279223	9155.417918	9160.182063	8606.02405	8099.599348	8826.843106	8969.61903	7141.237237	9122.780687	4871.229339	6736.314965	3418.024653	5842.814978	6564.426741	5367.048531	5566.765126	3620.445325	6780.729885	4873.88745	3275.971506	3044.747881	7539.451894	3444.099328	3778.048525	4531.031713	9447.222253	10185.1471	9038.148871	3611.423823	3151.112386	8944.003088	4361.003136	8950.807514	9133.924445	6312.439277	9884.451243	4877.363434	4081.330092	2974.096756
¸ßË¹°×ÔëÉù´¦Àí (91).mp3	2446.458892	2446.407797	2424.908365	2579.170412	2769.910969	2685.406113	2300.27003	3003.912161	2513.832249	2465.081351	2136.07987	2251.797374	2331.689119	2256.138809	2181.398903	3219.966735	2138.684314	2007.635179	2163.573813	3181.40707	1793.891939	2166.45999	3267.282034	2093.575484	2161.370871	2220.107125	2169.554106	2169.724677	2365.329647	2139.454063	2387.775672	2369.41883	2137.901572	2086.579342	2240.641408	2179.70643	2092.818998	2242.604531	2142.335788	2120.725998	2142.320855	2509.545302	2469.043722	2141.77516	2079.107673	2423.316503	2309.732862	2183.248167	2120.041979
¸ßË¹°×ÔëÉù´¦Àí (92).mp3	1980.764814	1776.393698	2070.646996	2059.333762	1728.248227	2139.480168	1696.29078	1991.724187	1899.151527	1791.316974	1520.359993	1653.97033	1495.291666	2324.673393	1634.823181	2387.529638	2480.945687	1680.680587	1960.928872	1841.605164	1744.284377	2057.649292	1749.551256	1796.677042	1523.732167	1511.076612	1820.6141	2053.166437	1557.094574	2042.729708	1933.9119	1841.552328	1650.300644	1688.14541	1517.310173	2048.011645	1768.07575	2302.973275	1541.878571	1511.717691	1695.238176	1608.471125	2045.285208	2571.255658	1680.640932	2605.598889	2934.827841	2226.801693	1855.624829
¸ßË¹°×ÔëÉù´¦Àí (93).mp3	2325.101391	2198.887065	2034.656123	4229.165932	2415.932319	1843.992612	1847.046325	1938.029114	2546.030031	1691.373658	1870.698772	1804.157704	1893.940201	2348.131235	2342.028101	2410.251378	2036.73632	2306.479788	2106.410545	2500.97135	2291.62208	2104.899228	2010.89013	2336.188097	2510.741725	2318.57055	2289.300151	1920.535012	1906.927184	3055.688221	2503.794968	1928.315368	2725.462021	2521.142737	2418.142353	2101.596783	2372.1823	2632.176073	2881.841603	2148.680359	5639.736584	2037.467653	2560.076334	2276.826224	1976.094844	2158.225836	2104.878899	2229.976346	2046.80742
¸ßË¹°×ÔëÉù´¦Àí (94).mp3	2626.146716	3133.181303	3601.925543	4551.322082	3256.157342	2434.098759	3899.372306	3116.602522	3427.791884	4033.438992	3922.762813	4594.271841	3743.331526	3355.816769	3860.679917	4724.629302	5818.379372	3712.661621	3117.534689	4136.939446	3041.651063	3534.568413	2929.627972	3497.674035	3641.031522	5099.730381	4338.466337	3355.927644	4158.381483	4087.65369	2971.300926	4966.138597	3334.082542	2961.173342	2759.810463	1724.173127	3052.803572	2114.320579	3465.07454	2743.528511	2564.56476	2762.675064	2780.992996	2876.312993	1897.186083	2982.17411	1980.316644	1932.084923	3389.301185
¸ßË¹°×ÔëÉù´¦Àí (95).mp3	3562.901622	3775.123086	3841.752203	2754.988282	5108.797474	6047.171821	5560.821237	4539.731107	2613.089433	3211.648162	2651.453332	3482.10572	3213.997794	3530.545669	3069.319427	3704.575426	2286.464351	2875.152441	2487.945841	2892.515197	3038.344	3215.401072	3275.662232	3056.0092	2850.166685	2353.756965	2577.864958	3194.123944	3004.438441	3944.849527	4380.984423	3605.448094	3161.277559	7205.229224	4351.188004	2500.147394	2554.222248	3000.346938	2552.405916	2679.314815	2760.644422	3893.53953	3136.29798	2728.621448	2842.22352	3015.334687	2527.0071	3028.556757	2766.765283
¸ßË¹°×ÔëÉù´¦Àí (96).mp3	2607.742943	3777.729135	2242.57751	2450.255945	2262.561729	2306.894081	2374.805608	2338.934812	2403.067831	2401.536412	2602.376249	2311.539412	2004.935771	2489.012551	2332.190717	2180.597475	2107.51743	2371.89074	3034.990429	1888.761299	2279.767214	5006.869301	1895.203917	2728.342621	2195.295893	2143.391857	1745.787615	2271.019363	1759.202086	1783.405211	1958.293247	2322.545792	2006.726154	2255.886463	1989.827525	3352.141178	1884.101597	2245.654238	2041.957025	3009.854146	1750.700316	2441.753557	2534.544562	1763.670377	2633.169337	2600.891438	1939.355636	2380.904213	2403.282419
¸ßË¹°×ÔëÉù´¦Àí (97).mp3	6293.457948	4378.079721	3580.532134	3846.596965	4873.527766	3713.07457	3306.655881	3377.087431	2604.963796	2399.861911	6596.752042	4363.788747	5905.562998	4471.930893	3503.152242	4128.245707	4211.514947	5268.746478	3751.496259	3480.04109	3723.300829	3644.007636	5664.710737	3789.099358	3620.252121	2687.600901	3318.45023	4602.138959	3722.532933	3303.315963	3827.560509	3135.385005	3411.732021	4169.27916	3776.990659	4122.903438	4639.467032	3930.400955	3830.055689	3716.309944	3573.167043	3266.04118	3280.161037	3673.024388	3302.810787	3578.395204	4696.285927	4376.354336	4084.076753
¸ßË¹°×ÔëÉù´¦Àí (98).mp3	4213.255061	5165.431102	1807.39398	2925.62307	4606.551681	5118.966104	1832.182753	3032.313463	3588.587773	4344.830517	1853.900343	6318.68591	1821.786024	3313.38816	5378.298706	1999.886949	2052.884433	4905.9707	1656.718303	1975.673451	2323.344232	3414.013203	5073.152093	4340.534058	1714.167146	1945.339733	1698.66336	1550.591757	1511.906746	4521.076854	2258.085772	2411.435539	1762.215518	2021.816123	1986.517327	1854.183057	1918.360561	1742.825198	1970.974163	1735.370107	1728.246981	2050.398673	2825.650494	2080.693504	1611.557741	2526.613034	1682.263747	1843.221162	2464.930548
¸ßË¹°×ÔëÉù´¦Àí (99).mp3	1814.584613	1798.834035	1791.778923	1777.754916	1935.950986	1931.124158	2015.567655	1815.092317	1905.073904	1845.465645	1684.1628	1719.356358	1869.960938	1883.157959	4511.482024	5140.933907	1789.129563	3645.493445	1648.071624	1766.429952	4922.712477	1938.447592	1708.012371	1930.203239	4782.620289	1926.835348	2210.063005	1546.865396	4912.746435	1739.835392	1703.875138	1976.462323	1635.626364	4253.837123	1727.777784	1707.27116	4401.016676	1545.854494	1829.782535	1787.920238	1674.270347	2018.55389	1985.870502	1561.194353	2535.889429	1604.461122	5145.883163	4246.694979	4983.547966
¸ßË¹°×ÔëÉù´¦Àí (100).mp3	3965.105776	4673.017696	3618.855856	3124.497724	3912.812122	3758.444701	3504.550786	3960.665151	3642.642095	3663.12069	3456.456424	4159.885707	9042.761748	4411.784438	3559.150647	3868.790322	3600.739595	3764.247397	3865.20274	4059.82974	3977.333072	3740.75235	3618.893099	6735.081187	3632.083012	4054.710325	3778.739968	5569.492246	3801.214419	3681.648254	3789.284155	4080.250519	7226.149765	3995.000323	3272.295515	4222.540808	3788.070136	3651.280874	4185.998004	3619.988126	3746.890324	2927.589648	5341.763501	3644.279394	3426.365578	3868.651493	4164.389647	3099.23387	3831.518465
¸ßË¹°×ÔëÉù´¦Àí (101).mp3	3075.125586	3227.069459	3027.498054	2871.551816	2923.199292	3613.438015	2941.348083	3559.933279	2526.336046	2810.666746	2683.265496	3090.927724	2877.083734	2726.556841	2232.785911	2420.571052	2934.075773	3336.347875	2648.517779	3023.458447	3116.158042	2835.918371	3158.781268	2295.532191	3110.559185	3196.729736	3007.533073	2786.267127	3183.136467	4448.523427	2847.810709	2837.287034	3503.010351	2873.991477	2775.602414	3419.210139	3023.04602	3309.550129	3686.311576	3272.905259	2644.995837	2715.59512	2989.258607	2521.420082	3222.211037	2914.968336	2863.73768	3138.870618	3001.123172
¸ßË¹°×ÔëÉù´¦Àí (102).mp3	2075.717902	2048.2516	2917.337265	2546.685062	2575.074145	2518.989656	2552.306145	3044.622219	2756.123957	2390.398446	2040.466195	2517.329152	2540.186673	1653.974184	2447.909098	2464.33821	2898.758687	2486.018147	2296.667873	2766.347522	2385.896303	2467.71466	2805.704006	2509.027313	2910.253484	2392.888438	2396.594184	1880.089383	2600.337906	2408.175936	1848.264319	2415.09918	2599.33047	2986.768628	2568.479385	2341.873478	2583.519638	2376.564382	2060.313064	2199.699233	2409.382518	2742.944193	2588.323164	2563.533604	2034.370419	2643.430957	2710.060831	2318.574755	2506.651351
¸ßË¹°×ÔëÉù´¦Àí (103).mp3	2667.520766	5319.338662	3820.317879	3351.231316	6342.958283	3592.898232	4189.783696	4574.349383	6265.809432	3296.294285	2632.23951	4898.580181	3064.419459	5225.353164	2739.990013	4150.600484	4584.996009	5381.629511	3538.815355	3892.451277	3056.807008	2928.483533	3918.146121	4116.852314	3757.354031	3055.924734	4092.052145	4091.684754	4460.768749	4473.962128	3149.732674	3277.317324	6275.111851	3180.419857	4036.023976	4116.40593	2385.620881	4461.84505	2614.760992	3850.973573	5196.889824	3600.014297	2751.6606	3493.287112	3897.442401	2778.233207	5844.85178	3560.367478	3542.887776
¸ßË¹°×ÔëÉù´¦Àí (104).mp3	2573.736798	2880.528664	3149.788936	3112.455795	3374.066826	2787.455774	2869.14575	2822.67682	3795.588901	3090.814641	2911.918088	3685.980797	3127.903274	3068.347345	2390.240162	3092.707303	2981.343887	2744.829388	2447.237769	2520.00311	3051.912992	3379.867987	3225.738187	2839.812126	3452.910416	2956.571854	3130.376341	2789.005859	3387.805742	2735.996706	3090.240725	3529.931214	4384.407077	2667.093299	2468.685127	3699.058565	3065.608435	2763.148264	2837.595934	3324.076398	2728.574074	2399.404175	2929.911268	3365.411479	3184.904973	3270.165756	2581.857426	2959.219645	3816.502299
¸ßË¹°×ÔëÉù´¦Àí (105).mp3	2166.449038	2147.079532	2117.509438	2041.332222	3532.910672	2301.242058	1815.002746	4084.542551	2677.0348	3601.082806	3730.575199	2856.659286	2103.039112	2871.468822	1852.903263	2367.439774	2655.16597	1440.56095	1859.873428	1786.587352	1983.700764	2267.405041	2108.891437	3746.581756	2113.137995	2315.296342	4874.080408	2897.957773	2618.873951	2193.207832	2756.258695	2642.17702	1603.609069	1940.010618	2954.793097	1626.581601	2165.146772	3910.824781	1962.212657	1825.360453	2355.627192	2354.203907	1618.937897	1898.117162	2052.155806	3475.79046	2462.218514	4062.074463	2421.351243
¸ßË¹°×ÔëÉù´¦Àí (106).mp3	3619.092876	4288.09567	4589.767368	3744.8125	2833.228111	3024.519493	3447.19505	3778.217232	3491.884427	4247.39419	3534.631421	3947.870368	3631.04256	4213.550011	4205.999304	4557.712476	4955.646704	5411.320618	4969.197256	4730.062969	3358.016258	7782.311716	8009.652193	9890.018059	7609.34862	6510.164217	5868.47726	5281.082305	4634.814065	6011.483429	9891.543337	3873.390431	6487.41581	4884.486788	6461.072799	4673.183884	4319.793863	6073.97976	8655.537124	6411.103928	4517.952615	6238.524629	4964.001465	3308.25249	3622.746434	4196.825014	4965.977371	3579.346999	4102.040037
¸ßË¹°×ÔëÉù´¦Àí (107).mp3	3197.626292	2715.347708	3082.220179	4692.620729	5511.069236	3765.289163	2670.013466	3924.638582	4205.851025	3885.033146	3618.222656	2283.242539	5405.52927	3502.39826	4805.789799	3293.821778	3390.346625	1855.93945	3555.74252	4121.093114	3095.643925	3935.235472	4329.748993	4140.562122	4094.167793	2631.62855	4019.418367	4389.211934	4781.121272	3213.412458	3371.539338	2043.66182	1581.733485	4136.289252	3239.209108	3400.509286	3585.164611	1745.320067	4116.852395	3852.672201	2949.838275	2605.782546	2803.807586	3530.205093	3916.43148	3201.979076	4506.236612	4985.034888	4152.453295
¸ßË¹°×ÔëÉù´¦Àí (108).mp3	2792.089658	2980.965058	3301.266828	2516.183811	2611.677458	2600.545965	2789.744899	2887.277359	3033.73876	3196.953803	3390.126758	3536.131742	3218.335966	3326.111923	3159.034916	3540.520862	3356.227717	3154.762588	4071.789864	3257.214204	3504.940161	3941.468724	6232.788197	7564.39915	3994.659374	3023.031408	3061.312014	4080.360319	4571.494072	4464.130558	5104.369595	3129.312344	3552.860034	3913.552822	4685.073696	3669.479012	2909.640098	3463.978678	3245.262006	4121.413224	2945.41025	3312.634802	3141.746097	2690.59309	3002.035301	3206.399322	2543.132956	2669.96361	2623.050069
¸ßË¹°×ÔëÉù´¦Àí (109).mp3	6539.952095	6231.334993	5430.508986	4760.753615	5927.677073	4998.724644	5441.69062	6610.647509	5519.716755	5622.960449	4372.12209	4534.028726	4781.07674	4289.201087	3992.810299	4883.548251	4295.327953	4799.679943	4636.8655	3961.028721	4157.667153	4608.647188	3715.082943	4545.123862	3923.514384	4255.454137	4276.878481	4267.907363	5634.924803	4299.342002	3833.858281	4419.777906	4437.600165	4942.59656	4161.215315	4071.742104	3892.793239	5430.654024	4890.774159	5786.606572	4052.306448	4590.783128	4367.067969	3492.449131	5412.856973	6803.037868	7901.740337	8092.127927	8305.617033
¸ßË¹°×ÔëÉù´¦Àí (110).mp3	8591.026106	6831.458083	7023.404642	4965.682528	4810.471137	3494.108817	4814.896973	4030.298437	3801.428362	4561.701157	7740.549356	6599.545179	3489.344245	5044.140324	5430.051431	4359.019216	3371.365371	4159.948193	4453.272503	6258.382548	5411.035362	3567.586353	3259.017553	7689.654236	8162.113529	6433.385567	8226.507706	7207.72902	3641.456573	3517.876678	8923.404742	3474.886057	6249.125303	6771.834336	5861.772409	4475.722637	4877.896667	4613.553549	4042.468425	4683.259223	5416.64476	4274.781159	3675.411437	3889.890395	7890.102655	3726.2102	8738.797945	7560.477823	6807.60959
¸ßË¹°×ÔëÉù´¦Àí (111).mp3	2490.429869	2138.432376	2098.626241	2119.460048	2149.244529	3223.351422	2705.927902	2222.575988	2276.622655	2396.026383	1640.973486	1741.779532	4304.10021	2170.778731	2892.27426	1686.919972	4049.38799	2840.999826	1970.804371	2839.547312	3317.121203	1697.84756	2697.810454	2223.270746	2084.974787	2336.112978	2510.010313	3001.265958	2298.679335	1513.9988	1968.452162	1730.021491	2449.365785	2067.93154	1871.682293	1837.477137	2014.310913	2378.168022	1763.007226	3529.714064	2196.469438	1943.186427	2131.590076	2001.647351	1706.917661	2054.345833	2128.422473	2540.598604	2103.40685
¸ßË¹°×ÔëÉù´¦Àí (112).mp3	3477.145089	3575.540049	3337.437085	3480.568847	3928.207972	3110.141127	3699.941783	3440.073845	4285.537861	2783.353749	3054.812921	3113.699853	3590.281233	2974.601555	2860.000612	2788.641292	2789.720506	3536.386162	2858.675164	2883.003022	2398.3477	3223.794751	3342.64818	3931.4061	2841.770254	2702.385216	4372.973174	3043.134667	3233.620036	3275.114289	3177.076096	3003.033622	3650.570672	2845.506711	2961.815618	3994.858831	3792.487211	3830.339356	2974.547151	3195.388786	3318.300521	3030.567609	2927.171584	4740.227711	3053.324916	3245.615246	2881.193208	3400.788407	2781.01992
¸ßË¹°×ÔëÉù´¦Àí (113).mp3	1944.37111	3036.167575	2109.300552	2318.591535	2031.825047	2003.267737	2442.491799	2105.511993	2652.863927	2355.613068	2796.085735	2467.819369	1713.111941	2340.9799	1579.954977	2089.302795	2341.8236	1748.926245	2074.222269	2241.298808	1995.358631	1737.658326	2313.218417	2937.599017	2082.778727	2381.68986	2524.086602	2297.011767	2200.475297	2167.498133	2447.645759	1831.835943	2710.475455	2372.678993	2111.647165	2402.318565	1977.0598	3065.677413	1669.755817	2586.828641	2368.572846	2535.461501	2770.886212	2257.256845	1905.189502	1979.481282	1783.720702	2525.120262	2000.549935
¸ßË¹°×ÔëÉù´¦Àí (114).mp3	1919.287124	2020.803643	1927.043634	3560.078619	2445.516787	1730.747394	2368.605661	2310.960317	2894.355761	2842.44861	3154.780819	1732.977921	1921.783399	2851.68274	2697.71638	1904.660678	1914.386819	1789.38078	1611.567545	2133.956313	2688.255834	2211.692821	1650.332056	2058.848414	1962.903035	2658.976739	2555.471851	2240.168064	2871.11682	2095.834521	3105.727683	1838.196332	1648.943527	2174.384276	2085.971199	3455.396738	1785.058007	2718.819754	1814.795117	2211.855643	2450.986329	2274.46761	3320.430893	2269.614697	2367.700774	2385.831289	2027.070818	1921.017066	2238.007607
¸ßË¹°×ÔëÉù´¦Àí (115).mp3	3291.452597	2454.720877	3071.587142	1966.970452	2730.303722	2239.54937	2596.307199	2417.627452	2727.31138	2412.045688	2833.320787	3403.633882	2290.105578	2678.087454	2396.430791	3102.442358	2589.566682	2703.217188	2756.655284	2622.083402	2294.20842	2032.409898	2762.449034	2724.254231	3019.115497	2453.483569	2651.520096	2919.396797	2236.79699	2098.23223	2354.650957	2091.811595	2269.38761	3068.23304	2328.850353	2274.49231	3311.333572	2990.174732	2203.192357	2706.184511	2385.275901	2360.254731	3358.980407	2570.168936	2305.95223	2555.222884	2839.03142	2034.183766	2623.489514
¸ßË¹°×ÔëÉù´¦Àí (116).mp3	2986.668397	4113.788986	4647.092152	5071.853999	4081.911298	5927.852672	2802.414999	4959.039421	3413.271808	4391.071623	3120.793534	4466.384955	2525.129206	4651.985881	5340.510989	3995.092881	5221.858989	3409.174529	5590.267726	5944.822201	6145.888706	5212.246462	4812.60359	5286.027875	5431.957686	6938.678975	3091.084716	5003.713882	4062.250787	3323.820875	5724.30586	4051.977408	4305.712972	4207.292541	3595.102566	4463.985303	3717.123501	5023.476425	4210.813101	3887.878153	5337.811637	4441.504223	4076.019084	6882.246816	5200.190498	4325.098332	3953.086734	3049.566127	4820.9818
¸ßË¹°×ÔëÉù´¦Àí (117).mp3	2617.837744	2362.499301	2233.628018	2013.645128	2167.651372	1921.590462	2978.195681	2072.335432	2324.661148	1903.670573	2062.468939	2188.328772	2207.920776	2003.666098	2748.911631	2404.914028	2084.402447	2404.493705	1877.166322	2338.060732	2264.483643	2723.547489	2530.525209	2750.333251	2270.833831	2501.048522	2673.403515	3081.815595	3585.72138	4490.450919	4809.198938	3913.715161	3292.465513	2484.141955	2477.480412	2514.50717	2191.147243	2131.706316	3505.52323	2601.405755	2958.021891	3440.101527	3339.347851	2702.387939	3291.083815	4039.709288	3072.598757	2983.739206	2177.616435
¸ßË¹°×ÔëÉù´¦Àí (118).mp3	3031.072587	2692.022087	3432.27652	3319.721059	1846.323295	2071.959451	2226.288043	1709.639591	2121.012682	2808.752913	2232.288961	4552.810453	2869.000441	4014.126653	2706.628394	3695.366918	4194.446081	3461.991421	2793.905567	2358.408864	4261.079723	1950.667024	3749.190112	3525.580223	3456.722612	2927.655661	2518.028297	3517.801502	2276.899708	2500.752305	3434.227125	2745.876791	2349.892169	4447.402424	4803.504209	2195.262372	1885.218807	3574.699812	3182.666798	1811.313742	2196.339022	1740.210166	3527.108729	3585.907678	4449.161017	4553.702276	3898.47051	3636.22169	6111.408339
¸ßË¹°×ÔëÉù´¦Àí (119).mp3	2766.394794	6583.005801	9370.555945	9965.817183	9959.076745	10090.56652	3007.956234	3520.595798	6205.963754	3523.545064	2941.24103	3136.474826	7148.18397	1783.217433	3432.131495	3634.938703	9399.578663	9711.202522	9799.066111	9961.064648	10212.10888	4348.4045	8605.875187	2669.139041	3467.838755	2794.11271	5016.340192	8407.680867	1920.327711	3624.73988	6973.088509	9813.435673	10207.69989	10046.05217	9956.840745	4538.607891	4495.270954	1866.783569	3679.479914	3516.889915	2969.920909	3795.294038	2424.565752	2223.153856	3797.067268	8535.542568	9929.649928	9976.22636	10156.84779
¸ßË¹°×ÔëÉù´¦Àí (120).mp3	4393.026871	5191.227264	3159.119739	2529.690619	2944.929782	2477.160944	1542.075409	2975.609702	2968.51593	2828.042387	2423.096736	2613.986053	4741.125556	3654.469188	3193.627709	2601.108081	2689.793832	2769.487486	3004.722154	3463.264357	2950.164514	3044.728036	3020.094877	2462.409581	2980.567919	1619.117773	2315.900461	2495.373543	3395.154467	3025.741715	2508.29455	2999.183992	4792.247402	4354.631052	3408.689382	3013.364694	2880.773462	5092.816483	4807.553874	6156.216829	6750.372709	8559.657365	3052.930011	2685.858913	3203.61752	3476.691975	2006.82498	3359.662754	2568.738921
¸ßË¹°×ÔëÉù´¦Àí (121).mp3	2350.781541	2189.713885	2223.271307	2473.393304	2422.676423	2524.583106	2576.80327	2568.351069	2651.365704	2835.23026	2842.572024	2631.66122	2841.212073	2905.53876	3002.47576	2836.267495	2758.74472	3024.834705	3235.600322	3225.280404	3396.551612	2835.131222	3350.142537	2652.047366	2491.576033	2787.275714	3522.049996	2793.107452	2802.166478	3215.224272	2996.626829	2613.0292	2973.630288	3038.528457	2911.218343	2271.454979	2591.196033	2467.504118	2412.516516	2573.018355	2533.181636	2304.244344	2471.949135	2763.306037	2682.634076	2523.836013	2868.361557	2467.417381	2943.942157
¸ßË¹°×ÔëÉù´¦Àí (122).mp3	3134.160328	3069.458554	3578.790629	4118.577342	3867.277542	4032.561674	3236.545025	3462.640436	3692.742483	3572.448534	3608.786733	3511.891997	3816.471782	4292.484536	4154.387313	3710.143526	3491.991525	3904.182522	4485.25209	5739.398236	4883.785063	4342.125839	6192.054014	8177.940695	5983.354146	4357.470921	3301.73687	5970.948678	7931.443711	7080.835241	6557.884996	5481.133465	4945.024613	6029.05486	3716.132922	5754.769294	5287.238143	5928.368513	4870.03203	2850.260128	7111.345968	2828.606912	2990.635949	2737.524001	3562.156513	3681.995078	3228.159156	3408.018984	2204.147474
¸ßË¹°×ÔëÉù´¦Àí (123).mp3	7099.750773	5305.442216	3988.404611	6164.87569	6675.049989	4619.461162	5201.6902	6015.351533	6558.126445	3925.84785	5397.509603	8128.326613	3684.421306	4445.996424	8720.152762	5341.318692	7819.029791	6018.995033	6150.874053	6742.506574	6105.652019	6407.954223	7601.597128	8268.607046	9627.507467	8134.1021	8331.3283	6977.948558	8993.850464	8459.045839	8550.96952	9859.793965	8235.491	8627.017686	9600.898781	8480.928015	9951.105516	9105.655	8244.434585	7253.469285	7328.666647	5958.956776	5598.885617	8463.468895	8319.721606	6334.781216	6613.470891	5153.714101	7369.926754
¸ßË¹°×ÔëÉù´¦Àí (124).mp3	5536.836367	3485.419866	5280.547956	3267.166968	4453.657831	4065.045384	3091.720522	4378.321936	4006.496046	3308.475118	2809.054754	3103.385874	2904.657101	1867.173755	3596.874664	4973.23807	3850.348365	2819.236812	3912.97989	4439.175562	2856.991593	4993.226482	3400.582416	5439.963563	3321.90583	3023.565506	2224.012567	2854.040942	3584.094952	2837.833097	2529.887114	2963.960712	2379.978894	4711.771937	2878.959591	3066.488939	3088.073788	3680.37119	3168.223646	4015.032255	2637.977054	3407.177523	5756.825027	2978.369218	1643.185466	2435.664656	1821.909584	2730.917932	5522.158976
¸ßË¹°×ÔëÉù´¦Àí (125).mp3	7805.82322	7798.912812	9711.559983	7843.240593	8375.263208	9058.211796	8512.842359	7835.415991	7242.530949	7641.934547	7481.006301	7818.523225	8085.689343	9964.372045	8364.800703	10284.02165	7261.644857	5223.914856	9169.631228	8108.785565	8095.526197	6601.647766	7977.935394	8004.655533	7481.648686	9805.671223	7614.21479	8961.002845	6299.905466	8953.684698	8800.049361	8897.183838	9001.22337	6839.543197	7298.21186	8934.287939	7141.838966	8595.305066	8706.647243	9251.052286	9130.44078	9312.19185	9406.016473	7941.391437	9320.118593	8031.595507	7327.449119	8853.890347	8840.636219
¸ßË¹°×ÔëÉù´¦Àí (126).mp3	3810.938163	3413.976377	4092.604139	5354.376748	4761.78759	6746.018027	4481.381241	5884.641131	5787.163632	5396.390923	4584.876955	3935.607913	4663.11507	3555.734453	3764.620668	4279.036327	3140.587392	4082.776485	5183.376335	4342.687562	4156.443238	3693.979405	3128.354011	2792.730527	2966.818895	3423.520443	4063.735654	4156.230748	3002.406017	3751.561789	3213.048831	2856.128202	3553.027004	2725.386609	3017.841829	3189.809595	3618.050257	2557.325941	2912.400605	3435.428506	2880.471129	3553.288771	2944.964982	3269.415515	2611.053138	3221.733908	2868.203395	3277.644976	3238.96824
¸ßË¹°×ÔëÉù´¦Àí (127).mp3	2142.67656	2545.82993	2516.150446	2032.54662	2530.764705	2588.423699	2223.888532	2419.767567	2145.176557	2262.87889	2399.964028	2612.38712	2176.152227	2564.803079	2227.623745	2342.581901	2729.138048	2002.18631	2262.110674	2560.201023	2389.826673	2441.548992	2443.448115	2201.562088	1896.069439	2278.955106	2431.804984	2236.390448	2471.301046	2299.117205	1954.759334	2585.675564	1778.830887	1982.118884	2318.756701	2169.07938	1965.486945	2625.859104	2394.086298	1982.246826	2431.973583	2322.541228	2077.047396	2167.388641	2514.78862	2158.703451	2238.382196	2658.085719	2163.501053
¸ßË¹°×ÔëÉù´¦Àí (128).mp3	2474.306196	5763.854703	3283.521657	3083.977128	4201.340001	2779.33879	3314.943693	2862.219294	2912.122474	2607.765557	3019.538932	3426.619782	3158.537866	3625.359897	3050.390182	2966.268537	3776.47241	3203.567168	3582.379595	2844.111502	2853.633862	2807.292361	4308.191734	2680.778592	2562.703656	3194.342043	3457.94757	2991.045252	2546.477791	2702.937382	2917.320089	2523.005484	3150.432049	2324.147889	2337.310239	2134.722638	1990.942394	2766.190509	2375.287954	3040.67555	2669.448264	2588.419205	3189.953758	3307.24162	3933.476571	3100.325362	3296.599152	3592.740581	3372.323443
¸ßË¹°×ÔëÉù´¦Àí (129).mp3	3765.880898	7676.985792	8747.20835	9040.981717	6711.545949	7939.934174	9353.280565	9901.996435	6965.342821	9216.635038	9615.882532	10053.85969	8032.534846	5626.387799	4953.651679	6158.994373	5918.933868	7478.523627	8700.983295	9198.503791	3861.72141	6448.62765	5845.500629	4448.95587	4767.443534	4621.587587	3936.888359	3772.208059	4812.055776	4372.01436	4560.645303	3258.274701	3477.042963	3643.029676	6035.477055	5629.686898	7822.889978	6633.118756	8769.230629	5604.660237	8253.254539	8800.679901	9554.87316	9154.400177	9684.159652	5733.630175	4566.85338	6010.971585	4546.908997
¸ßË¹°×ÔëÉù´¦Àí (130).mp3	4374.689333	3528.17154	4392.071925	3457.285022	3743.150744	5678.415247	4971.032532	4322.740294	5677.39499	6551.683309	6511.630781	2565.885476	3316.891193	3702.779728	4082.962887	2975.874275	4611.458782	3352.444011	3978.579307	3428.530429	3470.799429	5470.192833	4343.334086	3746.855308	4146.17132	4414.624607	4433.343989	2543.250241	2964.652545	3329.593047	3726.414818	2655.33213	3977.979441	3305.174543	4405.226719	3399.708063	3436.999879	5694.82023	5808.846805	4465.885476	5909.665563	6539.259163	6486.287049	2655.966969	3361.0811	3589.365216	4109.930179	3106.897362	5031.014447
¸ßË¹°×ÔëÉù´¦Àí (131).mp3	3512.81003	3729.66679	3617.724121	3881.238582	4468.249989	3439.561689	2976.631846	4000.577973	3033.999792	3062.145944	3597.921743	2712.721251	2634.801634	2900.152739	3641.181576	2691.681833	2914.561693	2409.451274	3136.310534	2467.731637	2709.837776	2539.512801	2646.920977	2954.30763	3059.811219	2407.596783	2360.866585	2532.045376	2818.513055	2680.134668	2545.445862	2638.888956	2254.935205	3235.436674	7190.001763	5245.643734	4013.221954	4457.833	5543.032072	7920.534729	6788.766868	5135.978932	4704.222111	4115.122998	6952.278522	7568.846452	5445.093398	4964.239902	5506.747138
¸ßË¹°×ÔëÉù´¦Àí (132).mp3	7939.329534	3317.340425	5293.18064	6783.817027	3805.61587	6260.750756	7142.915633	5179.635588	6887.544478	7923.799075	6076.972178	6908.989682	8462.376648	2368.834883	4154.0405	5138.071372	3549.308039	4690.854007	5832.878166	3888.792351	7342.081369	7429.262716	5375.704525	8941.137084	8338.376592	2788.873208	6136.227639	6683.691297	3934.645628	4917.139783	6070.120513	3851.364975	4939.47495	5969.790646	5252.673077	6452.826406	7442.731106	2865.666359	4731.468621	6087.999163	3841.414116	5811.663453	6884.765164	5351.335615	7148.152519	8429.372494	6617.973094	7202.322055	8142.863394
¸ßË¹°×ÔëÉù´¦Àí (133).mp3	3817.275446	3301.780654	3545.124179	2847.428947	2997.983481	2847.92609	2897.058225	2661.431166	3923.604812	3211.420402	3609.318924	2655.877297	3448.609907	3001.630765	2596.5777	2457.361005	3128.193102	2941.554863	3454.149082	2843.935925	4809.416688	2874.556736	2650.02268	2412.677126	3179.870862	2628.872558	2822.690176	2304.297466	2928.176824	2713.890393	2415.68836	2856.637748	2740.756009	2723.531383	3267.415208	2493.973618	2514.44578	2761.017142	2861.316672	2854.435467	3375.513748	2959.151514	3297.658441	2519.069267	2663.011983	2521.604615	2217.076253	2272.263946	2518.4983
¸ßË¹°×ÔëÉù´¦Àí (134).mp3	5843.180647	3778.373989	2816.766869	3293.721639	3173.607018	3261.980042	4485.431059	3802.603225	4891.342116	4698.335573	4325.946784	7458.001594	4006.806221	4331.231652	6508.351276	5978.100051	8434.979049	7418.98658	6449.854833	7649.789782	5495.418372	4505.29839	2943.294294	3503.714547	5062.975002	2501.018146	2417.286035	2327.269941	2186.038833	3028.35206	3569.083044	3620.705532	2419.402077	2704.930971	2422.110615	1790.840237	2539.210085	2819.921343	3283.894982	4150.847587	4363.857774	5038.080619	5462.477213	6238.515629	6526.865213	6853.769547	7328.823709	6563.670838	3802.489445
¸ßË¹°×ÔëÉù´¦Àí (135).mp3	3387.928954	2880.637235	3149.037747	4567.383421	2722.494409	3364.805793	4439.459351	3307.389948	5480.091772	3512.722254	2820.409376	8487.499215	7686.308471	3720.53668	3267.747784	3115.323279	2713.545319	2687.458926	2999.630156	3946.771129	3923.399686	2623.906472	3483.283216	4039.227979	5782.079393	6926.330281	3755.689243	3349.502696	2885.98731	2977.147514	2612.299543	3197.630508	3183.142642	3116.300273	2688.777956	2748.542204	2473.118212	4099.879251	3306.540831	3415.938768	3702.076785	3921.217302	3422.423272	4267.672291	5483.960212	2870.239061	3309.65682	3662.372714	3127.997634
¸ßË¹°×ÔëÉù´¦Àí (136).mp3	4905.966927	3900.852811	4612.131799	3781.44387	6268.300782	6176.934956	3828.94555	3830.977026	2771.375423	4593.839126	5318.496998	4015.984208	4383.555676	2414.883114	4910.9911	2950.313986	4457.701207	5261.028654	6457.345286	6463.557338	9451.513646	9627.747776	5354.251823	2627.535002	3985.976387	7949.434089	5860.898263	5448.009934	3438.639366	3728.544721	5754.34501	3072.782487	7535.905093	5444.406221	4618.411251	3320.653373	2847.619696	3561.926739	3332.69008	7663.671172	7147.374354	5994.20348	3970.470236	3370.28118	7470.522359	5366.79329	4278.526813	3123.488555	3129.535327
¸ßË¹°×ÔëÉù´¦Àí (137).mp3	3353.20333	3820.752842	3116.838658	3482.305259	4757.451504	3152.946729	2884.873632	4572.730947	4488.181812	2846.456543	3978.116746	2922.044115	5933.411332	3192.958759	4200.697713	4821.084793	2927.771398	2796.39041	3838.82897	2924.011748	3099.63826	2898.470694	4093.628122	4999.441826	2489.484484	2766.573766	4107.47933	3306.045345	3574.769669	3360.688371	3098.241375	3507.509434	3205.923988	3039.171735	3623.890599	2921.273742	3531.699975	4509.33385	2911.735745	2664.506009	2978.958043	2837.368333	3184.991453	2721.129592	2810.921001	2788.320044	2198.741118	3246.971419	3403.655934
¸ßË¹°×ÔëÉù´¦Àí (138).mp3	3286.69489	3182.998095	2554.034024	3154.349552	2924.895379	3283.394026	2750.260458	3368.453816	3270.759215	3055.716861	3509.309885	3116.543357	3215.395784	2667.507507	2845.040058	3701.332714	3138.341578	3310.814595	3217.736857	3220.784482	3525.664044	3436.789596	3384.806622	3756.166222	3640.950843	4644.095194	4206.729646	3025.16386	3844.806287	2737.113025	4142.667684	5354.119763	4464.688638	4675.823207	5000.640229	3930.652894	3720.802449	6291.370657	4032.153733	3450.259054	4345.369075	3967.848491	5067.173883	7565.158795	7265.601066	8380.998233	9414.186098	8819.377636	8866.914982
¸ßË¹°×ÔëÉù´¦Àí (139).mp3	2675.857164	2876.975064	2837.155918	3190.8406	2513.977608	2948.254013	2717.488178	2381.126162	2154.834215	2000.125681	2774.369729	3455.341707	3131.08953	3167.183675	3298.287146	3151.572336	3142.332116	2838.646167	3762.240012	3166.463347	3184.668479	2771.520932	3023.748885	2375.085741	3163.658958	2234.107851	3277.10089	3153.268853	2539.347377	2560.366362	2618.098066	2619.602781	3184.975016	2921.926755	3110.724402	2744.23317	2776.422238	2408.297161	2424.616852	2860.431885	2525.755366	2687.765563	2444.189922	2709.788426	3552.131173	2567.132305	2069.425954	2247.728788	2609.484443
¸ßË¹°×ÔëÉù´¦Àí (140).mp3	4956.642594	4274.676044	1850.971912	3748.523796	2203.567002	3772.62474	5163.184447	3601.970088	6224.02563	3117.474916	3226.531953	1988.272835	3748.699453	4310.973678	3099.384056	5204.399389	2656.418759	2496.826279	7976.833858	2783.001402	2767.561646	2440.056644	2935.490154	2114.110462	5937.29666	3415.474746	1900.971135	4981.646027	2082.386348	3803.719859	5155.283997	3557.672036	3420.232937	3859.201676	3533.20374	2030.268464	4263.097561	7380.886294	2888.724267	3521.81287	2390.200911	2557.950228	2368.129174	2469.821857	2104.955699	2307.020922	2814.719665	2768.759074	2393.758562
¸ßË¹°×ÔëÉù´¦Àí (141).mp3	6488.927934	7431.201364	6134.206826	4102.851087	7506.321969	5067.677807	5172.522496	4528.218996	3736.734421	2734.656397	3738.294705	2881.21388	3970.262998	3298.152543	4501.200834	3698.852619	2791.622933	2674.08783	2442.982647	2824.036213	3188.48081	2898.549324	4217.083385	3755.82819	3892.767778	4481.615006	3214.690747	2897.75777	2675.06437	2773.505517	2915.703432	3122.544139	4183.464371	3220.689157	2764.104623	3263.767314	3683.866173	3908.324056	4030.639988	4998.615141	3794.297815	2965.265586	2909.050746	2981.969612	2775.656352	3473.935881	3246.115342	3253.070648	3392.094115
¸ßË¹°×ÔëÉù´¦Àí (142).mp3	5386.00275	5185.360408	5390.968042	4511.075663	3752.002306	4468.81405	5309.540485	5901.272195	3396.3184	3294.609103	3677.228569	3847.802688	4084.703158	4785.283349	4391.894561	2685.433195	3154.926761	3339.325347	3302.447337	3279.651785	3425.545132	3852.712064	3430.569286	4248.154232	4422.07939	4324.508655	3709.830291	3988.816721	3482.493029	3534.622345	4507.648651	3772.390945	4443.398014	3659.809261	3921.290362	3212.551189	3663.05097	3373.341056	3555.013042	3816.062688	3581.677554	4536.077319	3911.776821	4298.019651	3763.75879	3174.072472	3895.851591	3633.992395	3646.546396
¸ßË¹°×ÔëÉù´¦Àí (143).mp3	3447.441927	5077.513711	1945.622542	4017.127855	5980.00832	2983.271211	2944.245033	2701.525789	2682.299345	3410.180273	3416.865052	4049.904945	3291.83233	5382.853858	4989.914585	6945.884406	6992.957201	7291.173915	8096.560048	8546.903881	6431.274871	5765.547259	7735.084039	7065.590464	7918.868972	8389.878439	5953.566462	5630.69464	8680.970828	8059.990644	8434.243604	6299.114099	6725.390152	8826.222172	8363.850203	5091.528239	7612.22381	7520.09963	8961.188547	8643.241318	9721.150475	9252.64454	7384.189841	8151.439831	8615.993435	9232.067153	9008.64787	7672.005586	6976.852874
¸ßË¹°×ÔëÉù´¦Àí (144).mp3	6015.933228	6973.019907	5923.564938	6907.409587	6046.449044	4918.626426	7798.418255	6324.672561	4765.719351	5959.989434	5268.474059	5437.8675	5356.041831	3507.312266	5173.337074	5763.596445	4288.314201	4733.409418	3152.269442	5454.350149	4159.247217	3872.321497	3781.055718	3354.873743	4342.81295	3376.057174	3042.763243	3228.030327	2586.70779	3892.226714	4424.181845	4306.270284	3676.61073	4106.199886	3292.063144	3226.167875	3981.882881	4587.824984	3323.274313	4658.032743	4061.116312	4312.603678	4616.298481	3982.08906	3431.94475	4034.306457	2027.169738	4139.222985	3959.23923
¸ßË¹°×ÔëÉù´¦Àí (145).mp3	4422.589122	4018.505527	3875.467146	4015.916483	3771.447094	2816.852753	2670.069503	2173.529301	2704.885285	2389.185199	2618.335967	2666.510973	2389.715236	2934.894194	2854.336312	3064.608423	2654.796608	2496.793729	3213.313991	2229.865658	3284.204373	2480.185991	2947.511636	2434.193185	3142.508245	2015.269079	2782.566453	2966.778183	3411.84791	2822.455625	2714.919386	3014.343706	3490.341682	2311.215872	2830.581044	3076.039605	2546.868796	2988.454215	2775.101668	3282.659816	2620.387686	2941.169135	2620.478431	2865.352514	2901.942507	2822.831794	2832.057462	3312.430468	3183.208778
¸ßË¹°×ÔëÉù´¦Àí (146).mp3	7222.053264	7628.105766	6202.63598	6028.16142	7250.552124	7315.072108	7966.356794	5820.759105	6635.863966	6757.45178	7214.534694	7617.94848	5909.058686	6647.384207	7388.357992	6853.471444	6078.130354	6118.055884	5937.20082	7250.679219	6749.493228	7160.245871	3234.015818	3164.676763	3196.508818	4045.174793	2504.006593	3010.685395	3710.970386	3071.706958	3904.015469	1584.701582	3012.030994	3131.53501	4169.432256	2934.344571	2880.642152	2875.575404	2931.881237	3157.88561	2281.133862	1855.137845	3239.916778	3091.716139	3190.962914	3160.460729	1814.95077	3028.56262	2221.264488
¸ßË¹°×ÔëÉù´¦Àí (147).mp3	3079.794111	3349.144541	2593.541648	3396.844645	2823.267204	3868.630883	4320.01933	4121.226959	3673.235698	3860.711817	2921.402764	5908.171279	4457.13704	2691.187332	4974.130893	3877.616035	5553.642192	3089.491498	3967.080454	2660.936517	4018.361188	2471.288618	4192.921883	2650.422759	3625.232451	2669.85162	3421.29464	2350.032595	3229.560507	2856.688041	5367.137904	3262.674296	2908.431808	3302.291508	3067.4546	3881.06543	5315.807472	3694.210715	5122.237034	3389.471168	4744.714529	5426.562619	5763.937473	6268.597045	4772.232471	5561.751076	5802.814504	6469.916892	4578.742243
¸ßË¹°×ÔëÉù´¦Àí (148).mp3	2583.808449	3546.079545	2022.157862	2886.35064	2857.189879	3856.501976	2625.777989	2725.123442	2803.542691	3587.102946	3739.095649	2351.634018	2756.876714	3607.048044	2093.60092	2299.941994	2903.01709	3733.176988	3190.090968	4329.666745	2337.850601	3495.159007	2801.038838	3833.954158	4101.692434	4505.151499	2570.538041	3639.866478	3797.794429	4575.864692	3115.110425	3748.619953	4255.021472	4082.608317	4947.262314	3083.119732	3574.522062	4913.820479	2973.1831	2910.739816	3740.942565	5031.056653	4115.735503	5510.365713	3006.106606	4677.052218	4241.926125	4217.379359	5124.185546
¸ßË¹°×ÔëÉù´¦Àí (149).mp3	3404.896638	3146.079946	3496.977526	3975.370481	4496.981702	4800.546127	3707.973669	2616.940744	2757.38564	3609.737981	3396.334469	2953.64908	2931.495831	3992.742092	4346.164287	4374.584147	4677.033376	5325.659903	4260.891824	3659.95949	2926.524908	3033.720572	3723.935647	4291.240124	4274.976361	5937.08868	6577.022841	6457.551995	7545.639104	8132.198582	8228.246517	7371.09143	6306.848029	6403.178177	7684.681698	6275.396925	6265.372929	7147.235058	5251.704228	5851.30488	6527.313156	5163.364847	2372.270472	3168.180677	4688.599266	4072.264071	5244.942784	6566.126681	7558.926441
¸ßË¹°×ÔëÉù´¦Àí (150).mp3	3242.357306	2970.196351	3354.022094	2054.925375	3364.981152	2431.900746	4249.113616	5174.011039	2833.131173	2551.021898	3688.975992	2527.682376	3992.043624	3470.365225	2063.333002	1904.54919	3042.983015	2506.052747	4254.934068	4926.987999	2677.790291	2668.828113	3870.147138	3002.591079	4015.029046	3339.40301	4393.54824	2105.565656	3106.22596	2279.99016	3892.886763	5030.573449	2646.187447	2167.157032	3350.163614	2780.403556	4293.863093	3883.918962	2320.04027	2290.789515	3138.266948	2819.459966	4382.658465	3878.834911	2201.11181	1835.055668	2889.986143	2313.197529	3546.363871
¸ßË¹°×ÔëÉù´¦Àí (151).mp3	3872.101892	4031.402523	4884.276859	2603.189708	5539.484673	6922.920003	4764.634171	4276.859535	4938.041407	3369.50965	5444.8204	5134.264389	4058.016821	4274.676664	3689.892668	3193.730608	2503.873173	3933.205758	3171.101784	6966.446168	4528.252983	3718.280582	3672.410455	3139.138703	5958.225142	6032.217402	4584.40548	5184.631116	4625.020783	3570.715413	3341.503011	4804.418324	6515.490212	3459.959569	3517.980525	2354.347238	3227.896254	1993.789422	2743.148011	2497.60247	3611.007798	2655.782356	4442.885037	3943.197124	3081.114836	3096.233994	5971.020312	5184.764307	4127.30884
¸ßË¹°×ÔëÉù´¦Àí (152).mp3	4126.905026	6236.781255	3210.616696	6854.323014	4130.333902	3237.659532	2522.051496	2511.260222	2666.268862	2447.825582	3068.142845	4441.509291	4554.572836	4047.339562	4452.285413	4173.769261	5168.623068	3631.786078	5561.319816	3621.913494	3589.846919	2789.913435	2875.987974	2605.680353	2574.570697	2472.43611	5962.893014	2811.128381	2770.031412	2795.012173	3568.698242	2740.651928	3401.876478	2682.395305	3186.766382	3095.235598	2624.199045	2618.914064	2844.766446	3819.966415	7228.5193	8468.003698	4124.032806	3926.825376	4247.725746	4629.063504	4190.882298	4207.926628	3724.5547
¸ßË¹°×ÔëÉù´¦Àí (153).mp3	3462.218326	3678.706289	2042.182033	3314.418892	2404.403684	4761.881974	5619.205065	4329.095724	3222.363844	6107.753929	3709.139977	8167.04722	9376.422686	5230.063951	4391.93043	6680.340377	3892.941611	5942.80119	6393.20639	3839.514536	6558.37003	2888.260957	2903.222205	3697.861851	3475.812158	4105.599059	2751.746174	4179.098084	4131.996845	4985.56755	2877.939479	4360.400037	3013.801237	3439.1213	2964.811038	3355.521337	3892.209266	7391.681474	2487.910104	4377.665089	4599.441805	3652.107945	4725.291	5640.164718	3154.638773	6291.058286	4972.647388	3497.316532	6782.868009
¸ßË¹°×ÔëÉù´¦Àí (154).mp3	6211.149952	8044.898605	4223.025153	4495.528819	3905.03913	3753.441018	5792.240502	7780.046981	7881.644305	7294.111236	7720.066481	8416.310911	7843.171603	8968.900361	9060.925991	8964.464868	5713.106649	4202.796455	3787.651964	4814.611056	6839.665933	8182.185047	9097.855381	9464.27211	8098.26411	8559.631175	9012.667374	5930.326413	8691.249129	9198.93094	9831.767539	6415.180656	4446.716239	3253.670076	4443.318073	6672.857258	8457.067472	8886.381222	8689.125123	9554.56508	5688.767516	3592.227777	3792.388637	4649.297519	4909.333088	7131.716493	6405.689661	8678.3711	6941.63936
¸ßË¹°×ÔëÉù´¦Àí (155).mp3	6128.485987	3895.028827	3733.505902	3566.165892	5512.193102	5449.561923	4802.989624	7054.389183	5083.642617	6620.708608	5441.825257	6795.809693	4264.137487	4975.435147	4378.565052	6050.024203	4795.795693	5599.173562	6400.585711	4595.829204	5333.19696	3978.714892	4401.867877	4229.706708	5522.950052	4462.511344	5114.858028	3443.916821	5651.76673	2455.646051	4040.782853	6134.142695	4923.735766	6209.525798	4707.656462	6312.354431	2104.760914	3253.193271	4136.10243	4292.308518	3913.901562	4883.902684	4064.657242	5463.628419	7154.234798	5129.424659	5989.954351	4362.622286	6246.59085
¸ßË¹°×ÔëÉù´¦Àí (156).mp3	1832.125475	2047.492399	1969.297305	1969.597608	1760.423572	1937.418094	1875.29487	1530.957818	1861.639368	1818.90567	1848.535041	1850.287237	2046.905458	2247.65378	1803.12915	2060.794784	2253.473645	1875.827776	1782.348693	2514.450524	2513.138056	1830.397816	2043.62675	1949.779571	2477.889235	2341.603091	1924.104233	1979.847417	1772.621384	2082.416858	1956.058567	1983.348885	2320.045448	2234.149361	2188.917014	1645.820649	1891.937228	1594.543306	1756.8161	2012.920122	1771.915712	1887.865329	1619.482873	1859.175405	2097.588872	1794.482174	1862.031071	1838.322731	2115.884427
¸ßË¹°×ÔëÉù´¦Àí (157).mp3	3333.410946	7307.19562	6770.618743	7107.717129	6358.809078	5551.424155	6514.102452	6723.637748	6646.781188	6493.48176	6173.740571	5563.153312	6633.0899	5864.63593	4596.250645	3724.206037	4732.536284	4431.055846	2733.123592	2970.707668	2848.301871	2597.419513	2770.266394	2658.695204	2548.57307	2924.328911	2614.915029	2789.311078	3419.638458	5063.314789	4534.668771	5241.694749	5939.269313	5438.070265	2349.451717	2410.536113	2714.042695	3314.759466	4621.057476	5786.766884	6050.933058	6051.36943	4981.414485	6157.891757	4952.582339	5891.44594	5644.639918	5864.49235	5881.871739
¸ßË¹°×ÔëÉù´¦Àí (158).mp3	3045.491642	3123.368273	2621.382282	2542.161996	2566.580037	2815.210192	2548.274438	2393.500122	1833.144694	2288.063001	2489.006027	2333.84348	2732.406719	2862.739513	2348.681563	2319.96167	1913.755766	2179.233283	2778.484217	4420.935356	2897.86915	2949.260517	3049.214861	3178.492927	3173.710434	2511.320224	2715.862864	2922.112285	3485.634033	2502.353366	2829.724109	2461.926196	2884.140603	3156.335486	3056.258088	2298.27665	3143.220675	3618.914027	3358.181745	3360.030816	3005.325844	3475.87659	3505.638879	2908.723816	2710.585902	2770.726574	3375.771074	2766.560002	2908.423016
¸ßË¹°×ÔëÉù´¦Àí (159).mp3	3489.591507	4495.09007	5839.863845	4946.078803	3395.753458	3283.266789	3413.781105	3807.35489	6021.442157	3451.434807	8629.366559	3753.920162	3859.381274	4023.796146	8325.729024	3502.433142	3573.396558	3545.863102	3873.691557	4949.644939	4498.642144	5305.513738	5448.658705	6684.039408	3531.142187	3854.992034	8065.044295	5538.001824	3967.672518	3716.345895	4205.184917	3814.5338	3103.912684	3163.631493	3520.579366	3609.792538	3453.361372	3422.155667	3534.834272	4560.073907	8178.288274	9121.863964	7781.793043	3554.604342	6749.385318	3195.378675	3770.279849	3517.251251	3677.345268
¸ßË¹°×ÔëÉù´¦Àí (160).mp3	6454.447722	6971.97619	8147.322156	2537.923736	3372.275814	3740.068707	4359.871559	3763.222818	5339.953378	4638.25128	4763.250273	1932.67929	2595.0645	2499.445395	4445.279852	4384.14883	6400.565525	4959.280116	7632.287743	3021.667177	4159.007332	3674.471049	5737.897394	4982.68201	7093.727049	4433.367847	7239.055698	1901.280491	2410.144718	2608.576383	2789.296287	3085.938945	3309.776737	3039.524512	4242.429318	2367.308953	2260.115338	2750.334829	2606.106258	3368.655793	3229.777915	2870.117944	4057.995865	2517.679076	2704.20426	2643.130845	2665.270645	2893.725907	4350.668004
¸ßË¹°×ÔëÉù´¦Àí (161).mp3	3521.61616	3856.134981	3301.286468	3117.805288	4361.174689	3797.963006	3309.273551	3689.941097	3750.240726	6428.042218	4195.794955	3173.210781	3635.016939	3051.479054	2709.863775	4222.442307	3447.636024	3897.146436	3167.73167	3146.300111	3235.746743	2996.734162	3743.868942	3348.902271	3089.601396	2906.732567	2928.120945	5070.643337	3246.016543	2951.047677	2737.596309	4224.046117	2912.704438	2929.651923	5316.25665	3829.69512	3684.691387	3468.112726	3097.949544	4350.959792	3665.943417	4104.146225	3494.122452	3147.45659	3905.832935	3448.853693	4121.475043	4320.598703	3155.273543
¸ßË¹°×ÔëÉù´¦Àí (162).mp3	6382.776173	6520.843686	6800.467563	3365.830534	4836.770109	5816.290471	5963.994282	6991.752709	5306.068024	4554.425819	5712.133732	6464.595238	6490.308136	4645.452966	5312.827753	6294.493966	6533.721702	6777.904986	7379.346074	3599.669665	5430.068487	5036.057303	6378.717129	6712.999583	5283.25139	5878.930405	7189.780168	6658.884377	6753.223938	4462.380295	4606.832804	6110.715813	6159.385796	9294.444056	6815.391293	3967.210986	5159.728789	5726.806737	6097.128074	6758.018545	4696.784245	4350.405131	5435.518097	5762.177508	5922.149841	4344.614428	3911.12777	5372.646802	5484.238589
¸ßË¹°×ÔëÉù´¦Àí (163).mp3	2345.906606	2307.234096	2907.213238	3003.317729	2954.649205	2608.365407	2738.90291	2707.356959	3224.829709	2961.768282	2587.629218	2597.457045	2847.149059	2619.109409	2972.720962	2813.072059	2494.246359	3182.708503	2608.761048	2649.345685	2516.779276	2328.506551	2439.582678	2655.838429	2503.599583	2383.491139	2546.765979	2419.041366	2783.419959	2390.944089	2996.411969	2611.534074	2542.01949	2597.551039	2469.074611	2616.904806	2578.313109	3004.150552	2617.290306	2415.323686	2500.846031	2646.661621	2320.452678	2471.051994	2288.351937	2524.699653	2959.240607	2425.696047	2671.734547
¸ßË¹°×ÔëÉù´¦Àí (164).mp3	3352.34033	3428.196923	2216.858939	3080.465066	3989.974125	1894.430462	3983.151443	1876.956427	2395.707719	3701.52036	2629.186685	1667.869624	2641.979861	3137.504823	1738.108565	2491.078698	2322.381777	1886.344805	2755.764706	3255.625187	2390.90161	3739.314464	3526.108386	1869.198968	2309.820842	2132.975995	2114.843354	3067.357874	2849.743744	1926.329157	3319.41537	2528.329958	2162.931871	3775.326928	3604.605295	1987.20729	3241.485287	3578.184861	2497.116404	3072.479016	2625.807439	1902.156836	3110.366585	1702.711183	1722.373085	2393.841375	2806.380265	2677.800071	5677.116497
¸ßË¹°×ÔëÉù´¦Àí (165).mp3	3980.330926	4574.407103	5876.95497	3280.422163	3820.812142	3571.811396	3653.889386	3686.423224	4196.50602	5069.22081	3466.070403	4038.497347	3712.096709	3827.941871	3623.561628	3933.520134	4851.114547	4834.430943	4127.92796	2955.177114	3745.041335	2949.983394	2962.452063	3005.372374	3244.142629	2832.519968	2969.851159	2686.518815	2945.458775	2665.324715	3056.455134	3094.170783	3094.050348	3250.549684	2980.406577	2971.788523	2747.030826	3101.725929	2670.089914	2558.775272	2767.037621	3033.658569	3799.374336	3740.412843	3662.828123	3625.733294	3921.151798	3001.721815	2897.701053
¸ßË¹°×ÔëÉù´¦Àí (166).mp3	5616.945152	6371.904249	6812.863776	7580.759411	4506.497819	3085.716676	8746.651987	5479.867483	8587.804501	2537.407518	8071.238072	3811.394376	8712.091612	9047.615366	7857.781795	7788.550059	5656.934181	8376.113151	8943.34667	9395.740237	8293.789954	3362.678592	7719.377735	5076.878499	6635.194522	8470.897241	4533.160927	3145.911523	3676.50398	4026.174575	4081.416077	4474.442479	5303.99693	6502.914789	7278.561127	5629.16068	7169.086921	3352.10482	4965.116054	5309.08711	9240.880783	9597.275132	3108.240507	6769.87609	5621.631788	5942.238406	6968.00379	8890.053383	9498.912966
¸ßË¹°×ÔëÉù´¦Àí (167).mp3	3236.767431	3756.974616	3988.957147	3112.38771	4784.062143	4781.61315	3918.732679	4021.188383	2894.591654	3437.22387	3928.844585	2700.427272	2803.0595	3111.86945	3768.114469	4453.169109	3099.279089	4175.857268	2643.288483	4495.111921	2563.353709	6415.761967	5369.082222	5408.524272	3602.155194	5148.168915	2806.690484	2394.054978	2722.443071	6390.32391	3984.207799	3322.431381	3275.85221	3042.303503	3801.029265	2242.337316	2813.162904	4119.011427	3680.112236	2459.208007	3541.32285	3649.415564	2794.050706	2602.48554	2866.718795	2669.995982	3647.485419	2698.834834	3999.664087
¸ßË¹°×ÔëÉù´¦Àí (168).mp3	5312.00589	7668.049565	7853.80938	8612.213476	6779.681257	5527.794624	4951.502331	6020.651362	8185.647444	9513.70654	8242.427161	5421.705149	6357.990748	5988.818348	6753.379105	7899.240841	6090.249735	7728.071315	5929.042688	5668.75683	5426.645684	4832.262212	8318.446864	7331.764105	8697.192364	6562.219875	8960.520597	7095.010489	4147.095434	3089.478479	4110.125468	6574.744519	3560.246958	3301.497348	2923.040061	3604.41282	3028.926936	2823.581588	2918.406775	2684.79872	3252.547856	2988.976691	2821.175285	4386.514755	3211.503776	3128.888447	3241.242265	3415.422615	2790.028235
¸ßË¹°×ÔëÉù´¦Àí (169).mp3	2245.21316	3675.568201	3338.950372	2637.68542	3342.601098	3101.485454	2135.742054	2803.967571	2772.144381	2948.914225	2259.671358	2827.418186	2900.791395	5685.251913	2494.433721	2757.975001	4398.706108	2599.797379	2725.468278	3438.475103	3319.935652	2479.028893	2827.691602	3021.164085	2444.346202	4441.100149	2253.172371	3484.912932	1776.700779	2785.36032	4274.384085	5254.566876	3174.549866	2483.071319	1582.084233	2701.361013	2641.983209	4326.051035	2781.508264	3378.07951	2283.724585	2543.467725	2090.016292	5293.449037	2978.244335	3205.003337	2891.686461	2495.197173	2188.165945
¸ßË¹°×ÔëÉù´¦Àí (170).mp3	6354.730305	4243.976225	7885.183451	6907.236881	3799.880708	7917.951246	5741.126303	3214.638686	6843.68821	6003.586093	5318.421325	6609.651835	7074.141529	6440.861181	7229.736809	7210.980135	6094.801339	5939.254683	8468.011551	8154.604778	8739.041114	7660.948088	6103.780273	8162.036849	7000.651152	5412.718867	7257.073543	7317.770119	6988.712722	5633.973647	8607.727552	8250.360803	9303.645551	7283.20263	6850.824572	6148.888699	7587.156992	5702.69141	6158.1059	6299.228427	5354.186939	6565.213398	8184.988636	8870.327927	9332.255661	6908.020153	6890.88091	6141.798856	6483.005711
¸ßË¹°×ÔëÉù´¦Àí (171).mp3	2990.336118	2809.941016	2884.264049	2695.46211	2492.475926	2591.709901	3236.303447	2347.715758	2480.343876	2262.477298	2975.860652	2660.024437	2759.25687	2858.526554	2676.615836	2407.927129	2449.504729	3562.095537	3084.058583	2684.855353	2925.651555	3039.297873	2326.019001	2978.311691	3503.391596	2924.977333	2570.248862	3443.873508	2556.968619	2480.552877	2095.810039	2177.954106	2586.874057	3403.770493	2512.610344	3447.624244	3473.157378	2370.029144	2853.754542	3627.038133	2220.729384	4320.050463	3160.508198	3089.83702	3068.260818	2616.523658	2854.395388	3101.201388	2146.169043
¸ßË¹°×ÔëÉù´¦Àí (172).mp3	2593.437921	2353.634843	2697.42577	3171.870299	2947.220295	2269.560202	2754.505921	2276.935288	2624.919458	2162.825947	2268.729908	2502.13187	2801.389274	2500.184591	2546.079697	2228.966397	2607.716714	2281.300702	2608.71729	2627.528643	2645.955868	2282.143965	2212.813436	2266.637357	2296.983924	2502.631366	2507.230288	2792.408319	2736.100073	3343.823219	5253.323067	3868.972124	4366.684147	3074.734731	2955.652683	3082.87087	2974.955842	2850.507271	2971.362919	3104.644401	2874.895591	2935.547787	2971.229371	3020.083387	2891.362531	2906.667459	3023.743968	3002.278958	3181.402503
¸ßË¹°×ÔëÉù´¦Àí (173).mp3	3758.223642	2686.561343	3513.30748	3091.090106	3272.25516	3564.851459	3878.409423	3669.578327	3793.523604	3747.647085	3775.631738	3620.025395	3262.599189	4250.24401	4213.803619	4458.827891	4367.667596	4446.828158	4731.880382	4380.85634	3956.665219	4264.213042	4751.926107	4990.430818	4354.442998	4254.158131	2910.214972	2048.58336	1691.999917	3013.260134	2766.666291	3317.895748	3578.707109	5042.40738	3808.879987	3448.963134	2564.225098	4133.53	3756.533851	3552.265575	3569.433801	4173.069256	4160.465647	4253.693588	4475.255506	4619.360689	3707.878103	3338.419928	3449.754083
¸ßË¹°×ÔëÉù´¦Àí (174).mp3	6419.634353	5750.492178	7329.81392	3701.580053	6002.139725	5889.004974	3886.689548	4377.377517	5009.040767	3224.630067	4083.697664	3586.50639	4372.665721	3605.39647	3555.534251	2929.683552	3942.776014	2471.411611	3622.361978	2076.612326	3476.095203	2358.893744	2191.862426	2699.177221	3061.975499	5727.461749	9310.337707	3718.919887	3415.726633	3439.363299	4053.063127	2928.741763	3329.678457	3222.261641	3045.157752	3692.860149	4491.392892	3692.291551	4362.573998	3283.540626	3366.174906	4172.937346	4244.042923	3956.289215	3447.780174	4309.969758	3841.60374	4132.472791	4241.723334
¸ßË¹°×ÔëÉù´¦Àí (175).mp3	2809.474065	2586.408405	3280.021736	2738.689245	3250.579663	2886.285204	2795.330142	4398.180221	2706.188259	2685.241321	2630.800196	4680.869382	5016.785513	3164.661702	3007.218815	2715.216702	2875.84287	4517.69623	2696.044137	2581.59882	3188.15694	2544.967954	2614.912148	2314.414348	2969.175509	3910.577523	3288.132189	3170.931131	4450.42931	3465.896455	3115.627588	2487.118596	2608.376977	2419.289192	2215.04668	2703.695978	2725.528433	2843.390746	2591.166133	2446.379639	2664.962775	2687.226893	2336.092309	2807.836155	2547.753975	2781.085938	2736.121767	2758.187587	2731.336242
¸ßË¹°×ÔëÉù´¦Àí (176).mp3	2699.239201	3040.229555	3295.76426	3388.627206	3047.254209	3579.36609	2724.224704	3102.887369	2772.733543	2994.01518	3072.921729	2972.963144	3291.896036	3651.656315	3580.287519	3573.140681	3773.874352	2891.174788	3270.112519	3355.792082	3360.706917	2984.935359	3184.474785	4052.810695	3427.890205	3686.215969	3614.322356	3860.912562	3176.8437	3053.899498	7304.359675	3172.42686	3012.070506	3021.101	3232.393532	2894.28552	3624.80905	2830.291831	3380.138307	3063.315301	2778.249295	3109.335747	2919.766415	2904.295868	3348.440407	3530.644993	3337.060468	3447.249735	3797.896826
¸ßË¹°×ÔëÉù´¦Àí (177).mp3	5767.506905	3760.501318	3835.487342	5070.530441	4645.553918	5319.823959	5717.981065	3430.664849	4576.702102	3077.635576	4745.935189	4640.743313	4330.85848	4666.995033	4545.616892	3721.578116	4870.519918	5297.844998	2675.462334	4527.080689	4837.201583	3683.323959	3160.102791	5561.807996	5214.572876	4368.433192	5159.477367	3533.371618	3227.001438	3371.213843	4090.692124	4179.602553	5909.536266	4418.673401	6014.646103	6522.819893	4085.535666	3840.671337	6324.325876	4976.79509	5638.666334	3359.654267	3183.277533	4121.632037	5866.972507	2701.473691	2714.288834	3047.072088	2761.935538
¸ßË¹°×ÔëÉù´¦Àí (178).mp3	6853.851079	6794.147309	6877.543257	6142.806012	6458.815814	6298.780288	5992.221859	5608.216996	6416.208478	5861.884802	6159.978413	5119.04168	5574.549121	4149.346873	4847.458226	6749.53283	6113.94976	5633.927573	5510.645747	5185.836076	4995.473342	7490.966291	7781.005768	7120.782146	6482.168765	5914.931311	6468.377784	6886.094738	6608.316979	7488.512666	7297.52697	5700.719834	6015.748551	6677.279083	6166.538127	6036.025026	5667.944844	7602.397923	5750.306089	5791.512442	5845.354088	5137.989042	3978.761974	5745.393408	4876.228667	6668.641235	7081.221852	6649.065457	5757.309483
¸ßË¹°×ÔëÉù´¦Àí (179).mp3	2976.190255	3376.620332	2781.485045	3062.446246	4194.129832	2332.390958	3563.036035	4167.324195	2161.914008	3964.653539	4237.421426	2379.412547	3492.267861	4264.579635	2469.710373	3922.850561	4583.390807	3624.886536	5621.751916	7561.871246	2320.046098	3213.682002	4442.215999	2406.325813	3404.357428	2177.402411	2633.38618	2731.930615	2428.112495	2481.998083	2674.084425	1788.106563	2843.489823	2269.04001	1720.998898	2792.953158	2256.938181	1693.212254	2451.620954	2525.360171	2001.182653	3080.783849	2837.734329	1972.959957	2889.1517	2038.833989	2081.776674	2595.819474	2643.33561
¸ßË¹°×ÔëÉù´¦Àí (180).mp3	4392.002303	5966.573404	5604.469246	4333.363648	2886.522126	6014.128217	5041.006606	3042.193318	4136.157723	3932.393467	3103.782723	4799.814146	3670.21499	4073.056939	2512.60897	4720.318695	2796.755637	2422.920922	4229.880252	3871.9767	2853.047189	4636.174502	4069.991093	4078.960571	4816.527916	4397.66206	3998.114241	2251.535427	3851.144626	4771.340231	2718.181385	5676.256074	4642.628543	3219.420793	4733.209621	4143.303498	4064.066273	4361.211773	4262.752871	5146.409858	2883.12977	4904.518949	5281.287574	3289.949147	4873.860333	3161.304894	3674.053072	5527.480269	3524.5326
¸ßË¹°×ÔëÉù´¦Àí (181).mp3	2708.999482	3408.722563	3387.235244	2887.762677	3004.114502	3205.488876	2704.663722	3133.823439	3559.889061	2681.695098	3084.711957	3892.027454	3567.80703	3135.153435	3807.018857	3229.256508	3773.903206	4128.159957	4740.814413	3703.880749	3931.972599	3965.41005	3975.403842	4722.393712	4038.834071	5096.267231	4109.777652	4913.850181	5192.805186	5823.176353	5292.396989	5525.90282	6735.083585	5539.960138	5930.536403	6008.810057	5894.715271	6084.613951	5597.383083	6017.858243	5523.82445	6387.685378	6408.066947	6448.33567	6388.709042	6317.402196	7034.859942	6322.030066	6037.379649
¸ßË¹°×ÔëÉù´¦Àí (182).mp3	6908.403164	3815.303891	4207.941119	3333.554532	5720.668415	3512.1883	4091.792912	4501.625825	5505.033435	6707.320388	4218.305967	4425.13094	3666.434825	6066.443499	4359.976965	3825.379809	3571.879857	3697.138717	3659.61299	3395.967653	3343.999025	4451.088627	8335.243817	4191.612674	4149.796383	4114.852147	3365.270744	3989.072857	5659.24651	4251.374015	3850.272829	3159.659755	3884.675847	5367.884432	4685.933731	3623.213618	4088.120849	3310.730298	6413.398727	6371.50281	6633.102014	7280.585232	7222.958632	5893.377409	6622.670575	7111.15153	8010.77633	7909.5907	8460.0899
¸ßË¹°×ÔëÉù´¦Àí (183).mp3	5465.547217	4697.364273	4096.062071	6016.874603	2954.392806	3934.772638	4491.8819	4658.837452	4826.598807	3388.318607	3930.116463	3337.159226	3301.05173	4059.094876	3464.649385	3309.280251	6015.929162	4955.807379	8256.118854	9207.468602	8134.95708	7963.419465	5428.275163	9448.376942	3689.13327	3943.363852	2916.866926	2854.486033	2310.637563	4079.047133	4314.8994	4859.821589	2872.992145	5660.60865	3851.097452	3643.209118	3527.877902	3641.475725	3322.274383	3141.516786	2974.771086	2383.312118	3762.377812	3344.638218	3585.434036	2498.84755	3357.616373	2769.118486	2800.545907
¸ßË¹°×ÔëÉù´¦Àí (184).mp3	3991.805813	3835.95351	3310.523973	3228.288852	4918.738324	3622.635157	4829.777092	4074.017664	2490.513428	2554.442792	3317.312354	5222.716381	4407.608075	3762.749602	5087.099869	4257.28604	3550.715675	3761.127633	6054.568114	7955.558266	5566.086355	5434.486571	6910.745647	8765.539131	7746.852961	9048.83646	4261.813594	4799.328668	4681.632016	4064.798613	3740.917982	4718.161893	3765.072172	3600.022066	3331.653247	4155.602374	4090.467291	4688.834566	3598.410098	4161.16885	3719.928836	2326.350939	3970.766943	4232.984486	4555.17741	6161.037023	5087.180261	5001.110565	4733.199662
¸ßË¹°×ÔëÉù´¦Àí (185).mp3	2565.574744	2890.171114	4687.440889	3505.657722	5431.508121	3618.208673	4492.877059	3619.368598	3910.81437	3348.96538	3913.862931	4189.397312	4523.459231	3890.484533	3386.464955	4582.241327	3258.853153	4471.314896	2541.9026	2828.922723	4621.187988	3431.750909	5997.558996	3720.359964	4303.57476	3937.643915	3786.424789	3303.806721	3898.761747	4240.723791	4715.304276	3707.634665	3336.391085	4854.485339	3328.189093	4520.710327	2508.568576	2643.659862	4627.545718	3795.837779	5465.245496	3654.364929	4638.06001	4160.587745	3882.569657	3471.393368	3886.093905	4276.129165	4764.212394
¸ßË¹°×ÔëÉù´¦Àí (186).mp3	4596.945379	2752.128317	3245.350964	2753.754244	2551.869496	2464.544053	3831.118351	5197.99515	5544.632643	7554.1426	4531.702482	2741.677856	3475.953168	3924.037522	4183.666523	4206.792509	3657.819167	5354.862027	4710.13913	3613.715163	4097.557308	6188.063782	4947.039155	2677.331212	3408.942329	2846.813448	3452.707579	3222.002181	4666.904382	5173.77097	4234.455951	3022.120336	3366.825224	3595.364941	5266.943904	3384.138547	4290.450113	3154.713525	4702.8965	5855.971161	5823.614	4154.38004	6595.166565	4946.698291	5714.976383	3074.511156	5317.276161	3310.432193	5218.727059
¸ßË¹°×ÔëÉù´¦Àí (187).mp3	5350.847361	6188.302669	5139.445681	7474.41365	2689.441498	2917.432254	3512.862177	5637.270095	3507.235743	6381.557936	7807.217986	5620.843578	7568.143046	2750.993008	4297.732322	4144.146902	6122.733016	2930.483905	5063.85511	4090.649094	5095.536908	6992.926865	3748.486549	5425.034562	3037.597094	4473.574318	3284.297678	4871.515686	2614.040283	3754.449019	2443.830481	2897.741638	1814.917122	3038.544446	3606.120097	2792.336044	3363.52535	2977.944575	3316.887066	2476.801557	3035.317525	2428.444057	3027.58367	2181.402942	3025.659711	3074.170439	3011.038524	3407.22475	2581.774853
¸ßË¹°×ÔëÉù´¦Àí (188).mp3	8653.287656	7589.339314	7217.874459	7614.678386	7557.002726	8253.785595	7159.798833	7326.078922	7387.002779	6647.343977	7286.12097	7519.40853	8003.325967	7314.924903	7717.391655	7531.818684	7155.021963	8310.888794	6536.494936	7111.811318	6815.89629	6545.356766	6926.986686	7845.962886	7099.620769	7199.873761	7019.496947	6399.464143	6861.252891	6354.893588	7461.77313	8279.332174	6270.71067	7051.419947	6649.796191	7429.851815	7511.105829	6679.287574	7199.31244	6685.776511	7761.712582	6451.777982	7888.913804	7583.556295	7035.610838	6256.575676	6250.358072	6764.36421	6547.976976
¸ßË¹°×ÔëÉù´¦Àí (189).mp3	3763.775233	3148.318827	4323.665802	3226.625396	4683.488655	3175.120016	3576.483128	2728.065482	4012.929363	2850.522554	3450.013561	2931.985702	3974.346469	2805.707101	3916.682379	2926.29484	4181.739786	3234.790497	3989.934536	2885.38859	4173.70541	2692.654325	4202.84592	2989.296535	4055.957219	2793.881571	3838.002479	2835.946443	4948.946755	2676.165516	3588.61079	2934.31873	4155.13179	3043.895094	3444.209591	3185.08476	4183.199362	2793.392014	3760.089977	3071.369203	3932.064666	3217.743454	3747.314513	3004.819626	4699.05372	2990.021744	4056.236189	2950.576869	4320.392951
¸ßË¹°×ÔëÉù´¦Àí (190).mp3	4047.563226	2380.736272	4357.020253	5248.455204	4999.05676	4146.31028	3606.132739	1817.320074	3719.852898	3032.070655	4008.830967	3678.368335	4001.569676	3310.045936	5526.173939	3549.961339	5171.13853	2232.560775	3252.012344	1577.637027	3979.226182	1771.257044	2750.573328	1757.112276	3939.067223	3229.504257	3322.125064	4283.483955	3856.462368	3348.062135	2901.134493	2919.024478	6540.437119	4102.754889	5972.95167	3791.642671	3248.229111	3164.80018	1680.841975	3699.151892	3139.572703	3332.53801	3112.596634	3349.797643	3097.345818	4366.839026	2747.138196	4846.201307	1789.552132
¸ßË¹°×ÔëÉù´¦Àí (191).mp3	2863.524251	2738.253393	2568.02741	1826.905466	3811.245329	2115.938494	2738.108177	2181.739587	2009.273156	1776.631169	2160.013302	2394.744595	1986.955022	2866.31899	1897.412026	2253.074711	2176.659595	2038.76626	1874.393649	1873.564949	2893.670503	2569.122722	2936.325498	1722.556148	2211.564041	2503.026143	2112.753305	1719.616343	2469.99661	2276.335989	2224.241328	2796.089761	2673.586225	2495.204311	2181.018762	2303.853097	2221.506229	2474.493634	2242.876288	2161.190396	2180.241324	1815.232495	2418.950459	1987.219132	2436.702273	2137.932017	1970.185341	2350.481199	3299.23111
¸ßË¹°×ÔëÉù´¦Àí (192).mp3	3835.033797	3316.14197	4318.70771	3997.782329	4782.862907	4461.612197	3584.930742	4515.695699	4028.660957	3862.438488	3786.480084	5409.102053	3879.948467	3614.535392	3733.061259	2971.315083	3147.406413	4506.990817	6069.820932	3471.036466	3682.407798	3175.181258	3298.870536	6159.759841	2958.26432	4750.954972	3839.290419	3136.524472	3416.02776	3774.627225	3752.246916	5225.427482	5595.679291	3901.321602	3772.928533	4638.06219	4707.91263	3588.277211	5985.988462	4339.775233	6429.455021	5295.454243	3893.120003	4095.453164	4742.978951	4325.988851	4290.891879	3431.474281	3992.622662
¸ßË¹°×ÔëÉù´¦Àí (193).mp3	3890.696205	3502.231157	2665.226964	3222.887382	2841.341917	2953.642684	3120.643679	2754.233997	3172.114345	3258.266887	2433.68864	2691.993338	2424.355587	2860.740086	1767.937703	2019.462318	2320.795962	2435.243565	2605.935864	1993.569736	1813.424712	3183.514776	3904.258157	4225.761708	4309.980533	4007.470989	4451.17275	4034.113137	2839.108158	3145.893537	3361.567947	2865.353584	4154.251557	2561.646518	2810.949377	4034.988976	3028.433181	3310.033737	4301.268173	4525.658993	3998.037556	4768.671297	2924.554595	3586.383683	3539.158996	3405.115503	3857.207732	4585.389873	3965.471652
¸ßË¹°×ÔëÉù´¦Àí (194).mp3	3404.347828	2861.097297	2957.903135	3195.115949	3766.346144	4968.232087	3902.606663	4937.646071	3977.647338	6480.063996	5580.03132	3404.23506	4535.350453	3776.488761	6325.470311	4392.763642	5596.068699	4513.566099	3105.376059	5719.424216	3160.861693	4485.931805	3242.570322	4283.696872	4572.429295	4450.557914	4855.986228	3571.618801	4574.381527	4941.480879	6530.509575	4455.176207	4717.538767	4677.800757	4520.480907	5866.087883	4345.814866	4976.588083	3932.266289	5641.978977	5553.191406	3008.608556	3425.839211	2826.604848	4152.16949	4445.552518	4165.538333	4437.074991	3435.493269
¸ßË¹°×ÔëÉù´¦Àí (195).mp3	5703.847535	6571.633186	7302.671858	7257.649743	7131.206054	6235.318587	7699.243659	6554.2775	6260.927394	4843.229422	6584.426894	6573.920069	6652.092806	6974.264006	3762.794637	6368.08231	6901.960902	6611.580819	5379.295004	4208.566531	3326.652025	3520.016082	4817.740913	4661.490295	4476.850384	5645.537321	5825.773963	6458.232019	6486.445582	5949.742855	7058.986108	6858.124553	4807.494948	5769.52454	5169.530133	6360.144586	5322.688513	4883.713866	4396.752788	5728.187545	4713.296886	5593.175188	5953.529917	6142.344525	6448.592184	7182.224302	7918.750996	7046.085139	6740.08623
¸ßË¹°×ÔëÉù´¦Àí (196).mp3	3967.630622	3934.915107	5092.802766	5289.675091	4638.816602	4863.21741	5732.463293	6487.005217	4904.13369	4707.024826	6377.460037	5930.964874	4073.080361	4366.521408	6541.344794	5821.927859	5130.238151	4726.19845	4338.90499	5525.119118	4878.228366	4963.698481	5834.152986	6476.654581	5708.315285	5842.223323	5833.424558	6393.998598	4041.91391	4555.194816	5404.583497	6535.250319	6771.728846	6218.964888	8192.809417	5830.352278	5232.789659	4761.517161	3746.810671	3867.918928	5313.295431	2335.023497	3465.684212	3280.477501	3557.560111	3935.599233	3730.655211	5980.572404	2329.431722
¸ßË¹°×ÔëÉù´¦Àí (197).mp3	3793.891699	5885.284588	4459.376534	5932.897112	2510.927974	2217.155355	2404.480833	2923.07823	6866.968538	3990.505867	2342.120151	6504.778566	9485.02891	9439.308509	10081.57405	9909.232323	9100.963871	9625.038384	8758.85805	7994.984462	8396.09484	8651.420801	8554.880939	5959.867	7721.714985	6637.027995	9409.301256	6553.827837	6920.673182	9331.895495	8985.178214	8075.905614	9564.203055	9600.392085	9696.158323	9695.820578	8923.167933	9354.617233	9907.849832	9497.926445	8603.3615	9672.676169	9005.642679	8538.076657	8286.831144	8602.864938	5952.586276	3705.321296	2780.910532
¸ßË¹°×ÔëÉù´¦Àí (198).mp3	4581.925864	5058.833733	3595.18077	4039.542401	4812.798401	5022.717486	4702.28814	3577.807244	3518.345219	4234.42182	5347.121464	5387.709901	5313.046645	4896.421022	5008.374001	8066.824198	4047.281608	5241.36368	6759.424016	4315.554569	4346.399084	5243.600048	4872.672412	5983.349336	3436.532718	3813.812012	4598.066977	4190.927496	4511.663371	5266.575183	3512.208691	3630.657374	4704.765918	4034.308046	5264.804178	4868.101306	3254.647212	4519.473432	5606.544178	4276.018723	4161.107442	4823.661054	3599.705961	4288.758485	4138.699693	3102.593646	4334.995991	4093.43375	3497.755283
¸ßË¹°×ÔëÉù´¦Àí (199).mp3	2369.785951	2049.58371	2242.276534	2326.035113	2241.925348	2208.450464	1984.616922	2304.611514	2258.467199	2167.543745	2633.712975	3119.838285	4935.501239	7405.480456	8010.955863	7641.625448	9261.367126	9203.003028	8800.714254	8584.052875	9934.458472	9646.401357	8228.013508	7886.192531	8922.693183	8896.351075	9226.836217	8411.54227	8102.041111	9281.950083	9546.040896	9437.870587	8668.474349	8994.000563	9403.377682	9079.647586	8104.581599	8988.551958	9423.771328	8683.768386	8621.936027	8992.39215	9297.404395	10104.07822	8404.080344	8855.269889	9897.914211	9052.148395	9449.55921
¸ßË¹°×ÔëÉù´¦Àí (200).mp3	3517.609122	7177.415766	2621.215836	3467.855473	1949.870851	2031.795613	1887.40175	1758.83488	3877.794584	5571.616725	2371.852524	3355.131309	2087.554901	2037.541908	2838.808417	1899.791658	4216.154894	6615.198242	2704.357549	1932.576971	4845.084197	6316.094908	2961.15562	2012.320043	5794.82109	8353.592765	2871.959075	2183.7739	1728.958643	4759.0462	2995.259707	2103.945531	5083.858371	7633.064555	3241.993283	4037.65965	2141.706977	7053.9963	2923.299085	1919.119732	4959.659925	7434.057073	2927.224895	1948.671134	2489.497222	4604.014351	3015.347098	2013.753859	5329.525355
¸ßË¹°×ÔëÉù´¦Àí (201).mp3	2521.124179	2884.724582	3089.555312	2662.137847	2417.064353	2936.155236	2453.816713	2716.541278	2171.301992	2062.511165	2024.08077	2704.928366	4035.06335	2317.318302	2314.159722	2616.305161	2528.566777	2893.850782	2255.254235	2220.18292	3222.421951	2238.164737	1750.328155	2052.011565	2213.258018	3077.937526	2668.823625	2548.341005	4184.834122	2485.74917	5058.087366	4488.863147	3797.013582	6147.791173	2813.110737	2597.244891	2103.575644	2211.681903	2217.86465	2319.445601	2634.9194	2044.602339	2165.957493	2096.148995	2069.105931	2079.026976	2033.283914	2685.750389	2561.797414
¸ßË¹°×ÔëÉù´¦Àí (202).mp3	1900.158447	2050.356857	2750.769844	2519.431735	2320.147401	2533.27743	2499.25973	2673.201003	2487.705517	3253.028338	2660.317077	2013.915327	2498.284233	3387.670686	2750.953171	2735.204026	2031.58216	2334.802676	2502.796721	3088.00509	3434.654084	3208.218864	3366.149811	4073.114034	4329.40731	4541.604537	5565.844903	2350.009486	5656.613176	8464.395396	4113.044525	6005.997615	6186.409136	4137.118784	3201.892395	3685.140461	6564.225999	9213.207111	4433.343468	3456.000972	1719.156714	8172.321982	9805.112225	4384.048414	9787.021376	3261.653383	4272.701589	6954.208421	7088.892458
¸ßË¹°×ÔëÉù´¦Àí (203).mp3	4137.022807	4404.689745	3675.071468	4798.037244	3286.830979	4722.722688	4825.00193	5395.477296	5888.78739	4996.673766	5947.891907	3963.010335	3278.45196	5072.965985	6059.605347	5845.489024	4440.756029	3752.836112	3553.478686	3876.441242	3757.346408	3606.657578	3125.069362	3301.904763	3097.119595	3239.612029	3229.296962	3048.031951	2927.525621	3033.159581	2792.081498	3249.269188	3040.176443	3262.786972	2890.165329	3734.616273	3707.831878	4848.363655	5132.787699	4954.164487	4661.758655	3040.019967	3389.445636	3563.024944	5053.115163	6070.292513	6589.619255	3365.654646	3785.218188
¸ßË¹°×ÔëÉù´¦Àí (204).mp3	2601.650312	2548.739892	4886.278437	3392.028741	2659.300558	1987.888441	3135.86061	3645.145969	4488.880827	3100.382459	5473.637196	5415.514975	5638.378545	3785.143213	4588.359365	5592.950826	3337.595996	5776.542126	4309.978623	4038.633863	6674.335467	4257.609299	3154.272392	6450.121747	4324.664594	5944.900728	5946.706952	4703.222439	3293.799679	4731.386147	3700.258814	3161.601411	5127.321852	5258.877137	3821.605708	6272.364862	5555.511359	5249.686296	3093.410696	4754.325352	4945.544359	4259.126696	5803.903854	4891.655468	3319.052589	5715.480735	5723.624641	4603.585216	4879.365081
¸ßË¹°×ÔëÉù´¦Àí (205).mp3	3596.823845	2064.712506	3541.716331	4714.175283	3148.205977	4682.929862	2743.613495	4056.941117	5669.332959	3404.442684	5865.886218	2795.603868	4696.177389	1552.540624	2974.831369	3875.591718	2537.403372	4508.357235	2269.692087	4147.674069	5509.889631	3045.824957	5291.069204	2815.560525	3960.303118	1912.953406	3415.057127	5592.316298	2710.718974	4373.298537	2331.091224	4008.487358	6107.090773	3309.174995	4927.685913	2450.371257	2554.837581	1855.034454	3431.986806	4015.874418	2916.476783	4832.829844	2089.984137	3446.757007	4522.743975	2591.693922	4122.485448	2809.802865	4360.893585
¸ßË¹°×ÔëÉù´¦Àí (206).mp3	3025.775328	3717.18389	3636.204804	3100.242317	3074.730052	3673.016817	2893.352605	3314.860066	3212.729314	3051.909066	3241.512229	3673.790957	3196.50131	3289.41484	3220.230131	3572.157272	3374.644567	3043.346225	3242.69099	3122.2639	3433.204912	3367.244619	3088.499805	4477.628543	3696.151231	3079.686238	4441.978354	2539.266265	3404.472121	3649.707002	2767.154841	3635.608417	2950.027996	3853.087926	2962.74799	3776.262262	4488.326776	2823.784173	4400.114253	2666.143729	2950.156952	3287.953633	2665.357931	2934.996084	2869.138009	2943.345063	3014.256882	3145.120909	3182.092233
¸ßË¹°×ÔëÉù´¦Àí (207).mp3	5447.387329	3522.325225	4712.447507	3836.090901	3642.137246	4387.032711	3725.758472	2979.150322	3430.873556	2844.9551	3093.901755	3237.222973	3157.87181	2559.745474	3122.357614	3334.749456	2670.769026	3327.55054	3090.055544	3717.10781	3491.517522	3776.727737	2156.76765	2214.727506	2362.193919	2318.009866	2333.655533	2867.466463	2611.52399	3076.128668	4162.871641	3378.948277	2990.812893	2722.893822	3017.868894	2970.989148	3548.510086	3180.558813	2793.276608	3759.911054	2703.064624	2256.731991	2693.936877	2177.983578	2318.690183	1903.387806	1869.4966	2321.75745	2330.383814
¸ßË¹°×ÔëÉù´¦Àí (208).mp3	6531.279024	7253.655264	6071.515715	5001.392827	8600.306247	6509.458445	8482.555396	6343.895251	9095.361852	7664.513008	7880.549833	8407.024434	7972.637704	9293.808237	7812.030475	9097.70741	9127.794543	9392.810016	9038.814931	8129.514979	9753.102206	8939.616079	3156.267507	3020.380089	3391.946313	3547.91674	3900.78622	3892.722769	3441.585235	2985.788412	3343.957582	3324.985851	3728.607153	4519.498841	3525.436941	2976.701871	3096.750552	3517.593175	3934.897315	4199.696741	3149.835501	3044.131613	3033.812926	3540.05549	4149.039464	4194.289263	1991.598642	2098.332737	1244.610849
¸ßË¹°×ÔëÉù´¦Àí (209).mp3	4233.028067	2359.034987	2805.891616	2441.315814	2815.826439	3074.279185	2572.486442	2303.468627	2312.830387	3079.510914	3302.141269	3804.480245	3625.272227	4449.684879	2006.824914	2861.625706	3246.642767	3521.824386	3609.619859	3383.14189	3262.988872	3672.371661	3920.991869	3978.535957	4090.565038	2044.843056	2564.195462	3404.163776	3448.714807	3389.490692	3590.623201	5467.551189	6380.97223	6827.840858	7710.340773	7948.559053	7604.178389	5288.78143	6159.372162	4805.550866	7746.259736	7705.089845	7856.458647	9353.05466	8969.80025	9806.617711	9202.463642	8407.529548	6208.391172
¸ßË¹°×ÔëÉù´¦Àí (210).mp3	3750.526082	2233.392968	4043.973363	3693.715359	2803.516402	4754.132567	3508.607652	2243.936736	3950.091552	4834.288343	2422.411871	4733.794967	3415.056765	2359.11739	3420.637625	2752.600875	2697.726531	2758.142947	3134.344414	2593.518093	3856.140178	3033.292271	2420.442388	3492.903504	3779.812675	2243.743549	3940.614907	3618.280894	2783.173599	4367.053217	3461.811461	2349.117791	3757.287534	4310.712042	2423.168874	4664.47457	3081.836358	2467.542656	3307.562216	2801.25875	2583.091898	2830.211897	3196.982602	2684.174893	3912.61476	3043.6226	2379.807453	3562.93403	3698.23872
¸ßË¹°×ÔëÉù´¦Àí (211).mp3	3503.180442	2873.195672	3396.041003	4347.507461	3257.548112	2811.907201	3509.852728	2512.421572	3515.983793	2894.85508	4040.65257	3544.123648	2634.772637	3420.626771	2668.014525	3426.741578	3665.929048	2292.049347	3310.935234	2665.019715	3270.644788	3955.353709	3002.552655	4102.136868	3557.428913	2730.027281	3512.86856	2614.943283	3053.775248	3068.954202	4227.285283	4138.81849	2932.981737	3161.095642	3246.873034	2912.793427	3997.230868	2207.649424	5082.581445	3355.684948	2661.819533	3038.918674	3144.852882	2921.804525	2256.99009	1723.523066	2323.196273	2277.494846	4031.820109
¸ßË¹°×ÔëÉù´¦Àí (212).mp3	5039.65941	6651.601514	2991.252495	5476.135966	3474.439709	3758.429534	3954.208324	3159.138538	3978.148037	3822.631869	3947.171254	3681.465615	2922.157532	3279.244782	3835.130521	4004.91239	3179.768502	2386.659567	3363.297228	4204.437226	3629.001226	2505.813989	3554.288868	4445.750466	4989.683672	2882.871853	2225.042193	3944.737671	3541.422111	4428.875555	2521.174821	2539.312047	3489.997996	4019.194427	3556.31227	3704.519514	3274.856316	3940.456854	3692.60158	3755.76011	4604.37836	3294.469902	3679.048388	3738.464873	3807.142408	4432.300835	4457.708661	4170.534776	4067.235941
¸ßË¹°×ÔëÉù´¦Àí (213).mp3	5400.757521	5476.744539	5248.522078	5511.265681	6082.851461	5359.697513	5947.472892	6474.8671	7419.215726	5405.25345	5818.259591	5830.599554	6131.981024	5957.856694	7190.122693	6574.5795	8402.233052	7937.250808	6761.017503	7084.60041	7216.285764	6846.133315	7130.125758	8177.328971	8397.291096	6963.379458	5810.90174	6701.333544	7595.116989	8090.571102	8267.912653	8837.586149	7595.60643	7809.099434	8000.512316	8489.445238	7629.932812	7821.40467	8610.933679	6307.653469	4964.429008	5612.248663	5719.319605	5481.911798	6030.068254	6691.220977	7438.736556	5714.96263	5943.473667
¸ßË¹°×ÔëÉù´¦Àí (214).mp3	2638.743928	3393.748365	4937.990023	2603.333221	3292.906484	3212.604538	3792.874115	3487.831053	4837.961676	4790.665678	4026.927833	2725.33267	2514.229322	4693.781322	4223.333851	2863.405303	4124.076886	3444.763774	3308.905337	2871.805975	4763.380533	4304.791052	3923.279559	3423.745338	3454.805294	3595.177609	4019.987402	3143.366644	2131.744485	2394.206183	3180.429823	2869.033054	1789.394312	2620.602326	2351.364243	2587.064232	3730.084393	2356.948442	4229.181616	2099.356317	1994.77589	4170.283876	2631.326512	3173.664475	4319.860096	2496.883126	2696.079922	1648.001166	3820.103438
¸ßË¹°×ÔëÉù´¦Àí (215).mp3	4434.474089	4502.353157	4016.929001	3772.311819	3824.116962	4394.289802	9421.996149	10059.02988	10141.4144	3186.712793	3406.013372	3426.577912	3376.504256	3429.500762	3452.360708	3800.392741	3630.229984	3478.578034	5219.837953	3960.136738	2410.246242	4093.982522	4733.957574	3038.375004	6907.16139	9177.40409	9178.221201	7031.611291	7764.689096	7539.261649	4011.165897	9223.214728	7009.828902	6422.977305	6431.200667	4210.477299	9551.140948	8230.953147	7178.319619	7423.233522	9701.302201	8452.944293	8532.317433	6998.323719	9413.436938	7818.390046	9862.961926	9796.288945	4744.989123
¸ßË¹°×ÔëÉù´¦Àí (216).mp3	4225.24499	4154.655006	4198.170721	4951.373514	3453.720903	4044.568313	4284.768197	3549.906369	3543.343068	3777.377676	4184.09177	4534.371661	6181.839612	6836.007613	4763.93602	5128.40692	3743.381242	4460.13988	3410.449265	3838.473474	4016.21743	5771.170903	4325.360156	3782.15121	3862.325702	3550.635909	4038.963972	3312.750183	5072.563109	3489.696118	4581.897777	3998.825555	3533.603004	2982.544645	3231.336194	3758.983333	3290.209238	3184.704159	3107.339477	3401.545629	4450.909212	4136.847929	4253.494789	3503.514605	3420.133837	3603.055277	3894.797989	4248.25279	3248.256652
¸ßË¹°×ÔëÉù´¦Àí (217).mp3	4026.035504	6512.482012	5709.754167	4610.44016	4335.248166	5674.90357	5842.0338	6727.082065	6987.648683	7317.602951	7606.946993	7018.50274	4094.829994	5194.998618	3545.939475	3693.794084	4713.65123	5279.938555	6795.784238	4307.599406	5931.514121	6502.7284	6343.332767	7253.193142	7344.699839	6547.181232	4419.236599	3555.307097	4839.974966	6583.533221	7921.751313	8105.911932	8815.570104	8298.757005	8414.231062	9363.534624	8621.205413	9357.814804	9019.730065	7050.728807	9155.358698	9077.622347	9217.502533	8281.835536	7901.0785	7627.650096	9031.239817	8803.076499	7332.273871
¸ßË¹°×ÔëÉù´¦Àí (218).mp3	3743.20193	3699.096877	3657.947565	3483.281454	4369.969159	6957.374327	8779.127677	8970.272378	6547.204384	2952.609596	3163.258221	2854.02437	3457.399011	3468.888377	6441.193123	5101.075661	2805.617089	3232.0595	3398.086421	3495.095617	3843.261391	2845.501008	2344.409479	2368.416249	3698.414765	3851.004648	4039.471494	3405.312506	3575.879982	4122.746413	6975.155941	8024.467545	2559.187091	2762.387745	2811.417765	2796.019743	3399.401069	3131.63338	2366.330664	2605.132255	2449.588136	2972.688597	3259.383982	2575.381015	2816.376983	2529.499305	4924.123069	2756.022568	3751.164373
¸ßË¹°×ÔëÉù´¦Àí (219).mp3	3361.043801	4148.051058	3562.147241	3356.969334	3245.798106	3421.591368	4512.286401	3582.649217	3349.019517	2919.693961	4569.725605	5106.023029	2398.12163	3657.278079	3389.589347	3535.434158	4690.877026	2174.229151	2939.379311	2129.137221	2752.548069	4210.455537	2205.933557	2733.707255	2687.629766	3527.8976	3073.661906	3060.247491	3428.848665	3794.909268	3296.263711	3419.395979	3145.992887	3220.707407	3977.747742	3870.641772	3083.310258	3609.420584	3389.791278	4608.914468	5221.579101	4482.568374	4135.588261	3471.340328	3982.976231	3527.629247	3936.704035	4037.479749	3492.081824
¸ßË¹°×ÔëÉù´¦Àí (220).mp3	5417.923748	2649.09945	4847.800877	5117.567442	6277.396594	2836.47106	4034.107547	2270.538027	3377.121305	3938.944522	4985.297866	3357.869324	4915.668378	2599.36986	4595.247255	5372.31228	2984.811824	5080.208279	6020.434586	2898.353728	4024.176414	6671.358987	4198.059369	5527.583915	6257.351943	3531.459369	5054.405367	6100.992567	4386.339623	4802.482001	2655.485953	5108.389392	5684.948287	6593.730653	4735.604901	5424.163796	3579.446426	5005.865213	6371.752927	8713.338694	3969.967079	6072.306704	3665.75905	4787.878789	2154.095645	3831.830175	5360.201254	5819.931096	3222.636666
¸ßË¹°×ÔëÉù´¦Àí (221).mp3	3564.933665	3559.165025	2760.912283	3490.739524	2318.782188	3802.609161	2877.292728	2940.876041	3552.233413	3312.776078	3810.577089	2953.785836	4226.718886	4037.631466	3715.605956	3252.325666	3447.10851	2494.495026	3808.760571	2928.319032	3057.279569	3332.656285	3625.599733	4136.285643	2714.834143	3754.509234	2390.119032	2394.273518	1810.526084	2929.903441	3783.541098	3445.979322	4217.286565	3366.610644	4345.325608	4284.039361	4305.127104	8159.922374	3970.050009	8830.127558	8512.676138	3919.801118	4261.413725	4091.209173	8952.903557	4092.438314	8901.206175	3945.303467	8259.801951
¸ßË¹°×ÔëÉù´¦Àí (222).mp3	2046.09895	2765.96651	2547.381677	2378.954117	2242.91986	2473.769137	2510.217467	2349.074039	2878.202178	2392.85129	2367.062386	2057.579904	2588.071864	2547.508728	2576.594372	2719.956665	2796.885158	2841.01722	2568.984726	2143.938003	2600.70428	2783.018714	2186.522953	2510.304018	2287.754343	2631.38208	2127.615394	2661.528786	3005.153051	2401.167616	2181.113299	2544.257298	2443.990253	2544.362941	2854.439042	2944.977067	2650.421726	2337.43246	2272.165196	2441.464562	2472.52559	2347.185778	2510.629621	2675.418091	2377.624831	2484.498329	2572.14111	2948.592992	2087.754653
¸ßË¹°×ÔëÉù´¦Àí (223).mp3	2648.361698	3223.354189	3788.269568	3838.045924	3761.124196	3156.917182	3311.013015	3203.741207	3126.630217	2943.127589	3021.160248	3046.991063	3181.735943	2931.707788	3049.838283	3256.815286	3492.563195	3647.93584	2887.924	3315.293985	3160.880257	3195.974116	3694.769853	4570.72723	5052.310486	3226.753506	3168.19676	3274.92116	3301.595953	3412.484146	3583.303681	4313.702388	4904.593735	3119.098714	2801.703782	2596.832624	2759.168654	3051.305279	3321.7877	3868.17028	4618.612482	4407.361093	3274.410618	2945.819438	3627.494331	4584.202021	3523.594063	3316.9693	3313.38781
¸ßË¹°×ÔëÉù´¦Àí (224).mp3	2773.743786	3321.341331	2959.214458	2421.11421	2498.013556	3291.008536	2259.427268	2491.458215	2191.148479	3039.39984	2589.243029	2290.790489	2790.947102	2745.177528	2653.258909	2510.043919	1805.155184	2553.231182	2119.212835	2275.531187	2467.904054	2291.614943	2370.350086	2358.773351	2382.839948	2130.081032	2185.581799	2267.401431	2301.650085	2312.282627	3110.57188	2297.41574	3284.328806	2295.072497	2930.728064	1985.198357	2812.162669	2486.066347	3345.373062	2299.38264	2269.926217	2526.842383	3266.237797	2272.398308	3588.173059	1873.397243	2629.920596	2094.808255	2404.694727
¸ßË¹°×ÔëÉù´¦Àí (225).mp3	3467.641555	3132.394391	3745.248262	3898.76371	5297.327507	4014.83232	5348.603844	4168.160162	5834.612983	3749.978871	4602.479225	4514.325266	5586.049015	4316.316822	5083.613721	4923.799117	5535.265632	4609.362686	3200.099165	3196.389185	3218.867444	3082.33342	3042.14763	3083.242255	3486.917005	3207.641462	4328.791902	5048.993833	6080.480074	5431.115798	6045.031206	5859.427167	5213.814769	5153.073902	4660.791902	3415.380034	3417.949747	3495.04356	3022.767156	3439.861093	3496.659742	3210.821518	3271.359962	3621.523372	3628.262471	3991.710079	5064.717565	4715.515435	4985.022683
¸ßË¹°×ÔëÉù´¦Àí (226).mp3	3625.736931	3849.644773	3252.268883	3969.069211	3613.202119	3308.17803	2742.892389	2878.189488	3205.204657	4579.060823	3410.167709	3660.067536	3215.752082	3209.723563	4854.7864	5294.909613	6537.575339	4916.979692	7788.186995	6616.597409	6189.039488	4109.413785	4789.983413	5371.980341	4892.618815	6726.543289	3874.748728	6285.446181	4361.192302	4209.400679	4789.48992	3955.220672	3864.763801	3170.386581	3326.992914	4843.878389	4417.487506	6101.776938	7170.961746	4262.657734	4063.57828	6658.510338	6013.830353	4124.523375	4866.751095	5988.514979	4498.015897	6115.363374	4621.957987
¸ßË¹°×ÔëÉù´¦Àí (227).mp3	3652.585987	3037.170853	3333.86077	3231.657898	3463.14533	3343.841663	4379.382847	3341.09177	3840.338291	4213.52254	4307.608878	3573.230512	3270.10683	3490.159083	3450.460457	2329.070271	3257.967125	2814.073071	2334.401186	2126.496313	3225.700906	3407.322176	2935.49089	4135.323868	2379.20372	3287.060118	3543.700028	2446.051692	2931.708059	2641.823115	2894.042232	3028.575664	3295.175002	3267.193458	3134.882596	3011.646345	2364.246151	2097.218626	3160.28192	2687.583803	3592.151712	2969.113763	4118.335831	3765.432056	3946.476515	3724.486174	3305.197782	2473.750219	2055.802822
¸ßË¹°×ÔëÉù´¦Àí (228).mp3	6688.377625	5990.146615	3301.016143	4053.15016	5190.858483	3214.407732	2905.436048	3402.029649	4140.820327	2738.876424	4001.530414	4019.953503	4130.522294	2751.615417	3355.043375	5405.040409	4257.034207	4288.779322	4693.513458	5221.48025	3380.868095	4436.241733	4714.359952	2981.158623	2888.500646	3541.35687	4429.395971	2494.843229	3823.820337	4525.941517	4304.592086	2856.83641	3478.232699	5375.272977	4285.506794	4568.615531	4749.856103	4978.371567	4191.858439	4827.489	5290.916707	3710.144747	4550.005139	5195.694198	5931.223598	4262.963335	4852.835781	4892.538389	3783.260559
¸ßË¹°×ÔëÉù´¦Àí (229).mp3	3045.062608	2984.384816	2421.764225	1835.72338	2474.31032	2467.796762	2446.409121	2656.908638	2900.712512	2670.169429	3335.721903	2862.650162	2538.266939	2090.865187	2246.565462	2305.504925	2625.874129	2484.368503	2877.851089	2648.040865	2650.456989	2876.742857	2440.267977	2107.531908	2084.657415	2201.411374	2983.949947	2866.117864	2566.367784	3056.52465	2945.658602	2744.437668	2522.013248	2132.498951	2335.917957	2523.550274	2866.087511	2503.985255	2618.931591	2885.387332	2843.349821	2986.519686	2251.468055	2591.984239	2136.245647	2483.921766	2224.626414	2645.418537	2600.385396
¸ßË¹°×ÔëÉù´¦Àí (230).mp3	8496.503505	8625.595521	8393.755254	8634.629368	8626.49281	9077.22242	9339.530797	9168.029115	8529.22665	9040.918199	8695.654271	5238.242759	5092.526586	5060.365695	4587.64477	4588.095145	5021.542323	4131.715582	6289.935119	7377.541998	8064.461977	8660.916364	4699.171722	6908.41501	8309.450103	8607.076022	8916.039869	6602.758519	5436.807409	6782.528199	6417.345913	7353.62762	8152.660089	4551.977295	3758.607359	2945.707624	2719.900946	2526.750169	2117.504799	4298.594659	4790.640845	4757.176484	5946.703072	6511.967229	5329.159429	4863.95439	5112.187711	5996.227369	7542.391615
¸ßË¹°×ÔëÉù´¦Àí (231).mp3	2650.138335	2870.60937	5373.944648	5279.968155	5478.516542	4876.143833	6408.231791	6402.990187	7612.359324	6130.275729	7240.577358	4630.572429	3597.822542	3842.265602	2285.295735	2169.069734	2024.241946	2269.999292	2650.53981	5772.912758	3283.540214	2507.350866	2070.672923	2120.211539	3957.047813	2298.592577	6344.127592	5500.438923	5834.459798	5708.062	6049.768145	6563.892716	5625.425186	2654.684817	4780.525082	3048.279298	6387.402019	4562.366953	2507.828578	2749.020065	4461.48813	2101.022652	2822.23725	5508.776809	5988.087672	3167.447537	5168.251915	3147.914958	6682.051349
¸ßË¹°×ÔëÉù´¦Àí (232).mp3	2831.327313	2556.31605	2558.07529	2942.463105	2533.156916	2919.157163	2311.62929	1925.000367	4713.8759	2667.191827	3081.915819	2299.259853	4021.856837	2203.944513	2650.286747	2160.152871	2163.195316	4494.04227	2279.717168	2142.418446	2177.958476	2520.427807	2218.578295	2695.86413	2396.265174	2660.74718	2332.913845	2811.914482	2454.006581	2688.473379	2221.643305	2570.848482	2834.212792	2038.959826	2883.001996	2129.721445	2343.390915	3744.757403	2399.70369	3559.789977	3029.239932	3984.556901	2816.481064	2374.705886	2503.743606	2409.004048	2200.949823	3105.913094	2286.233666
¸ßË¹°×ÔëÉù´¦Àí (233).mp3	2994.003981	2855.512828	2378.856336	3205.558715	2598.553796	5196.317325	2777.602477	2491.141924	2619.673327	2716.978043	2607.641279	2461.937068	3190.890218	3463.247693	2978.140473	2704.36779	2707.41344	2364.898131	2802.333908	2636.580547	4018.743087	3106.505896	2837.866309	3109.549522	2635.418049	2600.032384	2244.615685	2504.889461	2661.622306	2942.225947	2939.764353	2679.372657	2845.587201	3079.984771	2506.734382	2641.252181	3364.628624	2646.196581	3161.544557	2806.220657	2449.009919	2684.068859	2875.047435	2970.222739	2290.242254	2916.1194	3305.007392	2271.746359	2789.908386
¸ßË¹°×ÔëÉù´¦Àí (234).mp3	4258.394505	3776.221734	5708.171578	3150.317876	5427.531902	2924.251044	4475.977814	3286.242334	3143.890301	5165.311406	4231.612397	4361.373498	5259.007912	7012.904636	3662.998582	3882.373551	3714.057162	3966.882018	4492.904231	4121.694535	3696.344898	4065.133883	3124.293137	3424.18528	2954.268506	2848.100508	3631.383982	4916.909445	2481.570365	6708.418941	3383.504553	3656.043435	2965.322074	3245.453771	3017.38903	4275.518366	2506.074999	3559.081545	3465.216053	4072.756096	2948.411148	3356.984024	4732.270031	3951.528004	6183.51245	3556.049896	5551.524556	6355.03794	4448.468718
¸ßË¹°×ÔëÉù´¦Àí (235).mp3	3151.419359	3123.140473	2990.446028	4238.907014	4263.431187	3082.804321	2961.287769	4209.76755	3924.164941	7302.952234	8416.132919	3990.881226	3951.355537	3883.708214	4305.74055	4563.492167	4258.27398	5273.006387	5177.119311	3900.458486	4443.969794	4771.232239	4324.424262	4459.877567	3201.483457	4858.869708	4279.503463	4900.865288	4055.891606	3702.993	5456.033652	4577.093844	2951.574517	4457.924711	4169.94109	4982.78328	4182.968114	3790.67745	3041.211728	4631.013387	4585.923918	3425.626518	3882.455379	3690.715838	3222.176907	3969.789615	3554.001938	4537.674468	3542.706626
¸ßË¹°×ÔëÉù´¦Àí (236).mp3	2357.299248	3516.731552	2833.077584	2994.041694	5752.533564	7634.980273	5989.717761	4457.649036	4231.848852	4049.051796	5177.629215	3127.061154	5081.65915	4409.686479	4266.236212	2607.768422	1584.504021	3442.919577	2485.709478	3957.576008	4747.672788	4489.618464	3878.590299	3908.970079	3877.559711	3446.630883	2546.770285	3639.286746	3363.494579	3106.191054	2148.437936	2703.761183	2029.902867	2736.411726	3471.041779	4307.749033	4461.410023	5440.633178	3962.242639	2880.382151	3278.450021	2861.589647	2344.724153	1956.038248	2400.837834	2297.766995	2752.865148	2796.346045	3568.733274
¸ßË¹°×ÔëÉù´¦Àí (237).mp3	4503.514011	3280.481253	4851.012814	5879.507065	6866.355827	3593.363466	5994.482141	5780.888354	5000.379493	4464.810959	3560.4145	6133.319448	3731.057327	4635.130885	4807.885938	5197.556864	6133.85828	5583.137201	6087.18414	4425.320204	4472.171736	4145.007897	3753.228012	4166.918307	6298.548369	5325.586513	3838.046181	4430.798018	3776.308247	3732.925332	4566.971967	3079.970963	6013.611845	4389.429983	3648.628761	4084.072847	4283.991765	5953.337907	3708.347231	5449.188887	3288.824935	3694.883162	3393.822212	3689.937816	5523.287841	6479.173508	4469.712838	4238.639492	4022.070252
¸ßË¹°×ÔëÉù´¦Àí (238).mp3	6276.518681	8900.871971	4404.486403	4029.064857	4544.222462	6110.538783	4698.735126	4363.05509	6003.946269	7130.844085	4263.561647	6823.801792	4659.113302	4610.426019	5510.778613	3603.967788	5411.327015	4130.127738	5041.119375	3633.130851	4656.297099	4344.008576	6755.184953	4387.054821	4321.372864	3807.852986	7835.761117	4562.40915	4556.532716	4579.303847	3958.299479	3909.092848	3945.351502	3819.589101	4098.281621	2863.810745	3948.82204	6899.916354	4043.729371	3717.661557	3619.555703	3830.38157	4236.282728	4441.482311	4188.828875	5058.888566	5420.525368	8163.102948	6596.626221
¸ßË¹°×ÔëÉù´¦Àí (239).mp3	2667.658752	3769.193383	2411.100795	3105.185123	3008.393283	2981.314902	3264.568462	2708.272437	3560.013062	3188.984727	2936.945248	2316.799577	3488.529448	2394.685885	3007.675092	2027.573024	2229.10149	2622.86791	2020.607284	3261.35786	2285.836049	2487.424356	3057.854939	2146.255696	2177.454997	2272.414904	2009.358402	2306.159543	2163.024163	2051.726769	2485.470863	1960.386381	4541.329386	3320.961831	3558.922412	3067.585588	3288.10293	1812.556048	3648.033922	3151.171156	2490.041819	1889.473677	2396.840099	2535.784478	1870.915718	2468.564608	2139.967278	2637.571643	2677.176809
¸ßË¹°×ÔëÉù´¦Àí (240).mp3	3163.412516	2378.810096	2465.930951	3432.974541	2555.286657	3654.639826	3440.12834	4009.155939	2608.892783	3110.533821	2289.954384	2761.285176	2852.240623	2917.569148	2700.901469	2986.511288	3983.955209	2288.559474	4481.412975	3975.631017	3537.021457	2776.680837	2923.324867	2755.182926	3326.2311	3159.827882	3027.43442	2971.281043	3162.197614	4098.531949	6477.562386	3080.13259	5372.492605	4047.437486	2132.618994	3178.05323	2578.31064	2532.65269	2044.400815	2637.946961	2748.210673	2347.557881	2510.416543	3109.035497	2546.462023	2894.749669	2217.6871	2864.155665	3627.790681
¸ßË¹°×ÔëÉù´¦Àí (241).mp3	2161.608633	2375.057264	3619.964744	1844.969901	3497.347205	2331.340112	1803.883532	2262.081323	2425.432695	3924.102661	5443.00802	1902.141536	3347.533249	1996.651433	2441.905817	2320.757499	3050.347492	3621.602049	2641.596483	2181.037175	2517.825068	1958.945628	1862.476279	2373.296098	3200.456009	2713.502179	2079.525537	1985.641075	2906.472686	4647.939894	1896.582968	2403.45443	4751.589247	6166.678526	2389.525573	1837.767309	4462.190509	4208.771801	5731.759567	2996.688421	4810.095043	3373.575494	1713.313092	1926.150367	1884.055757	1824.551381	1858.448067	2622.921831	3111.390693
¸ßË¹°×ÔëÉù´¦Àí (242).mp3	2392.907936	1779.444746	1695.060973	1800.75131	2206.506278	2586.450459	2588.260804	2542.905518	3229.454766	3656.6615	2235.37965	1970.376586	2055.017356	2402.042459	1758.387746	1897.15776	2646.644071	2667.070684	2356.747848	2987.65063	3280.91046	3742.563645	2932.105751	2747.646023	2309.848088	1918.928398	1511.711924	2073.336082	3234.062432	2766.006737	2221.282795	2227.688401	3443.182199	3625.728514	2367.791662	2499.852662	2179.398516	1807.516139	2167.708135	2043.907387	4311.822071	3689.892096	3583.800972	3241.47101	3208.799371	3681.187447	2451.270691	2023.295232	1829.211698
¸ßË¹°×ÔëÉù´¦Àí (243).mp3	3627.136441	3218.627597	3126.121898	3852.545242	3470.335024	3415.738596	3613.856436	3615.614997	4073.159945	3334.320743	3807.395229	3567.663115	3866.376172	3564.303875	3419.833115	4150.070554	3529.833597	3050.344323	3282.643983	3859.975931	3283.034079	2793.367224	3662.189122	2571.757186	3706.07836	3082.137888	3257.496855	3829.970824	3092.742428	3070.345105	3202.988178	2603.848125	3061.166108	2638.35279	2743.625284	3286.641505	3145.747196	2551.352429	3003.352625	2465.30363	3131.243691	2292.635482	2484.653015	3151.816734	2842.584363	3129.960004	2714.530342	2597.876626	3498.152639
¸ßË¹°×ÔëÉù´¦Àí (244).mp3	2837.563891	4254.607822	3084.82057	3620.078068	3974.634847	3374.240221	4044.267437	3189.565925	7833.895845	6875.147144	4760.075459	5953.792251	2699.135421	3052.337681	3212.734683	2559.713038	3473.061224	3051.574119	8053.682296	8374.983816	3925.009675	2909.476158	3002.852665	2781.185063	6610.657742	3739.399923	5138.157706	5751.704808	3021.687943	4319.840586	4436.206459	2796.229447	3248.645425	3059.517841	7059.225068	8129.29308	6557.245447	2706.778588	2589.478328	4934.177926	3371.466816	3219.069563	2365.720729	2726.476886	4202.049043	4359.13056	2898.341299	4058.791446	7456.4666
¸ßË¹°×ÔëÉù´¦Àí (245).mp3	3858.802781	3224.615634	3457.52956	2223.654947	2737.518941	3343.863758	2193.253998	3007.520277	3624.916488	2418.953988	3213.124534	2312.0756	2408.711176	2726.506913	2826.581179	2404.764139	2944.45832	2571.193617	2539.929489	2592.712472	2219.202698	2579.995065	2410.797952	2912.621615	3236.668812	3058.397904	2657.802496	2136.849441	2867.174114	2555.522677	2890.114422	2873.442739	2672.614792	2460.400513	3020.682933	3027.932615	2211.943157	2612.158647	2356.245556	2471.776667	2566.282882	2211.513651	2191.935121	2662.867973	2529.222745	2338.929412	2635.532317	2483.403413	3125.838785
¸ßË¹°×ÔëÉù´¦Àí (246).mp3	4391.613568	4601.678582	3620.180758	4072.422894	3999.431402	3698.203885	4561.664986	4454.068026	4171.118997	4219.084772	3957.768771	4372.417945	4488.497163	3519.49917	3848.1686	4020.956621	3344.527058	4216.457744	3563.8432	3786.202057	3988.495358	3155.966003	2782.249153	4174.80628	3547.197197	3500.251514	4222.386591	2938.924092	3826.122332	4396.483975	4775.791013	3246.340631	4077.490526	2944.299297	4351.629697	3900.456167	2862.100528	3663.530247	4223.231934	3005.725624	3022.276171	4472.168617	4267.260524	3279.808717	4104.009663	3899.275023	3080.254061	4902.169141	3812.697507
¸ßË¹°×ÔëÉù´¦Àí (247).mp3	2983.122793	2817.824511	1660.140807	2183.710348	3224.757215	3401.310659	2517.993921	2265.021004	2789.835883	3274.123271	2438.564363	2515.478103	2278.677441	2580.100425	2158.004879	2806.138232	3270.364143	3035.362892	3039.223033	3679.714164	2443.29403	2984.54764	4568.791428	3281.934022	2988.048928	3236.702054	2853.547382	2584.991251	2359.90414	2798.13333	2625.94189	2799.897718	2978.59663	2730.940942	2290.80721	2265.80868	2138.791492	2740.28073	3206.998813	2418.039002	2371.776408	2573.66581	3039.348695	2438.781196	2802.919922	3037.406214	3676.755661	3302.04842	4048.303881
¸ßË¹°×ÔëÉù´¦Àí (248).mp3	3080.136015	5123.067902	3245.226892	2951.947304	2826.351986	3250.672496	3206.582752	4555.329754	3214.680193	5014.96275	3458.803643	3077.142976	3330.398191	3595.469452	3212.61322	2850.58917	2752.09028	3224.887648	4241.415691	3372.882969	2971.118699	3220.141734	3143.964791	3427.121189	3545.091123	3487.808379	2955.730719	3917.294472	2842.213181	2881.679267	2790.59849	3306.844913	3949.122772	2993.060204	3042.031102	3020.849822	3199.542299	2762.722056	4192.505232	3043.756799	3719.571185	2900.712651	3568.240947	3024.888367	3184.157447	3567.730895	2877.967235	3186.133765	2976.344661
¸ßË¹°×ÔëÉù´¦Àí (249).mp3	2694.182335	3025.166662	4201.165314	3746.811662	3024.49073	4255.382117	3141.174293	3120.711499	2000.917202	2115.484627	2418.216923	2360.615357	3244.457815	4081.474607	3008.587293	3816.955312	4323.688567	4230.055768	3979.807724	2177.689181	2302.08769	1983.053378	3383.530514	3446.304136	1911.834647	2558.609727	2053.83647	2755.906542	2193.748571	4045.510305	4337.861615	3216.972302	4199.598076	2160.410074	2525.978566	2071.675437	2250.154657	1858.196675	2036.920041	2506.27641	2838.205507	2686.665485	2400.795135	2191.959546	2732.901897	2602.204476	1990.071863	2052.259993	2456.857423
¸ßË¹°×ÔëÉù´¦Àí (250).mp3	3938.866456	4031.266161	1956.995725	3743.887827	2140.051205	4443.163145	4136.203763	3237.534929	5754.408255	2729.778836	2987.438989	2775.377588	3329.049067	3605.260962	2524.845624	3014.719051	2559.483713	5151.77175	1909.410557	2773.519088	3212.117907	2372.933753	2312.179095	1768.744868	2390.840523	2274.995822	2468.782142	3672.024635	3254.603401	2460.200301	3047.421674	8622.360953	3074.824518	3465.299437	5432.435174	2606.192127	6425.932293	2152.461299	3668.375816	2745.844718	6159.561356	2999.034306	1970.272351	1691.006425	2515.750043	2298.112046	2746.181068	4805.609518	9173.136468
¸ßË¹°×ÔëÉù´¦Àí (251).mp3	3037.613193	3982.501352	3885.111994	3911.381136	5480.220504	3135.558087	3102.192569	2318.998446	3102.554906	3245.753779	3499.337905	3610.304141	4173.611946	3072.361998	3823.525858	2956.21398	4319.849356	3978.58392	2608.452524	3283.801042	3571.227936	3105.80425	2302.882799	2988.620237	4037.248686	4015.424151	4147.425241	4778.10718	4132.852719	3881.621105	3407.586534	4383.073728	4156.837543	4812.881007	5997.933896	2790.272841	3161.269405	2909.034028	3476.477297	3855.881691	3929.368152	5253.424481	4702.533055	2649.036903	2961.663777	2782.821587	3979.026529	4044.35045	4817.248404
¸ßË¹°×ÔëÉù´¦Àí (252).mp3	2249.212967	3476.738587	1582.695791	2409.576493	2573.109206	2194.911668	2372.730832	2297.202807	4561.015525	1931.611449	2136.823657	2360.666223	2105.581331	2267.777298	2056.402769	2364.621823	2512.261041	2979.985971	2188.391778	2534.162827	2621.937395	2040.376967	2495.458382	3069.15949	1974.545208	2953.593234	2222.929264	1991.629735	2458.91721	2105.739311	2080.370862	2264.29538	2925.029103	1986.606611	2341.169582	2313.807344	2283.799132	2279.329328	1949.835803	2203.251074	2361.835767	2480.853275	2280.377447	1945.354873	1433.320976	2105.201421	2460.035579	2513.164712	1932.242394
¸ßË¹°×ÔëÉù´¦Àí (253).mp3	3398.960768	3600.094072	2260.728233	2571.852004	2456.912217	2229.83503	2021.673683	1980.694512	2565.744705	2683.379895	2639.170636	2976.365895	3356.198585	3422.547827	5098.917969	3624.667493	3925.627693	4271.132197	3622.071612	3766.639087	4097.87149	3751.444897	2628.580736	4066.485367	4530.975452	3883.919694	4495.209177	3939.208898	3034.921506	3424.811778	3100.886427	2778.740733	2935.486556	3060.234481	3664.68513	1991.586101	2239.531556	3554.929968	4176.44069	4035.592673	4058.727057	3696.188916	3608.762718	3560.331097	3612.086577	3491.526438	3525.337462	4288.64967	3176.721221
¸ßË¹°×ÔëÉù´¦Àí (254).mp3	3467.387041	2526.193619	2251.97441	1949.550943	2979.392314	2715.105612	2269.057861	2188.850675	2965.264559	2758.116206	3113.341645	3130.772985	3580.163803	3028.986999	2672.882912	2662.939038	2560.310941	2801.759025	2556.303791	2285.756215	2561.588431	2728.897647	4420.902816	3743.891856	3053.483599	3363.373663	2564.169596	3197.368105	3210.595736	3344.897521	3155.118389	2121.170148	2530.48689	3187.491628	3758.159108	3505.774059	3792.222859	2433.776562	3097.812635	2577.201509	2956.440751	2875.221555	2389.094704	2365.540702	2884.575017	3021.899697	3861.676351	3251.16396	3072.646248
¸ßË¹°×ÔëÉù´¦Àí (255).mp3	4395.975943	4627.424786	1907.937786	4152.568804	6786.341925	2026.958001	3034.804861	4835.962757	3967.845172	2883.508365	4965.269834	1851.480451	4716.648287	6757.841399	5585.994704	3245.789127	1957.394547	2067.683646	3257.0023	4339.736688	1953.309329	3917.00946	3246.285015	2279.838251	4596.784757	1824.301624	1445.523671	2764.363223	2125.163685	2003.896974	2974.471603	2798.247458	4409.931951	2057.081609	2642.934792	1743.882575	4408.204522	1990.906562	2269.911515	4625.491655	3018.118271	2224.94379	2839.166032	5064.859432	2475.465418	3903.72043	2930.335956	2750.592241	2175.482856
¸ßË¹°×ÔëÉù´¦Àí (256).mp3	3211.548346	5283.00324	3481.038419	3291.243597	3082.100532	3835.019164	5198.286835	3837.497923	2370.497251	5071.264584	3633.280774	1857.74669	2090.648248	2388.492432	2835.63789	1806.361968	2856.174338	2955.245432	2164.268703	4051.273591	4709.712165	2806.527266	4234.86275	2805.458876	3315.635104	1870.181325	2962.30145	2767.722626	1825.195489	4450.922033	3907.550594	5398.983494	3185.005416	2359.35725	3835.589022	2127.126423	3215.787585	2982.210257	2566.858928	2087.938467	2751.708141	4395.547959	4431.981277	4469.289791	4223.619289	2850.616848	5647.282704	4052.359638	5111.260908
¸ßË¹°×ÔëÉù´¦Àí (257).mp3	4895.013755	5220.41326	3315.096242	4094.482827	3309.200098	4466.855203	4380.435481	4619.567147	5264.333779	5712.348678	3229.043171	4364.367697	5159.264716	3544.032805	3782.493672	3971.552036	5134.984343	3522.882474	4555.759164	3456.177199	4769.84981	5595.340331	6551.367129	6637.034455	6276.894073	3481.111239	4780.79144	4246.861912	4480.540255	5595.8533	5612.731681	5829.922046	3826.13675	4199.339621	5024.958848	5286.961576	5295.703261	5121.949711	7050.509084	3628.777013	2914.968073	3941.290356	3959.635334	3859.614757	5768.974126	5763.01848	5816.968665	3137.837191	4012.853654
¸ßË¹°×ÔëÉù´¦Àí (258).mp3	2313.509062	1908.06524	2318.823008	2596.940366	2361.540139	2552.658337	2562.968431	2651.830385	3459.482432	2413.353887	2156.886862	2209.630049	2268.679885	2400.177158	2250.654743	2069.175844	2186.620339	2187.17999	3905.505969	2327.497176	2149.811325	2824.779349	2426.013318	3293.879544	2730.956818	2990.961284	3937.114924	2256.439751	3871.965726	2585.661026	2510.291999	2764.278479	3899.405203	2143.145104	2831.996047	2381.369651	2591.343181	2494.645336	5752.35739	2471.787453	2254.33429	2558.383599	2308.607471	2076.796271	2003.05847	2324.444367	2455.512137	1755.44946	2582.67372
¸ßË¹°×ÔëÉù´¦Àí (259).mp3	1956.966863	3294.323121	1856.858527	2992.041415	2774.562476	2364.723135	2625.555383	2310.645249	2834.708107	2193.794444	2431.958323	2173.104355	2726.104034	3124.193101	2731.58449	2363.215512	2335.30064	2900.970877	2945.240747	2617.381929	2145.131295	2234.409001	2952.634877	2754.855507	2651.806159	2595.742421	2616.412857	2828.697476	2710.169017	2693.809351	3406.658305	2598.990399	2341.19518	2905.055141	2917.296263	3042.95181	2990.048485	2751.721925	2430.711797	2611.173632	3576.747045	3328.779983	2650.76618	2713.330218	2471.697014	3174.869323	3321.93759	2504.775344	3012.926592
¸ßË¹°×ÔëÉù´¦Àí (260).mp3	2702.827728	4391.31499	3260.78031	2648.563954	5181.247256	2398.597305	2684.873826	3086.30009	4109.392201	2919.839389	2958.450933	2462.084166	2506.080611	2324.063029	2233.807174	3134.442771	2109.072524	2067.360793	2292.792312	1985.996657	2406.727602	3380.14583	2642.633516	2879.980545	1730.056819	2965.430102	2165.635976	2439.736274	3004.700212	2302.728029	3617.00574	2061.314038	2897.269403	3271.732528	2627.327653	2448.315725	2424.424801	2420.116285	2479.109286	3498.115435	1942.060564	2461.616702	1810.352779	1756.88967	3508.983699	2642.416096	3532.716936	3388.496126	2113.574256
¸ßË¹°×ÔëÉù´¦Àí (261).mp3	3515.743795	2328.312061	4519.391689	3512.061076	3479.711962	3532.630065	2453.410612	3861.651899	2801.153034	5584.959839	8489.612081	4157.30422	4531.826475	4073.635437	3671.008419	3281.006058	3580.885196	3031.618411	3336.261202	3433.943684	3041.618567	4318.054018	4491.675233	3352.135996	2798.8158	3677.864927	3784.029328	2945.953292	3270.601137	3138.654591	2766.194696	3651.213248	3182.918554	3723.626095	4043.650317	3280.466621	4607.767512	2962.855155	3793.271938	3601.557207	3760.116784	3155.519035	3889.707727	5538.2461	3815.608246	3534.725842	3092.219502	3447.25396	4440.379298
¸ßË¹°×ÔëÉù´¦Àí (262).mp3	2472.74115	1984.216084	2866.251611	2447.380202	2076.332961	1936.407986	2215.342919	2503.945758	2821.070652	2560.978845	2399.7741	2529.43643	2862.12998	2272.80558	2226.492481	2166.166556	2708.666839	2100.891704	1821.618868	1777.584017	2072.972366	3583.885236	2223.966269	2039.972054	2158.944876	2136.337087	1815.617992	3388.655431	2083.567952	2333.063856	1970.765954	1996.153068	1710.359241	3362.344934	2082.585728	3807.910804	2234.745414	1927.913365	2132.770362	2388.841857	2846.061	2540.968225	2953.813233	3006.251545	2852.991106	2151.844564	2324.769333	2364.993646	2076.538947
¸ßË¹°×ÔëÉù´¦Àí (263).mp3	2986.16072	2558.010456	3826.345196	2525.454204	4428.615762	2750.712841	3090.715744	2937.966425	3174.718816	2389.76728	3782.963967	3706.575571	3034.317394	4022.472081	2195.909735	3640.451253	3376.076549	4149.445407	4085.265991	2602.460656	4238.23944	3898.675598	3239.709768	3587.087894	2027.999711	1971.338624	2958.028782	3597.134827	3591.585126	2587.375473	3726.676974	3404.938385	3167.368569	3326.209372	2408.182859	2444.143858	2711.928393	3600.505751	3855.799835	4077.268542	3326.378413	2202.953089	2667.612228	3341.510406	2706.076041	3340.667313	2262.234181	4044.126679	4399.786724
¸ßË¹°×ÔëÉù´¦Àí (264).mp3	2056.762422	2266.499852	5676.72889	2041.672616	1893.098378	3131.210834	2290.797554	2824.98752	2586.330801	2415.655821	2880.488879	1607.335598	2125.78302	2936.867343	3592.038906	2506.284148	2291.042899	2766.738147	2752.897342	2264.500771	2036.898364	2896.532633	2600.972444	2634.042287	4241.818663	2238.675549	2918.454306	2857.691449	2885.071281	3850.04597	1981.57678	3187.909635	2814.735228	1763.703162	3666.439754	1641.376567	3982.509379	3059.521751	2450.363087	2962.908168	2639.526368	2185.559683	2248.304578	2705.644169	3132.550935	2763.975819	2148.304836	2594.33959	2588.058789
¸ßË¹°×ÔëÉù´¦Àí (265).mp3	4029.402918	3188.559869	3362.084401	3393.125766	3733.88193	3699.251857	2800.843528	3142.89657	2747.321562	2770.489442	3485.941867	3026.943325	2763.85088	3106.097576	3452.285196	2858.613727	4102.929834	2409.572669	3626.444708	3555.857308	3373.89934	3077.326416	3128.50995	3953.895284	4320.756851	4336.898007	3773.694322	3436.366877	2997.650552	3073.408675	2517.556881	3257.253856	3669.45718	3117.465563	3580.934179	4026.600035	3866.994754	3499.804515	2838.495606	3687.450363	2689.258135	2186.290563	2179.840204	2752.682726	3425.818853	3114.953571	4139.412724	3750.576062	3463.584541
¸ßË¹°×ÔëÉù´¦Àí (266).mp3	6339.841292	2722.632581	3119.857156	3035.247781	3906.906738	3355.140573	3465.405253	2268.631451	2966.860688	2495.278129	2323.694784	2397.934297	3085.799877	2451.951768	3076.200672	3000.931794	2878.831754	3155.81213	2258.046941	3132.453062	2957.111692	3090.021711	3161.656525	4092.700536	3667.141912	3841.873528	2871.126528	4027.444361	3865.160089	2818.888104	3534.097116	2282.94756	2082.539635	3326.602974	2908.655501	3104.422756	3538.891911	4989.075777	3752.148809	3059.136711	3186.02258	3630.757605	2892.438742	2548.649632	3425.289488	2551.471312	2618.188379	4036.129507	2333.480893
¸ßË¹°×ÔëÉù´¦Àí (267).mp3	2843.243624	4404.197246	3605.770809	3488.30183	3401.733795	3364.073113	3567.905647	3541.011608	3911.275993	3625.816019	6358.188867	4946.228222	6034.344213	3682.002612	3672.120286	3904.634097	4496.339098	3696.866309	4326.700977	3805.455873	4013.024618	4977.029766	4529.266223	7047.528114	8648.873122	8982.863349	5299.791228	5834.959305	3915.307526	4215.6148	4691.723575	4440.742302	3202.438126	3606.471907	3327.116176	3527.627807	3289.556627	2767.153626	2810.83396	2565.832614	3092.584096	3901.525145	3427.831625	3350.154011	3763.772629	3617.393807	3463.61468	3278.885574	3003.202908
¸ßË¹°×ÔëÉù´¦Àí (268).mp3	2835.232453	3452.116536	3705.486956	3934.597008	4175.848969	3576.009318	3485.548602	3791.189874	4282.703139	3440.160719	4709.105636	3953.785791	2993.395391	3168.627256	3272.04882	4122.7593	3438.802373	3251.11705	3713.911881	3464.815055	3490.948673	3825.348388	3625.938948	3462.044588	3564.080326	4417.475222	3592.322166	2623.696023	3561.864831	3408.892076	2916.069481	3544.55937	3733.787214	3689.859784	3519.123439	4281.963406	3214.734891	3247.38411	3696.315165	3422.871638	3132.097944	2727.923073	3768.038611	5247.433991	2924.963075	3460.344816	4094.362652	3339.684677	3663.746154
¸ßË¹°×ÔëÉù´¦Àí (269).mp3	4941.455569	4136.353674	6072.192086	4375.626502	6652.162932	4815.547829	5730.326247	4967.757843	4071.367079	5823.441333	3939.028928	4135.929902	3782.962522	3103.003387	5340.656262	3772.092766	2972.340861	3746.19339	4653.318988	4368.080991	5571.459488	4100.008509	4643.063227	3858.09764	3918.164693	5447.708709	4598.635438	7217.632532	6351.709155	4994.942311	4659.864562	5119.938939	4485.926176	5972.967519	4797.838883	4261.878126	4735.229982	4666.743386	5926.217509	4292.547309	5701.092246	3167.606186	3849.952895	5458.033323	5700.392146	4416.15316	6849.36472	4588.264978	4704.260163
¸ßË¹°×ÔëÉù´¦Àí (270).mp3	3520.489082	3380.80439	2979.719933	3282.86707	3336.389547	5375.514239	4080.582941	3753.461066	4641.507688	3888.148723	3862.426728	2979.695741	2995.614097	3604.060669	3709.076604	3458.492944	2565.838126	3040.612651	5351.145407	4392.910167	3598.415509	3248.41164	3749.930895	2467.860101	4812.569549	4337.455834	4316.81621	2906.418067	2307.487506	2311.196079	2827.846994	2806.906589	3361.391664	3827.135437	3805.064947	3471.141434	4311.010149	4393.81697	3481.80957	3697.406027	2911.997149	3573.024985	3511.222713	3415.892021	3446.79445	4175.456107	4753.28159	3826.67724	4533.021824
¸ßË¹°×ÔëÉù´¦Àí (271).mp3	2080.340502	1870.704946	2393.333196	2740.429585	2235.39776	2215.575776	2236.80571	2780.368812	1807.308059	1742.160763	2377.616397	2626.447083	2071.072508	2070.037784	2356.458778	2087.689901	2298.20617	2037.140593	2105.928399	2741.316623	2062.990745	2383.07058	2195.064684	3773.465676	2340.339425	1880.446132	1738.271094	2119.673923	2800.022398	2496.25681	2102.434197	2764.642381	2199.208411	2661.021337	2033.558209	1702.950536	2957.883731	2172.913295	2454.838932	1919.933105	2604.564412	2385.185207	2017.038986	1560.526652	2260.476673	2411.397891	2081.461085	2317.778768	3371.225267
¸ßË¹°×ÔëÉù´¦Àí (272).mp3	4218.263128	3891.070488	4508.316887	4575.914047	4474.016159	4026.752709	4669.84454	4217.434212	3360.658277	3438.169403	4307.192593	3576.363499	4151.170398	4340.028837	3624.180955	3338.293551	3451.126661	3633.036458	3815.964601	3825.165128	3838.046477	3757.107753	3197.997017	3404.036478	2914.058996	3466.446027	3628.781408	3248.19224	3419.885288	3528.282564	2959.430719	3738.094919	3356.354045	3601.59653	3994.066056	3715.093691	3598.35469	3577.302271	3000.623735	3930.037512	3211.143702	3578.500819	3971.238821	3346.797304	3418.759136	3581.361804	3909.971655	4091.004836	3767.116037
¸ßË¹°×ÔëÉù´¦Àí (273).mp3	3068.249452	3545.160233	2067.533726	3030.112763	2529.426886	1843.93131	2758.166503	1957.464466	3023.989241	3017.20751	2781.242993	2002.015327	1949.185819	2260.081102	2990.531523	3289.589689	3241.498618	1954.606984	4819.551688	3820.286442	2829.452666	3617.319002	4556.853418	2139.783119	2692.783396	3968.153057	3019.338677	3264.318728	2885.46921	2048.005366	3114.615488	2054.778227	3935.333352	3506.47277	3151.983717	2907.489045	1972.207978	3318.494188	2379.202238	2261.815116	4797.296376	2709.982093	2615.933887	1920.250654	3497.279669	3718.74471	3632.30999	2310.537747	1994.667915
¸ßË¹°×ÔëÉù´¦Àí (274).mp3	3011.022263	3175.569568	2980.330625	3176.852154	3284.967843	3820.822973	4159.169257	3596.360529	3495.700158	3341.600453	3433.91472	3644.394331	3322.106471	3503.804508	3568.657347	3287.682022	4547.685092	2368.65601	2612.821329	2411.107021	2452.052481	2138.262942	2280.669024	3678.746283	2947.140293	2256.533158	2294.180919	2368.233867	2560.410302	2608.855914	2151.525668	2095.103321	2836.309653	2257.053413	2432.854519	2355.884325	2905.577156	2449.655791	2680.925982	2176.439875	2586.05591	3049.587959	2681.680025	1951.262573	3278.616154	2654.687992	2482.313116	2322.831953	2251.020085
¸ßË¹°×ÔëÉù´¦Àí (275).mp3	5954.443411	2217.373655	8366.021766	3177.936458	4595.418789	3659.526732	4562.650463	3550.812784	5678.189644	3007.254273	3920.639936	2934.709847	4649.545472	4297.727484	3226.645679	4500.132347	3165.004351	5123.99617	4561.650546	4758.289832	4488.647972	2665.674165	3602.427049	3599.144937	2957.216305	4311.854505	2712.128536	2958.922302	3341.946966	4825.355667	4761.708803	5605.674942	3273.6364	2921.437432	7836.045462	3594.389231	2916.847271	3079.179159	3058.96776	4304.045933	2646.207067	2582.744933	2530.757312	4259.431161	3244.169474	2849.683227	2835.735895	5974.895575	3590.749332
¸ßË¹°×ÔëÉù´¦Àí (276).mp3	2575.205219	3500.023595	5898.241639	6886.891388	3402.495319	4410.464858	2600.837708	2317.278442	2601.696198	3701.43514	3533.415688	4631.529242	4847.952273	3127.627621	3351.058255	4209.36806	2961.192406	4101.948631	2995.351663	3965.276088	2633.519679	2850.95196	3259.518029	3729.407623	2611.335765	2462.241837	2913.474797	5542.33507	3157.094604	4100.17034	3408.730958	2394.208504	6572.013388	3847.780173	2842.959717	2649.72267	5181.735646	3369.937839	3844.029098	2773.428773	2291.854234	2884.028824	3204.931352	3216.65534	3474.961526	3346.717304	2968.51672	3967.652619	2037.128963
¸ßË¹°×ÔëÉù´¦Àí (277).mp3	3785.485436	3794.524	4624.242937	3294.199879	2828.065803	3401.904898	3354.036976	3528.242034	2694.74072	2351.75353	2171.943701	3109.588591	2871.600931	5380.901256	2779.797302	2763.255672	3590.855371	3859.550551	2769.597837	3392.65724	2758.774889	4422.199703	2843.852764	3723.391098	3968.6347	2288.53001	2393.934794	4750.782565	2926.18195	2311.434939	3308.633472	3215.7756	2555.981214	2585.128176	2853.342344	3210.779027	2729.962213	2549.616512	4408.318727	3851.017053	4254.174674	4022.327861	3101.958096	2644.086548	4650.567699	3350.759771	2696.803628	2782.984044	3073.422634
¸ßË¹°×ÔëÉù´¦Àí (278).mp3	3059.864428	3878.288688	1877.598361	4714.326712	2179.490044	2291.301503	3551.633504	3239.46063	3629.944065	2947.960522	3200.1928	3134.203897	2732.852608	4018.376099	3237.883267	2352.789244	2258.83082	4800.407122	3704.384239	2476.311117	2391.391048	2272.220729	3602.740754	3920.573113	4593.071968	3628.95521	3385.854787	2218.993078	3951.298369	6011.30662	3807.243471	3952.377735	3970.042187	2221.576178	3146.624046	5555.157573	2883.85431	3650.58705	2081.597115	2921.045727	3146.766219	3343.506046	2693.414639	2576.187508	3067.225197	2076.978849	2920.817382	3575.471642	3697.438695
¸ßË¹°×ÔëÉù´¦Àí (279).mp3	3782.466197	2766.164482	2533.669707	2577.650384	2912.125028	2864.641085	2666.376272	2429.005721	4091.304627	3251.050154	4429.830095	4249.557078	4863.217188	4614.249107	4064.906248	4395.922405	4825.105049	4406.101335	5272.096245	4082.111402	3418.853799	2657.273413	2532.966684	4608.077797	2139.129297	2755.590446	3654.083372	2288.858693	2051.772973	2568.74904	2401.833703	4240.163189	2166.604991	2858.02788	2934.535369	2260.21772	2988.268463	2071.198757	5610.451647	2305.923517	3497.683321	2549.651165	3376.704655	5418.248207	4624.439598	4325.970806	4932.369756	4305.490617	4250.69994
¸ßË¹°×ÔëÉù´¦Àí (280).mp3	3589.444099	2986.871857	2930.006257	2558.818489	2628.530246	3171.938946	2409.276231	3475.799775	2458.643094	2562.294904	2619.866767	3271.123456	3951.172371	2960.671694	3270.383752	2934.566922	2388.095264	3455.883672	3264.841294	2678.163142	3857.839131	2646.479957	2825.863327	4276.603255	3696.438691	3539.045335	2837.690767	4363.808082	3298.622245	3572.294991	3470.698981	3229.314381	3076.102133	2960.265807	3161.588787	3280.605233	2863.808421	2565.636081	2848.137865	2934.781324	3404.196491	3172.402035	3351.11044	3383.946699	3132.764916	2574.694266	2798.987064	2820.232428	2488.752547
¸ßË¹°×ÔëÉù´¦Àí (281).mp3	2718.681792	3314.938695	4332.319458	4021.934651	4171.652947	4480.074386	3647.040298	7871.195991	3155.483151	4098.531618	4690.775356	5118.822107	2932.623266	3477.775662	3305.253157	4242.08028	4317.37713	3647.914186	3351.433849	3135.223124	2369.560171	2905.650751	3837.650618	4104.953865	3062.439356	4550.130946	3145.189089	3327.714971	3258.358267	4209.727848	3364.022537	3730.306142	3208.451102	3335.112181	4574.297362	3617.798818	3226.631803	3532.497978	3136.949674	3590.151247	3808.960536	2995.798877	3158.654577	3438.497771	2750.265127	3093.553574	3334.257768	4258.962315	4949.285478
¸ßË¹°×ÔëÉù´¦Àí (282).mp3	4006.885991	3003.52874	3356.019541	3047.659516	3616.648684	2483.345767	2584.642894	4012.746009	2561.196692	2992.833859	4347.150852	4349.205933	2547.98146	2344.641281	3096.3923	4334.279377	3828.109325	4960.81788	3523.386124	2951.815019	2516.6643	2619.256278	3591.776583	3567.766863	3530.349629	2792.053773	2450.384574	4910.418216	2541.617651	3677.505253	3105.125816	3953.380245	3058.188146	2392.832877	3587.0984	2619.724329	2432.138412	4557.484123	3613.890807	3144.946174	2688.9432	2985.789526	3817.508768	3259.87769	3751.663441	3368.923799	2650.275339	5200.02564	2701.002596
¸ßË¹°×ÔëÉù´¦Àí (283).mp3	3159.231688	2874.369649	2603.459892	2711.157469	3026.495807	3308.952675	2963.270263	3224.280263	2757.150581	2930.824064	3063.051996	2925.240066	2958.14466	2810.427432	2437.984914	2936.616375	2800.705811	3572.825022	2914.764852	2475.716449	2865.204504	2758.303482	3349.987469	2747.251906	2541.499079	2930.281949	2420.854352	3023.268487	2601.512093	2831.090091	3168.523168	3071.252582	2687.104528	2473.009925	2592.593726	3139.771499	3017.598266	2888.281534	2848.244762	2552.084338	2748.924287	3028.009476	2770.85058	2682.029531	3160.371633	3181.646229	3362.922747	3089.108996	3049.42316
¸ßË¹°×ÔëÉù´¦Àí (284).mp3	2362.592609	6075.995935	4957.037427	3822.085421	3162.86476	3624.571745	3096.717184	4902.515289	6248.590589	2955.255268	4399.616092	4743.964658	4585.623457	2881.589835	3649.758114	5628.744353	5813.050417	7508.405403	5843.886837	5055.537731	6479.059712	3327.251378	8795.833275	3867.126507	5518.210414	5499.715205	7197.812627	3028.624818	3221.774363	5790.390025	3931.774639	2329.949308	3759.209965	5574.893166	3243.454527	4733.713501	3368.857206	3784.332161	3399.297671	4271.230928	8608.78339	3141.227342	4926.00438	5523.965829	4523.968875	3351.679525	5198.439352	2606.602294	4504.03105
¸ßË¹°×ÔëÉù´¦Àí (285).mp3	2407.232405	2468.931461	2152.542523	2656.812742	2275.343857	2150.541947	2105.182641	2287.192604	2676.241946	3700.123374	2916.695761	2503.48066	2659.358882	2024.313891	4482.34819	4467.035481	2841.999368	3230.373368	3310.680047	2480.5802	3118.09329	2163.645095	2253.370427	2166.883759	1914.682743	3151.813936	2294.418378	2035.572464	2595.833189	3867.532986	2365.158919	3171.092423	2528.85028	2211.147732	3192.734268	3988.086706	3733.297626	2575.253826	2515.328659	4023.359591	2437.737155	2081.241721	2043.948832	2278.491562	2052.776757	2403.711345	2655.131086	2511.975727	2143.72083
¸ßË¹°×ÔëÉù´¦Àí (286).mp3	2438.549621	2954.481582	2490.095527	2759.549488	2518.827978	2859.992675	2489.086486	3270.993385	2611.060414	2523.950497	2813.51344	2638.063887	2702.274433	2953.228881	3417.629347	2520.765424	2869.609839	2225.029828	2834.47341	3398.349134	2595.321736	2794.507878	2724.791382	2659.665535	2795.890289	2797.706703	2936.007077	2870.435284	2693.392452	2819.677582	2869.573439	2679.872674	3254.789647	2514.738292	2813.04924	2608.464313	2421.957584	2685.66879	3322.846392	5733.76469	3077.544982	3360.20945	2570.264966	2714.879928	3225.296182	2652.374515	2903.386114	3180.345011	3014.367264
¸ßË¹°×ÔëÉù´¦Àí (287).mp3	2403.468733	2585.61652	2981.533698	3156.787579	2522.190963	4643.239581	2131.498803	4165.791123	2530.000882	2611.372366	2437.799345	2865.161642	2292.768774	2368.889945	4721.041913	3112.517013	2568.487906	2750.235791	2270.591999	2210.492779	2060.32064	4083.940345	2783.268262	2268.648084	2306.233616	3044.602389	2596.888861	4665.183029	5956.098974	2529.955085	2285.674211	3836.527425	2997.309911	2259.493037	2323.36266	2807.758428	2537.774635	2132.811718	2348.742123	2296.551064	2396.326761	3113.722875	3688.154846	2364.764389	2838.963939	2457.529086	2522.22757	2244.687667	2429.618696
¸ßË¹°×ÔëÉù´¦Àí (288).mp3	4254.41594	5067.004951	6841.309026	4751.96347	5253.998351	5067.38492	4127.858107	7404.685195	5377.680824	5054.138339	4708.644106	4646.453677	4718.745958	6040.952723	3292.672406	5034.119896	4693.677642	3594.391395	3955.614029	4304.093398	4598.698682	5620.715548	4361.486937	3422.722545	4400.319617	3561.00504	4206.983879	3142.349349	4073.229237	4313.372575	3570.453206	5880.069271	3613.385713	4759.392135	4961.784852	4385.289134	4402.125381	3700.613861	3145.832484	3514.113854	4197.14882	2725.110189	2713.970627	2569.236739	4920.334006	2454.29075	2751.872415	2961.34253	2690.088823
¸ßË¹°×ÔëÉù´¦Àí (289).mp3	7611.544208	2727.95943	2255.887995	2445.43609	3423.22165	5025.099852	5124.910757	3006.49941	3786.164054	2268.294913	3191.537487	4340.22017	7200.73682	2299.491707	3179.835834	2163.814924	2816.886589	4806.063968	5620.174959	2347.644765	2179.672894	2224.869261	2806.394618	3407.094677	5330.956323	4640.433393	2417.442864	2918.610638	3646.476033	4257.146674	2337.733505	2709.922893	3033.417718	2659.623403	3421.59046	4032.899935	3247.693227	3780.605802	4881.707513	2398.149143	3161.063091	3570.177386	2581.87431	2852.632482	4331.669264	3086.071816	3971.690349	5418.301924	4272.689091
¸ßË¹°×ÔëÉù´¦Àí (290).mp3	3165.100509	2634.65275	5001.005252	2577.290719	2636.298525	2246.976398	2663.692358	2809.020229	2187.026563	2421.100218	3009.678875	3643.225296	2994.306022	3183.466877	2610.961133	2174.376086	2476.75302	2272.575068	2467.197286	3201.272955	2373.438674	2739.221906	3796.320583	4525.044302	2665.222984	3603.844475	3158.679212	3452.067	3043.876599	2884.554574	2898.144301	2661.239057	3149.894479	3895.746691	2909.052684	2554.385288	3445.532982	3468.931187	3451.99841	2672.490919	3145.732097	2659.138891	3322.788632	2851.599069	3404.538426	4344.234815	4470.43482	4615.553741	3893.714387
¸ßË¹°×ÔëÉù´¦Àí (291).mp3	3393.981585	3953.815336	3464.416819	4842.511915	3802.95306	5739.666487	4030.767665	4775.384994	2445.338859	3710.489145	4165.232322	3385.670882	2971.933861	3168.902246	3722.002918	3365.305382	3797.303617	5240.698045	3730.455174	3093.617225	1826.370404	4765.00287	2906.955927	3275.95006	3938.979223	2674.19546	2826.081253	3988.716627	3900.146798	3069.488773	2592.813926	1947.401134	4679.817936	2496.282314	5148.772999	3482.122054	3895.904932	3319.046423	3966.704587	4054.350735	2772.10752	3230.406388	2186.909737	4676.407443	2939.128815	4718.904335	4054.610719	4114.099604	2599.391046
¸ßË¹°×ÔëÉù´¦Àí (292).mp3	3471.135034	4611.485495	3075.017445	3731.241166	3318.231107	3445.180776	2746.155585	3311.009819	2991.269353	3452.629254	4441.945679	6438.525323	4716.81769	3523.033109	3751.398039	2422.275625	3032.61217	4816.839251	3264.591101	3466.472112	4055.835698	4616.747595	2767.133626	3415.39834	3416.952822	2492.156294	3151.547102	3424.888453	3276.919574	3338.780178	3219.634355	5108.946652	6002.512684	3303.368007	2473.277371	3915.30891	5246.943745	3559.715173	3268.607907	5650.592502	3550.545292	4794.723391	3940.300032	3488.303969	2782.75685	2762.496632	3009.994756	5345.400745	3139.642108
¸ßË¹°×ÔëÉù´¦Àí (293).mp3	2002.998515	1847.204699	2286.298018	3566.272888	4198.574768	2905.574207	3038.744399	2212.574726	2925.617112	2916.159534	1844.411742	2092.372131	2220.176046	2160.453718	2702.997413	1983.78857	2115.389239	2109.723631	1910.652545	1934.183545	1609.982052	2499.367344	2553.420121	2439.515107	2631.933952	2190.762717	2339.465839	2443.667077	2165.886849	2889.218895	3057.715151	2397.420314	3196.162093	2324.161366	2500.881245	3165.222265	2645.001938	2456.777637	3753.205389	3935.614536	4149.455669	2335.262687	2289.68535	1908.959384	3497.278785	2470.410282	3374.249514	2476.525555	2807.006478
¸ßË¹°×ÔëÉù´¦Àí (294).mp3	2146.490602	2111.920599	2950.044713	2091.501792	2756.527308	2158.314566	3197.382283	2399.437833	4072.943649	3270.291978	3024.88466	2039.494669	3123.225435	2172.154561	2229.255027	2738.123195	2713.741685	3705.989764	2736.872226	3275.425726	3786.709422	2300.891353	2465.453296	1887.522894	3065.041243	2639.879367	3032.162675	2999.036883	3189.3567	3500.898384	2671.865491	3056.36295	2272.369213	2461.681151	2248.260201	2946.366272	3039.369333	3774.247771	3518.518737	3111.269734	4282.220766	3402.117167	4288.195785	2732.218011	3940.051613	3514.513721	3533.208716	4204.454341	3726.472458
¸ßË¹°×ÔëÉù´¦Àí (295).mp3	2587.611049	2258.510639	2740.780965	2277.844098	2763.026912	2548.598373	2361.189089	2384.86721	2414.100566	2659.32902	2526.702467	2491.308523	2465.587674	2515.608423	2541.68462	2387.861119	2515.566196	2488.900788	2479.428812	2493.320172	2492.734754	2564.022224	2367.902802	2481.071531	2344.825063	2474.53222	2406.666595	2403.469323	2472.89281	2568.342352	2705.183751	2629.891882	2625.279963	2422.944775	2519.414744	2637.627728	2469.206615	2568.544585	2419.324245	2469.664097	2801.495569	2380.419682	2451.622052	2318.925869	2408.522751	2534.28635	2408.773392	2706.484195	2451.660416
¸ßË¹°×ÔëÉù´¦Àí (296).mp3	4561.960333	3579.657862	3880.484434	2563.727828	4582.909424	3854.255388	4180.321464	2830.344587	4777.631864	4427.350198	4361.861149	3056.457657	4517.233682	4908.350934	4224.351209	2686.40002	4336.161512	4596.440122	4225.095003	3158.401208	4738.167673	3671.18713	4003.144831	2604.251241	4482.633991	4030.347218	4464.055207	3159.395276	4614.102387	4084.613713	4341.699482	2339.312731	4790.203035	3907.759323	3824.559936	2567.629517	4239.051546	4221.1045	3958.480328	3028.5986	4284.963892	3741.337047	4466.947187	3808.623687	2396.204325	2436.537426	2551.325847	3188.622551	5100.495028
¸ßË¹°×ÔëÉù´¦Àí (297).mp3	3397.439984	3108.89466	3348.033032	3039.997246	3301.083453	2500.640909	3218.871095	3148.808771	3076.060684	2924.103222	2974.717984	3262.05501	2987.401958	3337.748588	3333.172798	3276.855858	3521.20418	3425.893998	3034.202592	2799.029851	3103.406304	3507.845286	3074.950886	3385.399654	3137.762775	3093.834887	3069.090274	3060.618598	3381.377247	2878.303278	3483.693712	2239.60207	3223.183932	3141.407267	3234.874942	3688.904902	3470.496689	3438.313448	2939.009097	3344.126749	2986.221215	2701.231179	2908.003813	2631.548365	2708.730812	2769.641838	3081.997962	2380.456387	3051.202773
¸ßË¹°×ÔëÉù´¦Àí (298).mp3	3498.576666	4649.132753	3794.99678	2561.176374	2302.990104	2414.089503	1991.746365	2119.502972	2707.382053	2908.409056	3282.488553	4076.895839	2124.302497	2112.188121	2357.087074	2203.242739	1889.848579	2220.104299	2534.100625	2264.484552	3288.603903	4136.809756	3815.951604	4050.76263	3484.819607	3185.46741	2456.356199	2254.02886	2205.889402	3210.531237	2999.649742	2872.920417	3495.970418	3042.699509	4696.018086	2761.168881	2400.735604	2557.862239	2431.147339	2752.57184	2032.034791	1781.563134	2700.927317	2206.027519	2517.639395	2710.139607	2219.914483	2834.338672	2137.573055
¸ßË¹°×ÔëÉù´¦Àí (299).mp3	2945.911425	3276.973714	3393.489789	3593.782436	2674.018258	2584.97773	3198.616584	3019.908934	2905.925668	2938.970363	2989.379633	2802.850483	2500.324262	2357.792556	2234.500924	2751.983502	4059.457853	3319.269978	3002.183109	2710.845216	2659.385946	2959.793916	3115.611444	3084.494581	2494.164327	2595.945784	2899.853555	3225.630584	2934.579519	3161.896613	3670.541762	2568.058521	2369.38602	2906.922863	3391.257764	3793.576253	3085.371796	2693.233033	2727.34764	2974.990414	2997.046394	2939.638633	2692.66627	2667.39115	2942.744535	3096.132408	2883.692032	2899.55618	2639.805334
¸ßË¹°×ÔëÉù´¦Àí (300).mp3	3543.238047	3209.587878	2874.687646	2582.581101	2929.264584	2447.367305	4425.655484	2912.065256	2612.298793	3071.253558	4400.84352	3127.967639	2834.988247	3652.274252	2923.417066	3390.235228	3234.080383	3955.886204	4003.799704	2751.636054	2805.310275	3796.622487	4304.679765	3940.798665	2959.694926	2722.114483	3778.702032	3317.496562	5676.062307	3622.381102	2396.178785	3711.087394	3385.698854	3768.535216	3237.98699	4344.880747	3011.497623	3420.144507	3176.977179	3767.382128	3284.107984	3320.206135	3062.863811	3267.508967	3176.948831	2878.665876	2941.421505	2517.419704	3169.797539
¸ßË¹°×ÔëÉù´¦Àí (301).mp3	4153.327367	3752.32287	4250.027607	4693.043367	3498.054291	4861.001842	3698.488767	5044.35564	4007.161937	5740.317514	6911.486273	7331.343529	8018.547879	5718.08374	6764.552982	7119.107364	6929.304626	6260.690119	6886.636993	7706.023647	6068.515623	4180.471233	5037.918585	5489.0517	5815.070519	5344.177805	6286.323791	6922.528508	5329.894759	3931.421837	5247.717233	6979.589849	5347.832376	5462.717563	2009.847375	5157.520099	4767.079792	2141.428938	4267.26658	4504.703308	5464.759568	6088.222247	3667.188054	4949.496906	4055.337299	4563.876032	2582.01366	3927.309991	6130.47958
¸ßË¹°×ÔëÉù´¦Àí (302).mp3	2926.567651	2889.089763	2474.019867	2497.27789	2783.368758	2644.06693	1751.054638	2313.50198	2078.398719	3745.712637	3068.173525	2584.672964	2987.942548	3043.872901	3150.451225	2358.476568	2434.015596	1901.641348	2692.677143	3802.99604	3609.082085	2745.648416	2116.449821	3056.828039	2727.490719	2269.232415	2409.237839	2211.467682	2678.748518	3653.412726	3332.091086	2726.915577	2918.988922	2531.830385	2114.342112	2557.501417	1879.442541	2202.240415	2553.95965	3715.569641	2457.88458	2572.187285	2624.823067	3502.21241	2697.891265	2651.11361	1870.939056	2224.189541	2252.98044
¸ßË¹°×ÔëÉù´¦Àí (303).mp3	5914.496839	5416.4531	3682.140595	4579.828701	8970.77266	9787.922031	9757.328676	5124.192958	4492.752136	7159.48789	4106.037397	9018.720447	6306.695108	2677.113079	8123.347584	8129.913142	8346.970951	4496.717297	8311.17587	7903.744184	7138.405519	7393.378588	6272.222911	7471.710202	7469.140851	9567.032269	8551.193518	6742.733521	5454.472985	7365.614417	7144.662835	2764.628946	7078.68425	8330.503888	5317.336194	4797.530073	6274.311589	8454.753967	6378.959961	5461.683766	7712.953934	9274.256389	9230.204279	5736.556162	6278.497696	6557.974814	7876.101473	7748.134097	6729.684567
¸ßË¹°×ÔëÉù´¦Àí (304).mp3	5478.855115	5653.096549	5790.060141	3159.571631	4204.851196	2890.192313	2426.927935	2849.683472	4581.884272	4068.481998	4393.608575	3454.088245	4290.113766	2763.601999	2973.484891	3157.857978	4492.242861	6116.327734	5896.927699	5440.655199	4338.5946	3541.710618	8223.348451	6970.204668	8241.373079	7321.460054	7248.546345	6716.34932	5665.752804	7413.029398	6765.791843	4724.248955	4038.029514	4220.368009	4128.852764	5872.360694	3807.058884	6793.665668	4651.355938	3202.246922	3107.492985	3876.152775	6171.664131	5843.000108	6155.648708	5075.710687	5103.356423	4223.559522	4277.19761
¸ßË¹°×ÔëÉù´¦Àí (305).mp3	3394.708259	2524.337977	2938.029219	2191.106503	3760.916038	2308.026524	3161.033458	2549.38988	2974.513432	2375.447799	3009.337596	2632.445065	2837.842475	2608.354989	2726.789677	2178.894307	3134.998094	2619.364357	2975.612624	2710.178517	2824.699394	2095.431428	3558.403894	2937.495362	3222.962632	2374.707693	2892.153343	2006.83581	2721.101608	2909.04135	2883.838937	2694.987458	2532.435234	2747.964789	2727.235956	2546.954072	2840.937814	2319.254293	2597.28509	2207.249963	2263.402776	2213.789971	2318.588104	1975.116694	2689.795679	2140.38527	3133.065937	2067.630144	2446.435346
¸ßË¹°×ÔëÉù´¦Àí (306).mp3	2245.171256	1938.797969	2963.22506	2348.099418	2888.248026	1726.185949	2506.29661	2466.365602	2552.063565	1796.394706	2588.993888	2325.40337	2316.909586	2853.569459	1970.955658	3122.581237	2066.097013	3407.173775	2276.334432	2863.004413	2486.803673	2397.727313	2349.114526	2249.380597	2346.746281	2990.640774	1824.680531	2715.535992	2500.264425	2325.962757	2175.543771	3389.919958	2678.320618	2526.550919	2117.773385	2549.484484	2766.517384	2494.652831	1712.350676	2531.166739	1890.355652	2244.463166	4680.793099	1833.037054	2498.208723	2181.593834	1801.769985	2537.054176	1923.643226
¸ßË¹°×ÔëÉù´¦Àí (307).mp3	2590.630315	2116.966922	2202.953743	2269.873271	2745.923334	2116.54187	3916.343766	2558.575822	3395.526905	2974.570005	2900.631997	1993.844465	2750.086303	3220.882285	2399.70281	1954.524949	2564.955293	3433.456384	2798.022353	3708.305988	4172.103238	4537.318037	6009.180582	7464.631385	3968.323215	3349.495333	2357.931387	2634.551473	2195.194636	2643.237652	3663.165388	4025.526674	5634.057026	3729.778399	4184.021148	2637.337395	2869.579692	2898.492508	2335.61792	3008.580667	2241.659309	2501.977341	2787.462592	3155.522095	2810.525244	2407.930522	1937.162699	2062.508579	3543.059003
¸ßË¹°×ÔëÉù´¦Àí (308).mp3	2590.881994	2594.193302	2074.69764	2121.009729	2497.296369	3235.996139	2099.950093	3520.923486	2883.870024	2713.33448	2321.503028	1886.181697	2236.86869	2299.423417	2698.343124	2500.937343	2091.873605	2074.283583	3068.501129	3972.982372	2290.232675	2717.059226	2246.439107	2999.379015	2323.263147	2171.948813	2676.68321	2888.339999	3491.849168	2898.543598	2744.234115	2662.967621	2484.239577	3051.260266	3693.664188	2903.970596	2950.839461	2570.972066	4141.599899	2431.891155	2628.340986	2399.821702	2359.62813	2033.895341	2344.690615	2423.490483	2924.355024	2294.860986	2383.067969
¸ßË¹°×ÔëÉù´¦Àí (309).mp3	2513.793488	2139.061083	2565.57133	2598.119241	3543.298741	3726.528848	3831.600323	3479.550821	3259.534626	3677.874495	2786.550298	3744.176253	2504.5758	4146.748832	4159.29065	3740.880584	2808.362174	4421.961456	2665.511204	2117.041228	3401.260285	3907.381182	2881.607484	4001.809056	3455.629796	4420.262967	4118.62015	3709.82017	2979.683256	2900.775449	3073.983045	3528.670249	3670.706297	3117.463237	3019.506938	2655.725231	3056.67326	4423.924264	4115.213676	3033.206913	2651.357963	5051.547437	3564.701978	3702.697652	2314.244116	4582.691078	4486.763772	4178.641019	3074.05873
¸ßË¹°×ÔëÉù´¦Àí (310).mp3	2352.54184	3869.22139	2092.997666	2665.517194	4266.64694	2489.990725	2099.754753	2106.681598	2175.105635	3454.862794	2165.395639	2993.541055	3379.492355	2574.68387	2179.980118	2923.601593	5950.667192	2566.16891	2721.695484	2321.515157	3107.683222	3877.964188	2416.434649	4084.501641	3504.980151	2786.920438	2854.806158	3034.370906	3252.651488	2732.904843	3540.20812	4277.845662	4411.8563	2135.594273	1963.519845	3479.135621	2958.961531	2451.333821	2179.391543	2273.806383	2158.126724	2429.034255	3514.9214	5178.744656	2269.820051	2034.040753	2043.424058	2459.322717	1992.280751
¸ßË¹°×ÔëÉù´¦Àí (311).mp3	3829.564878	2498.653442	2584.434264	2536.11592	2664.545661	2805.345796	3621.30122	3123.934734	2813.414196	2930.208628	3979.384536	2746.701494	3496.573853	2881.863913	3602.185068	4108.037616	3430.425751	3082.283678	2695.530279	2544.74569	3371.310515	2547.363572	5644.325011	3231.364404	3692.429354	3577.297054	4172.926327	2930.017299	3248.950353	3297.497558	3715.643893	2209.047066	2281.073766	2707.201822	3078.816037	4070.766813	3265.301385	6877.272089	6757.781805	4230.479365	2376.791229	2232.86262	2639.590997	2598.518677	2860.963476	3486.688226	2785.464189	3176.753499	2828.179154
¸ßË¹°×ÔëÉù´¦Àí (312).mp3	2724.813087	3218.080267	4003.01286	2189.528559	4747.408013	3361.101344	3002.912958	2480.038703	2756.834176	2588.438312	2464.941422	3795.813888	2541.333923	3265.554037	2631.330342	2291.222287	2472.838042	3294.64404	3480.174241	2573.427701	3538.130091	3304.8008	3020.31045	2580.50376	2621.043732	3232.606088	2841.897238	2081.69491	2028.777577	1825.163124	2898.137291	3029.100737	2164.020181	3348.308786	2536.802285	4162.81452	2745.30645	2911.395118	3665.706493	2308.775221	2587.06161	3905.378744	4233.154037	2141.398365	2277.276943	2863.323886	2507.764674	2964.907049	2574.052061
¸ßË¹°×ÔëÉù´¦Àí (313).mp3	5142.45944	3276.149272	5949.394048	4977.799354	2402.907669	3211.341509	3139.117324	3901.654348	4973.006428	2133.555068	3624.630713	3012.309611	3775.934096	3398.685534	3039.435073	4494.406715	2278.536192	4310.44847	1588.533607	3858.764897	1970.21536	5235.344817	3128.882877	3520.264511	2499.853262	8228.67369	4821.768126	3598.115916	7341.79937	4729.913445	6955.285885	2438.607295	4362.844178	3033.781639	3960.028771	2985.145957	4532.626853	3288.201374	4319.739929	3657.386941	7086.692389	3618.030362	2855.255655	4854.026773	2805.729481	2815.998659	4946.443605	2329.311315	3814.650044
¸ßË¹°×ÔëÉù´¦Àí (314).mp3	4255.230958	3349.237039	6169.920041	2178.542459	5896.0069	2338.739612	5927.097252	5238.416118	2199.811043	3386.99786	3201.111399	6621.157616	2343.770134	5101.876758	3636.691673	5326.676462	5474.735002	3728.044102	2478.498609	2089.396786	2714.329824	3108.952288	3402.444764	3296.573582	4158.172441	2481.379369	3166.301093	1863.034656	2521.615689	3267.710006	5734.594966	3275.061705	1856.703742	2589.591812	2005.785572	2660.58077	1907.678264	2749.780946	2170.024688	3040.257445	3315.113169	3234.534857	3349.444829	3665.638712	2950.859875	3451.648523	3808.457848	2507.14593	2657.730471
¸ßË¹°×ÔëÉù´¦Àí (315).mp3	2089.644962	3971.607884	6021.350179	6467.31931	5327.136098	7163.834649	7014.286445	3122.805213	3392.257064	2575.462021	4477.298804	4076.334154	5497.801033	4693.900008	3785.042439	3841.652797	4974.72986	3355.36385	3544.189822	2914.219052	5321.035555	4028.133313	4941.114984	3963.381096	4165.895435	4941.28241	5052.593574	3489.155959	3444.948458	4922.831777	4862.259362	4276.364722	6216.454471	7369.471624	2299.775526	2563.070549	2681.09613	2143.521626	3184.513147	4660.175139	5372.86239	4575.025263	6840.840174	8276.843314	3231.171887	2855.582019	2566.953067	2564.900146	4920.251502
¸ßË¹°×ÔëÉù´¦Àí (316).mp3	4323.474154	2058.341787	2337.174666	4246.599156	2732.228308	3495.570205	2745.482927	2592.071878	4456.925669	2337.699778	2618.704507	2785.569794	2863.610387	2305.367958	2968.355862	5122.675523	2826.438997	5848.171701	3353.101323	2830.169031	3241.743165	2851.866903	3251.503925	2374.291975	2520.484752	3435.862863	2271.08905	2436.109952	3068.977015	2913.655268	4688.206176	2820.414139	2829.0537	2925.134383	3939.27605	2577.546859	5335.457724	2672.948091	3541.57301	3537.222505	5977.197999	2453.678806	2575.560811	6284.592376	2613.187551	3071.554229	2712.43888	2406.64727	2812.993937
¸ßË¹°×ÔëÉù´¦Àí (317).mp3	7099.100502	2357.675177	2886.454481	3115.983633	3202.803234	4610.439888	2891.991659	3165.04764	3367.932026	2752.877636	3575.045913	9449.538216	3072.019971	4948.762745	9108.23087	3014.043612	3638.468326	2802.079244	2408.058435	2779.91398	4126.613145	3134.075338	2994.513704	4456.561782	4355.070989	4136.075831	3120.465393	5236.789217	3163.522136	4258.158919	6034.415173	6899.044314	2677.301623	2941.463141	2907.963661	2716.437037	3165.519237	3629.883833	6152.199615	4940.628267	2752.946923	5814.351278	3333.135103	2247.143824	2864.733966	7573.915917	2449.783531	2903.388435	2774.415786
¸ßË¹°×ÔëÉù´¦Àí (318).mp3	1750.560859	2042.385319	2556.101578	2638.431104	1918.772528	2112.785295	2415.267171	2609.711075	1915.646144	1793.514677	2690.661388	2494.919075	1782.7566	1801.575291	2650.080383	2249.835317	1866.991155	1742.701951	2794.613709	2624.425413	1855.945499	1728.771797	2655.510384	2601.460831	1759.07581	2014.738095	2274.360828	2564.690051	1877.877367	1661.923	2820.839281	2331.117322	2625.466745	2144.526061	2249.63287	2699.959363	1851.49004	1774.976895	2640.705998	2299.290634	1884.801823	1732.25123	2904.0611	2564.702242	1762.690688	1735.641014	2755.275804	2356.682647	2539.99173
¸ßË¹°×ÔëÉù´¦Àí (319).mp3	2349.386475	3438.259022	2652.574405	2758.38467	6929.626036	3196.527214	2827.091944	3329.831269	3698.482982	3407.475305	6047.801939	3237.930387	2553.17817	3629.958673	4010.246514	2139.226885	4268.842111	2423.292657	2557.84557	2323.215254	3999.718466	5800.252222	2561.898412	1816.249548	3261.877601	1997.774385	2476.004104	3222.476592	3298.33399	3047.030444	2242.633676	3845.433193	2428.871998	2152.465445	2172.871701	3942.727966	3825.142551	1963.190667	5561.517119	2227.769579	2171.230227	5457.258554	2761.63617	2091.265984	2775.17415	3701.886193	2219.775769	2389.097472	2873.815808
¸ßË¹°×ÔëÉù´¦Àí (320).mp3	2921.921951	5514.39268	4144.18172	5087.524594	4310.259752	3858.774909	2973.649534	2907.309713	3218.837431	3047.281532	2867.999054	3031.375414	4081.822004	3053.894465	2904.683191	3934.730576	3008.826467	3425.210893	3590.140989	3003.468015	2591.377456	3748.938162	4279.214765	4033.862779	4242.660556	4117.724845	3713.471522	3615.607425	3739.085254	3353.633999	2932.104531	5543.067446	3456.134159	4493.02543	5089.985593	3165.701531	3673.056895	3408.378116	4400.870853	3854.310704	3014.889065	3716.321368	3644.149257	3105.080548	5640.737443	4517.763183	4289.153218	4326.342176	2909.897694
¸ßË¹°×ÔëÉù´¦Àí (321).mp3	4782.356243	5609.041381	4578.289045	5446.319177	5178.127933	6463.362048	6719.626612	6773.286892	6706.305035	5279.184076	4804.519317	2657.169221	3412.885271	4333.359969	4766.211225	5165.061228	5590.013884	6100.556256	5016.631263	4831.266634	6350.489753	6854.930113	6531.806408	6021.394851	5028.105346	3465.701492	4165.928685	4991.384253	6159.035067	5439.660602	6633.342198	1850.67357	6506.646315	6179.604753	6624.003633	7480.939037	5260.593913	1813.418278	2500.951987	2931.523185	3505.922865	4126.567998	4972.289727	4734.1459	4263.898376	3191.302269	4430.333858	4935.115184	5408.864984
¸ßË¹°×ÔëÉù´¦Àí (322).mp3	1787.871718	2243.372939	2522.320051	2214.754395	3223.228176	2441.189518	2365.316822	3414.908665	1679.82023	2105.589525	1711.618671	2384.254373	2083.01964	1951.836267	2369.394879	2309.718466	2401.6028	2029.451724	1991.148179	2458.618308	2833.844769	2318.198089	2454.35995	3421.150961	1944.684248	2355.587209	2403.032424	3117.633614	2729.683659	3242.616764	2649.263527	2813.701473	2187.584173	1951.535602	2412.767882	2311.729701	2684.786629	2614.041379	2838.376355	3585.576519	1957.489736	2283.975665	2282.912222	3236.081655	2204.334055	1758.186369	2611.695083	1667.224676	2032.67191
¸ßË¹°×ÔëÉù´¦Àí (323).mp3	3317.827305	2738.91639	2179.687784	1987.543004	2054.380659	2834.671362	2856.331192	2808.282972	2823.007656	3288.658195	2491.372494	2889.662865	3316.438663	2795.271287	3033.828966	2748.453668	2786.635772	2774.070051	2154.878717	3331.996146	2016.933187	2981.58114	3316.690791	3099.555511	2747.704704	3022.200948	2270.33085	3089.741804	2699.862114	2304.592845	3258.188704	3119.165576	2218.876243	2466.146221	3340.340022	2300.629341	4011.451049	2553.725535	2750.131377	2273.481308	1830.283851	2485.218163	3904.224509	2571.228367	2724.959895	3693.11791	2412.837315	1986.31502	3094.702546
¸ßË¹°×ÔëÉù´¦Àí (324).mp3	2751.025115	3010.636053	2411.11917	2789.424148	2013.0594	2788.684309	3688.676956	2606.529067	2284.598705	2716.863522	2771.457194	3079.406106	2961.673796	3963.533903	2953.691688	2522.835845	3043.050726	3152.276264	4169.637075	3774.449722	1883.187	2478.709723	3072.550641	2730.207862	2554.514923	3906.872518	2526.635559	2397.003331	2236.918867	2491.482699	2721.31808	2643.151932	3382.55879	2839.650181	3288.606862	3948.744971	2261.440671	3058.436502	3242.261972	2694.438439	3626.703491	3071.034377	2830.632821	2970.413291	3351.974143	2883.928233	3188.866332	9365.69435	3593.457066
¸ßË¹°×ÔëÉù´¦Àí (325).mp3	2932.273735	2001.316536	2403.202114	2430.021674	2378.350272	3833.412873	3392.215256	2538.973887	2719.028076	2551.728884	2216.584669	2401.773351	2720.887542	2660.154235	4386.931742	2416.305003	2463.061258	2426.055315	2407.621703	2430.557407	2586.524102	3400.093827	2678.662512	2477.506391	2696.702877	2957.414663	3104.366075	2603.141452	2024.535051	3032.994243	2064.697478	2685.900119	1908.21599	2834.154629	2806.642959	2541.455373	2429.391351	2446.167175	2075.371644	2825.245465	2175.57045	2241.241488	2061.113482	2958.19376	2427.65557	2585.396426	2312.45238	2751.020368	2931.905002
¸ßË¹°×ÔëÉù´¦Àí (326).mp3	3303.477233	2775.069597	3200.050411	2915.565396	3150.845967	2860.952158	2542.898992	2424.76898	3791.566363	4205.774656	3147.135733	3034.12834	2775.350897	3068.826954	3136.155898	2721.727948	3068.238306	2866.511788	3197.200023	3157.575445	3028.52218	2639.350297	2790.164906	2312.870256	2292.950243	3417.69554	3184.25556	2961.181484	2682.850486	3399.2554	3199.51798	2637.153336	2500.584853	2510.177428	3053.615671	3136.172236	2421.494716	2117.21913	2837.325103	3553.938668	3215.852265	2852.438593	4038.275586	3000.316957	2615.545548	3568.572215	2621.366647	3147.061036	2518.141153
¸ßË¹°×ÔëÉù´¦Àí (327).mp3	2899.965848	2637.373166	2864.538337	2806.23312	3288.929043	2966.416646	3191.08319	2593.796867	3437.174492	3470.517167	2624.537048	3562.330705	2980.241172	2996.484237	3056.291666	2730.129463	2850.905971	2725.990666	2851.263989	2686.898136	3198.005	2357.191058	2352.133899	2777.889326	2468.586035	2559.407343	3472.291084	2477.333698	2888.309448	3050.886281	3121.172836	3563.506189	2649.435509	3091.539262	3038.045631	3089.018774	3031.508588	3073.399772	1950.889674	2630.9136	2314.753889	2337.986541	2035.22343	2342.644466	2095.047522	2021.214827	2556.555454	2905.087248	2540.660072
¸ßË¹°×ÔëÉù´¦Àí (328).mp3	7154.397741	3873.919073	2879.699958	3776.47203	4795.27159	3562.895949	4315.128109	5604.904416	3966.262535	4306.648416	2954.928158	4844.869589	5765.229599	2338.924411	2431.616746	1693.440163	3509.480876	2768.721848	1999.547383	2765.545215	3077.555749	4389.928765	4417.120518	5208.966593	4876.238839	6547.068817	7029.218039	2940.724675	5119.243012	4401.099208	3428.154343	6203.145434	6496.469309	7210.402165	2913.610733	4294.656849	3909.83859	2222.037362	1321.958079	2411.065887	2318.951205	1833.028736	2856.772774	3788.538431	5096.095963	4738.51349	5439.84258	3867.543954	5823.034913
¸ßË¹°×ÔëÉù´¦Àí (329).mp3	3885.67176	3152.627164	4363.52102	3683.308045	2972.970008	3821.31597	2322.704737	3329.502274	3696.684954	3892.688815	3327.473537	2912.849849	3159.441729	3037.732959	3911.752984	4626.645831	2491.573286	3059.700949	3056.327219	6049.915567	3343.847699	4084.838152	4391.126724	2918.248369	7798.6574	4405.762153	7169.660173	7825.679804	3567.294366	4615.813178	3956.633687	7281.772858	3600.806604	3740.423836	3134.667938	5429.217422	4405.927554	4254.410323	3156.166779	2238.323899	3652.307444	8310.665566	2936.449645	3419.154324	4713.228559	3965.571468	3942.778205	2785.079039	3283.541294
¸ßË¹°×ÔëÉù´¦Àí (330).mp3	3131.597402	3514.727962	5957.746437	2456.984243	2617.536182	3329.959934	2753.318817	5288.775292	4629.557101	5823.772243	3158.177895	2274.886386	4329.866057	2863.294412	3496.454664	4364.95478	7032.606225	3766.353575	2759.662825	3095.617564	3045.006609	3484.099833	4160.830636	5658.690329	6377.957689	3684.351298	5619.523163	4194.547867	4910.997031	2925.07889	2714.033804	3249.624272	3225.545049	3533.414871	6305.260106	3722.064052	3052.290345	6140.50179	4036.301859	4908.818579	2138.150752	6177.051235	2504.37676	4108.18053	2115.732476	4846.849391	3096.853523	2402.635629	2827.6894
¸ßË¹°×ÔëÉù´¦Àí (331).mp3	2087.393774	2539.184736	7804.166846	4422.935073	2847.882972	3712.038688	5435.185975	4467.468597	3822.778912	4016.926427	9117.11687	6167.852145	4740.488519	2102.275186	2876.183974	2376.803627	4177.726039	7565.863518	9576.545768	3719.127647	3148.520646	5889.417154	5915.019547	4110.296069	3850.17465	8973.860807	1879.390129	2313.376255	2151.957948	5198.265701	2205.534359	2187.603353	4413.414117	2849.150961	2653.260432	1944.003413	4738.259538	2081.093135	2904.296193	7355.080691	9434.787786	2859.874778	2308.463091	1840.268576	2435.584848	2074.429074	2114.669714	3308.435314	3014.836154
¸ßË¹°×ÔëÉù´¦Àí (332).mp3	2066.74912	2661.454814	3038.022864	2587.477012	2859.650044	2970.552324	3339.096483	3950.240039	4253.846891	2282.181336	2442.32068	2422.979212	3120.379206	4169.288237	3178.333698	2828.712553	3248.504777	3155.065815	2427.042057	2174.211835	3786.575362	3064.081095	2786.723599	2764.058942	3180.577521	4278.317276	1937.982293	2509.645384	3025.708866	2651.609875	2770.432147	2892.639403	3610.0663	4103.775229	2480.016764	3055.520397	2893.806542	2959.668539	3310.537136	3137.922175	3199.963387	4556.481466	2882.051059	2966.10426	3713.506378	3600.023651	3118.690763	2933.860729	3400.27751
¸ßË¹°×ÔëÉù´¦Àí (333).mp3	7092.647724	5736.354211	4319.013947	5434.892581	4735.714243	4988.425832	4586.872575	4379.45036	5808.362561	5215.675815	4098.183563	4910.095499	4551.404669	4850.054974	4863.677574	4275.01805	4883.307382	4378.536487	5047.087578	5017.776075	4524.208201	4399.026347	4624.841553	4241.207647	5657.653007	4679.999538	4111.992179	4906.184264	4414.85503	4488.258713	4442.184927	4639.370215	4123.40091	4792.117433	4156.639247	4967.493657	4899.810142	5584.853982	5297.346536	4519.247623	4520.626628	4406.112115	4658.231841	4681.830864	4491.645137	3999.694589	4271.936969	4848.263429	4692.228545
¸ßË¹°×ÔëÉù´¦Àí (334).mp3	3374.941026	3223.955473	4220.810554	3635.111751	3100.354694	2850.627118	2457.490564	2977.619293	3605.335649	3147.696104	2907.408022	2874.729615	3318.001527	2927.765122	2722.004825	3601.538665	2937.548226	2856.197543	2866.398674	3247.667922	3065.291891	3277.189558	5497.821497	3006.419828	3536.405889	3504.467971	3255.855083	3228.17426	2938.381898	3085.343882	3340.209751	3873.530465	2932.990549	2788.943739	5785.312706	3070.998455	2768.916484	3011.021795	3335.423424	2663.920027	3121.047965	3066.770976	3083.054108	2567.988183	3204.573684	2893.607614	3279.062938	3271.414791	2995.329687
¸ßË¹°×ÔëÉù´¦Àí (335).mp3	4991.137857	6588.793356	3810.590449	4119.560448	5262.603403	3169.876601	4323.288708	5551.99462	3728.939903	7289.112672	5935.938082	4510.572738	6749.362092	2332.893209	8323.316822	2891.579168	2908.102488	3178.292472	4049.619776	3069.712513	7185.706506	4481.997834	3595.152981	2661.046768	2545.262382	2495.818679	1915.389857	3506.956156	5647.482238	3359.72228	4635.556626	3557.686668	7367.315115	4582.990448	4015.520393	3557.204395	4021.184782	5204.923454	3295.959525	3318.731466	4189.51179	6000.529798	7332.434863	5344.019746	7581.157594	2479.131901	2956.8363	5659.085437	7310.130502
¸ßË¹°×ÔëÉù´¦Àí (336).mp3	3831.102645	4953.443015	3056.753246	5845.809827	3852.603062	1976.525368	2898.474473	2386.465628	3203.488033	4562.355884	1926.706091	1767.753859	3356.347438	3432.282984	5787.388481	3631.621469	5395.980865	4092.424703	3011.556841	1432.767354	2686.136888	4296.707011	2125.990854	1260.748435	1782.403663	1513.77717	6015.702665	5315.334611	6974.270922	2288.98536	1531.249169	2027.736004	2854.252613	4775.684436	2972.775688	3724.68419	4058.322344	2084.175978	1529.490657	1885.933465	4562.641876	2863.104032	6772.317888	2736.277205	1706.833818	2055.182518	3518.135747	4184.416263	6834.813289
¸ßË¹°×ÔëÉù´¦Àí (337).mp3	3507.198497	2246.752625	2356.610662	2744.284452	3269.205918	2541.290628	3034.158832	2811.198548	2957.040295	3180.1419	3204.738423	2808.135614	3009.331565	3381.506466	3197.431721	3194.482636	3120.45253	3018.313576	3834.719782	4427.270163	4792.074698	4018.1151	4540.548698	4353.572409	5089.100882	5081.612608	5054.378021	4401.731858	5524.766533	4947.729257	5084.77751	4171.735889	4423.941676	4819.548342	4674.429269	4838.97433	4915.516239	4665.521955	3725.637444	2792.612234	4157.747585	4398.102158	4573.517262	5233.23867	3841.220526	4465.5189	5053.506162	3974.562945	4560.323192
¸ßË¹°×ÔëÉù´¦Àí (338).mp3	2268.394771	2485.907808	2290.631303	2703.094885	3033.078403	3161.383074	3397.416503	2898.328498	3431.000947	2870.95526	2949.689129	2626.935036	2473.333614	3091.086344	4039.903082	3528.012961	4889.943856	3989.939185	2894.778361	2836.696864	2582.630144	3014.19795	2773.039672	3122.663763	3036.404221	3573.785206	3137.215792	2194.192719	2918.006866	3545.589517	4044.771003	4112.298345	2773.691326	2730.03851	2091.612433	2041.52232	1709.058852	2489.172543	2364.96624	2670.358275	2928.145346	2452.443837	2233.182996	2294.559845	2188.598778	2152.337884	2128.242178	2663.346606	3296.175272
¸ßË¹°×ÔëÉù´¦Àí (339).mp3	2402.333806	3087.159018	2987.364026	2095.31606	2338.119025	3019.04372	2778.640321	1922.037871	2257.806653	3714.442563	2382.139822	1947.183335	1871.662399	3464.065433	2263.409378	4046.878747	3285.156434	2544.952261	1440.138348	1954.46641	4726.309894	2425.090865	1993.15458	2027.914164	3095.413098	2388.907214	1803.642942	2292.942016	2309.482574	2173.247722	1953.91259	1729.786778	4790.406039	2232.244187	2357.179418	2151.858752	2789.701543	2288.41609	2001.492377	2251.76606	4138.150402	2227.431098	1868.817137	2150.224264	3258.865816	1853.405665	1915.841562	5691.806604	3658.885364
¸ßË¹°×ÔëÉù´¦Àí (340).mp3	5021.620564	5999.251246	6094.87199	4268.342241	5093.612841	5127.59691	3029.795214	6982.561619	2026.049472	7284.082384	2483.690217	3452.586193	3053.783261	3703.764132	4287.735368	4716.463859	4916.878416	6622.830825	5126.49138	3275.714772	1382.669289	3898.349879	3698.618113	7072.088854	4174.40376	2855.078416	2070.925658	2653.366446	3947.110758	2466.217341	3001.039828	6614.953531	6377.126685	1789.70109	8892.611468	1802.866777	1467.034391	1991.794722	1955.555861	1814.122179	3639.691306	1491.681691	1449.671175	5749.544705	8378.030651	1777.476799	2460.819366	6188.226515	2785.896441
¸ßË¹°×ÔëÉù´¦Àí (341).mp3	2300.850272	1964.674266	2410.936161	2586.106903	2243.534786	2459.865998	2925.027753	3375.037111	3289.45416	3782.876305	2716.91676	2526.762106	3166.267323	2827.990994	2653.96305	3067.575803	3189.306511	2056.621003	2164.637688	2200.601068	1994.131392	2134.297406	2465.894661	2441.879809	2253.063267	2509.203272	1877.000348	2125.180307	2026.046303	2441.347406	1887.983614	1743.804259	1861.60971	2021.015886	2391.69181	1866.825289	2089.842252	2015.056041	1808.060496	2338.213906	2748.097347	2140.085804	2005.167956	2305.322097	2047.744518	2560.211575	2409.034066	2217.964379	2268.096413
¸ßË¹°×ÔëÉù´¦Àí (342).mp3	5580.628873	2335.460777	3055.468342	2421.602356	2109.094187	5454.317373	4188.506586	3676.291208	3364.948225	1916.715012	2268.833468	5784.52015	2570.292191	3269.748349	2363.763522	1735.160363	5017.36981	1827.338968	2546.151929	3334.098512	2613.500285	2640.725861	5221.39531	3250.065044	3521.552478	3745.877866	1745.125154	3176.614962	5043.030902	3052.166746	3394.178884	2863.417551	2443.622993	4212.799335	2416.866255	3116.081006	3872.181593	2355.273613	2178.465752	5451.782416	2940.692781	4609.141951	3359.938487	2996.626992	3021.409635	3119.535617	3062.563132	2916.125204	1874.57522
¸ßË¹°×ÔëÉù´¦Àí (343).mp3	1779.413053	1589.241764	3645.668375	2578.489262	3633.285085	3508.921397	2426.995334	2521.241215	3853.57118	2223.962295	3598.963792	3569.943725	2798.602085	2187.789967	3747.540697	2583.569062	3438.284946	2460.403658	3465.796775	2897.61724	2264.078283	3939.556727	2711.118438	2257.013442	4193.047947	2769.763783	2987.284187	3872.653136	3228.127713	3363.407393	4109.704067	2460.87784	3529.887531	1607.75176	2436.4819	3438.92645	1833.556113	2028.564096	2995.899402	2092.505747	2296.456404	3607.013645	2619.203175	3285.232882	3737.978054	2183.117989	2723.978754	3780.203254	2664.618244
¸ßË¹°×ÔëÉù´¦Àí (344).mp3	5083.858958	2795.020066	4307.37122	3973.893578	3957.556322	4192.380281	4956.426671	3063.881183	4464.43842	3575.804075	4343.682177	4311.157925	2078.003217	5059.215987	3171.910837	2027.840351	2044.845328	2307.922344	2993.51127	4469.909992	4411.532297	2887.949679	3763.662021	3050.673538	2642.515132	5400.558235	3175.735151	2106.308305	2014.974012	2189.199431	2106.642925	4081.488963	3872.803026	4150.977892	2848.031101	3166.580689	2354.811247	4576.571001	3369.336014	2186.572631	2220.413492	2141.9936	2694.259837	4356.815987	4352.784393	3034.816401	3806.729206	3733.380575	2526.051796
¸ßË¹°×ÔëÉù´¦Àí (345).mp3	2335.697672	2169.409445	2793.942252	2821.305854	2244.109917	3329.801647	2464.934985	2270.30514	2784.991475	2373.806899	2524.320957	2468.96	2504.080835	2664.130839	2850.556617	2614.499408	2548.331153	3746.274474	2413.674203	2518.246045	3043.279828	2242.305456	2588.673347	2537.852522	2352.242765	2594.951077	2451.216814	2411.628415	3418.076375	3723.138833	2449.86102	2215.879451	2956.458823	3024.5007	3910.863137	4554.757513	3163.865104	4552.493096	3244.43665	3571.573524	3277.846778	3416.6629	3160.970145	3504.616987	3472.305099	3326.706946	3448.859974	3316.242058	3140.729049
¸ßË¹°×ÔëÉù´¦Àí (346).mp3	5007.860778	2317.813653	3042.772847	5271.209437	3844.440437	3786.734119	3732.460019	4825.504726	2490.202794	2958.349519	3508.817472	3547.411578	2742.352641	2670.704284	2364.507172	5303.055063	3237.26148	4643.95504	4911.518858	3714.476168	2026.824625	2475.3298	3451.385291	2930.141905	7400.987336	2511.387947	2978.687137	3124.844309	2986.486278	3900.702474	4539.524372	5742.160436	7117.000526	5512.665395	4260.811011	5016.357562	3312.916189	8071.571011	2961.564966	5580.503304	3471.712224	6891.367979	3705.146207	3814.457488	3210.872473	3250.9787	4227.484635	3494.194733	1914.341029
¸ßË¹°×ÔëÉù´¦Àí (347).mp3	1595.939891	3761.102532	3891.298007	4694.717284	3192.844084	4270.322156	2952.516831	3463.036494	3638.496977	4196.132398	5250.664505	4414.541817	3242.145873	4054.800764	2459.876529	4410.652963	3954.782302	1995.398697	3947.580204	4117.083152	5102.33027	1814.149443	5227.35342	3076.025958	4285.560894	4101.407575	4915.447717	4148.175015	3562.834366	3146.320883	4023.278076	2615.572058	3878.493705	4206.036594	1925.554964	3186.924368	4679.929112	4992.072336	2300.701571	4395.468997	3039.997925	4518.008739	4040.228837	4544.681623	3773.164837	4990.736623	2923.067384	4203.325292	4641.188312
¸ßË¹°×ÔëÉù´¦Àí (348).mp3	3785.693917	2950.49066	2020.503211	5767.764568	6516.180994	1975.129972	1962.406861	2296.062876	2828.394118	8976.644812	3522.029516	7388.18066	4628.938597	2554.31614	1862.530458	1817.335834	1896.304172	2883.93888	7767.073051	2198.284976	2108.226838	3198.346523	8670.465828	8836.74957	1931.718731	1547.39058	5237.840383	3503.465183	1865.530186	5671.031247	3277.03771	3441.07628	2880.20908	9580.681855	3105.660509	9281.900666	3663.802932	3557.297705	9775.244242	9759.052332	9582.736983	2703.999912	3309.858396	3297.713952	6415.281195	8708.711078	3336.729133	5741.424099	6896.289778
¸ßË¹°×ÔëÉù´¦Àí (349).mp3	5371.23102	2930.397039	3828.376296	3957.05904	5286.191801	4406.417493	3606.590628	4372.518257	4534.446886	3393.713046	5216.254341	5921.294123	2894.605169	2535.704288	2234.746868	6264.764644	5860.983256	6112.233521	3149.031413	3961.211761	4217.390476	6645.003545	6234.724499	6452.825655	6642.177535	6896.923578	6987.542637	6342.296783	6056.916615	3541.263891	4346.120044	4712.741179	7126.91222	7697.135238	8751.155271	8417.999826	4849.812462	5812.151591	5996.627998	7311.798016	6818.836471	6288.256088	5993.330005	6101.805737	5750.766186	6064.717919	8687.359494	3590.082332	5558.804775
¸ßË¹°×ÔëÉù´¦Àí (350).mp3	3088.871962	4450.372673	2808.557103	5896.882948	3033.430636	2180.752547	3136.92437	3643.199381	2380.023256	2702.001107	2246.521498	2658.141473	3006.452457	4123.659007	4186.127084	3124.170088	4608.683273	2385.300511	4363.798797	3187.204658	2799.254867	4293.448683	2849.081013	2359.665677	2844.461908	3147.701798	3605.627364	2727.239766	3622.607248	2835.073476	2418.109376	2430.099538	2645.255511	3423.334231	3504.557296	2206.124677	4443.56295	3025.348488	3114.46401	6150.758891	3461.231215	2603.317602	2336.830997	3290.587759	2671.520023	2316.961509	4301.69125	1732.929552	1611.587716
¸ßË¹°×ÔëÉù´¦Àí (351).mp3	2949.604511	2946.022774	2752.79594	3538.516443	3788.629125	2562.551502	2553.635315	2447.247162	2742.376129	3233.096118	3217.122893	3521.349451	2660.434656	2797.122334	2930.736379	2778.391594	3047.319237	3283.494386	3765.902963	2882.184221	2824.649579	2660.604641	2541.789919	3198.70735	3635.956568	2816.165604	3357.330012	3807.863114	2374.51437	2833.392826	2648.123766	2665.682702	3294.399188	3313.615416	3941.652033	4231.832583	3815.207642	3022.946459	2501.551006	2541.24511	2193.864329	4076.282621	3897.035079	3385.397889	2905.89386	2593.273719	2582.4006	2494.404323	2042.547259
¸ßË¹°×ÔëÉù´¦Àí (352).mp3	6583.712881	6580.357384	6205.463943	5507.503984	7024.46366	6221.346424	4753.345901	4565.043507	4261.731	4862.338506	4965.438645	4085.230499	3949.702595	4618.404676	4538.309433	5247.677246	4576.616098	4943.643872	3836.600783	4293.273128	3467.081728	4366.88913	1352.535343	2723.990605	3480.058196	4563.861318	3672.018504	4775.365715	3777.675	3833.898931	4678.470224	2938.33516	5054.290337	2230.102748	5189.323911	5588.515035	5310.798297	4316.472273	4045.722512	3505.530082	3387.553359	4116.400484	3405.444048	5187.661339	4634.598967	5372.662308	6033.869562	5427.891652	4268.576747
¸ßË¹°×ÔëÉù´¦Àí (353).mp3	2973.723766	3622.371778	4859.987212	3010.288784	5616.009862	4086.746807	4749.928963	4016.244226	6897.56591	3599.764793	4202.778132	3027.952379	2452.561282	3220.194381	2998.748492	5703.419854	2348.534927	1832.215956	4254.194419	6069.830647	2648.799253	4977.26566	4382.223485	3944.484208	2584.838209	3286.944914	5894.836418	1425.617336	1455.389158	4421.777937	1493.281563	2930.851992	3029.512152	2943.691235	3192.822549	3460.171944	3645.493413	4336.36008	1784.723138	2245.473772	4411.186128	1991.504283	3884.576248	4089.611788	3131.185816	2469.973378	4094.36116	4360.738369	4425.801531
¸ßË¹°×ÔëÉù´¦Àí (354).mp3	2998.199291	2620.561874	3165.892876	2469.537882	2536.520574	2706.043992	4135.529086	4719.032157	3574.624423	3138.493084	3677.899461	3726.601504	4134.673307	2984.998678	3283.420841	3164.433313	2904.123479	6014.598327	7758.834964	4670.179142	4505.276374	3966.719924	2695.448702	2446.301075	2075.399205	2024.975609	2279.23825	2148.296969	2497.533819	4082.567555	6057.903825	5205.48374	4970.594531	6702.308315	5718.357717	5294.525308	4692.596406	2813.39715	2276.414554	2434.109189	2974.400765	2910.448461	2871.308917	2284.517933	2356.605426	2554.167248	2863.881959	1827.222006	2266.489211
¸ßË¹°×ÔëÉù´¦Àí (355).mp3	2690.147097	3349.725706	3155.515942	3718.318846	6341.359189	3072.618106	2807.047273	2784.321356	3051.208485	2750.422579	2717.239874	2950.485408	2973.673145	2729.3709	2937.929812	2925.121047	3188.106576	3220.340022	3976.518903	3512.932799	2729.191088	2474.505539	2728.002092	2740.301253	2853.489935	2769.427785	2924.256555	3210.355926	3224.55936	3232.607426	3204.505	2676.727296	2766.169182	3250.594597	2406.811967	2309.523608	2554.436584	2521.431028	2857.046888	1696.32347	2530.676771	2823.704511	2382.147265	2857.834167	2751.032466	2513.670647	2985.551968	2902.673241	3189.306271
¸ßË¹°×ÔëÉù´¦Àí (356).mp3	5456.334498	3116.860258	5549.868091	1921.342015	5322.651198	2387.73348	3659.194654	3507.49725	5686.787015	3167.927621	2530.060625	7860.206887	8980.800624	9699.436754	9224.571986	8845.046239	9290.064545	9084.805369	9233.054214	6459.682719	3819.599493	5341.213046	3018.233726	4502.571234	1988.657727	4595.896349	2614.278591	2852.460859	2439.107959	3518.022705	5895.313558	8025.2688	9427.236706	9370.094117	9218.811882	8832.155283	9116.931275	9316.463384	9465.304884	6073.538098	3830.976041	1473.721561	4754.366694	2014.537291	3012.339685	2420.680002	2992.90813	3398.594764	3151.655229
¸ßË¹°×ÔëÉù´¦Àí (357).mp3	4055.460028	4150.527354	4009.148629	3221.5725	3381.425362	3561.51385	4822.406198	3756.33611	2812.203023	2907.50356	2813.637337	3114.061068	2834.271715	5219.915874	3252.851333	3379.067566	2919.414377	2951.927426	5809.960237	4005.835807	4648.788589	3464.028805	3051.31187	2906.74885	4034.881246	4471.527974	4600.42028	4187.165484	4045.215493	5423.211762	5348.800088	5448.936274	3661.182497	2982.785994	3015.212617	4172.410177	4116.063879	5234.948923	2960.164333	3277.977457	3070.331821	3551.776451	4605.705474	4079.447554	2857.395356	2927.546522	2904.852204	3027.93999	4663.246657
¸ßË¹°×ÔëÉù´¦Àí (358).mp3	3090.364247	3868.292633	3628.048416	4365.411267	3797.18764	4269.555929	3018.76288	3991.883654	3660.576571	4192.427561	4366.890761	3527.078632	4841.668357	3390.46505	2644.607042	3381.73704	2988.323495	3715.984552	3724.664986	3077.776383	3888.34206	2713.632641	3318.000838	3949.292207	2535.357577	3911.843314	3501.238504	2806.279663	3383.525965	5686.116008	2955.619449	2510.374599	3408.05211	3891.172919	2792.97099	3554.379825	3744.494441	2937.468848	2913.448849	4231.115893	3124.765102	2648.221431	4070.171738	5336.617883	2553.09625	3228.23229	5532.302691	2878.615933	3551.233251
¸ßË¹°×ÔëÉù´¦Àí (359).mp3	1662.495648	2127.056355	2106.920158	2373.917749	1887.730638	1778.293129	5147.69143	1857.174931	1835.095615	3778.140515	1977.66581	5257.701006	5882.331801	1793.212838	3319.522477	4084.447656	2092.504135	2334.182321	2143.076733	2371.379417	2109.927607	2049.660122	5201.886302	1779.346988	1905.92449	3332.466164	4312.408603	5386.610891	5783.61125	1852.562237	4179.786549	4814.941493	1778.455945	2209.946137	2014.270439	2384.764311	1843.738577	1812.187127	5156.904371	1727.498403	6723.989649	9254.862745	2245.629539	5905.084181	8353.559481	2036.220716	8929.216411	8685.384445	2455.329511
¸ßË¹°×ÔëÉù´¦Àí (360).mp3	2042.534784	2584.065898	2002.929771	2353.813439	1930.62881	2836.42153	2539.334928	2382.27602	2061.886219	3166.331655	2735.980709	4451.002224	2551.528896	3171.564646	2511.769159	2872.772509	2768.772459	2739.670349	2448.692004	2567.602858	2601.39915	3347.88208	2820.133873	2751.20624	3023.046737	4715.542559	6058.469929	4409.235436	3878.02217	4473.769004	3071.880395	3751.402683	3369.266633	3350.608244	2843.41224	2868.960835	2689.869997	3478.991717	2867.824707	2553.531313	3206.006176	3889.056262	2902.295167	4261.342087	3598.900501	3780.853815	3605.546807	3040.743561	3199.817405
¸ßË¹°×ÔëÉù´¦Àí (361).mp3	6320.34591	4370.25541	3179.762941	5517.474454	4367.379472	3287.190292	6087.881616	4930.090357	4008.866989	7043.074723	6276.030548	4371.512427	3258.151278	4337.495375	4313.212576	6420.635264	4672.278745	3516.636505	7005.482454	5918.338786	3640.6164	6034.25276	5490.430165	3443.962288	2667.07384	4533.248785	4493.547157	6266.699156	5048.37837	4239.035334	6590.059357	4863.3166	4644.991187	6616.166059	5292.161614	4706.971638	6545.235787	4973.9765	4748.26574	5441.676709	4723.933874	2797.494912	4116.188816	4597.742222	3746.372833	5225.167629	4777.143392	3931.429521	6071.427575
¸ßË¹°×ÔëÉù´¦Àí (362).mp3	3740.480605	2594.641061	3782.549474	4958.838857	2507.506887	4007.607622	2680.964029	2879.74101	4597.071049	5006.718347	4137.418409	4099.007748	2936.395289	2547.19229	4420.743304	4380.075169	6079.126315	2799.480706	2733.267676	2775.713322	3438.46113	2324.304679	2859.3	3358.257888	2585.748206	2435.096822	3552.716742	4410.421711	2834.412872	2131.228088	2461.444469	1971.385859	4848.910651	5135.804053	5944.080819	3780.888524	2120.064864	2541.53397	4705.402811	6468.487962	5567.712471	4086.311544	2798.958298	2157.89702	3854.898001	3038.165252	4008.993771	3177.59353	2557.014482
¸ßË¹°×ÔëÉù´¦Àí (363).mp3	2789.554123	3254.979128	2672.057617	2450.722411	3026.219392	4114.59182	2696.775731	2200.532932	2513.189186	2758.067752	1942.969434	2423.506599	3212.501617	2350.227449	1677.992951	2675.533347	2790.857006	2632.35742	2226.683041	3323.521552	3383.459368	3761.546622	2543.441167	2220.3764	4030.60487	2136.131786	2692.783641	2953.307881	2946.301143	1987.625721	2122.76053	2644.413385	1963.834243	2363.236835	2861.015358	3002.533908	4323.452774	2483.454431	2415.740298	4720.672304	5577.173447	2454.929553	3926.981449	3991.593544	2487.04908	3563.057932	3397.099655	2827.408361	3035.347085
¸ßË¹°×ÔëÉù´¦Àí (364).mp3	3708.981474	3711.767293	3533.37615	4208.305719	2507.944844	2903.733343	3200.332015	3522.435353	3119.12655	3111.88087	3217.610073	3586.938265	3745.876649	2701.991129	2935.38992	2677.114077	2835.578531	2876.034897	3166.46546	3053.408542	3326.057776	3456.826787	3603.393535	3629.430567	3868.511867	3671.1675	3535.734035	3927.462907	3358.319519	3294.180631	3395.784392	3220.616471	3229.840159	3418.894947	3375.64046	4277.555396	2662.146022	2929.987252	3274.465997	3741.580225	3091.477561	3771.787733	3661.555451	3965.164434	3706.453579	2785.324254	2830.343949	2709.311824	2976.131001
¸ßË¹°×ÔëÉù´¦Àí (365).mp3	1947.449924	4335.557385	3824.444004	7292.560375	6942.010976	2572.719866	2132.142311	4016.505617	2922.909383	4756.492012	6884.128215	8374.477476	5712.668919	6183.262357	2252.473493	2202.277153	2714.301959	4852.114408	6069.409684	7246.687969	6793.992613	2318.223955	4058.274482	5093.025203	4284.573778	4312.343336	7152.500292	6071.260689	5993.613343	2614.3455	2126.611749	2223.716262	2026.528885	4158.23446	2156.996252	7409.598964	7282.028252	2502.698715	3833.523039	6512.912519	2401.949518	4837.142235	7071.750293	8405.048781	6272.817126	5978.979426	2657.881831	2414.734316	6685.844669
¸ßË¹°×ÔëÉù´¦Àí (366).mp3	8126.815709	8760.925579	8792.932131	9228.60106	9822.512463	2946.481717	3244.709316	4653.202387	5425.35289	6567.38803	7518.484248	8139.540199	7098.650526	7737.000445	8321.652157	2233.904029	3294.609849	3256.76413	4181.131599	5015.763265	4846.836288	5331.160815	6664.26351	7322.890842	8180.472672	7391.326371	8049.238996	8600.093404	8873.728873	8964.80296	9555.137791	2484.7581	3196.368841	4093.391317	5375.103277	6436.233017	7473.127178	8019.911699	3837.386452	1965.659116	1953.249104	1474.813278	2048.931509	2472.313746	3185.866003	4642.967602	5275.436834	5307.017913	6051.960466
¸ßË¹°×ÔëÉù´¦Àí (367).mp3	3364.480762	1572.991862	1675.100246	1636.08682	3862.455594	2714.052364	4978.065312	1545.022028	1570.188005	5265.475255	1436.891192	1405.283073	5233.564577	1677.641039	2263.974417	6268.682196	6220.837397	1761.689124	1578.912745	1806.310758	2260.295285	1764.735198	4788.252607	1924.023387	1815.275888	2502.198182	6151.046309	2588.133935	1384.031694	1696.260122	1404.586238	1430.262767	1742.877125	1636.071319	2305.750882	1864.008423	3106.46621	2597.126804	1220.986383	1651.982581	1710.427237	2291.475936	2069.389721	2751.589111	2737.616489	2360.827157	2350.204555	2295.807714	1750.411184
¸ßË¹°×ÔëÉù´¦Àí (368).mp3	4567.649121	4153.776447	4431.511148	4507.930799	4234.269247	4477.501522	4524.68492	4356.089331	4519.042306	4807.856657	4881.316236	4962.678597	4571.437767	5127.036128	5741.528234	5895.393294	5763.006815	4112.12205	5321.689416	4849.112955	4594.648905	3870.742104	4553.462168	3544.452074	4797.604291	4269.564261	4990.195282	5118.627698	5066.930443	3898.819371	4887.205648	3580.194733	4620.37807	4778.082665	5118.189737	5164.399116	4612.933329	4628.323347	5196.590253	4643.378619	4921.215003	4852.17221	4835.538448	5062.748357	4825.381363	4847.265527	5418.506428	5120.202417	5279.542319
¸ßË¹°×ÔëÉù´¦Àí (369).mp3	2479.567479	3038.71854	2752.829011	2925.185457	2638.644444	3326.852114	2936.341097	2941.023382	2684.969502	3059.02193	2837.20345	2525.510901	2262.915442	2380.769608	2569.71397	2415.971627	2126.399931	2472.393787	2393.207348	2246.047287	2292.584174	2356.386299	2215.765114	2097.585716	2094.375897	2580.655587	2274.918393	2125.538414	2251.847086	2275.667562	2427.317588	2472.439247	2208.645383	2459.828144	2600.957614	2564.348738	2305.33238	2411.880181	2605.579707	2113.19195	2042.94063	2701.930469	2270.865888	2940.732161	2594.89391	3225.566952	2907.359326	2736.272427	2374.166218
¸ßË¹°×ÔëÉù´¦Àí (370).mp3	4510.432345	4466.194134	4907.702005	4118.13865	5608.107322	6071.972244	5916.480362	5111.381805	4600.202741	4624.113916	4371.00929	4684.759664	4048.203837	4074.146512	5060.156978	4546.347331	4772.29295	4958.349059	4136.711456	4477.101773	5382.587175	4602.061199	4435.441089	5100.249075	4350.12667	4977.56655	4421.283757	4482.279106	4358.172296	4254.603994	3944.333259	4297.576012	4676.551789	3859.918541	3811.156195	4037.102108	4399.850518	4306.865783	4389.098453	3733.10091	3913.219038	4617.006902	3785.891816	4717.919787	5504.511605	4764.685494	5096.473461	4753.228961	4663.73178
¸ßË¹°×ÔëÉù´¦Àí (371).mp3	2809.926221	3065.824579	2733.071032	2476.504923	2553.530137	2507.083832	1892.54492	2689.528509	2162.262949	3287.496954	2924.039232	3621.274243	3575.157826	9341.27604	2952.487116	4814.069859	4115.250769	3526.950054	9591.834547	3782.380254	9984.779555	2559.006242	9319.933392	5690.713831	9330.676888	4494.440486	6231.488889	9876.432126	4771.502367	2461.413111	4366.691566	9567.621483	4094.119577	4334.680889	3740.664524	5491.309563	3708.384366	5588.658923	3203.974697	4014.781209	3781.699178	2625.349755	3741.130535	5274.39582	3584.230813	3778.949517	3470.682244	3602.039023	2600.868566
¸ßË¹°×ÔëÉù´¦Àí (372).mp3	4874.138413	5854.855196	4783.663536	5026.363682	3634.65969	4031.41453	3881.035113	3456.496185	3210.956793	3679.02321	4686.301297	4689.712693	5002.386301	4649.195283	5061.663063	4197.764351	4211.984889	3611.190143	3930.645258	3402.007584	3885.505057	4041.023121	4467.713532	4782.1162	4707.316069	5648.204783	3881.628325	4212.546305	3319.742606	3915.922383	4259.189851	4277.943385	4287.708082	4884.010459	4135.386484	3653.161799	4355.580917	3568.303592	3724.276645	3460.552393	3601.37311	3395.078454	2967.367276	3651.93077	3125.242914	3380.906779	3393.648335	4296.900191	2903.714903
¸ßË¹°×ÔëÉù´¦Àí (373).mp3	2985.914485	2173.724407	2987.647945	1663.17357	3937.364597	1801.498774	2951.354735	2057.053587	2816.769436	2448.270849	2483.869339	2439.28373	4550.925407	3182.204902	1291.029458	2111.882469	1784.573854	2427.551623	1820.818563	2040.750508	2005.590735	3963.066329	2003.876638	3618.064013	1569.141438	2600.929868	1781.350146	1785.130567	1757.954722	1599.374941	3633.853465	2201.060734	3473.451437	1478.080281	2423.790521	1367.592006	1586.518347	2369.753838	1560.078839	3171.638814	1551.909615	3407.460861	1796.466575	2232.319964	1942.259877	2572.322546	2066.811146	2354.05817	2245.449265
¸ßË¹°×ÔëÉù´¦Àí (374).mp3	3227.06272	2492.206542	3443.349348	3926.502259	2616.476923	3031.082034	2590.247062	4083.190004	2184.562818	3046.273106	2794.992515	2306.398295	3140.888478	2238.98162	1852.962235	2129.573934	2757.524109	7048.56677	2562.975391	2956.144295	3019.635449	2113.114054	2457.116429	3594.407186	3311.744161	3022.369189	2234.57022	4012.610239	2504.959644	4349.710219	3087.50068	2457.457648	4179.124027	1908.474726	2519.051628	2486.508091	3226.181901	6362.568126	2435.890124	3268.391154	3374.604066	5504.438366	2990.797862	3343.208503	3897.155641	3065.94789	2207.559402	4546.175529	2561.255294
¸ßË¹°×ÔëÉù´¦Àí (375).mp3	1911.423613	3397.335162	1740.446498	1940.065932	4305.258608	5032.445485	2166.02497	1821.312174	3554.521185	2487.632761	5125.839428	3569.111656	2343.101956	3975.112476	5054.739188	2577.428642	2525.312297	2508.342739	1922.415585	8036.199057	1712.937238	2566.344475	5537.590934	4374.570231	2120.752834	3238.836025	2329.514062	2481.145608	4762.570001	2011.158048	2793.793799	4334.6148	2688.527796	1877.164658	3682.267657	1949.557174	1977.339244	5026.348781	2419.348983	3183.695599	3062.698693	2788.727825	3148.635912	3354.553667	2080.526563	1574.473246	3371.246845	3673.485833	3305.263608
¸ßË¹°×ÔëÉù´¦Àí (376).mp3	4049.780057	4229.05755	4995.447474	2663.041441	3145.226101	1768.253077	2698.065847	3173.88736	3538.076472	6981.642973	1755.245008	4797.468501	1892.108751	6214.525472	3433.698613	4002.178161	1676.00094	2111.745799	1673.226677	1638.154577	2669.49743	3761.919409	3671.261309	7012.038881	2405.862641	3754.726713	3850.450171	3275.250409	7956.249752	5232.072255	2326.198355	2781.023099	2432.627511	2652.510721	5282.321586	3039.44233	2224.722172	2914.521077	1991.848442	4287.864083	1905.046068	3084.804376	3855.929843	8472.725174	9134.486709	9139.104593	9486.071719	8803.310802	9639.563504
¸ßË¹°×ÔëÉù´¦Àí (377).mp3	5175.667173	3505.79858	2913.76817	3846.052161	2588.832142	3119.974576	2972.767626	3152.265292	1760.99515	2637.552879	2185.343655	3545.606453	5241.335107	3487.275186	3506.269846	3772.584795	3360.728765	2757.961251	2824.946119	4580.360433	2947.573449	5245.941773	3002.636822	3068.197797	2806.514305	3399.679122	4051.813829	4272.163306	4066.927057	4343.811007	5001.454397	4844.868411	3761.183083	4474.897566	2801.014616	3452.29644	2395.5585	4286.137162	3750.988574	3017.136883	4640.41601	3463.543826	4244.537047	4039.516971	4670.46353	4968.073939	5958.052062	3543.319219	2423.443044
¸ßË¹°×ÔëÉù´¦Àí (378).mp3	2351.307234	2667.459573	2686.644306	2730.530157	2996.53787	2825.752839	2584.396868	2719.770783	2712.392154	2444.288057	2369.744867	2677.229696	2592.551898	2470.495319	2656.378874	2480.179335	2464.954848	2602.71878	2569.548073	2430.255837	2548.567189	2371.22986	2638.783405	2427.453917	2504.705066	2446.335027	2384.537698	2368.556169	2354.719217	2467.495105	2494.678635	2461.808678	2410.251253	2504.324177	2247.932289	2594.517368	2550.362873	2469.23306	2190.659259	2205.407126	2529.47085	2294.652804	2575.93506	2577.661112	2502.533911	2605.751201	2630.297899	2321.589854	2327.184153
¸ßË¹°×ÔëÉù´¦Àí (379).mp3	2204.803371	8120.433185	1808.00539	2188.496696	2426.846771	2877.732645	2732.887484	2058.10411	4387.655637	2702.876396	3422.392801	2598.352275	4761.139387	2225.527814	7814.694929	2294.848574	7331.715444	2502.412245	2083.955129	3252.348489	2294.425507	2435.160262	2349.527994	2094.928658	1848.113552	3624.323436	2303.278249	7399.400655	2369.315505	5646.585244	2895.615049	5489.748926	3779.51626	2537.279151	2420.345401	2016.982669	2578.636315	2171.381527	4938.356901	2289.30236	2899.559869	3190.320493	3657.501135	2141.488798	4022.030223	2765.568116	6606.343168	2658.278022	2360.982639
¸ßË¹°×ÔëÉù´¦Àí (380).mp3	3568.525707	3338.067262	2836.267496	3567.210884	3560.89453	3303.12532	3727.167327	3030.506091	5229.768424	2974.70614	3748.017748	2833.490326	4072.889893	2584.00645	3771.302085	2976.148974	4901.812512	4809.36136	3614.419826	2710.300454	3471.774548	3567.85659	3193.633134	2184.503012	3792.193319	4348.069576	3843.937118	4113.330391	2885.641151	3831.384716	2942.62223	3423.216214	2953.813082	3907.561899	4024.437443	4276.149566	3384.831271	4053.336869	4821.018311	2818.73694	3149.715996	3964.224686	3013.437914	2934.918042	3428.962682	3582.305327	5473.74448	2454.852166	3089.184811
¸ßË¹°×ÔëÉù´¦Àí (381).mp3	3044.200716	3514.716633	3846.424137	2853.210307	3120.926564	3143.414846	3366.217455	2608.481212	3170.353131	3183.992489	3706.178089	3098.543483	2812.063282	3141.790012	3071.288404	3020.214824	2847.353973	3061.207322	2945.588933	3013.999026	3190.102041	3218.950284	3410.380361	2591.387728	2873.761213	2806.364268	2857.942654	3062.588904	3086.497306	2785.987066	1789.196248	1451.828076	1800.738577	1637.832705	2091.429288	2325.448526	2409.705131	1975.359308	2059.38909	2153.497695	2494.086406	2014.868542	2961.542275	2274.652745	2865.204556	2054.281268	3220.88177	1653.578105	3276.992464
¸ßË¹°×ÔëÉù´¦Àí (382).mp3	2401.164662	2976.743006	2833.556728	2491.780435	2223.537916	2854.789101	2365.454285	2660.9207	3407.73415	2801.665887	2855.47828	3043.092663	3189.064095	3433.463055	2801.105054	2577.669179	3091.350947	3118.8262	3321.868358	3214.179412	2706.262057	2990.359082	2829.321175	3556.873557	2670.567272	2558.963223	2476.731883	2804.645279	3453.322769	3097.590968	3037.073029	2465.650346	2387.099842	3034.640966	2261.320177	2667.907578	2378.362496	2503.985514	2853.764153	2450.234874	3417.827615	4074.238672	3458.755038	3094.767387	3330.93516	2932.189189	3735.191853	3210.137702	2845.790536
¸ßË¹°×ÔëÉù´¦Àí (383).mp3	4065.141112	3438.405034	4973.02494	3880.079682	4834.448391	6176.636823	5766.373905	5286.26045	6493.573339	7671.404927	8428.807364	2677.521661	1638.995556	2725.813324	3680.380138	6089.438613	6944.09696	4264.772445	1894.763885	2603.976001	4145.898396	5346.481238	2470.389013	3111.150342	1519.33742	1962.908762	4266.631357	1915.042408	3296.775758	4447.604979	2675.286711	1880.965127	3869.574093	3822.213143	5277.530801	3506.019041	3084.033265	2023.416374	3942.172997	4712.709259	6209.296411	7169.449299	2056.171035	3502.223996	3890.275325	3618.679046	3355.991672	3806.41573	2946.803507
¸ßË¹°×ÔëÉù´¦Àí (384).mp3	4845.892874	3731.745172	2742.801397	3138.326675	2188.684316	2542.84429	1887.703945	3471.258645	2733.930353	3393.384238	2822.943043	3003.72748	3728.947273	3037.214569	2808.475485	2972.852738	2517.589003	2419.451543	3922.162463	2891.72119	4472.263238	4332.136877	2895.103402	3344.946263	3838.419072	3630.456675	2957.174583	3595.168337	3390.197749	2990.692031	2791.744557	2964.092802	2559.058909	1930.267839	2915.701728	2672.162612	1623.622714	2003.209985	2065.186963	3487.610368	2243.91952	2849.543563	2090.002953	2987.173188	3536.367354	1914.423913	3076.648552	2929.995142	1807.632646
¸ßË¹°×ÔëÉù´¦Àí (385).mp3	7623.830391	7010.173897	7468.933969	7740.986095	7155.270153	7541.098645	7173.06493	7990.294096	7968.254747	8327.182713	8341.496329	8459.060904	7844.035471	8076.25044	8798.243738	8868.376433	8762.769284	8911.991765	8608.614197	9022.411074	8508.783104	8753.600691	8265.43153	8865.159235	8400.337415	8692.701931	8054.559042	8495.987582	8663.163042	8902.972307	8326.747173	9235.711778	9141.266039	9188.264787	9084.452525	9176.916828	8861.822542	9373.064766	8254.536134	8371.160285	8857.453972	8991.740784	8553.146718	6854.608716	6856.096466	6095.024702	7690.286792	7570.956446	9024.424016
¸ßË¹°×ÔëÉù´¦Àí (386).mp3	3009.247442	1454.368843	4164.83197	4988.563703	4758.934868	4564.500777	6011.166558	6548.046592	6389.512048	6789.609084	8578.179818	7769.965069	2685.248146	2818.614664	3290.127535	3208.76065	2797.881371	3004.783185	2736.838353	1553.747411	1794.208538	1664.25599	1756.833215	3400.257252	2493.048702	2472.183049	2729.741335	2911.543357	3002.538871	3078.684965	2975.832874	2902.908506	2989.522552	3027.145766	3035.137645	3072.502188	2725.669166	4171.249217	2737.473238	2854.447692	2674.85812	2485.997294	2374.185631	1812.353596	1405.41757	1721.511268	1551.80515	2318.673374	2212.834282
¸ßË¹°×ÔëÉù´¦Àí (387).mp3	4053.461373	3981.35002	4034.930509	4127.172753	3624.1484	3164.453395	3355.247569	3298.571061	3403.95033	3270.964386	3261.710926	3262.334379	3270.212655	3247.602208	3189.901764	3370.202918	3926.224253	3212.262964	3702.322819	3345.054876	3451.404749	3173.920875	3222.380709	3212.054129	3119.136154	3137.039117	3138.78309	2908.469027	3522.966158	2501.380552	3929.515232	2359.954791	2342.306956	4053.648531	2114.193321	2206.694347	4089.182949	2267.527972	2385.542007	2713.815252	2119.410015	2420.017903	2555.573986	3108.781358	2727.476598	2096.754215	2993.971149	2622.728486	2174.550886
¸ßË¹°×ÔëÉù´¦Àí (388).mp3	2291.199043	1830.415952	2052.12298	2291.69442	1855.612425	2183.828112	2189.897602	1922.541314	1708.210722	2214.726893	1982.934672	2962.94818	2176.65168	1930.220315	1545.669404	2526.35886	2050.460949	2427.18281	2405.072254	1929.151829	1901.729533	2842.01597	2096.315804	2968.834235	2381.433883	2234.01332	1844.367631	2350.454358	1858.857571	2150.879056	2129.581678	1982.980895	1843.103373	2206.882686	1907.301208	3004.81771	2201.322725	2054.606358	1684.936337	2188.547324	2080.375757	2307.88583	2201.578371	2036.22263	1929.987889	2494.878673	1871.018822	2935.714758	2109.844774
¸ßË¹°×ÔëÉù´¦Àí (389).mp3	7110.398091	4736.908697	3388.591124	2312.462258	2536.032283	2623.271556	4392.387964	2602.887104	3258.018109	5230.397309	5798.899338	4021.073616	4960.667654	4479.570156	4790.547703	5627.807839	3377.99528	4678.86582	2149.100559	1523.530905	4449.662626	5490.475252	2555.825001	4474.714239	5751.059467	2425.932002	5251.086965	6174.218188	2552.534612	2862.66542	3265.83196	2988.827185	6592.402816	4167.383545	2653.274557	7064.776877	4793.72938	4138.895815	4532.617808	4808.692384	7154.433145	4248.217656	2384.190305	2202.846976	1837.213462	4636.965485	4534.576006	2232.457481	5095.411052
¸ßË¹°×ÔëÉù´¦Àí (390).mp3	3777.858888	3749.857072	4190.057807	3440.397859	3265.789101	2888.592827	4030.99852	4822.961492	3667.813532	3750.335081	3223.788953	3330.012861	3755.263439	4357.246012	4317.332319	3299.848061	3282.950923	2882.095499	3511.200339	5010.831892	3685.639419	4670.24601	2944.097183	2986.391801	3783.727625	5077.181063	4690.248011	3564.641947	3096.727691	2928.109124	3991.896624	4954.870312	3754.482183	3512.102755	3281.193035	3295.951977	3759.370615	4336.588846	4319.02145	3664.051247	3036.380614	2709.643994	2996.533041	4960.434289	4176.36529	3916.848965	2996.217129	2969.454612	3627.208984
¸ßË¹°×ÔëÉù´¦Àí (391).mp3	3889.812547	2930.932591	2970.924017	3162.710105	2950.707674	3051.320225	3364.42201	2815.87556	2902.638541	2954.885105	4267.322202	2812.302684	3431.517373	3187.672111	2973.616446	3523.775066	3397.536708	3335.207993	2853.183508	3434.92504	3158.090013	3060.520675	3345.978053	3051.53116	2886.527754	3340.894753	2909.708627	2600.10678	4724.77432	2991.067322	3343.238619	4071.436702	3529.695013	3144.464707	2673.368135	3314.79082	2437.236925	3369.328352	3520.983907	2960.258824	2748.410419	3673.735638	3792.975816	3143.555103	3208.225204	2924.162972	2722.255897	2797.559056	3014.307166
¸ßË¹°×ÔëÉù´¦Àí (392).mp3	4802.444832	5379.835341	5830.509269	5635.642278	5223.064615	3760.826234	5903.865473	4977.277008	4811.053256	5259.562906	5551.904867	5454.367777	5311.159768	4567.358618	5648.877018	4945.31469	4679.036286	5103.594906	4426.99651	5076.690523	4874.216522	4872.904174	5777.926891	5071.225705	4724.221642	5376.405176	5212.108825	5047.641609	5236.689844	4902.262213	5195.693107	5306.905124	4648.521841	5155.765713	5022.104418	4772.463943	4304.001164	4788.428061	4690.744749	4698.844136	4754.006569	5290.517314	5043.675237	5008.303116	5031.005364	4986.34906	5377.853397	4734.935368	5055.238167
¸ßË¹°×ÔëÉù´¦Àí (393).mp3	4106.271101	4134.747622	4773.316676	3027.583954	3546.832539	4017.293384	4695.780067	4312.414031	5242.850513	6775.512416	6875.59917	5341.323917	3806.380557	5338.246942	3346.517143	3496.164029	3356.600107	3366.353452	4891.153613	3741.100089	5757.745963	8528.211954	4958.461888	3644.27848	5311.905254	3762.053255	4239.024987	4557.56754	4115.562679	5897.739786	6193.339096	4057.397005	4203.705413	4104.345625	4780.359838	2878.78875	3423.106484	4412.45757	5212.75298	4031.552977	5496.893774	7223.062994	6721.444629	5425.067182	4228.424052	5920.992046	3356.934018	3512.237226	3216.798909
¸ßË¹°×ÔëÉù´¦Àí (394).mp3	3791.720701	7832.328247	2981.391564	3365.085983	3032.943692	5277.109771	2418.362857	2782.337656	2757.025946	2294.160677	2106.993653	2202.787897	2320.497709	2574.090332	2535.95368	2969.251898	2890.854352	2909.311051	3922.552133	3479.240328	3397.320795	2383.790588	2254.360386	2405.641925	3116.35893	1936.003976	2129.804847	3288.525304	2568.04612	2313.299666	3079.189758	2189.640202	2660.139125	3074.108356	2913.472348	3557.255001	3209.562004	3445.693773	2604.776318	2372.587508	3083.178177	2465.291373	2909.931614	2313.670888	2605.774501	2140.549253	2946.820925	3273.394661	2529.525682
¸ßË¹°×ÔëÉù´¦Àí (395).mp3	3888.077477	2442.38689	2536.534942	2459.084705	2397.823147	2121.298447	2380.598965	2334.387284	2805.868707	2559.648894	2428.846761	2309.54539	2289.231562	2356.373974	2437.648644	2771.635143	2410.999985	2749.132858	2379.146588	2485.03959	3054.274799	2293.120187	2497.973068	2928.079048	2616.066053	2439.073957	2593.720123	2688.45867	3385.446506	3623.635363	2717.323699	2479.893336	2519.841694	2117.844141	2277.425394	2466.958574	2707.276212	2693.382717	2819.003695	2308.811401	2785.514803	2513.903931	2385.444776	2610.774198	2532.606023	2261.940923	2730.316792	2546.901141	2942.749576
¸ßË¹°×ÔëÉù´¦Àí (396).mp3	2915.278776	2667.337642	2804.551182	4165.873975	3035.543617	2900.637104	2859.269116	2682.044304	2773.907957	2846.054324	2887.053349	2955.928195	2821.667808	2912.690202	2943.552351	4161.511846	2788.781457	2916.677147	3009.578457	2997.573966	3131.755007	5819.702996	3372.563016	2792.76485	3284.544682	3215.637648	3435.962264	3090.923672	6405.208931	3653.578426	3340.627631	2881.155206	3039.933656	3445.490341	3227.210309	6982.882045	3017.180776	3338.516497	2881.555534	2970.743775	2825.037846	3219.978382	4413.758918	3688.318736	2965.449836	2980.73063	3666.046144	3225.665825	2880.490988
¸ßË¹°×ÔëÉù´¦Àí (397).mp3	2400.326937	2323.700824	2224.544326	2712.50659	2232.273494	2261.417361	2306.355547	2968.155979	1927.577884	2059.93778	1959.500653	2621.355112	1890.267176	2259.228489	2641.886052	1902.484136	1923.41057	1808.477422	1878.055715	1577.347888	1982.763108	2265.18774	2064.010221	1851.33839	2009.189299	1969.537717	1767.724406	1953.64264	2080.310107	2268.868042	2101.734181	3064.798724	1890.213446	1676.993514	2128.19112	1882.01582	2311.048348	2169.728125	1970.465789	2120.374118	2013.425319	2267.600499	2221.483912	2311.902977	2378.467775	3460.422133	3989.915101	3027.90457	2238.968217
¸ßË¹°×ÔëÉù´¦Àí (398).mp3	4055.096051	5468.269018	2359.225887	2662.879545	2956.698725	2650.335648	5619.591932	2384.353529	7158.289031	2750.778897	2563.983461	2873.103125	2853.611851	4382.61807	4567.100332	6926.954172	2443.322624	2391.136556	2708.863908	2350.737257	3976.885429	2672.297756	6771.445576	2551.821446	2458.652975	2506.734645	2575.945242	3618.649906	3985.011548	6894.142895	3227.192249	6983.370207	4728.166086	2910.81747	3072.333241	4688.195384	5538.322777	3927.970211	4964.408059	2487.652793	3042.725475	3856.168693	3643.611791	5933.344604	2595.529721	6706.335746	2020.389564	2513.370986	2814.543184
¸ßË¹°×ÔëÉù´¦Àí (399).mp3	2762.348662	3294.281299	2230.944118	2697.984763	3697.526406	2102.138212	2082.880701	2889.930974	2225.43756	2045.045065	2435.713374	2926.331337	1642.080525	1912.428282	5842.108039	1880.462325	2210.298012	2684.489007	1910.474579	2028.434922	2110.742468	3631.437013	1668.868635	2201.911491	5177.779435	1603.060887	1900.64172	2016.639198	2083.864846	2065.654171	2692.16476	5717.544607	1499.342268	1975.413249	4597.530871	1849.919578	8707.223393	9177.350164	7151.431304	8882.162748	9315.324746	7169.462732	7598.201257	8107.79079	9436.611922	8041.832889	9120.341854	8894.547684	6183.404395
¸ßË¹°×ÔëÉù´¦Àí (400).mp3	2729.45006	3890.04525	3709.39844	3923.336552	5585.60613	2966.041241	3952.177638	3940.813835	4574.049296	3560.866135	3502.682686	4085.024534	3784.024056	4130.315777	2927.335946	5468.696889	2577.624802	5875.517751	3417.875265	2543.173366	3497.463158	4905.430546	4168.648978	6305.240896	3156.494571	3816.819894	3779.44362	4975.605871	2951.568132	4393.543294	2566.820862	3672.051433	5243.007328	3383.327936	3953.040516	4949.483138	3584.509841	3216.391115	4323.174579	5956.257818	3876.032044	5497.816071	3482.104121	4453.697345	2270.003305	4777.11337	3530.342248	4141.738984	5603.900986
¸ßË¹°×ÔëÉù´¦Àí (401).mp3	2818.474699	5846.791153	5149.954922	4842.039039	3554.821015	4149.083771	4001.77855	5369.799243	5676.842996	8114.046977	5707.730471	4918.201813	3485.158976	3515.448763	4206.274402	4751.340879	6126.964443	5409.06116	4370.321549	4666.714362	5755.678646	3886.663022	3831.829834	4495.096737	5994.966272	6395.548227	6503.928626	5005.470126	4988.289574	4258.183052	3610.87064	5942.113496	3651.340232	3432.418272	4071.290712	2605.643409	5581.17558	5569.089298	3545.515205	5608.476099	4355.356253	6713.365657	4062.582925	3703.641146	4354.447981	4847.713374	7739.974232	3921.451943	2182.845713
¸ßË¹°×ÔëÉù´¦Àí (402).mp3	4701.245623	5588.855715	4425.930317	4030.144824	4230.130783	4501.995444	5758.763321	6348.388122	6620.678398	5796.261025	6665.29049	6848.883684	6171.583806	5891.772438	4531.296965	4225.693699	5185.398211	4805.104497	3848.706432	3938.436245	4647.39521	5093.583966	4983.268256	4839.122471	4449.899685	5465.978305	5516.960127	7192.041297	2265.075249	3219.23538	3598.736669	5013.68347	5174.855167	5406.541364	7822.069205	8211.076368	2736.253263	4097.899454	4467.81555	4165.776877	4218.616784	4837.514446	2478.140227	3344.376454	4187.488749	5248.753262	6012.742746	5263.311683	2644.587429
¸ßË¹°×ÔëÉù´¦Àí (403).mp3	9090.06272	1924.62474	3664.603536	2626.871409	6946.641135	3848.929367	4334.417622	3213.618546	5217.418753	2016.922798	7737.404176	4285.401461	2980.347397	9318.368658	1932.19364	2317.086138	7250.652815	8789.630027	2039.333668	6870.735683	9882.156428	3933.187158	3976.939845	1857.456498	7326.09604	2153.483531	3316.405889	10183.54322	9934.393358	1747.336158	2875.473318	7406.575111	3813.216102	4226.807331	8747.859051	5453.676012	3336.598314	1878.483374	7255.793629	7928.879538	5951.055379	6992.040288	4776.868341	2848.291427	9957.854579	4072.270802	4482.780261	5460.038331	2885.813774
¸ßË¹°×ÔëÉù´¦Àí (404).mp3	5279.145376	3272.323228	3082.478874	4207.982053	3232.643781	6530.86804	5681.059674	7186.8128	7843.883004	9312.71348	3372.708814	5519.981104	5048.843184	3675.540045	6522.205171	7016.826714	3960.54134	5059.900842	4633.804658	4381.009929	6636.898899	3031.368601	3484.536323	4999.573438	7128.017069	5240.331106	3492.158074	5422.194841	5124.52601	5847.271717	4777.326855	5556.060548	4965.455474	3972.907268	4680.254165	7323.907351	4743.12072	4451.553178	5794.970697	4233.054914	5302.465872	4693.906001	4032.493842	3905.356397	4212.928452	7558.449246	5908.982093	7120.659603	6816.464277
¸ßË¹°×ÔëÉù´¦Àí (405).mp3	5212.674319	3133.863662	3542.361242	2094.828684	3216.240156	4953.561714	8964.242507	4884.43196	3910.271268	4081.77851	4071.933828	2258.208877	3906.798749	2337.031644	2894.087423	4732.613094	2935.429799	2563.548037	3536.909296	5283.527525	5924.897635	2170.314215	7317.006834	3294.745066	3494.459432	7041.103835	1708.932917	5635.320254	5304.938619	2528.078932	3836.665669	1934.741866	6337.092274	6717.976091	4248.841245	2260.129975	3058.693708	6112.04883	5731.57697	3858.706371	4700.62655	2585.25845	1631.89581	2418.497288	3394.999413	1624.751702	3977.942216	4427.567222	2521.143175
¸ßË¹°×ÔëÉù´¦Àí (406).mp3	1832.344291	2999.86251	4112.606996	2816.620834	2132.842006	2998.423841	1875.884199	2638.119145	4289.412605	2763.335985	1782.496494	3172.877913	2703.282737	2015.120585	2806.160694	4614.767649	4036.762492	2786.862037	2092.827441	3250.980794	1747.269494	2865.858835	4316.188672	2195.09483	3203.559223	3173.384164	3231.207055	3013.925988	3201.017132	4519.516556	4394.847856	2934.590962	5181.805919	3399.732106	1875.911695	1973.325748	4052.448613	2611.331266	2640.308431	5277.368557	3297.701223	2050.895615	1941.061765	5067.637565	3824.381651	3040.458355	5704.296312	3501.832188	2259.907495
¸ßË¹°×ÔëÉù´¦Àí (407).mp3	4883.822802	7696.180303	3194.645656	1730.870831	973.4253774	2180.428731	2744.551494	1878.788878	1824.438798	3017.963348	5081.332497	4491.203588	4180.436953	3299.973888	3572.876482	4309.764689	7948.917297	3327.44778	1765.220341	970.3465274	2210.264548	2784.474475	1895.900892	1910.263102	3043.554262	5097.053528	3942.950659	4211.751728	3171.830872	3518.723414	4225.938546	7868.270141	3143.645265	1683.001721	1003.620954	2009.831818	2834.551651	1879.839749	2021.048076	3017.618623	5329.983114	3555.70169	3864.292936	3104.433779	3723.052794	2367.026295	7908.023172	3286.279252	3156.076498
¸ßË¹°×ÔëÉù´¦Àí (408).mp3	5233.357082	3886.309311	3779.645343	3453.102678	5127.578719	4392.438507	5998.609436	4924.947447	6656.906828	4255.537854	3545.52547	4486.326872	4861.818103	4360.395516	4105.135576	4709.158425	3753.439302	3987.696556	4044.190211	5167.839074	4456.683046	4301.419717	3237.02533	4904.635466	3614.286746	3133.312279	2832.620369	3853.197709	5194.376237	5109.446796	4797.194982	5540.392207	5075.107082	4149.725367	3701.391848	5027.857209	5395.473328	5096.956588	6017.860493	3010.990855	4737.889688	4642.69817	4748.024408	5116.846273	6752.508476	4871.986546	6089.381434	3589.091997	3317.945608
¸ßË¹°×ÔëÉù´¦Àí (409).mp3	2475.653465	1890.702333	6570.98672	2102.051088	3787.229161	2170.977568	1445.504057	6059.362759	1733.378822	2544.558364	2597.808898	3469.28517	7367.476432	3020.260334	3051.499787	2180.208444	1997.1332	4569.638174	2280.368821	2503.616709	2102.290797	2484.43435	7177.725155	8398.478914	2020.894355	4807.509048	2328.539405	7127.247019	2084.972103	1627.151641	4348.91155	2633.165954	2516.712358	3781.302448	2439.359381	6893.46204	3294.239029	2487.891793	2869.885272	2373.156156	6556.296877	7190.39966	2494.618085	6186.114668	3185.998752	6559.746817	3040.923753	2326.749826	4559.215261
¸ßË¹°×ÔëÉù´¦Àí (410).mp3	3997.362417	3398.08652	4053.580819	3918.406612	4723.126237	4792.183048	4449.033823	4816.484298	4501.670947	4963.869802	3689.399561	3638.192493	3447.831818	2645.977442	2951.67667	3698.651456	3193.633219	3370.45532	3060.43813	3335.680058	3203.742361	4544.822995	2997.678274	2885.133659	2449.709807	2355.486846	2530.460598	2493.876917	2539.303444	3087.848369	3351.36292	4027.677347	3963.224787	3851.001979	4005.87089	2815.657483	3551.889969	4305.680204	4669.966446	4365.953017	5991.023838	5764.313288	4858.712885	5423.44907	6121.858547	6214.346182	6781.644732	7138.457808	6689.459216
¸ßË¹°×ÔëÉù´¦Àí (411).mp3	3316.46009	4254.883011	4332.399626	3441.643113	3250.764998	3118.356798	2942.919	2309.927643	2669.996295	2516.191927	2768.653814	3597.618416	2924.038775	2461.743507	2667.254588	2432.633488	2452.505973	2962.031216	2871.998672	3181.302148	3417.532489	3105.335856	3503.274796	3166.461737	2633.488662	3041.9204	3214.411972	3380.799805	2565.03438	2767.528863	3119.877839	3067.575922	3097.496688	2924.536692	2976.598384	2690.195801	2853.744264	3201.389251	2937.234714	2983.20779	3257.287919	2676.758052	3024.297674	3156.808292	3683.968015	2753.639926	2772.344249	3050.510887	2774.188616
¸ßË¹°×ÔëÉù´¦Àí (412).mp3	2368.186411	2675.6897	2813.877617	4240.472323	5177.508483	5754.867275	5233.937172	6034.040077	6536.87262	6436.769937	7383.802498	7370.883877	6653.064283	7644.897372	7898.600173	7523.489751	7611.869597	7825.273508	7604.787558	7763.221438	8007.028703	7941.298773	2495.86396	2621.531235	3351.753764	3454.759373	2984.123082	5218.788263	5440.367388	5252.092955	5365.20162	5742.040281	2535.792189	2678.037099	3675.983865	4076.381427	4800.115255	4416.76722	3865.673329	4868.518241	5813.823949	5626.334404	5589.62331	4544.69109	2525.408799	3131.825052	3188.36379	4198.705113	3287.599852
¸ßË¹°×ÔëÉù´¦Àí (413).mp3	4296.202882	2728.493026	5913.115098	8623.825439	3922.141901	5180.477337	6014.333923	7893.849257	4916.332053	5974.627078	5475.086239	4854.144654	2121.061196	4123.900505	2625.474741	4153.802084	2854.553927	3884.201139	3093.597071	4928.562981	4757.275564	5940.049327	8571.33539	4703.254187	7679.377892	5293.210881	4963.04747	2129.630063	4079.654796	2708.298179	3973.894221	2613.094928	3887.00187	3120.716479	4817.516654	7231.185921	5789.859881	7967.402953	4940.681278	7942.05282	4759.078035	4995.177669	2087.62792	4127.411791	2538.44844	4441.474627	2727.406161	3949.792714	3220.416433
¸ßË¹°×ÔëÉù´¦Àí (414).mp3	3156.536306	2955.551565	2067.184622	2758.175892	2141.525399	2972.860308	2721.771666	2433.272903	3156.66717	3092.654899	3128.654051	2838.038721	2691.035522	2895.117915	2526.613888	1734.865631	2035.007992	1823.722581	2562.428647	2266.674655	2373.548764	2390.815958	2076.39485	2592.768255	2274.864116	2331.122207	3261.295546	2116.135846	2260.666994	2124.503064	2592.73032	2411.154109	2301.440042	2633.484863	2565.698355	2473.691589	2545.184212	2800.241241	1860.188801	2721.773887	2827.735484	3038.916606	2488.933939	2528.092811	3164.747369	2788.13616	3290.612377	2982.572753	3207.504738
¸ßË¹°×ÔëÉù´¦Àí (415).mp3	2699.752537	3004.68963	1785.941126	2299.728201	2295.823177	2957.558515	2250.469498	2330.15496	1920.573107	2058.805392	5326.2073	2251.952012	2467.478575	1780.492591	2213.04346	2164.78215	2032.127225	2144.591999	1626.791381	2185.179308	2977.45774	2794.913653	2191.366764	2534.950653	1719.137565	2593.26883	2568.440711	2492.206867	2260.381607	4103.245762	2748.775782	5464.728794	2452.706	1653.234067	4982.304127	1571.227808	2127.246408	2521.160558	1768.79892	1918.000737	2548.355833	2514.760192	2663.980258	1962.467559	2073.185099	3201.752181	2001.898338	2093.390382	2562.236992
¸ßË¹°×ÔëÉù´¦Àí (416).mp3	5342.397647	3448.895788	2117.836847	4284.320059	4761.434664	5141.557196	2218.610343	6603.582141	6006.37236	3393.40119	3645.39726	4141.756956	4555.852429	1710.035396	4718.202065	3695.101798	3556.354444	4072.656261	4917.763911	4883.552295	4008.305305	2224.74245	5613.676409	3328.43447	3932.495205	4215.710107	5001.278369	2960.700561	1853.885609	2870.256244	3887.562808	2917.495898	2559.41746	4047.540763	5400.287307	1921.956343	5510.467065	2251.480608	3305.33133	2102.146188	3986.002224	3893.036502	1769.833262	2704.758516	3694.69423	3383.757644	2116.452891	3703.881951	4201.555915
¸ßË¹°×ÔëÉù´¦Àí (417).mp3	7003.114975	6962.91686	6365.586614	7131.368607	6910.009852	7465.671285	7906.886459	7004.775299	6674.78792	7072.417393	6343.746939	6310.517256	6443.695085	6942.668136	6892.584259	6825.057314	6911.120822	6771.171792	6520.029928	6463.717785	6846.372259	7232.323905	7196.660018	7355.53613	6932.005346	6841.020564	7040.984111	7333.427828	6751.154413	6911.502375	6924.013971	7971.947146	7300.297567	6480.738611	7379.138564	7786.103349	6746.462301	7168.126477	7683.877103	7968.773345	7465.553541	7461.741206	7085.97152	7927.40493	8697.435638	8470.481844	8142.2834	8275.040804	8496.620838
¸ßË¹°×ÔëÉù´¦Àí (418).mp3	2844.488817	2504.559884	3203.375552	2540.567165	2662.35141	4163.4907	2656.344643	3789.830738	4309.985842	3730.45564	4797.517036	2469.199701	4559.023018	3003.378895	2939.687457	3677.038247	2884.604659	2787.463773	2826.776761	2911.766757	3645.857984	3014.364425	3231.644111	2550.672581	3874.548798	4937.576436	4728.223121	6068.184233	3698.705585	4904.246287	4732.547712	3727.29646	3708.153715	4665.336506	4758.486796	2780.921333	4170.900689	5648.020273	4797.063497	3819.006046	2429.634916	2716.943691	2702.130509	3125.673396	3235.553498	3375.163777	3955.67223	5151.888862	3477.506741
¸ßË¹°×ÔëÉù´¦Àí (419).mp3	4137.260447	6943.16144	4633.287175	3516.06069	4681.232306	5947.918249	3916.652469	4558.040236	3562.85539	3627.396703	4782.641027	3144.667015	6556.258816	6032.149382	3651.23901	5991.496505	2577.983302	3520.674463	3962.506286	3375.830455	4100.179255	3492.078239	3182.37753	2516.363538	4844.49698	3929.711436	2607.865637	3448.017413	4877.591253	3883.98833	4601.101895	5197.786884	3359.900155	3784.743508	5253.701155	5334.908742	5384.382479	5439.413697	4523.345381	3628.121338	6949.553832	7668.943926	7603.666261	9076.911606	8923.606655	8609.69668	8750.559162	8127.824549	8564.303554
¸ßË¹°×ÔëÉù´¦Àí (420).mp3	3616.840739	3497.608835	3390.657494	3020.238219	3482.508382	2820.30464	3605.191477	3406.091097	3636.36982	2623.240342	3232.067164	3308.130053	3755.423852	3652.351745	3665.872505	3969.538479	1603.35567	2058.762049	2215.541144	3254.553196	1682.116584	2266.906232	1919.106715	2583.038547	2516.6365	3172.135901	1959.562726	1842.506789	1956.805744	2306.803373	2360.981415	3281.542478	2142.930964	2149.515672	2750.757879	2681.347848	2074.305227	1969.855616	2295.928579	1959.073456	3091.923167	2106.468777	5676.450682	2398.991954	2365.590435	2262.168164	3503.14438	3189.767872	2800.600988
¸ßË¹°×ÔëÉù´¦Àí (421).mp3	2240.745601	2324.624357	2547.375258	2980.738813	2951.60347	2433.59645	2380.00103	2088.025173	2118.97913	2945.425556	3110.626925	3216.189511	2650.670409	2539.054135	2778.683728	2767.485269	2880.409931	3056.58738	2447.283304	2979.836308	2575.03618	3231.70176	3222.201676	2105.949685	2018.686362	2392.642462	1503.655906	2004.350875	2495.326753	2700.628812	2717.777981	2603.772464	3066.139484	2703.581852	2466.932094	1842.907024	1824.942577	1740.81073	2211.644866	2122.251112	1739.872657	1968.081262	2431.242626	2838.343491	2435.471408	2292.555656	3146.36082	2681.095999	2880.13768
¸ßË¹°×ÔëÉù´¦Àí (422).mp3	5037.022284	4784.91847	3479.657517	3892.087449	4646.858486	6432.646499	6146.563163	6196.347379	6807.727134	6666.774721	4409.209498	5077.349703	5745.416018	5226.877766	5145.849258	4699.299316	4992.941685	4327.191078	3769.739843	4136.826761	3145.278782	3054.185876	3095.949013	3548.661848	3363.771721	3533.218731	4065.054888	3789.578743	3746.001917	3789.053324	4851.467746	6041.843183	2050.997166	1884.511305	1807.294096	1989.938673	2537.864736	2137.550842	1766.941843	2719.641393	3432.844064	2058.470251	2773.955381	3755.673673	2777.170686	2982.09716	2387.342984	2700.578225	2824.264837
¸ßË¹°×ÔëÉù´¦Àí (423).mp3	8194.902613	8641.577755	7456.292461	7994.089514	9460.676924	7841.210544	8283.558576	7298.708561	7130.71942	5981.609418	8545.019064	7375.687076	8075.02548	3444.440911	6726.81557	3048.175821	4817.517856	3684.701451	4086.58964	6415.000256	7475.360378	2522.69138	2619.299803	4461.626582	8457.369173	8437.223888	7465.760162	2407.656045	6035.467056	4855.59928	7732.680607	7085.96631	7435.846196	2747.979826	2583.84138	4490.36738	8474.386424	3705.189008	7541.069345	2424.822176	6771.682214	5007.463698	6525.082959	5973.01193	6982.01821	2272.005491	2508.141149	4418.585932	8202.44158
¸ßË¹°×ÔëÉù´¦Àí (424).mp3	4564.64147	5983.863028	2251.451154	2253.94435	1472.680235	4528.111285	5270.999503	3099.924439	3189.137616	4522.535262	2263.476505	6934.419655	2601.071302	2399.51361	3703.879784	5221.91921	4849.369555	5036.310257	2939.599635	3254.649977	6868.91973	2211.068611	4372.946746	1839.150933	2371.308935	3976.578804	3061.310149	5846.509936	5242.250308	2536.245843	3096.776722	5439.098613	3800.077545	2192.501269	2036.973216	2044.414547	2164.322596	3889.894153	4554.702073	5971.961882	3860.465966	2438.673785	5631.617482	3947.695747	2180.892002	2198.311287	2222.999473	2277.167413	3460.727447
¸ßË¹°×ÔëÉù´¦Àí (425).mp3	3989.512297	2840.447384	2200.275599	2588.253728	2899.511049	3019.50703	2933.038367	2822.083252	2336.394574	2841.564934	2350.215968	1999.565929	2433.111317	2277.933931	3200.731762	2433.787136	2693.783001	2717.371295	2531.494115	3465.179221	2983.613407	2683.995799	2769.9689	2730.263028	2437.887868	2379.179279	2491.4593	3248.410309	3226.325018	3049.180982	2716.67299	2744.706987	2300.135174	2847.985775	3190.464266	2872.693059	2722.731968	2973.761877	2664.563891	2741.275824	2701.72233	2888.28354	3057.382795	2434.637115	2998.659189	3476.292363	2254.209767	2567.820255	3236.823911
¸ßË¹°×ÔëÉù´¦Àí (426).mp3	2883.647555	2910.502844	2222.779809	2698.114566	3992.779396	2151.068564	3187.335953	2277.591996	4548.090591	2482.374162	2369.960898	2273.178436	2756.840762	3510.0655	3378.310977	2353.778124	2928.988458	3018.112737	2536.225845	2307.472788	2369.962426	2211.302667	2152.003999	2240.454326	2086.971359	2566.635281	2267.232846	2029.709333	2454.239994	2307.08266	2417.774528	2088.734557	2083.663787	2131.814937	2096.592923	2514.842209	2504.054739	1901.720883	2052.686643	2086.51807	2213.534139	1931.317191	2053.677252	2965.507584	2008.560093	2227.788521	2330.407928	2966.980409	2649.303157
¸ßË¹°×ÔëÉù´¦Àí (427).mp3	6564.249268	3583.285053	6037.12365	5910.251283	7676.74075	4356.406297	6083.581756	3664.419366	6273.337448	5525.654146	6222.662883	5424.910977	6832.856692	3865.409874	6891.304136	5003.136538	6390.863739	4428.031093	7070.331014	3662.404489	6719.956739	3366.460104	3269.998898	2862.93688	2929.646274	5317.874379	3002.036575	5080.180101	3889.697164	4371.540277	6272.046466	3279.35581	6375.816671	5219.375534	5847.60965	4883.662189	6616.652553	3673.533384	6202.307885	5371.525275	5867.481494	5558.458008	6177.387234	3411.554519	7179.492995	5059.087246	7130.82644	4197.578407	7162.369384
¸ßË¹°×ÔëÉù´¦Àí (428).mp3	3619.74988	4701.041005	4505.719221	4717.363099	3171.890571	4608.711482	6127.757855	4088.996324	5822.505868	4784.641337	5610.952848	5067.901845	5133.572219	6084.423641	3577.399626	4673.385655	4614.186763	4601.937988	4606.677433	2874.31234	4428.333904	6060.834939	5766.596338	5522.166201	3529.46439	4650.914033	5469.001312	4674.303086	3516.29669	4500.354754	5832.982149	4072.259273	4692.36195	4466.990672	4641.938076	4016.429523	4946.821698	3291.223738	5930.092853	3941.849184	6724.093741	6549.091955	4603.893935	2682.09603	4230.485631	3288.975402	3285.157915	3047.166347	2868.784393
¸ßË¹°×ÔëÉù´¦Àí (429).mp3	3970.742564	3827.125634	2255.005631	7638.496118	6566.059307	2666.069012	2624.029175	2682.130287	4380.924713	3285.137559	2973.818737	3473.41827	2935.131906	4067.751384	2974.833309	2635.644469	2367.687011	2970.807105	2096.05251	2249.783673	2731.818683	3083.953253	2603.141326	2265.861981	3229.173059	2883.329576	3851.199817	7447.753854	2732.034382	3636.200358	3631.781055	3236.402404	2616.450002	2467.89136	3788.290094	2198.232167	2593.615845	2878.701653	3050.555038	3287.535047	2583.774556	2855.464992	4609.80657	2663.091259	2448.055961	2562.063989	3145.334315	3051.670526	5002.353224
¸ßË¹°×ÔëÉù´¦Àí (430).mp3	3375.413007	2795.856418	3311.569058	6273.493715	4716.724272	5583.609528	3230.038565	2458.103722	3796.137716	4665.020136	3810.812197	4360.031145	2994.290336	4124.285043	2994.290317	3395.229281	3889.043745	7940.90595	2745.078879	4127.177588	4083.574299	4705.918233	3237.305898	5375.261223	4370.695022	2976.612278	3653.414269	3047.427789	3989.771797	3059.18486	3084.038302	3658.064235	3321.946387	3904.742606	6603.114797	9462.676877	7674.029803	3494.199685	2805.210871	6169.778898	2624.835146	3788.150785	3385.38804	2951.902406	2792.892838	3787.801505	3460.350617	3277.8105	3290.503973
¸ßË¹°×ÔëÉù´¦Àí (431).mp3	3811.031083	4153.522218	6439.27866	7353.949581	5802.485257	2823.15476	4014.225315	6333.106359	6929.641779	2992.733485	3546.971897	3724.094156	5226.231444	6538.551321	3153.891196	3356.160369	5222.041655	4225.217111	3969.469292	5655.363614	4244.583295	3169.693498	2609.014207	3693.1354	3438.666276	3890.412642	3547.892575	2613.737306	2959.962092	3198.736231	3659.492377	3883.410274	3428.874545	2981.673598	4066.65286	3312.155827	3996.374705	3542.065439	3366.177257	2690.657284	4718.340911	6266.995426	3389.713228	4074.976107	3510.610611	3911.728517	4776.489092	4192.217394	3978.649417
¸ßË¹°×ÔëÉù´¦Àí (432).mp3	3231.513041	2434.326453	1714.501191	2170.492471	1973.965163	2609.166614	1529.254167	2000.646181	1592.984104	1669.748649	1555.180968	2135.825032	1723.336564	1936.563168	1852.328094	2310.225881	2892.243268	2620.361882	3156.696783	1815.691555	1744.302436	1947.732187	1613.202136	1523.826135	1664.203388	1998.168527	1584.383436	1623.633285	2030.889096	1941.445457	2005.502121	2494.844398	2684.78316	2686.884097	2997.88626	1615.571044	1675.435736	1883.878463	1475.659222	1686.918353	1643.730423	1880.051842	1991.57446	2170.657028	2080.790175	2145.355421	2111.283142	2638.138926	2383.00434
¸ßË¹°×ÔëÉù´¦Àí (433).mp3	3602.771438	3349.361682	2106.823591	4854.485161	2908.572001	3900.152069	3832.967224	5216.871105	1942.379948	1987.382788	2368.076201	2353.13945	2713.463054	4175.578311	2737.591738	3621.887966	4653.574854	3285.582782	3869.184672	2935.959767	2314.033876	2426.358202	3273.876735	2554.843902	2187.900101	1912.023443	3652.66537	4572.708139	6545.309528	7905.820923	9109.184793	4963.288258	6663.748044	5230.001418	3135.027173	6288.710651	7507.491881	5326.094766	5011.346958	5314.808088	5069.163226	6585.293126	8663.887839	4465.043859	4182.576882	4424.644715	6051.54388	6170.320345	2968.457867
¸ßË¹°×ÔëÉù´¦Àí (434).mp3	8145.957351	6917.117355	9458.716221	6281.423625	7684.235703	7263.073054	7730.393787	8233.827041	7365.288105	4223.606344	5968.118574	4594.298306	7169.445601	4900.784247	4089.889567	5688.086092	4193.981041	5113.213847	4350.890515	4059.036819	5320.403866	5725.340362	5608.036928	4868.472622	4313.824569	5495.971799	6968.513683	5106.258421	4335.175368	6671.675557	4736.420721	4299.917502	7122.249234	4591.644808	5901.031909	8063.219439	5176.350878	4755.011129	4521.960299	4554.547802	4371.654229	7119.98305	4224.060644	4205.660467	4849.589642	5046.302458	4534.391003	3920.119706	5057.882668
¸ßË¹°×ÔëÉù´¦Àí (435).mp3	3524.596852	3677.172163	5208.075372	4702.092105	4277.055912	6386.886239	5124.870777	4917.303381	4599.92249	6723.785534	8020.579643	5961.638271	4950.41574	7046.020825	6071.891456	5010.183642	4405.479224	6996.362518	8537.117461	6147.544182	4962.444908	7113.192992	6839.828031	5699.907196	4970.088811	7020.929671	8528.569136	5602.733544	3760.430544	6169.266556	6168.597045	4711.470076	4204.61606	6498.01295	5965.412611	5658.905598	3897.027315	4246.757861	6814.824777	4739.130285	5097.218196	6974.919719	8053.648748	5198.160694	6072.397907	5758.516585	6342.916102	5307.33701	6213.962562
¸ßË¹°×ÔëÉù´¦Àí (436).mp3	3637.543036	4853.743323	2063.336575	3796.991109	4737.117304	2075.93955	2594.591987	4294.152185	2232.842639	3484.893052	4532.616231	2521.058155	3060.790731	3874.429982	2683.471333	3235.759223	4122.358577	3489.116543	2710.636428	3037.875986	2444.250165	2532.261671	4380.310572	2974.568342	3859.671	3627.912777	2647.834358	3851.450889	3728.627795	2463.608609	3141.288386	3347.773086	3224.460031	3287.081751	3820.48681	2170.290394	2374.990383	2533.067868	3108.963606	3255.057133	3410.319178	6044.402666	5708.95593	7272.295927	6550.739504	5479.806219	6974.44601	5096.375003	4645.485176
¸ßË¹°×ÔëÉù´¦Àí (437).mp3	7370.247862	4837.559976	5591.637003	6462.368204	7494.65327	3108.823366	4539.568871	4660.705342	4913.020187	5821.723289	5838.190284	5345.116184	4964.134448	4917.448016	4400.674869	6259.098135	4138.619331	5166.250804	3992.294859	5610.913388	4250.27159	4401.866494	5005.647266	5387.318844	4298.423874	3898.19045	5547.483904	2929.340598	4852.107451	4948.747645	4866.651107	4863.976645	4666.501532	3429.012648	4919.15991	5091.333262	4560.122242	4098.618937	4839.597405	2758.840701	2714.499901	4441.906982	5931.863805	4422.249923	4143.492517	4240.123864	5420.716756	3201.08491	4913.614141
¸ßË¹°×ÔëÉù´¦Àí (438).mp3	2446.525829	2419.072856	2645.35532	2296.955316	2505.370358	2541.919202	2604.13507	2461.062591	2437.303861	2318.935957	2737.623127	2993.406403	2624.936109	2577.545481	2979.891171	2332.537008	2617.6653	2568.441354	3030.56197	2444.411738	2584.820512	2431.238818	2550.155427	2724.006418	2553.658627	2724.309376	2451.89599	2566.715374	2393.839945	2649.507853	2631.089331	2593.079754	2549.466963	2787.993612	2664.436203	2661.83817	2601.506852	3265.253172	2370.445885	2846.242481	2776.547601	3213.465693	2418.233327	2558.319639	2708.553745	2428.249286	2668.958072	2575.921113	2593.497326
¸ßË¹°×ÔëÉù´¦Àí (439).mp3	7509.713413	7256.807677	2850.426533	5046.517097	6575.954592	5759.425713	2224.171062	4810.763319	4005.148585	3180.924314	6099.677449	5235.373948	2190.632493	5532.82842	6577.212297	2678.69884	6526.28392	6985.369172	3201.230826	5992.062043	6356.854509	5319.517697	6851.359476	2388.993573	3020.596903	2012.998815	2397.0746	5735.347386	6105.224301	4163.371209	2492.096807	2340.044103	1895.672967	2214.947078	4676.266394	2453.425314	2526.118426	2163.92541	2219.078103	1943.280981	2255.05528	6867.7402	2324.77604	2380.208868	2139.923925	2262.740944	5487.994259	5616.60682	6078.830613
¸ßË¹°×ÔëÉù´¦Àí (440).mp3	2598.23446	2631.313864	2122.260684	2406.516162	4485.320448	3728.861018	3889.20421	3283.312835	2279.128642	3708.574883	2481.927656	4045.389554	3396.09601	3028.688974	3169.612569	3042.451698	2788.174261	3483.594584	2941.537109	2700.31951	3650.867376	2303.389443	3305.016227	2821.304544	2364.910406	3028.009422	2691.316036	2832.782256	3405.736301	2608.68943	2892.322092	3106.464537	2569.46403	3083.32728	2842.716067	2453.223033	2848.872768	3675.572262	2348.200849	3526.750474	3079.731048	3369.75135	2847.165969	2797.843326	3321.790772	2964.955183	3121.183663	2828.243877	4674.227059
¸ßË¹°×ÔëÉù´¦Àí (441).mp3	4086.567338	3028.921077	3527.325755	4035.008573	4760.361339	4019.698374	3353.436862	4493.228003	3323.809673	3969.540326	2485.290453	3373.448053	3949.696693	3858.64379	4357.533727	3767.024157	3889.662692	3363.719102	3833.765835	3506.81316	4309.685059	3813.622821	3561.360487	3648.995745	3857.292731	4281.449917	3875.473861	3558.05946	3471.714537	4393.405848	3365.496516	3462.315763	3344.874939	3270.686593	3846.974874	3121.556067	3980.92381	3842.04968	3673.392862	3042.420557	4036.552921	3677.938126	4530.807135	3184.314708	3646.321662	3499.065251	4278.497921	3106.893619	4277.714306
¸ßË¹°×ÔëÉù´¦Àí (442).mp3	2894.92323	2499.633361	2625.505064	2424.958047	2782.369181	5044.841757	2779.980541	2138.379096	3308.059942	5293.139393	4142.482142	4081.494933	3313.693549	4461.980495	2633.760806	4231.737314	4957.860899	2561.750807	3345.649335	3413.631457	3133.482247	5158.56844	5698.675011	3199.764121	4109.738437	2800.391528	3999.847545	4989.765753	4884.617822	2497.419682	3915.43932	3420.345422	3755.605015	2689.284652	3205.172858	3815.330628	2839.081166	2514.89056	2980.995745	3017.90807	3736.590026	4031.968055	4629.10733	4414.845016	2678.168299	3749.829802	4232.837491	4194.142488	3370.57543
¸ßË¹°×ÔëÉù´¦Àí (443).mp3	2072.001932	2349.380981	2351.650931	2441.94209	2338.328447	2837.682494	2470.381806	2725.961655	2514.321706	2359.773399	2489.813507	2428.788664	3053.163261	2276.937089	2392.14991	2241.888928	2391.411776	2380.955672	2693.725318	2361.62762	2278.723045	2570.58528	2774.372529	3708.469662	3764.398403	3587.059024	2561.530821	2590.712211	2446.77142	2415.348138	1877.507344	2771.988331	2455.602322	2364.772838	2444.960479	2137.117741	2398.365702	2502.361766	2334.426242	2298.887816	2564.923312	3128.474525	2346.974335	2138.308886	2343.853456	2491.432727	2400.790352	2757.686203	2369.557772
¸ßË¹°×ÔëÉù´¦Àí (444).mp3	4750.38509	4443.92881	3292.765847	3275.271344	4375.88708	2962.117756	3325.230789	4159.550318	3274.757623	3412.302168	4841.885521	2874.773611	3682.652976	4695.666391	3104.865218	4192.679255	4702.328669	3187.504243	3980.63045	4939.029563	3146.196436	3515.255758	4558.187	4261.908584	3875.870062	4525.654328	4896.734147	3137.84057	2916.279933	4053.129447	2981.57744	3832.216027	4478.562152	2974.925165	4018.058006	4437.290367	2950.712979	4279.192602	3607.663253	3718.341698	4407.920574	4132.963606	3302.966093	3939.912896	4632.009453	5246.07628	3478.113197	3703.250211	3459.139694
¸ßË¹°×ÔëÉù´¦Àí (445).mp3	2089.288344	4906.269557	4047.286698	6576.648667	5480.55587	3519.656911	4563.165354	1620.010479	4042.812827	3837.47233	5438.606616	3234.493315	5727.114907	2174.47949	3308.895501	3718.894109	4088.544291	2165.694853	4267.323712	3106.819605	6206.60725	4640.297189	6035.538602	3399.88203	3572.922285	5274.010033	1798.053426	3359.852733	3748.387109	3670.209432	6426.609505	3514.195331	4365.415128	4632.11939	3444.297795	4397.137673	3091.188162	3569.091518	4802.822727	5634.342428	2847.141846	3960.777218	4434.9341	5207.934168	4154.340889	4379.760982	1590.963414	3930.990048	4675.711981
¸ßË¹°×ÔëÉù´¦Àí (446).mp3	2957.821187	3791.787113	2775.406074	3175.35317	2939.080529	3522.426841	2839.334877	3445.622498	4083.186174	3455.758586	3710.340085	3188.933209	4070.623775	3035.259152	3018.075223	2744.442953	4092.451261	3037.105251	3405.215152	2637.157349	3088.088867	3236.094778	3385.294932	3848.829995	3286.20981	3175.18892	3166.165959	2877.331686	2632.583028	2729.567134	2415.371966	3518.883224	3379.241605	2781.371173	2576.835439	3034.535691	3215.203935	4055.467473	3327.021829	3498.496914	3164.65642	3817.216043	3440.539679	4052.676951	3505.444767	2833.857512	3578.468473	3589.036708	3311.829426
¸ßË¹°×ÔëÉù´¦Àí (447).mp3	3450.916966	3011.273415	2908.875828	3110.066804	3322.629772	3054.243535	2778.130217	4748.498566	3380.725913	4189.02924	2910.341039	3185.054838	3239.591465	3413.6857	2847.956076	2972.821563	3111.655404	3190.389048	3004.070915	4758.069712	3351.162601	3011.818593	5021.165236	2565.977604	2908.277545	3287.037352	2941.220723	3447.106472	3594.148272	3404.330401	2700.758197	2995.565457	3376.632731	3099.924829	3036.058171	2997.765254	5908.256157	2666.809609	3095.001807	4154.786924	3005.187495	4846.021632	2737.684695	3722.819588	3312.678621	3155.627547	2845.143245	3485.51556	3311.845657
¸ßË¹°×ÔëÉù´¦Àí (448).mp3	2760.995131	2433.936959	2519.937583	2594.7902	2505.909376	2645.374169	2901.861357	2788.665837	2462.061043	2400.110916	2387.594423	2672.878286	2485.111378	2825.563513	2776.310947	2883.800986	2430.06786	2451.800132	2728.51173	3019.382559	2691.361235	2840.088501	3676.629824	2769.600366	3012.741858	2715.72122	3411.567954	2442.036898	2306.374126	2597.571499	2348.282772	2365.550063	2387.212587	2704.236607	2746.072245	2760.014301	2666.427046	2484.989192	2506.2298	2859.859823	3507.213317	2813.36063	3454.167425	2679.62617	2719.392704	3096.20648	2227.304436	2482.993653	2784.587949
¸ßË¹°×ÔëÉù´¦Àí (449).mp3	3226.187972	2788.955769	2724.735369	2678.275902	2906.445983	2542.193382	2778.498348	3140.856345	3210.750569	3082.959844	2680.688671	2332.474651	2213.985919	2971.03793	3319.69984	2895.727143	2827.101166	3217.126217	2641.352041	2570.761707	2607.13183	2595.257916	2834.918289	3280.012219	2772.115815	2911.670546	2659.910563	2572.208148	2258.178048	3340.504626	2456.953931	2993.611933	3062.33086	2828.73629	2826.225612	3095.060146	3589.834344	3748.985485	3092.427221	3103.714866	2816.312958	2900.991942	3103.62559	2524.539228	3256.689128	2740.072395	3224.908926	2947.734368	3385.312072
¸ßË¹°×ÔëÉù´¦Àí (450).mp3	5281.760058	3188.285192	3541.412457	3192.092262	2824.485091	2975.343046	3533.976398	8979.922662	3013.777942	3995.788179	3053.767207	3119.18648	2852.110671	3335.871044	3666.631944	3408.175927	3319.425382	3110.918049	3116.832503	3024.52406	3047.929553	3211.918787	7497.475497	3114.316228	4484.269087	3534.549911	4746.283573	4771.189144	4928.634116	4715.702447	4046.6634	7428.540636	8166.915067	7808.599926	7114.762179	4211.51411	3749.672159	4329.745178	4065.755942	3876.456502	5500.304839	6495.373254	4462.724468	5190.970844	4108.244662	3489.713899	3780.229256	4082.844408	4289.652548
¸ßË¹°×ÔëÉù´¦Àí (451).mp3	3529.962925	3941.600659	3667.710984	3660.333546	3880.889987	3631.009823	3889.010696	3552.263459	3699.968375	3562.372634	3796.20019	3939.04043	3477.914704	3880.753164	3719.965233	3560.2968	3608.56085	3640.663654	3449.182548	3617.146206	3712.828086	3769.227887	3630.912444	3651.232066	3720.570246	3802.989003	3776.521782	3544.549501	3709.778675	3646.471698	3927.592878	3484.695563	3556.765207	3726.921687	3462.620066	3582.464319	3721.553649	3602.550495	3789.847321	3367.135441	3596.391099	3087.384726	3654.467648	3451.309072	3659.5187	3697.677889	3735.548143	3756.680072	3591.456711
¸ßË¹°×ÔëÉù´¦Àí (452).mp3	3749.697089	3623.188064	4249.292484	3509.703595	3421.299866	3642.314214	3542.4076	4432.892119	4481.895306	5441.123441	4296.582615	3857.796328	3230.251169	3501.097751	2275.902592	3405.764085	3076.599345	3119.557859	3540.283321	3756.376187	2305.510844	3023.001538	3100.026865	3128.289356	4195.433197	2646.586889	3298.242559	3016.700633	3280.771695	2777.071621	2996.604179	3878.922419	4064.934147	2560.881462	3639.488205	3578.717722	3388.137885	3595.11873	3871.887178	3709.599577	4073.22044	4439.403815	5096.812761	3819.626641	2832.629826	2304.081971	5293.637722	3324.515589	3099.364397
¸ßË¹°×ÔëÉù´¦Àí (453).mp3	2067.112377	3954.782535	2523.760201	3725.178963	2669.753204	2501.537704	2430.059127	2391.524275	1844.857706	3391.525598	2607.057377	3916.97294	2250.210057	2380.776201	3850.377942	2459.739877	1969.483804	2241.567776	1974.198885	1958.000666	2017.709231	2570.134983	2007.240791	4027.977374	2356.246992	2526.387684	2212.952643	2030.816876	2296.750044	2863.995627	2104.473082	1916.028657	3644.960083	2271.206378	3261.368224	2733.616052	2124.211466	2015.02769	1978.871438	1969.709407	4668.284735	2514.493917	3946.232685	2216.530538	2402.28777	4226.523718	2644.10882	1929.71431	2388.788784
¸ßË¹°×ÔëÉù´¦Àí (454).mp3	3465.200641	6646.994863	3522.702882	5364.921333	4191.610845	2230.383604	5199.346383	2852.100697	2432.404761	3649.048451	3882.855728	3930.781689	2423.812886	4165.989027	3388.807656	3616.050539	3971.539711	4191.483853	3330.207532	2526.32833	6033.130811	4025.076962	3100.660793	3466.168876	3963.979061	7184.240822	3396.00827	2942.323098	4182.850663	6713.255689	6215.326786	3065.44493	3202.088341	3058.502627	3857.027089	3566.587614	6628.336741	4331.311606	2018.033183	5649.876917	4237.406736	5140.108312	3405.976361	3311.039015	6436.844169	7714.102085	3197.800468	2777.991618	7290.54918
¸ßË¹°×ÔëÉù´¦Àí (455).mp3	2679.27916	2272.699605	2254.868581	2431.437392	2792.69643	2506.366734	4356.762934	2850.716171	2334.605391	2464.398228	2943.175862	5211.277178	3580.402195	2239.059534	3604.701958	2660.769884	3174.892902	2616.686202	4022.569378	2536.668365	3396.180641	2863.057491	3021.936174	3037.939956	2663.283208	1879.93536	2971.779424	2867.308799	2845.316642	1686.781068	2869.181888	3430.438684	2229.503282	2742.109661	3178.745137	2970.760179	2142.683555	2454.282497	2630.308549	3613.013966	2058.143415	2768.737219	2866.88622	3104.396941	1895.188468	3902.119711	2654.038223	2584.120589	2476.70364
¸ßË¹°×ÔëÉù´¦Àí (456).mp3	3846.30729	3471.276881	6131.281384	3927.128224	4409.330164	4101.112445	7380.800457	6130.442805	4487.167242	6227.528112	2729.991934	3264.353947	3350.111105	4349.163318	2752.554325	4642.100764	2564.286055	4389.56879	5768.023222	4120.809196	5470.938276	3788.137389	3910.308048	6082.761803	2956.478668	4800.990817	2947.549553	2496.301483	3377.743742	4332.311585	3869.748566	4013.821963	5584.124739	2402.847613	3690.349106	2605.69702	6171.404338	5600.424649	4627.242954	5836.736335	3465.093956	4120.570857	3527.10724	4777.730052	4262.11732	4908.484288	7864.896559	4134.506216	3832.796498
¸ßË¹°×ÔëÉù´¦Àí (457).mp3	3419.644247	3573.713314	3230.102812	3160.640282	3151.766281	3169.450281	3086.459964	3684.152148	3253.942203	3201.431486	3749.403875	3956.190838	4201.473106	4556.744761	4518.8544	4527.866211	4854.443809	5358.11233	5431.059615	5612.40706	5367.772004	4714.645085	3937.005931	4016.630512	3965.631291	4217.839606	3778.237638	3564.382621	3569.710911	3603.006278	3571.81327	4093.190667	3565.314082	3139.481314	3702.229797	4149.327007	4015.715059	3852.223271	4231.116999	4513.791803	4875.931198	5419.802425	5418.207129	4486.578019	4123.907956	4130.668302	4118.463454	3854.229307	3801.946396
¸ßË¹°×ÔëÉù´¦Àí (458).mp3	3175.097655	2062.547424	2549.067204	1630.787138	2824.405054	2422.07473	2068.34056	1786.775103	3015.902363	2470.514601	1874.398534	3341.566935	1821.354548	2134.359909	2013.163018	2353.112521	2082.223521	2882.190617	2144.746469	5028.123889	2181.69066	1944.102008	1936.446489	3593.056983	1952.353027	2264.22057	6054.321529	2774.290503	5139.800763	4040.390911	3074.331891	2596.140459	3124.850747	1454.082162	4614.14716	1696.305754	4149.534276	1865.059356	2320.849083	2060.149547	1591.700582	2630.698021	1858.7399	1999.323033	2156.856037	3603.656692	2242.531245	2197.610272	2762.092323
¸ßË¹°×ÔëÉù´¦Àí (459).mp3	5660.948154	4716.104984	4420.794754	5624.584452	7291.740087	5235.153678	5255.790909	3929.105508	5842.453345	6229.189861	2712.183879	5241.871783	5956.335903	4119.568913	5366.816216	5130.180627	4784.079512	4551.882457	6029.936037	4138.078326	2779.535198	4793.914066	4376.085085	3984.13965	5170.564769	7261.052611	4542.485698	6627.510074	7307.038244	7909.378803	3082.842608	2913.884292	4675.844424	3943.693632	3169.508805	5529.231959	4744.069854	3134.88213	5876.037147	5390.011267	3382.291845	7737.477988	4862.867703	5268.474025	5415.760706	4328.747712	3345.974248	4746.427787	3288.850619
¸ßË¹°×ÔëÉù´¦Àí (460).mp3	3164.465625	8345.725271	10146.50036	9921.931244	9919.574801	9795.534719	3974.264976	3100.379524	2360.067773	3224.43784	4044.411179	7111.056686	3017.981346	3586.28744	4177.284287	5720.164695	9652.879027	5557.379168	9971.085608	9406.582538	3414.435887	4144.059568	2349.60236	3035.149771	2991.551113	3096.973464	2707.240959	4437.213204	3422.777284	7723.439311	4243.944484	7817.044764	9974.513445	9795.838781	9810.029906	2945.187372	3751.715406	2129.207597	2464.469886	3940.351321	2303.771312	5145.887766	3317.355167	3814.26112	3266.419776	7092.976212	6122.393473	9905.508872	9316.937819
¸ßË¹°×ÔëÉù´¦Àí (461).mp3	4188.23811	2961.640152	1775.194346	3548.307179	2348.616588	3274.653726	4269.050934	2650.337931	3015.762842	3126.774185	2511.589069	3518.330621	4374.018425	3786.3972	5007.011678	4611.994502	4776.804841	4501.536727	5958.994874	4647.318226	5669.753529	6786.232892	9725.498489	6016.500862	5730.334369	6647.155574	6686.91301	3846.834859	5784.588216	3572.157364	5097.018178	5801.121586	6012.968884	6617.013964	5273.234588	4667.177336	5487.502516	4131.09183	5645.042271	5679.953166	4859.24393	4203.386341	5755.519621	6431.26327	5752.520217	5165.796856	6031.704307	2827.761622	4603.157121
¸ßË¹°×ÔëÉù´¦Àí (462).mp3	3031.793867	2975.929183	3380.438391	2939.208465	4127.616002	2783.185296	4069.279296	3607.899001	4226.988031	2982.464119	5049.155649	3033.128097	2200.192346	2680.059484	2300.900157	2636.778467	2098.224984	3337.411676	2292.706307	3350.252533	2408.588686	3402.748212	2498.247108	3373.05978	2595.646095	4318.576324	3399.499884	3980.961376	3174.963916	3516.905997	2619.247744	2437.178859	2951.32252	1963.168829	3462.013352	2981.492334	2612.94756	3177.284387	3974.951585	3257.582968	3880.878061	3126.95863	2908.323404	4047.937111	4674.81788	2797.93275	3366.411248	3258.47879	2083.103774
¸ßË¹°×ÔëÉù´¦Àí (463).mp3	2399.314535	2180.438549	4075.997913	3520.949888	2207.966492	3117.599624	2847.968404	5535.834292	3121.203706	3031.244942	3428.749851	2811.597548	2668.042854	2627.400821	1799.976961	4532.323975	2638.306261	4804.426109	2267.840876	3018.378646	1999.593177	2685.14382	3780.83031	4551.743652	2316.623866	1986.044806	2789.515854	3650.26668	2681.438517	1851.286021	1834.368896	2504.696024	2160.459324	2326.447251	2710.208635	1797.40559	2505.30153	2498.835591	2310.252593	5735.442631	1854.875286	2569.853752	2589.60496	2069.97532	2320.333408	3562.857439	2731.819256	4376.578529	4057.076876
¸ßË¹°×ÔëÉù´¦Àí (464).mp3	2365.40453	3349.978032	2382.62131	3116.491935	3228.5061	3329.926911	2210.727414	2558.890197	2741.578965	3558.315915	2975.71422	3828.327518	3698.77117	3519.720789	3520.765187	3176.318459	3830.284122	3818.937777	3645.630714	3405.265581	3592.677808	3563.299287	3314.084041	3627.849199	3187.48922	2332.590325	4013.498675	2974.842187	2697.075195	2940.240504	4096.313648	2380.332447	2168.095114	2490.271474	2506.93057	2528.639357	2733.466236	2429.283969	3393.376976	2840.43914	2782.00389	3752.428553	3452.495182	3186.512395	2798.541293	3261.64024	2213.670084	4112.241641	4348.893486
¸ßË¹°×ÔëÉù´¦Àí (465).mp3	2709.054707	2716.098057	2234.648371	2109.522651	2128.998499	2965.025343	2865.992762	3030.940855	2960.105953	2985.171917	3421.469484	3207.713375	3231.111025	3128.199499	3252.434426	4035.657411	2660.743182	2748.698265	3352.297924	2955.275615	3328.773849	3481.874758	3527.129502	2983.573443	3118.676961	2804.289025	3273.458075	3752.060549	3087.990851	3624.436917	3090.899875	2993.825703	2729.802154	3153.968698	3128.573446	3348.027143	3733.460013	3001.85416	2726.88877	2665.766095	3806.702698	3346.8022	2697.421397	2998.020121	2454.625441	3521.180005	3564.973382	3273.306626	3227.220158
¸ßË¹°×ÔëÉù´¦Àí (466).mp3	2722.194502	2927.583989	2933.778499	2497.514752	2771.97821	3569.205039	2277.306644	3859.786754	2744.010865	2916.244024	2418.806584	2553.710449	2653.463932	2683.611596	3547.043459	2593.764841	3105.646051	2725.297739	3093.339388	3027.958172	1974.884371	2368.578763	2422.084914	2204.655497	2609.111663	2291.226567	3806.936702	2881.81363	2716.729689	2120.233085	2899.697205	2766.539488	3026.031937	4018.29151	2418.822761	2113.680411	2418.815883	2251.279826	2330.671356	3933.153117	3472.059268	3470.725459	2714.635798	3336.706538	4064.458984	4717.833361	5320.506155	6338.549902	6859.321671
¸ßË¹°×ÔëÉù´¦Àí (467).mp3	5591.263432	4204.470368	4859.919378	5099.366885	5506.448051	4470.423404	3045.388385	4090.648388	5513.556806	5067.815542	3106.109338	4840.041017	2718.214143	3948.260769	2728.241233	3472.60193	4124.863415	3172.753614	3789.350438	3263.762789	4462.95956	2650.115293	3354.992748	4092.411982	4668.639842	3305.593098	4010.540324	3596.289769	3745.468724	4309.381197	3229.446094	3427.947898	2887.086622	3690.899968	4153.594879	4046.584139	2983.881559	3536.507536	4436.027577	3324.294122	3451.114151	2822.169173	2863.161266	2847.582841	3522.666106	3887.112171	4424.789192	2872.898754	3872.695895
¸ßË¹°×ÔëÉù´¦Àí (468).mp3	2850.481735	3448.595703	2892.003018	2798.596309	2567.581167	3137.959118	2854.48543	3139.55462	2753.542885	3271.131315	2665.090112	3644.656781	3169.272861	2857.452315	2787.463287	2943.681923	2702.982823	3184.099656	2570.140849	3177.09715	2804.211757	2884.434447	2791.116954	2863.374362	3130.194383	2870.284893	2409.934945	2870.303012	3060.1178	2906.841623	2823.417677	3357.072389	3203.878692	2874.223258	2922.170927	2761.880311	2818.31849	2632.420374	3046.985912	2865.064533	2842.441145	2545.77593	3157.574383	2854.415759	2655.981706	2062.978903	2495.493451	2526.501225	2419.081617
¸ßË¹°×ÔëÉù´¦Àí (469).mp3	6852.843103	4645.000878	5253.6052	6086.536622	3191.786776	6344.553818	4921.270183	5031.436409	4425.79265	6245.526794	6906.480884	6709.863402	7569.160556	7056.488804	3666.980237	4755.650226	5680.957821	6466.895835	5911.006977	2602.986509	4845.452673	5422.460663	6255.44507	6809.14939	6190.106263	4130.292836	5146.641212	5686.49812	5684.015477	6443.916188	6676.890635	5690.562098	6306.205889	7717.590582	7947.864905	8704.29088	8423.581613	8871.330738	9293.028055	4837.313726	6769.397341	7368.293975	4121.6587	4805.810841	7240.622846	5230.655178	4597.87636	6281.074278	5316.59018
¸ßË¹°×ÔëÉù´¦Àí (470).mp3	3795.734443	5758.108893	5259.117145	5147.978027	5750.086712	5222.319084	5656.059226	4999.192166	5434.571325	4653.836742	5112.766355	5150.06973	4481.616598	3846.550086	4528.3255	3798.095266	4652.622407	4669.068323	4573.668895	4288.59341	4834.214071	4681.922778	4990.997012	4480.329842	5944.198986	4506.086863	4884.825545	3249.697096	3901.167288	3206.065729	3343.395223	3555.957751	5691.180309	3697.94029	3231.351775	3926.231048	4259.016458	3103.196198	3731.873183	4224.529469	5978.817174	4396.052999	4969.064304	3719.173336	3494.236342	3115.129963	2301.935633	3118.489542	5335.194913
¸ßË¹°×ÔëÉù´¦Àí (471).mp3	2598.574463	2374.068881	3472.428236	2383.055865	2465.08077	1934.535191	3476.230098	2625.443221	3003.6188	2444.653926	2544.726331	2836.191171	3640.975272	3216.659036	4698.849781	2322.527901	2195.094942	3003.403587	2997.635256	2565.229223	3499.583419	2429.534798	2379.930062	1878.316089	2172.377	3141.855842	3359.380121	2847.05816	2420.482305	2743.920262	3517.154385	2388.79914	2031.854754	2411.553828	2998.31778	2287.685253	2312.021473	3037.511608	2807.09698	2162.04845	2540.515225	2879.244522	3116.326964	2746.296423	2261.629204	2305.113409	2983.954623	2387.577111	2028.487082
¸ßË¹°×ÔëÉù´¦Àí (472).mp3	3750.506075	4681.340456	2952.452845	4231.060954	3596.480048	3492.499311	2900.209696	2765.691825	2515.051408	5472.03115	3769.915406	4687.432003	3131.246777	4160.520154	2891.932132	3507.889066	4572.849684	4809.75768	4407.751514	4853.370684	3108.68001	3077.843443	3079.05868	2853.904391	3329.672735	3148.6526	3956.182168	3795.076364	5438.629587	3242.50485	4454.160005	4505.856151	4325.95445	4436.934664	3642.437383	3826.608729	4036.562973	4959.347988	4418.355069	3778.658985	2890.660564	2793.823516	2901.83209	3159.708262	2722.038395	3346.902169	4650.176113	5265.194954	4418.52339
¸ßË¹°×ÔëÉù´¦Àí (473).mp3	1837.453354	2254.563939	2270.343252	2063.863748	1815.007189	2804.413956	3959.330806	1937.303752	1725.110747	2293.113684	1728.447515	1860.584499	2117.378462	2449.915229	1947.650015	2707.412918	2655.559469	3043.300531	2888.098172	1655.321555	2262.85541	2131.053431	2261.772073	2097.304803	2490.961505	2104.889877	2756.939215	2214.66614	2632.958448	2164.422825	2427.358832	1928.938722	2692.620009	2109.927851	2608.386298	1875.39148	1993.695003	2245.361688	2055.522996	2237.538834	1985.891462	1804.12262	2349.257984	1900.317583	2712.887822	2150.66691	2208.206192	2144.818851	1972.186149
¸ßË¹°×ÔëÉù´¦Àí (474).mp3	4380.145054	3610.808903	3149.237126	4113.512183	3181.50951	2557.510951	3410.979388	3231.46037	5068.18868	3181.316462	3288.159595	3307.230788	4383.207237	3005.86571	3398.403912	4234.130463	2447.039558	4769.674464	3295.84535	3992.897755	4015.418783	3061.30977	3936.954111	3631.601752	4833.950406	4928.758957	4856.387621	4333.225993	3728.204703	4358.820281	3541.799614	3178.627448	2910.216148	3389.507043	3518.547255	2353.624322	3614.123748	2849.035863	4087.192789	3309.536712	5030.988553	2748.767183	4681.953147	3178.098893	2650.000188	3647.299237	4167.141244	4137.828962	3574.954684
¸ßË¹°×ÔëÉù´¦Àí (475).mp3	3234.883364	2407.213712	4738.388285	5018.541929	2528.451164	2355.665924	1948.780722	2781.119264	3339.624496	2540.751542	2342.439425	2280.752391	2914.398132	3152.180192	3655.993051	2552.001977	2196.705372	2601.958955	2434.255599	4883.753738	2343.958036	2078.819	2800.409811	1940.388896	3199.297229	2648.234806	2320.148297	2058.350906	2418.552244	2669.868527	2917.694275	2883.774222	2476.402946	2552.6823	1967.622947	2723.342198	2263.345692	2626.237923	2748.302786	2404.424276	2759.928459	2453.041955	2222.346143	2307.827087	2671.616825	3189.9357	2971.81644	6218.308082	2669.532417
¸ßË¹°×ÔëÉù´¦Àí (476).mp3	2927.162539	2401.354062	4273.530482	2540.399165	2471.73324	2780.226406	3085.060588	2955.784125	3181.982256	2970.410346	3077.211353	3839.279238	2091.532526	3590.045516	2940.835544	3172.120465	2628.224274	3845.366555	2339.433376	3042.92005	2852.788245	3014.108354	2904.294192	3253.354276	2953.565947	2641.936854	3096.116944	2431.770476	2943.0938	2806.961816	2772.392723	2944.583232	3680.003029	2314.349844	2969.070979	4289.562512	2161.204863	2958.949388	2606.740606	3194.315363	3265.604323	3535.901838	2594.974225	4444.604858	3626.327924	3031.555008	3404.445129	5052.179239	5750.864469
¸ßË¹°×ÔëÉù´¦Àí (477).mp3	2570.759074	3428.817193	3335.71562	3687.960568	3086.645596	3072.61221	2635.850732	3579.796929	3014.090561	2992.002019	2715.247718	3833.523781	5554.083263	4077.530535	2999.764422	2681.404881	3152.073842	2916.3169	2925.608203	3578.873424	2844.674615	2031.366527	3825.88753	2330.663708	4497.596679	3182.677145	3083.91822	3253.768645	4227.073458	2706.175962	2695.384327	2000.532734	2121.518198	2723.35568	4140.578677	2448.458094	2471.449668	2784.194358	3047.407205	2688.667933	2919.03346	2871.151325	3295.092775	2344.589516	2734.198453	2925.196893	2561.043085	2092.015043	2861.003705
¸ßË¹°×ÔëÉù´¦Àí (478).mp3	3217.23446	3044.67772	2980.048872	2655.279841	2949.036725	2679.144308	2337.291907	3803.260695	2689.725386	2686.624299	2596.895052	3174.141589	2450.053732	5486.305439	3039.405819	3321.178669	4400.226934	2423.686189	6541.570923	2439.773501	2629.153276	2377.031729	2159.507136	2643.310048	3659.910215	2441.941129	2268.849135	3022.574505	3028.349972	2392.351065	2507.403781	4031.181464	3697.526271	3340.540411	2424.238961	2365.572401	2296.193862	2264.78904	2697.965496	2697.163914	1904.407417	1788.119709	1863.220153	1749.34456	2129.615843	1937.003756	2293.806465	2288.560436	2561.69784
¸ßË¹°×ÔëÉù´¦Àí (479).mp3	3022.006421	3270.034017	2973.235234	3913.50189	3444.292795	3287.031955	4483.910586	2485.028865	2877.152959	3901.867216	3519.941379	2595.130028	4793.753632	5931.493392	2353.13603	3307.01134	3371.837979	3877.329764	4042.372417	3952.067053	2288.518755	2646.060557	2807.145246	3752.952755	3587.678603	2813.620059	3608.788091	4782.223163	2916.887572	5337.75834	2827.625069	3332.75316	3700.613743	2648.299759	4547.620148	5012.261251	5965.389794	3494.497128	3253.026922	3487.064963	5096.680244	5723.198468	5398.933477	3141.800702	3351.67653	4198.552742	3496.162364	3125.149965	2599.945266
¸ßË¹°×ÔëÉù´¦Àí (480).mp3	3533.790437	4561.668816	5315.359008	4050.854845	4484.049862	5624.113933	3876.45758	3404.282337	3606.050624	1835.358709	3789.14636	4092.677504	5027.716259	4835.589312	4073.395826	3087.595364	5001.942046	3436.126376	4427.633489	5393.070485	4710.060096	3904.434244	3226.272208	2344.116812	3929.006741	4441.941289	6139.52325	5220.631992	4386.311743	4076.411237	6310.043611	5448.70836	3957.688498	4588.483303	3740.276627	4460.967676	2924.417464	2319.853617	4792.615289	3521.253072	3938.910496	3406.271391	3517.876252	3337.379643	6288.410614	5714.427856	3391.129846	4879.443927	5015.177598
¸ßË¹°×ÔëÉù´¦Àí (481).mp3	3567.174268	3985.308819	2301.149572	2957.937518	3970.974891	4865.757883	2620.117209	3483.295871	3674.784754	5871.906429	3088.293382	4491.68948	4097.034095	3620.6108	3449.394736	3489.168941	4733.954107	3826.374247	3025.593677	2601.489305	3948.364682	3302.602877	2913.207185	2552.358236	3240.084978	3495.596904	2529.555076	2515.020553	2680.388725	2899.230113	2733.425327	2162.955621	2615.333095	3052.021225	2745.495396	2904.030976	3398.104595	3249.33484	2856.637604	2593.143184	3317.879153	2588.514796	4335.668451	4164.696434	4716.535749	3938.004315	4724.714654	4068.045679	3672.024727
¸ßË¹°×ÔëÉù´¦Àí (482).mp3	2396.433192	2632.016448	2741.067184	2268.809462	2410.481454	2397.131825	2494.502284	2118.015351	2349.322917	2154.745605	3176.10808	2933.218383	3045.121827	2437.461091	2685.310521	2640.471784	2863.261224	2647.850416	3293.877046	3243.624768	2860.147951	2285.872331	2560.33316	2458.590818	2790.525027	2766.959423	4101.283583	4479.542987	3015.212371	2436.426281	2481.69551	2788.642229	2652.71824	2614.530727	4004.599143	3815.889292	2698.77573	2459.31657	2518.265906	2460.506518	2848.525166	3407.598541	4893.393516	5031.999595	5024.500885	5869.342592	6446.384627	2514.613042	2364.762446
¸ßË¹°×ÔëÉù´¦Àí (483).mp3	4271.649934	4011.910275	3339.659906	3301.823363	3537.112972	2798.620889	3510.919828	3263.815559	3517.070909	3297.187094	3448.62667	3400.715932	2794.189244	2907.369833	3153.773188	3112.953163	3304.173149	3686.203005	4001.305499	3720.437398	3792.153376	3910.993955	4352.324328	4212.012113	4428.303884	4073.944527	4060.586279	4319.061704	3569.053295	3160.838863	3323.988338	2816.087477	3187.901817	3157.392821	3328.105659	3004.015937	2768.173247	3495.406511	2943.937761	3491.597919	3127.997558	2476.167896	3534.939906	3348.550417	3549.559157	3462.294517	3533.231394	3348.148125	4059.924797
¸ßË¹°×ÔëÉù´¦Àí (484).mp3	3091.063449	3249.475263	2752.001665	4499.096437	4487.561267	5079.614851	2539.511493	3148.687475	2326.360855	2578.0824	2376.772743	4350.083438	4336.445033	4935.959547	4804.697535	3755.140323	2419.765985	2637.680144	2347.977352	3090.765347	3342.679352	3090.768865	2531.274545	3153.29112	2308.633611	2466.874079	2424.648559	4284.128398	4366.922935	5044.812135	5254.860093	3964.323898	2545.052259	2672.984969	2653.953678	3135.135794	3418.891823	3197.93788	5306.248749	3965.436359	3303.547132	3356.38383	3713.960269	3574.19689	2948.409439	3083.800031	3297.45577	2888.991163	3547.211177
¸ßË¹°×ÔëÉù´¦Àí (485).mp3	2807.193169	3663.072685	1698.170813	2778.661032	3048.401902	3541.610864	2262.556253	2198.585766	2614.948942	2666.678691	3720.155784	4255.941609	2604.400482	2679.90277	3292.785407	3309.627154	4046.017527	3484.217905	3382.944467	2193.607541	2539.258896	2776.53061	3839.857743	2569.606598	2483.34502	2943.868915	2191.460437	2870.394499	3458.277276	2303.877269	2507.273386	2912.861917	4197.729916	3699.55253	2174.408233	2726.388412	3390.241391	2892.708597	3650.622328	2907.441403	2697.004231	4039.560892	3871.566147	2718.44875	2961.346636	3576.048749	1966.312507	2939.657971	2869.029027
¸ßË¹°×ÔëÉù´¦Àí (486).mp3	2983.470325	3198.095224	3317.135337	3071.97952	3539.74737	3425.236202	4406.629927	3552.111616	3594.880352	3018.044842	3077.923614	3342.544482	2521.090896	3701.043944	3921.740641	3658.878502	4320.200621	3144.134244	3439.116228	3675.006009	3165.441532	3967.946543	3828.478015	3284.278364	2381.447573	2928.089683	2838.440824	2906.268367	3332.122759	2765.081889	4111.205339	3099.814929	3485.197878	2907.796834	3355.498642	3264.01338	3378.322011	2687.336155	4496.718658	3958.003683	3988.371216	3855.670442	3430.532995	4390.751737	3168.536387	3392.745657	4091.223008	3035.110655	2513.757568
¸ßË¹°×ÔëÉù´¦Àí (487).mp3	3824.436291	2839.778576	3486.017917	2491.408862	3447.470594	2312.981652	3385.587556	2664.258803	2573.214288	2514.782626	2751.89333	2554.415533	2665.487482	2427.857164	2551.117889	2376.732695	2278.591629	2475.977319	2394.058516	2158.141592	2651.085144	3163.866886	2966.885328	3721.935207	2481.030538	2755.189463	2608.782469	3265.535785	2719.813883	3496.157351	2608.274057	2657.575242	2268.75041	2665.586695	2624.857059	2608.437273	2551.205733	2528.013309	2599.510919	2287.924015	2570.201753	2476.116759	2269.136162	2387.967977	2876.558115	2526.320855	3129.302935	2577.032868	3141.009442
¸ßË¹°×ÔëÉù´¦Àí (488).mp3	3856.1133	3571.260291	3583.864463	3757.679123	3648.95046	3570.730431	3712.699841	3821.77944	2931.725927	3920.364163	3880.634357	3551.080741	3670.627818	3534.960194	4076.363066	3330.585107	3883.410159	4126.246901	3964.030865	3794.779033	3774.757423	3090.224983	3376.081498	4112.726874	4115.166128	3803.771552	3106.563877	3860.443167	3025.222471	3449.248671	3519.612656	3797.279109	3525.634414	3289.770457	3370.255068	4059.374974	3118.4808	3430.032138	4282.004787	3552.973287	3801.975403	4020.963178	4124.380421	3614.128312	3518.641958	3779.903344	4269.964449	4668.343419	3726.689288
¸ßË¹°×ÔëÉù´¦Àí (489).mp3	2323.132357	2711.967687	3132.99684	3150.190055	3436.772673	3597.540159	2900.075165	2915.210457	2960.334981	2829.853581	2691.030079	2827.214937	3362.026802	2968.724274	3494.841862	3382.631603	2792.951769	2997.509798	2479.213716	3000.364969	2974.05498	2767.998935	2604.44191	2837.701106	3196.360284	2920.59069	2663.177454	2492.739683	2575.346992	3093.521762	2661.655559	3250.431119	2978.976533	2256.787445	2425.668137	2422.158792	2801.901835	2828.453368	2206.504474	2388.523537	1935.912605	2924.440107	2201.45041	2864.981858	2969.366078	2253.573119	2878.812813	2570.508973	2489.341484
¸ßË¹°×ÔëÉù´¦Àí (490).mp3	2928.349786	2387.602522	2654.709007	2693.492452	2998.035567	2974.487667	2887.830451	2707.476416	2405.618772	1905.709587	2644.605791	2240.387543	2471.587707	3218.825331	2692.452939	2608.586758	3502.379512	3117.827098	2920.561748	2409.864394	3465.913237	2869.221147	2352.470255	3198.259992	3037.391248	2538.462445	3429.832834	3239.480194	3672.812902	3644.501395	3666.040688	4046.390166	3746.515737	3187.803446	3851.123548	6522.564889	5771.324821	4260.619659	6548.222662	5112.172132	5816.533642	6055.066925	5991.904389	5623.426068	6605.313363	4466.496912	3555.529178	7766.714499	4224.326646
¸ßË¹°×ÔëÉù´¦Àí (491).mp3	8998.960143	3931.44079	9387.516207	9428.173047	4637.152347	5828.090009	5210.640894	8147.696535	8895.345807	7904.00533	8631.956842	5392.976466	7135.639227	8549.792909	7470.30622	9598.738806	7219.804436	9252.998552	4666.306104	8771.460749	9422.452318	10054.93812	5621.313697	7441.021111	3399.618801	4061.928387	8425.534479	4392.742794	9672.203251	9560.600038	3257.034839	9689.911666	6793.13476	6304.539143	8525.566064	4376.027358	6899.163315	3307.649614	4651.579257	3499.167963	9454.938852	4908.799166	6641.82059	2487.835708	5912.495794	4550.243717	5573.948425	4628.372092	3593.519492
¸ßË¹°×ÔëÉù´¦Àí (492).mp3	3195.446003	4371.240515	2912.399124	3225.541136	3060.27625	3429.54608	2825.558206	2944.307665	3101.410957	3960.22866	3771.200246	4951.2462	3846.979456	3905.385495	3115.247423	3220.762392	3659.601217	3345.281262	2359.344518	4007.582524	3604.522934	3353.610273	3397.977359	3420.579761	2775.731156	2390.132976	3233.424083	2964.608258	2958.999402	2728.432989	3364.314753	4678.891309	4011.144294	4128.572925	4452.8887	5696.607969	7028.535555	7824.779532	9760.139071	5494.867595	3955.183155	4981.941512	3264.21601	3825.609128	4167.387642	6667.799621	5254.17499	6243.267036	3781.591376
¸ßË¹°×ÔëÉù´¦Àí (493).mp3	3594.77602	5327.724209	3195.188804	5508.706721	4275.74056	4196.73267	4377.228964	4176.817672	4972.090181	3248.569799	5490.756068	4803.237006	6010.573646	3811.676775	3295.4136	5856.894029	5598.657894	3712.987043	4397.968026	3557.786585	3852.967933	5059.857073	4705.549925	3431.751113	5853.267959	6116.315661	3468.020671	3177.959636	2995.554444	2459.815765	4638.821092	2874.944085	4071.508636	4602.401836	4341.895484	5246.505736	3200.768419	2979.666032	3666.274726	3031.44949	3209.698265	3688.579092	5869.664397	3358.01784	6900.117068	4763.258404	5112.236066	6682.65006	4479.552932
¸ßË¹°×ÔëÉù´¦Àí (494).mp3	2314.75694	2365.275656	3288.654592	2746.130376	5411.842962	2560.879223	3937.653032	3945.913134	3547.806295	4336.333408	3788.352569	2883.05112	2041.14248	3006.92064	2322.435087	2348.400724	2426.647107	3137.271527	3971.261381	2594.460596	2952.862786	2484.679818	2307.51555	2954.428856	2808.290891	1930.18813	2116.295776	2432.721939	2824.793173	1869.373356	2955.615173	5738.9037	2318.771644	2486.779461	4096.660033	3404.374131	3296.328953	2860.950838	2672.986124	3173.513279	3132.941243	2793.263264	2328.434511	2632.652267	2311.11478	3163.901687	3625.216256	2915.839606	2503.634069
¸ßË¹°×ÔëÉù´¦Àí (495).mp3	6439.960963	7334.878663	5707.340796	5774.287951	7069.548015	5934.200252	5189.407681	5937.402173	7025.142772	5102.313779	5378.209186	7105.800739	6603.125869	6204.019663	5718.584514	6353.704067	6098.143025	6791.224202	6270.382622	5663.416958	5448.29651	6843.061508	6126.001724	6933.18203	7348.82718	6597.751466	6320.942182	5815.798818	6080.240576	6039.231964	6664.42037	7551.582219	7532.348823	7400.119119	7009.822516	7014.69678	6676.042004	5849.160966	5831.273278	5990.179076	6185.429029	7611.932183	6847.398107	5824.554132	6221.252808	6737.524415	7353.378472	7222.841107	6049.539103
¸ßË¹°×ÔëÉù´¦Àí (496).mp3	2809.224287	2589.204615	3223.244077	2301.564567	4170.32956	3224.349873	3090.287629	3724.624827	2389.312241	3901.887198	2613.482689	3911.341583	3470.067184	2358.287454	3135.419697	2949.939419	4156.405586	3165.974606	2778.106912	3333.290244	2538.964767	3176.020495	2742.228791	2765.430163	3449.178632	2706.23379	2854.4326	2525.847138	3169.816407	2558.331081	3083.890537	2939.080226	2217.532858	2729.981827	2916.783498	3074.917859	2436.08168	2478.610518	2971.539486	2484.438099	3762.030444	3236.452439	2797.461124	2502.770212	2477.111131	3025.781834	2553.836435	2582.038232	2824.392351
¸ßË¹°×ÔëÉù´¦Àí (497).mp3	3235.374851	3424.033728	4092.432038	3848.061619	3843.209504	4296.962048	3404.203101	3887.174225	3942.674023	3917.884843	3593.277404	3926.816814	4059.728434	3919.897065	4370.294046	3227.513042	3515.380973	3652.710122	4318.704153	4142.561469	4454.64677	2812.147318	2908.495481	3675.94334	3225.255553	3393.099587	3251.921706	2999.700809	3395.924292	3691.328234	3071.583968	3755.157864	3654.228128	3034.922728	3635.137604	3765.565661	2876.897631	3309.322116	3827.381264	2850.876448	3805.110414	3821.199712	3610.989953	3334.486106	3400.797599	2738.043888	2757.589782	3211.236346	2941.018984
¸ßË¹°×ÔëÉù´¦Àí (498).mp3	6149.512074	5291.432517	5267.927228	3480.076711	4032.42508	6154.546615	4529.486685	3953.92612	5518.558253	6564.01301	7960.258578	5213.414009	6632.263295	8546.853443	7872.013377	5770.518635	4818.516063	4908.018324	5656.311153	3759.349531	4137.005422	4791.143324	3997.034751	6746.665811	7050.433783	8554.220608	6120.724462	5303.314086	5236.717201	6149.491751	4405.562805	5048.218108	4783.119452	4686.441389	4271.607923	4199.54389	4208.137023	3227.277459	3998.665594	6977.124353	7040.989308	6768.525613	5936.2931	4190.020631	3735.332604	4511.776763	6775.996038	5151.258274	5396.696628
¸ßË¹°×ÔëÉù´¦Àí (499).mp3	3045.227412	3994.283187	4408.671882	3639.277345	2360.029032	2365.420613	3764.168682	3308.113325	3122.948021	3535.934552	3516.163961	2776.308174	2394.663867	1968.392995	2774.894276	2263.535439	2613.729345	2763.449202	2392.07965	2696.382571	2469.01283	3390.632897	2624.135064	2639.797235	3349.192838	2943.356956	3145.678433	2143.290205	3628.033751	4597.004428	2414.469114	2498.906638	3178.736878	2653.717535	2812.65253	3081.038777	3068.632313	2467.182312	2451.612763	2791.162347	2886.061424	2610.694049	3561.594382	3028.622043	3316.987957	2926.771497	4006.77239	2482.403113	3200.005616
¸ßË¹°×ÔëÉù´¦Àí (500).mp3	3071.564679	4180.42658	3707.831565	3922.738152	2984.421687	3143.660402	4874.767335	2433.843086	3387.884103	2932.603712	4955.493724	3712.302235	3791.13773	4482.736952	4704.151808	3961.917669	4460.704053	3921.781623	5042.540418	4047.958211	3963.143242	4445.974247	2528.303721	3051.894671	2979.478074	3258.054022	5557.638258	4141.520787	4121.253543	2697.525707	2161.502585	3427.023015	2648.439072	5081.528776	3723.909195	3576.886291	3614.470493	2412.064363	3188.282362	3427.887378	5334.051564	4340.356722	3812.274968	3522.433633	4132.638977	3508.972692	2371.780294	2765.568475	5500.957208
¸ßË¹°×ÔëÉù´¦Àí (501).mp3	3603.878495	2620.905905	3630.775612	2841.277378	3758.843283	5196.620763	2989.75867	3530.186247	3850.736645	4127.153587	3061.571572	3358.844432	3345.033481	3080.396433	2703.334878	3321.203848	3408.100369	2714.795722	2754.442064	3890.002444	3100.720053	2813.815369	2905.860049	2305.805409	4053.95399	3114.745413	5215.343435	3216.986014	3923.450346	2472.927861	3757.070229	2986.255302	2456.657899	5060.39182	4755.358156	2730.464099	2436.177981	2748.150415	3125.360093	2394.255796	3742.871863	3532.226936	4447.740794	3352.701921	2527.190254	3042.172971	3857.362906	3455.221385	2915.756762
¸ßË¹°×ÔëÉù´¦Àí (502).mp3	2695.377152	3501.191691	2377.454872	3244.649402	2587.678453	3495.522449	3384.038749	3147.065971	3395.483703	2331.15228	3576.747957	3331.983878	2780.634012	4200.328762	3935.523765	2611.050223	2732.715168	2155.251172	2690.632763	3368.819388	2942.194813	3403.762666	2293.172307	2697.109212	3273.838511	3277.996064	2347.691488	3422.43638	3086.343265	2870.511759	4051.079612	2330.884918	2740.204167	2703.978768	2401.861331	2536.118144	2990.374041	4246.905677	2755.466182	4021.090846	4485.355595	2125.97937	3458.41465	3182.759566	2640.798749	4707.478197	3131.685112	2742.192092	4082.027036
¸ßË¹°×ÔëÉù´¦Àí (503).mp3	4543.611536	3958.160153	7542.276079	5014.276819	3595.488257	5010.818182	4083.5727	4956.326349	7196.590616	3675.21614	5559.779097	4592.089282	4345.872667	3946.122291	4965.921084	3767.133676	4901.005702	4265.255532	4714.961219	4302.757685	3497.020315	3081.485979	4554.504087	3663.885088	4969.188318	3121.296436	4618.906651	4709.738127	4152.946094	4912.800478	3198.588704	4047.122175	5864.879721	3991.137577	4410.804284	2799.835284	4152.34009	4677.574263	5483.189917	4479.773335	4712.37219	6750.306053	5113.344745	5167.729653	4520.028704	4798.07772	5735.407022	4987.467519	4877.758723
¸ßË¹°×ÔëÉù´¦Àí (504).mp3	3484.932886	3722.429588	4174.783206	3167.87699	4020.189198	5234.592842	3362.335747	3729.925723	3038.966105	3840.216403	3359.499342	3127.375706	2974.611575	5535.72123	7117.575043	7839.85348	3149.663152	3568.743298	4515.364802	4993.927073	3764.831125	4177.096917	3313.654037	5562.662532	4481.266774	4203.033997	5283.129702	4780.433711	3255.978262	3566.764377	3782.349942	4922.127443	4857.147294	3060.853144	4623.071826	5256.844461	4220.008548	2440.131933	3108.774267	3223.594269	2156.983539	2316.046051	5221.213521	3667.356046	4127.479171	4276.049753	6766.556588	3678.758658	3526.339505
¸ßË¹°×ÔëÉù´¦Àí (505).mp3	6357.983975	2279.641212	2609.217214	3718.84839	4875.730763	6443.101257	4954.053044	6416.205327	2456.385431	2406.398836	4068.537073	5153.954706	6907.941017	6222.60316	3482.507174	2860.8338	3578.608906	4302.338951	5516.650322	6186.316486	6519.618917	3428.676373	3127.568012	4384.735425	4825.9603	6005.16672	5342.309036	6626.351719	4152.841837	4588.817425	3141.164033	5618.812034	4796.744607	5139.595255	6328.76265	4058.668335	4246.687975	2539.302436	5721.794535	6317.012891	5710.880177	7388.42591	2222.374577	2428.103863	4175.074027	5102.846749	6350.50098	5662.631729	6859.735042
¸ßË¹°×ÔëÉù´¦Àí (506).mp3	4448.107602	5006.410854	5182.682736	2856.603822	5555.378476	4007.722847	4528.902083	5091.212128	6128.19406	6710.226033	6430.763829	5791.797576	6116.197163	4649.41595	5886.721929	5406.530169	5138.803537	6075.54894	3984.659604	5110.67438	6629.365484	5734.112956	6282.452715	4386.658285	4432.87269	5522.94685	4192.212668	5174.217579	5844.430746	5448.758535	6076.15952	5769.102826	5847.90123	5037.399212	5640.589165	4327.962065	4174.598285	4667.954231	5238.891568	5706.195447	5086.387826	5925.923866	3436.595403	3927.054266	5751.294348	4471.948209	3034.939304	5217.275438	5735.356101
¸ßË¹°×ÔëÉù´¦Àí (507).mp3	3894.07414	3516.641336	5334.383114	4513.353654	3478.357394	3957.105678	4006.038423	2897.467368	5080.082478	4695.453171	3159.278766	3392.651344	4852.088541	3524.819148	3782.091262	3868.61806	3645.999524	4113.69808	2403.006269	4845.899919	3753.641619	3578.767267	4871.113981	4157.904602	5138.065715	5382.613906	5376.849085	4453.828845	2931.241752	5051.107409	4962.726155	3712.54434	5342.615323	3902.922776	4105.597165	4497.055722	3663.838583	3515.956878	3683.784534	2698.35206	4399.993225	5593.837222	4470.855793	4693.590017	3768.961019	5879.139227	5223.697351	5753.520308	7104.182624
¸ßË¹°×ÔëÉù´¦Àí (508).mp3	3084.215453	2704.385459	2624.069433	2746.665011	2725.446408	7470.10195	2205.670803	3662.907768	2487.512793	3832.695657	2888.812642	2720.501255	3135.154413	2633.706925	3698.603964	2655.633482	2055.358144	2874.987858	2866.149774	3884.500556	2594.591423	2899.79491	4183.09716	3089.028086	2722.338237	2945.722612	2944.27057	2605.35743	4546.457262	2461.981352	3441.62073	2822.69664	2910.319236	2964.456166	3342.317524	2947.31731	2784.125311	3270.307326	3238.047067	4876.796966	3120.836875	4499.814134	4508.871396	3997.157882	3806.843472	2531.626734	2839.163053	3844.881598	7478.899509
¸ßË¹°×ÔëÉù´¦Àí (509).mp3	2910.955675	3727.39241	4209.301339	4929.193324	4580.530882	4076.757579	4724.694313	5244.284537	6369.044097	6336.048873	5914.233314	3872.606534	5833.989523	5905.505092	4519.728454	4625.349559	5851.168301	6114.037103	6228.86388	3726.846193	4628.698187	3868.831603	4255.454711	5272.228246	6730.038121	6488.826694	7333.746423	7963.80979	2801.977162	2825.879239	3939.463744	3447.753456	4426.898816	5002.539922	7082.705442	6865.967514	6244.562141	3523.811603	4787.257562	6720.237589	5572.52052	8524.314609	10015.90914	9757.965931	3059.897642	3230.339441	6233.609701	3312.795372	5098.834535
¸ßË¹°×ÔëÉù´¦Àí (510).mp3	3716.457543	4860.052333	2162.223913	4196.975104	3965.504699	3067.176498	4302.777874	4395.607223	3467.052177	3915.032759	4871.671961	3215.806597	4824.919973	5023.740792	5515.684654	3091.035443	2589.003821	4154.365559	3915.207645	3837.413711	5925.138928	3115.99188	4797.983596	4600.471514	6193.937337	8870.616527	4535.782078	5650.622591	8374.97009	4772.846861	4471.075294	4865.751143	3607.405664	3818.217323	5871.994597	3261.644942	5268.432749	4840.008299	3901.636838	2654.395654	3213.389329	4953.369501	3768.58306	5036.996026	6924.02906	4069.352866	5288.681482	4722.003275	3217.55985
¸ßË¹°×ÔëÉù´¦Àí (511).mp3	2302.614525	3854.812897	2988.105315	3791.747904	3274.600158	3154.371809	2448.046977	2398.309448	5371.820374	3340.117679	3873.541182	2866.355513	3021.400814	3522.99766	2833.947982	4025.806696	2610.460457	2534.1624	3977.329618	2844.468524	4006.543702	3018.79945	2226.426056	4098.769658	2470.055387	4385.423504	2624.027378	2663.125827	4136.720934	2182.038108	2896.935834	3268.487241	2567.649758	2573.351238	3361.346225	2528.144204	2129.095332	2402.066133	4026.775267	3691.427795	3459.254373	3433.739698	2668.938357	3143.997995	2830.343419	3034.199205	3077.12751	3240.706586	3067.368331
¸ßË¹°×ÔëÉù´¦Àí (512).mp3	2249.074069	5021.885787	4258.565117	4610.805139	1916.078237	2363.899359	3933.926881	2529.958639	6904.150119	1802.965056	2583.371753	6439.374115	4381.526541	7117.239787	3783.888468	5292.297923	5576.742197	6512.820425	1723.32481	2632.268773	3597.328822	2416.403428	3093.439866	1913.082622	3122.294752	5607.085965	5012.111815	6989.321731	3822.182785	5473.385615	4572.253708	4458.4461	1820.922914	2181.595549	3366.019625	2260.632297	6880.540578	1661.993454	3693.769486	6747.507187	3353.808278	4994.348892	2757.701483	4863.483916	5879.755968	6909.637048	1579.198501	2289.315962	3849.564057
¸ßË¹°×ÔëÉù´¦Àí (513).mp3	2890.580741	2812.038063	2521.358459	2923.438697	3899.743342	3120.782589	2353.345624	3822.666442	3885.583162	2486.391623	2870.537675	3068.752349	2935.611742	3360.818891	4231.625786	3453.469805	3749.542544	4196.723833	3227.984951	3905.197398	3394.168382	3465.565539	3949.09559	4037.086089	3902.930015	3238.733082	4001.29641	5211.587241	4455.128991	4292.278528	4249.462795	3329.858757	3066.418819	3306.261334	4077.127192	3262.684398	2600.45457	3285.208863	3913.830032	3534.980915	3275.048421	4203.679689	3911.031107	3238.394453	4214.626836	4569.303017	3302.428973	2496.157459	3861.538086
¸ßË¹°×ÔëÉù´¦Àí (514).mp3	4546.993592	5503.762182	4286.412246	2258.958604	2963.40401	2282.672271	2317.30976	2041.926232	2705.330698	2438.655381	3222.318472	2456.29055	2809.65444	2471.128567	2306.456432	1851.2469	3615.571763	3087.425388	2087.938599	3529.635944	3531.499076	2758.476343	2643.919186	3919.559745	2677.895095	3343.570199	3464.029334	2973.182232	2674.030994	4436.053314	3843.074008	2156.908998	4138.406677	2138.555828	4352.330779	2328.525809	4166.108382	5061.18117	2285.059797	2239.562468	7553.649343	3958.9963	2417.061308	2470.087008	2933.450736	2345.194783	2220.978511	2592.086027	2284.812365
¸ßË¹°×ÔëÉù´¦Àí (515).mp3	5277.592486	3360.556207	2657.297232	3955.825304	3643.587546	2482.521845	2601.762773	4019.836007	2846.934896	2634.175659	3945.180263	3210.164546	2781.478445	2047.257109	2314.882687	2344.681131	3703.294016	5608.885117	2321.157862	2407.74661	7069.905724	4272.852324	2957.788896	4040.512169	3386.421381	4419.12272	2790.653507	2772.28359	2937.935563	3053.489405	3167.749726	3531.587524	4966.332403	4417.418145	7777.005546	5919.945054	4073.491602	4691.16424	5209.449301	6179.950494	4337.607004	5026.16578	5139.033873	7118.230245	7960.518388	7996.888809	4276.979088	6601.19596	6271.677112
¸ßË¹°×ÔëÉù´¦Àí (516).mp3	4695.367178	4916.945931	4758.699811	4671.798507	4454.251717	4854.925774	3881.500074	4117.701073	4343.197363	4182.154003	4361.71989	4717.887179	4302.634671	3065.160037	4568.773664	4769.022334	3850.695682	3911.971335	2918.853578	3673.993057	3951.382149	4080.264016	3151.695926	3321.20078	4461.234882	4408.851436	4165.932384	4185.076737	3678.930632	2945.618249	3447.150094	4469.873441	4093.777513	3654.962127	4148.507202	4597.094469	4191.823248	4652.443455	4623.030394	4513.599908	4250.407539	4491.233742	5509.577823	4265.57773	2775.540091	2947.472334	3397.516139	3403.252771	3011.819993
¸ßË¹°×ÔëÉù´¦Àí (517).mp3	3754.924264	3052.924952	3202.553041	3336.523972	3441.54615	3945.257137	3858.497154	3070.644237	3985.195531	8030.174588	4311.971351	4563.197922	3104.362753	3038.985492	3307.917662	3307.40025	2843.307126	3684.742849	3744.759054	3011.161862	4071.395609	2393.542429	3701.9939	2928.615371	3211.513862	3080.148638	3081.398433	3041.66553	3029.121206	3489.934851	2992.1519	2908.208899	3392.957784	4790.987848	3145.728498	3066.740827	4297.728084	3338.345334	4265.978666	3394.742617	2321.516166	2658.089912	2987.77536	3579.189054	3116.279322	2941.131606	4220.443676	3217.312886	2501.158877
¸ßË¹°×ÔëÉù´¦Àí (518).mp3	3062.051933	3241.473631	2393.407068	2584.693112	3068.737763	2679.684824	2730.551969	2727.411122	2724.432425	2682.886336	3306.72296	2693.272755	4465.935599	2421.253749	5470.435818	2602.545671	3349.966204	4147.436431	3096.447979	2238.543045	3521.514135	3031.512298	3088.210755	4154.939675	2800.749836	3264.670087	2676.779988	3134.988778	3416.90818	3493.964566	4066.067731	4724.507175	3569.229433	2764.371797	3840.558506	3681.749667	3899.192347	4719.109646	4754.373917	3117.125808	4034.386948	2757.175964	2488.238721	2873.517354	2750.834831	3035.847192	2814.729135	2747.114331	3028.121649
¸ßË¹°×ÔëÉù´¦Àí (519).mp3	3765.16557	3329.759483	3090.386391	3717.95192	3107.971861	3123.851858	2198.468324	4138.995855	2240.907976	3862.993546	6541.846623	6187.877511	7157.649804	4083.34915	5181.965742	2951.616203	2771.891612	4406.485019	3055.406515	4961.394238	3899.040937	2470.481405	4286.119353	2128.833714	2695.040785	2068.725635	6649.180757	2418.879195	3719.688376	3042.521008	5312.300968	7411.120436	2912.856135	6688.125192	4527.131149	5711.330959	3230.430356	2292.59677	5345.034583	4374.365069	5347.270775	3622.499659	2438.625991	5471.103954	2168.857597	2938.549158	2378.045885	4379.421988	5212.64766
¸ßË¹°×ÔëÉù´¦Àí (520).mp3	5456.875282	6252.95721	4992.872174	2277.119622	7594.319004	4560.549006	5806.954677	3271.922201	5639.490567	6839.940004	7400.808908	5788.776153	5503.530693	6902.58135	5059.205665	3775.54691	5558.140746	3651.498981	5521.544019	5594.438031	7353.61861	5492.297036	7931.724392	6797.085597	4816.947931	6337.460222	5676.041799	6482.665117	9285.535185	4673.270916	6456.594148	5132.766964	9114.44578	3736.187411	8360.657886	7094.112148	2566.763087	7232.527288	6533.626647	4326.084474	4519.129355	7535.607587	3147.037399	5076.849782	6743.158122	3243.306341	4144.312924	4288.144657	5383.038705
¸ßË¹°×ÔëÉù´¦Àí (521).mp3	4207.363045	4932.8707	6850.301936	7839.724335	5715.818091	4792.869686	5349.401734	5044.396298	6818.160531	7428.017062	4581.703	7636.479936	6675.724475	7372.944912	3637.368012	4700.695108	6664.710494	4578.909789	3557.721105	4616.261514	4595.162654	6955.044918	5738.3518	5759.320675	3780.311239	3396.989307	4842.220603	5217.088336	4855.676493	3986.143937	7426.859224	7833.057061	8678.330558	7750.001971	3523.489446	4816.637863	5956.523458	6631.114717	6872.665622	7199.419506	7649.599856	4855.195461	4832.962481	7534.218989	7062.291456	8329.156393	7203.913385	5919.875724	3438.855384
¸ßË¹°×ÔëÉù´¦Àí (522).mp3	2683.090259	2549.243509	3052.718208	2191.693998	2270.899445	3137.693279	2919.497855	2644.200392	2946.790629	2811.338705	2771.394315	3651.247994	2477.741324	4242.078679	2399.556435	2697.185963	3853.452337	3114.885977	2336.96437	2799.511499	2955.556514	2510.384718	2324.335269	2507.047077	2761.200526	3211.746649	2601.355279	5188.21226	2101.479167	2581.409823	2347.722834	2677.892434	2367.421307	2185.947462	2025.670955	4109.083165	2773.795958	3126.312572	3354.998301	1940.342773	2794.165046	3067.823106	2806.70231	4308.947197	3300.727755	2674.670947	2681.795899	2961.750686	3007.138035
¸ßË¹°×ÔëÉù´¦Àí (523).mp3	4155.243896	2556.884433	4169.446672	2694.354588	4964.181884	4511.417476	2576.568081	3146.075274	3615.174681	2883.0591	3346.361628	3736.085737	3713.770903	4268.725644	3662.129876	5282.873559	3107.674044	4490.252726	2849.834444	3688.860647	4245.629323	3870.113786	3758.690083	5278.827292	4332.635764	3996.075929	4260.726238	3446.838578	4425.616563	3377.23993	4466.260635	3831.815112	3815.874019	4348.951256	3710.214398	2902.248674	3448.670178	3673.401381	3633.148696	4538.797174	3579.323111	5789.608187	3603.52285	4384.199014	3847.863385	3632.449935	4798.965466	4351.730951	2678.716856
¸ßË¹°×ÔëÉù´¦Àí (524).mp3	2734.97016	3224.69808	3785.940564	4271.299933	4532.754458	4508.942165	4490.21851	3288.68026	3624.220901	3339.802493	3233.018334	3211.681883	3573.458155	3269.31381	3081.893167	4183.369711	3489.61992	2890.862738	3262.323945	4553.11743	3236.6996	3036.770492	3255.840651	3427.566133	4862.722909	4689.131319	4355.308369	4142.19272	3739.241954	4429.909472	3865.282524	4404.969245	4157.163249	4376.687575	3844.700575	3809.502653	4630.682873	4585.345734	3459.651945	4467.219679	6641.523544	4323.931963	3579.419147	4614.032328	4817.138719	5642.620767	5060.755533	4821.417495	5240.939499
¸ßË¹°×ÔëÉù´¦Àí (525).mp3	8099.154791	8578.317755	7984.438158	8391.71139	8536.970687	7608.099639	6736.464518	7418.572704	7435.131494	7645.142693	8044.378399	7703.597631	7162.972023	8032.94718	8873.71222	8566.249663	7596.316823	6386.836103	6055.842395	6439.897182	6750.534726	6189.167594	7180.318724	7203.474371	7181.850685	6470.110558	6799.777444	7215.892724	7103.944187	7622.241562	7746.24549	8009.051793	8256.96622	7809.35872	7857.067672	7600.256936	8244.613865	7935.88053	8001.5403	7992.030124	8107.251999	8028.070926	8462.492288	8083.485485	8075.887226	7727.221106	6798.05365	6392.243957	6094.254748
¸ßË¹°×ÔëÉù´¦Àí (526).mp3	3149.392143	5046.59758	2482.329893	4394.478157	4319.868253	2594.954792	2361.28994	2203.728572	3019.284775	2538.041334	4728.336116	1934.527351	2657.001951	3191.589627	2707.857205	3299.119666	3806.364432	3398.179529	3427.475554	3211.386607	3513.44702	3048.917046	2321.767697	2485.886377	2167.75276	2937.855466	2962.243051	3135.17202	3562.317511	4913.713272	4000.94324	4701.518241	3223.981708	3646.546273	6410.495807	3126.254899	3702.785355	2273.424342	6901.82004	3313.562963	3449.837519	2538.073664	2851.131992	3047.61552	2306.976209	2501.129055	2592.305067	2999.149739	3122.126713
¸ßË¹°×ÔëÉù´¦Àí (527).mp3	3792.526374	7286.349177	7897.048237	5356.946956	6480.838608	3377.131489	2803.662555	3733.548611	3386.543996	4384.689715	4451.02303	4469.211039	3458.40984	4495.613609	5107.499524	6268.108389	7328.53049	7314.032633	5073.522073	4016.67883	3444.613717	2202.700867	2414.129879	3040.505963	2532.585454	3265.118375	2985.355332	5343.645457	4625.664823	6033.592115	7362.413774	3135.926108	5782.793288	5526.758557	2561.432036	3534.066908	3207.434843	1895.472258	2033.449281	2621.009345	3415.887544	4266.847743	2463.036054	5914.460148	4441.327754	6137.149524	6479.088446	3141.466414	3045.675113
¸ßË¹°×ÔëÉù´¦Àí (528).mp3	3402.74188	3659.382904	3083.272555	3168.740202	2766.175169	3637.036935	3311.331876	3067.700539	4213.398426	2550.568575	3224.404736	4598.176824	3343.785155	4413.60342	2982.733254	4101.46351	3318.593183	3115.987059	3904.829503	3339.367021	4179.61526	4876.751433	3417.10064	3871.542267	2874.522132	3642.089363	4105.123565	3747.968795	3043.086523	2972.073016	3860.029033	3909.950983	3430.855254	2611.61748	3632.075422	3597.26522	3467.887743	3220.064532	2908.924814	4364.662997	3703.988695	3929.12523	3079.401849	2891.828019	4289.643551	3396.941137	3521.804374	3163.472351	3109.51192
¸ßË¹°×ÔëÉù´¦Àí (529).mp3	3042.810133	2692.062716	2625.880252	2647.027548	2785.043122	2976.997348	2656.479898	3316.185223	3129.366206	2250.714436	1916.858843	2377.227309	1927.302389	1860.08615	4505.051006	3132.118571	3051.151534	3020.521474	3319.668278	2923.371928	3157.849593	2654.624761	3384.131382	2511.093607	3373.393025	2542.186049	2863.904478	2349.916253	2541.994958	1840.760675	2211.796921	2325.536538	2689.623385	3050.034148	3083.679861	3983.402929	2435.550168	3436.373403	3070.584218	4374.321093	4003.335745	3137.160658	4018.471482	2512.803503	3610.522428	2786.150569	3860.986893	2460.660237	2699.100606
¸ßË¹°×ÔëÉù´¦Àí (530).mp3	3481.545446	2772.579856	2986.001324	6208.224681	6073.685905	7428.789384	2132.941131	6001.053958	2891.492697	2997.757194	3381.674857	3134.977619	3430.240508	3709.04511	5064.909184	3523.760617	3962.115264	3153.046679	3627.384465	3793.651187	3692.412716	2858.384984	2630.419822	4891.056794	3193.922976	3849.385247	2451.471008	3112.56584	2771.886001	4218.319946	3610.3138	3824.528161	2655.723475	2839.575225	4236.112467	4399.429966	4815.458846	5456.161607	2453.214906	3267.516908	2998.038423	2541.948319	2688.874578	4925.060743	3924.28613	3384.647602	2595.551553	3275.219706	3777.154307
¸ßË¹°×ÔëÉù´¦Àí (531).mp3	5661.977859	3031.604593	3696.605711	3737.44881	3765.905636	4147.579369	4640.702552	4359.778266	4720.486597	6202.761694	4362.677775	4620.883724	3399.926006	4945.158338	3538.519274	5057.264797	4783.214954	4330.803807	4656.550882	3272.654181	3340.496431	3329.420487	4106.98024	3383.159879	5216.953723	5886.234228	6052.863022	7711.709854	9150.834026	8503.116748	4586.877763	4911.251578	2735.788988	3679.809552	6655.301011	3585.192841	4907.682475	3459.743176	3020.442466	2778.393691	4071.212924	5069.748631	4304.848815	2522.187045	5330.99006	3122.742656	3039.753722	9729.973615	3773.676234
¸ßË¹°×ÔëÉù´¦Àí (532).mp3	3750.774357	1286.171115	1892.853206	2858.768263	4010.490326	2508.467193	2927.748002	2878.712912	2305.482484	3200.931321	2958.961602	3269.285701	2503.101406	4886.598024	2039.739014	4918.641467	4818.506348	3935.723777	3662.458813	3566.097153	3149.781833	6002.266596	4545.051322	6306.017052	3615.561988	3852.14796	2905.464872	7607.124831	4989.714927	5225.201535	4652.760176	2559.76953	2625.33069	3802.521389	6580.441449	7637.072905	3970.53837	3442.832444	3484.611799	2746.719378	2882.365159	2289.11962	2048.256295	2605.883194	1934.801334	2219.05527	2592.975176	2473.796154	1872.346259
¸ßË¹°×ÔëÉù´¦Àí (533).mp3	4055.941612	3512.440586	5644.076291	4521.058195	4258.578936	6914.456425	8753.688068	4925.471889	5357.054598	3632.086357	6472.253163	8944.413239	9610.056658	4577.76934	8597.838261	3626.614471	4088.670369	3519.86939	4013.458452	4707.987898	3491.773104	4565.592562	4483.135171	3825.085079	4064.195929	5290.975943	6276.966699	8108.740892	8576.357947	4179.523006	3915.604714	3919.356514	4132.058836	3353.377385	5132.211399	6612.263759	5134.342584	4962.067301	4211.834103	6309.995184	7205.159397	7811.893734	5437.168094	5158.104464	3150.658763	5242.821719	4196.696205	2698.27209	2895.44287
¸ßË¹°×ÔëÉù´¦Àí (534).mp3	2804.567984	3190.138266	3471.326602	3285.86959	5369.516864	3885.045689	5503.396301	4389.85173	4409.53592	6180.481074	3644.560217	2275.156385	3179.23783	2209.191049	5055.498263	3233.209816	6033.355344	1900.505494	3490.244525	2916.970628	3277.705613	3345.159359	2929.918193	4207.255178	4455.889787	3970.362408	3726.984361	3399.877303	4464.8517	3390.383364	4807.404353	5651.736864	3809.630272	3145.235305	3423.953059	3504.934195	4011.040117	2609.100143	3707.397138	3152.244276	2072.620864	6448.828866	3324.411551	4408.983621	4113.290339	4829.129593	8531.209336	3807.678145	4156.563778
¸ßË¹°×ÔëÉù´¦Àí (535).mp3	5036.376212	4852.468792	5294.340058	2944.819616	3127.748087	3689.164482	3814.655529	4510.600017	4801.922171	7130.950479	7052.902281	4761.860846	2845.962876	3376.212131	4452.720647	3582.030682	5232.449783	5764.082912	4078.056785	4787.060522	6053.800564	3921.981146	3839.151064	7166.866468	3898.672968	4375.541996	3641.293672	3857.693929	3851.207321	4127.144503	5881.511993	5417.272297	4054.486101	5915.125328	4306.811153	5461.900884	4532.859811	6382.426536	6379.047316	5202.376149	7149.638064	3914.43356	5158.411072	4356.290153	2854.240338	4591.529416	4161.313773	4122.865574	7218.115326
¸ßË¹°×ÔëÉù´¦Àí (536).mp3	1816.927438	2441.198868	1796.970845	2664.065264	2712.46959	2359.297497	3364.744672	1991.697028	2313.118925	2267.831793	3167.738819	3348.574035	2054.410635	2970.536892	3876.571688	5701.147411	2973.252218	2760.475109	3296.236968	3823.964712	3160.201537	2127.094377	1984.863274	2123.918129	3015.869687	3663.788122	2243.470904	1770.989572	1639.780852	2838.545784	3567.610484	2642.750394	2060.357606	2989.839133	2042.861919	4680.952791	2668.998607	2901.519971	2641.487246	3499.458633	2741.732998	2624.772305	2152.132901	2780.014606	4335.496705	2827.597249	2861.031347	1976.67724	1570.178252
¸ßË¹°×ÔëÉù´¦Àí (537).mp3	3975.898147	4418.441936	3551.157237	3065.332937	3629.395273	2906.907864	3405.412052	2144.196481	3075.077928	3297.353934	5477.578331	6272.374202	2229.994962	2947.814192	3214.251895	2849.882777	3149.424411	2828.405329	2478.901178	3533.040122	3215.300106	1557.774996	2244.971165	1982.836959	4091.612277	3742.780764	3143.059192	2655.810606	4965.45836	4362.647703	4930.449567	2756.63812	3495.142101	3363.251226	3426.255375	2645.275202	3968.404005	3800.703922	3594.388451	4220.060767	3516.587397	3624.451956	3373.655671	4859.458046	1961.637532	3986.654141	2581.011405	5468.037334	3842.364851
¸ßË¹°×ÔëÉù´¦Àí (538).mp3	3325.536973	3263.450712	3310.063468	2337.113887	3999.290245	3119.394752	2780.945751	4492.971514	3592.443666	3361.226656	3738.423436	3697.133641	3705.026428	3168.455336	3697.10485	3193.086277	2244.012805	3288.166042	3885.569581	4666.793918	3008.585686	3910.430145	3119.023522	2691.576784	3217.884815	3574.317296	3185.029068	3103.733983	3448.207442	2867.162046	2814.547823	3885.476844	4292.669548	2789.87544	4533.110173	3215.236246	3058.381158	4232.493296	4311.598622	3114.667561	3764.439896	2593.932259	2935.076281	3809.974331	3052.262094	4104.885069	3207.775179	3424.745246	3240.612876
¸ßË¹°×ÔëÉù´¦Àí (539).mp3	4574.079578	3320.944889	6749.418794	3171.231742	6628.427741	5447.938203	5139.718303	3208.843199	3617.284693	2764.730988	5429.952253	6153.632968	3025.684219	1978.487432	2971.876195	6471.631263	2724.794274	2858.399223	2373.87507	2443.311702	2543.645854	2544.809248	2751.883613	4407.196128	4683.802885	3209.009636	5232.854359	2930.986166	3667.549054	2130.134562	3283.266947	2326.612046	2583.75416	3472.905249	2185.385757	4324.821996	4584.19464	5333.109003	3370.71759	4522.189618	3931.551687	3939.402419	2207.109535	2562.679848	3643.919972	2680.486836	3778.844576	6417.887224	2833.478222
¸ßË¹°×ÔëÉù´¦Àí (540).mp3	3854.584169	3223.593598	4016.318177	4107.283538	4397.513004	3075.174563	3863.809158	3932.658954	3215.460389	3553.319573	3919.312471	2727.10465	2549.777048	3920.072447	4734.858575	4083.69813	3620.21983	4444.504918	3426.262846	3081.542703	2461.014032	4235.191361	4749.801326	3773.083762	3632.687687	2612.280538	2962.79165	4085.838203	5424.859121	3281.025294	5364.778563	4482.974873	4070.426906	3519.76326	4314.055011	4213.827196	4011.778598	3322.808844	2870.593174	3269.138367	2952.806571	3794.548025	3636.57511	4358.532162	4388.463148	3405.371895	2836.512044	3441.643592	3751.262386
¸ßË¹°×ÔëÉù´¦Àí (541).mp3	2107.587225	2579.618541	5268.513709	2317.9681	2807.645694	3997.611094	7067.166249	4503.777904	5330.66641	2349.898088	2264.699661	7849.896246	4183.986711	2681.945137	3079.929512	2735.21033	2834.266968	7818.424981	2532.587541	3234.611065	2958.319149	6901.532291	4193.832028	2054.413047	1924.104369	3749.191749	3107.308376	1794.623125	2574.696444	2297.863179	4450.880969	7512.025848	6543.832952	2412.066621	2699.559117	3131.897032	5563.041478	2278.437789	1869.554916	4260.220807	4017.693662	7240.45387	2217.46137	3543.673677	3961.323864	4844.838366	4511.257984	2693.948875	2765.968756
¸ßË¹°×ÔëÉù´¦Àí (542).mp3	2012.212843	2420.057396	2446.114246	2553.976188	2450.35942	2260.301494	2082.061964	2291.308675	2369.17497	2174.120692	2336.714187	2083.874156	2237.664008	2300.674271	2297.207219	2049.062841	2309.760104	2097.940162	2352.420595	2155.059515	2239.534921	2414.760901	2282.771448	2622.126822	2562.705591	2115.982173	2361.151793	2436.424924	2212.717746	2452.511336	2152.68954	2102.859551	2117.455961	2193.65773	2322.59865	2219.902131	2128.490571	2423.684078	2085.808017	2403.77626	2549.45294	2519.317281	2305.305119	2154.297731	2452.622119	2240.093247	2621.402941	2048.537596	2655.157764
¸ßË¹°×ÔëÉù´¦Àí (543).mp3	5693.091422	5217.851023	5068.023679	5621.412377	3679.149189	6266.856051	5307.646387	6828.690054	4408.292117	3837.405246	4290.553341	3039.50848	3449.013151	4433.553946	5669.370931	5837.512695	4375.677439	4846.597734	4509.008629	3638.3701	3547.319918	6213.028356	4681.903918	4874.476956	6288.79525	5796.315916	5414.78108	3578.821711	3582.501287	6028.846809	6322.706045	4813.209711	3929.609692	4293.142269	5357.0124	3879.785747	3345.387845	4443.290705	5098.597242	5271.040627	5065.576232	5299.422028	4816.681278	3492.101853	4519.552403	4504.992131	4844.43809	5029.881416	5035.899835
¸ßË¹°×ÔëÉù´¦Àí (544).mp3	4397.670067	5514.955289	7907.30966	6403.113757	8244.021818	3124.944888	2603.526606	3325.78601	3122.392546	2007.654136	3528.704097	3411.532414	3720.814298	2941.605668	3804.713886	3090.328472	2163.442932	2741.162447	3730.073765	4757.188764	2248.561507	3057.000637	2822.73479	2816.999658	3915.351405	3839.572081	4127.824747	3125.610016	3577.110945	2358.006945	1951.842709	2849.097807	2589.631754	3838.635881	3008.513483	2968.881529	4036.597923	5735.999907	4687.37065	2559.41693	3229.604732	3292.139619	2986.187325	3629.908222	4148.862293	5605.265279	2418.103877	2182.461557	4314.177404
¸ßË¹°×ÔëÉù´¦Àí (545).mp3	3744.354903	3530.909489	2822.491464	2594.895409	3649.338038	3236.539912	3537.45614	3105.026576	4207.970903	5302.018339	2512.602088	2884.618408	3222.067516	4610.093692	2844.812593	3533.965365	3394.468285	3485.660884	3084.873836	2702.872484	2671.864603	2582.315833	4294.112849	3389.847025	3260.086099	3761.60403	3163.735557	3303.323063	2358.570327	2531.497264	2953.75936	3839.509372	3184.700157	3490.79206	4040.125027	4192.83274	3075.612928	3280.30425	3287.71234	2932.472368	4307.924196	3533.460344	4044.720852	3574.2144	3960.162703	4091.286877	3360.052451	2839.101947	3071.248012
¸ßË¹°×ÔëÉù´¦Àí (546).mp3	2627.605803	2586.111435	2696.246861	2400.95757	2327.812829	2306.090816	2270.079469	3157.905709	2468.664689	3100.622728	2463.536332	2696.518197	2544.772347	2436.891058	2650.537551	2733.31831	2600.123206	2602.771694	2430.510543	2173.639631	2525.399729	2867.016647	2949.696568	2545.949827	2859.66672	2516.429922	2589.675005	2372.559909	2408.208605	2552.0284	2545.118459	2533.502161	2662.738156	2646.599824	2414.553317	2389.41643	2788.269149	3236.124144	3476.663356	4719.083877	4299.188657	2125.479831	2575.163789	2387.363027	2548.604274	2330.662495	1976.662288	2359.767776	2504.155105
¸ßË¹°×ÔëÉù´¦Àí (547).mp3	2838.697949	2851.797143	3214.641715	3283.611744	3886.389131	4033.580732	3177.010817	3151.926886	2826.963695	3022.970596	3835.104823	2820.068059	3022.037158	3012.487243	3175.754376	1805.877367	3941.736566	2584.910618	3042.473817	2552.443671	2494.206697	2544.119196	4486.774751	2666.565746	2294.281349	2360.968856	2509.747233	3582.801318	2865.797585	2746.064867	3363.796596	2706.149376	2811.981074	3957.93978	2766.607223	2635.57866	3066.669508	2487.174204	3623.965465	4259.77905	3515.690329	3062.38883	3766.571665	3922.558957	2670.227555	2344.365114	3156.050141	3480.717545	2972.441279
¸ßË¹°×ÔëÉù´¦Àí (548).mp3	8467.928466	5305.643816	6525.715448	4922.714648	4430.577972	5674.105002	5925.60766	3040.009408	3645.358066	5756.743926	7404.67931	3777.564187	3356.900315	6540.12676	5514.559288	3310.079063	5009.332564	4186.53563	6114.169503	2820.413507	3254.222949	3866.131211	4319.034005	4380.852444	4477.222619	4043.823622	3415.750447	3396.757442	5659.033628	5639.933871	2529.576213	3774.087884	3142.624969	4376.273531	2856.099038	3700.058008	4187.651863	4635.301998	5221.431294	2959.914043	2936.745143	3372.951538	4510.593447	2828.998177	4110.565079	3876.690109	3996.320831	4669.977915	3340.015388
¸ßË¹°×ÔëÉù´¦Àí (549).mp3	2140.931966	2987.801899	4246.807903	3624.081104	3123.426731	3670.512948	2714.955949	2407.330671	3209.23209	2574.708869	2575.462319	3215.817494	2482.794969	2218.591946	2512.035254	6094.782211	3166.029752	3289.505886	6148.371407	2370.278019	2753.682474	2470.181342	5972.360353	3534.900116	2068.023281	2175.801608	3455.56006	4973.771178	3047.627136	2654.296908	2482.058772	2112.629709	2449.117131	2598.577337	1938.893343	1904.671759	2380.426613	2485.971604	3187.157224	2968.702674	2152.968665	2060.079622	2495.539871	3836.563039	2325.319938	2149.839371	3218.504768	2135.322327	3725.196534
¸ßË¹°×ÔëÉù´¦Àí (550).mp3	5007.055392	3504.52266	3934.559378	4397.879227	5112.851464	4542.745204	4700.132567	4728.867458	3913.217486	4757.0248	4937.760784	5604.922524	4231.200928	5388.107451	3070.016547	7296.546993	4454.938865	5681.173574	3600.785028	6179.955367	3951.070447	4062.235634	3633.573944	4576.360924	4661.109389	6826.513774	5921.623707	5692.704011	5419.341622	3997.150725	4605.565113	5930.792828	4020.72618	5362.7554	3832.126199	4960.244841	5279.290938	4306.107772	4310.986477	4708.285671	5295.078898	5123.775639	5881.947416	4802.084621	6304.347139	7207.733588	4222.50235	5677.960546	3853.159438
¸ßË¹°×ÔëÉù´¦Àí (551).mp3	2398.803275	2527.761711	1594.19552	2569.919471	2565.131342	2483.565168	3566.565828	3510.866921	3562.30092	3493.655932	4003.678152	3658.659422	4210.493975	4755.850109	3883.937172	3484.446705	4364.608357	4983.814933	6380.014466	6151.708496	5744.232243	6459.420156	6109.551207	5339.97213	5128.808384	4783.870816	4534.821888	5144.517892	5041.730386	4214.871521	3579.396571	3793.351521	3597.895084	3280.483515	2853.111916	2128.322793	2157.253777	1675.418492	2636.450857	2759.899549	2894.477192	2811.654957	2861.150413	2210.479543	2307.512877	2895.246694	2155.605333	3093.881842	2323.876462
¸ßË¹°×ÔëÉù´¦Àí (552).mp3	4275.784376	3306.251839	4725.637528	5698.049812	4684.004134	2646.559836	2944.389784	3717.972729	6238.221901	4306.527939	2937.166881	3134.877467	3713.983663	4139.724357	3431.942174	2534.221258	5013.837398	3336.498185	5311.490492	3643.85285	4480.603301	2388.854151	4247.636791	5343.079035	4470.804713	7641.901909	4573.965528	3319.901909	2660.154479	2634.107055	7003.926218	4164.687129	3480.759051	5106.421597	4169.970981	3903.457762	4312.810077	2912.679713	3819.727356	4427.773565	3553.166672	3399.894064	3547.191957	4100.879312	2840.346223	3378.173304	4046.192901	4056.457062	3369.709395
¸ßË¹°×ÔëÉù´¦Àí (553).mp3	2081.764263	2039.474228	2422.889645	2357.46566	3031.270526	4790.058502	3184.389098	3064.158839	2386.277787	2773.508899	9510.524791	9809.86019	10069.1383	9907.799409	2505.147846	8807.56113	9952.544683	9451.94773	3456.949338	5907.252774	4461.649615	7717.062309	2699.569301	4201.152464	4366.237591	3776.965763	3746.208896	7607.323578	6442.194845	10153.91641	9936.686103	7661.743722	6139.268042	5818.170422	7387.659419	4879.453547	7160.346908	3231.99166	2411.74054	3175.939932	5002.596981	4219.237135	5679.644542	3236.088207	3572.246606	3197.332438	7052.772216	3604.601751	1998.625807
¸ßË¹°×ÔëÉù´¦Àí (554).mp3	2191.986008	4350.840257	2387.014068	2598.639196	4754.278486	2770.520729	2481.332376	4107.160475	2673.242047	3281.270895	4177.063133	2287.993005	5202.18521	2490.514433	2508.889519	3110.366517	5058.512044	4319.309356	6024.180999	7773.916871	8145.535991	3584.990605	2547.498605	4060.043367	2692.761256	3032.624622	2332.782454	3311.969355	2083.562988	3380.195703	2648.807199	5279.539684	2888.795392	2971.056238	3836.075573	2310.355643	3017.008532	2209.752507	2209.699161	2725.264857	2585.701173	2121.40108	5286.620528	2319.13177	2650.529244	3966.432279	3707.28546	3804.888156	3795.282937
¸ßË¹°×ÔëÉù´¦Àí (555).mp3	2825.285328	2796.750978	3827.317461	6138.108762	2674.077631	2278.015734	2378.35036	3924.739311	3516.586206	3721.04548	2753.383563	3079.105396	2459.661896	3571.034395	2760.126185	2023.895452	2547.918103	2788.114693	3632.640419	3580.787754	3545.416262	2450.056937	2892.921003	5184.272658	3131.325087	3160.422092	7696.002873	2747.597963	3897.891356	3229.677226	3538.815322	2632.136788	3781.115816	2744.007006	2698.231759	2613.143559	2472.333467	3290.9386	4948.763417	4264.332897	3247.350395	3032.602987	3804.841435	2716.893432	3698.307525	4762.208536	4890.919919	7260.475328	2831.206971
¸ßË¹°×ÔëÉù´¦Àí (556).mp3	2548.214737	2716.083747	3004.897164	2867.354804	3177.103553	3543.531307	3184.833649	3119.217445	2874.330231	3734.958084	4708.405225	2790.306584	2577.060156	3965.991187	3282.275	3009.056884	3248.524393	2806.221171	2873.845482	3256.900991	2400.890723	3059.261837	4168.902242	3283.566976	3278.57997	3353.854914	3275.64706	3846.760188	3186.062857	3954.025639	2846.525425	2546.393889	3503.209453	3050.536247	2682.434122	3205.875451	3339.024234	2773.430778	2775.895562	3043.4566	2838.2392	3559.256854	3189.876436	3065.945114	3947.42429	3841.355019	4915.951315	3439.107552	2903.222219
¸ßË¹°×ÔëÉù´¦Àí (557).mp3	3147.741476	3549.142206	3843.467398	2366.27219	4116.218575	4230.46375	4421.888382	4451.912083	5457.099024	5383.368964	4317.02121	6148.344869	2742.278636	4189.628908	2729.911174	2332.602457	3377.196307	4592.653489	4966.388073	6956.008178	5231.807877	4982.297316	3269.625326	2785.053891	3278.581755	3894.002688	3795.553829	4096.278651	5054.904413	5167.767519	5381.783295	4981.753534	4431.662657	4801.858752	4473.772032	3251.107832	3984.110527	4485.69899	2333.835423	3450.965993	3369.988692	4121.476105	3886.422195	4671.20977	6284.574761	6873.411366	6977.778062	6810.980048	4848.282736
¸ßË¹°×ÔëÉù´¦Àí (558).mp3	3423.301596	5142.997517	6671.583868	6395.354953	4838.025449	3142.097149	3889.451876	4403.659804	2772.138608	4761.19146	3732.804874	3409.156006	4002.149861	2754.924645	3329.006332	4200.41667	3606.203797	3681.768589	4327.944958	2858.618572	4877.764681	3555.608779	5971.401944	2769.445569	2901.254157	3754.702891	3154.902583	3727.08732	4133.643577	4091.306569	3767.856514	3101.055377	6018.737719	3282.990491	3656.891861	2890.127914	7105.26436	3419.651988	4017.408353	2990.07479	5277.684992	4306.040979	7482.1479	3400.824042	4314.67828	3372.51156	3382.301856	3582.423339	3667.690497
¸ßË¹°×ÔëÉù´¦Àí (559).mp3	3207.93764	3090.376468	2171.366901	3888.280063	2405.359265	3151.672203	2234.192621	3843.26345	2813.867963	4272.320992	4359.066164	3670.058273	3004.24808	4042.16271	2257.472875	2616.831787	2711.992576	2866.2566	4502.886997	3267.387814	3390.066172	3049.523959	2696.004295	2489.903727	3568.26685	5380.588315	5207.698075	2392.432578	6195.751279	3109.989467	3398.163241	3857.513426	2600.869427	3496.499771	1886.564262	4289.8948	3583.776926	3183.158313	3191.333093	6023.884352	3103.140305	4145.047101	2517.594866	3135.125694	2401.222464	2642.211298	4419.334206	2304.219696	3759.350882
¸ßË¹°×ÔëÉù´¦Àí (560).mp3	4343.106086	4037.809721	4486.527691	3910.6457	3956.506048	3560.232165	3499.463751	2802.432002	3517.263315	3149.122312	4755.690114	2902.303557	5234.858341	3194.821132	4527.495606	4036.459364	3666.23159	2408.435167	5683.140076	3505.641774	6013.787485	3463.997346	5407.393344	3079.426006	3879.693577	2893.016157	3896.20039	2850.323298	4040.189424	3179.786213	9820.263369	9482.096283	7037.800065	7797.499932	4880.639391	2709.691909	3647.719879	2591.098686	3699.163646	2669.366057	3114.060348	2460.953147	2570.638504	2402.593771	2675.08327	2164.147667	3572.801037	2570.690827	2968.369945
¸ßË¹°×ÔëÉù´¦Àí (561).mp3	4227.978748	2498.032937	2953.968617	3316.294831	4501.164582	3377.329325	3635.234932	2984.397768	2558.483322	3038.766665	2490.231419	4063.78288	2586.542006	4358.250153	3545.235387	4963.499752	3842.872905	4181.889999	4295.41819	3401.288111	3887.368714	2695.115722	4045.717271	2260.380339	3944.791881	2776.058684	4130.505023	3615.683875	3505.080682	4209.032553	2106.118044	3623.355468	2695.890437	4576.593719	8664.808739	4316.050286	4359.230591	3925.94136	3532.955392	3100.909521	4518.95207	3078.920563	3269.684051	3840.384796	2736.516464	4321.64197	4455.532336	3176.854963	2688.593916
¸ßË¹°×ÔëÉù´¦Àí (562).mp3	6351.911318	6819.997999	7278.277533	7008.29464	6803.371328	7075.259517	7554.406516	8060.380368	8796.211824	8739.56115	8848.996416	8522.35322	8349.60452	8077.326959	10262.01302	9263.613392	8748.487278	9376.907299	9654.208482	9090.953164	8634.369656	9285.626203	9079.960033	8987.793577	9377.674911	9650.927999	9337.541373	8949.539675	9116.412295	9106.515314	7077.975255	7713.772007	7211.041452	7385.309997	6338.807233	6460.753465	6594.099423	6527.841823	5855.143693	5743.800548	5656.333644	5237.768472	5126.539346	5524.49728	6023.102654	6121.317978	6388.515725	6798.698418	6498.575941
¸ßË¹°×ÔëÉù´¦Àí (563).mp3	4570.871886	4306.883201	3595.837528	3415.685301	3978.664912	3951.302333	3738.460199	3272.039098	3631.383611	4068.732294	4921.665478	4889.478287	4185.671148	6457.274249	5069.458057	5822.796054	3327.331898	4295.579097	2044.662208	2530.608697	3217.129692	2263.29317	3456.598333	2699.897153	3095.194998	4712.066201	1970.771681	4178.31137	5972.482104	2336.275256	4699.496956	5189.065505	8229.693437	5908.458617	3730.237277	4194.532309	3335.43927	3524.671151	4954.401351	4227.113127	5093.623095	3804.170238	5729.626209	5480.245922	4357.873656	4314.38745	4172.249708	4192.208701	4272.919567
¸ßË¹°×ÔëÉù´¦Àí (564).mp3	3112.721343	2774.835668	2657.83538	2450.172924	2611.353495	2945.598169	2684.647344	2755.822611	2382.140948	2651.929866	3241.84857	2333.8852	2857.044352	2775.941538	2831.9546	2557.886595	2414.663039	2864.339837	2855.677235	2483.987754	3227.416526	2367.982363	2472.442321	3596.236511	2222.465535	4432.610942	3107.107196	2827.564709	2875.371245	2459.211808	2869.284861	2757.595768	2789.232189	2544.747327	2827.05347	3546.635339	2962.641485	3132.041263	3549.972023	3138.967406	4748.668601	4234.100816	3983.359344	3159.017498	3714.353564	3933.612459	3251.57899	3448.870845	3960.715608
¸ßË¹°×ÔëÉù´¦Àí (565).mp3	4244.166842	2394.855151	3065.19598	2971.189244	3959.321199	3478.556648	2478.132482	3870.989513	3254.691898	2703.701461	2354.012144	2546.052234	2350.632797	3822.873702	3555.530009	2932.300506	3462.038819	2237.641446	3807.524795	2041.962222	3623.580789	2943.57294	2557.376026	3706.766024	2578.363398	4144.516683	5282.66935	4058.817066	2377.725318	3241.385141	2886.51677	3712.010431	3012.08892	4087.137872	3898.159321	3237.839546	3113.631868	3058.942973	3657.091784	3668.370966	3258.957672	2245.202824	3710.002063	2970.965962	4832.640832	3173.882116	4134.695424	3446.270206	3386.972607
¸ßË¹°×ÔëÉù´¦Àí (566).mp3	2338.657261	2259.692413	3286.628254	2743.771829	3430.312322	3598.616467	2866.114527	3254.613837	2979.833014	3155.850791	3423.508292	5657.667088	5721.75884	6580.619894	2488.562022	3193.312141	3248.617979	3162.562958	2877.696993	3112.889581	2994.331536	2973.658046	2681.259865	2925.872714	3193.3481	5368.717135	7019.425419	7640.056687	1826.647939	3100.735511	2888.512282	3111.278439	3294.416797	3847.442536	2960.790812	3240.188709	3039.514109	3102.425447	3166.272738	4337.184642	5419.181316	6457.790252	2103.294417	2921.985192	3459.933866	2480.811767	3650.594778	3570.585485	2649.967896
¸ßË¹°×ÔëÉù´¦Àí (567).mp3	10083.01749	7449.088529	4174.736931	3622.299266	4642.120382	3319.916944	3656.976867	8625.373253	10050.37909	7345.561882	4107.481679	5092.862209	4441.187559	3563.920091	4212.743273	8975.809868	9905.180905	7424.331563	4766.060213	3770.421119	5141.559545	2791.174757	2586.571354	5257.495623	6505.784441	5625.405146	3465.875185	3867.332359	4390.342026	4158.016594	4429.435586	3502.014649	4038.888801	3542.021001	3512.740242	3802.492996	5089.993764	3428.850924	4717.174298	4502.8304	3933.751721	4331.853552	3905.394066	3949.341878	5009.687212	4092.744936	2979.840001	4360.803138	2965.077081
¸ßË¹°×ÔëÉù´¦Àí (568).mp3	3673.533637	3042.865279	1516.670563	5721.673414	5553.008458	3318.871864	2613.590802	2367.291417	2992.156705	3391.029209	3119.673479	3311.81772	2931.633033	3449.386294	1722.045808	3444.203381	5008.808468	2650.590475	4246.587293	2889.520849	3915.082407	4610.303812	3707.696692	3426.419473	3484.520292	2117.760268	2874.632877	1553.960845	2997.515184	3119.951269	2858.701435	3023.670718	3270.698149	3432.119006	2922.174818	3137.100602	3322.180631	3650.834639	2476.061658	4486.696621	2939.771064	3145.054878	1757.881794	3255.569784	1610.137598	2754.202948	4777.465491	3978.922185	2544.260985
¸ßË¹°×ÔëÉù´¦Àí (569).mp3	3906.116971	3500.968157	3937.998634	2228.436789	3514.183084	7264.119575	6985.52546	6334.421751	3838.735161	3891.809805	7717.480402	3073.213341	3527.814681	4430.737767	2743.280487	3109.039821	3651.205828	2410.573457	1869.15671	3024.238658	3018.67834	3498.596106	3266.742754	3316.66835	3389.456221	2894.126097	2514.459792	2950.260865	3189.412491	3127.41114	2815.261401	2486.45515	2148.724576	2120.227806	4030.366299	3041.296134	2250.301092	2786.936528	3865.03144	3224.692492	3850.044043	4702.924474	3194.21642	4213.226615	3586.073986	3770.430553	3567.730604	3231.489261	3069.456554
¸ßË¹°×ÔëÉù´¦Àí (570).mp3	3928.850518	6026.592074	3083.648557	4059.854739	4404.618357	4257.410951	4552.613882	3359.798693	3007.159985	4894.543124	2402.826689	2867.606898	4548.315491	3723.440216	4410.660098	6627.371761	4341.565123	5687.194888	3814.090044	4997.624981	2858.971659	4405.850441	4300.663995	3745.318673	4039.152167	3494.442084	2860.243692	5211.947145	2412.686452	2844.879047	4688.95892	3848.402753	4350.152701	6483.241877	4123.865139	5468.661836	3780.945499	5786.140898	3032.634705	4604.198011	4450.228524	3832.806059	6420.127157	4317.313318	2030.898841	2463.46288	4158.395515	3257.848299	5511.227341
¸ßË¹°×ÔëÉù´¦Àí (571).mp3	3471.493156	2699.556582	3219.131956	4084.155814	4251.982453	3663.442506	2363.558445	4109.015621	3782.133	4911.504506	3837.456088	3496.138995	4783.438867	4804.916428	3357.440836	3036.933526	3227.482789	4317.456121	2523.508495	4660.167627	5414.004673	4395.347889	3593.079245	3415.157968	3342.221468	4684.820601	3434.717199	2795.722021	3293.576182	2875.59769	4032.82898	3280.25255	3922.880616	3449.258007	6759.310985	8590.841344	5629.770598	8310.940033	5429.172872	5802.825393	6183.580385	4932.052399	5313.409519	6744.846765	5163.516544	4665.609936	5845.976624	6740.915055	7779.346519
¸ßË¹°×ÔëÉù´¦Àí (572).mp3	3004.752687	2898.858299	3372.853561	2678.176042	2846.043443	3789.046064	2990.357058	3316.773541	3246.872558	2580.688821	5631.957196	4959.406916	3839.127818	2706.43307	3266.434328	3578.119737	5062.516663	3803.566991	3649.61196	2914.352612	3531.071313	5037.735916	3720.17912	2493.701137	3114.98852	2917.988888	3758.356061	3031.966202	3489.624655	2506.143749	3477.087027	2885.289845	3703.921859	3030.298631	4032.58873	3528.236759	3239.315914	3472.323675	3131.468006	4931.154557	3870.739324	2905.099522	2679.0797	2977.611447	3257.452681	3212.406548	3196.880631	3616.231804	2874.866641
¸ßË¹°×ÔëÉù´¦Àí (573).mp3	5196.018294	7446.121213	2794.902769	2350.452304	5536.512076	2644.723749	3081.378164	5470.624785	3444.400438	4044.120852	4499.797508	4638.128191	4116.987803	4168.40082	4837.621253	4262.427584	4295.03384	5436.125906	3734.918992	3472.980381	3659.582545	3046.540597	4375.675638	8148.097473	6915.884235	3178.171989	3942.445832	4725.456487	4594.993482	4608.849098	5332.299911	9110.314128	3394.735703	2059.474958	4288.807639	5179.712942	2934.497549	3655.463295	4272.505751	4618.710636	5198.939773	3081.438481	6417.132223	5493.071922	4386.592329	3815.564126	3019.534515	4134.346362	4565.824337
¸ßË¹°×ÔëÉù´¦Àí (574).mp3	2022.35078	3597.080017	2365.313106	2134.443826	3328.429834	2345.964432	2359.295491	2457.59474	1851.943729	2552.927978	3347.608873	2695.501896	2068.724001	3076.260429	2837.451407	3722.002512	2340.336943	3417.332935	3523.494643	2884.050716	5511.922219	4234.688185	2905.515208	4135.281716	2958.915779	3845.406311	1694.453195	3217.159453	2713.947319	4276.213418	2209.67987	3878.776415	6499.211026	2509.327421	3594.530731	2210.602324	2371.986872	1820.200945	1942.639999	1933.580814	2081.783597	1874.049384	7375.026338	2481.877803	1953.776092	2230.142493	2107.234015	3789.62436	5123.891499
¸ßË¹°×ÔëÉù´¦Àí (575).mp3	4119.775152	5065.494374	3580.86189	5660.38245	3053.411699	4446.627029	4588.008682	7424.728918	5446.807244	4666.537807	4933.427267	4557.684403	4821.665169	4655.675703	3540.392309	3169.645431	4072.79567	3567.335679	3642.326857	4733.196726	3782.570163	1866.854528	5811.598948	5999.334448	3377.729852	4698.882088	6134.812481	4565.742027	3730.777291	4204.462415	4263.792941	3134.285192	4134.538037	3106.351698	5209.809225	4035.434104	4597.133689	3546.354782	2987.102778	5453.960923	6205.004096	4858.069908	5490.842626	3591.999872	3386.383032	4347.86863	7171.527598	5783.474817	5318.331987
¸ßË¹°×ÔëÉù´¦Àí (576).mp3	6122.887778	2653.345415	3788.095312	5330.063148	2208.217827	1768.726794	2187.536723	2984.718564	2974.151492	6989.433995	2536.843126	2152.793183	2207.970835	2251.658663	2690.234807	7212.121062	2349.550022	2472.812653	3115.447182	2337.537288	3087.604125	2408.898779	3058.543	7460.901331	2573.580512	3644.524526	2670.242627	2338.059904	2193.623703	2139.271805	3417.420439	2387.414583	4676.589637	1893.917473	2131.651373	2123.294608	4731.65298	5869.670395	2265.297366	2108.789315	3634.301916	2776.412204	2962.407425	3415.162825	2470.556775	2581.833036	6686.266226	1765.792582	3691.138895
¸ßË¹°×ÔëÉù´¦Àí (577).mp3	3424.91883	3660.390919	2847.006514	3458.643276	4227.357178	3722.292709	3102.983969	4424.897148	3433.284697	3913.016928	3437.538869	4201.393742	3085.705828	4655.741393	4510.283215	4890.932091	3998.075305	5447.701152	3964.462241	4419.178205	4287.187286	5465.490402	4420.83008	5117.447693	4560.126283	4945.576516	4642.138086	3112.07403	3948.18867	3601.892834	3612.904918	4153.305079	4392.357926	4430.602563	4598.004435	4485.817865	3947.562609	4620.412655	4991.630065	4537.4071	3125.997289	4158.156271	4178.532248	4803.945792	3787.318379	4042.436379	3271.315735	3257.857223	3195.874649
¸ßË¹°×ÔëÉù´¦Àí (578).mp3	5567.941487	4934.779482	4307.334631	3657.486922	4222.190875	5459.155256	4412.17837	2926.811476	2862.283234	4931.128023	2513.863737	4175.041093	2946.147022	3500.897444	5283.045216	6419.477714	4913.946739	3546.585755	2596.524381	2780.127432	1873.457036	2671.914637	5027.529938	4721.834267	5314.39543	3737.162715	5153.450668	2668.225384	5060.80487	1850.507645	4481.89311	4510.578353	5158.244911	3471.435811	2638.124277	3811.793316	5437.368605	3559.180964	5089.742578	5405.189758	3061.874226	4498.776108	4001.231179	6370.721813	2801.418893	4471.306149	3702.599498	3693.709698	4901.815205
¸ßË¹°×ÔëÉù´¦Àí (579).mp3	2344.998724	2475.162776	2509.003827	2887.214157	2675.120513	3297.336103	2263.882465	2694.262688	2970.532348	2635.89457	2924.053332	2691.42376	2035.692337	2689.32432	2004.34021	2285.54195	2304.241052	1926.926874	2440.570766	3967.336436	3007.819457	2417.912266	3086.224334	2701.603963	2995.674771	2568.078331	3465.950933	5963.101614	3881.835711	3092.181789	3219.77709	2816.326091	3592.664991	3993.914835	2590.675114	3204.343112	3926.657049	4218.786543	3287.657085	8595.962251	3167.42241	3207.326669	3133.720806	3372.658338	3614.511532	3169.994596	3342.297377	3091.391738	8267.138553
¸ßË¹°×ÔëÉù´¦Àí (580).mp3	2560.388038	4485.708709	7170.209454	4020.82806	2309.326796	1910.756274	1845.95329	2147.389494	2754.755351	2051.524333	2233.792195	1751.57293	2652.49781	2232.485904	1919.22978	1867.177118	2104.327824	2635.355812	2219.806275	2287.041111	1815.299911	2193.310935	2388.605037	1806.600478	2086.977186	3842.267696	1677.138212	2358.940531	2276.4669	1849.137314	1918.136388	1937.340509	1759.010789	2036.380071	3721.856917	1563.961348	2357.242425	2136.737561	1864.069528	1943.822111	1961.863621	3511.305495	8957.449696	10028.75661	4806.180548	7140.701521	8130.460351	5796.293447	3789.923905
¸ßË¹°×ÔëÉù´¦Àí (581).mp3	3072.228023	2787.697717	3147.38413	2853.876609	2373.57336	2994.324021	2202.744029	3377.266185	2375.954854	3419.077154	2798.385497	2830.341457	2776.201723	3112.286462	2540.090109	4551.051659	2066.50597	2957.572061	3254.790368	3174.392517	3409.591617	2523.722417	2744.910983	4114.363728	2950.879127	4047.583081	2766.725912	2272.021286	2363.2432	3563.843237	3313.15598	2797.305036	2326.282775	4189.916137	2713.169091	3229.315175	2951.301733	2121.92799	2255.407324	3964.711079	3337.368516	2640.284369	2783.295538	3030.547443	2553.847663	3132.143423	2657.009592	2870.70242	2551.366981
¸ßË¹°×ÔëÉù´¦Àí (582).mp3	3955.474776	4273.566445	2486.010504	4101.141532	4212.641437	3492.703977	3406.44126	3609.312885	5704.369354	5239.904197	4181.961756	3731.37036	3947.988153	4734.780779	3956.141932	3620.739117	5006.63581	4270.875884	4312.894429	4187.845809	4089.704142	2954.431687	8887.523117	7068.224718	2921.110614	4312.916039	5714.558907	9524.248834	3753.254569	7219.903745	5848.802245	5312.950469	5101.742362	5634.411922	6198.072075	6468.280346	5452.485764	2764.030394	4868.839275	4003.895325	3184.557906	4698.171124	3389.424732	5549.651069	4283.041809	4294.332702	3609.586183	4606.641536	4752.024721
¸ßË¹°×ÔëÉù´¦Àí (583).mp3	3030.443793	4216.441253	2815.291479	3209.460029	3024.548834	5443.255014	6896.513347	5422.347241	4991.901041	7617.944484	6191.516841	3818.671743	3846.428307	6856.654896	4045.951219	3733.502231	4257.390393	4645.829597	3708.221851	2776.801182	2709.075823	4906.745687	5529.013381	7474.526054	6004.97435	6272.662	6263.397037	4175.861051	4639.123331	4085.164855	6096.369003	4921.799698	3649.172046	4480.650095	4970.242287	3377.976282	3098.156821	5111.224174	6441.590569	6320.733009	6886.985845	5515.942454	6551.387512	3656.128524	3990.719977	6125.344077	3284.734917	3317.729731	4149.31584
¸ßË¹°×ÔëÉù´¦Àí (584).mp3	4575.814892	4868.450811	3898.693648	5049.709095	4611.665183	4284.303737	4551.420838	6379.643019	4251.724497	5930.074475	7004.732886	6516.183564	8220.495248	5980.879395	5150.206148	7603.057907	6324.693769	8872.177533	6071.113555	8310.786081	7022.93628	6201.460903	7078.431265	6123.249484	4288.856648	5883.326789	5660.06407	5246.968179	5849.943094	5655.726787	5458.034317	5263.367996	4012.263184	3971.559625	6481.518756	4759.519075	5229.587899	3581.804575	4606.884606	3534.504587	4654.633829	5958.719166	5473.829971	5305.250115	3735.405415	2947.767879	5872.999606	3824.671845	3168.105589
¸ßË¹°×ÔëÉù´¦Àí (585).mp3	9782.918276	9789.905803	10163.94507	9494.532473	3970.610881	3697.327697	3888.519593	7308.906454	3865.922501	5234.978557	3632.752035	3081.291861	3586.857001	3541.389382	2200.802118	2703.372976	2601.659856	3036.232835	2475.385424	3139.382661	2542.30953	2401.561835	2579.488749	3038.085772	2745.157072	3428.629482	2517.084799	2869.521937	2726.720009	2087.933417	2170.12573	2974.172756	2852.103382	3148.179497	3300.129693	2602.191086	2471.335681	3078.792998	2744.351682	3152.659341	2513.723465	2875.720428	2116.867421	3119.921407	2717.199667	2863.029545	3987.814141	2842.472241	2111.438188
¸ßË¹°×ÔëÉù´¦Àí (586).mp3	3159.253237	2395.868372	3234.691919	3556.877984	2508.949406	3295.992756	3135.745017	3101.144843	2360.874749	3251.671849	3523.026751	3289.308419	2746.494825	4022.884325	2692.664341	2626.220339	3367.235461	4515.895809	2808.741382	3384.398012	2728.570116	3893.93814	3074.378791	2804.688905	2648.63259	3079.712894	2436.843968	3110.130803	2514.623123	2620.849293	2775.131074	3438.53291	3005.249092	2249.766424	2810.576563	2341.767509	2534.067763	2626.019902	2518.121948	4764.222322	4092.210488	3671.048885	4001.494203	3428.752563	3332.79147	3945.179478	3196.024782	2890.107841	3603.731831
¸ßË¹°×ÔëÉù´¦Àí (587).mp3	4702.78154	4287.937543	5551.197781	5729.349632	4391.243938	5099.598769	3889.143026	6335.438569	4714.798707	4880.980512	4131.504508	4145.547994	5292.560258	3177.850789	3209.765567	5348.165311	3661.796401	5854.870271	4116.286547	3599.577035	4591.605476	6387.43054	4209.254892	3919.55992	4238.980814	5394.920618	4038.862474	3679.801418	6057.597579	6234.010261	4278.425482	4133.568327	3696.288636	4149.616413	4235.810403	3347.018596	3889.869993	2518.587148	5515.845191	4239.196829	3391.672469	3412.066092	6624.269707	3130.486652	3796.62617	4374.0274	4331.523365	3949.736421	4678.275793
¸ßË¹°×ÔëÉù´¦Àí (588).mp3	3271.297162	3480.40528	3947.143686	3555.889113	5280.882488	3734.576068	4172.838675	3563.12734	2839.817094	4544.877529	3593.874356	4198.323384	3005.599739	3441.185758	3594.594437	3629.386394	5769.218095	5194.231954	4494.853756	4362.65735	5098.176532	6875.683507	5093.185931	3593.043715	2618.423149	4302.979048	3863.511049	5245.195181	3453.897672	3262.686488	4725.046956	3475.505386	2716.716925	2239.742877	2562.143365	2294.936887	3023.127277	2739.296761	2342.184656	2909.176508	2711.373058	3365.971314	3143.605626	2482.80839	3799.495533	2223.656892	2784.019411	3198.221993	3675.891306
¸ßË¹°×ÔëÉù´¦Àí (589).mp3	5313.899415	5626.621579	5801.843569	6627.879506	6546.194533	6140.822178	7053.292926	6840.307728	7230.367896	7176.725596	6904.298635	6635.289542	6737.038887	6895.146454	7513.56526	7916.565924	6032.424935	7238.502017	4884.557461	4979.772451	5454.080741	5602.244331	6601.100332	4729.427774	4058.05401	3945.605285	3877.560372	4862.158883	5409.568922	5794.306195	5747.291916	4192.628572	5212.044797	4879.475243	5316.67544	5145.02051	5843.879225	5858.019961	6633.917713	7165.870945	7162.49562	7557.62746	8210.518748	9218.456125	7037.385113	6571.328228	3946.340213	3977.050176	3946.540744
¸ßË¹°×ÔëÉù´¦Àí (590).mp3	6338.543556	5773.557129	6749.775215	6680.730695	6157.92958	5957.392725	6492.249701	3709.202533	6742.804801	4857.476713	5569.304622	4159.015227	5445.397696	5124.988839	4894.794215	3402.514493	6444.224713	4885.131314	4947.94502	3774.52476	6311.656207	3116.52715	4269.383144	3721.884535	6022.5104	3765.766872	5139.275047	2567.024364	4595.615704	2454.511869	3632.813779	3412.673967	3685.601218	5028.470897	6667.362689	2161.06129	6660.056526	4642.353636	3503.021372	3691.297035	2262.018387	2480.541426	6345.573596	1953.467409	2232.102303	3719.769855	3688.101781	3285.949001	2084.549707
¸ßË¹°×ÔëÉù´¦Àí (591).mp3	2941.673447	4126.087559	5008.852889	3986.403194	4793.711997	2811.05452	3457.253057	3925.793383	3047.448803	3443.618534	2356.447657	2532.390234	2959.225791	2551.170162	2852.021008	2702.302512	2842.427025	5324.909886	2873.712863	2945.374966	3790.17797	4687.954146	3263.840636	3238.45204	2670.996161	3072.844498	2719.808938	2489.635041	3023.852324	2925.08239	2880.871701	4880.47709	5361.123949	3691.500521	2975.10734	2695.423361	4007.278883	3548.365215	3186.217156	2921.419095	4417.281783	3240.747641	2958.742596	3122.172683	3662.186556	3162.52517	5757.083568	3196.450341	3123.578075
¸ßË¹°×ÔëÉù´¦Àí (592).mp3	6256.561433	6411.753774	5395.234755	7987.24695	3353.718401	4422.345858	6541.290144	3662.873865	6191.345039	6657.330276	6817.987255	5274.872372	5122.526404	9926.140821	6747.301042	4705.817797	9672.31915	5038.379905	9610.119822	5682.358956	8675.554648	4336.880046	8539.226298	5667.109989	4904.661774	4832.405473	4977.097716	3869.613086	4147.782356	5595.217384	3899.63129	4762.208266	4778.538504	3332.860308	4501.207537	4466.931109	4560.295374	3206.165337	3355.918972	3222.225572	5145.845272	4620.358007	3854.154256	5190.6774	5332.543163	5870.630151	4616.935046	4883.528322	4758.764637
¸ßË¹°×ÔëÉù´¦Àí (593).mp3	3862.995119	7715.894103	8270.575692	3518.654166	4294.941353	8011.416149	5773.762768	5795.090205	7993.52273	4103.556067	6261.062732	4000.965874	4986.282235	3521.210691	2868.656738	4197.630907	7975.243956	6686.037502	6970.00325	2645.30736	4523.563495	6046.317245	4093.576606	6655.466624	4912.506638	4839.95693	3790.069968	6167.327344	5612.326923	3967.33049	1585.756103	5438.026156	2398.96014	4038.708375	5628.065375	2266.360568	2696.800945	5269.754121	3406.872892	4535.750008	1397.664631	2591.227799	4799.340563	1478.982537	3630.594093	6563.190481	1540.120731	3221.006335	3017.421153
¸ßË¹°×ÔëÉù´¦Àí (594).mp3	4205.36753	3155.248416	2630.377551	7141.070828	7942.888732	4318.101944	4401.83307	6161.173604	3913.714283	4733.522114	5541.337908	3562.839766	3279.045842	3207.866477	3753.19999	5703.592163	2686.694165	3709.196331	5151.884507	5421.738586	3529.007169	5294.789222	7214.297056	3897.928195	5257.541627	4413.191096	3418.899255	4145.853466	2585.390006	4271.389981	2706.729758	3704.621575	4374.838815	3019.534116	4073.078026	4701.912133	4842.443347	3788.589356	7176.910024	4216.383396	3303.344406	4111.047053	3403.396102	4418.394467	4617.408682	3196.756162	5784.88138	4105.597209	4247.802592
¸ßË¹°×ÔëÉù´¦Àí (595).mp3	2760.610502	2247.140521	2111.377521	2398.136617	1758.053428	2330.834921	2395.799468	2047.719608	2610.951493	2281.721671	2327.670553	2149.508485	2292.230452	2062.185223	2644.573858	2003.655998	2012.747088	3144.017381	2710.415845	2290.860617	2191.696496	2044.036304	2215.533562	2788.508351	3804.69262	2079.664334	2277.156416	2784.910817	2456.477432	2222.064079	1918.663118	3088.819605	3218.264346	2185.782495	2669.876116	2734.496279	2295.856382	1856.187101	2986.132496	2694.113054	2045.616873	1988.287355	2303.994037	2064.403575	2458.998334	2076.022563	2396.872161	2875.522664	2022.622038
¸ßË¹°×ÔëÉù´¦Àí (596).mp3	2743.156124	3390.827115	4569.90209	2920.790757	4874.519386	3050.492957	4798.884684	2964.122389	3133.257766	4146.514815	5913.158975	3695.873028	5743.092337	3165.995535	3664.676943	3391.052082	2848.183251	3117.638357	3774.440777	2256.550343	3817.707654	3102.15109	3208.520797	2082.824636	2980.272609	4064.723383	4275.956478	3284.087332	4205.09879	5109.814368	3433.574642	2255.035952	2788.199549	3211.155274	3196.319997	2870.990242	4203.797972	4581.54122	4032.204837	2192.33736	3136.969697	4545.971715	4783.546191	3421.945751	6973.387879	6309.955749	5526.599132	2705.027703	1683.692581
¸ßË¹°×ÔëÉù´¦Àí (597).mp3	3062.379491	2776.81285	3494.770945	3637.969012	2590.088063	3308.252264	3393.772819	4339.033386	5093.571837	2684.61733	3016.398953	2225.842738	2581.4822	3227.377615	4582.060654	3538.009177	4211.726896	4355.396541	3956.906366	2574.125508	4131.18629	2619.771884	2299.267774	3430.780585	2163.319795	3824.081032	2486.814559	4108.659981	4114.136241	2773.095596	2836.469684	2532.4256	2700.010236	3489.902781	3219.760973	3500.143726	2739.993027	7125.399054	3543.495864	2827.820924	2236.507654	3701.252586	3039.989901	4026.273544	3316.938064	4803.667114	2360.986917	3604.608597	5311.052367
¸ßË¹°×ÔëÉù´¦Àí (598).mp3	2898.123504	2928.169267	3653.341775	3154.869345	3352.134635	3339.62482	3111.881114	3289.113442	2397.611407	3262.08132	3439.196736	2282.56847	3152.486959	2653.028278	2219.978074	3341.192606	3118.453063	3244.263206	2980.31581	4010.031702	3446.774047	3281.468754	3536.100974	3808.176783	2051.328574	3140.679102	3339.581504	2348.020752	3628.289931	3784.361144	3821.436363	3680.600901	3462.839764	3830.6298	3020.280253	3792.320365	3493.324767	1893.353247	3327.407292	2859.637671	1937.990727	3437.066276	2789.946999	2634.265267	2709.746535	2957.059081	3660.084874	3146.140796	3907.956657
¸ßË¹°×ÔëÉù´¦Àí (599).mp3	1972.227821	2887.992154	2885.032724	2088.517648	2057.902819	3593.619358	3848.243747	2414.743722	4485.088745	2267.535878	2411.158822	4096.4998	2396.221968	3517.811311	2204.586216	1954.469003	3319.350474	2416.239512	3040.420073	2461.307998	4017.75614	4826.742736	2548.393906	2002.642985	2659.020488	3049.136528	2961.192574	2891.020425	2406.639755	2284.602167	3983.787656	3509.512036	2799.254941	5510.687707	2134.330788	2163.124291	2741.527871	2158.662314	2408.832725	2706.813116	2577.339502	2355.007484	2955.733439	3771.042745	2484.389417	2760.046543	2470.106462	2417.819256	3793.572842
¸ßË¹°×ÔëÉù´¦Àí (600).mp3	5203.845225	4929.009156	5624.436876	4592.092148	6119.069336	7695.911334	8409.923979	9139.55974	7101.649808	8772.65221	8661.474583	9261.410707	9551.164593	9695.488352	7000.370619	5268.804253	6100.723949	3560.293347	4270.764544	6740.78527	7722.050295	5297.407227	4506.271448	3360.111036	5404.425292	4197.324782	4314.22714	2833.871027	3251.370247	3401.945365	4215.521101	5508.969154	4410.07235	3904.649842	2501.527334	3597.488418	4565.497075	5995.865659	5062.501072	3791.363919	5451.496784	4711.152104	5558.736061	5003.528361	5260.938713	6436.953128	7988.115619	8531.48619	8104.327904
¸ßË¹°×ÔëÉù´¦Àí (601).mp3	2193.294162	2009.331593	1932.01529	2200.003999	2341.237153	2255.900907	2038.018183	2234.748093	2199.201913	1962.874452	2258.694739	2237.320059	2169.084192	2109.799785	2217.810641	2255.317811	2294.713202	2186.547374	2129.550669	2126.231066	1982.552167	2368.985479	2324.292226	2204.84797	2201.102792	2192.35501	2230.942127	2182.739253	2161.55874	2319.803254	2287.955293	2449.688674	2414.823515	2174.555841	2254.714509	2166.759153	2336.931007	2311.133927	2185.743992	2238.306855	2261.459663	2428.508757	2349.745453	2360.939276	2111.542494	2168.480944	2171.534142	2264.061304	2297.584793
¸ßË¹°×ÔëÉù´¦Àí (602).mp3	2446.976309	2929.730341	2617.613926	5389.833696	2666.756743	1871.385612	4054.168423	2408.936537	3672.839035	2531.57939	3165.969738	2418.618828	3586.488819	2829.395909	2702.629099	3022.603405	2955.492306	2614.836272	1982.956448	4393.369624	3102.443435	4206.493296	2403.895573	4632.434144	2475.000064	2592.071765	3570.681883	2705.768056	2760.955437	2631.457087	2702.278907	3608.311052	2755.819413	2447.696182	2495.765295	2234.407678	2669.229619	3268.142078	2137.934055	3044.803617	2429.899636	2952.553637	3747.291008	2017.47881	2625.002258	2717.571439	2548.621932	2967.681809	2921.397005
¸ßË¹°×ÔëÉù´¦Àí (603).mp3	5717.012964	6450.561127	5670.390495	8085.088915	5846.931039	4601.825278	7521.903232	5292.130143	6239.377892	5918.722419	8874.567175	7340.816224	4866.149269	6099.475653	6554.964937	5417.70076	7617.042287	7767.644526	6985.523825	8763.686767	5013.402928	8789.842264	6632.948334	5678.845768	4970.326581	7672.420268	5419.549195	6813.567971	5808.64517	5944.40799	4378.874383	6186.115094	5617.155728	4904.344441	5422.797525	6319.915414	8415.991979	5820.308386	6397.743515	6407.816823	6389.779935	7784.438741	8636.764509	8182.523817	9159.901065	8742.116621	8956.501765	7028.897099	7613.704621
¸ßË¹°×ÔëÉù´¦Àí (604).mp3	2016.361207	2846.43117	2188.721433	3483.049879	2064.059111	2791.201975	2186.056964	2642.415159	1790.997706	2740.04046	2011.33558	3195.04428	2208.502943	2860.228564	1870.491682	2709.499749	1980.484159	2729.589207	2194.575634	3269.11617	2178.859779	2906.794045	2044.110175	2754.439249	1841.664774	3101.931414	2012.345734	3603.727037	2301.552416	3117.825228	2015.908003	3758.678055	2188.776303	3815.048315	2390.765859	3906.56426	2121.522074	3359.301118	2442.561382	3640.936293	2081.740865	3943.802919	2035.763685	4025.823845	2322.584082	3339.784915	2120.494419	3637.139451	2215.633761
¸ßË¹°×ÔëÉù´¦Àí (605).mp3	3127.917232	2727.625955	4510.130868	2795.673854	2876.732334	4013.066084	4014.232118	3398.008303	3621.670397	3547.178241	2965.925951	3060.469096	2693.503915	3283.27352	3642.277077	2717.828225	3429.070253	3462.109553	3551.416003	5233.039414	3399.23614	3637.712915	4694.975241	4068.037852	3339.115471	3084.567812	3206.41559	3304.818497	2979.798033	2601.899734	2840.473822	3261.141231	5032.397637	2883.396167	2639.361731	3617.192378	4666.586864	3604.943576	2748.576824	2889.449538	2627.302529	3149.363299	2516.445961	2682.668215	2566.017082	4498.398083	2739.706807	2764.161888	3562.951228
¸ßË¹°×ÔëÉù´¦Àí (606).mp3	2359.655223	3355.527627	2577.847672	2038.787436	2357.531392	2422.911449	1849.554306	2601.847184	2203.617969	3598.846624	2208.976449	2173.920306	1885.180198	2186.335666	2901.470394	1634.600013	2467.533054	2181.930035	2116.391062	2226.136763	2507.668439	3022.442374	3165.771549	1902.598462	2882.222383	2087.583863	3091.962636	2427.507016	2377.21224	2002.035498	2916.064975	2583.887762	2211.919705	2588.450243	2945.25262	2919.888279	3403.906657	1965.044339	3201.171445	2485.678709	2492.636963	3296.267012	2773.555423	2153.121778	1875.572808	3166.511438	2556.696413	2801.409312	2495.471712
¸ßË¹°×ÔëÉù´¦Àí (607).mp3	4114.784403	5330.349961	4078.231759	5179.392936	4555.38563	4423.244857	4113.139477	4890.477172	3498.936505	2401.511484	2132.30872	3033.871588	2529.773991	2360.642788	2949.793714	2809.605546	2814.146907	2422.455771	2454.294318	2128.828318	3428.505743	4151.562186	3664.46068	3161.85904	4715.240567	3595.603918	5045.374482	2928.644674	4523.259256	3728.134835	3870.828786	4798.070729	4568.89592	3054.468712	3142.39119	3160.846368	3595.84815	3014.491605	3488.363872	2973.436489	6732.605336	3271.06012	3439.958418	4357.877041	3371.871273	3238.846517	4382.129404	3391.603565	4209.184989
¸ßË¹°×ÔëÉù´¦Àí (608).mp3	2917.298687	2676.220593	2170.317988	3113.678257	2630.622989	2674.201015	2322.031397	3137.123805	2640.185769	2431.303287	3032.483479	2630.212989	2795.679695	2301.965468	2507.706102	4274.318226	3455.823711	2984.837978	2759.687152	2906.779471	2881.744447	2477.568589	2424.835046	2418.366898	2445.931223	2773.256113	2843.338905	2255.982258	2245.298869	3226.680804	4061.220119	2657.244016	3516.725204	2804.884555	2636.302329	2270.625285	2711.354105	2348.42277	2591.483538	2729.01341	2655.86418	2155.877918	2771.501502	2677.298245	2298.990528	3125.884722	2655.9253	3566.254215	2074.535235
¸ßË¹°×ÔëÉù´¦Àí (609).mp3	2822.405067	2820.043817	5614.072269	2940.372674	2440.230352	2857.962069	2866.305023	2556.045835	3854.06122	2595.066355	3414.160193	2989.314248	3009.423966	3982.621027	2999.335049	3531.263237	2526.275384	2712.596393	5010.595788	2795.598388	2318.763543	4239.200018	3692.06143	2694.998372	2382.252671	3178.700812	2725.135055	2741.606301	3011.551652	3965.292603	3281.263098	2868.034958	2852.12734	3349.452258	2333.762152	2562.440152	3286.693919	2624.6415	2638.356857	3355.855168	3647.464605	3289.941311	2695.081373	2863.136764	2115.501546	2597.666021	2124.067005	3591.740759	2886.839513
¸ßË¹°×ÔëÉù´¦Àí (610).mp3	6312.368965	6561.862234	6561.421816	6598.069576	6271.224646	6535.379007	6619.711668	6391.333712	6391.425614	6647.127758	5195.718925	6790.550178	6447.497129	3812.974145	3918.483627	4034.248395	3734.757734	4027.285939	3804.415392	3870.421124	4012.659011	3984.671237	3965.936181	3849.744688	3979.140269	4111.853698	4618.40056	3885.840335	3946.05463	3381.60003	3476.81838	2768.505208	3394.334061	2758.601877	3289.00621	2811.932445	3429.978107	2947.433014	3651.822284	2760.880416	3667.398459	3648.524962	4702.139084	2823.036593	3488.34165	3522.122206	3698.808891	2958.391331	3570.854958
¸ßË¹°×ÔëÉù´¦Àí (611).mp3	4792.43759	6943.703249	6958.536584	8286.485887	5281.827744	6820.415029	4272.223362	3731.929151	3429.509046	3312.8751	4517.383741	3118.806181	2628.136857	2847.061443	3101.025708	3623.342685	2430.64393	2968.858032	3072.410888	2373.903551	4783.956925	5609.064479	3759.765514	2850.27086	7154.547175	3066.826843	3374.408063	3294.946213	3186.917854	3851.492486	7330.892181	3572.706523	3485.893362	2712.269079	3242.956305	3660.204834	3281.70198	2810.573824	1990.764751	3443.443682	3988.536076	7170.690239	3057.027524	2114.333168	2959.976031	3368.445547	3089.923328	6695.862111	2083.524861
¸ßË¹°×ÔëÉù´¦Àí (612).mp3	2490.123167	3237.233887	3095.003199	2808.857219	3311.052412	3455.93036	3359.464205	2562.978346	3351.322605	3111.974811	2808.256678	3194.779158	3258.741899	3485.095811	2826.031521	2818.147192	3623.405875	2599.684354	2887.328729	3802.720379	3185.315233	2580.383096	3430.821961	3927.908834	2874.602085	2971.189082	3153.460735	2979.609637	2622.763532	2397.835672	2979.348924	2695.516683	2410.723271	3129.115027	3324.694775	2845.630348	2301.241403	2835.913422	2482.137164	2597.193629	3900.039269	3287.91691	3067.409044	2836.16933	3469.786256	2797.712469	2942.998564	2850.227339	2595.779112
¸ßË¹°×ÔëÉù´¦Àí (613).mp3	1988.395465	1361.362168	3844.475822	3499.440337	5740.099455	2693.052015	2272.299991	1729.677515	3221.177862	4058.058047	3300.000907	2986.930808	1951.205404	2869.175231	3688.59637	3297.584157	3526.7502	2399.967945	2157.489473	2719.222575	3583.424683	4110.112887	2905.005784	2811.4974	1962.36022	3093.501638	3083.288366	2929.717621	3088.219258	2351.522349	2027.55329	2952.616749	2811.880127	4015.540156	2845.287675	2331.669866	1990.9872	2691.373622	2858.584323	2962.168561	3236.244288	2211.32561	2113.761282	3056.201741	2406.736267	3528.916581	2299.446492	2407.148015	1708.719643
¸ßË¹°×ÔëÉù´¦Àí (614).mp3	4206.901131	2767.745795	2840.499451	3234.071934	2602.901516	4663.380733	2909.587438	3936.519826	3316.182239	2849.842027	3903.158228	2919.436944	2870.784428	3828.032883	2645.79768	4137.234504	3219.949043	2786.236784	3079.995141	3431.707837	3828.111966	2453.704427	2786.149439	2991.739924	2521.32418	4465.265135	3081.721535	2986.080138	3453.96062	2636.82938	3790.477569	2800.573336	2641.572615	3214.375723	2788.617706	4660.111773	2762.795407	2818.635733	3266.206951	3017.128581	3784.713167	2649.392107	3721.976394	3979.50554	4928.496812	3680.162443	5007.338282	3950.357564	3960.859084
¸ßË¹°×ÔëÉù´¦Àí (615).mp3	3605.91294	2382.526725	2416.309951	3013.232898	3609.519641	2689.584743	2687.356033	4045.14561	2785.739385	2588.994137	2940.120795	2628.275955	2403.209118	2326.298161	2819.951059	5147.317479	2863.350161	2823.89623	2751.998327	2259.163043	2200.333238	2615.845302	3363.47734	3344.310863	2405.567053	2682.846571	5354.332539	2169.5877	2142.408535	2633.238272	4542.716054	3321.533539	1959.929328	1719.820657	2922.878129	1699.207826	2015.455851	2263.69198	3218.914214	2106.826337	3970.052797	1779.840612	2961.751413	2161.123016	2298.01589	2465.644029	4253.030059	2722.63165	2175.866465
¸ßË¹°×ÔëÉù´¦Àí (616).mp3	2578.485892	4029.317595	2215.94525	4001.119927	2911.054669	2961.577221	3344.638943	2603.408963	3927.382635	1614.325594	3243.424689	2326.415089	1684.993112	2512.597545	1799.198933	2111.195223	3100.02966	2948.614036	2908.47647	1669.338092	3505.033371	1314.758085	2833.528874	4556.164616	2260.210767	1690.638685	1572.003627	3049.30923	4389.528049	2008.719691	1932.641308	2791.165324	3608.528762	4397.061282	4070.314286	2431.174094	3699.228543	4619.515255	5224.597739	5940.164414	2735.759567	6745.285722	4593.143799	4911.467603	4219.195239	2250.882526	3078.202227	6693.045198	5567.671705
¸ßË¹°×ÔëÉù´¦Àí (617).mp3	6809.104812	6925.269941	4975.408	4614.817017	6371.910067	8056.028747	6145.637516	3941.15953	4959.057676	4596.740356	4269.499344	4507.424901	4449.901524	6907.094818	6249.195507	4428.845624	6208.466818	6034.903595	6219.851369	6399.130488	6169.023378	3473.617984	4134.429852	5183.532172	3104.579295	3937.134944	7071.683931	6448.637903	6888.783334	3273.689247	7078.047562	6627.607361	4873.672597	4644.331928	3177.317054	4438.305102	5867.712963	4275.264758	3650.86367	5989.055618	6940.027222	6557.023343	2810.345514	4101.291475	6322.517236	5818.688705	5960.122124	3779.558515	6008.699031
¸ßË¹°×ÔëÉù´¦Àí (618).mp3	6041.09209	2896.465296	3358.426315	3188.58082	6837.590626	6000.967885	3984.53803	3317.166972	3611.733884	4301.873972	3568.811713	2745.755461	4277.275242	5407.773537	3699.428616	2667.967186	3183.26945	3790.350408	3515.486674	3264.506951	4169.641806	4341.11537	3575.248471	4025.807953	4637.230235	4037.079996	3536.170188	2850.428302	3446.369612	3691.441242	5282.585321	4121.991828	3743.398595	3443.408256	2239.737039	4349.994485	3966.32238	3816.849357	4434.355762	3410.393129	3993.906756	3345.154632	4706.681301	3165.368319	4624.254834	4282.327766	3690.341802	3935.112042	2713.682325
¸ßË¹°×ÔëÉù´¦Àí (619).mp3	2661.236246	2829.766966	2662.752436	2659.259957	2562.548488	2198.83082	2304.726182	2443.204553	2544.798175	3291.828995	3103.628708	2498.380112	2774.475093	2544.975477	2588.492503	2958.603461	3088.288275	3124.470436	2474.943965	4354.558341	2244.738774	2569.1327	2596.196585	2582.442747	2649.439367	2498.805767	2467.805247	2674.722336	2438.864038	2676.920134	2791.313415	3461.291648	3581.022817	2903.445432	2583.007345	2429.703575	2010.493518	2628.074631	2732.07943	1608.675682	2010.146944	2759.848054	2165.142303	1431.713302	2331.321854	2000.053884	2324.838204	1986.310096	2237.752777
¸ßË¹°×ÔëÉù´¦Àí (620).mp3	8009.817543	7405.057831	8246.846737	6789.14009	3474.647779	4429.115323	5408.535016	8341.062631	7147.997902	7028.542667	4082.186975	6480.303532	8438.909166	9054.684756	4955.736861	5771.003615	4532.289234	4870.479015	6955.307042	7787.012497	6506.241709	3893.361668	4907.990921	8232.876187	6544.558075	5618.109993	5815.348472	4759.500327	5491.034875	6859.201066	4692.001203	4102.073759	5456.969378	6192.814	6957.955638	7039.813059	7667.167315	5106.544286	5106.639114	5133.116913	5950.575214	7035.68445	7438.018206	6084.518464	6226.188345	4259.792346	6743.189455	7411.115167	6731.108766
¸ßË¹°×ÔëÉù´¦Àí (621).mp3	3720.776227	2351.540025	3441.497413	5407.112794	2741.382544	2550.302251	2669.764883	3369.861345	2511.355901	3467.40335	2305.666307	4295.552885	3289.320945	3694.337319	2679.920106	3659.327529	2827.881132	4367.033059	3435.255445	3981.757585	4496.308775	3000.176654	3310.549141	3574.663189	2622.063253	2557.563766	2504.563359	2782.538125	3039.45226	3176.511074	2488.465503	2863.096544	2512.273703	2983.462996	2343.616051	3306.146243	3784.072237	2473.877325	3034.629944	3124.689363	3227.576432	2927.825488	3359.404559	2844.33839	3314.17307	2929.866752	3323.894414	2535.379956	3471.319077
¸ßË¹°×ÔëÉù´¦Àí (622).mp3	2266.060575	2583.182801	2311.646875	2890.224503	2279.769262	2387.477948	4150.975876	2736.402394	2101.852886	2598.907067	2367.936601	2147.044179	2952.439368	2281.22656	2704.904314	4132.207513	2565.040963	2509.762713	2005.302019	2026.220317	2839.8991	2295.539657	6616.587859	3434.567569	2009.262659	2141.336043	2459.736578	1696.174237	2011.941592	2484.310061	2952.410395	5972.648922	2002.728241	2412.676321	2397.954217	2185.538109	2592.634094	2761.988618	2687.695507	2889.824711	2198.202996	2251.238418	2591.814618	2366.406566	2643.147077	2574.95088	5274.672672	2783.248436	3528.768576
¸ßË¹°×ÔëÉù´¦Àí (623).mp3	3890.739718	3244.264137	4012.210996	3299.630542	5751.137959	3956.571606	3010.52128	3719.767245	3142.925367	7081.86967	3472.967234	2958.873174	3651.530839	3199.46022	4493.318764	3320.380548	3215.355458	4279.441783	2936.979514	9610.416537	2877.388737	5402.729786	4043.9324	4462.559427	4122.393819	3406.876254	3898.47773	4199.352494	5966.03645	6429.768152	3071.141014	4767.93976	3707.0765	4480.377496	7271.159285	3897.560204	6055.15336	4268.820452	4492.946709	6136.087543	3197.980864	2993.742005	3573.694247	3844.731974	3729.072171	5346.187301	3217.038029	3535.332698	3587.886454
¸ßË¹°×ÔëÉù´¦Àí (624).mp3	7182.723025	6132.027748	4510.330836	5543.051355	6850.526072	6765.783873	4724.687721	5853.873405	6472.907741	6684.006514	8355.75381	5585.902465	6034.967569	7189.627735	5462.305579	3992.108457	5066.91695	6080.255292	7024.218087	4477.607265	3829.182455	7008.867142	7880.365186	9151.861471	7288.126392	6363.781246	4295.906393	4441.168902	5382.482318	7551.52946	5943.684706	4216.340411	3889.112773	4938.208136	5017.299863	4896.245008	4890.758888	4404.30275	5969.532899	6002.251189	4570.447053	3344.04649	3966.43092	5288.665148	4401.436157	6374.808372	5854.904671	5808.896921	6962.400548
¸ßË¹°×ÔëÉù´¦Àí (625).mp3	2941.159357	3253.014121	2309.55988	2451.664499	2659.268691	2515.884513	2674.32496	2741.922633	2985.61164	2463.187501	2386.375423	2420.886343	2276.017833	2406.673672	2342.134111	2680.680458	2976.329886	2938.702578	2306.689952	2418.502592	2312.814904	2620.774948	1930.680226	2559.54469	2496.851853	2663.425167	3239.880408	2553.829109	2534.508024	2397.727145	2638.318283	2434.52486	2439.974841	2829.782596	2285.982928	2380.593727	2382.835511	2682.023189	2760.185207	2483.525358	2572.196291	2776.631756	2865.671567	2466.470948	2605.201452	2414.134968	2296.566645	2606.078474	2716.312501
¸ßË¹°×ÔëÉù´¦Àí (626).mp3	7726.184594	6955.557216	2444.522223	5876.358278	2784.5461	4528.901217	2978.634914	6291.370535	6652.668422	3995.098095	5378.215673	5741.963827	5500.150589	4446.775042	4461.871663	7025.848179	8421.3455	4197.544986	3028.086109	8591.524734	4000.91874	7437.091903	1908.092389	8333.957134	6658.865506	2342.229904	7958.449187	6846.959842	3092.485631	7720.00947	7231.766351	4744.094492	5176.07547	6610.425005	3553.127626	3849.474394	8274.175754	4849.552824	7360.08188	1646.607838	6806.540905	5148.431621	4520.320432	5332.711752	4392.011557	2559.180535	8211.029558	5636.915809	3900.374724
¸ßË¹°×ÔëÉù´¦Àí (627).mp3	2278.114447	2411.625043	2610.912877	2620.340503	2661.66962	2750.519697	2338.435133	2422.846586	2633.159862	2589.261533	2503.423053	2307.204785	2782.725843	2871.960714	2334.790346	2515.449366	2813.863483	2778.566995	2489.322808	2478.025114	2633.702203	2581.603429	2521.149314	2961.159241	2613.067316	3064.194165	2601.685859	2938.10863	2550.762938	2088.147336	2622.343639	5597.383722	2679.471702	2882.393043	3351.894645	4379.686755	5967.510463	3291.509268	4810.129527	3245.938137	3246.945712	4034.051803	4206.492296	3194.046879	2850.592138	3146.247915	4379.622025	3947.661072	3441.331027
¸ßË¹°×ÔëÉù´¦Àí (628).mp3	1954.593159	2287.873036	2748.519233	2096.584779	2322.692436	2130.999315	1922.954522	1748.549481	2065.431618	1512.990968	1902.026347	1732.822119	1790.293565	1913.337981	2049.403725	2033.360588	1686.040077	1774.432231	2680.103201	1822.104742	2134.965763	1869.905495	1979.619473	1822.696058	2643.430741	2785.603268	3582.080188	2382.600712	2578.952085	2001.327295	1742.718384	1777.909251	1721.684026	1692.553189	1685.088833	1656.000581	1892.322006	2012.267207	1805.589619	1718.882835	1497.299165	2433.064253	1582.179282	1855.476318	2083.853082	1777.36553	1864.116589	2203.406853	1650.808633
¸ßË¹°×ÔëÉù´¦Àí (629).mp3	8974.919708	8591.36254	7556.02529	7803.185962	8251.833669	7989.11135	7269.274426	8529.108524	8750.773893	9330.961507	7599.847932	8834.83177	7698.29972	7967.977894	6464.049438	8402.700316	8337.073553	8456.007666	7265.567029	8369.221978	8324.132761	7827.957215	7689.445671	8505.803142	8052.844837	9655.443622	7564.130841	8431.311024	7755.368814	8175.624218	7479.661144	8802.672535	9737.005306	10227.6719	8458.401135	8668.819699	10045.10916	9339.841428	8231.168258	9798.406822	9839.4505	9999.487037	8112.240404	10294.12331	8732.279729	9288.278191	6898.349928	8449.79993	10267.15957
¸ßË¹°×ÔëÉù´¦Àí (630).mp3	3198.867763	2879.129428	2272.49181	2505.936596	2943.630559	2479.804756	2871.848371	2884.550363	2969.995897	2627.55487	2156.093805	2685.815327	2292.95868	2373.28061	2852.218816	2777.433951	2260.277003	2869.233422	2705.682789	2457.347994	2873.340016	3139.288321	2891.777253	2695.500593	2111.58697	2718.551391	2453.328918	2444.011822	2420.964454	2449.82101	2480.203575	3132.898805	2629.643145	2504.986709	2202.905052	2991.786473	2546.411866	2735.599868	2692.928386	2443.349949	2394.184627	2053.107709	2616.552978	2164.64373	2499.083009	2649.635276	2578.144292	2423.930895	2828.540953
¸ßË¹°×ÔëÉù´¦Àí (631).mp3	3237.602971	3505.344276	2640.635891	2150.844887	5715.901036	3064.383261	2515.086814	3553.195375	2605.416603	2264.3162	3416.113469	3111.977967	3402.277667	3431.610507	3197.170123	2504.615451	3115.256339	2409.602286	2474.396245	4478.650944	3119.571738	2765.798214	3403.756757	4347.702873	3389.148445	3060.677998	5169.928385	2400.184876	3987.363973	2912.415005	7124.180948	2964.381122	3040.691448	2518.925204	3508.712513	3368.814383	2747.154491	4179.63441	3354.159474	2717.97918	3028.792413	6342.599997	3226.571154	3393.864232	4695.213948	2136.761718	3283.545544	5585.064871	2486.096807
¸ßË¹°×ÔëÉù´¦Àí (632).mp3	4458.6884	3757.667234	5065.965523	5374.688985	5185.820353	5115.463182	4722.698014	4770.51424	4819.484606	4991.898761	4793.7272	4910.466962	4700.524225	4563.080234	5090.292908	4964.84795	4484.368194	5228.185998	4309.821129	4714.206018	4751.10554	4978.976781	4384.86946	3614.866729	4199.238941	4793.297904	4872.383743	4488.75469	2781.477598	2851.405558	3056.07556	3540.685643	4014.588076	4379.122762	5003.019658	4582.120588	5015.654164	5341.172092	5008.197925	5309.169928	4905.962771	3040.740602	3031.534254	3436.408173	3601.591216	4191.035977	4643.119506	4988.404514	5403.995456
¸ßË¹°×ÔëÉù´¦Àí (633).mp3	3404.669607	2782.514389	4438.994205	3223.423981	2729.442305	3486.253409	3694.69229	3024.745942	2885.381937	3604.940768	4072.465857	3200.782065	2938.637095	3752.436482	2493.737315	4039.264929	2755.115361	4049.662603	3296.275999	3923.521243	2875.739404	3839.644924	3058.952512	3710.002676	3375.582049	3528.275741	3232.584815	2701.942273	3471.007654	3532.45291	3097.161774	3206.789017	3687.054882	4045.482676	3328.793107	2982.955528	3863.576696	2083.446767	4471.855593	2774.619471	3874.360746	2950.897559	4184.622676	3101.170072	3734.129321	2940.355511	3573.361583	3274.871394	3714.710159
¸ßË¹°×ÔëÉù´¦Àí (634).mp3	4094.900626	3771.8467	5043.553279	4569.303161	5591.84718	4322.590834	6671.166654	3318.393242	3521.049616	3386.169508	3841.984317	3152.124389	3227.314482	2945.989903	3458.467594	3194.230255	4436.221495	3628.297899	3229.698203	2761.957292	3641.022713	3637.584284	3822.527321	2689.801398	3552.319156	3096.236418	3486.181669	3430.23385	3363.734996	4070.379174	2818.672107	3371.540458	4650.996212	3073.319833	3499.181887	2849.103121	2503.643802	2929.045169	4018.876921	4091.780417	3620.691983	4021.588097	2389.045262	2409.539155	3209.00414	3267.750662	2971.802346	3895.119437	3454.147028
¸ßË¹°×ÔëÉù´¦Àí (635).mp3	1996.346197	2472.693458	3134.978581	3909.432772	2102.879017	2526.166844	2276.733587	3321.991193	2591.505635	2700.884215	2115.146146	2965.769517	4841.123613	3127.375397	2662.479006	5237.37857	6769.750215	7756.134835	2478.743664	2837.258207	2781.899259	2911.623813	1941.674105	2321.83366	5504.673975	3369.753721	6672.785191	3377.443141	2724.273502	2902.720989	2939.56607	2463.255165	1986.302227	2698.255474	3533.862317	2692.827965	2675.318309	2804.136297	4486.949369	2911.829048	2373.027151	2525.452256	5719.235776	3413.307608	2403.889553	2165.719657	2272.484401	3395.754897	2702.292183
¸ßË¹°×ÔëÉù´¦Àí (636).mp3	2842.775403	2705.085571	3045.508182	2863.770304	2902.397593	2978.535642	2787.496003	2881.417789	2805.313137	2986.799432	5027.271548	3233.142148	3646.465889	2800.019686	3208.161622	2705.54523	2620.741961	3061.489117	3461.128846	2794.336783	3316.549581	3092.189834	3148.720133	2873.588798	2831.477241	3132.437662	3562.209856	2726.389717	3108.319069	3212.500368	3682.968065	2795.02212	3068.677742	3417.067493	3979.672395	2869.87302	3236.271546	3218.868577	3364.285547	4249.401982	3253.190456	3826.650301	6559.366303	7712.257584	3042.515301	3163.545989	3236.470935	3194.601312	2802.19034
¸ßË¹°×ÔëÉù´¦Àí (637).mp3	6435.639745	6046.35536	3196.350163	5734.888754	3921.659892	5207.164496	5377.61882	3485.314547	5023.630895	4735.839228	4336.097441	6012.848864	4036.855436	4923.391683	2907.019713	4557.279183	3905.833147	4947.10937	5837.259673	4406.80087	4351.421598	6331.25742	5767.689092	2862.229463	6241.346994	4794.904231	2987.735404	5102.912255	3528.948793	4902.942911	4730.099983	4623.978256	5102.449841	5094.380234	4967.906603	4908.800831	6272.104632	6262.413061	3248.225029	5779.515112	5800.255776	5682.929813	7188.95775	4793.182577	4188.708472	5190.845531	4798.594947	2995.921726	5163.798057
¸ßË¹°×ÔëÉù´¦Àí (638).mp3	3773.075506	4167.410915	3957.207788	4307.206605	3947.492972	5272.019922	4495.571196	3988.027816	3806.031493	5105.438379	3527.977446	4848.748034	4593.267796	4670.881814	4226.763306	3845.946342	2909.113204	3047.901182	4343.458526	3084.796949	4245.445857	5007.651672	3403.515744	4593.940604	3149.89042	4114.540696	3929.729381	4656.692667	5067.726371	5007.62574	4605.129986	4702.372826	3995.030123	4601.203375	4288.442378	4709.279513	5138.342805	6090.821051	6643.926953	7023.759824	8037.011944	8486.457405	8542.802907	8900.615827	9461.408331	10007.44401	10047.33374	10062.40595	10054.82021
¸ßË¹°×ÔëÉù´¦Àí (639).mp3	2923.987097	2443.144825	2502.027142	3793.121627	2708.401216	2577.485728	2530.558347	2929.190536	3033.284672	2574.750904	4023.501153	3161.539851	2411.891216	2157.73735	4904.662485	3135.79914	2512.843349	3975.277382	3159.891189	4994.039615	2776.274849	2540.329986	2958.16931	2180.607728	2797.401242	4106.387219	2833.534315	4916.981822	3665.506546	2470.65131	2526.471173	4087.590217	3329.463063	2682.84651	2877.818443	3103.297105	3406.974171	3117.200825	3021.365606	4004.368438	3325.152786	3004.494127	2778.034101	3120.851874	2882.859086	2967.360674	2911.54657	3027.810793	3119.787749
¸ßË¹°×ÔëÉù´¦Àí (640).mp3	3997.030787	2874.184595	2881.651216	4343.05514	3145.170833	4670.140896	2777.093127	2766.827906	2641.321493	3100.639465	3081.659454	1983.183402	2771.053154	3747.013554	2875.626095	3005.929524	4595.887695	3465.999878	2675.583117	3850.355519	3152.262761	3118.018668	4617.96075	2967.372885	2555.301721	3610.335457	3097.197335	2657.397167	2408.438155	3336.548925	3479.006842	3558.113782	3092.818319	3990.302663	2581.034618	2578.729323	4569.161028	2691.457498	2636.386609	2415.464949	3205.747246	3717.17398	3357.646856	3296.557209	3982.71991	3037.577922	2919.351072	3716.890478	2678.139494
¸ßË¹°×ÔëÉù´¦Àí (641).mp3	5516.452022	8375.951407	10583.76115	5140.424768	2806.869047	4253.24931	6650.768559	3556.275776	5315.130551	4037.086124	1979.352686	7080.137662	5491.151685	3821.431949	3380.748863	3390.24685	2113.219532	8547.533154	9835.612691	3871.721976	3471.526452	2967.794	3378.296353	8427.227029	8563.040684	6473.18738	3454.280077	2921.219311	2657.401945	7164.190289	6068.367535	3783.498161	3065.856764	8660.979968	8972.443378	10495.00989	7803.488162	8394.248223	9886.775527	10706.38988	10487.5107	9717.827388	9955.037708	10553.49294	10071.21774	9449.23627	9858.77493	9772.992402	9381.597608
¸ßË¹°×ÔëÉù´¦Àí (642).mp3	3722.666169	2510.603288	4283.137875	3406.373897	2911.27693	4463.50261	3395.619896	2428.660607	4543.780643	3351.388405	2544.735484	4278.661969	3233.44615	2712.421669	4782.646754	4120.973158	3401.432764	4758.263834	3784.276121	3130.141284	4785.988661	3261.491428	2933.827781	4668.448964	3301.73137	2646.517348	4564.528618	3433.468911	2689.817551	4619.62496	3691.298395	2855.039207	4443.466398	3525.836674	2971.30747	4301.769232	3503.290386	3091.623345	4483.559383	4014.088151	3101.717972	4872.775058	4114.441121	3333.793116	4993.009534	3480.19864	3848.06381	5467.656161	4002.542073
¸ßË¹°×ÔëÉù´¦Àí (643).mp3	2726.236912	2880.144663	2284.091684	5255.491903	9809.143814	2144.05551	9744.706175	3857.077095	9183.899558	5999.52362	2188.846122	2432.852877	2294.927093	2069.350366	2650.992518	9787.692511	6122.574385	1917.081643	1897.173603	2278.653578	3653.537184	5929.173852	3479.86062	2601.786925	3027.58979	3049.741266	2598.888775	2318.189508	3929.470338	2230.350919	3021.185461	2403.993874	2418.866896	3147.466653	3204.032014	2926.367927	3210.164	2269.180464	3406.011783	2611.615186	2127.600052	2724.418696	5149.065722	3218.100735	3212.147515	2938.818622	2797.452255	3052.751611	2458.571612
¸ßË¹°×ÔëÉù´¦Àí (644).mp3	3147.008284	2373.305633	3141.502531	2576.968429	3037.108247	2922.574506	2215.280433	3233.164734	2308.991964	3141.051455	2682.179548	3105.619888	2231.944382	3186.418978	2256.119063	3177.352133	2542.939791	3206.738736	2834.219843	2893.554015	2240.849404	3117.900636	2263.556561	3110.348428	2325.823448	3174.679222	2545.333011	3174.493757	2279.756576	3023.094957	2351.586383	3000.572428	2537.278075	3034.518204	2839.434568	2341.746067	3089.917017	2409.815431	3092.133846	2657.934337	3120.025635	2292.263408	3255.01397	2360.613968	3135.425244	2543.202378	3028.813098	2923.42087	2862.4819
¸ßË¹°×ÔëÉù´¦Àí (645).mp3	3126.379502	3010.613258	3349.198532	7006.654162	8189.361063	6914.964421	7685.048082	5053.664936	7862.613886	5335.622432	7244.267467	5787.372729	6599.562082	5691.099264	5283.425515	4049.74627	4436.318366	4527.673835	5609.363159	4236.43084	5609.581827	3862.744464	3651.584067	4065.068518	5055.37456	4891.938822	5392.365518	6222.25975	5649.775284	7232.998546	6267.202704	5459.244021	2431.961928	5221.049322	3508.148439	4854.594845	5373.523981	6523.35907	3149.435153	2691.383117	2505.716282	4527.260397	7398.497164	5923.375927	2819.916078	3348.398193	3668.984287	4583.776252	5881.41003
¸ßË¹°×ÔëÉù´¦Àí (646).mp3	3078.839389	3328.649627	3032.34854	2874.962671	2601.361856	2878.087478	3305.824098	3263.367038	3060.228402	2833.046853	2893.318411	2509.015398	2956.021012	3493.542642	2958.96067	2687.997682	3102.927797	3240.254385	3372.321685	3188.571695	2803.211521	3334.884609	3453.448544	3149.514872	3580.78539	3657.494397	3317.783811	3330.986902	3581.210937	3583.572737	2851.86803	1932.366578	3060.057802	3251.004109	3258.060033	3044.087133	4562.974353	3506.171267	3102.161088	5357.227158	2943.479115	2675.111376	2981.424342	4137.153399	3176.619907	3100.368925	2663.643919	3086.611383	2568.266649
¸ßË¹°×ÔëÉù´¦Àí (647).mp3	6585.231441	4737.0798	4547.546345	3531.048986	5639.491626	3224.9485	3186.565227	3934.110725	6125.774024	3595.731555	4073.317147	4394.957091	3407.427597	5442.064451	3401.488773	5637.393875	2786.195286	5511.655232	3186.30673	6045.34143	4216.314795	4995.901755	4234.986881	3039.609362	3046.03322	3441.716276	3203.066681	3327.046817	3894.782271	3177.475466	3404.381817	3739.500201	4418.047225	3789.190544	3267.025231	2876.296128	3104.101582	3390.003185	2942.112535	3685.253233	2891.54539	3773.958342	5492.34177	3749.316479	3630.031749	4667.070359	3814.529139	2786.958817	4043.669049
¸ßË¹°×ÔëÉù´¦Àí (648).mp3	2800.963462	3164.660075	6002.629246	4878.329877	6837.610301	4605.483415	3961.474662	3330.061004	3797.335934	2594.196722	4536.668499	4231.343089	5120.549953	6438.794976	3790.520338	2999.676377	2758.370075	5156.996194	4453.579378	7543.587512	4644.994415	4687.081758	3789.652751	3580.513557	6571.116821	4939.657396	3981.351078	4234.617966	5075.15566	4256.795631	3654.391577	2141.960655	5301.66312	4709.636894	7162.572219	4518.38573	3462.292614	2797.622179	2629.099444	6005.423086	4257.687056	5289.640405	3101.49678	3403.5241	3898.815192	3611.205344	3229.875638	4473.001886	3569.146891
¸ßË¹°×ÔëÉù´¦Àí (649).mp3	3230.902451	2855.689578	2774.933427	2361.034578	3740.375144	2471.097841	3094.538281	2626.914004	2586.603	3189.896903	2790.386882	3571.429906	3119.124334	2871.188274	4564.553836	2911.161879	2245.804353	2423.3746	2778.843396	2590.665167	3274.050789	2418.788227	2705.800461	4263.697096	2883.696591	3480.486978	3090.445027	2969.142571	2747.219937	3092.214849	2937.362601	2798.868129	3390.502644	3002.185518	3263.67566	2532.086631	2828.318658	3170.660651	2828.335973	3144.13975	3264.359251	2820.172102	2337.947144	3450.320209	2881.989274	3176.280053	4562.297607	3128.490464	3415.157972
¸ßË¹°×ÔëÉù´¦Àí (650).mp3	3997.018989	4627.606724	3973.330369	3648.196141	3270.044561	2601.82532	2931.440735	3617.963921	4339.491876	3590.832093	4286.358671	3333.729666	4186.578903	3449.199057	4903.713322	3756.623855	1866.90323	4327.741759	3503.950757	4595.704546	3352.061878	4575.005042	4468.619211	5025.943228	4969.473505	5040.030732	4929.216432	4154.068288	4105.824918	3452.212669	3853.36167	3206.807417	3986.937385	3553.440123	3142.299315	3641.689868	4182.265202	5371.787045	5222.667117	4056.766955	2709.441737	3216.197303	2791.045644	3794.381224	2706.469319	3260.712347	3669.112982	4231.428677	4595.002106
¸ßË¹°×ÔëÉù´¦Àí (651).mp3	2552.74885	4249.959938	2472.257935	4158.954024	2297.34945	4068.084399	2971.722398	4726.410837	2811.001519	4109.169448	2312.70338	4092.895814	2238.098811	4131.441765	2648.281499	5076.092776	2334.723529	4154.063362	2576.084176	4933.064886	2372.800648	4175.312074	2603.921337	4770.665371	2415.236512	4301.678346	2229.12457	4135.189733	2439.057695	3824.89903	2560.404484	4862.49771	2583.002066	4197.413924	2479.695598	3959.455533	2767.249307	4129.221674	3140.984989	4796.762845	2704.643539	3878.354485	2570.086386	4050.030161	2654.059355	3663.797384	2677.1085	4598.683165	2947.526936
[truncated: 837 more rows]
[truncated: 12 more columns]
