# Supplementary material for: Music-induced emotion flow modeling by ENMI Network
Source: PLoS One. 2024 Oct 21;19(10):e0297712. doi: 10.1371/journal.pone.0297712 (PMC11493256; doi:10.1371/journal.pone.0297712)
Supplement: S1 File — (ZIP) [file pone.0297712.s001.zip › minimal dataset/Augmented dataset/Music features/spectral_flatness_features.csv]

Unnamed: 0	30	31	32	33	34	35	36	37	38	39	40	41	42	43	44	45	46	47	48	49	50	51	52	53	54	55	56	57	58	59	60	61	62	63	64	65	66	67	68	69	70	71	72	73	74	75	76	77	78
¸ßË¹°×ÔëÉù´¦Àí (1).mp3	0.000109503	7.71E-05	0.000364171	0.000432923	0.000258015	0.000351281	0.000301021	0.000231627	0.000321967	0.000419245	0.000374981	0.000307276	0.000253926	0.000332577	0.000225507	0.000130822	0.000255393	0.000141595	0.00031771	0.000243174	0.000284841	0.000202539	0.000220199	0.000182273	0.000198975	0.000182553	0.000267905	0.000336862	0.000261663	0.000209617	0.000149309	0.000215802	0.000200685	0.000144421	0.000248326	0.000276206	0.000275567	0.00023878	0.000376691	0.000152405	0.000171945	0.000205172	0.000187715	0.000280979	0.000295651	0.000213972	0.000466582	0.001374461	0.000248627
¸ßË¹°×ÔëÉù´¦Àí (2).mp3	0.001659311	0.00274937	0.003821738	0.001124418	0.00157794	0.002075554	0.001160878	0.001605929	0.001633192	0.001303613	0.00945716	0.001415251	0.001435213	0.00146067	0.002355936	0.001053683	0.000421811	0.004199214	0.003980233	0.001522304	0.001580435	0.003023317	0.005132071	0.001483638	0.002285406	0.0014479	0.004159373	0.001967887	0.002373486	0.004251356	0.002184013	0.001765413	0.001789373	0.006069365	0.005081913	0.006272372	0.002686997	0.001229282	0.003947818	0.009887693	0.006661797	0.001395209	0.009948865	0.001412834	0.002496371	0.001803589	0.001271848	0.0013178	0.00092176
¸ßË¹°×ÔëÉù´¦Àí (3).mp3	0.002021844	0.001241012	0.003676774	0.000761217	0.00168308	0.003447349	0.001158143	0.001669653	0.001970245	0.000795497	0.000950402	0.002017993	0.001737428	0.000887355	0.002154481	0.00089698	0.001123472	0.001219535	0.001281304	0.001742158	0.000526848	0.001742637	0.001373682	0.000757608	0.001532078	0.000977564	0.001552669	0.000930634	0.003613889	0.001062953	0.000511288	0.001740436	0.003106907	0.00077044	0.00068389	0.00154768	0.00135574	0.001075539	0.001329201	0.001896601	0.000655574	0.001533522	0.001776113	0.001428277	0.001342725	0.00354535	0.001392214	0.001637036	0.00219128
¸ßË¹°×ÔëÉù´¦Àí (4).mp3	0.00205855	0.003736124	0.003739455	0.003174479	0.00250454	0.002348852	0.001585815	0.001996911	0.00149067	0.001286202	0.002089188	0.002170254	0.001927385	0.002230143	0.001280741	0.001363974	0.00080657	0.000975878	0.001184764	0.001419651	0.00201697	0.001481213	0.001616635	0.00100292	0.004881286	0.001750787	0.003462527	0.000983596	0.012312667	0.00069303	0.005679999	0.000754764	0.002467441	0.001657484	0.002746408	0.00360442	0.006420813	0.001391702	0.008333265	0.00320688	0.006083283	0.002768082	0.002512536	0.00125202	0.005056043	0.000385986	0.00309464	0.000690453	0.001212008
¸ßË¹°×ÔëÉù´¦Àí (5).mp3	0.002583574	0.009185433	0.001412716	0.002253572	0.003520604	0.027971843	0.001912687	0.003464662	0.001072344	0.025316121	0.002627104	0.002345798	0.003179272	0.006442188	0.000897854	0.002652044	0.003769825	0.03119459	0.00225624	0.00395681	0.001523798	0.009558262	0.004824417	0.002685084	0.002504918	0.011462313	0.001310967	0.002820736	0.004049275	0.003400601	0.000213417	0.000603955	0.000319733	0.07508377	0.000467864	0.000383668	0.000383693	0.008999906	0.000302324	0.000404409	0.000318369	0.044556741	0.000214546	0.000654495	0.00047396	0.001872091	0.000323635	0.000421949	0.000220658
¸ßË¹°×ÔëÉù´¦Àí (6).mp3	0.001224188	0.002347793	0.002280162	0.001282833	0.001432702	0.001132251	0.0004723	0.00084188	0.000634343	0.001543948	0.002356281	0.000855926	0.002249878	0.001275299	0.000453887	0.001156533	0.002979497	0.001440448	0.001657989	0.004270234	0.001327824	0.001325457	0.001879949	0.001186755	0.001018096	0.002140267	0.000775082	0.001714146	0.00052118	0.003381873	0.001386505	0.000914515	0.001309135	0.000753359	0.001589435	0.000846077	0.000796994	0.002262633	0.000636895	0.000651315	0.002025405	0.000526126	0.001133881	0.000542958	0.000781654	0.001258704	0.002068754	0.001074995	0.001324743
¸ßË¹°×ÔëÉù´¦Àí (7).mp3	0.011853969	0.018101646	0.00178244	0.001543363	0.00238538	0.006190115	0.005389344	0.003918089	0.010539614	0.002943887	0.002416166	0.03224615	0.001363504	0.010739909	0.006748565	0.001245623	0.010134589	0.000555225	0.001675746	0.001626051	0.001279211	0.001231926	0.004734278	0.009016681	0.002294094	0.005288773	0.000717758	0.001102028	0.005031747	0.001881136	0.001795458	0.000976253	0.000667539	0.000807595	0.002308107	0.001112622	0.001136081	0.002226479	0.009627031	0.001547592	0.001056646	0.000906741	0.000927171	0.000524349	0.001479278	0.000968913	0.000247545	0.001520192	0.000838799
¸ßË¹°×ÔëÉù´¦Àí (8).mp3	0.001131868	0.000149978	0.000481294	0.000591307	0.00043406	0.000435058	0.000578274	0.002638772	0.000758708	0.000943526	0.000452923	0.000491847	0.000428104	0.00026528	0.000466344	0.000339439	0.001236756	0.000399606	0.001045197	0.000409455	0.000196152	0.001247632	0.000466917	0.000337581	0.000607588	0.000324083	0.000813365	0.000234455	0.001193368	0.000518557	0.000613429	0.000326138	0.000331133	0.00078451	0.000262277	0.001011551	0.000253219	0.000411006	9.74E-05	0.000407533	0.000502175	0.000842306	0.00010722	0.001382914	0.000162846	0.000362572	0.000175673	0.000570665	0.000389015
¸ßË¹°×ÔëÉù´¦Àí (9).mp3	0.00115104	0.001461627	0.003365865	0.009336122	0.001278542	0.002710269	0.001434371	0.004093633	0.001031914	0.002511486	0.001699205	0.006407971	0.001188435	0.001039929	0.000582866	0.019638656	0.002106189	0.015009861	0.000391394	0.002174938	0.001054626	0.003338593	0.005438355	0.010093354	0.006782499	0.02240565	0.000593874	0.008126513	0.002530735	0.011216152	0.002347844	0.01882893	0.000264235	0.000858819	0.003964908	0.005803149	0.000788988	0.010806281	0.001067602	0.00643763	0.00595323	0.003052833	0.000442558	0.007314144	0.001687585	0.001061489	0.00014998	0.007888546	0.000662957
¸ßË¹°×ÔëÉù´¦Àí (10).mp3	0.012369634	0.00547342	0.002283659	0.005785389	0.00662323	0.006215211	0.006476303	0.010177254	0.009198877	0.005057143	0.004109172	0.006758301	0.013871267	0.001665496	0.004752459	0.00755559	0.017111899	0.005218884	0.005244939	0.008015911	0.010804407	0.004685269	0.004553633	0.007452673	0.00912458	0.004996567	0.008333557	0.004763705	0.016665492	0.005663052	0.003267881	0.004901696	0.010565252	0.006251226	0.006290714	0.010535466	0.019498928	0.004669519	0.003622629	0.002724824	0.015703319	0.00721385	0.00880473	0.006781864	0.009113617	0.002345605	0.005362935	0.009350021	0.01246121
¸ßË¹°×ÔëÉù´¦Àí (11).mp3	0.001744064	0.00079741	0.000946818	0.001787787	0.000905514	0.001236558	0.00112523	0.001078815	0.001029848	0.001275429	0.001729187	0.009476182	0.000365033	0.00181652	0.001061719	0.002559788	0.02428429	0.00067819	0.000950757	0.001625156	0.002747437	0.00132204	0.002286512	0.000851641	0.000500038	0.019954259	0.00052836	0.002130837	0.000533088	0.002815247	0.001393925	0.003357061	0.005762445	0.000517785	0.024941977	0.000519386	0.000737446	0.001074222	0.002416086	0.004999331	0.002033154	0.001848952	0.000942147	0.010546924	0.000587331	0.000640099	0.00257371	0.002304441	0.000890396
¸ßË¹°×ÔëÉù´¦Àí (12).mp3	0.001732479	0.000412916	0.001396156	0.002534214	0.000728493	0.000638053	0.001810794	0.001616363	0.00084433	0.001976843	0.000832279	0.00197734	0.000813378	0.001210856	0.001652332	0.000895481	0.004130805	0.002437743	0.001118963	0.000925086	0.000578375	0.001366136	0.001297316	0.001006202	0.000709635	0.00163773	0.001563054	0.001201639	0.000657117	0.000815156	0.002256202	0.000594151	0.001653324	0.001142777	0.001108513	0.002679433	0.001488178	0.000423543	0.001198624	0.001473021	0.000396132	0.000307342	0.001175977	0.001707953	0.000712216	0.001134501	0.000504375	0.002847677	0.001184119
¸ßË¹°×ÔëÉù´¦Àí (13).mp3	0.001380142	0.002145892	0.000884084	0.002356794	0.001070008	0.002828773	0.000811418	0.003070524	0.000982105	0.000813569	0.002974581	0.002391107	0.001917834	0.00094048	0.002093368	0.001830477	0.001100721	0.000505998	0.002779124	0.001479527	0.001763393	0.000261293	0.002227488	0.001313365	0.00189632	0.00171869	0.00178724	0.001119268	0.005187094	0.000569318	0.002082151	0.000924506	0.002285931	0.000220239	0.001304398	0.002076437	0.002252451	0.003021712	0.001553558	0.001698473	0.001826652	0.001994749	0.001226667	0.002821061	0.001609745	0.004276313	0.001512401	0.002258045	0.001291121
¸ßË¹°×ÔëÉù´¦Àí (14).mp3	0.002662048	0.003594675	0.001122605	0.001523981	0.000955285	0.003323965	0.001124695	0.001375386	0.002329028	0.00141402	0.002983281	0.001470986	0.003397657	0.002090692	0.005778988	0.007339577	0.00122574	0.004829605	0.000339013	0.003426542	0.000212124	0.000669855	0.001171108	0.000530796	0.001264611	0.000433469	0.004176708	0.000627301	0.001274371	0.000547902	0.006107489	0.001462535	0.000481362	0.000680068	0.004646871	0.000896985	0.005706984	0.00089059	0.000689955	0.000745772	0.000400081	0.003058223	0.002664782	0.004379861	0.000633185	0.00148865	0.000945497	0.007172308	0.000715964
¸ßË¹°×ÔëÉù´¦Àí (15).mp3	0.00399832	0.001420467	0.002168024	0.001202587	0.001676674	0.002783568	0.000951623	0.000869421	0.000657231	0.001966025	0.002663449	0.001893148	0.004065672	0.003345864	0.001541987	0.000861401	0.001154589	0.000998168	0.001015846	0.00143852	0.000617202	0.001496748	0.001324794	0.001865767	0.004062789	0.002059619	0.001639295	0.001059834	0.00090037	0.001429044	0.001562851	0.00148759	0.003349107	0.001468615	0.000883806	0.000649645	0.001232292	0.001402969	0.00192166	0.002716167	0.002334261	0.000874906	0.002115127	0.005050349	0.001638019	0.000700444	0.003115012	0.001667892	0.001327523
¸ßË¹°×ÔëÉù´¦Àí (16).mp3	0.003089921	0.000205333	0.000928711	0.001236578	0.000429313	0.000476773	0.000128862	0.000327936	0.000177065	0.000207069	0.000320126	0.000603487	0.001831859	0.002630171	0.003710025	0.002053793	0.000986699	0.001218847	0.001656164	0.001765656	0.000738139	0.000298417	0.001140694	0.001693284	0.000432734	0.00052584	6.54E-05	0.000147618	0.000437205	0.000833648	0.001063654	0.001076432	0.001238283	0.002115132	0.002144979	0.000444581	0.000791706	0.001118625	0.001280448	0.001727772	0.003884867	0.000209091	0.000934973	0.001578265	0.000477763	0.000678161	0.000128447	0.00024634	0.000149133
¸ßË¹°×ÔëÉù´¦Àí (17).mp3	0.006940335	0.000417835	0.000435561	0.001771122	0.000430594	0.000705944	0.000552202	0.000590959	0.001256712	0.004805267	0.00180056	0.005661825	0.000947602	0.000849273	0.001544775	0.000528173	0.000576423	0.000821628	0.001100117	0.006099596	0.000401634	0.00852158	0.000144495	0.000616096	0.000622518	0.001476023	0.017963722	0.000229004	0.00024024	0.006531945	0.001521324	0.003061822	0.000480601	0.02742599	0.000268013	0.000448577	0.000448693	0.000337935	0.00132381	0.002863239	0.001883982	0.002429819	0.00330511	0.003045002	0.000736734	0.000733814	0.000822973	0.000845902	0.000831734
¸ßË¹°×ÔëÉù´¦Àí (18).mp3	0.000870134	0.001120571	0.001365689	0.001336455	0.001211458	0.000464776	0.00090335	0.000866222	0.000593268	0.00078681	0.000594591	0.000936984	0.00070936	0.000519996	0.00042529	0.001016766	0.000889001	0.000815935	0.001071745	0.001958549	0.0010969	0.000464512	0.000610938	0.001428835	0.000886827	0.000876883	0.000514028	0.001017335	0.000954206	0.000540283	0.001018052	0.001208686	0.001050268	0.00044254	0.001506196	0.001222932	0.001145909	0.001339054	0.001209868	0.001251911	0.001797662	0.001508146	0.000929517	0.006998604	0.000828735	0.000693792	0.000524112	0.00033541	0.001188991
¸ßË¹°×ÔëÉù´¦Àí (19).mp3	0.000157217	0.000322026	0.000294451	0.000287599	0.000277553	0.000423852	0.000426592	0.000209186	0.000227638	0.000468589	0.000277338	0.000258915	0.000185852	0.000360333	0.000321237	0.000229552	0.000168378	0.000365868	0.000255513	0.00038801	0.000219503	0.000191209	0.000161361	0.000374876	0.00015649	0.000220439	0.0005779	0.000222709	0.000202685	0.000505345	0.000342205	0.000260507	0.000194933	0.000557638	0.000237517	0.000257161	0.000191511	0.000381128	0.000259841	0.000805224	0.000222468	0.000410234	0.000201309	0.000209924	0.000141137	0.000504112	0.000198839	0.000217757	0.000213189
¸ßË¹°×ÔëÉù´¦Àí (20).mp3	0.000640853	0.004054402	0.00014028	0.001600569	0.000693354	0.000256095	0.000813336	0.000638908	0.000367175	0.002679032	0.000784012	0.000326739	0.006606626	0.000715926	0.000358738	0.003642857	0.000226669	0.002032577	0.000368006	0.002480009	0.007037644	0.000251179	0.002317201	0.008218117	0.000238085	0.007607474	0.009757824	0.000338609	0.001237388	0.0022699	0.000477776	0.00784827	0.007675929	0.000696723	0.000445652	0.008072314	0.000948578	0.000251672	0.004544803	0.003611284	8.17E-05	0.001206771	0.002744924	0.000417762	0.002960096	0.000915559	0.000133587	0.003032942	0.000860662
¸ßË¹°×ÔëÉù´¦Àí (21).mp3	0.000810265	0.001065566	0.000824945	0.002542345	0.00244979	0.028833333	0.002269476	0.002184537	0.008493314	0.000109357	0.002759076	0.001011919	0.002518016	0.001063653	0.002352882	0.001575122	0.006639767	0.003808338	0.000822273	0.001425292	0.001974608	0.003734181	0.001984541	0.003562488	0.008762076	0.001108159	0.0018961	0.002781122	0.002386814	0.003513661	0.00503182	0.009112889	0.001444941	0.005331798	0.005158913	0.002462083	0.005692481	0.00433364	0.011263112	0.002704702	0.000954579	0.003820572	0.007015686	0.009520158	0.001648884	0.001913912	0.000858428	0.003218576	0.000686498
¸ßË¹°×ÔëÉù´¦Àí (22).mp3	0.001209072	9.50E-05	0.003813128	0.000278073	0.002315004	0.00075469	0.000158034	0.00082655	0.007063365	0.000240815	0.002668251	0.00021435	0.006333849	0.003868038	0.003230176	0.029393924	0.003275658	0.000642696	0.000296974	0.000470189	0.000193125	0.000536736	0.005808047	0.000153311	0.0002334	0.000767088	9.71E-05	0.005181489	0.00199899	0.000616916	0.000785668	0.00738014	0.003003873	0.000322969	0.002308373	0.000448814	0.000303361	0.003623006	0.000359204	0.003708622	0.000656798	0.000991664	0.000649975	0.004385334	0.000325412	0.013442892	0.001265072	0.000259764	0.003863048
¸ßË¹°×ÔëÉù´¦Àí (23).mp3	0.000557306	0.000468037	0.000652781	0.000994828	0.000385866	0.000632534	0.004151754	0.001675508	0.001825163	0.000982077	0.002054587	0.005224233	0.000437277	0.001383315	0.008372547	0.00049619	0.001266327	0.001852441	0.000826259	0.002021366	0.001696412	0.000228988	0.000641326	0.000594789	0.001093463	0.002025362	0.000236984	0.000283578	0.000862829	0.000557912	0.001322054	0.000915923	0.000679571	0.000619522	0.000622751	0.001392611	0.00104505	0.000238008	0.000746429	0.001757811	0.000432139	0.000871792	0.000915024	0.000543596	0.000942048	0.007971806	0.000771494	0.001629663	0.000223409
¸ßË¹°×ÔëÉù´¦Àí (24).mp3	0.000294628	0.001342562	0.000985765	0.0002655	0.002593897	0.001164829	0.000181437	0.000224269	0.000247818	0.001082885	0.003799037	0.000355709	0.000289732	0.000532706	0.002893286	0.000526861	0.001346908	0.000605386	0.000212005	0.000631594	0.000247787	0.000785722	0.000872288	0.000361507	0.000674751	0.002270791	0.002575109	0.001863611	0.004216331	0.001603766	0.000154143	0.000801678	0.000424885	0.00207503	0.001710219	0.000369909	0.000160848	0.000953256	0.001808756	0.000687247	0.004548348	0.001117729	0.000335054	0.000861168	0.000861308	0.001519752	0.00178703	0.002505369	0.000480828
¸ßË¹°×ÔëÉù´¦Àí (25).mp3	0.005571555	0.001659223	0.006559168	0.010182018	0.003048561	0.002957144	0.002588495	0.013533581	0.002130079	0.003751183	0.005844751	0.003670887	0.003421541	0.003285758	0.003089302	0.007037789	0.002650801	0.003703163	0.002076212	0.001416946	0.002015007	0.003589022	0.00127192	0.002392494	0.002720321	0.002040965	0.001320903	0.002449585	0.002760652	0.002716233	0.002184886	0.00300219	0.002128166	0.003157419	0.002298045	0.003299071	0.00256462	0.001468041	0.002203353	0.001318968	0.002729002	0.002843675	0.002394764	0.001184796	0.001208038	0.001672983	0.002658008	0.002757076	0.002006309
¸ßË¹°×ÔëÉù´¦Àí (26).mp3	0.00117694	0.001293255	0.000861549	0.001004423	0.000752584	0.000818918	0.000709632	0.000552519	0.001421624	0.000503118	0.000678242	0.001346894	0.000210533	0.000240108	8.90E-05	0.000367009	0.000462714	0.000340518	0.000345612	0.000350637	0.000385758	0.000837732	0.000644246	0.000873753	0.001127659	0.001093935	0.0006808	0.001367158	0.001035402	0.004117831	0.000893484	0.001986751	0.001936635	0.001032165	0.001338608	0.000493286	0.00029443	0.000319929	0.000307227	0.000677968	0.000943045	0.000579323	0.000910255	0.001234525	0.001330093	0.001776716	0.001717446	0.002147811	0.001932123
¸ßË¹°×ÔëÉù´¦Àí (27).mp3	0.001100679	0.000909307	0.002604248	0.000739328	0.006845175	0.000775134	0.006254655	0.003008535	0.008133415	0.01126104	0.001267319	0.001439706	0.003692823	0.007782712	0.000746576	0.000976861	0.011347792	0.003513097	0.000781541	0.000954768	0.000778556	0.007723526	0.003271216	0.00045365	0.001095443	0.001505946	0.003309326	0.00306289	0.002554347	0.000513597	0.011050413	0.002154966	0.007657328	0.001184099	0.010571232	0.005016764	0.00144297	0.001073184	0.00046654	0.003425676	0.004288918	0.008238218	0.001121259	0.000834958	0.001501652	0.004592618	0.001913398	0.004487966	0.002640129
¸ßË¹°×ÔëÉù´¦Àí (28).mp3	0.001652061	0.001522746	0.000557867	0.00051004	0.000384116	0.000985619	0.001939139	0.000875435	0.001003894	0.001609424	0.000698243	0.000918183	0.001490277	0.000704046	0.000745047	0.00129833	0.000387485	0.000862038	0.001201598	0.000817463	0.000462512	0.00086142	0.000770872	0.000968491	0.000598375	0.000714462	0.000499266	0.000821747	0.000850823	0.001653681	0.000821485	0.00097956	0.00076964	0.001461281	0.001377274	0.000635381	0.000879106	0.000908966	0.000654745	0.00065192	0.000829537	0.000881625	0.000502812	0.001410884	0.001144386	0.004994159	0.001079996	0.001084423	0.000641804
¸ßË¹°×ÔëÉù´¦Àí (29).mp3	0.001448036	0.001765731	0.001859798	0.00090158	0.001699571	0.001324636	0.001527455	0.000778932	0.001737824	0.001598639	0.002047895	0.00179988	0.000683494	0.001774457	0.001654304	0.001132312	0.001532528	0.00118344	0.000763644	0.001553153	0.001264805	0.003004194	0.001252415	0.000705906	0.002084206	0.001692109	0.002224553	0.002427667	0.005349839	0.001732365	0.000601909	0.001935092	0.001325361	0.001746583	0.000772851	0.0009503	0.001150941	0.000954459	0.002955135	0.002013696	0.000717532	0.001036303	0.000811931	0.001453607	0.001836878	0.001964712	0.001107964	0.00173406	0.000704342
¸ßË¹°×ÔëÉù´¦Àí (30).mp3	0.001110357	0.001565486	0.000724479	0.001030329	0.000603656	0.001095419	0.001450733	0.000988207	0.000596964	0.000473698	0.003824729	0.001375236	0.001493699	0.001831028	0.002270128	0.002341019	0.000734517	0.000999017	0.001839552	0.001897871	0.00140791	0.000654342	0.000580393	0.00179779	0.000897364	0.003334403	0.004167448	0.001084719	0.001256388	0.002426112	0.0006481	0.003396983	0.001236202	0.000386776	0.008449878	0.000694976	0.00085676	0.001674749	0.002232434	0.000533242	0.001024685	0.000800646	0.001727226	0.003300537	0.002312161	0.002669728	0.001134811	0.001499958	0.002090706
¸ßË¹°×ÔëÉù´¦Àí (31).mp3	0.001388776	0.002903742	0.003648578	0.001808523	0.004186294	0.002688196	0.001651854	0.003007588	0.002942267	0.002881856	0.002726589	0.002620419	0.002043328	0.002712533	0.002738603	0.008057629	0.002682449	0.002870047	0.004865303	0.001597279	0.0016067	0.001152267	0.002251824	0.001447873	0.000620012	0.002537588	0.002120864	0.001390082	0.001618862	0.004977054	0.001222469	0.002480872	0.001715831	0.001187295	0.000809368	0.001496083	0.003286447	0.001363503	0.000905704	0.000701975	0.001063769	0.002052129	0.001925963	0.001090885	0.000886032	0.00192512	0.00141931	0.002421381	0.002132853
¸ßË¹°×ÔëÉù´¦Àí (32).mp3	0.000185615	0.003224439	0.001741153	0.001397756	0.002016597	0.00356634	0.001494658	0.000224057	0.001829149	0.002172689	0.001416683	0.001272811	0.000937833	0.002260733	0.001985948	0.00268329	0.006619269	0.001992005	0.001099078	0.032239769	0.001251315	0.003880586	0.001643486	0.005959893	0.001586706	0.005345469	0.002200048	0.002263699	0.001738555	0.002054534	0.015011517	0.002090351	0.001393331	0.002045949	0.002190478	0.001154136	0.003909306	0.003765216	0.002110749	0.00403167	0.002273893	0.001491447	0.001867717	0.002675296	0.002364557	0.004076272	0.002562751	0.003683148	0.003045936
¸ßË¹°×ÔëÉù´¦Àí (33).mp3	0.000576232	0.000937086	0.000784615	0.000665779	0.001053416	0.00111829	0.001222091	0.000980245	0.001652347	0.001506184	0.001479098	0.001091316	0.000990844	0.000927388	0.001435748	0.001383525	0.000354192	0.019990273	0.000770925	0.002506617	0.001144653	0.006619093	0.000472986	0.000885677	0.000989131	0.002318695	0.000767184	0.000836494	0.000972147	0.001322089	0.00128817	0.001598124	0.001755968	0.001179312	0.00056717	0.000500512	0.006688173	0.006617859	0.000201011	0.000997038	0.000627761	0.000805589	0.001211509	0.000963819	0.001072959	0.001494179	0.001769099	0.00070945	0.001271392
¸ßË¹°×ÔëÉù´¦Àí (34).mp3	0.000274706	0.000511073	5.69E-05	0.00020252	5.84E-05	0.000162829	9.82E-05	0.001014477	0.000144421	0.000103539	0.000506888	0.000646293	0.000256038	0.000406275	0.000115488	0.001734572	0.000274646	0.000754533	0.000158716	0.00012302	8.39E-05	0.000428282	6.71E-05	8.51E-05	8.65E-05	0.000151822	0.00053266	0.00054876	0.000314037	0.00031342	6.84E-05	0.000936682	0.000208953	0.000524596	9.53E-05	0.000151881	0.000100222	0.00058974	6.99E-05	0.000129978	5.51E-05	9.29E-05	0.000598079	0.000630375	0.000457813	0.000718378	0.000542291	0.001466714	0.000267266
¸ßË¹°×ÔëÉù´¦Àí (35).mp3	0.003709104	0.000974045	0.001608898	0.002121494	0.002572965	0.001321046	0.000563719	0.000710216	0.000650472	0.001335818	0.002458339	0.001539555	0.001524783	0.001325841	0.000536233	0.000945106	0.008523659	0.001365516	0.00150544	0.001062683	0.001114752	0.000672212	0.001668276	0.002654637	0.001123273	0.00081875	0.001153009	0.000970176	0.001140273	0.001106064	0.002341723	0.002593058	0.000511393	0.000650611	0.003189628	0.000384037	0.009697771	0.007975188	0.002628393	0.001292869	0.000634584	0.003175788	0.003728668	0.00181622	0.000706107	0.002125004	0.002514767	0.001367819	0.009056351
¸ßË¹°×ÔëÉù´¦Àí (36).mp3	0.001720472	0.001476782	0.001463045	0.000889687	0.001881965	0.001566058	0.002070985	0.001476844	0.002959484	0.001191245	0.002010393	0.002519152	0.002474118	0.001917502	0.00231128	0.00324256	0.002186597	0.002842988	0.003379724	0.001672429	0.002311628	0.00149169	0.001673015	0.001151342	0.001453435	0.001291642	0.001565145	0.001008102	0.000945779	0.002335137	0.001925349	0.000927757	0.002737065	0.001040141	0.00245755	0.001754523	0.002015359	0.003665806	0.001939216	0.001619756	0.000644815	0.022422608	0.002682962	0.000971379	0.000633065	0.000844478	0.002353569	0.001757691	0.002245816
¸ßË¹°×ÔëÉù´¦Àí (37).mp3	0.00132508	0.000464261	0.001179756	0.000691276	0.001020952	0.001243728	0.000181045	0.000557172	0.001696359	0.000306607	0.00025862	0.00034503	0.000506249	0.001305273	0.000393321	0.000236494	0.000166049	0.00084712	0.000306825	0.000876869	0.000601408	0.000665623	0.000511199	0.001937813	0.000296491	0.000292911	0.000372684	0.000412988	0.000902686	0.000275604	0.000184477	0.000777757	0.000290625	0.000367793	0.00068568	0.000577383	0.000811007	0.00041709	0.000357534	0.000946983	0.000244335	0.000533058	0.000509278	0.000472226	0.000619116	0.000441078	0.00078591	0.001058406	0.000727972
¸ßË¹°×ÔëÉù´¦Àí (38).mp3	0.001939684	0.001898755	0.000394573	0.001564846	0.000967859	0.001040256	0.001130368	0.00146711	0.001624337	0.001396281	0.001568935	0.001259452	0.001429538	0.001990125	0.001149771	0.001236811	0.001118751	0.001311387	0.001558739	0.002669764	0.001460137	0.001287913	0.000886227	0.000840554	0.000915403	0.00060475	0.001233608	0.001176038	0.000888502	0.001238347	0.000751796	0.000650117	0.000838387	0.001333743	0.001910516	0.000865595	0.001967608	0.001205835	0.001188262	0.000817604	0.000868481	0.000951914	0.000673499	0.001702498	0.001143527	0.002793565	0.000951372	0.002052332	0.001573849
¸ßË¹°×ÔëÉù´¦Àí (39).mp3	0.001642165	0.001688426	0.001154594	0.001717096	0.001112935	0.00032109	0.00135993	0.001279438	0.001300805	0.00163588	0.002110305	0.00069646	0.001403827	0.001150124	0.001798273	0.003584652	0.002803379	0.000684288	0.001317629	0.001766246	0.001229596	0.001985642	0.002252621	0.000797234	0.001179214	0.001512105	0.001256558	0.00194637	0.001042641	0.001195223	0.010838129	0.001412359	0.001257948	0.001579095	0.001019287	0.001624242	0.001530438	0.00167938	0.002906078	0.001113565	0.001947755	0.000364461	0.00151396	0.001378258	0.001993835	0.002263455	0.001236077	0.000429128	0.001371823
¸ßË¹°×ÔëÉù´¦Àí (40).mp3	0.001191875	0.012445495	0.001041641	0.001356157	0.000523492	0.014892734	0.009134911	0.000998891	0.012446349	0.012130137	0.000824897	0.00189051	0.011866236	0.022657186	0.004193264	0.004002754	0.0004648	0.000510638	0.000648155	0.000656072	0.017718032	0.002357758	0.00045855	0.000557048	0.008203868	0.003932425	0.002518703	0.005598089	0.008945154	0.002798459	0.000429259	0.016027957	0.000603177	0.005611794	0.012517706	0.001087152	0.003010398	0.008719495	0.01700718	0.00054034	0.000618296	0.003182644	0.008867285	0.017927378	0.008079363	0.021219783	0.011933118	0.001807961	0.007281324
¸ßË¹°×ÔëÉù´¦Àí (41).mp3	0.000990412	0.001069985	0.001076994	0.000486954	0.000522982	0.000610931	0.002027814	0.000554028	0.000535275	0.004149651	0.001668497	0.000466108	0.001217688	0.001681896	0.001581504	0.001486029	0.000652044	0.001893967	0.000872799	0.000506849	0.00169144	0.001011271	0.001998113	0.001128835	0.000421131	0.000422779	0.001117661	0.003067677	0.001668032	0.001006064	0.005248119	0.003807272	0.000869563	0.002849676	0.002284857	0.001829838	0.001320987	0.001592289	0.000532879	0.000418508	0.001642595	0.000468752	0.000448068	0.001877513	0.002776098	0.001041124	0.000930693	0.002104535	0.001461833
¸ßË¹°×ÔëÉù´¦Àí (42).mp3	0.000309242	0.000434221	0.000311957	0.000317174	0.000375272	0.000325948	0.000498535	0.000418055	0.000541903	0.000306196	0.000366829	0.000303817	0.000445363	0.00039257	0.000349844	0.000383738	0.000315552	0.000632115	0.000709493	0.000367308	0.000394297	0.000385565	0.000499002	0.000361126	0.000648596	0.000698331	0.000571693	0.000367922	0.000540273	0.000439186	0.000283452	0.000362153	0.000324915	0.000325059	0.000266692	0.000343068	0.000615725	0.000505708	0.000543869	0.000787814	0.000402887	0.00033259	0.00066136	0.000888009	0.00071883	0.000492733	0.000486094	0.000602016	0.000549093
¸ßË¹°×ÔëÉù´¦Àí (43).mp3	0.011473317	0.000703671	0.010065071	0.000735801	0.001582635	0.012034137	0.000549104	0.000988261	0.008709311	0.000553789	0.004827264	0.00104419	0.001542333	0.000105735	0.000887115	0.000513261	0.007231879	0.003229412	0.003188597	0.000587375	0.005266062	0.007800464	0.000517937	0.001822013	0.003801509	0.000409924	0.001280946	0.000555142	0.000951431	0.001076608	0.000392387	0.000639713	0.001467623	0.004120348	0.001187407	0.001232077	0.001451048	0.000900169	0.001771311	0.001244758	0.002036481	0.001611191	0.000450724	0.001338291	0.000953617	0.00620498	0.006885647	0.00195491	0.003927253
¸ßË¹°×ÔëÉù´¦Àí (44).mp3	0.00143901	0.00229112	0.000782266	0.003412818	0.001821471	0.002732662	0.001136277	0.001365426	0.000584277	0.006625936	0.002500492	0.002514487	0.002981099	0.00362931	0.000812702	0.009508871	0.002040018	0.002807351	0.000971073	0.002070703	0.000641343	0.006827969	0.001773792	0.003241902	0.001754181	0.002673315	0.001245602	0.00529899	0.002274181	0.001251247	0.001413281	0.003212429	0.000721	0.008948318	0.001244478	0.002327741	0.00148561	0.001719751	0.001022555	0.00382545	0.001185235	0.000921082	0.001171432	0.002139714	0.000880541	0.005362786	0.001774358	0.003819423	0.001217686
¸ßË¹°×ÔëÉù´¦Àí (45).mp3	0.002225514	0.001284983	0.002860925	0.002452891	0.00109234	0.002186391	0.002172203	0.002720219	0.001918713	0.00160883	0.001782999	0.001156602	0.001427552	0.002686134	0.001682494	0.000699889	0.001463825	0.001449845	0.002217158	0.00291839	0.001715253	0.002772418	0.004930153	0.001721962	0.002633901	0.002375316	0.004173284	0.001546638	0.001119289	0.001341585	0.004484182	0.004122911	0.005423713	0.003053283	0.007760045	0.00163732	0.001279586	0.002632201	0.002739187	0.001932874	0.00316751	0.001092951	0.001736642	0.001457135	0.002842467	0.002112606	0.003839726	0.004532035	0.00279627
¸ßË¹°×ÔëÉù´¦Àí (46).mp3	0.00021387	0.002811084	0.001239615	0.00094956	0.000842056	0.000230468	0.000486846	0.000305408	0.00024397	0.000312817	0.000636139	0.000589117	0.000844861	0.00230675	0.000926037	0.000827375	0.000704745	0.000173248	0.001038337	0.000540885	0.000412684	0.000590709	0.001184438	0.001633904	0.000477376	0.000773891	0.000342516	0.001740735	0.000519106	0.000765633	0.000372719	0.000360454	0.000302135	0.000274676	0.000755088	0.001662342	0.001468707	0.000707769	0.000334948	0.00103019	0.000954125	0.001956901	0.00015386	0.001705419	0.000317652	0.000260856	0.000322662	0.001286466	0.00106218
¸ßË¹°×ÔëÉù´¦Àí (47).mp3	0.00306208	0.000356595	0.000306968	0.001126972	0.00028642	0.001545703	0.000581104	0.000604764	0.001902763	0.000197065	0.000574654	0.000844863	0.000717649	0.006163741	0.001238293	0.001610763	0.00196694	0.000796795	0.004490089	0.000290636	0.004736823	0.008753718	0.000242011	0.000814321	0.000287035	0.00189665	0.006649809	0.000215725	0.120512828	0.13345021	0.132470548	0.12064898	0.000191113	0.001067488	0.000193474	0.002608547	0.006594476	0.000162666	0.000741498	7.70E-05	0.001080053	0.003163959	0.000204606	0.000941101	0.000204577	0.001097142	0.004147704	0.000123818	0.000524988
¸ßË¹°×ÔëÉù´¦Àí (48).mp3	0.000475537	0.001351249	0.000603081	0.00101231	0.000572074	0.000494222	0.000439222	0.00059308	0.000789398	0.00070688	0.00062851	0.000545009	0.001003199	0.001251239	0.000933193	0.001108652	0.000455425	0.000790523	0.000824872	0.000227378	0.000481024	0.000585706	0.00027123	0.000910537	0.000723547	0.00209845	0.001150915	0.000608534	0.000407867	0.000902833	0.000491394	0.000632643	0.000499583	0.000797083	0.000640671	0.001053531	0.000742856	0.000616868	0.001459773	0.001327258	0.001292317	0.000473409	0.000809075	0.001348493	0.00065317	0.000421491	0.000380065	0.000714956	0.000276524
¸ßË¹°×ÔëÉù´¦Àí (49).mp3	0.001099205	0.023149557	0.000788941	0.003521088	0.005861384	0.005374586	0.004348404	0.000555087	0.000378003	0.000440202	0.000428903	0.001292912	0.000413616	0.008260216	0.000395103	0.000749626	0.000474096	0.000252767	0.00116035	0.0029252	0.001482869	0.000506231	0.000465497	0.00629941	0.001147192	0.012921162	0.005085909	0.000355827	0.003203232	0.010068428	0.00338832	0.001988167	0.000580234	0.000604428	0.006295191	0.001489313	0.003160482	0.019224791	0.000316619	0.001106624	0.000218388	0.000287337	0.000346899	0.009634596	0.00079503	0.002301358	0.000774986	0.000433919	0.000635786
¸ßË¹°×ÔëÉù´¦Àí (50).mp3	0.001335525	0.001173361	0.001759698	0.001038201	0.002014344	0.000877386	0.001147225	0.001674364	0.00086773	0.00119398	0.001527434	0.001200311	0.00117337	0.001047691	0.001858213	0.000885667	0.0013158	0.001274295	0.001214184	0.001011203	0.001584399	0.001164385	0.001062648	0.002002333	0.001329716	0.002365477	0.000917377	0.000755637	0.002014593	0.00133779	0.00104823	0.001506706	0.000986426	0.001169763	0.001124408	0.001621773	0.001728456	0.001776747	0.001834556	0.002088656	0.002340209	0.002468538	0.003828471	0.004830648	0.003879186	0.003467001	0.004627466	0.010709474	0.003935695
¸ßË¹°×ÔëÉù´¦Àí (51).mp3	0.000602958	0.000773153	0.001188691	0.001259548	0.001377609	0.00137019	0.000849995	0.000783622	0.000385234	0.000726207	0.000419282	0.000599039	0.000374876	0.001026535	0.002622595	0.000407179	0.000473959	0.000536498	0.002762443	0.000516416	0.000394927	0.000658384	0.001053125	0.000633642	0.00118654	0.002380468	0.002940421	0.001691845	0.002186628	0.001811625	0.001568283	0.000645692	0.000616001	0.000671316	0.001606745	0.000113531	0.000740337	0.000568937	0.000443013	0.001901725	0.002039417	0.000365914	0.000407165	0.000503708	0.000614017	0.00453844	0.000891071	0.000665882	0.002022893
¸ßË¹°×ÔëÉù´¦Àí (52).mp3	0.000237482	0.000633112	0.002951665	0.006189161	0.003712849	0.004979641	0.003984457	0.005916396	0.000743513	0.000469802	0.001164419	0.000750279	0.005624392	0.001000312	0.017783675	0.000751925	0.000657932	0.000885346	0.000700694	0.000927288	0.003731292	0.000601618	0.004626323	0.000583775	0.00080412	0.002037137	0.004301614	0.00533936	0.000696536	0.001310472	0.00068283	0.00104754	0.009575284	0.001160856	0.002874031	0.00143605	0.001308975	0.000958606	0.000675539	0.001221157	0.014316524	0.000518949	0.001035438	0.000447542	0.000882227	0.001464333	0.012300828	0.000859102	0.001141805
¸ßË¹°×ÔëÉù´¦Àí (53).mp3	0.001918671	0.000958283	0.001321905	0.000515238	0.000724647	0.001205645	0.000448809	0.000321308	0.000693274	0.001008218	0.002492941	0.000962043	0.001627475	0.000880458	0.002661166	0.002350343	0.001447373	0.000706714	0.000977049	0.001040627	0.000569531	0.002360855	0.001686848	0.001498356	0.000964868	0.00184594	0.002070936	0.002075077	0.001851065	0.001135707	0.001112331	0.0016742	0.00082908	0.001158999	0.002510304	0.001521207	0.001590341	0.002379109	0.001690172	0.0009337	0.001273858	0.000960574	0.001141094	0.000736318	0.000955937	0.001888574	0.000710871	0.001907648	0.000988728
¸ßË¹°×ÔëÉù´¦Àí (54).mp3	0.005179071	0.000272843	0.000943179	0.00166592	0.000684674	0.005149992	0.001761327	0.000222505	0.001016777	0.001216054	0.000199966	0.000408277	0.000658749	0.000600729	0.000192702	0.000449972	0.005369374	0.007510881	0.009349248	0.000599577	0.000429995	0.000458702	0.000361186	0.00010289	0.000606969	0.0003443	0.000436032	0.003472848	0.002858543	0.000401216	0.000713207	0.001029564	0.000590071	0.000483175	0.001770317	6.70E-05	0.001652462	0.000304761	0.000514051	0.00041006	0.001051869	0.000273618	0.004787662	0.000758494	0.000589505	0.003308772	0.00090227	0.000174392	0.001036588
¸ßË¹°×ÔëÉù´¦Àí (55).mp3	0.000565855	0.000532573	0.000560985	0.00053369	0.001012487	0.000596377	0.001620446	0.000967793	0.000240403	0.000495525	0.000805235	0.000935251	0.000580389	0.001846336	0.001172108	0.000486561	0.000571114	0.000453857	0.000592716	0.001336428	0.000697183	0.003464449	0.000930226	0.000503238	0.000272896	0.000623678	0.000558415	0.000390512	0.001261669	0.000515411	0.000651627	0.000544362	0.001166791	0.000405829	0.000701718	0.002003468	0.000440632	0.000522066	0.000591734	0.000715983	0.000495031	0.000683966	0.001021547	0.001037842	0.000750301	0.000951272	0.000601351	0.000587512	0.009893971
¸ßË¹°×ÔëÉù´¦Àí (56).mp3	0.002812381	0.001551813	0.001347186	0.001855715	0.002046709	0.001547901	0.000747981	0.001584375	0.001468121	0.001520095	0.000924886	0.001744963	0.001096305	0.001340301	0.001532844	0.001496069	0.002801192	0.00095029	0.003758138	0.001227851	0.002149503	0.004483639	0.000989043	0.003773787	0.000318733	0.001216026	0.001287065	0.002729839	0.001056912	0.000806952	0.001570194	0.001839374	0.001650024	0.001031426	0.005551271	0.00167204	0.000807143	0.004404181	0.000990859	0.001415276	0.003473798	0.001124199	0.001034881	0.002579553	0.00115905	0.000744904	0.002307227	0.000932247	0.001814163
¸ßË¹°×ÔëÉù´¦Àí (57).mp3	0.002587009	0.00199678	0.001096105	0.001376583	0.001708564	0.002273119	0.007158134	0.001400645	0.001421869	0.001669323	0.001467787	0.001402446	0.001413746	0.005304581	0.001270717	0.001808311	0.001617702	0.00063056	0.001666679	0.001115441	0.001671064	0.001370196	0.001762404	0.000598954	0.000542936	0.000951283	0.001247281	0.001697231	0.001677237	0.001208022	0.001683083	0.007865096	0.000968586	0.001313977	0.002453787	0.005486215	0.001643632	0.002200551	0.002019585	0.001112792	0.001793266	0.001397603	0.000383273	0.001236306	0.001604104	0.001146603	0.001092425	0.001769996	0.002273627
¸ßË¹°×ÔëÉù´¦Àí (58).mp3	0.002193578	0.002040798	0.003098418	0.002201813	0.002438539	0.00059717	0.002211198	0.001949877	0.002336069	0.002005224	0.00382233	0.002051037	0.002230496	0.002408508	0.000927172	0.002086507	0.001760764	0.004067962	0.002169654	0.004411067	0.003409353	0.002173568	0.00188431	0.002132782	0.00193255	0.00293489	0.00206045	0.002129346	0.001972582	0.003261871	0.001138787	0.000911367	0.002855067	0.00147556	0.001808228	0.001532936	0.001105578	0.001049243	0.000804658	0.002331951	0.003720749	0.002051679	0.001748548	0.001343303	0.001460328	0.001964237	0.001863176	0.001798118	0.003036985
¸ßË¹°×ÔëÉù´¦Àí (59).mp3	0.000307059	0.004342692	0.010004537	0.003482206	0.002353895	0.002525704	0.006379474	0.000950091	0.002529532	0.003997885	0.003837745	0.002458723	0.005038744	0.001219321	0.002761825	0.003608754	0.004667814	0.007315565	0.013733611	0.000809485	0.003027957	0.002449478	0.002146772	0.002138424	0.001889787	0.00448202	0.001638633	0.003820447	0.003751004	0.003059845	0.002842786	0.00293974	0.004645605	0.008766355	0.001971859	0.001910586	0.003240867	0.000633761	0.002981736	0.0028457	0.002166285	0.000870726	0.003126127	0.001408417	0.002573268	0.005047038	0.004480553	0.003402718	0.002956704
¸ßË¹°×ÔëÉù´¦Àí (60).mp3	0.003834587	0.002035453	0.003213669	0.000999371	0.002539731	0.003652975	0.00180394	0.003237296	0.002475805	0.003861835	0.005201818	0.003390201	0.001037431	0.002965881	0.002385978	0.005069321	0.001524216	0.006165874	0.003867054	0.002736128	0.001479449	0.003365826	0.003595635	0.001957824	0.00265856	0.001961886	0.003761391	0.003131172	0.002791831	0.003171356	0.002407418	0.00459193	0.000791007	0.00161681	0.001528318	0.00263717	0.006624357	0.003725773	0.001770742	0.003555486	0.002513422	0.001743558	0.004116097	0.00489488	0.00052713	0.006128339	0.003732054	0.006252515	0.004243252
¸ßË¹°×ÔëÉù´¦Àí (61).mp3	0.001044567	0.001283976	0.00275715	0.00108497	0.002073192	0.000920096	0.002340626	0.002227441	0.001878896	0.000914282	0.000786747	0.00461977	0.00371991	0.000728137	0.00118398	0.002782269	0.001155982	0.001574541	0.001602682	0.001858364	0.001100424	0.001035479	0.001251688	0.001132808	0.00081934	0.000677752	0.001677159	0.001288617	0.001099058	0.000878015	0.000820318	0.000546843	0.001937075	0.000811075	0.00169706	0.001013832	0.001233314	0.000779707	0.00094606	0.001432164	0.000703416	0.001804497	0.004561364	0.001177721	0.00152954	0.000891283	0.000699687	0.001384728	0.0008083
¸ßË¹°×ÔëÉù´¦Àí (62).mp3	0.004416909	0.002420331	0.003090228	0.003337405	0.008907894	0.021109551	0.016092354	0.04867297	0.023926759	0.005815584	0.009813847	0.008581648	0.002952886	0.003220533	0.002139767	0.007599687	0.00510866	0.004910514	0.013250343	0.00265849	0.001527282	0.005314016	0.012441297	0.035777614	0.002697787	0.00814368	0.004213602	0.014255143	0.013624552	0.008119813	0.010049544	0.002528608	0.004292271	0.002127526	0.00484346	0.016407486	0.00616708	0.002050515	0.001577917	0.001440733	0.006632243	0.010684494	0.004289599	0.003146156	0.00265755	0.002989304	0.001847906	0.001556528	0.002479373
¸ßË¹°×ÔëÉù´¦Àí (63).mp3	0.004960261	0.004221857	0.007268977	0.002518211	0.001848278	0.001265347	0.001598084	0.001006952	0.002034225	0.000910438	0.001382421	0.007171279	0.001930147	0.00118474	0.003548588	0.000967117	0.001842587	0.001890133	0.001066557	0.001652686	0.001326881	0.000932374	0.001933813	0.000932758	0.002629977	0.001613038	0.001080088	0.00179773	0.002324779	0.002291291	0.001166028	0.002711488	0.002112787	0.005075727	0.002340155	0.001712494	0.000755332	0.001781851	0.00325721	0.001806031	0.002140931	0.000677235	0.002118851	0.001777107	0.001183214	0.001971985	0.002877192	0.000822228	0.002308276
¸ßË¹°×ÔëÉù´¦Àí (64).mp3	0.008206651	0.000714474	0.000260855	0.008861026	0.008399744	0.009500379	0.00651525	0.014596532	0.003284221	0.00889303	0.011730047	0.015510881	0.000993231	0.00066016	0.005922064	0.005620301	0.012377247	0.000651002	0.001145183	0.003249302	0.005357273	0.000260101	0.000363619	0.000467735	0.003057278	0.00351277	0.011495108	0.010123834	0.010096666	0.012523591	0.004646274	0.011620082	0.007368646	0.011077505	0.000599331	0.003339477	0.005718003	0.001603572	0.009291	0.008822712	0.005783653	0.001401118	0.007591785	0.010833963	0.000629182	0.003318814	0.007836767	0.005453551	0.012063359
¸ßË¹°×ÔëÉù´¦Àí (65).mp3	0.001826041	0.000940016	0.001711622	0.005908029	0.004667396	0.001382943	0.001958719	0.002146539	0.010742216	0.00221297	0.005376485	0.001812903	0.002226886	0.002944793	0.006705976	0.002080678	0.001131126	0.00159078	0.004365664	0.002074421	0.002496534	0.001168104	0.000530934	0.014892419	0.006164153	0.002803405	0.002940304	0.000671496	0.013549272	0.004619023	0.00437825	0.002137681	0.004378167	0.005195023	0.014395947	0.001697524	0.001573527	0.002371225	0.00276871	0.002336789	0.001260656	0.001374865	0.003149863	0.001578072	0.003858754	0.001844503	0.005405192	0.001824361	0.001930503
¸ßË¹°×ÔëÉù´¦Àí (66).mp3	0.000667676	0.001024978	0.000273684	0.00069602	0.000729851	0.003054368	0.000685303	0.000620529	0.000511018	0.002682818	0.002530587	0.002997533	0.000308263	0.000549089	0.001273983	0.000381663	0.001774085	0.003111863	0.001123583	0.000940533	0.001162465	0.007392718	0.001058529	0.001386283	0.000299845	0.000812795	0.000603488	0.001542769	0.000900368	0.001725012	0.000306153	0.000520916	0.003066385	0.001168989	0.00026643	0.002039832	0.002341214	0.002135885	0.001378422	0.000429072	0.001182424	0.001294506	0.000556638	0.001502113	0.000379939	0.002034317	0.000833942	0.000703286	0.000802008
¸ßË¹°×ÔëÉù´¦Àí (67).mp3	0.032464415	0.130474463	0.018373076	0.037604537	0.127151877	0.113723986	0.011257257	0.003642327	0.001362224	0.001161955	0.001628701	0.053280991	0.059715405	0.117814995	0.000220043	0.000912869	0.008528336	0.015820151	0.030361947	0.065316416	0.130461797	0.000264114	0.000799264	0.011646327	0.000312487	0.000498328	0.114864804	0.000222954	0.00074053	0.043219406	0.13625823	0.133191869	0.002545875	0.000285719	0.001995992	0.025924325	0.003033184	0.126396969	0.125606716	0.0011544	0.010906621	0.001803813	0.037911721	0.074496739	0.002293766	0.001598118	0.128728688	0.00343059	0.001579613
¸ßË¹°×ÔëÉù´¦Àí (68).mp3	0.000401194	0.000261564	0.000317298	0.000124387	9.15E-05	0.00035455	0.000437496	0.000300623	9.84E-05	8.50E-05	0.000444581	0.000327183	0.000288205	0.000250965	0.000178288	0.00134585	0.000165162	0.000323818	0.00033059	0.000152342	0.001012944	0.000157109	0.000375694	0.000116364	0.000114911	0.000831308	0.000226268	0.000685142	0.000133071	0.000127596	0.001019722	0.000166306	0.000478102	0.000314524	0.000240489	0.001096819	0.000318878	0.000273863	0.000303485	0.000324457	0.001409673	0.000274741	0.000206547	8.59E-05	0.000105431	0.001175225	0.000166797	0.000287345	0.000107775
¸ßË¹°×ÔëÉù´¦Àí (69).mp3	0.000685701	0.001556183	0.000712025	0.000399463	0.005718767	0.000430436	0.001059138	0.001231968	0.000710159	0.001423183	0.000329948	0.000478504	0.000574749	0.000824308	0.001288382	0.00066562	0.000651875	0.000690276	0.000638897	0.000769961	0.000690922	0.000760952	0.00062219	0.000574985	0.000738382	0.000711299	0.002060993	0.001396855	0.000774832	0.000757531	0.001685891	0.001421421	0.001851751	0.003613514	0.000773871	0.000712867	0.000769827	0.00058689	0.000663341	0.001066717	0.001698047	0.002028238	0.000876942	0.000855962	0.001262024	0.001043715	0.001943066	0.000842098	0.001689796
¸ßË¹°×ÔëÉù´¦Àí (70).mp3	0.000251974	0.00030814	0.002543285	0.001051627	0.000310626	0.010708866	0.015836351	0.000532125	0.008418513	0.001248415	0.014352768	0.009721332	0.012585178	0.009410563	0.000674284	0.000518805	0.001127275	0.000269601	0.008240488	0.007046813	0.001428705	0.01243832	0.000813547	0.000635366	0.000256476	0.000373079	0.002260964	0.000752333	0.014144706	0.000794006	0.000501866	0.000925442	0.00047109	0.001041457	0.005736275	0.001001663	0.002512143	0.000881196	0.002451457	0.001382118	0.007044567	0.005840879	0.000280594	0.007280988	0.000505194	0.000984477	0.000450649	0.014944818	0.000453452
¸ßË¹°×ÔëÉù´¦Àí (71).mp3	0.003711852	0.007345595	0.00225262	0.010591866	0.001438563	0.001796521	0.004908304	0.003322018	0.003616267	0.001854367	0.003205013	0.001969018	0.001756564	0.001484399	0.004386385	0.001972728	0.003239894	0.012329105	0.004225208	0.003476698	0.003091973	0.011260162	0.002440823	0.002436803	0.002634177	0.003378834	0.001950844	0.001988129	0.002861415	0.002481117	0.007843668	0.004809423	0.005988249	0.004745439	0.00506618	0.006104378	0.002077089	0.002489568	0.000985711	0.006509324	0.006971228	0.006552429	0.00905519	0.002593668	0.00205262	0.004515475	0.002334852	0.003994249	0.002852646
¸ßË¹°×ÔëÉù´¦Àí (72).mp3	0.004904377	0.003763159	0.003632926	0.00099521	0.00153642	0.000412586	0.000653151	0.002697102	0.000350487	0.000347616	0.000470328	0.000908811	0.001360971	0.00053489	0.001233671	0.001107129	0.000608259	0.005752283	0.006129608	0.000471639	0.001423051	0.001833202	0.000704717	0.001595594	0.001541556	0.001070417	0.000733844	0.000478708	0.002582456	0.000892513	0.008266811	0.00310575	0.001431865	0.003661202	0.000661812	0.001125	0.000602581	0.001702047	0.005181919	0.000588609	0.000946032	0.004796304	0.001636273	0.000550734	0.000919434	0.001096834	0.000748493	0.004115468	0.000230374
¸ßË¹°×ÔëÉù´¦Àí (73).mp3	0.000568168	0.000678865	0.000605854	0.000812255	0.000553507	0.00052254	0.000510108	0.003775859	0.000615545	0.000992614	0.004320093	0.001563437	0.000994878	0.000860593	0.001477323	0.002586471	0.001087052	0.000628508	0.000543505	0.011412616	0.000798123	0.00069499	0.000453615	0.000563557	0.000827938	0.00063856	0.00047553	0.000856224	0.000454886	0.000887348	0.003076397	0.007048097	0.001525917	0.000628848	0.003083453	0.00078159	0.000661324	0.002771794	0.000796838	0.000615402	0.000619506	0.002023438	0.000840361	0.00040407	0.000300893	0.001407108	0.001268507	0.000440935	0.000210434
¸ßË¹°×ÔëÉù´¦Àí (74).mp3	0.000452672	0.000278176	0.000674162	0.000506837	0.000459072	0.000959057	0.00069251	0.000547395	0.000316742	0.000330938	0.000604043	0.000292066	0.001096523	0.001615415	0.00067233	0.000363539	0.001037216	0.002201186	0.005334646	0.000528952	0.002395814	0.000393741	0.000327741	0.000344269	0.000514536	0.005196785	0.000364282	0.000717608	0.005806396	0.000427047	0.000611001	0.00041217	0.000424767	0.000538569	0.000831084	0.001169186	0.00028544	0.000830494	0.000542961	0.00045425	0.000889505	0.000969385	0.000383501	0.000538212	0.00167935	0.004070967	0.000378959	0.000563971	0.000616332
¸ßË¹°×ÔëÉù´¦Àí (75).mp3	0.00284787	0.006636037	0.009277509	0.012645016	0.00811867	0.004070409	0.002051273	0.007517323	0.004271862	0.007672975	0.00528626	0.01075791	0.009556457	0.002391454	0.006650518	0.004164613	0.006413352	0.005735909	0.009392252	0.0066568	0.001513054	0.002987762	0.006611815	0.007617424	0.009720083	0.016022004	0.010647717	0.010585488	0.006250316	0.004767145	0.006043543	0.010524755	0.008907489	0.005776468	0.00427277	0.00517445	0.006203987	0.011398689	0.007085064	0.009493562	0.006214839	0.006607548	0.006022151	0.006600508	0.009447685	0.009823723	0.008800158	0.009162758	0.006382055
¸ßË¹°×ÔëÉù´¦Àí (76).mp3	0.002368184	0.001531677	0.001007058	0.001049297	0.001609444	0.037025906	0.004348431	0.001537645	0.001032142	0.001020816	0.00105686	0.003479593	0.003601246	0.002245068	0.001514151	0.00151002	0.001341733	0.002327103	0.001371119	0.001775877	0.002072098	0.002722752	0.001781839	0.002177641	0.001583307	0.001434354	0.001449465	0.002782371	0.005667427	0.001991003	0.002439073	0.001853457	0.00311153	0.000432731	0.002737736	0.004015734	0.00206541	0.002421424	0.00501696	0.002068459	0.002406933	0.003821096	0.001343867	0.001982931	0.000913556	0.0039608	0.002657433	0.000946961	0.002822989
¸ßË¹°×ÔëÉù´¦Àí (77).mp3	0.005559112	0.002948002	0.001998751	0.001714136	0.002877197	0.003137149	0.0067696	0.004247621	0.003568491	0.005132828	0.00691531	0.00342683	0.00341422	0.003134425	0.005668944	0.002089084	0.003213935	0.002415697	0.001693383	0.002999316	0.002930794	0.003064608	0.005931699	0.005221502	0.002389349	0.00288841	0.00200431	0.002570294	0.002542477	0.002272464	0.002485196	0.002284122	0.002363347	0.002191633	0.003271495	0.003973954	0.003576031	0.002649919	0.00256849	0.002006581	0.002093307	0.002325443	0.002539937	0.001903231	0.001688792	0.00205171	0.004498486	0.007572251	0.003521762
¸ßË¹°×ÔëÉù´¦Àí (78).mp3	0.004148696	0.004205934	0.006292455	0.004864228	0.003457892	0.002435497	0.005597839	0.005051779	0.003054497	0.001239699	0.004735067	0.004531697	0.009573972	0.004854914	0.009821465	0.003947152	0.005869724	0.009219786	0.001500761	0.01085869	0.007928954	0.009447151	0.014942955	0.006862949	0.022590233	0.007248049	0.010114863	0.021266293	0.004951498	0.000721364	0.000643059	0.005113249	0.006672721	0.001742716	0.000290128	0.000599267	0.00322781	0.00447194	0.003750907	0.000696101	0.001290821	0.016805775	0.005825426	0.00062038	0.001865372	0.006005882	0.001054659	0.003500131	0.003810685
¸ßË¹°×ÔëÉù´¦Àí (79).mp3	0.000294045	0.000297544	0.000332345	0.000281158	0.000406367	0.00039525	0.000594394	0.000317193	0.00045695	0.002991763	0.000328475	0.000382886	0.000250614	0.000241888	0.000581211	0.000438179	0.00065631	0.000449138	0.000383456	0.000513019	0.000278317	0.00033965	0.000384011	0.000299241	0.000465834	0.000511802	0.000278224	0.000543606	0.000315771	0.000338677	0.000505216	0.000490211	0.000391261	0.000344395	0.00042886	0.000510776	0.000356097	0.000257883	0.000360531	0.000631635	0.000247207	0.000427703	0.000344193	0.00027411	0.000374454	0.000434639	0.000310418	0.000164238	0.00032699
¸ßË¹°×ÔëÉù´¦Àí (80).mp3	0.001278848	0.002868918	0.00016499	0.000903809	0.000381992	0.001012084	0.000440864	0.001224295	0.001264247	0.006234167	0.003120727	0.000273111	0.000760273	0.003163215	0.001058887	0.000989667	0.001091937	0.000499867	0.000581354	0.000710074	0.001702702	0.000350902	0.000409693	0.007418151	0.029230993	0.001216636	0.001223862	0.000310279	0.000785632	0.000714001	0.000783839	0.001951238	0.000785903	0.0025843	0.000511413	0.001869303	0.005713613	0.009573619	0.001682833	0.000835875	0.001923954	0.001056515	0.003538454	0.002045086	0.00166591	0.001363047	0.001970893	0.000865589	0.001444039
¸ßË¹°×ÔëÉù´¦Àí (81).mp3	0.001708499	0.002799314	0.001057707	0.001403962	0.001337209	0.001336476	0.001187991	0.000870553	0.001844758	0.000391582	0.000707149	0.001178584	0.000748128	0.001262275	0.001191909	0.000902044	0.001364618	0.001475362	0.001779138	0.00111067	0.000856592	0.001213161	0.001278924	0.001258695	0.001381527	0.00145049	0.001101426	0.002013457	0.002971161	0.001477177	0.002165181	0.00169349	0.002114354	0.001374401	0.002142178	0.002436903	0.001843466	0.001377051	0.003689106	0.0035454	0.003052697	0.004538302	0.001705537	0.002195222	0.004227272	0.004458867	0.005558865	0.004955219	0.005231771
¸ßË¹°×ÔëÉù´¦Àí (82).mp3	0.00060398	0.002408267	0.005435055	0.000655554	0.00060135	0.000464942	0.001426991	0.000283002	0.001894683	0.000498127	0.000356549	0.0021853	0.000517003	0.004699903	0.000428058	0.000928251	0.001256291	0.00030368	0.000208803	0.000285086	0.000597519	0.00095657	0.00087621	0.000453874	0.000557832	0.000691177	0.001101863	0.002129385	0.000810392	0.00232143	0.00093158	0.000858094	0.00045841	0.000463089	0.00092284	0.000823277	0.003023862	0.00126727	0.001437977	0.001941611	0.000671958	0.000648491	0.001183578	0.001333148	0.0023098	0.000583467	0.000679434	0.002129253	0.001115736
¸ßË¹°×ÔëÉù´¦Àí (83).mp3	0.001605323	0.006683205	0.003603045	0.002760344	0.003161455	0.00499126	0.016012255	0.078820765	0.001584895	0.011048724	0.00168216	0.001555691	0.004316998	0.00461931	0.003315723	0.094193518	0.000696295	0.004495468	0.048784114	0.076536179	0.017786304	0.006723608	0.050096184	0.114298657	0.000958453	0.004528081	0.034007303	0.019679189	0.028093878	0.088248268	0.012886347	0.080615126	0.000639303	0.000980856	0.016847974	0.001591865	0.002175405	0.015080037	0.013698821	0.034963511	0.000672805	0.005129354	0.014845655	0.012457507	0.009508032	0.08378806	0.004877343	0.04915639	0.002731481
¸ßË¹°×ÔëÉù´¦Àí (84).mp3	0.000706524	0.019198637	0.007660923	0.009198442	0.002255369	0.008471118	0.000844501	0.000614926	0.018974239	0.018252842	0.000702719	0.005269827	0.002751968	0.000511638	0.007814165	0.004620077	0.00173058	0.012739763	0.017693566	0.002459195	0.000676696	0.003210549	0.005829443	0.000642871	0.000543749	0.004881566	0.000582504	0.032072317	0.006408423	0.006885647	0.002151863	0.000729062	0.001062287	0.002176915	0.006325614	0.014298828	0.022101043	0.00227736	0.019801166	0.001760107	0.003095309	0.004622929	0.00890197	0.001066388	0.000956731	0.002061763	0.003819917	0.000638726	0.001553958
¸ßË¹°×ÔëÉù´¦Àí (85).mp3	0.000884259	0.000239995	0.000771981	0.001587252	0.00144113	0.001078844	0.001232643	0.000673296	0.001766741	0.000704509	0.00100588	0.000605786	0.001918596	0.000632867	0.000434529	0.000875693	0.001101442	0.000791817	0.00077764	0.000998229	0.001023779	0.000303693	0.000948716	0.000866856	0.001064924	0.000849961	0.000414343	0.000797367	0.001462771	0.000446346	0.000684434	0.000523244	0.000571849	0.001938053	0.000728753	0.001617922	0.000410091	0.00036057	0.000183003	0.000319792	0.000547269	0.000719861	0.000607632	0.000420435	0.000938502	0.000906719	0.000354672	0.000549464	0.000297592
¸ßË¹°×ÔëÉù´¦Àí (86).mp3	0.006112644	0.005436261	0.002596273	0.002957792	0.005833635	0.00579947	0.008082232	0.00693836	0.005991278	0.002402254	0.002389748	0.00213641	0.002575919	0.003218866	0.005856941	0.006332157	0.002807906	0.003409422	0.00584447	0.005370939	0.006118909	0.001830956	0.002282675	0.001576084	0.000598923	0.00129772	0.002253433	0.000470988	0.001599688	0.002740041	0.001433196	0.003115187	0.001965785	0.003925098	0.002013572	0.005790629	0.003841935	0.007099363	0.007910984	0.006875636	0.01050319	0.011927752	0.001833978	0.005846348	0.009406382	0.004919467	0.040709376	0.004185635	0.005312125
¸ßË¹°×ÔëÉù´¦Àí (87).mp3	0.00281478	0.000592996	0.001881946	0.000609063	0.005677909	0.001084461	0.001404591	0.000613227	0.001880382	0.000380689	0.00321697	0.012014646	0.023374846	0.001310644	0.005493111	0.017665613	0.002664546	0.001934046	0.003345922	0.00285864	0.000792642	0.000638157	0.003254493	0.00448769	0.001034462	0.003137815	0.001035014	0.005160545	0.001068686	0.001050267	0.000968007	0.000425028	0.001406319	0.000621762	0.007029905	0.001587717	0.005394843	0.001697864	0.001858041	0.00128081	0.002363358	0.001144669	0.000448244	0.004395742	0.000676602	0.001040452	0.001809962	0.005721872	0.002246594
¸ßË¹°×ÔëÉù´¦Àí (88).mp3	0.002054191	0.001964125	0.002425347	0.001242305	0.001187997	0.001789655	0.000761826	0.00047456	0.000994275	0.0008768	0.001543381	0.00036133	0.000337849	0.00104623	0.000977793	0.000736688	0.002720681	0.001861811	0.001209196	0.000710078	0.001286906	0.001299481	0.000511162	0.000908166	0.001404927	0.001850881	0.000972912	0.001782086	0.000819381	0.000636264	0.000725084	0.001456516	0.000251319	0.000455787	0.000559831	0.001083468	0.002207728	0.003546737	0.001011776	0.001848811	0.001396279	0.001395436	0.00060686	0.000611706	0.000912831	0.000603695	0.000641576	0.000276172	0.000334051
¸ßË¹°×ÔëÉù´¦Àí (89).mp3	0.001291997	0.002589062	0.001787274	0.001073843	0.001479577	0.00096584	0.007043414	0.001732843	0.001707263	0.000542164	0.004551401	0.001385656	0.00156593	0.001330263	0.001042368	0.002230417	0.001434467	0.002086412	0.00170292	0.001595153	0.001744439	0.002400448	0.002486952	0.000947241	0.001460449	0.001119418	0.005770904	0.001716016	0.001405066	0.001487883	0.001093611	0.000949098	0.001158713	0.001335519	0.009832816	0.001203987	0.011619921	0.00144004	0.001036776	0.00209806	0.001768605	0.002262161	0.002294083	0.00239383	0.001367208	0.003081571	0.003110201	0.001701082	0.001468657
¸ßË¹°×ÔëÉù´¦Àí (90).mp3	0.04130125	0.028290967	0.061099414	0.00134554	0.027284773	0.096754983	0.020656651	0.012318676	0.00597991	0.0260826	0.023139793	0.090243921	0.090307273	0.061419565	0.025396133	0.063117348	0.072108068	0.013078249	0.072934434	0.003110013	0.016305394	0.002341955	0.004888109	0.005911916	0.006524473	0.004889765	0.000775644	0.007417339	0.002623464	0.001037091	0.000478871	0.029234968	0.001591595	0.001036337	0.002993703	0.083361141	0.126095638	0.081225641	0.000678712	0.000560317	0.066134848	0.001588593	0.055100657	0.115966335	0.011923896	0.128180161	0.002447451	0.002162365	0.000995342
¸ßË¹°×ÔëÉù´¦Àí (91).mp3	0.001075053	0.000305057	0.000937203	0.001128504	0.000770844	0.000708309	0.000784864	0.000695468	0.000713688	0.00066496	0.000264203	0.000522798	0.000420516	0.000404158	0.000745107	0.000914359	0.000276878	0.000317722	0.000623482	0.000405484	0.000296177	0.00039762	0.0004832	0.000423453	0.000436395	0.000631395	0.000536212	0.000423545	0.000446561	0.000501504	0.000634427	0.000526299	0.000633983	0.000578232	0.000362432	0.000458158	0.000439805	0.000575993	0.000434275	0.000455171	0.000354983	0.000849095	0.000947124	0.00051186	0.000340477	0.00108607	0.000814469	0.00072363	0.000591527
¸ßË¹°×ÔëÉù´¦Àí (92).mp3	0.000396816	0.000333269	0.000700986	0.000567113	0.000422661	0.000758642	0.000308577	0.000504001	0.000433685	0.000408417	0.00023571	0.000305022	0.000164756	0.000795762	0.000248425	0.00089076	0.000614465	0.000228619	0.000574903	0.000408573	0.000222816	0.000601208	0.000407691	0.000400598	0.000202282	0.000230371	0.000383698	0.000466549	0.000330301	0.000398412	0.00038785	0.000373618	0.000350682	0.0002823	0.000243453	0.000761973	0.000293399	0.000427237	0.0001828	0.000163036	0.000106016	0.000139842	0.0003809	0.001415897	0.000194999	0.001434003	0.000589182	0.000790183	0.000411066
¸ßË¹°×ÔëÉù´¦Àí (93).mp3	0.001046204	0.00071701	0.000492091	0.00261807	0.000802303	0.000335773	0.00033705	0.000360072	0.000815936	0.000243775	0.000334641	0.000222224	0.000327362	0.000814869	0.000633247	0.000866727	0.000299415	0.000436341	0.000326191	0.001568324	0.000799489	0.000530225	0.000314041	0.000718474	0.000957499	0.000531348	0.00093396	0.000274077	0.000247157	0.001646724	0.001025041	0.000363099	0.001395761	0.000957245	0.000896299	0.000517697	0.000833854	0.001060974	0.001863643	0.000750377	0.007971899	0.000475633	0.00134192	0.000662759	0.000454379	0.000441302	0.000379855	0.000839259	0.000426893
¸ßË¹°×ÔëÉù´¦Àí (94).mp3	0.000907142	0.00167844	0.003519073	0.00947888	0.001757412	0.00055928	0.002704165	0.002358596	0.003460084	0.002292966	0.00341527	0.005661021	0.004794125	0.001077594	0.007315049	0.002795641	0.009857353	0.003301887	0.002446889	0.002609717	0.001226844	0.003733805	0.001237729	0.001686391	0.003268988	0.00788679	0.00519786	0.001617984	0.006002458	0.004921231	0.00216153	0.006774639	0.003191173	0.001035162	0.001728842	0.000365991	0.000916067	0.000623025	0.002012732	0.00125904	0.001202183	0.001653593	0.001706872	0.00106993	0.000402318	0.001129745	0.000464755	0.000433853	0.001343424
¸ßË¹°×ÔëÉù´¦Àí (95).mp3	0.001197548	0.001327678	0.004269675	0.000759006	0.005505516	0.007783284	0.005183149	0.006211332	0.000785978	0.0012899	0.000609199	0.001127041	0.001340541	0.001786614	0.000650736	0.001345922	0.000319323	0.00092879	0.000513625	0.000714059	0.001537341	0.001260963	0.001123324	0.000682163	0.000549952	0.000582012	0.000619771	0.001570348	0.000779124	0.001134525	0.001936958	0.002867856	0.001662748	0.007618758	0.001687451	0.000729404	0.000891505	0.000894054	0.000525438	0.000732595	0.000642876	0.003299193	0.001031459	0.000419174	0.000359746	0.001280388	0.000674937	0.0012498	0.000699268
¸ßË¹°×ÔëÉù´¦Àí (96).mp3	0.001046874	0.003860441	0.000925735	0.001157278	0.000951841	0.001075321	0.000580468	0.000665972	0.001214043	0.000926187	0.001735015	0.001008897	0.000402321	0.001234183	0.001087352	0.000799225	0.000425606	0.001168207	0.002288255	0.000388627	0.001157805	0.013962248	0.000348758	0.002000564	0.000795329	0.000894564	0.000436199	0.000538127	0.000386164	0.000409962	0.000590292	0.000830168	0.000895301	0.001024246	0.000630389	0.002435277	0.000368318	0.000952513	0.000649898	0.001210741	0.000234835	0.001106437	0.001413065	0.000240605	0.001512818	0.001947812	0.000430112	0.000727838	0.001344666
¸ßË¹°×ÔëÉù´¦Àí (97).mp3	0.004180628	0.001559209	0.00088002	0.00055976	0.002418535	0.00124692	0.000510387	0.00055633	0.000392859	0.000213718	0.005341453	0.001489338	0.00208106	0.001233738	0.000597305	0.001092986	0.001401247	0.001948884	0.000853144	0.00078389	0.001106394	0.001057166	0.002663736	0.000525025	0.000703233	0.000365138	0.000494979	0.002024108	0.000774839	0.000737671	0.000836059	0.000612242	0.001010288	0.001470937	0.001092573	0.001444601	0.002649468	0.001473028	0.001309489	0.001470063	0.001268527	0.000978445	0.001014122	0.001401858	0.001094309	0.001234799	0.003055913	0.002610322	0.002141367
¸ßË¹°×ÔëÉù´¦Àí (98).mp3	0.00498161	0.006577733	0.000240487	0.00132301	0.006979645	0.007403287	0.0002949	0.001382741	0.004154804	0.005801321	0.000220792	0.012650034	0.000153055	0.002090907	0.010985868	0.000327813	0.000424241	0.004753911	0.000140694	0.000142825	0.000297759	0.000548667	0.005894106	0.006144285	0.000175008	0.000149453	0.000127088	0.000287895	7.54E-05	0.002054445	0.00049681	0.000268619	0.000248346	0.000239062	0.000170621	0.000403793	0.000224785	7.21E-05	0.000191513	0.000185023	7.66E-05	0.000170425	0.000359085	0.000206171	0.00014197	0.000527603	9.85E-05	0.000162057	0.00038437
¸ßË¹°×ÔëÉù´¦Àí (99).mp3	0.000338161	0.000449019	0.000322601	0.000476977	0.000295358	0.000318116	0.000422525	0.00036914	0.000356897	0.000399953	0.000319177	0.000365015	0.000256061	0.000360662	0.007003301	0.006902321	0.000275536	0.005002141	0.000172335	0.00034922	0.005590083	0.000259351	0.000293631	0.000675154	0.005835828	0.00052623	0.000457295	0.000313361	0.005485644	0.000196203	0.000341898	0.000389921	0.000254969	0.005579887	0.000291048	0.000301747	0.007441353	0.000205901	0.000427844	0.000333792	0.000168875	0.000314454	0.000618974	0.000250674	0.00119752	0.000215669	0.008646942	0.003241319	0.008977686
¸ßË¹°×ÔëÉù´¦Àí (100).mp3	0.003039102	0.005149786	0.002935842	0.002250532	0.004739943	0.003190165	0.003092806	0.003187088	0.003864956	0.003456393	0.00351183	0.005464547	0.101133786	0.007897771	0.002956738	0.003510347	0.003547079	0.002721003	0.002344422	0.004781831	0.00383427	0.003411029	0.003829764	0.028693182	0.003168241	0.003193023	0.003412692	0.008076645	0.001318099	0.002841444	0.00308108	0.003272964	0.02904827	0.004263212	0.002635273	0.003561407	0.003143272	0.002891012	0.003106403	0.002547838	0.003496508	0.002218589	0.007653527	0.002883645	0.003250702	0.003249425	0.004029477	0.00193063	0.003227823
¸ßË¹°×ÔëÉù´¦Àí (101).mp3	0.002469552	0.003771706	0.002127573	0.000540706	0.001415215	0.004792648	0.001948853	0.004034132	0.000408535	0.000466346	0.001187674	0.002254941	0.001283843	0.001624993	0.000753167	0.00105502	0.001610524	0.003515089	0.000374902	0.002435944	0.00301465	0.001625629	0.002794056	0.000755148	0.002203136	0.003712271	0.002193517	0.000320836	0.003412344	0.005569501	0.001360771	0.001432626	0.003666766	0.000531355	0.001342804	0.004268743	0.002249803	0.003171811	0.004170974	0.002161536	0.000648519	0.001296188	0.001577112	0.000403448	0.00301407	0.001288024	0.001011392	0.002764609	0.002334469
¸ßË¹°×ÔëÉù´¦Àí (102).mp3	0.000644129	0.000707278	0.002329018	0.001253727	0.001962266	0.001629266	0.001491679	0.001825716	0.001076105	0.001276795	0.000657784	0.001142887	0.001258148	0.000312337	0.001396482	0.001175126	0.002169113	0.000899592	0.000744443	0.001464539	0.00112024	0.00138846	0.001889076	0.001056957	0.002419679	0.001028289	0.001365943	0.000407501	0.001206734	0.000947517	0.000416496	0.001339269	0.001090579	0.001847698	0.001453934	0.001012645	0.001328695	0.00094447	0.000721649	0.000824815	0.000995095	0.001677609	0.001254635	0.001152107	0.000716942	0.001406489	0.001717275	0.000777074	0.001098572
¸ßË¹°×ÔëÉù´¦Àí (103).mp3	0.000600563	0.007960877	0.001961838	0.00117597	0.016933713	0.00121718	0.001160372	0.001957518	0.015521714	0.001216658	0.000536903	0.001431038	0.001955768	0.011700784	0.001399991	0.002469092	0.001932844	0.003256053	0.002112318	0.004270414	0.001479059	0.001223428	0.004184288	0.00459204	0.003015016	0.000880267	0.001785644	0.001546774	0.002230031	0.00286483	0.001580891	0.001100014	0.011399524	0.001270124	0.003651001	0.003439719	0.000277761	0.00186357	0.000378243	0.003402084	0.005447445	0.001292033	0.000934478	0.003491355	0.002076158	0.001823258	0.013137259	0.001281828	0.001709384
¸ßË¹°×ÔëÉù´¦Àí (104).mp3	0.001484256	0.002111769	0.000874553	0.002362847	0.00404539	0.00173502	0.001748011	0.001230796	0.007348899	0.001451913	0.002053866	0.002748906	0.003401576	0.000930887	0.00115752	0.002795968	0.001345106	0.001380699	0.001146962	0.001096845	0.001176296	0.00111005	0.001961256	0.001486731	0.004680189	0.001479855	0.003500043	0.001137575	0.003793276	0.002190849	0.002325094	0.003748865	0.006012223	0.0004106	0.00088428	0.004978606	0.002376728	0.001216325	0.001896656	0.004140411	0.001289123	0.001120141	0.00240296	0.003533852	0.002832051	0.003025739	0.001329157	0.002301303	0.00315805
¸ßË¹°×ÔëÉù´¦Àí (105).mp3	0.000508743	0.000552695	0.000478539	0.000414162	0.001793978	0.00088114	0.000375276	0.003910637	0.00064071	0.000996935	0.001187523	0.000847335	0.000536324	0.001239702	0.000234849	0.000335214	0.000620708	0.000181226	0.000452109	0.000187413	0.000373122	0.00060526	0.00079613	0.002608539	0.000629112	0.000519501	0.001952933	0.000609332	0.000728422	0.000667978	0.000929405	0.001219046	0.000165338	0.000309703	0.001379757	0.000235928	0.00069807	0.001358253	0.000214122	0.000245737	0.000621533	0.00032592	0.000196966	0.000375803	0.000171003	0.002306477	0.000755937	0.003228451	0.000748201
¸ßË¹°×ÔëÉù´¦Àí (106).mp3	0.000591083	0.001305856	0.001117387	0.000454304	0.000105709	0.00031777	0.000413091	0.000239358	0.000481948	0.00117548	0.000456515	0.000601525	0.000336859	0.000458144	0.001092688	0.001055781	0.001321808	0.002004429	0.002159555	0.001540589	0.00046217	0.00395664	0.002804737	0.042816438	0.001903637	0.003142426	0.001896891	0.002627515	0.001742783	0.005269639	0.04765702	0.00048204	0.002723604	0.001320686	0.003737571	0.001051215	0.001507484	0.002442819	0.023529196	0.006368115	0.000584752	0.001851121	0.001257088	0.000395261	0.000647686	0.000698741	0.000887306	0.000510766	0.001042245
¸ßË¹°×ÔëÉù´¦Àí (107).mp3	0.001978776	0.001283832	0.002658126	0.004257059	0.005142281	0.001797655	0.000660764	0.003747809	0.002049805	0.0011793	0.002729316	0.000563954	0.014129245	0.001725628	0.003175924	0.001470649	0.002775221	0.000286117	0.002480669	0.002205799	0.001178044	0.001954053	0.006120596	0.006637858	0.002898763	0.000778486	0.002628805	0.005198538	0.005167804	0.001766883	0.002421471	0.000256425	0.000207776	0.00384181	0.001333044	0.001767547	0.003074526	0.000206992	0.002902905	0.002859287	0.001259752	0.000956354	0.00255944	0.001787266	0.001378666	0.001266861	0.005367621	0.00486489	0.003664462
¸ßË¹°×ÔëÉù´¦Àí (108).mp3	0.000490856	0.000594645	0.001371642	0.00066621	0.000981358	0.000844271	0.000761221	0.001149805	0.001192528	0.001156897	0.001649016	0.003321145	0.001128952	0.002581852	0.000934875	0.001164774	0.00190061	0.001678416	0.003971283	0.001944085	0.002496401	0.001408533	0.021643249	0.046042077	0.00356575	0.001341159	0.001859622	0.004429132	0.007204815	0.004380132	0.006567647	0.001258448	0.00233134	0.002889668	0.005690479	0.003534181	0.001525616	0.004051967	0.001586966	0.002362536	0.001953792	0.001671101	0.001244595	0.000645449	0.00123994	0.002793196	0.000722712	0.000912056	0.00100007
¸ßË¹°×ÔëÉù´¦Àí (109).mp3	0.012153321	0.012698091	0.007681904	0.005456967	0.005046778	0.006069307	0.00794777	0.01620888	0.014482197	0.008617502	0.003359555	0.005773304	0.00689095	0.002371529	0.002219986	0.006340608	0.003870967	0.006299518	0.003967495	0.004802621	0.00391951	0.004872758	0.002353925	0.005705496	0.003198097	0.004758454	0.005317378	0.007578704	0.008961659	0.004068187	0.002521327	0.006298103	0.004960238	0.008216228	0.004446239	0.004617165	0.002945909	0.011455557	0.005222733	0.012792867	0.002493663	0.003104909	0.003471393	0.001268399	0.003644268	0.011453576	0.032295447	0.033833787	0.036798351
¸ßË¹°×ÔëÉù´¦Àí (110).mp3	0.04154598	0.023204757	0.026688125	0.003635025	0.003149323	0.000531696	0.00092506	0.001461689	0.000813543	0.001594688	0.043001071	0.032736208	0.00042115	0.001530575	0.002635207	0.001396318	0.000549766	0.007481923	0.002350937	0.010443818	0.005300575	0.001165017	0.000411653	0.031612478	0.038944811	0.027195247	0.045559984	0.007601401	0.001115434	0.001519814	0.043415301	0.001216386	0.005480033	0.008950434	0.021431601	0.001899924	0.001479313	0.002736303	0.002203604	0.000775023	0.004013747	0.006615965	0.001060347	0.000830857	0.032928836	0.000659356	0.055283047	0.022614548	0.017674055
¸ßË¹°×ÔëÉù´¦Àí (111).mp3	0.000720507	0.000654456	0.000573373	0.00039283	0.000518576	0.002985505	0.001291984	0.000636084	0.000914943	0.000973223	0.000341147	0.000295018	0.007282543	0.000675309	0.00136873	0.000274154	0.003237385	0.000916591	0.000449423	0.001067022	0.002121528	0.000314607	0.00127944	0.000538921	0.00058464	0.00072982	0.001187379	0.001850338	0.00068	0.000257316	0.000564604	0.000219321	0.001067934	0.000489669	0.000336813	0.000350302	0.000443539	0.000934078	0.000375014	0.002475504	0.000591112	0.000478832	0.000509698	0.000470625	0.000280799	0.000509237	0.000472778	0.001510078	0.000726735
¸ßË¹°×ÔëÉù´¦Àí (112).mp3	0.001396999	0.000582195	0.001037056	0.000621951	0.002227573	0.000419215	0.001490123	0.000646535	0.002923324	0.000368065	0.000563374	0.000548651	0.000571714	0.000448758	0.000365736	0.000538801	0.000294978	0.001099819	0.000500461	0.000356317	0.000300967	0.000364807	0.000675513	0.001785113	0.000463771	0.000430886	0.003109929	0.000445789	0.000398272	0.000826012	0.000295274	0.000422299	0.001269607	0.000448574	0.000433779	0.000949386	0.001269743	0.000947736	0.000535028	0.00089209	0.000500175	0.000736896	0.000584112	0.003219625	0.00085207	0.000720924	0.000281908	0.000814222	0.000341658
¸ßË¹°×ÔëÉù´¦Àí (113).mp3	0.000538873	0.001755869	0.000720392	0.000721654	0.000492427	0.000476162	0.000752178	0.00068337	0.001494619	0.000851522	0.001106977	0.000855652	0.0004325	0.000778363	0.000199405	0.000549343	0.000787168	0.000229523	0.000621321	0.000877701	0.00048939	0.000213413	0.001134774	0.001580904	0.000570409	0.000627087	0.001011832	0.000659187	0.000718995	0.000423887	0.001182916	0.000347633	0.001521658	0.000883871	0.000428676	0.000564073	0.000145687	0.001209604	0.000169803	0.00120102	0.000819145	0.000911189	0.001082319	0.000699918	0.000503145	0.000535336	0.000246297	0.001166606	0.00024005
¸ßË¹°×ÔëÉù´¦Àí (114).mp3	0.000309942	0.000290778	0.000164898	0.004306321	0.00042252	0.000293401	0.000601288	0.00040127	0.000450899	0.001040726	0.001746655	0.000288216	0.000306247	0.000893087	0.000235152	0.000495311	0.00036165	0.00031236	0.000175397	0.000580208	0.000693595	0.000428465	0.000211924	0.000383249	0.000212733	0.000701681	0.000505323	0.000355173	0.000530428	0.000270317	0.001015858	0.000183442	0.000216	0.000277822	0.00037141	0.002110556	0.000260684	0.001090882	0.000248545	0.000438737	0.000623633	0.00051478	0.00136214	0.00092076	0.000619486	0.000649888	0.000253421	0.000377577	0.000654924
¸ßË¹°×ÔëÉù´¦Àí (115).mp3	0.002239067	0.000481958	0.001304218	0.000272264	0.000743205	0.000710243	0.000965731	0.000782295	0.001231238	0.000618176	0.001425303	0.001109935	0.000670062	0.000889057	0.000630101	0.001796416	0.000663727	0.000702226	0.001253987	0.001496401	0.000580062	0.000352115	0.000920802	0.000831189	0.001404698	0.000807402	0.000977855	0.000909628	0.000806939	0.000549037	0.000627229	0.000351349	0.00055451	0.00204119	0.000788974	0.000446843	0.001372346	0.00158234	0.000458098	0.001154375	0.000701239	0.000742141	0.003027236	0.000874832	0.000447452	0.001186986	0.00118422	0.000316084	0.001002502
¸ßË¹°×ÔëÉù´¦Àí (116).mp3	0.000277336	0.002290253	0.002455581	0.002869261	0.000959857	0.005343982	0.000348051	0.003400796	0.000391229	0.001745431	0.001384433	0.001468088	0.000179908	0.001397686	0.004331813	0.001584145	0.002694484	0.000941756	0.005091944	0.007095919	0.009373683	0.003755051	0.002639386	0.003770686	0.003480522	0.01278579	0.000432804	0.003048059	0.001555918	0.000579216	0.005969688	0.001453381	0.001511835	0.001959115	0.000862311	0.002417888	0.001106543	0.003793147	0.001889979	0.001076467	0.003919439	0.002450765	0.001689471	0.00934791	0.002091602	0.001466014	0.000751506	0.000846657	0.003229969
¸ßË¹°×ÔëÉù´¦Àí (117).mp3	0.000567777	0.000393967	0.000299526	0.000361448	0.000324197	0.00025092	0.00092058	0.000407512	0.000586464	0.000319893	0.000285742	0.000427572	0.000351519	0.000245295	0.000682878	0.000481752	0.000375288	0.000464315	0.000243725	0.000560752	0.000328981	0.000766862	0.000682299	0.000919993	0.000515323	0.000826063	0.000802383	0.00106359	0.001507029	0.002773746	0.002613718	0.001071487	0.000711953	0.000344633	0.00029882	0.000510861	0.00032696	0.000239842	0.000671729	0.000581634	0.000554244	0.001050966	0.000515798	0.000469119	0.000754676	0.002087793	0.00035615	0.000473446	0.000207716
¸ßË¹°×ÔëÉù´¦Àí (118).mp3	0.000751554	0.00038945	0.000935194	0.000789627	0.000152241	0.00037197	0.000178077	0.000219362	0.000181665	0.001474777	0.000394981	0.001800216	0.000458536	0.002213222	0.000378107	0.00278524	0.002711374	0.001382983	0.000645433	0.000561611	0.003055674	0.000216924	0.000751723	0.001241487	0.001919654	0.000843221	0.000954093	0.001558943	0.000368674	0.00015724	0.000820623	0.001224877	0.000271757	0.007812301	0.003239059	0.000626492	0.000141587	0.001049393	0.000887952	0.000204141	0.000434554	5.00E-05	0.001271217	0.001189873	0.001474448	0.001253286	0.00147477	0.000935442	0.018856622
¸ßË¹°×ÔëÉù´¦Àí (119).mp3	0.000608663	0.009016287	0.070697621	0.13677898	0.129749164	0.139961094	0.000655846	0.001446367	0.0039283	0.000874622	0.000364226	0.00065358	0.021545082	0.000205644	0.000781309	0.000478273	0.085000969	0.133392438	0.130282953	0.123266324	0.134978682	0.001807616	0.043721199	0.000572398	0.000528794	0.000367277	0.003352528	0.041448776	0.000289501	0.001188448	0.01430166	0.121977605	0.140582636	0.132968381	0.128003031	0.000833219	0.002854174	0.000249055	0.000892651	0.000442811	0.001075145	0.000766315	0.000659953	0.000241856	0.000938679	0.03436226	0.128407702	0.136045203	0.13317281
¸ßË¹°×ÔëÉù´¦Àí (120).mp3	0.005528298	0.01004786	0.002200767	0.001040734	0.001545155	0.000874627	0.000128588	0.001803755	0.000992407	0.001556524	0.000692692	0.001242569	0.010748386	0.002565005	0.002935241	0.001370579	0.00153085	0.001466961	0.00239018	0.004613271	0.001551096	0.002767364	0.002730206	0.0013514	0.00181968	0.000144695	0.001277294	0.000730184	0.002656569	0.001331503	0.000862055	0.001746016	0.009318389	0.004731867	0.004275477	0.002689537	0.001731272	0.008951754	0.003204587	0.005716658	0.007549043	0.040838022	0.001474999	0.001252392	0.002073847	0.00261691	0.000130706	0.001091842	0.000217622
¸ßË¹°×ÔëÉù´¦Àí (121).mp3	0.000202704	0.000181577	0.000180676	0.000272176	0.00037185	0.00049518	0.000569309	0.000665767	0.000788361	0.000975758	0.00121294	0.001063367	0.001002948	0.001709893	0.001947054	0.001279769	0.001276108	0.001454334	0.001998826	0.001897901	0.00193796	0.001236065	0.001910753	0.000756648	0.00073928	0.001127045	0.003517884	0.001044444	0.000835049	0.002003659	0.001052023	0.000833233	0.002793808	0.002185717	0.00126346	0.000682573	0.001406831	0.001000523	0.000939956	0.001189346	0.001098861	0.000538404	0.000796091	0.001639825	0.001536364	0.000887164	0.001650833	0.000800141	0.001100796
¸ßË¹°×ÔëÉù´¦Àí (122).mp3	0.001213828	0.002408096	0.002673314	0.00358811	0.002366446	0.002789186	0.00311602	0.003377103	0.00377297	0.002157943	0.002305602	0.002774111	0.002340584	0.002740315	0.003466429	0.002588811	0.002825446	0.002502483	0.002570129	0.01233109	0.005593864	0.004011928	0.015502388	0.023906147	0.001341485	0.001615039	0.000334181	0.020196268	0.01593148	0.005437071	0.00959874	0.002306694	0.005090888	0.00186302	0.000433885	0.009055771	0.004252527	0.016938485	0.000692044	0.000296513	0.011771007	0.001090197	0.000800377	0.001364556	0.002103935	0.002142044	0.000763894	0.000971107	0.000357835
¸ßË¹°×ÔëÉù´¦Àí (123).mp3	0.025609132	0.006318775	0.000808579	0.007512379	0.011433763	0.002400855	0.004503246	0.004509636	0.009104403	0.000550905	0.005026795	0.060030092	0.00047757	0.001034979	0.065971464	0.002044098	0.028231919	0.006815451	0.007023663	0.014382652	0.006922518	0.005337648	0.01716294	0.025226947	0.120455407	0.020131111	0.034086224	0.00809865	0.071199141	0.028454801	0.020624796	0.114273459	0.026228938	0.035657991	0.110523984	0.029770412	0.127250016	0.058698386	0.029055027	0.013506333	0.007998383	0.002420273	0.00417631	0.049082085	0.038758114	0.004115066	0.005839535	0.00201277	0.019896025
¸ßË¹°×ÔëÉù´¦Àí (124).mp3	0.003180106	0.000542478	0.009127377	0.002057689	0.006446448	0.005383204	0.000893981	0.001525471	0.001208169	0.001985497	0.001551011	0.003068205	0.002038142	0.000531194	0.000961855	0.00529569	0.003044609	0.001203215	0.003108409	0.003936903	0.001026411	0.003549734	0.00087992	0.006001885	0.001117591	0.001475811	0.000412432	0.000601347	0.000733798	0.000681319	0.000335256	0.001211454	0.000248244	0.003493715	0.001136338	0.001518832	0.001244286	0.002908647	0.000788504	0.002128275	0.001095949	0.00249646	0.010801362	0.000496425	0.000265826	0.000488924	0.000205148	0.001309998	0.005747512
¸ßË¹°×ÔëÉù´¦Àí (125).mp3	0.034925506	0.044302803	0.105594032	0.021472618	0.034129459	0.034038521	0.038828459	0.025133448	0.02868236	0.017726107	0.026118394	0.036851194	0.019866962	0.142756149	0.041073207	0.136932626	0.012498724	0.007743543	0.111620575	0.030851306	0.028421586	0.01512414	0.031639963	0.018881971	0.031531058	0.115001433	0.020269701	0.083659336	0.012495838	0.081816457	0.085232235	0.049439903	0.052283481	0.011736248	0.017982174	0.056439579	0.023002265	0.060531732	0.050578054	0.068034865	0.062407307	0.070960343	0.089247122	0.040951818	0.098734871	0.017901281	0.020563997	0.043945946	0.084544405
¸ßË¹°×ÔëÉù´¦Àí (126).mp3	0.000658378	0.000525642	0.000846284	0.002047202	0.00184271	0.008599406	0.00053121	0.003878796	0.003256151	0.003395067	0.001847111	0.000797133	0.00153706	0.001022017	0.001707254	0.002541156	0.000301304	0.001747257	0.004992687	0.002310762	0.002923033	0.00169909	0.000939312	0.000808328	0.000534728	0.001544097	0.00326401	0.00417186	0.000870017	0.003424867	0.001513273	0.001015423	0.002401627	0.000923317	0.001443416	0.001708728	0.003536872	0.000715426	0.00165344	0.00314395	0.000944589	0.003380592	0.001706324	0.002873837	0.000852356	0.001609175	0.001248345	0.002064673	0.001381079
¸ßË¹°×ÔëÉù´¦Àí (127).mp3	0.000530469	0.000692288	0.000716369	0.000585095	0.000692821	0.000633508	0.000681281	0.000597271	0.000403503	0.000799648	0.000607719	0.001051815	0.000601999	0.00072442	0.000555446	0.000811429	0.000793058	0.000421184	0.000763996	0.00078938	0.000744745	0.001078747	0.000650261	0.000489606	0.000418271	0.000607591	0.000571709	0.000778554	0.000830524	0.000509731	0.000468916	0.000848512	0.000296001	0.000480264	0.000702529	0.000497654	0.000462682	0.000806724	0.000638039	0.000619104	0.00076691	0.000549267	0.000591224	0.000546821	0.000575626	0.000607421	0.000628392	0.001314598	0.00061075
¸ßË¹°×ÔëÉù´¦Àí (128).mp3	0.001254759	0.004207639	0.00128703	0.00117531	0.003232484	0.000988699	0.000538475	0.001148219	0.001086999	0.000866816	0.001544452	0.001880339	0.001608833	0.001742957	0.001561444	0.0014477	0.002381884	0.001996681	0.002113712	0.000810676	0.000930476	0.001397591	0.00351312	0.001031143	0.001224779	0.002130115	0.002370377	0.00058457	0.000616788	0.001615985	0.000769459	0.001319723	0.001754002	0.000949988	0.001084473	0.000448607	0.00026972	0.001374839	0.000582396	0.000889195	0.000586622	0.001026352	0.001124181	0.001942281	0.003021913	0.002078662	0.002437982	0.002562247	0.002150125
¸ßË¹°×ÔëÉù´¦Àí (129).mp3	0.002476977	0.034611441	0.087774143	0.101978391	0.017487871	0.021601394	0.110383533	0.130502924	0.015815301	0.06834349	0.128731951	0.131112009	0.045870379	0.016438818	0.004166579	0.010502154	0.009911718	0.02530748	0.053878613	0.081859246	0.002983938	0.021153837	0.016330473	0.006419406	0.004414966	0.002720975	0.00406068	0.00308314	0.003681384	0.004069002	0.004552898	0.002224983	0.002104761	0.002117896	0.010447371	0.011086182	0.024290562	0.009797325	0.077727884	0.014615446	0.037311383	0.040196158	0.12012057	0.07889995	0.119994149	0.006411105	0.003322448	0.007183078	0.006484007
¸ßË¹°×ÔëÉù´¦Àí (130).mp3	0.003437987	0.001685148	0.003280896	0.001605724	0.002057325	0.007524433	0.004761748	0.002144528	0.005483485	0.009586287	0.009191722	0.000425409	0.001515037	0.000799436	0.003223163	0.000919477	0.003040728	0.00163532	0.002291348	0.001326529	0.001301569	0.003292838	0.002713087	0.001621366	0.003694848	0.004027828	0.005802691	0.000483616	0.001397842	0.00081308	0.002884915	0.000755407	0.00315567	0.001695124	0.004293524	0.001735826	0.001781886	0.0084576	0.007608615	0.002180082	0.00536749	0.008725109	0.009323246	0.000378269	0.0015572	0.000895325	0.002697958	0.001010928	0.003888859
¸ßË¹°×ÔëÉù´¦Àí (131).mp3	0.000377009	0.000557453	0.000590567	0.000929365	0.001436932	0.000432992	0.000256247	0.000717407	0.000322042	0.0003242	0.000629578	0.000201772	0.000245086	0.000321239	0.000922276	0.000195548	0.000382321	0.000165528	0.000432497	0.000148946	0.000232305	0.000222745	0.0001401	0.000284312	0.000234627	0.000134931	0.000141739	0.000166853	0.000261609	0.000251524	0.000203693	0.000226977	0.00014474	0.000490108	0.005331688	0.001129388	0.000196133	0.000769449	0.001488896	0.005134038	0.002279429	0.001151034	0.000488489	0.000244347	0.006261279	0.006292888	0.001435099	0.00099424	0.001724312
¸ßË¹°×ÔëÉù´¦Àí (132).mp3	0.018655123	0.000588214	0.003702755	0.014864051	0.000662338	0.0051976	0.011812426	0.001922162	0.00923726	0.026409084	0.004404816	0.006974417	0.026073413	0.000209288	0.001274019	0.00267666	0.000911479	0.001836053	0.003708369	0.000300045	0.019481543	0.011601725	0.001743399	0.073904797	0.017178532	0.000335746	0.009823466	0.010425214	0.000699449	0.002187942	0.004649176	0.000280552	0.000854256	0.001874855	0.00171929	0.003452487	0.006879013	0.000528513	0.003493679	0.008448159	0.000690428	0.004262501	0.01018016	0.002075243	0.01303704	0.044635318	0.008552374	0.006502745	0.015079477
¸ßË¹°×ÔëÉù´¦Àí (133).mp3	0.002413078	0.000899093	0.001006205	0.000637454	0.000557769	0.000654751	0.000567979	0.000545785	0.001838103	0.000677857	0.001150641	0.000479682	0.001362435	0.000680118	0.000378271	0.000361646	0.000698415	0.000753145	0.001423791	0.000613131	0.007007495	0.001387316	0.000711208	0.000507453	0.001869635	0.000712761	0.000784959	0.000394452	0.000774261	0.000601109	0.000496026	0.000941725	0.000417949	0.000500808	0.000945075	0.000624513	0.000543055	0.000668853	0.000571224	0.000745887	0.001751494	0.000761402	0.001115002	0.000579133	0.000605673	0.000356507	0.000394651	0.0004443	0.000520228
¸ßË¹°×ÔëÉù´¦Àí (134).mp3	0.006490735	0.00196116	0.001019606	0.000566778	0.001376818	0.0008303	0.004039639	0.0027404	0.001923068	0.003578119	0.004437826	0.033896793	0.002607713	0.00303954	0.005655906	0.011793783	0.058476169	0.019933486	0.011980128	0.032736477	0.007853498	0.005945387	0.001328675	0.002778889	0.008971724	0.000357733	0.000291687	0.00019533	0.000372905	0.000952018	0.001337478	0.001970995	0.000259882	0.000325639	0.000568827	0.000134949	0.00036485	0.000679129	0.000868791	0.001900709	0.002284139	0.003913155	0.005822105	0.008679836	0.011469337	0.015673649	0.022268385	0.014117174	0.00146765
¸ßË¹°×ÔëÉù´¦Àí (135).mp3	0.001174059	0.000579321	0.000629165	0.000572808	0.000632539	0.000312609	0.003305509	0.000488289	0.010161437	0.000487873	0.000227571	0.04240191	0.021702603	0.001115353	0.000811494	0.001052818	0.000637571	0.000510582	0.000930861	0.000676038	0.002437013	8.91E-05	0.000464189	0.001438343	0.004474516	0.02184169	0.00071567	0.000873076	0.000880321	0.001261377	0.000945461	0.000622693	0.00081345	0.000428891	0.000640041	0.000767944	0.000448403	0.001298208	0.000624951	0.001271898	0.000771609	0.001322795	0.000851405	0.00158129	0.004522769	0.000417081	0.000579001	0.000245415	0.000463859
¸ßË¹°×ÔëÉù´¦Àí (136).mp3	0.003561318	0.000933028	0.002077328	0.001689837	0.005752226	0.005495632	0.001047552	0.002033067	0.000789244	0.002460951	0.004242022	0.000872026	0.002249445	0.000424958	0.002557953	0.000558845	0.002215126	0.003323285	0.006944183	0.008553576	0.108653814	0.129453734	0.002810481	0.000325942	0.001192241	0.025793472	0.004781488	0.015348475	0.001210367	0.001642287	0.004072806	0.000897663	0.011774564	0.010874398	0.003205727	0.000354846	0.000912501	0.001412303	0.001319758	0.018068386	0.014949754	0.006882683	0.000952957	0.001013631	0.018543057	0.005171613	0.002322307	0.000279776	0.000733693
¸ßË¹°×ÔëÉù´¦Àí (137).mp3	0.001067054	0.003522834	0.002071005	0.001885974	0.005049748	0.002314874	0.000731838	0.007052877	0.004003591	0.001293104	0.001802275	0.001178746	0.010241957	0.002532909	0.003748692	0.004182297	0.001144475	0.001365681	0.003316348	0.000590719	0.001130466	0.00071899	0.003232046	0.006622178	0.000739568	0.000677839	0.001895786	0.001666795	0.002281489	0.004264092	0.001451643	0.002047457	0.001568449	0.001374593	0.002708768	0.001177505	0.00269829	0.007276813	0.001320049	0.00075533	0.001703521	0.0010305	0.00131737	0.001032033	0.001933823	0.000756619	0.000768392	0.001643934	0.001966028
¸ßË¹°×ÔëÉù´¦Àí (138).mp3	0.001026828	0.000938902	0.00064187	0.001359515	0.000647485	0.000987355	0.000753203	0.001879303	0.000842258	0.001146871	0.001773672	0.000613895	0.000808265	0.000433742	0.000717363	0.001321585	0.000799187	0.000959834	0.000672809	0.001121502	0.000756116	0.000679284	0.000476754	0.001037352	0.001020385	0.002984379	0.001409443	0.000706221	0.001563254	0.000468423	0.001361907	0.003944763	0.001457028	0.003297782	0.002506368	0.000649719	0.000321784	0.006064886	0.00162377	0.001218295	0.001785801	0.00055637	0.001211743	0.024748193	0.017559266	0.042512655	0.098431364	0.060088176	0.064091071
¸ßË¹°×ÔëÉù´¦Àí (139).mp3	0.000795214	0.000517242	0.000863402	0.001502947	0.000451824	0.001055558	0.000541151	0.000510204	0.000450054	0.00037624	0.000665729	0.001284899	0.000614237	0.000816462	0.001628659	0.000449082	0.001250481	0.000462374	0.002985656	0.001223755	0.000878991	0.00073412	0.000624818	0.000494775	0.001286947	0.000458053	0.001213518	0.001316782	0.000368493	0.000452219	0.000762214	0.000871286	0.00139222	0.000990501	0.000976436	0.000865474	0.00048451	0.00043366	0.000333284	0.000451911	0.000409994	0.000700756	0.001059606	0.001172578	0.001774189	0.001057723	0.00028758	0.000413668	0.000230358
¸ßË¹°×ÔëÉù´¦Àí (140).mp3	0.003859374	0.000753411	0.000219218	0.000592025	0.000283779	0.00286104	0.004472564	0.000696247	0.010311177	0.000435574	0.000885712	0.000557224	0.001038637	0.001802364	0.002105128	0.006307046	0.000648377	0.000995962	0.021427454	0.000303715	0.000545478	0.000902433	0.000552699	0.000365881	0.007527962	0.001071785	0.000253379	0.004146788	0.000286184	0.002754207	0.002978717	0.000890763	0.000861474	0.000940761	0.001557541	0.000485525	0.001011269	0.023934022	0.001397087	0.000933463	0.000391315	0.00106527	0.000779001	0.000678015	0.000308566	0.000449723	0.000565581	0.000743222	0.000516888
¸ßË¹°×ÔëÉù´¦Àí (141).mp3	0.017008824	0.039758645	0.020382935	0.003184416	0.030574763	0.00470629	0.007738443	0.004736633	0.001726089	0.001398385	0.004660154	0.001823551	0.005800929	0.003276832	0.005857212	0.003399256	0.001817302	0.001366171	0.000697719	0.000903596	0.001209038	0.001499798	0.006504599	0.004434893	0.005346279	0.005869733	0.002375531	0.001732176	0.000945115	0.00149184	0.00183731	0.001619749	0.002136133	0.001662169	0.001428366	0.002258416	0.004740901	0.005397306	0.004295383	0.008197978	0.006377463	0.002218575	0.001765631	0.001601881	0.001508367	0.002624779	0.001828327	0.002711857	0.002766264
¸ßË¹°×ÔëÉù´¦Àí (142).mp3	0.002207671	0.004295674	0.00776289	0.002614191	0.001553536	0.002410485	0.003977691	0.003491426	0.000644004	0.00105417	0.001732354	0.00206846	0.001563549	0.003384802	0.00291435	0.000466675	0.00065924	0.001108331	0.00100283	0.000988936	0.001640834	0.001513317	0.001387587	0.0029963	0.002843707	0.001740929	0.001229506	0.001699915	0.001501138	0.001581889	0.003352113	0.001939163	0.002793958	0.002005138	0.001939913	0.001028956	0.00158118	0.001358108	0.001553077	0.004137395	0.001083913	0.002355873	0.001054866	0.001581973	0.001254485	0.000989783	0.002102373	0.001009872	0.002464735
¸ßË¹°×ÔëÉù´¦Àí (143).mp3	0.000730689	0.00319676	0.000126645	0.002150212	0.008042429	0.001350517	0.001284461	0.001008808	0.000584189	0.001566072	0.000885156	0.002079726	0.001077135	0.005311966	0.004488565	0.017436344	0.01678122	0.008968902	0.017842768	0.031470429	0.003336264	0.002163769	0.014488985	0.010727508	0.015410779	0.019452857	0.005635384	0.001192815	0.030523991	0.014967149	0.019334162	0.002572727	0.004968821	0.035488345	0.01793687	0.001334544	0.028540945	0.008943754	0.069749914	0.039307982	0.100607626	0.054171614	0.007255655	0.021927303	0.02515286	0.046141747	0.036844283	0.009506934	0.00578093
¸ßË¹°×ÔëÉù´¦Àí (144).mp3	0.003029712	0.008685247	0.006629518	0.012895662	0.003511315	0.003076852	0.02534562	0.012892452	0.001143328	0.003682502	0.004092327	0.002546656	0.003009653	0.000946641	0.001818158	0.008426888	0.002371685	0.001628945	0.00083549	0.007092312	0.003262102	0.001863298	0.001084668	0.001486245	0.001579549	0.000978826	0.000610847	0.00050187	0.000492828	0.001428139	0.003961426	0.003724378	0.0009519	0.001632997	0.001079818	0.000726505	0.002019311	0.003742987	0.001177453	0.004171086	0.003635867	0.003194444	0.003530602	0.002139488	0.00108342	0.001912738	0.000276117	0.00210764	0.002031928
¸ßË¹°×ÔëÉù´¦Àí (145).mp3	0.004325844	0.003533581	0.003694941	0.004039939	0.002483075	0.001225571	0.001227753	0.000422361	0.001325182	0.000764879	0.001152005	0.001075998	0.000301378	0.001403606	0.001610698	0.002126523	0.001144608	0.000632736	0.002300647	0.000417086	0.00234037	0.000999875	0.001890105	0.00067247	0.0025509	0.000355937	0.001450057	0.001175435	0.002587272	0.001051213	0.000835278	0.001575804	0.002873251	0.000445262	0.001313061	0.001830827	0.000625539	0.001796184	0.001401552	0.001601874	0.001036954	0.001577684	0.001123376	0.001361603	0.001239353	0.001288848	0.00119599	0.001616125	0.002390233
¸ßË¹°×ÔëÉù´¦Àí (146).mp3	0.031011757	0.036935113	0.011938289	0.016945016	0.020691434	0.022123124	0.033095568	0.009720972	0.01977375	0.015922682	0.016569283	0.026962256	0.012220297	0.026857199	0.025151186	0.022256477	0.00950176	0.013946741	0.010622892	0.018358011	0.014392938	0.039565172	0.001989696	0.002365815	0.001582936	0.002809598	0.001179292	0.001867097	0.004382765	0.000970472	0.002343728	0.000218175	0.001966208	0.002040253	0.004162898	0.001343267	0.001565823	0.001302734	0.001606738	0.002012482	0.000920323	0.000447207	0.002307607	0.001936087	0.001943344	0.001440644	0.00038703	0.001476631	0.000789846
¸ßË¹°×ÔëÉù´¦Àí (147).mp3	0.00073096	0.001048219	0.000430464	0.000905654	0.000511894	0.002054952	0.00194991	0.002366633	0.001944532	0.001942709	0.000880265	0.004428207	0.002738302	0.000474353	0.001928373	0.001551495	0.007976174	0.001599831	0.002484594	0.000715636	0.001658064	0.00049161	0.001719415	0.000898386	0.002249488	0.000965314	0.001723719	0.000693031	0.001821325	0.001224665	0.005700417	0.001057363	0.000979117	0.001073585	0.001186962	0.002035719	0.003437532	0.001610514	0.002328803	0.001403187	0.002007894	0.00461831	0.005826658	0.009114865	0.004272668	0.00549436	0.008356996	0.012335425	0.003881185
¸ßË¹°×ÔëÉù´¦Àí (148).mp3	0.00027575	0.001840029	0.000188046	0.0004554	0.000522303	0.001200986	0.000458464	0.000578495	0.000387437	0.001101103	0.001806762	0.000290575	0.000650303	0.001362282	0.000210649	0.000232202	0.000615672	0.002170196	0.000847039	0.004445695	0.000803003	0.001366937	0.000449665	0.0009553	0.001016153	0.003800163	0.000445163	0.000975434	0.00092128	0.001779041	0.000748284	0.00120352	0.001329789	0.001486662	0.004740234	0.000733262	0.001287025	0.003541042	0.000592493	0.000385922	0.001569675	0.004902962	0.001709812	0.009855001	0.001292614	0.00295376	0.001791789	0.001069524	0.002458228
¸ßË¹°×ÔëÉù´¦Àí (149).mp3	0.000352166	0.000213555	0.000314802	0.000680397	0.001626102	0.002677525	0.000631986	0.000172267	0.00016626	0.000371624	0.000337186	0.000228829	0.000309597	0.000995305	0.002059564	0.003591559	0.002797617	0.002775046	0.00384157	0.002817651	0.000584825	0.001014671	0.000893356	0.001828316	0.001820862	0.006196548	0.006747281	0.00969889	0.023171537	0.029209465	0.040026683	0.022485888	0.009739352	0.005278233	0.019878298	0.004918207	0.005226153	0.017566744	0.001328264	0.002786892	0.004193536	0.003071578	7.12E-05	0.000234798	0.001452652	0.001844349	0.002739727	0.006276316	0.027148614
¸ßË¹°×ÔëÉù´¦Àí (150).mp3	0.000732407	0.000885623	0.000725522	0.000280169	0.002067829	0.000819748	0.005476623	0.009430205	0.000671367	0.000433621	0.003139474	0.000768223	0.003288215	0.002618611	0.000186316	0.00019274	0.001453523	0.000667931	0.005991757	0.007371903	0.000557552	0.000414254	0.003702509	0.001497526	0.002339687	0.001856884	0.005598553	0.00029445	0.00173474	0.000709861	0.003421076	0.008377537	0.000443935	0.000349228	0.001885605	0.000861938	0.004940337	0.005072451	0.000318142	0.000574686	0.002032171	0.00161609	0.005900269	0.002247194	0.000357257	0.000127182	0.00062345	0.000394967	0.001650647
¸ßË¹°×ÔëÉù´¦Àí (151).mp3	0.002531852	0.001795578	0.004187978	0.000709232	0.004321832	0.015305147	0.002341911	0.001227958	0.00274662	0.001933905	0.004198934	0.004082522	0.001790977	0.002298595	0.00119396	0.00150656	0.0002372	0.000662596	0.000968932	0.010282626	0.00234773	0.000758805	0.001671176	0.001445609	0.006376153	0.008343191	0.002382665	0.00163036	0.003121832	0.001442437	0.002089367	0.002064863	0.009007038	0.002055537	0.001541501	0.000326336	0.001183206	0.00044359	0.000836246	0.00030244	0.001242114	0.000544233	0.003087762	0.001893178	0.000618522	0.000694736	0.008400471	0.004650393	0.0013039
¸ßË¹°×ÔëÉù´¦Àí (152).mp3	0.001955608	0.013897875	0.000746917	0.032054555	0.002189136	0.001105597	0.001057731	0.001133336	0.00118009	0.001022656	0.001440239	0.004159784	0.003914328	0.002195906	0.002423319	0.001803905	0.00299624	0.00127958	0.005166793	0.000702391	0.000733341	0.001241479	0.002076202	0.000926859	0.001254674	0.000713356	0.014734534	0.001634545	0.001097045	0.000921714	0.002568166	0.000904572	0.001175663	0.000786434	0.0008358	0.001088512	0.001668287	0.000948234	0.001465915	0.002500305	0.028316157	0.100206673	0.001955315	0.00192517	0.001906052	0.003843116	0.002169814	0.0019497	0.001172036
¸ßË¹°×ÔëÉù´¦Àí (153).mp3	0.000679628	0.001045431	0.000130665	0.000569625	0.000139759	0.00149005	0.003415322	0.000787844	0.000474761	0.003952211	0.000514465	0.019197108	0.092848763	0.00100493	0.001263231	0.005531844	0.000583658	0.005873447	0.012978381	0.000838141	0.006249289	0.000394071	0.000619456	0.000855127	0.001049805	0.001729677	0.000496594	0.001509382	0.001204587	0.004269943	0.001239828	0.002477629	0.000408529	0.001072863	0.000531387	0.000615683	0.001633266	0.007649944	0.000197898	0.001843244	0.001043944	0.000521836	0.000995862	0.002850031	0.000321965	0.006165554	0.001421272	0.000379618	0.00716052
¸ßË¹°×ÔëÉù´¦Àí (154).mp3	0.013139666	0.047995117	0.003469609	0.003794816	0.002896264	0.002635384	0.011610718	0.036327578	0.049990498	0.021788349	0.034183115	0.056349538	0.023311486	0.0633315	0.087649755	0.103506185	0.010003292	0.002768123	0.002113825	0.004880174	0.016789576	0.049272355	0.097219989	0.099230342	0.02581365	0.063442305	0.092617773	0.003461999	0.025706122	0.096515335	0.127157554	0.012132026	0.00322186	0.001501349	0.003952179	0.014481912	0.053921692	0.087486237	0.064445727	0.099535182	0.006154585	0.001913365	0.002375053	0.004328627	0.003446526	0.021556769	0.011995309	0.071872242	0.004946131
¸ßË¹°×ÔëÉù´¦Àí (155).mp3	0.008043415	0.001395898	0.000755965	0.001293496	0.005792716	0.002607238	0.003360522	0.01261847	0.003201727	0.010357563	0.003437083	0.010712227	0.001807505	0.002613672	0.002312323	0.007319976	0.00265082	0.003959061	0.006947461	0.00307517	0.002713989	0.001502623	0.002229666	0.002088991	0.004978096	0.002171159	0.002092814	0.000988132	0.004674513	0.000515613	0.001994895	0.008734758	0.003582523	0.008941644	0.002622121	0.00685376	0.000334514	0.001584146	0.002000855	0.001649739	0.001416727	0.002682349	0.001913827	0.004195259	0.015080823	0.00384143	0.006071324	0.003700423	0.006862623
¸ßË¹°×ÔëÉù´¦Àí (156).mp3	0.000322229	0.000416602	0.00035401	0.000358262	0.000322004	0.00036199	0.000324575	0.000272474	0.000432343	0.000396716	0.000342365	0.000381514	0.000547004	0.000605965	0.000386796	0.000370665	0.000573928	0.000427856	0.000330651	0.000652222	0.000751762	0.000481723	0.000562065	0.000538961	0.00069693	0.000770212	0.000353876	0.00045363	0.00033768	0.000500066	0.000514102	0.000366331	0.000721255	0.000660702	0.000457796	0.000305645	0.000459456	0.000268255	0.000302696	0.000383452	0.000380746	0.000406093	0.000349922	0.000341743	0.00048061	0.000269721	0.00033341	0.000453412	0.000596169
¸ßË¹°×ÔëÉù´¦Àí (157).mp3	0.000248063	0.011655913	0.006139343	0.005831521	0.006311852	0.003486789	0.007761	0.011959277	0.011663278	0.012268396	0.00990774	0.006010698	0.014393999	0.008935936	0.003018598	0.001958477	0.004003176	0.00297769	0.001507016	0.001430047	0.001332569	0.000887041	0.001122221	0.001255261	0.001268203	0.002019573	0.001345663	0.001341708	0.002213637	0.008095026	0.005436136	0.005331324	0.006552035	0.01568214	0.000970129	0.001056438	0.00134958	0.001774244	0.004914532	0.005441785	0.008527748	0.011114934	0.005975829	0.013889007	0.004520193	0.013322419	0.008086803	0.009581933	0.012690865
¸ßË¹°×ÔëÉù´¦Àí (158).mp3	0.001463696	0.001492988	0.001333871	0.000720685	0.001275601	0.001283129	0.000986784	0.000799706	0.000515495	0.000702342	0.000623973	0.00071418	0.00079932	0.001196133	0.000702906	0.000730982	0.00037669	0.000685364	0.001167346	0.004700256	0.001458464	0.001462747	0.001849519	0.001891527	0.001849136	0.000626571	0.001809603	0.001558375	0.001794171	0.00091861	0.001439953	0.000648921	0.001240476	0.002003758	0.001465426	0.000677955	0.001708478	0.001742197	0.002055842	0.001629091	0.001534764	0.00195974	0.003111975	0.001100235	0.001133771	0.001133859	0.001692864	0.001166186	0.001290988
¸ßË¹°×ÔëÉù´¦Àí (159).mp3	0.000330025	0.001037222	0.003712783	0.004901916	0.001532106	0.001352516	0.001630851	0.002518983	0.013470456	0.001272699	0.068342045	0.001989289	0.001482974	0.001732798	0.051838249	0.001020236	0.001087602	0.001048055	0.00128927	0.003486741	0.00316731	0.006764466	0.006582663	0.022950603	0.001026252	0.002935626	0.034485076	0.011783875	0.001556002	0.001214821	0.002239171	0.001434547	0.000705403	0.001024412	0.001455359	0.001591351	0.00120192	0.00104859	0.001468316	0.003408356	0.043808591	0.052601364	0.031768646	0.002151291	0.030074717	0.001175097	0.001458135	0.001363962	0.001682962
¸ßË¹°×ÔëÉù´¦Àí (160).mp3	0.004472658	0.011675572	0.02569264	0.000263992	0.000615369	0.000989463	0.000728024	0.000321741	0.001412394	0.000698217	0.000863558	0.000161746	0.000342976	0.000486082	0.002701481	0.001951712	0.009259234	0.001421474	0.017258858	0.000486605	0.00094892	0.00103592	0.006296132	0.00167331	0.014196279	0.000826243	0.008899004	0.000166675	0.000322515	0.000496458	0.000183518	0.00042851	0.000329265	0.000347971	0.000778185	0.000282942	0.000176478	0.000510751	0.000134354	0.000472454	0.000316463	0.000191772	0.000601158	0.000416686	0.000256473	0.000474562	0.000148947	0.000268554	0.000883883
¸ßË¹°×ÔëÉù´¦Àí (161).mp3	0.001643279	0.003469288	0.001237693	0.001025712	0.004757423	0.001927707	0.001112119	0.00313975	0.003520326	0.01400494	0.003071025	0.001276785	0.003253375	0.001981965	0.001006456	0.008375916	0.001806782	0.004417151	0.001750974	0.001970852	0.002364644	0.000984891	0.003019104	0.00160103	0.001508817	0.001289511	0.001671289	0.008208888	0.001694142	0.00141622	0.001322943	0.002665918	0.001184341	0.000991779	0.011812408	0.003619252	0.003585924	0.001192354	0.001281189	0.006473146	0.001681507	0.00454111	0.002229137	0.00159033	0.003014657	0.002097072	0.003445457	0.008814378	0.002114445
¸ßË¹°×ÔëÉù´¦Àí (162).mp3	0.027393805	0.018259056	0.028292121	0.001338168	0.005444399	0.014490984	0.018023901	0.032202624	0.007078113	0.003756293	0.01734191	0.01857895	0.024424599	0.00565815	0.010575126	0.033933692	0.025647733	0.033365723	0.038746368	0.00173014	0.007237944	0.004296567	0.030632108	0.024082521	0.007418307	0.01789196	0.036127321	0.034067951	0.027963715	0.002670052	0.004071426	0.015615535	0.02300239	0.047003023	0.021929065	0.002360011	0.00681591	0.009853119	0.013961782	0.03157432	0.003851906	0.003826332	0.009137287	0.021465879	0.017163843	0.002442515	0.002548883	0.008916222	0.010705462
¸ßË¹°×ÔëÉù´¦Àí (163).mp3	0.000661856	0.000670603	0.001435415	0.001432434	0.001933754	0.00103317	0.001184664	0.001264432	0.001965605	0.001872416	0.000990507	0.000819959	0.001378619	0.001245326	0.001402228	0.001822219	0.001027323	0.002651689	0.000801028	0.000976077	0.001038814	0.000619576	0.001094994	0.001031918	0.000929391	0.000780513	0.000953261	0.000782057	0.001422572	0.000715964	0.001491698	0.00113655	0.000814739	0.000931489	0.00095651	0.000978644	0.001150638	0.001801738	0.001090432	0.000770142	0.000837913	0.000937952	0.000722706	0.000891074	0.000770244	0.00099671	0.001631889	0.000864909	0.001168748
¸ßË¹°×ÔëÉù´¦Àí (164).mp3	0.000493071	0.000457154	0.000287313	0.000863849	0.003070466	0.000294641	0.000871438	0.000141977	0.000236116	0.001554941	0.000564824	0.000224119	0.000523368	0.000546664	0.000175334	0.000344813	0.000362466	0.000308921	0.000331411	0.000571749	0.000222374	0.001516608	0.001517118	0.000310407	0.000336053	0.000176346	0.00022334	0.000930289	0.000578188	0.000305537	0.000362585	0.000387975	0.000205651	0.001565788	0.001364273	0.000296714	0.000556889	0.000536149	0.000282236	0.000815805	0.000843519	0.00033575	0.000396496	0.000145635	0.000176005	0.000332599	0.000435226	0.000444992	0.004257606
¸ßË¹°×ÔëÉù´¦Àí (165).mp3	0.002964807	0.005754124	0.01081874	0.001326706	0.002693129	0.002118085	0.002242789	0.002540921	0.002525194	0.006055842	0.001819644	0.003376181	0.002202735	0.002329759	0.001580319	0.002731232	0.005158688	0.005775434	0.004124797	0.001624256	0.003987964	0.001571316	0.001693232	0.001685576	0.001998113	0.001603568	0.001651105	0.001279902	0.001644838	0.001161375	0.001847065	0.001813327	0.002085337	0.002097157	0.00185019	0.001664446	0.001244298	0.001801372	0.0010983	0.001055758	0.001142186	0.00151875	0.003431505	0.002542766	0.002641186	0.001991845	0.004438255	0.002297562	0.001746912
¸ßË¹°×ÔëÉù´¦Àí (166).mp3	0.003469969	0.005346497	0.008794732	0.029200573	0.001362365	0.000895155	0.06294857	0.001705297	0.07262186	0.000283993	0.025730785	0.003435059	0.044712447	0.06631159	0.022176674	0.063398004	0.003736221	0.077409081	0.09227021	0.124278307	0.071726136	0.001124479	0.019499583	0.012733964	0.042170204	0.062466349	0.001677505	0.000298808	0.002412989	0.003761557	0.003743408	0.005496986	0.002338074	0.003338944	0.006104497	0.002774158	0.029737178	0.003444591	0.001716588	0.002831664	0.101260103	0.117646262	0.000538052	0.006465381	0.00466937	0.004023268	0.006911519	0.063308701	0.119736381
¸ßË¹°×ÔëÉù´¦Àí (167).mp3	0.000824059	0.001169485	0.001793043	0.001280151	0.004085397	0.004175688	0.001407738	0.001034796	0.00064326	0.000584544	0.001066177	0.000612628	0.00071288	0.000417304	0.002751457	0.002007639	0.000774902	0.001729595	0.001174075	0.00507043	0.000577053	0.018251399	0.006818267	0.003223103	0.000722697	0.003728461	0.001687856	0.000260991	0.00033111	0.009293669	0.00508635	0.00130184	0.00044341	0.000869705	0.001412345	0.000476681	0.000815572	0.00290105	0.001263669	0.000459568	0.000711984	0.001007796	0.000499385	0.000278887	0.000923612	0.000582168	0.002761667	0.000610239	0.001563262
¸ßË¹°×ÔëÉù´¦Àí (168).mp3	0.007196784	0.048988342	0.043436933	0.068427533	0.015638774	0.006646437	0.004881937	0.014239581	0.05839498	0.105127476	0.052474454	0.007364105	0.011397341	0.010941295	0.01332074	0.043964121	0.006928269	0.028325003	0.010324857	0.00595148	0.007927095	0.007171606	0.064290874	0.03102316	0.080871634	0.017020525	0.083992578	0.01715824	0.003411584	0.002032889	0.003440347	0.017503625	0.003115722	0.00177052	0.000594766	0.002085975	0.00165137	0.001134484	0.000476525	0.000424093	0.001443801	0.000905077	0.000805287	0.004780778	0.001031917	0.000719799	0.003023926	0.00248186	0.001276495
¸ßË¹°×ÔëÉù´¦Àí (169).mp3	0.000481627	0.001503898	0.002261922	0.000514235	0.003553635	0.001778086	0.000326354	0.000373141	0.001407008	0.001481179	0.000318339	0.001356512	0.001576725	0.006512166	0.000567868	0.000636541	0.004761701	0.00057919	0.001291692	0.000931067	0.002155467	0.000648997	0.001511623	0.001551251	0.000409788	0.008303679	0.000394869	0.001350872	0.000248833	0.001592597	0.002974714	0.004360944	0.003463097	0.000449984	0.000141086	0.001203895	0.001025435	0.001652541	0.001192483	0.002947603	0.000267371	0.000713672	0.000185487	0.007203185	0.000892247	0.001532333	0.001598177	0.000347972	0.000495219
¸ßË¹°×ÔëÉù´¦Àí (170).mp3	0.003127593	0.000391037	0.015639633	0.008579939	0.000519446	0.036219135	0.001615592	0.000201737	0.007241157	0.004827286	0.00485843	0.01182513	0.01320462	0.013699272	0.015516906	0.016405327	0.009324687	0.002048667	0.042395484	0.031452447	0.063589878	0.018109266	0.008836889	0.033352561	0.00736007	0.006498029	0.016725566	0.018220371	0.017394064	0.001215559	0.051265351	0.027072635	0.080660746	0.011180895	0.025645455	0.001547826	0.011759138	0.004370169	0.002262037	0.00445915	0.003627003	0.003613993	0.023418168	0.044661265	0.089833945	0.00608243	0.026230091	0.001798498	0.004174394
¸ßË¹°×ÔëÉù´¦Àí (171).mp3	0.001441669	0.001423094	0.001044901	0.00063446	0.000563543	0.000640864	0.001893774	0.000727485	0.000690214	0.000434024	0.001497144	0.00101074	0.001022427	0.001463447	0.000984143	0.000588684	0.000838543	0.002680485	0.000390461	0.00109968	0.000745679	0.000877848	0.000541949	0.001149653	0.002027032	0.000933883	0.000644623	0.000999381	0.000721112	0.000605637	0.00025028	0.000410923	0.000482257	0.001656076	0.000974134	0.002378089	0.001478091	0.000488668	0.001009653	0.001275875	0.000547877	0.003010297	0.000620612	0.001514259	0.001230548	0.000677845	0.001484453	0.001243189	0.000254096
¸ßË¹°×ÔëÉù´¦Àí (172).mp3	0.000635688	0.000958501	0.001336656	0.002808041	0.002669848	0.000850192	0.00157399	0.000682214	0.001157047	0.000451409	0.000606508	0.000764522	0.001911296	0.00068019	0.000654092	0.00060987	0.00166855	0.000637949	0.001166623	0.001693817	0.001293721	0.000753289	0.000631595	0.000679556	0.000757543	0.000872591	0.001098827	0.001514285	0.001469789	0.002656552	0.013672833	0.00341622	0.004730788	0.00292759	0.001835174	0.002475009	0.002381717	0.002086632	0.001924259	0.002569365	0.001533261	0.002109391	0.002240294	0.002124685	0.00168043	0.002399534	0.00231283	0.002450976	0.002755207
¸ßË¹°×ÔëÉù´¦Àí (173).mp3	0.002731377	0.000359237	0.001429162	0.000878883	0.001143941	0.001650608	0.002314093	0.002605259	0.002312056	0.002553049	0.00278136	0.002242465	0.00146562	0.002471915	0.002619319	0.003698222	0.00294902	0.002635048	0.003859555	0.002580873	0.001832387	0.002312411	0.003291572	0.004329544	0.002350099	0.003112809	0.001244402	0.00023076	7.20E-05	0.001404978	0.000838391	0.001084531	0.001323406	0.005520355	0.002560109	0.002277688	0.000468132	0.003910294	0.003086668	0.002182776	0.002038805	0.003449537	0.00279495	0.003045764	0.004137754	0.004481752	0.001583313	0.002268991	0.001998608
¸ßË¹°×ÔëÉù´¦Àí (174).mp3	0.011872171	0.003892752	0.015992528	0.001504417	0.013536319	0.009162028	0.002720262	0.004117187	0.005673795	0.001323945	0.00189853	0.001291875	0.002556823	0.001810329	0.002282672	0.001261259	0.002680881	0.000757407	0.001931235	0.000212363	0.002271851	0.000789755	0.000237678	0.000611906	0.000997538	0.007808621	0.123884603	0.001993307	0.002701612	0.002053938	0.003421232	0.000764849	0.001594368	0.000691518	0.000970409	0.001506203	0.002474082	0.001071781	0.001781331	0.000626235	0.001053256	0.002987616	0.003351728	0.001872291	0.00132566	0.002026489	0.002368264	0.002360675	0.002927724
¸ßË¹°×ÔëÉù´¦Àí (175).mp3	0.000644266	0.000424593	0.000941021	0.000604806	0.001607722	0.000421137	0.00052447	0.003723812	0.000688646	0.001307732	0.000299992	0.006536799	0.008609692	0.000560092	0.0019645	0.000846543	0.000733925	0.003449125	0.000423173	0.000510207	0.000518432	0.000583066	0.000380075	0.000530617	0.00046188	0.004278819	0.001435307	0.000539046	0.00415654	0.002630807	0.000730504	0.000763335	0.000656484	0.000312044	0.000372164	0.000383208	0.000375921	0.000348804	0.000517062	0.000359033	0.000515525	0.000485399	0.00050705	0.000289898	0.000274311	0.000590893	0.000653792	0.000524857	0.000639384
¸ßË¹°×ÔëÉù´¦Àí (176).mp3	0.000484041	0.000575584	0.000621028	0.000573833	0.000462594	0.000908152	0.000387587	0.000595093	0.000420155	0.00073605	0.000694845	0.000599941	0.000726417	0.001180822	0.000831982	0.001011795	0.001467739	0.000601853	0.000780698	0.000928733	0.001175059	0.000627641	0.000709467	0.00182291	0.000958821	0.000983802	0.001334782	0.001383235	0.000758903	0.000596069	0.002932923	0.000800211	0.00065445	0.00060414	0.000904544	0.000530899	0.001154205	0.000515142	0.00081442	0.000741612	0.000484414	0.000650446	0.000640011	0.000548254	0.000928796	0.001004676	0.000985217	0.000896781	0.001552662
¸ßË¹°×ÔëÉù´¦Àí (177).mp3	0.004652351	0.001512642	0.002196184	0.006147396	0.003149042	0.005946942	0.006230964	0.001077591	0.004416768	0.001201907	0.003529381	0.002562029	0.002244638	0.002105794	0.003034703	0.001466296	0.003933638	0.003303581	0.000441971	0.002445473	0.00557812	0.001479909	0.000689027	0.005061637	0.00432148	0.003078806	0.006658137	0.001228055	0.000856238	0.000958237	0.001619602	0.002407005	0.010839627	0.002221393	0.010730913	0.011303414	0.001597132	0.001542759	0.010709702	0.003102585	0.005949062	0.000502949	0.00097692	0.003892259	0.010368663	0.000400882	0.000742583	0.000667337	0.00085256
¸ßË¹°×ÔëÉù´¦Àí (178).mp3	0.013496035	0.012731593	0.01206563	0.009179659	0.006178744	0.007429419	0.005897827	0.007954681	0.013884386	0.011851906	0.008102786	0.005261174	0.010622499	0.001078418	0.002057071	0.016330814	0.008600984	0.007092201	0.005671867	0.005045382	0.004170671	0.022646137	0.031900033	0.024830464	0.015014693	0.010460888	0.011413557	0.016326016	0.013510831	0.025069389	0.025214491	0.007793441	0.0074982	0.014310812	0.00633329	0.008118257	0.006767541	0.033456419	0.008327724	0.006825455	0.01018675	0.003150974	0.001707318	0.005991908	0.004967157	0.016671095	0.014444306	0.011627239	0.0090677
¸ßË¹°×ÔëÉù´¦Àí (179).mp3	0.001145074	0.00156108	0.000801721	0.000895284	0.003046308	0.000498032	0.002397005	0.003459118	0.000275321	0.003137638	0.002533896	0.000419358	0.00235073	0.004638154	0.00029148	0.00282487	0.002823828	0.00149863	0.008423414	0.022643125	0.000394196	0.00123327	0.002793244	0.000535177	0.002150854	0.000219107	0.000622884	0.000710846	0.000236071	0.000693363	0.001141579	0.000253852	0.00144088	0.000385612	0.000189637	0.000811342	0.000534641	0.000100671	0.000670521	0.000449775	0.000491565	0.001470992	0.00076085	0.000168609	0.001189117	0.000236599	0.000339762	0.000545931	0.000728906
¸ßË¹°×ÔëÉù´¦Àí (180).mp3	0.001859748	0.006346986	0.004539017	0.001371752	0.000476873	0.00620837	0.002238869	0.000319566	0.000736761	0.001046071	0.000827468	0.002704949	0.001266693	0.001528781	0.000385065	0.002342496	0.000191375	0.000341876	0.001135463	0.001183786	0.000487917	0.001784401	0.001764291	0.001580236	0.002415697	0.001436842	0.000891555	0.000190075	0.000764727	0.002081018	0.000334559	0.005903868	0.001974291	0.000567306	0.001204672	0.001504313	0.001150554	0.001588202	0.001499992	0.004244298	0.000351045	0.002106682	0.003183347	0.000420301	0.001787793	0.000362924	0.00092743	0.005046309	0.000432661
¸ßË¹°×ÔëÉù´¦Àí (181).mp3	0.000547051	0.001274162	0.000875931	0.000583809	0.000586809	0.001336424	0.000367675	0.000764399	0.001827087	0.00050901	0.000770016	0.001821541	0.00147886	0.000556193	0.001776689	0.001018576	0.001526901	0.002010493	0.003268912	0.001219311	0.001704695	0.00110586	0.001579841	0.004083353	0.001244226	0.005715679	0.001866296	0.003515227	0.003501505	0.007716917	0.004714644	0.007279744	0.016079104	0.005277335	0.008078786	0.007020164	0.006480826	0.00692522	0.005597916	0.008698993	0.004082503	0.011021369	0.011332965	0.011216148	0.014547355	0.015155873	0.027557643	0.012505879	0.010108898
¸ßË¹°×ÔëÉù´¦Àí (182).mp3	0.006003926	0.000966209	0.001615463	0.000523601	0.001221492	0.000686727	0.00139106	0.001397034	0.003858169	0.003736328	0.001150361	0.001616921	0.000666705	0.002690736	0.001997641	0.000930374	0.000448756	0.001356597	0.00083181	0.000690448	0.000634305	0.000966085	0.017150175	0.001764382	0.001272512	0.001160215	0.000464954	0.001050444	0.004325872	0.001940909	0.000927271	0.000297734	0.000926119	0.004292739	0.002104709	0.000775808	0.001406053	0.000629224	0.00512737	0.004390815	0.002694009	0.002552142	0.003990343	0.000865699	0.003252929	0.005658187	0.012494534	0.009382864	0.01783536
¸ßË¹°×ÔëÉù´¦Àí (183).mp3	0.003000315	0.003472692	0.003009423	0.002548094	0.000897781	0.003229169	0.001607846	0.002055189	0.003759973	0.000792846	0.002160971	0.000583412	0.001384809	0.002473533	0.001425068	0.001523821	0.011150771	0.002287342	0.028473362	0.063694984	0.032304972	0.013229059	0.002848702	0.11280337	0.000770462	0.002064464	0.000496109	0.000949272	0.000389294	0.001415943	0.002832755	0.002649962	0.000544571	0.004086275	0.001320307	0.002997918	0.001962529	0.003251107	0.001256962	0.000710689	0.000917133	0.000541536	0.001059626	0.000895184	0.001892003	0.000300636	0.000921253	0.000724036	0.000765299
¸ßË¹°×ÔëÉù´¦Àí (184).mp3	0.003078236	0.002117425	0.001102139	0.00180529	0.006103002	0.001476406	0.004143747	0.002778804	0.000370044	0.000378107	0.00139029	0.005176293	0.002966636	0.001759168	0.006852017	0.002109632	0.002457732	0.001143936	0.010906971	0.034253828	0.011077629	0.00962919	0.019001655	0.071677335	0.035188314	0.067290336	0.005031392	0.002301829	0.002575902	0.001475911	0.000604649	0.003535996	0.002099688	0.002613961	0.000664917	0.001768597	0.001790257	0.003778154	0.001216764	0.001962474	0.000540426	0.000295223	0.001824296	0.001580881	0.00373133	0.010686496	0.003786262	0.003866812	0.006271126
¸ßË¹°×ÔëÉù´¦Àí (185).mp3	0.000594451	0.000721274	0.001418826	0.002496233	0.002401787	0.000351411	0.004029507	0.000721285	0.000437631	0.001782453	0.001267565	0.000881324	0.005486886	0.000975371	0.000820308	0.00294255	0.000289308	0.002006116	0.00057666	0.000686846	0.00131685	0.002131869	0.003840729	0.000439182	0.002939987	0.000890926	0.000377824	0.001708473	0.001376732	0.000921824	0.003756177	0.001028944	0.000853456	0.003494854	0.000310033	0.001815235	0.000549668	0.000538388	0.001350829	0.003098758	0.002325369	0.000384528	0.003562442	0.001026114	0.000416752	0.0019873	0.001480517	0.001105848	0.005667316
¸ßË¹°×ÔëÉù´¦Àí (186).mp3	0.003996638	0.001312428	0.003222198	0.001537552	0.00077905	0.000608897	0.002672233	0.00844403	0.005255757	0.019333854	0.001535994	0.000281802	0.001124247	0.002580198	0.001731792	0.002904332	0.00220223	0.003847326	0.002593586	0.002081405	0.0015071	0.007370135	0.001098453	0.000173383	0.000981758	0.000961974	0.001197681	0.000530009	0.002676402	0.007682298	0.00167664	0.000681295	0.001314571	0.001124574	0.011136051	0.000985369	0.002367108	0.000751012	0.001528013	0.003124691	0.002532711	0.001078508	0.011010349	0.00163605	0.00233535	0.000401308	0.006790621	0.000549593	0.002840194
¸ßË¹°×ÔëÉù´¦Àí (187).mp3	0.005527123	0.005421123	0.002590538	0.017111046	0.000629124	0.00108646	0.001134796	0.005410661	0.000819726	0.006131694	0.018485896	0.003013605	0.016334133	0.000427094	0.002671429	0.001616043	0.008140557	0.000860294	0.002472304	0.003795523	0.003143193	0.016908851	0.000995707	0.004603633	0.000653909	0.003052613	0.000883552	0.004456978	0.000530576	0.001961521	0.000630906	0.000553721	0.000329085	0.000992686	0.001901821	0.000852554	0.001158467	0.00093238	0.001385087	0.00060642	0.001167385	0.00057708	0.001160972	0.00047971	0.000986969	0.002218928	0.000957138	0.001504126	0.000580133
¸ßË¹°×ÔëÉù´¦Àí (188).mp3	0.039482802	0.014439259	0.012009731	0.017571656	0.01510163	0.024674181	0.009605424	0.005423914	0.00850702	0.006837953	0.010301556	0.011514119	0.017543765	0.009214764	0.012251505	0.013977695	0.005857658	0.026867624	0.002683995	0.004648704	0.004804622	0.003823771	0.005337765	0.022643169	0.011407112	0.011359151	0.005439211	0.00400975	0.004750163	0.002596281	0.01529109	0.048614867	0.003416435	0.004253862	0.003582875	0.009743549	0.01037211	0.0030592	0.009786896	0.005323033	0.015838439	0.004134106	0.017788492	0.008278473	0.005433666	0.003568901	0.003262344	0.005992518	0.004667499
¸ßË¹°×ÔëÉù´¦Àí (189).mp3	0.001526809	0.00064281	0.004633754	0.000850137	0.005098085	0.000608975	0.002998153	0.00041706	0.002627608	0.000546544	0.001632873	0.000712237	0.002698026	0.000528198	0.003896304	0.00054367	0.004552662	0.000748914	0.002650024	0.000677246	0.004597283	0.000465617	0.004226333	0.000651415	0.004222091	0.000620374	0.002725239	0.000610244	0.008050595	0.000519316	0.002474686	0.00063448	0.00343167	0.000751161	0.001648452	0.000723873	0.004769736	0.000454835	0.001917318	0.000609597	0.00250421	0.000804486	0.001608523	0.000704218	0.005418539	0.000507972	0.004659664	0.000626533	0.004362406
¸ßË¹°×ÔëÉù´¦Àí (190).mp3	0.001905489	0.000655903	0.001890986	0.003425167	0.008355102	0.005224423	0.003886738	0.000111109	0.003851449	0.001775536	0.00584686	0.004121326	0.003570727	0.001882037	0.009982286	0.004424762	0.012214419	0.000158461	0.001370803	6.87E-05	0.004677267	9.07E-05	0.001288631	0.000119781	0.005233645	0.001275151	0.002716921	0.003180962	0.002587618	0.002170321	0.003021067	0.001392061	0.010380262	0.001950631	0.00678056	0.002334029	0.002492899	0.002133289	0.000107642	0.003124135	0.002566568	0.002237426	0.002006359	0.003178759	0.002551362	0.008381361	0.001047691	0.00657587	0.000117062
¸ßË¹°×ÔëÉù´¦Àí (191).mp3	0.000670345	0.000684379	0.000610184	0.000232177	0.00201796	0.000356491	0.000950989	0.000450298	0.000311414	0.000185258	0.00025615	0.000436831	0.000279419	0.000970856	0.000275289	0.000525718	0.000350932	0.000390614	0.000352985	0.000286449	0.000877628	0.000458286	0.000990505	0.000257139	0.000562516	0.00057494	0.00032292	0.000243711	0.000472952	0.000325721	0.000292375	0.000687294	0.001140333	0.000735619	0.000323495	0.00044242	0.0003266	0.000388592	0.000348366	0.000383503	0.000408161	0.000262858	0.000534111	0.0002575	0.000412122	0.000283577	0.000258356	0.000492844	0.001189715
¸ßË¹°×ÔëÉù´¦Àí (192).mp3	0.004220375	0.00244089	0.003436676	0.004333675	0.005825769	0.005978465	0.003386592	0.007763618	0.00485085	0.001225146	0.002235154	0.007788943	0.002645245	0.002341479	0.00331725	0.001369599	0.002012826	0.004973085	0.013347859	0.002661701	0.003135484	0.002080791	0.001899365	0.015029269	0.001437692	0.005009855	0.002609067	0.001963189	0.003022052	0.002411967	0.00305802	0.006734524	0.012998932	0.004498304	0.002621169	0.003262033	0.004853229	0.001875575	0.013738984	0.002679729	0.016821263	0.005547405	0.003297417	0.004983959	0.005398443	0.005379788	0.004219254	0.001717111	0.003134679
¸ßË¹°×ÔëÉù´¦Àí (193).mp3	0.003946941	0.001802456	0.000721681	0.001603301	0.001184338	0.000977264	0.001168762	0.000773854	0.001842667	0.002505492	0.00067352	0.000603213	0.000343201	0.000644122	0.000239703	0.000304578	0.000340108	0.000283924	0.000415191	0.000299749	0.000225763	0.001281319	0.002325631	0.004037106	0.002652187	0.002641194	0.003847569	0.002200243	0.000530979	0.000978937	0.00095995	0.000820643	0.003151776	0.000496607	0.000387566	0.001514464	0.000667805	0.000648649	0.003577896	0.002990389	0.002404238	0.006362725	0.000665879	0.00167868	0.001370481	0.001320365	0.00222886	0.006064181	0.002130763
¸ßË¹°×ÔëÉù´¦Àí (194).mp3	0.002648059	0.001365565	0.001883129	0.002092406	0.003931352	0.006053827	0.003426685	0.005789443	0.002984976	0.016100666	0.005476478	0.000640793	0.002895004	0.002580064	0.013215277	0.005047597	0.007607773	0.003766234	0.000657589	0.005622789	0.000950137	0.004574169	0.001353839	0.003613398	0.00460886	0.006490225	0.005165463	0.002069201	0.00433804	0.006340855	0.016989786	0.002400643	0.005598478	0.003540688	0.004680578	0.009678606	0.004947712	0.006283915	0.002250086	0.008704404	0.006559928	0.000859941	0.001624432	0.00107422	0.00355037	0.004126912	0.0045263	0.006558463	0.002824178
¸ßË¹°×ÔëÉù´¦Àí (195).mp3	0.004805229	0.012486167	0.018566603	0.026126988	0.025879392	0.006476195	0.019239256	0.010890461	0.016771324	0.003706077	0.019952474	0.014513875	0.019934583	0.019949945	0.001379792	0.007584969	0.013222303	0.017843707	0.005825971	0.001363644	0.000814	0.001757568	0.00413199	0.00273036	0.001416737	0.00547298	0.004748702	0.007621679	0.014349447	0.008071803	0.021556946	0.012544665	0.002003508	0.004341867	0.002406873	0.004611981	0.005025952	0.003935656	0.002410533	0.006186627	0.00212567	0.005680947	0.005741398	0.006476829	0.010618228	0.021074528	0.032057002	0.009270912	0.008413174
¸ßË¹°×ÔëÉù´¦Àí (196).mp3	0.000687746	0.0008833	0.003320525	0.00330213	0.001219506	0.001581139	0.005641176	0.00968111	0.003527976	0.000958276	0.010395128	0.003840539	0.000736557	0.001454192	0.008182924	0.004108437	0.002154166	0.002216627	0.002244358	0.004442107	0.001506905	0.002052923	0.007915786	0.009207533	0.005125529	0.004831605	0.006223442	0.007273745	0.000743453	0.001237516	0.00421128	0.006236296	0.010623884	0.003602636	0.019644676	0.007921975	0.003296128	0.002502871	0.001340931	0.002328506	0.00995866	0.000833218	0.000805617	0.002682943	0.001277482	0.002223133	0.002225359	0.013014705	0.001037474
¸ßË¹°×ÔëÉù´¦Àí (197).mp3	0.003102686	0.021870989	0.003555622	0.005762166	0.001436335	0.000411682	0.000375139	0.000783082	0.026561271	0.00196786	0.000277407	0.005886357	0.084307037	0.114920914	0.127884656	0.131936774	0.091136962	0.112481385	0.063409723	0.029232047	0.045930076	0.077740468	0.046655782	0.001597759	0.014621288	0.003387583	0.115015164	0.00535564	0.009398551	0.118701406	0.04906632	0.011669184	0.114893593	0.118342303	0.119548328	0.122409634	0.085779153	0.104516812	0.11435724	0.11882811	0.064281009	0.118831016	0.108625285	0.061919946	0.022856662	0.041047119	0.002973243	0.000688193	0.000999227
¸ßË¹°×ÔëÉù´¦Àí (198).mp3	0.001196849	0.004857166	0.00093212	0.001352193	0.002959933	0.001961058	0.003264907	0.001037476	0.000798819	0.002054993	0.00493197	0.002401958	0.001539026	0.00285975	0.001774858	0.037645079	0.001397538	0.003074622	0.02294321	0.002140135	0.001425938	0.006991299	0.003882797	0.011645828	0.002584953	0.001722424	0.003608185	0.004063703	0.0031048	0.009017445	0.001969957	0.001734879	0.004997891	0.003007479	0.007224281	0.006277468	0.000905413	0.002328625	0.009539412	0.002528931	0.001443341	0.005463177	0.002079702	0.001503522	0.002094136	0.001168076	0.002758617	0.001887004	0.001737337
¸ßË¹°×ÔëÉù´¦Àí (199).mp3	0.000736395	0.00038304	0.000556544	0.00065904	0.000501175	0.000476777	0.000454778	0.000837828	0.000684946	0.000519466	0.000968756	0.00110789	0.005027784	0.030035984	0.027628269	0.013455536	0.089957274	0.05858545	0.022802318	0.024627084	0.118290484	0.102117062	0.024167018	0.013113402	0.003319762	0.030955724	0.056329485	0.018655805	0.013029849	0.078446858	0.108789206	0.061386589	0.009436439	0.040441327	0.065096453	0.024357269	0.015333058	0.04092725	0.061725449	0.022949615	0.024197919	0.115831912	0.071478888	0.130570456	0.014869081	0.018733213	0.124246247	0.046088334	0.069722101
¸ßË¹°×ÔëÉù´¦Àí (200).mp3	0.001480419	0.017796908	0.000815258	0.001735803	0.000216122	0.000337265	0.000345846	0.000119793	0.002197291	0.006329992	0.000563291	0.001555301	0.000246818	0.000319321	0.000874766	0.000106369	0.00197722	0.008074734	0.000824725	0.000111155	0.003949106	0.009606198	0.00113027	0.000129716	0.005967807	0.025486175	0.000906622	0.000167457	6.32E-05	0.002193505	0.001230363	0.000139976	0.002837516	0.021437526	0.001511732	0.002040874	0.000107517	0.017076906	0.00095526	0.000115685	0.003413978	0.01935875	0.00094671	0.000142122	0.000281939	0.002362851	0.001137219	0.000146964	0.006656557
¸ßË¹°×ÔëÉù´¦Àí (201).mp3	0.000799215	0.001222975	0.00149263	0.000922973	0.000667196	0.001342592	0.000693874	0.001209008	0.000440281	0.000382946	0.000290793	0.000848573	0.003075065	0.000436056	0.000376852	0.000563549	0.000697215	0.00139331	0.000406597	0.000514314	0.001837113	0.000346936	0.000469567	0.000405955	0.000601366	0.00126994	0.000951524	0.001009158	0.003368102	0.00062973	0.005254352	0.002973541	0.002082161	0.010055266	0.000417718	0.000281136	0.000249926	0.000356444	0.000323146	0.000491119	0.000774002	0.000263818	0.000191881	0.000256944	0.000348747	0.000299374	0.000236688	0.001018389	0.00068842
¸ßË¹°×ÔëÉù´¦Àí (202).mp3	0.000145518	0.000598563	0.000504916	0.000506577	0.000275108	0.000633562	0.000368868	0.000802514	0.000498769	0.001866425	0.000549884	0.000542172	0.000420365	0.000915277	0.000596042	0.000562266	0.000279792	0.000850663	0.00067857	0.000937313	0.001083451	0.000958256	0.001945479	0.001771401	0.001672759	0.003068493	0.01070985	0.000831853	0.006017303	0.050629225	0.003351518	0.016172541	0.021033943	0.00128357	0.001732674	0.00320648	0.021752752	0.095602527	0.001567326	0.002248464	0.000137226	0.05000145	0.129627839	0.003617629	0.127986878	0.0021724	0.002330141	0.00967978	0.004292709
¸ßË¹°×ÔëÉù´¦Àí (203).mp3	0.003660278	0.002600245	0.000543313	0.001451152	0.001304836	0.004330021	0.002140716	0.003048554	0.007311202	0.005031083	0.003506817	0.00262317	0.000760576	0.003330857	0.005205162	0.003739446	0.003032512	0.001999175	0.002063098	0.002432451	0.00190397	0.00203706	0.001390983	0.001785627	0.001430198	0.002026867	0.002254169	0.001722734	0.000763729	0.002452911	0.001067779	0.003166116	0.002345657	0.001438286	0.001393225	0.002166147	0.001912556	0.005230382	0.007254693	0.006714754	0.007838428	0.000793621	0.002903301	0.00243463	0.004676871	0.009946521	0.008515732	0.000971237	0.002727624
¸ßË¹°×ÔëÉù´¦Àí (204).mp3	0.000899076	0.000772851	0.006450905	0.001472194	0.001000816	0.00050177	0.001459624	0.002623874	0.002431281	0.001000138	0.005516244	0.006025511	0.004515999	0.001689038	0.003962046	0.00839639	0.000950549	0.011803467	0.001913817	0.002110557	0.015787058	0.002949005	0.001080577	0.009399091	0.002639496	0.004028779	0.00704643	0.003837796	0.001430983	0.003546645	0.002032063	0.000982927	0.005470395	0.005687936	0.002635465	0.008904769	0.007967298	0.006528324	0.000915658	0.00339473	0.00450293	0.003359837	0.005031043	0.00535237	0.001421891	0.007306927	0.004929855	0.004384314	0.00414389
¸ßË¹°×ÔëÉù´¦Àí (205).mp3	0.001258284	0.000290708	0.001183643	0.002003695	0.000958008	0.002649943	0.000725243	0.001933077	0.004996034	0.001077477	0.006361136	0.000701407	0.00305103	8.62E-05	0.000515265	0.000515526	0.000464187	0.002142764	0.000364829	0.002162556	0.006421108	0.000647165	0.004493946	0.000859158	0.001162183	0.000315381	0.001247841	0.005444946	0.000666395	0.002681625	0.000305822	0.001976605	0.009490117	0.000938892	0.003668007	0.000444767	0.000162367	0.000237691	0.001169525	0.000669241	0.000671207	0.004094936	0.000303757	0.001118788	0.001365587	0.000510446	0.001961443	0.000683912	0.00225637
¸ßË¹°×ÔëÉù´¦Àí (206).mp3	0.001339584	0.005127653	0.00119539	0.001241872	0.002265471	0.001885248	0.001562091	0.001353413	0.001232718	0.001622282	0.00219504	0.003084826	0.001874233	0.001596144	0.001073008	0.002075675	0.003283619	0.000721043	0.00203998	0.001033218	0.001894266	0.001674258	0.001439007	0.003435171	0.003225908	0.002341867	0.005327164	0.001087021	0.001667797	0.002839981	0.001048855	0.003230551	0.001023479	0.002124747	0.001627297	0.000929136	0.005163351	0.000611644	0.003337772	0.00126867	0.001629129	0.002794479	0.001073163	0.002128719	0.000623379	0.000997098	0.002698889	0.001671077	0.001927263
¸ßË¹°×ÔëÉù´¦Àí (207).mp3	0.002201394	0.001016011	0.001583506	0.002568082	0.001695616	0.002220513	0.001638445	0.000842844	0.000941072	0.000858385	0.000830123	0.000824369	0.000966022	0.000695847	0.001117926	0.001092852	0.000474858	0.001307319	0.000942231	0.001284103	0.000663224	0.000981276	0.000672529	0.000707198	0.000914132	0.000913327	0.000957476	0.000959538	0.00068596	0.00120958	0.002370166	0.000941969	0.000905206	0.000915445	0.000977615	0.001001457	0.001224831	0.000986339	0.000674928	0.000505201	0.000510989	0.000594767	0.001430617	0.000855723	0.000973054	0.000523383	0.000436684	0.000833161	0.000948269
¸ßË¹°×ÔëÉù´¦Àí (208).mp3	0.009075957	0.01626252	0.003671718	0.004079998	0.018701443	0.007120085	0.0273786	0.004535435	0.076642588	0.01493565	0.022686407	0.034176439	0.033336319	0.071851298	0.016697822	0.080428444	0.066830628	0.091971338	0.044638548	0.02307824	0.105259009	0.065318756	0.001281731	0.00061986	0.000820387	0.001794508	0.002706218	0.002904186	0.001620183	0.000700885	0.000793843	0.001349229	0.002207922	0.005782595	0.001836683	0.000616135	0.000621497	0.001679763	0.002301187	0.003508488	0.001358883	0.000662662	0.000561892	0.001699213	0.002475671	0.004430263	0.000668959	0.000559953	7.11E-05
¸ßË¹°×ÔëÉù´¦Àí (209).mp3	0.003894867	0.000420991	0.001226568	0.000802386	0.000753458	0.00195522	0.000813903	0.000611555	0.000255278	0.001790812	0.002526719	0.002751042	0.001244119	0.002481365	0.000449226	0.001439336	0.001797611	0.001443148	0.001570431	0.001292097	0.00183131	0.002688585	0.003230289	0.002293667	0.001954822	0.000463177	0.001020087	0.002047087	0.002065437	0.001405166	0.002276162	0.009830046	0.02056328	0.023689145	0.045601558	0.048768893	0.033129677	0.002273616	0.004655644	0.00127683	0.042330332	0.046525147	0.032076202	0.124150783	0.091738604	0.109116018	0.074620686	0.034806006	0.00393727
¸ßË¹°×ÔëÉù´¦Àí (210).mp3	0.001383763	0.000193969	0.001175426	0.001067621	0.00025041	0.001593023	0.000825433	0.000239274	0.001200694	0.002060448	0.000286727	0.003121123	0.001453708	0.000308671	0.001024479	0.000452314	0.000249836	0.000392035	0.000733164	0.000382456	0.001922572	0.000690861	0.000282686	0.000485649	0.001367453	0.000200304	0.001057502	0.000994699	0.000274976	0.001438274	0.000846473	0.000279508	0.001050127	0.002478206	0.000314488	0.003691425	0.001103924	0.000338166	0.000904477	0.000457171	0.000222494	0.000386255	0.000748859	0.000425924	0.002064744	0.000707335	0.000254937	0.000528895	0.001306881
¸ßË¹°×ÔëÉù´¦Àí (211).mp3	0.002442858	0.001223386	0.00252244	0.002840282	0.002031797	0.000818281	0.002909372	0.000516462	0.001910617	0.001025888	0.001365182	0.001717988	0.001123314	0.002085864	0.0006618	0.002675989	0.002166094	0.000262402	0.001674008	0.001103731	0.001498221	0.005021629	0.001377594	0.002817651	0.002066897	0.000768512	0.002208223	0.00064629	0.001084643	0.001226669	0.002538994	0.007218441	0.001316747	0.001833522	0.001888685	0.000651	0.003044069	0.000202548	0.013128005	0.001511638	0.000578936	0.001531749	0.001905264	0.000283024	0.000459816	0.000317144	0.000515431	0.000268487	0.001137409
¸ßË¹°×ÔëÉù´¦Àí (212).mp3	0.008346567	0.01424028	0.001203457	0.005261346	0.001481431	0.003853735	0.003492719	0.001868	0.002515581	0.002335652	0.002951637	0.002733717	0.001788063	0.001805308	0.002704124	0.00595018	0.000835997	0.000416078	0.001611178	0.005751517	0.001286104	0.000410912	0.002025609	0.005543838	0.005212305	0.000563323	0.000462172	0.005781917	0.00423415	0.004956666	0.000467817	0.000644232	0.002213582	0.003960106	0.002274752	0.002482222	0.002330559	0.002988436	0.003037839	0.002330272	0.003770058	0.002074211	0.002997071	0.002211923	0.002028057	0.003367521	0.003410061	0.004275032	0.002995694
¸ßË¹°×ÔëÉù´¦Àí (213).mp3	0.008365951	0.008391701	0.007689923	0.008637737	0.020489035	0.013364766	0.019329756	0.022065181	0.032900896	0.005342809	0.007791708	0.006431696	0.009079233	0.007282315	0.016292246	0.009718617	0.053497676	0.046812885	0.024371246	0.030087678	0.044576887	0.031652503	0.034270834	0.065458752	0.037388325	0.011660079	0.005433884	0.015017128	0.021199703	0.042646356	0.030512521	0.050388351	0.027995918	0.042552635	0.046888903	0.058976538	0.04548594	0.042881738	0.066261053	0.0132217	0.004695609	0.009420237	0.009977562	0.006737011	0.005199028	0.01332279	0.021519752	0.007284101	0.006939188
¸ßË¹°×ÔëÉù´¦Àí (214).mp3	0.001176219	0.001517884	0.0065131	0.000958442	0.002344727	0.00196411	0.005263389	0.002596124	0.007350877	0.00760665	0.003294103	0.001207961	0.000777226	0.011265986	0.003554279	0.001331224	0.003726762	0.002291149	0.002766822	0.001134629	0.006860097	0.00593767	0.003871148	0.002202236	0.002318655	0.00293288	0.003882664	0.001894666	0.000345826	0.000466407	0.001533286	0.001077715	0.000243619	0.001107132	0.000502103	0.000756042	0.003703661	0.000566397	0.004026365	0.000452869	0.000470306	0.003167687	0.000996136	0.002152558	0.003391371	0.000799196	0.000755403	0.000320566	0.005073403
¸ßË¹°×ÔëÉù´¦Àí (215).mp3	0.002030906	0.002359051	0.000956233	0.000799774	0.000689798	0.001721272	0.10828919	0.136091039	0.136572435	0.00118923	0.001622059	0.001908325	0.001763007	0.002054678	0.002066032	0.002445995	0.002042559	0.001831859	0.011843008	0.002379259	0.000448676	0.001519443	0.003311839	0.000694494	0.029937766	0.105092824	0.066480517	0.015773278	0.043793079	0.014501523	0.004012369	0.078016274	0.014541336	0.008773562	0.013952467	0.003778852	0.114774667	0.077526048	0.021118365	0.024529913	0.111947037	0.024515085	0.058843639	0.008656496	0.110770114	0.020483417	0.115904473	0.107111588	0.003143259
¸ßË¹°×ÔëÉù´¦Àí (216).mp3	0.001283988	0.001148924	0.00162797	0.002031303	0.000705388	0.001957075	0.001717588	0.000733965	0.000663539	0.000783864	0.001121224	0.001171906	0.003843281	0.005041889	0.001808967	0.001431546	0.000894094	0.001661496	0.000372347	0.000479674	0.000593313	0.001459331	0.001663135	0.000742516	0.000866068	0.000722049	0.001055892	0.000620916	0.003014004	0.000548766	0.002486094	0.000740962	0.000622642	0.000229258	0.000921481	0.001142749	0.000685389	0.000279546	0.000460907	0.000555149	0.003328788	0.001021524	0.001056722	0.000398378	0.000326615	0.000346743	0.00037037	0.000492061	0.000594073
¸ßË¹°×ÔëÉù´¦Àí (217).mp3	0.001483025	0.007191536	0.002655987	0.001189579	0.001425954	0.003346955	0.002389573	0.007100092	0.003800793	0.006803581	0.013517297	0.009901228	0.001527972	0.003871558	0.0012374	0.002023675	0.001808027	0.002566215	0.007974225	0.002308959	0.010447954	0.015680557	0.012269444	0.028049629	0.035536882	0.020070173	0.003062901	0.001156683	0.00283551	0.022248119	0.042334884	0.025162427	0.08100111	0.042502247	0.053007711	0.100828454	0.071425214	0.110263437	0.092518732	0.015037254	0.080802709	0.107730195	0.098620906	0.041021399	0.030505495	0.033800095	0.089170396	0.072001927	0.037249632
¸ßË¹°×ÔëÉù´¦Àí (218).mp3	0.001678644	0.001659952	0.001601072	0.001423329	0.002732589	0.013438743	0.055285238	0.095166549	0.015503716	0.000764052	0.001269047	0.000815718	0.001735209	0.001266196	0.011475914	0.007950835	0.000447875	0.001301363	0.001811897	0.00102528	0.004194681	0.000911541	0.00082727	0.000644363	0.002713348	0.002941502	0.00354928	0.001878322	0.001572326	0.002674201	0.038326584	0.05978971	0.000524906	0.000854932	0.001003384	0.001368916	0.002013234	0.00081227	0.000743546	0.000541231	0.000378784	0.000874385	0.001680636	0.000382824	0.00116312	0.001050421	0.007421047	0.000502074	0.00234765
¸ßË¹°×ÔëÉù´¦Àí (219).mp3	0.001002326	0.002146218	0.000807408	0.000664261	0.000562945	0.000824528	0.002010642	0.000953411	0.001182965	0.000504235	0.003297616	0.003043636	0.000338897	0.00151571	0.000888364	0.001366413	0.002090046	0.000274691	0.000487306	0.0001366	0.000414067	0.00152761	0.000306066	0.00049024	0.000352827	0.000930011	0.001339941	0.001128822	0.00170162	0.00172131	0.000610501	0.001487403	0.001141406	0.001293483	0.002635188	0.001951867	0.000937992	0.001397175	0.001221131	0.004093327	0.002960651	0.002284855	0.002314008	0.000529528	0.002032828	0.001407263	0.001492178	0.001938731	0.001118985
¸ßË¹°×ÔëÉù´¦Àí (220).mp3	0.004558438	0.000278486	0.002866097	0.002857526	0.007755529	0.000152096	0.000479728	6.69E-05	0.000244651	0.000460724	0.000986555	0.000795196	0.00181165	0.000342129	0.001296196	0.003281288	0.000386463	0.003415472	0.005176839	0.000169947	0.000368836	0.006302584	0.000738698	0.001960311	0.004815799	0.000877133	0.002980104	0.004906906	0.001579354	0.002582271	0.000254059	0.002669893	0.004514453	0.010740195	0.00161914	0.001574107	0.000372363	0.001129798	0.003381303	0.057223558	0.001054771	0.004090462	0.000583044	0.002003949	0.000124744	0.000767276	0.004435005	0.004476168	0.000357955
¸ßË¹°×ÔëÉù´¦Àí (221).mp3	0.003021726	0.002305379	0.001313623	0.002241907	0.000805191	0.003702713	0.001383691	0.00147546	0.00259167	0.002283677	0.001756866	0.001828087	0.00447169	0.005333718	0.003171499	0.002341527	0.001948392	0.000977336	0.003582722	0.001402603	0.001727829	0.001753797	0.003310767	0.002936532	0.000941868	0.002584224	0.000502883	0.000656507	0.000258212	0.000937971	0.002103433	0.000799893	0.001165694	0.001179479	0.000957348	0.00131754	0.004298868	0.041559126	0.002375739	0.084048323	0.059571512	0.000875676	0.001197399	0.001339915	0.088849708	0.001257188	0.075710371	0.001044462	0.040873222
¸ßË¹°×ÔëÉù´¦Àí (222).mp3	0.000324797	0.000945617	0.000997666	0.000667043	0.000550855	0.000886266	0.000582735	0.000699466	0.001299025	0.00041049	0.000711093	0.000568985	0.001111327	0.000668073	0.000935454	0.000899837	0.001303407	0.001331531	0.001183655	0.000369029	0.001188736	0.001104149	0.000760926	0.000991186	0.000602234	0.001254843	0.000565591	0.001076901	0.001490826	0.001016069	0.000597601	0.00080869	0.000836678	0.00104816	0.001609462	0.00164369	0.001082093	0.000625647	0.00049973	0.000714482	0.001036129	0.000780681	0.00097338	0.001208328	0.000761716	0.000972751	0.000990344	0.001844286	0.00061985
¸ßË¹°×ÔëÉù´¦Àí (223).mp3	0.00101208	0.0015469	0.00237768	0.002663956	0.002267164	0.001488097	0.001733894	0.001908253	0.001158483	0.001098365	0.001296373	0.001483746	0.001605197	0.000504475	0.001344355	0.001825232	0.001690974	0.002194768	0.000785468	0.000836509	0.00084634	0.000897436	0.001461903	0.002723952	0.002802748	0.001682344	0.001543088	0.001598052	0.000973155	0.002442101	0.001825608	0.002906345	0.007728423	0.001330526	0.000795654	0.000768379	0.000710586	0.00097851	0.001123845	0.001741714	0.004864497	0.004103177	0.001801368	0.00130065	0.00256743	0.006593466	0.001987322	0.001758566	0.001342817
¸ßË¹°×ÔëÉù´¦Àí (224).mp3	0.001470107	0.001483719	0.001920388	0.001115372	0.000811072	0.001112176	0.001004022	0.001145967	0.000946312	0.00133331	0.00164447	0.000977307	0.00197133	0.001114906	0.001492401	0.001145995	0.000392843	0.001596983	0.000749501	0.001016386	0.001008769	0.001166716	0.001297685	0.001277637	0.001136029	0.000473935	0.00093043	0.000868378	0.000683438	0.000609268	0.001287448	0.000753965	0.002612691	0.000771695	0.001641641	0.000527943	0.002134638	0.000742656	0.001756316	0.00049556	0.001225942	0.001207164	0.001596002	0.000753122	0.002053628	0.000439986	0.001469831	0.000824805	0.000840581
¸ßË¹°×ÔëÉù´¦Àí (225).mp3	0.001786527	0.00121905	0.002103136	0.001673746	0.006011805	0.000940877	0.006165165	0.002014338	0.008388034	0.000921434	0.003250881	0.00242649	0.003944884	0.001440605	0.004892893	0.004243881	0.005886619	0.002122714	0.001876867	0.001679468	0.001557113	0.001354748	0.001191	0.001415416	0.002049829	0.000949792	0.00381485	0.00489986	0.009404496	0.00479128	0.01180469	0.008687812	0.004979057	0.003273442	0.002128952	0.002491774	0.002341356	0.002332072	0.001834397	0.001923342	0.002013555	0.001867848	0.001616037	0.002593735	0.001489098	0.002891965	0.006634785	0.002932007	0.004082137
¸ßË¹°×ÔëÉù´¦Àí (226).mp3	0.002401822	0.00274448	0.001746412	0.004650023	0.00220635	0.00173899	0.000944782	0.001578377	0.002681901	0.007354787	0.001443285	0.002607326	0.001436637	0.001950713	0.003353673	0.005042971	0.012101539	0.001843069	0.02233592	0.015746767	0.009489261	0.000862396	0.002664189	0.004076757	0.004817138	0.013057209	0.001294394	0.014669718	0.00200786	0.002222457	0.005485835	0.002140988	0.001623812	0.001221613	0.001913581	0.005492236	0.004197932	0.013604143	0.018172717	0.001280638	0.001645744	0.014694374	0.005566282	0.001316776	0.004598905	0.011539407	0.001360198	0.008064548	0.004566333
¸ßË¹°×ÔëÉù´¦Àí (227).mp3	0.001221696	0.001052897	0.000857484	0.001344406	0.002013268	0.002372504	0.006649991	0.001162692	0.001461619	0.002072473	0.001837411	0.002161226	0.001650368	0.00157011	0.001969574	0.000283869	0.000783034	0.000791762	0.000355313	0.000278502	0.001597278	0.001414512	0.000979138	0.003018758	0.000536485	0.002667298	0.002678324	0.000546701	0.001054862	0.00053352	0.000710974	0.00052626	0.001722032	0.00173185	0.001359043	0.001003455	0.000359873	0.000218455	0.000574519	0.000698517	0.000863693	0.001024773	0.001848028	0.002640735	0.003011282	0.001951573	0.001697031	0.000398609	0.000286529
¸ßË¹°×ÔëÉù´¦Àí (228).mp3	0.013932843	0.004201128	0.001207184	0.004076126	0.006975458	0.00098937	0.001138983	0.001269058	0.002914601	0.000704237	0.003778231	0.00260085	0.0018371	0.001039229	0.001632237	0.010022894	0.003264982	0.002746603	0.003634569	0.007946943	0.001275007	0.005327863	0.005327493	0.001023746	0.001109661	0.001218167	0.00406331	0.000536539	0.003532285	0.004076503	0.002201849	0.001006471	0.001990438	0.009649181	0.003132075	0.00345761	0.00451908	0.005797166	0.002112243	0.005208238	0.007984238	0.001440789	0.004031731	0.007709963	0.012990758	0.002468628	0.004106109	0.004872298	0.000924096
¸ßË¹°×ÔëÉù´¦Àí (229).mp3	0.000809831	0.000767821	0.000751058	0.000171832	0.000349179	0.000438353	0.000331186	0.000452728	0.000608454	0.000534877	0.001127783	0.000657026	0.000835254	0.000323115	0.000183056	0.000236387	0.000418808	0.000328759	0.000550964	0.000379024	0.000399407	0.000738437	0.000597165	0.000256632	0.000299794	0.000361011	0.001057684	0.000825054	0.000621574	0.001320096	0.000695662	0.000618841	0.000460318	0.000280613	0.000247002	0.000375276	0.001138422	0.000450811	0.000428255	0.000712857	0.000520706	0.000779411	0.000342522	0.000581416	0.000313846	0.000649807	0.000301149	0.000751875	0.000670948
¸ßË¹°×ÔëÉù´¦Àí (230).mp3	0.020604638	0.026083263	0.021698993	0.024782406	0.023336215	0.026210446	0.037748121	0.032848347	0.023766806	0.028477693	0.024929278	0.002311643	0.002173512	0.002584682	0.002349629	0.001938822	0.002839037	0.001116866	0.005196632	0.013109207	0.01711056	0.018400151	0.00150805	0.006880068	0.018844889	0.026314799	0.027133966	0.006080002	0.004367126	0.007283072	0.005528571	0.008339898	0.01665803	0.000699205	0.001064386	0.000310361	0.000345489	0.000246307	8.07E-05	0.001155672	0.001179436	0.001614424	0.003620123	0.006722115	0.001269717	0.00052642	0.00138584	0.004658565	0.012838098
¸ßË¹°×ÔëÉù´¦Àí (231).mp3	0.000922818	0.001452482	0.013271181	0.007465196	0.010504708	0.00673886	0.024054414	0.016041422	0.024343316	0.016259886	0.023788964	0.006357597	0.005067118	0.00535278	0.000495929	0.00014958	0.000457158	0.000616244	0.000799075	0.014566085	0.002009792	0.000768763	0.000709437	0.000674193	0.001938249	0.000623447	0.018514832	0.010337451	0.017314631	0.015280467	0.018766426	0.015904855	0.010680222	0.000802341	0.005597263	0.001145009	0.02296319	0.007564837	0.001444593	0.001689913	0.005133704	0.000605728	0.000913533	0.012862062	0.010006889	0.000997094	0.011111738	0.001254759	0.022810636
¸ßË¹°×ÔëÉù´¦Àí (232).mp3	0.00075568	0.000540863	0.000539491	0.001343662	0.000563272	0.001136583	0.000342548	0.000190912	0.00411212	0.000268766	0.000524038	0.000488999	0.002362822	0.000213902	0.00060647	0.000416659	0.000488555	0.005785477	0.000327121	0.000341493	0.000438828	0.000897062	0.000478863	0.000771294	0.000442897	0.000683132	0.000680857	0.000573743	0.000452089	0.000748997	0.000423989	0.000562556	0.000638906	0.000231187	0.000983607	0.000500138	0.000642001	0.001693413	0.000508082	0.00101039	0.001241926	0.001638625	0.000635047	0.000441848	0.000495103	0.00062121	0.000195238	0.001027428	0.000457207
¸ßË¹°×ÔëÉù´¦Àí (233).mp3	0.00231867	0.002148445	0.000845977	0.001965758	0.00103274	0.014366432	0.001634294	0.001636046	0.001065385	0.001135493	0.000790597	0.001338943	0.004219949	0.002403161	0.001878868	0.001671655	0.001756161	0.000870601	0.001700328	0.001389643	0.006239202	0.002256328	0.001522777	0.002412893	0.001069096	0.001135662	0.001150972	0.001089084	0.001164963	0.00196818	0.001259468	0.001198155	0.001736715	0.00268604	0.000629114	0.000913804	0.00286747	0.001127457	0.002733695	0.001507607	0.001014308	0.002091537	0.001733684	0.001151183	0.000448701	0.001249789	0.0024144	0.00066487	0.001829018
¸ßË¹°×ÔëÉù´¦Àí (234).mp3	0.001895429	0.000897495	0.00804426	0.000612509	0.003541232	0.00052455	0.00113622	0.000743533	0.001202083	0.00187527	0.000579956	0.000490614	0.004792912	0.01494105	0.00035237	0.000602248	0.000806271	0.000889834	0.001091083	0.001047115	0.000810185	0.002418295	0.000654456	0.001023767	0.000784863	0.000389666	0.001572579	0.003445187	0.000437544	0.011650099	0.001147096	0.001157722	0.000530866	0.000991218	0.00073387	0.00115924	0.000482676	0.000806018	0.000574346	0.001344551	0.000671711	0.001193074	0.003960536	0.001026424	0.010440846	0.001379338	0.009506255	0.011521562	0.002271901
¸ßË¹°×ÔëÉù´¦Àí (235).mp3	0.00297933	0.002140838	0.002008076	0.00459801	0.005475847	0.002148033	0.000958771	0.00415379	0.003442833	0.020413833	0.075347684	0.003274326	0.003563053	0.002789468	0.00282707	0.003061077	0.005287637	0.00902946	0.008942199	0.003171614	0.007779722	0.007297366	0.007575285	0.007096028	0.003465085	0.009738344	0.005622547	0.007921929	0.003908776	0.002470226	0.011516638	0.008122252	0.002611812	0.008098689	0.0037597	0.007672109	0.004120914	0.004480196	0.003034268	0.00563452	0.006773982	0.003326008	0.00556316	0.002540174	0.000995553	0.005602525	0.003132178	0.009988195	0.004559126
¸ßË¹°×ÔëÉù´¦Àí (236).mp3	0.000409059	0.001072925	0.001509563	0.001120859	0.006505625	0.027243538	0.007714231	0.002144057	0.001533043	0.002366446	0.006520814	0.000958397	0.005717794	0.00300105	0.002664896	0.001593448	0.000159177	0.001770658	0.000765325	0.002611047	0.003951601	0.002819526	0.001873746	0.002717091	0.001651237	0.001265641	0.000695442	0.001504164	0.001102369	0.00103086	0.000522879	0.001085764	0.000248393	0.000714734	0.001748741	0.002542999	0.003488477	0.00564143	0.001854039	0.000793755	0.000969299	0.000803333	0.000833722	0.000324425	0.000602509	0.00070618	0.000789708	0.001107139	0.001857449
¸ßË¹°×ÔëÉù´¦Àí (237).mp3	0.00242773	0.001703524	0.004336755	0.013046429	0.028923297	0.00059477	0.007312794	0.00899376	0.007413356	0.005486588	0.004211919	0.008577398	0.000727934	0.004842616	0.005874013	0.008163522	0.016956735	0.014095562	0.026465708	0.004024396	0.004836455	0.002967515	0.001860247	0.002757738	0.012258856	0.011580149	0.002456965	0.001715404	0.00214688	0.002703276	0.0037213	0.0004078	0.00780894	0.007913782	0.00328913	0.002969838	0.003944268	0.009766675	0.003413953	0.005389686	0.002411569	0.002278485	0.003131224	0.00117469	0.01506664	0.016620528	0.007432386	0.003127478	0.003180493
¸ßË¹°×ÔëÉù´¦Àí (238).mp3	0.0159877	0.108849257	0.002222629	0.001800525	0.003242355	0.007403863	0.003909932	0.005019107	0.026888091	0.054172441	0.002939984	0.058604207	0.014287794	0.002704433	0.024361966	0.002020874	0.01129344	0.004783425	0.002893427	0.002083021	0.008644297	0.003162324	0.030409869	0.004069323	0.002128221	0.003986414	0.077814445	0.004677369	0.003294941	0.013396287	0.003062648	0.006331122	0.002771183	0.003981565	0.008744988	0.002843732	0.002453009	0.036144864	0.005648638	0.001947727	0.005318008	0.00316038	0.001868487	0.002535711	0.002865116	0.005871676	0.005970051	0.050204158	0.023779379
¸ßË¹°×ÔëÉù´¦Àí (239).mp3	0.000427059	0.001021204	0.000455176	0.000806596	0.000471042	0.000737847	0.000853406	0.000539271	0.001476639	0.000817734	0.000298549	0.000220149	0.000792538	0.000227521	0.000574118	0.000199826	0.000214937	0.000624736	0.000164634	0.000754399	0.000293692	0.000281203	0.000530487	0.000282712	0.000278829	0.00031491	0.000176212	0.000286837	0.000237435	0.000134695	0.000547393	0.000181	0.002883656	0.001021992	0.000943066	0.000583956	0.000685072	0.000112168	0.001322682	0.000372486	0.000340569	0.000236127	0.000299836	0.000315175	0.000152186	0.000206895	0.000209267	0.000290112	0.000373596
¸ßË¹°×ÔëÉù´¦Àí (240).mp3	0.001238794	0.000520073	0.000547749	0.001646184	0.00062599	0.003080778	0.001868036	0.002894762	0.000775269	0.001605274	0.000674876	0.001176317	0.000953066	0.000958161	0.000721922	0.000976263	0.003510795	0.000410348	0.006739355	0.002540355	0.001540029	0.000668633	0.001199718	0.000553677	0.001028986	0.001156658	0.001125478	0.000967163	0.00139667	0.001451314	0.006857362	0.001076621	0.007360409	0.003355476	0.000453336	0.00178193	0.000667779	0.000848502	0.000422534	0.000660062	0.000923099	0.000601817	0.000366804	0.001811126	0.000731599	0.000931725	0.000500587	0.001283753	0.001222599
¸ßË¹°×ÔëÉù´¦Àí (241).mp3	0.000193772	0.000327441	0.002887374	0.000167648	0.001101414	0.000418725	0.00023235	0.000418056	0.000450134	0.001762236	0.007125954	0.000325138	0.001595254	0.000529022	0.000638292	0.000643816	0.001162143	0.001756599	0.000936989	0.000401594	0.000535222	0.000224804	0.000265899	0.000420593	0.001050137	0.000839782	0.000149184	0.000291295	0.001008714	0.004855511	0.000256424	0.000357483	0.003363952	0.010271981	0.000442774	0.000211325	0.002666483	0.003031595	0.006865816	0.000780169	0.003909158	0.00163948	0.000191783	0.000202315	0.000328976	0.000259186	0.000354883	0.000744874	0.001268748
¸ßË¹°×ÔëÉù´¦Àí (242).mp3	0.000597325	0.000339942	0.000210458	0.000255796	0.000499162	0.000738228	0.001243521	0.00078881	0.002919573	0.003839148	0.000804207	0.000402944	0.000419365	0.0004865	0.000192907	0.000283509	0.001049047	0.000989411	0.000806484	0.001382918	0.00211564	0.003683776	0.001216189	0.000501342	0.000375782	0.000344562	0.000134965	0.000499292	0.00181403	0.001010512	0.000573403	0.000551149	0.002976915	0.00454323	0.000624414	0.000839389	0.000409279	0.000313241	0.000401058	0.00053483	0.005861533	0.001206316	0.00293371	0.002979774	0.002289944	0.004460285	0.000909433	0.000305393	0.000287275
¸ßË¹°×ÔëÉù´¦Àí (243).mp3	0.001515921	0.001692368	0.001477872	0.002081406	0.003236642	0.001482579	0.001847073	0.002582133	0.002780387	0.002079267	0.003957111	0.001451266	0.003363153	0.001549352	0.002008151	0.004837534	0.002192532	0.001916326	0.00181811	0.002762913	0.002015725	0.000696531	0.0029372	0.0009127	0.002366244	0.001934807	0.001815548	0.003964397	0.001415687	0.001323517	0.001481191	0.000800771	0.001338487	0.000596247	0.000654939	0.001554077	0.00175988	0.000654449	0.001264867	0.00107145	0.001888746	0.000516883	0.000708169	0.001354098	0.001756828	0.0021652	0.001404102	0.001213223	0.003645467
¸ßË¹°×ÔëÉù´¦Àí (244).mp3	0.001126817	0.007787468	0.00164094	0.004585472	0.00206438	0.003935046	0.002090703	0.002115699	0.032679003	0.006512156	0.009190708	0.01233168	0.001422671	0.000804398	0.000710652	0.001219093	0.002380529	0.001443236	0.038892481	0.027305637	0.000823892	0.001531455	0.001306148	0.001120316	0.010686453	0.001827776	0.005646345	0.011123177	0.001708903	0.004068697	0.011100079	0.001856318	0.00142786	0.001641818	0.042302713	0.019495541	0.007384801	0.001569733	0.001215875	0.007158549	0.001039096	0.00248802	0.000990143	0.001094698	0.005070715	0.004285709	0.002292141	0.004741375	0.019530103
¸ßË¹°×ÔëÉù´¦Àí (245).mp3	0.002728831	0.002085707	0.002177226	0.000374542	0.000574429	0.002939642	0.000538465	0.001329595	0.002974444	0.000391639	0.000874798	0.000933626	0.000739036	0.001196785	0.001808008	0.000465844	0.000851369	0.000575944	0.000858639	0.000511773	0.000417339	0.000792175	0.000647769	0.001259028	0.001546797	0.00168939	0.000820957	0.000353186	0.000791968	0.00046532	0.001656794	0.001383004	0.000928163	0.00050472	0.000913621	0.000762785	0.000510435	0.000877763	0.000453141	0.000597758	0.000556741	0.000349154	0.000412195	0.000726953	0.000755131	0.000502441	0.000684648	0.000417924	0.001517341
¸ßË¹°×ÔëÉù´¦Àí (246).mp3	0.009082772	0.008324062	0.003888165	0.00586928	0.00332538	0.005495973	0.007851909	0.005006758	0.006459434	0.009925812	0.00521229	0.007813077	0.007976232	0.0024461	0.005545258	0.004957197	0.003301261	0.007195551	0.003739767	0.001430399	0.005511221	0.003443249	0.001160646	0.006525171	0.003678847	0.00247903	0.007669959	0.001966637	0.00334563	0.00548073	0.006556393	0.001470725	0.005218186	0.000910945	0.004157896	0.003588894	0.000565834	0.002014699	0.004386798	0.000964591	0.001664237	0.006101147	0.00361337	0.003730504	0.005980625	0.005368557	0.001539748	0.009652155	0.002852568
¸ßË¹°×ÔëÉù´¦Àí (247).mp3	0.002121446	0.001306633	0.000156779	0.000455998	0.00177086	0.002625907	0.000840279	0.000833939	0.001174515	0.001445207	0.000734609	0.000965382	0.001178108	0.001178373	0.000676672	0.001659556	0.002096234	0.00158545	0.00184218	0.003143423	0.00097282	0.001753548	0.008902402	0.002163929	0.001131168	0.001762872	0.000993409	0.000912503	0.00072957	0.001637144	0.001193132	0.001085113	0.001507267	0.001089639	0.000802657	0.000794079	0.00038899	0.000640213	0.001121327	0.000658333	0.000745381	0.000978139	0.001215427	0.000505311	0.000991064	0.000933684	0.00176402	0.001462977	0.002752361
¸ßË¹°×ÔëÉù´¦Àí (248).mp3	0.001940192	0.004963737	0.001424167	0.001466174	0.00216609	0.003313954	0.003462168	0.010867361	0.002290633	0.003585264	0.002019877	0.002519418	0.003168051	0.001648692	0.002453919	0.001133648	0.001721405	0.002914821	0.008140033	0.002194336	0.002255823	0.003448204	0.002184012	0.002905784	0.003193344	0.002831229	0.001698938	0.001644425	0.001098679	0.002285842	0.001969438	0.00179131	0.002281847	0.001745839	0.001483168	0.001441345	0.001974869	0.001242142	0.009160324	0.001931488	0.002315343	0.001736096	0.002443782	0.002257995	0.003229395	0.004208392	0.002233673	0.001540092	0.001363922
¸ßË¹°×ÔëÉù´¦Àí (249).mp3	0.000460347	0.001485298	0.00408421	0.003679459	0.001103947	0.0036331	0.001151497	0.001372159	9.40E-05	0.000177082	0.000299461	0.000474779	0.001680539	0.004872665	0.001097068	0.003157674	0.004723377	0.004492353	0.002036572	0.000368504	0.000516447	0.00030252	0.001106941	0.001357433	0.000111224	0.000423583	0.000249344	0.000871291	0.000378568	0.003397604	0.004729034	0.001504794	0.003233871	0.000450711	0.000835408	0.000416984	0.000176202	0.000188661	0.000425985	0.000495616	0.000935777	0.000441522	0.000650244	0.000466581	0.000631224	0.000808439	0.000133805	0.000130097	0.000362975
¸ßË¹°×ÔëÉù´¦Àí (250).mp3	0.002112058	0.004125768	0.000587228	0.001005245	0.000298536	0.004004832	0.002176462	0.001009764	0.003738161	0.000985066	0.002126588	0.000820325	0.001286661	0.001450349	0.000510202	0.00039793	0.000627626	0.005612671	0.000386788	0.001270501	0.002206518	0.000712323	0.000830007	0.000280604	0.000759867	0.000554396	0.000812809	0.002555708	0.000789161	0.00079798	0.001001523	0.055317972	0.001272117	0.002964899	0.00546325	0.000990978	0.018120935	0.000607045	0.000873443	0.001201868	0.010282042	0.001367428	0.000391969	0.000145421	0.000973563	0.000446787	0.001069794	0.00382427	0.059844356
¸ßË¹°×ÔëÉù´¦Àí (251).mp3	0.001527443	0.003635708	0.003290755	0.002335197	0.009238543	0.001975953	0.002165449	0.000875368	0.001820765	0.002017191	0.001993773	0.001955907	0.003709978	0.001385747	0.004538958	0.001563894	0.004201654	0.001575841	0.000825906	0.001457209	0.001783511	0.000815353	0.000558619	0.001383854	0.004592859	0.002906859	0.00286832	0.00460578	0.005397285	0.004665963	0.003867832	0.005548354	0.00509141	0.006452479	0.011991946	0.001396764	0.001074801	0.002226823	0.002177891	0.004814366	0.00315659	0.007644694	0.008845439	0.001268375	0.00208029	0.001328356	0.003856169	0.004531615	0.007226354
¸ßË¹°×ÔëÉù´¦Àí (252).mp3	0.000764057	0.000443541	0.000235506	0.000511169	0.001104691	0.000191066	0.000352288	0.000810442	0.00220895	0.000197683	0.000581887	0.000257323	0.000541305	0.000401653	0.000528418	0.000463951	0.000903077	0.000311521	0.000250192	0.000725864	0.000369804	0.000277592	0.00095978	0.00217527	0.000343133	0.000349257	0.000458556	0.000286529	0.000592189	0.000493551	0.000296321	0.00083496	0.000674218	0.000306311	0.000730441	0.000161402	0.000345854	0.000766998	0.000176484	0.00057258	0.000534876	0.000922113	0.000581126	0.000455333	0.000191579	0.000432292	0.000902816	0.000243887	0.000191525
¸ßË¹°×ÔëÉù´¦Àí (253).mp3	0.002255764	0.003061861	0.00089144	0.000842045	0.000542166	0.000392512	0.000390588	0.000254459	0.000714988	0.000663448	0.000630012	0.000766553	0.001018073	0.001568913	0.003800442	0.000950351	0.001410746	0.001496997	0.000974692	0.000938198	0.001899925	0.000800736	0.000381477	0.001559934	0.002061305	0.001343487	0.002229016	0.000702928	0.00050797	0.001095764	0.000631152	0.000411033	0.00035674	0.000619242	0.002150808	0.00017413	0.000318893	0.003603463	0.004179254	0.001433668	0.00155709	0.001256831	0.001701574	0.00334078	0.002656046	0.001470982	0.001512607	0.00533809	0.00162991
¸ßË¹°×ÔëÉù´¦Àí (254).mp3	0.000329392	0.000146475	0.000138278	8.91E-05	0.000404808	0.000345177	0.000209194	0.000158796	0.000339512	0.000450549	0.000216607	0.000457951	0.000331586	0.00029373	0.000201396	0.000271342	0.000188917	0.000219535	0.000153932	0.000139535	0.000247883	0.000355167	0.000508878	0.000470426	0.000238787	0.000565116	0.00016916	0.000530796	0.000408737	0.000509518	0.000391643	0.000149744	0.000278858	0.000604926	0.000339169	0.000266177	0.000404427	0.000208949	0.000522183	0.00029666	0.000402695	0.000378677	0.000196724	0.000205857	0.000339285	0.000775582	0.000673429	0.000479822	0.000270104
¸ßË¹°×ÔëÉù´¦Àí (255).mp3	0.001618438	0.001394359	0.000124183	0.001013266	0.008417115	0.000112322	0.000296509	0.001671067	0.001186803	0.000315166	0.005869987	9.47E-05	0.004222437	0.005819478	0.001240117	0.00038498	5.79E-05	0.000126012	0.000428534	0.002082008	0.000118251	0.000883099	0.000455295	0.000115752	0.001614496	4.09E-05	3.22E-05	0.000336003	0.000104956	9.22E-05	0.000231584	0.00023997	0.001505044	6.26E-05	0.000344758	4.13E-05	0.001005495	0.000110725	0.000118151	0.000839358	0.000211852	0.00019176	0.000203765	0.003490134	0.000359345	0.001377653	0.000176467	0.000295487	7.91E-05
¸ßË¹°×ÔëÉù´¦Àí (256).mp3	0.00086378	0.012010035	0.000783443	0.001895578	0.001093021	0.002439616	0.004581584	0.001558745	0.000545645	0.01061627	0.002206388	0.000319642	0.000290085	0.000615206	0.000742408	0.000305583	0.001000545	0.001029036	0.000261602	0.002395568	0.001584113	0.000984885	0.003090252	0.001032368	0.0015314	0.000216059	0.001739139	0.000620792	0.000359422	0.003236931	0.00278104	0.00761239	0.001388333	0.00068292	0.001284723	0.000374408	0.001464925	0.001106687	0.000556371	0.000432713	0.000843	0.001922546	0.005050749	0.00134266	0.001765679	0.000749425	0.007540636	0.001624766	0.003666249
¸ßË¹°×ÔëÉù´¦Àí (257).mp3	0.005076301	0.005944268	0.001347748	0.002260076	0.001340439	0.001927847	0.00159676	0.003663524	0.003323163	0.008315477	0.001233415	0.00354718	0.00477008	0.001103447	0.000950081	0.001395233	0.004894769	0.001431206	0.003156773	0.001563205	0.003854538	0.006134612	0.018322956	0.012059266	0.003747137	0.001336423	0.002018678	0.001864257	0.001850474	0.003725515	0.004249264	0.006105213	0.001560309	0.000686848	0.00402295	0.002502541	0.002850785	0.004894226	0.01303535	0.000741621	0.000764367	0.00193071	0.001670727	0.002300217	0.007630397	0.007012918	0.009308714	0.001007991	0.001824318
¸ßË¹°×ÔëÉù´¦Àí (258).mp3	0.000706871	0.000593719	0.001025306	0.001550722	0.001017047	0.001053037	0.001688087	0.001472609	0.002946419	0.0011368	0.001022803	0.000833311	0.000985913	0.000726498	0.000776442	0.000680312	0.000948267	0.000935479	0.002582677	0.000735341	0.000605536	0.001450348	0.001519323	0.002525524	0.001110618	0.001692259	0.004562651	0.000724393	0.003768114	0.001159723	0.000809842	0.001726491	0.003181507	0.000783799	0.001320022	0.001215548	0.001477966	0.000993909	0.016910808	0.001346568	0.000905499	0.001462419	0.000859154	0.00086566	0.000687468	0.001067795	0.00124249	0.000375345	0.000928518
¸ßË¹°×ÔëÉù´¦Àí (259).mp3	0.000501258	0.002212711	0.000268164	0.002132232	0.001070001	0.000842025	0.000800338	0.00050172	0.001425247	0.000557279	0.001309234	0.000741559	0.001129363	0.001968492	0.001198125	0.000735216	0.000918044	0.00115629	0.00224804	0.001541379	0.000589315	0.000701068	0.001044014	0.001227482	0.001386591	0.001170823	0.000958932	0.001789818	0.001083815	0.001183683	0.002240742	0.001297626	0.00116588	0.002393159	0.001773576	0.001073961	0.00156589	0.001049417	0.000972353	0.001138281	0.002696128	0.003066722	0.001164794	0.001411745	0.001033133	0.002488617	0.002252883	0.000890229	0.002270266
¸ßË¹°×ÔëÉù´¦Àí (260).mp3	0.000408075	0.003334322	0.0004416	0.000654966	0.006123553	0.000745381	0.000873562	0.00154541	0.003594885	0.001393129	0.001158161	0.000755258	0.000495395	0.000567483	0.000569501	0.00104222	0.000422832	0.000317488	0.00065359	0.00046257	0.000752691	0.002321723	0.001029272	0.001413723	0.00028538	0.001290576	0.000514557	0.000548963	0.001040649	0.000668079	0.001839935	0.000371575	0.001148527	0.001218814	0.000789689	0.000377962	0.000779335	0.000755976	0.000810035	0.001913167	0.000308795	0.000681625	0.000350292	0.000250581	0.001791307	0.000764934	0.002073998	0.001955054	0.000548702
¸ßË¹°×ÔëÉù´¦Àí (261).mp3	0.001463504	0.000464775	0.003983013	0.002053163	0.001508268	0.002351066	0.000561395	0.001925782	0.001653396	0.008088622	0.073629022	0.001627091	0.003484223	0.004551072	0.001359325	0.001197314	0.001842851	0.000965556	0.001026023	0.001655936	0.000976799	0.002733537	0.002699445	0.001626698	0.000835174	0.001628353	0.002782783	0.001320502	0.000853467	0.000984682	0.000756353	0.000717307	0.000794678	0.001205577	0.001978738	0.000973491	0.004025754	0.001372872	0.002026584	0.000854985	0.001761289	0.000948579	0.001353138	0.005248293	0.001820575	0.000980085	0.001204656	0.001986335	0.002178685
¸ßË¹°×ÔëÉù´¦Àí (262).mp3	0.000885791	0.000364801	0.001465354	0.000728025	0.00030249	0.000258375	0.000398445	0.000557418	0.000503813	0.000440605	0.000455211	0.000934211	0.000867374	0.000417498	0.000395085	0.000213797	0.000357586	0.000360626	0.000195903	0.000228239	0.000366098	0.002060438	0.000323183	0.000324212	0.000357559	0.000345273	0.000210976	0.00223535	0.000304949	0.000612951	0.000342534	0.000348168	0.000193176	0.001210911	0.000285448	0.003073314	0.000400647	0.000295952	0.000391642	0.000401443	0.001445795	0.000834238	0.000860344	0.001233652	0.000560553	0.000508416	0.000349257	0.000198406	0.000317409
¸ßË¹°×ÔëÉù´¦Àí (263).mp3	0.001874601	0.000775951	0.003385256	0.000321506	0.001960705	0.001367169	0.000681151	0.001515193	0.001280854	0.000237281	0.001245102	0.00158122	0.001267338	0.00152954	0.000159865	0.001822109	0.001527276	0.00326458	0.002256447	0.000801997	0.006919424	0.002841675	0.000930413	0.001032743	0.000127656	0.00013696	0.000603022	0.001696063	0.001466494	0.000406039	0.001261277	0.002128374	0.001488918	0.001034234	0.000528959	0.000265235	0.000390517	0.001229764	0.002162596	0.004039641	0.000901381	0.000115948	0.000279206	0.001257871	0.000611764	0.000510784	0.000282283	0.002795258	0.002929348
¸ßË¹°×ÔëÉù´¦Àí (264).mp3	0.000123783	0.000157728	0.004397089	6.74E-05	9.49E-05	0.000334186	0.000132437	0.000388434	0.000488974	0.00012956	0.00030722	5.48E-05	0.000216518	0.00041979	0.000314232	0.000259425	0.000152077	0.000315542	0.00044491	0.000210141	0.000120649	0.00045291	0.000197842	0.000406125	0.002211323	0.000151845	0.000216588	0.000325548	0.000318865	0.000729215	9.92E-05	0.000274402	0.000148997	4.88E-05	0.000967399	5.52E-05	0.001246752	0.000374964	0.000163715	0.000703968	0.000244546	0.000139894	0.000162826	0.000226841	0.000332316	0.000409419	0.000232559	0.000188573	0.000335923
¸ßË¹°×ÔëÉù´¦Àí (265).mp3	0.005741508	0.001719596	0.002702772	0.002499331	0.004626806	0.003072565	0.001877924	0.002421108	0.001680712	0.001206932	0.002491426	0.001791862	0.001386292	0.002291083	0.003077284	0.001376704	0.004385448	0.000305271	0.004242649	0.002242989	0.003680607	0.002398903	0.003293305	0.00630673	0.006251952	0.009361113	0.003561553	0.004124483	0.002575233	0.002892331	0.001140252	0.002810246	0.005755044	0.002236223	0.00272035	0.006562958	0.003720247	0.00442933	0.001997005	0.003822543	0.000672675	0.000642786	0.000419332	0.000404444	0.004017666	0.002271253	0.007923407	0.005579755	0.002247943
¸ßË¹°×ÔëÉù´¦Àí (266).mp3	0.003180597	0.000134459	0.00030828	0.000352673	0.000503402	0.000245476	0.000341208	0.000178899	0.000251237	0.000163321	0.000157635	0.000148655	0.000263145	0.000164926	0.000194611	0.000199961	0.000215661	0.000320438	0.000168864	0.000282335	0.000173993	0.00021902	0.000303617	0.000565981	0.000261982	0.000703346	0.000203486	0.000329594	0.000499278	0.000459709	0.000365438	0.000142366	6.86E-05	0.000280783	0.000291623	0.000444815	0.000289372	0.001187948	0.000384043	0.000169354	0.000180327	0.0005121	0.000283792	0.000115213	0.000337631	0.000182933	0.000194036	0.000347927	0.00029708
¸ßË¹°×ÔëÉù´¦Àí (267).mp3	0.000594966	0.001637087	0.00081224	0.001051785	0.000619051	0.001015962	0.001110235	0.000623149	0.00105833	0.001004139	0.007004565	0.001577944	0.00107677	0.000968565	0.001530465	0.001319222	0.001970359	0.0005966	0.000911834	0.000645469	0.000764494	0.001897656	0.001296404	0.004149773	0.017615497	0.028219284	0.003474395	0.001473915	0.001052067	0.000938334	0.002277647	0.001838883	0.000735949	0.00128344	0.000798224	0.000894076	0.00067924	0.000432495	0.000372488	0.000256333	0.000822051	0.001083112	0.001005379	0.000770738	0.00070649	0.001186645	0.000576812	0.000730447	0.000459609
¸ßË¹°×ÔëÉù´¦Àí (268).mp3	0.001640619	0.003191158	0.005498043	0.004743813	0.006194126	0.004119988	0.003558332	0.004105648	0.009525899	0.003363193	0.008321706	0.005420407	0.002337662	0.00235005	0.00321491	0.006709579	0.003989867	0.002949233	0.00378515	0.003192429	0.003601744	0.004887386	0.005201963	0.003944186	0.004541941	0.006268377	0.004878731	0.001207022	0.003776641	0.003059418	0.001623952	0.003597914	0.004562953	0.005020655	0.003348257	0.005984527	0.003119772	0.002847621	0.004849043	0.004157292	0.001912962	0.000668075	0.003572362	0.003189549	0.00204825	0.003616523	0.00659134	0.002762744	0.003814272
¸ßË¹°×ÔëÉù´¦Àí (269).mp3	0.004202219	0.003823944	0.00841445	0.000900119	0.012636625	0.002712001	0.00610639	0.001888752	0.001037808	0.004587386	0.001991912	0.001632011	0.001847201	0.000570676	0.013891413	0.002025623	0.001987064	0.001341481	0.004249201	0.003867501	0.009603462	0.003430393	0.009893524	0.000789387	0.003666509	0.012841147	0.001473304	0.017536458	0.013336354	0.004465008	0.0026992	0.003420379	0.002977244	0.009466933	0.002358357	0.002644721	0.002165954	0.002846383	0.009302487	0.001406123	0.003975279	0.00087243	0.001217573	0.005341175	0.004914286	0.001645444	0.016278803	0.001154746	0.002675991
¸ßË¹°×ÔëÉù´¦Àí (270).mp3	0.000598715	0.001334011	0.001422913	0.001186408	0.002911339	0.009527817	0.005026259	0.003851614	0.004114621	0.003295711	0.004428699	0.001759595	0.002254323	0.002733145	0.002144858	0.002015054	0.00164094	0.002049963	0.008875209	0.004619787	0.002124329	0.002155247	0.003026081	0.000926026	0.006174603	0.004845653	0.004009975	0.001814841	0.000834801	0.000906325	0.00154201	0.00122652	0.00187355	0.005688408	0.003870957	0.003320592	0.005814685	0.005375117	0.003174478	0.002597529	0.001321584	0.001736476	0.004360897	0.003010415	0.002846282	0.006225018	0.007101397	0.004817578	0.004101748
¸ßË¹°×ÔëÉù´¦Àí (271).mp3	0.000421228	0.000355347	0.000693284	0.001427138	0.00055932	0.00035967	0.000999677	0.000947065	0.000213659	0.00023973	0.000408904	0.000969687	0.000466196	0.000375733	0.000620379	0.000366516	0.000394827	0.000478331	0.000490909	0.000648862	0.00033192	0.000718687	0.000496484	0.002751203	0.000696099	0.000358784	0.000216942	0.000491386	0.001123622	0.000833556	0.000365835	0.001623667	0.000379003	0.000681149	0.00038703	0.000321248	0.000781167	0.000259132	0.000491843	0.000406715	0.000738143	0.000287837	0.000416025	0.000216687	0.000332284	0.00067089	0.000271347	0.000558591	0.002720208
¸ßË¹°×ÔëÉù´¦Àí (272).mp3	0.004344344	0.003175736	0.005095167	0.005276653	0.004235455	0.003814707	0.004650813	0.005151549	0.002561055	0.002697012	0.004753862	0.002621707	0.005584572	0.005152949	0.002390692	0.00186847	0.002351372	0.00288594	0.00216285	0.003448898	0.003908443	0.002768086	0.001629135	0.002918992	0.00162535	0.002069877	0.003258039	0.001820311	0.002063992	0.002181442	0.001174394	0.003860747	0.002902708	0.003431503	0.004891864	0.003564546	0.0030383	0.002571391	0.001716682	0.004593878	0.002336126	0.0029034	0.005042161	0.002183693	0.002839261	0.0024352	0.002736439	0.003188011	0.004638822
¸ßË¹°×ÔëÉù´¦Àí (273).mp3	0.000737805	0.001265354	0.000451234	0.001668964	0.000725114	0.000300775	0.000926163	0.000429276	0.00079588	0.000853137	0.001010294	0.000386929	0.000338387	0.000722896	0.001171118	0.001045165	0.001620461	0.000441653	0.005460783	0.002019537	0.000922384	0.001695433	0.005178867	0.000283877	0.000563884	0.001879856	0.000791891	0.000937291	0.000737786	0.000279585	0.001094438	0.000291719	0.003772981	0.001214281	0.001498134	0.000958446	0.000322121	0.001195785	0.000481849	0.000244863	0.002860345	0.000657918	0.000742682	0.000400583	0.001967083	0.001913996	0.00227552	0.000674836	0.000253804
¸ßË¹°×ÔëÉù´¦Àí (274).mp3	0.000922098	0.000903208	0.00098573	0.000589045	0.001335502	0.00437986	0.005865083	0.001869447	0.002077811	0.001345688	0.000580137	0.001299756	0.001466173	0.003101592	0.001625691	0.003224135	0.00572771	0.000806411	0.000786452	0.000592825	0.000869518	0.000527665	0.000588611	0.002079206	0.000580519	0.000620866	0.000847751	0.000476972	0.000837605	0.00144746	0.000589514	0.000496129	0.001350317	0.000710731	0.00078508	0.000636092	0.000952843	0.000728729	0.001710846	0.000613556	0.000776016	0.001666049	0.000716733	0.000461863	0.002740172	0.001089876	0.000719649	0.000527579	0.000456849
¸ßË¹°×ÔëÉù´¦Àí (275).mp3	0.008866655	0.000240719	0.019733451	0.000730352	0.00188518	0.001022143	0.002463583	0.000839407	0.006468762	0.000330653	0.000649434	0.000318144	0.002401309	0.003813749	0.000592293	0.001418635	0.000546796	0.002492253	0.001260908	0.002552983	0.002971624	0.000234595	0.000456657	0.000643	0.000319309	0.001650516	0.000285435	0.000226239	0.000363979	0.002420271	0.00278993	0.006731222	0.000817516	0.000439081	0.00837699	0.000579068	0.000486398	0.000401539	0.000638892	0.001244511	0.000442982	0.000277202	0.000377445	0.001896177	0.000734202	0.000386632	0.000440871	0.006366999	0.000953939
¸ßË¹°×ÔëÉù´¦Àí (276).mp3	0.000764627	0.002706769	0.005797338	0.009142679	0.002294031	0.00482347	0.000511415	0.0004033	0.000872503	0.001626327	0.001435397	0.002546334	0.002695607	0.00111421	0.001009704	0.003622184	0.000738045	0.00208521	0.001067045	0.00220413	0.000561925	0.000837728	0.001901932	0.001070113	0.00097092	0.000802563	0.000738417	0.005888931	0.001261994	0.003141832	0.001545711	0.000405302	0.007570771	0.002226302	0.001045336	0.000601756	0.003209948	0.001043069	0.001687574	0.000751782	0.000144555	0.001224115	0.001154717	0.000681171	0.000846216	0.001335683	0.000667749	0.000915284	0.000296154
¸ßË¹°×ÔëÉù´¦Àí (277).mp3	0.002851528	0.003958784	0.005357408	0.001918318	0.001109495	0.003030533	0.002448459	0.003833793	0.001236806	0.000297736	0.000491648	0.001236097	0.00110923	0.016436543	0.000901749	0.000615716	0.002539052	0.003183785	0.000758263	0.00078362	0.000924985	0.004363463	0.001570633	0.00307034	0.003777727	0.000925278	0.000512159	0.006781713	0.001235548	0.000742609	0.003511316	0.001499736	0.0014836	0.000610703	0.001689892	0.001610217	0.000838997	0.000596917	0.007123169	0.003155386	0.004270354	0.008912939	0.001223246	0.000693782	0.008609635	0.002811408	0.000443776	0.001585562	0.001847474
¸ßË¹°×ÔëÉù´¦Àí (278).mp3	0.000440333	0.001394734	9.89E-05	0.00239159	0.000108734	0.000215774	0.000991946	0.001233608	0.000774059	0.000751479	0.000346349	0.000875284	0.000494544	0.000956898	0.00034634	0.000179943	0.00025979	0.001959807	0.002137586	0.000325678	0.000230049	0.000239802	0.00069428	0.001315098	0.004049488	0.001007807	0.0004939	0.000151713	0.002071443	0.002666317	0.001858567	0.001276156	0.001844072	0.000237324	0.000461871	0.007190862	0.000429207	0.000500535	0.000107107	0.000379078	0.000384377	0.000894168	0.000186441	0.000280878	0.000685283	8.95E-05	0.000289479	0.001289936	0.000446419
¸ßË¹°×ÔëÉù´¦Àí (279).mp3	0.003747826	0.001471942	0.00062238	0.000728444	0.00127612	0.001994322	0.001419739	0.001217273	0.00322918	0.001412788	0.003143446	0.002420004	0.005224867	0.00505434	0.003101033	0.002867047	0.004067329	0.004745634	0.009426447	0.003144961	0.003169325	0.000918162	0.000875711	0.00360611	0.000429565	0.000703552	0.003115579	0.000735196	0.000581547	0.001129425	0.000759731	0.005305476	0.000450056	0.001312353	0.001320674	0.000676021	0.001478449	0.00045912	0.00800261	0.000691858	0.001784041	0.001346025	0.002430232	0.005653244	0.005787529	0.003014798	0.003316449	0.003073028	0.00187919
¸ßË¹°×ÔëÉù´¦Àí (280).mp3	0.002048037	0.000603538	0.000704265	0.000914874	0.000646955	0.002115334	0.000721844	0.002024743	0.000639544	0.000870061	0.000781035	0.001693652	0.003881962	0.001407422	0.002660877	0.001538438	0.000568579	0.002975729	0.003125371	0.000973729	0.005269307	0.001199077	0.001190158	0.006078918	0.003905426	0.002813284	0.001590971	0.006759807	0.002953405	0.002669429	0.003003831	0.00175441	0.002046365	0.001659623	0.001680892	0.00255511	0.001850656	0.001050979	0.00150387	0.001520329	0.003338486	0.002035497	0.002951856	0.002123534	0.002392036	0.000631901	0.001703493	0.001469474	0.001273212
¸ßË¹°×ÔëÉù´¦Àí (281).mp3	0.001107619	0.001219514	0.001951305	0.001547635	0.003238347	0.00502132	0.00145386	0.005018204	0.001357194	0.002183206	0.003437886	0.003947924	0.002050333	0.00144129	0.001037961	0.002667718	0.004294214	0.003081688	0.002838026	0.001521814	0.000482357	0.001240487	0.003616367	0.002257164	0.00108371	0.003126973	0.001590369	0.001328446	0.001794156	0.00355341	0.001287355	0.0017834	0.000860279	0.001076198	0.002642342	0.000793289	0.000885984	0.00105509	0.001355383	0.001451621	0.001114225	0.001046813	0.001649552	0.001721519	0.000867494	0.001997649	0.001824032	0.005819878	0.004402904
¸ßË¹°×ÔëÉù´¦Àí (282).mp3	0.004474546	0.001545383	0.001859706	0.001774315	0.004319727	0.001273824	0.001575114	0.004204044	0.001245762	0.00172944	0.007215336	0.005598721	0.000684136	0.001295638	0.002936516	0.00525065	0.003954424	0.008713049	0.003218103	0.001585451	0.001597208	0.0019351	0.003473082	0.00316957	0.00239274	0.002026085	0.001105861	0.008521294	0.001734124	0.002232529	0.001969429	0.006346274	0.002718302	0.00122689	0.004151701	0.001559658	0.001156968	0.008203221	0.003141399	0.00261881	0.001316516	0.002550937	0.004688435	0.002706693	0.00495097	0.003402446	0.001953892	0.012640005	0.00190261
¸ßË¹°×ÔëÉù´¦Àí (283).mp3	0.001475964	0.00070211	0.001319483	0.001178633	0.000721787	0.002824113	0.000842431	0.00175664	0.001449977	0.000940914	0.001969981	0.001621617	0.001315056	0.001289345	0.000685427	0.001049234	0.001503347	0.001907893	0.001341236	0.000615775	0.001582775	0.001238639	0.002088889	0.000763448	0.000826868	0.001811329	0.00076751	0.001686281	0.001185435	0.000662117	0.002899776	0.000884038	0.001163832	0.000817857	0.000908267	0.001707953	0.00157743	0.001880864	0.001103125	0.000961456	0.001573986	0.002354417	0.001542215	0.000977753	0.00148024	0.00249385	0.002865211	0.002022834	0.001396596
¸ßË¹°×ÔëÉù´¦Àí (284).mp3	0.000252823	0.004193452	0.003613206	0.000672905	0.000271189	0.000780923	0.001710625	0.005687016	0.00493695	0.000480102	0.001944516	0.005008391	0.001666872	0.000303877	0.001076104	0.012335317	0.005481977	0.017330352	0.003065269	0.004745534	0.003948451	0.001570822	0.047140595	0.00167694	0.008832472	0.004123576	0.021503322	0.000408408	0.001184097	0.005529163	0.000818039	0.000132788	0.001480022	0.016109684	0.001063719	0.001841166	0.000607028	0.001515412	0.001869983	0.001200133	0.047688235	0.001353981	0.002495214	0.00473448	0.001835078	0.002699699	0.001579593	0.000206453	0.00275084
¸ßË¹°×ÔëÉù´¦Àí (285).mp3	0.001001183	0.001363473	0.00072595	0.00155242	0.000531562	0.000784864	0.000680207	0.000775917	0.001570335	0.003075806	0.002029153	0.000901377	0.000679801	0.000708048	0.004344158	0.007875515	0.001867955	0.001867322	0.001860689	0.001323777	0.002332718	0.000867833	0.000698266	0.000746667	0.000546573	0.002137398	0.001129182	0.000779071	0.001727156	0.003155018	0.000807384	0.001677892	0.000955247	0.001053869	0.002661238	0.003055326	0.002702358	0.001048803	0.001194853	0.004238924	0.001018926	0.0006329	0.0008498	0.001276683	0.000752743	0.001116859	0.001064757	0.001342974	0.000951498
¸ßË¹°×ÔëÉù´¦Àí (286).mp3	0.000824332	0.001154468	0.001221119	0.001366917	0.001173381	0.000845799	0.000650691	0.002056775	0.000982073	0.000764372	0.001376556	0.001527249	0.000675387	0.001484676	0.002803317	0.000852394	0.001892713	0.000633737	0.000893327	0.003246565	0.001183443	0.001301435	0.001167745	0.001550669	0.001005236	0.001953566	0.000719889	0.001781058	0.00089679	0.000654003	0.000748149	0.00100236	0.003604689	0.001229354	0.001524829	0.001392595	0.000727035	0.00131649	0.002239021	0.008547858	0.001987527	0.002581191	0.001249123	0.001817988	0.002027391	0.001270481	0.001998614	0.002417307	0.001390962
¸ßË¹°×ÔëÉù´¦Àí (287).mp3	0.000716344	0.000829537	0.001548098	0.002179631	0.000869072	0.004227685	0.000785489	0.003214358	0.001357819	0.001187759	0.001223552	0.00134615	0.000767612	0.000757185	0.00551441	0.001033615	0.000915096	0.001153211	0.000537626	0.000814396	0.00035759	0.002313226	0.000979357	0.000683915	0.000708572	0.001997626	0.001316751	0.005693153	0.016433116	0.001304552	0.000384508	0.002615927	0.001881762	0.000598189	0.00044691	0.001346565	0.001094556	0.000564094	0.00067109	0.000925527	0.001005553	0.001664628	0.004791006	0.001155169	0.001378474	0.001194516	0.001075104	0.000565375	0.000592754
¸ßË¹°×ÔëÉù´¦Àí (288).mp3	0.005161106	0.005407447	0.015758688	0.002968768	0.003641105	0.006147274	0.00295717	0.027344769	0.004251868	0.005845466	0.003040292	0.005602287	0.005043792	0.010805625	0.001186361	0.004805686	0.010334591	0.001810336	0.004351116	0.002693031	0.002035159	0.005999479	0.002171148	0.001133497	0.002545054	0.001625327	0.003144984	0.001511284	0.002065668	0.003987843	0.000718735	0.013684046	0.00309932	0.003959355	0.00571385	0.003032312	0.002171378	0.003409053	0.000404026	0.002006011	0.005298093	0.000489314	0.000768475	0.000524101	0.009762522	0.000728554	0.000789606	0.000832945	0.000520478
¸ßË¹°×ÔëÉù´¦Àí (289).mp3	0.026737902	0.000475113	0.000226121	0.000207434	0.000501373	0.002380547	0.001994985	0.000573335	0.001493142	0.000194297	0.000470015	0.000844339	0.01358213	0.000253674	0.0005374	0.000135247	0.000194977	0.00184465	0.002893673	0.000379504	0.000280376	0.000246192	0.000612678	0.001663186	0.00970639	0.001282311	0.000278153	0.000385523	0.000853696	0.000870663	0.000165779	0.00044332	0.000549166	0.000293677	0.000474137	0.000951317	0.0016415	0.002001112	0.00330374	0.00018825	0.00034625	0.000931013	0.000574449	0.000407617	0.004077854	0.00090406	0.001752316	0.006862492	0.003401485
¸ßË¹°×ÔëÉù´¦Àí (290).mp3	0.001785012	0.000515625	0.006447626	0.000498593	0.001088993	0.000492953	0.000969857	0.000586568	0.000296565	0.000582097	0.001450169	0.003490313	0.002213854	0.001557488	0.000700815	0.00059398	0.000824743	0.000589538	0.000282998	0.001194606	0.000452688	0.001005323	0.002863472	0.004934011	0.001200215	0.002790338	0.002544021	0.002162844	0.001696583	0.001825309	0.001826423	0.001535663	0.002471016	0.004450419	0.001806848	0.000576007	0.00283858	0.001777062	0.002817597	0.000496205	0.001950237	0.000514118	0.002678491	0.002276559	0.00269763	0.004692217	0.004643247	0.003719834	0.002162291
¸ßË¹°×ÔëÉù´¦Àí (291).mp3	0.001770923	0.001897	0.001954747	0.004512675	0.003619507	0.009224399	0.001541922	0.002037792	0.00036533	0.001256138	0.003880457	0.001778829	0.000957357	0.002142811	0.001678038	0.00141908	0.001702977	0.00643302	0.002305374	0.001022766	0.000147248	0.003852638	0.001255954	0.001418896	0.003924102	0.00037684	0.000766245	0.002457191	0.002274625	0.001178505	0.00055766	0.00021568	0.003780889	0.000685131	0.009285075	0.001468476	0.002237864	0.001100394	0.002606938	0.003530442	0.000850082	0.002204954	0.000297226	0.005262821	0.001047709	0.004011013	0.002963749	0.002811042	0.000346996
¸ßË¹°×ÔëÉù´¦Àí (292).mp3	0.001110306	0.003123325	0.001352851	0.002185484	0.001056745	0.001633862	0.000827688	0.000812166	0.000743781	0.001813124	0.005431062	0.005684227	0.002108546	0.001606798	0.001743441	0.000302318	0.000712641	0.004759185	0.001082017	0.000595927	0.00150565	0.006299487	0.000820478	0.001164364	0.001402577	0.000660315	0.000870288	0.000875182	0.001261622	0.002043316	0.001176099	0.00988433	0.01301423	0.000838133	0.000272706	0.00129089	0.005653805	0.001259371	0.000799032	0.010534752	0.00168342	0.003295433	0.001294626	0.001712689	0.000987839	0.000681201	0.00063204	0.00207497	0.001241131
¸ßË¹°×ÔëÉù´¦Àí (293).mp3	0.00051746	0.00050718	0.000765873	0.001314316	0.00325809	0.001873349	0.001411233	0.000545981	0.001814539	0.001180184	0.000487092	0.000595308	0.000599891	0.000705232	0.000858408	0.000509139	0.000500112	0.000697794	0.000464836	0.000550658	0.000357144	0.001005265	0.000969357	0.000919618	0.001261346	0.000787951	0.001038126	0.001165069	0.000940582	0.002233218	0.001493983	0.000668854	0.002295966	0.000817407	0.000867737	0.001105105	0.00097352	0.001149099	0.0047262	0.003499834	0.004601669	0.001034986	0.0009838	0.000440541	0.003757015	0.001177466	0.002348849	0.001358191	0.002100194
¸ßË¹°×ÔëÉù´¦Àí (294).mp3	0.000189235	0.000171734	0.001033317	0.000279544	0.000822063	0.000266284	0.001027039	0.000641994	0.002690878	0.001049278	0.00081566	0.000186189	0.000683695	0.00036089	0.000222641	0.000320216	0.000465871	0.002254721	0.0006985	0.001067073	0.002074404	0.000425543	0.000300094	0.000270167	0.000755015	0.000498194	0.000508246	0.000936924	0.001017091	0.002693617	0.000703846	0.001579106	0.000306775	0.000464353	0.000378786	0.001082986	0.000892602	0.002138771	0.00175266	0.001400129	0.004196175	0.001935272	0.002994116	0.000704733	0.001986561	0.002082417	0.001463973	0.003081888	0.000692622
¸ßË¹°×ÔëÉù´¦Àí (295).mp3	0.00119773	0.000770783	0.001150023	0.000711886	0.002364408	0.00138901	0.000962209	0.001254694	0.001163469	0.001682245	0.000987797	0.001041507	0.001145067	0.001241293	0.001358667	0.001023776	0.001615931	0.001425025	0.001346115	0.001243159	0.001057934	0.001485419	0.000962054	0.001162876	0.001000407	0.000981179	0.00119804	0.000722381	0.000936847	0.001323815	0.001254973	0.001669285	0.001713522	0.001314219	0.001394831	0.001051801	0.001271327	0.001189878	0.001139399	0.001020918	0.001933361	0.000969906	0.001215174	0.000919714	0.001135429	0.001369284	0.001258707	0.00151888	0.001180482
¸ßË¹°×ÔëÉù´¦Àí (296).mp3	0.004880168	0.000874367	0.001858349	0.000524499	0.004031361	0.001730595	0.00337796	0.000600173	0.004426835	0.001876574	0.004609232	0.000858733	0.003519998	0.004403471	0.003639968	0.000516784	0.002463568	0.001980048	0.003395404	0.000718889	0.004353708	0.001078798	0.002907132	0.000748471	0.003012342	0.000922462	0.004088055	0.001073135	0.003031821	0.001148867	0.003179271	0.000339418	0.004258277	0.001346823	0.002618834	0.000433857	0.002006553	0.001830858	0.00259163	0.000794094	0.002326813	0.001149549	0.0045634	0.001096543	0.0005188	0.000371508	0.000298445	0.001349171	0.008415232
¸ßË¹°×ÔëÉù´¦Àí (297).mp3	0.003807357	0.002726973	0.004347258	0.00238569	0.003023427	0.000799207	0.002186895	0.002571255	0.001879323	0.002654617	0.002883145	0.003650572	0.002305065	0.004436409	0.002939753	0.002037206	0.004520756	0.003471867	0.002515607	0.001684479	0.002536601	0.004941311	0.002817138	0.003758197	0.003212562	0.003332406	0.001281942	0.003321492	0.004919673	0.00262488	0.004256234	0.000603628	0.003434341	0.002656391	0.003700994	0.004223638	0.002893124	0.004787075	0.002162619	0.003765489	0.002716682	0.001969195	0.001948439	0.001126857	0.001112046	0.001744229	0.003087847	0.000696169	0.002157133
¸ßË¹°×ÔëÉù´¦Àí (298).mp3	0.002307547	0.005511625	0.002899462	0.001362488	0.000213045	0.000486233	0.000477875	0.000314219	0.001680629	0.001580445	0.002000493	0.003158328	0.000357628	0.000304879	0.000409735	0.000489196	0.0003737	0.000875386	0.001341242	0.000519093	0.002421618	0.003079504	0.004182411	0.003155808	0.002722053	0.001726044	0.001157425	0.000713008	0.000569167	0.002364633	0.001856821	0.001512221	0.002985816	0.002347884	0.007222923	0.001180155	0.000242942	0.000730487	0.000583363	0.001818102	0.000531874	0.00040197	0.001134489	0.000570042	0.000811014	0.000782013	0.00030901	0.001304488	0.000416969
¸ßË¹°×ÔëÉù´¦Àí (299).mp3	0.000348547	0.000637019	0.000560179	0.000869553	0.000327435	0.000404615	0.000840129	0.000598213	0.000387335	0.000557001	0.000392222	0.000698707	0.000333999	0.000298587	0.00020429	0.000488995	0.001386803	0.000729874	0.000580583	0.000432688	0.000262158	0.000528027	0.000743665	0.000432375	0.000274032	0.000307619	0.000472291	0.000962716	0.00050902	0.000693491	0.001249114	0.000353481	0.000269797	0.000634866	0.000708267	0.001368369	0.000584309	0.000376444	0.000432492	0.000589149	0.000685595	0.000510928	0.000309143	0.00037755	0.000382072	0.00063399	0.000505489	0.000364397	0.00040512
¸ßË¹°×ÔëÉù´¦Àí (300).mp3	0.003050684	0.001541952	0.001188403	0.000963473	0.001667411	0.001153205	0.008468252	0.000987234	0.001069329	0.002281951	0.005428719	0.001395627	0.000945165	0.001422412	0.00139152	0.001662879	0.002370224	0.002901526	0.002977954	0.00137185	0.001439505	0.003349532	0.004960094	0.002110346	0.001491898	0.000651301	0.003958756	0.002488291	0.010221403	0.001667228	0.000465332	0.003451856	0.002239563	0.001864299	0.001298356	0.0058996	0.000669341	0.001744727	0.001860055	0.003941867	0.001333471	0.001375954	0.001531735	0.001218996	0.001837852	0.001808199	0.001337297	0.000749694	0.001830085
¸ßË¹°×ÔëÉù´¦Àí (301).mp3	0.004830616	0.001526523	0.004745985	0.007724038	0.00097999	0.002789759	0.0015124	0.004368268	0.002031247	0.003542424	0.019275736	0.023136189	0.04833236	0.005945401	0.010516128	0.02012161	0.011829949	0.009286973	0.011146869	0.01972398	0.009774484	0.001433889	0.003918647	0.007035395	0.00869761	0.006510707	0.008651293	0.016436338	0.010084699	0.001730344	0.003594048	0.020299654	0.007356265	0.005243276	0.000275642	0.004663155	0.002535671	0.000165332	0.001559867	0.002114916	0.007981782	0.008932143	0.00112618	0.002634966	0.001956645	0.002932071	0.000349448	0.001470519	0.015344311
¸ßË¹°×ÔëÉù´¦Àí (302).mp3	0.001960199	0.001264441	0.000912526	0.000868884	0.000721005	0.001217222	0.000170594	0.00070321	0.000341075	0.002712695	0.002136708	0.000914541	0.001493171	0.002051342	0.000956456	0.000766913	0.000601535	0.000384916	0.001510515	0.003544206	0.003797418	0.001551707	0.00066001	0.001448554	0.000781258	0.000539092	0.00074828	0.00062872	0.000871403	0.00391661	0.002094024	0.001313184	0.002356173	0.001091793	0.000420552	0.000937643	0.000319261	0.000527399	0.000904528	0.003677408	0.000888811	0.001332729	0.001437119	0.002200855	0.000695492	0.000514664	0.00051798	0.000581024	0.000511903
¸ßË¹°×ÔëÉù´¦Àí (303).mp3	0.010991348	0.010258142	0.002360984	0.002726146	0.078277051	0.13123244	0.126855925	0.00710963	0.006082083	0.032846566	0.00447782	0.102796651	0.009680801	0.000404033	0.07556206	0.040683769	0.085656948	0.003948977	0.03422625	0.038325835	0.025029944	0.026474269	0.01812312	0.019336052	0.026045207	0.125477567	0.041994236	0.015024086	0.011898057	0.017593848	0.011987112	0.001164284	0.038774513	0.061801143	0.008956368	0.007128623	0.010410774	0.04397456	0.02137812	0.011524128	0.014789627	0.08660233	0.069587052	0.004131076	0.007034319	0.010927396	0.028276786	0.018292012	0.018675098
¸ßË¹°×ÔëÉù´¦Àí (304).mp3	0.003140692	0.005210045	0.004234562	0.000913048	0.001640848	0.000942981	0.000374316	0.000485484	0.004594191	0.001120277	0.002319508	0.000514788	0.005522069	0.001195356	0.000797917	0.000634247	0.001266407	0.004173279	0.004969568	0.004180232	0.001733314	0.001270933	0.045826279	0.005672102	0.02096911	0.026472138	0.019900734	0.010678215	0.002591598	0.03536088	0.010453468	0.002661668	0.000791251	0.001845641	0.000846013	0.005639332	0.000584036	0.015464165	0.003568908	0.000431039	0.000976706	0.001108846	0.007371833	0.002528772	0.002893872	0.003298538	0.001728181	0.003522106	0.002952807
¸ßË¹°×ÔëÉù´¦Àí (305).mp3	0.001071558	0.000237644	0.000600863	0.000183042	0.001245154	0.000168348	0.000675955	0.000332403	0.000759603	0.000314316	0.0006141	0.000300257	0.000439196	0.000277641	0.000443626	0.000204618	0.000729384	0.000251444	0.000658305	0.0004625	0.000628758	0.000211255	0.001466208	0.000464299	0.000770791	0.000321522	0.000901879	0.000206242	0.000647524	0.000342587	0.00116339	0.000356718	0.000348242	0.000310307	0.000441401	0.00023355	0.000411713	0.000146558	0.000411812	0.000165929	0.000263974	0.000164638	0.000286798	0.000123624	0.000487796	0.000153506	0.000804231	0.00010802	0.000254268
¸ßË¹°×ÔëÉù´¦Àí (306).mp3	0.000700936	0.000335541	0.001514049	0.000989224	0.002077485	0.000361785	0.001281739	0.001116319	0.00112393	0.000452907	0.000958388	0.00106792	0.000884776	0.00163563	0.000268152	0.001449882	0.000514553	0.001760481	0.000614326	0.001060216	0.000613091	0.000874045	0.00074035	0.000887274	0.000579613	0.001385154	0.000181518	0.000939973	0.00074999	0.000455109	0.000416207	0.00218617	0.001045719	0.000899408	0.00042834	0.000830936	0.001041397	0.001036068	0.000273084	0.000551582	0.000344945	0.000498279	0.006569024	0.000341443	0.000879309	0.000387454	0.000339913	0.000672805	0.000287649
¸ßË¹°×ÔëÉù´¦Àí (307).mp3	0.000383092	0.000380077	0.000308123	0.000221662	0.000692822	0.000177224	0.003509805	0.000377464	0.001650452	0.000622064	0.000997595	0.000326078	0.000698287	0.000759144	0.000506297	0.000166835	0.000459165	0.000967161	0.000411622	0.002555443	0.001068452	0.002215945	0.004247061	0.020344548	0.000765558	0.000817311	0.000402507	0.000881558	0.000253689	0.000456282	0.001661881	0.001386015	0.006670123	0.001100568	0.001797188	0.000757524	0.000318698	0.000556034	0.000196143	0.001116064	0.000337616	0.000410583	0.000648506	0.000674433	0.000839843	0.000377232	0.000234829	0.00022592	0.001744877
¸ßË¹°×ÔëÉù´¦Àí (308).mp3	0.001380076	0.001584623	0.000857399	0.001048807	0.001420065	0.002300778	0.000832032	0.002648565	0.002069606	0.002033716	0.001035319	0.000587043	0.00107533	0.0009254	0.001219087	0.001243615	0.000692775	0.000946622	0.001745191	0.004106649	0.000658176	0.001464527	0.001137085	0.00156151	0.00100367	0.000661849	0.001649994	0.001273795	0.002263354	0.00143805	0.00167762	0.001411842	0.001448317	0.00210893	0.003549819	0.002250306	0.002027609	0.001259594	0.004315372	0.001101253	0.001172413	0.001275415	0.001415584	0.000736025	0.001411894	0.000822731	0.002132236	0.000921646	0.001231197
¸ßË¹°×ÔëÉù´¦Àí (309).mp3	0.00049409	0.000231529	0.000782564	0.000634681	0.003743353	0.002155471	0.005148443	0.002260908	0.001931609	0.002131755	0.000956965	0.001574842	0.000655952	0.004064816	0.00476457	0.00336073	0.000758282	0.0030736	0.001003271	0.000358507	0.002702179	0.002910008	0.000815447	0.003405681	0.001605893	0.003378858	0.003537599	0.00234711	0.001309914	0.001108074	0.001287875	0.003093479	0.001973236	0.001712724	0.001133183	0.001081341	0.001148576	0.002978904	0.004362374	0.001799594	0.000850023	0.005471485	0.003177471	0.001634604	0.000420389	0.006911384	0.005245682	0.003784536	0.001337072
¸ßË¹°×ÔëÉù´¦Àí (310).mp3	0.00079239	0.002606604	0.000699429	0.00118251	0.00534504	0.001430126	0.000667655	0.000564013	0.000462219	0.001565799	0.000691275	0.001303108	0.001052239	0.000968583	0.000497322	0.001623951	0.01137689	0.000974994	0.001779723	0.00073396	0.002155019	0.003393996	0.000903874	0.004181429	0.001277019	0.001580897	0.001102809	0.001824436	0.001790375	0.001386212	0.00334513	0.004595801	0.006054252	0.000719864	0.000366211	0.00058768	0.000249829	0.000437816	0.000489089	0.00031949	0.000415527	0.000793985	0.001789962	0.005880195	0.000575812	0.00035768	0.000269835	0.000287643	0.000488379
¸ßË¹°×ÔëÉù´¦Àí (311).mp3	0.002300559	0.000507123	0.000722985	0.001110863	0.001190452	0.001441259	0.002045813	0.001447709	0.001077204	0.001345411	0.001481149	0.000935847	0.001150286	0.000905589	0.001373962	0.003526405	0.003193061	0.001155923	0.000879458	0.000920449	0.002101076	0.000532077	0.005270408	0.000948931	0.002191977	0.002539928	0.004026174	0.00116146	0.000780685	0.001288285	0.002894681	0.000417899	0.000414892	0.000782649	0.001737691	0.007766732	0.001519895	0.028218461	0.013999011	0.006848683	0.000750038	0.000532895	0.000734283	0.000799859	0.001228567	0.002970125	0.001323087	0.001359515	0.000821599
¸ßË¹°×ÔëÉù´¦Àí (312).mp3	0.001109714	0.002205049	0.004255057	0.000332324	0.00320248	0.001444856	0.002446387	0.000758708	0.001163618	0.000974371	0.000714236	0.003764421	0.000986066	0.001908269	0.000858275	0.000765521	0.000621543	0.002470291	0.002477288	0.000830062	0.002586757	0.002108159	0.001895403	0.000454858	0.000794498	0.001652358	0.000724117	0.000338898	0.000261327	0.000189705	0.000790201	0.001128083	0.000642351	0.002022384	0.001031624	0.002316536	0.001160314	0.000819018	0.001812607	0.000469384	0.001137003	0.002705181	0.003393157	0.000592657	0.000354123	0.001422354	0.000595287	0.001023846	0.001294609
¸ßË¹°×ÔëÉù´¦Àí (313).mp3	0.003149515	0.000967603	0.003868765	0.002456052	0.000605705	0.000696912	0.000954578	0.003446581	0.00197637	0.000209828	0.000905839	0.001039992	0.001391501	0.001515063	0.001591938	0.001396623	0.000520139	0.001209549	0.00017272	0.001441705	0.000316193	0.002801859	0.00080315	0.001570979	0.000625251	0.009530935	0.002244903	0.000904132	0.007534556	0.004031213	0.014404823	0.000627435	0.005070497	0.000622826	0.002619097	0.001317826	0.00164864	0.00094957	0.002700606	0.001276572	0.010335955	0.002077437	0.00113433	0.004666789	0.000894678	0.001057468	0.002738152	0.000368089	0.001311605
¸ßË¹°×ÔëÉù´¦Àí (314).mp3	0.000469855	0.000195915	0.002536528	0.000344831	0.015256152	0.000562651	0.006352822	0.007619181	0.000375204	0.000208145	0.000231305	0.006501198	0.00033707	0.000865773	0.001983506	0.004966437	0.0049657	0.001129975	0.000154624	0.0004317	0.000952274	0.00099033	0.000628689	0.001199879	0.002060661	0.00072414	0.000719772	0.000230595	0.000512375	0.000709937	0.008945934	0.001710558	0.000391041	0.000781459	0.000511224	0.000199917	0.00032214	0.00027423	0.000351912	0.001279478	0.001113822	0.000597765	0.0021121	0.00148136	0.000438134	0.001730342	0.001926871	0.000410541	0.001010768
¸ßË¹°×ÔëÉù´¦Àí (315).mp3	0.000346615	0.004180366	0.007807001	0.014176759	0.005715638	0.01716429	0.025267003	0.00139086	0.001427969	0.000656899	0.005932346	0.003918267	0.00881338	0.004579835	0.001694466	0.002879543	0.010486953	0.002656798	0.002690353	0.002208592	0.003230403	0.002924379	0.005940033	0.001361007	0.004026163	0.004618318	0.005617442	0.002027368	0.003231863	0.006498764	0.008488726	0.002492229	0.009936127	0.029195972	0.000251041	0.000521338	0.001081936	0.00044436	0.001504517	0.004884335	0.007358758	0.00556835	0.024183992	0.03998512	0.001602307	0.000595324	0.00102195	0.000733879	0.004833885
¸ßË¹°×ÔëÉù´¦Àí (316).mp3	0.007686209	0.000985239	0.000742851	0.004582909	0.001397605	0.003102652	0.001647594	0.001244057	0.00860559	0.000748867	0.000761809	0.001145342	0.001746791	0.000582136	0.002140887	0.018886922	0.000910674	0.017517878	0.001554428	0.000874491	0.001971495	0.00167393	0.003577162	0.000697528	0.001449764	0.00248842	0.000625652	0.001129232	0.001520411	0.003094356	0.01009626	0.000779745	0.001469756	0.00120048	0.00394566	0.001005542	0.013975425	0.001059881	0.003275254	0.003170332	0.028736485	0.000789423	0.000747651	0.025230037	0.001089769	0.00198094	0.001468664	0.001238	0.000827793
¸ßË¹°×ÔëÉù´¦Àí (317).mp3	0.024492588	0.00070228	0.000881441	0.000597789	0.001889823	0.002743485	0.000505516	0.000663765	0.000496441	0.000611414	0.001214007	0.12162143	0.00145281	0.0058105	0.082123473	0.001554736	0.002023605	0.000313071	0.00044645	0.000815501	0.001307176	0.002100674	0.001447349	0.006949194	0.010801534	0.004070055	0.001304663	0.008833547	0.001027165	0.003238373	0.013765011	0.009743997	0.000817698	0.001387241	0.000298424	0.000877871	0.002357581	0.001600068	0.010525474	0.010506827	0.000751968	0.009495829	0.000997548	0.000498962	0.000983374	0.014082981	0.000874322	0.001262322	0.000503772
¸ßË¹°×ÔëÉù´¦Àí (318).mp3	0.000227185	0.000315414	0.00033703	0.000477561	0.000269449	0.000371094	0.000335357	0.000482433	0.000278744	0.000171018	0.000458899	0.000542186	0.000166355	0.000170593	0.000438426	0.000248721	0.000203826	0.000206748	0.000536314	0.000549998	0.000188177	0.000201414	0.000442406	0.000551968	0.000165028	0.000340201	0.000309344	0.00044822	0.000254951	0.000183174	0.000441433	0.000435188	0.000519433	0.000367344	0.00027881	0.000505375	0.000255725	0.000164399	0.000452936	0.000250556	0.00020257	0.000189657	0.00056291	0.000581372	0.000164702	0.000217784	0.000441311	0.000462096	0.000501166
¸ßË¹°×ÔëÉù´¦Àí (319).mp3	0.000758596	0.001773921	0.001167157	0.001571326	0.006701634	0.001623462	0.002163826	0.003364505	0.002134342	0.001646656	0.005916346	0.001115866	0.000316191	0.001213704	0.001846997	0.000447967	0.005231804	0.000631203	0.00079744	0.000433852	0.002469678	0.0106091	0.000464441	0.000521677	0.000808626	0.000286411	0.000795529	0.00201738	0.000668723	0.002188558	0.000617929	0.002816178	0.000623406	0.000655031	0.000852447	0.00202526	0.001690205	0.00034688	0.007024488	0.000311876	0.000400976	0.009940877	0.000894037	0.000398039	0.000447932	0.001704457	0.000628718	0.000716841	0.00085521
¸ßË¹°×ÔëÉù´¦Àí (320).mp3	0.001988802	0.019144526	0.003291399	0.005643619	0.008586545	0.003860824	0.00195164	0.001487317	0.002574658	0.002377476	0.001259178	0.001484958	0.005695542	0.00139183	0.001521797	0.003610616	0.002031639	0.00217473	0.002045665	0.001605661	0.000856178	0.004834509	0.005264843	0.003358235	0.004174577	0.003949084	0.002898919	0.003293622	0.002940885	0.00216395	0.002012616	0.011222683	0.002451794	0.006153855	0.006288873	0.002920524	0.00369958	0.003365695	0.007627491	0.005362412	0.001805339	0.003440058	0.003709989	0.001810959	0.005914908	0.005046891	0.004653691	0.005148908	0.000740513
¸ßË¹°×ÔëÉù´¦Àí (321).mp3	0.00192201	0.00369009	0.006302313	0.00461857	0.003424844	0.009071697	0.012041801	0.011757761	0.01417516	0.007193276	0.004257439	0.000410062	0.000680914	0.001112537	0.001395221	0.001990331	0.003021644	0.004079902	0.003059332	0.012171977	0.008279349	0.01042302	0.008126171	0.012582257	0.006395779	0.001051436	0.002659604	0.001753533	0.005934612	0.002620245	0.007158831	0.000282673	0.009082461	0.012589882	0.007978768	0.022106262	0.006936438	0.00026054	0.000581922	0.000492942	0.000754284	0.001130893	0.001606571	0.01019968	0.002448575	0.000851959	0.001601741	0.002460658	0.003171504
¸ßË¹°×ÔëÉù´¦Àí (322).mp3	0.000183612	0.000432454	0.000680563	0.000358251	0.001911233	0.000604429	0.000618531	0.002983733	0.000126394	0.000338444	0.000144938	0.000420643	0.000302181	0.000353001	0.000638876	0.000612661	0.000295144	0.000364397	0.000260612	0.000502442	0.001133517	0.000448662	0.000586757	0.001832407	0.000131016	0.00041427	0.000476333	0.000688827	0.000435098	0.000954676	0.000597979	0.000590042	0.000234971	0.000285455	0.000499174	0.000527887	0.000759113	0.000713203	0.000919094	0.001725948	0.00016933	0.000389675	0.000354916	0.000869368	0.000275348	0.000201298	0.000811166	0.000162907	0.000197936
¸ßË¹°×ÔëÉù´¦Àí (323).mp3	0.001019257	0.000425008	0.000280168	0.000300878	0.000137068	0.000460131	0.000591875	0.00039222	0.000642297	0.000802654	0.000699209	0.000466059	0.000767254	0.00036976	0.000923805	0.000368286	0.001018688	0.000687931	0.000116977	0.001324067	0.000248167	0.001190705	0.00098707	0.001103515	0.000562797	0.001204567	0.000519557	0.000908352	0.000239207	0.000129834	0.000756925	0.001840462	0.0005157	0.000646254	0.001353334	0.00012875	0.003129578	0.000855909	0.000673041	0.000419665	0.000211312	0.000458069	0.002408124	0.000457161	0.000565087	0.001147402	0.00049785	0.000359178	0.001116169
¸ßË¹°×ÔëÉù´¦Àí (324).mp3	0.000435738	0.000492582	0.000517835	0.000695048	0.000184005	0.000426743	0.000980977	0.000216048	0.000278657	0.000368121	0.000535849	0.000507063	0.000470471	0.000705552	0.000378973	0.000261051	0.000398465	0.000465895	0.001116337	0.001467501	0.000138459	0.000293848	0.000444676	0.000495453	0.000382339	0.001277247	0.000296589	0.000263646	0.000143683	0.000233112	0.000326421	0.000409079	0.001074798	0.00061323	0.000890955	0.001312956	0.0002087	0.000789798	0.000614912	0.000517914	0.001273218	0.00063986	0.000496446	0.000596593	0.000866196	0.000532413	0.000493728	0.07708659	0.000523411
¸ßË¹°×ÔëÉù´¦Àí (325).mp3	0.000454938	0.00017306	0.000256127	0.000335137	0.000464085	0.002386236	0.001347486	0.000490501	0.000349562	0.000346939	0.000129029	0.000393548	0.000253734	0.000683566	0.003785835	0.000353796	0.000551916	0.000417964	0.000258394	0.000329779	0.000360391	0.000783499	0.00055369	0.000562534	0.000490429	0.000537676	0.000665777	0.000401411	0.000211783	0.000459072	0.000186661	0.000507241	0.000119226	0.000777974	0.000701591	0.00054011	0.000285305	0.000349224	0.000180732	0.00061937	0.000327533	0.00033175	0.000176638	0.000918497	0.000361096	0.00042256	0.00012433	0.000392322	0.000571461
¸ßË¹°×ÔëÉù´¦Àí (326).mp3	0.000915014	0.000987301	0.00120857	0.000463771	0.001229743	0.001068778	0.000673624	0.000343819	0.004544046	0.003037512	0.000995459	0.001191816	0.0006095	0.001219499	0.001572186	0.000874828	0.00215976	0.001877995	0.002861818	0.001144543	0.001506824	0.000772921	0.000927842	0.000802608	0.000985471	0.003502995	0.002043359	0.002007564	0.000771732	0.002171361	0.001314712	0.001248513	0.001373103	0.000420456	0.001480456	0.002134598	0.000597223	0.00038759	0.001619798	0.003216208	0.002086092	0.001838453	0.004602588	0.001040344	0.001218223	0.001897292	0.000583178	0.001156675	0.000833647
¸ßË¹°×ÔëÉù´¦Àí (327).mp3	0.002103972	0.001105038	0.001782821	0.001914837	0.002671357	0.002638782	0.002358535	0.001601124	0.004174881	0.004078359	0.001787728	0.004923222	0.001961249	0.002498405	0.001598878	0.001393436	0.001933743	0.001829024	0.002328901	0.001576873	0.003549889	0.000650333	0.001130701	0.001556211	0.001144035	0.001245359	0.003744263	0.001366394	0.00274511	0.002506245	0.002288423	0.003481532	0.001470372	0.00308863	0.002282636	0.002343308	0.002941986	0.002041825	0.000553685	0.001350812	0.00092853	0.001049107	0.000779787	0.001006494	0.000775635	0.000552982	0.001679373	0.002376912	0.001666867
¸ßË¹°×ÔëÉù´¦Àí (328).mp3	0.023362001	0.000991156	0.001078676	0.00226489	0.005311375	0.002183934	0.002707756	0.010436841	0.003151135	0.002547416	0.000434113	0.003886862	0.014651615	0.000707975	0.000776412	0.000298015	0.002037275	0.001015782	0.000156437	0.001195924	0.001303581	0.003347479	0.002634031	0.004683148	0.00475031	0.017895687	0.019814441	0.001043892	0.005889079	0.003781242	0.001628341	0.01210734	0.012047158	0.022019768	0.001183491	0.003597348	0.001948945	0.000352687	9.58E-05	0.000820408	0.000828372	9.71E-05	0.000928196	0.00173105	0.004180098	0.004806087	0.003756839	0.002236096	0.006714154
¸ßË¹°×ÔëÉù´¦Àí (329).mp3	0.002919521	0.00207437	0.007810116	0.000850998	0.001304877	0.002352153	0.000338609	0.002132417	0.002074299	0.002820903	0.002518758	0.001460434	0.00215952	0.001085737	0.002354271	0.006008613	0.001204033	0.001808858	0.00171313	0.015338784	0.003271261	0.004595758	0.003406935	0.001524117	0.019874301	0.005231562	0.01276764	0.015475705	0.001751716	0.003180135	0.002003662	0.01522116	0.00161483	0.002354229	0.001400278	0.006307714	0.003190197	0.004146287	0.001311335	0.000839873	0.002278412	0.037559465	0.000799282	0.001213424	0.0072154	0.003044294	0.003714303	0.00192038	0.00190252
¸ßË¹°×ÔëÉù´¦Àí (330).mp3	0.000665629	0.001711714	0.003901529	0.000323201	0.000421401	0.001059644	0.000477908	0.002542981	0.001844157	0.00405769	0.000509506	0.000230489	0.001430985	0.000403942	0.00048169	0.002896702	0.013501253	0.001441777	0.000216118	0.000325008	0.00089664	0.000438121	0.001583147	0.006189399	0.006214306	0.000569531	0.002740909	0.001006007	0.001849325	0.000580789	0.000417199	0.000503014	0.000586687	0.000535852	0.00772192	0.00106796	0.000458851	0.004183239	0.000919937	0.002217927	0.000396732	0.008641231	0.000449743	0.000998084	0.000232811	0.002835029	0.001041829	0.000364814	0.001388088
¸ßË¹°×ÔëÉù´¦Àí (331).mp3	0.000337648	0.000403108	0.030296255	0.001697869	0.000773541	0.001967664	0.002515962	0.001939171	0.002232211	0.001956835	0.05590602	0.005082217	0.004772046	0.000244077	0.000774126	0.000547336	0.002984153	0.029568218	0.090364531	0.001695862	0.001298882	0.006604712	0.004432925	0.002389424	0.002565022	0.077105612	0.000190105	0.000315847	0.000246924	0.002732168	0.000379615	0.000429592	0.003780927	0.00066175	0.000652794	0.000206704	0.003705016	0.000299644	0.000721995	0.019816427	0.108789518	0.00068369	0.000164927	0.000141842	0.000403698	7.55E-05	0.000331553	0.0006457	0.000929996
¸ßË¹°×ÔëÉù´¦Àí (332).mp3	0.000134463	0.000547373	0.000569457	0.000945344	0.001202006	0.001261239	0.003263825	0.003820208	0.005817526	0.000715811	0.000722449	0.000389412	0.000867425	0.003571551	0.00246824	0.002029539	0.001882613	0.001893201	0.000963599	0.000324626	0.003069428	0.000771553	0.000801627	0.001273858	0.001628001	0.005316429	0.000207649	0.001196721	0.001442734	0.000446614	0.00114504	0.001861805	0.003601375	0.004899982	0.001206115	0.001654872	0.000759651	0.001103046	0.003305718	0.001913642	0.002056479	0.006039074	0.001666962	0.002122568	0.003752013	0.00227057	0.002268465	0.00202873	0.002434799
¸ßË¹°×ÔëÉù´¦Àí (333).mp3	0.026023723	0.009500929	0.00510515	0.006671603	0.007687689	0.012130101	0.00515579	0.006020411	0.016603375	0.008147484	0.003351622	0.006613137	0.005891423	0.007552893	0.00464552	0.0053182	0.008376073	0.00410233	0.011028939	0.011275051	0.007481319	0.00544718	0.006051875	0.009125023	0.008625517	0.005886716	0.005208352	0.00539236	0.005748414	0.003971822	0.004895207	0.008902903	0.002999116	0.007073136	0.005576504	0.007690049	0.007401654	0.01169662	0.010149469	0.004544612	0.005758129	0.004535006	0.006002373	0.006187882	0.003333397	0.006190474	0.005507633	0.007352814	0.012719409
¸ßË¹°×ÔëÉù´¦Àí (334).mp3	0.002158578	0.002906855	0.006134379	0.004071443	0.002021064	0.001891564	0.000745159	0.002251162	0.003804593	0.002523945	0.002571111	0.001940548	0.002781216	0.001601269	0.001215454	0.004002451	0.001149734	0.001453141	0.001806896	0.002552059	0.001722765	0.002971778	0.01096884	0.001845962	0.003504425	0.003332568	0.002600992	0.002836423	0.002602372	0.002640269	0.002755456	0.004416679	0.001678788	0.002087506	0.009664468	0.002623473	0.00118679	0.00252864	0.002871766	0.001253734	0.002529109	0.002093811	0.00213404	0.001094483	0.002988107	0.002124638	0.002346768	0.002105421	0.002472078
¸ßË¹°×ÔëÉù´¦Àí (335).mp3	0.004050653	0.020946532	0.000512534	0.001079163	0.005177818	0.000310723	0.000870715	0.002301344	0.000593591	0.010823912	0.003804711	0.001576242	0.010677286	0.000237759	0.014639596	0.000384212	0.000565879	0.000555993	0.00046973	0.000499142	0.013643735	0.001873931	0.000503615	0.000289193	0.000467492	0.00032479	0.000319137	0.000751752	0.004473593	0.000521173	0.000964991	0.000721083	0.015221138	0.00244975	0.000558009	0.00058631	0.000673749	0.003242774	0.000770404	0.000439304	0.000612563	0.006082313	0.013815742	0.003443856	0.017781956	0.000191957	0.000200481	0.003860951	0.019445904
¸ßË¹°×ÔëÉù´¦Àí (336).mp3	0.001703919	0.00849119	0.0015815	0.003630303	0.001469712	0.000267184	0.002663801	0.000281176	0.001225956	0.00800202	0.000208436	0.000198105	0.001104005	0.000820902	0.009629094	0.000582896	0.009112601	0.009903808	0.001235291	0.000104379	0.000354837	0.006149937	0.000291854	0.00011486	0.000142798	8.80E-05	0.002043283	0.002510707	0.010383738	0.001400073	9.53E-05	0.00023512	0.002548798	0.001739325	0.000241203	0.000485682	0.002055558	0.000182043	8.16E-05	0.00017538	0.000787275	0.000133503	0.01326952	0.001712525	0.000141451	0.000165609	0.00055683	0.005803478	0.008591226
¸ßË¹°×ÔëÉù´¦Àí (337).mp3	0.001648663	0.000460489	0.000613651	0.000599927	0.001023857	0.00056693	0.000597298	0.000887393	0.000723184	0.000591372	0.000587132	0.001122694	0.001253528	0.001336254	0.000916397	0.000938089	0.000884875	0.000608456	0.00173505	0.003982377	0.005752631	0.002675077	0.005986042	0.003186669	0.008643975	0.008592173	0.006913347	0.003030035	0.00760072	0.005461723	0.005673549	0.002492616	0.003423689	0.006146981	0.004643618	0.005192075	0.00387671	0.003853414	0.001594379	0.001170973	0.003420051	0.003527564	0.00434312	0.007543922	0.00289308	0.004570313	0.006479149	0.002839055	0.004069706
¸ßË¹°×ÔëÉù´¦Àí (338).mp3	0.000463224	0.000595776	0.000346216	0.000855672	0.001096764	0.000887546	0.001228648	0.000976176	0.001594885	0.00072593	0.001143754	0.000733924	0.000651029	0.00130093	0.003007633	0.001934801	0.007133272	0.002607397	0.001017039	0.00073781	0.000667837	0.000928575	0.000918701	0.00119737	0.00075622	0.001309923	0.00093836	0.000364164	0.001178134	0.002175776	0.003964803	0.00326083	0.000897026	0.000740457	0.000385203	0.00035853	0.000179911	0.000429748	0.000489903	0.000814884	0.001000246	0.000651594	0.000444986	0.000481486	0.000483718	0.000489449	0.000461643	0.00099357	0.001877239
¸ßË¹°×ÔëÉù´¦Àí (339).mp3	0.000584218	0.001929121	0.001636143	0.000605933	0.000916579	0.001446195	0.002053681	0.000425706	0.000802764	0.002455053	0.001028205	0.00042236	0.000397382	0.001577334	0.000933028	0.00311387	0.002479653	0.000882314	0.000222771	0.000435722	0.007586929	0.000742894	0.000307059	0.000525287	0.001032539	0.000707793	0.000238327	0.000640394	0.000329604	0.000481262	0.000460577	0.000317412	0.002742669	0.000287802	0.00031083	0.000444891	0.001051076	0.000676186	0.000454127	0.000532547	0.001911365	0.000719304	0.000535359	0.000669128	0.002419023	0.000320357	0.000255733	0.006424156	0.001591192
¸ßË¹°×ÔëÉù´¦Àí (340).mp3	0.017634539	0.024449017	0.033334557	0.00813123	0.011488979	0.013901682	0.002823754	0.046638098	0.000734699	0.037582133	0.000926226	0.003179267	0.000372641	0.002029608	0.001187805	0.007921061	0.008641017	0.021251714	0.011723306	0.000304767	5.04E-05	0.004983138	0.00495767	0.051276784	0.005731303	0.000510721	0.000189495	0.000783891	0.005025474	0.00065811	0.003053758	0.026585871	0.031884696	6.79E-05	0.106473647	7.59E-05	2.23E-05	0.000442648	0.000211491	0.000134073	0.003264214	0.000116766	2.89E-05	0.022797797	0.072102219	9.52E-05	0.000873123	0.017316228	0.00060776
¸ßË¹°×ÔëÉù´¦Àí (341).mp3	0.000153372	8.42E-05	7.40E-05	0.000107112	5.21E-05	5.16E-05	0.000181454	0.000341303	0.000125947	0.000136228	6.57E-05	4.02E-05	5.70E-05	4.45E-05	4.19E-05	6.32E-05	9.54E-05	9.62E-05	0.000108833	7.96E-05	8.79E-05	7.07E-05	0.000120291	0.00012296	9.95E-05	6.99E-05	4.26E-05	0.00012346	6.85E-05	0.000140804	3.66E-05	4.05E-05	4.90E-05	4.73E-05	5.88E-05	6.24E-05	0.000138754	5.26E-05	3.35E-05	7.79E-05	0.000133042	7.34E-05	6.23E-05	8.13E-05	6.90E-05	0.000120632	0.000117404	6.29E-05	4.86E-05
¸ßË¹°×ÔëÉù´¦Àí (342).mp3	0.001769913	9.22E-05	0.000266603	0.00017036	7.92E-05	0.000982989	0.000307546	0.00052422	0.000558671	7.72E-05	0.000202707	0.001612457	0.000196804	0.000669444	0.000160464	8.82E-05	0.009217678	0.000137887	0.000143199	0.000525912	0.000347531	0.000215032	0.000906182	0.000132738	0.000431643	0.000751562	6.61E-05	0.00062433	0.000618994	0.000262251	0.000767028	0.00028558	0.00019329	0.001226396	0.000188195	0.000204255	0.001033061	0.000147452	0.000119045	0.000920553	0.000255031	0.001264723	0.000577965	0.000252606	0.000264351	0.000453493	0.000253728	0.000269968	5.60E-05
¸ßË¹°×ÔëÉù´¦Àí (343).mp3	5.62E-05	4.57E-05	0.000598014	0.000120363	0.000612552	0.000543755	0.000118716	0.000244988	0.001177197	7.78E-05	0.001096024	0.000553346	0.000205192	0.000126405	0.000910582	0.000219262	0.001068207	0.000232016	0.00085264	0.00062147	0.000164317	0.001204486	0.000349523	0.000139887	0.001498859	0.000257121	0.00036494	0.001714905	0.000355558	0.000622156	0.001190443	0.000194312	0.000638958	0.000106118	0.000100433	0.001140057	0.000110203	0.000181808	0.000547583	0.000104122	0.000169049	0.001600571	0.000258704	0.000295999	0.001648133	0.000137027	0.000192231	0.001195201	0.000469067
¸ßË¹°×ÔëÉù´¦Àí (344).mp3	0.004866536	0.00197231	0.008594267	0.001919326	0.005034457	0.002073815	0.004683997	0.003852984	0.010715775	0.003739382	0.005616869	0.002380626	0.000201289	0.004631476	0.000501892	0.000274748	0.000193617	0.000243136	0.000643348	0.005704379	0.001843939	0.00023126	0.000812794	0.000441725	0.000459404	0.004566094	0.000756861	0.000213191	0.00027527	0.000177636	0.000180348	0.00349412	0.000605205	0.001272794	0.000298322	0.00077095	0.000219852	0.003051952	0.000636103	0.000249666	0.000241904	0.000234321	0.000505142	0.004921369	0.001785625	0.000289457	0.001310616	0.001571116	0.000291999
¸ßË¹°×ÔëÉù´¦Àí (345).mp3	0.000217243	0.000458814	0.000498189	0.000549808	0.000543084	0.001932087	0.000867706	0.000715806	0.001695083	0.001009727	0.001015534	0.000744045	0.000891694	0.001192669	0.001376916	0.00144076	0.000991095	0.00388817	0.001102334	0.001276166	0.002637208	0.000602764	0.001458596	0.000912741	0.001011367	0.001334258	0.001235891	0.000952024	0.001471331	0.003347149	0.00106584	0.000709857	0.002127677	0.001403418	0.003120756	0.011749595	0.001244952	0.008305811	0.002391825	0.002749593	0.001624287	0.003870533	0.001825412	0.001575113	0.002499112	0.000976759	0.002051774	0.00254445	0.00096411
¸ßË¹°×ÔëÉù´¦Àí (346).mp3	0.006619937	0.000466803	0.002062143	0.004063437	0.004127923	0.003216485	0.003362773	0.005784012	0.000458385	0.001015232	0.001453467	0.002583082	0.000787094	0.000517753	0.000621405	0.005819294	0.002084915	0.004503838	0.006470601	0.003491297	0.000475548	0.001085915	0.002554151	0.000931867	0.016575435	0.00047424	0.000936042	0.00187811	0.000619425	0.001239937	0.001563792	0.009678179	0.052295521	0.005018937	0.002767905	0.003331291	0.000625091	0.04425405	0.000239048	0.023261713	0.000862992	0.020924304	0.000924578	0.001781158	0.002849384	0.001058425	0.002093261	0.002408006	0.000153359
¸ßË¹°×ÔëÉù´¦Àí (347).mp3	0.000149927	0.00110974	0.0013707	0.002213043	0.000586701	0.003703865	0.000749238	0.003845969	0.001937501	0.00202487	0.018390672	0.0035608	0.001175754	0.002788589	0.000280611	0.004211733	0.002998065	0.00019529	0.00191804	0.002822035	0.005914248	0.000252165	0.007116094	0.000755049	0.00909721	0.003405994	0.005651988	0.006028868	0.001586758	0.000802488	0.002248053	0.000423642	0.002611673	0.003203027	0.000198215	0.001255776	0.004790657	0.00451965	0.000278206	0.002701375	0.000820051	0.011158421	0.004049559	0.003716859	0.003204412	0.009205164	0.000826592	0.003270829	0.003739172
¸ßË¹°×ÔëÉù´¦Àí (348).mp3	0.001454679	0.000908315	0.000349552	0.008708145	0.008470725	0.000346966	0.000278951	5.89E-05	0.000554688	0.067226768	0.000491065	0.016575007	0.0064509	0.000813806	0.000351154	0.000245596	0.000248532	0.00099125	0.007399039	0.000426467	0.000353699	0.00034254	0.043194	0.054853067	0.000214163	8.74E-05	0.008601571	0.00446684	0.000319271	0.003160732	0.001806665	0.001076728	0.000786556	0.107927568	0.001054514	0.092274614	0.001184415	0.000405111	0.120300159	0.129619256	0.008152539	0.000742443	0.000600353	0.000230423	0.011475686	0.06786672	0.000982072	0.00219657	0.006907302
¸ßË¹°×ÔëÉù´¦Àí (349).mp3	0.010055082	0.000414611	0.00092644	0.000666387	0.00736695	0.001143343	0.000742295	0.004208784	0.00406181	0.000815211	0.001812397	0.01173735	0.000518855	0.000215915	0.00024375	0.008456202	0.011487788	0.02078319	0.001297098	0.003781252	0.003424201	0.017367829	0.021292714	0.007743209	0.007732843	0.006875285	0.007157884	0.011380597	0.018407978	0.002207292	0.004938411	0.005355374	0.022511132	0.040361341	0.062286679	0.058926426	0.014523894	0.00758035	0.009905705	0.024459165	0.015154556	0.01038467	0.018862501	0.029213822	0.014249295	0.031252526	0.06402079	0.002775068	0.009013784
¸ßË¹°×ÔëÉù´¦Àí (350).mp3	0.00114979	0.006002689	0.000797266	0.006384662	0.000948888	0.000569547	0.002033036	0.001863647	0.000689566	0.001284311	0.000562768	0.000836388	0.000871169	0.004546301	0.004664357	0.002016515	0.007218169	0.00045255	0.008167172	0.001716417	0.000915164	0.007611677	0.001214872	0.000398597	0.000727747	0.000443852	0.002604099	0.001125951	0.001209146	0.000889771	0.000689387	0.000527905	0.001012014	0.002269255	0.002214712	0.000620503	0.004832584	0.00138184	0.001162497	0.003291991	0.002080384	0.000510501	0.000642766	0.002031719	0.000553929	0.000414389	0.004810414	0.00027797	0.000189031
¸ßË¹°×ÔëÉù´¦Àí (351).mp3	0.001023919	0.001104868	0.000754363	0.001288038	0.002647685	0.000661516	0.000660638	0.000491391	0.000717852	0.001055535	0.001655477	0.002368802	0.000894917	0.000960579	0.001106014	0.000476124	0.000835225	0.001197981	0.001365371	0.000768789	0.000877428	0.000763669	0.000577801	0.000806851	0.001366865	0.000487392	0.000907328	0.002226665	0.000425627	0.001165054	0.000854332	0.00111819	0.001923574	0.001801998	0.00522042	0.00116654	0.001220193	0.000409024	0.000286241	0.000250216	0.00021757	0.001055158	0.001731562	0.001106146	0.000802124	0.000569538	0.000599399	0.000486065	0.000144505
¸ßË¹°×ÔëÉù´¦Àí (352).mp3	0.016739972	0.008274	0.008601627	0.00389893	0.02453611	0.019850863	0.002185113	0.002396287	0.002695763	0.006030819	0.006533562	0.002935589	0.000576331	0.004488647	0.002411522	0.006861413	0.002654645	0.009182659	0.00476825	0.003987164	0.001227033	0.00733559	5.35E-05	0.000488057	0.001402236	0.004007902	0.004014997	0.005940645	0.00253976	0.004670339	0.007769519	0.00062667	0.009047969	0.000275778	0.009273603	0.013409237	0.006142334	0.005942117	0.00306991	0.001894045	0.004106458	0.003696593	0.00075228	0.008474099	0.009555114	0.006938919	0.012870136	0.009273726	0.010514718
¸ßË¹°×ÔëÉù´¦Àí (353).mp3	0.000947089	0.001526117	0.003827817	0.000920911	0.008253733	0.00249829	0.003579357	0.003038563	0.019623972	0.002466978	0.002279844	0.000923686	0.000406154	0.000809623	0.000743483	0.022577886	0.000919753	0.000123153	0.006114158	0.011036401	0.000691524	0.005138362	0.002940501	0.001795679	0.000446473	0.000834421	0.022900056	0.00013148	0.000109116	0.004425186	0.000253415	0.000822154	0.000983731	0.000861597	0.000933531	0.002336494	0.002469026	0.007774193	0.000124491	0.00021401	0.00660747	0.000148817	0.00197832	0.001687211	0.001486722	0.001186662	0.00365135	0.00574712	0.008966527
¸ßË¹°×ÔëÉù´¦Àí (354).mp3	0.001989025	0.000788949	0.00087435	0.000378233	0.000172964	0.000224355	0.004686892	0.006358486	0.003308015	0.001905941	0.002667989	0.002608216	0.004830362	0.002416825	0.002249105	0.003341792	0.002256242	0.017870992	0.013360049	0.003686298	0.003312801	0.003245621	0.00142096	0.00091616	0.000571901	0.000752283	0.001036975	0.000836692	0.00141947	0.003432604	0.015772164	0.012413753	0.012314708	0.013426618	0.016124904	0.004945089	0.007044615	0.001406133	0.000962446	0.001259783	0.001652389	0.00139073	0.001880871	0.000969413	0.000661238	0.00098497	0.002100168	0.000254584	0.000465031
¸ßË¹°×ÔëÉù´¦Àí (355).mp3	0.001413586	0.003131192	0.002749712	0.003669631	0.007751733	0.001798601	0.001600269	0.001435885	0.002024358	0.001320418	0.001311342	0.001734379	0.002166694	0.001241011	0.002020926	0.001924013	0.002435108	0.002745168	0.004396189	0.000870414	0.001173157	0.001084374	0.001190931	0.001310923	0.001536097	0.001590801	0.001494686	0.002391592	0.002570431	0.002581338	0.003172582	0.001467016	0.000835759	0.002561467	0.001068347	0.001105256	0.00105151	0.001310274	0.001767236	0.00030181	0.001580967	0.001903082	0.001059564	0.001690369	0.002550975	0.000972918	0.002855723	0.001855238	0.002226304
¸ßË¹°×ÔëÉù´¦Àí (356).mp3	0.02261861	0.000309179	0.007112048	6.39E-05	0.002598526	0.00016984	0.001602871	0.000842875	0.007297088	0.003937132	0.00138111	0.019321421	0.034738205	0.059520554	0.0982261	0.028732819	0.074123278	0.03499439	0.093368374	0.05045202	0.00517882	0.004330854	0.000623688	0.00195325	0.000130986	0.002964876	0.001012171	0.001193278	0.001079337	0.004417147	0.009302322	0.029655911	0.036382023	0.041867856	0.044829186	0.06670972	0.054641232	0.118915893	0.050223716	0.035645399	0.005931795	8.66E-05	0.005031042	0.000100044	0.000651136	0.000209197	0.001257035	0.002191933	0.00143287
¸ßË¹°×ÔëÉù´¦Àí (357).mp3	0.002824432	0.001276113	0.002442873	0.00127951	0.001224192	0.00179175	0.002543283	0.001653866	0.000721184	0.000557352	0.000350616	0.001042654	0.00047165	0.0051009	0.001312925	0.001616177	0.000975809	0.000612443	0.002131039	0.001508093	0.002908483	0.001614083	0.000890269	0.000680031	0.002768203	0.007481765	0.004070759	0.001997825	0.001771465	0.009197834	0.003339083	0.00192395	0.001119948	0.000622844	0.000633701	0.007381116	0.00083244	0.005732001	0.000672074	0.000954085	0.000739487	0.001879132	0.001271664	0.001417495	0.00052968	0.000777136	0.000613748	0.000685905	0.00287766
¸ßË¹°×ÔëÉù´¦Àí (358).mp3	0.001074003	0.004382043	0.000630312	0.007153051	0.000820595	0.008575709	0.000295308	0.001637365	0.002389624	0.002039608	0.001735439	0.0036414	0.013671697	0.00206519	0.000355358	0.001106588	0.000523081	0.001294772	0.002663574	0.000472215	0.002817015	0.001255719	0.002771107	0.003098365	0.000713189	0.005964781	0.003364178	0.000478879	0.000772582	0.010197721	0.001346953	0.000486262	0.002463853	0.00315576	0.000602641	0.002421831	0.004099717	0.000862021	0.000816573	0.004671915	0.000537853	0.000597552	0.003497387	0.019665981	0.000298502	0.000590898	0.017154863	0.000854218	0.004219043
¸ßË¹°×ÔëÉù´¦Àí (359).mp3	9.59E-05	0.000146092	0.000190012	0.000259977	0.000151782	6.60E-05	0.006639552	7.52E-05	8.78E-05	0.002722489	0.000134551	0.014392454	0.00837228	0.000188459	0.001863664	0.003484967	0.000163997	0.000213902	0.00022907	0.000243766	0.000155205	9.80E-05	0.004825938	8.51E-05	9.12E-05	0.001847154	0.003387973	0.014222202	0.008053214	0.000177041	0.003679053	0.005577086	0.00011599	0.000144597	0.000171579	0.000260792	0.000148168	6.70E-05	0.006126318	6.43E-05	0.008420579	0.089497887	0.000106939	0.02310513	0.057276882	8.00E-05	0.028177919	0.032257792	0.000167577
¸ßË¹°×ÔëÉù´¦Àí (360).mp3	0.000439693	0.0010174	0.000479721	0.001019474	0.000395018	0.001891449	0.001470436	0.000802228	0.000697819	0.002552561	0.001503644	0.005244373	0.001369065	0.00250044	0.001178457	0.001346748	0.001428832	0.001329043	0.001433598	0.001266639	0.001585359	0.003426953	0.002244433	0.001556473	0.002295213	0.007907926	0.022740921	0.007309491	0.00400028	0.005075231	0.001186919	0.003354128	0.003363282	0.001950744	0.001896948	0.001979032	0.001577788	0.003943236	0.00197674	0.001455957	0.002329136	0.002639011	0.001516163	0.004628624	0.002515826	0.002273012	0.003343592	0.002606356	0.001837721
¸ßË¹°×ÔëÉù´¦Àí (361).mp3	0.013350576	0.001679232	0.001049517	0.014891696	0.003280822	0.000847991	0.013064574	0.001444458	0.00291885	0.013292748	0.004814026	0.003960372	0.000718166	0.001264011	0.002813148	0.018598666	0.003180418	0.000801073	0.019901859	0.008561796	0.000581433	0.005146387	0.003603445	0.001008076	0.00071375	0.002400829	0.005446123	0.010512987	0.002354769	0.001773855	0.015383471	0.00268383	0.004714549	0.022391085	0.00439248	0.004423019	0.020527788	0.004071083	0.004254473	0.005829511	0.004416005	0.000920573	0.001276725	0.008546013	0.002412813	0.009559976	0.00511325	0.002952442	0.020482343
¸ßË¹°×ÔëÉù´¦Àí (362).mp3	0.002775823	0.000595369	0.001978149	0.002075617	0.001241435	0.001811228	0.00055908	0.00099988	0.001242513	0.002138945	0.003087052	0.002444792	0.000916538	0.000172528	0.002706951	0.002388644	0.004224436	0.000657013	0.000836278	0.000556476	0.001430709	0.000513332	0.000466564	0.001149007	0.000779069	0.000623351	0.001169604	0.000826208	0.001469921	0.00033914	0.000344909	0.00040251	0.001427174	0.001539471	0.008991132	0.001869626	0.000175402	9.86E-05	0.001054132	0.009004301	0.006087869	0.001085724	0.000987217	0.000189628	0.000656496	0.000522081	0.002143324	0.001263679	0.000302096
¸ßË¹°×ÔëÉù´¦Àí (363).mp3	0.000302714	0.000683337	0.00025139	0.000672351	0.000434368	0.000364759	0.000941943	0.000527931	0.000433171	0.001053981	0.000280005	0.000230976	0.000393748	0.000172149	0.000189487	0.000402893	0.000231015	0.000408608	0.000259007	0.000959074	0.000313796	0.001945234	0.000639772	0.000310127	0.002638686	0.000172442	0.000578538	0.000256602	0.000380217	0.000272774	0.00017115	0.000249735	0.000187473	0.000333563	0.000306141	0.000410181	0.007435911	0.000588794	0.00039831	0.008110632	0.005779653	0.000386491	0.004508774	0.004077721	0.000896356	0.004514308	0.002966669	0.001280321	0.001106749
¸ßË¹°×ÔëÉù´¦Àí (364).mp3	0.002100785	0.003020976	0.001982292	0.002794781	0.000746089	0.001927255	0.001466677	0.002580705	0.001110934	0.001444407	0.001437476	0.002128251	0.001828873	0.001408625	0.001933314	0.000712569	0.000972893	0.000918249	0.000943005	0.000901168	0.001117886	0.001412152	0.001211528	0.00169546	0.002050209	0.001940449	0.001397589	0.001749373	0.00094795	0.001783086	0.002419844	0.001613214	0.002696139	0.002916708	0.002457181	0.002656262	0.00097355	0.001448048	0.001903903	0.002232428	0.001096695	0.002438982	0.0021253	0.002777192	0.002388238	0.001466184	0.001727684	0.001005363	0.001111243
¸ßË¹°×ÔëÉù´¦Àí (365).mp3	0.000426145	0.011118926	0.00272177	0.016886452	0.021235667	0.000981639	0.000527582	0.002991776	0.002138768	0.014801501	0.021039948	0.02648377	0.011278872	0.016896343	0.000672612	0.000754939	0.000998502	0.014563012	0.013011496	0.016069485	0.013497633	0.000647465	0.001062217	0.010191785	0.001233088	0.007613654	0.027358266	0.017716179	0.009962665	0.001466879	0.000626997	0.000704456	0.000522767	0.00954799	0.000789517	0.018170217	0.019470314	0.000626595	0.000830098	0.014565882	0.000918928	0.014007019	0.019145386	0.022007968	0.013080736	0.011308351	0.000711109	0.000608301	0.012395225
¸ßË¹°×ÔëÉù´¦Àí (366).mp3	0.040713064	0.058144078	0.073911257	0.097893164	0.124542654	0.001346908	0.001095958	0.003225575	0.004127908	0.008093826	0.02126006	0.042671833	0.019379161	0.022301855	0.039702464	0.000603766	0.001933105	0.001949998	0.003310237	0.006414655	0.005138244	0.003264366	0.007083964	0.013665381	0.025110604	0.019465568	0.030809747	0.059299532	0.084493466	0.081295349	0.111048788	0.000810031	0.00157356	0.002776926	0.006561094	0.015868803	0.031677634	0.043094363	0.001720874	0.000210615	0.000471495	0.000160079	0.000405608	0.000723978	0.001553635	0.005229684	0.008744338	0.006355494	0.007247452
¸ßË¹°×ÔëÉù´¦Àí (367).mp3	0.001980068	0.000142813	0.000267969	0.000143526	0.001317389	0.000523035	0.003087198	0.000109488	0.000127414	0.002738622	0.000128141	0.0001079	0.004165223	0.000258181	0.000452873	0.006443341	0.015962873	0.000107079	0.000158715	0.000342249	0.000767357	0.000351129	0.002751805	0.000297073	0.000264034	0.000356112	0.007971199	0.000422625	8.26E-05	0.000155121	0.000113587	9.94E-05	0.000217492	0.000185339	0.000616172	0.000164932	0.00135899	0.000707235	8.94E-05	7.15E-05	0.000276591	0.000469041	0.000409209	0.001044993	0.000595562	0.000465708	0.00070929	0.000444428	0.000142269
¸ßË¹°×ÔëÉù´¦Àí (368).mp3	0.002913187	0.00231562	0.002839318	0.003026774	0.002396577	0.003299005	0.003663042	0.002975255	0.003474018	0.002364646	0.002724794	0.002540526	0.001673493	0.002261554	0.00231499	0.002938319	0.002824064	0.002509506	0.016037898	0.007049623	0.006213585	0.001974263	0.004114693	0.001800996	0.007402539	0.0027134	0.012938744	0.014979861	0.014034262	0.002222297	0.00921064	0.001911109	0.007958758	0.006165333	0.009384307	0.010922675	0.006056936	0.005097626	0.012709904	0.005495388	0.006267685	0.00481962	0.004051719	0.005597763	0.011329125	0.010815403	0.00971672	0.010180961	0.009203908
¸ßË¹°×ÔëÉù´¦Àí (369).mp3	0.000897985	0.002148623	0.001279356	0.001399198	0.00095302	0.002812035	0.001437572	0.001226729	0.00101936	0.002112123	0.001215759	0.000791466	0.000527315	0.000642539	0.000877075	0.000770251	0.000495433	0.000806888	0.000666521	0.000623907	0.00057362	0.000599631	0.00055661	0.00037348	0.000486444	0.000966635	0.000619944	0.00042273	0.000544818	0.000480277	0.000608662	0.00069749	0.000425218	0.000605149	0.000780122	0.000841321	0.000585254	0.00063215	0.000878587	0.000371981	0.000476913	0.001050844	0.000654	0.001510832	0.000911653	0.002438991	0.001310427	0.001056481	0.00084531
¸ßË¹°×ÔëÉù´¦Àí (370).mp3	0.003551876	0.002109468	0.007932994	0.001451833	0.008754094	0.008401307	0.007395993	0.003429709	0.002893751	0.004403567	0.002949723	0.004367646	0.001063422	0.001408312	0.007338159	0.003292667	0.004876485	0.007203355	0.002575537	0.003894331	0.006603104	0.003733953	0.001813804	0.006572505	0.001933884	0.004305318	0.002325792	0.002526857	0.002475967	0.002033697	0.001310468	0.002690541	0.003376249	0.001263386	0.001066333	0.001687162	0.002907993	0.003707852	0.002312455	0.001126141	0.002045177	0.002615851	0.001124356	0.004148747	0.008239854	0.003102375	0.005781824	0.002905071	0.004368913
¸ßË¹°×ÔëÉù´¦Àí (371).mp3	0.002047494	0.002491906	0.001147046	0.000569894	0.001010714	0.000462283	0.000258021	0.000791527	0.000531645	0.002174253	0.001327094	0.002848458	0.00141977	0.081261605	0.000238368	0.00112449	0.000962036	0.00159377	0.122067302	0.000762276	0.130066916	0.000270867	0.102463089	0.008905711	0.085997	0.006041631	0.018285226	0.131907567	0.00673336	0.000339042	0.005257601	0.118486293	0.003319349	0.008290793	0.00265206	0.011748298	0.001965566	0.008883715	0.000734032	0.004297568	0.00097447	0.001772695	0.00237264	0.003605688	0.002593637	0.002830965	0.002945795	0.002158426	0.000234497
¸ßË¹°×ÔëÉù´¦Àí (372).mp3	0.001767537	0.0050353	0.001796805	0.002157171	0.001081969	0.001687509	0.001533665	0.001336864	0.001717612	0.001549596	0.002591521	0.00233228	0.003253442	0.001923749	0.003164615	0.00154187	0.001520537	0.000938113	0.002240686	0.001266927	0.001115818	0.001207505	0.001965975	0.002278204	0.001789745	0.004608152	0.001259815	0.002139999	0.001538119	0.002223917	0.001980985	0.002036753	0.00168757	0.002496117	0.001565574	0.001247619	0.002148276	0.001050059	0.001569221	0.001177822	0.001082121	0.000826929	0.000405399	0.000713798	0.000483881	0.000569004	0.000683801	0.00169489	0.001081364
¸ßË¹°×ÔëÉù´¦Àí (373).mp3	0.000765835	0.000391627	0.000457926	0.000179948	0.001624422	0.000250181	0.000866825	0.000287951	0.000743872	0.000360683	0.000590647	0.000509969	0.003116524	0.000715288	0.00011552	0.000359053	0.0002047	0.000514925	0.000248108	0.000293683	0.000294938	0.002165963	0.000281804	0.000933429	0.000169819	0.000787098	0.000283237	0.000204984	0.000247667	0.000149218	0.001643368	0.000327445	0.001199972	0.000226941	0.000371037	0.000105094	0.000186345	0.000685184	0.000147839	0.000857068	0.000137692	0.001329615	0.000178189	0.000379493	0.000244778	0.000569695	0.000246096	0.000414803	0.00040675
¸ßË¹°×ÔëÉù´¦Àí (374).mp3	0.002585032	0.000490526	0.000686791	0.004107429	0.001410105	0.001870206	0.000598267	0.00345088	0.000656042	0.002114856	0.001804058	0.000536446	0.001850617	0.000714051	0.000322289	0.000874375	0.00047221	0.022787301	0.001111301	0.001218008	0.001867997	0.000683206	0.000341823	0.002543234	0.001203774	0.001966684	0.000477197	0.000727797	0.000713757	0.00376613	0.002310209	0.000400701	0.001739938	0.000252455	0.00041394	0.001304425	0.000680853	0.015922546	0.00062716	0.001830708	0.001277422	0.004649871	0.001119766	0.001717643	0.00163335	0.001205496	0.000386151	0.002799198	0.001529922
¸ßË¹°×ÔëÉù´¦Àí (375).mp3	0.000215599	0.001307446	0.000158161	0.000370906	0.002208229	0.003148847	0.000146583	0.000206832	0.000559672	0.000427233	0.004924512	0.00120912	0.000518719	0.002188283	0.009010996	0.000762236	0.001283754	0.000372877	0.000405192	0.014922932	0.000213266	0.000290539	0.002993475	0.00139823	0.000290912	0.00045893	0.000332745	0.000901405	0.002443094	0.000160991	0.000632961	0.002270047	0.000468392	0.000208418	0.000997013	0.000205416	0.000141386	0.003059688	0.000247412	0.001091005	0.000525656	0.00063695	0.000762704	0.001320386	0.000629387	0.000182059	0.001968585	0.000666751	0.000978789
¸ßË¹°×ÔëÉù´¦Àí (376).mp3	0.004777206	0.002040256	0.003447841	0.000397244	0.003561066	0.000133442	0.000303876	0.000874904	0.001030987	0.009518206	0.000258576	0.003181998	9.69E-05	0.032080937	0.001135177	0.001220819	7.90E-05	0.000193557	0.000126191	8.99E-05	0.000864329	0.00263273	0.001995465	0.039574321	0.001000245	0.001711131	0.002157367	0.000396792	0.03394115	0.002153332	0.000232086	0.000572041	0.000209055	0.000460389	0.015582834	0.000407178	0.000116599	0.000407617	0.000128694	0.007896894	0.000127238	0.000741457	0.001099038	0.05201441	0.08175347	0.068395793	0.121325016	0.018062463	0.12203034
¸ßË¹°×ÔëÉù´¦Àí (377).mp3	0.005577784	0.001054193	0.000726196	0.001941446	0.000498639	0.000670213	0.000616473	0.000800253	8.73E-05	0.000337676	0.00023107	0.001193655	0.004851555	0.00112947	0.001733073	0.002027846	0.000930067	0.000408692	0.00069952	0.003340456	0.000992547	0.009398164	0.001877415	0.000647278	0.00033294	0.001107317	0.004308448	0.006274342	0.002781406	0.004118691	0.00760872	0.007949837	0.001519482	0.001575629	0.000347418	0.000849873	0.000346994	0.004864702	0.001985861	0.000296767	0.005792547	0.000762862	0.004368141	0.002852139	0.003780135	0.004533336	0.02651214	0.001995935	0.000290529
¸ßË¹°×ÔëÉù´¦Àí (378).mp3	0.0012264	0.001663613	0.001506364	0.001662532	0.002263951	0.001926916	0.001496754	0.00156565	0.001545493	0.001239262	0.00099934	0.001903644	0.001516673	0.001109694	0.001535751	0.001272869	0.001098012	0.00124503	0.001420875	0.000987198	0.001403575	0.000965839	0.001716639	0.001106924	0.001291764	0.001084049	0.001011322	0.001009425	0.00122113	0.001301148	0.00114991	0.001390851	0.001409807	0.001469507	0.000883758	0.001448209	0.001290253	0.000890528	0.000784201	0.00094626	0.001500992	0.000912372	0.00139272	0.001343531	0.001356714	0.00138875	0.001280153	0.000678141	0.000944364
¸ßË¹°×ÔëÉù´¦Àí (379).mp3	0.000356001	0.031539518	0.000273276	0.000705542	0.00072959	0.001499089	0.001107194	0.000552003	0.003074547	0.001220332	0.001951813	0.001030377	0.003756819	0.000652196	0.012127738	0.000818963	0.039467897	0.000965869	0.000560352	0.001444452	0.000760177	0.000989581	0.000849737	0.000403319	0.000320011	0.000347797	0.000703075	0.029588377	0.000846507	0.003479604	0.001156445	0.005330303	0.002645486	0.000904983	0.001061685	0.000359178	0.000383798	0.000640059	0.005099001	0.000708065	0.00137261	0.001795761	0.000283243	0.0004165	0.002318957	0.000937819	0.029843561	0.001433548	0.000977536
¸ßË¹°×ÔëÉù´¦Àí (380).mp3	0.002498328	0.002009076	0.001666435	0.002733328	0.003142135	0.002749379	0.003276773	0.001215688	0.007588194	0.001361154	0.002799796	0.001592844	0.009513782	0.001892423	0.001706824	0.001681495	0.007999226	0.009820375	0.001935598	0.001218167	0.003348389	0.003974068	0.001935631	0.000655639	0.003539301	0.005528779	0.003104979	0.00439788	0.001766882	0.00707227	0.002014793	0.001799715	0.001894436	0.005041397	0.002597813	0.003331532	0.002563656	0.003469769	0.010111949	0.001359838	0.001919369	0.005567508	0.001830212	0.001894513	0.002557379	0.00217256	0.016675806	0.000902263	0.002444571
¸ßË¹°×ÔëÉù´¦Àí (381).mp3	0.000490912	0.000923235	0.000864503	0.000334006	0.000548094	0.000539859	0.000275962	0.000372434	0.000543375	0.000660878	0.000961673	0.000688085	0.000375573	0.00055599	0.000383085	0.000585797	0.000434723	0.000472767	0.00043523	0.000642558	0.000535324	0.000408342	0.000781792	0.000280281	0.000312614	0.000246377	0.000412358	0.000148524	0.000141853	0.000241797	7.23E-05	3.12E-05	6.48E-05	4.22E-05	0.000114477	8.64E-05	0.0001731	4.30E-05	0.000116319	6.99E-05	0.000162281	4.97E-05	0.00035548	4.99E-05	0.000293075	3.26E-05	0.000371094	2.81E-05	0.000407264
¸ßË¹°×ÔëÉù´¦Àí (382).mp3	0.000580582	0.001041775	0.000984591	0.000768315	0.000560718	0.001318218	0.000622151	0.001205237	0.002513178	0.001021691	0.000905756	0.000624947	0.001234556	0.001896338	0.000597321	0.000751573	0.001096228	0.001215312	0.001407585	0.000997387	0.000780866	0.001192043	0.0009812	0.001977836	0.000873481	0.000628386	0.000553365	0.000794555	0.001541486	0.001466952	0.001206101	0.00060389	0.000475569	0.001064025	0.000547792	0.000732817	0.000667561	0.000694347	0.001021288	0.000589639	0.001207564	0.002072335	0.000812078	0.000509172	0.000879189	0.001028065	0.001616612	0.001355922	0.000599673
¸ßË¹°×ÔëÉù´¦Àí (383).mp3	0.000625071	0.000531826	0.001553967	0.002511245	0.000895348	0.002322321	0.002146429	0.001895751	0.00479944	0.012653355	0.024738967	0.00034549	0.000205411	0.000313924	0.000796565	0.0025907	0.004054844	0.000752349	0.000518865	0.000264179	0.000659892	0.001612009	0.000134748	0.000199124	0.000105706	0.000154502	0.001672938	0.000137259	0.000496142	0.00099021	0.000442814	0.000153593	0.000525687	0.000577787	0.001558326	0.00044735	0.000566393	0.000177097	0.00116036	0.001760446	0.004663324	0.017570747	0.000179514	0.000621164	0.000835213	0.000936237	0.000248283	0.000388829	0.000608942
¸ßË¹°×ÔëÉù´¦Àí (384).mp3	0.009263801	0.003077887	0.000655921	0.001125996	0.000175005	0.000476481	0.000115687	0.001224892	0.000719105	0.001997185	0.000515512	0.001103095	0.003625791	0.000393278	0.000497612	0.000723782	0.000672896	0.000468468	0.003941457	0.000908296	0.005173042	0.004218665	0.000843236	0.000919562	0.00368881	0.002854178	0.001074071	0.001918204	0.001026436	0.00081365	0.000497145	0.002394352	0.000825476	0.000332755	0.001117699	0.000592828	0.000225325	0.000252933	0.000148652	0.002895253	0.000189449	0.001741913	0.000309288	0.00145722	0.002156174	0.000282099	0.000474789	0.00109691	0.000163736
¸ßË¹°×ÔëÉù´¦Àí (385).mp3	0.037963539	0.018464232	0.029481888	0.038460854	0.015744155	0.029878156	0.025472322	0.038284156	0.037404954	0.057377983	0.054555383	0.068584628	0.028610235	0.04071895	0.06827385	0.081144966	0.078549467	0.096804418	0.068692289	0.100261122	0.061360866	0.075683102	0.056106269	0.105681218	0.054971963	0.091366015	0.051129453	0.0632971	0.075735994	0.084910668	0.036732007	0.103709899	0.099483877	0.106582627	0.086298071	0.123997234	0.073498376	0.100027964	0.060571939	0.071571983	0.057013541	0.103321411	0.093364999	0.030052949	0.033100314	0.027063893	0.055797849	0.04912186	0.109770864
¸ßË¹°×ÔëÉù´¦Àí (386).mp3	0.000109831	8.48E-05	0.000410165	0.001540178	0.000865541	0.000814297	0.002122803	0.007159491	0.002303235	0.004315831	0.020712545	0.007941897	3.88E-05	4.18E-05	9.44E-05	4.86E-05	3.58E-05	3.90E-05	8.28E-05	3.85E-05	1.90E-05	1.83E-05	1.70E-05	9.78E-05	3.04E-05	2.97E-05	3.26E-05	3.93E-05	4.38E-05	4.42E-05	4.13E-05	4.13E-05	4.08E-05	4.45E-05	3.88E-05	4.47E-05	3.45E-05	0.000225148	3.75E-05	4.45E-05	3.53E-05	4.69E-05	4.09E-05	6.77E-05	1.80E-05	5.41E-05	1.78E-05	5.48E-05	4.78E-05
¸ßË¹°×ÔëÉù´¦Àí (387).mp3	0.001501989	0.001945423	0.001818348	0.001381688	0.001882594	0.00158402	0.000695978	0.002137387	0.0015333	0.000703736	0.001510002	0.001543868	0.000716769	0.001501999	0.002106488	0.000761167	0.002149877	0.001591378	0.000875298	0.002269438	0.001716156	0.000650323	0.001312198	0.001618108	0.000752054	0.001208507	0.001633095	0.000725177	0.001674318	0.000723894	0.000558578	0.000792236	0.000694338	0.000576397	0.000602696	0.00048667	0.000552676	0.000621256	0.000736214	0.00057358	0.000638131	0.000872897	0.001076664	0.002330972	0.001799086	0.000664776	0.001821306	0.001436181	0.000822246
¸ßË¹°×ÔëÉù´¦Àí (388).mp3	0.000358661	0.00034519	0.00074344	0.000365751	0.00037477	0.000685183	0.000305761	0.000332781	0.000247753	0.000276793	0.000426378	0.001955308	0.000405635	0.000315493	0.000227387	0.000316557	0.000542373	0.000547266	0.000294489	0.000314803	0.000385124	0.001014508	0.000364046	0.001565847	0.000305529	0.000418192	0.000382003	0.000343261	0.00035152	0.000690639	0.00030206	0.000359696	0.000560306	0.000377431	0.000408466	0.001999123	0.000377909	0.000383719	0.000303622	0.000349691	0.000542223	0.000595826	0.000293091	0.000381107	0.000358397	0.000529935	0.000294111	0.00124263	0.00026952
¸ßË¹°×ÔëÉù´¦Àí (389).mp3	0.0122259	0.005240116	0.000200307	0.0002702	0.000242418	0.000457963	0.002313455	0.000522508	0.00082611	0.004076477	0.006529315	0.001033071	0.006204223	0.004172655	0.004178823	0.004282686	0.001847854	0.003756852	0.000305312	0.000127841	0.005596629	0.007700967	0.000315399	0.003325591	0.027025245	0.000439421	0.007327067	0.004485573	0.000267637	0.000456549	0.003244804	0.00091679	0.009224818	0.002825181	0.000198046	0.011035984	0.009165965	0.002791187	0.000555803	0.003507994	0.011605589	0.003779833	0.000373201	0.000358708	0.000195399	0.004910253	0.003345316	0.00032615	0.006487997
¸ßË¹°×ÔëÉù´¦Àí (390).mp3	0.002516917	0.003663036	0.005046391	0.002923179	0.000652802	0.000279096	0.003011316	0.006777606	0.003185696	0.003387005	0.000530025	0.00083155	0.001315326	0.005865241	0.005009253	0.002555749	0.00063321	0.000376505	0.002502283	0.016155414	0.00305124	0.006241251	0.000593731	0.000475112	0.002476964	0.013486334	0.005482838	0.002942637	0.000513602	0.000284237	0.002586348	0.006889252	0.00348747	0.002849723	0.000563018	0.000828376	0.001240751	0.00581809	0.004761087	0.003468731	0.000602171	0.0003786	0.00110785	0.012650771	0.003069534	0.003006647	0.00057667	0.000482001	0.002314757
¸ßË¹°×ÔëÉù´¦Àí (391).mp3	0.003490254	0.000758153	0.001141738	0.001214866	0.001216789	0.001166507	0.001909917	0.000520372	0.000690509	0.000449447	0.004714942	0.000618401	0.002489279	0.001954576	0.0008366	0.001427929	0.002256901	0.001779854	0.000897454	0.002009141	0.001326005	0.000534419	0.001656114	0.001138666	0.001327029	0.001347785	0.001198826	0.000586066	0.004293058	0.001569874	0.001634839	0.005790086	0.002624542	0.001235535	0.000578317	0.001535044	0.000252293	0.001768721	0.002389229	0.00074321	0.000534694	0.001094113	0.002504163	0.001236839	0.002419618	0.001723786	0.000405139	0.000793834	0.001517437
¸ßË¹°×ÔëÉù´¦Àí (392).mp3	0.008945434	0.005862708	0.007733889	0.00702688	0.005127094	0.001010816	0.010781171	0.006062479	0.009553314	0.006471145	0.010075314	0.006690728	0.008461528	0.002625659	0.013706402	0.008519187	0.008616166	0.010876734	0.007618713	0.011928258	0.009506733	0.011496049	0.013331377	0.008709149	0.008762788	0.008392373	0.008458229	0.007141855	0.009763178	0.006519479	0.010312159	0.009185884	0.00819061	0.010776222	0.006986317	0.007423422	0.006474719	0.009732004	0.006287567	0.005822471	0.00947141	0.009734938	0.009457836	0.010427658	0.008806	0.010534859	0.014023559	0.010590183	0.009449628
¸ßË¹°×ÔëÉù´¦Àí (393).mp3	0.001085202	0.001556008	0.001212587	0.000567652	0.001609842	0.002042589	0.00091313	0.004163663	0.005637883	0.018222483	0.005283128	0.00048376	0.000787425	0.002398747	0.001486599	0.005554703	0.000982607	0.001267671	0.001424367	0.000499199	0.002996633	0.045640014	0.001174252	0.001833096	0.003283136	0.00162003	0.00205955	0.000572252	0.001238642	0.004752737	0.010284008	0.009483993	0.001066253	0.001257237	0.001066455	0.000553431	0.001464414	0.002679973	0.000831039	0.003410754	0.005300677	0.021443747	0.003970405	0.00050203	0.0012113	0.002463987	0.001390241	0.004819045	0.000919425
¸ßË¹°×ÔëÉù´¦Àí (394).mp3	0.001526583	0.022975061	0.001094426	0.000558539	0.00080572	0.002659753	0.000542481	0.001645494	0.001017563	0.000772987	0.000305641	0.00029557	0.000631379	0.000926585	0.000801945	0.000986128	0.001072866	0.000833598	0.001496496	0.001494661	0.003327747	0.000837008	0.000698986	0.000519705	0.00112232	0.00031567	0.000614047	0.001407218	0.000812413	0.000733515	0.001812862	0.000384065	0.001081226	0.002523206	0.00143306	0.001739291	0.003001261	0.001426252	0.001302546	0.000738054	0.002023555	0.00080137	0.00135564	0.000662887	0.00130096	0.000536999	0.000870731	0.002614623	0.000947996
¸ßË¹°×ÔëÉù´¦Àí (395).mp3	0.004229105	0.001056104	0.000948353	0.00088541	0.000790692	0.000649093	0.001023677	0.000818281	0.001157105	0.001038418	0.000959653	0.001011793	0.000778747	0.000571948	0.000644807	0.001545316	0.001022485	0.001243244	0.000762456	0.00135307	0.001821699	0.000577515	0.000772213	0.001719565	0.000920928	0.000648112	0.001115276	0.001397967	0.002718859	0.003097792	0.000989521	0.000855205	0.000797332	0.0004217	0.000468026	0.000673784	0.000930745	0.000859256	0.001155296	0.00048815	0.001035644	0.000743719	0.00050114	0.000939875	0.000870184	0.000430219	0.000994318	0.000472024	0.000944075
¸ßË¹°×ÔëÉù´¦Àí (396).mp3	0.000889412	0.00074522	0.000855072	0.003748646	0.00076742	0.000750764	0.000805925	0.000798342	0.000805995	0.000848675	0.001007669	0.000626694	0.000746711	0.000756582	0.000889497	0.004345189	0.000809231	0.000743683	0.001697247	0.001614869	0.001126158	0.00745733	0.00357232	0.00089854	0.001028403	0.003060583	0.002251903	0.001001961	0.017788453	0.005302192	0.001220237	0.000637696	0.001832881	0.00145169	0.001234316	0.012233486	0.001053998	0.001266156	0.000632989	0.001769857	0.000918941	0.001108894	0.006012784	0.001460429	0.00062371	0.000682983	0.001515732	0.000725569	0.0009629
¸ßË¹°×ÔëÉù´¦Àí (397).mp3	0.001293222	0.0009744	0.00078246	0.001143003	0.000754579	0.000614557	0.000774938	0.001913153	0.000399448	0.000441843	0.000416339	0.001274534	0.000525116	0.000619837	0.001037231	0.000318204	0.000576219	0.000256523	0.000345188	0.00025057	0.000366466	0.000792274	0.000627039	0.00032498	0.000521153	0.000385216	0.000296312	0.00052139	0.000521697	0.00090777	0.000369011	0.002134723	0.000208178	0.000194116	0.000448786	0.000270082	0.0009964	0.000772332	0.000435028	0.000631286	0.00037104	0.000709338	0.000824937	0.000889894	0.001064779	0.004517922	0.007102257	0.001371715	0.000516784
¸ßË¹°×ÔëÉù´¦Àí (398).mp3	0.004206323	0.00528494	0.00042547	0.00071568	0.000584299	0.000923449	0.002377506	0.000219779	0.003919176	0.000617744	0.00026678	0.000290609	0.000655537	0.003966259	0.003872655	0.003796837	0.000426043	0.000310341	0.001011157	0.000448143	0.001141475	0.000743444	0.004999186	0.000624415	0.000821835	0.000568802	0.000690709	0.001992323	0.002366649	0.006306585	0.001344637	0.017221648	0.002141156	0.000858683	0.001195172	0.002227471	0.004400154	0.003121936	0.010875506	0.001011515	0.001138321	0.001675715	0.001621138	0.006120291	0.000750229	0.005777657	0.000240037	0.000533365	0.000951864
¸ßË¹°×ÔëÉù´¦Àí (399).mp3	0.000326106	0.000564112	0.000171574	0.000417926	0.002355455	0.000260304	0.000204822	0.000379722	0.000160701	0.000185218	0.0003465	0.000275711	0.000163382	0.00019244	0.005488827	0.000141132	0.000270569	0.000475654	0.000136607	0.000214595	0.000349852	0.000695451	0.000102159	0.000298234	0.00660516	0.000120276	0.000242252	0.000246014	0.000151269	0.000229321	0.000527767	0.009379338	0.000117553	0.000238078	0.003439192	0.000119537	0.004950854	0.010128101	0.004168997	0.005514071	0.010494664	0.002927559	0.002281845	0.008381657	0.019700998	0.002615694	0.009860545	0.011959274	0.001066036
¸ßË¹°×ÔëÉù´¦Àí (400).mp3	0.000302474	0.005915859	0.003550944	0.003192869	0.010593135	0.00030987	0.006140795	0.00077033	0.010609088	0.003277004	0.000546488	0.00680257	0.001278954	0.007375653	0.000414506	0.007504192	0.000649242	0.013858761	0.002171173	0.000218968	0.005091754	0.00058314	0.00206783	0.020284435	0.000412837	0.004513902	0.001513562	0.002427539	0.00064544	0.006524986	0.000366352	0.004084748	0.002956581	0.001424247	0.009089903	0.003078256	0.003477062	0.000421757	0.002529233	0.008928404	0.00438256	0.016896088	0.001591826	0.008765462	0.00013826	0.014681558	0.002975294	0.002024818	0.012575651
¸ßË¹°×ÔëÉù´¦Àí (401).mp3	0.000277214	0.005184612	0.006536923	0.000987318	0.000376657	0.002140932	0.001503562	0.001752116	0.00592035	0.025683526	0.016774656	0.004380098	0.000436131	0.000967174	0.001745258	0.001099412	0.006019149	0.017448304	0.001111489	0.005343091	0.009777181	0.000806355	0.000420101	0.0016268	0.007251387	0.011978482	0.011038904	0.015463937	0.006589687	0.000972518	0.00065035	0.004389761	0.001687787	0.000320658	0.00300777	0.000541352	0.009337402	0.003569902	0.000898964	0.01246014	0.004911735	0.003380179	0.002172794	0.002790472	0.007130171	0.005300227	0.025374914	0.001548324	0.000217502
¸ßË¹°×ÔëÉù´¦Àí (402).mp3	0.003122402	0.010283352	0.004807392	0.003118769	0.003982423	0.003212496	0.006245782	0.006793201	0.010773164	0.003486862	0.009697368	0.008601412	0.005796708	0.005861249	0.00149988	0.002144383	0.009000265	0.004787946	0.002274827	0.002890619	0.005420416	0.008135216	0.004822533	0.004011033	0.003871702	0.005866074	0.005002725	0.017733097	0.000125134	0.000278344	0.000312058	0.001547034	0.000718679	0.001168416	0.009982553	0.018573225	9.96E-05	0.000919763	0.004686579	0.0030586	0.00238181	0.005860618	0.00016773	0.00133812	0.003450965	0.005290885	0.005772617	0.003455857	0.000142515
¸ßË¹°×ÔëÉù´¦Àí (403).mp3	0.018839529	3.77E-05	0.00011696	4.33E-05	0.001017075	0.000204066	0.000193132	0.000124184	0.002837976	4.42E-05	0.002327021	0.000163001	9.18E-05	0.017541418	1.87E-05	5.34E-05	0.017048182	0.004996341	4.12E-05	0.004913285	0.029592888	0.000120684	0.000642539	5.83E-05	0.002864223	0.000161701	0.00021225	0.042565245	0.041228879	2.54E-05	8.41E-05	0.002116143	0.000111364	0.001859982	0.012159006	0.000745675	0.000583215	3.26E-05	0.001921053	0.002535994	0.002368307	0.017676601	0.000241238	5.08E-05	0.042310182	0.000141235	0.000536091	0.003550791	0.000575628
¸ßË¹°×ÔëÉù´¦Àí (404).mp3	0.003712967	0.00320887	0.001816405	0.001847992	0.000702828	0.019768013	0.022682413	0.009098352	0.019068547	0.059834793	0.001126429	0.007660862	0.003720991	0.000729677	0.006027827	0.018460933	0.002730578	0.01484536	0.000996063	0.002633831	0.016879767	0.00133037	0.001026034	0.00431076	0.01651936	0.002639573	0.000628926	0.012559485	0.011326175	0.007120215	0.001550543	0.01896186	0.002432838	0.001173479	0.0018091	0.013429019	0.001481658	0.005542688	0.020438919	0.006074741	0.003498972	0.004188444	0.001615022	0.000575903	0.001559526	0.013701447	0.00977303	0.019476833	0.023000592
¸ßË¹°×ÔëÉù´¦Àí (405).mp3	0.003835351	0.000786218	0.002053188	0.000265175	0.001932208	0.004488008	0.062210869	0.002919882	0.000684798	0.003343138	0.00055416	0.000368664	0.001619108	0.000241562	0.000502897	0.005910765	0.001277654	0.000534899	0.001984487	0.003664274	0.007549737	0.000403414	0.008009488	0.002493456	0.00354744	0.01036965	8.73E-05	0.002190716	0.000853123	0.000773386	0.002968965	8.28E-05	0.007221993	0.007873413	0.001433493	0.000506698	0.000648732	0.029728973	0.001055647	0.00059947	0.005217868	0.000477062	0.000100257	0.000565176	0.001350892	6.72E-05	0.001211318	0.003071263	0.000620556
¸ßË¹°×ÔëÉù´¦Àí (406).mp3	0.000218015	0.001753319	0.00550218	0.001045255	0.000304921	0.001352124	0.000314278	0.001169238	0.002379718	0.000206359	0.000348735	0.001020886	0.000583408	0.000499567	0.001214056	0.003926307	0.006409909	0.000891155	0.000263075	0.001180423	0.000344261	0.001393779	0.004709649	0.000175375	0.000419938	0.001008119	0.000819982	0.001148774	0.001405274	0.005906152	0.007541982	0.001285349	0.004054986	0.002006496	0.000462849	0.000435788	0.002892555	0.000222345	0.000770237	0.004527152	0.000640198	0.000528964	0.000303552	0.006496144	0.004951936	0.001086311	0.00401094	0.001567017	0.000266118
¸ßË¹°×ÔëÉù´¦Àí (407).mp3	0.005002333	0.027111191	0.000454509	0.000306326	3.15E-05	0.00025173	0.000583666	0.000447914	0.000214225	0.00039769	0.002671064	0.005878052	0.002325761	0.002014188	0.002032664	0.002380805	0.035181951	0.000597788	0.000300647	2.92E-05	0.000359212	0.00068168	0.000417256	0.000247374	0.000375721	0.002736554	0.004037096	0.00252716	0.001487719	0.002256475	0.003224045	0.032405458	0.000415254	0.000271285	3.09E-05	0.000250355	0.000583646	0.00040621	0.000248671	0.000384655	0.002774365	0.002859384	0.00189084	0.001405537	0.002952071	0.000258891	0.031489175	0.000483486	0.000550719
¸ßË¹°×ÔëÉù´¦Àí (408).mp3	0.008536609	0.003871021	0.001601888	0.002044358	0.010581299	0.006128504	0.019079642	0.007788216	0.02176705	0.003951832	0.002285887	0.00295993	0.006234313	0.003285461	0.003667446	0.004272025	0.00172124	0.002292994	0.002073596	0.004493926	0.003253654	0.001950397	0.001240096	0.004416793	0.001385644	0.001858396	0.000830284	0.001195181	0.004055446	0.003812972	0.005231739	0.00489735	0.006348095	0.003064796	0.001717956	0.007317565	0.013554377	0.007600174	0.014365137	0.000673827	0.005760051	0.004156203	0.006001224	0.010189329	0.031424336	0.007187683	0.009871609	0.0026268	0.002013695
¸ßË¹°×ÔëÉù´¦Àí (409).mp3	0.000186879	6.35E-05	0.00392754	0.00023341	0.001298521	0.000268303	4.93E-05	0.011304299	7.84E-05	0.000225808	0.000385034	0.00265676	0.034444489	0.001291702	0.000649957	0.000278317	0.000210532	0.001374461	0.000225209	0.000138164	0.00029195	0.000194787	0.022374714	0.072994702	0.000104565	0.002229196	0.000265697	0.014180045	0.000211338	5.94E-05	0.001109104	0.000452663	0.000384734	0.000607439	0.000423901	0.014166651	0.000266483	0.000176817	0.00072461	0.000227134	0.007641553	0.014068766	0.000162515	0.007473619	0.001022639	0.012385542	0.00051996	0.000306579	0.002986568
¸ßË¹°×ÔëÉù´¦Àí (410).mp3	0.001367419	0.000912636	0.001157363	0.00097617	0.002463375	0.002307015	0.00178753	0.002263587	0.001429948	0.003432648	0.000549032	0.000435355	0.000351294	0.000140456	0.000213965	0.000490344	0.000206544	0.000306262	0.000212839	0.000378145	0.000307231	0.001292956	0.000165661	0.000146391	8.54E-05	7.98E-05	7.77E-05	7.01E-05	7.80E-05	0.000130388	0.000244308	0.000404565	0.000466819	0.000297798	0.000516372	0.000214839	0.00047088	0.00113055	0.002004304	0.001149647	0.005660229	0.004507246	0.001933541	0.002305835	0.006394731	0.006023468	0.008723889	0.015527279	0.007961432
¸ßË¹°×ÔëÉù´¦Àí (411).mp3	0.002334822	0.003896383	0.002888615	0.001678876	0.001424264	0.001380087	0.001031072	0.000494904	0.000884853	0.000706772	0.000869376	0.002360566	0.001093858	0.000667228	0.000702597	0.000761141	0.000734623	0.001176499	0.001294587	0.001762848	0.002212337	0.00181037	0.002683636	0.001570491	0.000966776	0.001726117	0.002392744	0.002950272	0.001178415	0.00132103	0.002177283	0.002124541	0.002114343	0.001250595	0.001680499	0.00138575	0.001453046	0.002306964	0.001625789	0.001955925	0.001777303	0.001061978	0.001304798	0.00185824	0.003240573	0.00133318	0.001361525	0.0018555	0.001283412
¸ßË¹°×ÔëÉù´¦Àí (412).mp3	0.000270779	0.0001963	0.0006685	0.002664504	0.006597295	0.0099165	0.00610844	0.010265207	0.019990698	0.014806611	0.027450936	0.034063291	0.029604714	0.042776711	0.055747192	0.047049835	0.048590269	0.05614724	0.0404291	0.052934129	0.056795582	0.060620714	0.000476647	0.000842518	0.001503282	0.001507864	0.000555746	0.003782457	0.004756445	0.003353995	0.005312709	0.008975449	0.000602843	0.000911899	0.002509195	0.002172629	0.00392125	0.003776059	0.001064441	0.003079629	0.009111286	0.005103786	0.004877603	0.002564268	0.000630485	0.001647576	0.000789595	0.002302518	0.000718834
¸ßË¹°×ÔëÉù´¦Àí (413).mp3	0.000453714	0.000125318	0.012001903	0.089962147	0.003226278	0.009313297	0.016468188	0.041841671	0.005401962	0.012626351	0.014364731	0.014778092	0.00015699	0.000624742	0.000134304	0.000481516	0.000143017	0.000599574	0.000192603	0.004777473	0.003356634	0.017788954	0.089368805	0.003139629	0.023222189	0.007473469	0.016537363	0.000142056	0.000584969	0.000134577	0.0003726	0.000130702	0.000631592	0.000224606	0.004153783	0.009080174	0.015526526	0.062694378	0.004543628	0.039365169	0.005665898	0.01621178	0.000135464	0.000620822	0.000121064	0.00052298	0.000150676	0.000638782	0.000230243
¸ßË¹°×ÔëÉù´¦Àí (414).mp3	0.001634281	0.001220973	0.000515588	0.000740345	0.000501872	0.00113853	0.001051949	0.000883019	0.001198608	0.001492577	0.001470342	0.001025977	0.000807327	0.000844954	0.000592676	0.000276383	0.00044448	0.000307711	0.000608081	0.000389533	0.000403151	0.000404791	0.000393366	0.000432178	0.000302442	0.000329685	0.001319251	0.000457301	0.000475236	0.000314653	0.000541956	0.000478517	0.000406455	0.000597018	0.000558684	0.000546785	0.000621827	0.000677567	0.000279868	0.000871701	0.001019857	0.001005421	0.00051926	0.000543871	0.00110616	0.000724846	0.001160764	0.000714455	0.000969072
¸ßË¹°×ÔëÉù´¦Àí (415).mp3	0.000925131	0.001179374	0.000219145	0.000697212	0.000266082	0.001299395	0.000491689	0.000596224	0.000249096	0.000614599	0.005750655	0.000481408	0.000734818	0.000343944	0.000579757	0.000699427	0.000275911	0.000323176	0.000149759	0.000305622	0.001201486	0.000852729	0.000291359	0.000625031	0.000152056	0.000788174	0.000642793	0.000907789	0.000329006	0.001159656	0.001206227	0.012744348	0.000524263	0.000171688	0.004593505	0.000125532	0.000356474	0.000913393	0.000139752	0.000287454	0.00117364	0.000927198	0.001114172	0.000348599	0.000246369	0.001214574	0.000526431	0.000484418	0.000916332
¸ßË¹°×ÔëÉù´¦Àí (416).mp3	0.01161792	0.00128545	0.000156753	0.004273179	0.004735135	0.009479739	0.000130837	0.013592324	0.016548805	0.002976045	0.001426703	0.003083522	0.006060041	9.94E-05	0.002037163	0.001035268	0.001162445	0.00323755	0.009610353	0.012313962	0.001126402	0.000866904	0.019388065	0.001837839	0.004037927	0.007453708	0.011554457	0.0003776	0.00030819	0.00064204	0.001311723	0.000621401	0.001762388	0.003539951	0.006028876	0.000104025	0.008620324	0.000858043	0.000775971	0.000525068	0.003381905	0.001325579	0.000140243	0.000466404	0.002501101	0.001479742	0.000160141	0.002894623	0.003808966
¸ßË¹°×ÔëÉù´¦Àí (417).mp3	0.011521452	0.008573203	0.005517897	0.01607197	0.009970495	0.017371764	0.023473663	0.009773112	0.010485134	0.016627157	0.00753572	0.007070737	0.006849073	0.015232115	0.012912017	0.015195228	0.01249646	0.012921997	0.011660358	0.010206888	0.010166949	0.016035859	0.023915788	0.021023249	0.012860847	0.01476249	0.021794584	0.017901519	0.013839819	0.016619895	0.01581762	0.035129286	0.021042986	0.010656686	0.024915621	0.034688346	0.01127584	0.017901737	0.033366166	0.040686361	0.012872756	0.019732157	0.010734424	0.034129411	0.066859119	0.04914074	0.042791221	0.045422047	0.066314086
¸ßË¹°×ÔëÉù´¦Àí (418).mp3	0.001044735	0.000824878	0.001340433	0.001050949	0.001562143	0.001930523	0.000771429	0.001340159	0.002996888	0.000866114	0.001212302	0.000609081	0.000787834	0.001173572	0.000657502	0.002395303	0.00149844	0.000818857	0.001339231	0.000886571	0.00311667	0.000806093	0.001538278	0.001280944	0.00304759	0.008997658	0.005058462	0.01020924	0.002949802	0.007788976	0.005796815	0.002575001	0.001831418	0.003381014	0.005162868	0.001314007	0.004146246	0.016403092	0.011623404	0.005773121	0.00142988	0.001029344	0.001289656	0.001886744	0.00154289	0.001037361	0.003306869	0.006973976	0.00143274
¸ßË¹°×ÔëÉù´¦Àí (419).mp3	0.003123233	0.016465716	0.012059955	0.000818696	0.003456845	0.017875625	0.004340869	0.003145205	0.001638988	0.000611779	0.003634447	0.00126119	0.007306913	0.009070924	0.002001186	0.008349073	0.001040701	0.003420966	0.003239148	0.001645919	0.003987514	0.002047242	0.002046989	0.000380942	0.004832555	0.002241193	0.000694082	0.00172397	0.00524725	0.000491538	0.001744053	0.005790708	0.000383139	0.001514528	0.006027154	0.008146578	0.006798115	0.005860345	0.001250511	0.000508777	0.018272853	0.044013068	0.057511784	0.101095334	0.091268368	0.060016226	0.086077191	0.044724461	0.083400361
¸ßË¹°×ÔëÉù´¦Àí (420).mp3	0.001726768	0.001478699	0.001943193	0.001125089	0.002499174	0.001027157	0.002195614	0.001686047	0.002701144	0.000833101	0.001459158	0.001501413	0.002266826	0.001881091	0.001871812	0.001453031	0.000143477	0.000199951	0.000436479	0.001574859	0.000161507	0.000318481	0.00032021	0.001095585	0.000558431	0.00106444	0.000334138	0.00013882	0.000210557	0.00040534	0.00079965	0.00141536	0.000280481	0.000261477	0.000273701	0.000363212	0.000333069	0.000199756	0.000725638	0.000230891	0.001418506	0.000441347	0.009261372	0.000240857	0.000512003	0.000366294	0.001811915	0.000660845	0.000547901
¸ßË¹°×ÔëÉù´¦Àí (421).mp3	0.000715091	0.000456101	0.000865578	0.001255297	0.00161927	0.00075868	0.000776636	0.00030505	0.000417751	0.000998363	0.001484418	0.001460705	0.001186104	0.001153601	0.001083021	0.000788264	0.001205057	0.001551759	0.000676098	0.001510961	0.000912365	0.002165307	0.001868843	0.000329432	0.000671655	0.00066964	0.000152002	0.000366205	0.000743999	0.000747343	0.001160459	0.001027884	0.00194495	0.000973209	0.000794149	0.000260977	0.000362255	0.000297046	0.00047407	0.000507687	0.000274806	0.000275583	0.000873883	0.001954325	0.000496523	0.00073958	0.001406172	0.000756299	0.000992738
¸ßË¹°×ÔëÉù´¦Àí (422).mp3	0.002895047	0.002251801	0.00043573	0.000848668	0.001774839	0.012629524	0.010891661	0.009007465	0.010241055	0.02098158	0.001647767	0.004273681	0.006785977	0.005651352	0.005948295	0.003080991	0.003400107	0.001793343	0.00096636	0.002041995	0.000888167	0.001100709	0.000578666	0.001412404	0.000969034	0.00118883	0.002799561	0.001863447	0.002008361	0.001925634	0.002757374	0.008085442	0.000273439	0.00037766	0.000182788	0.000444344	0.000972085	0.000198548	0.000296866	0.001417169	0.001746274	0.000551064	0.001511353	0.002851637	0.001127449	0.001583534	0.000359191	0.00114096	0.00150958
¸ßË¹°×ÔëÉù´¦Àí (423).mp3	0.054035835	0.065016717	0.064004317	0.054959156	0.036864329	0.061097197	0.058316074	0.032165024	0.054921649	0.003051916	0.043611985	0.057023123	0.057065673	0.001508227	0.036453933	0.00168432	0.003158031	0.001566726	0.003119743	0.022364121	0.06179947	0.00024749	0.000236815	0.001139189	0.063694842	0.046871465	0.059591908	0.000212862	0.000878581	0.001953208	0.035868187	0.028730504	0.05474399	0.000283554	0.000264352	0.001227551	0.066636421	0.001183483	0.061846521	0.000219117	0.00262785	0.002041278	0.004425962	0.007989548	0.039165813	0.000598729	0.000333342	0.001146046	0.069880322
¸ßË¹°×ÔëÉù´¦Àí (424).mp3	0.000981147	0.003206618	0.000750146	0.000237481	8.33E-05	0.009225958	0.008388715	0.000368173	0.000727876	0.00789384	0.000341635	0.029589789	0.001231949	0.00067656	0.001694153	0.008624683	0.010105601	0.00753301	0.000384555	0.000871272	0.041783389	0.000634423	0.004647012	0.00039883	0.000539371	0.003557181	0.002816705	0.018998653	0.007786172	0.000130373	0.000425516	0.007756748	0.001638813	0.000438616	0.000295449	0.000234694	0.000201509	0.004338006	0.006528988	0.011826709	0.000847684	0.000740201	0.020560861	0.005068867	0.000340365	0.000296733	0.000285832	0.000224822	0.002821464
¸ßË¹°×ÔëÉù´¦Àí (425).mp3	0.00080082	0.000317271	0.000225517	0.000265863	0.000252928	0.000417857	0.000374577	0.000364761	0.000229232	0.000380563	0.00015688	8.68E-05	0.000123846	0.000104876	0.000388029	0.000169147	0.000386771	0.000360836	0.000191194	0.000719307	0.000429987	0.000379083	0.000272487	0.000331652	0.000267879	0.000213165	0.000300141	0.000569709	0.00034685	0.000355988	0.000196593	0.000599885	0.000438105	0.00026359	0.000518991	0.000207782	0.000274283	0.000391715	0.000247279	0.000263955	0.000206554	0.000352346	0.000326088	0.000117121	0.000302157	0.000493936	0.000175525	0.000334844	0.000643254
¸ßË¹°×ÔëÉù´¦Àí (426).mp3	0.000722801	0.000325221	0.000203044	0.000348217	0.001375876	0.000303115	0.002004339	0.000674785	0.001978898	0.000633852	0.00042071	0.000513596	0.000659635	0.000715528	0.000513044	0.000695336	0.001298398	0.001269041	0.000694537	0.000719545	0.000826547	0.000712763	0.000420261	0.000575309	0.000403761	0.000923802	0.000650126	0.0003398	0.000532298	0.00037333	0.000847297	0.000468116	0.000369596	0.000354779	0.000389825	0.000993258	0.000900313	0.000304791	0.000398424	0.000467898	0.00052204	0.000282766	0.000452183	0.001242831	0.000531974	0.000619361	0.000373657	0.000658896	0.001148835
¸ßË¹°×ÔëÉù´¦Àí (427).mp3	0.004761312	0.00157445	0.005142374	0.006908914	0.030933768	0.003454327	0.005552968	0.002138241	0.004497174	0.004377669	0.006930376	0.002885399	0.009147119	0.002148753	0.015161497	0.004073178	0.005702486	0.004608167	0.024280343	0.001368115	0.006349813	0.001346326	0.00064262	0.00076594	0.000621217	0.004641109	0.0007171	0.004128252	0.003277204	0.003652514	0.010967029	0.001925758	0.004894018	0.004129408	0.005064707	0.004201035	0.006527728	0.001625883	0.005311979	0.009566841	0.010087357	0.006366245	0.00503302	0.000989645	0.022839626	0.005254101	0.026039368	0.002312117	0.023530204
¸ßË¹°×ÔëÉù´¦Àí (428).mp3	0.000350138	0.001169893	0.000386913	0.000652056	0.000382036	0.000639659	0.004445292	0.000425226	0.0036004	0.001812022	0.004777797	0.002592502	0.000996158	0.009925384	0.000240993	0.000829312	0.000799181	0.00086509	0.002616373	0.000308189	0.000786158	0.01152329	0.008598994	0.003763838	0.000621134	0.001984183	0.003643934	0.002139053	0.000376416	0.001111054	0.004485216	0.001246886	0.001138957	0.00091221	0.00086113	0.001282216	0.002601338	0.000369551	0.005760978	0.000302336	0.016458852	0.009119416	0.001808098	0.00016265	0.001357112	0.00027454	0.000262177	0.000164848	0.000240943
¸ßË¹°×ÔëÉù´¦Àí (429).mp3	0.002213963	0.002485811	0.000292075	0.004007957	0.005304195	0.000552252	0.00092761	0.001020724	0.002301767	0.001186546	0.001279049	0.002026475	0.001338459	0.003128925	0.001649222	0.000804159	0.000607056	0.00110664	0.000349154	0.000643869	0.001236038	0.001220474	0.000961515	0.00066021	0.001317286	0.001263874	0.00574366	0.014494046	0.001059724	0.001536855	0.001597997	0.001453014	0.000766705	0.000886181	0.002071169	0.000209761	0.000790494	0.001603233	0.00180749	0.003548661	0.000470587	0.001119247	0.001224363	0.000708306	0.001036459	0.000787875	0.002336646	0.00284673	0.005021241
¸ßË¹°×ÔëÉù´¦Àí (430).mp3	0.003254203	0.001627311	0.001927346	0.019681722	0.003235257	0.009380731	0.002558961	0.00075899	0.002436819	0.005261969	0.003133037	0.003665536	0.002169978	0.002866534	0.001600078	0.001738376	0.003362021	0.041254792	0.001428683	0.002060977	0.002592851	0.00330554	0.000395947	0.002674082	0.003270895	0.001401805	0.002687105	0.002091261	0.002892988	0.000947731	0.001162464	0.002951773	0.001756139	0.002343463	0.004795993	0.012069182	0.018585566	0.001698027	0.001783886	0.011651749	0.000674456	0.00156031	0.003678635	0.00161191	0.001365785	0.002282325	0.002178171	0.002665483	0.002131542
¸ßË¹°×ÔëÉù´¦Àí (431).mp3	0.00499157	0.004424238	0.019723061	0.037797388	0.025377361	0.000770907	0.005312379	0.013358196	0.034296103	0.001488328	0.003217804	0.00269415	0.011847385	0.019765686	0.00222546	0.002372655	0.006549817	0.007854394	0.003974404	0.01530811	0.004904842	0.002140062	0.000592508	0.002504722	0.001936572	0.002825467	0.004088623	0.001153376	0.000928933	0.0026768	0.002876389	0.00448259	0.001620225	0.001996577	0.004626994	0.001993887	0.002714162	0.002311302	0.002169321	0.000755148	0.00449937	0.022923186	0.002081773	0.00634412	0.002274339	0.003326015	0.00957215	0.005029478	0.004009561
¸ßË¹°×ÔëÉù´¦Àí (432).mp3	0.000853366	0.000520352	9.65E-05	0.000272699	0.00018485	0.000796488	0.000134725	0.000299883	0.000141028	0.000173489	0.000178877	0.000463717	0.000209729	0.000272201	0.00028733	0.000447299	0.001001906	0.000598151	0.000844423	0.000169241	0.000169574	0.000239805	0.000146924	0.000164813	0.000165754	0.000236007	0.00021679	0.000170698	0.000296928	0.000224804	0.000264234	0.000601699	0.000600297	0.000639764	0.000663274	0.000108913	0.000211479	0.000169731	0.000143523	0.000164383	0.000114786	0.000295313	0.000314613	0.000478807	0.000350016	0.000433267	0.000378463	0.000689956	0.000460387
¸ßË¹°×ÔëÉù´¦Àí (433).mp3	0.000545974	0.001513193	7.81E-05	0.003061471	0.000282369	0.001720432	0.001688582	0.002950366	0.000133532	0.00023691	0.000217516	0.00053287	0.000761772	0.002660347	0.000372568	0.001443322	0.004706923	0.000904564	0.001198814	0.00063326	0.00034147	0.000548875	0.001119466	0.000170972	0.000225348	0.000260449	0.002078369	0.002191173	0.006773377	0.019971309	0.076430656	0.001990928	0.005456724	0.001875825	0.00101764	0.004989007	0.015804617	0.007117654	0.001470042	0.002400519	0.002553372	0.005897545	0.03672228	0.002329581	0.000857117	0.002293596	0.004857027	0.005116278	0.001438832
¸ßË¹°×ÔëÉù´¦Àí (434).mp3	0.050098639	0.030754399	0.110024959	0.00659516	0.027700629	0.033547021	0.041334834	0.041963983	0.015999751	0.003527036	0.008321905	0.00192909	0.013419876	0.004316851	0.003393287	0.006984336	0.002267143	0.011269032	0.00309204	0.002281916	0.003934165	0.013070148	0.005284793	0.009907792	0.002557251	0.010474935	0.018962938	0.011726301	0.006578208	0.01538357	0.002531254	0.001608957	0.032499846	0.00493245	0.012076432	0.040602919	0.004509536	0.004929705	0.003593136	0.002754868	0.006390739	0.019919403	0.003199868	0.003114511	0.004933871	0.005696207	0.003473494	0.00239334	0.006164967
¸ßË¹°×ÔëÉù´¦Àí (435).mp3	0.00035087	0.000132187	0.000415423	0.000447551	0.000712887	0.003043344	0.000534076	0.000787779	0.000746482	0.003638285	0.008479459	0.001336529	0.001132742	0.004662934	0.001068915	0.000889771	0.000687502	0.00445694	0.015564104	0.001515074	0.001031723	0.004336699	0.003377422	0.001379824	0.001065653	0.004754682	0.014059046	0.000836992	0.000312905	0.001542882	0.001519031	0.000617524	0.000690052	0.002767006	0.001220015	0.001432979	0.000456067	0.000336174	0.002687767	0.000443236	0.000985145	0.003079793	0.008732768	0.000965868	0.00155657	0.001200514	0.001912747	0.00113686	0.001669154
¸ßË¹°×ÔëÉù´¦Àí (436).mp3	0.00094684	0.002637672	0.000280191	0.001461427	0.005012737	0.000287143	0.000401234	0.00239615	0.000268118	0.001609413	0.002787415	0.000322916	0.000457075	0.000930057	0.000526631	0.001204162	0.001937904	0.000985401	0.000407939	0.000765043	0.000417152	0.000370006	0.001763483	0.000434256	0.00103715	0.001359007	0.00046394	0.001414784	0.001269022	0.000613525	0.000976238	0.000661304	0.001134217	0.000654035	0.001345587	0.000398065	0.000271075	0.000399331	0.000518397	0.000469412	0.000492455	0.005425802	0.006490245	0.012303934	0.003983116	0.003324843	0.011188041	0.001069908	0.001260843
¸ßË¹°×ÔëÉù´¦Àí (437).mp3	0.020515822	0.004269933	0.006825029	0.013721566	0.031093016	0.001637189	0.004838807	0.005701883	0.008978584	0.014872851	0.009832685	0.011057061	0.006373728	0.003051382	0.003352311	0.01564868	0.005894552	0.010219475	0.002679784	0.011855962	0.004001672	0.004430092	0.005363208	0.0064435	0.004772685	0.00317327	0.009272471	0.001323842	0.006802718	0.009956997	0.006323325	0.006378613	0.003811043	0.001741186	0.004286728	0.006071311	0.005918534	0.003330462	0.006711935	0.000801403	0.001141445	0.004209493	0.007672307	0.005805356	0.005102439	0.004456409	0.006202285	0.001658932	0.008993617
¸ßË¹°×ÔëÉù´¦Àí (438).mp3	0.00090322	0.001253801	0.00148737	0.000806985	0.001295118	0.001268977	0.001104474	0.001543264	0.000785608	0.000708954	0.001695319	0.001640321	0.001183369	0.001082016	0.001734252	0.000697275	0.001328865	0.001191618	0.002211462	0.001142596	0.001300189	0.000996729	0.001272319	0.001488896	0.001070604	0.00164193	0.001099546	0.001442176	0.000643589	0.00105492	0.001146659	0.001043046	0.000792005	0.001311071	0.001222712	0.001321582	0.001142334	0.002553092	0.000797807	0.001195004	0.001197855	0.002299541	0.0009306	0.00098237	0.001491447	0.001134584	0.001742785	0.00087839	0.001153543
¸ßË¹°×ÔëÉù´¦Àí (439).mp3	0.048943043	0.03945129	0.001440533	0.014229653	0.015549209	0.015389843	0.000702315	0.008529527	0.004490386	0.001783723	0.017986951	0.01114574	0.000715912	0.014512988	0.026514249	0.001215548	0.016009377	0.026262701	0.002850536	0.022099117	0.022923751	0.008540559	0.030545808	0.000884	0.002268323	0.000368668	0.001157619	0.016138241	0.009539114	0.006219606	0.000931991	0.000718357	0.000386422	0.000666237	0.00548236	0.001123024	0.000826905	0.000621586	0.000717385	0.000414234	0.000579819	0.017928351	0.000672752	0.001033483	0.000549424	0.00077442	0.015575328	0.014905472	0.018645216
¸ßË¹°×ÔëÉù´¦Àí (440).mp3	0.000540748	0.000742439	0.00022425	0.000191593	0.001039614	0.001623667	0.001842221	0.000951692	0.000194715	0.002455471	0.000579751	0.002895335	0.00165768	0.001376481	0.002191883	0.001712074	0.000468412	0.001393599	0.000382129	0.000758905	0.001528154	0.000209192	0.002320559	0.001240915	0.000422071	0.001480043	0.001321538	0.00064415	0.001718241	0.000275641	0.001094135	0.001037515	0.000399737	0.00267038	0.001299414	0.000401475	0.000979632	0.001694343	0.000421904	0.001956077	0.001107327	0.00202204	0.000490896	0.000408171	0.001525977	0.00130882	0.000935274	0.000432071	0.004467384
¸ßË¹°×ÔëÉù´¦Àí (441).mp3	0.002390465	0.002364866	0.001707786	0.002418966	0.006082626	0.002520742	0.001170652	0.004709746	0.002027317	0.002782922	0.000704991	0.002117624	0.003015767	0.002171629	0.004700154	0.002460165	0.002802167	0.001608896	0.003584141	0.001749955	0.005397048	0.004620658	0.002023718	0.002431295	0.003970201	0.004614261	0.002829864	0.002260709	0.003313195	0.002109834	0.001834254	0.001501291	0.003879502	0.001606087	0.001904176	0.001165803	0.00358783	0.002177185	0.002479583	0.000862051	0.00327451	0.002187071	0.004901849	0.001132201	0.002606532	0.001579375	0.001998715	0.001370794	0.003797887
¸ßË¹°×ÔëÉù´¦Àí (442).mp3	0.000413873	0.00039591	0.000775599	0.000544611	0.00071555	0.006123315	0.000382438	0.00055671	0.002804804	0.008850374	0.005138814	0.001016837	0.000637283	0.002091654	0.000989709	0.003513021	0.006733923	0.000999537	0.001727935	0.002709513	0.002929447	0.005877052	0.00711233	0.001075841	0.002163485	0.001532328	0.002659038	0.005910523	0.007260193	0.000910443	0.002652393	0.002058255	0.002313428	0.000821381	0.00140426	0.001963388	0.00083628	0.000651208	0.000855863	0.000575323	0.002006098	0.001524277	0.002353562	0.001238271	0.000772198	0.001373749	0.001735684	0.002262917	0.000487411
¸ßË¹°×ÔëÉù´¦Àí (443).mp3	0.000649772	0.000996297	0.000744216	0.000796975	0.000946402	0.001935164	0.000515853	0.001097761	0.00078377	0.000816158	0.001111146	0.001117011	0.003004533	0.000989555	0.001122577	0.001069848	0.001212777	0.000928368	0.000744395	0.000560056	0.000844238	0.001128216	0.001620891	0.004075248	0.003956932	0.003116175	0.0013715	0.001413469	0.001186875	0.00105404	0.000164313	0.001448215	0.001431788	0.00104195	0.001150983	0.00058879	0.001078279	0.001351376	0.000886158	0.00079315	0.000989368	0.00252686	0.000538258	0.000462343	0.000894541	0.00108318	0.001052827	0.001703096	0.001275914
¸ßË¹°×ÔëÉù´¦Àí (444).mp3	0.002840978	0.003410956	0.001013584	0.001523339	0.004042077	0.000945065	0.001361771	0.002714089	0.001017964	0.001500623	0.00510624	0.000330965	0.001227873	0.004100279	0.000577566	0.001463656	0.003275186	0.000785413	0.001040599	0.004003709	0.000752332	0.001231195	0.002997572	0.00142685	0.001099153	0.001934491	0.002610606	0.000822478	0.000435714	0.001343728	0.000405941	0.001811853	0.004408536	0.000641677	0.001777823	0.002233478	0.000668918	0.002106244	0.001025391	0.000960211	0.002574611	0.001427622	0.000744307	0.001571043	0.001819094	0.004351718	0.001657104	0.00141236	0.001435063
¸ßË¹°×ÔëÉù´¦Àí (445).mp3	0.000197905	0.00271866	0.001950899	0.007375791	0.003708828	0.001423783	0.003018556	8.58E-05	0.003024413	0.000858507	0.006170215	0.000802224	0.006907115	0.000149327	0.000633328	0.001462052	0.002451471	0.000186452	0.00180949	0.000555296	0.007497301	0.003571696	0.00825723	0.001965144	0.002115207	0.009273943	0.000102663	0.000764678	0.000873963	0.000518329	0.010053142	0.001256251	0.00227763	0.001960927	0.001496045	0.004875811	0.001154895	0.00110807	0.002024097	0.003841738	0.000940685	0.003273669	0.003225628	0.007314965	0.001989365	0.002049238	8.23E-05	0.001783744	0.001775645
¸ßË¹°×ÔëÉù´¦Àí (446).mp3	0.000925941	0.002822212	0.000995429	0.001228986	0.000887489	0.002630569	0.001767613	0.001430556	0.003419027	0.001586809	0.001988384	0.001119964	0.003168012	0.001258706	0.000626095	0.000335796	0.002261338	0.000793965	0.00126241	0.000522049	0.001033044	0.001512324	0.001589754	0.003014183	0.00174264	0.002505351	0.001390756	0.001150656	0.000846763	0.001501726	0.000323549	0.001583707	0.001939206	0.001450456	0.000308686	0.002458283	0.001729025	0.004469072	0.001654535	0.002119396	0.001618614	0.002051206	0.001066045	0.004294858	0.003258727	0.001075935	0.002456569	0.002340448	0.002371012
¸ßË¹°×ÔëÉù´¦Àí (447).mp3	0.001233498	0.0011023	0.001196968	0.001246818	0.000491215	0.001015149	0.000977063	0.006582324	0.001262159	0.001726442	0.000777742	0.000369044	0.0007919	0.001578695	0.000384871	0.000932721	0.002002792	0.000876177	0.000693522	0.004479311	0.000656328	0.001207927	0.00397278	0.000268632	0.001229472	0.001613053	0.000520713	0.001021972	0.002859642	0.002059868	0.000384152	0.000486304	0.001115927	0.001622488	0.000798412	0.001421221	0.009316596	0.000597588	0.001459101	0.003402764	0.000797531	0.001998957	0.000533519	0.002367208	0.001855678	0.001141537	0.001179075	0.001133038	0.00114582
¸ßË¹°×ÔëÉù´¦Àí (448).mp3	0.001400439	0.001158903	0.001094906	0.001382063	0.001516853	0.001754419	0.00210238	0.00170197	0.001222825	0.001405711	0.001071247	0.001574384	0.00104972	0.001581223	0.001574478	0.001496372	0.001040079	0.001129599	0.001611081	0.002085706	0.001585779	0.00172911	0.003832775	0.001493994	0.001568858	0.001579182	0.003547036	0.001109634	0.001283611	0.001298113	0.000995717	0.001058972	0.000900198	0.001647901	0.001422538	0.001335989	0.001452607	0.001196804	0.001341979	0.001986608	0.00298339	0.001926211	0.003183955	0.001948887	0.001796139	0.002869974	0.000937645	0.001138664	0.001409455
¸ßË¹°×ÔëÉù´¦Àí (449).mp3	0.002031731	0.000995171	0.001409604	0.001441219	0.001143493	0.001207022	0.001142929	0.001421461	0.002910262	0.001810474	0.001202681	0.000738671	0.000526198	0.002282079	0.002708115	0.001611948	0.001466321	0.00138222	0.00091829	0.00154062	0.000867615	0.000978146	0.000961534	0.001325813	0.001040561	0.00140963	0.000921373	0.001223007	0.000628414	0.00223178	0.000745904	0.000937759	0.001864621	0.001553205	0.001814091	0.00225479	0.00406477	0.003899166	0.001466915	0.00217515	0.000858405	0.001000337	0.002058422	0.000999022	0.002150516	0.001396395	0.001703324	0.001693508	0.002246778
¸ßË¹°×ÔëÉù´¦Àí (450).mp3	0.014621473	0.000745398	0.001333677	0.001006925	0.000527627	0.000555975	0.001624788	0.096158728	0.000766242	0.004324998	0.000849303	0.000938537	0.000424864	0.000107061	0.000732008	0.000609912	0.000792914	0.000694749	0.000738572	0.000679028	0.000929927	0.001258116	0.032425538	0.000708716	0.002875252	0.000803929	0.006657272	0.004099956	0.005282005	0.003549038	0.002282664	0.045327574	0.053495605	0.043940715	0.031666968	0.003814325	0.000918328	0.003832529	0.002444826	0.000969478	0.007854678	0.023110801	0.005082192	0.010259516	0.003132417	0.001851527	0.003238827	0.002500341	0.004566387
¸ßË¹°×ÔëÉù´¦Àí (451).mp3	0.004467041	0.007033527	0.005743119	0.004744793	0.007396134	0.006112389	0.007852076	0.005190657	0.005797601	0.005121537	0.006773236	0.007999031	0.005194995	0.007133028	0.00573867	0.004965667	0.004861555	0.004963782	0.00470996	0.004498702	0.00634803	0.006059751	0.005138419	0.005561118	0.005072143	0.005542838	0.005355222	0.004480934	0.006193642	0.0049533	0.007299993	0.004567957	0.004291374	0.005679085	0.005091887	0.004418526	0.005525542	0.006041249	0.006126683	0.003686386	0.004177442	0.002397224	0.004886785	0.005200055	0.005085824	0.005069987	0.005868392	0.005851925	0.004907021
¸ßË¹°×ÔëÉù´¦Àí (452).mp3	0.001455792	0.000495424	0.001506229	0.000817545	0.000480029	0.00080846	0.001361131	0.002141843	0.002035893	0.004530078	0.002411647	0.001513986	0.000544312	0.000805207	0.000179549	0.000570369	0.000398132	0.00049432	0.001022857	0.001420689	0.000221535	0.000383555	0.000305519	0.000427424	0.002647817	0.000466621	0.000605059	0.0004334	0.00043283	0.000406442	0.000314801	0.001728384	0.001547062	0.000346875	0.000997335	0.001278892	0.001146027	0.001264815	0.002007121	0.000462356	0.001710283	0.001517798	0.002301497	0.001190303	0.00030634	0.000182893	0.002505241	0.001368431	0.000737901
¸ßË¹°×ÔëÉù´¦Àí (453).mp3	0.000347166	0.00340908	0.000699327	0.002057537	0.000755002	0.000647798	0.000991119	0.000963114	0.000291382	0.002652389	0.00073712	0.003325725	0.000430226	0.000689289	0.003689702	0.000891935	0.000455407	0.000696201	0.000567458	0.000496079	0.000396981	0.000782464	0.000450654	0.004271127	0.000877508	0.000880798	0.00070372	0.000518723	0.000621839	0.001016542	0.000402054	0.000330684	0.002264055	0.000517126	0.001064478	0.001015509	0.000500001	0.000468944	0.000497096	0.000386285	0.004017353	0.000804038	0.002776515	0.000579718	0.000834703	0.00562372	0.001089118	0.000282598	0.000748588
¸ßË¹°×ÔëÉù´¦Àí (454).mp3	0.000485112	0.007588871	0.001021776	0.001887091	0.001834209	0.000201178	0.002976262	0.000259636	0.001187886	0.000324352	0.000304647	0.000558852	0.000401636	0.000813239	0.000643723	0.000956779	0.000434671	0.000375845	0.000753465	0.000408679	0.006793786	0.001124814	0.000679741	0.000571324	0.000311166	0.017138172	0.000912529	0.000653465	0.000991957	0.009066009	0.006900299	0.000224727	0.00133559	0.000695394	0.000689244	0.000893576	0.002714416	0.001207252	0.000213959	0.008026036	0.000642167	0.001472637	0.000742343	0.000543811	0.005780691	0.01024936	0.00055751	0.000604533	0.00951548
¸ßË¹°×ÔëÉù´¦Àí (455).mp3	0.001540404	0.000848248	0.0005264	0.001088085	0.001805378	0.000652372	0.004491096	0.001830339	0.000592922	0.001071098	0.001571664	0.007109947	0.001321163	0.000902263	0.002491146	0.001427915	0.002652085	0.000868854	0.006253486	0.000837127	0.00178902	0.001958617	0.00285593	0.002348366	0.002072604	0.000478123	0.002102708	0.001657773	0.001337365	0.000343199	0.002071079	0.001557064	0.000724522	0.000647308	0.001212067	0.001316405	0.000649441	0.000801395	0.000997298	0.003114694	0.000286498	0.001116937	0.002215765	0.002801403	0.000299747	0.004890503	0.001299424	0.001279372	0.00083352
¸ßË¹°×ÔëÉù´¦Àí (456).mp3	0.000588816	0.000557418	0.003262751	0.001027748	0.003121569	0.002946374	0.014120211	0.008289007	0.005199891	0.006271401	0.000418459	0.000911495	0.001383358	0.001020288	0.001205342	0.003277939	0.000271103	0.001729448	0.00620659	0.002190968	0.003985176	0.00096259	0.001025389	0.005001902	0.000193842	0.002688178	0.001176067	0.00018929	0.001222249	0.003570742	0.000591248	0.001861271	0.003976399	0.000311632	0.001870985	0.000197765	0.008109	0.004414801	0.000679038	0.00913413	0.000692914	0.000751767	0.000503268	0.002589918	0.004094531	0.003740975	0.048445735	0.002423187	0.001040114
¸ßË¹°×ÔëÉù´¦Àí (457).mp3	0.001241687	0.00145597	0.001272168	0.001021158	0.001007239	0.00092227	0.000867543	0.001948118	0.001517314	0.001308449	0.001829418	0.002377062	0.002939864	0.004255749	0.003769265	0.00336362	0.004510773	0.00611607	0.006370091	0.006754113	0.006808136	0.004929369	0.001956939	0.001890453	0.002158619	0.002746231	0.002425231	0.002135454	0.002109136	0.002128905	0.001980559	0.002941471	0.001822502	0.00087513	0.002115757	0.002413487	0.002097307	0.00197342	0.002221283	0.003157472	0.004104681	0.005717554	0.006784627	0.003258465	0.002671841	0.002734223	0.002410009	0.001590684	0.001505772
¸ßË¹°×ÔëÉù´¦Àí (458).mp3	0.002678814	0.000338646	0.000849784	0.000177548	0.001424308	0.000732173	0.000511325	0.000205428	0.001386471	0.000859633	0.000302248	0.001809511	0.000306657	0.000428109	0.000358485	0.000784695	0.000475331	0.00177441	0.000677518	0.005811905	0.000624125	0.000393077	0.000427265	0.002753453	0.000379125	0.000710855	0.019183645	0.000798649	0.006550862	0.004160633	0.00154068	0.000717634	0.001813183	0.000192219	0.011859125	0.000246802	0.005721455	0.000329525	0.000720051	0.000552464	0.000215268	0.001505562	0.000263525	0.000380068	0.000395354	0.005078825	0.000627559	0.00052652	0.001161242
¸ßË¹°×ÔëÉù´¦Àí (459).mp3	0.008950911	0.001087462	0.000949725	0.002933949	0.010401795	0.001279833	0.00782968	0.00189491	0.004113535	0.01524506	0.000868	0.002993446	0.007556473	0.005614278	0.002981498	0.00333584	0.003040895	0.001292421	0.007392419	0.002782996	0.001042679	0.001177463	0.001825367	0.001756574	0.002094608	0.022212282	0.003271476	0.009769574	0.028138943	0.034779586	0.001072514	0.00108928	0.00128701	0.001424848	0.001119989	0.003698004	0.002096491	0.000906374	0.003505777	0.004685113	0.001269918	0.033195436	0.003387131	0.004891215	0.008545381	0.002677071	0.002209181	0.005033067	0.002466705
¸ßË¹°×ÔëÉù´¦Àí (460).mp3	0.001182618	0.021308228	0.136147723	0.129945368	0.13367188	0.135248825	0.001569702	0.001130954	0.000494902	0.000648767	0.00108827	0.055286873	0.000536224	0.000774932	0.001257607	0.004106377	0.120968327	0.002055825	0.136991277	0.116946824	0.001804251	0.001577866	0.000389845	0.000521035	0.000418374	0.000680629	0.000501713	0.001427622	0.000695766	0.055172376	0.000962315	0.007960619	0.12929593	0.12891005	0.13351506	0.001245678	0.000778984	0.000218276	0.00021997	0.000887714	0.000334051	0.001862466	0.000575129	0.000843474	0.000651556	0.007290052	0.003514541	0.132510066	0.121097535
¸ßË¹°×ÔëÉù´¦Àí (461).mp3	0.003359931	0.000856896	0.000154093	0.002425017	0.000403463	0.001104384	0.00255696	0.000476473	0.001200676	0.000671294	0.000365257	0.001011933	0.002488799	0.001501237	0.005368463	0.003540972	0.002932504	0.003478542	0.007785593	0.002774729	0.004244948	0.006634134	0.123271577	0.004546911	0.003532457	0.014792872	0.008723076	0.001025097	0.004995158	0.000565968	0.002634832	0.005153714	0.004522937	0.013138209	0.005101613	0.001470576	0.002921158	0.001684409	0.003769188	0.005180968	0.003392342	0.00124667	0.004511191	0.007440831	0.005276204	0.003613546	0.005998999	0.000270431	0.001832955
¸ßË¹°×ÔëÉù´¦Àí (462).mp3	0.002362783	0.001375901	0.002846578	0.001244596	0.004704592	0.001523186	0.007215861	0.002602851	0.009461796	0.001492777	0.012281219	0.002158132	0.000520426	0.001613462	0.000385574	0.001101237	0.000333183	0.003599894	0.000397004	0.003962001	0.000354812	0.003610777	0.000860348	0.003119982	0.001234907	0.005945883	0.00245877	0.004710014	0.002038548	0.003491931	0.001482652	0.000515692	0.002056032	0.000340183	0.003338979	0.002154047	0.001748498	0.002967421	0.007297005	0.002416607	0.004413432	0.000971503	0.001017345	0.004446255	0.00728879	0.001109037	0.00242491	0.003658496	0.000369332
¸ßË¹°×ÔëÉù´¦Àí (463).mp3	0.000756788	0.000582885	0.001874638	0.001575239	0.000368018	0.001255934	0.001158013	0.00414421	0.001032366	0.001400521	0.001036473	0.001763391	0.000812087	0.000863412	0.000246628	0.004873636	0.000811851	0.011690418	0.000736204	0.001782548	0.000305655	0.000608775	0.002067291	0.002439475	0.000717003	0.000457233	0.001043655	0.002276856	0.000876374	0.000250289	0.000354771	0.000563588	0.000421762	0.000532178	0.001870631	0.000335331	0.000646626	0.000822053	0.00068915	0.007230806	0.000282386	0.000608467	0.000655208	0.00043355	0.000259239	0.002208571	0.00094717	0.003145201	0.003121749
¸ßË¹°×ÔëÉù´¦Àí (464).mp3	0.000474731	0.001348345	0.000609172	0.001313486	0.001380223	0.001960983	0.000311697	0.000742957	0.000879009	0.001372163	0.000672356	0.00161918	0.001595447	0.001365411	0.001522969	0.000975611	0.001512435	0.001737645	0.001056007	0.002060114	0.001526433	0.000871368	0.001494369	0.001186239	0.001242179	0.000583051	0.002423483	0.001116662	0.001046396	0.000679291	0.003295359	0.000556986	0.000367214	0.000514031	0.000851409	0.000505351	0.000649304	0.000716662	0.001331629	0.000650429	0.001078655	0.00161536	0.001333263	0.001128046	0.000387931	0.000707381	0.000344188	0.003102554	0.001782886
¸ßË¹°×ÔëÉù´¦Àí (465).mp3	0.001194763	0.001384738	0.000599967	0.00038116	0.000652088	0.001268569	0.001176185	0.001691388	0.000960376	0.001372689	0.001725733	0.002205876	0.002137765	0.002381776	0.001398573	0.002030028	0.001355977	0.001031744	0.002105809	0.001316176	0.001934129	0.001518767	0.001170169	0.001683399	0.001979237	0.001272753	0.001586321	0.00221159	0.001758894	0.002299082	0.001506115	0.001336299	0.001501564	0.001546396	0.002060099	0.002033547	0.002361136	0.002438882	0.001227655	0.000951616	0.002909202	0.001698109	0.001198252	0.001794154	0.000917041	0.00215667	0.00217463	0.002175634	0.001677117
¸ßË¹°×ÔëÉù´¦Àí (466).mp3	0.000593569	0.000923217	0.001755806	0.000732537	0.000698783	0.001472683	0.000502977	0.001484748	0.000760898	0.000532613	0.000484024	0.000667506	0.000312308	0.001251787	0.002279862	0.000531131	0.001169301	0.000587728	0.000615823	0.00061224	0.000334742	0.000506114	0.00038406	0.000288238	0.000604337	0.000179746	0.002587019	0.001669449	0.000689638	0.00022216	0.001157655	0.000834056	0.001055667	0.003151348	0.000519325	0.000409355	0.000440845	0.000232185	0.000357928	0.002487533	0.001088021	0.001221343	0.000390025	0.000825902	0.001652312	0.002472779	0.003085905	0.006797197	0.010093102
¸ßË¹°×ÔëÉù´¦Àí (467).mp3	0.009968986	0.00395729	0.006604187	0.005812054	0.006065176	0.006527116	0.001896804	0.003534292	0.009269569	0.011384829	0.002139385	0.007784706	0.001259511	0.00353119	0.000889612	0.001826712	0.003491535	0.001616208	0.002431229	0.002413506	0.005697463	0.001169488	0.001680769	0.002792649	0.003251338	0.002222629	0.003902681	0.001769073	0.002325492	0.003669314	0.003053528	0.001680527	0.00125601	0.001868692	0.005147836	0.003370455	0.001341176	0.001381539	0.002495325	0.001121883	0.001683468	0.002275241	0.002443163	0.001010878	0.000917235	0.002619732	0.005151581	0.001111498	0.002182329
¸ßË¹°×ÔëÉù´¦Àí (468).mp3	0.000732937	0.001557769	0.000646975	0.000640203	0.000624376	0.001419096	0.000690007	0.00109011	0.000973568	0.001674557	0.000617063	0.003150861	0.000989468	0.000831529	0.001195678	0.000828	0.000552146	0.001264095	0.000781922	0.001929139	0.00106105	0.000864515	0.001358976	0.001070699	0.001611844	0.001153316	0.000521162	0.001079898	0.000993762	0.000841434	0.000691349	0.002341351	0.001715219	0.001436085	0.001003774	0.000687683	0.001023294	0.001088285	0.001613491	0.00109488	0.001839115	0.000761991	0.002324032	0.001454737	0.000964682	0.000555669	0.001097618	0.000688754	0.000785806
¸ßË¹°×ÔëÉù´¦Àí (469).mp3	0.015295263	0.003349764	0.004999664	0.007699226	0.001019161	0.008742556	0.00299013	0.004062339	0.002267264	0.005882361	0.009549261	0.011495593	0.023314806	0.012834878	0.001424043	0.001836042	0.004912192	0.008993148	0.005240067	0.00099786	0.003301329	0.005056245	0.010419317	0.010666204	0.005569857	0.001985283	0.003859473	0.005873658	0.005651085	0.010333751	0.012102333	0.008793422	0.010518717	0.023721093	0.037584614	0.058190718	0.0404821	0.074694857	0.104992934	0.002753917	0.010363009	0.018197421	0.002203163	0.003539222	0.015948694	0.001444179	0.001474749	0.003223356	0.002661453
¸ßË¹°×ÔëÉù´¦Àí (470).mp3	0.002452006	0.008889939	0.006913448	0.007493324	0.006010223	0.003785912	0.006187988	0.003711418	0.007427645	0.003613184	0.007995389	0.00474428	0.003323878	0.002467136	0.00462443	0.001741248	0.003907359	0.00374905	0.00322582	0.002614623	0.003691956	0.004521697	0.004152545	0.003414667	0.007482352	0.003361429	0.004942101	0.001704344	0.003551412	0.001756486	0.001883741	0.001484947	0.011207686	0.00271527	0.001830371	0.002118044	0.003352175	0.000936721	0.00215081	0.002949574	0.013917607	0.004777233	0.008204552	0.001261744	0.003352135	0.002588682	0.000669806	0.00091517	0.006386658
¸ßË¹°×ÔëÉù´¦Àí (471).mp3	0.000770594	0.000571594	0.001650917	0.000515972	0.000856544	0.000372935	0.001223892	0.00055571	0.001257269	0.000645358	0.000778967	0.000589522	0.002875	0.001363401	0.004603161	0.000591822	0.000461045	0.001155078	0.001179356	0.00094432	0.001862516	0.000587147	0.000341147	0.000309399	0.000397256	0.00149418	0.001547235	0.000941568	0.000557072	0.000679147	0.001658347	0.000739647	0.000455355	0.000507718	0.001879247	0.000655361	0.000616032	0.001291962	0.001034022	0.000441308	0.000640037	0.001028536	0.001384924	0.001281338	0.000663207	0.000838024	0.000926019	0.000372412	0.000345069
¸ßË¹°×ÔëÉù´¦Àí (472).mp3	0.002529126	0.003437475	0.000366232	0.004261502	0.001343485	0.001435705	0.000629228	0.00077754	0.000530164	0.008441136	0.00163828	0.003111893	0.000915786	0.002308331	0.001069104	0.002454601	0.004109178	0.005822185	0.00429478	0.007127519	0.000844645	0.001146976	0.001267539	0.00037871	0.002015607	0.000996303	0.002974996	0.001824026	0.011345923	0.000860124	0.002726847	0.003897354	0.002271309	0.004416626	0.001874384	0.002173638	0.004066606	0.005799206	0.004416198	0.00082491	0.00080935	0.000413764	0.000619231	0.000919378	0.001186964	0.000972893	0.003919534	0.006398725	0.002586897
¸ßË¹°×ÔëÉù´¦Àí (473).mp3	0.000214532	0.000409813	0.000348981	0.000470118	0.000298119	0.001265837	0.001492794	0.000392921	0.000252328	0.000634849	0.000267246	0.000322099	0.000444131	0.000675248	0.000350902	0.000711033	0.001020467	0.000984192	0.000706669	0.000123351	0.000379059	0.00031903	0.000888477	0.000430275	0.000636368	0.000243623	0.00098452	0.000394451	0.000680101	0.00037488	0.000838159	0.000286386	0.001424368	0.000404477	0.001012377	0.000337097	0.000438667	0.000701316	0.000478424	0.000724134	0.00043798	0.000243153	0.001119968	0.000342542	0.001380578	0.000486082	0.000428013	0.000406476	0.000390922
¸ßË¹°×ÔëÉù´¦Àí (474).mp3	0.006305011	0.005071759	0.002327363	0.002518198	0.000697368	0.001387928	0.001721489	0.001609061	0.010255543	0.002457464	0.003381702	0.002741492	0.002034903	0.000928552	0.001107415	0.00342222	0.001112023	0.005102168	0.000754644	0.001845588	0.002135988	0.001903417	0.001252358	0.001689065	0.004849956	0.008673606	0.005548628	0.003622847	0.007204561	0.00793683	0.003026219	0.001581411	0.000966001	0.001460059	0.002672877	0.001165089	0.004873978	0.001269413	0.006657871	0.003022591	0.003108635	0.001978077	0.005147594	0.001395746	0.001413424	0.001731772	0.003976278	0.007355496	0.003324086
¸ßË¹°×ÔëÉù´¦Àí (475).mp3	0.002081773	0.000781849	0.007216479	0.00882595	0.000669629	0.000529156	0.000422729	0.000912919	0.001904801	0.000812539	0.000649263	0.000513264	0.001376695	0.001721815	0.002301676	0.000910873	0.00064293	0.001154107	0.000881687	0.002416986	0.00056125	0.000554245	0.001319804	0.000428385	0.002597078	0.000931893	0.000497212	0.000600853	0.000596647	0.000844145	0.001162652	0.001199474	0.000668852	0.000805456	0.000537933	0.00078842	0.000762928	0.000687703	0.000894075	0.000591719	0.000703535	0.00046959	0.000285428	0.000447806	0.000736995	0.001967544	0.001327904	0.00988807	0.000676124
¸ßË¹°×ÔëÉù´¦Àí (476).mp3	0.000308935	0.00044929	0.003762753	0.000869325	0.000719376	0.000971606	0.000977506	0.000913073	0.000811507	0.00098547	0.001211493	0.002092246	0.000480277	0.003129323	0.001675655	0.001303933	0.001410007	0.003484012	0.000873778	0.00136199	0.001030228	0.001460759	0.00105366	0.001700859	0.00107815	0.000761551	0.000855438	0.000745885	0.000722822	0.000714115	0.000496003	0.001072215	0.005218318	0.000828843	0.001144259	0.005001752	0.000575007	0.001277117	0.00084582	0.001188643	0.001160737	0.002024991	0.00068285	0.007440166	0.003167323	0.001269941	0.002287579	0.012122265	0.007802324
¸ßË¹°×ÔëÉù´¦Àí (477).mp3	0.000285854	0.000525771	0.000327918	0.000618594	0.000406663	0.000340136	0.000196825	0.000636962	0.000570665	0.000516966	0.000310901	0.000641125	0.002629936	0.000895674	0.000407439	0.000305605	0.000582598	0.000299549	0.000384005	0.000883847	0.000449708	9.79E-05	0.000946627	0.000164217	0.001383529	0.000624586	0.000256952	0.000473261	0.000858137	0.00029924	0.000252536	0.000114499	0.000115914	0.000335519	0.000690836	0.000218421	0.00028703	0.000381127	0.000415387	0.000226948	0.000246856	0.000260953	0.000371931	0.000122943	0.000323789	0.000302363	0.000194566	0.000108522	0.000523175
¸ßË¹°×ÔëÉù´¦Àí (478).mp3	0.001317071	0.001973137	0.001190309	0.000930294	0.001264697	0.000881037	0.000348822	0.001400283	0.00118251	0.000504792	0.000797958	0.001258312	0.000539	0.001692097	0.001085337	0.001401813	0.00259287	0.000468863	0.018915208	0.000220774	0.000556907	0.000225044	0.000440876	0.000554736	0.001427979	0.000500337	0.000269048	0.000987979	0.00081083	0.000221825	0.000704411	0.003229489	0.001600252	0.001153982	0.000835685	0.000412272	0.000346517	0.000383716	0.000808047	0.000963684	0.000212987	0.000223357	0.000224725	0.00021109	0.000320927	0.000270143	0.000257905	0.000467375	0.000614944
¸ßË¹°×ÔëÉù´¦Àí (479).mp3	0.001139739	0.00105943	0.000781976	0.002028517	0.001315316	0.000821461	0.004887765	0.000463871	0.000609721	0.001419946	0.000994209	0.000569635	0.005565172	0.011394075	0.000434488	0.001166927	0.001088112	0.001045988	0.002427061	0.002447825	0.000288601	0.000488526	0.000757695	0.002501759	0.001924484	0.000769424	0.000995532	0.006247011	0.000506856	0.009119393	0.000706394	0.001069094	0.00162147	0.000493209	0.00265873	0.006153729	0.009366884	0.001355308	0.001103113	0.000983858	0.003059286	0.010723695	0.009384039	0.000849399	0.00145748	0.003901876	0.001372033	0.001060749	0.000678804
¸ßË¹°×ÔëÉù´¦Àí (480).mp3	0.001186681	0.005377596	0.003511023	0.001271819	0.00389762	0.006626496	0.002650325	0.000755792	0.001930927	0.00011805	0.003662193	0.002513754	0.008439142	0.005080306	0.001269163	0.000550852	0.002659861	0.002087827	0.003952561	0.006936326	0.005959664	0.001185496	0.000960057	0.000393634	0.004008238	0.004038859	0.016503874	0.008282226	0.002638673	0.003137928	0.009430757	0.015661038	0.0035898	0.001190138	0.002333357	0.004561745	0.001358953	0.000287893	0.008072619	0.001363864	0.001591396	0.001568008	0.001138886	0.001754445	0.012466405	0.007570991	0.001511221	0.003850963	0.006654883
¸ßË¹°×ÔëÉù´¦Àí (481).mp3	0.000648235	0.002369899	0.000665601	0.001438594	0.001022188	0.00463772	0.000951311	0.002188868	0.00080971	0.011283959	0.001028586	0.005346191	0.001581422	0.001652096	0.00179211	0.002105702	0.003325807	0.001459681	0.001584523	0.001106323	0.00162182	0.00067506	0.001223796	0.000827873	0.000831726	0.001265065	0.000668123	0.001010189	0.001016074	0.000963115	0.001057883	0.000459218	0.000541573	0.001243281	0.001387677	0.001570361	0.000990942	0.000557947	0.001130713	0.000934114	0.00100031	0.000760201	0.010121802	0.002100755	0.004063472	0.002228006	0.007386625	0.004440603	0.002105569
¸ßË¹°×ÔëÉù´¦Àí (482).mp3	0.000317109	0.000344542	0.000557937	0.000250464	0.000312291	0.000238908	0.000340736	0.00016998	0.000238798	0.000203425	0.000703312	0.00052444	0.000703414	0.000253054	0.000392447	0.000403242	0.000534003	0.000311404	0.000740829	0.000670278	0.000492861	0.000224688	0.000368998	0.000277535	0.000414803	0.000314942	0.001676284	0.001174886	0.000553894	0.000261643	0.000356519	0.000435735	0.000368352	0.0002642	0.001147032	0.00064207	0.00047691	0.000312287	0.000376869	0.000203857	0.000255933	0.000461001	0.001022572	0.001090223	0.000937379	0.001350021	0.002805464	0.00046668	0.000316663
¸ßË¹°×ÔëÉù´¦Àí (483).mp3	0.003146079	0.003899592	0.002260155	0.001460199	0.002278107	0.000799455	0.002877511	0.001506229	0.002243043	0.001404054	0.001498218	0.001911681	0.000940441	0.000887252	0.001721501	0.001214215	0.001297814	0.002641313	0.002825509	0.001365806	0.002115055	0.002651599	0.002962028	0.003284838	0.004765725	0.002556711	0.002106324	0.003593522	0.00180413	0.002129506	0.001523577	0.001178079	0.001205568	0.001588054	0.002478103	0.001019157	0.000670677	0.002254114	0.001048778	0.002828832	0.001492899	0.000505777	0.002221269	0.002069232	0.002133009	0.001657154	0.002166611	0.001375964	0.003198189
¸ßË¹°×ÔëÉù´¦Àí (484).mp3	0.00107886	0.000992378	0.000729304	0.003589902	0.003137986	0.004622982	0.000656698	0.001138532	0.000474385	0.000556382	0.000587118	0.003418132	0.002973931	0.003960668	0.00315318	0.0021095	0.000603296	0.00057042	0.000490158	0.001212367	0.001619009	0.001412296	0.000749355	0.001285007	0.000494605	0.000443	0.000656573	0.0030796	0.002729711	0.004481812	0.004040789	0.002338371	0.000685005	0.000569599	0.000689347	0.001125374	0.00170028	0.00149939	0.005148459	0.002497029	0.001102949	0.000914769	0.001679437	0.002961606	0.00081139	0.00135771	0.00179603	0.001229383	0.001575013
¸ßË¹°×ÔëÉù´¦Àí (485).mp3	0.00134491	0.002623947	0.000297277	0.001039516	0.000925347	0.002021303	0.000795497	0.000369286	0.000905257	0.000861382	0.00233927	0.006169853	0.001004205	0.000985595	0.002904318	0.002096233	0.003700226	0.001515172	0.001767361	0.000552071	0.000685373	0.001790936	0.002932342	0.000879949	0.000983753	0.001348185	0.000474414	0.000695256	0.004109005	0.000474248	0.00101704	0.001220725	0.00248676	0.002507055	0.000473155	0.000811084	0.001997491	0.001436568	0.003111149	0.000695858	0.001380475	0.00543433	0.002698811	0.001223219	0.000590751	0.001897524	0.000389335	0.001262957	0.000968329
¸ßË¹°×ÔëÉù´¦Àí (486).mp3	0.000476726	0.000814787	0.000816083	0.00059097	0.000757183	0.000751606	0.001599851	0.000908109	0.000836393	0.000786733	0.000571511	0.000530864	0.000294325	0.000689237	0.001010069	0.00093162	0.002640179	0.000635388	0.00124154	0.000833705	0.000665607	0.00171396	0.000846074	0.000766107	0.000242598	0.000553742	0.000418063	0.000355225	0.000618211	0.000280736	0.000824657	0.000544833	0.000765277	0.000739888	0.001194057	0.0006542	0.000502592	0.000365565	0.002682125	0.001041802	0.001807537	0.002126798	0.000926237	0.002361503	0.000640892	0.000661385	0.001345995	0.000528092	0.000286406
¸ßË¹°×ÔëÉù´¦Àí (487).mp3	0.002030044	0.000466715	0.001366822	0.00033591	0.001266767	0.000234998	0.000924627	0.000327496	0.000299671	0.000333144	0.000418097	0.000361049	0.000401017	0.000279358	0.000343624	0.000236123	0.000273776	0.000261372	0.000276259	0.000306295	0.000342924	0.000574857	0.000713015	0.001820899	0.000351742	0.000469589	0.000366615	0.001127226	0.000407804	0.001534641	0.000327012	0.000716506	0.000227376	0.000455698	0.000544771	0.000523196	0.000378426	0.000406554	0.000449386	0.000255566	0.00042792	0.000412399	0.000317437	0.000439911	0.000922689	0.00049152	0.001080989	0.000486973	0.001083623
¸ßË¹°×ÔëÉù´¦Àí (488).mp3	0.004162037	0.0025058	0.00263539	0.004782805	0.001908163	0.002682853	0.002752693	0.003551077	0.001366117	0.004376261	0.003738833	0.003088027	0.004502812	0.003458024	0.005458204	0.002408197	0.00391628	0.005358688	0.004082718	0.00462234	0.00462479	0.001164375	0.002822559	0.004563823	0.005279173	0.004048869	0.001707421	0.003603833	0.001380377	0.002055453	0.003284544	0.002620455	0.002440452	0.002191261	0.002523741	0.003825491	0.001563872	0.002422726	0.006157409	0.001073006	0.002445545	0.003846839	0.006139831	0.004468309	0.002458771	0.003381123	0.003115656	0.010652286	0.002407141
¸ßË¹°×ÔëÉù´¦Àí (489).mp3	0.00032211	0.00053219	0.00210888	0.001904062	0.001741339	0.00225611	0.000772688	0.001357686	0.001029639	0.001494923	0.000739265	0.00092448	0.001714787	0.001674807	0.001595296	0.00180735	0.000625451	0.001205298	0.000469338	0.001892787	0.001487884	0.00084162	0.000724675	0.001257799	0.001924681	0.00098901	0.001220933	0.0008631	0.000985066	0.001183217	0.000885168	0.001937301	0.00177421	0.000481353	0.000805297	0.000717998	0.000864611	0.001718623	0.00048369	0.000766662	0.000314838	0.001540913	0.000583275	0.001007866	0.001139521	0.000474018	0.000836559	0.000737615	0.000834018
¸ßË¹°×ÔëÉù´¦Àí (490).mp3	0.001432415	0.001148371	0.00107583	0.001047086	0.002604131	0.002106586	0.002446865	0.001470622	0.00084863	0.00029074	0.001320634	0.000981206	0.001119104	0.002838468	0.001833445	0.001547527	0.004044552	0.002492683	0.002279169	0.001209292	0.004034688	0.002699837	0.001114968	0.002766219	0.002071902	0.001078007	0.002541298	0.0012663	0.000989684	0.000893808	0.000958021	0.001308711	0.002143531	0.001011228	0.001528249	0.018749138	0.024498472	0.001038724	0.008478651	0.002897742	0.009328315	0.011779523	0.011668017	0.008222462	0.016690651	0.004121265	0.001814847	0.038112104	0.001211341
¸ßË¹°×ÔëÉù´¦Àí (491).mp3	0.083802208	0.000783491	0.102844305	0.018218892	0.00279	0.004857076	0.002991678	0.051986832	0.109622702	0.022526614	0.090756364	0.005665583	0.01048847	0.032686863	0.017409883	0.127381906	0.01148745	0.098769151	0.002550715	0.059628818	0.088623762	0.134418443	0.012405884	0.014195213	0.001052741	0.003965228	0.030984625	0.005758244	0.123913385	0.112979613	0.000970316	0.106168404	0.013019686	0.013001687	0.06643454	0.000694991	0.026400885	0.001188482	0.002308795	0.001373523	0.127281249	0.001866368	0.009851674	0.000676268	0.003877111	0.00125758	0.009492872	0.001955733	0.001457296
¸ßË¹°×ÔëÉù´¦Àí (492).mp3	0.000587263	0.00077988	0.000560467	0.000601605	0.000571534	0.000513737	0.000889877	0.001042554	0.000940454	0.002481359	0.000621347	0.00239769	0.000839559	0.001163553	0.000652733	0.000694	0.001130864	0.000489786	0.000362156	0.001417568	0.000796402	0.0006545	0.000450493	0.0006186	0.000567483	0.000437224	0.000650395	0.001303638	0.00113272	0.001196992	0.000920865	0.00207458	0.000870613	0.000518574	0.000533633	0.001211447	0.00406354	0.007130112	0.132035092	0.005299386	0.001845255	0.003159038	0.000690985	0.001349895	0.001845614	0.005135655	0.002563726	0.006063764	0.001795888
¸ßË¹°×ÔëÉù´¦Àí (493).mp3	0.002449239	0.007109001	0.001001399	0.004504836	0.00274027	0.001827889	0.0037168	0.002488927	0.008369314	0.001739343	0.012410218	0.003824544	0.011275719	0.002322576	0.001295756	0.006760622	0.00576612	0.001978693	0.003855249	0.00255296	0.001975756	0.012917802	0.002613673	0.00188813	0.006561324	0.015842231	0.002634415	0.002135326	0.001283795	0.001020784	0.004831043	0.001121656	0.002844139	0.004939624	0.006038581	0.012539404	0.002221095	0.001197491	0.004114497	0.001822073	0.002040574	0.001791509	0.00765728	0.002624083	0.017054273	0.008316549	0.008628677	0.017773313	0.006012512
¸ßË¹°×ÔëÉù´¦Àí (494).mp3	0.000425949	0.000653151	0.001501658	0.000519574	0.001775373	0.000540423	0.004530258	0.004134731	0.001371492	0.003423574	0.006220818	0.000799991	0.000278093	0.002047276	0.000435609	0.000728944	0.00047266	0.001381708	0.001598223	0.000497337	0.002239171	0.000945215	0.000453098	0.001091918	0.001135842	0.000290965	0.000272455	0.000541919	0.001239978	0.000277311	0.000939534	0.002466924	0.000537911	0.000597278	0.004252438	0.001368918	0.00187524	0.001217229	0.000762434	0.00115384	0.002141113	0.000849503	0.000768757	0.001199442	0.000477775	0.000695179	0.003228467	0.001368696	0.00053057
¸ßË¹°×ÔëÉù´¦Àí (495).mp3	0.008277704	0.027201569	0.008179571	0.006921923	0.017734518	0.007762061	0.005688778	0.0058161	0.021091256	0.003409257	0.005408383	0.020723876	0.009184208	0.010308656	0.004122231	0.004806245	0.006808014	0.015714865	0.007430612	0.006298147	0.002855937	0.019950608	0.009457694	0.015760276	0.017958274	0.025053838	0.014298729	0.005573551	0.021358319	0.00985134	0.007921499	0.020157989	0.019933887	0.019078547	0.011610652	0.013219344	0.013361642	0.01579746	0.009571332	0.009692786	0.008915617	0.0212912	0.011059382	0.006813643	0.009049491	0.011968596	0.02184012	0.015664794	0.013069266
¸ßË¹°×ÔëÉù´¦Àí (496).mp3	0.000662327	0.000620489	0.001042803	0.000546421	0.002748342	0.000939147	0.001447987	0.002126689	0.000496453	0.003110331	0.000540211	0.002063962	0.001654483	0.000697089	0.000714064	0.000809183	0.002171647	0.001408664	0.001195973	0.000962999	0.000582113	0.000970683	0.000813794	0.000523311	0.000905552	0.00079699	0.000474702	0.000589009	0.000633142	0.000379148	0.001045696	0.000516927	0.000561881	0.000581024	0.000524587	0.000549641	0.000528733	0.000644534	0.001115144	0.00038877	0.001706999	0.001313293	0.000855432	0.00094133	0.00045674	0.000578242	0.000626595	0.000522114	0.000771155
¸ßË¹°×ÔëÉù´¦Àí (497).mp3	0.001432458	0.001616533	0.003302174	0.002217601	0.002761072	0.003869186	0.002119439	0.001878946	0.003275878	0.004078253	0.00177907	0.003416582	0.002547973	0.002167471	0.003648697	0.001067876	0.00176555	0.001305963	0.004032326	0.002495591	0.003473235	0.00109752	0.001000524	0.001686064	0.001936377	0.00186222	0.003055569	0.001387386	0.001397263	0.002372615	0.001417619	0.00199896	0.001587942	0.000791073	0.001451785	0.001998045	0.001200701	0.001570969	0.002901521	0.001139549	0.001694846	0.001876726	0.002466791	0.00183943	0.002531956	0.00068623	0.000824755	0.002149516	0.001337815
¸ßË¹°×ÔëÉù´¦Àí (498).mp3	0.004931875	0.001206125	0.001704404	0.000970052	0.001419579	0.003847578	0.001739679	0.000867754	0.004228835	0.00854094	0.021514675	0.0059138	0.008777324	0.023255553	0.022969192	0.003634653	0.001250227	0.000928143	0.003754618	0.001252282	0.000588253	0.004195927	0.000572764	0.008467718	0.010905103	0.052767444	0.004717704	0.003149632	0.002463466	0.009127066	0.000591126	0.001282325	0.000861296	0.001048294	0.000596448	0.000583782	0.002242774	0.000641798	0.001348902	0.014301919	0.015580899	0.007471421	0.005932935	0.001064366	0.000641916	0.001553511	0.010827541	0.001959039	0.004815426
¸ßË¹°×ÔëÉù´¦Àí (499).mp3	0.00074458	0.000664039	0.002195501	0.000704041	0.000244788	0.000917963	0.001093045	0.000819556	0.000512091	0.001023949	0.000684705	0.000289648	0.000152032	0.000441096	0.000428978	0.000187385	0.000446847	0.00056592	0.000252404	0.000343293	0.000236383	0.000911294	0.000456515	0.000405933	0.000802046	0.001166311	0.000314929	0.000168803	0.001368684	0.001818538	0.00011609	0.000277087	0.000866938	0.000694134	0.000676074	0.000557582	0.000294924	0.000326458	0.000419307	0.000561019	0.000597198	0.000567574	0.001122624	0.000578013	0.000366501	0.000728582	0.00180694	0.000410718	0.001381202
¸ßË¹°×ÔëÉù´¦Àí (500).mp3	0.001207457	0.003899754	0.003817617	0.00181994	0.001361176	0.001899295	0.007991792	0.000853061	0.001330882	0.001586846	0.007775075	0.002747733	0.005604738	0.006679198	0.011892197	0.006910454	0.008820784	0.007344977	0.004874185	0.002215967	0.002491196	0.007233041	0.001104818	0.001389928	0.001182725	0.001710002	0.009538782	0.003970114	0.002492482	0.001538825	0.000397168	0.001019792	0.000741633	0.007067134	0.002885916	0.00253788	0.001923873	0.000547474	0.00061427	0.002030531	0.010005026	0.003914756	0.003439837	0.002025662	0.004151817	0.002369055	0.00055276	0.001095559	0.008122481
¸ßË¹°×ÔëÉù´¦Àí (501).mp3	0.001783613	0.000949799	0.001846971	0.001237107	0.003086093	0.007778528	0.000842225	0.001645945	0.001474594	0.003682737	0.002012178	0.001253877	0.000786339	0.000614895	0.001390063	0.001302857	0.003292829	0.000705603	0.000736169	0.001789724	0.002359244	0.0016353	0.000986984	0.000668821	0.001988838	0.00058046	0.008487215	0.001398745	0.001651749	0.000473932	0.001843114	0.00128442	0.000833516	0.004542439	0.006601019	0.00083387	0.000488123	0.000880635	0.001135413	0.000489877	0.00278505	0.000902862	0.003787455	0.000914043	0.000890012	0.000800219	0.002040146	0.002483313	0.001113283
¸ßË¹°×ÔëÉù´¦Àí (502).mp3	0.001319859	0.003179272	0.000716362	0.001181546	0.000818524	0.00240628	0.002891077	0.000796591	0.001975356	0.000557757	0.002854908	0.001066386	0.000536824	0.002135672	0.003438045	0.0010661	0.000881528	0.000534538	0.001335197	0.001943981	0.001059866	0.000984642	0.000320647	0.00061451	0.000976364	0.001159544	0.000345086	0.001219518	0.001092091	0.00113927	0.002845229	0.00033736	0.001572476	0.001012528	0.00053472	0.000580754	0.001010391	0.005523191	0.001051156	0.002473858	0.003037073	0.000227944	0.002373184	0.00086952	0.001145908	0.004321387	0.000844703	0.001398038	0.00350846
¸ßË¹°×ÔëÉù´¦Àí (503).mp3	0.001936129	0.001034801	0.022610929	0.001971515	0.001575593	0.002458298	0.001751034	0.001557855	0.016915113	0.001382623	0.004509646	0.001300887	0.001109331	0.000998	0.001198544	0.001066014	0.002160496	0.001402381	0.000928042	0.000881576	0.001245107	0.000746064	0.005390574	0.000906077	0.001198081	0.001862349	0.001438883	0.002982201	0.001144294	0.004289039	0.003412648	0.001515864	0.004452358	0.001413362	0.0016496	0.001343199	0.001731545	0.003087968	0.001766323	0.001359134	0.001163187	0.008594107	0.004099371	0.002650348	0.001463148	0.00103114	0.006068848	0.002860315	0.001528184
¸ßË¹°×ÔëÉù´¦Àí (504).mp3	0.000745307	0.001150272	0.001120884	0.000551365	0.001015518	0.002058509	0.000777224	0.001268268	0.000688922	0.001381503	0.000498606	0.000718227	0.000608511	0.002102894	0.01021598	0.012238604	0.000339888	0.000885644	0.002001573	0.000560188	0.00069831	0.00202498	0.000229976	0.000812726	0.001470559	0.000734179	0.001615529	0.001189125	0.000407867	0.000453095	0.000822582	0.001349178	0.002000055	0.000329767	0.001209729	0.001173018	0.001225202	0.00025583	0.000419117	0.000768106	0.00017476	0.000167518	0.002289384	0.00022985	0.000452878	0.000829328	0.0059913	0.000250009	0.000565419
¸ßË¹°×ÔëÉù´¦Àí (505).mp3	0.011334576	0.000184294	0.000358834	0.001152323	0.004933218	0.01578657	0.003645314	0.009117698	0.000144973	0.000138396	0.001594443	0.003389772	0.014101772	0.012278853	0.001464203	0.000127381	0.000512878	0.001572503	0.005040758	0.011173667	0.008957971	0.001066916	0.000219515	0.002614931	0.001334794	0.004984156	0.004979592	0.016653117	0.001286026	0.001527003	0.000833755	0.004668462	0.002528555	0.003779028	0.008896586	0.002846848	0.000980886	9.20E-05	0.005368149	0.008012651	0.006316543	0.025486758	0.000180284	0.000168076	0.001533628	0.004401487	0.013813306	0.005631409	0.016237589
¸ßË¹°×ÔëÉù´¦Àí (506).mp3	0.00193155	0.003685994	0.004668676	0.000272424	0.005719533	0.001208444	0.003852036	0.004093273	0.009908487	0.014375476	0.008861334	0.010143766	0.009839751	0.00373851	0.008803383	0.005188935	0.004955285	0.009714252	0.001383416	0.004582649	0.017141936	0.007428882	0.010378912	0.001777686	0.001519501	0.004318046	0.001071162	0.006083196	0.004424346	0.00554008	0.008205083	0.008001927	0.00715089	0.003024408	0.006063315	0.002296952	0.001388012	0.004047255	0.003313258	0.008629949	0.004790633	0.006748886	0.000702221	0.002175475	0.007109274	0.00338801	0.000252508	0.004843008	0.006619436
¸ßË¹°×ÔëÉù´¦Àí (507).mp3	0.002116135	0.001540803	0.002455777	0.002379262	0.00101972	0.001341766	0.001817073	0.000655588	0.008019811	0.004558221	0.001129153	0.001103005	0.004141544	0.00172342	0.002209295	0.002053154	0.001719625	0.003911612	0.000411026	0.003030925	0.000831677	0.001341448	0.006401385	0.002650532	0.010872955	0.015590139	0.012900668	0.002418506	0.000825415	0.004169301	0.002820077	0.001434482	0.014051109	0.002258374	0.001773749	0.002059831	0.001242712	0.001144482	0.001160583	0.000841934	0.003429409	0.021769565	0.002915227	0.004045217	0.002229961	0.00879105	0.005936658	0.015305868	0.01399292
¸ßË¹°×ÔëÉù´¦Àí (508).mp3	0.001068856	0.001187464	0.000507087	0.001083074	0.000793549	0.006434453	0.000600076	0.00226666	0.000754881	0.003370401	0.0012384	0.001118453	0.001538369	0.000357326	0.001898124	0.001268484	0.000482298	0.001924175	0.001075137	0.002153137	0.000699999	0.000875417	0.003233543	0.002045836	0.000928834	0.001673456	0.002172183	0.001096089	0.006024305	0.000452097	0.002117192	0.001749221	0.001835008	0.001324329	0.001232301	0.001168824	0.001425503	0.001325735	0.000955666	0.009270955	0.000891882	0.010194041	0.002299967	0.000953328	0.000770245	0.000355273	0.00035971	0.000964122	0.019017022
¸ßË¹°×ÔëÉù´¦Àí (509).mp3	0.000494328	0.001422815	0.002781742	0.004882968	0.003955161	0.002050637	0.002982791	0.005441333	0.01838894	0.012981652	0.01342643	0.001685009	0.009755231	0.012249677	0.00201882	0.003911833	0.008825635	0.013771252	0.013066548	0.002331151	0.006603257	0.001894049	0.002572729	0.004086207	0.012777543	0.01617183	0.035289664	0.045878109	0.000551723	0.000398811	0.001200846	0.00100057	0.002391437	0.003564178	0.008280243	0.007872315	0.004905339	0.000771989	0.001553994	0.003699096	0.003592059	0.039835524	0.112236597	0.128514081	0.000484568	0.0007336	0.010872895	0.000702009	0.00239549
¸ßË¹°×ÔëÉù´¦Àí (510).mp3	0.001886144	0.001875576	0.000648371	0.002462614	0.002856152	0.000784816	0.003302511	0.005578605	0.001438161	0.001607085	0.002467853	0.003253979	0.003042233	0.005797262	0.004575379	0.001719464	0.000806529	0.00397226	0.003170909	0.000985632	0.010500256	0.001405493	0.005392161	0.003078014	0.004860765	0.089553431	0.004436137	0.014587113	0.065757282	0.004002273	0.004624648	0.004236961	0.000828145	0.001803138	0.008822801	0.001819684	0.006813521	0.004669754	0.001732522	0.001127391	0.000945456	0.009666258	0.002907734	0.003175952	0.009156596	0.00295052	0.006645371	0.00538977	0.001662257
¸ßË¹°×ÔëÉù´¦Àí (511).mp3	0.00050801	0.002965093	0.001375386	0.002611493	0.001086974	0.000976117	0.000787149	0.000705311	0.007246702	0.001700873	0.003399037	0.001458445	0.002125968	0.002567258	0.001098958	0.00369629	0.000773442	0.000777657	0.002741616	0.001049523	0.003738713	0.001054826	0.000580142	0.003737747	0.000357475	0.004450797	0.000763851	0.000789896	0.003948092	0.000626635	0.001446107	0.001558563	0.000792517	0.00140678	0.003364153	0.000921306	0.000674525	0.000912382	0.002146091	0.002430499	0.001152691	0.001327679	0.001170707	0.001389719	0.000825449	0.001200628	0.001100087	0.002848915	0.001828658
¸ßË¹°×ÔëÉù´¦Àí (512).mp3	0.000132281	0.002134079	0.001525569	0.001432578	9.58E-05	9.12E-05	0.000790855	0.000129738	0.009137576	4.29E-05	0.00017386	0.008625536	0.000695593	0.013498869	0.00048824	0.003096635	0.003880689	0.003379393	8.00E-05	0.000147461	0.000581432	0.000130603	0.000401534	5.32E-05	0.000462012	0.004351091	0.001533288	0.005990976	0.000584929	0.00281654	0.001649298	0.001302841	9.36E-05	8.52E-05	0.000430272	0.000102794	0.012439555	4.36E-05	0.000708739	0.010687909	0.000471208	0.001555625	0.000235107	0.001233105	0.003823666	0.004376979	5.06E-05	8.43E-05	0.00064122
¸ßË¹°×ÔëÉù´¦Àí (513).mp3	0.000812266	0.000993939	0.000684987	0.000860916	0.002697846	0.000480423	0.00054792	0.001869506	0.002438068	0.000366666	0.000496322	0.000603497	0.000808331	0.00107636	0.003260162	0.00071478	0.001196478	0.001267753	0.002188688	0.001770441	0.000909221	0.00262126	0.000850862	0.002167166	0.001108387	0.000875675	0.001059568	0.010840831	0.000705267	0.000586012	0.00089617	0.000503923	0.000942338	0.001054223	0.001533064	0.000866401	0.000252325	0.000757208	0.001651942	0.000448781	0.001457506	0.00122463	0.00157785	0.000584483	0.001837319	0.001413771	0.00193386	0.000161011	0.000976934
¸ßË¹°×ÔëÉù´¦Àí (514).mp3	0.007265812	0.003179611	0.001377521	0.000362936	0.000485243	0.000415922	0.00038248	0.000233041	0.000465862	0.000745543	0.000615854	0.000345902	0.001404455	0.000467929	0.00026809	0.000277693	0.00062524	0.000593108	0.000617133	0.000437639	0.000606905	0.000719303	0.000613055	0.00183406	0.00122401	0.000501878	0.001318837	0.000609742	0.000436073	0.002660653	0.004554117	0.000174526	0.002547221	0.000587375	0.004643068	0.000437155	0.005371089	0.001473979	0.000385408	0.000532428	0.012863783	0.002571187	0.000726336	0.000258845	0.000568613	0.000429215	0.0003201	0.000202428	0.000663801
¸ßË¹°×ÔëÉù´¦Àí (515).mp3	0.009015849	0.000571093	0.000274779	0.00200383	0.001600075	0.000827733	0.000422097	0.00252963	0.00074403	0.000332972	0.002837141	0.001258615	0.001194242	0.000520855	0.000815004	0.000935674	0.001260559	0.00543634	0.000693249	0.000692908	0.022678757	0.003574736	0.001469882	0.00251731	0.002742086	0.001452166	0.001529357	0.000835736	0.000945194	0.000881978	0.000856066	0.001104038	0.003956349	0.002631543	0.054483507	0.01023003	0.001796614	0.002710101	0.004148454	0.006377394	0.00215505	0.006195774	0.003747219	0.015819963	0.054087088	0.051896483	0.002101429	0.01218793	0.00789482
¸ßË¹°×ÔëÉù´¦Àí (516).mp3	0.006700798	0.005629898	0.004189598	0.005907826	0.006184641	0.008258283	0.004318987	0.006070182	0.006604297	0.006657891	0.005661378	0.007408259	0.003810596	0.000956776	0.007250052	0.007252245	0.002316474	0.00438982	0.001412833	0.003259645	0.00482411	0.004160911	0.001979173	0.001975056	0.005016715	0.005788483	0.003782576	0.003861006	0.003831858	0.001802135	0.002852231	0.00528417	0.004291961	0.002668273	0.002210762	0.006049111	0.003434502	0.003998945	0.003760293	0.003170521	0.004544655	0.00578296	0.014612792	0.002922192	0.001922381	0.002321306	0.002633566	0.002413769	0.002142847
¸ßË¹°×ÔëÉù´¦Àí (517).mp3	0.001369292	0.000935081	0.000980721	0.001897566	0.001223555	0.002625655	0.003688736	0.001436545	0.001593302	0.03261051	0.004923306	0.007152359	0.000795492	0.001723404	0.002484756	0.002203979	0.001612337	0.003356548	0.002914511	0.001504048	0.002340654	0.00054102	0.002445046	0.001266929	0.001874276	0.001828248	0.001737134	0.001394534	0.001706103	0.000967136	0.000998226	0.000880667	0.002057046	0.00438589	0.002157038	0.001937989	0.001967495	0.001004201	0.005228192	0.002470237	0.000450731	0.000818831	0.001451005	0.003769083	0.002279316	0.001630552	0.005373934	0.000847498	0.000805476
¸ßË¹°×ÔëÉù´¦Àí (518).mp3	0.000244712	0.001348928	0.000244391	0.000220059	0.000346211	0.000205047	0.000169677	0.000334022	0.000143616	0.000568982	0.000950221	0.000219293	0.002080924	0.000182468	0.007476059	0.000422781	0.001486123	0.001889034	0.000891171	0.000209527	0.000594892	0.000297746	0.000330261	0.000665227	0.00014885	0.000260253	0.000128228	0.000223135	0.000734096	0.000342916	0.000650535	0.001568132	0.000824358	0.000175655	0.001111561	0.000536621	0.000534202	0.002408514	0.003337506	0.000395642	0.00072202	0.000406847	0.000184765	0.000560943	0.000190688	0.000383877	0.000164906	0.000141456	0.00020908
¸ßË¹°×ÔëÉù´¦Àí (519).mp3	0.001992028	0.002628647	0.000434314	0.000814191	0.000256837	0.000352466	0.000190185	0.000887188	0.000344894	0.001822788	0.0131181	0.004732578	0.01219785	0.001144391	0.005772676	0.000564514	0.000642467	0.004354749	0.000621256	0.002241145	0.001129676	0.000761178	0.001441156	0.000112191	0.00026546	0.000121072	0.002636536	0.000221889	0.000884816	0.001064801	0.006185519	0.023494376	0.000829664	0.014631818	0.000942419	0.010039779	0.000673941	0.000307989	0.002315679	0.002671013	0.004504295	0.002072899	0.000189471	0.003799663	0.000150145	0.000235926	0.00016432	0.001197726	0.002958898
¸ßË¹°×ÔëÉù´¦Àí (520).mp3	0.007336997	0.016797012	0.001796265	0.00019126	0.013459687	0.000931638	0.0030332	0.000678374	0.013584978	0.015841369	0.005463742	0.001467904	0.001733051	0.017604046	0.004862977	0.00063304	0.001558298	0.000654596	0.005570532	0.001829984	0.027556466	0.001491481	0.014606293	0.005906805	0.001840486	0.005788178	0.001722825	0.004340843	0.028442515	0.000733767	0.021388473	0.001156882	0.029319268	0.000533045	0.039500214	0.02023465	0.000234104	0.020434624	0.023706194	0.00051786	0.001551603	0.012583526	0.001460177	0.002292898	0.010167571	0.000553791	0.001058227	0.001835829	0.008398498
¸ßË¹°×ÔëÉù´¦Àí (521).mp3	0.002002326	0.00425897	0.013478899	0.037693072	0.007019582	0.005191872	0.006337995	0.004199369	0.014536928	0.024468569	0.002971543	0.016133914	0.016163742	0.024561616	0.000406844	0.003263618	0.01242391	0.001475472	0.000681444	0.002017351	0.004367026	0.018513571	0.011734913	0.006195934	0.001303338	0.001462336	0.004313431	0.007134377	0.003027512	0.001116975	0.027844077	0.035195678	0.067200817	0.023293803	0.001092488	0.003786087	0.00810361	0.014964831	0.014896088	0.015182981	0.015706602	0.002536266	0.002394321	0.025223117	0.01274902	0.051931404	0.009761597	0.008923061	0.000399936
¸ßË¹°×ÔëÉù´¦Àí (522).mp3	0.001236569	0.000998893	0.001207036	0.000811252	0.0007887	0.001694443	0.001602295	0.000986897	0.000745789	0.000535484	0.001001546	0.002917063	0.000603726	0.006657557	0.000898411	0.000757407	0.001739751	0.000906752	0.000526738	0.000792387	0.001156246	0.000762866	0.000465	0.000870715	0.001032711	0.001058435	0.001355816	0.006775421	0.000254022	0.000538057	0.000662898	0.001033909	0.000985283	0.000873364	0.000380496	0.005508114	0.001342444	0.002341786	0.001809671	0.000431839	0.001192048	0.001596491	0.000953543	0.00425702	0.002347329	0.000965107	0.00115463	0.000713678	0.001446964
¸ßË¹°×ÔëÉù´¦Àí (523).mp3	0.000832573	0.000271285	0.001210996	0.0007674	0.002291137	0.001042693	0.00046421	0.000644799	0.002208879	0.000675827	0.000428051	0.001808104	0.00106882	0.001575164	0.000896215	0.00289357	0.000616622	0.0013429	0.000555506	0.001072739	0.001738022	0.003889536	0.001601226	0.004976033	0.002061853	0.000952341	0.000880803	0.000537038	0.002177186	0.001135293	0.00199473	0.000758384	0.001015201	0.001179948	0.002343525	0.000789526	0.00047104	0.00185091	0.001025717	0.00186596	0.000729807	0.00375086	0.000571902	0.001296826	0.000772121	0.00113028	0.001547641	0.005545314	0.000523449
¸ßË¹°×ÔëÉù´¦Àí (524).mp3	0.000752756	0.001219148	0.002025935	0.002309195	0.001122754	0.001990333	0.002116132	0.001723662	0.002053405	0.000954829	0.000855291	0.000982503	0.002122128	0.000794949	0.000768958	0.002128314	0.001075346	0.001313268	0.001804671	0.004184287	0.000765383	0.000955905	0.001384925	0.001578349	0.004070489	0.001385672	0.001864502	0.001894823	0.001900021	0.003098215	0.001071867	0.002084968	0.001445682	0.002007848	0.000640806	0.000942322	0.00149314	0.001091572	0.001425485	0.00336834	0.011216467	0.001614891	0.000645855	0.002031464	0.002505862	0.003350108	0.001527942	0.002007434	0.00270857
¸ßË¹°×ÔëÉù´¦Àí (525).mp3	0.055423211	0.068396121	0.055513542	0.058203947	0.071691357	0.029111661	0.019527709	0.041121498	0.040917393	0.046489201	0.060378034	0.055505015	0.040961012	0.06674581	0.064914107	0.067340136	0.055094715	0.034190871	0.032249629	0.03131007	0.033335991	0.030164825	0.045808215	0.04157418	0.039971132	0.020156043	0.030924566	0.036933575	0.037806652	0.046360694	0.044505969	0.0423599	0.047167689	0.042384669	0.04519162	0.04563123	0.046482719	0.036715474	0.043579616	0.043550614	0.047226258	0.032492571	0.045539699	0.03448749	0.035781421	0.029036652	0.028158998	0.026193537	0.024100812
¸ßË¹°×ÔëÉù´¦Àí (526).mp3	0.000446783	0.002511837	0.000166687	0.001185208	0.003240524	0.00046364	0.000290529	0.000546623	0.000826044	0.000681256	0.002786339	0.000289207	0.000465143	0.001694463	0.00021073	0.000517873	0.000614092	0.00127117	0.001681222	0.000403987	0.002972728	0.000247107	0.000569049	0.000555656	0.000537216	0.000875081	0.000998774	0.000776838	0.001015842	0.002197982	0.001721134	0.001092998	0.000586738	0.000731876	0.007222598	0.001433922	0.000788683	0.000587996	0.003988582	0.001941807	0.000637607	0.000470512	0.001585082	0.001002971	0.000250312	0.000405716	0.00058605	0.001073155	0.001397323
¸ßË¹°×ÔëÉù´¦Àí (527).mp3	0.000704068	0.054446824	0.078917064	0.010070346	0.009316828	0.001365367	0.000936428	0.002550199	0.000444286	0.000698213	0.001468759	0.002911542	0.000489934	0.001230587	0.002247052	0.011045811	0.026335765	0.033167612	0.003373892	0.00277251	0.001403626	0.000512984	0.000371528	0.00096411	0.000579698	0.000944696	0.000599463	0.009369359	0.002453793	0.007698516	0.012988335	0.001443422	0.010801125	0.00943023	0.000392698	0.000451753	0.00027305	0.000276325	0.000301443	0.000445409	0.000985019	0.003888717	0.000749031	0.020358644	0.002038463	0.012374846	0.008623132	0.000433388	0.00025198
¸ßË¹°×ÔëÉù´¦Àí (528).mp3	0.00145635	0.00334346	0.000438376	0.002080662	0.00073433	0.002861942	0.002068306	0.001119046	0.006286919	0.000532949	0.001955056	0.005744731	0.000484588	0.006067163	0.001007251	0.004109602	0.002619912	0.00208823	0.002768717	0.001207657	0.002681026	0.004248273	0.000941364	0.002639983	0.000757405	0.001522531	0.003435391	0.002754048	0.00120178	0.001452025	0.001273077	0.003310035	0.002227367	0.001326744	0.003361628	0.001661091	0.003001883	0.001079751	0.001838384	0.006316091	0.00061527	0.002520504	0.001492367	0.001429496	0.0050798	0.001055012	0.002314275	0.001511219	0.00229258
¸ßË¹°×ÔëÉù´¦Àí (529).mp3	0.000669739	0.000484898	0.000465403	0.000383682	0.000435314	0.000415902	0.00091077	0.000914055	0.000542507	0.000506398	0.000475789	0.000542207	0.000309227	0.000371077	0.004727074	0.000590808	0.001148273	0.000833027	0.000918479	0.000852258	0.00140907	0.000554091	0.001366187	0.000456873	0.000859625	0.000389831	0.000948845	0.000349878	0.000678288	0.000220917	0.000629452	0.000618906	0.000682046	0.000957956	0.000766994	0.00435603	0.000662686	0.002769044	0.002181513	0.004518559	0.002947962	0.001223512	0.001008799	0.000328543	0.001372389	0.000530884	0.002187982	0.000395768	0.000379342
¸ßË¹°×ÔëÉù´¦Àí (530).mp3	0.001910486	0.001627104	0.000700854	0.013365047	0.006529277	0.015948256	0.000267749	0.002070068	0.00145716	0.001123927	0.002309673	0.001476779	0.001255838	0.00124654	0.004245766	0.001530713	0.001710072	0.001739893	0.001769623	0.004176541	0.002537432	0.000930132	0.000984732	0.007861812	0.002925244	0.004023515	0.000804921	0.001390402	0.001117906	0.002212948	0.001793684	0.000622678	0.000807243	0.001749155	0.003774783	0.001268641	0.006030956	0.002620503	0.001277127	0.001555361	0.001039656	0.000539913	0.000711199	0.008448466	0.002151703	0.001921821	0.000792099	0.001462418	0.002871363
¸ßË¹°×ÔëÉù´¦Àí (531).mp3	0.009587331	0.000716986	0.003420832	0.003577095	0.002200818	0.003306139	0.003954301	0.001468201	0.003814716	0.011490682	0.001586676	0.004902073	0.001808094	0.004089742	0.003054181	0.002193506	0.003529455	0.001629766	0.002112887	0.001742949	0.001887586	0.001704533	0.001215484	0.001645899	0.00477875	0.010913098	0.009036381	0.030524785	0.074147835	0.040888805	0.003413601	0.003494577	0.001021778	0.002068317	0.006800177	0.001624474	0.004464861	0.001411818	0.001526855	0.000619993	0.002379922	0.003481928	0.004029542	0.00095368	0.007090108	0.001093852	0.00082361	0.123950526	0.001741387
¸ßË¹°×ÔëÉù´¦Àí (532).mp3	0.001466239	3.36E-05	0.000330699	0.000682654	0.006709618	0.000668503	0.000754024	0.000822918	0.000609077	0.00038994	0.000789571	0.001841988	0.00056922	0.005312725	0.000228772	0.002430494	0.015725937	0.001741836	0.001730389	0.002084499	0.000985185	0.005867016	0.011353718	0.008158841	0.001097391	0.001871763	0.000676326	0.024474127	0.004786124	0.005106707	0.002144182	0.000352058	0.0005692	0.003194261	0.009470778	0.055535838	0.001478221	0.002155587	0.00238043	0.001010487	0.001386181	0.000655062	0.000393583	0.00086398	0.000468372	0.000588783	0.000735177	0.000948404	0.000339932
¸ßË¹°×ÔëÉù´¦Àí (533).mp3	0.001682866	0.000950955	0.003503305	0.003661858	0.003167736	0.007844091	0.0595195	0.003453693	0.002468913	0.000582521	0.003811432	0.057853609	0.087583959	0.000413709	0.049115617	0.001104992	0.003256747	0.000886231	0.001214069	0.002058418	0.00039526	0.000771713	0.001513501	0.001800732	0.001169808	0.003232007	0.006640316	0.026227554	0.045697767	0.000537169	0.000875939	0.001703438	0.001736165	0.001043515	0.002933901	0.006932846	0.003065571	0.003340851	0.00190802	0.008932758	0.01610294	0.022627503	0.002639652	0.003879981	0.000942208	0.005372599	0.001071057	0.001400648	0.000642078
¸ßË¹°×ÔëÉù´¦Àí (534).mp3	0.000301472	0.000604299	0.000668114	0.001239013	0.003932627	0.00065798	0.005233501	0.002253772	0.002192106	0.015826462	0.001330954	0.000210419	0.000963844	0.000284333	0.004160335	0.000548581	0.008175601	6.41E-05	0.001531396	0.000423236	0.000560884	0.004321042	0.000722319	0.005960668	0.007499222	0.001600078	0.001018446	0.00154301	0.003929901	0.000921638	0.00203253	0.007734455	0.00055909	0.000889228	0.001396004	0.000703755	0.002098153	0.000185548	0.000658799	0.00049181	0.000249956	0.008039369	0.000577096	0.001568122	0.000593354	0.005473852	0.022609022	0.00068131	0.001215511
¸ßË¹°×ÔëÉù´¦Àí (535).mp3	0.008877568	0.00460116	0.008266801	0.001542629	0.001855111	0.004840018	0.006657707	0.004418452	0.004586448	0.015106316	0.014982233	0.005579619	0.000733377	0.004481079	0.007486505	0.002140754	0.01260059	0.00396361	0.003511157	0.004398367	0.011574426	0.003904007	0.002335701	0.017292637	0.002126045	0.004552042	0.001826041	0.001882346	0.003180275	0.002588694	0.006239567	0.00684191	0.005578357	0.00817826	0.003147429	0.006337482	0.00300436	0.013037836	0.010710553	0.0083823	0.018986467	0.005565594	0.005565752	0.005253474	0.000990058	0.004068841	0.003691579	0.002744033	0.012161293
¸ßË¹°×ÔëÉù´¦Àí (536).mp3	0.000384166	0.000291967	0.000308	0.000833317	0.000281057	0.000568586	0.00054766	0.000265203	0.000751974	0.000610886	0.001018972	0.000748837	0.000401628	0.001859924	0.000969324	0.005163457	0.000594157	0.000734417	0.00301923	0.001715213	0.000402648	0.000302561	0.000113592	0.000379138	0.00057634	0.00085698	9.84E-05	0.000157779	0.000248667	0.001109125	0.001332878	0.000544422	0.000460233	0.002076042	0.000502235	0.002753849	0.000915662	0.000700736	0.000698333	0.002166127	0.000451152	0.000581154	0.00055762	0.001113643	0.002461785	0.000271505	0.000452799	0.000353655	0.000202455
¸ßË¹°×ÔëÉù´¦Àí (537).mp3	0.001123061	0.001102268	0.001092179	0.00062592	0.001144143	0.000406111	0.001963445	0.000286711	0.000956387	0.002357301	0.005107454	0.003156764	0.000287436	0.000646665	0.000794115	0.000556807	0.002074369	0.000993942	0.000564813	0.000840583	0.000623555	0.000211593	0.000476508	0.000359617	0.003317677	0.003419594	0.000579537	0.000711467	0.00204819	0.001507733	0.003843939	0.001055389	0.001260307	0.001029381	0.000584986	0.000685253	0.001157563	0.000709375	0.000943798	0.002895966	0.000886709	0.001006488	0.00056259	0.004961134	0.000313817	0.001176842	0.000388437	0.008732898	0.002261793
¸ßË¹°×ÔëÉù´¦Àí (538).mp3	0.001918984	0.001636536	0.002220381	0.000249659	0.001368345	0.002192206	0.000826828	0.005463774	0.003759805	0.003170363	0.001502757	0.004158625	0.002594002	0.000608877	0.003471838	0.003418953	0.000392988	0.002137143	0.004932684	0.006133381	0.000785984	0.003930015	0.002041335	0.000873487	0.001086911	0.002137211	0.00228816	0.001342887	0.001454536	0.001461718	0.000687072	0.007114992	0.00566637	0.000737309	0.004119578	0.002415556	0.00081584	0.005066245	0.003868734	0.001229313	0.002706676	0.001031093	0.000540571	0.000585107	0.000864272	0.004658049	0.002656577	0.001461887	0.002224762
¸ßË¹°×ÔëÉù´¦Àí (539).mp3	0.002069163	0.00025324	0.007263707	0.000396109	0.00661255	0.001815611	0.00104668	0.000486128	0.00124401	0.000316283	0.002265353	0.003045761	0.000477579	0.000111483	0.000413939	0.000937662	0.000330209	0.000305492	0.000196729	0.000181509	0.000210309	0.00021513	0.000297366	0.000644189	0.001086988	0.000703168	0.000579631	0.000365444	0.000906121	0.000186827	0.000572556	0.000132332	0.000219064	0.000782597	8.63E-05	0.002592323	0.002114209	0.001279851	0.000197317	0.000376156	0.000160944	0.000952388	7.59E-05	0.0002539	0.001099236	0.000275779	0.001273944	0.000871628	0.000219233
¸ßË¹°×ÔëÉù´¦Àí (540).mp3	0.002091849	0.001097275	0.002089031	0.003377408	0.002849162	0.001505852	0.001324535	0.002018201	0.000448567	0.001108608	0.003860142	0.000852289	0.000439791	0.002999266	0.005847776	0.002555628	0.001566108	0.002967522	0.001565283	0.000995572	0.000604374	0.004742589	0.002771396	0.00271063	0.003496686	0.000733631	0.000851097	0.001301533	0.004990348	0.001035853	0.011372124	0.000936182	0.002028842	0.001062604	0.001505047	0.00151712	0.003202145	0.00117233	0.001007976	0.001066393	0.000586926	0.001033921	0.00246637	0.005669218	0.004371557	0.001257396	0.00081421	0.000866974	0.001089581
¸ßË¹°×ÔëÉù´¦Àí (541).mp3	0.000341213	0.00055427	0.002649961	0.000614805	0.001127445	0.0030721	0.009499781	0.009110388	0.006408467	0.00060913	0.000424772	0.02241377	0.000694341	0.001184037	0.000834383	0.000400744	0.00027158	0.021514419	0.000513252	0.000704338	0.000493443	0.009879052	0.002610629	0.000270427	0.000377315	0.001968146	0.000726588	0.000307426	0.000457383	0.000359473	0.001878373	0.01359231	0.029029625	0.000618025	0.001032193	0.000796319	0.00708114	0.000272205	0.000274358	0.001617758	0.001853707	0.008817073	0.000427362	0.004624649	0.000900785	0.00235942	0.001838749	0.000684943	0.000435614
¸ßË¹°×ÔëÉù´¦Àí (542).mp3	0.000268645	0.000347946	0.000399528	0.000319971	0.000297642	0.000297524	0.000291467	0.000435714	0.000374309	0.00031578	0.000222007	0.000335131	0.00048868	0.000256992	0.00030953	0.000205426	0.000350858	0.000403883	0.000292978	0.00023166	0.000305762	0.000311279	0.000318593	0.000408604	0.000398965	0.000172473	0.000264818	0.000262755	0.00020886	0.000234178	0.000184506	0.000338182	0.000224741	0.000403373	0.000322778	0.000257228	0.000259664	0.000677996	0.000196447	0.000438195	0.000245101	0.000337544	0.000178122	0.000204666	0.001447117	0.000392363	0.000545276	0.000312379	0.000587828
¸ßË¹°×ÔëÉù´¦Àí (543).mp3	0.006738915	0.007955983	0.006839892	0.00813619	0.001180315	0.014797051	0.007894087	0.015958035	0.009270246	0.005865108	0.004055962	0.001391845	0.001797489	0.003204487	0.013770463	0.011529149	0.005934515	0.00518443	0.004333231	0.001924193	0.001376021	0.013305602	0.007787077	0.012684026	0.012504625	0.008618247	0.006059496	0.002071256	0.001320961	0.012882496	0.006629711	0.004010937	0.00434001	0.005246865	0.009431327	0.002942643	0.001340053	0.00623208	0.007076024	0.006995089	0.006351421	0.011962865	0.004610793	0.001683992	0.002825964	0.001683729	0.003772375	0.0024875	0.003492832
¸ßË¹°×ÔëÉù´¦Àí (544).mp3	0.002057066	0.004079274	0.026252108	0.009873783	0.040401876	0.000730488	0.000640338	0.001173267	0.000602244	0.000391629	0.001558536	0.00135003	0.002693941	0.001213251	0.003557704	0.000628468	0.000468363	0.000528524	0.001565105	0.003528342	0.000417224	0.000609375	0.000835417	0.000967176	0.001483578	0.002385324	0.002695299	0.002096577	0.000978803	0.000279873	0.000322294	0.000970684	0.00053186	0.001986763	0.000698051	0.000315423	0.002401698	0.008616104	0.002771146	0.000684384	0.001270029	0.001418632	0.000881544	0.002203304	0.001472984	0.006707637	0.000378645	0.000412913	0.007520968
¸ßË¹°×ÔëÉù´¦Àí (545).mp3	0.001017318	0.000793866	0.000637162	0.000928791	0.001133711	0.000588538	0.004231714	0.001116408	0.004565009	0.002847156	0.000481111	0.000387891	0.00075345	0.000770419	0.000957097	0.00093927	0.002334103	0.000957406	0.001173235	0.000681842	0.000892945	0.000661445	0.005849297	0.003712444	0.00139639	0.002928112	0.002715549	0.001088135	0.000741693	0.00069889	0.001474469	0.003091855	0.001516892	0.002342459	0.004486343	0.003982009	0.000997405	0.001094139	0.001658771	0.001195063	0.005661683	0.000888239	0.002295498	0.000829748	0.003749265	0.003084308	0.000519346	0.001050352	0.001736619
¸ßË¹°×ÔëÉù´¦Àí (546).mp3	0.000780952	0.00025762	0.000985847	0.000306072	0.000242567	0.000234284	0.000172409	0.000700334	0.000491581	0.001086737	0.00041104	0.000595768	0.000529909	0.000473053	0.0004179	0.000577292	0.000540129	0.000434013	0.000340984	0.000243076	0.000341832	0.000315764	0.001181269	0.000769537	0.000818092	0.000395956	0.000758541	0.000471256	0.00032323	0.000535125	0.000502187	0.000861824	0.00047754	0.000644888	0.000521642	0.000547707	0.000809929	0.000921333	0.001031194	0.005615687	0.003570338	0.000536823	0.000487366	0.000343431	0.000329704	0.000311077	0.000142426	0.000263156	0.0004669
¸ßË¹°×ÔëÉù´¦Àí (547).mp3	0.000340874	0.000411441	0.00099101	0.002336397	0.004531256	0.001969196	0.000888225	0.001000353	0.000532111	0.001314725	0.002098959	0.000625561	0.000672161	0.000651576	0.000342744	0.000135588	0.003553095	0.000425686	0.000451527	0.000709285	0.000460838	0.000659847	0.002343796	0.000358261	0.000192305	0.000459274	0.000625076	0.00097813	0.000498359	0.000710071	0.000879428	0.000713379	0.000459436	0.003148212	0.000395738	0.000390488	0.000708793	0.000309463	0.001859842	0.001924091	0.001149215	0.000794138	0.003276493	0.0026203	0.000537585	0.000422838	0.001061406	0.000850379	0.001109857
¸ßË¹°×ÔëÉù´¦Àí (548).mp3	0.045854568	0.001440477	0.033630561	0.001462376	0.001522752	0.003924666	0.004403287	0.000710786	0.000845119	0.003299318	0.014844438	0.001363455	0.000476517	0.010002991	0.004056965	0.000468387	0.003244772	0.00151967	0.003708906	0.000210215	0.001300859	0.000876312	0.001738148	0.001550076	0.001836102	0.001373089	0.000563433	0.00073345	0.005048204	0.006651132	0.00023094	0.001163256	0.000638972	0.001743489	0.000419488	0.001141179	0.001468991	0.001524689	0.003392123	0.000274589	0.000472915	0.000582944	0.001281804	0.00064185	0.001662746	0.000817657	0.001393447	0.006007731	0.00070203
¸ßË¹°×ÔëÉù´¦Àí (549).mp3	0.000313712	0.001004638	0.001115566	0.002178206	0.001106463	0.002545427	0.000742828	0.000641875	0.000572541	0.000688467	0.000615492	0.000869371	0.001009826	0.000267939	0.000474759	0.009900054	0.001406249	0.000770162	0.009983718	0.000336234	0.000545736	0.000356689	0.005129387	0.003327503	0.00029917	0.000497521	0.00047682	0.004500464	0.001836399	0.000844568	0.000624188	0.00030231	0.000598109	0.000600192	0.000253395	0.000301257	0.000379912	0.000711144	0.000472305	0.000614458	0.000381281	0.000435063	0.000639414	0.00149039	0.000601849	0.000410181	0.001204436	0.000505222	0.002573804
¸ßË¹°×ÔëÉù´¦Àí (550).mp3	0.006980477	0.001368967	0.00248837	0.004456167	0.005653111	0.004619312	0.009470795	0.006985001	0.002315142	0.004983484	0.004537017	0.009838323	0.004404965	0.00347685	0.001611483	0.022820471	0.006786892	0.005301476	0.004099732	0.016609918	0.004250001	0.004808162	0.00308127	0.008893431	0.010070323	0.016473316	0.006596999	0.015436635	0.00536935	0.004645453	0.007807776	0.010455952	0.004319328	0.017709339	0.002345424	0.005572847	0.007578298	0.002975369	0.003392026	0.003599918	0.008533063	0.004957874	0.006510407	0.003690645	0.011236507	0.02347279	0.004226384	0.009274363	0.003781027
¸ßË¹°×ÔëÉù´¦Àí (551).mp3	0.000754538	0.000743621	0.000149399	0.000779418	0.000891219	0.000927526	0.002391103	0.002466446	0.001134429	0.001920925	0.005312257	0.001864712	0.006788579	0.010383691	0.005169163	0.002159528	0.003594097	0.005762246	0.011673338	0.01016657	0.008316253	0.014405466	0.014995744	0.010410354	0.008562937	0.006244898	0.003944232	0.009915707	0.009618204	0.007085834	0.003617158	0.00406149	0.001896118	0.000866775	0.00025191	0.00012715	0.00044332	0.000116583	0.000736527	0.000707869	0.000717402	0.000366905	0.000574738	0.000922751	0.000727244	0.001301038	0.000615325	0.001251412	0.000436811
¸ßË¹°×ÔëÉù´¦Àí (552).mp3	0.008005824	0.002949265	0.009799493	0.015207157	0.008775718	0.001885191	0.001156661	0.005575451	0.029318035	0.008345811	0.002182893	0.002074198	0.005526433	0.008554356	0.003432014	0.000802707	0.012457957	0.004289188	0.020619657	0.003495791	0.011489863	0.0010478	0.009602058	0.008785763	0.008534791	0.050663497	0.00824262	0.003862542	0.001152271	0.001545571	0.046098582	0.005671333	0.004646611	0.010915368	0.006170255	0.003814982	0.005013971	0.002511967	0.004299947	0.008270072	0.005187614	0.004817259	0.006085054	0.007415935	0.002007932	0.003730915	0.005551601	0.006042405	0.004423187
¸ßË¹°×ÔëÉù´¦Àí (553).mp3	0.000163053	0.000431275	0.000706294	0.000581245	0.000576372	0.001905931	0.000503255	0.000501673	0.000246445	0.000326934	0.115383886	0.128658757	0.12790668	0.128843784	0.000186218	0.06663473	0.127218753	0.105871089	0.000531329	0.003702825	0.001678975	0.018309299	0.000313392	0.001062731	0.001478356	0.000798806	0.000913902	0.009137235	0.002984363	0.129384831	0.12939468	0.013984045	0.003502552	0.003313335	0.011907906	0.001598628	0.015541545	0.000553102	0.001104891	0.002362325	0.01526967	0.009477807	0.019044571	0.001468054	0.002289978	0.003000143	0.026322125	0.000719038	0.000274666
¸ßË¹°×ÔëÉù´¦Àí (554).mp3	0.000399921	0.003174408	0.000344664	0.000329348	0.004303334	0.000177719	0.000404046	0.003014226	0.000468121	0.000469766	0.003249289	0.000404827	0.00823878	0.000426258	0.001021245	0.001347899	0.005328108	0.005101901	0.009805122	0.060052462	0.058799148	0.000307205	0.000314588	0.003170166	0.000631188	0.000477735	0.000278045	0.000814654	0.00023396	0.00076064	0.000234706	0.007595243	0.00032163	0.000882358	0.002178883	0.000656433	0.000835569	0.0001866	0.000352997	0.00026743	0.000472158	0.000169301	0.003911568	0.00018318	0.000334541	0.001680061	0.002645579	0.001230584	0.001212537
¸ßË¹°×ÔëÉù´¦Àí (555).mp3	0.000188723	0.000169567	0.000449641	0.002015486	0.00021847	0.000119938	0.000181611	0.000308804	0.000473897	0.0003558	0.000149928	0.000219395	0.000157231	0.000264774	0.000237264	0.000100694	0.000196873	0.00027967	0.000526215	0.000456109	0.000370614	0.000209744	0.000192706	0.000980345	9.38E-05	0.000213181	0.0090014	0.000142776	0.000276176	0.000253778	0.000282942	0.000190419	0.000463693	0.00016909	0.000296354	0.000187978	0.000185667	0.000231267	0.000465961	0.000420212	0.000283485	0.000743016	0.000549441	0.000178744	0.000324473	0.000532084	0.000831467	0.008346802	0.000157698
¸ßË¹°×ÔëÉù´¦Àí (556).mp3	0.001432915	0.00110524	0.001567239	0.001256957	0.001353003	0.00182369	0.00154841	0.002036926	0.001409211	0.002995052	0.002907239	0.000745553	0.000356529	0.001501504	0.001168023	0.000613707	0.001598415	0.001342844	0.00111044	0.001443184	0.00064586	0.000968959	0.002723251	0.001168297	0.001313154	0.00185092	0.002322234	0.001611727	0.001034671	0.00225583	0.000842287	0.000580393	0.001475641	0.001229476	0.00070907	0.001408846	0.001491455	0.000956762	0.000984626	0.001284681	0.001698024	0.002935672	0.00175115	0.001497013	0.002214206	0.001977475	0.004083351	0.001095358	0.000737693
¸ßË¹°×ÔëÉù´¦Àí (557).mp3	0.000636004	0.000904292	0.001565263	0.000619108	0.00131701	0.00174064	0.001661577	0.002217002	0.006758189	0.005345052	0.003907399	0.008175035	0.000288571	0.001433213	0.000343791	0.000678674	0.00080853	0.003592461	0.004619399	0.015058896	0.005866335	0.003247243	0.00219897	0.00046063	0.001151606	0.002948332	0.001587852	0.001775276	0.005986349	0.005735239	0.005976688	0.00501844	0.001759965	0.003303846	0.003808821	0.00151473	0.002324875	0.002332858	0.000288425	0.001087378	0.000822278	0.002112433	0.002010228	0.003380538	0.015273622	0.020967375	0.012722936	0.012425237	0.001950793
¸ßË¹°×ÔëÉù´¦Àí (558).mp3	0.002721392	0.008325553	0.008679323	0.017112127	0.006335489	0.001672208	0.005843538	0.006593212	0.000728038	0.009846795	0.003353441	0.001825711	0.004910018	0.001401365	0.001281303	0.007000727	0.004169861	0.001929958	0.007244067	0.001690275	0.007129037	0.004296608	0.008753576	0.001771742	0.002569339	0.004556246	0.001450248	0.005214459	0.005241336	0.005085752	0.00549413	0.001719002	0.008868536	0.003164392	0.002291553	0.002517612	0.014133494	0.002242779	0.006318597	0.001905307	0.003305705	0.006364591	0.020356707	0.002649164	0.008361584	0.003501493	0.00196123	0.002695632	0.005335456
¸ßË¹°×ÔëÉù´¦Àí (559).mp3	0.000626622	0.001146389	0.00035842	0.004106541	0.000645026	0.000879514	0.000318576	0.00164114	0.0006193	0.002727598	0.002268236	0.002232924	0.000614682	0.00143019	0.00024369	0.000454483	0.000325535	0.000499408	0.001903855	0.000370205	0.001874808	0.000588122	0.001440925	0.000482837	0.001105951	0.007870354	0.002141215	0.000262898	0.014989668	0.000643525	0.000539163	0.001152207	0.000508647	0.001389422	0.000172727	0.001536086	0.000842309	0.000959528	0.002197864	0.00584625	0.000430773	0.002470696	0.000493845	0.000587167	0.000329571	0.000546343	0.004833568	0.000349017	0.000772306
¸ßË¹°×ÔëÉù´¦Àí (560).mp3	0.001950408	0.001857963	0.003833142	0.001955662	0.00259832	0.001392231	0.001606811	0.001634871	0.001818531	0.001518087	0.007311415	0.001826149	0.010671725	0.001149151	0.002484323	0.002468927	0.001536876	0.000560528	0.012942782	0.002099068	0.016578687	0.001507606	0.010934494	0.001309169	0.002567582	0.001286742	0.002301506	0.001210389	0.003834039	0.001320438	0.118904524	0.121175051	0.021027712	0.034238167	0.005702818	0.001419288	0.002378424	0.001270684	0.001722411	0.001407277	0.001999511	0.001200682	0.001164266	0.001236116	0.001551	0.000875802	0.004542421	0.001784654	0.002139285
¸ßË¹°×ÔëÉù´¦Àí (561).mp3	0.003151887	0.000713052	0.000442637	0.002010093	0.003152527	0.001331268	0.001163521	0.000567549	0.000839814	0.001874561	0.000770739	0.002731299	0.001142157	0.001953264	0.00260902	0.00403174	0.001803446	0.001421018	0.001413117	0.002966309	0.001675825	0.000858384	0.004425824	0.000632836	0.0020549	0.000778534	0.002995418	0.00238676	0.001581127	0.002803989	0.000407166	0.001475977	0.001190717	0.003383464	0.091337427	0.001556136	0.003051259	0.003194413	0.001255653	0.001037289	0.003641666	0.000782294	0.001020678	0.002053102	0.000908935	0.002065883	0.001795113	0.0015926	0.000762435
¸ßË¹°×ÔëÉù´¦Àí (562).mp3	0.012100453	0.015579222	0.016984833	0.016796757	0.01683867	0.022206843	0.028951986	0.033893522	0.086801335	0.075522415	0.076768667	0.066648528	0.054727748	0.058120299	0.13503702	0.097122289	0.079978675	0.114815809	0.119171143	0.092436761	0.066752255	0.118132703	0.104727328	0.09599334	0.110101067	0.120965049	0.094819076	0.095216118	0.105175808	0.089153416	0.015472598	0.027753331	0.025047563	0.019501677	0.011320051	0.009323805	0.008398473	0.009255264	0.005316563	0.005031291	0.006517916	0.003316304	0.003254197	0.004256871	0.00432856	0.006283139	0.009445012	0.011454409	0.011004185
¸ßË¹°×ÔëÉù´¦Àí (563).mp3	0.000383608	0.000308872	0.000274357	0.000371956	0.000249608	0.000433103	0.000211551	0.000346021	0.000371021	0.000227428	0.000526297	0.000298649	0.000233939	0.000799048	0.000188603	0.000481703	0.000241606	0.00041977	0.000134795	0.00018311	0.000175452	0.000135732	0.000819443	0.000199365	0.00025786	0.000525958	6.70E-05	0.00027113	0.001414818	9.39E-05	0.000510963	0.000597451	0.012673046	0.000193153	0.000201658	0.000410449	0.000207048	0.000373253	0.000705904	0.000272905	0.000637484	0.000268085	0.000484716	0.000295255	0.000419282	0.000599043	0.000344102	0.000513537	0.000341478
¸ßË¹°×ÔëÉù´¦Àí (564).mp3	0.000271836	0.00035491	0.000726856	0.000636738	0.00057225	0.000757955	0.00029262	0.000274328	0.000416489	0.00015168	0.001785736	0.000805312	0.000253462	0.000232819	0.000154436	0.000654871	0.000823656	0.000460489	0.000825395	0.000592082	0.001248777	0.000419486	0.000328706	0.004095018	0.000431034	0.003449379	0.002855261	0.001296384	0.001005054	0.000680835	0.001459158	0.001353805	0.001215233	0.000439489	0.001074306	0.00117087	0.001002698	0.000566217	0.004531122	0.001213228	0.004900846	0.004980474	0.001885933	0.001457427	0.00220328	0.005466023	0.002762452	0.0017783	0.004783907
¸ßË¹°×ÔëÉù´¦Àí (565).mp3	0.003528705	0.000716084	0.001137011	0.00161664	0.004107541	0.002480254	0.000620046	0.006184571	0.00203314	0.001022233	0.000870055	0.001153291	0.000428577	0.003154938	0.002478027	0.001457653	0.001849055	0.000592255	0.004825256	0.000563502	0.001923757	0.001024703	0.000984289	0.002133248	0.000842348	0.00713443	0.013567153	0.002950557	0.000599279	0.00194975	0.000836049	0.003287921	0.001334248	0.002678054	0.001627957	0.001099004	0.001283408	0.001057009	0.003328203	0.003066665	0.002260803	0.000378908	0.002759561	0.000859799	0.01394815	0.001420316	0.004911819	0.00208502	0.001996089
¸ßË¹°×ÔëÉù´¦Àí (566).mp3	0.000179585	0.000135023	0.000438629	0.000267554	0.000667794	0.000688498	0.000393153	0.000547626	0.000363315	0.000378687	0.000428716	0.004974183	0.004905771	0.007724769	0.000288213	0.000441631	0.000463216	0.000359515	0.000413442	0.000444991	0.000379937	0.000303211	0.000290472	0.00044223	0.00042877	0.003755854	0.012795378	0.023839237	6.83E-05	0.000534712	0.000274734	0.000324526	0.000372502	0.000501965	0.000452137	0.000397099	0.000528149	0.000471477	0.000473969	0.001663282	0.004537643	0.00882009	0.000107542	0.000273221	0.000547607	0.000133533	0.000484133	0.00041877	0.000290874
¸ßË¹°×ÔëÉù´¦Àí (567).mp3	0.045469914	0.016032575	0.000997917	0.000609595	0.001008804	0.000262507	0.000443713	0.012606713	0.043917362	0.018832218	0.00081225	0.001995314	0.000997674	0.000375301	0.000841025	0.019813826	0.040421594	0.015781535	0.000952071	0.000711624	0.001714068	0.000224472	0.000369992	0.001985597	0.002761983	0.002368839	0.00039368	0.000655829	0.000661325	0.001181617	0.001145395	0.000506607	0.000439725	0.000531225	0.000703123	0.000815708	0.000915293	0.000374921	0.001228137	0.001378848	0.000459913	0.001200199	0.000750513	0.000872554	0.001094483	0.000485256	0.000279954	0.000711418	0.000237064
¸ßË¹°×ÔëÉù´¦Àí (568).mp3	0.00221461	0.000636242	0.000108753	0.00537923	0.002004317	0.00081494	0.000274183	0.00102689	0.000550347	0.000951517	0.001181102	0.000494203	0.001170907	0.001498367	0.00015598	0.001226146	0.003006651	0.00085996	0.004504649	0.001046891	0.00260934	0.002632094	0.00237776	0.002819174	0.002265139	0.000210308	0.000922156	0.000147893	0.00104301	0.002280582	0.000488124	0.001216535	0.001343133	0.000655707	0.001095423	0.000658387	0.001447516	0.002184463	0.001166776	0.002189117	0.000616906	0.00145149	0.00051322	0.002000263	0.000177369	0.001338641	0.007783172	0.002464809	0.000994949
¸ßË¹°×ÔëÉù´¦Àí (569).mp3	0.003764149	0.002058269	0.001261528	0.000268725	0.000954836	0.011044256	0.011034379	0.010211725	0.002399273	0.001858939	0.021656593	0.000709138	0.002534512	0.001678077	0.000420741	0.002107409	0.00060532	0.000646664	9.43E-05	0.001215104	0.001054842	0.001141561	0.000637957	0.000816084	0.00332455	0.000417017	0.000557264	0.00234193	0.001174154	0.001078796	0.001891871	0.000483661	0.00031802	0.00027436	0.001263064	0.000696228	0.00012519	0.000246564	0.00296471	0.000500371	0.000777862	0.000944927	0.002643209	0.009991798	0.00174451	0.001138386	0.000856176	0.00077217	0.000477647
¸ßË¹°×ÔëÉù´¦Àí (570).mp3	0.001637223	0.003854969	0.000619643	0.001505414	0.001427208	0.001777563	0.001010502	0.000716707	0.000571909	0.001957144	0.000328758	0.000599088	0.002476068	0.000750683	0.001362944	0.005636989	0.001181778	0.001782596	0.001448925	0.001239354	0.000465151	0.00203786	0.001276902	0.000897387	0.000594748	0.000732806	0.000512082	0.002854311	0.000314265	0.000560354	0.002623514	0.000719262	0.001319796	0.004150145	0.000986338	0.002026748	0.001322992	0.00265065	0.000569296	0.002379915	0.001266263	0.00099784	0.004150164	0.000603431	0.000359202	0.000256389	0.001508052	0.000987158	0.00301202
¸ßË¹°×ÔëÉù´¦Àí (571).mp3	0.001665015	0.001292432	0.003182383	0.002540086	0.004818457	0.002590441	0.000697697	0.003871019	0.002770728	0.005557218	0.004492729	0.002238216	0.003391301	0.007001877	0.001229387	0.002287731	0.00206113	0.005045946	0.001177636	0.007696932	0.007723578	0.005605871	0.001745301	0.000760959	0.001084951	0.008702214	0.001796423	0.001668935	0.001514767	0.000993793	0.005030383	0.001666055	0.005857707	0.000622725	0.013966435	0.030966837	0.00734465	0.044074263	0.007267603	0.005901182	0.007242102	0.003168712	0.004914869	0.013820336	0.005295934	0.008077271	0.005697237	0.027797149	0.022328904
¸ßË¹°×ÔëÉù´¦Àí (572).mp3	0.001526056	0.001894891	0.003078956	0.001079966	0.001347584	0.002797042	0.001219189	0.002512037	0.002088848	0.00059057	0.009968995	0.002615859	0.00403278	0.001401295	0.001582125	0.000731797	0.002795975	0.002320518	0.003370602	0.000989244	0.001943923	0.006316113	0.001630023	0.000593096	0.002280456	0.001309722	0.003608289	0.001358042	0.002401901	0.000775527	0.00191651	0.001366322	0.001792649	0.000726743	0.004723366	0.004083587	0.00185698	0.002566715	0.001343322	0.009275464	0.002198938	0.001836862	0.000978229	0.001488672	0.001472943	0.00144512	0.002960979	0.005146296	0.001660757
¸ßË¹°×ÔëÉù´¦Àí (573).mp3	0.011002645	0.011508604	0.00118071	0.000681525	0.009162454	0.001089644	0.00119131	0.004720073	0.002281079	0.002554096	0.002345929	0.001488109	0.001918442	0.001700078	0.007540724	0.004470681	0.007359412	0.007529435	0.00124611	0.000841972	0.001969756	0.001662776	0.00842887	0.024241323	0.004533047	0.002015066	0.003940256	0.006897677	0.00553438	0.006443474	0.010169806	0.081891872	0.003017531	0.00044089	0.002788604	0.007089842	0.001397569	0.001447559	0.00421918	0.003372033	0.005955359	0.001143573	0.008823178	0.007518058	0.00342863	0.000823978	0.00118404	0.004724225	0.005894333
¸ßË¹°×ÔëÉù´¦Àí (574).mp3	0.000277349	0.001585719	0.000416912	0.000368776	0.000467151	0.0003134	0.000178953	0.000521599	0.000232433	0.00033843	0.000655953	0.000517678	0.000461191	0.003193987	0.000869905	0.002283012	0.000489308	0.002663214	0.000712898	0.001342023	0.007195048	0.004948515	0.001543865	0.00642379	0.000635772	0.003304481	0.000135848	0.000328541	0.000260572	0.003711461	0.000376186	0.000836536	0.012505275	0.00047372	0.001043253	0.00043304	0.000609851	0.000394287	0.000338886	0.000153665	0.000318693	0.0003211	0.034482364	0.000511577	0.000265723	0.00069665	0.000619417	0.002186301	0.003349419
¸ßË¹°×ÔëÉù´¦Àí (575).mp3	0.001842927	0.004273457	0.002860566	0.011854754	0.000789878	0.000655648	0.00321559	0.022368886	0.00162331	0.004102408	0.007553805	0.006063631	0.007309752	0.002692841	0.002616248	0.001515365	0.001737926	0.001844722	0.002013101	0.003227754	0.004351566	0.000401027	0.006391159	0.006388814	0.001565816	0.002910511	0.019190764	0.004432889	0.002245839	0.008506416	0.002766188	0.001495343	0.002649034	0.001505978	0.004166352	0.00263654	0.002726552	0.002086508	0.001859955	0.005611023	0.006010974	0.008091866	0.017704753	0.001768289	0.001147416	0.001778583	0.028731482	0.006233278	0.003214213
¸ßË¹°×ÔëÉù´¦Àí (576).mp3	0.011325775	0.000321814	0.003988432	0.006755115	0.000925343	0.000149592	0.000758055	0.002860992	0.000372544	0.009923142	0.000461853	0.000537826	0.000734786	0.000851267	0.001487436	0.036586601	0.000147307	0.000428445	0.000969632	0.000335506	0.002202958	0.000785675	0.002013797	0.01627429	0.000833373	0.003242774	0.000695405	0.00061914	0.000459229	0.000518546	0.003271247	0.000779163	0.003557913	0.000392482	0.000469932	0.000454555	0.005598456	0.012892229	0.000416298	0.00014624	0.001573301	0.001091899	0.000577487	0.002479682	0.000932152	0.001024708	0.011284219	0.000364163	0.00379471
¸ßË¹°×ÔëÉù´¦Àí (577).mp3	0.002007345	0.005039259	0.001649002	0.002282945	0.003869705	0.002349115	0.001360914	0.005594588	0.002003041	0.003206513	0.001975975	0.005499701	0.001692786	0.009105247	0.003889497	0.006716301	0.003246845	0.013933855	0.002813733	0.003297869	0.00319973	0.016248714	0.004499821	0.012756284	0.003950485	0.008625349	0.005757094	0.002556403	0.002836669	0.002728552	0.003207138	0.004349426	0.005571692	0.002085928	0.004108781	0.006433547	0.006644474	0.009149793	0.010664785	0.010602999	0.001176306	0.00617073	0.00553618	0.006414052	0.004075822	0.0055471	0.002587784	0.002544984	0.002336283
¸ßË¹°×ÔëÉù´¦Àí (578).mp3	0.009251967	0.005510712	0.001965637	0.003811632	0.006261504	0.007691546	0.005216873	0.000717983	0.000735121	0.002631835	0.000946483	0.003706954	0.000496474	0.00162768	0.003393816	0.008078293	0.010454374	0.001005934	0.00035751	0.000972439	0.00029211	0.001019783	0.004225602	0.004795536	0.003898329	0.00116883	0.004394413	0.001139522	0.007688501	0.000260322	0.001750224	0.002518412	0.002479493	0.002986222	0.001265101	0.002486152	0.0107646	0.003474337	0.006899936	0.00784402	0.00125805	0.00286342	0.00359001	0.009073851	0.000963645	0.00430617	0.002051058	0.001880765	0.006726168
¸ßË¹°×ÔëÉù´¦Àí (579).mp3	0.000924022	0.001016115	0.00113398	0.001399565	0.001148079	0.001302926	0.000877526	0.001083897	0.000846271	0.00122155	0.00079447	0.001131147	0.000694589	0.001470415	0.000677058	0.000691721	0.00057669	0.000510182	0.000997192	0.002425662	0.002043889	0.000524524	0.001752816	0.001572974	0.001546771	0.001687732	0.001050384	0.023513341	0.003694734	0.001185439	0.002202234	0.001516317	0.001730167	0.003632423	0.000708966	0.001344375	0.001831432	0.002960109	0.000980578	0.103782207	0.000814559	0.001231225	0.002214051	0.00150986	0.004736624	0.001554085	0.00144904	0.001308508	0.087932438
¸ßË¹°×ÔëÉù´¦Àí (580).mp3	0.000285328	0.000979831	0.011990504	0.000538191	0.000558977	0.000363957	0.000220029	0.000346745	0.000825116	0.000405396	0.000569177	0.000246675	0.000880585	0.000496785	0.00038928	0.000204723	0.000327109	0.000736772	0.000591674	0.000537516	0.000277921	0.000483582	0.000359517	0.000283855	0.000356229	0.001932185	0.000220042	0.000654028	0.000534295	0.000363368	0.000238939	0.00032284	0.000247223	0.000315722	0.001867283	0.000179842	0.000521194	0.00045616	0.000351235	0.000226136	0.000336845	0.001645266	0.093924321	0.130297378	0.001448479	0.012663597	0.018201789	0.002942746	0.000376398
¸ßË¹°×ÔëÉù´¦Àí (581).mp3	0.00120949	0.001007935	0.001603768	0.000789448	0.000400743	0.000340813	0.00016601	0.000344805	0.000220231	0.000421001	0.000233054	0.0005503	0.000803234	0.000229695	0.000430488	0.003415654	0.00023968	0.000449799	0.002001222	0.000780555	0.001320001	0.000545503	0.000564199	0.003029516	0.000625502	0.002717774	0.000942532	0.000659757	0.000475597	0.00166854	0.002006306	0.000878734	0.000354046	0.004629713	0.000812466	0.001732416	0.000804139	0.000358052	0.000371035	0.002520041	0.000733909	0.000966256	0.001435452	0.00107033	0.000680904	0.001401312	0.000631571	0.001172324	0.000783511
¸ßË¹°×ÔëÉù´¦Àí (582).mp3	0.004213434	0.007095343	0.001218265	0.006430923	0.004554202	0.002515954	0.003078209	0.003893133	0.015832875	0.010606631	0.006731485	0.004780228	0.005955354	0.009209574	0.004462393	0.003985293	0.010275227	0.005576366	0.005249158	0.003468386	0.003829886	0.001164737	0.070152096	0.050139718	0.00077414	0.000700061	0.017010339	0.114813715	0.000891431	0.036390837	0.00852254	0.002350258	0.01025482	0.006757503	0.018738639	0.014802887	0.019448273	0.001010493	0.006360398	0.004319746	0.002817433	0.006779143	0.001968338	0.003048672	0.006359186	0.010027705	0.001306004	0.007546585	0.003002974
¸ßË¹°×ÔëÉù´¦Àí (583).mp3	0.000848036	0.005083906	0.001085781	0.000766977	0.000586538	0.009642652	0.046373248	0.013958352	0.013965596	0.008864005	0.02597248	0.001426136	0.001151636	0.012561555	0.001241831	0.002756762	0.002027038	0.009458258	0.001298229	0.000691616	0.000490382	0.006748815	0.018145466	0.01858684	0.027865296	0.036703087	0.037478663	0.004582594	0.001331013	0.00196575	0.007209149	0.010667961	0.000990996	0.006820262	0.002805792	0.001089165	0.000602605	0.010917986	0.047884312	0.036628544	0.049063418	0.019500818	0.043445721	0.001597328	0.001412278	0.037679553	0.000758526	0.002237322	0.001266296
¸ßË¹°×ÔëÉù´¦Àí (584).mp3	0.003067979	0.001754346	0.000588232	0.001826125	0.000918982	0.001156645	0.001474351	0.008316702	0.00122966	0.00641571	0.003062467	0.005076249	0.003452261	0.005134689	0.003969586	0.002517396	0.006080772	0.002350397	0.006837177	0.003282757	0.012311678	0.005464013	0.004972255	0.004206587	0.002230258	0.007775828	0.006125841	0.007945244	0.003287402	0.0064917	0.003830585	0.006126929	0.001767485	0.001735714	0.007650089	0.001929622	0.002413233	0.001814182	0.002189109	0.002006772	0.003575298	0.00559989	0.005445476	0.004317064	0.002542508	0.001604333	0.005673531	0.002205455	0.002557348
¸ßË¹°×ÔëÉù´¦Àí (585).mp3	0.132360801	0.128696784	0.140081316	0.122352377	0.004632596	0.002952599	0.004721121	0.052169997	0.001175915	0.006519851	0.002120203	0.001541228	0.003794484	0.00268403	0.000533318	0.001100445	0.000609844	0.000982564	0.000778693	0.001343103	0.000674062	0.00081866	0.000722598	0.000852069	0.000960332	0.001555762	0.000846577	0.000925071	0.001191379	0.000298916	0.00063373	0.000791593	0.000884448	0.001104332	0.001873151	0.000944958	0.000733627	0.0006904	0.00103314	0.001034564	0.000472961	0.000747186	0.000487292	0.000813678	0.00138523	0.000724494	0.001869375	0.000854211	0.000357556
¸ßË¹°×ÔëÉù´¦Àí (586).mp3	0.00093673	0.000578182	0.001654798	0.001894436	0.000497949	0.00072816	0.000575757	0.000825928	0.000445444	0.00092745	0.001652127	0.000715367	0.00081419	0.002216398	0.000568772	0.000335675	0.001427487	0.002285942	0.000425992	0.001428801	0.000465201	0.002320848	0.001390033	0.000689879	0.000600488	0.000582364	0.000320885	0.001122176	0.000421326	0.000438151	0.00048544	0.00230976	0.000912795	0.000349884	0.000463164	0.00054363	0.000781749	0.000590596	0.000543466	0.003400862	0.003152146	0.002419576	0.003430719	0.000647769	0.00169232	0.002205287	0.000487653	0.000558922	0.001314496
¸ßË¹°×ÔëÉù´¦Àí (587).mp3	0.008565042	0.003430948	0.013808735	0.006959886	0.006413614	0.006685423	0.005402844	0.009824922	0.00432817	0.007703319	0.002286461	0.002210316	0.003643366	0.001443894	0.001046967	0.007332513	0.001665328	0.013935427	0.003822887	0.001376551	0.001726909	0.013611015	0.002931495	0.001884451	0.002921362	0.006790704	0.002974314	0.002838034	0.016345879	0.013466645	0.002522119	0.003972305	0.002876017	0.002383815	0.003816615	0.00197708	0.001043127	0.000725874	0.008771901	0.004647783	0.002817968	0.002351701	0.007822392	0.001216332	0.000748459	0.006885581	0.002584921	0.002543124	0.009181305
¸ßË¹°×ÔëÉù´¦Àí (588).mp3	0.000444661	0.003045464	0.00252253	0.002710835	0.008623868	0.005115494	0.004537741	0.001384456	0.000535621	0.003647754	0.003245048	0.004669557	0.001824264	0.000961224	0.005066387	0.002220754	0.020933336	0.006509088	0.001616407	0.001627171	0.002046259	0.00848307	0.00467318	0.000933362	0.001205461	0.004667338	0.00224564	0.005314815	0.001250772	0.000994296	0.00383138	0.0014343	0.000798203	0.000412416	0.001724636	0.000972161	0.001404532	0.000769359	0.000360987	0.001010354	0.00057441	0.002386065	0.001246809	0.000406551	0.001256742	0.000528326	0.001028138	0.001515992	0.002339273
¸ßË¹°×ÔëÉù´¦Àí (589).mp3	0.006310754	0.006754918	0.006122224	0.011086237	0.009994434	0.005491243	0.014950112	0.013346131	0.017640484	0.017592449	0.01011941	0.009305295	0.008879046	0.008511649	0.014538271	0.024043551	0.002296027	0.010518749	0.002188402	0.002154481	0.003773818	0.003451021	0.006044	0.002504505	0.001462302	0.001266809	0.001615202	0.0032558	0.004693466	0.005167852	0.0059632	0.002184144	0.003227888	0.002485539	0.003932941	0.005298796	0.00715368	0.008362417	0.013525393	0.014031861	0.014883884	0.019094802	0.040981248	0.071983695	0.009474657	0.007901189	0.000875823	0.001283567	0.001309053
¸ßË¹°×ÔëÉù´¦Àí (590).mp3	0.012415186	0.006909396	0.030470276	0.017132808	0.01209801	0.014990625	0.017724378	0.005275221	0.021912215	0.005621514	0.010304101	0.007848978	0.007108435	0.009271459	0.003789214	0.00447493	0.019450529	0.004966009	0.006647986	0.001243307	0.013161259	0.001280479	0.002756928	0.004840199	0.009628347	0.002066632	0.007356537	0.000476279	0.003524967	0.000492958	0.001663167	0.001433179	0.001745474	0.002948713	0.019481108	0.000259109	0.009470359	0.001515762	0.00069167	0.001282939	0.000285373	0.000312745	0.015178215	0.000231021	0.001194414	0.000867561	0.001209159	0.000939046	9.84E-05
¸ßË¹°×ÔëÉù´¦Àí (591).mp3	0.001498419	0.002805053	0.003705749	0.003543703	0.00353949	0.001419674	0.001685305	0.002952152	0.000810599	0.002192225	0.000664915	0.001012535	0.001795402	0.001063939	0.001405608	0.001221975	0.000503693	0.010481486	0.001525333	0.002190079	0.000874619	0.006180669	0.001489319	0.001474723	0.001087483	0.001826307	0.001217036	0.000999763	0.001554128	0.000842881	0.000868014	0.008263196	0.009958925	0.002436758	0.001086432	0.000920521	0.001196999	0.00137901	0.001546793	0.000771223	0.003592202	0.001562998	0.001163064	0.001363823	0.002384338	0.000989528	0.005387939	0.002128289	0.001114264
¸ßË¹°×ÔëÉù´¦Àí (592).mp3	0.008437161	0.004177604	0.003369344	0.036316331	0.002401626	0.002761537	0.01342459	0.000667835	0.003905319	0.031504732	0.045420684	0.001075973	0.000829664	0.126206324	0.008262902	0.002649317	0.130821809	0.002720766	0.104080617	0.00320524	0.10392791	0.003122106	0.060212132	0.012474679	0.00604363	0.007091683	0.004833466	0.002945779	0.001738988	0.009887997	0.003085922	0.005883216	0.011831168	0.001871671	0.003590875	0.007831115	0.005256707	0.002744233	0.003243446	0.001154765	0.013258177	0.003224772	0.00235207	0.005679579	0.00923412	0.017283557	0.004194806	0.004729886	0.00225133
¸ßË¹°×ÔëÉù´¦Àí (593).mp3	0.005715666	0.022722805	0.04281231	0.000381853	0.007565987	0.037264403	0.008293114	0.019588094	0.056025691	0.000884807	0.003441039	0.006709494	0.014977071	0.004643122	0.001044007	0.007832984	0.052181169	0.018098917	0.03151872	0.002113184	0.001145399	0.00474311	0.006237946	0.032679114	0.015133027	0.002113689	0.004860505	0.027714623	0.017806852	0.005096862	7.67E-05	0.006842913	0.000417627	0.005175032	0.028719325	0.000280497	0.000349065	0.008504167	0.001472358	0.007655482	9.82E-05	0.000639046	0.002829472	7.91E-05	0.002024222	0.021523217	9.89E-05	0.001126776	0.001761453
¸ßË¹°×ÔëÉù´¦Àí (594).mp3	0.00328023	0.001583276	0.000922034	0.01457432	0.014308823	0.001746796	0.001835838	0.004100903	0.00368411	0.003405828	0.00341029	0.001596928	0.002212443	0.001275637	0.003624726	0.006476831	0.000745294	0.001714079	0.004593029	0.007296075	0.001846414	0.002403902	0.012478298	0.002490177	0.010518087	0.002532048	0.001644124	0.0014213	0.000983048	0.00316222	0.000614725	0.004020235	0.001487346	0.000958866	0.003709168	0.003368036	0.003399311	0.002039942	0.009113135	0.003936471	0.002093332	0.003409045	0.002518995	0.002095751	0.001878348	0.001720844	0.003620069	0.001853495	0.002018108
¸ßË¹°×ÔëÉù´¦Àí (595).mp3	0.001101065	0.000749342	0.000502238	0.000945112	0.000238676	0.000652813	0.000377706	0.000365779	0.000712566	0.000484453	0.000571956	0.000364161	0.00037608	0.000260342	0.001038642	0.000791464	0.000372951	0.003220482	0.000919644	0.000391579	0.000719481	0.000500397	0.000442775	0.001432021	0.002794138	0.000505723	0.000343857	0.000449881	0.000846287	0.000454911	0.000336089	0.001269897	0.001880511	0.000519884	0.000837156	0.001767235	0.000606537	0.000254596	0.001807525	0.000826896	0.000508757	0.000403684	0.000760494	0.000363797	0.000764307	0.000560809	0.000370331	0.000967128	0.000412182
¸ßË¹°×ÔëÉù´¦Àí (596).mp3	0.000474574	0.001372974	0.003968537	0.000931806	0.00350784	0.00081388	0.003754287	0.000716591	0.001027003	0.005090461	0.005100145	0.002790789	0.005506983	0.002012002	0.002232027	0.001302971	0.00072113	0.001696339	0.001541058	0.000402614	0.001620634	0.000667026	0.000979673	0.000455112	0.00061108	0.004131093	0.001677604	0.000563795	0.001264918	0.002615176	0.001044295	0.000623918	0.000476476	0.001876881	0.001186875	0.000788121	0.001756314	0.003894002	0.001704296	0.000446502	0.000667581	0.006309752	0.002446228	0.000657709	0.013072614	0.00531669	0.003663235	0.000789263	0.000144177
¸ßË¹°×ÔëÉù´¦Àí (597).mp3	0.001644926	0.001038483	0.002872332	0.002391868	0.000432663	0.00198781	0.000643666	0.004775736	0.007589547	0.000598803	0.000610266	0.000802301	0.000988974	0.002026209	0.005741973	0.001867223	0.001582909	0.004922374	0.002156798	0.000409989	0.003823758	0.001027125	0.000931256	0.001741978	0.000374726	0.001859812	0.000396741	0.002881785	0.001554054	0.000708669	0.001152406	0.000885246	0.0005889	0.001889361	0.001017048	0.001694736	0.00085734	0.046520814	0.001184286	0.000955456	0.000304511	0.00188893	0.000465195	0.003316856	0.001194952	0.002501722	0.000339564	0.000994176	0.00567334
¸ßË¹°×ÔëÉù´¦Àí (598).mp3	0.000929428	0.00062736	0.001107061	0.000619079	0.001801183	0.001332185	0.000822831	0.000742832	0.000296107	0.000777383	0.00136711	0.000410001	0.001162487	0.000488708	0.000348645	0.001256442	0.00105138	0.001540359	0.000480685	0.002052141	0.001314442	0.000686221	0.000959055	0.000846697	0.000310727	0.000607958	0.000868339	0.000287472	0.001262247	0.001124486	0.001526234	0.00206433	0.001043836	0.001344533	0.000720768	0.001160076	0.001154391	0.000311467	0.001475587	0.001176882	0.00020475	0.001706736	0.000759886	0.000482623	0.000695132	0.000758431	0.001677124	0.001329654	0.001380946
¸ßË¹°×ÔëÉù´¦Àí (599).mp3	0.000374608	0.000939901	0.000744924	0.000182557	0.000244325	0.001845411	0.003242839	0.000652009	0.003745906	0.000499842	0.000438128	0.001620534	0.000349532	0.000813945	0.000520091	0.000199525	0.000448508	0.000501549	0.001496738	0.000627703	0.002633594	0.001858352	0.000279699	0.000276047	0.00077539	0.000790521	0.00180279	0.000675611	0.000668245	0.000365	0.003539056	0.001069353	0.000837713	0.007955992	0.000394438	0.000297646	0.000452323	0.000272735	0.000282439	0.000550798	0.000830423	0.000829111	0.001105899	0.004408602	0.000293493	0.000804489	0.000803257	0.000923086	0.002618258
¸ßË¹°×ÔëÉù´¦Àí (600).mp3	0.004353306	0.003152397	0.007568703	0.002825924	0.009259921	0.032967884	0.064999551	0.089677565	0.012080301	0.07557413	0.042219844	0.10273499	0.127836794	0.126998276	0.006723634	0.002453115	0.006404914	0.001309292	0.001744324	0.013350139	0.03123806	0.003042824	0.00238737	0.000762656	0.00442796	0.001998686	0.002595201	0.000769062	0.001415164	0.00134854	0.002873883	0.007073096	0.006285401	0.000710387	0.000322681	0.001317422	0.003615456	0.008225505	0.004631653	0.0007654	0.004067639	0.003232807	0.004282327	0.00459804	0.006646614	0.011628548	0.038194902	0.056770302	0.051120784
¸ßË¹°×ÔëÉù´¦Àí (601).mp3	0.001039501	0.000696893	0.00051892	0.000877665	0.001066375	0.000999268	0.000716556	0.000956276	0.000979164	0.000599961	0.00088912	0.001071712	0.00083919	0.000687665	0.000741167	0.00090802	0.000960963	0.000968073	0.000693027	0.000613714	0.000586224	0.001137331	0.000978178	0.000941085	0.000758481	0.000816502	0.000938944	0.000793012	0.000606271	0.000868036	0.000893386	0.001031949	0.00107913	0.000744403	0.000740182	0.00060439	0.000942319	0.000660351	0.000622276	0.000526193	0.000896546	0.001020946	0.000858281	0.001138313	0.000677009	0.000615286	0.000775661	0.00087307	0.000856605
¸ßË¹°×ÔëÉù´¦Àí (602).mp3	0.001192178	0.001422683	0.001117508	0.008972658	0.000608405	0.000180221	0.003336535	0.000770302	0.00198221	0.000976671	0.002268691	0.000789576	0.002061102	0.00087773	0.00115403	0.001896927	0.001193054	0.000753954	0.000379215	0.005564173	0.001241916	0.002034713	0.000547689	0.005664426	0.000707967	0.000910658	0.003378471	0.000890628	0.001495133	0.000729683	0.001227361	0.00255671	0.000789275	0.00099818	0.000978003	0.000751532	0.001354364	0.001704508	0.000824882	0.001076449	0.000638639	0.00106631	0.003308626	0.00015519	0.000590961	0.000539508	0.000748415	0.000867424	0.001316014
¸ßË¹°×ÔëÉù´¦Àí (603).mp3	0.008816528	0.020963805	0.00804363	0.048948742	0.012028726	0.003160863	0.047387633	0.007858551	0.009574852	0.010995305	0.08751379	0.030170429	0.003203771	0.022506243	0.012293378	0.003435571	0.03283114	0.02076558	0.013858769	0.07776767	0.005958747	0.099121355	0.017799377	0.009774241	0.008096616	0.043889865	0.005274505	0.022726169	0.013828131	0.009750808	0.004221966	0.010054681	0.0070417	0.004800189	0.007345024	0.021770077	0.047020908	0.005187488	0.019063951	0.009540557	0.007408206	0.020029631	0.054497115	0.037778322	0.097554825	0.051469266	0.065599881	0.022276068	0.029114639
¸ßË¹°×ÔëÉù´¦Àí (604).mp3	0.000354381	0.00040465	0.000393014	0.000442403	0.000367223	0.000301557	0.000301136	0.00028943	0.00028318	0.000469767	0.000286281	0.000520891	0.000463951	0.000323597	0.000204149	0.000289859	0.000376201	0.000363172	0.000366162	0.000482201	0.000434602	0.000313123	0.000269398	0.000272937	0.000301975	0.00051009	0.000281628	0.000465258	0.000366675	0.000286645	0.000211072	0.000399368	0.000358142	0.00045344	0.000396615	0.000607596	0.000357575	0.00030481	0.000388693	0.00044565	0.000288155	0.0007425	0.000291463	0.000435787	0.00039902	0.000337227	0.000233634	0.000468045	0.000366205
¸ßË¹°×ÔëÉù´¦Àí (605).mp3	0.001958128	0.000963941	0.00920874	0.001884169	0.002108194	0.003527532	0.003462875	0.003766126	0.004325819	0.00503471	0.002213176	0.002874317	0.001723494	0.004075835	0.002616309	0.000982445	0.004844393	0.004540918	0.004586103	0.00972857	0.004433642	0.006002174	0.009100704	0.008622841	0.004138326	0.002457769	0.003894625	0.003341674	0.001821721	0.000756807	0.002598672	0.003347369	0.010053095	0.001971882	0.001633917	0.003433461	0.006006837	0.005783072	0.002205902	0.002164349	0.00133673	0.00194131	0.001304131	0.001177227	0.001039599	0.009438721	0.001642628	0.001551091	0.003754597
¸ßË¹°×ÔëÉù´¦Àí (606).mp3	0.001178721	0.002945659	0.000750814	0.000201189	0.000218126	0.000319616	0.000334279	0.000883886	0.000313912	0.002657072	0.000248644	0.00025807	0.000451485	0.000555273	0.001384835	0.000182648	0.00044031	0.000392343	0.000474569	0.000748027	0.000238386	0.001589793	0.001538239	0.000287842	0.001139266	0.000302369	0.00112244	0.00048368	0.00035957	0.000400427	0.001783054	0.000971184	0.000629046	0.001269239	0.00106115	0.001289945	0.001280483	0.000309617	0.00131064	0.001198453	0.000509417	0.002473085	0.00068826	0.000350225	0.000266517	0.001162014	0.000892359	0.000471697	0.000879866
¸ßË¹°×ÔëÉù´¦Àí (607).mp3	0.001221903	0.002498225	0.001250003	0.002695195	0.001695632	0.001368367	0.001635609	0.00133209	0.000546816	0.000245235	0.000249985	0.000412358	0.000364039	0.000229766	0.000250841	0.000559938	0.000443133	0.000348146	0.000302385	0.000172257	0.000372559	0.001333614	0.001012639	0.000470218	0.001019855	0.000582285	0.001927345	0.000617573	0.001329727	0.000603689	0.000992319	0.001312461	0.001180502	0.000515428	0.000457888	0.000733764	0.000986045	0.000286285	0.000841148	0.000286499	0.002996792	0.000724051	0.00088592	0.001543014	0.000378913	0.00032306	0.001195301	0.000625352	0.001281894
¸ßË¹°×ÔëÉù´¦Àí (608).mp3	0.001837263	0.001104943	0.000565301	0.001176437	0.000577849	0.00142921	0.000680689	0.001533816	0.001064332	0.000890821	0.001532822	0.001038652	0.002189805	0.000717203	0.00077187	0.003606548	0.001743203	0.001413784	0.000993139	0.001537999	0.000913327	0.000756244	0.000752388	0.000576715	0.000594766	0.001262042	0.000961212	0.000502926	0.000755532	0.002489679	0.003741966	0.00182694	0.002027332	0.001302057	0.000848738	0.000653011	0.000922599	0.000825042	0.000784321	0.001142502	0.001216966	0.000599019	0.001070149	0.00090197	0.000530309	0.001326901	0.000778288	0.003075373	0.000404478
¸ßË¹°×ÔëÉù´¦Àí (609).mp3	0.000862389	0.0011656	0.012050665	0.001342973	0.000563517	0.002149255	0.000902699	0.000852556	0.003974989	0.001008686	0.001471612	0.001040638	0.001506104	0.002989546	0.001540959	0.002176819	0.000775912	0.000748999	0.003088436	0.001058949	0.000437263	0.004523715	0.002918204	0.000538951	0.000637243	0.001029929	0.000891804	0.000371601	0.000338974	0.001964013	0.001289521	0.000996534	0.000794212	0.001861701	0.000592036	0.001456272	0.001909262	0.000387898	0.000374024	0.000678957	0.002973669	0.001574912	0.000772591	0.001291187	0.000306765	0.000436634	0.000370953	0.0012432	0.000399316
¸ßË¹°×ÔëÉù´¦Àí (610).mp3	0.008329598	0.0096113	0.010111085	0.009713572	0.007726497	0.008670591	0.008900019	0.007888675	0.008285165	0.009317086	0.011581378	0.009791512	0.007275526	0.002057052	0.002007969	0.002252164	0.001778831	0.002117349	0.00200427	0.002266412	0.002172867	0.002408294	0.00227252	0.002200681	0.002395507	0.002904338	0.009172972	0.002366435	0.002521305	0.002246594	0.00232445	0.000752949	0.001986514	0.00066873	0.002117577	0.000828892	0.001893393	0.000842716	0.003127058	0.000730947	0.002859731	0.002879146	0.009129751	0.000658252	0.001877902	0.002674988	0.002594808	0.000709752	0.001987515
¸ßË¹°×ÔëÉù´¦Àí (611).mp3	0.004598155	0.023139389	0.016268797	0.022656141	0.007822334	0.005237877	0.008793022	0.002060474	0.001001108	0.000555115	0.00713973	0.000731949	0.000746068	0.001360851	0.000913871	0.001215434	0.00055983	0.000637169	0.000793128	0.001195345	0.004815964	0.013969667	0.00188276	0.00130375	0.032969713	0.000560177	0.001566522	0.001074254	0.001691946	0.006307914	0.02072976	0.002884644	0.003862336	0.000943874	0.001681482	0.001189173	0.002007572	0.002071618	0.000536039	0.003387868	0.002544149	0.006470744	0.001304411	0.000648309	0.002666527	0.000994287	0.001652305	0.008113842	0.000553381
¸ßË¹°×ÔëÉù´¦Àí (612).mp3	0.000397339	0.000637294	0.000509132	0.000478175	0.000957432	0.001100846	0.001696903	0.000435767	0.000972916	0.000534168	0.00043919	0.000746539	0.000841361	0.002116041	0.000593726	0.000577934	0.000899474	0.000365998	0.000565273	0.000791431	0.001358628	0.000332536	0.001346989	0.001876881	0.000537085	0.000634426	0.000718299	0.001146711	0.000325914	0.000595344	0.000559481	0.000556014	0.000408367	0.001217461	0.001946616	0.000753346	0.000501339	0.0007775	0.000446998	0.000368501	0.001436678	0.002219438	0.001110266	0.001196537	0.00145639	0.000611186	0.000749102	0.00060425	0.00094124
¸ßË¹°×ÔëÉù´¦Àí (613).mp3	0.000120402	0.000117062	0.001826983	0.001256086	0.007232906	0.000488351	0.000137109	0.000188384	0.001072717	0.002076917	0.000981876	0.000617803	0.000117441	0.000518429	0.001720615	0.001106067	0.001455064	0.000343261	0.00012242	0.000887069	0.001834413	0.002817382	0.000882302	0.000416836	0.000120032	0.00097796	0.001117124	0.000879429	0.001070926	0.000304014	0.000143386	0.001086815	0.000690006	0.003435843	0.000961673	0.000293772	0.000178855	0.001018173	0.00114476	0.001365733	0.001749784	0.000338923	0.00016321	0.001501576	0.000675128	0.00324015	0.00071668	0.000330958	0.000124655
¸ßË¹°×ÔëÉù´¦Àí (614).mp3	0.003601633	0.001195408	0.001780368	0.002075832	0.000835627	0.006244825	0.000992488	0.001651578	0.002581576	0.001475806	0.003969333	0.001545391	0.001592565	0.003730944	0.000988047	0.005123785	0.001524088	0.001161338	0.001983734	0.002227443	0.004072712	0.001136946	0.001811021	0.001193523	0.000736687	0.004139628	0.001352389	0.001415866	0.002268168	0.001671396	0.00344092	0.001347059	0.000930663	0.002549164	0.000965559	0.006048394	0.001408893	0.000892966	0.002045892	0.001931424	0.003711961	0.001345902	0.002742187	0.002634929	0.004215686	0.002326806	0.003202675	0.00236898	0.002711585
¸ßË¹°×ÔëÉù´¦Àí (615).mp3	0.0010194	0.000680168	0.000554852	0.000507077	0.003259872	0.000318201	0.001132773	0.005252411	0.000973425	0.001318248	0.000623958	0.000501468	0.000753942	0.000241856	0.001439126	0.004294152	0.001000265	0.000806036	0.000823365	0.000368331	0.00060943	0.000757179	0.002817804	0.002895752	0.000338378	0.001292061	0.007945748	0.000261187	0.000309259	0.000610296	0.004827792	0.001897321	0.000181753	9.87E-05	0.000827811	0.000146727	0.000335604	0.001090699	0.000293634	0.000150914	0.001328948	0.000171442	0.001852807	0.000157958	0.000597667	0.001049215	0.003381786	0.00091551	0.000490561
¸ßË¹°×ÔëÉù´¦Àí (616).mp3	0.000751077	0.001892941	0.000102245	0.00122923	0.000415016	0.000622227	0.000490884	0.000157951	0.002359652	3.35E-05	0.000358144	0.000167078	0.000149623	0.000593696	0.000119738	0.000269733	0.00055483	0.000449615	0.000360711	9.46E-05	0.0012738	8.71E-05	0.000321292	0.001511764	0.000274978	0.000145453	7.52E-05	0.000430216	0.001070098	0.000375301	0.000229429	0.000361971	0.000793118	0.002673571	0.001278121	0.000279016	0.000743193	0.005062493	0.003426643	0.006598494	0.000439906	0.009459494	0.001510548	0.002736904	0.00087345	0.00026892	0.000412747	0.011297495	0.004897105
¸ßË¹°×ÔëÉù´¦Àí (617).mp3	0.004049516	0.003270584	0.001031853	0.001530838	0.00186778	0.009345239	0.001917969	0.000929897	0.006132004	0.001229804	0.001605919	0.00173807	0.001391468	0.004302322	0.002326496	0.000550458	0.000586188	0.000643968	0.000597606	0.000733172	0.001694831	0.00067217	0.001257882	0.002610431	0.000194075	0.000845221	0.003761609	0.002030164	0.001480599	0.000313334	0.005065258	0.002539181	0.001068799	0.001383228	0.000439684	0.001334577	0.003121868	0.000328333	0.000812698	0.001524962	0.002276951	0.004770439	0.000212448	0.001006228	0.002190887	0.000939328	0.002067924	0.000709213	0.002183154
¸ßË¹°×ÔëÉù´¦Àí (618).mp3	0.0075039	0.00067066	0.001032333	0.001092752	0.016954504	0.008114751	0.001859737	0.000566731	0.002103495	0.001549092	0.002368643	0.000787342	0.005316373	0.004165266	0.001678862	0.000797224	0.001331587	0.001777213	0.00134417	0.002092103	0.00296826	0.004770449	0.001310119	0.001592766	0.001863825	0.001982141	0.004370957	0.00086081	0.001201352	0.003182106	0.00593468	0.002926667	0.001433928	0.002416105	0.000334177	0.003522612	0.002025417	0.002535193	0.007181339	0.001356271	0.003793258	0.003093564	0.004782591	0.000747745	0.00433651	0.005785726	0.002629173	0.002431659	0.001007327
¸ßË¹°×ÔëÉù´¦Àí (619).mp3	0.001807809	0.001684999	0.001462709	0.002154101	0.000905753	0.000856759	0.000934885	0.001273355	0.001569402	0.001868969	0.002495693	0.001183199	0.001660151	0.001303027	0.001132727	0.001601857	0.002949747	0.001963307	0.001071573	0.007131548	0.000694149	0.001404814	0.001584072	0.000989649	0.001571308	0.001136825	0.001504268	0.001700558	0.001080842	0.001519357	0.00155848	0.002694875	0.002181201	0.000959357	0.001345596	0.000944258	0.000542262	0.001017046	0.001727965	0.00017215	0.000314836	0.000535743	0.000384556	5.33E-05	0.000713952	0.000228159	0.000700328	0.000126232	0.000346613
¸ßË¹°×ÔëÉù´¦Àí (620).mp3	0.037875246	0.032604922	0.07515344	0.014895962	0.00149007	0.004655183	0.007439198	0.055124324	0.04050345	0.014595831	0.002938404	0.013921917	0.067565806	0.032539494	0.003847668	0.009531613	0.006898062	0.002440897	0.029797273	0.044765592	0.027257472	0.004529264	0.005496463	0.053615425	0.019606633	0.018612141	0.014723812	0.003515427	0.01127057	0.030621205	0.010271984	0.004914316	0.009558736	0.009601274	0.015605243	0.01458149	0.034541614	0.008211545	0.00468553	0.006322102	0.016942581	0.034602527	0.038236585	0.010735632	0.011588912	0.003926309	0.025542742	0.036337662	0.020985058
¸ßË¹°×ÔëÉù´¦Àí (621).mp3	0.005347332	0.000648365	0.003210388	0.011347138	0.001679003	0.001186354	0.001119568	0.003932227	0.001059255	0.002432706	0.000816785	0.00821173	0.002092718	0.005721691	0.001412707	0.004383474	0.001698808	0.003796917	0.002575052	0.004858087	0.006511115	0.002207107	0.003113862	0.003480017	0.001475328	0.001474074	0.001277693	0.001455653	0.001560273	0.002197176	0.001202998	0.001471203	0.001320217	0.001966596	0.00103547	0.003515528	0.002876322	0.000878784	0.002157383	0.001993926	0.002534623	0.002172787	0.001861325	0.000979018	0.002058326	0.001421312	0.002085835	0.001173578	0.003318448
¸ßË¹°×ÔëÉù´¦Àí (622).mp3	0.000569052	0.000464856	0.00065456	0.001129015	0.000447633	0.000594447	0.003821076	0.001076619	0.000588038	0.001314651	0.000792819	0.000430929	0.001322215	0.000497529	0.001455224	0.001895975	0.001242288	0.000826597	0.000381018	0.000472337	0.000897364	0.000497569	0.008873127	0.002636481	0.000505481	0.00069619	0.000611306	0.000245827	0.000398525	0.000670751	0.000842824	0.005672561	0.000497528	0.000394662	0.000453611	0.000232296	0.00065846	0.001177198	0.000861527	0.000811924	0.000431433	0.000554658	0.000382871	0.000719572	0.000463001	0.000444038	0.005335012	0.001042353	0.002639949
¸ßË¹°×ÔëÉù´¦Àí (623).mp3	0.004711002	0.001693685	0.002838359	0.00138414	0.008054617	0.004629648	0.001547925	0.003560774	0.002993216	0.012552776	0.002735838	0.001526818	0.003366954	0.001900977	0.002409884	0.003091224	0.002686657	0.007056975	0.001468346	0.099941984	0.001791845	0.016566621	0.005015047	0.008485544	0.002913608	0.001729153	0.00313907	0.006291482	0.009804758	0.01464647	0.002318668	0.010605449	0.003630735	0.005671542	0.040585618	0.003437851	0.013759718	0.007122411	0.000987653	0.015206177	0.002815896	0.001737587	0.003273231	0.006412303	0.003932727	0.009117151	0.001998862	0.003316056	0.00394347
¸ßË¹°×ÔëÉù´¦Àí (624).mp3	0.020290984	0.012230391	0.004317869	0.006070918	0.018261788	0.020921955	0.0041162	0.012226682	0.015607576	0.017233314	0.053901467	0.007605365	0.013777324	0.021962717	0.005482616	0.001544419	0.005846485	0.012119644	0.013813008	0.003636224	0.002514654	0.018872641	0.044117671	0.076642305	0.016354669	0.012805467	0.00196042	0.00437448	0.007132566	0.021103807	0.010183544	0.002786644	0.003005601	0.005680238	0.004840781	0.004845274	0.003885662	0.00258191	0.010558383	0.006858977	0.002679529	0.001460435	0.003453027	0.006216645	0.00430854	0.014929681	0.003897427	0.007147719	0.009201013
¸ßË¹°×ÔëÉù´¦Àí (625).mp3	0.00133254	0.001601181	0.000367852	0.000736685	0.000744093	0.000719471	0.00114295	0.000821371	0.001383044	0.000719026	0.000899829	0.000343695	0.000449847	0.000493986	0.000607266	0.001023621	0.00084308	0.001052807	0.000318349	0.000518066	0.000442894	0.000692402	0.000322116	0.000657096	0.000599564	0.000660792	0.001764036	0.000852634	0.001192522	0.000719203	0.001054003	0.000594016	0.000536768	0.000985231	0.00027897	0.000788282	0.000438746	0.000848892	0.001073987	0.000597	0.000708921	0.000978171	0.001248861	0.000737561	0.000914319	0.000770344	0.000522039	0.00106508	0.000871209
¸ßË¹°×ÔëÉù´¦Àí (626).mp3	0.024199598	0.011075802	0.000332563	0.006102262	0.000940331	0.002584761	0.000991475	0.010218113	0.010257541	0.0013886	0.003477852	0.003909068	0.004790179	0.001881647	0.002232604	0.017634951	0.047738787	0.001756347	0.000536272	0.05977831	0.001764515	0.021524996	0.000240085	0.045773309	0.012017461	0.000287874	0.035490941	0.020269163	0.00076891	0.028817128	0.019780818	0.002378892	0.004998155	0.013214212	0.001148728	0.001327544	0.0336635	0.003170736	0.025237788	0.000215256	0.012975705	0.003715825	0.004665603	0.005299198	0.002919143	0.000267003	0.042343695	0.006269181	0.002114497
¸ßË¹°×ÔëÉù´¦Àí (627).mp3	0.000744389	0.001154904	0.00144258	0.001363302	0.001223047	0.001271071	0.000870438	0.00081588	0.001152936	0.001127887	0.000729657	0.000828808	0.001180431	0.001263683	0.000851461	0.001187307	0.001868994	0.001974458	0.001435654	0.001158511	0.001289843	0.001385567	0.001388875	0.001859977	0.001435449	0.002014959	0.001341024	0.002182902	0.001192949	0.000777155	0.000702852	0.003225672	0.00137226	0.001744288	0.002559901	0.006446294	0.015351898	0.002293689	0.008702821	0.001131943	0.001580868	0.003525498	0.004171913	0.000962788	0.00096824	0.001971115	0.005327906	0.003790043	0.003298834
¸ßË¹°×ÔëÉù´¦Àí (628).mp3	0.000242165	0.000500042	0.000815316	0.000584839	0.00072873	0.000466668	0.000346836	0.000207021	0.000531431	0.000213635	0.000361728	0.000286273	0.000311524	0.000327269	0.000425073	0.000379072	0.00021647	0.000229629	0.000566075	0.00024239	0.000629254	0.000302363	0.000314701	0.000402563	0.000997316	0.000510869	0.000785171	0.000531638	0.000615031	0.000411654	0.000204967	0.000231616	0.000262479	0.000335416	0.0003008	0.000291264	0.000376217	0.000318628	0.000221218	0.000260814	0.000164974	0.000629543	0.000254529	0.00047213	0.000433469	0.000387843	0.00031831	0.000432815	0.000265071
¸ßË¹°×ÔëÉù´¦Àí (629).mp3	0.01328043	0.015247162	0.011440106	0.013813385	0.01814669	0.012207602	0.010208904	0.013655998	0.016342591	0.011364747	0.011283304	0.013701861	0.012576652	0.012632989	0.005608151	0.012981907	0.013225781	0.016228179	0.009097843	0.015884764	0.015350671	0.011661543	0.010049081	0.01516558	0.014809575	0.010979737	0.013086949	0.013959401	0.012050597	0.010233055	0.007387583	0.01089481	0.008884182	0.011050053	0.011318922	0.009922402	0.009158433	0.010103866	0.009777056	0.007863408	0.009600983	0.012135263	0.01014086	0.0110153	0.007857181	0.008184951	0.005550859	0.009313032	0.011247809
¸ßË¹°×ÔëÉù´¦Àí (630).mp3	0.001408447	0.001296218	0.000251214	0.000454451	0.000412067	0.000419244	0.001595327	0.000993372	0.003019731	0.00140936	0.000242761	0.000987453	0.000281962	0.000250719	0.000797595	0.000955285	0.000214116	0.001065185	0.000981311	0.000287189	0.001378339	0.001540499	0.000720899	0.001422669	0.000503701	0.001743765	0.000535009	0.000184336	0.000700246	0.000422466	0.000237275	0.000962127	0.001069361	0.000257488	0.000487321	0.001089419	0.000330995	0.001377104	0.001052568	0.001109286	0.001063355	0.000219898	0.00118786	0.000345465	0.000228064	0.001115844	0.000886554	0.000249746	0.001282954
¸ßË¹°×ÔëÉù´¦Àí (631).mp3	0.003046871	0.003353049	0.000803847	0.000352998	0.01508878	0.001658971	0.000939216	0.003533739	0.00114316	0.000685324	0.003088411	0.002689384	0.003437065	0.002760072	0.00252617	0.000757285	0.003103164	0.00077716	0.000821482	0.004552543	0.001132345	0.000982908	0.002066225	0.0056885	0.003137852	0.001461859	0.010363965	0.000582825	0.005244358	0.001717884	0.018620091	0.002226068	0.002719554	0.001091519	0.002958362	0.002067999	0.001060724	0.006222414	0.001781083	0.00147015	0.002231956	0.014033682	0.002655091	0.001606252	0.004112682	0.000413089	0.00195203	0.003449938	0.000668386
¸ßË¹°×ÔëÉù´¦Àí (632).mp3	0.007252998	0.002874516	0.014893425	0.016849935	0.012390235	0.009560171	0.004981612	0.008197917	0.006352146	0.012309085	0.009829383	0.012910611	0.011020889	0.010500807	0.015713854	0.0182232	0.012017357	0.019671263	0.011859864	0.015264371	0.014057557	0.006904188	0.009646906	0.005934203	0.009132441	0.014987757	0.013177528	0.012677818	0.001630727	0.00161237	0.002042238	0.003196507	0.005811206	0.007720383	0.014062018	0.011063255	0.015433523	0.019725792	0.014889183	0.019475957	0.015627939	0.001598074	0.00178904	0.002489953	0.003017135	0.009576705	0.012522073	0.017519126	0.020806979
¸ßË¹°×ÔëÉù´¦Àí (633).mp3	0.003947948	0.001039543	0.003354049	0.001436583	0.00103706	0.002759478	0.003388569	0.001331993	0.001136511	0.003723931	0.005490904	0.001646202	0.00211441	0.003323486	0.000463256	0.002486309	0.000815471	0.006329305	0.001763582	0.00437959	0.001465037	0.004399957	0.001408254	0.004665324	0.002433948	0.002300218	0.001706533	0.000659607	0.002693743	0.00328447	0.001561683	0.001942544	0.00308588	0.005417522	0.001920828	0.001221549	0.005417944	0.000484232	0.002841462	0.000728846	0.002283069	0.001373371	0.007627423	0.001710666	0.004510414	0.001321652	0.004279457	0.001932414	0.004292883
¸ßË¹°×ÔëÉù´¦Àí (634).mp3	0.000811758	0.000476458	0.001145868	0.000590098	0.001390254	0.000306047	0.004651539	0.000656371	0.000534596	0.000676895	0.000806422	0.000553525	0.000765428	0.000541622	0.000969897	0.000446572	0.001698074	0.000730862	0.000507889	0.000378708	0.00085224	0.000715592	0.000812807	0.000370758	0.000367585	0.000462404	0.000571521	0.000681649	0.000776517	0.001213505	0.000417425	0.000645748	0.0022654	0.000938083	0.000608696	0.000364538	0.000306992	0.000583749	0.000800006	0.001084146	0.000302366	0.000314502	0.000268073	0.000224954	0.000420918	0.000293578	0.000254807	0.00062323	0.000411258
¸ßË¹°×ÔëÉù´¦Àí (635).mp3	0.000546206	0.000820941	0.000788446	0.003720644	0.000629016	0.000553551	0.000422736	0.002104056	0.000968494	0.000800001	0.00096706	0.001410122	0.011984062	0.00148653	0.000452602	0.020259477	0.018762704	0.039318398	0.00103349	0.001230078	0.00169924	0.001853544	0.000355836	0.001278576	0.012881245	0.001934179	0.006885311	0.002197191	0.000942744	0.001916655	0.001337103	0.000441094	0.000329929	0.00144396	0.003181309	0.000750024	0.001188541	0.000828974	0.002758721	0.001772375	0.000684661	0.000861714	0.005352079	0.000985402	0.000520463	0.000425307	0.000686794	0.0030186	0.000688379
¸ßË¹°×ÔëÉù´¦Àí (636).mp3	0.001162012	0.000704287	0.000686153	0.000544746	0.000649851	0.000970234	0.000656781	0.000772057	0.000958314	0.001602438	0.003020894	0.001395447	0.002143867	0.001126182	0.001614615	0.00050064	0.00066066	0.001576346	0.002125362	0.000751953	0.001365636	0.001502013	0.001287028	0.000812435	0.001114983	0.001639954	0.001863313	0.000621252	0.000949273	0.001986328	0.002241767	0.000783409	0.001474877	0.002026592	0.003028108	0.000799857	0.001313076	0.001919554	0.001599384	0.001764187	0.000992139	0.001537444	0.009768552	0.02041126	0.000632982	0.001000334	0.001403339	0.001300901	0.000666676
¸ßË¹°×ÔëÉù´¦Àí (637).mp3	0.007815498	0.004301295	0.000469178	0.004162325	0.002086721	0.01123909	0.002539579	0.001397347	0.011946986	0.001626061	0.001091275	0.005186565	0.001018002	0.002230393	0.000497009	0.002004186	0.00187854	0.004571849	0.005923817	0.00271413	0.009635055	0.007516465	0.004201541	0.000489577	0.003124586	0.001247593	0.000539537	0.002804101	0.000750276	0.009050657	0.001620468	0.00205328	0.011720069	0.001463379	0.001964735	0.003776059	0.009387352	0.004517636	0.000548138	0.002021124	0.00987568	0.007248763	0.009136273	0.002982333	0.007507682	0.005897411	0.002756159	0.000476526	0.002465344
¸ßË¹°×ÔëÉù´¦Àí (638).mp3	0.000449552	0.000871032	0.000385032	0.001137591	0.000661925	0.002023661	0.001124953	0.000750822	0.00032785	0.002290435	0.00032035	0.001905169	0.000580487	0.001611664	0.000714818	0.000354739	0.000196747	0.000147446	0.000448268	0.000204209	0.000713174	0.00142293	0.000369531	0.00127958	0.000279158	0.001033579	0.000883902	0.001192471	0.002610396	0.001418064	0.002870861	0.002518314	0.001059463	0.002752657	0.001881436	0.00252489	0.00242716	0.005406305	0.007895822	0.010268293	0.015544944	0.019297969	0.024368124	0.023915121	0.031216569	0.038719796	0.046408713	0.04647617	0.04392013
¸ßË¹°×ÔëÉù´¦Àí (639).mp3	0.000334828	0.000361655	0.000459944	0.001517933	0.00039143	0.000170487	0.00051762	0.000618335	0.00081478	0.000334668	0.00178715	0.000450779	0.000363229	0.000276023	0.002400849	0.000319074	0.000350458	0.001699808	0.000611079	0.002396116	0.000562295	0.000302209	0.000586545	0.000250456	0.000403371	0.002194703	0.000310972	0.005680627	0.000452168	0.000254559	0.000199414	0.000765508	0.001807602	0.000694967	0.001010852	0.001270223	0.001619462	0.001262199	0.001143423	0.003753809	0.00115702	0.001319418	0.000794939	0.001527418	0.00104124	0.00110259	0.00118398	0.001579996	0.001427976
¸ßË¹°×ÔëÉù´¦Àí (640).mp3	0.002014306	0.001066192	0.000932939	0.003671353	0.000393752	0.00191973	0.001055766	0.000779039	0.000728577	0.001570458	0.000987909	0.000134498	0.000263216	0.001453234	0.000752724	0.001211389	0.005900391	0.001412392	0.000249024	0.00160062	0.000682412	0.001202907	0.003912836	0.00128885	0.000486522	0.000919819	0.001374457	0.000737767	0.000538159	0.001362126	0.002160427	0.001635523	0.000876514	0.003050299	0.001360273	0.000392708	0.002612265	0.001133152	0.000628152	0.000190794	0.000913428	0.002241773	0.001304278	0.001122482	0.003273428	0.0013066	0.000430213	0.002488421	0.001058345
¸ßË¹°×ÔëÉù´¦Àí (641).mp3	0.009389853	0.001881795	0.015693471	0.006199115	0.00043128	0.001859837	0.013502491	0.002435974	0.008268079	0.003433621	0.000137073	0.040440757	0.022104984	0.001985303	0.000710588	0.000546971	0.000730831	0.022311881	0.066088706	0.005177152	0.001420201	0.001519582	0.002154151	0.075823821	0.09876965	0.028109828	0.002314088	0.00074548	0.000583635	0.012267732	0.008927167	0.000871633	0.000818778	0.084657356	0.096565723	0.01081237	0.030190971	0.005184308	0.010145347	0.015569145	0.002574363	0.011186345	0.028623989	0.010441381	0.033131976	0.053581875	0.033302173	0.049749102	0.026166333
¸ßË¹°×ÔëÉù´¦Àí (642).mp3	0.002076136	0.000598626	0.001194032	0.00151132	0.000846637	0.000967724	0.001247775	0.000604807	0.001202554	0.001082384	0.000831666	0.000898053	0.001178764	0.000870049	0.001305774	0.002522177	0.000891379	0.00116983	0.001718389	0.001043864	0.001258869	0.001064997	0.001111912	0.001585984	0.001200608	0.000511252	0.001125178	0.001551178	0.000766123	0.001090053	0.001534613	0.000784914	0.000936781	0.00155784	0.001358249	0.000933753	0.001657168	0.001027136	0.00145042	0.002988041	0.001000538	0.00124856	0.002389384	0.001085668	0.00126322	0.001014282	0.001819951	0.000987808	0.001995503
¸ßË¹°×ÔëÉù´¦Àí (643).mp3	0.001716295	0.002148621	0.000481392	0.019540979	0.135504574	0.000729771	0.099014319	0.007114677	0.093700044	0.022989593	0.000686596	0.001327409	0.000602397	0.000525374	0.001546546	0.125881895	0.022733755	0.000443411	0.000436841	0.001030743	0.0056109	0.02576521	0.003882768	0.001730894	0.001857367	0.002257753	0.00162027	0.00079166	0.004593915	0.001322731	0.002989815	0.0009961	0.001302007	0.001873069	0.00201022	0.001823435	0.002685964	0.000556164	0.004399407	0.001717707	0.000478906	0.001107021	0.006030395	0.002308299	0.002154456	0.0014701	0.001902119	0.002530906	0.000988245
¸ßË¹°×ÔëÉù´¦Àí (644).mp3	0.001109737	0.000476816	0.001085789	0.000727441	0.001003506	0.000892593	0.000401126	0.001162745	0.00044796	0.001137631	0.000824152	0.001051525	0.000401862	0.001134511	0.000420763	0.001085881	0.000738721	0.001122607	0.000900583	0.001091776	0.000428973	0.001115448	0.000453074	0.001164601	0.000479832	0.001108915	0.000698339	0.001110478	0.000431501	0.000983952	0.00047887	0.00104296	0.000695029	0.001011625	0.000867902	0.000466431	0.000969708	0.000471143	0.001083037	0.000827255	0.001129407	0.000463345	0.001111003	0.000480255	0.001028615	0.000714188	0.001031279	0.000914835	0.001050616
¸ßË¹°×ÔëÉù´¦Àí (645).mp3	0.000997026	0.001376192	0.00054648	0.005669811	0.018038535	0.004416549	0.014813678	0.002134315	0.012719068	0.000867776	0.015598543	0.001130548	0.010608611	0.002553192	0.007212267	0.001908017	0.003662788	0.008971157	0.015904251	0.003216992	0.008809329	0.002073516	0.001488353	0.001553903	0.003205649	0.006595912	0.003512801	0.006927216	0.002915034	0.012359139	0.004449453	0.006914552	0.000482782	0.004878765	0.000686413	0.004997485	0.004933638	0.024253443	0.00076408	0.000403613	0.000474738	0.002442023	0.018235713	0.010494039	0.000698342	0.00051615	0.001125895	0.002902392	0.006585285
¸ßË¹°×ÔëÉù´¦Àí (646).mp3	0.001207181	0.00173905	0.001371191	0.000949688	0.000947587	0.001077988	0.002777405	0.002421092	0.001683241	0.00122163	0.000867995	0.00058994	0.00104203	0.001984387	0.001634563	0.000895333	0.000969519	0.002908537	0.002667406	0.001376449	0.00077554	0.00311465	0.003239227	0.002253756	0.00292087	0.002788574	0.002591328	0.002599039	0.00348209	0.003426999	0.000760136	0.00058384	0.001824453	0.00224043	0.001845702	0.001283078	0.00881253	0.004023265	0.002107185	0.005894027	0.001248008	0.001589527	0.002045512	0.00530717	0.002259358	0.002460463	0.001663069	0.002061359	0.000678157
¸ßË¹°×ÔëÉù´¦Àí (647).mp3	0.014576111	0.011674694	0.009201876	0.003910076	0.011188915	0.001420132	0.001115704	0.004569786	0.024631009	0.001998394	0.005741097	0.004244569	0.00325213	0.012313986	0.002235364	0.017467529	0.001020987	0.011556691	0.00143852	0.019386888	0.004772078	0.01560685	0.007485946	0.001665918	0.001605631	0.002167282	0.002043147	0.00253574	0.006090405	0.001721878	0.003433706	0.002966148	0.009393268	0.003176866	0.001998156	0.001411636	0.001373146	0.002866633	0.001817776	0.003600275	0.000836874	0.002608244	0.011635234	0.002733293	0.002849471	0.003913854	0.003707424	0.001263141	0.00497456
¸ßË¹°×ÔëÉù´¦Àí (648).mp3	0.000406745	0.000422963	0.006741101	0.000739219	0.005592132	0.003157434	0.001333716	0.001008856	0.002250974	0.000263785	0.000892315	0.002153879	0.002331415	0.015153598	0.002466505	0.000607327	0.000243042	0.003429603	0.000599237	0.00846644	0.003829064	0.002195187	0.001026632	0.001412641	0.016937282	0.002330491	0.001031623	0.000632623	0.006865958	0.002873883	0.001333457	0.000178652	0.001115186	0.000701722	0.00630183	0.00531442	0.000984712	0.000526448	0.000281258	0.00531525	0.000768311	0.010118784	0.000690096	0.001324071	0.001654368	0.00070812	0.000398899	0.002218746	0.000644509
¸ßË¹°×ÔëÉù´¦Àí (649).mp3	0.001364759	0.000889294	0.000692976	0.000435842	0.001875455	0.000660976	0.001944512	0.000775927	0.000991287	0.00124224	0.000934608	0.001860806	0.000899279	0.001162761	0.003404055	0.001086704	0.000538166	0.000648159	0.000937141	0.000661848	0.001012025	0.000450184	0.000561563	0.002011328	0.000798038	0.001994656	0.000882997	0.000938434	0.000936556	0.001186516	0.000813771	0.000703909	0.001503819	0.001434988	0.001064134	0.000494721	0.000926996	0.001612403	0.001055627	0.001484068	0.001661305	0.000818521	0.000580585	0.00150631	0.000898861	0.000963061	0.002764423	0.00080258	0.000970212
¸ßË¹°×ÔëÉù´¦Àí (650).mp3	0.001643592	0.002242994	0.00177039	0.001605027	0.001144784	0.00064851	0.000461863	0.000937903	0.001980329	0.001219308	0.001586963	0.001249941	0.001780706	0.001036391	0.00183611	0.001040066	0.000162732	0.001889482	0.001325695	0.002570563	0.001092498	0.002552214	0.002418029	0.004099401	0.004095825	0.00339196	0.003886251	0.003340064	0.001412925	0.001679296	0.001086552	0.000904496	0.001809437	0.001423334	0.000300505	0.00153105	0.001817913	0.006414637	0.003307231	0.001310591	0.0012044	0.000983754	0.00077951	0.001045018	0.000527243	0.000762339	0.001883878	0.002338004	0.003331849
¸ßË¹°×ÔëÉù´¦Àí (651).mp3	0.001298009	0.00959085	0.001171022	0.008862764	0.00087494	0.007624262	0.002532257	0.009057683	0.001396633	0.007314703	0.001150507	0.007643525	0.001015573	0.008564982	0.001414059	0.013993181	0.000903197	0.008129059	0.001496629	0.009862727	0.000910817	0.008513288	0.001027733	0.011044236	0.001172519	0.008580199	0.000714858	0.007811042	0.001166111	0.005292451	0.001160218	0.009989083	0.001127631	0.008820385	0.001444525	0.007168794	0.002163679	0.007682873	0.002850623	0.010534141	0.00129915	0.007352778	0.001209769	0.007648994	0.001337795	0.005555408	0.001446958	0.010302586	0.001666417
¸ßË¹°×ÔëÉù´¦Àí (652).mp3	0.003708628	0.002669617	0.00071843	0.000935011	0.001575387	0.000433592	0.000340087	0.000216998	0.000442601	0.000229836	0.000350489	0.000384313	0.000994833	0.000499637	0.000425201	0.000511199	0.000907856	0.000930712	0.001243452	0.000503829	0.000496423	0.000483263	0.000383591	0.000191001	0.000369995	0.000239541	0.000401406	0.000343367	0.001514168	0.000454571	0.001363424	0.000611942	0.000723793	0.001050131	0.001668173	0.000886884	0.000584009	0.000452825	0.000569518	0.000468761	0.000686139	0.000486778	0.000575466	0.000624115	0.001787154	0.000867243	0.00254442	0.000786182	0.001886286
[truncated: 836 more rows]
[truncated: 12 more columns]
