# Supplementary material for: Music-induced emotion flow modeling by ENMI Network
Source: PLoS One. 2024 Oct 21;19(10):e0297712. doi: 10.1371/journal.pone.0297712 (PMC11493256; doi:10.1371/journal.pone.0297712)
Supplement: S1 File — (ZIP) [file pone.0297712.s001.zip › minimal dataset/Augmented dataset/Music features/tempogram_features.csv]

Unnamed: 0	30	31	32	33	34	35	36	37	38	39	40	41	42	43	44	45	46	47	48	49	50	51	52	53	54	55	56	57	58	59	60	61	62	63	64	65	66	67	68	69	70	71	72	73	74	75	76	77	78
¸ßË¹°×ÔëÉù´¦Àí (1).mp3	0.096838988	0.097661239	0.098488077	0.099319532	0.100155633	0.100996408	0.101841887	0.102692097	0.103547065	0.104406819	0.105271383	0.106140783	0.107015044	0.107894188	0.10877824	0.10966722	0.11056115	0.111460049	0.112363936	0.113272828	0.114186741	0.115105691	0.116029692	0.116958754	0.11789289	0.118832107	0.119776414	0.120725816	0.121680318	0.12263992	0.123604623	0.124574424	0.12554932	0.126529304	0.127514367	0.128504498	0.129499682	0.130499902	0.13150514	0.132515373	0.133530576	0.13455072	0.135575772	0.136605699	0.137640462	0.138680017	0.139724319	0.140773318	0.14182696
¸ßË¹°×ÔëÉù´¦Àí (2).mp3	0.085069663	0.085872573	0.086682595	0.08749981	0.0883243	0.089156147	0.089995433	0.09084224	0.091696651	0.092558749	0.093428615	0.094306334	0.095191986	0.096085654	0.09698742	0.097897366	0.098815573	0.099742122	0.100677093	0.101620565	0.102572618	0.103533329	0.104502774	0.10548103	0.106468171	0.107464271	0.1084694	0.109483629	0.110507027	0.111539658	0.112581589	0.113632879	0.114693589	0.115763776	0.116843494	0.117932792	0.11903172	0.12014032	0.121258634	0.122386698	0.123524544	0.124672199	0.125829687	0.126997026	0.128174228	0.1293613	0.130558242	0.131765051	0.132981713
¸ßË¹°×ÔëÉù´¦Àí (3).mp3	0.06556501	0.066127352	0.066695267	0.067268852	0.067848204	0.068433422	0.069024606	0.069621859	0.070225286	0.070834992	0.071451084	0.072073673	0.072702868	0.073338784	0.073981535	0.074631238	0.075288011	0.075951974	0.076623251	0.077301964	0.077988241	0.078682209	0.079383998	0.08009374	0.080811569	0.08153762	0.082272032	0.083014943	0.083766496	0.084526833	0.0852961	0.086074443	0.086862013	0.08765896	0.088465436	0.089281596	0.090107596	0.090943593	0.091789746	0.092646217	0.093513168	0.094390762	0.095279164	0.09617854	0.097089057	0.098010885	0.098944191	0.099889145	0.100845917
¸ßË¹°×ÔëÉù´¦Àí (4).mp3	0.170787068	0.171459763	0.172127394	0.172790039	0.173447776	0.174100681	0.174748827	0.175392286	0.176031129	0.176665426	0.177295243	0.177920647	0.178541702	0.17915847	0.179771011	0.180379386	0.18098365	0.18158386	0.18218007	0.182772331	0.183360693	0.183945206	0.184525915	0.185102866	0.185676103	0.186245665	0.186811593	0.187373925	0.187932697	0.188487942	0.189039694	0.189587983	0.190132838	0.190674285	0.191212351	0.191747058	0.192278428	0.192806481	0.193331234	0.193852705	0.194370906	0.194885851	0.19539755	0.195906013	0.196411245	0.196913252	0.197412037	0.197907601	0.198399944
¸ßË¹°×ÔëÉù´¦Àí (5).mp3	0.067448127	0.067693335	0.067938204	0.068182745	0.068426973	0.068670899	0.068914538	0.069157901	0.069401	0.069643848	0.069886457	0.070128838	0.070371003	0.070612962	0.070854727	0.071096308	0.071337716	0.071578962	0.071820054	0.072061002	0.072301817	0.072542507	0.072783081	0.073023547	0.073263915	0.073504191	0.073744383	0.073984499	0.074224547	0.074464531	0.07470446	0.074944338	0.075184172	0.075423966	0.075663726	0.075903455	0.076143159	0.076382841	0.076622503	0.076862149	0.077101781	0.077341401	0.07758101	0.077820609	0.078060198	0.078299777	0.078539345	0.078778901	0.079018443
¸ßË¹°×ÔëÉù´¦Àí (6).mp3	0.089366199	0.090121073	0.090881078	0.091646252	0.092416637	0.093192272	0.093973195	0.094759447	0.095551064	0.096348084	0.097150545	0.097958483	0.098771933	0.09959093	0.100415509	0.101245701	0.102081539	0.102923053	0.103770275	0.104623233	0.105481953	0.106346462	0.107216785	0.108092945	0.108974964	0.109862862	0.110756656	0.111656363	0.112561998	0.113473573	0.114391099	0.115314582	0.116244029	0.117179443	0.118120823	0.119068169	0.120021475	0.120980732	0.121945929	0.122917052	0.123894083	0.124877001	0.125865779	0.126860389	0.127860798	0.128866969	0.12987886	0.130896424	0.131919611
¸ßË¹°×ÔëÉù´¦Àí (7).mp3	0.141801169	0.1427412	0.143680934	0.144620321	0.14555931	0.14649785	0.147435891	0.148373379	0.149310263	0.150246489	0.151182004	0.152116754	0.153050683	0.153983737	0.154915859	0.155846992	0.156777079	0.157706061	0.158633879	0.159560474	0.160485784	0.161409748	0.162332304	0.163253387	0.164172935	0.16509088	0.166007158	0.166921701	0.167834441	0.168745308	0.169654232	0.170561141	0.171465963	0.172368623	0.173269047	0.174167159	0.175062881	0.175956133	0.176846837	0.17773491	0.178620269	0.179502831	0.180382511	0.18125922	0.18213287	0.183003372	0.183870633	0.184734561	0.185595061
¸ßË¹°×ÔëÉù´¦Àí (8).mp3	0.136734396	0.137862464	0.138994245	0.140129646	0.141268569	0.142410912	0.143556573	0.144705444	0.145857416	0.147012378	0.148170212	0.1493308	0.150494021	0.15165975	0.152827857	0.153998212	0.155170679	0.15634512	0.157521393	0.158699353	0.159878851	0.161059735	0.162241848	0.163425032	0.164609122	0.165793953	0.166979353	0.168165148	0.169351159	0.170537206	0.171723101	0.172908656	0.174093677	0.175277966	0.176461322	0.17764354	0.17882441	0.180003721	0.181181254	0.182356789	0.183530101	0.184700961	0.185869137	0.187034391	0.188196485	0.189355172	0.190510206	0.191661335	0.192808302
¸ßË¹°×ÔëÉù´¦Àí (9).mp3	0.07209834	0.072361926	0.07262466	0.072886559	0.073147637	0.07340791	0.073667394	0.073926104	0.074184054	0.07444126	0.074697735	0.074953493	0.075208549	0.075462917	0.075716608	0.075969638	0.076222019	0.076473762	0.076724882	0.07697539	0.077225298	0.077474618	0.077723361	0.077971539	0.078219163	0.078466242	0.078712789	0.078958812	0.079204323	0.07944933	0.079693843	0.079937871	0.080181423	0.080424508	0.080667134	0.080909309	0.08115104	0.081392337	0.081633204	0.081873651	0.082113682	0.082353305	0.082592525	0.082831348	0.083069781	0.083307827	0.083545491	0.083782779	0.084019695
¸ßË¹°×ÔëÉù´¦Àí (10).mp3	0.08059458	0.081336728	0.082085563	0.082841171	0.083603641	0.084373062	0.085149525	0.085933119	0.086723937	0.08752207	0.08832761	0.089140652	0.089961288	0.090789613	0.091625721	0.092469708	0.093321668	0.094181698	0.095049893	0.095926349	0.096811162	0.09770443	0.098606247	0.09951671	0.100435914	0.101363956	0.102300931	0.103246932	0.104202055	0.105166392	0.106140037	0.10712308	0.108115612	0.109117722	0.110129498	0.111151027	0.112182393	0.113223677	0.114274962	0.115336325	0.116407842	0.117489586	0.118581627	0.119684032	0.120796864	0.121920184	0.123054047	0.124198504	0.125353603
¸ßË¹°×ÔëÉù´¦Àí (11).mp3	0.069624258	0.069951798	0.0702804	0.070610098	0.070940925	0.071272915	0.071606103	0.071940523	0.072276208	0.072613195	0.072951518	0.073291213	0.073632316	0.073974863	0.074318889	0.074664433	0.075011531	0.07536022	0.075710538	0.076062523	0.076416215	0.07677165	0.07712887	0.077487913	0.07784882	0.07821163	0.078576386	0.078943127	0.079311896	0.079682735	0.080055687	0.080430794	0.0808081	0.08118765	0.081569487	0.081953657	0.082340204	0.082729176	0.083120619	0.083514579	0.083911104	0.084310242	0.084712043	0.085116554	0.085523826	0.08593391	0.086346856	0.086762715	0.08718154
¸ßË¹°×ÔëÉù´¦Àí (12).mp3	0.124205065	0.125424925	0.126648639	0.127876057	0.129107022	0.130341378	0.131578961	0.132819607	0.134063147	0.135309409	0.136558219	0.137809398	0.139062765	0.140318135	0.141575319	0.142834126	0.144094362	0.145355829	0.146618325	0.147881647	0.149145587	0.150409934	0.151674475	0.152938993	0.154203269	0.155467079	0.156730199	0.157992399	0.159253449	0.160513114	0.161771157	0.163027338	0.164281416	0.165533145	0.166782279	0.168028567	0.169271758	0.170511597	0.171747827	0.172980191	0.174208428	0.175432274	0.176651465	0.177865736	0.179074819	0.180278443	0.181476339	0.182668235	0.183853855
¸ßË¹°×ÔëÉù´¦Àí (13).mp3	0.082290657	0.082969697	0.083654372	0.08434476	0.085040943	0.085743002	0.086451021	0.087165081	0.087885269	0.088611668	0.089344363	0.090083443	0.090828992	0.0915811	0.092339854	0.093105343	0.093877658	0.094656888	0.095443124	0.096236457	0.097036979	0.097844782	0.098659958	0.0994826	0.100312802	0.101150655	0.101996254	0.102849692	0.103711062	0.104580457	0.105457971	0.106343695	0.107237724	0.108140147	0.109051058	0.109970546	0.110898702	0.111835614	0.11278137	0.113736056	0.114699759	0.115672562	0.116654546	0.117645792	0.118646378	0.11965638	0.120675871	0.121704921	0.122743599
¸ßË¹°×ÔëÉù´¦Àí (14).mp3	0.06384705	0.064083691	0.06431956	0.064554667	0.064789019	0.065022624	0.065255488	0.065487619	0.065719024	0.065949708	0.066179679	0.066408941	0.0666375	0.066865362	0.067092532	0.067319013	0.067544811	0.067769929	0.067994371	0.06821814	0.06844124	0.068663671	0.068885438	0.069106542	0.069326983	0.069546764	0.069765885	0.069984347	0.070202148	0.07041929	0.07063577	0.070851588	0.071066741	0.071281228	0.071495045	0.07170819	0.071920659	0.072132448	0.072343552	0.072553967	0.072763686	0.072972703	0.073181012	0.073388605	0.073595476	0.073801614	0.074007012	0.074211661	0.074415549
¸ßË¹°×ÔëÉù´¦Àí (15).mp3	0.12424881	0.12520486	0.12616494	0.12712903	0.12809711	0.129069156	0.130045146	0.131025052	0.132008847	0.132996502	0.133987985	0.134983262	0.135982299	0.136985058	0.137991499	0.139001581	0.14001526	0.141032489	0.14205322	0.143077402	0.14410498	0.145135899	0.1461701	0.147207521	0.148248097	0.149291761	0.150338443	0.151388069	0.152440563	0.153495845	0.154553832	0.155614437	0.15667757	0.157743139	0.158811046	0.15988119	0.160953468	0.16202777	0.163103984	0.164181995	0.16526168	0.166342917	0.167425576	0.168509523	0.169594621	0.170680727	0.171767695	0.172855373	0.173943604
¸ßË¹°×ÔëÉù´¦Àí (16).mp3	0.141121912	0.142113444	0.143106379	0.144100673	0.145096284	0.146093164	0.147091268	0.148090548	0.149090953	0.150092433	0.151094935	0.152098406	0.153102789	0.154108027	0.155114063	0.156120835	0.157128281	0.158136337	0.159144939	0.160154017	0.161163504	0.162173327	0.163183414	0.164193688	0.165204074	0.166214492	0.16722486	0.168235095	0.169245111	0.17025482	0.171264131	0.172272953	0.17328119	0.174288744	0.175295517	0.176301405	0.177306303	0.178310105	0.1793127	0.180313976	0.181313816	0.182312103	0.183308716	0.184303531	0.185296422	0.186287258	0.187275908	0.188262236	0.189246104
¸ßË¹°×ÔëÉù´¦Àí (17).mp3	0.100621076	0.101467447	0.102317773	0.103172055	0.104030296	0.104892498	0.105758661	0.106628784	0.107502868	0.108380909	0.109262904	0.11014885	0.111038741	0.111932569	0.112830329	0.113732011	0.114637605	0.115547099	0.116460481	0.117377736	0.118298849	0.119223802	0.120152577	0.121085153	0.122021508	0.122961618	0.123905458	0.124852999	0.125804213	0.126759068	0.12771753	0.128679563	0.12964513	0.130614191	0.131586703	0.132562621	0.133541898	0.134524484	0.135510326	0.13649937	0.137491557	0.138486827	0.139485116	0.140486357	0.14149048	0.142497413	0.143507079	0.144519398	0.145534288
¸ßË¹°×ÔëÉù´¦Àí (18).mp3	0.14346692	0.144715308	0.145962344	0.14720782	0.148451521	0.149693236	0.150932754	0.152169863	0.153404351	0.154636006	0.155864618	0.157089975	0.158311868	0.159530088	0.160744424	0.161954668	0.163160614	0.164362053	0.16555878	0.16675059	0.16793728	0.169118645	0.170294484	0.171464597	0.172628783	0.173786846	0.174938589	0.176083815	0.177222332	0.178353948	0.179478471	0.180595712	0.181705485	0.182807604	0.183901884	0.184988145	0.186066207	0.18713589	0.188197019	0.18924942	0.190292921	0.191327351	0.192352543	0.193368332	0.194374552	0.195371044	0.196357647	0.197334205	0.198300563
¸ßË¹°×ÔëÉù´¦Àí (19).mp3	0.067522287	0.067740003	0.067957489	0.068174765	0.068391851	0.068608765	0.068825528	0.069042158	0.069258674	0.069475096	0.069691441	0.069907728	0.070123976	0.070340204	0.07055643	0.070772672	0.070988948	0.071205277	0.071421676	0.071638164	0.071854758	0.072071477	0.072288337	0.072505358	0.072722555	0.072939948	0.073157554	0.073375389	0.073593472	0.07381182	0.07403045	0.074249379	0.074468625	0.074688205	0.074908135	0.075128434	0.075349118	0.075570204	0.07579171	0.076013651	0.076236045	0.076458909	0.07668226	0.076906115	0.07713049	0.077355402	0.077580868	0.077806905	0.078033529
¸ßË¹°×ÔëÉù´¦Àí (20).mp3	0.056833577	0.057047698	0.057261542	0.057475125	0.05768846	0.057901562	0.058114445	0.058327124	0.058539614	0.058751928	0.05896408	0.059176085	0.059387955	0.059599706	0.05981135	0.060022901	0.060234373	0.060445778	0.060657131	0.060868443	0.061079729	0.061291001	0.061502271	0.061713553	0.061924859	0.062136202	0.062347594	0.062559047	0.062770573	0.062982185	0.063193894	0.063405713	0.063617653	0.063829725	0.064041942	0.064254314	0.064466853	0.06467957	0.064892477	0.065105583	0.065318901	0.06553244	0.065746212	0.065960226	0.066174493	0.066389024	0.066603829	0.066818917	0.067034298
¸ßË¹°×ÔëÉù´¦Àí (21).mp3	0.157368982	0.158199294	0.159023597	0.159841907	0.160654242	0.16146062	0.162261062	0.163055589	0.163844223	0.164626987	0.165403905	0.166175002	0.166940302	0.167699832	0.168453618	0.169201685	0.169944061	0.170680773	0.171411847	0.172137312	0.172857193	0.173571519	0.174280317	0.174983612	0.175681433	0.176373804	0.177060752	0.177742302	0.17841848	0.17908931	0.179754816	0.180415021	0.181069947	0.181719617	0.182364052	0.183003273	0.183637298	0.184266146	0.184889836	0.185508383	0.186121805	0.186730114	0.187333326	0.187931452	0.188524505	0.189112493	0.189695427	0.190273314	0.19084616
¸ßË¹°×ÔëÉù´¦Àí (22).mp3	0.09359069	0.094263443	0.09494112	0.095623769	0.09631144	0.097004182	0.097702045	0.098405077	0.099113328	0.099826846	0.100545682	0.101269883	0.101999499	0.102734578	0.103475169	0.10422132	0.104973079	0.105730493	0.10649361	0.107262476	0.108037138	0.108817641	0.109604032	0.110396354	0.111194652	0.111998968	0.112809346	0.113625828	0.114448453	0.115277262	0.116112293	0.116953585	0.117801173	0.118655092	0.119515376	0.120382058	0.121255167	0.122134734	0.123020784	0.123913344	0.124812437	0.125718083	0.126630303	0.127549112	0.128474524	0.129406551	0.130345203	0.131290484	0.132242397
¸ßË¹°×ÔëÉù´¦Àí (23).mp3	0.141391825	0.142439806	0.143488635	0.14453822	0.14558847	0.146639291	0.147690587	0.148742263	0.149794221	0.150846362	0.151898586	0.152950791	0.154002874	0.155054731	0.156106255	0.15715734	0.158207877	0.159257755	0.160306863	0.161355087	0.162402314	0.163448426	0.164493306	0.165536835	0.166578891	0.167619353	0.168658097	0.169694996	0.170729923	0.171762751	0.172793348	0.173821583	0.174847321	0.175870427	0.176890766	0.177908197	0.178922581	0.179933775	0.180941637	0.181946022	0.182946781	0.183943768	0.184936831	0.185925819	0.186910578	0.187890953	0.188866789	0.189837925	0.190804202
¸ßË¹°×ÔëÉù´¦Àí (24).mp3	0.083059116	0.083449642	0.083841254	0.084233988	0.084627879	0.085022963	0.085419275	0.08581685	0.086215726	0.086615937	0.08701752	0.087420511	0.087824948	0.088230867	0.088638304	0.089047298	0.089457886	0.089870105	0.090283993	0.090699589	0.09111693	0.091536055	0.091957003	0.092379813	0.092804524	0.093231175	0.093659806	0.094090457	0.094523168	0.09495798	0.095394933	0.095834068	0.096275426	0.096719048	0.097164976	0.097613252	0.098063918	0.098517016	0.098972589	0.099430679	0.099891329	0.100354584	0.100820485	0.101289077	0.101760403	0.102234509	0.102711437	0.103191232	0.10367394
¸ßË¹°×ÔëÉù´¦Àí (25).mp3	0.081687127	0.081958162	0.082228496	0.082498146	0.082767124	0.083035445	0.083303123	0.083570172	0.083836603	0.084102431	0.084367668	0.084632326	0.084896416	0.085159951	0.085422942	0.085685399	0.085947334	0.086208756	0.086469675	0.086730101	0.086990044	0.087249511	0.087508512	0.087767055	0.088025146	0.088282795	0.088540007	0.088796789	0.089053147	0.089309087	0.089564614	0.089819733	0.090074449	0.090328765	0.090582685	0.090836212	0.091089348	0.091342095	0.091594456	0.09184643	0.092098019	0.092349222	0.092600039	0.092850468	0.093100508	0.093350157	0.093599411	0.093848266	0.094096719
¸ßË¹°×ÔëÉù´¦Àí (26).mp3	0.12584206	0.127108453	0.128373652	0.129637408	0.130899472	0.132159594	0.133417529	0.134673031	0.135925857	0.137175764	0.138422514	0.139665867	0.140905588	0.142141444	0.143373202	0.144600634	0.145823514	0.147041618	0.148254724	0.149462614	0.150665073	0.151861889	0.153052851	0.154237754	0.155416395	0.156588573	0.157754091	0.158912757	0.160064381	0.161208776	0.16234576	0.163475152	0.164596777	0.165710463	0.166816042	0.167913347	0.169002218	0.170082497	0.17115403	0.172216666	0.17327026	0.174314668	0.17534975	0.176375372	0.1773914	0.178397708	0.17939417	0.180380664	0.181357074
¸ßË¹°×ÔëÉù´¦Àí (27).mp3	0.150212824	0.151201899	0.152186557	0.153166715	0.15414229	0.155113203	0.156079375	0.15704073	0.157997194	0.158948695	0.159895162	0.160836526	0.16177272	0.162703679	0.163629338	0.164549636	0.165464512	0.166373907	0.167277762	0.168176021	0.16906863	0.169955534	0.17083668	0.171712018	0.172581496	0.173445067	0.17430268	0.17515429	0.175999849	0.176839313	0.177672637	0.178499776	0.179320688	0.180135331	0.180943662	0.18174564	0.182541224	0.183330375	0.184113053	0.184889218	0.185658831	0.186421854	0.187178247	0.187927974	0.188670994	0.189407272	0.190136768	0.190859445	0.191575264
¸ßË¹°×ÔëÉù´¦Àí (28).mp3	0.14210552	0.14320817	0.144307256	0.145402646	0.146494207	0.147581811	0.148665331	0.149744641	0.150819618	0.151890141	0.152956091	0.15401735	0.155073802	0.156125336	0.157171838	0.158213199	0.159249313	0.160280072	0.161305373	0.162325113	0.163339193	0.164347514	0.165349979	0.166346494	0.167336964	0.168321298	0.169299407	0.170271202	0.171236596	0.172195504	0.173147844	0.174093531	0.175032487	0.175964632	0.176889888	0.177808179	0.17871943	0.179623566	0.180520517	0.18141021	0.182292575	0.183167544	0.184035049	0.184895022	0.185747399	0.186592115	0.187429106	0.188258308	0.189079661
¸ßË¹°×ÔëÉù´¦Àí (29).mp3	0.099881288	0.100409229	0.100939471	0.101472061	0.102007046	0.102544471	0.103084385	0.103626834	0.104171867	0.10471953	0.105269873	0.105822944	0.106378791	0.106937463	0.107499011	0.108063482	0.108630927	0.109201396	0.109774939	0.110351607	0.11093145	0.111514519	0.112100865	0.11269054	0.113283595	0.113880082	0.114480052	0.115083558	0.115690652	0.116301385	0.11691581	0.117533979	0.118155945	0.118781761	0.119411477	0.120045148	0.120682825	0.12132456	0.121970406	0.122620415	0.123274637	0.123933125	0.12459593	0.125263103	0.125934695	0.126610754	0.127291332	0.127976477	0.128666238
¸ßË¹°×ÔëÉù´¦Àí (30).mp3	0.110572467	0.111660732	0.112755425	0.113856512	0.114963954	0.11607771	0.117197737	0.118323988	0.119456412	0.120594957	0.121739566	0.122890179	0.124046733	0.125209161	0.126377392	0.127551353	0.128730965	0.129916145	0.131106808	0.132302863	0.133504215	0.134710765	0.135922411	0.137139042	0.138360547	0.139586809	0.140817703	0.142053104	0.143292878	0.144536887	0.145784988	0.147037033	0.148292868	0.149552333	0.150815262	0.152081485	0.153350824	0.154623096	0.155898113	0.157175679	0.158455592	0.159737645	0.161021624	0.162307308	0.16359447	0.164882876	0.166172286	0.167462453	0.168753123
¸ßË¹°×ÔëÉù´¦Àí (31).mp3	0.098028841	0.098818886	0.099613344	0.100412241	0.1012156	0.102023445	0.102835801	0.103652688	0.10447413	0.105300146	0.106130757	0.106965982	0.10780584	0.108650347	0.109499521	0.110353377	0.111211928	0.112075188	0.112943169	0.11381588	0.114693332	0.115575531	0.116462484	0.117354196	0.118250669	0.119151905	0.120057902	0.12096866	0.121884173	0.122804435	0.123729438	0.12465917	0.12559362	0.126532771	0.127476606	0.128425105	0.129378244	0.130335998	0.131298338	0.132265232	0.133236647	0.134212543	0.13519288	0.136177613	0.137166694	0.138160071	0.139157689	0.140159487	0.141165403
¸ßË¹°×ÔëÉù´¦Àí (32).mp3	0.09398123	0.094580053	0.095182646	0.095789063	0.096399361	0.097013596	0.097631825	0.098254103	0.098880488	0.099511037	0.100145809	0.100784861	0.101428252	0.102076041	0.102728286	0.103385047	0.104046384	0.104712357	0.105383025	0.10605845	0.106738691	0.10742381	0.108113868	0.108808926	0.109509045	0.110214286	0.110924712	0.111640384	0.112361363	0.113087711	0.113819489	0.11455676	0.115299584	0.116048023	0.116802137	0.117561988	0.118327635	0.11909914	0.119876561	0.120659959	0.121449391	0.122244916	0.123046591	0.123854473	0.124668618	0.125489081	0.126315915	0.127149175	0.12798891
¸ßË¹°×ÔëÉù´¦Àí (33).mp3	0.069692013	0.070046394	0.070402494	0.070760348	0.071119995	0.071481471	0.071844816	0.072210068	0.072577264	0.072946446	0.073317652	0.073690923	0.074066298	0.074443819	0.074823527	0.075205464	0.075589672	0.075976194	0.076365073	0.076756351	0.077150074	0.077546285	0.07794503	0.078346354	0.078750302	0.079156922	0.079566259	0.079978361	0.080393277	0.080811053	0.08123174	0.081655386	0.08208204	0.082511754	0.082944579	0.083380564	0.083819762	0.084262226	0.084708007	0.08515716	0.085609738	0.086065794	0.086525385	0.086988564	0.087455387	0.087925911	0.088400192	0.088878287	0.089360253
¸ßË¹°×ÔëÉù´¦Àí (34).mp3	0.108716463	0.10924186	0.10976978	0.110300266	0.110833367	0.111369128	0.111907595	0.112448815	0.112992834	0.113539699	0.114089458	0.114642157	0.115197844	0.115756565	0.116318369	0.116883303	0.117451416	0.118022754	0.118597367	0.119175302	0.119756607	0.120341331	0.120929523	0.121521231	0.122116503	0.122715388	0.123317935	0.123924193	0.124534209	0.125148034	0.125765714	0.1263873	0.127012839	0.127642379	0.12827597	0.128913658	0.129555492	0.130201519	0.130851786	0.131506341	0.132165231	0.1328285	0.133496196	0.134168364	0.134845048	0.135526293	0.136212143	0.13690264	0.137597826
¸ßË¹°×ÔëÉù´¦Àí (35).mp3	0.077992912	0.078495321	0.07900012	0.079507349	0.080017047	0.080529257	0.08104402	0.081561377	0.082081371	0.082604043	0.083129437	0.083657594	0.084188558	0.084722373	0.085259081	0.085798727	0.086341355	0.086887009	0.087435733	0.087987572	0.088542571	0.089100776	0.08966223	0.09022698	0.090795072	0.091366551	0.091941462	0.092519852	0.093101766	0.093687251	0.094276353	0.094869117	0.09546559	0.096065817	0.096669845	0.09727772	0.097889486	0.09850519	0.099124876	0.099748591	0.100376378	0.101008282	0.101644348	0.102284618	0.102929137	0.103577947	0.10423109	0.104888607	0.10555054
¸ßË¹°×ÔëÉù´¦Àí (36).mp3	0.11425561	0.115226699	0.116203204	0.117185125	0.118172463	0.119165215	0.120163376	0.121166941	0.122175903	0.123190252	0.124209976	0.125235062	0.126265494	0.127301256	0.128342326	0.129388683	0.130440302	0.131497155	0.132559213	0.133626444	0.13469881	0.135776276	0.136858798	0.137946334	0.139038835	0.140136251	0.141238527	0.142345606	0.143457427	0.144573924	0.145695029	0.146820669	0.147950768	0.149085243	0.150224011	0.151366981	0.152514058	0.153665145	0.154820137	0.155978926	0.157141398	0.158307434	0.15947691	0.160649697	0.161825659	0.163004655	0.16418654	0.165371159	0.166558356
¸ßË¹°×ÔëÉù´¦Àí (37).mp3	0.086883648	0.087254832	0.087627405	0.088001406	0.088376877	0.088753857	0.089132388	0.089512512	0.089894269	0.090277701	0.090662851	0.09104976	0.091438472	0.09182903	0.092221475	0.092615853	0.093012207	0.093410581	0.093811019	0.094213568	0.094618271	0.095025174	0.095434325	0.095845768	0.096259551	0.09667572	0.097094325	0.097515412	0.097939031	0.098365229	0.098794057	0.099225564	0.099659801	0.100096818	0.100536666	0.100979398	0.101425064	0.101873719	0.102325414	0.102780204	0.103238142	0.103699283	0.104163683	0.104631396	0.105102479	0.105576988	0.106054981	0.106536514	0.107021647
¸ßË¹°×ÔëÉù´¦Àí (38).mp3	0.09137316	0.092424149	0.093485909	0.09455852	0.095642059	0.096736603	0.097842225	0.098958999	0.100086993	0.101226275	0.102376909	0.103538957	0.104712478	0.105897527	0.107094156	0.108302413	0.109522343	0.110753986	0.111997379	0.113252552	0.114519531	0.115798339	0.11708899	0.118391496	0.119705859	0.121032079	0.122370145	0.123720043	0.125081749	0.126455232	0.127840454	0.129237367	0.130645916	0.132066036	0.133497653	0.134940681	0.136395027	0.137860585	0.139337239	0.140824861	0.142323311	0.143832436	0.145352073	0.146882041	0.14842215	0.149972192	0.151531946	0.153101177	0.154679633
¸ßË¹°×ÔëÉù´¦Àí (39).mp3	0.140981332	0.142315428	0.143644377	0.144967879	0.146285643	0.147597381	0.14890281	0.150201652	0.151493635	0.152778493	0.154055963	0.155325791	0.156587727	0.157841527	0.159086952	0.160323772	0.161551759	0.162770696	0.163980369	0.165180569	0.166371098	0.167551761	0.168722368	0.16988274	0.171032701	0.172172081	0.173300718	0.174418456	0.175525146	0.176620642	0.177704808	0.178777513	0.17983863	0.180888042	0.181925633	0.182951299	0.183964935	0.184966448	0.185955746	0.186932745	0.187897366	0.188849535	0.189789183	0.190716246	0.191630667	0.192532391	0.193421369	0.194297559	0.195160918
¸ßË¹°×ÔëÉù´¦Àí (40).mp3	0.072504683	0.07318773	0.073877538	0.074574199	0.075277809	0.075988461	0.076706251	0.077431275	0.078163631	0.078903418	0.079650734	0.080405679	0.081168355	0.081938863	0.082717304	0.083503783	0.084298403	0.085101268	0.085912483	0.086732153	0.087560384	0.088397283	0.089242954	0.090097507	0.090961046	0.09183368	0.092715516	0.09360666	0.094507219	0.095417299	0.096337008	0.09726645	0.098205731	0.099154955	0.100114225	0.101083643	0.102063312	0.103053329	0.104053795	0.105064805	0.106086454	0.107118835	0.108162038	0.109216149	0.110281256	0.111357438	0.112444774	0.113543341	0.114653207
¸ßË¹°×ÔëÉù´¦Àí (41).mp3	0.112633816	0.113366815	0.114103844	0.114844961	0.11559022	0.116339677	0.117093389	0.117851411	0.118613799	0.11938061	0.1201519	0.120927724	0.12170814	0.122493202	0.123282968	0.124077492	0.124876831	0.12568104	0.126490175	0.12730429	0.12812344	0.12894768	0.129777063	0.130611644	0.131451474	0.132296608	0.133147097	0.134002991	0.134864343	0.135731201	0.136603614	0.137481631	0.138365299	0.139254663	0.140149769	0.14105066	0.141957378	0.142869964	0.143788458	0.144712896	0.145643315	0.14657975	0.147522231	0.14847079	0.149425453	0.150386246	0.151353192	0.152326311	0.15330562
¸ßË¹°×ÔëÉù´¦Àí (42).mp3	0.121745476	0.123113728	0.124486875	0.125864674	0.127246873	0.128633218	0.130023447	0.131417294	0.132814488	0.134214752	0.135617804	0.137023357	0.138431121	0.139840797	0.141252086	0.142664681	0.144078273	0.145492547	0.146907184	0.148321862	0.149736253	0.151150029	0.152562854	0.153974393	0.155384303	0.156792242	0.158197863	0.159600817	0.161000753	0.162397317	0.163790153	0.165178903	0.166563208	0.167942708	0.16931704	0.170685842	0.17204875	0.173405401	0.17475543	0.176098472	0.177434166	0.178762146	0.180082051	0.181393519	0.18269619	0.183989705	0.185273708	0.186547844	0.18781176
¸ßË¹°×ÔëÉù´¦Àí (43).mp3	0.100873791	0.101423102	0.101975005	0.10252954	0.103086749	0.103646673	0.104209354	0.104774833	0.105343152	0.105914351	0.106488474	0.107065562	0.107645655	0.108228797	0.108815028	0.109404391	0.109996927	0.110592677	0.111191684	0.111793988	0.112399632	0.113008656	0.113621103	0.114237012	0.114856426	0.115479385	0.116105929	0.1167361	0.117369937	0.118007481	0.11864877	0.119293846	0.119942746	0.12059551	0.121252175	0.12191278	0.122577363	0.123245959	0.123918606	0.12459534	0.125276195	0.125961205	0.126650406	0.127343829	0.128041507	0.128743472	0.129449753	0.13016038	0.13087538
¸ßË¹°×ÔëÉù´¦Àí (44).mp3	0.104805573	0.105788991	0.10677801	0.1077726	0.108772733	0.109778375	0.110789493	0.111806049	0.112828004	0.113855318	0.114887947	0.115925844	0.11696896	0.118017244	0.119070642	0.120129096	0.121192547	0.122260932	0.123334185	0.124412238	0.125495017	0.126582449	0.127674453	0.128770949	0.12987185	0.130977068	0.132086509	0.133200078	0.134317674	0.135439194	0.136564528	0.137693566	0.13882619	0.139962281	0.141101713	0.142244359	0.143390084	0.144538751	0.145690218	0.146844336	0.148000955	0.149159918	0.150321063	0.151484224	0.15264923	0.153815904	0.154984064	0.156153525	0.157324094
¸ßË¹°×ÔëÉù´¦Àí (45).mp3	0.117631057	0.118636408	0.119647789	0.120665207	0.121688668	0.122718175	0.123753729	0.124795331	0.125842978	0.126896666	0.127956389	0.129022138	0.130093901	0.131171666	0.132255415	0.133345131	0.134440792	0.135542373	0.136649847	0.137763183	0.138882348	0.140007304	0.141138012	0.142274427	0.143416501	0.144564183	0.145717418	0.146876145	0.148040302	0.149209819	0.150384625	0.151564642	0.152749787	0.153939975	0.155135113	0.156335103	0.157539842	0.158749224	0.159963133	0.16118145	0.162404048	0.163630797	0.164861557	0.166096183	0.167334524	0.168576422	0.16982171	0.171070216	0.172321761
¸ßË¹°×ÔëÉù´¦Àí (46).mp3	0.088537459	0.089105948	0.089677313	0.090251597	0.090828846	0.091409104	0.091992416	0.092578827	0.093168383	0.093761129	0.094357112	0.094956376	0.09555897	0.096164938	0.096774328	0.097387185	0.098003558	0.098623493	0.099247036	0.099874236	0.100505139	0.101139792	0.101778244	0.102420541	0.10306673	0.10371686	0.104370976	0.105029127	0.10569136	0.106357721	0.107028257	0.107703015	0.108382041	0.109065382	0.109753083	0.110445189	0.111141747	0.1118428	0.112548393	0.11325857	0.113973373	0.114692846	0.11541703	0.116145967	0.116879697	0.117618259	0.118361692	0.119110034	0.119863321
¸ßË¹°×ÔëÉù´¦Àí (47).mp3	0.090751229	0.091032619	0.091313691	0.091594469	0.091874977	0.092155238	0.092435277	0.092715116	0.092994779	0.093274289	0.093553668	0.093832941	0.094112128	0.094391252	0.094670336	0.094949402	0.095228471	0.095507565	0.095786705	0.096065914	0.096345211	0.096624619	0.096904158	0.097183848	0.097463711	0.097743766	0.098024035	0.098304536	0.09858529	0.098866317	0.099147637	0.099429268	0.09971123	0.099993543	0.100276225	0.100559295	0.100842772	0.101126675	0.101411021	0.101695828	0.101981116	0.102266901	0.102553202	0.102840035	0.103127419	0.10341537	0.103703904	0.10399304	0.104282793
¸ßË¹°×ÔëÉù´¦Àí (48).mp3	0.088821848	0.089261288	0.08970226	0.090144802	0.090588955	0.091034756	0.091482246	0.091931462	0.092382446	0.092835236	0.093289873	0.093746396	0.094204845	0.094665261	0.095127684	0.095592154	0.096058713	0.0965274	0.096998258	0.097471328	0.09794665	0.098424266	0.098904218	0.099386548	0.099871297	0.100358509	0.100848224	0.101340486	0.101835337	0.10233282	0.102832978	0.103335853	0.103841489	0.104349929	0.104861217	0.105375395	0.105892507	0.106412597	0.106935709	0.107461886	0.107991172	0.10852361	0.109059246	0.109598122	0.110140282	0.11068577	0.11123463	0.111786905	0.11234264
¸ßË¹°×ÔëÉù´¦Àí (49).mp3	0.147128273	0.148076068	0.149018162	0.149954512	0.150885077	0.151809819	0.152728704	0.153641697	0.15454877	0.155449892	0.156345038	0.157234184	0.158117308	0.158994389	0.159865409	0.160730352	0.161589201	0.162441944	0.163288568	0.164129062	0.164963417	0.165791624	0.166613676	0.167429568	0.168239293	0.169042846	0.169840226	0.170631428	0.171416451	0.172195292	0.172967951	0.173734427	0.174494719	0.175248829	0.175996755	0.176738498	0.177474059	0.178203438	0.178926636	0.179643654	0.180354492	0.181059149	0.181757626	0.182449923	0.183136039	0.183815973	0.184489722	0.185157286	0.185818662
¸ßË¹°×ÔëÉù´¦Àí (50).mp3	0.098816759	0.099802968	0.100798824	0.101804421	0.102819853	0.103845216	0.104880601	0.105926102	0.106981809	0.108047814	0.109124206	0.110211073	0.111308501	0.112416576	0.113535382	0.114665	0.115805509	0.116956988	0.11811951	0.11929315	0.120477976	0.121674055	0.122881451	0.124100224	0.125330431	0.126572123	0.127825349	0.129090154	0.130366575	0.131654649	0.132954402	0.134265859	0.135589037	0.136923946	0.138270592	0.13962897	0.14099907	0.142380876	0.14377436	0.145179488	0.146596215	0.148024488	0.149464244	0.150915409	0.152377898	0.153851615	0.155336451	0.156832287	0.158338988
¸ßË¹°×ÔëÉù´¦Àí (51).mp3	0.057859561	0.057929552	0.057998565	0.058066615	0.058133716	0.058199882	0.058265125	0.058329458	0.058392896	0.058455449	0.05851713	0.058577951	0.058637923	0.058697057	0.058755365	0.058812856	0.05886954	0.058925429	0.058980531	0.059034856	0.059088413	0.05914121	0.059193258	0.059244563	0.059295134	0.059344979	0.059394106	0.059442521	0.059490233	0.059537247	0.059583571	0.059629211	0.059674173	0.059718464	0.059762088	0.059805053	0.059847362	0.059889022	0.059930036	0.059970411	0.06001015	0.060049259	0.06008774	0.060125599	0.060162839	0.060199464	0.060235477	0.060270882	0.060305682
¸ßË¹°×ÔëÉù´¦Àí (52).mp3	0.078385573	0.078636761	0.07888793	0.079139106	0.079390313	0.079641576	0.079892918	0.080144365	0.08039594	0.080647668	0.080899572	0.081151677	0.081404007	0.081656585	0.081909436	0.082162582	0.082416049	0.082669859	0.082924036	0.083178604	0.083433587	0.083689008	0.08394489	0.084201258	0.084458134	0.084715543	0.084973508	0.085232052	0.085491199	0.085750973	0.086011397	0.086272495	0.08653429	0.086796806	0.087060067	0.087324096	0.087588918	0.087854555	0.088121032	0.088388373	0.088656601	0.08892574	0.089195815	0.089466849	0.089738866	0.090011892	0.090285948	0.090561061	0.090837254
¸ßË¹°×ÔëÉù´¦Àí (53).mp3	0.136753795	0.138006304	0.139259291	0.140512564	0.141765929	0.14301919	0.144272151	0.145524615	0.146776382	0.148027254	0.149277028	0.150525504	0.151772479	0.153017749	0.15426111	0.155502357	0.156741283	0.157977684	0.15921135	0.160442076	0.161669653	0.162893873	0.164114528	0.165331407	0.166544302	0.167753004	0.168957304	0.170156991	0.171351857	0.172541692	0.173726287	0.174905433	0.176078921	0.177246544	0.178408092	0.179563359	0.180712138	0.181854222	0.182989406	0.184117484	0.185238252	0.186351507	0.187457046	0.188554668	0.189644171	0.190725357	0.191798026	0.192861982	0.193917028
¸ßË¹°×ÔëÉù´¦Àí (54).mp3	0.084132521	0.084435277	0.084738277	0.085041547	0.085345112	0.085649001	0.085953238	0.08625785	0.086562863	0.086868304	0.087174199	0.087480574	0.087787455	0.088094869	0.088402841	0.088711397	0.089020565	0.08933037	0.089640838	0.089951995	0.090263869	0.090576484	0.090889867	0.091204045	0.091519044	0.091834889	0.092151608	0.092469227	0.092787771	0.093107268	0.093427744	0.093749225	0.094071737	0.094395307	0.094719962	0.095045728	0.095372631	0.095700699	0.096029957	0.096360432	0.09669215	0.097025139	0.097359425	0.097695033	0.098031992	0.098370326	0.098710063	0.09905123	0.099393852
¸ßË¹°×ÔëÉù´¦Àí (55).mp3	0.117554284	0.118700812	0.119852985	0.121010711	0.122173895	0.123342438	0.124516237	0.125695186	0.126879175	0.128068089	0.129261811	0.130460219	0.131663186	0.132870582	0.134082272	0.135298119	0.136517978	0.137741702	0.13896914	0.140200135	0.141434527	0.14267215	0.143912833	0.145156404	0.146402681	0.147651481	0.148902615	0.15015589	0.151411107	0.152668063	0.15392655	0.155186354	0.156447257	0.157709038	0.158971467	0.160234312	0.161497336	0.162760296	0.164022944	0.165285029	0.166546292	0.167806472	0.169065303	0.170322512	0.171577823	0.172830955	0.174081623	0.175329537	0.176574401
¸ßË¹°×ÔëÉù´¦Àí (56).mp3	0.105693424	0.106696988	0.107707676	0.10872551	0.109750511	0.110782696	0.111822083	0.112868684	0.113922514	0.114983582	0.116051896	0.117127463	0.118210285	0.119300363	0.120397695	0.121502277	0.122614101	0.123733156	0.124859427	0.125992899	0.12713355	0.128281357	0.12943629	0.130598319	0.131767406	0.132943514	0.134126596	0.135316604	0.136513485	0.13771718	0.138927626	0.140144754	0.14136849	0.142598755	0.143835464	0.145078525	0.146327842	0.147583311	0.148844822	0.150112258	0.151385497	0.152664407	0.153948851	0.155238683	0.15653375	0.157833892	0.159138939	0.160448714	0.161763032
¸ßË¹°×ÔëÉù´¦Àí (57).mp3	0.151085144	0.151916686	0.152740259	0.153555935	0.154363789	0.155163893	0.155956326	0.156741164	0.157518486	0.158288372	0.159050901	0.159806155	0.160554215	0.161295163	0.162029079	0.162756046	0.163476144	0.164189457	0.164896063	0.165596044	0.166289479	0.166976449	0.167657031	0.168331303	0.168999342	0.169661223	0.170317023	0.170966813	0.171610667	0.172248656	0.172880849	0.173507316	0.174128124	0.174743337	0.175353021	0.175957238	0.176556049	0.177149514	0.177737689	0.178320632	0.178898397	0.179471035	0.180038599	0.180601137	0.181158695	0.18171132	0.182259054	0.182801939	0.183340015
¸ßË¹°×ÔëÉù´¦Àí (58).mp3	0.122424844	0.123673342	0.124929106	0.126192054	0.127462102	0.128739162	0.130023138	0.131313933	0.132611443	0.133915558	0.135226165	0.136543145	0.137866373	0.13919572	0.140531048	0.141872218	0.143219082	0.144571486	0.145929271	0.147292271	0.148660316	0.150033227	0.151410818	0.1527929	0.154179273	0.155569734	0.15696407	0.158362063	0.159763488	0.161168111	0.162575693	0.163985987	0.165398737	0.166813683	0.168230555	0.169649075	0.171068959	0.172489916	0.173911645	0.17533384	0.176756185	0.178178359	0.17960003	0.181020862	0.182440509	0.183858618	0.185274829	0.186688774	0.188100078
¸ßË¹°×ÔëÉù´¦Àí (59).mp3	0.081536058	0.082144537	0.082757292	0.083374385	0.08399588	0.084621838	0.085252323	0.085887401	0.086527135	0.08717159	0.087820834	0.088474931	0.08913395	0.089797957	0.090467021	0.09114121	0.091820593	0.09250524	0.09319522	0.093890604	0.094591462	0.095297866	0.096009887	0.096727597	0.097451067	0.098180372	0.098915582	0.099656771	0.100404012	0.101157379	0.101916944	0.10268278	0.103454962	0.104233562	0.105018654	0.105810311	0.106608605	0.107413609	0.108225395	0.109044035	0.1098696	0.110702161	0.111541787	0.112388549	0.113242513	0.114103749	0.114972322	0.115848296	0.116731737
¸ßË¹°×ÔëÉù´¦Àí (60).mp3	0.146985336	0.148222555	0.149457891	0.15069114	0.1519221	0.153150567	0.154376339	0.155599212	0.156818985	0.158035456	0.159248425	0.16045769	0.161663053	0.162864313	0.164061274	0.165253737	0.166441506	0.167624385	0.168802181	0.169974699	0.171141749	0.172303138	0.173458677	0.174608177	0.175751451	0.176888315	0.178018582	0.179142071	0.180258601	0.181367991	0.182470064	0.183564643	0.184651554	0.185730624	0.186801681	0.187864556	0.188919082	0.189965093	0.191002426	0.192030918	0.19305041	0.194060744	0.195061764	0.196053317	0.197035251	0.198007416	0.198969665	0.199921852	0.200863835
¸ßË¹°×ÔëÉù´¦Àí (61).mp3	0.112913652	0.113948167	0.114989097	0.116036435	0.117090169	0.118150287	0.119216773	0.12028961	0.121368776	0.12245425	0.123546005	0.124644013	0.125748242	0.126858659	0.127975225	0.129097901	0.130226641	0.131361399	0.132502123	0.133648758	0.134801247	0.135959526	0.13712353	0.138293188	0.139468425	0.140649161	0.141835314	0.143026794	0.144223509	0.145425361	0.146632246	0.147844056	0.149060678	0.150281993	0.151507877	0.152738198	0.153972821	0.155211604	0.156454399	0.157701051	0.158951399	0.160205276	0.161462508	0.162722915	0.163986307	0.165252492	0.166521266	0.16779242	0.169065738
¸ßË¹°×ÔëÉù´¦Àí (62).mp3	0.116623799	0.117378952	0.118137898	0.118900672	0.119667309	0.120437842	0.121212306	0.121990733	0.122773157	0.123559609	0.12435012	0.125144723	0.125943448	0.126746324	0.12755338	0.128364644	0.129180145	0.129999909	0.130823961	0.131652327	0.132485029	0.133322092	0.134163537	0.135009384	0.135859652	0.136714361	0.137573525	0.138437161	0.139305283	0.140177902	0.141055029	0.141936673	0.142822842	0.143713539	0.144608769	0.145508532	0.146412827	0.147321652	0.148235	0.149152864	0.150075232	0.151002091	0.151933426	0.152869216	0.15380944	0.154754073	0.155703086	0.156656447	0.15761412
¸ßË¹°×ÔëÉù´¦Àí (63).mp3	0.112790927	0.113814141	0.114844661	0.11588251	0.116927714	0.117980293	0.119040268	0.120107656	0.121182473	0.122264732	0.123354444	0.124451619	0.125556261	0.126668375	0.12778796	0.128915015	0.130049533	0.131191506	0.132340922	0.133497765	0.134662015	0.13583365	0.137012642	0.13819896	0.139392568	0.140593427	0.141801491	0.14301671	0.144239031	0.145468393	0.146704732	0.147947975	0.149198048	0.150454866	0.151718342	0.15298838	0.154264879	0.155547729	0.156836814	0.158132013	0.159433194	0.160740218	0.16205294	0.163371206	0.164694851	0.166023705	0.167357586	0.168696306	0.170039665
¸ßË¹°×ÔëÉù´¦Àí (64).mp3	0.081104396	0.081739304	0.082377807	0.083019934	0.083665712	0.084315169	0.08496833	0.085625224	0.086285876	0.086950313	0.08761856	0.088290644	0.088966588	0.089646418	0.090330158	0.091017832	0.091709462	0.092405071	0.093104682	0.093808315	0.094515991	0.095227731	0.095943552	0.096663475	0.097387515	0.09811569	0.098848015	0.099584506	0.100325175	0.101070035	0.101819097	0.102572372	0.103329868	0.104091592	0.104857552	0.105627751	0.106402192	0.107180877	0.107963806	0.108750976	0.109542384	0.110338025	0.11113789	0.111941969	0.112750252	0.113562724	0.114379368	0.115200165	0.116025095
¸ßË¹°×ÔëÉù´¦Àí (65).mp3	0.089507628	0.090215989	0.090929421	0.091647982	0.092371727	0.093100711	0.093834993	0.094574627	0.09531967	0.096070179	0.09682621	0.097587819	0.098355062	0.099127995	0.099906674	0.100691155	0.101481491	0.10227774	0.103079954	0.103888188	0.104702495	0.105522929	0.106349542	0.107182385	0.108021509	0.108866965	0.109718802	0.110577067	0.111441808	0.112313072	0.113190902	0.114075342	0.114966434	0.115864219	0.116768735	0.117680019	0.118598107	0.119523031	0.120454824	0.121393512	0.122339124	0.123291682	0.124251208	0.125217721	0.126191235	0.127171762	0.128159313	0.129153891	0.130155498
¸ßË¹°×ÔëÉù´¦Àí (66).mp3	0.121648979	0.122545543	0.123443948	0.124344158	0.125246136	0.126149845	0.127055247	0.127962303	0.128870972	0.129781214	0.130692986	0.131606246	0.13252095	0.133437052	0.134354506	0.135273264	0.136193279	0.137114499	0.138036875	0.138960354	0.139884882	0.140810405	0.141736865	0.142664206	0.143592369	0.144521292	0.145450914	0.146381172	0.147311999	0.14824333	0.149175097	0.150107228	0.151039653	0.151972297	0.152905087	0.153837945	0.154770791	0.155703546	0.156636127	0.157568449	0.158500426	0.159431968	0.160362987	0.161293388	0.162223077	0.163151958	0.16407993	0.165006893	0.165932742
¸ßË¹°×ÔëÉù´¦Àí (67).mp3	0.063671856	0.063946828	0.064223055	0.064500573	0.064779416	0.06505962	0.06534122	0.065624252	0.065908752	0.066194758	0.066482306	0.066771434	0.06706218	0.067354582	0.067648679	0.067944512	0.068242119	0.068541541	0.068842819	0.069145995	0.06945111	0.069758208	0.070067332	0.070378525	0.070691831	0.071007297	0.071324968	0.071644889	0.071967109	0.072291675	0.072618635	0.07294804	0.073279938	0.073614381	0.07395142	0.074291108	0.074633498	0.074978644	0.075326601	0.075677425	0.076031173	0.076387902	0.076747671	0.077110539	0.077476568	0.077845819	0.078218355	0.078594239	0.078973536
¸ßË¹°×ÔëÉù´¦Àí (68).mp3	0.107869643	0.108856699	0.109848435	0.110844804	0.111845756	0.112851238	0.113861198	0.114875579	0.115894322	0.116917367	0.117944653	0.118976113	0.120011682	0.121051289	0.122094863	0.123142329	0.124193611	0.125248629	0.126307302	0.127369544	0.128435269	0.129504387	0.130576804	0.131652424	0.132731151	0.133812881	0.13489751	0.13598493	0.137075032	0.1381677	0.139262818	0.140360265	0.141459919	0.142561651	0.143665332	0.144770827	0.145878	0.14698671	0.148096812	0.149208158	0.150320597	0.151433973	0.152548128	0.153662899	0.154778118	0.155893617	0.157009221	0.158124751	0.159240026
¸ßË¹°×ÔëÉù´¦Àí (69).mp3	0.073480024	0.0739832	0.07448999	0.075000457	0.075514663	0.076032672	0.076554549	0.077080359	0.077610168	0.078144044	0.078682054	0.079224267	0.079770754	0.080321584	0.08087683	0.081436563	0.082000857	0.082569786	0.083143426	0.083721852	0.084305141	0.084893372	0.085486623	0.086084973	0.086688504	0.087297296	0.087911432	0.088530996	0.089156071	0.089786742	0.090423095	0.091065218	0.091713196	0.092367118	0.093027074	0.093693153	0.094365445	0.095044041	0.095729034	0.096420515	0.097118578	0.097823315	0.098534821	0.09925319	0.099978517	0.100710896	0.101450422	0.102197191	0.102951299
¸ßË¹°×ÔëÉù´¦Àí (70).mp3	0.147418899	0.148353833	0.149285614	0.15021417	0.151139432	0.152061331	0.152979801	0.153894774	0.154806187	0.155713973	0.156618072	0.157518419	0.158414955	0.159307617	0.160196348	0.161081088	0.161961779	0.162838364	0.163710786	0.16457899	0.165442919	0.166302521	0.167157739	0.168008521	0.168854813	0.169696563	0.170533719	0.171366228	0.172194039	0.173017101	0.173835362	0.174648773	0.175457281	0.176260838	0.177059391	0.177852892	0.17864129	0.179424535	0.180202576	0.180975364	0.181742848	0.182504977	0.183261701	0.184012968	0.184758729	0.185498931	0.186233523	0.186962452	0.187685667
¸ßË¹°×ÔëÉù´¦Àí (71).mp3	0.091434801	0.092129151	0.09282839	0.093532564	0.094241723	0.094955914	0.095675186	0.096399588	0.097129167	0.097863972	0.09860405	0.099349449	0.100100217	0.100856401	0.101618047	0.102385203	0.103157915	0.103936228	0.104720189	0.105509841	0.106305229	0.107106397	0.107913388	0.108726244	0.109545007	0.110369717	0.111200415	0.112037138	0.112879925	0.113728812	0.114583834	0.115445027	0.116312422	0.11718605	0.118065942	0.118952125	0.119844627	0.12074347	0.121648678	0.122560271	0.123478268	0.124402684	0.125333533	0.126270826	0.127214571	0.128164773	0.129121435	0.130084556	0.131054132
¸ßË¹°×ÔëÉù´¦Àí (72).mp3	0.05275393	0.052807239	0.052859272	0.052910034	0.052959529	0.05300776	0.053054731	0.053100445	0.053144906	0.053188114	0.053230072	0.053270782	0.053310244	0.05334846	0.053385429	0.053421152	0.053455628	0.053488856	0.053520836	0.053551565	0.053581041	0.053609262	0.053636225	0.053661927	0.053686364	0.053709532	0.053731427	0.053752043	0.053771376	0.053789419	0.053806166	0.053821611	0.053835746	0.053848564	0.053860057	0.053870217	0.053879034	0.0538865	0.053892604	0.053897336	0.053900685	0.05390264	0.053903189	0.05390232	0.05390002	0.053896276	0.053891074	0.0538844	0.053876239
¸ßË¹°×ÔëÉù´¦Àí (73).mp3	0.076684273	0.077230123	0.077779531	0.078332553	0.078889246	0.079449667	0.080013875	0.080581926	0.081153881	0.081729798	0.082309738	0.082893761	0.083481929	0.084074304	0.084670947	0.085271921	0.085877291	0.08648712	0.087101472	0.087720412	0.088344007	0.088972321	0.089605422	0.090243376	0.090886252	0.091534116	0.092187037	0.092845085	0.093508327	0.094176834	0.094850675	0.09552992	0.09621464	0.096904905	0.097600787	0.098302356	0.099009683	0.09972284	0.100441898	0.101166928	0.101898001	0.102635189	0.103378563	0.104128193	0.10488415	0.105646504	0.106415325	0.107190682	0.107972643
¸ßË¹°×ÔëÉù´¦Àí (74).mp3	0.162566928	0.163567957	0.164563732	0.165554179	0.166539225	0.1675188	0.168492834	0.16946126	0.170424011	0.171381025	0.172332238	0.173277589	0.174217019	0.175150469	0.176077882	0.176999203	0.177914377	0.178823351	0.179726074	0.180622495	0.181512564	0.182396232	0.183273452	0.184144177	0.185008361	0.18586596	0.186716929	0.187561225	0.188398806	0.189229629	0.190053654	0.190870838	0.191681144	0.192484529	0.193280957	0.194070386	0.19485278	0.1956281	0.196396309	0.197157368	0.19791124	0.198657888	0.199397275	0.200129364	0.200854117	0.201571498	0.20228147	0.202983995	0.203679036
¸ßË¹°×ÔëÉù´¦Àí (75).mp3	0.095400405	0.096163588	0.096931906	0.097705407	0.098484142	0.09926816	0.10005751	0.100852242	0.101652406	0.102458048	0.103269218	0.104085963	0.10490833	0.105736368	0.106570121	0.107409635	0.108254956	0.109106127	0.109963192	0.110826194	0.111695174	0.112570172	0.113451229	0.114338383	0.115231669	0.116131126	0.117036785	0.117948681	0.118866845	0.119791305	0.120722089	0.121659224	0.122602732	0.123552634	0.124508951	0.125471698	0.126440889	0.127416537	0.128398649	0.12938723	0.130382284	0.131383809	0.1323918	0.13340625	0.134427147	0.135454474	0.136488212	0.137528336	0.138574816
¸ßË¹°×ÔëÉù´¦Àí (76).mp3	0.10152874	0.102547021	0.103573347	0.104607738	0.105650213	0.106700787	0.107759475	0.108826286	0.10990123	0.110984312	0.112075536	0.113174901	0.114282405	0.115398041	0.116521799	0.117653668	0.118793629	0.119941663	0.121097745	0.122261847	0.123433936	0.124613975	0.125801922	0.126997731	0.128201351	0.129412726	0.130631793	0.131858485	0.13309273	0.134334449	0.135583558	0.136839965	0.138103574	0.13937428	0.140651974	0.141936536	0.143227843	0.144525762	0.145830153	0.147140868	0.148457751	0.149780639	0.151109358	0.152443727	0.153783556	0.155128645	0.156478786	0.157833761	0.159193342
¸ßË¹°×ÔëÉù´¦Àí (77).mp3	0.084387829	0.085176328	0.085971848	0.086774471	0.087584279	0.088401356	0.089225783	0.090057646	0.090897027	0.091744012	0.092598683	0.093461126	0.094331425	0.095209664	0.096095929	0.096990302	0.097892869	0.098803714	0.099722919	0.10065057	0.101586747	0.102531534	0.103485013	0.104447263	0.105418366	0.1063984	0.107387444	0.108385574	0.109392866	0.110409393	0.111435229	0.112470445	0.113515108	0.114569287	0.115633045	0.116706446	0.117789549	0.11888241	0.119985085	0.121097623	0.122220073	0.123352477	0.124494878	0.125647309	0.126809803	0.127982387	0.129165083	0.130357908	0.131560873
¸ßË¹°×ÔëÉù´¦Àí (78).mp3	0.071267288	0.071700809	0.072135695	0.072571968	0.073009651	0.073448765	0.073889333	0.074331378	0.074774922	0.075219988	0.075666598	0.076114773	0.076564538	0.077015913	0.077468922	0.077923586	0.078379927	0.078837968	0.07929773	0.079759235	0.080222504	0.08068756	0.081154424	0.081623117	0.082093659	0.082566073	0.083040378	0.083516595	0.083994744	0.084474846	0.08495692	0.085440985	0.085927061	0.086415166	0.086905319	0.087397538	0.087891842	0.088388246	0.088886769	0.089387426	0.089890235	0.090395209	0.090902365	0.091411717	0.091923278	0.092437063	0.092953083	0.093471351	0.093991879
¸ßË¹°×ÔëÉù´¦Àí (79).mp3	0.108787717	0.109925721	0.1110707	0.112222589	0.113381317	0.11454681	0.115718992	0.11689778	0.118083089	0.119274829	0.120472905	0.121677218	0.122887666	0.12410414	0.125326528	0.126554713	0.127788572	0.129027977	0.130272798	0.131522895	0.132778127	0.134038346	0.135303398	0.136573125	0.137847361	0.139125937	0.140408676	0.141695398	0.142985914	0.144280032	0.145577551	0.146878266	0.148181966	0.149488432	0.150797441	0.152108763	0.15342216	0.15473739	0.156054204	0.157372346	0.158691554	0.160011559	0.161332088	0.162652857	0.163973581	0.165293966	0.166613709	0.167932507	0.169250045
¸ßË¹°×ÔëÉù´¦Àí (80).mp3	0.081832275	0.082440497	0.083053491	0.083671318	0.084294039	0.084921718	0.085554418	0.086192201	0.086835131	0.087483274	0.088136693	0.088795453	0.08945962	0.09012926	0.090804438	0.091485222	0.092171678	0.092863873	0.093561875	0.094265751	0.094975568	0.095691396	0.096413301	0.097141353	0.097875619	0.098616169	0.099363069	0.10011639	0.100876198	0.101642563	0.102415551	0.103195232	0.103981671	0.104774937	0.105575095	0.106382213	0.107196355	0.108017586	0.108845971	0.109681573	0.110524455	0.111374677	0.112232301	0.113097386	0.11396999	0.114850168	0.115737977	0.116633469	0.117536696
¸ßË¹°×ÔëÉù´¦Àí (81).mp3	0.085312843	0.086205541	0.087107838	0.088019854	0.088941709	0.089873523	0.090815418	0.091767514	0.092729934	0.093702799	0.094686231	0.095680352	0.096685283	0.097701147	0.098728065	0.099766158	0.100815546	0.101876349	0.102948686	0.104032674	0.10512843	0.10623607	0.107355708	0.108487454	0.109631421	0.110787714	0.111956441	0.113137704	0.114331603	0.115538235	0.116757693	0.117990068	0.119235445	0.120493906	0.121765527	0.12305038	0.124348531	0.125660041	0.126984964	0.128323348	0.129675232	0.131040651	0.132419629	0.133812183	0.13521832	0.136638038	0.138071324	0.139518157	0.140978501
¸ßË¹°×ÔëÉù´¦Àí (82).mp3	0.088231314	0.088828397	0.089430718	0.090038359	0.090651399	0.091269919	0.091894004	0.092523735	0.093159197	0.093800476	0.094447659	0.095100831	0.095760083	0.096425504	0.097097183	0.097775212	0.098459684	0.099150691	0.099848328	0.100552691	0.101263874	0.101981976	0.102707093	0.103439325	0.104178772	0.104925534	0.105679711	0.106441406	0.107210723	0.107987763	0.108772631	0.109565432	0.110366272	0.111175255	0.111992488	0.112818077	0.113652129	0.114494752	0.115346052	0.116206137	0.117075115	0.117953091	0.118840173	0.119736469	0.120642083	0.121557121	0.122481689	0.12341589	0.124359826
¸ßË¹°×ÔëÉù´¦Àí (83).mp3	0.123248116	0.124170093	0.125094633	0.126021683	0.126951192	0.127883107	0.128817372	0.129753933	0.130692733	0.131633714	0.132576815	0.133521977	0.134469138	0.135418235	0.136369202	0.137321974	0.138276482	0.139232659	0.140190433	0.141149732	0.142110482	0.143072609	0.144036035	0.145000682	0.145966469	0.146933313	0.147901132	0.148869839	0.149839348	0.150809567	0.151780407	0.152751773	0.15372357	0.154695702	0.155668068	0.156640568	0.157613097	0.158585549	0.159557818	0.160529793	0.16150136	0.162472407	0.163442814	0.164412464	0.165381234	0.166349	0.167315636	0.168281012	0.169244996
¸ßË¹°×ÔëÉù´¦Àí (84).mp3	0.105033579	0.106147053	0.107268232	0.108397068	0.109533509	0.110677498	0.111828974	0.112987874	0.11415413	0.115327668	0.116508411	0.117696278	0.118891184	0.120093036	0.12130174	0.122517195	0.123739297	0.124967933	0.126202989	0.127444343	0.128691869	0.129945435	0.131204903	0.132470128	0.133740963	0.13501725	0.13629883	0.137585533	0.138877187	0.14017361	0.141474615	0.14278001	0.144089595	0.145403161	0.146720496	0.14804138	0.149365584	0.150692875	0.152023011	0.153355743	0.154690815	0.156027965	0.157366921	0.158707408	0.160049139	0.161391822	0.162735159	0.164078842	0.165422557
¸ßË¹°×ÔëÉù´¦Àí (85).mp3	0.085464722	0.086084849	0.086709578	0.087338979	0.08797312	0.088612072	0.089255907	0.089904696	0.090558512	0.091217428	0.091881518	0.092550857	0.093225521	0.093905585	0.094591126	0.095282221	0.095978949	0.096681388	0.097389617	0.098103717	0.098823767	0.099549849	0.100282044	0.101020433	0.101765101	0.102516129	0.1032736	0.1040376	0.10480821	0.105585517	0.106369603	0.107160555	0.107958457	0.108763394	0.109575451	0.110394713	0.111221264	0.112055191	0.112896577	0.113745506	0.114602061	0.115466328	0.116338386	0.11721832	0.118106209	0.119002135	0.119906175	0.120818408	0.12173891
¸ßË¹°×ÔëÉù´¦Àí (86).mp3	0.132563717	0.133613748	0.134668297	0.135727315	0.136790751	0.137858552	0.138930664	0.140007029	0.141087585	0.14217227	0.143261017	0.144353759	0.145450423	0.146550935	0.147655218	0.148763191	0.14987477	0.150989869	0.152108396	0.153230259	0.154355359	0.155483598	0.156614869	0.157749065	0.158886075	0.160025783	0.161168068	0.162312808	0.163459875	0.164609137	0.165760458	0.166913697	0.168068711	0.169225348	0.170383457	0.171542878	0.172703448	0.173864999	0.175027358	0.176190349	0.177353788	0.178517487	0.179681255	0.180844892	0.182008197	0.18317096	0.184332967	0.185494	0.186653835
¸ßË¹°×ÔëÉù´¦Àí (87).mp3	0.150478475	0.151156592	0.151828834	0.152495323	0.153156176	0.153811509	0.154461436	0.155106069	0.155745518	0.15637989	0.157009291	0.157633825	0.158253592	0.158868691	0.159479218	0.160085269	0.160686934	0.161284303	0.161877463	0.162466499	0.163051493	0.163632526	0.164209675	0.164783015	0.165352619	0.165918558	0.1664809	0.167039712	0.167595055	0.168146993	0.168695584	0.169240884	0.169782948	0.170321828	0.170857574	0.171390233	0.171919851	0.17244647	0.172970133	0.173490876	0.174008738	0.174523751	0.175035949	0.17554536	0.176052013	0.176555933	0.177057143	0.177555665	0.178051518
¸ßË¹°×ÔëÉù´¦Àí (88).mp3	0.068096075	0.068785993	0.069483114	0.070187539	0.070899372	0.071618719	0.072345685	0.073080378	0.073822906	0.074573378	0.075331904	0.076098596	0.076873567	0.07765693	0.078448799	0.07924929	0.080058518	0.080876601	0.081703655	0.0825398	0.083385155	0.084239838	0.085103969	0.08597767	0.08686106	0.08775426	0.088657392	0.089570575	0.090493932	0.091427583	0.092371648	0.093326246	0.094291498	0.095267521	0.096254433	0.097252351	0.098261388	0.09928166	0.100313278	0.101356351	0.102410988	0.103477293	0.10455537	0.105645319	0.106747236	0.107861214	0.108987342	0.110125706	0.111276386
¸ßË¹°×ÔëÉù´¦Àí (89).mp3	0.140819148	0.142114767	0.143413939	0.14471649	0.146022243	0.147331016	0.148642623	0.149956875	0.151273576	0.152592529	0.153913532	0.155236378	0.156560856	0.157886751	0.159213846	0.160541915	0.161870734	0.163200069	0.164529686	0.165859346	0.167188805	0.168517816	0.169846126	0.171173483	0.172499625	0.17382429	0.175147212	0.17646812	0.17778674	0.179102794	0.180416002	0.181726078	0.183032736	0.184335684	0.185634627	0.186929269	0.188219308	0.189504443	0.190784366	0.192058769	0.193327342	0.194589771	0.19584574	0.197094931	0.198337024	0.199571699	0.200798631	0.202017495	0.203227966
¸ßË¹°×ÔëÉù´¦Àí (90).mp3	0.075331083	0.075392271	0.075452539	0.075511909	0.075570405	0.075628047	0.075684857	0.075740857	0.075796067	0.075850506	0.075904195	0.075957153	0.076009398	0.076060949	0.076111824	0.076162041	0.076211617	0.076260569	0.076308913	0.076356667	0.076403845	0.076450464	0.076496539	0.076542085	0.076587118	0.076631651	0.0766757	0.076719277	0.076762398	0.076805076	0.076847324	0.076889156	0.076930585	0.076971624	0.077012285	0.077052582	0.077092526	0.07713213	0.077171406	0.077210366	0.077249023	0.077287387	0.077325472	0.077363288	0.077400847	0.07743816	0.07747524	0.077512097	0.077548743
¸ßË¹°×ÔëÉù´¦Àí (91).mp3	0.094279325	0.095142638	0.096013246	0.0968912	0.09777655	0.098669345	0.099569635	0.100477465	0.101392883	0.102315934	0.103246661	0.104185108	0.105131314	0.106085321	0.107047165	0.108016883	0.10899451	0.109980077	0.110973616	0.111975153	0.112984716	0.114002327	0.115028008	0.116061776	0.117103647	0.118153634	0.119211744	0.120277985	0.121352357	0.122434862	0.123525492	0.124624239	0.125731089	0.126846026	0.127969027	0.129100064	0.130239107	0.131386117	0.132541053	0.133703866	0.134874502	0.136052902	0.137238999	0.138432719	0.139633985	0.140842708	0.142058794	0.143282143	0.144512644
¸ßË¹°×ÔëÉù´¦Àí (92).mp3	0.109032832	0.110171296	0.11131527	0.112464654	0.113619344	0.114779231	0.115944206	0.117114153	0.118288954	0.119468489	0.120652632	0.121841254	0.123034223	0.124231403	0.125432654	0.126637833	0.127846791	0.129059379	0.13027544	0.131494816	0.132717343	0.133942855	0.135171181	0.136402147	0.137635572	0.138871276	0.14010907	0.141348764	0.142590164	0.14383307	0.145077279	0.146322586	0.147568778	0.148815642	0.150062958	0.151310503	0.152558052	0.153805374	0.155052234	0.156298394	0.157543612	0.158787644	0.160030238	0.161271143	0.162510102	0.163746856	0.16498114	0.166212688	0.16744123
¸ßË¹°×ÔëÉù´¦Àí (93).mp3	0.073095863	0.073820925	0.07455122	0.075286779	0.076027634	0.076773814	0.077525349	0.078282268	0.0790446	0.079812372	0.080585612	0.081364347	0.082148603	0.082938405	0.083733777	0.084534744	0.085341327	0.086153549	0.08697143	0.08779499	0.088624248	0.08945922	0.090299924	0.091146372	0.09199858	0.092856558	0.093720318	0.094589867	0.095465214	0.096346362	0.097233317	0.098126079	0.099024648	0.099929021	0.100839194	0.101755159	0.102676909	0.10360443	0.104537709	0.105476728	0.106421468	0.107371907	0.108328018	0.109289774	0.110257143	0.11123009	0.112208576	0.11319256	0.114181996
¸ßË¹°×ÔëÉù´¦Àí (94).mp3	0.103266842	0.104077313	0.104892723	0.105713113	0.106538523	0.107368991	0.108204555	0.109045256	0.109891128	0.110742211	0.11159854	0.112460151	0.113327078	0.114199357	0.115077021	0.115960101	0.11684863	0.117742638	0.118642155	0.119547208	0.120457826	0.121374033	0.122295854	0.123223313	0.12415643	0.125095227	0.12603972	0.126989926	0.127945861	0.128907536	0.129874962	0.130848147	0.131827099	0.13281182	0.133802311	0.134798572	0.135800598	0.136808383	0.137821916	0.138841184	0.139866171	0.140896858	0.141933221	0.142975232	0.144022863	0.145076077	0.146134835	0.147199095	0.148268808
¸ßË¹°×ÔëÉù´¦Àí (95).mp3	0.137687435	0.1386617	0.139635441	0.14060859	0.141581078	0.142552836	0.143523795	0.144493886	0.145463039	0.146431184	0.147398251	0.148364169	0.149328867	0.150292274	0.151254317	0.152214925	0.153174024	0.154131541	0.155087403	0.156041535	0.156993863	0.15794431	0.158892802	0.15983926	0.16078361	0.161725772	0.162665667	0.163603218	0.164538344	0.165470965	0.166400998	0.167328363	0.168252977	0.169174755	0.170093614	0.171009467	0.17192223	0.172831815	0.173738134	0.174641098	0.175540617	0.176436601	0.177328959	0.178217596	0.17910242	0.179983336	0.180860248	0.181733059	0.182601671
¸ßË¹°×ÔëÉù´¦Àí (96).mp3	0.084172912	0.084740995	0.085312477	0.085887408	0.086465839	0.087047823	0.087633412	0.088222657	0.088815612	0.089412329	0.090012863	0.090617268	0.091225597	0.091837905	0.092454248	0.09307468	0.093699256	0.094328034	0.094961068	0.095598415	0.096240132	0.096886275	0.097536901	0.098192067	0.098851831	0.099516249	0.100185379	0.100859279	0.101538006	0.102221618	0.102910171	0.103603723	0.104302331	0.105006052	0.105714943	0.10642906	0.107148459	0.107873197	0.108603328	0.109338907	0.110079988	0.110826625	0.111578871	0.112336777	0.113100396	0.113869777	0.114644969	0.115426021	0.116212979
¸ßË¹°×ÔëÉù´¦Àí (97).mp3	0.123698067	0.124671367	0.125650976	0.126636915	0.127629207	0.12862787	0.129632924	0.130644385	0.131662266	0.132686583	0.133717344	0.134754559	0.135798235	0.136848376	0.137904985	0.138968059	0.140037598	0.141113595	0.142196041	0.143284926	0.144380235	0.145481949	0.146590049	0.14770451	0.148825303	0.149952397	0.151085757	0.152225343	0.153371111	0.154523012	0.155680994	0.156845	0.158014967	0.159190828	0.16037251	0.161559936	0.162753021	0.163951677	0.165155808	0.166365313	0.167580084	0.168800006	0.170024958	0.171254811	0.17248943	0.173728673	0.174972387	0.176220416	0.177472591
¸ßË¹°×ÔëÉù´¦Àí (98).mp3	0.057542889	0.057711937	0.057880939	0.058049909	0.058218863	0.058387815	0.05855678	0.058725773	0.058894809	0.059063903	0.059233069	0.059402321	0.059571675	0.059741145	0.059910745	0.06008049	0.060250393	0.060420471	0.060590736	0.060761202	0.060931886	0.061102799	0.061273957	0.061445374	0.061617063	0.061789039	0.061961316	0.062133908	0.062306828	0.062480092	0.062653712	0.062827702	0.063002077	0.063176851	0.063352036	0.063527647	0.063703698	0.063880203	0.064057174	0.064234627	0.064412574	0.064591029	0.064770006	0.064949518	0.065129579	0.065310203	0.065491403	0.065673191	0.065855583
¸ßË¹°×ÔëÉù´¦Àí (99).mp3	0.121295299	0.122324811	0.123355628	0.124387658	0.125420813	0.126455003	0.127490136	0.128526122	0.129562866	0.130600277	0.131638261	0.132676722	0.133715566	0.134754697	0.135794017	0.136833429	0.137872835	0.138912135	0.139951229	0.140990016	0.142028395	0.143066263	0.144103516	0.145140049	0.146175759	0.147210537	0.148244278	0.149276874	0.150308214	0.15133819	0.15236669	0.153393603	0.154418815	0.155442213	0.156463682	0.157483106	0.158500367	0.159515348	0.160527929	0.161537991	0.162545412	0.16355007	0.16455184	0.165550599	0.16654622	0.167538578	0.168527542	0.169512985	0.170494775
¸ßË¹°×ÔëÉù´¦Àí (100).mp3	0.104084001	0.104923019	0.105767191	0.106616557	0.107471155	0.108331021	0.109196194	0.110066709	0.110942603	0.11182391	0.112710665	0.113602902	0.114500652	0.115403949	0.116312823	0.117227303	0.118147419	0.119073199	0.120004668	0.120941852	0.121884775	0.122833459	0.123787925	0.124748193	0.125714279	0.126686201	0.127663971	0.128647602	0.129637103	0.130632484	0.131633749	0.132640902	0.133653943	0.13467287	0.13569768	0.136728365	0.137764914	0.138807315	0.139855551	0.140909601	0.141969443	0.14303505	0.14410639	0.14518343	0.14626613	0.147354447	0.148448334	0.149547739	0.150652604
¸ßË¹°×ÔëÉù´¦Àí (101).mp3	0.121322541	0.122586303	0.123857352	0.125135592	0.126420922	0.127713238	0.129012429	0.130318378	0.131630966	0.132950066	0.134275546	0.135607269	0.136945092	0.138288867	0.139638438	0.140993645	0.142354321	0.143720294	0.145091383	0.146467405	0.147848165	0.149233467	0.150623105	0.152016866	0.153414533	0.154815879	0.156220673	0.157628674	0.159039636	0.160453306	0.161869423	0.163287719	0.164707919	0.16612974	0.167552893	0.168977082	0.170402001	0.17182734	0.17325278	0.174677995	0.176102651	0.17752641	0.178948923	0.180369835	0.181788786	0.183205407	0.184619323	0.186030152	0.187437506
¸ßË¹°×ÔëÉù´¦Àí (102).mp3	0.107150263	0.108279366	0.109415932	0.110559913	0.111711259	0.112869913	0.114035816	0.115208908	0.116389119	0.117576381	0.118770616	0.119971747	0.121179688	0.122394352	0.123615645	0.124843469	0.126077721	0.127318294	0.128565073	0.129817941	0.131076773	0.132341441	0.13361181	0.13488774	0.136169083	0.137455688	0.138747396	0.140044044	0.14134546	0.142651468	0.143961884	0.145276519	0.146595175	0.147917651	0.149243736	0.150573213	0.151905859	0.153241443	0.154579728	0.155920468	0.157263412	0.1586083	0.159954866	0.161302836	0.162651929	0.164001857	0.165352323	0.166703026	0.168053653
¸ßË¹°×ÔëÉù´¦Àí (103).mp3	0.136421167	0.1373501	0.13828176	0.139216113	0.140153121	0.141092744	0.142034942	0.142979674	0.143926896	0.144876563	0.145828628	0.146783044	0.14773976	0.148698724	0.149659884	0.150623184	0.151588567	0.152555973	0.153525342	0.154496611	0.155469714	0.156444585	0.157421153	0.158399348	0.159379095	0.160360318	0.161342939	0.162326877	0.163312047	0.164298365	0.165285742	0.166274086	0.167263303	0.168253297	0.169243969	0.170235216	0.171226933	0.172219012	0.173211341	0.174203807	0.175196292	0.176188676	0.177180834	0.17817264	0.179163964	0.180154671	0.181144624	0.182133682	0.183121702
¸ßË¹°×ÔëÉù´¦Àí (104).mp3	0.04941121	0.049550534	0.049688374	0.049824723	0.049959573	0.050092915	0.050224741	0.050355041	0.050483805	0.050611024	0.050736686	0.050860779	0.050983294	0.051104216	0.051223534	0.051341235	0.051457304	0.051571727	0.05168449	0.051795577	0.051904973	0.052012659	0.052118621	0.052222839	0.052325297	0.052425973	0.05252485	0.052621907	0.052717123	0.052810477	0.052901946	0.052991508	0.05307914	0.053164816	0.053248512	0.053330203	0.053409862	0.053487461	0.053562974	0.053636372	0.053707624	0.053776701	0.053843573	0.053908206	0.053970569	0.054030628	0.054088349	0.054143697	0.054196636
¸ßË¹°×ÔëÉù´¦Àí (105).mp3	0.080731335	0.08139831	0.082071402	0.082750701	0.083436303	0.084128302	0.084826795	0.085531878	0.08624365	0.086962211	0.087687662	0.088420104	0.089159641	0.089906377	0.090660416	0.091421865	0.092190832	0.092967425	0.093751752	0.094543926	0.095344056	0.096152255	0.096968636	0.097793314	0.098626402	0.099468017	0.100318275	0.101177292	0.102045186	0.102922076	0.103808079	0.104703314	0.105607901	0.106521958	0.107445605	0.108378962	0.109322148	0.110275282	0.111238482	0.112211867	0.113195555	0.114189661	0.115194303	0.116209593	0.117235647	0.118272576	0.119320489	0.120379496	0.121449701
¸ßË¹°×ÔëÉù´¦Àí (106).mp3	0.097692828	0.097862405	0.098031221	0.098199312	0.098366711	0.098533454	0.098699574	0.098865103	0.099030074	0.09919452	0.099358472	0.099521963	0.099685022	0.099847682	0.100009972	0.100171922	0.100333562	0.100494923	0.100656032	0.100816919	0.100977614	0.101138143	0.101298536	0.101458821	0.101619026	0.101779178	0.101939305	0.102099435	0.102259594	0.10241981	0.102580109	0.10274052	0.102901069	0.103061782	0.103222686	0.103383809	0.103545176	0.103706814	0.103868751	0.104031012	0.104193625	0.104356616	0.104520012	0.10468384	0.104848126	0.105012899	0.105178184	0.10534401	0.105510403
¸ßË¹°×ÔëÉù´¦Àí (107).mp3	0.059127783	0.059249979	0.059370183	0.059488391	0.059604603	0.059718814	0.059831022	0.059941222	0.060049411	0.060155583	0.060259733	0.060361855	0.060461944	0.060559991	0.060655989	0.060749931	0.060841808	0.060931611	0.061019329	0.061104953	0.061188473	0.061269875	0.06134915	0.061426283	0.061501261	0.061574072	0.0616447	0.061713129	0.061779346	0.061843332	0.061905071	0.061964545	0.062021736	0.062076625	0.062129191	0.062179414	0.062227274	0.062272748	0.062315813	0.062356446	0.062394623	0.062430319	0.062463509	0.062494165	0.06252226	0.062547767	0.062570657	0.0625909	0.062608465
¸ßË¹°×ÔëÉù´¦Àí (108).mp3	0.099125947	0.10000013	0.100880332	0.101766584	0.102658916	0.103557359	0.10446194	0.105372687	0.106289627	0.107212785	0.108142184	0.109077848	0.110019798	0.110968053	0.111922631	0.11288355	0.113850824	0.114824467	0.115804489	0.116790901	0.117783708	0.118782917	0.11978853	0.120800548	0.121818968	0.122843786	0.123874995	0.124912585	0.125956543	0.127006852	0.128063494	0.129126445	0.130195681	0.131271171	0.132352883	0.133440779	0.134534818	0.135634956	0.136741142	0.137853323	0.13897144	0.14009543	0.141225225	0.142360751	0.143501929	0.144648676	0.145800903	0.146958512	0.148121404
¸ßË¹°×ÔëÉù´¦Àí (109).mp3	0.136795726	0.138000919	0.139206082	0.140411045	0.141615638	0.142819689	0.144023024	0.145225472	0.146426857	0.147627006	0.148825743	0.150022892	0.151218278	0.152411723	0.153603051	0.154792083	0.155978642	0.15716255	0.158343627	0.159521696	0.160696576	0.161868088	0.163036053	0.164200292	0.165360625	0.166516872	0.167668853	0.168816389	0.1699593	0.171097408	0.172230531	0.173358493	0.174481113	0.175598214	0.176709616	0.177815142	0.178914615	0.180007858	0.181094693	0.182174946	0.183248439	0.184314999	0.18537445	0.186426619	0.187471333	0.18850842	0.189537707	0.190559024	0.191572201
¸ßË¹°×ÔëÉù´¦Àí (110).mp3	0.151732897	0.152613741	0.15349288	0.154370271	0.155245874	0.156119646	0.156991546	0.157861533	0.158729564	0.159595597	0.16045959	0.161321501	0.162181286	0.163038902	0.163894307	0.164747456	0.165598305	0.16644681	0.167292926	0.168136607	0.168977808	0.169816482	0.170652582	0.171486061	0.172316871	0.173144963	0.173970288	0.174792796	0.175612436	0.176429158	0.177242908	0.178053635	0.178861285	0.179665802	0.180467132	0.181265219	0.182060006	0.182851434	0.183639445	0.184423979	0.185204974	0.185982369	0.1867561	0.187526104	0.188292316	0.189054668	0.189813093	0.190567522	0.191317885
¸ßË¹°×ÔëÉù´¦Àí (111).mp3	0.092192527	0.093100802	0.094017049	0.094941334	0.095873721	0.096814273	0.097763053	0.098720121	0.09968554	0.100659369	0.101641666	0.102632489	0.103631893	0.104639934	0.105656664	0.106682134	0.107716395	0.108759494	0.109811477	0.110872387	0.111942265	0.113021151	0.11410908	0.115206086	0.116312199	0.117427448	0.118551855	0.119685441	0.120828225	0.121980219	0.123141432	0.12431187	0.125491534	0.126680418	0.127878515	0.12908581	0.130302284	0.131527911	0.132762662	0.134006499	0.135259379	0.136521252	0.13779206	0.13907174	0.14036022	0.141657419	0.142963251	0.144277619	0.145600417
¸ßË¹°×ÔëÉù´¦Àí (112).mp3	0.130098349	0.13130194	0.132510698	0.133724532	0.134943347	0.136167044	0.137395523	0.138628676	0.139866394	0.141108566	0.142355072	0.143605792	0.144860602	0.146119371	0.147381966	0.148648249	0.149918079	0.151191308	0.152467785	0.153747356	0.15502986	0.156315131	0.157603002	0.158893297	0.160185838	0.16148044	0.162776914	0.164075067	0.165374701	0.16667561	0.167977585	0.169280414	0.170583875	0.171887746	0.173191795	0.174495788	0.175799484	0.177102637	0.178404998	0.179706309	0.181006308	0.18230473	0.183601301	0.184895745	0.186187778	0.187477113	0.188763456	0.19004651	0.19132597
¸ßË¹°×ÔëÉù´¦Àí (113).mp3	0.118132917	0.119334153	0.120541687	0.121755428	0.122975278	0.124201135	0.125432895	0.126670449	0.127913682	0.129162478	0.130416712	0.131676259	0.132940987	0.13421076	0.135485436	0.136764871	0.138048913	0.139337408	0.140630194	0.141927106	0.143227974	0.144532621	0.145840867	0.147152525	0.148467403	0.149785304	0.151106026	0.152429361	0.153755094	0.155083006	0.156412874	0.157744466	0.159077546	0.160411873	0.1617472	0.163083272	0.164419833	0.165756616	0.167093353	0.168429767	0.169765576	0.171100495	0.17243423	0.173766484	0.175096952	0.176425327	0.177751293	0.17907453	0.180394715
¸ßË¹°×ÔëÉù´¦Àí (114).mp3	0.111172435	0.111995667	0.112821848	0.113650966	0.114483012	0.115317975	0.116155842	0.116996602	0.117840239	0.11868674	0.119536089	0.120388269	0.121243262	0.122101048	0.122961609	0.123824922	0.124690964	0.125559713	0.126431143	0.127305227	0.128181938	0.129061245	0.129943119	0.130827526	0.131714434	0.132603806	0.133495605	0.134389792	0.135286326	0.136185166	0.137086266	0.137989581	0.138895061	0.139802657	0.140712317	0.141623986	0.142537607	0.143453122	0.144370469	0.145289585	0.146210404	0.147132857	0.148056874	0.148982381	0.149909302	0.150837558	0.151767067	0.152697746	0.153629506
¸ßË¹°×ÔëÉù´¦Àí (115).mp3	0.145224999	0.146344899	0.147468755	0.148596523	0.149728157	0.150863608	0.152002824	0.153145752	0.154292336	0.155442516	0.15659623	0.157753414	0.158914	0.160077917	0.161245091	0.162415446	0.163588901	0.164765373	0.165944774	0.167127014	0.168312	0.169499632	0.170689811	0.17188243	0.17307738	0.174274547	0.175473815	0.176675061	0.17787816	0.179082981	0.180289389	0.181497244	0.182706402	0.183916715	0.185128029	0.186340185	0.187553018	0.188766361	0.189980038	0.191193872	0.192407676	0.193621261	0.19483443	0.196046982	0.197258711	0.198469403	0.19967884	0.200886796	0.202093041
¸ßË¹°×ÔëÉù´¦Àí (116).mp3	0.120645013	0.121499472	0.122358853	0.123223194	0.124092531	0.124966899	0.125846331	0.126730864	0.127620528	0.128515358	0.129415383	0.130320635	0.131231142	0.132146934	0.133068037	0.133994477	0.134926279	0.135863466	0.13680606	0.137754083	0.138707551	0.139666484	0.140630896	0.1416008	0.14257621	0.143557134	0.14454358	0.145535554	0.146533058	0.147536094	0.148544659	0.149558749	0.150578356	0.151603471	0.15263408	0.153670167	0.154711712	0.155758692	0.156811081	0.157868846	0.158931956	0.16000037	0.161074046	0.162152937	0.163236992	0.164326154	0.165420362	0.166519549	0.167623643
¸ßË¹°×ÔëÉù´¦Àí (117).mp3	0.091884791	0.092545849	0.093210603	0.093879103	0.094551399	0.095227539	0.095907576	0.096591558	0.097279536	0.097971561	0.098667683	0.099367955	0.100072425	0.100781147	0.10149417	0.102211546	0.102933326	0.103659562	0.104390304	0.105125604	0.105865513	0.10661008	0.107359358	0.108113396	0.108872245	0.109635954	0.110404573	0.111178151	0.111956737	0.112740379	0.113529125	0.114323021	0.115122114	0.115926449	0.116736072	0.117551027	0.118371356	0.119197102	0.120028306	0.120865007	0.121707244	0.122555054	0.123408472	0.124267535	0.125132272	0.126002716	0.126878896	0.127760838	0.128648568
¸ßË¹°×ÔëÉù´¦Àí (118).mp3	0.084089222	0.084458821	0.084830704	0.08520492	0.085581517	0.085960545	0.086342056	0.086726098	0.087112724	0.087501986	0.087893937	0.088288629	0.088686118	0.089086456	0.0894897	0.089895907	0.090305132	0.090717433	0.091132869	0.091551498	0.091973382	0.09239858	0.092827154	0.093259167	0.093694682	0.094133763	0.094576476	0.095022886	0.095473062	0.09592707	0.09638498	0.096846863	0.097312788	0.097782829	0.098257058	0.098735551	0.099218381	0.099705626	0.100197364	0.100693672	0.101194632	0.101700325	0.102210831	0.102726236	0.103246624	0.103772081	0.104302694	0.104838551	0.105379743
¸ßË¹°×ÔëÉù´¦Àí (119).mp3	0.081549067	0.08181473	0.08208147	0.082349321	0.082618318	0.082888495	0.083159886	0.083432526	0.083706451	0.083981694	0.084258291	0.084536279	0.084815692	0.085096566	0.085378938	0.085662845	0.085948323	0.086235409	0.086524141	0.086814557	0.087106695	0.087400594	0.087696291	0.087993828	0.088293242	0.088594575	0.088897867	0.089203158	0.089510491	0.089819907	0.090131448	0.090445157	0.090761078	0.091079254	0.091399729	0.091722549	0.092047759	0.092375405	0.092705534	0.093038192	0.093373428	0.093711289	0.094051826	0.094395086	0.094741122	0.095089984	0.095441723	0.095796392	0.096154044
¸ßË¹°×ÔëÉù´¦Àí (120).mp3	0.072266797	0.072490709	0.072714065	0.072936888	0.073159202	0.07338103	0.073602397	0.073823325	0.074043838	0.074263958	0.074483708	0.074703112	0.074922191	0.075140968	0.075359466	0.075577707	0.075795712	0.076013504	0.076231105	0.076448536	0.07666582	0.076882978	0.077100031	0.077317002	0.077533911	0.07775078	0.077967631	0.078184484	0.078401362	0.078618285	0.078835274	0.079052351	0.079269538	0.079486855	0.079704324	0.079921965	0.080139801	0.080357852	0.080576141	0.080794688	0.081013514	0.081232642	0.081452094	0.08167189	0.081892052	0.082112603	0.082333564	0.082554958	0.082776807
¸ßË¹°×ÔëÉù´¦Àí (121).mp3	0.095987715	0.096870834	0.097761145	0.098658722	0.09956364	0.100475973	0.101395794	0.102323178	0.103258197	0.104200925	0.105151435	0.106109799	0.10707609	0.108050377	0.109032732	0.110023224	0.111021922	0.112028894	0.113044207	0.114067927	0.115100117	0.116140841	0.11719016	0.118248134	0.11931482	0.120390275	0.121474553	0.122567704	0.12366978	0.124780825	0.125900884	0.127029998	0.128168205	0.129315539	0.130472032	0.131637711	0.132812598	0.133996714	0.135190072	0.136392684	0.137604553	0.13882568	0.140056059	0.141295678	0.142544521	0.143802562	0.145069771	0.146346111	0.147631537
¸ßË¹°×ÔëÉù´¦Àí (122).mp3	0.142556579	0.143337481	0.144113105	0.144883511	0.145648757	0.146408901	0.147164002	0.147914119	0.148659311	0.149399634	0.150135147	0.150865908	0.151591972	0.152313396	0.153030236	0.153742546	0.154450381	0.155153793	0.155852835	0.156547558	0.157238014	0.15792425	0.158606316	0.159284259	0.159958125	0.160627959	0.161293805	0.161955705	0.162613701	0.163267832	0.163918138	0.164564655	0.165207419	0.165846465	0.166481826	0.167113534	0.167741618	0.168366108	0.16898703	0.169604411	0.170218273	0.170828641	0.171435534	0.172038973	0.172638973	0.173235553	0.173828726	0.174418504	0.175004898
¸ßË¹°×ÔëÉù´¦Àí (123).mp3	0.168751244	0.169842414	0.170929247	0.172011615	0.173089392	0.174162452	0.17523067	0.176293923	0.177352088	0.178405044	0.179452671	0.18049485	0.181531462	0.182562389	0.183587517	0.18460673	0.185619914	0.186626956	0.187627743	0.188622166	0.189610115	0.190591479	0.191566152	0.192534027	0.193494998	0.194448959	0.195395808	0.19633544	0.197267754	0.198192649	0.199110025	0.200019782	0.200921822	0.201816048	0.202702363	0.203580671	0.204450878	0.205312888	0.206166611	0.207011951	0.20784882	0.208677124	0.209496775	0.210307683	0.211109759	0.211902916	0.212687067	0.213462124	0.214228003
¸ßË¹°×ÔëÉù´¦Àí (124).mp3	0.081856806	0.082159245	0.082461425	0.082763373	0.083065115	0.08336668	0.083668094	0.083969384	0.084270578	0.084571702	0.084872783	0.085173848	0.085474922	0.085776034	0.086077208	0.086378472	0.086679851	0.086981372	0.087283062	0.087584945	0.087887049	0.088189399	0.088492021	0.088794941	0.089098185	0.089401779	0.089705749	0.090010121	0.09031492	0.090620172	0.090925904	0.09123214	0.091538907	0.091846231	0.092154137	0.092462652	0.092771801	0.09308161	0.093392105	0.093703312	0.094015257	0.094327966	0.094641466	0.094955781	0.09527094	0.095586968	0.09590389	0.096221735	0.096540528
¸ßË¹°×ÔëÉù´¦Àí (125).mp3	0.102455498	0.102730137	0.103004575	0.103278845	0.103552976	0.103826999	0.104100943	0.10437484	0.104648719	0.104922608	0.105196539	0.10547054	0.105744641	0.106018871	0.106293258	0.106567833	0.106842622	0.107117657	0.107392964	0.107668574	0.107944514	0.108220812	0.108497498	0.1087746	0.109052145	0.109330163	0.109608682	0.10988773	0.110167336	0.110447527	0.110728332	0.11100978	0.111291898	0.111574715	0.111858259	0.112142559	0.112427643	0.11271354	0.113000278	0.113287886	0.113576392	0.113865825	0.114156214	0.114447588	0.114739975	0.115033404	0.115327905	0.115623507	0.115920238
¸ßË¹°×ÔëÉù´¦Àí (126).mp3	0.121923082	0.122669809	0.123420535	0.124175315	0.124934204	0.125697256	0.126464526	0.127236069	0.128011939	0.128792191	0.129576879	0.130366059	0.131159783	0.131958107	0.132761084	0.133568768	0.134381212	0.13519847	0.136020594	0.136847637	0.137679651	0.138516687	0.139358795	0.140206028	0.141058434	0.141916062	0.142778961	0.143647178	0.144520759	0.145399751	0.146284199	0.147174144	0.148069631	0.148970699	0.149877389	0.150789738	0.151707784	0.152631562	0.153561103	0.154496441	0.155437604	0.156384619	0.157337511	0.158296304	0.159261015	0.160231664	0.161208265	0.162190829	0.163179364
¸ßË¹°×ÔëÉù´¦Àí (127).mp3	0.143122834	0.14436753	0.145613472	0.146860486	0.148108391	0.149357008	0.150606151	0.151855635	0.153105273	0.154354874	0.155604247	0.156853195	0.158101524	0.159349034	0.160595525	0.161840793	0.163084636	0.164326845	0.165567213	0.16680553	0.168041583	0.169275159	0.170506042	0.171734016	0.172958862	0.174180359	0.175398287	0.176612422	0.17782254	0.179028415	0.180229821	0.181426529	0.182618311	0.183804937	0.184986174	0.186161793	0.187331559	0.188495239	0.189652601	0.190803407	0.191947425	0.193084418	0.19421415	0.195336386	0.196450888	0.197557422	0.198655751	0.199745638	0.200826847
¸ßË¹°×ÔëÉù´¦Àí (128).mp3	0.098035876	0.098582891	0.099133549	0.099687914	0.100246055	0.100808038	0.101373932	0.101943806	0.102517729	0.103095772	0.103678007	0.104264505	0.104855341	0.105450587	0.106050319	0.106654611	0.107263541	0.107877186	0.108495624	0.109118933	0.109747194	0.110380487	0.111018894	0.111662497	0.11231138	0.112965627	0.113625323	0.114290554	0.114961406	0.115637967	0.116320326	0.117008572	0.117702795	0.118403086	0.119109536	0.119822237	0.120541284	0.121266768	0.121998786	0.122737432	0.123482802	0.124234992	0.124994099	0.12576022	0.126533452	0.127313894	0.128101645	0.128896802	0.129699464
¸ßË¹°×ÔëÉù´¦Àí (129).mp3	0.108757093	0.109619423	0.110486668	0.111358849	0.112235988	0.113118108	0.114005227	0.114897366	0.115794543	0.116696775	0.117604078	0.118516468	0.119433959	0.120356563	0.121284292	0.122217156	0.123155164	0.124098322	0.125046637	0.126000112	0.126958749	0.12792255	0.128891512	0.129865632	0.130844905	0.131829324	0.132818878	0.133813557	0.134813344	0.135818225	0.136828179	0.137843184	0.138863215	0.139888245	0.140918244	0.141953176	0.142993007	0.144037694	0.145087194	0.14614146	0.147200442	0.148264083	0.149332326	0.150405107	0.151482359	0.152564011	0.153649987	0.154740206	0.155834582
¸ßË¹°×ÔëÉù´¦Àí (130).mp3	0.139096909	0.140346909	0.141596807	0.142846399	0.144095481	0.145343846	0.146591288	0.147837601	0.149082575	0.150326002	0.151567672	0.152807376	0.154044903	0.155280041	0.15651258	0.157742307	0.15896901	0.160192478	0.161412498	0.162628858	0.163841345	0.165049748	0.166253853	0.16745345	0.168648327	0.169838272	0.171023076	0.172202527	0.173376416	0.174544535	0.175706674	0.176862627	0.178012187	0.179155147	0.180291303	0.181420452	0.18254239	0.183656917	0.184763831	0.185862934	0.186954027	0.188036915	0.189111404	0.190177298	0.191234407	0.19228254	0.19332151	0.194351128	0.195371211
¸ßË¹°×ÔëÉù´¦Àí (131).mp3	0.167436891	0.168533847	0.169626681	0.170715285	0.171799553	0.172879379	0.173954659	0.175025289	0.176091165	0.177152185	0.178208248	0.179259252	0.180305096	0.181345682	0.18238091	0.183410683	0.184434901	0.185453469	0.18646629	0.187473269	0.188474309	0.189469316	0.190458197	0.191440856	0.192417203	0.193387143	0.194350585	0.195307436	0.196257606	0.197201004	0.19813754	0.199067122	0.199989662	0.20090507	0.201813257	0.202714134	0.203607613	0.204493605	0.205372023	0.206242779	0.207105785	0.207960953	0.208808197	0.20964743	0.210478564	0.211301512	0.212116189	0.212922507	0.213720379
¸ßË¹°×ÔëÉù´¦Àí (132).mp3	0.094420508	0.095099195	0.095782955	0.096471845	0.097165923	0.097865245	0.098569869	0.099279853	0.099995254	0.100716131	0.101442541	0.102174543	0.102912194	0.103655552	0.104404676	0.105159623	0.105920451	0.106687217	0.10745998	0.108238795	0.109023721	0.109814813	0.110612129	0.111415723	0.11222565	0.113041967	0.113864726	0.114693981	0.115529785	0.11637219	0.117221246	0.118077005	0.118939514	0.119808821	0.120684974	0.121568017	0.122457995	0.123354949	0.12425892	0.125169947	0.126088068	0.127013317	0.127945727	0.128885328	0.12983215	0.130786217	0.131747553	0.132716177	0.133692107
¸ßË¹°×ÔëÉù´¦Àí (133).mp3	0.094403625	0.095275323	0.096153565	0.097038393	0.097929848	0.09882797	0.099732796	0.100644366	0.101562716	0.102487881	0.103419896	0.104358795	0.105304608	0.106257367	0.107217101	0.108183836	0.109157599	0.110138413	0.1111263	0.112121279	0.11312337	0.114132586	0.115148942	0.116172448	0.117203113	0.118240941	0.119285936	0.120338098	0.121397422	0.122463904	0.123537531	0.124618292	0.125706169	0.126801141	0.127903182	0.129012265	0.130128355	0.131251415	0.132381401	0.133518266	0.134661958	0.135812419	0.136969586	0.138133388	0.139303753	0.140480599	0.141663838	0.142853377	0.144049116
¸ßË¹°×ÔëÉù´¦Àí (134).mp3	0.111944143	0.112820424	0.113703015	0.114591965	0.115487322	0.116389134	0.117297447	0.118212309	0.119133763	0.120061854	0.120996627	0.121938122	0.122886381	0.123841444	0.12480335	0.125772136	0.126747837	0.127730489	0.128720124	0.129716772	0.130720463	0.131731224	0.132749079	0.133774052	0.134806163	0.13584543	0.136891868	0.13794549	0.139006306	0.140074324	0.141149545	0.142231972	0.1433216	0.144418424	0.145522432	0.14663361	0.14775194	0.148877397	0.150009955	0.151149581	0.152296237	0.153449881	0.154610465	0.155777935	0.156952231	0.158133287	0.159321032	0.160515386	0.161716263
¸ßË¹°×ÔëÉù´¦Àí (135).mp3	0.133602775	0.134544314	0.135489137	0.136437232	0.137388583	0.138343174	0.139300988	0.140262006	0.141226207	0.142193569	0.143164069	0.144137681	0.145114379	0.146094133	0.147076913	0.148062687	0.14905142	0.150043077	0.151037618	0.152035004	0.153035192	0.154038137	0.155043792	0.156052107	0.157063032	0.15807651	0.159092487	0.160110901	0.16113169	0.16215479	0.163180133	0.164207648	0.16523726	0.166268894	0.167302469	0.168337901	0.169375104	0.170413988	0.171454459	0.17249642	0.17353977	0.174584405	0.175630216	0.176677091	0.177724913	0.178773562	0.179822914	0.180872839	0.181923204
¸ßË¹°×ÔëÉù´¦Àí (136).mp3	0.122230338	0.123222388	0.12421841	0.125218367	0.126222218	0.127229922	0.128241436	0.129256713	0.130275706	0.131298367	0.132324644	0.133354483	0.13438783	0.135424627	0.136464814	0.137508329	0.138555109	0.139605086	0.140658192	0.141714355	0.1427735	0.143835552	0.144900431	0.145968055	0.147038339	0.148111196	0.149186535	0.150264262	0.151344281	0.152426493	0.153510794	0.154597079	0.155685238	0.156775159	0.157866726	0.15895982	0.160054317	0.161150091	0.162247012	0.163344946	0.164443756	0.165543299	0.166643431	0.167744003	0.168844861	0.169945848	0.171046802	0.172147558	0.173247946
¸ßË¹°×ÔëÉù´¦Àí (137).mp3	0.07659659	0.076851862	0.077106891	0.077361695	0.077616296	0.077870712	0.078124962	0.078379067	0.078633044	0.078886913	0.079140693	0.079394401	0.079648058	0.07990168	0.080155287	0.080408896	0.080662526	0.080916193	0.081169916	0.081423712	0.081677599	0.081931594	0.082185713	0.082439975	0.082694395	0.08294899	0.083203778	0.083458774	0.083713994	0.083969455	0.084225172	0.084481162	0.084737439	0.08499402	0.08525092	0.085508153	0.085765735	0.08602368	0.086282003	0.086540718	0.08679984	0.087059382	0.087319359	0.087579783	0.087840668	0.088102027	0.088363874	0.08862622	0.088889078
¸ßË¹°×ÔëÉù´¦Àí (138).mp3	0.095107453	0.095729555	0.096354013	0.096980854	0.097610104	0.098241788	0.098875931	0.09951256	0.100151697	0.100793369	0.101437599	0.102084411	0.102733829	0.103385875	0.104040572	0.104697943	0.105358008	0.10602079	0.106686309	0.107354584	0.108025636	0.108699483	0.109376143	0.110055633	0.110737971	0.111423172	0.112111252	0.112802223	0.113496101	0.114192896	0.114892621	0.115595285	0.116300898	0.117009468	0.117721001	0.118435503	0.119152978	0.119873429	0.120596858	0.121323264	0.122052646	0.122785001	0.123520323	0.124258605	0.12499984	0.125744017	0.126491123	0.127241145	0.127994064
¸ßË¹°×ÔëÉù´¦Àí (139).mp3	0.151470683	0.152474822	0.15348125	0.15448993	0.155500827	0.156513902	0.157529115	0.158546424	0.159565787	0.160587156	0.161610486	0.162635725	0.163662824	0.164691727	0.16572238	0.166754723	0.167788697	0.16882424	0.169861285	0.170899765	0.171939611	0.17298075	0.174023105	0.1750666	0.176111154	0.177156682	0.178203099	0.179250315	0.180298238	0.181346772	0.182395818	0.183445274	0.184495036	0.185544994	0.186595037	0.187645049	0.188694911	0.189744501	0.190793692	0.191842354	0.192890353	0.193937552	0.194983808	0.196028976	0.197072906	0.198115444	0.199156432	0.200195707	0.201233102
¸ßË¹°×ÔëÉù´¦Àí (140).mp3	0.070973514	0.071220517	0.071467764	0.071715279	0.071963088	0.072211215	0.072459684	0.072708521	0.07295775	0.073207395	0.073457483	0.073708037	0.073959083	0.074210645	0.074462749	0.07471542	0.074968684	0.075222565	0.075477089	0.075732281	0.075988168	0.076244775	0.076502128	0.076760253	0.077019177	0.077278925	0.077539524	0.077801001	0.078063383	0.078326696	0.078590967	0.078856225	0.079122496	0.079389808	0.079658188	0.079927666	0.080198269	0.080470025	0.080742964	0.081017114	0.081292504	0.081569164	0.081847123	0.082126411	0.082407058	0.082689095	0.082972551	0.083257459	0.083543848
¸ßË¹°×ÔëÉù´¦Àí (141).mp3	0.118755832	0.119961347	0.121174665	0.122395731	0.123624489	0.124860877	0.126104829	0.127356273	0.128615135	0.129881335	0.131154788	0.132435403	0.133723085	0.135017734	0.136319243	0.137627502	0.138942392	0.14026379	0.141591567	0.142925588	0.14426571	0.145611785	0.146963659	0.14832117	0.149684149	0.151052422	0.152425806	0.153804111	0.15518714	0.156574689	0.157966545	0.159362489	0.160762292	0.16216572	0.163572528	0.164982464	0.166395268	0.167810672	0.169228399	0.170648163	0.17206967	0.173492618	0.174916694	0.17634158	0.177766945	0.179192453	0.180617757	0.182042501	0.183466322
¸ßË¹°×ÔëÉù´¦Àí (142).mp3	0.149604904	0.150654134	0.151702652	0.15275036	0.153797161	0.154842956	0.155887646	0.15693113	0.157973308	0.159014079	0.160053341	0.161090992	0.162126929	0.163161048	0.164193245	0.165223415	0.166251452	0.167277249	0.1683007	0.169321697	0.17034013	0.171355892	0.172368871	0.173378957	0.174386038	0.175390002	0.176390736	0.177388126	0.178382057	0.179372413	0.180359079	0.181341937	0.182320868	0.183295755	0.184266477	0.185232913	0.186194943	0.187152444	0.188105293	0.189053365	0.189996536	0.190934679	0.191867669	0.192795378	0.193717676	0.194634434	0.195545522	0.196450809	0.197350163
¸ßË¹°×ÔëÉù´¦Àí (143).mp3	0.096031898	0.096796104	0.097566716	0.09834382	0.099127498	0.099917835	0.100714915	0.101518824	0.102329648	0.103147473	0.103972385	0.104804473	0.105643823	0.106490524	0.107344663	0.10820633	0.109075613	0.109952601	0.110837383	0.111730047	0.112630684	0.113539382	0.114456229	0.115381314	0.116314726	0.117256553	0.118206881	0.119165798	0.120133389	0.12110974	0.122094936	0.123089059	0.124092193	0.125104418	0.126125813	0.127156457	0.128196426	0.129245794	0.130304634	0.131373016	0.132451006	0.133538672	0.134636073	0.135743271	0.136860319	0.137987272	0.139124176	0.140271076	0.141428013
¸ßË¹°×ÔëÉù´¦Àí (144).mp3	0.128532583	0.129109455	0.129687751	0.130267508	0.130848764	0.131431557	0.132015924	0.132601901	0.133189525	0.133778831	0.134369857	0.134962638	0.135557208	0.136153603	0.136751859	0.137352008	0.137954085	0.138558124	0.139164158	0.139772219	0.140382341	0.140994555	0.141608893	0.142225385	0.142844063	0.143464957	0.144088095	0.144713508	0.145341223	0.145971268	0.146603671	0.147238458	0.147875654	0.148515285	0.149157375	0.149801947	0.150449025	0.15109863	0.151750783	0.152405503	0.15306281	0.153722722	0.154385255	0.155050425	0.155718246	0.156388733	0.157061895	0.157737744	0.15841629
¸ßË¹°×ÔëÉù´¦Àí (145).mp3	0.130729404	0.131901052	0.133078884	0.134262859	0.135452934	0.13664906	0.137851189	0.139059266	0.140273234	0.141493034	0.142718601	0.143949866	0.145186758	0.146429202	0.147677116	0.148930417	0.150189017	0.151452822	0.152721734	0.153995651	0.155274467	0.156558068	0.157846338	0.159139154	0.160436389	0.16173791	0.163043577	0.164353246	0.165666768	0.166983985	0.168304736	0.169628852	0.170956158	0.172286473	0.17361961	0.174955373	0.176293561	0.177633967	0.178976375	0.180320562	0.181666299	0.18301335	0.184361468	0.185710403	0.187059895	0.188409677	0.189759472	0.191108999	0.192457966
¸ßË¹°×ÔëÉù´¦Àí (146).mp3	0.106489399	0.106958454	0.107428918	0.107900836	0.108374255	0.10884922	0.109325777	0.109803972	0.11028385	0.110765459	0.111248844	0.111734051	0.112221127	0.112710118	0.113201071	0.113694032	0.114189049	0.114686168	0.115185436	0.1156869	0.116190607	0.116696606	0.117204943	0.117715666	0.118228823	0.118744461	0.11926263	0.119783377	0.12030675	0.120832799	0.12136157	0.121893115	0.12242748	0.122964715	0.123504869	0.124047992	0.124594132	0.12514334	0.125695664	0.126251154	0.126809859	0.12737183	0.127937115	0.128505766	0.129077831	0.129653359	0.130232402	0.130815008	0.131401227
¸ßË¹°×ÔëÉù´¦Àí (147).mp3	0.148113704	0.149127045	0.150140844	0.151155016	0.152169474	0.153184128	0.154198892	0.155213673	0.156228381	0.157242923	0.158257206	0.159271135	0.160284614	0.161297545	0.162309831	0.16332137	0.164332064	0.165341808	0.1663505	0.167358035	0.168364307	0.169369208	0.170372629	0.17137446	0.172374589	0.173372903	0.174369287	0.175363627	0.176355803	0.177345698	0.178333191	0.179318159	0.18030048	0.181280029	0.182256679	0.183230302	0.184200769	0.185167948	0.186131706	0.18709191	0.188048423	0.189001108	0.189949825	0.190894434	0.191834793	0.192770756	0.193702179	0.194628914	0.195550811
¸ßË¹°×ÔëÉù´¦Àí (148).mp3	0.101501702	0.102046181	0.102593595	0.103143996	0.103697435	0.104253967	0.104813642	0.105376515	0.105942639	0.106512067	0.107084855	0.107661056	0.108240725	0.108823918	0.10941069	0.110001097	0.110595195	0.111193041	0.111794691	0.112400202	0.113009632	0.113623039	0.114240481	0.114862015	0.1154877	0.116117595	0.116751759	0.117390251	0.11803313	0.118680456	0.119332288	0.119988685	0.120649709	0.121315419	0.121985874	0.122661134	0.12334126	0.124026312	0.124716348	0.125411429	0.126111615	0.126816963	0.127527534	0.128243385	0.128964576	0.129691163	0.130423204	0.131160756	0.131903874
¸ßË¹°×ÔëÉù´¦Àí (149).mp3	0.147040967	0.148134907	0.14923086	0.150328752	0.151428505	0.152530044	0.153633288	0.154738154	0.155844561	0.156952421	0.158061646	0.159172148	0.160283832	0.161396606	0.162510372	0.16362503	0.164740481	0.165856619	0.166973338	0.16809053	0.169208084	0.170325886	0.17144382	0.172561765	0.173679602	0.174797205	0.175914448	0.1770312	0.17814733	0.1792627	0.180377174	0.181490609	0.182602862	0.183713785	0.184823228	0.185931037	0.187037056	0.188141127	0.189243085	0.190342766	0.19144	0.192534615	0.193626436	0.194715284	0.195800977	0.196883331	0.197962156	0.199037261	0.20010845
¸ßË¹°×ÔëÉù´¦Àí (150).mp3	0.14970789	0.150630514	0.151550528	0.152467876	0.153382498	0.154294338	0.155203339	0.156109444	0.157012599	0.157912747	0.158809834	0.159703805	0.160594607	0.161482186	0.162366488	0.163247461	0.164125051	0.164999206	0.165869874	0.166737002	0.167600539	0.168460431	0.169316628	0.170169077	0.171017726	0.171862522	0.172703415	0.173540352	0.17437328	0.175202148	0.176026901	0.176847488	0.177663856	0.17847595	0.179283717	0.180087103	0.180886053	0.181680513	0.182470427	0.183255739	0.184036394	0.184812333	0.185583501	0.186349837	0.187111285	0.187867785	0.188619277	0.189365699	0.190106991
¸ßË¹°×ÔëÉù´¦Àí (151).mp3	0.093817901	0.093955046	0.094090848	0.094225327	0.094358502	0.094490392	0.094621017	0.094750393	0.09487854	0.095005473	0.09513121	0.095255768	0.095379161	0.095501406	0.095622517	0.095742509	0.095861397	0.095979193	0.096095911	0.096211565	0.096326166	0.096439726	0.096552258	0.096663772	0.09677428	0.096883792	0.096992318	0.097099868	0.09720645	0.097312076	0.097416752	0.097520487	0.097623289	0.097725165	0.097826123	0.097926169	0.09802531	0.098123551	0.098220899	0.098317359	0.098412936	0.098507634	0.098601457	0.09869441	0.098786496	0.098877719	0.09896808	0.099057583	0.09914623
¸ßË¹°×ÔëÉù´¦Àí (152).mp3	0.128757353	0.129934693	0.131113999	0.132295118	0.133477898	0.134662183	0.135847815	0.137034636	0.138222485	0.139411199	0.140600613	0.141790562	0.142980877	0.144171388	0.145361925	0.146552314	0.147742379	0.148931946	0.150120836	0.151308869	0.152495864	0.153681639	0.15486601	0.15604879	0.157229794	0.158408832	0.159585716	0.160760253	0.161932252	0.16310152	0.164267861	0.165431079	0.166590979	0.167747361	0.168900026	0.170048775	0.171193407	0.172333719	0.173469509	0.174600573	0.175726707	0.176847706	0.177963364	0.179073475	0.180177832	0.181276227	0.182368454	0.183454304	0.184533567
¸ßË¹°×ÔëÉù´¦Àí (153).mp3	0.082673176	0.083011968	0.083351291	0.083691178	0.084031659	0.084372766	0.08471453	0.085056984	0.085400159	0.085744086	0.086088798	0.086434327	0.086780704	0.087127962	0.087476134	0.087825251	0.088175346	0.088526453	0.088878603	0.08923183	0.089586167	0.089941647	0.090298304	0.09065617	0.091015281	0.091375669	0.09173737	0.092100416	0.092464844	0.092830686	0.093197979	0.093566756	0.093937054	0.094308908	0.094682353	0.095057426	0.095434161	0.095812596	0.096192768	0.096574712	0.096958465	0.097344065	0.09773155	0.098120956	0.098512321	0.098905684	0.099301083	0.099698556	0.100098142
¸ßË¹°×ÔëÉù´¦Àí (154).mp3	0.103463006	0.104470569	0.105485375	0.106507419	0.107536693	0.108573187	0.109616888	0.110667782	0.111725849	0.11279107	0.113863418	0.114942868	0.116029388	0.117122945	0.118223502	0.119331017	0.120445446	0.121566741	0.122694848	0.123829712	0.124971272	0.126119463	0.127274214	0.128435454	0.129603101	0.130777073	0.131957281	0.133143631	0.134336024	0.135534355	0.136738514	0.137948385	0.139163846	0.14038477	0.141611022	0.142842463	0.144078946	0.145320317	0.146566416	0.147817077	0.149072126	0.150331382	0.151594657	0.152861754	0.154132472	0.155406599	0.156683916	0.157964197	0.159247208
¸ßË¹°×ÔëÉù´¦Àí (155).mp3	0.119440333	0.120370562	0.121304776	0.122242968	0.123185131	0.124131256	0.125081333	0.126035349	0.126993293	0.127955148	0.128920901	0.129890531	0.130864022	0.13184135	0.132822494	0.133807429	0.134796128	0.135788564	0.136784705	0.137784519	0.138787971	0.139795025	0.140805642	0.141819779	0.142837393	0.143858438	0.144882865	0.145910621	0.146941654	0.147975905	0.149013315	0.15005382	0.151097355	0.152143851	0.153193235	0.154245431	0.155300361	0.156357942	0.157418089	0.15848071	0.159545714	0.160613002	0.161682474	0.162754024	0.163827544	0.164902918	0.16598003	0.167058758	0.168138974
¸ßË¹°×ÔëÉù´¦Àí (156).mp3	0.086139153	0.086681245	0.087226199	0.087774063	0.088324884	0.088878711	0.089435592	0.089995576	0.090558713	0.091125051	0.091694641	0.092267532	0.092843777	0.093423424	0.094006526	0.094593134	0.0951833	0.095777075	0.096374513	0.096975665	0.097580585	0.098189325	0.098801939	0.09941848	0.100039002	0.100663559	0.101292204	0.101924993	0.102561978	0.103203215	0.103848758	0.104498661	0.105152979	0.105811765	0.106475075	0.107142962	0.107815481	0.108492685	0.109174628	0.109861364	0.110552945	0.111249425	0.111950855	0.112657288	0.113368775	0.114085367	0.114807113	0.115534063	0.116266266
¸ßË¹°×ÔëÉù´¦Àí (157).mp3	0.145915693	0.147068787	0.148221819	0.149374651	0.150527142	0.15167915	0.152830533	0.153981147	0.155130849	0.15627949	0.157426926	0.158573007	0.159717584	0.160860509	0.162001629	0.163140792	0.164277846	0.165412636	0.166545007	0.167674804	0.168801869	0.169926044	0.171047171	0.17216509	0.173279641	0.174390662	0.175497992	0.176601467	0.177700923	0.178796196	0.179887121	0.180973531	0.182055261	0.183132142	0.184204007	0.185270688	0.186332014	0.187387816	0.188437924	0.189482168	0.190520374	0.191552373	0.192577991	0.193597057	0.194609396	0.195614835	0.196613202	0.197604322	0.19858802
¸ßË¹°×ÔëÉù´¦Àí (158).mp3	0.100694403	0.101841778	0.102999415	0.104167324	0.10534551	0.106533974	0.107732714	0.10894172	0.110160983	0.111390485	0.112630204	0.113880113	0.115140181	0.11641037	0.117690636	0.11898093	0.120281197	0.121591373	0.122911392	0.124241176	0.125580645	0.126929706	0.128288264	0.129656213	0.131033439	0.13241982	0.133815227	0.135219521	0.136632553	0.138054165	0.139484192	0.140922456	0.14236877	0.143822939	0.145284753	0.146753994	0.148230435	0.149713833	0.151203937	0.152700483	0.154203195	0.155711787	0.157225957	0.158745394	0.160269772	0.161798754	0.163331987	0.164869109	0.166409741
¸ßË¹°×ÔëÉù´¦Àí (159).mp3	0.071926468	0.072154788	0.072384002	0.072614139	0.072845229	0.073077302	0.073310388	0.073544516	0.073779716	0.074016019	0.074253454	0.074492053	0.074731845	0.074972862	0.075215135	0.075458694	0.075703572	0.075949799	0.076197408	0.076446431	0.0766969	0.076948847	0.077202307	0.077457311	0.077713893	0.077972087	0.078231928	0.078493449	0.078756685	0.079021672	0.079288445	0.07955704	0.079827493	0.08009984	0.080374119	0.080650368	0.080928623	0.081208924	0.081491309	0.081775817	0.082062488	0.082351363	0.082642481	0.082935884	0.083231614	0.083529713	0.083830224	0.08413319	0.084438654
¸ßË¹°×ÔëÉù´¦Àí (160).mp3	0.086000416	0.086469106	0.086939888	0.087412806	0.087887908	0.088365239	0.088844846	0.089326776	0.089811077	0.090297796	0.090786981	0.091278681	0.091772945	0.092269823	0.092769363	0.093271616	0.093776633	0.094284464	0.094795161	0.095308775	0.09582536	0.096344967	0.096867649	0.09739346	0.097922454	0.098454685	0.098990207	0.099529077	0.100071349	0.10061708	0.101166326	0.101719144	0.10227559	0.102835724	0.103399602	0.103967283	0.104538827	0.105114291	0.105693737	0.106277223	0.10686481	0.107456559	0.108052531	0.108652786	0.109257386	0.109866393	0.110479869	0.111097877	0.111720477
¸ßË¹°×ÔëÉù´¦Àí (161).mp3	0.068172414	0.068366991	0.068560941	0.068754277	0.068947014	0.069139164	0.069330739	0.069521754	0.069712219	0.069902148	0.070091552	0.070280442	0.070468831	0.070656729	0.070844147	0.071031097	0.071217588	0.071403631	0.071589236	0.071774412	0.071959169	0.072143517	0.072327464	0.072511018	0.07269419	0.072876986	0.073059415	0.073241484	0.073423201	0.073604573	0.073785607	0.07396631	0.074146687	0.074326745	0.074506489	0.074685926	0.07486506	0.075043895	0.075222437	0.07540069	0.075578658	0.075756343	0.07593375	0.076110882	0.07628774	0.076464327	0.076640644	0.076816694	0.076992478
¸ßË¹°×ÔëÉù´¦Àí (162).mp3	0.112105663	0.112870281	0.113638894	0.114411526	0.1151882	0.115968938	0.116753764	0.117542699	0.118335763	0.119132976	0.119934358	0.120739928	0.121549702	0.122363698	0.123181931	0.124004416	0.124831167	0.125662196	0.126497515	0.127337134	0.128181061	0.129029305	0.129881871	0.130738764	0.131599988	0.132465544	0.133335432	0.13420965	0.135088196	0.135971062	0.136858243	0.137749728	0.138645506	0.139545564	0.140449885	0.14135845	0.14227124	0.143188231	0.144109396	0.145034708	0.145964133	0.146897637	0.147835183	0.148776729	0.149722232	0.150671643	0.151624911	0.152581981	0.153542795
¸ßË¹°×ÔëÉù´¦Àí (163).mp3	0.102401155	0.103368895	0.104344909	0.105329275	0.106322067	0.107323361	0.108333231	0.109351752	0.110378997	0.111415037	0.112459945	0.113513791	0.114576643	0.115648569	0.116729636	0.117819908	0.11891945	0.12002832	0.121146581	0.122274287	0.123411496	0.124558258	0.125714625	0.126880644	0.128056358	0.129241809	0.130437036	0.131642072	0.132856948	0.13408169	0.135316322	0.136560861	0.137815321	0.139079709	0.14035403	0.141638281	0.142932453	0.144236532	0.145550499	0.146874325	0.148207976	0.149551411	0.150904581	0.152267427	0.153639884	0.155021877	0.156413322	0.157814126	0.159224185
¸ßË¹°×ÔëÉù´¦Àí (164).mp3	0.124656386	0.125469296	0.126285425	0.127104793	0.127927416	0.128753314	0.129582502	0.130414996	0.131250812	0.132089964	0.132932464	0.133778327	0.134627561	0.135480179	0.13633619	0.1371956	0.138058418	0.138924649	0.139794298	0.140667367	0.141543859	0.142423774	0.14330711	0.144193865	0.145084034	0.145977612	0.14687459	0.14777496	0.14867871	0.149585826	0.150496292	0.151410093	0.152327207	0.153247613	0.154171286	0.155098201	0.156028328	0.156961634	0.157898087	0.158837648	0.159780277	0.160725932	0.161674566	0.16262613	0.163580572	0.164537836	0.165497862	0.166460588	0.167425946
¸ßË¹°×ÔëÉù´¦Àí (165).mp3	0.108360868	0.109618517	0.110883999	0.112157185	0.11343794	0.114726124	0.116021591	0.11732419	0.118633761	0.119950143	0.121273163	0.122602647	0.123938413	0.125280271	0.126628027	0.12798148	0.129340421	0.130704637	0.132073908	0.133448005	0.134826696	0.13620974	0.137596891	0.138987894	0.140382489	0.141780411	0.143181386	0.144585135	0.14599137	0.147399799	0.148810124	0.150222038	0.15163523	0.153049381	0.154464167	0.155879259	0.157294318	0.158709004	0.160122967	0.161535855	0.162947308	0.164356961	0.165764444	0.167169384	0.168571399	0.169970106	0.171365115	0.172756034	0.174142464
¸ßË¹°×ÔëÉù´¦Àí (166).mp3	0.121697779	0.122449539	0.123204241	0.123961892	0.124722496	0.12548606	0.126252588	0.127022083	0.127794549	0.128569988	0.1293484	0.130129787	0.130914147	0.13170148	0.132491783	0.133285053	0.134081284	0.134880473	0.135682611	0.136487691	0.137295705	0.138106641	0.138920489	0.139737235	0.140556865	0.141379364	0.142204714	0.143032897	0.143863892	0.144697678	0.145534231	0.146373525	0.147215534	0.148060229	0.148907578	0.149757549	0.150610108	0.151465216	0.152322836	0.153182926	0.154045441	0.154910337	0.155777564	0.156647073	0.157518808	0.158392714	0.159268733	0.160146802	0.161026856
¸ßË¹°×ÔëÉù´¦Àí (167).mp3	0.105504996	0.106118299	0.106734584	0.107353894	0.107976274	0.108601765	0.109230411	0.109862256	0.110497343	0.111135714	0.111777413	0.112422483	0.113070968	0.113722909	0.114378351	0.115037335	0.115699905	0.116366102	0.11703597	0.11770955	0.118386884	0.119068015	0.119752983	0.120441829	0.121134595	0.121831321	0.122532047	0.123236813	0.123945658	0.124658621	0.12537574	0.126097052	0.126822596	0.127552407	0.12828652	0.129024972	0.129767797	0.130515027	0.131266695	0.132022833	0.13278347	0.133548638	0.134318362	0.135092672	0.135871592	0.136655146	0.137443358	0.138236249	0.139033838
¸ßË¹°×ÔëÉù´¦Àí (168).mp3	0.093941871	0.093977341	0.09401106	0.09404305	0.094073334	0.094101933	0.094128868	0.09415416	0.094177828	0.09419989	0.094220364	0.094239269	0.09425662	0.094272434	0.094286727	0.094299513	0.094310806	0.094320621	0.09432897	0.094335865	0.09434132	0.094345346	0.094347952	0.094349151	0.09434895	0.094347361	0.094344391	0.09434005	0.094334344	0.094327281	0.094318869	0.094309112	0.094298018	0.094285592	0.094271839	0.094256763	0.094240368	0.094222658	0.094203637	0.094183306	0.094161669	0.094138728	0.094114483	0.094088937	0.094062089	0.09403394	0.09400449	0.093973739	0.093941686
¸ßË¹°×ÔëÉù´¦Àí (169).mp3	0.094816619	0.095540721	0.096269662	0.097003489	0.097742249	0.098485988	0.099234752	0.099988588	0.100747542	0.101511659	0.102280985	0.103055566	0.103835446	0.104620669	0.105411281	0.106207323	0.107008841	0.107815876	0.10862847	0.109446665	0.110270502	0.111100021	0.11193526	0.112776258	0.113623054	0.114475682	0.115334178	0.116198578	0.117068913	0.117945216	0.118827517	0.119715845	0.120610228	0.121510692	0.12241726	0.123329956	0.124248799	0.125173809	0.126105002	0.127042391	0.127985989	0.128935806	0.129891847	0.130854117	0.131822618	0.132797348	0.133778301	0.13476547	0.135758842
¸ßË¹°×ÔëÉù´¦Àí (170).mp3	0.117201346	0.117871135	0.118544198	0.119220588	0.119900353	0.120583547	0.121270219	0.121960421	0.122654205	0.123351621	0.124052721	0.124757557	0.125466179	0.126178638	0.126894986	0.127615274	0.128339553	0.129067873	0.129800286	0.130536842	0.131277591	0.132022583	0.132771867	0.133525495	0.134283514	0.135045973	0.135812921	0.136584406	0.137360474	0.138141174	0.13892655	0.13971665	0.140511516	0.141311195	0.142115728	0.142925159	0.143739528	0.144558877	0.145383245	0.146212669	0.147047187	0.147886834	0.148731644	0.149581651	0.150436884	0.151297374	0.152163147	0.153034229	0.153910644
¸ßË¹°×ÔëÉù´¦Àí (171).mp3	0.132295707	0.13349578	0.134701167	0.13591179	0.137127566	0.138348411	0.139574233	0.140804942	0.142040439	0.143280625	0.144525395	0.14577464	0.147028249	0.148286104	0.149548086	0.150814068	0.152083921	0.153357512	0.154634701	0.155915345	0.157199298	0.158486405	0.159776509	0.161069448	0.162365054	0.163663155	0.164963572	0.166266123	0.167570619	0.168876866	0.170184666	0.171493814	0.172804098	0.174115305	0.175427211	0.17673959	0.178052209	0.179364829	0.180677205	0.181989088	0.18330022	0.18461034	0.185919179	0.187226464	0.188531914	0.189835244	0.191136161	0.192434368	0.193729562
¸ßË¹°×ÔëÉù´¦Àí (172).mp3	0.059770001	0.060282617	0.06080063	0.061324138	0.061853239	0.062388032	0.06292862	0.063475106	0.064027597	0.0645862	0.065151025	0.065722184	0.066299789	0.066883958	0.067474808	0.068072459	0.068677033	0.069288655	0.069907451	0.07053355	0.071167083	0.071808183	0.072456987	0.073113632	0.073778259	0.074451011	0.075132033	0.075821472	0.07651948	0.077226208	0.077941811	0.078666448	0.079400278	0.080143464	0.08089617	0.081658566	0.082430819	0.083213104	0.084005594	0.084808468	0.085621904	0.086446085	0.087281196	0.088127422	0.088984953	0.089853979	0.090734694	0.091627292	0.09253197
¸ßË¹°×ÔëÉù´¦Àí (173).mp3	0.121340912	0.122563049	0.123790668	0.125023657	0.126261902	0.127505285	0.128753685	0.130006976	0.131265027	0.132527704	0.13379487	0.135066382	0.136342093	0.137621852	0.138905503	0.140192888	0.14148384	0.142778192	0.14407577	0.145376396	0.146679887	0.147986056	0.149294711	0.150605654	0.151918685	0.153233597	0.154550178	0.155868214	0.157187482	0.158507758	0.15982881	0.161150403	0.162472298	0.163794249	0.165116006	0.166437315	0.167757916	0.169077544	0.170395932	0.171712806	0.173027887	0.174340893	0.175651536	0.176959525	0.178264563	0.179566351	0.180864584	0.182158952	0.183449144
¸ßË¹°×ÔëÉù´¦Àí (174).mp3	0.141023009	0.1420705	0.143121548	0.144176102	0.145234107	0.146295506	0.147360242	0.148428253	0.149499475	0.150573843	0.151651288	0.152731739	0.153815123	0.154901363	0.155990381	0.157082095	0.15817642	0.159273268	0.16037255	0.161474172	0.162578037	0.163684045	0.164792093	0.165902074	0.16701388	0.168127396	0.169242507	0.170359091	0.171477025	0.172596181	0.173716427	0.174837629	0.175959647	0.177082338	0.178205556	0.179329147	0.180452958	0.181576829	0.182700595	0.183824089	0.184947138	0.186069564	0.187191187	0.188311819	0.189431271	0.190549347	0.191665847	0.192780566	0.193893295
¸ßË¹°×ÔëÉù´¦Àí (175).mp3	0.173330082	0.17441394	0.175495404	0.176574362	0.177650701	0.178724309	0.179795071	0.180862872	0.181927599	0.182989136	0.184047367	0.185102176	0.186153445	0.187201056	0.188244892	0.189284834	0.190320763	0.191352558	0.192380099	0.193403266	0.194421935	0.195435985	0.196445293	0.197449736	0.198449188	0.199443527	0.200432625	0.201416358	0.202394598	0.203367218	0.204334091	0.205295088	0.20625008	0.207198937	0.208141529	0.209077725	0.210007394	0.210930403	0.21184662	0.212755911	0.213658143	0.21455318	0.215440888	0.216321131	0.217193773	0.218058677	0.218915705	0.21976472	0.220605583
¸ßË¹°×ÔëÉù´¦Àí (176).mp3	0.095805906	0.097006522	0.098219061	0.09944354	0.100679973	0.101928369	0.10318873	0.104461054	0.105745334	0.107041555	0.108349697	0.109669735	0.111001634	0.112345354	0.113700849	0.115068062	0.116446932	0.117837387	0.119239348	0.120652726	0.122077426	0.123513341	0.124960354	0.126418341	0.127887165	0.12936668	0.130856728	0.132357142	0.133867742	0.135388335	0.136918719	0.138458677	0.140007981	0.141566389	0.143133647	0.144709487	0.146293626	0.147885769	0.149485605	0.151092809	0.152707042	0.154327948	0.155955159	0.157588289	0.159226937	0.160870686	0.162519105	0.164171745	0.165828142
¸ßË¹°×ÔëÉù´¦Àí (177).mp3	0.113364698	0.114169652	0.114979056	0.115792948	0.116611369	0.117434358	0.118261953	0.119094192	0.119931113	0.120772753	0.121619148	0.122470334	0.123326346	0.124187219	0.125052987	0.125923681	0.126799335	0.127679978	0.128565641	0.129456353	0.130352142	0.131253034	0.132159054	0.133070227	0.133986575	0.134908119	0.135834879	0.136766872	0.137704116	0.138646624	0.139594408	0.14054748	0.141505847	0.142469516	0.14343849	0.144412771	0.145392359	0.146377248	0.147367432	0.148362903	0.149363648	0.15036965	0.151380891	0.152397349	0.153418997	0.154445806	0.155477742	0.156514768	0.157556841
¸ßË¹°×ÔëÉù´¦Àí (178).mp3	0.100391502	0.100861502	0.101332414	0.10180427	0.102277098	0.102750931	0.103225796	0.103701726	0.10417875	0.104656897	0.105136198	0.105616683	0.10609838	0.10658132	0.107065532	0.107551045	0.108037888	0.108526091	0.109015682	0.109506689	0.109999142	0.110493069	0.110988497	0.111485455	0.11198397	0.11248407	0.112985781	0.113489131	0.113994146	0.114500852	0.115009276	0.115519442	0.116031377	0.116545104	0.117060648	0.117578033	0.118097283	0.11861842	0.119141467	0.119666446	0.120193377	0.120722282	0.121253181	0.121786093	0.122321037	0.122858029	0.123397089	0.123938231	0.12448147
¸ßË¹°×ÔëÉù´¦Àí (179).mp3	0.128925625	0.12997411	0.131026554	0.132082899	0.133143085	0.134207049	0.135274726	0.13634605	0.13742095	0.138499356	0.139581192	0.140666383	0.141754848	0.142846505	0.143941271	0.145039058	0.146139775	0.147243329	0.148349625	0.149458564	0.150570044	0.15168396	0.152800204	0.153918665	0.155039228	0.156161775	0.157286187	0.158412337	0.159540098	0.160669339	0.161799924	0.162931716	0.164064571	0.165198344	0.166332884	0.167468039	0.168603651	0.169739559	0.170875597	0.172011595	0.173147381	0.174282777	0.175417602	0.176551669	0.177684789	0.178816768	0.179947407	0.181076504	0.182203851
¸ßË¹°×ÔëÉù´¦Àí (180).mp3	0.118764186	0.119678799	0.120598445	0.12152315	0.122452941	0.123387843	0.124327878	0.125273071	0.126223441	0.127179011	0.128139798	0.129105821	0.130077097	0.13105364	0.132035464	0.13302258	0.134015	0.135012731	0.136015781	0.137024154	0.138037852	0.139056877	0.140081228	0.141110899	0.142145886	0.143186179	0.144231767	0.145282636	0.14633877	0.147400148	0.148466749	0.149538545	0.150615508	0.151697606	0.152784801	0.153877054	0.154974322	0.156076556	0.157183705	0.158295712	0.159412517	0.160534055	0.161660256	0.162791045	0.163926342	0.165066062	0.166210114	0.167358402	0.168510824
¸ßË¹°×ÔëÉù´¦Àí (181).mp3	0.133477121	0.134761934	0.136053987	0.137353209	0.138659525	0.139972852	0.141293106	0.142620195	0.143954023	0.145294491	0.146641492	0.147994913	0.149354638	0.150720544	0.152092501	0.153470375	0.154854025	0.156243302	0.157638054	0.159038119	0.160443331	0.161853514	0.163268489	0.164688067	0.166112051	0.16754024	0.168972423	0.170408381	0.171847889	0.173290713	0.174736611	0.176185332	0.177636619	0.179090205	0.180545815	0.182003166	0.183461965	0.184921911	0.186382695	0.187843999	0.189305494	0.190766845	0.192227707	0.193687726	0.195146538	0.196603771	0.198059044	0.199511967	0.200962141
¸ßË¹°×ÔëÉù´¦Àí (182).mp3	0.143568224	0.144769467	0.145967855	0.147163179	0.148355236	0.149543822	0.150728734	0.151909771	0.153086736	0.154259431	0.155427662	0.156591234	0.157749958	0.158903643	0.160052103	0.161195154	0.162332612	0.163464297	0.16459003	0.165709637	0.166822944	0.167929779	0.169029974	0.170123362	0.171209781	0.172289068	0.173361065	0.174425616	0.175482567	0.176531767	0.177573067	0.178606322	0.179631389	0.180648126	0.181656395	0.182656062	0.183646993	0.184629057	0.185602128	0.186566079	0.187520789	0.188466137	0.189402006	0.190328281	0.19124485	0.192151602	0.19304843	0.193935228	0.194811895
¸ßË¹°×ÔëÉù´¦Àí (183).mp3	0.171970199	0.172818317	0.173658833	0.174491754	0.17531709	0.176134854	0.176945059	0.177747721	0.178542859	0.179330491	0.180110638	0.180883322	0.181648567	0.182406397	0.183156837	0.183899915	0.184635657	0.185364092	0.186085249	0.186799157	0.187505847	0.188205348	0.188897693	0.189582911	0.190261035	0.190932095	0.191596123	0.192253152	0.192903211	0.193546334	0.194182549	0.194811889	0.195434384	0.196050064	0.196658959	0.197261097	0.197856508	0.198445218	0.199027256	0.199602649	0.200171421	0.200733598	0.201289204	0.201838262	0.202380795	0.202916824	0.203446369	0.203969449	0.204486082
¸ßË¹°×ÔëÉù´¦Àí (184).mp3	0.151071755	0.152057945	0.153044894	0.154032543	0.155020831	0.156009695	0.156999073	0.157988899	0.158979108	0.159969633	0.160960405	0.161951355	0.162942411	0.163933501	0.16492455	0.165915485	0.166906226	0.167896697	0.168886817	0.169876504	0.170865675	0.171854246	0.172842129	0.173829237	0.174815479	0.175800764	0.176784998	0.177768085	0.178749929	0.179730429	0.180709486	0.181686995	0.182662852	0.183636949	0.184609178	0.185579426	0.186547582	0.187513529	0.188477149	0.189438322	0.190396928	0.19135284	0.192305933	0.193256077	0.194203142	0.195146993	0.196087494	0.197024508	0.197957892
¸ßË¹°×ÔëÉù´¦Àí (185).mp3	0.175567027	0.176433114	0.177289847	0.178137252	0.178975359	0.179804202	0.180623815	0.181434235	0.182235505	0.183027665	0.18381076	0.184584837	0.185349944	0.18610613	0.186853447	0.187591947	0.188321684	0.189042713	0.189755089	0.19045887	0.191154113	0.191840875	0.192519215	0.193189192	0.193850865	0.194504293	0.195149535	0.195786651	0.1964157	0.197036742	0.197649834	0.198255036	0.198852405	0.199441999	0.200023875	0.20059809	0.201164698	0.201723755	0.202275314	0.202819429	0.203356152	0.203885534	0.204407625	0.204922473	0.205430128	0.205930634	0.206424038	0.206910384	0.207389713
¸ßË¹°×ÔëÉù´¦Àí (186).mp3	0.134807203	0.135891362	0.136979256	0.138070835	0.139166046	0.140264834	0.141367143	0.142472915	0.143582087	0.144694597	0.145810378	0.146929361	0.148051477	0.14917665	0.150304805	0.151435862	0.15256974	0.153706354	0.154845616	0.155987436	0.157131719	0.158278369	0.159427286	0.160578366	0.161731502	0.162886586	0.164043502	0.165202134	0.166362362	0.16752406	0.168687101	0.169851354	0.171016681	0.172182944	0.173349999	0.174517698	0.175685889	0.176854417	0.178023121	0.179191836	0.180360394	0.181528621	0.18269634	0.183863367	0.185029517	0.186194598	0.187358412	0.188520761	0.189681437
¸ßË¹°×ÔëÉù´¦Àí (187).mp3	0.094669335	0.09518953	0.095713138	0.096240217	0.096770819	0.097305003	0.097842824	0.098384339	0.098929606	0.099478683	0.100031629	0.100588501	0.101149361	0.101714267	0.102283281	0.102856464	0.103433877	0.104015581	0.104601641	0.105192119	0.105787078	0.106386583	0.106990698	0.107599488	0.108213019	0.108831358	0.109454569	0.110082722	0.110715882	0.111354117	0.111997497	0.112646089	0.113299962	0.113959187	0.114623831	0.115293967	0.115969662	0.11665099	0.117338019	0.11803082	0.118729466	0.119434027	0.120144573	0.120861177	0.12158391	0.122312842	0.123048045	0.12378959	0.124537546
¸ßË¹°×ÔëÉù´¦Àí (188).mp3	0.117638664	0.118572955	0.119513383	0.120459992	0.121412823	0.122371919	0.123337322	0.124309071	0.125287206	0.126271765	0.127262785	0.128260302	0.129264352	0.130274966	0.131292178	0.132316018	0.133346515	0.134383695	0.135427585	0.136478208	0.137535585	0.138599736	0.139670678	0.140748425	0.141832992	0.142924386	0.144022616	0.145127685	0.146239596	0.147358345	0.148483929	0.149616337	0.15075556	0.151901579	0.153054376	0.154213926	0.155380202	0.15655317	0.157732793	0.158919029	0.16011183	0.161311144	0.162516912	0.163729071	0.164947551	0.166172276	0.167403162	0.168640122	0.169883059
¸ßË¹°×ÔëÉù´¦Àí (189).mp3	0.13300623	0.134167854	0.135334672	0.13650663	0.137683677	0.138865753	0.1400528	0.141244754	0.14244155	0.143643116	0.144849382	0.146060271	0.147275703	0.148495596	0.149719862	0.15094841	0.152181147	0.153417974	0.154658789	0.155903485	0.157151952	0.158404075	0.159659733	0.160918804	0.162181159	0.163446664	0.164715181	0.165986568	0.167260677	0.168537355	0.169816443	0.171097778	0.172381192	0.17366651	0.174953553	0.176242134	0.177532064	0.178823144	0.180115174	0.181407942	0.182701236	0.183994833	0.185288508	0.186582026	0.187875148	0.189167629	0.190459215	0.191749648	0.193038662
¸ßË¹°×ÔëÉù´¦Àí (190).mp3	0.092602491	0.093354005	0.094111271	0.094874351	0.095643307	0.096418202	0.097199099	0.097986061	0.09877915	0.099578429	0.100383962	0.10119581	0.102014037	0.102838706	0.103669878	0.104507616	0.105351982	0.106203037	0.107060844	0.107925461	0.108796951	0.109675373	0.110560785	0.111453247	0.112352815	0.113259548	0.114173501	0.115094728	0.116023284	0.116959222	0.117902592	0.118853445	0.11981183	0.120777793	0.121751379	0.122732632	0.123721593	0.124718302	0.125722796	0.126735109	0.127755273	0.128783319	0.129819272	0.130863156	0.131914993	0.132974798	0.134042585	0.135118365	0.136202142
¸ßË¹°×ÔëÉù´¦Àí (191).mp3	0.087499798	0.088185626	0.088875818	0.089570419	0.090269476	0.090973032	0.091681133	0.092393824	0.093111149	0.093833154	0.094559881	0.095291377	0.096027683	0.096768845	0.097514904	0.098265904	0.099021887	0.099782895	0.100548968	0.101320148	0.102096474	0.102877985	0.10366472	0.104456716	0.105254011	0.106056638	0.106864633	0.10767803	0.10849686	0.109321155	0.110150944	0.110986254	0.111827113	0.112673545	0.113525574	0.11438322	0.115246502	0.116115439	0.116990044	0.11787033	0.118756308	0.119647985	0.120545366	0.121448453	0.122357244	0.123271737	0.124191924	0.125117793	0.12604933
¸ßË¹°×ÔëÉù´¦Àí (192).mp3	0.144791699	0.145911975	0.147033809	0.148157095	0.149281719	0.150407572	0.151534537	0.152662499	0.15379134	0.154920939	0.156051174	0.157181921	0.158313053	0.159444442	0.160575957	0.161707467	0.162838835	0.163969926	0.165100601	0.166230717	0.167360132	0.168488701	0.169616276	0.170742706	0.17186784	0.172991524	0.1741136	0.175233911	0.176352295	0.177468589	0.178582628	0.179694243	0.180803266	0.181909523	0.18301284	0.184113042	0.185209948	0.186303379	0.18739315	0.188479076	0.18956097	0.190638641	0.191711899	0.192780548	0.193844393	0.194903235	0.195956875	0.197005109	0.198047733
¸ßË¹°×ÔëÉù´¦Àí (193).mp3	0.139202318	0.140513326	0.141827205	0.143143745	0.144462733	0.145783953	0.147107184	0.148432201	0.149758776	0.151086677	0.152415667	0.153745508	0.155075956	0.156406765	0.157737683	0.159068458	0.160398832	0.161728544	0.163057332	0.164384927	0.165711061	0.167035459	0.168357846	0.169677944	0.17099547	0.17231014	0.173621668	0.174929765	0.176234139	0.177534496	0.178830541	0.180121977	0.181408503	0.182689818	0.183965621	0.185235606	0.186499469	0.187756903	0.1890076	0.190251253	0.191487552	0.192716188	0.193936851	0.195149232	0.196353021	0.197547907	0.198733582	0.199909736	0.201076062
¸ßË¹°×ÔëÉù´¦Àí (194).mp3	0.106028576	0.106943809	0.107865182	0.108792717	0.109726434	0.110666353	0.111612491	0.112564866	0.113523493	0.114488385	0.115459553	0.116437009	0.117420759	0.118410811	0.119407168	0.120409833	0.121418805	0.122434083	0.123455661	0.124483533	0.125517688	0.126558114	0.127604795	0.128657714	0.129716848	0.130782173	0.131853661	0.132931282	0.134014999	0.135104775	0.136200567	0.137302329	0.13841001	0.139523556	0.140642907	0.141768001	0.142898768	0.144035136	0.145177025	0.146324354	0.147477033	0.148634967	0.149798057	0.150966198	0.152139277	0.153317176	0.154499772	0.155686932	0.15687852
¸ßË¹°×ÔëÉù´¦Àí (195).mp3	0.166491355	0.16769507	0.168890973	0.170078892	0.171258659	0.172430111	0.173593088	0.174747436	0.175893005	0.177029651	0.178157233	0.179275614	0.180384664	0.181484255	0.182574265	0.183654575	0.184725071	0.185785644	0.186836188	0.187876602	0.18890679	0.189926657	0.190936116	0.19193508	0.192923469	0.193901206	0.194868216	0.19582443	0.196769782	0.197704207	0.198627648	0.199540047	0.200441352	0.201331513	0.202210484	0.203078221	0.203934683	0.204779833	0.205613635	0.206436058	0.207247071	0.208046647	0.208834761	0.209611391	0.210376517	0.21113012	0.211872184	0.212602696	0.213321642
¸ßË¹°×ÔëÉù´¦Àí (196).mp3	0.134233048	0.134840006	0.135447769	0.13605637	0.136665844	0.137276224	0.137887542	0.13849983	0.13911312	0.139727443	0.140342828	0.140959304	0.141576902	0.142195649	0.142815572	0.143436698	0.144059054	0.144682664	0.145307555	0.145933749	0.14656127	0.147190141	0.147820383	0.148452018	0.149085065	0.149719544	0.150355474	0.150992872	0.151631756	0.15227214	0.152914041	0.153557471	0.154202445	0.154848974	0.15549707	0.156146742	0.156797999	0.157450849	0.158105298	0.158761353	0.159419017	0.160078293	0.160739183	0.161401687	0.162065804	0.162731532	0.163398867	0.164067802	0.164738332
¸ßË¹°×ÔëÉù´¦Àí (197).mp3	0.148742775	0.149738584	0.15073226	0.151723709	0.152712836	0.153699547	0.154683749	0.155665348	0.156644252	0.157620367	0.158593604	0.15956387	0.160531073	0.161495124	0.162455932	0.163413407	0.16436746	0.165318001	0.166264941	0.167208191	0.168147664	0.16908327	0.170014922	0.170942532	0.171866013	0.172785276	0.173700236	0.174610804	0.175516895	0.17641842	0.177315294	0.178207429	0.17909474	0.179977139	0.18085454	0.181726857	0.182594003	0.183455891	0.184312435	0.185163548	0.186009144	0.186849134	0.187683434	0.188511954	0.189334608	0.190151308	0.190961966	0.191766495	0.192564807
¸ßË¹°×ÔëÉù´¦Àí (198).mp3	0.091247249	0.091722573	0.092200243	0.092680307	0.093162816	0.093647819	0.094135366	0.09462551	0.0951183	0.095613789	0.096112029	0.096613073	0.097116974	0.097623786	0.098133563	0.098646361	0.099162233	0.099681237	0.100203427	0.100728862	0.101257599	0.101789694	0.102325208	0.102864198	0.103406723	0.103952845	0.104502624	0.105056119	0.105613394	0.106174509	0.106739528	0.107308514	0.107881529	0.108458639	0.109039907	0.109625399	0.11021518	0.110809316	0.111407872	0.112010917	0.112618517	0.113230739	0.113847652	0.114469324	0.115095822	0.115727217	0.116363576	0.11700497	0.117651467
¸ßË¹°×ÔëÉù´¦Àí (199).mp3	0.095697682	0.096655509	0.097622085	0.098597487	0.099581785	0.100575054	0.101577363	0.102588784	0.103609385	0.104639234	0.105678398	0.106726941	0.107784928	0.108852419	0.109929475	0.111016153	0.11211251	0.113218597	0.114334467	0.115460167	0.116595743	0.117741237	0.118896688	0.120062133	0.121237604	0.122423129	0.123618732	0.124824435	0.126040253	0.127266197	0.128502273	0.129748483	0.131004823	0.132271281	0.133547842	0.134834484	0.136131177	0.137437886	0.138754566	0.140081169	0.141417634	0.142763895	0.144119876	0.145485493	0.146860651	0.148245249	0.149639171	0.151042294	0.152454483
¸ßË¹°×ÔëÉù´¦Àí (200).mp3	0.091910275	0.092401469	0.092895167	0.093391414	0.093890257	0.094391743	0.094895917	0.095402827	0.09591252	0.096425044	0.096940446	0.097458774	0.097980077	0.098504404	0.099031802	0.099562321	0.10009601	0.100632919	0.101173099	0.101716598	0.102263467	0.102813758	0.10336752	0.103924805	0.104485665	0.105050151	0.105618314	0.106190207	0.106765883	0.107345392	0.107928789	0.108516125	0.109107455	0.10970283	0.110302303	0.110905929	0.111513761	0.112125851	0.112742254	0.113363022	0.11398821	0.11461787	0.115252056	0.115890822	0.116534219	0.117182302	0.117835123	0.118492733	0.119155187
¸ßË¹°×ÔëÉù´¦Àí (201).mp3	0.089399786	0.090223685	0.091054675	0.091892827	0.092738215	0.093590909	0.094450981	0.095318503	0.096193546	0.09707618	0.097966475	0.098864503	0.099770332	0.100684032	0.10160567	0.102535314	0.10347303	0.104418885	0.105372942	0.106335266	0.107305918	0.10828496	0.10927245	0.110268447	0.111273006	0.112286182	0.113308028	0.114338593	0.115377924	0.116426068	0.117483068	0.118548962	0.119623789	0.120707581	0.12180037	0.122902183	0.124013043	0.125132968	0.126261975	0.127400073	0.12854727	0.129703566	0.130868956	0.132043432	0.133226978	0.134419574	0.135621191	0.136831796	0.138051348
¸ßË¹°×ÔëÉù´¦Àí (202).mp3	0.077779177	0.078113828	0.078449636	0.07878664	0.079124878	0.079464389	0.079805211	0.080147384	0.080490947	0.080835939	0.0811824	0.08153037	0.081879889	0.082230997	0.082583734	0.082938142	0.083294262	0.083652135	0.084011802	0.084373306	0.08473669	0.085101995	0.085469264	0.085838542	0.086209871	0.086583296	0.086958861	0.087336611	0.087716591	0.088098846	0.088483424	0.08887037	0.089259731	0.089651554	0.090045887	0.090442779	0.090842279	0.091244434	0.091649296	0.092056914	0.09246734	0.092880623	0.093296817	0.093715973	0.094138144	0.094563383	0.094991745	0.095423285	0.095858056
¸ßË¹°×ÔëÉù´¦Àí (203).mp3	0.09983332	0.100472168	0.101114157	0.101759332	0.102407736	0.103059414	0.103714408	0.104372764	0.105034526	0.105699737	0.106368442	0.107040686	0.107716511	0.108395964	0.109079086	0.109765924	0.110456519	0.111150917	0.111849161	0.112551294	0.11325736	0.113967402	0.114681461	0.115399583	0.116121807	0.116848176	0.117578732	0.118313516	0.119052567	0.119795927	0.120543636	0.12129573	0.122052251	0.122813234	0.123578717	0.124348736	0.125123326	0.125902522	0.126686357	0.127474863	0.128268073	0.129066015	0.129868719	0.130676212	0.131488521	0.132305671	0.133127684	0.133954581	0.134786384
¸ßË¹°×ÔëÉù´¦Àí (204).mp3	0.113490231	0.114434303	0.115384883	0.116341999	0.117305677	0.118275944	0.119252823	0.120236336	0.121226503	0.122223344	0.123226874	0.12423711	0.125254063	0.126277745	0.127308164	0.128345326	0.129389234	0.130439889	0.13149729	0.132561432	0.133632306	0.134709903	0.135794207	0.136885203	0.137982868	0.139087178	0.140198105	0.141315615	0.142439673	0.143570238	0.144707263	0.145850699	0.147000491	0.148156579	0.149318897	0.150487375	0.151661938	0.152842502	0.154028981	0.155221279	0.156419298	0.157622928	0.158832057	0.160046563	0.161266319	0.162491189	0.163721028	0.164955687	0.166195005
¸ßË¹°×ÔëÉù´¦Àí (205).mp3	0.082312465	0.082686182	0.083061142	0.083437384	0.083814944	0.084193862	0.084574176	0.084955923	0.085339144	0.085723878	0.086110163	0.086498039	0.086887547	0.087278726	0.087671617	0.088066261	0.088462699	0.088860973	0.089261124	0.089663194	0.090067226	0.090473262	0.090881345	0.09129152	0.09170383	0.092118318	0.09253503	0.092954011	0.093375306	0.09379896	0.094225019	0.094653531	0.095084542	0.095518099	0.09595425	0.096393043	0.096834527	0.097278751	0.097725764	0.098175616	0.098628357	0.099084037	0.099542709	0.100004423	0.100469232	0.100937187	0.101408342	0.10188275	0.102360465
¸ßË¹°×ÔëÉù´¦Àí (206).mp3	0.100698415	0.101296779	0.101898157	0.102502598	0.10311015	0.10372086	0.104334777	0.104951949	0.105572425	0.106196253	0.106823483	0.107454163	0.108088342	0.10872607	0.109367396	0.11001237	0.110661041	0.111313458	0.111969671	0.11262973	0.113293684	0.113961584	0.114633477	0.115309415	0.115989445	0.116673619	0.117361984	0.118054589	0.118751484	0.119452716	0.120158335	0.120868387	0.121582921	0.122301983	0.12302562	0.123753879	0.124486805	0.125224443	0.125966838	0.126714033	0.127466071	0.128222995	0.128984845	0.129751662	0.130523486	0.131300355	0.132082304	0.132869371	0.13366159
¸ßË¹°×ÔëÉù´¦Àí (207).mp3	0.092482494	0.092927513	0.093373912	0.093821731	0.09427101	0.094721788	0.095174108	0.095628008	0.096083531	0.096540717	0.096999607	0.097460244	0.097922667	0.09838692	0.098853045	0.099321083	0.099791077	0.10026307	0.100737105	0.101213224	0.101691471	0.102171891	0.102654525	0.103139419	0.103626617	0.104116163	0.104608102	0.105102479	0.105599338	0.106098726	0.106600687	0.107105268	0.107612515	0.108122473	0.108635188	0.109150709	0.109669081	0.110190351	0.110714566	0.111241774	0.111772022	0.112305358	0.112841829	0.113381483	0.113924368	0.114470532	0.115020023	0.115572889	0.116129178
¸ßË¹°×ÔëÉù´¦Àí (208).mp3	0.100172666	0.101253128	0.102340921	0.103435987	0.104538267	0.105647698	0.106764212	0.107887739	0.109018205	0.110155531	0.111299634	0.112450427	0.113607821	0.114771719	0.115942022	0.117118626	0.118301422	0.119490298	0.120685136	0.121885811	0.123092199	0.124304164	0.125521571	0.126744275	0.12797213	0.129204982	0.130442673	0.131685038	0.132931908	0.134183108	0.135438458	0.136697771	0.137960855	0.139227513	0.140497541	0.141770729	0.143046862	0.144325719	0.145607072	0.146890689	0.148176329	0.149463748	0.150752694	0.15204291	0.153334132	0.154626091	0.155918511	0.15721111	0.158503602
¸ßË¹°×ÔëÉù´¦Àí (209).mp3	0.100159894	0.100965812	0.101777457	0.102594884	0.103418148	0.104247302	0.1050824	0.105923496	0.106770642	0.107623892	0.108483297	0.109348909	0.110220778	0.111098956	0.111983491	0.112874431	0.113771826	0.114675722	0.115586163	0.116503196	0.117426864	0.118357208	0.119294269	0.120238087	0.1211887	0.122146143	0.123110451	0.124081656	0.125059788	0.126044875	0.127036943	0.128036016	0.129042114	0.130055255	0.131075456	0.132102727	0.133137078	0.134178516	0.135227041	0.136282653	0.137345346	0.138415111	0.139491934	0.140575797	0.141666677	0.142764547	0.143869373	0.144981117	0.146099736
¸ßË¹°×ÔëÉù´¦Àí (210).mp3	0.153253357	0.154424004	0.155589488	0.156749639	0.157904292	0.159053283	0.16019645	0.161333637	0.16246469	0.163589456	0.164707787	0.165819538	0.166924566	0.168022731	0.169113899	0.170197934	0.171274707	0.17234409	0.173405959	0.174460193	0.175506671	0.17654528	0.177575906	0.178598439	0.179612772	0.180618801	0.181616424	0.182605542	0.18358606	0.184557882	0.185520919	0.186475083	0.187420286	0.188356446	0.189283483	0.190201316	0.191109871	0.192009072	0.192898849	0.193779132	0.194649853	0.195510947	0.196362351	0.197204004	0.198035845	0.198857818	0.199669866	0.200471936	0.201263975
¸ßË¹°×ÔëÉù´¦Àí (211).mp3	0.075501262	0.075850013	0.076199004	0.076548257	0.076897794	0.077247634	0.077597799	0.07794831	0.078299187	0.078650452	0.079002124	0.079354225	0.079706776	0.080059795	0.080413305	0.080767324	0.081121873	0.081476973	0.081832643	0.082188903	0.082545772	0.082903271	0.083261419	0.083620235	0.083979738	0.084339947	0.084700883	0.085062562	0.085425005	0.085788228	0.086152252	0.086517094	0.086882771	0.087249303	0.087616705	0.087984997	0.088354194	0.088724314	0.089095374	0.08946739	0.089840379	0.090214355	0.090589336	0.090965336	0.09134237	0.091720454	0.092099602	0.092479828	0.092861145
¸ßË¹°×ÔëÉù´¦Àí (212).mp3	0.093147473	0.093785272	0.09442871	0.09507787	0.095732835	0.096393689	0.097060518	0.097733409	0.098412449	0.099097725	0.099789329	0.100487349	0.101191877	0.101903006	0.102620829	0.10334544	0.104076934	0.104815407	0.105560956	0.10631368	0.107073676	0.107841045	0.108615887	0.109398303	0.110188395	0.110986265	0.111792018	0.112605757	0.113427587	0.114257614	0.115095942	0.115942678	0.116797929	0.117661802	0.118534403	0.11941584	0.120306221	0.121205652	0.122114242	0.123032097	0.123959325	0.12489603	0.125842321	0.1267983	0.127764074	0.128739745	0.129725415	0.130721186	0.131727156
¸ßË¹°×ÔëÉù´¦Àí (213).mp3	0.107505183	0.108531503	0.109565907	0.110608436	0.111659132	0.112718035	0.113785182	0.114860608	0.115944349	0.117036435	0.118136897	0.119245761	0.120363052	0.121488793	0.122623003	0.123765699	0.124916893	0.126076598	0.127244818	0.128421559	0.12960682	0.130800597	0.132002882	0.133213663	0.134432922	0.13566064	0.136896789	0.138141338	0.139394252	0.140655489	0.141925001	0.143202734	0.144488629	0.145782621	0.147084636	0.148394596	0.149712414	0.151037995	0.152371238	0.153712034	0.155060265	0.156415805	0.157778517	0.159148259	0.160524877	0.161908207	0.163298076	0.164694302	0.166096689
¸ßË¹°×ÔëÉù´¦Àí (214).mp3	0.090882455	0.091599642	0.092321897	0.093049277	0.09378184	0.094519643	0.095262745	0.096011202	0.096765073	0.097524417	0.098289291	0.099059753	0.09983586	0.100617672	0.101405246	0.102198639	0.102997908	0.103803111	0.104614305	0.105431545	0.106254889	0.107084391	0.107920106	0.10876209	0.109610395	0.110465076	0.111326183	0.11219377	0.113067886	0.113948581	0.114835903	0.115729899	0.116630616	0.117538099	0.118452389	0.11937353	0.12030156	0.121236518	0.122178439	0.123127359	0.124083308	0.125046317	0.126016412	0.126993618	0.127977956	0.128969446	0.129968104	0.130973941	0.131986967
¸ßË¹°×ÔëÉù´¦Àí (215).mp3	0.135325703	0.136378818	0.137431613	0.138483977	0.139535799	0.140586968	0.141637372	0.142686901	0.143735441	0.144782882	0.145829109	0.146874012	0.147917477	0.14895939	0.149999639	0.15103811	0.152074689	0.153109262	0.154141715	0.155171933	0.156199801	0.157225205	0.158248028	0.159268156	0.160285472	0.161299861	0.162311206	0.16331939	0.164324297	0.16532581	0.166323811	0.167318182	0.168308806	0.169295565	0.17027834	0.171257012	0.172231462	0.173201572	0.174167221	0.17512829	0.176084658	0.177036205	0.177982812	0.178924355	0.179860715	0.18079177	0.181717397	0.182637476	0.183551882
¸ßË¹°×ÔëÉù´¦Àí (216).mp3	0.170725947	0.171618415	0.172502568	0.173378429	0.174246023	0.17510538	0.175956529	0.176799502	0.177634333	0.178461057	0.17927971	0.18009033	0.180892957	0.181687629	0.182474389	0.183253277	0.184024337	0.184787612	0.185543145	0.18629098	0.187031161	0.187763734	0.188488743	0.189206234	0.18991625	0.190618836	0.191314038	0.192001899	0.192682464	0.193355775	0.194021877	0.194680812	0.195332622	0.195977348	0.196615031	0.197245711	0.197869428	0.198486218	0.199096121	0.199699171	0.200295404	0.200884856	0.201467558	0.202043542	0.20261284	0.203175482	0.203731494	0.204280905	0.204823739
¸ßË¹°×ÔëÉù´¦Àí (217).mp3	0.112046376	0.112525694	0.113006681	0.113489382	0.113973836	0.114460086	0.114948174	0.115438142	0.11593003	0.116423883	0.116919741	0.117417646	0.117917641	0.118419769	0.11892407	0.119430589	0.119939366	0.120450445	0.120963868	0.121479677	0.121997916	0.122518626	0.123041851	0.123567632	0.124096014	0.124627038	0.125160747	0.125697184	0.126236391	0.126778411	0.127323288	0.127871062	0.128421777	0.128975476	0.129532199	0.13009199	0.130654891	0.131220943	0.131790188	0.132362668	0.132938423	0.133517494	0.134099924	0.13468575	0.135275015	0.135867756	0.136464015	0.137063828	0.137667235
¸ßË¹°×ÔëÉù´¦Àí (218).mp3	0.124776654	0.125953042	0.127132677	0.128315426	0.129501152	0.130689717	0.131880981	0.133074801	0.13427103	0.13546952	0.136670121	0.137872678	0.139077037	0.140283038	0.14149052	0.142699321	0.143909273	0.145120209	0.146331957	0.147544343	0.148757192	0.149970325	0.15118356	0.152396715	0.153609602	0.154822035	0.156033821	0.157244767	0.158454679	0.159663358	0.160870604	0.162076213	0.163279982	0.164481704	0.165681168	0.166878164	0.168072478	0.169263894	0.170452196	0.171637162	0.172818572	0.173996202	0.175169827	0.176339219	0.17750415	0.178664389	0.179819704	0.18096986	0.182114624
¸ßË¹°×ÔëÉù´¦Àí (219).mp3	0.127555993	0.128192987	0.128832183	0.129473621	0.130117338	0.13076337	0.131411754	0.132062528	0.132715727	0.133371387	0.134029545	0.134690235	0.135353493	0.136019353	0.13668785	0.137359017	0.138032889	0.138709498	0.139388877	0.140071058	0.140756073	0.141443952	0.142134727	0.142828427	0.143525081	0.144224718	0.144927366	0.145633052	0.146341803	0.147053644	0.147768599	0.148486694	0.149207949	0.149932389	0.150660032	0.1513909	0.15212501	0.152862381	0.153603028	0.154346966	0.155094209	0.155844769	0.156598656	0.15735588	0.158116447	0.158880363	0.159647632	0.160418255	0.161192233
¸ßË¹°×ÔëÉù´¦Àí (220).mp3	0.093299746	0.093819557	0.094341715	0.094866261	0.095393239	0.095922689	0.096454656	0.096989183	0.097526313	0.098066088	0.098608554	0.099153753	0.099701729	0.100252527	0.10080619	0.101362763	0.101922291	0.102484818	0.103050389	0.103619049	0.104190842	0.104765815	0.105344011	0.105925476	0.106510255	0.107098394	0.107689938	0.108284932	0.108883421	0.109485452	0.110091068	0.110700316	0.111313239	0.111929884	0.112550295	0.113174516	0.113802592	0.114434567	0.115070485	0.115710389	0.116354324	0.117002331	0.117654453	0.118310733	0.118971211	0.11963593	0.120304928	0.120978246	0.121655923
¸ßË¹°×ÔëÉù´¦Àí (221).mp3	0.071422535	0.071824633	0.072227353	0.072630711	0.073034724	0.073439406	0.073844776	0.074250848	0.074657639	0.075065164	0.07547344	0.075882482	0.076292305	0.076702925	0.077114357	0.077526616	0.077939717	0.078353674	0.078768503	0.079184217	0.07960083	0.080018357	0.08043681	0.080856204	0.081276552	0.081697866	0.08212016	0.082543445	0.082967733	0.083393037	0.083819367	0.084246736	0.084675152	0.085104628	0.085535173	0.085966796	0.086399506	0.086833313	0.087268225	0.087704249	0.088141393	0.088579664	0.089019068	0.089459611	0.089901298	0.090344134	0.090788124	0.091233269	0.091679575
¸ßË¹°×ÔëÉù´¦Àí (222).mp3	0.100304328	0.101091131	0.101884191	0.102683595	0.103489431	0.104301785	0.105120746	0.105946403	0.106778845	0.107618162	0.108464445	0.109317784	0.110178273	0.111046002	0.111921064	0.112803552	0.113693559	0.114591178	0.115496504	0.11640963	0.11733065	0.118259658	0.119196748	0.120142014	0.121095549	0.122057448	0.123027803	0.124006707	0.124994252	0.12599053	0.126995631	0.128009645	0.129032662	0.130064769	0.131106053	0.132156598	0.133216488	0.134285805	0.13536463	0.136453039	0.137551108	0.13865891	0.139776516	0.140903993	0.142041405	0.143188813	0.144346274	0.145513841	0.146691562
¸ßË¹°×ÔëÉù´¦Àí (223).mp3	0.120284517	0.121124992	0.121967809	0.122812961	0.12366044	0.124510234	0.125362335	0.126216731	0.127073409	0.127932356	0.128793558	0.129657001	0.130522667	0.13139054	0.132260602	0.133132834	0.134007214	0.134883721	0.135762333	0.136643026	0.137525773	0.138410548	0.139297323	0.140186068	0.141076753	0.141969344	0.142863808	0.143760109	0.144658209	0.14555807	0.146459651	0.147362909	0.148267799	0.149174276	0.150082291	0.150991795	0.151902734	0.152815055	0.153728701	0.154643614	0.155559732	0.156476992	0.157395329	0.158314675	0.159234958	0.160156107	0.161078046	0.162000695	0.162923974
¸ßË¹°×ÔëÉù´¦Àí (224).mp3	0.069723994	0.06979815	0.069869842	0.069939082	0.070005883	0.070070256	0.070132212	0.070191763	0.070248919	0.070303689	0.070356084	0.07040611	0.070453778	0.070499094	0.070542067	0.070582702	0.070621007	0.070656987	0.070690647	0.070721993	0.070751029	0.070777759	0.070802186	0.070824313	0.070844144	0.070861679	0.07087692	0.07088987	0.070900527	0.070908893	0.070914967	0.070918749	0.070920236	0.070919428	0.070916323	0.070910917	0.070903208	0.070893193	0.070880866	0.070866225	0.070849265	0.070829979	0.070808362	0.070784409	0.070758113	0.070729466	0.070698462	0.070665093	0.07062935
¸ßË¹°×ÔëÉù´¦Àí (225).mp3	0.096119897	0.09717828	0.098246515	0.099324641	0.100412693	0.101510703	0.102618699	0.103736709	0.104864754	0.106002853	0.107151023	0.108309273	0.109477613	0.110656045	0.111844567	0.113043175	0.114251857	0.115470598	0.116699375	0.117938164	0.119186931	0.120445638	0.12171424	0.122992687	0.124280921	0.125578877	0.126886482	0.128203659	0.129530318	0.130866366	0.132211698	0.133566202	0.134929758	0.136302234	0.137683492	0.139073381	0.140471743	0.141878407	0.143293193	0.14471591	0.146146356	0.147584316	0.149029564	0.150481863	0.151940963	0.1534066	0.1548785	0.156356374	0.157839919
¸ßË¹°×ÔëÉù´¦Àí (226).mp3	0.09959505	0.100141681	0.100689678	0.101239072	0.101789896	0.102342186	0.102895972	0.103451289	0.10400817	0.104566647	0.105126753	0.105688523	0.106251987	0.106817179	0.107384132	0.107952878	0.10852345	0.109095879	0.109670197	0.110246438	0.110824632	0.11140481	0.111987005	0.112571248	0.113157569	0.113745999	0.114336569	0.114929308	0.115524247	0.116121415	0.116720842	0.117322555	0.117926584	0.118532956	0.1191417	0.119752842	0.120366409	0.120982427	0.121600922	0.122221919	0.122845442	0.123471515	0.124100161	0.124731404	0.125365263	0.126001761	0.126640918	0.127282752	0.127927282
¸ßË¹°×ÔëÉù´¦Àí (227).mp3	0.121738733	0.122594023	0.123453475	0.124317116	0.125184976	0.126057081	0.126933458	0.127814133	0.128699131	0.129588475	0.130482188	0.131380294	0.132282813	0.133189765	0.134101169	0.135017043	0.135937404	0.136862266	0.137791644	0.13872555	0.139663995	0.140606989	0.141554539	0.142506651	0.14346333	0.144424578	0.145390396	0.146360782	0.147335733	0.148315242	0.149299301	0.150287901	0.151281027	0.152278664	0.153280794	0.154287395	0.155298443	0.156313912	0.157333771	0.158357985	0.159386519	0.160419332	0.161456378	0.162497611	0.163542979	0.164592424	0.165645887	0.166703303	0.167764603
¸ßË¹°×ÔëÉù´¦Àí (228).mp3	0.112078423	0.112938022	0.113803092	0.114673658	0.115549746	0.116431379	0.117318582	0.118211377	0.119109784	0.120013825	0.120923518	0.121838881	0.122759929	0.123686679	0.124619144	0.125557335	0.126501263	0.127450937	0.128406364	0.129367549	0.130334496	0.131307204	0.132285674	0.133269903	0.134259884	0.135255611	0.136257072	0.137264256	0.138277147	0.139295725	0.14031997	0.141349858	0.142385361	0.143426448	0.144473085	0.145525234	0.146582854	0.147645898	0.148714319	0.149788063	0.150867072	0.151951283	0.153040631	0.154135044	0.155234446	0.156338755	0.157447885	0.158561744	0.159680234
¸ßË¹°×ÔëÉù´¦Àí (229).mp3	0.141489664	0.142749955	0.144012713	0.145277796	0.146545057	0.14781435	0.149085522	0.150358421	0.151632889	0.152908767	0.154185894	0.155464103	0.156743227	0.158023096	0.159303534	0.160584367	0.161865413	0.163146491	0.164427416	0.165707999	0.166988049	0.168267372	0.169545771	0.170823047	0.172098997	0.173373415	0.174646094	0.175916822	0.177185385	0.178451567	0.179715148	0.180975907	0.182233619	0.183488056	0.184738988	0.185986183	0.187229405	0.188468418	0.189702981	0.190932852	0.192157786	0.193377536	0.194591853	0.195800486	0.19700318	0.198199682	0.199389733	0.200573074	0.201749444
¸ßË¹°×ÔëÉù´¦Àí (230).mp3	0.168935148	0.169778184	0.170615146	0.17144605	0.17227091	0.173089741	0.17390256	0.174709384	0.17551023	0.176305117	0.177094062	0.177877085	0.178654204	0.179425438	0.180190808	0.180950331	0.181704029	0.182451919	0.183194021	0.183930355	0.184660939	0.185385792	0.186104931	0.186818376	0.187526143	0.188228249	0.188924711	0.189615545	0.190300765	0.190980388	0.191654426	0.192322894	0.192985803	0.193643165	0.194294992	0.194941293	0.195582077	0.196217352	0.196847126	0.197471404	0.198090192	0.198703494	0.199311313	0.19991365	0.200510505	0.201101879	0.201687769	0.202268171	0.202843082
¸ßË¹°×ÔëÉù´¦Àí (231).mp3	0.08965469	0.090383822	0.091118178	0.091857806	0.092602755	0.093353073	0.094108809	0.094870011	0.095636725	0.096409	0.097186883	0.097970421	0.09875966	0.099554646	0.100355425	0.101162042	0.101974541	0.102792967	0.103617362	0.104447769	0.105284229	0.106126785	0.106975474	0.107830338	0.108691413	0.109558736	0.110432343	0.111312269	0.112198546	0.113091206	0.113990279	0.114895793	0.115807776	0.116726252	0.117651244	0.118582774	0.119520859	0.120465517	0.121416762	0.122374606	0.123339057	0.124310123	0.125287806	0.126272108	0.127263025	0.128260551	0.129264677	0.13027539	0.131292672
¸ßË¹°×ÔëÉù´¦Àí (232).mp3	0.126943489	0.127990731	0.129042641	0.130099184	0.13116032	0.132226007	0.133296203	0.134370862	0.135449936	0.136533373	0.13762112	0.138713123	0.139809321	0.140909655	0.142014059	0.143122466	0.144234807	0.145351008	0.146470993	0.147594682	0.148721993	0.149852838	0.150987129	0.152124772	0.153265671	0.154409723	0.155556826	0.15670687	0.157859744	0.15901533	0.160173509	0.161334156	0.162497141	0.163662331	0.164829588	0.16599877	0.16716973	0.168342315	0.169516369	0.170691731	0.171868234	0.173045707	0.174223972	0.175402848	0.176582149	0.177761681	0.178941246	0.180120642	0.18129966
¸ßË¹°×ÔëÉù´¦Àí (233).mp3	0.095416999	0.096593909	0.097782163	0.098981779	0.10019277	0.101415146	0.10264891	0.103894062	0.105150596	0.106418501	0.10769776	0.10898835	0.110290244	0.111603406	0.112927795	0.114263363	0.115610055	0.116967807	0.118336551	0.119716208	0.121106693	0.12250791	0.123919757	0.125342123	0.126774886	0.128217916	0.129671071	0.131134203	0.13260715	0.13408974	0.135581792	0.137083112	0.138593496	0.140112725	0.141640573	0.143176797	0.144721144	0.146273349	0.14783313	0.149400196	0.150974241	0.152554944	0.154141972	0.155734975	0.157333593	0.158937447	0.160546147	0.162159285	0.16377644
¸ßË¹°×ÔëÉù´¦Àí (234).mp3	0.125534323	0.126263395	0.126995294	0.127730049	0.128467686	0.129208235	0.12995172	0.13069817	0.131447608	0.132200062	0.132955554	0.133714109	0.13447575	0.1352405	0.13600838	0.136779411	0.137553614	0.138331008	0.139111612	0.139895443	0.140682517	0.141472852	0.142266461	0.143063359	0.143863557	0.144667068	0.145473901	0.146284066	0.14709757	0.14791442	0.14873462	0.149558175	0.150385087	0.151215355	0.152048979	0.152885955	0.15372628	0.154569946	0.155416945	0.156267267	0.157120899	0.157977827	0.158838033	0.1597015	0.160568204	0.161438122	0.162311228	0.163187492	0.164066882
¸ßË¹°×ÔëÉù´¦Àí (235).mp3	0.095712369	0.096584407	0.097462356	0.098346246	0.099236107	0.10013197	0.101033862	0.10194181	0.102855842	0.103775983	0.104702256	0.105634686	0.106573293	0.107518099	0.108469122	0.10942638	0.110389889	0.111359664	0.112335717	0.113318059	0.114306698	0.115301643	0.116302898	0.117310466	0.118324346	0.119344539	0.120371038	0.121403838	0.122442928	0.123488297	0.124539929	0.125597805	0.126661905	0.127732203	0.128808671	0.129891278	0.130979989	0.132074763	0.133175558	0.134282326	0.135395017	0.136513573	0.137637935	0.138768037	0.139903809	0.141045177	0.142192059	0.14334437	0.144502019
¸ßË¹°×ÔëÉù´¦Àí (236).mp3	0.091822569	0.092330884	0.092842399	0.093357174	0.093875268	0.094396741	0.094921657	0.095450076	0.095982062	0.096517678	0.097056987	0.097600056	0.09814695	0.098697735	0.099252477	0.099811246	0.100374108	0.100941135	0.101512395	0.10208796	0.102667901	0.10325229	0.103841201	0.104434707	0.105032883	0.105635805	0.106243549	0.106856191	0.10747381	0.108096485	0.108724293	0.109357316	0.109995634	0.110639329	0.111288482	0.111943178	0.112603499	0.11326953	0.113941356	0.114619063	0.115302736	0.115992462	0.116688329	0.117390425	0.118098838	0.118813657	0.119534971	0.120262869	0.120997442
¸ßË¹°×ÔëÉù´¦Àí (237).mp3	0.079907088	0.080109778	0.080312061	0.080513957	0.080715487	0.080916672	0.081117532	0.081318087	0.081518357	0.081718362	0.08191812	0.082117653	0.082316978	0.082516115	0.082715084	0.082913902	0.083112589	0.083311163	0.083509643	0.083708046	0.083906392	0.084104698	0.084302983	0.084501263	0.084699557	0.084897883	0.085096259	0.0852947	0.085493226	0.085691853	0.085890599	0.08608948	0.086288515	0.086487718	0.086687109	0.086886703	0.087086517	0.087286568	0.087486873	0.087687448	0.087888309	0.088089474	0.088290958	0.088492777	0.088694949	0.088897489	0.089100413	0.089303738	0.089507479
¸ßË¹°×ÔëÉù´¦Àí (238).mp3	0.089157463	0.089671222	0.090187714	0.090706987	0.091229085	0.091754057	0.092281948	0.092812806	0.093346678	0.093883612	0.094423656	0.094966858	0.095513267	0.096062932	0.096615901	0.097172224	0.097731951	0.098295131	0.098861814	0.09943205	0.100005891	0.100583386	0.101164586	0.101749543	0.102338307	0.10293093	0.103527463	0.104127958	0.104732467	0.10534104	0.10595373	0.106570589	0.107191669	0.10781702	0.108446695	0.109080745	0.109719223	0.110362178	0.111009663	0.111661728	0.112318424	0.112979801	0.113645909	0.114316799	0.114992518	0.115673115	0.11635864	0.117049138	0.117744657
¸ßË¹°×ÔëÉù´¦Àí (239).mp3	0.167108934	0.16808648	0.169062318	0.170036371	0.171008558	0.1719788	0.172947015	0.173913122	0.174877039	0.175838685	0.176797976	0.177754829	0.178709159	0.179660883	0.180609914	0.181556166	0.182499554	0.183439989	0.184377383	0.185311647	0.186242693	0.187170429	0.188094764	0.189015607	0.189932865	0.190846443	0.191756248	0.192662185	0.193564156	0.194462066	0.195355816	0.196245307	0.197130439	0.198011112	0.198887224	0.199758671	0.200625351	0.201487159	0.202343988	0.203195732	0.204042283	0.204883532	0.205719369	0.206549682	0.207374361	0.20819329	0.209006357	0.209813445	0.210614437
¸ßË¹°×ÔëÉù´¦Àí (240).mp3	0.070955076	0.071298088	0.071642099	0.071987142	0.072333246	0.072680444	0.073028767	0.073378248	0.073728917	0.074080809	0.074433954	0.074788386	0.075144138	0.075501242	0.075859734	0.076219645	0.076581009	0.076943862	0.077308237	0.077674169	0.078041693	0.078410843	0.078781656	0.079154167	0.079528412	0.079904427	0.080282248	0.080661912	0.081043457	0.081426919	0.081812337	0.082199747	0.082589189	0.082980701	0.083374321	0.083770088	0.084168042	0.084568223	0.084970669	0.085375423	0.085782523	0.086192012	0.086603929	0.087018316	0.087435216	0.087854669	0.088276718	0.088701406	0.089128775
¸ßË¹°×ÔëÉù´¦Àí (241).mp3	0.091807413	0.092348157	0.092891848	0.093438534	0.093988263	0.094541085	0.095097047	0.095656198	0.096218589	0.096784269	0.097353287	0.097925695	0.098501542	0.099080879	0.099663758	0.100250231	0.100840347	0.10143416	0.102031722	0.102633084	0.103238299	0.103847421	0.104460501	0.105077594	0.105698752	0.106324028	0.106953477	0.107587152	0.108225107	0.108867395	0.10951407	0.110165186	0.110820798	0.111480958	0.11214572	0.112815139	0.113489268	0.11416816	0.114851868	0.115540445	0.116233944	0.116932416	0.117635914	0.11834449	0.119058194	0.119777076	0.120501186	0.121230574	0.121965288
¸ßË¹°×ÔëÉù´¦Àí (242).mp3	0.075325771	0.075802625	0.076281852	0.076763489	0.077247577	0.077734153	0.078223258	0.078714931	0.079209211	0.079706139	0.080205755	0.080708099	0.081213211	0.081721134	0.082231907	0.082745572	0.083262171	0.083781744	0.084304333	0.084829981	0.085358729	0.085890619	0.086425694	0.086963995	0.087505566	0.088050448	0.088598684	0.089150316	0.089705388	0.090263941	0.090826017	0.09139166	0.091960912	0.092533814	0.093110409	0.093690738	0.094274844	0.094862768	0.095454551	0.096050233	0.096649856	0.09725346	0.097861085	0.098472769	0.099088552	0.099708472	0.100332566	0.100960872	0.101593426
¸ßË¹°×ÔëÉù´¦Àí (243).mp3	0.102506884	0.103224392	0.103945915	0.104671507	0.105401219	0.106135106	0.106873222	0.107615618	0.10836235	0.10911347	0.109869033	0.110629092	0.111393702	0.112162915	0.112936785	0.113715367	0.114498713	0.115286878	0.116079913	0.116877873	0.11768081	0.118488776	0.119301824	0.120120005	0.120943371	0.121771972	0.122605858	0.12344508	0.124289685	0.125139724	0.125995242	0.126856287	0.127722904	0.128595139	0.129473034	0.130356633	0.131245976	0.132141104	0.133042054	0.133948865	0.134861572	0.135780207	0.136704803	0.13763539	0.138571996	0.139514645	0.140463361	0.141418165	0.142379075
¸ßË¹°×ÔëÉù´¦Àí (244).mp3	0.117696984	0.118600811	0.119507731	0.120417699	0.121330669	0.122246596	0.12316543	0.124087123	0.125011624	0.125938881	0.126868842	0.127801451	0.128736654	0.129674392	0.130614607	0.13155724	0.132502228	0.133449509	0.134399017	0.135350687	0.136304449	0.137260236	0.138217974	0.139177592	0.140139013	0.141102162	0.142066959	0.143033324	0.144001174	0.144970424	0.145940989	0.146912779	0.147885704	0.148859671	0.149834583	0.150810345	0.151786857	0.152764016	0.153741718	0.154719857	0.155698323	0.156677005	0.157655789	0.158634558	0.159613192	0.160591571	0.161569568	0.162547058	0.16352391
¸ßË¹°×ÔëÉù´¦Àí (245).mp3	0.078920432	0.079449711	0.079982399	0.080518546	0.081058205	0.081601425	0.082148261	0.082698764	0.083252988	0.083810986	0.084372812	0.08493852	0.085508164	0.086081801	0.086659486	0.087241274	0.087827221	0.088417385	0.089011822	0.08961059	0.090213747	0.09082135	0.091433458	0.092050129	0.092671423	0.093297399	0.093928116	0.094563635	0.095204014	0.095849315	0.096499597	0.097154921	0.097815348	0.098480937	0.099151751	0.09982785	0.100509294	0.101196144	0.101888461	0.102586305	0.103289737	0.103998816	0.104713603	0.105434156	0.106160535	0.106892798	0.107631003	0.108375209	0.109125471
¸ßË¹°×ÔëÉù´¦Àí (246).mp3	0.082243037	0.082674405	0.083107642	0.083542794	0.083979903	0.084419013	0.084860169	0.085303416	0.085748798	0.086196362	0.086646153	0.087098217	0.087552601	0.088009353	0.088468518	0.088930146	0.089394284	0.089860981	0.090330287	0.09080225	0.09127692	0.091754348	0.092234585	0.092717682	0.09320369	0.093692662	0.09418465	0.094679707	0.095177886	0.095679243	0.09618383	0.096691704	0.097202918	0.09771753	0.098235595	0.098757169	0.099282311	0.099811078	0.100343527	0.100879718	0.101419709	0.101963559	0.102511329	0.103063078	0.103618867	0.104178757	0.10474281	0.105311087	0.10588365
¸ßË¹°×ÔëÉù´¦Àí (247).mp3	0.08609023	0.087072344	0.088064153	0.089065712	0.090077073	0.091098287	0.092129403	0.093170467	0.094221522	0.095282609	0.096353765	0.097435027	0.098526425	0.099627988	0.100739741	0.101861705	0.102993898	0.104136332	0.105289017	0.106451957	0.107625151	0.108808595	0.110002278	0.111206183	0.112420289	0.11364457	0.114878991	0.116123512	0.117378086	0.118642661	0.119917175	0.12120156	0.12249574	0.123799632	0.125113141	0.126436168	0.127768602	0.129110325	0.130461207	0.13182111	0.133189885	0.134567372	0.135953403	0.137347795	0.138750356	0.140160881	0.141579156	0.14300495	0.144438023
¸ßË¹°×ÔëÉù´¦Àí (248).mp3	0.088532087	0.089088225	0.089646894	0.090208134	0.090771982	0.091338477	0.091907656	0.09247956	0.093054226	0.093631693	0.094212001	0.094795187	0.095381291	0.095970351	0.096562407	0.097157498	0.097755661	0.098356938	0.098961365	0.099568983	0.100179829	0.100793942	0.101411361	0.102032124	0.10265627	0.103283836	0.103914861	0.104549381	0.105187434	0.105829058	0.106474289	0.107123164	0.107775718	0.108431988	0.109092007	0.109755813	0.110423437	0.111094915	0.11177028	0.112449562	0.113132796	0.113820011	0.114511238	0.115206506	0.115905844	0.116609279	0.117316839	0.118028548	0.118744431
¸ßË¹°×ÔëÉù´¦Àí (249).mp3	0.108503055	0.109410972	0.110325587	0.111246961	0.11217515	0.113110213	0.114052205	0.115001185	0.115957207	0.116920325	0.117890595	0.118868068	0.119852798	0.120844835	0.121844228	0.122851026	0.123865276	0.124887024	0.125916314	0.126953188	0.127997686	0.129049848	0.130109709	0.131177305	0.132252667	0.133335824	0.134426805	0.135525633	0.136632329	0.137746913	0.138869398	0.139999798	0.141138119	0.142284368	0.143438543	0.144600641	0.145770654	0.146948569	0.14813437	0.149328032	0.15052953	0.151738828	0.152955888	0.154180666	0.155413108	0.156653158	0.157900751	0.159155814	0.160418268
¸ßË¹°×ÔëÉù´¦Àí (250).mp3	0.098614723	0.099035251	0.099457647	0.09988195	0.1003082	0.100736437	0.101166701	0.101599031	0.102033466	0.102470048	0.102908816	0.103349809	0.103793068	0.104238633	0.104686543	0.105136839	0.105589562	0.106044751	0.106502447	0.106962689	0.10742552	0.107890979	0.108359107	0.108829944	0.109303531	0.10977991	0.110259121	0.110741205	0.111226203	0.111714156	0.112205106	0.112699093	0.113196158	0.113696343	0.114199689	0.114706238	0.11521603	0.115729106	0.116245509	0.116765278	0.117288456	0.117815083	0.118345199	0.118878847	0.119416066	0.119956898	0.120501381	0.121049558	0.121601467
¸ßË¹°×ÔëÉù´¦Àí (251).mp3	0.106920597	0.107872358	0.108829614	0.109792361	0.11076059	0.111734292	0.112713455	0.113698066	0.11468811	0.115683571	0.116684429	0.117690664	0.118702251	0.119719166	0.120741381	0.121768866	0.122801587	0.123839511	0.124882598	0.125930809	0.126984099	0.128042424	0.129105733	0.130173974	0.131247092	0.132325028	0.133407719	0.134495101	0.135587104	0.136683655	0.137784677	0.138890091	0.139999812	0.141113751	0.142231816	0.14335391	0.144479932	0.145609775	0.146743331	0.147880482	0.149021111	0.150165092	0.151312294	0.152462585	0.153615822	0.15477186	0.15593055	0.157091733	0.158255249
¸ßË¹°×ÔëÉù´¦Àí (252).mp3	0.090188994	0.090754839	0.09132432	0.091897492	0.092474409	0.093055127	0.093639704	0.094228196	0.094820659	0.095417152	0.096017733	0.09662246	0.097231392	0.097844588	0.098462108	0.099084012	0.09971036	0.100341214	0.100976634	0.101616681	0.102261418	0.102910907	0.10356521	0.10422439	0.104888509	0.105557632	0.10623182	0.106911139	0.107595651	0.10828542	0.108980511	0.109680986	0.110386911	0.111098349	0.111815365	0.112538021	0.113266382	0.114000511	0.114740472	0.115486327	0.116238139	0.116995969	0.117759881	0.118529934	0.11930619	0.120088707	0.120877545	0.121672763	0.122474416
¸ßË¹°×ÔëÉù´¦Àí (253).mp3	0.123974026	0.124955039	0.125939118	0.126926206	0.127916243	0.128909167	0.129904917	0.130903428	0.131904634	0.132908468	0.133914858	0.134923735	0.135935024	0.13694865	0.137964537	0.138982604	0.140002771	0.141024954	0.142049068	0.143075025	0.144102735	0.145132106	0.146163045	0.147195453	0.148229233	0.149264283	0.150300499	0.151337776	0.152376004	0.153415072	0.154454866	0.15549527	0.156536166	0.157577431	0.15861894	0.159660567	0.160702182	0.161743653	0.162784842	0.163825613	0.164865823	0.165905329	0.166943983	0.167981635	0.169018131	0.170053316	0.17108703	0.172119111	0.173149393
¸ßË¹°×ÔëÉù´¦Àí (254).mp3	0.128245628	0.129293142	0.130345289	0.131402044	0.13246338	0.133529269	0.134599679	0.135674576	0.136753927	0.137837692	0.138925831	0.140018301	0.141115057	0.14221605	0.14332123	0.144430543	0.145543932	0.146661338	0.147782697	0.148907944	0.150037009	0.151169821	0.152306302	0.153446373	0.154589952	0.15573695	0.156887277	0.158040839	0.159197536	0.160357266	0.161519922	0.162685391	0.163853559	0.165024305	0.166197503	0.167373024	0.168550733	0.169730491	0.170912154	0.172095571	0.173280587	0.174467042	0.175654771	0.176843602	0.178033358	0.179223857	0.18041491	0.181606323	0.182797896
¸ßË¹°×ÔëÉù´¦Àí (255).mp3	0.153053692	0.154142414	0.155228923	0.156313088	0.15739478	0.158473868	0.159550224	0.160623716	0.161694218	0.1627616	0.163825733	0.164886491	0.165943745	0.166997369	0.168047235	0.169093218	0.170135192	0.171173031	0.172206609	0.173235803	0.174260487	0.175280538	0.176295832	0.177306246	0.178311657	0.179311943	0.180306981	0.18129665	0.182280829	0.183259396	0.184232232	0.185199216	0.186160228	0.18711515	0.188063861	0.189006244	0.18994218	0.190871552	0.191794241	0.192710131	0.193619105	0.194521046	0.195415838	0.196303365	0.197183512	0.198056164	0.198921205	0.199778521	0.200627999
¸ßË¹°×ÔëÉù´¦Àí (256).mp3	0.074229029	0.074638475	0.075049335	0.075461643	0.075875432	0.076290738	0.076707595	0.077126038	0.077546102	0.077967823	0.078391237	0.078816379	0.079243286	0.079671995	0.080102541	0.080534963	0.080969298	0.081405582	0.081843854	0.082284151	0.082726513	0.083170976	0.083617581	0.084066367	0.084517371	0.084970635	0.085426197	0.085884098	0.086344377	0.086807075	0.087272233	0.087739891	0.088210091	0.088682874	0.08915828	0.089636352	0.090117131	0.090600659	0.091086979	0.091576131	0.092068159	0.092563105	0.093061011	0.09356192	0.094065875	0.094572917	0.095083089	0.095596435	0.096112996
¸ßË¹°×ÔëÉù´¦Àí (257).mp3	0.101886854	0.102568118	0.103253001	0.103941547	0.104633801	0.105329809	0.106029614	0.106733262	0.107440797	0.108152264	0.108867707	0.109587171	0.1103107	0.111038338	0.111770129	0.112506117	0.113246344	0.113990854	0.11473969	0.115492894	0.116250507	0.117012572	0.11777913	0.11855022	0.119325882	0.120106157	0.120891082	0.121680696	0.122475035	0.123274135	0.124078032	0.124886761	0.125700354	0.126518844	0.127342261	0.128170636	0.129003998	0.129842372	0.130685785	0.131534261	0.132387821	0.133246488	0.134110278	0.13497921	0.135853297	0.136732552	0.137616986	0.138506605	0.139401416
¸ßË¹°×ÔëÉù´¦Àí (258).mp3	0.092198737	0.093179248	0.094168094	0.095165311	0.096170935	0.097184999	0.098207535	0.099238573	0.100278139	0.101326259	0.102382954	0.103448246	0.10452215	0.105604682	0.106695852	0.10779567	0.108904139	0.110021262	0.111147036	0.112281456	0.113424512	0.114576189	0.115736471	0.116905334	0.118082751	0.11926869	0.120463115	0.121665983	0.122877247	0.124096853	0.125324742	0.12656085	0.127805104	0.129057427	0.130317735	0.131585936	0.132861931	0.134145615	0.135436873	0.136735584	0.138041619	0.139354839	0.140675098	0.14200224	0.143336101	0.144676507	0.146023274	0.147376208	0.148735108
¸ßË¹°×ÔëÉù´¦Àí (259).mp3	0.147871104	0.148673405	0.149468172	0.150255491	0.151035452	0.151808142	0.152573654	0.153332076	0.1540835	0.154828018	0.15556572	0.156296697	0.157021041	0.157738843	0.158450191	0.159155177	0.159853889	0.160546414	0.161232841	0.161913256	0.162587743	0.163256388	0.163919273	0.16457648	0.165228089	0.16587418	0.16651483	0.167150116	0.167780111	0.168404889	0.169024521	0.169639078	0.170248627	0.170853234	0.171452965	0.172047881	0.172638045	0.173223514	0.173804346	0.174380597	0.17495232	0.175519566	0.176082384	0.176640823	0.177194928	0.177744743	0.178290308	0.178831663	0.179368847
¸ßË¹°×ÔëÉù´¦Àí (260).mp3	0.101662246	0.102499117	0.103341698	0.104190035	0.105044174	0.10590416	0.10677004	0.107641856	0.108519654	0.109403476	0.110293364	0.111189361	0.112091507	0.112999843	0.113914406	0.114835235	0.115762367	0.116695837	0.11763568	0.118581928	0.119534613	0.120493764	0.121459411	0.122431579	0.123410293	0.124395576	0.125387448	0.126385929	0.127391034	0.128402778	0.129421171	0.130446222	0.131477937	0.13251632	0.133561369	0.134613082	0.135671452	0.136736469	0.137808118	0.138886383	0.13997124	0.141062664	0.142160625	0.143265088	0.144376012	0.145493352	0.14661706	0.147747078	0.148883347
¸ßË¹°×ÔëÉù´¦Àí (261).mp3	0.13223881	0.133307257	0.134380384	0.135458129	0.136540426	0.137627206	0.138718398	0.139813927	0.140913716	0.142017685	0.14312575	0.144237825	0.145353821	0.146473643	0.147597196	0.14872438	0.149855092	0.150989224	0.152126666	0.153267305	0.154411021	0.155557693	0.156707196	0.157859398	0.159014167	0.160171364	0.161330848	0.16249247	0.163656082	0.164821526	0.165988644	0.167157272	0.168327239	0.169498373	0.170670496	0.171843424	0.173016969	0.174190939	0.175365135	0.176539356	0.177713394	0.178887035	0.180060062	0.181232252	0.182403376	0.183573202	0.184741491	0.185907999	0.187072477
¸ßË¹°×ÔëÉù´¦Àí (262).mp3	0.126046418	0.127002238	0.127959721	0.128918809	0.129879449	0.130841584	0.131805155	0.132770104	0.133736372	0.134703898	0.13567262	0.136642474	0.137613397	0.138585323	0.139558187	0.140531919	0.141506451	0.142481713	0.143457633	0.144434138	0.145411153	0.146388604	0.147366413	0.148344501	0.149322788	0.150301193	0.151279632	0.152258022	0.153236275	0.154214304	0.15519202	0.156169331	0.157146144	0.158122365	0.159097898	0.160072645	0.161046505	0.162019377	0.162991158	0.163961742	0.164931021	0.165898887	0.166865228	0.167829932	0.168792882	0.169753961	0.170713051	0.17167003	0.172624774
¸ßË¹°×ÔëÉù´¦Àí (263).mp3	0.106047346	0.106734532	0.107426222	0.108122477	0.108823363	0.109528941	0.110239276	0.110954434	0.111674477	0.112399471	0.113129481	0.113864574	0.114604813	0.115350266	0.116100998	0.116857076	0.117618566	0.118385534	0.119158047	0.119936172	0.120719975	0.121509524	0.122304883	0.123106121	0.123913302	0.124726494	0.125545762	0.126371171	0.127202787	0.128040674	0.128884896	0.129735518	0.130592601	0.131456209	0.132326402	0.133203242	0.134086788	0.134977098	0.135874229	0.136778239	0.137689181	0.138607109	0.139532075	0.140464127	0.141403315	0.142349683	0.143303277	0.144264136	0.1452323
¸ßË¹°×ÔëÉù´¦Àí (264).mp3	0.112639843	0.113138245	0.113637228	0.114136831	0.114637092	0.115138049	0.115639741	0.116142204	0.116645477	0.117149597	0.117654601	0.118160525	0.118667407	0.119175283	0.119684189	0.120194162	0.120705236	0.121217448	0.121730833	0.122245426	0.122761263	0.123278377	0.123796803	0.124316575	0.124837727	0.125360294	0.125884308	0.126409802	0.126936809	0.127465362	0.127995493	0.128527233	0.129060616	0.129595671	0.130132429	0.130670922	0.13121118	0.131753231	0.132297106	0.132842834	0.133390443	0.133939961	0.134491416	0.135044835	0.135600244	0.136157671	0.136717139	0.137278674	0.137842301
¸ßË¹°×ÔëÉù´¦Àí (265).mp3	0.116826869	0.117887669	0.118955312	0.120029795	0.12111111	0.122199252	0.123294208	0.124395967	0.12550451	0.126619821	0.127741876	0.128870652	0.130006119	0.131148246	0.132296998	0.133452338	0.134614222	0.135782604	0.136957435	0.138138661	0.139326222	0.140520057	0.141720099	0.142926274	0.144138508	0.145356717	0.146580816	0.147810711	0.149046307	0.1502875	0.15153418	0.152786234	0.15404354	0.155305973	0.156573397	0.157845674	0.159122657	0.160404192	0.161690119	0.16298027	0.164274469	0.165572535	0.166874276	0.168179495	0.169487984	0.17079953	0.17211391	0.173430891	0.174750234
¸ßË¹°×ÔëÉù´¦Àí (266).mp3	0.115889366	0.116578203	0.117269576	0.117963506	0.118660013	0.119359116	0.120060836	0.120765191	0.121472198	0.122181877	0.122894244	0.123609315	0.124327107	0.125047635	0.125770913	0.126496955	0.127225775	0.127957385	0.128691796	0.12942902	0.130169065	0.130911942	0.131657658	0.13240622	0.133157634	0.133911906	0.134669039	0.135429036	0.136191898	0.136957628	0.137726222	0.138497679	0.139271997	0.140049169	0.140829189	0.141612049	0.142397741	0.143186252	0.14397757	0.144771681	0.145568567	0.146368211	0.147170592	0.147975689	0.148783476	0.149593928	0.150407015	0.151222707	0.15204097
¸ßË¹°×ÔëÉù´¦Àí (267).mp3	0.075775732	0.076462149	0.077154425	0.077852619	0.078556793	0.079267009	0.079983328	0.080705811	0.081434521	0.08216952	0.082910869	0.083658631	0.084412867	0.08517364	0.085941011	0.086715042	0.087495795	0.08828333	0.08907771	0.089878994	0.090687242	0.091502516	0.092324873	0.093154374	0.093991075	0.094835035	0.09568631	0.096544956	0.097411028	0.09828458	0.099165665	0.100054333	0.100950636	0.101854623	0.102766341	0.103685835	0.10461315	0.105548328	0.10649141	0.107442434	0.108401436	0.109368449	0.110343505	0.111326633	0.112317858	0.113317203	0.114324688	0.115340329	0.11636414
¸ßË¹°×ÔëÉù´¦Àí (268).mp3	0.080099403	0.080774616	0.081454348	0.082138638	0.082827525	0.083521047	0.084219242	0.084922149	0.085629805	0.086342248	0.087059515	0.087781643	0.088508668	0.089240626	0.089977553	0.090719485	0.091466454	0.092218496	0.092975643	0.093737928	0.094505384	0.095278039	0.096055926	0.096839073	0.097627508	0.098421258	0.099220351	0.100024809	0.100834658	0.101649919	0.102470614	0.103296762	0.104128381	0.104965487	0.105808096	0.10665622	0.107509869	0.108369054	0.109233781	0.110104055	0.110979879	0.111861252	0.112748173	0.113640636	0.114538634	0.115442157	0.116351191	0.11726572	0.118185724
¸ßË¹°×ÔëÉù´¦Àí (269).mp3	0.146278405	0.147220145	0.148164455	0.149111318	0.150060714	0.151012621	0.151967017	0.152923878	0.153883177	0.154844887	0.15580898	0.156775424	0.157744187	0.158715235	0.15968853	0.160664037	0.161641713	0.162621518	0.163603407	0.164587333	0.165573249	0.166561103	0.167550843	0.168542413	0.169535755	0.170530809	0.171527511	0.172525797	0.173525598	0.174526842	0.175529456	0.176533364	0.177538484	0.178544734	0.179552028	0.180560277	0.181569388	0.182579265	0.183589809	0.184600917	0.185612482	0.186624395	0.18763654	0.188648801	0.189661055	0.190673177	0.191685036	0.1926965	0.19370743
¸ßË¹°×ÔëÉù´¦Àí (270).mp3	0.149347775	0.150409248	0.151462919	0.152508694	0.153546483	0.154576205	0.15559778	0.156611136	0.157616204	0.158612922	0.15960123	0.160581076	0.161552409	0.162515183	0.163469359	0.164414899	0.16535177	0.166279942	0.167199391	0.168110093	0.169012031	0.169905188	0.170789552	0.171665115	0.172531868	0.17338981	0.174238938	0.175079254	0.175910761	0.176733466	0.177547377	0.178352502	0.179148856	0.17993645	0.180715301	0.181485424	0.18224684	0.182999566	0.183743623	0.184479034	0.185205821	0.185924008	0.186633619	0.18733468	0.188027215	0.188711252	0.189386817	0.190053937	0.190712638
¸ßË¹°×ÔëÉù´¦Àí (271).mp3	0.116287129	0.117329998	0.118379368	0.119435243	0.120497625	0.121566512	0.122641903	0.123723793	0.124812174	0.125907038	0.127008371	0.128116159	0.129230385	0.130351027	0.131478063	0.132611465	0.133751205	0.134897248	0.136049559	0.137208096	0.138372817	0.139543673	0.140720612	0.14190358	0.143092514	0.144287352	0.145488024	0.146694455	0.147906568	0.149124279	0.150347499	0.151576134	0.152810084	0.154049244	0.155293503	0.156542745	0.157796845	0.159055675	0.160319099	0.161586975	0.162859152	0.164135476	0.165415782	0.1666999	0.167987651	0.16927885	0.170573304	0.17187081	0.173171159
¸ßË¹°×ÔëÉù´¦Àí (272).mp3	0.130882037	0.131902602	0.132928378	0.133959376	0.134995607	0.136037079	0.137083796	0.138135765	0.139192988	0.140255466	0.141323197	0.14239618	0.14347441	0.144557878	0.145646575	0.14674049	0.147839609	0.148943914	0.150053386	0.151168003	0.15228774	0.153412568	0.154542456	0.15567737	0.156817272	0.157962121	0.159111872	0.160266476	0.161425882	0.162590032	0.163758866	0.16493232	0.166110324	0.167292805	0.168479685	0.16967088	0.170866302	0.172065857	0.173269448	0.174476969	0.175688312	0.17690336	0.178121992	0.179344079	0.180569489	0.181798079	0.183029704	0.184264208	0.185501431
¸ßË¹°×ÔëÉù´¦Àí (273).mp3	0.139576402	0.140777728	0.141977715	0.143176179	0.144372932	0.145567788	0.146760563	0.147951071	0.149139127	0.150324546	0.151507145	0.152686741	0.15386315	0.155036191	0.156205682	0.157371444	0.158533295	0.159691058	0.160844555	0.161993607	0.16313804	0.164277677	0.165412346	0.166541873	0.167666086	0.168784815	0.16989789	0.171005143	0.172106407	0.173201516	0.174290306	0.175372614	0.176448278	0.177517138	0.178579035	0.179633811	0.180681312	0.181721382	0.182753868	0.183778619	0.184795485	0.185804317	0.18680497	0.187797297	0.188781155	0.189756402	0.190722898	0.191680504	0.192629082
¸ßË¹°×ÔëÉù´¦Àí (274).mp3	0.148945555	0.149909198	0.150863898	0.151809655	0.152746472	0.153674359	0.154593328	0.155503397	0.156404588	0.157296925	0.158180437	0.159055158	0.159921121	0.160778366	0.161626933	0.162466866	0.163298212	0.164121019	0.164935337	0.165741219	0.166538718	0.167327891	0.168108793	0.168881484	0.169646023	0.170402469	0.171150884	0.171891329	0.172623867	0.17334856	0.174065472	0.174774665	0.175476203	0.176170149	0.176856565	0.177535516	0.178207062	0.178871267	0.179528191	0.180177895	0.180820441	0.181455886	0.18208429	0.182705711	0.183320204	0.183927827	0.184528632	0.185122674	0.185710004
¸ßË¹°×ÔëÉù´¦Àí (275).mp3	0.091211967	0.091507768	0.091803882	0.09210034	0.092397172	0.09269441	0.092992083	0.093290223	0.093588861	0.093888027	0.094187752	0.094488066	0.094789001	0.095090587	0.095392856	0.095695837	0.095999561	0.09630406	0.096609365	0.096915506	0.097222514	0.097530421	0.097839258	0.098149057	0.098459847	0.098771662	0.099084532	0.099398489	0.099713565	0.100029793	0.100347203	0.100665828	0.1009857	0.101306852	0.101629316	0.101953125	0.102278312	0.102604909	0.10293295	0.103262469	0.103593498	0.103926071	0.104260222	0.104595985	0.104933394	0.105272484	0.105613288	0.105955842	0.10630018
¸ßË¹°×ÔëÉù´¦Àí (276).mp3	0.074335815	0.074464468	0.074591763	0.074717711	0.074842323	0.074965608	0.075087578	0.075208242	0.075327608	0.075445685	0.075562482	0.075678006	0.075792265	0.075905265	0.076017013	0.076127516	0.076236779	0.076344807	0.076451604	0.076557177	0.076661527	0.07676466	0.076866577	0.076967282	0.077066777	0.077165064	0.077262143	0.077358017	0.077452685	0.077546147	0.077638403	0.077729451	0.077819291	0.077907921	0.077995338	0.07808154	0.078166523	0.078250283	0.078332816	0.078414118	0.078494182	0.078573004	0.078650577	0.078726894	0.078801948	0.07887573	0.078948233	0.079019448	0.079089364
¸ßË¹°×ÔëÉù´¦Àí (277).mp3	0.09806713	0.098538694	0.099011888	0.099486756	0.099963341	0.100441686	0.100921834	0.101403829	0.101887715	0.102373536	0.102861337	0.103351161	0.103843055	0.104337062	0.104833228	0.105331599	0.10583222	0.106335136	0.106840395	0.107348042	0.107858124	0.108370689	0.108885781	0.10940345	0.109923743	0.110446707	0.11097239	0.11150084	0.112032106	0.112566236	0.113103279	0.113643284	0.1141863	0.114732376	0.115281562	0.115833907	0.11638946	0.116948273	0.117510395	0.118075875	0.118644764	0.119217113	0.119792971	0.120372389	0.120955417	0.121542105	0.122132504	0.122726664	0.123324634
¸ßË¹°×ÔëÉù´¦Àí (278).mp3	0.115142394	0.115881482	0.116623608	0.117368798	0.11811708	0.11886848	0.119623024	0.120380738	0.121141648	0.121905777	0.12267315	0.12344379	0.124217721	0.124994965	0.125775542	0.126559475	0.127346782	0.128137484	0.128931599	0.129729145	0.130530137	0.131334592	0.132142526	0.13295395	0.133768878	0.134587322	0.135409292	0.136234797	0.137063844	0.13789644	0.138732591	0.139572299	0.140415566	0.141262394	0.142112781	0.142966723	0.143824217	0.144685255	0.145549829	0.146417929	0.147289541	0.148164651	0.149043241	0.149925293	0.150810784	0.15169969	0.152591984	0.153487635	0.154386611
¸ßË¹°×ÔëÉù´¦Àí (279).mp3	0.091911546	0.092576058	0.093244841	0.09391795	0.09459544	0.095277365	0.095963781	0.096654743	0.097350307	0.098050528	0.098755462	0.099465165	0.100179694	0.100899105	0.101623454	0.102352798	0.103087193	0.103826696	0.104571363	0.105321251	0.106076417	0.106836916	0.107602805	0.10837414	0.109150976	0.109933369	0.110721375	0.111515047	0.112314441	0.11311961	0.113930609	0.114747489	0.115570303	0.116399103	0.117233939	0.118074862	0.11892192	0.119775162	0.120634635	0.121500385	0.122372455	0.123250891	0.124135733	0.125027022	0.125924796	0.126829094	0.127739949	0.128657396	0.129581465
¸ßË¹°×ÔëÉù´¦Àí (280).mp3	0.110330974	0.111435192	0.112547824	0.113668891	0.114798412	0.115936403	0.117082878	0.118237849	0.119401324	0.120573307	0.121753803	0.122942809	0.124140321	0.125346331	0.126560827	0.127783795	0.129015213	0.130255059	0.131503304	0.132759915	0.134024854	0.13529808	0.136579544	0.137869193	0.13916697	0.140472809	0.14178664	0.143108387	0.144437968	0.145775293	0.147120266	0.148472784	0.149832736	0.151200005	0.152574464	0.15395598	0.155344412	0.156739608	0.15814141	0.15954965	0.16096415	0.162384725	0.163811177	0.1652433	0.166680878	0.168123684	0.16957148	0.171024018	0.172481037
¸ßË¹°×ÔëÉù´¦Àí (281).mp3	0.114563608	0.115388372	0.116217597	0.1170513	0.117889495	0.118732199	0.119579424	0.120431184	0.121287491	0.122148355	0.123013787	0.123883795	0.124758387	0.12563757	0.126521347	0.127409723	0.1283027	0.129200279	0.130102459	0.131009238	0.131920612	0.132836574	0.133757119	0.134682235	0.135611912	0.136546136	0.137484892	0.138428162	0.139375926	0.140328162	0.141284845	0.142245948	0.14321144	0.144181289	0.14515546	0.146133914	0.147116609	0.148103502	0.149094543	0.150089683	0.151088865	0.152092033	0.153099123	0.154110071	0.155124806	0.156143255	0.157165339	0.158190977	0.159220081
¸ßË¹°×ÔëÉù´¦Àí (282).mp3	0.075645255	0.076181473	0.076721036	0.077263986	0.077810369	0.078360229	0.078913611	0.079470561	0.080031124	0.080595347	0.081163274	0.081734954	0.082310431	0.082889752	0.083472965	0.084060117	0.084651253	0.085246423	0.085845673	0.08644905	0.087056602	0.087668377	0.088284422	0.088904784	0.089529512	0.090158652	0.090792253	0.09143036	0.092073022	0.092720284	0.093372195	0.094028799	0.094690144	0.095356275	0.096027236	0.096703074	0.097383832	0.098069554	0.098760283	0.099456062	0.100156933	0.100862937	0.101574113	0.102290501	0.10301214	0.103739066	0.104471315	0.105208923	0.105951923
¸ßË¹°×ÔëÉù´¦Àí (283).mp3	0.090483623	0.091213188	0.091947458	0.092686471	0.093430265	0.09417888	0.094932354	0.095690725	0.096454029	0.097222305	0.097995589	0.098773918	0.099557327	0.100345851	0.101139525	0.101938382	0.102742456	0.10355178	0.104366384	0.1051863	0.106011557	0.106842183	0.107678208	0.108519657	0.109366555	0.110218928	0.111076797	0.111940184	0.11280911	0.113683592	0.114563647	0.11544929	0.116340535	0.117237392	0.118139871	0.11904798	0.119961722	0.120881102	0.121806118	0.122736769	0.12367305	0.124614953	0.125562467	0.126515579	0.127474272	0.128438526	0.129408318	0.13038362	0.131364401
¸ßË¹°×ÔëÉù´¦Àí (284).mp3	0.088884859	0.089271079	0.08965896	0.090048546	0.090439879	0.090833004	0.091227963	0.091624802	0.092023564	0.092424295	0.09282704	0.093231843	0.093638752	0.094047812	0.094459069	0.094872572	0.095288367	0.095706503	0.096127026	0.096549987	0.096975435	0.097403418	0.097833987	0.098267193	0.098703086	0.099141718	0.099583141	0.100027407	0.100474569	0.100924682	0.101377798	0.101833972	0.102293259	0.102755715	0.103221396	0.103690359	0.104162661	0.104638358	0.105117511	0.105600178	0.106086417	0.106576289	0.107069855	0.107567176	0.108068312	0.108573327	0.109082284	0.109595244	0.110112272
¸ßË¹°×ÔëÉù´¦Àí (285).mp3	0.081450682	0.082191499	0.082938901	0.083692974	0.084453806	0.085221483	0.085996096	0.086777733	0.087566484	0.088362439	0.08916569	0.089976328	0.090794446	0.091620136	0.092453491	0.093294605	0.094143571	0.095000485	0.095865439	0.09673853	0.09761985	0.098509496	0.099407562	0.100314143	0.101229332	0.102153224	0.103085913	0.104027493	0.104978055	0.105937692	0.106906496	0.107884556	0.108871963	0.109868803	0.110875165	0.111891133	0.112916791	0.113952221	0.114997503	0.116052714	0.117117931	0.118193225	0.119278667	0.120374323	0.121480257	0.12259653	0.123723198	0.124860312	0.126007921
¸ßË¹°×ÔëÉù´¦Àí (286).mp3	0.12771824	0.12901444	0.130315574	0.131621476	0.132931977	0.134246903	0.135566074	0.136889307	0.138216414	0.139547201	0.140881473	0.142219025	0.143559652	0.144903142	0.146249279	0.147597842	0.148948606	0.15030134	0.15165581	0.153011776	0.154368994	0.155727216	0.157086188	0.158445653	0.159805349	0.161165009	0.162524363	0.163883134	0.165241045	0.16659781	0.167953143	0.169306751	0.170658339	0.172007607	0.173354252	0.174697967	0.176038442	0.177375362	0.17870841	0.180037266	0.181361606	0.182681103	0.183995429	0.185304251	0.186607235	0.187904044	0.189194339	0.190477779	0.191754021
¸ßË¹°×ÔëÉù´¦Àí (287).mp3	0.075621256	0.076034925	0.076450876	0.076869158	0.077289819	0.077712909	0.078138476	0.078566572	0.078997248	0.079430554	0.079866544	0.080305269	0.080746783	0.08119114	0.081638395	0.082088603	0.08254182	0.082998103	0.08345751	0.083920098	0.084385926	0.084855054	0.085327543	0.085803453	0.086282845	0.086765784	0.087252332	0.087742553	0.088236513	0.088734277	0.089235911	0.089741483	0.090251062	0.090764716	0.091282515	0.091804529	0.092330832	0.092861493	0.093396588	0.093936189	0.094480372	0.095029212	0.095582786	0.096141172	0.096704446	0.097272689	0.09784598	0.098424399	0.099008028
¸ßË¹°×ÔëÉù´¦Àí (288).mp3	0.163853728	0.164899134	0.165939993	0.166976205	0.168007671	0.169034295	0.170055981	0.171072633	0.17208416	0.173090467	0.174091466	0.175087067	0.17607718	0.17706172	0.1780406	0.179013736	0.179981044	0.180942441	0.181897846	0.182847179	0.183790359	0.184727309	0.185657951	0.186582209	0.187500006	0.188411268	0.189315921	0.190213891	0.191105107	0.191989496	0.192866988	0.193737511	0.194600997	0.195457377	0.196306581	0.197148543	0.197983194	0.198810468	0.199630299	0.20044262	0.201247366	0.202044472	0.202833873	0.203615505	0.204389302	0.205155202	0.20591314	0.206663053	0.207404878
¸ßË¹°×ÔëÉù´¦Àí (289).mp3	0.105257501	0.105999599	0.106745267	0.107494514	0.108247349	0.10900378	0.109763813	0.110527455	0.111294711	0.112065586	0.112840084	0.113618207	0.114399959	0.115185341	0.115974352	0.116766992	0.117563261	0.118363154	0.119166668	0.119973798	0.120784539	0.121598882	0.122416819	0.12323834	0.124063433	0.124892086	0.125724285	0.126560013	0.127399254	0.128241987	0.129088193	0.129937849	0.13079093	0.13164741	0.132507261	0.133370453	0.134236954	0.135106728	0.13597974	0.136855951	0.137735319	0.1386178	0.139503349	0.140391916	0.141283451	0.142177899	0.143075203	0.143975303	0.144878137
¸ßË¹°×ÔëÉù´¦Àí (290).mp3	0.136679386	0.137657975	0.138638135	0.13961981	0.140602944	0.141587477	0.142573348	0.143560497	0.14454886	0.145538372	0.146528967	0.147520579	0.148513136	0.14950657	0.150500806	0.15149577	0.152491388	0.15348758	0.154484268	0.155481371	0.156478804	0.157476483	0.158474321	0.159472228	0.160470115	0.161467888	0.162465452	0.16346271	0.164459562	0.165455907	0.166451643	0.167446662	0.168440857	0.169434118	0.170426331	0.171417383	0.172407155	0.173395529	0.174382381	0.175367588	0.176351022	0.177332553	0.178312051	0.179289379	0.180264401	0.181236978	0.182206966	0.183174221	0.184138595
¸ßË¹°×ÔëÉù´¦Àí (291).mp3	0.085916196	0.086301288	0.086688057	0.087076542	0.087466787	0.087858832	0.08825272	0.088648492	0.089046191	0.089445858	0.089847537	0.090251271	0.090657101	0.091065071	0.091475224	0.091887604	0.092302254	0.092719218	0.093138541	0.093560266	0.093984439	0.094411105	0.094840307	0.095272093	0.095706507	0.096143596	0.096583405	0.097025982	0.097471372	0.097919624	0.098370785	0.098824901	0.099282022	0.099742196	0.100205471	0.100671896	0.10114152	0.101614393	0.102090565	0.102570085	0.103053004	0.103539374	0.104029243	0.104522665	0.105019691	0.105520371	0.106024759	0.106532907	0.107044867
¸ßË¹°×ÔëÉù´¦Àí (292).mp3	0.078394821	0.078731121	0.079067749	0.079404734	0.079742104	0.080079887	0.080418109	0.0807568	0.081095986	0.081435696	0.081775957	0.082116798	0.082458245	0.082800327	0.083143072	0.083486507	0.08383066	0.08417556	0.084521235	0.084867711	0.085215018	0.085563183	0.085912235	0.086262201	0.086613111	0.086964991	0.08731787	0.087671778	0.088026741	0.088382788	0.088739949	0.089098251	0.089457723	0.089818393	0.090180291	0.090543445	0.090907884	0.091273637	0.091640732	0.092009199	0.092379066	0.092750363	0.093123119	0.093497363	0.093873124	0.094250432	0.094629315	0.095009804	0.095391927
¸ßË¹°×ÔëÉù´¦Àí (293).mp3	0.113908126	0.115185952	0.116471328	0.117764126	0.119064214	0.120371454	0.121685702	0.12300681	0.124334621	0.125668975	0.127009705	0.128356638	0.129709594	0.131068388	0.132432828	0.133802715	0.135177847	0.136558011	0.13794299	0.139332561	0.140726493	0.142124548	0.143526484	0.144932049	0.146340986	0.147753033	0.149167918	0.150585365	0.15200509	0.153426802	0.154850204	0.156274993	0.157700859	0.159127485	0.160554549	0.16198172	0.163408663	0.164835037	0.166260492	0.167684677	0.169107229	0.170527785	0.171945972	0.173361414	0.174773729	0.17618253	0.177587424	0.178988015	0.180383901
¸ßË¹°×ÔëÉù´¦Àí (294).mp3	0.081571461	0.082146595	0.082725969	0.083309656	0.083897728	0.084490259	0.085087323	0.085688996	0.086295355	0.086906476	0.087522439	0.088143323	0.088769209	0.089400177	0.090036311	0.090677693	0.091324409	0.091976543	0.092634183	0.093297415	0.093966327	0.09464101	0.095321554	0.09600805	0.096700591	0.097399269	0.09810418	0.098815418	0.099533079	0.100257261	0.100988061	0.101725578	0.102469912	0.103221163	0.103979432	0.104744821	0.105517433	0.106297371	0.107084739	0.10787964	0.108682181	0.109492465	0.1103106	0.11113669	0.111970842	0.112813162	0.113663757	0.114522732	0.115390194
¸ßË¹°×ÔëÉù´¦Àí (295).mp3	0.056536411	0.057224395	0.057922189	0.058629975	0.059347937	0.060076266	0.060815153	0.061564794	0.062325388	0.063097139	0.063880252	0.06467494	0.065481414	0.066299894	0.0671306	0.067973758	0.068829597	0.069698348	0.070580249	0.071475538	0.07238446	0.073307262	0.074244195	0.075195511	0.07616147	0.077142332	0.078138362	0.079149826	0.080176995	0.081220143	0.082279546	0.083355482	0.084448233	0.085558082	0.086685314	0.087830216	0.088993077	0.090174187	0.091373835	0.092592314	0.093829914	0.095086925	0.096363638	0.097660341	0.098977321	0.100314862	0.101673246	0.10305275	0.104453647
¸ßË¹°×ÔëÉù´¦Àí (296).mp3	0.130284831	0.13136874	0.132452069	0.133534691	0.134616476	0.135697297	0.136777027	0.137855538	0.138932702	0.140008393	0.141082484	0.142154849	0.143225361	0.144293895	0.145360324	0.146424523	0.147486368	0.148545733	0.149602493	0.150656526	0.151707706	0.152755911	0.153801016	0.1548429	0.155881439	0.156916511	0.157947994	0.158975767	0.159999708	0.161019696	0.162035611	0.163047332	0.164054739	0.165057713	0.166056134	0.167049882	0.16803884	0.169022889	0.17000191	0.170975785	0.171944397	0.172907629	0.173865364	0.174817484	0.175763873	0.176704415	0.177638994	0.178567494	0.179489799
¸ßË¹°×ÔëÉù´¦Àí (297).mp3	0.086802712	0.087789432	0.088786966	0.089795428	0.090814933	0.091845592	0.092887521	0.093940831	0.095005633	0.096082038	0.097170156	0.098270096	0.099381963	0.100505863	0.1016419	0.102790175	0.103950788	0.105123836	0.106309414	0.107507613	0.108718522	0.109942226	0.111178808	0.112428346	0.113690914	0.114966581	0.116255412	0.117557468	0.118872802	0.120201465	0.121543498	0.122898938	0.124267815	0.12565015	0.127045959	0.128455248	0.129878014	0.131314248	0.132763927	0.134227022	0.135703491	0.137193283	0.138696333	0.140212565	0.141741891	0.143284209	0.144839402	0.146407341	0.14798788
¸ßË¹°×ÔëÉù´¦Àí (298).mp3	0.096598006	0.097316913	0.098040968	0.098770239	0.099504796	0.100244708	0.100990045	0.10174088	0.102497282	0.103259324	0.104027076	0.104800612	0.105580004	0.106365325	0.107156648	0.107954046	0.108757593	0.109567362	0.110383428	0.111205863	0.112034743	0.11287014	0.113712129	0.114560784	0.115416177	0.116278383	0.117147474	0.118023524	0.118906603	0.119796785	0.12069414	0.121598738	0.12251065	0.123429945	0.12435669	0.125290952	0.126232798	0.127182291	0.128139496	0.129104473	0.130077283	0.131057983	0.132046631	0.133043281	0.134047984	0.13506079	0.136081746	0.137110896	0.138148282
¸ßË¹°×ÔëÉù´¦Àí (299).mp3	0.071661074	0.072043451	0.072426596	0.072810529	0.073195272	0.073580846	0.07396727	0.074354565	0.074742751	0.075131849	0.07552188	0.075912862	0.076304817	0.076697763	0.077091722	0.077486712	0.077882753	0.078279864	0.078678064	0.079077373	0.079477809	0.07987939	0.080282136	0.080686063	0.08109119	0.081497535	0.081905114	0.082313945	0.082724044	0.083135428	0.083548111	0.083962111	0.084377442	0.084794118	0.085212153	0.085631563	0.086052359	0.086474554	0.08689816	0.08732319	0.087749652	0.088177559	0.088606919	0.089037741	0.089470032	0.089903801	0.090339052	0.090775793	0.091214026
¸ßË¹°×ÔëÉù´¦Àí (300).mp3	0.109288267	0.110224772	0.111166888	0.112114621	0.113067973	0.114026947	0.114991542	0.115961758	0.116937591	0.117919037	0.118906089	0.119898738	0.120896974	0.121900783	0.122910152	0.123925062	0.124945494	0.125971427	0.127002835	0.128039692	0.129081969	0.130129632	0.131182646	0.132240973	0.133304571	0.134373396	0.135447399	0.13652653	0.137610733	0.13869995	0.139794119	0.140893173	0.141997042	0.143105653	0.144218927	0.145336781	0.146459128	0.147585877	0.148716931	0.149852188	0.150991543	0.152134884	0.153282094	0.154433052	0.155587631	0.156745696	0.15790711	0.159071727	0.160239398
¸ßË¹°×ÔëÉù´¦Àí (301).mp3	0.144683768	0.145784595	0.146883623	0.147980715	0.149075734	0.15016854	0.151258999	0.152346974	0.153432329	0.154514928	0.155594637	0.156671322	0.157744848	0.158815083	0.159881893	0.160945147	0.162004713	0.16306046	0.164112256	0.165159973	0.166203481	0.167242651	0.168277355	0.169307465	0.170332854	0.171353397	0.172368966	0.173379438	0.174384687	0.175384589	0.176379022	0.177367862	0.178350987	0.179328276	0.180299608	0.181264862	0.182223919	0.18317666	0.184122966	0.18506272	0.185995804	0.186922101	0.187841495	0.188753871	0.189659114	0.190557109	0.191447742	0.1923309	0.193206471
¸ßË¹°×ÔëÉù´¦Àí (302).mp3	0.065607152	0.065949631	0.066293324	0.066638262	0.066984475	0.067331994	0.067680851	0.068031076	0.068382701	0.068735757	0.069090277	0.069446292	0.069803836	0.07016294	0.070523638	0.070885962	0.071249947	0.071615625	0.071983031	0.072352199	0.072723162	0.073095957	0.073470617	0.073847178	0.074225675	0.074606145	0.074988622	0.075373144	0.075759747	0.076148468	0.076539344	0.076932412	0.07732771	0.077725276	0.078125148	0.078527366	0.078931966	0.07933899	0.079748475	0.080160462	0.080574991	0.080992101	0.081411834	0.081834229	0.082259328	0.082687172	0.083117802	0.083551261	0.083987589
¸ßË¹°×ÔëÉù´¦Àí (303).mp3	0.06544486	0.065616177	0.065787178	0.065957878	0.066128288	0.066298423	0.066468295	0.066637918	0.066807303	0.066976464	0.067145412	0.06731416	0.06748272	0.067651103	0.067819322	0.067987387	0.06815531	0.068323103	0.068490775	0.068658339	0.068825804	0.068993182	0.069160482	0.069327715	0.06949489	0.069662017	0.069829107	0.069996168	0.070163209	0.07033024	0.07049727	0.070664307	0.070831359	0.070998435	0.071165543	0.07133269	0.071499885	0.071667134	0.071834445	0.072001824	0.072169279	0.072336815	0.072504438	0.072672155	0.072839971	0.073007891	0.073175921	0.073344064	0.073512325
¸ßË¹°×ÔëÉù´¦Àí (304).mp3	0.123112257	0.123995584	0.124881979	0.125771433	0.126663939	0.127559487	0.128458065	0.129359661	0.130264262	0.131171853	0.132082419	0.13299594	0.1339124	0.134831777	0.135754049	0.136679194	0.137607186	0.138537999	0.139471604	0.140407971	0.141347069	0.142288863	0.143233317	0.144180394	0.145130055	0.146082257	0.147036956	0.147994105	0.148953657	0.14991556	0.150879761	0.151846204	0.15281483	0.153785579	0.154758386	0.155733186	0.156709908	0.157688481	0.158668828	0.159650873	0.160634532	0.161619722	0.162606355	0.163594338	0.164583578	0.165573976	0.166565429	0.167557833	0.168551078
¸ßË¹°×ÔëÉù´¦Àí (305).mp3	0.097627644	0.098372575	0.099123095	0.099879273	0.100641177	0.101408877	0.102182442	0.102961942	0.103747447	0.104539027	0.105336753	0.106140695	0.106950923	0.107767509	0.108590523	0.109420036	0.110256119	0.111098841	0.111948275	0.112804489	0.113667554	0.114537539	0.115414514	0.116298547	0.117189707	0.118088061	0.118993677	0.119906619	0.120826955	0.121754748	0.122690062	0.123632959	0.124583499	0.125541743	0.126507749	0.127481573	0.128463271	0.129452894	0.130450494	0.13145612	0.132469818	0.133491633	0.134521605	0.135559773	0.136606172	0.137660835	0.138723791	0.139795065	0.140874678
¸ßË¹°×ÔëÉù´¦Àí (306).mp3	0.114942607	0.115946401	0.116955946	0.117971248	0.118992311	0.120019138	0.12105173	0.122090085	0.123134201	0.124184074	0.125239696	0.126301059	0.127368152	0.128440962	0.129519473	0.130603668	0.131693527	0.132789025	0.133890139	0.134996839	0.136109094	0.13722687	0.138350129	0.139478831	0.140612932	0.141752384	0.142897137	0.144047135	0.14520232	0.146362631	0.147528	0.148698357	0.149873627	0.151053731	0.152238585	0.1534281	0.154622183	0.155820736	0.157023656	0.158230832	0.159442151	0.160657494	0.161876735	0.163099743	0.164326379	0.165556502	0.166789961	0.1680266	0.169266256
¸ßË¹°×ÔëÉù´¦Àí (307).mp3	0.146204174	0.147194809	0.148185998	0.149177659	0.150169711	0.15116207	0.152154651	0.153147368	0.154140135	0.155132866	0.15612547	0.157117859	0.158109942	0.159101628	0.160092824	0.161083435	0.162073368	0.163062525	0.164050809	0.165038122	0.166024364	0.167009435	0.167993231	0.168975649	0.169956585	0.170935932	0.171913583	0.172889429	0.17386336	0.174835264	0.175805028	0.176772539	0.177737679	0.178700332	0.179660379	0.1806177	0.181572173	0.182523675	0.183472081	0.184417264	0.185359097	0.18629745	0.187232193	0.188163191	0.189090312	0.190013419	0.190932375	0.19184704	0.192757274
¸ßË¹°×ÔëÉù´¦Àí (308).mp3	0.085160232	0.086016784	0.086881224	0.08775363	0.088634078	0.089522644	0.090419403	0.091324432	0.092237804	0.093159595	0.094089877	0.095028725	0.09597621	0.096932403	0.097897375	0.098871195	0.099853931	0.10084565	0.101846417	0.102856296	0.103875348	0.104903634	0.105941212	0.106988138	0.108044466	0.109110248	0.110185531	0.111270362	0.112364784	0.113468837	0.114582558	0.115705978	0.116839128	0.117982032	0.119134712	0.120297184	0.121469459	0.122651545	0.123843443	0.125045149	0.126256654	0.127477941	0.128708989	0.129949769	0.131200244	0.132460373	0.133730103	0.135009377	0.136298127
¸ßË¹°×ÔëÉù´¦Àí (309).mp3	0.073600781	0.07410669	0.074616163	0.07512926	0.075646037	0.076166555	0.076690874	0.077219053	0.077751155	0.07828724	0.078827373	0.079371616	0.079920033	0.080472689	0.08102965	0.081590982	0.082156752	0.082727028	0.083301879	0.083881373	0.08446558	0.085054573	0.08564842	0.086247196	0.086850973	0.087459824	0.088073824	0.088693048	0.089317572	0.089947471	0.090582824	0.091223707	0.0918702	0.092522381	0.09318033	0.093844128	0.094513854	0.09518959	0.095871419	0.096559422	0.097253682	0.097954283	0.098661308	0.099374841	0.100094967	0.100821769	0.101555332	0.102295741	0.103043082
¸ßË¹°×ÔëÉù´¦Àí (310).mp3	0.067685149	0.067899285	0.068113536	0.068327924	0.068542472	0.068757201	0.068972134	0.069187293	0.069402701	0.069618379	0.069834349	0.070050635	0.070267257	0.070484239	0.070701602	0.070919368	0.07113756	0.0713562	0.07157531	0.071794913	0.07201503	0.072235685	0.072456899	0.072678696	0.072901096	0.073124125	0.073347803	0.073572153	0.0737972	0.074022964	0.07424947	0.074476741	0.074704799	0.074933669	0.075163372	0.075393934	0.075625378	0.075857727	0.076091005	0.076325237	0.076560447	0.076796658	0.077033896	0.077272185	0.077511549	0.077752015	0.077993606	0.078236348	0.078480268
¸ßË¹°×ÔëÉù´¦Àí (311).mp3	0.071026298	0.071126827	0.071225398	0.071322023	0.071416711	0.071509474	0.071600319	0.071689257	0.071776294	0.07186144	0.071944701	0.072026084	0.072105595	0.072183241	0.072259026	0.072332954	0.072405032	0.072475261	0.072543646	0.072610189	0.072674891	0.072737756	0.072798784	0.072857976	0.072915332	0.072970851	0.073024533	0.073076377	0.073126379	0.073174539	0.073220854	0.073265318	0.07330793	0.073348684	0.073387575	0.073424597	0.073459746	0.073493013	0.073524392	0.073553875	0.073581455	0.073607121	0.073630866	0.073652678	0.073672548	0.073690465	0.073706417	0.073720393	0.073732378
¸ßË¹°×ÔëÉù´¦Àí (312).mp3	0.123396625	0.124423955	0.12545363	0.126485574	0.127519712	0.128555966	0.129594258	0.130634506	0.131676629	0.132720544	0.133766165	0.134813407	0.135862179	0.136912393	0.137963957	0.139016777	0.140070759	0.141125806	0.142181819	0.143238697	0.14429634	0.145354641	0.146413496	0.147472798	0.148532435	0.149592296	0.150652269	0.151712237	0.152772082	0.153831686	0.154890927	0.15594968	0.157007821	0.15806522	0.15912175	0.160177276	0.161231666	0.162284783	0.163336487	0.16438664	0.165435097	0.166481714	0.167526343	0.168568834	0.169609037	0.170646797	0.171681958	0.17271436	0.173743845
¸ßË¹°×ÔëÉù´¦Àí (313).mp3	0.073220913	0.073482996	0.073745305	0.07400786	0.074270686	0.074533803	0.074797235	0.075061004	0.075325131	0.07558964	0.075854552	0.07611989	0.076385675	0.076651931	0.07691868	0.077185943	0.077453742	0.077722101	0.077991041	0.078260585	0.078530754	0.078801572	0.079073059	0.079345239	0.079618134	0.079891766	0.080166157	0.08044133	0.080717307	0.080994109	0.081271761	0.081550283	0.081829698	0.082110029	0.082391297	0.082673526	0.082956736	0.083240952	0.083526194	0.083812486	0.084099849	0.084388306	0.084677878	0.084968589	0.08526046	0.085553513	0.08584777	0.086143254	0.086439985
¸ßË¹°×ÔëÉù´¦Àí (314).mp3	0.059012323	0.059139778	0.059266359	0.059392075	0.059516934	0.059640946	0.059764118	0.059886458	0.060007976	0.060128677	0.060248569	0.060367659	0.060485953	0.060603458	0.06072018	0.060836124	0.060951296	0.061065701	0.061179343	0.061292228	0.061404359	0.06151574	0.061626375	0.061736267	0.061845418	0.061953832	0.062061511	0.062168456	0.06227467	0.062380153	0.062484907	0.062588932	0.062692229	0.062794797	0.062896635	0.062997744	0.063098122	0.063197767	0.063296678	0.063394852	0.063492286	0.063588978	0.063684924	0.063780121	0.063874563	0.063968246	0.064061165	0.064153315	0.06424469
¸ßË¹°×ÔëÉù´¦Àí (315).mp3	0.120986382	0.122060757	0.123138665	0.12422002	0.125304736	0.126392721	0.127483883	0.128578128	0.12967536	0.130775478	0.131878382	0.132983968	0.13409213	0.135202759	0.136315746	0.137430975	0.138548332	0.139667698	0.140788953	0.141911972	0.143036631	0.144162799	0.145290347	0.14641914	0.147549041	0.148679911	0.149811609	0.150943988	0.152076903	0.153210201	0.154343731	0.155477336	0.156610858	0.157744134	0.158877001	0.160009291	0.161140834	0.162271457	0.163400983	0.164529235	0.165656031	0.166781185	0.167904511	0.169025819	0.170144915	0.171261604	0.172375686	0.17348696	0.174595223
¸ßË¹°×ÔëÉù´¦Àí (316).mp3	0.06421765	0.064465626	0.064713512	0.064961321	0.065209069	0.06545677	0.065704439	0.065952088	0.066199732	0.066447385	0.06669506	0.066942772	0.067190532	0.067438355	0.067686253	0.067934239	0.068182326	0.068430526	0.068678852	0.068927315	0.069175928	0.069424701	0.069673648	0.069922778	0.070172104	0.070421635	0.070671383	0.070921358	0.071171569	0.071422028	0.071672744	0.071923725	0.072174982	0.072426523	0.072678356	0.072930489	0.073182932	0.07343569	0.073688772	0.073942184	0.074195933	0.074450025	0.074704466	0.07495926	0.075214414	0.075469931	0.075725815	0.075982071	0.076238701
¸ßË¹°×ÔëÉù´¦Àí (317).mp3	0.133081981	0.134078481	0.135074368	0.136069548	0.137063927	0.138057411	0.139049906	0.140041319	0.141031557	0.142020527	0.143008135	0.143994288	0.144978894	0.14596186	0.146943093	0.1479225	0.148899988	0.149875466	0.15084884	0.151820018	0.152788907	0.153755415	0.154719448	0.155680915	0.156639722	0.157595777	0.158548987	0.159499258	0.160446497	0.161390611	0.162331507	0.163269091	0.164203268	0.165133945	0.166061028	0.166984422	0.167904031	0.168819762	0.169731518	0.170639204	0.171542724	0.172441981	0.173336879	0.17422732	0.175113207	0.175994441	0.176870925	0.17774256	0.178609245
¸ßË¹°×ÔëÉù´¦Àí (318).mp3	0.093143544	0.093944714	0.094752201	0.095566076	0.096386411	0.097213276	0.098046743	0.098886884	0.099733771	0.100587475	0.101448068	0.102315621	0.103190205	0.104071893	0.104960755	0.105856861	0.106760282	0.107671087	0.108589346	0.109515128	0.110448501	0.111389531	0.112338285	0.113294828	0.114259226	0.11523154	0.116211833	0.117200166	0.118196597	0.119201184	0.120213983	0.121235047	0.122264428	0.123302175	0.124348337	0.125402957	0.126466077	0.127537737	0.128617973	0.129706817	0.1308043	0.131910445	0.133025277	0.134148812	0.135281063	0.13642204	0.137571747	0.138730182	0.139897338
¸ßË¹°×ÔëÉù´¦Àí (319).mp3	0.080457466	0.080849691	0.081242597	0.081636213	0.08203057	0.082425697	0.082821627	0.083218388	0.083616012	0.084014529	0.084413971	0.084814367	0.085215749	0.085618148	0.086021594	0.08642612	0.086831755	0.087238532	0.087646481	0.088055635	0.088466023	0.088877679	0.089290634	0.08970492	0.090120567	0.090537609	0.090956077	0.091376003	0.09179742	0.092220359	0.092644853	0.093070935	0.093498636	0.09392799	0.094359028	0.094791784	0.09522629	0.095662579	0.096100684	0.096540638	0.096982474	0.097426224	0.097871922	0.098319601	0.098769293	0.099221033	0.099674853	0.100130786	0.100588866
¸ßË¹°×ÔëÉù´¦Àí (320).mp3	0.084950695	0.085365812	0.085781799	0.086198685	0.086616496	0.087035261	0.087455005	0.087875757	0.088297545	0.088720395	0.089144334	0.089569391	0.089995592	0.090422966	0.090851538	0.091281336	0.091712388	0.092144721	0.092578361	0.093013336	0.093449673	0.093887398	0.094326539	0.094767122	0.095209173	0.09565272	0.096097789	0.096544406	0.096992597	0.097442388	0.097893806	0.098346875	0.098801622	0.099258072	0.09971625	0.10017618	0.100637888	0.101101399	0.101566735	0.102033922	0.102502983	0.102973941	0.103446819	0.10392164	0.104398426	0.104877199	0.105357981	0.105840791	0.106325652
¸ßË¹°×ÔëÉù´¦Àí (321).mp3	0.05946422	0.059883815	0.060306249	0.060731567	0.061159815	0.061591041	0.06202529	0.062462612	0.062903054	0.063346666	0.063793496	0.064243595	0.064697013	0.065153802	0.065614012	0.066077697	0.06654491	0.067015703	0.067490132	0.06796825	0.068450114	0.068935778	0.0694253	0.069918737	0.070416147	0.070917587	0.071423117	0.071932797	0.072446687	0.072964848	0.073487341	0.074014228	0.074545573	0.075081438	0.075621886	0.076166984	0.076716795	0.077271386	0.077830823	0.078395171	0.0789645	0.079538875	0.080118367	0.080703043	0.081292973	0.081888226	0.082488873	0.083094985	0.083706632
¸ßË¹°×ÔëÉù´¦Àí (322).mp3	0.132727443	0.133977828	0.135231782	0.136489127	0.137749678	0.139013248	0.140279644	0.141548672	0.142820132	0.144093821	0.145369532	0.146647054	0.147926173	0.149206671	0.150488324	0.151770908	0.153054194	0.154337947	0.155621932	0.156905908	0.158189631	0.159472855	0.160755329	0.1620368	0.16331701	0.164595699	0.165872604	0.167147459	0.168419995	0.16968994	0.170957018	0.172220953	0.173481465	0.174738272	0.175991088	0.177239627	0.1784836	0.179722715	0.180956681	0.182185202	0.183407983	0.184624726	0.185835131	0.1870389	0.18823573	0.18942532	0.190607367	0.191781568	0.192947619
¸ßË¹°×ÔëÉù´¦Àí (323).mp3	0.159651287	0.160564093	0.161468581	0.162364769	0.163252679	0.164132335	0.165003763	0.165866994	0.166722059	0.167568993	0.16840783	0.16923861	0.170061371	0.170876155	0.171683006	0.172481966	0.173273082	0.174056399	0.174831965	0.175599828	0.176360037	0.177112641	0.17785769	0.178595234	0.179325324	0.180048011	0.180763346	0.181471378	0.18217216	0.182865741	0.183552172	0.184231503	0.184903782	0.18556906	0.186227385	0.186878804	0.187523365	0.188161114	0.188792096	0.189416357	0.190033939	0.190644885	0.191249238	0.191847037	0.192438322	0.193023132	0.193601502	0.194173469	0.194739067
¸ßË¹°×ÔëÉù´¦Àí (324).mp3	0.109183994	0.109795217	0.110408572	0.111024098	0.111641834	0.112261817	0.112884086	0.113508679	0.114135634	0.114764989	0.115396782	0.116031049	0.11666783	0.117307159	0.117949076	0.118593616	0.119240815	0.119890711	0.120543339	0.121198735	0.121856934	0.122517972	0.123181882	0.123848701	0.124518461	0.125191197	0.125866941	0.126545727	0.127227586	0.127912551	0.128600653	0.129291922	0.129986389	0.130684084	0.131385034	0.132089268	0.132796814	0.133507698	0.134221945	0.134939582	0.135660631	0.136385117	0.13711306	0.137844482	0.138579403	0.139317842	0.140059816	0.140805341	0.141554432
¸ßË¹°×ÔëÉù´¦Àí (325).mp3	0.141953182	0.143031909	0.144112998	0.145196365	0.146281921	0.147369577	0.148459243	0.149550825	0.150644226	0.151739351	0.152836098	0.153934366	0.15503405	0.156135043	0.157237237	0.15834052	0.159444779	0.160549897	0.161655755	0.162762233	0.163869207	0.16497655	0.166084134	0.167191828	0.168299497	0.169407005	0.170514212	0.171620976	0.172727153	0.173832594	0.174937149	0.176040665	0.177142986	0.178243953	0.179343403	0.180441172	0.181537093	0.182630994	0.183722703	0.184812042	0.185898832	0.186982891	0.188064033	0.189142069	0.190216809	0.191288057	0.192355617	0.193419287	0.194478865
¸ßË¹°×ÔëÉù´¦Àí (326).mp3	0.145120421	0.146325686	0.147532393	0.148740392	0.149949535	0.151159669	0.152370639	0.153582289	0.154794459	0.156006987	0.157219711	0.158432464	0.159645078	0.160857384	0.162069207	0.163280375	0.164490709	0.165700032	0.16690816	0.168114913	0.169320102	0.170523542	0.171725042	0.172924411	0.174121454	0.175315976	0.176507779	0.177696663	0.178882426	0.180064865	0.181243774	0.182418946	0.183590172	0.18475724	0.185919938	0.187078052	0.188231365	0.18937966	0.190522719	0.191660319	0.192792241	0.193918259	0.19503815	0.196151688	0.197258644	0.198358792	0.199451902	0.200537742	0.201616083
¸ßË¹°×ÔëÉù´¦Àí (327).mp3	0.119508324	0.120915155	0.122326078	0.123740783	0.125158955	0.126580275	0.128004416	0.129431049	0.130859839	0.132290449	0.133722535	0.135155749	0.136589743	0.13802416	0.139458644	0.140892835	0.142326368	0.143758878	0.145189995	0.146619351	0.148046571	0.149471283	0.15089311	0.152311676	0.153726604	0.155137517	0.156544035	0.157945781	0.159342377	0.160733447	0.162118613	0.163497501	0.164869737	0.166234949	0.167592766	0.168942822	0.170284751	0.171618191	0.172942782	0.174258169	0.175563999	0.176859924	0.1781456	0.179420687	0.180684849	0.181937757	0.183179086	0.184408514	0.185625729
¸ßË¹°×ÔëÉù´¦Àí (328).mp3	0.150952321	0.15198704	0.153015846	0.154038658	0.155055397	0.156065987	0.157070358	0.15806844	0.159060165	0.160045471	0.161024295	0.161996581	0.162962271	0.163921312	0.164873654	0.165819246	0.166758043	0.16769	0.168615074	0.169533225	0.170444415	0.171348607	0.172245766	0.173135858	0.174018852	0.174894718	0.175763428	0.176624953	0.177479269	0.17832635	0.179166173	0.179998715	0.180823955	0.181641874	0.18245245	0.183255666	0.184051503	0.184839945	0.185620974	0.186394575	0.187160732	0.18791943	0.188670654	0.18941439	0.190150623	0.190879339	0.191600525	0.192314166	0.193020249
¸ßË¹°×ÔëÉù´¦Àí (329).mp3	0.153944612	0.154921145	0.155893588	0.156861881	0.157825962	0.158785773	0.159741255	0.160692352	0.161639007	0.162581166	0.163518776	0.164451783	0.165380136	0.166303784	0.167222677	0.168136767	0.169046004	0.169950341	0.170849731	0.171744129	0.172633487	0.173517762	0.174396908	0.175270881	0.176139639	0.177003137	0.177861332	0.178714183	0.179561646	0.18040368	0.181240243	0.182071293	0.182896788	0.183716688	0.184530949	0.185339532	0.186142395	0.186939495	0.187730791	0.188516241	0.189295804	0.190069436	0.190837096	0.19159874	0.192354325	0.193103807	0.193847143	0.194584287	0.195315196
¸ßË¹°×ÔëÉù´¦Àí (330).mp3	0.08534707	0.085822527	0.086300123	0.086779901	0.087261903	0.08774617	0.088232745	0.088721672	0.089212992	0.089706749	0.090202987	0.090701749	0.09120308	0.091707024	0.092213626	0.09272293	0.093234982	0.093749828	0.094267513	0.094788082	0.095311583	0.095838062	0.096367566	0.096900141	0.097435836	0.097974697	0.098516772	0.099062109	0.099610756	0.100162762	0.100718174	0.101277043	0.101839416	0.102405342	0.102974871	0.103548052	0.104124933	0.104705565	0.105289997	0.105878278	0.106470457	0.107066584	0.107666709	0.10827088	0.108879147	0.109491559	0.110108164	0.110729012	0.11135415
¸ßË¹°×ÔëÉù´¦Àí (331).mp3	0.08464544	0.085128024	0.085613443	0.086101748	0.086592989	0.087087217	0.087584483	0.088084838	0.088588336	0.089095028	0.089604969	0.090118212	0.09063481	0.09115482	0.091678295	0.092205292	0.092735867	0.093270077	0.093807978	0.094349629	0.094895088	0.095444413	0.095997664	0.0965549	0.097116182	0.09768157	0.098251125	0.098824909	0.099402985	0.099985414	0.10057226	0.101163587	0.101759457	0.102359937	0.102965089	0.10357498	0.104189675	0.10480924	0.10543374	0.106063243	0.106697816	0.107337525	0.107982437	0.108632621	0.109288143	0.109949072	0.110615476	0.111287421	0.111964977
¸ßË¹°×ÔëÉù´¦Àí (332).mp3	0.103267275	0.104063572	0.104865449	0.105672963	0.106486168	0.10730512	0.108129875	0.108960486	0.10979701	0.1106395	0.11148801	0.112342594	0.113203305	0.114070196	0.114943319	0.115822726	0.116708466	0.11760059	0.118499148	0.119404188	0.120315757	0.121233901	0.122158667	0.123090097	0.124028235	0.124973123	0.1259248	0.126883304	0.127848673	0.128820941	0.129800142	0.130786307	0.131779465	0.132779642	0.133786863	0.13480115	0.135822522	0.136850996	0.137886584	0.138929298	0.139979144	0.141036126	0.142100244	0.143171494	0.144249868	0.145335354	0.146427936	0.147527593	0.148634297
¸ßË¹°×ÔëÉù´¦Àí (333).mp3	0.141390467	0.142123669	0.142858396	0.143594662	0.14433248	0.145071863	0.145812824	0.146555374	0.147299524	0.148045283	0.148792659	0.149541663	0.150292299	0.151044575	0.151798495	0.152554065	0.153311286	0.154070161	0.154830692	0.155592878	0.156356718	0.157122209	0.157889349	0.158658131	0.159428549	0.160200597	0.160974265	0.161749543	0.162526418	0.163304878	0.164084907	0.164866488	0.165649605	0.166434235	0.167220359	0.168007951	0.168796988	0.16958744	0.170379279	0.171172474	0.17196699	0.172762793	0.173559843	0.174358101	0.175157524	0.175958067	0.176759683	0.17756232	0.178365926
¸ßË¹°×ÔëÉù´¦Àí (334).mp3	0.073435845	0.07428386	0.075141889	0.076010063	0.076888514	0.077777373	0.078676775	0.079586851	0.080507738	0.081439568	0.082382477	0.083336601	0.084302074	0.085279033	0.086267612	0.087267946	0.088280172	0.089304422	0.090340831	0.091389532	0.092450657	0.093524337	0.094610701	0.095709877	0.096821992	0.09794717	0.099085533	0.1002372	0.101402289	0.102580914	0.103773184	0.104979207	0.106199086	0.107432919	0.1086808	0.109942818	0.111219057	0.112509594	0.113814501	0.115133842	0.116467675	0.11781605	0.119179008	0.120556582	0.121948796	0.123355664	0.124777188	0.126213362	0.127664166
¸ßË¹°×ÔëÉù´¦Àí (335).mp3	0.109208104	0.109876801	0.110549453	0.111226106	0.111906807	0.112591604	0.113280544	0.113973672	0.114671037	0.115372685	0.116078662	0.116789015	0.117503791	0.118223035	0.118946794	0.119675114	0.12040804	0.121145617	0.121887891	0.122634905	0.123386705	0.124143333	0.124904833	0.125671249	0.126442621	0.127218992	0.128000402	0.128786892	0.129578502	0.130375268	0.13117723	0.131984424	0.132796885	0.133614649	0.134437748	0.135266215	0.136100081	0.136939374	0.137784124	0.138634355	0.139490093	0.140351361	0.141218179	0.142090567	0.142968541	0.143852115	0.144741303	0.145636113	0.146536553
¸ßË¹°×ÔëÉù´¦Àí (336).mp3	0.058536999	0.058796096	0.059055979	0.059316673	0.059578204	0.059840596	0.060103877	0.060368072	0.060633207	0.060899307	0.0611664	0.061434511	0.061703668	0.061973897	0.062245224	0.062517678	0.062791284	0.063066072	0.063342067	0.063619299	0.063897795	0.064177583	0.064458691	0.064741149	0.065024985	0.065310228	0.065596907	0.065885053	0.066174694	0.06646586	0.066758583	0.067052892	0.067348818	0.067646393	0.067945647	0.068246612	0.068549319	0.068853802	0.069160092	0.069468222	0.069778226	0.070090135	0.070403985	0.070719808	0.071037639	0.071357513	0.071679465	0.072003529	0.072329741
¸ßË¹°×ÔëÉù´¦Àí (337).mp3	0.122239563	0.123588601	0.124942086	0.126299793	0.127661491	0.129026945	0.130395917	0.131768162	0.133143432	0.134521475	0.135902035	0.137284851	0.138669658	0.140056189	0.14144417	0.142833326	0.144223377	0.145614039	0.147005026	0.148396047	0.14978681	0.151177016	0.152566368	0.153954562	0.155341294	0.156726255	0.158109135	0.159489623	0.160867402	0.162242156	0.163613568	0.164981315	0.166345077	0.16770453	0.16905935	0.170409212	0.171753788	0.173092753	0.174425778	0.175752535	0.177072697	0.178385936	0.179691925	0.180990335	0.18228084	0.183563115	0.184836835	0.186101675	0.187357315
¸ßË¹°×ÔëÉù´¦Àí (338).mp3	0.140722045	0.14213585	0.143551763	0.144969515	0.146388835	0.147809448	0.149231075	0.150653435	0.152076239	0.1534992	0.154922025	0.156344418	0.157766079	0.159186707	0.160605998	0.162023643	0.163439334	0.164852757	0.166263598	0.167671541	0.169076267	0.170477455	0.171874782	0.173267927	0.174656563	0.176040364	0.177419003	0.178792153	0.180159484	0.181520668	0.182875375	0.184223276	0.185564041	0.186897341	0.188222849	0.189540235	0.190849173	0.192149336	0.1934404	0.194722041	0.195993937	0.197255769	0.198507217	0.199747968	0.200977706	0.202196122	0.203402906	0.204597754	0.205780364
¸ßË¹°×ÔëÉù´¦Àí (339).mp3	0.074816981	0.075142124	0.075467046	0.075791768	0.076116314	0.076440704	0.076764963	0.077089112	0.077413173	0.077737169	0.078061121	0.078385052	0.078708984	0.079032937	0.079356935	0.079680999	0.08000515	0.08032941	0.080653801	0.080978344	0.08130306	0.081627971	0.081953097	0.082278461	0.082604083	0.082929985	0.083256187	0.08358271	0.083909575	0.084236804	0.084564416	0.084892432	0.085220874	0.085549762	0.085879115	0.086208956	0.086539304	0.086870179	0.087201603	0.087533595	0.087866175	0.088199364	0.088533183	0.08886765	0.089202786	0.089538612	0.089875146	0.09021241	0.090550423
¸ßË¹°×ÔëÉù´¦Àí (340).mp3	0.075918281	0.076127155	0.076336243	0.076545569	0.076755157	0.076965031	0.077175215	0.077385733	0.077596608	0.077807866	0.078019528	0.07823162	0.078444165	0.078657187	0.078870708	0.079084755	0.079299349	0.079514515	0.079730277	0.079946658	0.080163683	0.080381376	0.08059976	0.080818859	0.081038698	0.081259302	0.081480693	0.081702898	0.081925939	0.082149843	0.082374632	0.082600334	0.082826971	0.083054569	0.083283154	0.083512751	0.083743384	0.083975081	0.084207865	0.084441765	0.084676804	0.08491301	0.085150409	0.085389028	0.085628893	0.085870031	0.08611247	0.086356237	0.086601358
¸ßË¹°×ÔëÉù´¦Àí (341).mp3	0.103458486	0.104427167	0.105402883	0.10638565	0.107375478	0.108372379	0.109376361	0.110387429	0.111405589	0.112430842	0.113463188	0.114502623	0.115549142	0.116602738	0.117663398	0.11873111	0.119805857	0.120887618	0.12197637	0.123072088	0.12417474	0.125284294	0.126400713	0.127523954	0.128653973	0.129790721	0.130934143	0.132084183	0.133240776	0.134403856	0.135573351	0.136749183	0.137931269	0.139119522	0.140313849	0.14151415	0.14272032	0.143932249	0.145149819	0.146372907	0.147601383	0.14883511	0.150073944	0.151317736	0.152566326	0.153819551	0.155077237	0.156339204	0.157605263
¸ßË¹°×ÔëÉù´¦Àí (342).mp3	0.097099369	0.097911562	0.098729404	0.09955294	0.100382214	0.101217271	0.102058155	0.10290491	0.103757578	0.104616202	0.105480823	0.106351482	0.107228219	0.108111072	0.109000081	0.109895283	0.110796713	0.111704407	0.112618399	0.113538721	0.114465405	0.11539848	0.116337974	0.117283915	0.118236326	0.119195232	0.120160654	0.12113261	0.122111117	0.123096192	0.124087845	0.125086087	0.126090926	0.127102366	0.12812041	0.129145054	0.130176297	0.13121413	0.132258541	0.133309517	0.134367039	0.135431085	0.136501628	0.137578638	0.13866208	0.139751914	0.140848096	0.141950576	0.143059299
¸ßË¹°×ÔëÉù´¦Àí (343).mp3	0.073038332	0.07331147	0.073584709	0.073858073	0.074131585	0.074405271	0.074679152	0.074953254	0.075227599	0.075502212	0.075777117	0.076052336	0.076327894	0.076603815	0.076880121	0.077156837	0.077433987	0.077711594	0.077989681	0.078268273	0.078547394	0.078827066	0.079107314	0.079388162	0.079669634	0.079951752	0.080234543	0.080518028	0.080802233	0.081087181	0.081372896	0.081659403	0.081946725	0.082234888	0.082523915	0.08281383	0.083104659	0.083396425	0.083689153	0.083982867	0.084277593	0.084573355	0.084870178	0.085168087	0.085467106	0.085767261	0.086068577	0.086371078	0.086674791
¸ßË¹°×ÔëÉù´¦Àí (344).mp3	0.046350332	0.046360131	0.046370235	0.04638065	0.046391382	0.046402439	0.046413827	0.046425551	0.04643762	0.046450038	0.046462812	0.046475949	0.046489456	0.046503338	0.046517602	0.046532254	0.046547301	0.04656275	0.046578607	0.046594879	0.046611572	0.046628693	0.046646249	0.046664247	0.046682694	0.046701597	0.046720964	0.0467408	0.046761115	0.046781915	0.046803208	0.046825001	0.046847303	0.046870122	0.046893465	0.046917341	0.046941759	0.046966727	0.046992254	0.047018348	0.04704502	0.047072279	0.047100133	0.047128593	0.047157669	0.047187372	0.04721771	0.047248696	0.04728034
¸ßË¹°×ÔëÉù´¦Àí (345).mp3	0.069750985	0.070345258	0.07094479	0.071549658	0.072159943	0.072775723	0.07339708	0.074024096	0.074656853	0.075295435	0.075939927	0.076590414	0.077246984	0.077909724	0.078578722	0.079254069	0.079935853	0.080624168	0.081319104	0.082020755	0.082729215	0.083444579	0.084166941	0.0848964	0.08563305	0.08637699	0.087128319	0.087887136	0.088653539	0.08942763	0.090209509	0.090999276	0.091797034	0.092602883	0.093416927	0.094239266	0.095070004	0.095909241	0.096757082	0.097613626	0.098478977	0.099353235	0.1002365	0.101128873	0.102030453	0.102941339	0.103861627	0.104791414	0.105730794
¸ßË¹°×ÔëÉù´¦Àí (346).mp3	0.100563588	0.101307729	0.102054758	0.10280469	0.103557542	0.104313328	0.105072065	0.105833767	0.106598447	0.10736612	0.108136799	0.108910497	0.109687225	0.110466996	0.111249821	0.112035709	0.112824671	0.113616715	0.114411849	0.115210082	0.11601142	0.116815868	0.117623432	0.118434116	0.119247922	0.120064854	0.120884912	0.121708097	0.122534406	0.123363839	0.124196392	0.125032061	0.125870839	0.126712719	0.127557693	0.128405751	0.129256881	0.130111071	0.130968305	0.131828568	0.132691842	0.133558107	0.134427341	0.135299522	0.136174623	0.137052617	0.137933476	0.138817166	0.139703656
¸ßË¹°×ÔëÉù´¦Àí (347).mp3	0.067339307	0.067640148	0.067942593	0.068246681	0.068552452	0.068859947	0.069169205	0.069480267	0.069793175	0.070107971	0.070424697	0.070743395	0.071064109	0.071386883	0.07171176	0.072038787	0.072368008	0.07269947	0.073033218	0.073369301	0.073707766	0.074048662	0.074392038	0.074737944	0.07508643	0.075437548	0.07579135	0.076147889	0.076507218	0.076869391	0.077234464	0.077602493	0.077973535	0.078347647	0.078724888	0.079105317	0.079488995	0.079875984	0.080266345	0.080660141	0.081057438	0.081458301	0.081862795	0.082270989	0.08268295	0.083098749	0.083518456	0.083942143	0.084369883
¸ßË¹°×ÔëÉù´¦Àí (348).mp3	0.0667352	0.066891766	0.067048798	0.067206322	0.067364364	0.067522948	0.0676821	0.067841847	0.068002212	0.068163222	0.068324903	0.068487279	0.068650378	0.068814223	0.068978843	0.069144261	0.069310505	0.069477602	0.069645576	0.069814455	0.069984266	0.070155035	0.07032679	0.070499558	0.070673367	0.070848244	0.071024218	0.071201317	0.07137957	0.071559005	0.071739652	0.071921541	0.072104701	0.072289162	0.072474956	0.072662113	0.072850665	0.073040643	0.07323208	0.073425009	0.073619463	0.073815475	0.074013079	0.074212311	0.074413206	0.074615798	0.074820125	0.075026224	0.075234131
¸ßË¹°×ÔëÉù´¦Àí (349).mp3	0.052658764	0.0528789	0.053098763	0.053318357	0.053537688	0.053756762	0.053975585	0.054194161	0.054412496	0.054630593	0.054848459	0.055066097	0.055283512	0.055500706	0.055717685	0.055934452	0.056151009	0.056367359	0.056583506	0.056799452	0.057015199	0.057230749	0.057446103	0.057661263	0.05787623	0.058091004	0.058305586	0.058519976	0.058734173	0.058948177	0.059161988	0.059375603	0.059589022	0.059802241	0.060015259	0.060228072	0.060440678	0.060653073	0.060865253	0.061077213	0.061288948	0.061500453	0.061711723	0.06192275	0.062133528	0.06234405	0.062554308	0.062764294	0.062973998
¸ßË¹°×ÔëÉù´¦Àí (350).mp3	0.109974397	0.110835771	0.111700856	0.112569648	0.113442143	0.114318335	0.115198219	0.116081786	0.116969027	0.117859934	0.118754495	0.119652699	0.12055453	0.121459976	0.12236902	0.123281644	0.12419783	0.125117557	0.126040803	0.126967545	0.127897758	0.128831414	0.129768486	0.130708942	0.13165275	0.132599877	0.133550285	0.134503937	0.135460792	0.136420807	0.137383939	0.138350139	0.139319358	0.140291545	0.141266645	0.142244602	0.143225354	0.144208841	0.145194997	0.146183754	0.147175041	0.148168785	0.149164907	0.15016333	0.151163967	0.152166734	0.15317154	0.154178291	0.15518689
¸ßË¹°×ÔëÉù´¦Àí (351).mp3	0.05949731	0.059827446	0.060157927	0.060488763	0.060819966	0.061151546	0.061483513	0.061815878	0.06214865	0.06248184	0.062815457	0.063149512	0.063484014	0.063818972	0.064154395	0.064490293	0.064826675	0.065163548	0.065500923	0.065838806	0.066177206	0.066516131	0.066855588	0.067195585	0.067536129	0.067877227	0.068218884	0.068561108	0.068903904	0.069247278	0.069591235	0.06993578	0.070280918	0.070626653	0.070972989	0.071319929	0.071667476	0.072015634	0.072364404	0.072713788	0.073063788	0.073414405	0.073765638	0.074117488	0.074469955	0.074823037	0.075176733	0.07553104	0.075885956
¸ßË¹°×ÔëÉù´¦Àí (352).mp3	0.09733637	0.098276896	0.099223312	0.100175615	0.101133799	0.102097855	0.103067774	0.104043546	0.105025158	0.106012594	0.107005839	0.108004874	0.109009678	0.110020228	0.1110365	0.112058466	0.113086095	0.114119358	0.115158218	0.116202638	0.117252579	0.118307999	0.11936885	0.120435086	0.121506655	0.122583502	0.123665569	0.124752796	0.125845118	0.126942468	0.128044773	0.129151959	0.130263948	0.131380656	0.132501996	0.133627879	0.134758209	0.135892888	0.137031811	0.138174872	0.139321958	0.140472951	0.14162773	0.142786169	0.143948135	0.145113493	0.1462821	0.14745381	0.148628469
¸ßË¹°×ÔëÉù´¦Àí (353).mp3	0.095886107	0.096497758	0.09711375	0.097734129	0.098358938	0.098988223	0.099622027	0.100260395	0.100903373	0.101551005	0.102203336	0.102860412	0.103522277	0.104188976	0.104860555	0.105537058	0.106218531	0.106905018	0.107596565	0.108293216	0.108995015	0.109702006	0.110414235	0.111131744	0.111854577	0.112582777	0.113316387	0.114055449	0.114800005	0.115550096	0.116305762	0.117067045	0.117833983	0.118606614	0.119384978	0.120169109	0.120959046	0.121754821	0.12255647	0.123364025	0.124177517	0.124996977	0.125822433	0.126653912	0.12749144	0.128335041	0.129184737	0.130040548	0.130902493
¸ßË¹°×ÔëÉù´¦Àí (354).mp3	0.06035332	0.060654667	0.060957447	0.061261696	0.061567444	0.061874725	0.062183574	0.062494023	0.062806107	0.063119861	0.063435319	0.063752518	0.064071492	0.064392279	0.064714913	0.065039434	0.065365877	0.065694281	0.066024684	0.066357124	0.066691642	0.067028275	0.067367066	0.067708053	0.068051278	0.068396783	0.06874461	0.069094801	0.069447399	0.069802448	0.070159991	0.070520075	0.070882743	0.071248042	0.071616017	0.071986716	0.072360187	0.072736476	0.073115634	0.073497708	0.073882749	0.074270807	0.074661934	0.07505618	0.075453599	0.075854242	0.076258164	0.076665419	0.077076061
¸ßË¹°×ÔëÉù´¦Àí (355).mp3	0.074300886	0.074893842	0.075490552	0.07609106	0.076695407	0.077303637	0.077915792	0.078531917	0.079152054	0.079776247	0.08040454	0.081036977	0.081673601	0.082314457	0.082959588	0.083609039	0.084262853	0.084921075	0.085583748	0.086250916	0.086922624	0.087598914	0.088279831	0.088965417	0.089655715	0.090350768	0.091050618	0.091755308	0.092464879	0.093179372	0.093898828	0.094623287	0.095352788	0.096087371	0.096827073	0.097571932	0.098321985	0.099077267	0.099837813	0.100603658	0.101374832	0.102151369	0.102933297	0.103720647	0.104513446	0.10531172	0.106115493	0.106924788	0.107739626
¸ßË¹°×ÔëÉù´¦Àí (356).mp3	0.083519019	0.084164358	0.08481492	0.085470748	0.08613189	0.08679839	0.087470293	0.088147645	0.088830491	0.089518877	0.090212848	0.090912449	0.091617725	0.092328722	0.093045483	0.093768053	0.094496477	0.095230798	0.09597106	0.096717306	0.097469578	0.09822792	0.098992372	0.099762975	0.10053977	0.101322797	0.102112094	0.1029077	0.103709652	0.104517986	0.105332737	0.106153939	0.106981626	0.107815828	0.108656576	0.1095039	0.110357825	0.111218379	0.112085584	0.112959464	0.113840038	0.114727324	0.115621339	0.116522096	0.117429606	0.118343879	0.11926492	0.120192733	0.121127319
¸ßË¹°×ÔëÉù´¦Àí (357).mp3	0.147670788	0.148749548	0.149819677	0.150881103	0.151933762	0.152977596	0.154012551	0.155038581	0.156055643	0.157063701	0.158062723	0.159052681	0.160033554	0.161005323	0.161967974	0.1629215	0.163865892	0.164801151	0.165727277	0.166644276	0.167552156	0.168450928	0.169340608	0.170221211	0.171092759	0.171955272	0.172808776	0.173653296	0.174488862	0.175315504	0.176133255	0.176942146	0.177742215	0.178533496	0.179316029	0.18008985	0.180855	0.18161152	0.182359449	0.18309883	0.183829704	0.184552114	0.185266103	0.185971713	0.186668986	0.187357966	0.188038696	0.188711217	0.189375571
¸ßË¹°×ÔëÉù´¦Àí (358).mp3	0.082680418	0.083015441	0.083352175	0.083690662	0.084030944	0.084373061	0.084717057	0.085062973	0.085410853	0.08576074	0.086112679	0.086466714	0.086822889	0.087181251	0.087541845	0.087904718	0.088269917	0.08863749	0.089007485	0.089379951	0.089754938	0.090132495	0.090512673	0.090895524	0.0912811	0.091669454	0.092060638	0.092454708	0.092851717	0.093251722	0.09365478	0.094060946	0.094470279	0.094882838	0.095298682	0.095717872	0.096140468	0.096566533	0.096996129	0.09742932	0.097866171	0.098306747	0.098751114	0.09919934	0.099651493	0.100107641	0.100567856	0.101032208	0.101500769
¸ßË¹°×ÔëÉù´¦Àí (359).mp3	0.075024678	0.075290041	0.075555251	0.075820329	0.076085296	0.076350174	0.076614984	0.076879747	0.077144483	0.077409215	0.077673962	0.077938745	0.078203585	0.078468501	0.078733515	0.078998646	0.079263915	0.079529341	0.079794944	0.080060744	0.08032676	0.080593013	0.080859521	0.081126304	0.081393382	0.081660772	0.081928495	0.082196569	0.082465013	0.082733846	0.083003087	0.083272754	0.083542865	0.083813439	0.084084495	0.084356049	0.084628122	0.084900729	0.08517389	0.085447623	0.085721944	0.085996871	0.086272422	0.086548614	0.086825465	0.087102992	0.087381211	0.087660139	0.087939794
¸ßË¹°×ÔëÉù´¦Àí (360).mp3	0.074975022	0.075721413	0.076475686	0.077237958	0.078008352	0.078786988	0.079573991	0.080369485	0.081173597	0.081986456	0.082808191	0.083638932	0.084478813	0.085327967	0.086186529	0.087054636	0.087932425	0.088820035	0.089717607	0.090625282	0.091543201	0.092471509	0.093410349	0.094359866	0.095320206	0.096291516	0.097273942	0.098267632	0.099272734	0.100289394	0.101317761	0.102357983	0.103410208	0.104474582	0.105551251	0.106640362	0.107742059	0.108856485	0.109983782	0.111124091	0.112277548	0.113444292	0.114624453	0.115818163	0.11702555	0.118246735	0.119481839	0.120730977	0.12199426
¸ßË¹°×ÔëÉù´¦Àí (361).mp3	0.151623369	0.152719933	0.153814369	0.154906557	0.155996374	0.157083701	0.158168416	0.159250398	0.160329528	0.161405685	0.16247875	0.163548603	0.164615125	0.165678196	0.166737699	0.167793515	0.168845525	0.169893611	0.170937656	0.171977541	0.173013151	0.174044367	0.175071074	0.176093153	0.177110489	0.178122966	0.179130467	0.180132877	0.18113008	0.182121961	0.183108405	0.184089295	0.185064519	0.18603396	0.186997504	0.187955036	0.188906443	0.189851611	0.190790424	0.191722769	0.192648533	0.193567602	0.194479861	0.195385197	0.196283498	0.197174648	0.198058536	0.198935048	0.199804069
¸ßË¹°×ÔëÉù´¦Àí (362).mp3	0.063267363	0.063438423	0.063608503	0.063777614	0.063945769	0.064112979	0.064279256	0.064444612	0.064609057	0.064772602	0.064935258	0.065097034	0.065257941	0.065417989	0.065577186	0.065735541	0.065893064	0.066049763	0.066205646	0.066360721	0.066514995	0.066668477	0.066821172	0.066973089	0.067124233	0.06727461	0.067424227	0.06757309	0.067721202	0.06786857	0.068015198	0.068161091	0.068306253	0.068450687	0.068594397	0.068737387	0.068879659	0.069021216	0.069162059	0.069302192	0.069441616	0.069580331	0.069718339	0.069855641	0.069992237	0.070128127	0.07026331	0.070397786	0.070531554
¸ßË¹°×ÔëÉù´¦Àí (363).mp3	0.155340474	0.156156015	0.156966562	0.157772116	0.158572678	0.159368248	0.16015883	0.160944427	0.161725046	0.16250069	0.163271366	0.164037081	0.164797842	0.165553657	0.166304535	0.167050485	0.167791514	0.168527634	0.169258852	0.169985179	0.170706624	0.171423197	0.172134908	0.172841766	0.173543781	0.174240961	0.174933316	0.175620855	0.176303586	0.176981516	0.177654654	0.178323006	0.178986578	0.179645378	0.18029941	0.18094868	0.18159319	0.182232945	0.182867947	0.183498198	0.184123699	0.18474445	0.18536045	0.185971697	0.18657819	0.187179924	0.187776894	0.188369095	0.188956519
¸ßË¹°×ÔëÉù´¦Àí (364).mp3	0.106622723	0.107379422	0.108139563	0.108903172	0.109670277	0.110440905	0.111215081	0.111992831	0.11277418	0.113559154	0.114347775	0.115140067	0.115936053	0.116735754	0.117539193	0.118346389	0.119157362	0.119972131	0.120790714	0.121613128	0.122439388	0.12326951	0.124103508	0.124941393	0.125783178	0.126628872	0.127478485	0.128332024	0.129189495	0.130050902	0.130916248	0.131785535	0.132658762	0.133535926	0.134417024	0.13530205	0.136190996	0.13708385	0.137980602	0.138881235	0.139785734	0.140694078	0.141606246	0.142522212	0.143441949	0.144365427	0.145292613	0.146223469	0.147157956
¸ßË¹°×ÔëÉù´¦Àí (365).mp3	0.073040657	0.073443875	0.073849381	0.074257213	0.074667416	0.075080031	0.075495101	0.075912668	0.076332777	0.076755471	0.077180794	0.077608791	0.078039507	0.078472987	0.078909277	0.079348422	0.07979047	0.080235468	0.080683462	0.081134501	0.081588633	0.082045906	0.082506369	0.082970073	0.083437067	0.083907401	0.084381127	0.084858294	0.085338956	0.085823165	0.086310972	0.086802431	0.087297595	0.087796518	0.088299255	0.088805859	0.089316387	0.089830894	0.090349435	0.090872068	0.091398848	0.091929833	0.09246508	0.093004647	0.093548592	0.094096974	0.094649851	0.095207282	0.095769327
¸ßË¹°×ÔëÉù´¦Àí (366).mp3	0.061688747	0.061977815	0.062268822	0.062561803	0.062856795	0.063153833	0.063452955	0.063754198	0.064057598	0.064363195	0.064671026	0.06498113	0.065293547	0.065608316	0.065925478	0.066245073	0.066567143	0.066891729	0.067218875	0.067548622	0.067881014	0.068216095	0.06855391	0.068894505	0.069237924	0.069584214	0.069933422	0.070285596	0.070640784	0.070999035	0.071360399	0.071724926	0.072092667	0.072463673	0.072837998	0.073215694	0.073596815	0.073981416	0.074369552	0.074761279	0.075156654	0.075555734	0.07595858	0.076365248	0.0767758	0.077190297	0.077608799	0.078031371	0.078458074
¸ßË¹°×ÔëÉù´¦Àí (367).mp3	0.057303226	0.057529632	0.057755724	0.057981509	0.058206993	0.058432183	0.058657084	0.058881703	0.059106046	0.059330117	0.059553923	0.059777467	0.060000754	0.060223787	0.060446572	0.060669111	0.060891407	0.061113463	0.061335282	0.061556864	0.061778212	0.061999327	0.062220209	0.062440858	0.062661275	0.062881458	0.063101406	0.063321117	0.06354059	0.063759821	0.063978807	0.064197544	0.064416028	0.064634252	0.064852212	0.065069901	0.065287311	0.065504435	0.065721264	0.065937789	0.066154	0.066369885	0.066585433	0.06680063	0.067015465	0.067229921	0.067443984	0.067657636	0.067870861
¸ßË¹°×ÔëÉù´¦Àí (368).mp3	0.087156328	0.087968115	0.088784178	0.089604507	0.090429089	0.091257912	0.092090961	0.09292822	0.093769674	0.094615303	0.09546509	0.096319013	0.09717705	0.098039179	0.098905374	0.09977561	0.100649858	0.101528091	0.102410275	0.10329638	0.104186371	0.105080211	0.105977864	0.106879289	0.107784444	0.108693286	0.10960577	0.110521848	0.111441469	0.112364583	0.113291135	0.114221068	0.115154324	0.116090842	0.117030558	0.117973406	0.118919318	0.119868223	0.120820046	0.121774712	0.122732141	0.123692251	0.124654957	0.125620172	0.126587805	0.127557762	0.128529946	0.129504259	0.130480596
¸ßË¹°×ÔëÉù´¦Àí (369).mp3	0.107032834	0.108007748	0.108989722	0.109978796	0.110975013	0.111978411	0.112989029	0.114006905	0.115032074	0.116064571	0.117104428	0.118151676	0.119206346	0.120268463	0.121338054	0.122415142	0.123499747	0.124591889	0.125691583	0.126798844	0.127913682	0.129036105	0.130166118	0.131303723	0.132448918	0.133601698	0.134762055	0.135929977	0.137105446	0.138288443	0.139478941	0.140676913	0.141882324	0.143095134	0.1443153	0.145542772	0.146777495	0.148019409	0.149268446	0.150524533	0.151787592	0.153057535	0.154334271	0.155617699	0.15690771	0.158204191	0.159507017	0.160816057	0.162131172
¸ßË¹°×ÔëÉù´¦Àí (370).mp3	0.071430487	0.072076492	0.072728448	0.07338644	0.074050555	0.074720881	0.075397506	0.076080522	0.076770018	0.077466087	0.078168821	0.078878314	0.079594661	0.080317958	0.081048302	0.081785789	0.082530519	0.08328259	0.084042102	0.084809157	0.085583855	0.0863663	0.087156593	0.087954839	0.088761142	0.089575605	0.090398335	0.091229436	0.092069015	0.092917176	0.093774027	0.094639674	0.095514223	0.096397779	0.09729045	0.09819234	0.099103555	0.1000242	0.100954379	0.101894195	0.102843749	0.103803145	0.10477248	0.105751854	0.106741364	0.107741105	0.108751169	0.109771648	0.110802629
¸ßË¹°×ÔëÉù´¦Àí (371).mp3	0.111616193	0.112344477	0.113076815	0.113813247	0.114553808	0.115298536	0.116047467	0.116800637	0.117558081	0.118319835	0.119085934	0.119856411	0.120631301	0.121410637	0.122194452	0.122982777	0.123775644	0.124573084	0.125375127	0.126181802	0.126993137	0.127809161	0.1286299	0.129455379	0.130285624	0.131120658	0.131960504	0.132805184	0.133654716	0.134509121	0.135368415	0.136232615	0.137101736	0.13797579	0.138854788	0.139738741	0.140627656	0.141521539	0.142420393	0.143324221	0.144233022	0.145146793	0.14606553	0.146989224	0.147917865	0.148851441	0.149789936	0.15073333	0.151681602
¸ßË¹°×ÔëÉù´¦Àí (372).mp3	0.100173073	0.100560939	0.100949234	0.101337991	0.101727242	0.102117017	0.102507349	0.10289827	0.103289811	0.103682003	0.104074879	0.104468469	0.104862805	0.105257919	0.105653841	0.106050604	0.106448237	0.106846773	0.107246243	0.107646677	0.108048107	0.108450564	0.10885408	0.109258684	0.109664408	0.110071283	0.110479339	0.110888608	0.11129912	0.111710905	0.112123995	0.11253842	0.112954211	0.113371397	0.11379001	0.114210078	0.114631634	0.115054705	0.115479324	0.115905518	0.116333318	0.116762753	0.117193854	0.117626647	0.118061164	0.118497433	0.118935481	0.119375339	0.119817033
¸ßË¹°×ÔëÉù´¦Àí (373).mp3	0.09699055	0.097572712	0.098158218	0.098747124	0.099339488	0.099935367	0.100534818	0.1011379	0.101744672	0.102355191	0.102969519	0.103587715	0.104209839	0.104835952	0.105466115	0.106100389	0.106738837	0.107381521	0.108028504	0.108679848	0.109335617	0.109995875	0.110660685	0.111330113	0.112004223	0.11268308	0.113366749	0.114055296	0.114748786	0.115447286	0.11615086	0.116859577	0.117573501	0.118292699	0.119017239	0.119747185	0.120482605	0.121223566	0.121970132	0.12272237	0.123480347	0.124244127	0.125013776	0.125789359	0.126570939	0.127358582	0.128152349	0.128952304	0.129758508
¸ßË¹°×ÔëÉù´¦Àí (374).mp3	0.06714229	0.067343856	0.067545934	0.067748552	0.067951736	0.068155515	0.068359914	0.068564962	0.068770686	0.068977113	0.06918427	0.069392186	0.069600887	0.069810401	0.070020756	0.070231981	0.070444102	0.070657149	0.070871149	0.071086131	0.071302123	0.071519155	0.071737255	0.071956453	0.072176778	0.072398259	0.072620927	0.072844812	0.073069943	0.073296352	0.07352407	0.073753127	0.073983556	0.074215387	0.074448654	0.074683388	0.074919623	0.075157391	0.075396726	0.075637663	0.075880234	0.076124476	0.076370423	0.07661811	0.076867574	0.077118851	0.077371979	0.077626993	0.077883933
¸ßË¹°×ÔëÉù´¦Àí (375).mp3	0.099493841	0.100373232	0.101257972	0.10214807	0.103043534	0.10394437	0.104850585	0.105762183	0.106679166	0.107601537	0.108529294	0.109462437	0.110400962	0.111344864	0.112294137	0.113248772	0.114208758	0.115174084	0.116144735	0.117120693	0.118101942	0.119088458	0.120080219	0.1210772	0.122079371	0.123086701	0.124099157	0.125116701	0.126139295	0.127166896	0.128199458	0.129236933	0.130279268	0.131326407	0.132378292	0.133434859	0.134496043	0.135561774	0.136631976	0.137706571	0.138785478	0.13986861	0.140955874	0.142047176	0.143142416	0.144241487	0.145344281	0.146450682	0.147560569
¸ßË¹°×ÔëÉù´¦Àí (376).mp3	0.054661864	0.054816994	0.054972642	0.055128829	0.055285576	0.055442905	0.055600836	0.055759392	0.055918593	0.056078462	0.056239021	0.056400293	0.056562298	0.056725062	0.056888605	0.057052952	0.057218126	0.05738415	0.05755105	0.057718848	0.05788757	0.058057241	0.058227885	0.058399529	0.058572198	0.058745918	0.058920717	0.059096621	0.059273658	0.059451855	0.059631242	0.059811845	0.059993696	0.060176822	0.060361255	0.060547025	0.060734164	0.060922701	0.061112671	0.061304106	0.061497038	0.061691502	0.061887533	0.062085165	0.062284434	0.062485377	0.062688031	0.062892434	0.063098624
¸ßË¹°×ÔëÉù´¦Àí (377).mp3	0.086746317	0.087345708	0.087948234	0.08855394	0.089162871	0.089775073	0.090390589	0.091009468	0.091631753	0.092257492	0.092886731	0.093519516	0.094155893	0.09479591	0.095439614	0.096087051	0.096738269	0.097393314	0.098052235	0.098715077	0.099381889	0.100052718	0.100727611	0.101406615	0.102089777	0.102777145	0.103468764	0.104164682	0.104864945	0.1055696	0.106278691	0.106992265	0.107710367	0.108433041	0.109160332	0.109892284	0.11062894	0.111370342	0.112116533	0.112867553	0.113623443	0.114384243	0.115149991	0.115920726	0.116696482	0.117477297	0.118263204	0.119054236	0.119850425
¸ßË¹°×ÔëÉù´¦Àí (378).mp3	0.081477831	0.08254976	0.083635525	0.084735277	0.085849164	0.086977335	0.088119937	0.089277114	0.09044901	0.091635766	0.09283752	0.094054409	0.095286564	0.096534116	0.097797191	0.099075911	0.100370394	0.101680753	0.103007098	0.10434953	0.105708146	0.107083039	0.108474292	0.109881983	0.11130618	0.112746946	0.114204333	0.115678385	0.117169135	0.118676608	0.120200816	0.121741759	0.123299427	0.124873796	0.126464828	0.128072471	0.129696658	0.131337307	0.13299432	0.134667579	0.136356951	0.138062283	0.139783402	0.141520116	0.14327221	0.145039447	0.146821568	0.148618291	0.150429308
¸ßË¹°×ÔëÉù´¦Àí (379).mp3	0.068293671	0.068749455	0.069208381	0.069670505	0.070135884	0.070604573	0.07107663	0.071552114	0.072031084	0.0725136	0.072999722	0.073489512	0.073983031	0.074480344	0.074981514	0.075486606	0.075995684	0.076508817	0.07702607	0.077547512	0.078073212	0.078603241	0.079137667	0.079676565	0.080220005	0.080768062	0.08132081	0.081878323	0.082440679	0.083007955	0.083580228	0.084157578	0.084740083	0.085327827	0.085920889	0.086519352	0.0871233	0.087732818	0.08834799	0.088968904	0.089595644	0.090228301	0.090866961	0.091511716	0.092162654	0.092819867	0.093483446	0.094153484	0.094830074
¸ßË¹°×ÔëÉù´¦Àí (380).mp3	0.089032581	0.089707352	0.090386101	0.091068874	0.091755712	0.092446662	0.093141766	0.093841068	0.094544613	0.095252445	0.095964607	0.096681143	0.097402097	0.098127513	0.098857434	0.099591902	0.100330962	0.101074656	0.101823026	0.102576114	0.103333962	0.104096611	0.104864103	0.105636477	0.106413773	0.107196031	0.107983289	0.108775585	0.109572956	0.110375438	0.111183068	0.111995879	0.112813905	0.113637179	0.114465732	0.115299594	0.116138795	0.116983362	0.11783332	0.118688696	0.119549512	0.120415788	0.121287546	0.122164803	0.123047574	0.123935873	0.124829711	0.125729098	0.126634041
¸ßË¹°×ÔëÉù´¦Àí (381).mp3	0.154691582	0.15564523	0.15658793	0.157519734	0.158440699	0.159350888	0.160250366	0.161139207	0.162017484	0.162885278	0.163742672	0.164589751	0.165426604	0.166253323	0.167070002	0.167876737	0.168673627	0.169460771	0.17023827	0.171006228	0.171764748	0.172513934	0.173253891	0.173984725	0.174706542	0.175419448	0.176123549	0.176818952	0.17750576	0.17818408	0.178854017	0.179515673	0.180169152	0.180814556	0.181451987	0.182081543	0.182703324	0.183317427	0.183923948	0.184522981	0.18511462	0.185698955	0.186276075	0.18684607	0.187409024	0.187965021	0.188514145	0.189056473	0.189592086
¸ßË¹°×ÔëÉù´¦Àí (382).mp3	0.139607834	0.140912044	0.14221935	0.143529575	0.144842536	0.146158046	0.147475917	0.148795954	0.150117962	0.151441738	0.15276708	0.154093778	0.155421622	0.156750395	0.158079881	0.159409855	0.160740092	0.162070364	0.163400436	0.164730072	0.166059034	0.167387077	0.168713956	0.17003942	0.171363217	0.172685091	0.174004782	0.175322029	0.176636566	0.177948125	0.179256435	0.180561223	0.181862212	0.183159123	0.184451676	0.185739586	0.187022568	0.188300332	0.18957259	0.190839048	0.192099413	0.193353389	0.194600678	0.195840981	0.197073999	0.198299429	0.19951697	0.200726316	0.201927165
¸ßË¹°×ÔëÉù´¦Àí (383).mp3	0.083724932	0.084199232	0.084677086	0.085158552	0.085643691	0.086132564	0.08662523	0.087121753	0.087622194	0.088126618	0.088635088	0.089147669	0.089664427	0.090185429	0.090710741	0.091240432	0.09177457	0.092313226	0.092856469	0.093404371	0.093957004	0.094514442	0.095076757	0.095644026	0.096216322	0.096793724	0.097376307	0.097964151	0.098557335	0.099155938	0.099760041	0.100369727	0.100985076	0.101606174	0.102233104	0.102865952	0.103504802	0.104149743	0.104800862	0.105458246	0.106121986	0.106792171	0.107468892	0.10815224	0.108842307	0.109539186	0.11024297	0.110953753	0.111671629
¸ßË¹°×ÔëÉù´¦Àí (384).mp3	0.060803077	0.060875234	0.060945591	0.061014155	0.061080932	0.061145931	0.061209156	0.061270614	0.061330309	0.061388247	0.061444432	0.061498868	0.061551557	0.061602503	0.061651708	0.061699174	0.061744902	0.061788894	0.061831149	0.061871668	0.06191045	0.061947494	0.061982798	0.062016361	0.06204818	0.062078251	0.062106573	0.06213314	0.062157947	0.062180991	0.062202266	0.062221764	0.062239481	0.062255409	0.06226954	0.062281867	0.06229238	0.062301071	0.06230793	0.062312946	0.06231611	0.062317409	0.062316832	0.062314367	0.06231	0.062303719	0.062295508	0.062285354	0.062273241
¸ßË¹°×ÔëÉù´¦Àí (385).mp3	0.12219407	0.123147906	0.124105928	0.125068137	0.126034534	0.127005121	0.127979894	0.128958851	0.129941989	0.1309293	0.131920777	0.132916412	0.133916194	0.13492011	0.135928146	0.136940285	0.13795651	0.1389768	0.140001132	0.141029483	0.142061825	0.143098129	0.144138364	0.145182495	0.146230486	0.147282297	0.148337886	0.149397207	0.150460214	0.151526854	0.152597074	0.153670815	0.154748018	0.155828617	0.156912544	0.157999729	0.159090096	0.160183564	0.161280053	0.162379472	0.163481732	0.164586737	0.165694385	0.166804572	0.167917188	0.169032119	0.170149245	0.171268442	0.172389581
¸ßË¹°×ÔëÉù´¦Àí (386).mp3	0.06252064	0.063044429	0.063574032	0.06410955	0.064651088	0.065198749	0.065752644	0.06631288	0.066879569	0.067452826	0.068032767	0.068619508	0.06921317	0.069813876	0.07042175	0.071036918	0.071659511	0.072289658	0.072927495	0.073573156	0.074226781	0.07488851	0.075558487	0.076236858	0.076923771	0.077619376	0.078323828	0.079037282	0.079759897	0.080491835	0.081233257	0.081984332	0.082745228	0.083516116	0.084297171	0.085088569	0.08589049	0.086703114	0.087526627	0.088361216	0.089207069	0.090064377	0.090933336	0.091814141	0.09270699	0.093612085	0.094529626	0.09545982	0.096402872
¸ßË¹°×ÔëÉù´¦Àí (387).mp3	0.066332026	0.066685976	0.067040973	0.06739705	0.067754241	0.06811258	0.0684721	0.068832837	0.069194826	0.069558101	0.069922698	0.070288652	0.070656	0.071024778	0.071395022	0.071766769	0.072140057	0.072514922	0.072891404	0.07326954	0.073649368	0.074030928	0.074414259	0.074799401	0.075186394	0.075575278	0.075966095	0.076358885	0.076753691	0.077150555	0.077549519	0.077950627	0.078353921	0.078759447	0.079167249	0.07957737	0.079989859	0.080404759	0.080822118	0.081241982	0.0816644	0.082089419	0.082517088	0.082947457	0.083380574	0.083816491	0.084255258	0.084696928	0.085141551
¸ßË¹°×ÔëÉù´¦Àí (388).mp3	0.064147451	0.064213413	0.06427785	0.064340773	0.064402191	0.064462116	0.064520558	0.064577525	0.064633026	0.064687071	0.064739667	0.064790821	0.064840541	0.064888833	0.064935703	0.064981157	0.0650252	0.065067837	0.065109072	0.065148909	0.065187351	0.065224401	0.065260062	0.065294335	0.065327222	0.065358725	0.065388844	0.065417578	0.065444929	0.065470894	0.065495474	0.065518666	0.065540468	0.065560878	0.065579893	0.065597509	0.065613722	0.065628528	0.065641922	0.065653899	0.065664453	0.065673577	0.065681265	0.06568751	0.065692303	0.065695637	0.065697502	0.06569789	0.06569679
¸ßË¹°×ÔëÉù´¦Àí (389).mp3	0.066473398	0.066646578	0.066820678	0.066995727	0.067171752	0.06734878	0.067526841	0.067705962	0.067886171	0.068067498	0.068249971	0.068433618	0.06861847	0.068804557	0.068991906	0.06918055	0.069370518	0.069561841	0.069754549	0.069948676	0.070144251	0.070341308	0.070539879	0.070739996	0.070941694	0.071145006	0.071349966	0.071556609	0.071764971	0.071975087	0.072186993	0.072400727	0.072616326	0.072833828	0.073053271	0.073274695	0.073498139	0.073723645	0.073951254	0.074181007	0.074412947	0.074647118	0.074883563	0.075122329	0.075363461	0.075607005	0.075853009	0.076101521	0.076352592
¸ßË¹°×ÔëÉù´¦Àí (390).mp3	0.081858255	0.082158765	0.082459869	0.082761595	0.083063972	0.08336703	0.083670797	0.083975304	0.084280579	0.084586651	0.084893551	0.085201307	0.08550995	0.085819509	0.086130014	0.086441495	0.086753982	0.087067504	0.087382093	0.087697778	0.088014591	0.08833256	0.088651719	0.088972096	0.089293723	0.089616631	0.089940852	0.090266417	0.090593357	0.090921704	0.09125149	0.091582747	0.091915507	0.092249802	0.092585666	0.092923129	0.093262226	0.093602989	0.093945452	0.094289647	0.094635608	0.094983369	0.095332964	0.095684426	0.09603779	0.096393089	0.096750358	0.097109633	0.097470946
¸ßË¹°×ÔëÉù´¦Àí (391).mp3	0.066334725	0.06694664	0.067564781	0.068189248	0.06882014	0.069457561	0.070101614	0.070752404	0.071410039	0.072074626	0.072746275	0.073425098	0.074111208	0.074804718	0.075505746	0.076214408	0.076930824	0.077655113	0.078387398	0.079127803	0.079876453	0.080633473	0.081398991	0.082173137	0.082956042	0.083747837	0.084548656	0.085358632	0.086177901	0.087006602	0.08784487	0.088692845	0.089550667	0.090418477	0.091296416	0.092184626	0.09308325	0.093992432	0.094912315	0.095843043	0.09678476	0.097737611	0.098701739	0.099677287	0.100664398	0.101663216	0.102673881	0.103696533	0.104731311
¸ßË¹°×ÔëÉù´¦Àí (392).mp3	0.067713183	0.068148137	0.068585284	0.069024659	0.0694663	0.069910243	0.070356524	0.07080518	0.071256249	0.071709767	0.072165774	0.072624307	0.073085404	0.073549104	0.074015446	0.074484468	0.07495621	0.075430713	0.075908014	0.076388155	0.076871176	0.077357118	0.07784602	0.078337923	0.07883287	0.079330901	0.079832057	0.080336381	0.080843913	0.081354696	0.081868772	0.082386182	0.082906969	0.083431175	0.083958842	0.084490014	0.085024731	0.085563036	0.086104972	0.086650581	0.087199905	0.087752986	0.088309866	0.088870587	0.08943519	0.090003717	0.090576208	0.091152705	0.091733248
¸ßË¹°×ÔëÉù´¦Àí (393).mp3	0.086633266	0.087269021	0.087909195	0.088553839	0.089203001	0.089856733	0.090515084	0.091178104	0.091845845	0.092518356	0.093195688	0.093877893	0.094565019	0.09525712	0.095954244	0.096656444	0.097363769	0.09807627	0.098793998	0.099517003	0.100245335	0.100979044	0.10171818	0.102462792	0.103212929	0.10396864	0.104729972	0.105496975	0.106269694	0.107048176	0.107832468	0.108622614	0.109418659	0.110220647	0.111028621	0.111842621	0.112662689	0.113488865	0.114321186	0.115159691	0.116004414	0.11685539	0.117712651	0.118576228	0.119446152	0.120322448	0.121205142	0.122094258	0.122989815
¸ßË¹°×ÔëÉù´¦Àí (394).mp3	0.074245333	0.074574404	0.074905061	0.075237343	0.075571287	0.075906933	0.07624432	0.076583486	0.076924473	0.077267319	0.077612067	0.077958755	0.078307428	0.078658125	0.07901089	0.079365765	0.079722794	0.08008202	0.080443488	0.080807243	0.081173329	0.081541794	0.081912683	0.082286042	0.082661921	0.083040366	0.083421426	0.083805151	0.08419159	0.084580795	0.084972815	0.085367702	0.08576551	0.086166291	0.086570098	0.086976986	0.08738701	0.087800225	0.088216688	0.088636456	0.089059587	0.089486138	0.08991617	0.090349742	0.090786915	0.09122775	0.091672309	0.092120655	0.092572851
¸ßË¹°×ÔëÉù´¦Àí (395).mp3	0.073500335	0.074353271	0.075217423	0.076092964	0.076980068	0.077878912	0.078789674	0.079712536	0.080647678	0.081595286	0.082555544	0.083528639	0.08451476	0.085514096	0.086526839	0.08755318	0.088593313	0.089647432	0.090715731	0.091798405	0.09289565	0.094007662	0.095134635	0.096276766	0.097434249	0.098607279	0.099796048	0.101000748	0.102221569	0.103458699	0.104712325	0.105982629	0.107269791	0.108573988	0.109895393	0.111234173	0.112590493	0.113964509	0.115356375	0.116766234	0.118194225	0.119640478	0.121105115	0.122588248	0.124089979	0.1256104	0.12714959	0.128707617	0.130284533
¸ßË¹°×ÔëÉù´¦Àí (396).mp3	0.054052839	0.054122188	0.054190398	0.05425748	0.054323447	0.054388311	0.054452083	0.054514776	0.054576399	0.054636964	0.05469648	0.054754958	0.054812407	0.054868836	0.054924255	0.054978672	0.055032095	0.055084533	0.055135993	0.055186482	0.055236008	0.055284578	0.055332197	0.055378873	0.055424611	0.055469417	0.055513297	0.055556255	0.055598296	0.055639425	0.055679647	0.055718965	0.055757383	0.055794905	0.055831535	0.055867274	0.055902126	0.055936093	0.055969178	0.056001383	0.05603271	0.056063159	0.056092733	0.056121433	0.056149259	0.056176212	0.056202293	0.056227501	0.056251837
¸ßË¹°×ÔëÉù´¦Àí (397).mp3	0.067898821	0.06816347	0.068427995	0.068692412	0.068956738	0.069220988	0.069485179	0.069749327	0.070013447	0.070277556	0.070541669	0.070805801	0.071069967	0.071334184	0.071598465	0.071862826	0.072127282	0.072391846	0.072656533	0.072921358	0.073186334	0.073451476	0.073716796	0.073982309	0.074248028	0.074513965	0.074780134	0.075046548	0.075313219	0.075580158	0.075847379	0.076114893	0.076382712	0.076650846	0.076919307	0.077188106	0.077457253	0.077726759	0.077996633	0.078266885	0.078537525	0.078808561	0.079080002	0.079351856	0.079624131	0.079896835	0.080169974	0.080443556	0.080717588
¸ßË¹°×ÔëÉù´¦Àí (398).mp3	0.0893757	0.089723827	0.090071906	0.090419968	0.090768043	0.091116161	0.091464354	0.09181265	0.09216108	0.092509674	0.092858462	0.093207474	0.093556738	0.093906285	0.094256145	0.094606346	0.094956918	0.09530789	0.095659292	0.096011152	0.0963635	0.096716364	0.097069775	0.097423759	0.097778348	0.098133568	0.09848945	0.098846022	0.099203312	0.099561349	0.099920163	0.100279781	0.100640232	0.101001544	0.101363747	0.101726868	0.102090937	0.102455981	0.10282203	0.103189111	0.103557253	0.103926484	0.104296833	0.104668328	0.105040998	0.10541487	0.105789973	0.106166336	0.106543986
¸ßË¹°×ÔëÉù´¦Àí (399).mp3	0.068463207	0.068839719	0.069218699	0.069600195	0.069984259	0.070370939	0.070760287	0.071152353	0.071547192	0.071944854	0.072345394	0.072748867	0.073155327	0.07356483	0.073977434	0.074393195	0.074812172	0.075234424	0.075660011	0.076088994	0.076521434	0.076957395	0.07739694	0.077840133	0.07828704	0.078737727	0.079192261	0.079650711	0.080113147	0.080579637	0.081050255	0.081525072	0.082004163	0.0824876	0.082975461	0.083467822	0.083964761	0.084466356	0.084972689	0.08548384	0.085999892	0.086520929	0.087047035	0.087578297	0.088114802	0.088656638	0.089203894	0.089756663	0.090315035
¸ßË¹°×ÔëÉù´¦Àí (400).mp3	0.05833403	0.058345056	0.058355245	0.058364603	0.058373136	0.058380849	0.058387749	0.058393841	0.058399128	0.058403615	0.058407306	0.058410205	0.058412316	0.058413641	0.058414183	0.058413945	0.058412929	0.058411136	0.058408569	0.058405227	0.058401113	0.058396227	0.05839057	0.05838414	0.058376939	0.058368965	0.058360218	0.058350696	0.058340398	0.058329322	0.058317466	0.058304828	0.058291406	0.058277195	0.058262193	0.058246396	0.058229801	0.058212402	0.058194196	0.058175178	0.058155343	0.058134684	0.058113197	0.058090875	0.058067712	0.0580437	0.058018834	0.057993104	0.057966505
¸ßË¹°×ÔëÉù´¦Àí (401).mp3	0.059247501	0.059384764	0.059521823	0.059658692	0.059795388	0.059931926	0.060068321	0.060204588	0.060340741	0.060476796	0.060612768	0.060748671	0.06088452	0.06102033	0.061156114	0.061291888	0.061427665	0.06156346	0.061699287	0.06183516	0.061971093	0.0621071	0.062243196	0.062379393	0.062515707	0.062652151	0.062788739	0.062925484	0.063062401	0.063199503	0.063336804	0.063474317	0.063612058	0.063750038	0.063888273	0.064026775	0.064165559	0.064304638	0.064444026	0.064583737	0.064723785	0.064864183	0.065004946	0.065146087	0.06528762	0.065429559	0.065571919	0.065714712	0.065857954
¸ßË¹°×ÔëÉù´¦Àí (402).mp3	0.07314488	0.073325205	0.073503089	0.073678539	0.073851559	0.074022155	0.074190331	0.074356091	0.074519438	0.074680377	0.074838909	0.074995036	0.07514876	0.075300082	0.075449003	0.075595522	0.07573964	0.075881354	0.076020665	0.07615757	0.076292065	0.076424149	0.076553817	0.076681066	0.07680589	0.076928284	0.077048243	0.077165759	0.077280827	0.077393438	0.077503585	0.077611258	0.077716448	0.077819146	0.077919341	0.078017022	0.078112177	0.078204795	0.078294861	0.078382363	0.078467287	0.078549618	0.07862934	0.078706438	0.078780895	0.078852694	0.078921816	0.078988245	0.07905196
¸ßË¹°×ÔëÉù´¦Àí (403).mp3	0.053281228	0.053418975	0.053556297	0.053693208	0.053829722	0.053965852	0.054101612	0.054237014	0.054372072	0.054506799	0.054641207	0.05477531	0.05490912	0.055042649	0.05517591	0.055308914	0.055441675	0.055574203	0.055706511	0.055838611	0.055970513	0.056102231	0.056233774	0.056365155	0.056496384	0.056627474	0.056758434	0.056889275	0.05702001	0.057150648	0.0572812	0.057411677	0.05754209	0.057672448	0.057802763	0.057933044	0.058063302	0.058193547	0.05832379	0.05845404	0.058584307	0.058714602	0.058844934	0.058975314	0.05910575	0.059236253	0.059366833	0.0594975	0.059628262
¸ßË¹°×ÔëÉù´¦Àí (404).mp3	0.136397237	0.137480684	0.138559693	0.139634142	0.140703913	0.141768893	0.142828968	0.143884031	0.144933976	0.145978702	0.147018107	0.148052097	0.149080577	0.150103457	0.15112065	0.152132069	0.153137633	0.154137261	0.155130877	0.156118406	0.157099775	0.158074915	0.159043757	0.160006237	0.160962292	0.161911859	0.162854881	0.163791301	0.164721062	0.165644113	0.166560401	0.167469877	0.168372493	0.169268202	0.170156959	0.171038721	0.171913446	0.172781092	0.173641621	0.174494993	0.175341172	0.176180121	0.177011804	0.177836188	0.178653239	0.179462924	0.180265211	0.181060068	0.181847465
¸ßË¹°×ÔëÉù´¦Àí (405).mp3	0.129623768	0.130630406	0.131637102	0.132643762	0.133650291	0.134656595	0.135662579	0.136668149	0.137673209	0.138677665	0.139681421	0.140684382	0.141686451	0.142687532	0.143687529	0.144686345	0.145683884	0.146680047	0.147674738	0.148667859	0.149659311	0.150648996	0.151636814	0.152622667	0.153606455	0.154588078	0.155567436	0.156544427	0.157518951	0.158490905	0.159460188	0.160426697	0.161390329	0.16235098	0.163308546	0.164262923	0.165214005	0.166161688	0.167105864	0.168046426	0.168983269	0.169916282	0.170845359	0.17177039	0.172691264	0.173607872	0.174520101	0.175427842	0.17633098
¸ßË¹°×ÔëÉù´¦Àí (406).mp3	0.131869753	0.132967017	0.134065765	0.135165891	0.136267285	0.137369838	0.138473437	0.13957797	0.140683322	0.141789379	0.142896022	0.144003133	0.145110593	0.146218279	0.147326069	0.148433839	0.149541462	0.150648812	0.15175576	0.152862176	0.153967927	0.155072882	0.156176904	0.157279859	0.158381608	0.159482012	0.16058093	0.161678221	0.162773741	0.163867344	0.164958884	0.166048213	0.167135181	0.168219637	0.169301428	0.1703804	0.171456398	0.172529264	0.17359884	0.174664965	0.175727479	0.176786219	0.177841019	0.178891714	0.179938138	0.180980121	0.182017493	0.183050083	0.184077718
¸ßË¹°×ÔëÉù´¦Àí (407).mp3	0.105686292	0.106510158	0.107339116	0.108173172	0.109012328	0.109856588	0.110705953	0.111560424	0.112420001	0.113284681	0.114154461	0.115029338	0.115909304	0.116794353	0.117684476	0.118579662	0.1194799	0.120385174	0.12129547	0.122210771	0.123131056	0.124056305	0.124986494	0.125921598	0.126861589	0.127806436	0.128756108	0.129710569	0.130669783	0.131633709	0.132602304	0.133575523	0.134553319	0.135535638	0.136522427	0.137513629	0.138509182	0.139509023	0.140513083	0.141521292	0.142533574	0.14354985	0.144570039	0.145594054	0.146621803	0.147653193	0.148688123	0.14972649	0.150768186
¸ßË¹°×ÔëÉù´¦Àí (408).mp3	0.117824036	0.118878339	0.119938869	0.121005619	0.122078583	0.123157748	0.124243102	0.125334631	0.126432317	0.127536139	0.128646075	0.1297621	0.130884185	0.132012299	0.133146408	0.134286475	0.135432459	0.136584316	0.137741998	0.138905455	0.140074632	0.14124947	0.142429907	0.143615876	0.144807306	0.146004122	0.147206245	0.14841359	0.149626069	0.150843587	0.152066046	0.153293342	0.154525366	0.155762003	0.157003132	0.158248629	0.15949836	0.160752189	0.162009971	0.163271557	0.164536788	0.165805503	0.167077532	0.168352696	0.169630813	0.170911692	0.172195133	0.173480932	0.174768874
¸ßË¹°×ÔëÉù´¦Àí (409).mp3	0.057586938	0.05763338	0.05767866	0.057722783	0.057765759	0.057807593	0.057848292	0.057887862	0.057926309	0.057963639	0.057999856	0.058034965	0.05806897	0.058101875	0.058133684	0.058164399	0.058194025	0.058222562	0.058250013	0.058276379	0.058301663	0.058325864	0.058348984	0.058371023	0.05839198	0.058411855	0.058430647	0.058448354	0.058464976	0.05848051	0.058494953	0.058508303	0.058520557	0.05853171	0.05854176	0.058550702	0.05855853	0.05856524	0.058570827	0.058575284	0.058578605	0.058580784	0.058581812	0.058581684	0.058580389	0.058577921	0.05857427	0.058569427	0.058563383
¸ßË¹°×ÔëÉù´¦Àí (410).mp3	0.116316524	0.117530568	0.118753692	0.119985891	0.121227155	0.12247747	0.123736819	0.125005182	0.126282531	0.127568838	0.128864068	0.130168181	0.131481135	0.132802878	0.134133358	0.135472513	0.136820279	0.138176584	0.13954135	0.140914494	0.142295925	0.143685547	0.145083255	0.146488939	0.14790248	0.149323753	0.150752624	0.152188951	0.153632585	0.155083367	0.156541131	0.158005701	0.159476892	0.160954509	0.16243835	0.163928199	0.165423835	0.166925022	0.168431517	0.169943065	0.171459399	0.172980243	0.17450531	0.176034298	0.177566897	0.179102784	0.180641623	0.182183068	0.183726759
¸ßË¹°×ÔëÉù´¦Àí (411).mp3	0.166654884	0.167663378	0.16867291	0.169683423	0.170694863	0.17170717	0.172720285	0.173734145	0.174748689	0.175763851	0.176779564	0.177795759	0.178812367	0.179829314	0.180846526	0.181863926	0.182881437	0.183898978	0.184916465	0.185933814	0.186950939	0.187967748	0.188984152	0.190000055	0.191015361	0.192029972	0.193043785	0.194056697	0.195068601	0.196079387	0.197088945	0.19809716	0.199103913	0.200109085	0.201112552	0.202114189	0.203113866	0.204111452	0.205106812	0.206099807	0.207090296	0.208078135	0.209063176	0.210045268	0.211024258	0.211999986	0.212972294	0.213941015	0.214905983
¸ßË¹°×ÔëÉù´¦Àí (412).mp3	0.092092436	0.092727637	0.093366431	0.094008866	0.094654989	0.09530485	0.095958495	0.096615975	0.097277338	0.097942632	0.098611908	0.099285213	0.099962597	0.10064411	0.1013298	0.102019718	0.102713912	0.103412432	0.104115327	0.104822646	0.105534439	0.106250755	0.106971642	0.10769715	0.108427327	0.109162222	0.109901882	0.110646355	0.111395689	0.11214993	0.112909126	0.113673323	0.114442565	0.115216899	0.115996368	0.116781016	0.117570887	0.118366022	0.119166463	0.11997225	0.120783422	0.121600019	0.122422076	0.123249631	0.124082716	0.124921367	0.125765614	0.126615488	0.127471017
¸ßË¹°×ÔëÉù´¦Àí (413).mp3	0.106179144	0.106918301	0.107661765	0.108409562	0.109161717	0.109918256	0.110679202	0.11144458	0.112214412	0.112988722	0.113767532	0.114550862	0.115338734	0.116131168	0.116928182	0.117729796	0.118536026	0.11934689	0.120162402	0.120982578	0.12180743	0.122636972	0.123471214	0.124310167	0.125153839	0.126002237	0.126855368	0.127713235	0.128575841	0.129443188	0.130315276	0.131192101	0.13207366	0.132959946	0.133850952	0.134746668	0.13564708	0.136552174	0.137461934	0.138376339	0.139295368	0.140218995	0.141147194	0.142079933	0.143017179	0.143958896	0.144905044	0.14585558	0.146810457
¸ßË¹°×ÔëÉù´¦Àí (414).mp3	0.142818611	0.144119444	0.145415074	0.14670522	0.147989606	0.149267961	0.150540018	0.151805516	0.153064198	0.154315813	0.155560114	0.15679686	0.158025816	0.159246753	0.160459445	0.161663674	0.162859227	0.164045897	0.165223482	0.166391788	0.167550625	0.168699808	0.16983916	0.17096851	0.172087691	0.173196543	0.174294912	0.175382651	0.176459616	0.177525671	0.178580684	0.179624532	0.180657094	0.181678257	0.182687912	0.183685956	0.184672292	0.185646828	0.186609476	0.187560155	0.188498788	0.189425303	0.190339634	0.191241718	0.192131498	0.19300892	0.193873937	0.194726503	0.19556658
¸ßË¹°×ÔëÉù´¦Àí (415).mp3	0.088975935	0.089793586	0.090617677	0.091448253	0.092285361	0.093129047	0.093979358	0.094836337	0.095700029	0.096570478	0.097447725	0.098331812	0.09922278	0.100120668	0.101025515	0.101937359	0.102856234	0.103782176	0.104715217	0.10565539	0.106602725	0.107557249	0.108518989	0.109487971	0.110464215	0.111447744	0.112438574	0.113436723	0.114442203	0.115455024	0.116475196	0.117502724	0.118537608	0.11957985	0.120629444	0.121686382	0.122750654	0.123822245	0.124901135	0.125987302	0.127080718	0.128181352	0.129289168	0.130404124	0.131526174	0.132655268	0.133791348	0.134934353	0.136084214
¸ßË¹°×ÔëÉù´¦Àí (416).mp3	0.077867539	0.078301979	0.07873939	0.079179827	0.079623343	0.080069993	0.080519835	0.080972924	0.081429318	0.081889074	0.082352251	0.082818909	0.083289107	0.083762906	0.084240368	0.084721554	0.085206528	0.085695354	0.086188097	0.086684821	0.087185592	0.087690479	0.088199548	0.088712868	0.089230509	0.089752542	0.090279037	0.090810067	0.091345704	0.091886023	0.092431099	0.092981006	0.093535822	0.094095624	0.09466049	0.0952305	0.095805735	0.096386274	0.0969722	0.097563596	0.098160546	0.098763135	0.099371447	0.09998557	0.10060559	0.101231596	0.101863677	0.102501922	0.103146421
¸ßË¹°×ÔëÉù´¦Àí (417).mp3	0.124741652	0.126065481	0.12739783	0.128738617	0.130087756	0.131445155	0.132810714	0.134184331	0.135565895	0.13695529	0.138352393	0.139757075	0.1411692	0.142588625	0.1440152	0.145448769	0.146889166	0.148336221	0.149789754	0.151249578	0.152715497	0.154187309	0.155664801	0.157147755	0.158635942	0.160129126	0.16162706	0.16312949	0.164636154	0.166146777	0.167661079	0.169178769	0.170699546	0.1722231	0.173749113	0.175277254	0.176807186	0.17833856	0.179871017	0.181404191	0.182937704	0.184471167	0.186004185	0.18753635	0.189067247	0.190596448	0.192123518	0.193648013	0.195169477
¸ßË¹°×ÔëÉù´¦Àí (418).mp3	0.104417547	0.105204141	0.105996249	0.106793927	0.107597232	0.10840622	0.109220949	0.110041473	0.110867849	0.111700133	0.112538379	0.113382643	0.114232979	0.115089441	0.115952084	0.116820959	0.11769612	0.118577618	0.119465504	0.120359829	0.121260641	0.122167989	0.12308192	0.124002481	0.124929716	0.125863669	0.126804383	0.127751898	0.128706254	0.129667487	0.130635635	0.13161073	0.132592806	0.13358189	0.134578011	0.135581194	0.136591461	0.137608832	0.138633323	0.13966495	0.140703721	0.141749645	0.142802725	0.143862961	0.14493035	0.146004884	0.14708655	0.148175331	0.149271207
¸ßË¹°×ÔëÉù´¦Àí (419).mp3	0.089358887	0.089973509	0.090593446	0.091218783	0.091849608	0.092486008	0.093128072	0.09377589	0.094429555	0.095089158	0.095754793	0.096426556	0.097104542	0.09778885	0.098479577	0.099176824	0.099880692	0.100591282	0.1013087	0.102033049	0.102764435	0.103502966	0.10424875	0.105001897	0.105762516	0.106530721	0.107306625	0.10809034	0.108881983	0.10968167	0.110489518	0.111305645	0.112130171	0.112963216	0.1138049	0.114655346	0.115514676	0.116383013	0.117260481	0.118147204	0.119043307	0.119948916	0.120864155	0.121789151	0.122724028	0.123668913	0.124623931	0.125589206	0.126564864
¸ßË¹°×ÔëÉù´¦Àí (420).mp3	0.119334434	0.120308396	0.12128544	0.122265516	0.123248571	0.124234551	0.1252234	0.126215062	0.127209477	0.128206585	0.129206323	0.130208627	0.131213433	0.132220671	0.133230273	0.134242167	0.13525628	0.136272537	0.13729086	0.138311169	0.139333384	0.140357421	0.141383193	0.142410614	0.143439592	0.144470036	0.145501849	0.146534936	0.147569196	0.148604528	0.149640826	0.150677985	0.151715893	0.152754439	0.153793508	0.154832983	0.155872743	0.156912666	0.157952625	0.158992492	0.160032137	0.161071424	0.162110218	0.163148377	0.164185759	0.165222218	0.166257605	0.167291768	0.168324553
¸ßË¹°×ÔëÉù´¦Àí (421).mp3	0.155270568	0.15602116	0.156762795	0.157495631	0.158219827	0.15893554	0.159642926	0.160342142	0.161033342	0.161716678	0.162392302	0.163060364	0.163721011	0.16437439	0.165020643	0.165659913	0.166292339	0.166918057	0.167537203	0.168149909	0.168756304	0.169356514	0.169950665	0.170538879	0.171121273	0.171697965	0.172269068	0.172834693	0.173394947	0.173949935	0.174499761	0.175044523	0.175584318	0.176119239	0.176649379	0.177174824	0.177695661	0.178211971	0.178723834	0.179231327	0.179734524	0.180233496	0.180728312	0.181219037	0.181705734	0.182188463	0.182667281	0.183142243	0.183613401
¸ßË¹°×ÔëÉù´¦Àí (422).mp3	0.132608682	0.133077091	0.133546666	0.134017446	0.13448947	0.134962776	0.135437402	0.135913385	0.136390762	0.136869571	0.137349847	0.137831625	0.138314943	0.138799834	0.139286333	0.139774476	0.140264295	0.140755825	0.141249098	0.141744147	0.142241005	0.142739704	0.143240275	0.14374275	0.144247159	0.144753532	0.1452619	0.145772292	0.146284737	0.146799263	0.147315898	0.147834671	0.148355607	0.148878733	0.149404076	0.14993166	0.150461511	0.150993652	0.151528108	0.1520649	0.152604052	0.153145584	0.153689518	0.154235873	0.154784668	0.155335923	0.155889654	0.156445878	0.15700461
¸ßË¹°×ÔëÉù´¦Àí (423).mp3	0.06951637	0.069682158	0.069846853	0.070010468	0.070173016	0.070334509	0.070494959	0.070654377	0.070812774	0.070970161	0.071126548	0.071281946	0.071436364	0.071589812	0.071742299	0.071893834	0.072044425	0.072194081	0.072342809	0.072490618	0.072637513	0.072783503	0.072928593	0.07307279	0.0732161	0.073358528	0.07350008	0.073640761	0.073780574	0.073919524	0.074057616	0.074194852	0.074331236	0.074466771	0.074601459	0.074735302	0.074868302	0.07500046	0.075131778	0.075262256	0.075391895	0.075520694	0.075648653	0.075775771	0.075902048	0.07602748	0.076152068	0.076275807	0.076398696
¸ßË¹°×ÔëÉù´¦Àí (424).mp3	0.099369629	0.100257425	0.101149962	0.102047221	0.102949183	0.103855826	0.104767128	0.105683065	0.10660361	0.107528737	0.108458417	0.109392618	0.110331308	0.111274453	0.112222018	0.113173963	0.11413025	0.115090835	0.116055676	0.117024725	0.117997935	0.118975255	0.119956632	0.120942011	0.121931335	0.122924542	0.123921571	0.124922356	0.12592683	0.126934922	0.127946558	0.128961662	0.129980155	0.131001954	0.132026976	0.13305513	0.134086327	0.13512047	0.136157463	0.137197203	0.138239586	0.139284503	0.140331843	0.14138149	0.142433324	0.143487223	0.14454306	0.145600703	0.146660019
¸ßË¹°×ÔëÉù´¦Àí (425).mp3	0.109678461	0.110663182	0.111654639	0.112652861	0.11365788	0.114669723	0.115688418	0.11671399	0.117746462	0.118785858	0.119832199	0.120885501	0.121945783	0.123013059	0.124087342	0.125168642	0.126256966	0.127352321	0.12845471	0.129564131	0.130680584	0.131804061	0.132934555	0.134072054	0.135216541	0.136367999	0.137526404	0.138691731	0.139863949	0.141043024	0.142228917	0.143421585	0.144620979	0.145827048	0.147039734	0.148258974	0.1494847	0.150716838	0.151955309	0.153200027	0.154450902	0.155707834	0.156970719	0.158239446	0.159513898	0.160793947	0.162079462	0.163370302	0.164666318
¸ßË¹°×ÔëÉù´¦Àí (426).mp3	0.084356016	0.085083326	0.085817657	0.086559106	0.087307772	0.088063755	0.088827153	0.089598069	0.090376603	0.09116286	0.091956943	0.092758956	0.093569005	0.094387196	0.095213637	0.096048434	0.096891698	0.097743535	0.098604057	0.099473373	0.100351594	0.101238831	0.102135195	0.103040799	0.103955753	0.104880169	0.105814161	0.106757838	0.107711314	0.108674699	0.109648105	0.110631641	0.111625418	0.112629544	0.113644127	0.114669275	0.115705092	0.116751683	0.117809151	0.118877595	0.119957114	0.121047806	0.122149762	0.123263075	0.124387833	0.125524119	0.126672015	0.127831599	0.129002942
¸ßË¹°×ÔëÉù´¦Àí (427).mp3	0.076953319	0.077404518	0.077856991	0.07831076	0.078765848	0.079222279	0.079680076	0.08013926	0.080599856	0.081061884	0.081525369	0.081990333	0.082456796	0.082924783	0.083394314	0.083865412	0.084338097	0.084812392	0.085288318	0.085765895	0.086245144	0.086726085	0.087208739	0.087693125	0.088179262	0.08866717	0.089156867	0.089648372	0.090141701	0.090636873	0.091133905	0.091632811	0.092133609	0.092636313	0.093140938	0.093647498	0.094156005	0.094666472	0.095178911	0.095693333	0.096209747	0.096728163	0.097248589	0.097771032	0.098295498	0.098821992	0.099350519	0.09988108	0.100413678
¸ßË¹°×ÔëÉù´¦Àí (428).mp3	0.11503442	0.115799222	0.116568232	0.117341504	0.11811909	0.118901043	0.119687417	0.120478264	0.121273638	0.122073592	0.122878178	0.123687449	0.124501456	0.125320254	0.126143892	0.126972422	0.127805897	0.128644366	0.129487879	0.130336487	0.131190239	0.132049184	0.132913369	0.133782841	0.134657648	0.135537835	0.136423446	0.137314526	0.138211118	0.139113262	0.140021	0.140934371	0.141853412	0.142778159	0.143708649	0.144644912	0.145586982	0.146534887	0.147488655	0.148448311	0.149413878	0.150385377	0.151362826	0.152346241	0.153335635	0.154331017	0.155332393	0.156339769	0.157353143
¸ßË¹°×ÔëÉù´¦Àí (429).mp3	0.118516391	0.119152312	0.119790993	0.12043248	0.121076815	0.121724043	0.122374208	0.123027352	0.12368352	0.124342756	0.125005102	0.125670601	0.126339297	0.127011232	0.127686449	0.128364991	0.129046898	0.129732214	0.13042098	0.131113237	0.131809027	0.132508389	0.133211364	0.133917993	0.134628314	0.135342367	0.136060191	0.136781823	0.1375073	0.138236661	0.138969941	0.139707176	0.140448401	0.141193651	0.141942958	0.142696355	0.143453875	0.144215548	0.144981403	0.14575147	0.146525776	0.147304348	0.148087211	0.148874388	0.149665903	0.150461776	0.151262027	0.152066673	0.152875732
¸ßË¹°×ÔëÉù´¦Àí (430).mp3	0.07451714	0.074922823	0.075331094	0.075741997	0.076155574	0.07657187	0.076990928	0.077412794	0.077837511	0.078265125	0.078695682	0.079129228	0.079565809	0.080005473	0.080448267	0.080894239	0.081343437	0.08179591	0.082251707	0.082710879	0.083173475	0.083639546	0.084109143	0.084582318	0.085059122	0.08553961	0.086023832	0.086511844	0.087003699	0.087499451	0.087999155	0.088502868	0.089010644	0.089522541	0.090038614	0.090558921	0.091083521	0.09161247	0.092145827	0.092683652	0.093226004	0.093772942	0.094324526	0.094880817	0.095441876	0.096007764	0.096578542	0.097154271	0.097735014
¸ßË¹°×ÔëÉù´¦Àí (431).mp3	0.113338423	0.114338066	0.1153426	0.116351986	0.117366185	0.118385156	0.119408855	0.120437237	0.121470252	0.122507852	0.123549984	0.124596591	0.125647617	0.126703003	0.127762684	0.128826596	0.129894671	0.130966838	0.132043023	0.13312315	0.134207139	0.135294908	0.13638637	0.137481437	0.138580017	0.139682014	0.14078733	0.141895861	0.143007501	0.144122143	0.145239671	0.14635997	0.147482918	0.14860839	0.149736259	0.150866392	0.151998652	0.153132898	0.154268985	0.155406764	0.156546082	0.15768678	0.158828696	0.159971663	0.16111551	0.16226006	0.163405132	0.164550542	0.165696099
¸ßË¹°×ÔëÉù´¦Àí (432).mp3	0.078398826	0.07906078	0.079728523	0.080402142	0.081081727	0.081767368	0.082459156	0.083157184	0.083861546	0.084572335	0.085289649	0.086013584	0.086744238	0.087481709	0.088226099	0.088977508	0.089736038	0.090501793	0.091274877	0.092055394	0.092843452	0.093639158	0.094442618	0.095253942	0.09607324	0.096900621	0.097736198	0.098580081	0.099432383	0.100293217	0.101162696	0.102040935	0.102928047	0.103824147	0.104729349	0.105643768	0.106567519	0.107500717	0.108443476	0.10939591	0.110358132	0.111330255	0.112312392	0.113304654	0.11430715	0.115319991	0.116343282	0.11737713	0.118421639
¸ßË¹°×ÔëÉù´¦Àí (433).mp3	0.10997067	0.11085767	0.111750507	0.112649195	0.113553743	0.114464163	0.115380463	0.11630265	0.117230729	0.118164704	0.119104577	0.120050348	0.121002015	0.121959575	0.122923022	0.123892348	0.124867543	0.125848594	0.126835486	0.127828202	0.128826722	0.129831023	0.130841079	0.131856861	0.132878338	0.133905476	0.134938236	0.135976576	0.137020452	0.138069815	0.139124613	0.140184789	0.141250284	0.142321032	0.143396966	0.144478011	0.145564091	0.146655123	0.14775102	0.148851689	0.149957034	0.151066951	0.152181333	0.153300065	0.154423029	0.1555501	0.156681145	0.157816027	0.158954602
¸ßË¹°×ÔëÉù´¦Àí (434).mp3	0.142516473	0.143459478	0.144403919	0.145349742	0.146296892	0.147245314	0.148194951	0.149145744	0.150097634	0.15105056	0.152004461	0.152959274	0.153914933	0.154871374	0.155828528	0.156786327	0.157744701	0.158703578	0.159662885	0.160622548	0.161582489	0.162542631	0.163502895	0.164463199	0.16542346	0.166383594	0.167343513	0.16830313	0.169262354	0.170221093	0.171179253	0.172136738	0.17309345	0.174049288	0.175004152	0.175957937	0.176910536	0.17786184	0.17881174	0.179760122	0.180706871	0.181651869	0.182594998	0.183536133	0.184475151	0.185411926	0.186346326	0.187278221	0.188207475
¸ßË¹°×ÔëÉù´¦Àí (435).mp3	0.129167826	0.129993877	0.130824022	0.131658291	0.132496712	0.133339314	0.134186125	0.135037171	0.135892478	0.136752071	0.137615974	0.138484212	0.139356805	0.140233776	0.141115144	0.142000928	0.142891147	0.143785816	0.144684952	0.145588568	0.146496676	0.147409287	0.148326411	0.149248055	0.150174224	0.151104925	0.152040157	0.152979922	0.153924217	0.154873039	0.155826382	0.156784236	0.15774659	0.158713432	0.159684744	0.160660509	0.161640703	0.162625301	0.163614277	0.164607598	0.16560523	0.166607136	0.167613272	0.168623594	0.169638052	0.170656593	0.171679159	0.172705689	0.173736115
¸ßË¹°×ÔëÉù´¦Àí (436).mp3	0.158288427	0.159376678	0.160459967	0.161538147	0.162611079	0.163678621	0.164740639	0.165796996	0.166847562	0.167892206	0.168930801	0.169963223	0.170989348	0.172009057	0.173022232	0.174028758	0.175028521	0.17602141	0.177007318	0.177986138	0.178957765	0.179922099	0.18087904	0.18182849	0.182770355	0.18370454	0.184630956	0.185549512	0.186460123	0.187362704	0.18825717	0.189143442	0.19002144	0.190891088	0.191752308	0.192605028	0.193449176	0.194284682	0.195111476	0.195929492	0.196738665	0.19753893	0.198330225	0.199112489	0.199885662	0.200649687	0.201404506	0.202150064	0.202886306
¸ßË¹°×ÔëÉù´¦Àí (437).mp3	0.114949018	0.115887262	0.116828861	0.117773779	0.118721979	0.119673423	0.120628072	0.121585886	0.122546821	0.123510835	0.124477881	0.125447914	0.126420884	0.127396743	0.128375437	0.129356915	0.130341119	0.131327995	0.132317482	0.133309521	0.134304048	0.135300999	0.136300306	0.137301903	0.138305716	0.139311675	0.140319702	0.141329721	0.142341652	0.143355413	0.144370919	0.145388083	0.146406815	0.147427024	0.148448615	0.14947149	0.15049555	0.151520692	0.152546809	0.153573794	0.154601536	0.15562992	0.156658829	0.157688142	0.158717737	0.159747487	0.160777263	0.161806931	0.162836355
¸ßË¹°×ÔëÉù´¦Àí (438).mp3	0.087345147	0.088128701	0.088919155	0.089716597	0.090521118	0.091332809	0.092151761	0.092978066	0.093811817	0.094653107	0.09550203	0.096358679	0.09722315	0.098095536	0.098975934	0.099864439	0.100761147	0.101666153	0.102579553	0.103501444	0.10443192	0.105371078	0.106319014	0.107275821	0.108241596	0.109216432	0.110200422	0.11119366	0.112196237	0.113208244	0.114229771	0.115260905	0.116301735	0.117352346	0.118412821	0.119483241	0.120563687	0.121654234	0.122754959	0.123865933	0.124987224	0.126118898	0.127261017	0.12841364	0.12957682	0.130750609	0.13193505	0.133130185	0.134336048
¸ßË¹°×ÔëÉù´¦Àí (439).mp3	0.05369867	0.054091838	0.054487627	0.054886076	0.055287225	0.055691113	0.056097782	0.056507273	0.056919626	0.057334884	0.057753089	0.058174284	0.058598512	0.059025815	0.059456239	0.059889827	0.060326624	0.060766676	0.061210027	0.061656723	0.06210681	0.062560336	0.063017347	0.06347789	0.063942012	0.064409762	0.064881188	0.065356338	0.065835261	0.066318006	0.066804622	0.067295158	0.067789664	0.06828819	0.068790786	0.069297501	0.069808387	0.070323493	0.070842869	0.071366565	0.071894633	0.072427121	0.072964081	0.073505561	0.074051612	0.074602283	0.075157623	0.075717681	0.076282505
¸ßË¹°×ÔëÉù´¦Àí (440).mp3	0.12199223	0.122842903	0.123697852	0.124557102	0.125420677	0.126288602	0.127160898	0.128037588	0.128918692	0.12980423	0.130694221	0.131588683	0.132487631	0.133391082	0.134299049	0.135211545	0.136128581	0.137050167	0.137976311	0.13890702	0.139842299	0.140782151	0.141726577	0.142675577	0.143629148	0.144587286	0.145549984	0.146517232	0.14748902	0.148465334	0.149446157	0.150431471	0.151421252	0.152415478	0.15341412	0.154417147	0.155424525	0.156436218	0.157452185	0.15847238	0.159496757	0.160525264	0.161557844	0.162594437	0.16363498	0.164679404	0.165727635	0.166779596	0.167835203
¸ßË¹°×ÔëÉù´¦Àí (441).mp3	0.118516517	0.119293435	0.120074396	0.120859441	0.12164861	0.122441944	0.123239483	0.124041267	0.124847335	0.125657726	0.126472479	0.127291632	0.128115221	0.128943284	0.129775857	0.130612974	0.131454672	0.132300984	0.133151943	0.134007582	0.134867932	0.135733023	0.136602885	0.137477546	0.138357034	0.139241375	0.140130592	0.141024711	0.141923751	0.142827735	0.143736681	0.144650607	0.145569527	0.146493455	0.147422404	0.148356382	0.149295398	0.150239457	0.151188563	0.152142715	0.153101912	0.154066149	0.155035419	0.156009712	0.156989015	0.15797331	0.158962579	0.159956797	0.160955938
¸ßË¹°×ÔëÉù´¦Àí (442).mp3	0.154300498	0.155232921	0.15615797	0.157075625	0.157985874	0.158888705	0.15978411	0.160672085	0.161552626	0.162425736	0.163291416	0.164149672	0.165000512	0.165843945	0.166679984	0.167508642	0.168329934	0.169143879	0.169950494	0.170749799	0.171541816	0.172326568	0.173104079	0.173874373	0.174637475	0.175393413	0.176142213	0.176883903	0.177618512	0.178346067	0.179066599	0.179780136	0.180486708	0.181186345	0.181879076	0.18256493	0.183243938	0.183916128	0.184581529	0.18524017	0.185892079	0.186537284	0.187175812	0.18780769	0.188432944	0.189051599	0.189663679	0.190269209	0.190868211
¸ßË¹°×ÔëÉù´¦Àí (443).mp3	0.062205873	0.062816483	0.063433678	0.064057565	0.064688254	0.065325854	0.065970478	0.06662224	0.067281254	0.067947639	0.068621514	0.069302998	0.069992215	0.070689289	0.071394345	0.072107512	0.072828919	0.073558698	0.07429698	0.0750439	0.075799596	0.076564203	0.077337863	0.078120716	0.078912905	0.079714574	0.080525868	0.081346934	0.082177921	0.083018978	0.083870257	0.084731909	0.085604087	0.086486945	0.087380638	0.088285323	0.089201154	0.090128289	0.091066885	0.092017099	0.092979088	0.093953011	0.094939024	0.095937283	0.096947944	0.097971162	0.09900709	0.100055881	0.101117684
¸ßË¹°×ÔëÉù´¦Àí (444).mp3	0.152191021	0.15317702	0.15415748	0.155132339	0.156101538	0.157065021	0.158022733	0.158974621	0.159920637	0.160860731	0.161794859	0.162722977	0.163645044	0.164561018	0.165470863	0.166374541	0.167272018	0.168163261	0.169048238	0.169926919	0.170799276	0.171665279	0.172524904	0.173378125	0.174224919	0.175065261	0.17589913	0.176726506	0.177547367	0.178361694	0.179169468	0.179970672	0.180765288	0.181553298	0.182334687	0.183109437	0.183877535	0.184638963	0.185393707	0.186141752	0.186883083	0.187617686	0.188345545	0.189066645	0.189780973	0.190488513	0.191189249	0.191883166	0.19257025
¸ßË¹°×ÔëÉù´¦Àí (445).mp3	0.145729463	0.146842264	0.147954763	0.149066839	0.150178368	0.151289228	0.152399295	0.153508444	0.15461655	0.155723486	0.156829126	0.15793334	0.159036001	0.160136978	0.161236141	0.16233336	0.163428501	0.164521432	0.16561202	0.16670013	0.167785626	0.168868373	0.169948234	0.171025072	0.172098747	0.173169121	0.174236054	0.175299406	0.176359034	0.177414797	0.178466552	0.179514155	0.180557463	0.181596329	0.182630608	0.183660154	0.18468482	0.185704458	0.186718918	0.187728053	0.188731713	0.189729746	0.190722002	0.19170833	0.192688577	0.19366259	0.194630216	0.1955913	0.19654569
¸ßË¹°×ÔëÉù´¦Àí (446).mp3	0.112290087	0.112911157	0.113534102	0.114158961	0.114785771	0.115414568	0.11604539	0.116678273	0.117313255	0.117950372	0.11858966	0.119231155	0.119874894	0.120520913	0.121169246	0.121819929	0.122472998	0.123128487	0.12378643	0.124446862	0.125109817	0.125775329	0.126443429	0.127114152	0.127787529	0.128463592	0.129142373	0.129823903	0.130508212	0.13119533	0.131885286	0.132578109	0.133273828	0.133972468	0.134674058	0.135378622	0.136086186	0.136796774	0.13751041	0.138227115	0.138946912	0.139669821	0.140395861	0.14112505	0.141857406	0.142592943	0.143331678	0.144073622	0.144818788
¸ßË¹°×ÔëÉù´¦Àí (447).mp3	0.084123367	0.084266104	0.084407942	0.084548909	0.084689029	0.084828327	0.084966827	0.085104554	0.08524153	0.08537778	0.085513325	0.085648189	0.085782394	0.085915962	0.086048914	0.086181271	0.086313056	0.086444287	0.086574987	0.086705175	0.08683487	0.086964094	0.087092865	0.087221202	0.087349126	0.087476653	0.087603804	0.087730597	0.087857049	0.08798318	0.088109006	0.088234547	0.088359819	0.088484839	0.088609626	0.088734197	0.088858568	0.088982757	0.089106781	0.089230657	0.0893544	0.089478029	0.089601559	0.089725008	0.089848391	0.089971725	0.090095028	0.090218314	0.090341601
¸ßË¹°×ÔëÉù´¦Àí (448).mp3	0.084232534	0.085208503	0.086194721	0.087191279	0.088198266	0.089215771	0.090243883	0.091282687	0.092332271	0.093392716	0.094464106	0.09554652	0.096640038	0.097744734	0.098860683	0.099987955	0.101126621	0.102276744	0.103438388	0.104611613	0.105796472	0.10699302	0.108201302	0.109421364	0.110653243	0.111896975	0.113152588	0.114420106	0.115699548	0.116990925	0.118294243	0.119609503	0.120936695	0.122275805	0.12362681	0.12498968	0.126364375	0.127750847	0.129149039	0.130558885	0.131980307	0.133413219	0.134857521	0.136313104	0.137779848	0.139257618	0.140746267	0.142245637	0.143755555
¸ßË¹°×ÔëÉù´¦Àí (449).mp3	0.112718579	0.113767877	0.114823867	0.115886547	0.116955914	0.118031961	0.119114681	0.120204064	0.121300096	0.122402761	0.123512042	0.124627917	0.125750363	0.126879351	0.128014853	0.129156834	0.130305257	0.131460084	0.132621268	0.133788764	0.134962518	0.136142477	0.13732858	0.138520763	0.139718959	0.140923094	0.14213309	0.143348867	0.144570336	0.145797405	0.147029977	0.148267949	0.149511212	0.150759652	0.152013149	0.153271578	0.154534805	0.155802692	0.157075095	0.158351862	0.159632834	0.160917846	0.162206726	0.163499294	0.164795363	0.166094738	0.167397217	0.168702589	0.170010637
¸ßË¹°×ÔëÉù´¦Àí (450).mp3	0.108958109	0.109811873	0.110671599	0.111537316	0.112409056	0.113286848	0.114170721	0.115060702	0.115956819	0.116859096	0.117767559	0.11868223	0.119603133	0.120530287	0.121463713	0.122403429	0.12334945	0.124301792	0.125260468	0.12622549	0.127196866	0.128174604	0.129158711	0.130149188	0.131146038	0.132149258	0.133158845	0.134174793	0.135197093	0.136225732	0.137260696	0.138301966	0.139349522	0.14040334	0.14146339	0.142529642	0.14360206	0.144680605	0.145765234	0.146855898	0.147952547	0.149055124	0.150163567	0.151277811	0.152397784	0.15352341	0.154654606	0.155791286	0.156933357
¸ßË¹°×ÔëÉù´¦Àí (451).mp3	0.080313164	0.081357294	0.0824147	0.083485529	0.084569924	0.085668029	0.086779988	0.087905941	0.08904603	0.09020039	0.091369159	0.092552471	0.093750456	0.094963244	0.096190959	0.097433724	0.098691657	0.099964872	0.10125348	0.102557587	0.103877291	0.105212689	0.10656387	0.107930916	0.109313903	0.1107129	0.112127968	0.113559161	0.115006523	0.116470089	0.117949885	0.119445925	0.120958215	0.122486746	0.1240315	0.125592445	0.127169533	0.128762707	0.130371892	0.131996996	0.133637915	0.135294524	0.136966682	0.13865423	0.140356988	0.142074758	0.143807319	0.145554428	0.147315823
¸ßË¹°×ÔëÉù´¦Àí (452).mp3	0.129131758	0.130184084	0.131240337	0.132300476	0.133364458	0.134432238	0.135503772	0.13657901	0.1376579	0.138740392	0.139826429	0.140915953	0.142008904	0.14310522	0.144204836	0.145307684	0.146413693	0.14752279	0.148634899	0.14974994	0.150867833	0.151988491	0.153111826	0.154237748	0.155366161	0.156496967	0.157630065	0.158765351	0.159902715	0.161042047	0.162183229	0.163326142	0.164470664	0.165616667	0.166764019	0.167912586	0.169062227	0.1702128	0.171364156	0.172516143	0.173668605	0.174821381	0.175974304	0.177127205	0.178279909	0.179432236	0.180584001	0.181735016	0.182885087
¸ßË¹°×ÔëÉù´¦Àí (453).mp3	0.111348984	0.112293347	0.113241545	0.114193544	0.115149305	0.116108791	0.11707196	0.118038773	0.119009185	0.119983152	0.120960629	0.121941566	0.122925916	0.123913627	0.124904645	0.125898916	0.126896384	0.12789699	0.128900673	0.129907372	0.130917021	0.131929554	0.132944903	0.133962997	0.134983762	0.136007124	0.137033004	0.138061322	0.139091997	0.140124943	0.141160072	0.142197295	0.143236518	0.144277647	0.145320583	0.146365226	0.147411471	0.148459213	0.14950834	0.150558742	0.151610302	0.152662901	0.153716418	0.154770728	0.155825702	0.156881209	0.157937113	0.158993277	0.160049558
¸ßË¹°×ÔëÉù´¦Àí (454).mp3	0.155787773	0.156691206	0.157591409	0.158488336	0.15938194	0.160272178	0.161159005	0.162042378	0.162922252	0.163798586	0.164671336	0.165540462	0.166405921	0.167267673	0.168125675	0.168979888	0.169830271	0.170676783	0.171519385	0.172358035	0.173192695	0.174023323	0.17484988	0.175672326	0.17649062	0.177304722	0.178114592	0.178920189	0.179721472	0.1805184	0.181310932	0.182099025	0.182882638	0.183661729	0.184436253	0.185206169	0.185971432	0.186731998	0.187487822	0.188238859	0.188985062	0.189726385	0.19046278	0.191194199	0.191920594	0.192641915	0.193358111	0.19406913	0.194774922
¸ßË¹°×ÔëÉù´¦Àí (455).mp3	0.100703682	0.101507979	0.102317792	0.103133166	0.10395415	0.104780789	0.105613129	0.106451216	0.107295096	0.108144812	0.109000408	0.109861929	0.110729417	0.111602914	0.11248246	0.113368097	0.114259864	0.115157799	0.11606194	0.116972323	0.117888983	0.118811954	0.119741268	0.120676957	0.12161905	0.122567575	0.123522557	0.124484023	0.125451993	0.126426489	0.127407528	0.128395128	0.129389301	0.130390058	0.131397409	0.13241136	0.133431913	0.134459068	0.135492822	0.13653317	0.1375801	0.138633599	0.13969365	0.140760231	0.141833317	0.142912879	0.143998881	0.145091285	0.146190046
¸ßË¹°×ÔëÉù´¦Àí (456).mp3	0.137149352	0.138016283	0.138886536	0.1397601	0.14063696	0.141517104	0.142400514	0.143287174	0.144177066	0.14507017	0.145966464	0.146865927	0.147768535	0.14867426	0.149583077	0.150494956	0.151409866	0.152327775	0.153248648	0.15417245	0.155099141	0.156028682	0.156961031	0.157896142	0.158833969	0.159774462	0.160717572	0.161663243	0.16261142	0.163562043	0.164515052	0.165470382	0.166427965	0.167387733	0.168349612	0.169313527	0.170279398	0.171247144	0.17221668	0.173187916	0.174160761	0.175135118	0.17611089	0.177087972	0.178066259	0.17904564	0.180025999	0.18100722	0.181989178
¸ßË¹°×ÔëÉù´¦Àí (457).mp3	0.106628422	0.10770462	0.108789736	0.109883814	0.110986898	0.112099027	0.113220241	0.114350575	0.115490063	0.116638736	0.117796622	0.118963749	0.120140137	0.121325807	0.122520775	0.123725053	0.124938651	0.126161574	0.127393823	0.128635395	0.129886282	0.131146472	0.132415948	0.133694689	0.134982667	0.136279848	0.137586195	0.138901662	0.140226199	0.141559748	0.142902245	0.144253619	0.145613791	0.146982675	0.148360177	0.149746195	0.151140618	0.152543327	0.153954193	0.155373078	0.156799836	0.158234307	0.159676325	0.161125712	0.162582276	0.164045819	0.165516128	0.166992978	0.168476133
¸ßË¹°×ÔëÉù´¦Àí (458).mp3	0.091062591	0.091727738	0.092397316	0.093071376	0.093749969	0.094433145	0.095120956	0.095813452	0.096510684	0.097212704	0.097919562	0.09863131	0.099347999	0.100069679	0.100796402	0.101528219	0.102265179	0.103007335	0.103754736	0.104507432	0.105265472	0.106028908	0.106797787	0.107572158	0.108352071	0.109137572	0.109928709	0.110725529	0.111528077	0.1123364	0.113150542	0.113970547	0.114796457	0.115628315	0.116466162	0.117310038	0.118159981	0.119016029	0.119878217	0.120746582	0.121621155	0.122501969	0.123389054	0.124282436	0.125182144	0.126088199	0.127000626	0.127919442	0.128844666
¸ßË¹°×ÔëÉù´¦Àí (459).mp3	0.065861021	0.065977113	0.066092048	0.066205844	0.066318519	0.06643009	0.066540576	0.066649993	0.066758358	0.066865687	0.066971997	0.067077302	0.067181618	0.067284961	0.067387345	0.067488784	0.067589294	0.067688886	0.067787576	0.067885377	0.067982301	0.068078362	0.068173571	0.068267942	0.068361486	0.068454215	0.06854614	0.068637273	0.068727625	0.068817207	0.068906029	0.068994102	0.069081436	0.069168041	0.069253927	0.069339103	0.069423579	0.069507363	0.069590466	0.069672896	0.069754661	0.06983577	0.069916232	0.069996055	0.070075246	0.070153815	0.070231767	0.070309113	0.070385858
¸ßË¹°×ÔëÉù´¦Àí (460).mp3	0.067139975	0.067398006	0.067656625	0.067915861	0.068175742	0.068436294	0.068697547	0.068959529	0.069222267	0.06948579	0.069750126	0.070015305	0.070281355	0.070548305	0.070816184	0.071085021	0.071354846	0.071625689	0.071897579	0.072170547	0.072444623	0.072719836	0.072996219	0.073273803	0.073552617	0.073832694	0.074114066	0.074396764	0.074680821	0.074966269	0.075253142	0.075541471	0.075831292	0.076122638	0.076415542	0.07671004	0.077006165	0.077303954	0.077603441	0.077904663	0.078207656	0.078512456	0.078819101	0.079127627	0.079438073	0.079750477	0.080064877	0.080381314	0.080699825
¸ßË¹°×ÔëÉù´¦Àí (461).mp3	0.164398984	0.165076975	0.165745667	0.166405255	0.167055932	0.167697888	0.16833131	0.168956384	0.169573293	0.170182219	0.170783338	0.171376825	0.171962852	0.172541587	0.173113197	0.173677844	0.174235685	0.174786879	0.175331575	0.175869925	0.176402072	0.17692816	0.177448326	0.177962707	0.178471434	0.178974634	0.179472434	0.179964953	0.180452311	0.180934621	0.181411995	0.181884539	0.182352359	0.182815554	0.183274223	0.18372846	0.184178355	0.184623996	0.185065468	0.185502851	0.185936223	0.18636566	0.186791233	0.187213009	0.187631056	0.188045435	0.188456205	0.188863422	0.189267141
¸ßË¹°×ÔëÉù´¦Àí (462).mp3	0.10858414	0.109385845	0.110192217	0.111003302	0.111819145	0.112639794	0.113465294	0.11429569	0.115131027	0.115971352	0.116816706	0.117667136	0.118522683	0.119383392	0.120249303	0.121120459	0.121996901	0.122878668	0.1237658	0.124658336	0.125556312	0.126459764	0.12736873	0.128283241	0.129203331	0.130129032	0.131060374	0.131997385	0.132940092	0.133888521	0.134842694	0.135802635	0.136768361	0.137739892	0.138717242	0.139700424	0.140689448	0.141684324	0.142685055	0.143691644	0.14470409	0.145722391	0.146746538	0.147776521	0.148812326	0.149853935	0.150901326	0.151954472	0.153013345
¸ßË¹°×ÔëÉù´¦Àí (463).mp3	0.079222326	0.079370882	0.079519484	0.079668156	0.07981692	0.079965799	0.080114816	0.080263993	0.080413353	0.080562918	0.080712711	0.080862753	0.081013066	0.081163674	0.081314598	0.08146586	0.081617482	0.081769486	0.081921895	0.082074731	0.082228015	0.082381771	0.08253602	0.082690785	0.082846088	0.083001951	0.083158398	0.083315452	0.083473134	0.083631468	0.083790477	0.083950184	0.084110613	0.084271788	0.084433731	0.084596467	0.084760021	0.084924416	0.085089677	0.085255829	0.085422898	0.085590907	0.085759883	0.085929853	0.086100841	0.086272874	0.08644598	0.086620185	0.086795517
¸ßË¹°×ÔëÉù´¦Àí (464).mp3	0.099976376	0.100748908	0.101526786	0.10231006	0.103098779	0.103892991	0.104692745	0.105498088	0.106309069	0.107125735	0.107948133	0.108776309	0.109610309	0.11045018	0.111295965	0.112147709	0.113005455	0.113869247	0.114739126	0.115615133	0.116497308	0.11738569	0.118280318	0.119181227	0.120088454	0.121002033	0.121921996	0.122848374	0.123781198	0.124720495	0.125666292	0.126618613	0.127577479	0.128542912	0.129514929	0.130493546	0.131478776	0.132470629	0.133469114	0.134474234	0.135485993	0.136504389	0.137529417	0.138561069	0.139599334	0.140644195	0.141695634	0.142753627	0.143818145
¸ßË¹°×ÔëÉù´¦Àí (465).mp3	0.110541604	0.111435117	0.11233434	0.113239313	0.114150077	0.115066671	0.115989134	0.116917503	0.117851817	0.118792109	0.119738417	0.120690774	0.121649213	0.122613766	0.123584463	0.124561334	0.125544406	0.126533706	0.127529259	0.128531088	0.129539214	0.130553656	0.131574433	0.13260156	0.13363505	0.134674914	0.135721161	0.136773798	0.137832828	0.138898252	0.139970068	0.141048271	0.142132853	0.143223803	0.144321106	0.145424744	0.146534694	0.147650931	0.148773425	0.149902141	0.15103704	0.15217808	0.153325213	0.154478384	0.155637538	0.156802609	0.157973528	0.159150222	0.160332609
¸ßË¹°×ÔëÉù´¦Àí (466).mp3	0.100553272	0.101713179	0.102882181	0.104060233	0.105247287	0.10644329	0.107648183	0.108861902	0.110084379	0.11131554	0.112555305	0.11380359	0.115060304	0.116325349	0.117598622	0.118880015	0.120169411	0.121466689	0.122771719	0.124084366	0.125404487	0.126731932	0.128066543	0.129408156	0.130756598	0.13211169	0.133473243	0.134841062	0.136214942	0.137594671	0.138980028	0.140370785	0.141766703	0.143167536	0.144573029	0.145982917	0.147396929	0.14881478	0.150236182	0.151660832	0.153088422	0.154518634	0.155951138	0.157385599	0.15882167	0.160258995	0.161697209	0.16313594	0.164574802
¸ßË¹°×ÔëÉù´¦Àí (467).mp3	0.134650715	0.135594649	0.136540299	0.137487609	0.138436524	0.139386987	0.14033894	0.141292323	0.142247075	0.143203136	0.14416044	0.145118925	0.146078524	0.14703917	0.148000794	0.148963326	0.149926695	0.150890828	0.15185565	0.152821085	0.153787055	0.154753482	0.155720283	0.156687378	0.15765468	0.158622104	0.159589563	0.160556966	0.161524222	0.162491238	0.163457918	0.164424166	0.165389882	0.166354965	0.167319311	0.168282817	0.169245374	0.170206872	0.171167202	0.172126248	0.173083895	0.174040024	0.174994516	0.175947247	0.176898093	0.177846925	0.178793616	0.179738031	0.180680037
¸ßË¹°×ÔëÉù´¦Àí (468).mp3	0.107686849	0.108768971	0.109859235	0.110957666	0.112064284	0.113179106	0.11430215	0.115433427	0.11657295	0.117720725	0.118876759	0.120041054	0.121213608	0.122394418	0.123583476	0.124780771	0.125986288	0.127200009	0.12842191	0.129651966	0.130890144	0.132136409	0.13339072	0.134653032	0.135923295	0.137201452	0.138487442	0.139781199	0.14108265	0.142391715	0.143708309	0.145032341	0.146363712	0.147702318	0.149048044	0.150400772	0.151760373	0.153126713	0.154499648	0.155879025	0.157264686	0.158656459	0.160054168	0.161457624	0.162866631	0.164280982	0.16570046	0.167124839	0.16855388
¸ßË¹°×ÔëÉù´¦Àí (469).mp3	0.067330673	0.067527304	0.067723619	0.067919643	0.068115397	0.068310906	0.068506191	0.068701277	0.068896185	0.069090939	0.06928556	0.069480071	0.069674495	0.069868852	0.070063166	0.070257458	0.07045175	0.070646063	0.070840419	0.07103484	0.071229347	0.071423962	0.071618705	0.071813599	0.072008664	0.072203922	0.072399393	0.0725951	0.072791062	0.072987302	0.07318384	0.073380698	0.073577896	0.073775456	0.073973399	0.074171747	0.074370519	0.074569738	0.074769425	0.074969602	0.075170289	0.075371508	0.075573281	0.07577563	0.075978575	0.07618214	0.076386346	0.076591214	0.076796768
¸ßË¹°×ÔëÉù´¦Àí (470).mp3	0.091790174	0.092683118	0.093581823	0.094486285	0.095396497	0.096312451	0.097234136	0.098161542	0.099094654	0.100033457	0.100977933	0.101928064	0.102883827	0.103845199	0.104812154	0.105784662	0.106762695	0.107746217	0.108735194	0.109729586	0.110729354	0.111734452	0.112744833	0.113760449	0.114781246	0.115807168	0.116838155	0.117874145	0.118915073	0.119960868	0.121011458	0.122066766	0.123126711	0.124191209	0.125260172	0.126333507	0.127411119	0.128492906	0.129578764	0.130668583	0.131762249	0.132859644	0.133960646	0.135065126	0.136172951	0.137283984	0.138398084	0.139515101	0.140634883
¸ßË¹°×ÔëÉù´¦Àí (471).mp3	0.161851207	0.162651121	0.163442231	0.164224637	0.164998438	0.165763734	0.166520629	0.167269223	0.16800962	0.168741922	0.169466234	0.170182657	0.170891295	0.17159225	0.172285626	0.172971523	0.173650042	0.174321284	0.174985348	0.175642332	0.176292335	0.176935451	0.177571776	0.178201403	0.178824425	0.179440932	0.180051014	0.180654759	0.181252252	0.181843577	0.182428818	0.183008056	0.183581369	0.184148834	0.184710528	0.185266523	0.185816891	0.186361701	0.186901022	0.187434918	0.187963452	0.188486687	0.189004681	0.189517492	0.190025174	0.19052778	0.191025362	0.191517966	0.19200564
¸ßË¹°×ÔëÉù´¦Àí (472).mp3	0.155764287	0.156942876	0.158121004	0.159298524	0.160475286	0.161651139	0.162825932	0.163999511	0.165171721	0.166342407	0.167511411	0.168678576	0.169843742	0.171006749	0.172167434	0.173325635	0.174481187	0.175633926	0.176783684	0.177930295	0.17907359	0.180213398	0.181349551	0.182481875	0.183610198	0.184734347	0.185854146	0.186969421	0.188079995	0.18918569	0.190286329	0.191381732	0.19247172	0.193556112	0.194634726	0.195707381	0.196773895	0.197834084	0.198887763	0.199934749	0.200974857	0.202007902	0.203033696	0.204052055	0.20506279	0.206065716	0.207060646	0.20804739	0.209025762
¸ßË¹°×ÔëÉù´¦Àí (473).mp3	0.108454615	0.109303605	0.110159064	0.111021058	0.111889653	0.112764915	0.11364691	0.114535702	0.115431357	0.116333939	0.117243512	0.118160139	0.119083884	0.120014808	0.120952974	0.121898441	0.122851269	0.123811518	0.124779245	0.125754506	0.126737356	0.12772785	0.128726039	0.129731974	0.130745704	0.131767276	0.132796735	0.133834124	0.134879483	0.135932851	0.136994263	0.138063752	0.139141348	0.140227077	0.141320963	0.142423025	0.14353328	0.14465174	0.145778413	0.146913303	0.148056409	0.149207725	0.150367241	0.15153494	0.1527108	0.153894794	0.155086888	0.156287042	0.157495207
¸ßË¹°×ÔëÉù´¦Àí (474).mp3	0.148928639	0.150034518	0.151135442	0.152231278	0.153321898	0.154407174	0.155486982	0.156561203	0.157629718	0.158692411	0.15974917	0.160799886	0.16184445	0.162882758	0.163914709	0.164940203	0.165959142	0.166971433	0.167976984	0.168975705	0.169967509	0.170952312	0.17193003	0.172900584	0.173863895	0.174819887	0.175768488	0.176709624	0.177643226	0.178569226	0.179487558	0.180398158	0.181300964	0.182195915	0.183082951	0.183962017	0.184833055	0.185696011	0.186550833	0.18739747	0.18823587	0.189065985	0.189887768	0.190701172	0.191506152	0.192302663	0.193090662	0.193870107	0.194640956
¸ßË¹°×ÔëÉù´¦Àí (475).mp3	0.079756441	0.080092331	0.080428571	0.080765186	0.081102202	0.081439646	0.081777543	0.08211592	0.082454803	0.082794217	0.08313419	0.083474745	0.08381591	0.084157711	0.084500172	0.084843321	0.085187183	0.085531784	0.08587715	0.086223306	0.086570279	0.086918094	0.087266777	0.087616354	0.08796685	0.088318291	0.088670704	0.089024114	0.089378546	0.089734026	0.09009058	0.090448233	0.090807012	0.091166941	0.091528047	0.091890354	0.092253889	0.092618677	0.092984743	0.093352113	0.093720812	0.094090864	0.094462297	0.094835134	0.095209401	0.095585122	0.095962323	0.096341029	0.096721263
¸ßË¹°×ÔëÉù´¦Àí (476).mp3	0.14772902	0.148800032	0.149871585	0.150943579	0.152015913	0.153088484	0.154161188	0.155233919	0.156306569	0.157379031	0.158451193	0.159522945	0.160594173	0.161664764	0.1627346	0.163803565	0.16487154	0.165938403	0.167004034	0.168068307	0.169131098	0.17019228	0.171251725	0.172309302	0.17336488	0.174418326	0.175469504	0.176518279	0.177564511	0.178608062	0.179648789	0.18068655	0.181721199	0.182752591	0.183780578	0.184805009	0.185825734	0.186842598	0.187855449	0.188864129	0.18986848	0.190868344	0.191863558	0.19285396	0.193839386	0.19481967	0.195794644	0.196764139	0.197727985
¸ßË¹°×ÔëÉù´¦Àí (477).mp3	0.112999211	0.113855195	0.11471494	0.115578457	0.116445756	0.117316845	0.118191733	0.119070427	0.119952932	0.120839252	0.121729393	0.122623357	0.123521146	0.124422759	0.125328197	0.126237456	0.127150535	0.128067426	0.128988126	0.129912624	0.130840913	0.131772981	0.132708814	0.1336484	0.13459172	0.135538758	0.136489492	0.1374439	0.138401959	0.139363641	0.140328917	0.141297757	0.142270127	0.143245991	0.14422531	0.145208042	0.146194145	0.14718357	0.148176268	0.149172187	0.150171269	0.151173457	0.152178688	0.153186895	0.15419801	0.155211959	0.156228666	0.15724805	0.158270027
¸ßË¹°×ÔëÉù´¦Àí (478).mp3	0.115865374	0.116551566	0.11724178	0.11793606	0.118634451	0.119337	0.120043751	0.120754749	0.121470039	0.122189665	0.122913673	0.123642105	0.124375006	0.125112419	0.125854388	0.126600954	0.127352162	0.128108052	0.128868666	0.129634045	0.130404229	0.131179259	0.131959173	0.13274401	0.133533808	0.134328603	0.135128432	0.13593333	0.136743331	0.137558469	0.138378775	0.139204281	0.140035016	0.140871009	0.141712286	0.142558874	0.143410796	0.144268075	0.145130731	0.145998784	0.14687225	0.147751144	0.148635479	0.149525265	0.150420511	0.151321221	0.1522274	0.153139047	0.154056159
¸ßË¹°×ÔëÉù´¦Àí (479).mp3	0.097886634	0.098462514	0.099040464	0.099620521	0.10020272	0.100787098	0.10137369	0.101962534	0.102553665	0.10314712	0.103742935	0.104341146	0.104941788	0.105544899	0.106150514	0.106758669	0.107369399	0.107982741	0.108598729	0.1092174	0.109838788	0.110462928	0.111089856	0.111719605	0.112352211	0.112987706	0.113626126	0.114267504	0.114911872	0.115559264	0.116209712	0.116863248	0.117519904	0.11817971	0.118842698	0.119508898	0.120178338	0.120851048	0.121527057	0.122206391	0.122889078	0.123575143	0.124264612	0.12495751	0.125653859	0.126353683	0.127057002	0.127763837	0.128474208
¸ßË¹°×ÔëÉù´¦Àí (480).mp3	0.144053486	0.145116966	0.146182001	0.147248513	0.148316419	0.149385637	0.150456083	0.15152767	0.15260031	0.153673914	0.154748389	0.155823643	0.15689958	0.157976102	0.159053112	0.160130508	0.161208186	0.162286042	0.163363968	0.164441857	0.165519595	0.166597071	0.167674168	0.168750769	0.169826754	0.170902001	0.171976386	0.173049781	0.174122059	0.175193087	0.176262732	0.177330859	0.178397329	0.179462001	0.180524732	0.181585376	0.182643785	0.183699809	0.184753295	0.185804087	0.186852026	0.187896953	0.188938704	0.189977113	0.191012013	0.192043231	0.193070595	0.194093928	0.195113053
¸ßË¹°×ÔëÉù´¦Àí (481).mp3	0.144331955	0.145285372	0.146232487	0.147173293	0.148107785	0.149035961	0.14995782	0.150873365	0.151782599	0.152685529	0.153582162	0.154472507	0.155356576	0.156234381	0.157105935	0.157971254	0.158830354	0.159683252	0.160529966	0.161370514	0.162204917	0.163033195	0.163855369	0.16467146	0.16548149	0.16628548	0.167083454	0.167875433	0.168661441	0.169441499	0.17021563	0.170983857	0.171746201	0.172502685	0.173253329	0.173998156	0.174737185	0.175470437	0.176197931	0.176919687	0.177635722	0.178346054	0.179050701	0.179749677	0.180442998	0.181130678	0.181812729	0.182489165	0.183159996
¸ßË¹°×ÔëÉù´¦Àí (482).mp3	0.106750957	0.107730063	0.108713939	0.10970255	0.110695861	0.111693834	0.112696429	0.113703605	0.114715318	0.115731523	0.11675217	0.117777211	0.118806591	0.119840258	0.120878152	0.121920214	0.122966383	0.124016592	0.125070774	0.12612886	0.127190774	0.128256443	0.129325786	0.130398722	0.131475166	0.13255503	0.133638222	0.134724649	0.135814211	0.136906809	0.138002338	0.139100689	0.14020175	0.141305408	0.142411543	0.143520032	0.144630749	0.145743563	0.146858341	0.147974945	0.149093231	0.150213055	0.151334265	0.152456707	0.153580222	0.154704648	0.155829816	0.156955555	0.158081689
¸ßË¹°×ÔëÉù´¦Àí (483).mp3	0.142073087	0.143215882	0.144360162	0.145505819	0.146652744	0.147800826	0.148949952	0.150100008	0.151250877	0.152402441	0.15355458	0.154707172	0.155860093	0.157013217	0.158166416	0.15931956	0.160472518	0.161625155	0.162777337	0.163928924	0.165079777	0.166229754	0.167378711	0.168526502	0.169672979	0.170817992	0.171961387	0.173103012	0.174242708	0.175380318	0.17651568	0.177648632	0.178779009	0.179906643	0.181031366	0.182153005	0.183271388	0.184386339	0.18549768	0.186605231	0.187708811	0.188808236	0.18990332	0.190993874	0.192079709	0.193160634	0.194236453	0.195306971	0.196371991
¸ßË¹°×ÔëÉù´¦Àí (484).mp3	0.104915101	0.105564163	0.106216066	0.106870853	0.107528564	0.108189243	0.108852931	0.10951967	0.110189502	0.110862469	0.111538612	0.112217974	0.112900595	0.113586518	0.114275782	0.114968431	0.115664503	0.116364041	0.117067084	0.117773674	0.118483849	0.119197649	0.119915114	0.120636282	0.121361192	0.122089883	0.12282239	0.123558752	0.124299006	0.125043185	0.125791327	0.126543466	0.127299635	0.128059867	0.128824195	0.12959265	0.130365262	0.13114206	0.131923074	0.132708329	0.133497852	0.134291667	0.135089798	0.135892267	0.136699094	0.137510298	0.138325895	0.139145902	0.139970333
¸ßË¹°×ÔëÉù´¦Àí (485).mp3	0.12786951	0.128964354	0.130058388	0.131151466	0.132243446	0.133334186	0.134423543	0.135511376	0.136597545	0.13768191	0.138764332	0.139844671	0.140922791	0.141998555	0.143071826	0.144142469	0.145210349	0.146275333	0.147337288	0.148396082	0.149451584	0.150503662	0.151552188	0.152597033	0.153638069	0.154675169	0.155708207	0.156737058	0.157761597	0.1587817	0.159797246	0.160808112	0.161814178	0.162815323	0.163811428	0.164802375	0.165788045	0.166768323	0.167743093	0.168712238	0.169675646	0.170633202	0.171584793	0.172530308	0.173469635	0.174402664	0.175329284	0.176249387	0.177162864
¸ßË¹°×ÔëÉù´¦Àí (486).mp3	0.142054774	0.142840568	0.143628911	0.144419811	0.145213273	0.146009303	0.146807905	0.147609082	0.148412837	0.149219171	0.150028085	0.150839578	0.151653648	0.152470293	0.153289507	0.154111287	0.154935626	0.155762515	0.156591946	0.157423908	0.158258389	0.159095376	0.159934854	0.160776806	0.161621214	0.162468059	0.163317319	0.16416897	0.165022988	0.165879344	0.166738012	0.167598958	0.16846215	0.169327553	0.17019513	0.171064839	0.17193664	0.172810488	0.173686335	0.174564131	0.175443825	0.176325361	0.177208681	0.178093724	0.178980427	0.179868723	0.18075854	0.181649807	0.182542446
¸ßË¹°×ÔëÉù´¦Àí (487).mp3	0.061630364	0.062211053	0.062798249	0.063392071	0.063992638	0.064600074	0.065214503	0.065836054	0.066464855	0.067101039	0.067744741	0.068396098	0.06905525	0.06972234	0.070397513	0.071080916	0.071772699	0.072473017	0.073182025	0.073899881	0.074626748	0.07536279	0.076108173	0.076863069	0.07762765	0.078402093	0.079186575	0.07998128	0.080786392	0.081602098	0.082428589	0.08326606	0.084114706	0.084974727	0.085846325	0.086729706	0.087625077	0.088532649	0.089452636	0.090385252	0.091330718	0.092289253	0.093261082	0.094246428	0.095245521	0.096258589	0.097285864	0.098327578	0.099383966
¸ßË¹°×ÔëÉù´¦Àí (488).mp3	0.106692668	0.107690104	0.108694327	0.109705354	0.110723198	0.111747874	0.112779392	0.11381776	0.114862987	0.115915075	0.116974029	0.118039848	0.119112528	0.120192066	0.121278453	0.122371678	0.123471727	0.124578583	0.125692227	0.126812634	0.127939778	0.129073628	0.130214149	0.131361304	0.132515048	0.133675337	0.134842118	0.136015337	0.137194932	0.138380839	0.139572987	0.140771302	0.141975701	0.1431861	0.144402405	0.14562452	0.14685234	0.148085754	0.149324647	0.150568895	0.151818367	0.153072927	0.15433243	0.155596725	0.156865652	0.158139043	0.159416725	0.160698513	0.161984217
¸ßË¹°×ÔëÉù´¦Àí (489).mp3	0.1311237	0.132244469	0.133369936	0.134500065	0.135634816	0.136774149	0.13791802	0.139066382	0.140219188	0.141376387	0.142537925	0.143703745	0.144873788	0.146047993	0.147226294	0.148408624	0.14959491	0.150785079	0.151979052	0.15317675	0.154378087	0.155582975	0.156791322	0.158003033	0.159218009	0.160436146	0.161657336	0.16288147	0.16410843	0.165338097	0.166570347	0.167805051	0.169042075	0.170281282	0.171522529	0.172765668	0.174010546	0.175257006	0.176504885	0.177754015	0.179004222	0.180255328	0.181507149	0.182759494	0.184012168	0.18526497	0.186517692	0.187770121	0.189022039
¸ßË¹°×ÔëÉù´¦Àí (490).mp3	0.102611449	0.103869556	0.105135177	0.106408152	0.107688317	0.108975498	0.11026952	0.111570199	0.112877346	0.114190766	0.115510258	0.116835616	0.118166627	0.119503071	0.120844725	0.122191358	0.123542734	0.12489861	0.126258738	0.127622865	0.12899073	0.130362068	0.131736608	0.133114074	0.134494182	0.135876646	0.137261171	0.138647461	0.140035211	0.141424112	0.142813852	0.144204111	0.145594567	0.146984891	0.148374752	0.149763814	0.151151735	0.152538171	0.153922775	0.155305194	0.156685073	0.158062053	0.159435775	0.160805872	0.162171979	0.163533726	0.164890742	0.166242655	0.167589089
¸ßË¹°×ÔëÉù´¦Àí (491).mp3	0.114788731	0.115510989	0.116237107	0.116967115	0.117701044	0.118438921	0.119180777	0.119926638	0.120676533	0.12143049	0.122188536	0.122950695	0.123716995	0.12448746	0.125262114	0.126040982	0.126824086	0.127611447	0.128403088	0.129199029	0.129999289	0.130803887	0.13161284	0.132426165	0.133243876	0.134065989	0.134892515	0.135723467	0.136558854	0.137398686	0.13824297	0.139091712	0.139944915	0.140802582	0.141664714	0.142531309	0.143402365	0.144277877	0.145157836	0.146042234	0.14693106	0.147824297	0.148721931	0.149623943	0.150530309	0.151441005	0.152356005	0.153275276	0.154198786
¸ßË¹°×ÔëÉù´¦Àí (492).mp3	0.092735417	0.093313451	0.093895285	0.09448097	0.095070557	0.095664097	0.096261641	0.096863243	0.097468953	0.098078824	0.098692908	0.099311259	0.099933928	0.100560969	0.101192436	0.101828381	0.102468857	0.103113919	0.103763621	0.104418015	0.105077155	0.105741096	0.106409891	0.107083593	0.107762256	0.108445935	0.109134681	0.109828548	0.110527589	0.111231858	0.111941405	0.112656283	0.113376545	0.11410224	0.11483342	0.115570135	0.116312435	0.117060367	0.117813981	0.118573323	0.11933844	0.120109378	0.12088618	0.121668891	0.122457551	0.123252203	0.124052884	0.124859634	0.125672487
¸ßË¹°×ÔëÉù´¦Àí (493).mp3	0.063808071	0.064298196	0.064792331	0.065290544	0.065792901	0.066299472	0.066810328	0.06732554	0.06784518	0.068369322	0.068898039	0.069431407	0.069969503	0.070512404	0.071060189	0.071612937	0.072170729	0.072733648	0.073301775	0.073875195	0.074453993	0.075038255	0.075628069	0.076223522	0.076824705	0.077431708	0.078044621	0.078663539	0.079288554	0.079919761	0.080557256	0.081201135	0.081851496	0.082508438	0.08317206	0.083842462	0.084519745	0.085204011	0.085895363	0.086593905	0.087299739	0.088012972	0.088733707	0.089462051	0.09019811	0.090941989	0.091693796	0.092453636	0.093221617
¸ßË¹°×ÔëÉù´¦Àí (494).mp3	0.066882689	0.067201103	0.067520779	0.067841753	0.06816406	0.068487736	0.068812818	0.069139342	0.069467345	0.069796865	0.070127939	0.070460605	0.070794902	0.071130869	0.071468544	0.071807968	0.072149181	0.072492222	0.072837134	0.073183957	0.073532733	0.073883504	0.074236315	0.074591206	0.074948223	0.07530741	0.075668812	0.076032474	0.076398441	0.076766762	0.077137482	0.077510649	0.077886312	0.07826452	0.078645321	0.079028767	0.079414908	0.079803796	0.080195482	0.080590019	0.080987462	0.081387864	0.08179128	0.082197766	0.082607378	0.083020173	0.08343621	0.083855547	0.084278243
¸ßË¹°×ÔëÉù´¦Àí (495).mp3	0.16882611	0.169903728	0.170979758	0.172054104	0.173126668	0.174197351	0.175266053	0.176332674	0.177397113	0.178459267	0.179519033	0.180576306	0.181630982	0.182682955	0.183732116	0.184778359	0.185821574	0.18686165	0.187898477	0.188931943	0.189961933	0.190988333	0.192011028	0.193029902	0.194044836	0.195055712	0.19606241	0.197064808	0.198062785	0.199056216	0.200044978	0.201028945	0.20200799	0.202981984	0.203950799	0.204914303	0.205872367	0.206824855	0.207771636	0.208712572	0.209647528	0.210576367	0.211498949	0.212415135	0.213324782	0.214227749	0.215123893	0.216013067	0.216895127
¸ßË¹°×ÔëÉù´¦Àí (496).mp3	0.108965316	0.109766293	0.110572518	0.111384035	0.112200891	0.113023131	0.113850799	0.114683939	0.115522594	0.116366808	0.117216622	0.11807208	0.118933221	0.119800086	0.120672714	0.121551144	0.122435414	0.123325559	0.124221616	0.125123618	0.126031599	0.12694559	0.127865622	0.128791723	0.129723922	0.130662243	0.13160671	0.132557346	0.13351417	0.134477201	0.135446454	0.136421942	0.137403678	0.138391669	0.139385922	0.140386439	0.141393221	0.142406264	0.143425563	0.144451109	0.145482887	0.146520881	0.147565071	0.148615432	0.149671935	0.150734546	0.151803228	0.152877938	0.153958628
¸ßË¹°×ÔëÉù´¦Àí (497).mp3	0.150257029	0.15144425	0.152633824	0.153825649	0.155019622	0.156215639	0.15741359	0.158613365	0.159814851	0.161017931	0.162222486	0.163428394	0.164635531	0.16584377	0.167052979	0.168263024	0.169473771	0.170685078	0.171896804	0.173108802	0.174320924	0.175533017	0.176744925	0.177956491	0.179167552	0.180377943	0.181587496	0.182796037	0.184003392	0.185209382	0.186413825	0.187616534	0.18881732	0.190015991	0.19121235	0.192406198	0.19359733	0.194785541	0.195970619	0.19715235	0.198330517	0.199504898	0.20067527	0.201841403	0.203003065	0.204160023	0.205312036	0.206458863	0.207600258
¸ßË¹°×ÔëÉù´¦Àí (498).mp3	0.151538566	0.152736932	0.153929814	0.155117011	0.156298327	0.157473566	0.158642538	0.159805058	0.160960942	0.162110011	0.163252091	0.16438701	0.165514601	0.166634701	0.16774715	0.168851792	0.169948476	0.171037054	0.172117383	0.173189322	0.174252735	0.175307491	0.176353461	0.17739052	0.178418548	0.179437429	0.180447048	0.181447297	0.18243807	0.183419264	0.184390781	0.185352526	0.186304408	0.187246338	0.188178231	0.189100007	0.190011586	0.190912894	0.191803859	0.192684412	0.193554488	0.194414022	0.195262957	0.196101233	0.196928797	0.197745597	0.198551584	0.199346711	0.200130933
¸ßË¹°×ÔëÉù´¦Àí (499).mp3	0.112774451	0.113297045	0.113821507	0.11434788	0.114876209	0.115406539	0.115938913	0.116473375	0.117009971	0.117548743	0.118089737	0.118632996	0.119178565	0.119726487	0.120276806	0.120829568	0.121384815	0.121942593	0.122502943	0.123065912	0.123631543	0.124199878	0.124770964	0.125344842	0.125921556	0.126501151	0.12708367	0.127669155	0.128257651	0.128849199	0.129443844	0.130041628	0.130642592	0.131246781	0.131854236	0.132464998	0.133079109	0.133696611	0.134317545	0.134941951	0.135569869	0.136201339	0.136836401	0.137475094	0.138117455	0.138763523	0.139413335	0.140066928	0.140724337
¸ßË¹°×ÔëÉù´¦Àí (500).mp3	0.093876505	0.094639769	0.095409204	0.096184878	0.096966861	0.097755221	0.098550026	0.099351346	0.10015925	0.100973807	0.101795086	0.102623155	0.103458084	0.10429994	0.105148793	0.106004709	0.106867757	0.107738004	0.108615516	0.109500359	0.110392599	0.111292301	0.112199527	0.113114342	0.114036806	0.114966982	0.115904928	0.116850702	0.117804362	0.118765964	0.119735559	0.120713202	0.12169894	0.122692824	0.123694897	0.124705204	0.125723784	0.126750678	0.127785918	0.128829538	0.129881567	0.13094203	0.132010949	0.133088341	0.134174221	0.135268598	0.136371477	0.137482858	0.138602737
¸ßË¹°×ÔëÉù´¦Àí (501).mp3	0.109120359	0.110119685	0.111127016	0.1121424	0.11316588	0.114197501	0.115237305	0.116285332	0.117341621	0.118406208	0.119479126	0.120560408	0.121650085	0.122748181	0.123854723	0.124969732	0.126093225	0.12722522	0.128365728	0.129514757	0.130672314	0.131838399	0.13301301	0.134196139	0.135387777	0.136587906	0.137796507	0.139013554	0.140239016	0.141472857	0.142715034	0.1439655	0.145224202	0.146491077	0.14776606	0.149049076	0.150340043	0.151638873	0.152945469	0.154259726	0.15558153	0.156910761	0.158247287	0.159590968	0.160941654	0.162299186	0.163663394	0.165034097	0.166411104
¸ßË¹°×ÔëÉù´¦Àí (502).mp3	0.11929794	0.120134718	0.12097427	0.121816577	0.122661616	0.123509368	0.124359809	0.125212916	0.126068664	0.126927028	0.12778798	0.128651493	0.129517538	0.130386085	0.131257101	0.132130555	0.133006412	0.133884636	0.134765192	0.13564804	0.136533141	0.137420453	0.138309935	0.13920154	0.140095225	0.140990939	0.141888636	0.142788262	0.143689766	0.144593092	0.145498184	0.146404982	0.147313427	0.148223456	0.149135004	0.150048003	0.150962385	0.151878078	0.152795009	0.153713102	0.154632278	0.155552456	0.156473554	0.157395484	0.15831816	0.159241488	0.160165376	0.161089727	0.162014441
¸ßË¹°×ÔëÉù´¦Àí (503).mp3	0.101318416	0.10197602	0.102637	0.103301392	0.103969228	0.104640545	0.105315375	0.105993753	0.106675712	0.107361285	0.108050506	0.108743407	0.109440021	0.110140379	0.110844514	0.111552457	0.112264238	0.112979889	0.113699439	0.114422918	0.115150355	0.115881778	0.116617214	0.117356692	0.118100237	0.118847874	0.11959963	0.120355528	0.121115592	0.121879842	0.122648302	0.123420992	0.12419793	0.124979135	0.125764624	0.126554413	0.127348516	0.128146946	0.128949716	0.129756835	0.130568311	0.131384153	0.132204365	0.13302895	0.133857911	0.134691247	0.135528956	0.136371032	0.13721747
¸ßË¹°×ÔëÉù´¦Àí (504).mp3	0.085708698	0.086380772	0.087056653	0.087736373	0.088419964	0.089107455	0.089798879	0.090494267	0.091193647	0.091897052	0.092604511	0.093316054	0.09403171	0.094751508	0.095475477	0.096203646	0.096936043	0.097672694	0.098413627	0.099158869	0.099908444	0.100662379	0.101420698	0.102183425	0.102950583	0.103722195	0.104498282	0.105278865	0.106063965	0.106853599	0.107647786	0.108446544	0.109249886	0.110057829	0.110870386	0.111687569	0.112509388	0.113335853	0.114166972	0.115002752	0.115843196	0.116688308	0.11753809	0.11839254	0.119251657	0.120115435	0.120983868	0.121856948	0.122734663
¸ßË¹°×ÔëÉù´¦Àí (505).mp3	0.093805659	0.094284329	0.09476527	0.095248529	0.095734151	0.096222182	0.096712669	0.097205659	0.097701199	0.098199335	0.098700116	0.09920359	0.099709805	0.100218808	0.10073065	0.101245378	0.101763043	0.102283693	0.102807379	0.103334152	0.103864061	0.104397157	0.104933491	0.105473115	0.106016081	0.10656244	0.107112244	0.107665547	0.1082224	0.108782856	0.10934697	0.109914793	0.11048638	0.111061785	0.111641062	0.112224265	0.112811448	0.113402665	0.113997972	0.114597424	0.115201074	0.115808979	0.116421192	0.11703777	0.117658766	0.118284236	0.118914234	0.119548816	0.120188035
¸ßË¹°×ÔëÉù´¦Àí (506).mp3	0.144489672	0.145491107	0.146495725	0.147503505	0.14851443	0.149528476	0.150545621	0.151565839	0.152589103	0.153615386	0.154644655	0.155676878	0.15671202	0.157750045	0.158790914	0.159834585	0.160881014	0.161930155	0.16298196	0.164036379	0.165093356	0.166152836	0.167214761	0.168279067	0.16934569	0.170414563	0.171485614	0.17255877	0.173633953	0.174711082	0.175790074	0.176870841	0.177953292	0.179037332	0.180122863	0.181209782	0.182297983	0.183387356	0.184477785	0.185569153	0.186661337	0.187754208	0.188847634	0.18994148	0.191035603	0.192129859	0.193224094	0.194318155	0.195411879
¸ßË¹°×ÔëÉù´¦Àí (507).mp3	0.118527283	0.119573472	0.120623502	0.121677313	0.122734844	0.123796028	0.124860802	0.125929095	0.127000839	0.128075961	0.129154386	0.130236038	0.131320838	0.132408704	0.133499554	0.134593301	0.135689857	0.136789131	0.13789103	0.138995459	0.140102318	0.141211508	0.142322923	0.143436459	0.144552005	0.145669449	0.146788677	0.147909571	0.149032011	0.150155872	0.151281028	0.15240735	0.153534704	0.154662954	0.155791962	0.156921584	0.158051677	0.159182089	0.16031267	0.161443264	0.162573712	0.163703852	0.164833518	0.16596254	0.167090746	0.168217961	0.169344004	0.170468692	0.171591838
¸ßË¹°×ÔëÉù´¦Àí (508).mp3	0.106166014	0.107062148	0.107964197	0.108872178	0.10978611	0.110706007	0.111631885	0.112563757	0.113501635	0.114445527	0.115395444	0.11635139	0.117313372	0.118281392	0.119255451	0.120235547	0.121221677	0.122213837	0.123212017	0.124216207	0.125226394	0.126242563	0.127264696	0.12829277	0.129326762	0.130366645	0.131412388	0.132463956	0.133521313	0.134584418	0.135653226	0.136727689	0.137807754	0.138893365	0.139984461	0.141080976	0.142182841	0.143289982	0.144402319	0.145519769	0.146642241	0.147769641	0.14890187	0.15003882	0.151180382	0.152326437	0.153476861	0.154631526	0.155790294
¸ßË¹°×ÔëÉù´¦Àí (509).mp3	0.079047512	0.079833851	0.080625744	0.081423206	0.082226256	0.083034909	0.083849181	0.084669085	0.085494634	0.086325841	0.087162716	0.088005269	0.088853507	0.089707439	0.090567068	0.0914324	0.092303438	0.093180181	0.09406263	0.094950783	0.095844635	0.09674418	0.09764941	0.098560317	0.099476887	0.100399108	0.101326962	0.102260432	0.103199496	0.104144132	0.105094313	0.10605001	0.107011194	0.107977829	0.108949879	0.109927304	0.110910061	0.111898103	0.112891382	0.113889845	0.114893435	0.115902092	0.116915754	0.117934352	0.118957816	0.11998607	0.121019036	0.122056629	0.123098763
¸ßË¹°×ÔëÉù´¦Àí (510).mp3	0.082379999	0.082689169	0.082999183	0.083310078	0.083621889	0.083934653	0.084248405	0.084563182	0.084879019	0.085195954	0.085514022	0.085833261	0.086153706	0.086475395	0.086798365	0.087122652	0.087448294	0.087775329	0.088103794	0.088433726	0.088765165	0.089098148	0.089432713	0.0897689	0.090106747	0.090446294	0.090787579	0.091130643	0.091475526	0.091822267	0.092170909	0.09252149	0.092874054	0.09322864	0.093585292	0.09394405	0.094304959	0.09466806	0.095033398	0.095401015	0.095770956	0.096143265	0.096517986	0.096895166	0.09727485	0.097657084	0.098041913	0.098429386	0.09881955
¸ßË¹°×ÔëÉù´¦Àí (511).mp3	0.149138638	0.150248571	0.151352302	0.152449704	0.153540655	0.154625035	0.155702729	0.156773627	0.157837622	0.158894609	0.15994449	0.160987169	0.162022552	0.163050552	0.164071083	0.165084063	0.166089414	0.167087061	0.168076931	0.169058955	0.170033067	0.170999206	0.171957309	0.172907321	0.173849187	0.174782855	0.175708276	0.176625403	0.177534191	0.178434599	0.179326587	0.180210117	0.181085153	0.181951662	0.182809613	0.183658975	0.184499721	0.185331824	0.186155259	0.186970003	0.187776033	0.188573331	0.189361875	0.190141649	0.190912634	0.191674816	0.192428178	0.193172708	0.193908391
¸ßË¹°×ÔëÉù´¦Àí (512).mp3	0.179972536	0.18071613	0.181452496	0.182181684	0.18290374	0.183618715	0.184326657	0.185027616	0.185721643	0.186408788	0.187089101	0.187762634	0.188429437	0.189089561	0.189743056	0.190389973	0.191030361	0.191664269	0.192291748	0.192912846	0.193527611	0.19413609	0.19473833	0.195334378	0.195924279	0.196508077	0.197085816	0.197657539	0.198223287	0.198783103	0.199337025	0.199885092	0.200427342	0.200963811	0.201494535	0.202019548	0.202538884	0.203052572	0.203560645	0.204063131	0.204560057	0.20505145	0.205537335	0.206017735	0.206492672	0.206962167	0.207426239	0.207884905	0.208338181
¸ßË¹°×ÔëÉù´¦Àí (513).mp3	0.087918687	0.088392673	0.088868428	0.089345991	0.089825397	0.090306686	0.090789893	0.091275057	0.091762216	0.092251406	0.092742667	0.093236036	0.093731551	0.094229251	0.094729174	0.095231359	0.095735843	0.096242666	0.096751867	0.097263483	0.097777554	0.09829412	0.098813218	0.099334887	0.099859168	0.100386099	0.100915718	0.101448066	0.101983181	0.102521102	0.103061869	0.10360552	0.104152095	0.104701632	0.10525417	0.105809747	0.106368403	0.106930176	0.107495104	0.108063225	0.108634577	0.109209198	0.109787125	0.110368394	0.110953044	0.11154111	0.112132628	0.112727634	0.113326163
¸ßË¹°×ÔëÉù´¦Àí (514).mp3	0.151394671	0.15231476	0.153231653	0.1541453	0.155055647	0.155962646	0.156866245	0.157766395	0.158663047	0.159556154	0.160445668	0.161331541	0.162213728	0.163092182	0.163966858	0.164837711	0.165704694	0.166567765	0.167426878	0.168281991	0.169133057	0.169980035	0.170822881	0.171661551	0.172496001	0.17332619	0.174152072	0.174973606	0.175790747	0.176603453	0.177411679	0.178215382	0.179014518	0.179809042	0.180598911	0.181384079	0.182164502	0.182940133	0.183710928	0.18447684	0.185237823	0.185993828	0.186744809	0.187490717	0.188231503	0.188967119	0.189697513	0.190422635	0.191142434
¸ßË¹°×ÔëÉù´¦Àí (515).mp3	0.108789053	0.109478727	0.110173829	0.110874405	0.111580499	0.112292158	0.113009426	0.113732349	0.114460971	0.115195337	0.115935491	0.116681477	0.117433337	0.118191117	0.118954857	0.1197246	0.120500388	0.12128226	0.122070259	0.122864422	0.123664788	0.124471395	0.12528428	0.126103479	0.126929026	0.127760954	0.128599296	0.129444082	0.130295343	0.131153105	0.132017396	0.132888239	0.133765657	0.134649672	0.135540301	0.136437561	0.137341467	0.138252031	0.139169261	0.140093164	0.141023743	0.141961001	0.142904933	0.143855535	0.144812797	0.145776707	0.146747247	0.147724398	0.148708133
¸ßË¹°×ÔëÉù´¦Àí (516).mp3	0.098761289	0.09974965	0.100746477	0.101751821	0.102765728	0.103788245	0.104819416	0.105859284	0.106907891	0.107965273	0.10903147	0.110106514	0.111190437	0.11228327	0.113385039	0.114495768	0.115615477	0.116744186	0.117881907	0.119028652	0.120184429	0.121349241	0.122523087	0.123705964	0.124897861	0.126098765	0.127308657	0.128527515	0.129755308	0.130992003	0.13223756	0.133491933	0.13475507	0.136026911	0.137307392	0.138596441	0.139893978	0.141199916	0.14251416	0.143836607	0.145167147	0.146505659	0.147852016	0.149206078	0.150567699	0.151936722	0.153312979	0.154696292	0.156086473
¸ßË¹°×ÔëÉù´¦Àí (517).mp3	0.141124341	0.142250645	0.143377692	0.144505359	0.145633522	0.146762054	0.147890828	0.149019715	0.150148586	0.151277309	0.152405751	0.153533779	0.154661256	0.155788047	0.156914013	0.158039014	0.159162911	0.160285561	0.161406821	0.162526546	0.163644589	0.164760805	0.165875043	0.166987155	0.168096989	0.169204392	0.170309211	0.171411291	0.172510475	0.173606605	0.174699524	0.17578907	0.176875083	0.1779574	0.179035858	0.180110291	0.181180534	0.18224642	0.18330778	0.184364445	0.185416244	0.186463007	0.18750456	0.188540729	0.189571342	0.190596221	0.19161519	0.192628072	0.193634689
¸ßË¹°×ÔëÉù´¦Àí (518).mp3	0.156162676	0.157083222	0.157998494	0.158908447	0.159813038	0.160712228	0.161605978	0.162494251	0.163377011	0.164254226	0.165125863	0.165991892	0.166852284	0.167707011	0.168556047	0.169399367	0.170236947	0.171068763	0.171894795	0.17271502	0.17352942	0.174337974	0.175140665	0.175937475	0.176728386	0.177513382	0.178292448	0.179065568	0.179832727	0.18059391	0.181349103	0.182098292	0.182841462	0.183578601	0.184309695	0.185034729	0.185753691	0.186466566	0.187173341	0.187874002	0.188568535	0.189256926	0.189939159	0.19061522	0.191285094	0.191948764	0.192606214	0.193257427	0.193902387
¸ßË¹°×ÔëÉù´¦Àí (519).mp3	0.109952212	0.110980992	0.112014382	0.113052332	0.114094789	0.115141698	0.116193005	0.11724865	0.118308572	0.119372708	0.120440994	0.121513362	0.122589742	0.123670062	0.124754247	0.125842221	0.126933903	0.128029211	0.12912806	0.130230362	0.131336028	0.132444963	0.133557071	0.134672253	0.135790408	0.136911429	0.13803521	0.139161638	0.140290599	0.141421975	0.142555646	0.143691486	0.144829368	0.145969162	0.147110731	0.148253939	0.149398643	0.150544698	0.151691955	0.152840262	0.153989461	0.155139393	0.156289893	0.157440795	0.158591925	0.159743108	0.160894165	0.162044913	0.163195163
¸ßË¹°×ÔëÉù´¦Àí (520).mp3	0.084511322	0.085136618	0.085766273	0.086400348	0.087038909	0.087682018	0.088329741	0.088982141	0.089639285	0.090301239	0.090968068	0.091639841	0.092316625	0.092998488	0.093685498	0.094377725	0.095075237	0.095778104	0.096486398	0.097200188	0.097919545	0.098644541	0.099375246	0.100111734	0.100854076	0.101602345	0.102356612	0.103116951	0.103883434	0.104656135	0.105435125	0.106220478	0.107012266	0.107810561	0.108615437	0.109426965	0.110245217	0.111070263	0.111902176	0.112741024	0.113586878	0.114439807	0.115299879	0.11616716	0.117041716	0.117923614	0.118812916	0.119709685	0.120613981
¸ßË¹°×ÔëÉù´¦Àí (521).mp3	0.116744274	0.117684636	0.118630163	0.119580867	0.120536758	0.121497845	0.122464137	0.12343564	0.124412359	0.125394298	0.126381458	0.127373841	0.128371443	0.129374262	0.130382292	0.131395527	0.132413955	0.133437567	0.134466347	0.135500281	0.136539348	0.137583528	0.138632797	0.139687128	0.140746493	0.141810858	0.142880189	0.143954447	0.14503359	0.146117573	0.147206348	0.148299862	0.149398059	0.15050088	0.151608262	0.152720135	0.153836428	0.154957066	0.156081966	0.157211043	0.158344208	0.159481364	0.160622411	0.161767244	0.162915752	0.164067819	0.165223323	0.166382135	0.167544121
¸ßË¹°×ÔëÉù´¦Àí (522).mp3	0.083015459	0.083460819	0.083908272	0.084357861	0.084809629	0.085263619	0.085719874	0.086178439	0.086639357	0.087102673	0.087568431	0.088036677	0.088507456	0.088980814	0.089456796	0.08993545	0.090416821	0.090900958	0.091387906	0.091877715	0.092370431	0.092866105	0.093364783	0.093866515	0.094371351	0.094879341	0.095390533	0.095904979	0.09642273	0.096943836	0.097468348	0.097996318	0.098527799	0.099062841	0.099601498	0.100143821	0.100689865	0.101239681	0.101793324	0.102350847	0.102912303	0.103477747	0.104047232	0.104620812	0.105198542	0.105780476	0.106366668	0.106957173	0.107552044
¸ßË¹°×ÔëÉù´¦Àí (523).mp3	0.146617159	0.14734738	0.148072142	0.148791525	0.149505606	0.150214466	0.150918181	0.151616829	0.152310486	0.152999227	0.153683127	0.154362259	0.155036695	0.155706506	0.156371762	0.157032533	0.157688885	0.158340884	0.158988595	0.159632081	0.160271405	0.160906626	0.161537803	0.162164994	0.162788255	0.16340764	0.164023201	0.164634989	0.165243054	0.165847444	0.166448205	0.167045381	0.167639015	0.168229148	0.168815819	0.169399066	0.169978925	0.170555429	0.171128612	0.171698504	0.172265133	0.172828526	0.17338871	0.173945707	0.174499539	0.175050225	0.175597784	0.176142232	0.176683582
¸ßË¹°×ÔëÉù´¦Àí (524).mp3	0.094411291	0.094963027	0.095517221	0.096073916	0.096633155	0.097194979	0.09775943	0.098326552	0.098896387	0.099468977	0.100044367	0.100622598	0.101203714	0.101787759	0.102374775	0.102964806	0.103557897	0.104154089	0.104753428	0.105355956	0.105961717	0.106570755	0.107183114	0.107798837	0.108417968	0.10904055	0.109666627	0.110296242	0.110929438	0.111566259	0.112206746	0.112850942	0.11349889	0.114150632	0.114806209	0.115465663	0.116129034	0.116796364	0.117467692	0.118143057	0.118822499	0.119506056	0.120193765	0.120885664	0.121581788	0.122282174	0.122986855	0.123695865	0.124409236
¸ßË¹°×ÔëÉù´¦Àí (525).mp3	0.181766424	0.18266178	0.183553668	0.184442039	0.185326845	0.186208038	0.187085568	0.187959386	0.188829444	0.189695691	0.190558077	0.191416553	0.192271069	0.193121573	0.193968015	0.194810344	0.195648506	0.196482451	0.197312126	0.198137477	0.198958451	0.199774993	0.20058705	0.201394565	0.202197482	0.202995746	0.203789298	0.204578082	0.205362039	0.206141109	0.206915232	0.207684348	0.208448395	0.209207311	0.209961033	0.210709497	0.211452638	0.21219039	0.212922686	0.213649459	0.214370641	0.215086161	0.215795949	0.216499935	0.217198044	0.217890203	0.218576338	0.219256372	0.219930229
¸ßË¹°×ÔëÉù´¦Àí (526).mp3	0.150517909	0.151530835	0.15254136	0.153549384	0.154554813	0.15555755	0.1565575	0.157554566	0.158548656	0.159539675	0.160527529	0.161512125	0.162493371	0.163471176	0.164445446	0.165416091	0.16638302	0.167346142	0.168305367	0.169260606	0.17021177	0.171158768	0.172101512	0.173039914	0.173973886	0.174903339	0.175828186	0.176748338	0.17766371	0.178574213	0.179479761	0.180380267	0.181275643	0.182165804	0.183050663	0.183930134	0.184804129	0.185672563	0.186535349	0.187392401	0.188243633	0.189088957	0.189928288	0.190761539	0.191588623	0.192409453	0.193223942	0.194032004	0.19483355
¸ßË¹°×ÔëÉù´¦Àí (527).mp3	0.083485759	0.084090139	0.084698067	0.085309586	0.085924735	0.086543556	0.08716609	0.087792378	0.088422462	0.089056382	0.08969418	0.090335898	0.090981577	0.091631258	0.092284982	0.09294279	0.093604725	0.094270825	0.094941134	0.09561569	0.096294535	0.096977708	0.097665251	0.098357202	0.0990536	0.099754486	0.100459897	0.101169872	0.101884449	0.102603665	0.103327556	0.104056159	0.104789509	0.105527642	0.10627059	0.107018388	0.107771068	0.108528661	0.109291198	0.110058709	0.110831222	0.111608764	0.112391362	0.113179039	0.113971821	0.114769728	0.115572781	0.116380999	0.117194398
¸ßË¹°×ÔëÉù´¦Àí (528).mp3	0.058428863	0.058675946	0.058923044	0.059170171	0.059417338	0.059664555	0.059911836	0.06015919	0.060406629	0.060654164	0.060901805	0.061149564	0.06139745	0.061645473	0.061893643	0.062141971	0.062390464	0.062639133	0.062887987	0.063137033	0.063386281	0.063635738	0.063885412	0.064135311	0.064385441	0.064635811	0.064886425	0.065137291	0.065388413	0.065639798	0.065891449	0.066143373	0.066395571	0.066648049	0.066900809	0.067153854	0.067407186	0.067660806	0.067914715	0.068168913	0.068423401	0.068678176	0.068933238	0.069188584	0.069444211	0.069700115	0.069956292	0.070212735	0.070469438
¸ßË¹°×ÔëÉù´¦Àí (529).mp3	0.144548624	0.145745354	0.146944075	0.148144639	0.149346895	0.15055069	0.151755868	0.152962271	0.154169737	0.155378102	0.1565872	0.15779686	0.15900691	0.160217176	0.161427479	0.162637639	0.163847473	0.165056794	0.166265415	0.167473144	0.168679787	0.169885147	0.171089025	0.172291219	0.173491525	0.174689736	0.175885641	0.17707903	0.178269688	0.179457396	0.180641938	0.181823089	0.183000627	0.184174326	0.185343956	0.186509287	0.187670086	0.188826119	0.189977148	0.191122935	0.19226324	0.193397819	0.194526428	0.195648823	0.196764754	0.197873975	0.198976233	0.200071278	0.201158856
¸ßË¹°×ÔëÉù´¦Àí (530).mp3	0.089807595	0.090270464	0.090735265	0.091202039	0.091670823	0.092141658	0.092614582	0.093089635	0.093566856	0.094046285	0.094527962	0.095011926	0.095498218	0.095986876	0.096477942	0.096971455	0.097467456	0.097965985	0.098467082	0.098970788	0.099477143	0.099986188	0.100497964	0.101012511	0.101529871	0.102050084	0.10257319	0.103099232	0.103628251	0.104160286	0.104695379	0.105233572	0.105774904	0.106319419	0.106867155	0.107418154	0.107972458	0.108530107	0.109091141	0.109655601	0.110223528	0.110794961	0.111369942	0.11194851	0.112530704	0.113116564	0.11370613	0.11429944	0.114896532
¸ßË¹°×ÔëÉù´¦Àí (531).mp3	0.094952281	0.095440864	0.095930724	0.096421897	0.09691442	0.097408329	0.097903661	0.098400453	0.098898742	0.099398563	0.099899955	0.100402954	0.100907596	0.10141392	0.101921961	0.102431758	0.102943347	0.103456765	0.10397205	0.104489239	0.105008369	0.105529478	0.106052602	0.106577779	0.107105046	0.107634441	0.108166	0.108699762	0.109235763	0.10977404	0.110314631	0.110857573	0.111402902	0.111950655	0.11250087	0.113053583	0.113608831	0.11416665	0.114727075	0.115290145	0.115855893	0.116424356	0.11699557	0.117569569	0.118146389	0.118726064	0.119308628	0.119894115	0.120482559
¸ßË¹°×ÔëÉù´¦Àí (532).mp3	0.06819515	0.068365375	0.068535873	0.068706668	0.06887778	0.069049231	0.069221045	0.069393243	0.069565847	0.06973888	0.069912364	0.070086321	0.070260774	0.070435746	0.07061126	0.070787338	0.070964004	0.071141281	0.071319191	0.07149776	0.07167701	0.071856966	0.072037651	0.07221909	0.072401307	0.072584328	0.072768176	0.072952878	0.07313846	0.073324945	0.073512362	0.073700735	0.073890093	0.074080461	0.074271867	0.074464339	0.074657904	0.074852591	0.075048429	0.075245447	0.075443673	0.075643139	0.075843874	0.07604591	0.076249277	0.076454007	0.076660132	0.076867684	0.077076698
¸ßË¹°×ÔëÉù´¦Àí (533).mp3	0.090957807	0.091400815	0.091844917	0.092290147	0.092736537	0.093184122	0.093632933	0.094083005	0.094534371	0.094987064	0.095441118	0.095896565	0.09635344	0.096811776	0.097271606	0.097732964	0.098195884	0.098660399	0.099126543	0.09959435	0.100063853	0.100535085	0.101008082	0.101482875	0.1019595	0.102437989	0.102918376	0.103400695	0.103884979	0.104371263	0.104859579	0.105349961	0.105842442	0.106337056	0.106833836	0.107332815	0.107834025	0.108337501	0.108843274	0.109351377	0.109861842	0.110374702	0.110889989	0.111407735	0.11192797	0.112450726	0.112976035	0.113503927	0.114034431
¸ßË¹°×ÔëÉù´¦Àí (534).mp3	0.124397976	0.125350803	0.126308255	0.127270308	0.128236932	0.129208098	0.130183776	0.131163932	0.132148531	0.133137536	0.134130907	0.135128603	0.136130581	0.137136795	0.138147195	0.139161733	0.140180354	0.141203003	0.142229622	0.14326015	0.144294522	0.145332672	0.146374531	0.147420026	0.148469082	0.149521619	0.150577556	0.151636807	0.152699284	0.153764894	0.154833541	0.155905127	0.156979547	0.158056695	0.15913646	0.160218726	0.161303376	0.162390285	0.163479327	0.16457037	0.165663277	0.166757907	0.167854116	0.168951754	0.170050666	0.171150691	0.172251667	0.173353423	0.174455785
¸ßË¹°×ÔëÉù´¦Àí (535).mp3	0.084816558	0.085252337	0.085690294	0.086130473	0.08657292	0.087017682	0.087464806	0.087914338	0.088366327	0.08882082	0.089277867	0.089737515	0.090199816	0.090664818	0.091132572	0.091603129	0.09207654	0.092552858	0.093032135	0.093514423	0.093999777	0.094488249	0.094979895	0.095474769	0.095972927	0.096474424	0.096979318	0.097487665	0.097999523	0.098514949	0.099034003	0.099556742	0.100083227	0.100613518	0.101147675	0.101685759	0.102227832	0.102773954	0.103324189	0.1038786	0.104437249	0.1050002	0.105567517	0.106139264	0.106715506	0.107296308	0.107881734	0.108471852	0.109066725
¸ßË¹°×ÔëÉù´¦Àí (536).mp3	0.096931269	0.097471248	0.098013924	0.098559347	0.099107569	0.099658642	0.100212616	0.100769546	0.101329482	0.10189248	0.102458591	0.10302787	0.103600372	0.10417615	0.104755259	0.105337755	0.105923693	0.10651313	0.107106121	0.107702724	0.108302994	0.10890699	0.109514769	0.11012639	0.110741909	0.111361386	0.11198488	0.112612449	0.113244153	0.113880051	0.114520204	0.11516467	0.115813511	0.116466786	0.117124556	0.117786881	0.118453822	0.11912544	0.119801794	0.120482946	0.121168957	0.121859886	0.122555794	0.123256741	0.123962787	0.124673991	0.125390413	0.126112112	0.126839146
¸ßË¹°×ÔëÉù´¦Àí (537).mp3	0.100905292	0.101486962	0.102071324	0.102658422	0.103248302	0.103841008	0.104436586	0.10503508	0.105636538	0.106241003	0.106848522	0.107459139	0.108072902	0.108689855	0.109310044	0.109933516	0.110560315	0.111190489	0.111824082	0.112461141	0.113101712	0.11374584	0.11439357	0.11504495	0.115700023	0.116358837	0.117021435	0.117687863	0.118358165	0.119032388	0.119710574	0.120392769	0.121079015	0.121769357	0.122463838	0.1231625	0.123865385	0.124572536	0.125283994	0.125999798	0.126719991	0.127444609	0.128173694	0.128907281	0.129645408	0.130388112	0.131135426	0.131887387	0.132644025
¸ßË¹°×ÔëÉù´¦Àí (538).mp3	0.088840381	0.089123195	0.089405975	0.089688752	0.089971557	0.09025442	0.090537373	0.090820446	0.09110367	0.091387076	0.091670693	0.091954553	0.092238685	0.092523121	0.092807889	0.093093022	0.093378548	0.093664499	0.093950905	0.094237795	0.094525201	0.094813152	0.095101679	0.095390813	0.095680584	0.095971023	0.09626216	0.096554026	0.096846651	0.097140067	0.097434305	0.097729396	0.098025371	0.098322262	0.098620099	0.098918915	0.099218741	0.099519609	0.099821552	0.100124601	0.100428789	0.10073415	0.101040714	0.101348517	0.10165759	0.101967967	0.102279683	0.10259277	0.102907264
¸ßË¹°×ÔëÉù´¦Àí (539).mp3	0.098762367	0.099597685	0.100440115	0.101289726	0.102146585	0.103010761	0.103882322	0.104761334	0.105647864	0.10654198	0.107443747	0.108353231	0.109270496	0.110195607	0.111128627	0.112069617	0.113018641	0.113975757	0.114941025	0.115914504	0.116896248	0.117886314	0.118884754	0.119891621	0.120906963	0.121930829	0.122963264	0.124004311	0.125054012	0.126112404	0.127179522	0.128255401	0.129340067	0.130433549	0.131535868	0.132647042	0.133767088	0.134896016	0.136033832	0.137180538	0.13833613	0.139500602	0.140673939	0.141856122	0.143047127	0.144246921	0.145455469	0.146672724	0.147898636
¸ßË¹°×ÔëÉù´¦Àí (540).mp3	0.068345614	0.068480333	0.068614382	0.068747778	0.068880536	0.069012672	0.069144203	0.069275143	0.069405507	0.06953531	0.069664567	0.069793293	0.069921501	0.070049205	0.07017642	0.070303159	0.070429435	0.070555261	0.070680651	0.070805618	0.070930173	0.07105433	0.071178101	0.071301497	0.071424532	0.071547216	0.071669562	0.07179158	0.071913282	0.07203468	0.072155784	0.072276605	0.072397154	0.072517442	0.072637479	0.072757276	0.072876842	0.072996188	0.073115324	0.073234259	0.073353004	0.073471568	0.073589961	0.073708192	0.07382627	0.073944204	0.074062005	0.07417968	0.074297239
¸ßË¹°×ÔëÉù´¦Àí (541).mp3	0.069399974	0.069482914	0.069564757	0.069645515	0.069725203	0.069803831	0.069881414	0.069957961	0.070033484	0.070107995	0.070181503	0.070254019	0.070325553	0.070396113	0.07046571	0.070534351	0.070602045	0.0706688	0.070734623	0.070799523	0.070863505	0.070926576	0.070988744	0.071050012	0.071110388	0.071169876	0.071228481	0.071286208	0.071343061	0.071399044	0.07145416	0.071508413	0.071561806	0.071614342	0.071666022	0.071716848	0.071766823	0.071815947	0.071864222	0.071911648	0.071958225	0.072003953	0.072048833	0.072092863	0.072136042	0.072178369	0.072219842	0.07226046	0.072300219
¸ßË¹°×ÔëÉù´¦Àí (542).mp3	0.130877598	0.131994473	0.133112102	0.134230357	0.135349111	0.136468235	0.1375876	0.138707074	0.139826528	0.140945827	0.14206484	0.14318343	0.144301464	0.145418806	0.146535317	0.147650861	0.148765299	0.149878491	0.150990296	0.152100574	0.153209182	0.154315978	0.155420817	0.156523556	0.157624048	0.158722148	0.15981771	0.160910584	0.162000624	0.16308768	0.164171603	0.165252241	0.166329444	0.167403061	0.168472939	0.169538924	0.170600864	0.171658604	0.172711989	0.173760864	0.174805073	0.175844459	0.176878866	0.177908137	0.178932113	0.179950636	0.180963548	0.181970689	0.182971899
¸ßË¹°×ÔëÉù´¦Àí (543).mp3	0.086131924	0.086697959	0.08726804	0.087842236	0.088420616	0.089003251	0.089590212	0.090181571	0.090777402	0.091377777	0.091982773	0.092592464	0.093206926	0.093826238	0.094450477	0.095079722	0.095714054	0.096353553	0.096998302	0.097648382	0.098303877	0.098964872	0.099631452	0.100303704	0.100981714	0.10166557	0.102355362	0.103051178	0.10375311	0.104461249	0.105175687	0.105896517	0.106623832	0.107357728	0.108098298	0.10884564	0.109599849	0.110361023	0.11112926	0.111904657	0.112687314	0.113477329	0.114274803	0.115079834	0.115892524	0.116712973	0.11754128	0.118377547	0.119221874
¸ßË¹°×ÔëÉù´¦Àí (544).mp3	0.069602025	0.069601642	0.069599267	0.069594916	0.069588605	0.069580349	0.069570162	0.069558057	0.069544049	0.069528148	0.069510367	0.069490717	0.069469207	0.069445848	0.069420648	0.069393617	0.069364762	0.069334091	0.06930161	0.069267325	0.069231242	0.069193367	0.069153702	0.069112253	0.069069023	0.069024014	0.068977229	0.068928669	0.068878336	0.068826229	0.06877235	0.068716697	0.068659271	0.068600068	0.068539087	0.068476326	0.068411781	0.068345449	0.068277326	0.068207406	0.068135686	0.068062159	0.067986818	0.067909659	0.067830672	0.067749851	0.067667187	0.067582671	0.067496295
¸ßË¹°×ÔëÉù´¦Àí (545).mp3	0.072815058	0.073216949	0.073620691	0.074026325	0.074433891	0.074843432	0.075254987	0.075668601	0.076084315	0.076502171	0.076922215	0.077344488	0.077769036	0.078195904	0.078625135	0.079056777	0.079490875	0.079927475	0.080366625	0.080808372	0.081252764	0.081699849	0.082149677	0.082602297	0.083057759	0.083516114	0.083977412	0.084441704	0.084909043	0.085379482	0.085853073	0.08632987	0.086809926	0.087293298	0.087780038	0.088270203	0.08876385	0.089261034	0.089761813	0.090266244	0.090774385	0.091286295	0.091802032	0.092321656	0.092845227	0.093372805	0.093904451	0.094440226	0.094980191
¸ßË¹°×ÔëÉù´¦Àí (546).mp3	0.125815519	0.126574049	0.127336436	0.128102721	0.128872946	0.129647152	0.130425379	0.131207668	0.13199406	0.132784594	0.133579309	0.134378244	0.135181437	0.135988927	0.136800751	0.137616945	0.138437545	0.139262587	0.140092105	0.140926133	0.141764704	0.14260785	0.143455602	0.14430799	0.145165043	0.146026789	0.146893255	0.147764466	0.148640446	0.149521217	0.150406802	0.15129722	0.152192487	0.153092622	0.153997638	0.154907547	0.15582236	0.156742086	0.157666729	0.158596295	0.159530784	0.160470194	0.161414523	0.162363762	0.163317902	0.16427693	0.16524083	0.166209582	0.167183163
¸ßË¹°×ÔëÉù´¦Àí (547).mp3	0.100547808	0.101237398	0.10193137	0.102629755	0.103332583	0.104039883	0.104751687	0.105468023	0.106188921	0.106914409	0.107644517	0.108379272	0.109118702	0.109862835	0.110611697	0.111365315	0.112123715	0.112886922	0.113654961	0.114427855	0.115205628	0.115988303	0.116775901	0.117568442	0.118365948	0.119168436	0.119975925	0.120788432	0.121605973	0.122428562	0.123256212	0.124088936	0.124926744	0.125769646	0.126617649	0.127470759	0.128328981	0.129192317	0.130060768	0.130934333	0.13181301	0.132696791	0.133585671	0.134479639	0.135378683	0.136282788	0.137191937	0.13810611	0.139025285
¸ßË¹°×ÔëÉù´¦Àí (548).mp3	0.092956639	0.093195909	0.093435191	0.093674524	0.093913948	0.0941535	0.094393219	0.094633144	0.094873312	0.095113761	0.095354527	0.09559565	0.095837165	0.09607911	0.096321521	0.096564435	0.096807888	0.097051919	0.097296561	0.097541853	0.09778783	0.09803453	0.098281987	0.098530239	0.098779322	0.099029272	0.099280126	0.09953192	0.099784691	0.100038477	0.100293312	0.100549236	0.100806284	0.101064494	0.101323903	0.10158455	0.101846472	0.102109706	0.102374293	0.102640269	0.102907674	0.103176547	0.103446928	0.103718856	0.10399237	0.104267513	0.104544324	0.104822844	0.105103115
¸ßË¹°×ÔëÉù´¦Àí (549).mp3	0.107289572	0.108036906	0.108788748	0.109545132	0.110306094	0.111071667	0.111841886	0.112616783	0.113396392	0.114180745	0.114969873	0.115763808	0.116562582	0.117366222	0.11817476	0.118988223	0.119806638	0.120630034	0.121458436	0.122291869	0.123130358	0.123973924	0.124822591	0.125676378	0.126535306	0.127399392	0.128268654	0.129143106	0.130022764	0.130907638	0.131797741	0.13269308	0.133593663	0.134499495	0.13541058	0.136326917	0.137248508	0.138175347	0.139107429	0.140044746	0.140987286	0.141935038	0.142887983	0.143846103	0.144809374	0.145777772	0.146751267	0.147729827	0.148713415
¸ßË¹°×ÔëÉù´¦Àí (550).mp3	0.07628918	0.076982621	0.077683199	0.078391024	0.079106205	0.079828853	0.08055908	0.081297	0.082042728	0.082796381	0.083558076	0.084327933	0.085106073	0.085892617	0.08668769	0.087491416	0.08830392	0.08912533	0.089955775	0.090795384	0.091644288	0.092502618	0.093370508	0.094248092	0.095135503	0.096032879	0.096940355	0.097858069	0.098786158	0.099724761	0.100674017	0.101634064	0.102605043	0.103587092	0.104580352	0.10558496	0.106601057	0.107628781	0.108668269	0.109719658	0.110783084	0.111858683	0.112946587	0.114046927	0.115159833	0.116285432	0.11742385	0.118575207	0.119739622
¸ßË¹°×ÔëÉù´¦Àí (551).mp3	0.070107101	0.070694483	0.071286039	0.071881815	0.072481857	0.073086209	0.07369492	0.074308033	0.074925597	0.075547657	0.07617426	0.076805451	0.077441278	0.078081785	0.078727021	0.079377029	0.080031857	0.08069155	0.081356153	0.082025712	0.08270027	0.083379873	0.084064564	0.084754387	0.085449385	0.0861496	0.086855074	0.087565848	0.088281962	0.089003456	0.089730368	0.090462735	0.091200595	0.091943982	0.09269293	0.093447474	0.094207643	0.094973468	0.095744977	0.096522198	0.097305155	0.098093871	0.098888368	0.099688663	0.100494775	0.101306718	0.102124502	0.102948139	0.103777634
¸ßË¹°×ÔëÉù´¦Àí (552).mp3	0.147863437	0.148423659	0.148979368	0.149530716	0.150077852	0.150620918	0.151160053	0.151695393	0.152227067	0.152755202	0.153279918	0.153801335	0.154319566	0.154834719	0.155346902	0.155856216	0.156362758	0.156866625	0.157367907	0.15786669	0.158363059	0.158857096	0.159348875	0.159838473	0.160325959	0.160811402	0.161294865	0.161776411	0.162256098	0.162733982	0.163210116	0.16368455	0.164157331	0.164628506	0.165098114	0.165566198	0.166032792	0.166497933	0.166961652	0.16742398	0.167884942	0.168344566	0.168802872	0.169259883	0.169715616	0.170170087	0.170623309	0.171075296	0.171526055
¸ßË¹°×ÔëÉù´¦Àí (553).mp3	0.13567281	0.136523699	0.137368784	0.138208113	0.139041735	0.139869701	0.140692061	0.141508868	0.142320173	0.143126031	0.143926494	0.144721616	0.145511451	0.146296054	0.147075477	0.147849775	0.148619002	0.149383211	0.150142454	0.150896785	0.151646255	0.152390916	0.153130818	0.153866012	0.154596546	0.15532247	0.15604383	0.156760673	0.157473045	0.158180989	0.158884551	0.159583771	0.160278691	0.160969351	0.16165579	0.162338044	0.16301615	0.163690143	0.164360056	0.16502592	0.165687766	0.166345624	0.16699952	0.167649481	0.168295531	0.168937692	0.169575986	0.170210432	0.170841048
¸ßË¹°×ÔëÉù´¦Àí (554).mp3	0.097717633	0.098346422	0.098979341	0.099616437	0.100257756	0.100903343	0.101553245	0.10220751	0.102866182	0.10352931	0.10419694	0.104869117	0.10554589	0.106227304	0.106913406	0.107604243	0.10829986	0.109000304	0.109705621	0.110415857	0.111131058	0.111851267	0.112576532	0.113306895	0.114042403	0.114783097	0.115529022	0.11628022	0.117036734	0.117798605	0.118565874	0.119338582	0.120116767	0.120900469	0.121689725	0.122484571	0.123285043	0.124091177	0.124903003	0.125720556	0.126543865	0.127372959	0.128207866	0.129048612	0.12989522	0.130747713	0.131606112	0.132470433	0.133340693
¸ßË¹°×ÔëÉù´¦Àí (555).mp3	0.099735884	0.100398857	0.101066213	0.101738	0.102414267	0.103095062	0.103780432	0.104470427	0.105165093	0.10586448	0.106568635	0.107277606	0.107991441	0.108710188	0.109433894	0.110162606	0.110896371	0.111635236	0.112379248	0.113128452	0.113882893	0.114642618	0.115407671	0.116178096	0.116953936	0.117735235	0.118522035	0.119314378	0.120112303	0.120915852	0.121725062	0.122539972	0.123360619	0.124187039	0.125019266	0.125857333	0.126701272	0.127551113	0.128406886	0.129268617	0.130136332	0.131010054	0.131889805	0.132775604	0.133667469	0.134565414	0.135469452	0.136379593	0.137295843
¸ßË¹°×ÔëÉù´¦Àí (556).mp3	0.070266992	0.070745574	0.071226902	0.07171102	0.072197971	0.072687799	0.073180549	0.073676267	0.074174997	0.074676785	0.075181678	0.075689722	0.076200964	0.076715452	0.077233233	0.077754355	0.078278867	0.078806818	0.079338257	0.079873234	0.080411798	0.080954	0.08149989	0.082049519	0.082602938	0.0831602	0.083721355	0.084286456	0.084855554	0.085428703	0.086005956	0.086587364	0.087172982	0.087762863	0.088357059	0.088955626	0.089558615	0.090166081	0.090778078	0.091394659	0.092015878	0.092641788	0.093272444	0.093907898	0.094548204	0.095193415	0.095843582	0.096498759	0.097158998
¸ßË¹°×ÔëÉù´¦Àí (557).mp3	0.082414247	0.082805146	0.083196433	0.083588129	0.083980257	0.084372839	0.084765898	0.085159456	0.085553535	0.085948157	0.086343343	0.086739116	0.087135497	0.087532508	0.087930169	0.088328503	0.08872753	0.089127271	0.089527747	0.089928979	0.090330987	0.090733791	0.091137412	0.09154187	0.091947184	0.092353374	0.092760459	0.093168458	0.09357739	0.093987274	0.094398128	0.09480997	0.095222818	0.09563669	0.096051603	0.096467573	0.096884618	0.097302754	0.097721996	0.09814236	0.098563862	0.098986515	0.099410336	0.099835336	0.10026153	0.100688931	0.101117552	0.101547404	0.101978498
¸ßË¹°×ÔëÉù´¦Àí (558).mp3	0.072344698	0.072841421	0.073340697	0.073842567	0.07434707	0.074854246	0.075364138	0.075876785	0.076392229	0.076910512	0.077431676	0.077955762	0.078482813	0.079012871	0.07954598	0.080082182	0.080621521	0.08116404	0.081709782	0.082258791	0.08281111	0.083366784	0.083925857	0.084488372	0.085054374	0.085623906	0.086197012	0.086773737	0.087354125	0.087938218	0.088526061	0.089117697	0.08971317	0.090312521	0.090915795	0.091523032	0.092134276	0.092749567	0.093368946	0.093992454	0.09462013	0.095252014	0.095888143	0.096528556	0.097173288	0.097822376	0.098475854	0.099133755	0.099796112
¸ßË¹°×ÔëÉù´¦Àí (559).mp3	0.1126968	0.11384009	0.114989491	0.116144925	0.117306314	0.118473573	0.119646617	0.120825353	0.122009688	0.123199525	0.124394762	0.125595294	0.126801011	0.1280118	0.129227543	0.130448121	0.131673406	0.132903269	0.134137577	0.13537619	0.136618966	0.137865758	0.139116413	0.140370776	0.141628684	0.142889973	0.14415447	0.145422002	0.146692388	0.147965441	0.149240973	0.150518788	0.151798685	0.15308046	0.154363902	0.155648795	0.156934919	0.158222048	0.15950995	0.16079839	0.162087127	0.163375913	0.164664496	0.165952621	0.167240024	0.168526438	0.169811591	0.171095204	0.172376996
¸ßË¹°×ÔëÉù´¦Àí (560).mp3	0.1250878	0.126008733	0.126934588	0.12786538	0.128801121	0.129741825	0.130687502	0.131638163	0.132593815	0.133554464	0.134520117	0.135490776	0.136466442	0.137447117	0.138432796	0.139423477	0.140419153	0.141419815	0.142425454	0.143436055	0.144451603	0.145472081	0.146497468	0.147527741	0.148562872	0.149602834	0.150647594	0.151697116	0.152751362	0.15381029	0.154873855	0.155942006	0.157014691	0.158091853	0.159173432	0.160259361	0.161349571	0.162443988	0.163542535	0.164645127	0.165751676	0.166862088	0.167976267	0.169094106	0.170215498	0.171340326	0.17246847	0.173599803	0.174734192
¸ßË¹°×ÔëÉù´¦Àí (561).mp3	0.108651164	0.109478134	0.110311209	0.111150434	0.11199585	0.112847499	0.113705424	0.114569664	0.11544026	0.11631725	0.117200672	0.118090564	0.118986961	0.119889899	0.12079941	0.121715528	0.122638283	0.123567704	0.124503821	0.125446659	0.126396242	0.127352595	0.128315737	0.129285688	0.130262465	0.131246081	0.13223655	0.13323388	0.13423808	0.135249152	0.1362671	0.137291921	0.13832361	0.13936216	0.140407559	0.141459791	0.142518839	0.143584678	0.144657282	0.145736621	0.146822656	0.14791535	0.149014654	0.150120521	0.151232893	0.152351708	0.153476901	0.154608398	0.15574612
¸ßË¹°×ÔëÉù´¦Àí (562).mp3	0.142577665	0.143665582	0.144758454	0.145856264	0.146958992	0.148066618	0.149179118	0.150296465	0.15141863	0.152545582	0.153677287	0.154813708	0.155954806	0.157100538	0.158250858	0.159405717	0.160565063	0.16172884	0.16289699	0.164069449	0.165246152	0.166427027	0.167612002	0.168800998	0.169993931	0.171190717	0.172391263	0.173595474	0.17480325	0.176014485	0.17722907	0.178446889	0.179667821	0.180891742	0.18211852	0.183348019	0.184580095	0.1858146	0.187051381	0.188290275	0.189531116	0.190773732	0.192017941	0.193263557	0.194510387	0.19575823	0.197006877	0.198256115	0.19950572
¸ßË¹°×ÔëÉù´¦Àí (563).mp3	0.117629859	0.118700726	0.119776832	0.120858133	0.121944582	0.12303613	0.124132726	0.125234316	0.126340843	0.127452247	0.128568466	0.129689435	0.130815085	0.131945347	0.133080144	0.134219401	0.135363036	0.136510966	0.137663103	0.138819356	0.139979632	0.141143832	0.142311855	0.143483595	0.144658943	0.145837786	0.147020007	0.148205485	0.149394094	0.150585704	0.151780183	0.15297739	0.154177184	0.155379418	0.156583938	0.15779059	0.158999211	0.160209635	0.161421692	0.162635205	0.163849993	0.16506587	0.166282645	0.167500122	0.168718099	0.169936369	0.171154719	0.172372933	0.173590787
¸ßË¹°×ÔëÉù´¦Àí (564).mp3	0.093876484	0.094374647	0.094875554	0.095379258	0.095885813	0.096395271	0.096907689	0.09742312	0.097941621	0.098463246	0.098988052	0.099516097	0.100047436	0.100582128	0.101120232	0.101661806	0.102206909	0.102755602	0.103307944	0.103863997	0.104423822	0.104987481	0.105555036	0.106126551	0.106702088	0.107281713	0.107865489	0.108453482	0.109045758	0.109642382	0.110243421	0.110848942	0.111459013	0.112073702	0.112693078	0.113317209	0.113946165	0.114580016	0.115218833	0.115862685	0.116511643	0.11716578	0.117825166	0.118489875	0.119159976	0.119835545	0.120516652	0.12120337	0.121895773
¸ßË¹°×ÔëÉù´¦Àí (565).mp3	0.064127953	0.064458987	0.064790756	0.06512328	0.06545658	0.065790676	0.066125589	0.066461338	0.066797944	0.067135428	0.06747381	0.067813109	0.068153346	0.068494542	0.068836716	0.069179888	0.069524079	0.069869308	0.070215596	0.070562961	0.070911424	0.071261004	0.07161172	0.071963593	0.07231664	0.072670882	0.073026336	0.073383022	0.073740958	0.074100163	0.074460654	0.074822449	0.075185565	0.075550021	0.075915833	0.076283018	0.076651591	0.07702157	0.07739297	0.077765806	0.078140093	0.078515845	0.078893076	0.0792718	0.079652029	0.080033777	0.080417053	0.080801871	0.08118824
¸ßË¹°×ÔëÉù´¦Àí (566).mp3	0.114722848	0.115377875	0.116035053	0.116694414	0.117355991	0.118019816	0.118685923	0.119354342	0.120025107	0.120698248	0.121373796	0.122051783	0.122732239	0.123415194	0.124100678	0.124788721	0.12547935	0.126172595	0.126868484	0.127567044	0.128268301	0.128972283	0.129679015	0.130388522	0.131100828	0.131815957	0.132533933	0.133254777	0.133978511	0.134705155	0.135434729	0.136167252	0.136902741	0.137641213	0.138382684	0.139127169	0.13987468	0.140625229	0.141378829	0.142135487	0.142895213	0.143658012	0.14442389	0.14519285	0.145964894	0.146740022	0.147518233	0.148299522	0.149083884
¸ßË¹°×ÔëÉù´¦Àí (567).mp3	0.088906828	0.089433992	0.089964064	0.090497098	0.091033146	0.091572263	0.092114502	0.092659919	0.093208569	0.093760507	0.09431579	0.094874474	0.095436617	0.096002276	0.09657151	0.097144377	0.097720937	0.098301249	0.098885374	0.099473372	0.100065305	0.100661234	0.101261221	0.101865329	0.102473621	0.103086161	0.103703012	0.10432424	0.104949909	0.105580084	0.106214832	0.106854217	0.107498307	0.108147169	0.108800869	0.109459474	0.110123054	0.110791674	0.111465405	0.112144314	0.112828469	0.113517939	0.114212793	0.114913099	0.115618927	0.116330345	0.117047421	0.117770224	0.118498822
¸ßË¹°×ÔëÉù´¦Àí (568).mp3	0.105605801	0.106402469	0.107203974	0.10801034	0.108821592	0.109637752	0.110458842	0.111284886	0.112115903	0.112951914	0.113792938	0.114638994	0.115490099	0.11634627	0.117207522	0.118073869	0.118945324	0.119821901	0.120703608	0.121590455	0.122482451	0.123379601	0.124281911	0.125189383	0.126102019	0.12701982	0.127942782	0.128870902	0.129804174	0.13074259	0.131686139	0.13263481	0.133588586	0.134547451	0.135511386	0.136480366	0.137454368	0.138433362	0.139417318	0.140406202	0.141399976	0.1423986	0.143402028	0.144410214	0.145423107	0.14644065	0.147462785	0.148489448	0.149520572
¸ßË¹°×ÔëÉù´¦Àí (569).mp3	0.0830848	0.083624778	0.084168536	0.084716125	0.085267602	0.08582302	0.086382434	0.086945901	0.087513475	0.088085214	0.088661173	0.089241412	0.089825986	0.090414955	0.091008377	0.09160631	0.092208814	0.092815949	0.093427775	0.094044352	0.094665742	0.095292005	0.095923203	0.096559398	0.097200651	0.097847026	0.098498586	0.099155392	0.099817508	0.100484999	0.101157926	0.101836354	0.102520347	0.103209969	0.103905283	0.104606353	0.105313244	0.106026019	0.106744742	0.107469476	0.108200286	0.108937233	0.109680381	0.110429791	0.111185527	0.111947649	0.112716219	0.113491295	0.114272938
¸ßË¹°×ÔëÉù´¦Àí (570).mp3	0.117736411	0.118427246	0.119121306	0.119818633	0.120519264	0.121223241	0.121930602	0.122641386	0.123355633	0.124073381	0.124794668	0.125519533	0.126248012	0.126980144	0.127715965	0.128455512	0.129198819	0.129945924	0.130696861	0.131451663	0.132210366	0.132973002	0.133739603	0.134510202	0.135284828	0.136063514	0.136846287	0.137633176	0.13842421	0.139219413	0.140018812	0.140822432	0.141630294	0.142442421	0.143258834	0.144079552	0.144904593	0.145733973	0.146567706	0.147405805	0.148248283	0.149095148	0.149946407	0.150802067	0.151662129	0.152526597	0.153395467	0.154268737	0.1551464
¸ßË¹°×ÔëÉù´¦Àí (571).mp3	0.08110075	0.081409424	0.081719283	0.082030365	0.082342708	0.082656352	0.082971335	0.083287697	0.083605478	0.083924719	0.084245459	0.084567741	0.084891605	0.085217095	0.085544252	0.085873119	0.086203741	0.086536162	0.086870425	0.087206576	0.087544662	0.087884727	0.088226821	0.088570989	0.08891728	0.089265744	0.089616429	0.089969387	0.090324667	0.090682323	0.091042405	0.091404968	0.091770066	0.092137753	0.092508085	0.092881119	0.093256912	0.093635522	0.094017008	0.094401431	0.094788852	0.095179332	0.095572935	0.095969725	0.096369766	0.096773125	0.097179868	0.097590065	0.098003785
¸ßË¹°×ÔëÉù´¦Àí (572).mp3	0.076565535	0.076888095	0.077211413	0.07753552	0.077860449	0.078186229	0.078512895	0.078840476	0.079169006	0.079498518	0.079829042	0.080160613	0.080493263	0.080827026	0.081161934	0.08149802	0.08183532	0.082173867	0.082513694	0.082854837	0.08319733	0.083541208	0.083886506	0.084233259	0.084581505	0.084931277	0.085282613	0.085635549	0.085990122	0.08634637	0.086704329	0.087064037	0.087425533	0.087788855	0.088154041	0.088521131	0.088890164	0.08926118	0.089634218	0.09000932	0.090386526	0.090765877	0.091147415	0.09153118	0.091917217	0.092305567	0.092696273	0.093089378	0.093484927
¸ßË¹°×ÔëÉù´¦Àí (573).mp3	0.07511199	0.075522489	0.075934172	0.076347071	0.076761216	0.077176639	0.077593371	0.078011445	0.07843089	0.07885174	0.079274026	0.079697781	0.080123036	0.080549824	0.080978178	0.08140813	0.081839712	0.082272959	0.082707903	0.083144577	0.083583014	0.084023249	0.084465314	0.084909244	0.085355073	0.085802833	0.08625256	0.086704288	0.087158051	0.087613884	0.088071821	0.088531897	0.088994147	0.089458605	0.089925306	0.090394286	0.09086558	0.091339223	0.091815249	0.092293695	0.092774596	0.093257986	0.093743902	0.094232378	0.09472345	0.095217153	0.095713523	0.096212594	0.096714403
¸ßË¹°×ÔëÉù´¦Àí (574).mp3	0.180785484	0.181575833	0.182360983	0.183140934	0.183915691	0.184685256	0.185449634	0.186208827	0.186962839	0.187711674	0.188455336	0.189193828	0.189927153	0.190655317	0.19137832	0.192096167	0.192808861	0.193516403	0.194218796	0.194916041	0.19560814	0.196295094	0.196976902	0.197653566	0.198325083	0.198991453	0.199652673	0.200308742	0.200959655	0.201605409	0.202245998	0.202881417	0.20351166	0.20413672	0.204756587	0.205371254	0.20598071	0.206584944	0.207183944	0.207777698	0.20836619	0.208949407	0.209527331	0.210099946	0.210667233	0.211229172	0.211785743	0.212336922	0.212882688
¸ßË¹°×ÔëÉù´¦Àí (575).mp3	0.084404559	0.084827484	0.085253032	0.085681252	0.086112199	0.086545923	0.086982478	0.087421919	0.0878643	0.088309675	0.088758102	0.089209636	0.089664334	0.090122256	0.090583458	0.091048002	0.091515946	0.091987352	0.092462281	0.092940796	0.09342296	0.093908837	0.094398491	0.094891989	0.095389397	0.095890782	0.096396212	0.096905756	0.097419483	0.097937466	0.098459774	0.098986481	0.099517659	0.100053383	0.100593728	0.10113877	0.101688585	0.102243252	0.102802848	0.103367454	0.103937149	0.104512015	0.105092134	0.105677588	0.106268461	0.106864839	0.107466806	0.108074448	0.108687853
¸ßË¹°×ÔëÉù´¦Àí (576).mp3	0.111367363	0.112228378	0.113094402	0.113965439	0.11484149	0.115722559	0.116608643	0.117499743	0.118395856	0.119296976	0.1202031	0.121114218	0.122030323	0.122951404	0.123877448	0.124808441	0.125744366	0.126685206	0.127630941	0.128581548	0.129537002	0.130497276	0.131462342	0.132432168	0.133406719	0.134385959	0.135369847	0.136358343	0.1373514	0.13834897	0.139351003	0.140357443	0.141368232	0.142383311	0.143402613	0.144426072	0.145453615	0.146485166	0.147520647	0.148559973	0.149603056	0.150649806	0.151700125	0.152753913	0.153811064	0.154871469	0.155935013	0.157001575	0.158071032
¸ßË¹°×ÔëÉù´¦Àí (577).mp3	0.07588095	0.076346451	0.07681409	0.077283907	0.077755943	0.078230238	0.078706835	0.079185773	0.079667097	0.080150846	0.080637065	0.081125796	0.081617082	0.082110967	0.082607495	0.08310671	0.083608656	0.08411338	0.084620925	0.085131337	0.085644664	0.086160949	0.086680241	0.087202586	0.087728031	0.088256624	0.088788412	0.089323443	0.089861765	0.090403428	0.09094848	0.091496969	0.092048946	0.092604458	0.093163557	0.093726292	0.094292713	0.094862869	0.095436812	0.096014591	0.096596256	0.097181859	0.09777145	0.098365079	0.098962797	0.099564653	0.100170699	0.100780984	0.101395559
¸ßË¹°×ÔëÉù´¦Àí (578).mp3	0.086445655	0.086845035	0.087246214	0.087649235	0.088054145	0.088460987	0.088869808	0.089280653	0.08969357	0.090108604	0.090525803	0.090945215	0.091366887	0.091790869	0.09221721	0.092645959	0.093077166	0.093510881	0.093947157	0.094386044	0.094827594	0.095271861	0.095718897	0.096168756	0.096621493	0.097077163	0.09753582	0.097997522	0.098462325	0.098930285	0.099401462	0.099875913	0.100353697	0.100834875	0.101319507	0.101807654	0.102299377	0.102794739	0.103293802	0.103796631	0.10430329	0.104813843	0.105328356	0.105846895	0.106369527	0.106896319	0.107427339	0.107962657	0.108502341
¸ßË¹°×ÔëÉù´¦Àí (579).mp3	0.146917999	0.147942385	0.14896505	0.149985908	0.151004876	0.152021869	0.153036802	0.154049592	0.155060153	0.156068403	0.157074257	0.15807763	0.159078439	0.160076599	0.161072027	0.162064637	0.163054346	0.164041068	0.165024721	0.166005218	0.166982475	0.167956407	0.168926929	0.169893956	0.170857401	0.17181718	0.172773205	0.173725391	0.17467365	0.175617897	0.176558044	0.177494002	0.178425685	0.179353003	0.180275869	0.181194192	0.182107884	0.183016853	0.183921011	0.184820265	0.185714524	0.186603696	0.187487689	0.188366409	0.189239762	0.190107655	0.190969993	0.191826678	0.192677617
¸ßË¹°×ÔëÉù´¦Àí (580).mp3	0.148715447	0.14979022	0.150862899	0.151933356	0.153001466	0.154067105	0.155130146	0.156190466	0.15724794	0.158302445	0.159353857	0.160402055	0.161446916	0.162488318	0.16352614	0.164560261	0.165590561	0.16661692	0.167639219	0.168657338	0.169671161	0.170680568	0.171685442	0.172685666	0.173681125	0.174671701	0.175657279	0.176637745	0.177612983	0.178582879	0.17954732	0.180506193	0.181459384	0.182406782	0.183348274	0.184283749	0.185213096	0.186136205	0.187052964	0.187963265	0.188866997	0.189764053	0.190654322	0.191537697	0.192414071	0.193283335	0.194145382	0.195000107	0.195847401
¸ßË¹°×ÔëÉù´¦Àí (581).mp3	0.133865142	0.134970804	0.136081672	0.137197702	0.138318847	0.139445057	0.14057628	0.14171246	0.142853538	0.143999454	0.145150142	0.146305533	0.147465557	0.148630138	0.149799197	0.150972652	0.152150416	0.1533324	0.15451851	0.155708646	0.156902708	0.158100587	0.159302174	0.160507353	0.161716002	0.162927999	0.164143213	0.165361509	0.166582748	0.167806786	0.169033473	0.170262653	0.171494167	0.172727847	0.173963524	0.175201018	0.176440148	0.177680723	0.17892255	0.180165427	0.181409147	0.182653497	0.183898256	0.1851432	0.186388094	0.187632699	0.188876771	0.190120056	0.191362296
¸ßË¹°×ÔëÉù´¦Àí (582).mp3	0.10573243	0.106493458	0.10725786	0.108025659	0.108796877	0.109571538	0.110349664	0.111131275	0.111916394	0.112705041	0.113497235	0.114292996	0.115092342	0.115895291	0.116701861	0.117512067	0.118325926	0.119143451	0.119964656	0.120789555	0.121618158	0.122450476	0.12328652	0.124126297	0.124969814	0.125817078	0.126668093	0.127522862	0.128381387	0.129243669	0.130109706	0.130979495	0.131853032	0.13273031	0.133611322	0.134496057	0.135384504	0.136276647	0.137172472	0.13807196	0.138975089	0.139881838	0.14079218	0.141706088	0.14262353	0.143544474	0.144468883	0.145396717	0.146327935
¸ßË¹°×ÔëÉù´¦Àí (583).mp3	0.110602162	0.111398903	0.112200816	0.113007949	0.113820351	0.114638072	0.11546116	0.116289662	0.117123626	0.117963099	0.118808129	0.11965876	0.120515038	0.121377009	0.122244715	0.123118202	0.12399751	0.124882681	0.125773757	0.126670777	0.127573779	0.1284828	0.129397877	0.130319044	0.131246335	0.132179782	0.133119414	0.13406526	0.135017347	0.1359757	0.136940341	0.13791129	0.138888568	0.139872188	0.140862166	0.141858511	0.142861232	0.143870333	0.144885818	0.145907685	0.14693593	0.147970544	0.149011516	0.15005883	0.151112467	0.152172402	0.153238608	0.154311051	0.155389693
¸ßË¹°×ÔëÉù´¦Àí (584).mp3	0.108026284	0.109192055	0.110365929	0.111547852	0.112737768	0.113935616	0.11514133	0.116354841	0.117576074	0.118804951	0.120041386	0.121285292	0.122536575	0.123795135	0.125060867	0.126333662	0.127613404	0.128899971	0.130193238	0.131493069	0.132799327	0.134111866	0.135430533	0.136755171	0.138085616	0.139421695	0.14076323	0.142110036	0.143461921	0.144818686	0.146180124	0.147546021	0.148916156	0.150290301	0.151668218	0.153049665	0.154434388	0.15582213	0.157212622	0.158605589	0.160000748	0.161397807	0.162796469	0.164196424	0.165597358	0.166998948	0.168400861	0.16980276	0.171204295
¸ßË¹°×ÔëÉù´¦Àí (585).mp3	0.099267614	0.099765871	0.100266458	0.100769417	0.101274793	0.101782631	0.102292976	0.102805871	0.103321363	0.103839496	0.104360316	0.104883868	0.105410198	0.105939351	0.106471374	0.107006313	0.107544213	0.108085122	0.108629086	0.109176152	0.109726366	0.110279776	0.110836428	0.111396371	0.111959652	0.112526317	0.113096416	0.113669996	0.114247104	0.114827789	0.115412098	0.116000081	0.116591784	0.117187257	0.117786548	0.118389704	0.118996774	0.119607807	0.12022285	0.120841951	0.121465158	0.12209252	0.122724083	0.123359896	0.124000005	0.124644457	0.125293299	0.125946578	0.126604339
¸ßË¹°×ÔëÉù´¦Àí (586).mp3	0.109327529	0.110239725	0.11115762	0.112081237	0.113010596	0.113945719	0.114886624	0.115833329	0.116785851	0.117744206	0.118708407	0.119678468	0.120654398	0.121636208	0.122623906	0.123617497	0.124616985	0.125622373	0.12663366	0.127650846	0.128673927	0.129702894	0.130737742	0.131778457	0.132825026	0.133877433	0.134935659	0.135999681	0.137069475	0.138145012	0.139226261	0.140313187	0.141405752	0.142503913	0.143607625	0.144716838	0.145831499	0.14695155	0.148076928	0.149207567	0.150343397	0.151484339	0.152630315	0.153781237	0.154937015	0.156097551	0.157262744	0.158432485	0.15960666
¸ßË¹°×ÔëÉù´¦Àí (587).mp3	0.127389348	0.128429064	0.129473632	0.130523031	0.131577236	0.132636219	0.133699952	0.134768403	0.135841538	0.136919321	0.138001715	0.139088678	0.140180167	0.141276135	0.142376535	0.143481313	0.144590416	0.145703786	0.146821363	0.147943082	0.149068876	0.150198675	0.151332405	0.152469989	0.153611345	0.154756388	0.155905031	0.15705718	0.158212739	0.159371607	0.160533679	0.161698845	0.162866993	0.164038003	0.165211753	0.166388116	0.167566957	0.168748141	0.169931524	0.171116959	0.172304293	0.173493367	0.174684017	0.175876075	0.177069364	0.178263705	0.17945891	0.180654787	0.181851136
¸ßË¹°×ÔëÉù´¦Àí (588).mp3	0.06894718	0.069465266	0.069988266	0.07051626	0.071049327	0.071587548	0.072131004	0.07267978	0.073233958	0.073793624	0.074358867	0.074929772	0.07550643	0.076088932	0.076677368	0.077271832	0.077872419	0.078479224	0.079092344	0.079711877	0.080337922	0.080970581	0.081609955	0.082256148	0.082909263	0.083569408	0.084236689	0.084911215	0.085593094	0.086282438	0.086979358	0.087683968	0.088396382	0.089116714	0.089845082	0.090581603	0.091326394	0.092079575	0.092841267	0.09361159	0.094390665	0.095178616	0.095975564	0.096781634	0.097596949	0.098421633	0.099255811	0.100099608	0.100953147
¸ßË¹°×ÔëÉù´¦Àí (589).mp3	0.09742786	0.097975993	0.098525714	0.09907706	0.099630065	0.100184766	0.100741198	0.101299397	0.101859398	0.102421239	0.102984953	0.103550578	0.104118149	0.104687701	0.105259271	0.105832895	0.106408608	0.106986446	0.107566444	0.108148639	0.108733065	0.109319759	0.109908755	0.110500089	0.111093796	0.11168991	0.112288468	0.112889503	0.11349305	0.114099144	0.114707817	0.115319105	0.115933041	0.116549658	0.117168989	0.117791067	0.118415924	0.119043593	0.119674104	0.120307489	0.120943779	0.121583003	0.122225192	0.122870374	0.123518579	0.124169834	0.124824166	0.125481602	0.126142168
¸ßË¹°×ÔëÉù´¦Àí (590).mp3	0.086636979	0.087109065	0.087583838	0.088061342	0.08854162	0.089024716	0.089510673	0.089999535	0.090491348	0.090986155	0.091484001	0.091984933	0.092488995	0.092996233	0.093506693	0.094020422	0.094537467	0.095057874	0.09558169	0.096108964	0.096639742	0.097174073	0.097712005	0.098253586	0.098798866	0.099347893	0.099900717	0.100457386	0.101017951	0.101582462	0.102150968	0.10272352	0.103300168	0.103880963	0.104465954	0.105055194	0.105648732	0.10624662	0.106848908	0.107455647	0.108066889	0.108682684	0.109303084	0.109928137	0.110557897	0.111192411	0.111831732	0.112475909	0.113124992
¸ßË¹°×ÔëÉù´¦Àí (591).mp3	0.148244768	0.14933454	0.150419381	0.15149916	0.15257375	0.153643025	0.154706864	0.155765149	0.156817762	0.157864592	0.158905528	0.159940462	0.160969289	0.161991908	0.163008218	0.164018123	0.165021528	0.166018343	0.167008477	0.167991844	0.168968359	0.169937941	0.17090051	0.171855989	0.172804302	0.173745377	0.174679143	0.175605531	0.176524474	0.177435908	0.17833977	0.179236	0.180124537	0.181005325	0.181878308	0.182743431	0.183600643	0.184449893	0.185291131	0.186124309	0.18694938	0.187766299	0.188575023	0.189375507	0.19016771	0.190951591	0.191727111	0.19249423	0.193252912
¸ßË¹°×ÔëÉù´¦Àí (592).mp3	0.138676416	0.139644018	0.140609585	0.141573037	0.142534294	0.143493278	0.144449911	0.145404115	0.146355814	0.147304933	0.148251396	0.14919513	0.15013606	0.151074113	0.152009218	0.152941302	0.153870294	0.154796122	0.155718717	0.156638009	0.157553928	0.158466406	0.159375373	0.160280761	0.161182502	0.162080528	0.162974773	0.163865168	0.164751646	0.165634142	0.166512587	0.167386915	0.168257061	0.169122957	0.169984536	0.170841733	0.171694481	0.172542713	0.173386363	0.174225364	0.175059649	0.17588915	0.176713801	0.177533534	0.17834828	0.179157973	0.179962542	0.18076192	0.181556037
¸ßË¹°×ÔëÉù´¦Àí (593).mp3	0.084972911	0.085592866	0.086217676	0.086847395	0.087482078	0.088121781	0.088766561	0.089416474	0.090071575	0.090731923	0.091397575	0.092068587	0.092745018	0.093426926	0.094114369	0.094807405	0.095506092	0.09621049	0.096920657	0.097636651	0.098358533	0.09908636	0.099820191	0.100560085	0.101306101	0.102058298	0.102816733	0.103581464	0.104352551	0.105130049	0.105914017	0.106704511	0.107501586	0.108305299	0.109115705	0.109932858	0.11075681	0.111587616	0.112425327	0.113269992	0.114121662	0.114980386	0.11584621	0.116719179	0.117599338	0.11848673	0.119381395	0.120283371	0.121192697
¸ßË¹°×ÔëÉù´¦Àí (594).mp3	0.107103277	0.107669553	0.108238521	0.10881022	0.10938469	0.109961971	0.110542101	0.111125122	0.111711071	0.112299988	0.112891912	0.113486883	0.11408494	0.11468612	0.115290464	0.11589801	0.116508796	0.117122861	0.117740243	0.118360979	0.118985108	0.119612668	0.120243694	0.120878225	0.121516298	0.122157948	0.122803212	0.123452125	0.124104724	0.124761042	0.125421114	0.126084975	0.126752658	0.127424197	0.128099622	0.128778967	0.129462262	0.130149538	0.130840825	0.131536152	0.132235546	0.132939036	0.133646646	0.134358404	0.135074332	0.135794455	0.136518793	0.137247369	0.137980201
¸ßË¹°×ÔëÉù´¦Àí (595).mp3	0.167810806	0.168786031	0.169755402	0.17071885	0.171676307	0.172627707	0.173572987	0.174512085	0.175444941	0.176371498	0.177291697	0.178205486	0.17911281	0.180013619	0.180907863	0.181795492	0.18267646	0.183550721	0.184418231	0.185278946	0.186132825	0.186979827	0.187819912	0.188653041	0.189479177	0.190298283	0.191110323	0.191915262	0.192713066	0.193503701	0.194287134	0.195063333	0.195832268	0.196593905	0.197348215	0.198095168	0.198834733	0.199566882	0.200291585	0.201008813	0.201718537	0.202420729	0.20311536	0.203802402	0.204481826	0.205153605	0.205817708	0.206474108	0.207122776
¸ßË¹°×ÔëÉù´¦Àí (596).mp3	0.137330824	0.138384733	0.139440623	0.140498408	0.141557997	0.142619298	0.143682219	0.144746663	0.145812535	0.146879734	0.147948162	0.149017715	0.150088289	0.151159779	0.152232075	0.153305069	0.154378649	0.155452699	0.156527105	0.157601749	0.15867651	0.159751267	0.160825896	0.161900269	0.16297426	0.164047737	0.165120567	0.166192616	0.167263747	0.168333821	0.169402695	0.170470226	0.171536269	0.172600674	0.173663291	0.174723968	0.175782549	0.176838876	0.17789279	0.178944128	0.179992726	0.181038418	0.182081033	0.183120401	0.184156348	0.185188697	0.186217269	0.187241885	0.188262361
¸ßË¹°×ÔëÉù´¦Àí (597).mp3	0.095076475	0.095579862	0.096086521	0.096596501	0.09710985	0.097626619	0.098146856	0.098670612	0.099197937	0.099728882	0.100263498	0.100801837	0.101343949	0.101889887	0.102439704	0.102993452	0.103551184	0.104112953	0.104678815	0.105248821	0.105823027	0.106401487	0.106984257	0.107571391	0.108162945	0.108758974	0.109359535	0.109964684	0.110574477	0.111188971	0.111808222	0.112432287	0.113061225	0.113695091	0.114333942	0.114977838	0.115626834	0.116280988	0.116940357	0.117604999	0.11827497	0.118950328	0.11963113	0.120317432	0.12100929	0.12170676	0.122409898	0.123118759	0.123833397
¸ßË¹°×ÔëÉù´¦Àí (598).mp3	0.098422863	0.099059815	0.099699814	0.100342908	0.100989141	0.101638557	0.102291204	0.102947125	0.103606367	0.104268975	0.104934995	0.105604472	0.106277453	0.106953982	0.107634106	0.108317871	0.109005321	0.109696503	0.110391462	0.111090244	0.111792893	0.112499455	0.113209975	0.113924498	0.114643069	0.11536573	0.116092528	0.116823505	0.117558704	0.118298169	0.119041943	0.119790067	0.120542583	0.121299532	0.122060954	0.12282689	0.123597379	0.124372459	0.125152167	0.125936541	0.126725616	0.127519427	0.128318009	0.129121394	0.129929613	0.130742697	0.131560675	0.132383574	0.133211422
¸ßË¹°×ÔëÉù´¦Àí (599).mp3	0.12646536	0.127324494	0.128187608	0.129054727	0.129925876	0.130801078	0.131680357	0.132563733	0.133451229	0.134342864	0.135238657	0.136138626	0.137042789	0.13795116	0.138863755	0.139780587	0.140701667	0.141627007	0.142556615	0.143490499	0.144428665	0.145371117	0.146317859	0.14726889	0.14822421	0.149183816	0.150147703	0.151115864	0.152088289	0.153064967	0.154045884	0.155031024	0.156020367	0.157013891	0.158011572	0.159013384	0.160019294	0.161029271	0.162043276	0.163061271	0.164083211	0.165109049	0.166138735	0.167172213	0.168209425	0.169250309	0.170294796	0.171342816	0.172394291
¸ßË¹°×ÔëÉù´¦Àí (600).mp3	0.089047109	0.089702694	0.090361494	0.09102354	0.091688858	0.092357477	0.093029425	0.09370473	0.094383418	0.095065516	0.095751053	0.096440052	0.097132542	0.097828547	0.098528092	0.099231203	0.099937904	0.100648217	0.101362167	0.102079776	0.102801067	0.103526059	0.104254775	0.104987233	0.105723453	0.106463453	0.107207251	0.107954864	0.108706305	0.109461591	0.110220735	0.110983749	0.111750643	0.11252143	0.113296115	0.114074709	0.114857215	0.115643639	0.116433984	0.11722825	0.118026439	0.118828547	0.119634571	0.120444505	0.121258341	0.12207607	0.12289768	0.123723157	0.124552484
¸ßË¹°×ÔëÉù´¦Àí (601).mp3	0.080705941	0.081601021	0.082506011	0.083421028	0.084346189	0.085281612	0.086227415	0.087183717	0.088150635	0.089128288	0.090116793	0.091116268	0.09212683	0.093148596	0.094181681	0.0952262	0.096282268	0.097349997	0.0984295	0.099520885	0.100624263	0.101739738	0.102867417	0.104007401	0.10515979	0.106324682	0.107502171	0.108692347	0.109895299	0.111111109	0.112339858	0.113581621	0.114836469	0.116104466	0.117385673	0.118680144	0.119987928	0.121309066	0.122643593	0.123991536	0.125352914	0.126727739	0.128116012	0.129517727	0.130932867	0.132361404	0.133803301	0.135258509	0.136726964
¸ßË¹°×ÔëÉù´¦Àí (602).mp3	0.098794798	0.099521217	0.100251128	0.100984552	0.10172151	0.102462021	0.103206105	0.10395378	0.104705065	0.105459976	0.106218532	0.106980749	0.107746641	0.108516225	0.109289513	0.110066521	0.110847259	0.11163174	0.112419974	0.113211972	0.114007741	0.114807289	0.115610624	0.11641775	0.117228671	0.118043391	0.118861911	0.119684231	0.12051035	0.121340264	0.122173971	0.123011464	0.123852735	0.124697775	0.125546572	0.126399115	0.127255387	0.128115372	0.128979051	0.129846402	0.130717401	0.131592023	0.132470239	0.133352019	0.134237329	0.135126132	0.13601839	0.136914061	0.1378131
¸ßË¹°×ÔëÉù´¦Àí (603).mp3	0.149509637	0.150588205	0.151668014	0.152748974	0.153830995	0.154913981	0.155997839	0.15708247	0.158167776	0.159253657	0.16034001	0.16142673	0.16251371	0.163600844	0.16468802	0.165775126	0.166862049	0.16794867	0.169034873	0.170120536	0.171205538	0.172289752	0.173373053	0.174455311	0.175536395	0.176616171	0.177694504	0.178771256	0.179846286	0.180919452	0.181990608	0.183059609	0.184126303	0.18519054	0.186252164	0.18731102	0.188366948	0.189419787	0.190469373	0.191515539	0.192558118	0.193596938	0.194631826	0.195662606	0.1966891	0.197711126	0.198728502	0.199741043	0.200748561
¸ßË¹°×ÔëÉù´¦Àí (604).mp3	0.125046811	0.125643264	0.126242076	0.126843276	0.127446892	0.128052952	0.128661481	0.129272508	0.129886059	0.130502159	0.131120834	0.13174211	0.132366011	0.132992561	0.133621785	0.134253705	0.134888344	0.135525726	0.136165871	0.1368088	0.137454536	0.138103097	0.138754504	0.139408775	0.140065928	0.140725982	0.141388952	0.142054855	0.142723707	0.143395521	0.144070313	0.144748094	0.145428876	0.146112671	0.146799489	0.147489338	0.148182227	0.148878163	0.149577151	0.150279196	0.150984302	0.15169247	0.152403701	0.153117994	0.153835348	0.154555758	0.15527922	0.156005726	0.156735269
¸ßË¹°×ÔëÉù´¦Àí (605).mp3	0.099288356	0.100358616	0.10143769	0.102525594	0.103622337	0.104727931	0.10584238	0.106965687	0.108097853	0.109238872	0.110388739	0.111547442	0.112714966	0.113891293	0.1150764	0.116270259	0.11747284	0.118684105	0.119904014	0.121132521	0.122369574	0.123615117	0.124869089	0.12613142	0.127402038	0.128680862	0.129967807	0.13126278	0.132565681	0.133876405	0.135194838	0.136520859	0.13785434	0.139195146	0.140543132	0.141898146	0.143260028	0.144628608	0.14600371	0.147385146	0.148772719	0.150166226	0.15156545	0.152970167	0.154380142	0.15579513	0.157214876	0.158639113	0.160067565
¸ßË¹°×ÔëÉù´¦Àí (606).mp3	0.093246136	0.093979399	0.094718194	0.095462572	0.096212587	0.096968292	0.097729741	0.098496984	0.099270077	0.100049069	0.100834014	0.101624964	0.102421969	0.103225081	0.10403435	0.104849826	0.105671559	0.106499597	0.107333989	0.108174781	0.109022022	0.109875755	0.110736026	0.111602879	0.112476356	0.113356499	0.114243348	0.115136941	0.116037317	0.116944512	0.117858558	0.118779489	0.119707336	0.120642127	0.121583888	0.122532645	0.123488419	0.124451229	0.125421093	0.126398025	0.127382036	0.128373134	0.129371325	0.13037661	0.131388988	0.132408453	0.133434995	0.134468601	0.135509253
¸ßË¹°×ÔëÉù´¦Àí (607).mp3	0.075134387	0.075872892	0.076618735	0.077372014	0.078132827	0.078901274	0.079677457	0.080461476	0.081253433	0.082053433	0.082861578	0.083677973	0.084502723	0.085335934	0.086177713	0.087028166	0.087887401	0.088755526	0.089632648	0.090518876	0.091414319	0.092319086	0.093233284	0.094157024	0.095090413	0.09603356	0.096986572	0.097949557	0.098922623	0.099905874	0.100899417	0.101903356	0.102917793	0.103942831	0.104978569	0.106025107	0.10708254	0.108150965	0.109230472	0.110321152	0.111423092	0.112536375	0.113661084	0.114797294	0.11594508	0.117104511	0.118275651	0.119458562	0.120653297
¸ßË¹°×ÔëÉù´¦Àí (608).mp3	0.150503586	0.151653147	0.152799632	0.153942888	0.155082766	0.156219114	0.157351785	0.158480631	0.159605505	0.160726263	0.16184276	0.162954854	0.164062402	0.165165266	0.166263305	0.167356382	0.168444361	0.169527105	0.170604482	0.171676357	0.1727426	0.173803081	0.174857671	0.175906241	0.176948666	0.17798482	0.179014579	0.180037822	0.181054426	0.182064272	0.18306724	0.184063214	0.185052076	0.186033713	0.187008008	0.187974851	0.188934129	0.189885733	0.190829552	0.19176548	0.192693408	0.193613232	0.194524846	0.195428148	0.196323034	0.197209402	0.198087154	0.198956189	0.199816408
¸ßË¹°×ÔëÉù´¦Àí (609).mp3	0.080662941	0.081139449	0.081617954	0.082098497	0.082581119	0.083065861	0.083552765	0.084041872	0.084533225	0.085026867	0.08552284	0.086021187	0.08652195	0.087025175	0.087530904	0.088039182	0.088550052	0.08906356	0.089579751	0.090098669	0.09062036	0.091144869	0.091672244	0.092202529	0.092735771	0.093272018	0.093811316	0.094353712	0.094899254	0.095447989	0.095999967	0.096555234	0.09711384	0.097675832	0.098241261	0.098810174	0.099382622	0.099958653	0.100538317	0.101121664	0.101708744	0.102299606	0.102894301	0.103492879	0.10409539	0.104701885	0.105312413	0.105927025	0.106545771
¸ßË¹°×ÔëÉù´¦Àí (610).mp3	0.058733128	0.058983893	0.0592362	0.059490086	0.059745584	0.060002729	0.060261559	0.060522108	0.060784415	0.061048516	0.061314449	0.061582254	0.061851968	0.062123632	0.062397287	0.062672972	0.06295073	0.063230603	0.063512634	0.063796866	0.064083344	0.064372113	0.064663218	0.064956707	0.065252626	0.065551024	0.065851949	0.066155452	0.066461584	0.066770395	0.067081939	0.067396269	0.067713439	0.068033506	0.068356524	0.068682552	0.069011648	0.069343872	0.069679284	0.070017947	0.070359923	0.070705276	0.071054072	0.071406377	0.071762259	0.072121787	0.072485032	0.072852066	0.073222961
¸ßË¹°×ÔëÉù´¦Àí (611).mp3	0.085978982	0.086555977	0.087136425	0.087720371	0.08830786	0.088898938	0.089493649	0.090092041	0.090694158	0.091300046	0.091909753	0.092523324	0.093140805	0.093762243	0.094387684	0.095017176	0.095650765	0.096288497	0.09693042	0.09757658	0.098227024	0.098881799	0.099540951	0.100204527	0.100872573	0.101545135	0.10222226	0.102903994	0.103590382	0.10428147	0.104977302	0.105677925	0.106383381	0.107093715	0.10780897	0.10852919	0.109254417	0.109984693	0.110720059	0.111460555	0.112206221	0.112957096	0.113713219	0.114474625	0.115241351	0.116013432	0.116790901	0.117573791	0.118362134
¸ßË¹°×ÔëÉù´¦Àí (612).mp3	0.114349485	0.115407301	0.116468937	0.117534315	0.118603357	0.119675982	0.120752106	0.121831645	0.122914512	0.124000617	0.125089868	0.126182173	0.127277434	0.128375553	0.12947643	0.130579962	0.131686043	0.132794565	0.133905419	0.13501849	0.136133665	0.137250825	0.138369849	0.139490616	0.140612998	0.141736869	0.142862097	0.143988548	0.145116086	0.146244573	0.147373866	0.148503821	0.149634291	0.150765125	0.151896171	0.153027273	0.154158272	0.155289006	0.156419313	0.157549023	0.158677967	0.159805973	0.160932864	0.162058462	0.163182584	0.164305048	0.165425664	0.166544244	0.167660593
¸ßË¹°×ÔëÉù´¦Àí (613).mp3	0.157595474	0.158322679	0.159041996	0.159753555	0.160457488	0.161153924	0.161842993	0.162524822	0.163199539	0.163867269	0.164528135	0.165182262	0.165829769	0.166470775	0.167105399	0.167733755	0.168355957	0.168972116	0.169582342	0.170186743	0.170785422	0.171378484	0.171966029	0.172548155	0.173124958	0.173696533	0.17426297	0.174824358	0.175380786	0.175932335	0.17647909	0.177021128	0.177558527	0.178091363	0.178619705	0.179143626	0.179663191	0.180178467	0.180689514	0.181196394	0.181699163	0.182197878	0.18269259	0.18318335	0.183670207	0.184153204	0.184632386	0.185107792	0.185579462
¸ßË¹°×ÔëÉù´¦Àí (614).mp3	0.113209019	0.11419263	0.115182874	0.116179779	0.117183377	0.118193694	0.119210757	0.120234592	0.121265222	0.122302668	0.123346951	0.124398089	0.125456098	0.126520992	0.127592784	0.128671482	0.129757095	0.130849627	0.131949081	0.133055456	0.134168748	0.135288952	0.136416058	0.137550053	0.138690922	0.139838644	0.140993197	0.142154553	0.143322681	0.144497547	0.14567911	0.146867326	0.148062147	0.149263519	0.150471383	0.151685677	0.152906329	0.154133267	0.155366409	0.156605668	0.157850952	0.159102161	0.16035919	0.161621926	0.16289025	0.164164033	0.165443142	0.166727434	0.168016759
¸ßË¹°×ÔëÉù´¦Àí (615).mp3	0.141040748	0.141971681	0.142902456	0.143833012	0.144763288	0.145693224	0.146622758	0.147551827	0.14848037	0.149408324	0.150335624	0.151262207	0.152188008	0.153112962	0.154037003	0.154960065	0.155882081	0.156802983	0.157722703	0.158641171	0.159558317	0.160474072	0.161388363	0.162301118	0.163212264	0.164121727	0.165029432	0.165935304	0.166839266	0.16774124	0.168641148	0.169538909	0.170434445	0.171327671	0.172218507	0.173106868	0.17399267	0.174875825	0.175756247	0.176633848	0.177508537	0.178380224	0.179248816	0.18011422	0.180976342	0.181835085	0.182690351	0.183542042	0.184390057
¸ßË¹°×ÔëÉù´¦Àí (616).mp3	0.108891468	0.109463504	0.110038185	0.11061556	0.111195682	0.111778601	0.112364368	0.112953035	0.113544652	0.114139272	0.114736946	0.115337727	0.115941666	0.116548816	0.117159228	0.117772956	0.118390051	0.119010567	0.119634556	0.120262072	0.120893167	0.121527894	0.122166307	0.122808459	0.123454402	0.124104191	0.124757879	0.12541552	0.126077165	0.12674287	0.127412686	0.128086668	0.128764869	0.12944734	0.130134136	0.130825309	0.131520912	0.132220996	0.132925613	0.133634816	0.134348655	0.135067182	0.135790446	0.136518498	0.137251387	0.137989162	0.138731871	0.139479562	0.140232281
¸ßË¹°×ÔëÉù´¦Àí (617).mp3	0.08966815	0.090246265	0.090828212	0.091414043	0.092003809	0.092597561	0.093195353	0.093797236	0.094403265	0.095013491	0.095627968	0.096246751	0.096869893	0.097497449	0.098129473	0.09876602	0.099407145	0.100052904	0.100703351	0.101358543	0.102018535	0.102683383	0.103353143	0.104027871	0.104707623	0.105392456	0.106082424	0.106777585	0.107477994	0.108183707	0.10889478	0.109611268	0.110333225	0.111060708	0.111793771	0.112532467	0.113276851	0.114026975	0.114782892	0.115544654	0.116312312	0.117085916	0.117865517	0.118651163	0.1194429	0.120240777	0.121044837	0.121855126	0.122671684
¸ßË¹°×ÔëÉù´¦Àí (618).mp3	0.083643465	0.08389036	0.084137798	0.084385812	0.084634437	0.084883706	0.085133653	0.085384314	0.085635722	0.085887911	0.086140916	0.086394773	0.086649514	0.086905177	0.087161795	0.087419405	0.087678041	0.087937741	0.088198539	0.088460472	0.088723578	0.088987892	0.089253452	0.089520296	0.089788462	0.090057987	0.090328911	0.090601273	0.090875112	0.091150467	0.09142738	0.091705891	0.091986041	0.092267872	0.092551426	0.092836746	0.093123875	0.093412857	0.093703737	0.093996559	0.09429137	0.094588215	0.094887142	0.095188198	0.095491432	0.095796892	0.096104629	0.096414692	0.096727134
¸ßË¹°×ÔëÉù´¦Àí (619).mp3	0.067876349	0.068458048	0.069043932	0.069634048	0.070228437	0.070827147	0.07143022	0.072037703	0.07264964	0.073266075	0.073887054	0.074512621	0.075142822	0.0757777	0.076417301	0.077061669	0.077710847	0.078364879	0.07902381	0.079687682	0.080356538	0.081030421	0.081709371	0.082393432	0.083082642	0.083777043	0.084476674	0.085181573	0.085891778	0.086607327	0.087328254	0.088054594	0.088786382	0.089523649	0.090266428	0.091014746	0.091768634	0.092528117	0.093293221	0.094063968	0.09484038	0.095622477	0.096410276	0.097203791	0.098003036	0.09880802	0.099618752	0.100435236	0.101257475
¸ßË¹°×ÔëÉù´¦Àí (620).mp3	0.157265383	0.15818452	0.159100028	0.160011859	0.160919962	0.161824289	0.16272479	0.163621419	0.164514128	0.165402871	0.166287603	0.167168277	0.168044849	0.168917275	0.169785511	0.170649514	0.17150924	0.172364646	0.17321569	0.17406233	0.174904523	0.175742227	0.176575402	0.177404004	0.178227992	0.179047325	0.179861961	0.180671859	0.181476976	0.182277271	0.183072702	0.183863227	0.184648803	0.185429388	0.18620494	0.186975414	0.187740767	0.188500956	0.189255937	0.190005664	0.190750092	0.191489177	0.192222871	0.192951128	0.193673901	0.194391141	0.195102801	0.195808831	0.19650918
¸ßË¹°×ÔëÉù´¦Àí (621).mp3	0.122261427	0.1235182	0.124782815	0.126055196	0.127335261	0.128622924	0.129918094	0.131220674	0.132530562	0.133847651	0.135171827	0.136502971	0.137840959	0.139185659	0.140536935	0.141894642	0.143258632	0.144628746	0.146004823	0.147386691	0.148774174	0.150167087	0.151565239	0.152968431	0.154376456	0.155789101	0.157206144	0.158627356	0.160052498	0.161481327	0.162913587	0.164349018	0.16578735	0.167228303	0.168671593	0.170116922	0.171563988	0.173012479	0.174462073	0.175912441	0.177363245	0.178814138	0.180264764	0.181714761	0.183163754	0.184611363	0.186057199	0.187500862	0.188941948
¸ßË¹°×ÔëÉù´¦Àí (622).mp3	0.095554185	0.096394357	0.097240484	0.098092595	0.098950721	0.099814889	0.100685126	0.10156146	0.102443915	0.103332514	0.104227282	0.105128239	0.106035406	0.106948801	0.107868441	0.108794343	0.109726519	0.110664982	0.111609742	0.112560808	0.113518185	0.114481879	0.115451891	0.116428221	0.117410865	0.11839982	0.119395076	0.120396624	0.12140445	0.122418536	0.123438865	0.124465413	0.125498154	0.126537058	0.127582093	0.128633221	0.129690401	0.130753589	0.131822735	0.132897787	0.133978687	0.135065371	0.136157774	0.137255822	0.138359438	0.13946854	0.140583041	0.141702845	0.142827855
¸ßË¹°×ÔëÉù´¦Àí (623).mp3	0.068523853	0.069043865	0.069568109	0.070096648	0.070629547	0.071166872	0.07170869	0.072255066	0.07280607	0.073361769	0.073922233	0.074487533	0.075057739	0.075632924	0.076213159	0.076798519	0.077389078	0.077984911	0.078586094	0.079192704	0.079804819	0.080422516	0.081045875	0.081674977	0.082309901	0.08295073	0.083597545	0.08425043	0.084909469	0.085574745	0.086246345	0.086924354	0.087608858	0.088299945	0.088997703	0.089702219	0.090413583	0.091131884	0.091857211	0.092589656	0.093329308	0.094076258	0.094830599	0.09559242	0.096361814	0.097138872	0.097923686	0.098716348	0.099516949
¸ßË¹°×ÔëÉù´¦Àí (624).mp3	0.107664116	0.108204472	0.108747291	0.109292621	0.109840511	0.110391012	0.110944174	0.111500045	0.112058678	0.112620121	0.113184427	0.113751645	0.114321827	0.114895025	0.11547129	0.116050674	0.116633228	0.117219006	0.117808059	0.118400441	0.118996204	0.1195954	0.120198084	0.120804308	0.121414126	0.122027592	0.122644759	0.12326568	0.123890412	0.124519006	0.125151517	0.125788	0.126428508	0.127073095	0.127721817	0.128374726	0.129031878	0.129693325	0.130359121	0.131029321	0.131703978	0.132383145	0.133066874	0.133755218	0.13444823	0.135145961	0.135848463	0.136555786	0.137267981
¸ßË¹°×ÔëÉù´¦Àí (625).mp3	0.148134794	0.149225133	0.15031939	0.151417529	0.152519513	0.153625301	0.154734849	0.155848115	0.156965049	0.158085601	0.15920972	0.160337349	0.16146843	0.162602902	0.163740701	0.16488176	0.166026008	0.167173373	0.168323776	0.169477138	0.170633375	0.1717924	0.172954122	0.174118446	0.175285274	0.176454502	0.177626026	0.178799733	0.179975509	0.181153234	0.182332786	0.183514035	0.184696849	0.18588109	0.187066617	0.18825328	0.189440929	0.190629405	0.191818546	0.193008184	0.194198145	0.195388251	0.196578316	0.197768151	0.198957559	0.200146339	0.201334281	0.202521173	0.203706795
¸ßË¹°×ÔëÉù´¦Àí (626).mp3	0.092376504	0.092988397	0.093603005	0.094220359	0.094840487	0.095463417	0.096089178	0.096717799	0.097349307	0.09798373	0.098621097	0.099261434	0.099904768	0.100551128	0.101200539	0.101853028	0.102508621	0.103167345	0.103829223	0.104494282	0.105162546	0.10583404	0.106508786	0.107186809	0.107868131	0.108552774	0.10924076	0.10993211	0.110626844	0.111324983	0.112026544	0.112731547	0.113440009	0.114151946	0.114867375	0.11558631	0.116308765	0.117034753	0.117764287	0.118497376	0.119234031	0.11997426	0.12071807	0.121465467	0.122216457	0.122971041	0.123729222	0.124491	0.125256374
¸ßË¹°×ÔëÉù´¦Àí (627).mp3	0.097188346	0.098102301	0.09902277	0.099949772	0.100883324	0.101823443	0.102770143	0.103723437	0.104683336	0.105649849	0.106622983	0.107602745	0.108589137	0.109582161	0.110581815	0.111588096	0.112600998	0.113620513	0.114646629	0.115679333	0.116718607	0.117764431	0.118816784	0.119875637	0.120940962	0.122012726	0.123090891	0.124175417	0.12526626	0.12636337	0.127466696	0.128576181	0.129691762	0.130813374	0.131940946	0.133074402	0.134213662	0.135358638	0.13650924	0.137665371	0.138826928	0.139993803	0.14116588	0.142343039	0.143525154	0.144712089	0.145903705	0.147099855	0.148300385
¸ßË¹°×ÔëÉù´¦Àí (628).mp3	0.094731466	0.095509464	0.09629274	0.097081349	0.097875347	0.098674787	0.099479725	0.100290216	0.101106313	0.101928072	0.102755546	0.103588789	0.104427856	0.105272799	0.106123673	0.106980528	0.107843419	0.108712396	0.10958751	0.110468813	0.111356353	0.112250181	0.113150343	0.114056889	0.114969863	0.115889312	0.116815279	0.117747808	0.118686941	0.119632717	0.120585175	0.121544354	0.122510288	0.12348301	0.124462554	0.125448949	0.126442221	0.127442397	0.1284495	0.12946355	0.130484564	0.131512558	0.132547542	0.133589527	0.134638516	0.135694512	0.136757512	0.137827512	0.1389045
¸ßË¹°×ÔëÉù´¦Àí (629).mp3	0.127648863	0.128977426	0.130305134	0.131631689	0.132956794	0.134280154	0.135601474	0.136920459	0.138236818	0.139550258	0.14086049	0.142167225	0.143470179	0.144769066	0.146063604	0.147353516	0.148638523	0.149918351	0.15119273	0.152461392	0.153724072	0.154980508	0.156230442	0.157473619	0.15870979	0.159938707	0.161160127	0.162373811	0.163579525	0.164777038	0.165966123	0.16714656	0.168318131	0.169480624	0.170633829	0.171777545	0.172911572	0.174035717	0.175149791	0.17625361	0.177346994	0.17842977	0.179501768	0.180562823	0.181612778	0.182651476	0.183678769	0.184694512	0.185698566
¸ßË¹°×ÔëÉù´¦Àí (630).mp3	0.110283138	0.111232735	0.112188073	0.113149173	0.114116055	0.11508874	0.116067246	0.117051588	0.118041784	0.119037845	0.120039786	0.121047615	0.122061344	0.123080978	0.124106523	0.125137982	0.126175357	0.127218646	0.128267848	0.129322955	0.130383961	0.131450855	0.132523624	0.133602251	0.134686719	0.135777006	0.136873086	0.137974932	0.139082512	0.140195792	0.141314732	0.142439292	0.143569423	0.144705078	0.1458462	0.146992731	0.148144609	0.149301766	0.150464128	0.151631619	0.152804157	0.153981652	0.155164012	0.156351139	0.157542927	0.158739267	0.159940041	0.161145126	0.162354393
¸ßË¹°×ÔëÉù´¦Àí (631).mp3	0.079266438	0.079602146	0.079938311	0.080274962	0.080612131	0.080949845	0.081288136	0.081627033	0.081966566	0.082306765	0.08264766	0.082989282	0.083331659	0.083674823	0.084018804	0.084363632	0.084709338	0.085055952	0.085403504	0.085752027	0.08610155	0.086452104	0.08680372	0.087156431	0.087510266	0.087865257	0.088221436	0.088578834	0.088937484	0.089297416	0.089658664	0.090021258	0.090385232	0.090750618	0.091117449	0.091485756	0.091855574	0.092226934	0.092599871	0.092974418	0.093350607	0.093728473	0.09410805	0.09448937	0.09487247	0.095257382	0.095644141	0.096032782	0.096423339
¸ßË¹°×ÔëÉù´¦Àí (632).mp3	0.115797908	0.116868184	0.117941249	0.119017004	0.120095349	0.121176182	0.1222594	0.123344897	0.124432567	0.125522301	0.126613987	0.127707514	0.128802768	0.129899633	0.13099799	0.132097722	0.133198706	0.134300819	0.135403936	0.136507931	0.137612675	0.138718037	0.139823886	0.140930087	0.142036504	0.143142999	0.144249433	0.145355663	0.146461547	0.14756694	0.148671693	0.149775659	0.150878686	0.151980621	0.153081311	0.154180599	0.155278327	0.156374334	0.15746846	0.158560541	0.159650412	0.160737904	0.161822851	0.162905082	0.163984424	0.165060704	0.166133745	0.167203373	0.168269406
¸ßË¹°×ÔëÉù´¦Àí (633).mp3	0.086745761	0.087609347	0.088481629	0.089362713	0.090252705	0.091151714	0.092059847	0.092977212	0.093903919	0.094840077	0.095785794	0.09674118	0.097706344	0.098681396	0.099666444	0.100661598	0.101666967	0.102682657	0.103708778	0.104745435	0.105792735	0.106850784	0.107919684	0.108999539	0.110090449	0.111192516	0.112305836	0.113430505	0.114566619	0.115714267	0.116873538	0.11804452	0.119227294	0.12042194	0.121628535	0.12284715	0.124077853	0.125320709	0.126575775	0.127843105	0.129122747	0.130414743	0.131719129	0.133035935	0.134365183	0.135706887	0.137061054	0.138427683	0.139806763
¸ßË¹°×ÔëÉù´¦Àí (634).mp3	0.105735427	0.106469917	0.107208147	0.107950152	0.108695967	0.109445628	0.110199169	0.110956626	0.111718033	0.112483423	0.11325283	0.114026288	0.114803828	0.115585484	0.116371285	0.117161264	0.117955451	0.118753875	0.119556565	0.120363549	0.121174854	0.121990508	0.122810536	0.123634961	0.124463809	0.1252971	0.126134858	0.126977101	0.12782385	0.12867512	0.12953093	0.130391293	0.131256223	0.132125732	0.132999828	0.133878522	0.134761818	0.135649722	0.136542235	0.137439358	0.138341089	0.139247424	0.140158356	0.141073876	0.141993972	0.142918628	0.143847829	0.144781552	0.145719776
¸ßË¹°×ÔëÉù´¦Àí (635).mp3	0.08412502	0.084651142	0.085180513	0.085713185	0.086249209	0.086788637	0.087331523	0.087877918	0.088427878	0.088981454	0.089538703	0.090099678	0.090664436	0.09123303	0.091805519	0.092381957	0.092962402	0.093546911	0.094135543	0.094728354	0.095325403	0.09592675	0.096532453	0.097142572	0.097757167	0.098376297	0.099000025	0.09962841	0.100261513	0.100899397	0.101542122	0.10218975	0.102842344	0.103499966	0.104162678	0.104830542	0.105503622	0.106181979	0.106865677	0.107554778	0.108249344	0.108949439	0.109655124	0.110366461	0.111083513	0.111806341	0.112535005	0.113269568	0.114010088
¸ßË¹°×ÔëÉù´¦Àí (636).mp3	0.092040604	0.092648763	0.093260754	0.093876632	0.094496459	0.095120292	0.095748192	0.096380219	0.097016434	0.097656897	0.098301669	0.098950814	0.099604393	0.100262469	0.100925105	0.101592364	0.102264311	0.102941009	0.103622523	0.104308918	0.105000259	0.105696612	0.106398041	0.107104614	0.107816395	0.108533452	0.10925585	0.109983657	0.110716939	0.111455762	0.112200193	0.112950299	0.113706146	0.114467801	0.11523533	0.116008799	0.116788274	0.117573819	0.118365501	0.119163383	0.119967529	0.120778003	0.121594867	0.122418184	0.123248013	0.124084416	0.12492745	0.125777174	0.126633644
¸ßË¹°×ÔëÉù´¦Àí (637).mp3	0.060889605	0.060961594	0.061032607	0.061102657	0.061171754	0.061239909	0.061307133	0.061373437	0.061438829	0.06150332	0.061566918	0.061629634	0.061691474	0.061752449	0.061812565	0.06187183	0.061930252	0.061987837	0.062044593	0.062100527	0.062155643	0.062209948	0.062263448	0.062316148	0.062368054	0.062419169	0.062469498	0.062519046	0.062567816	0.062615812	0.062663038	0.062709496	0.062755189	0.062800121	0.062844292	0.062887706	0.062930363	0.062972266	0.063013415	0.063053811	0.063093456	0.063132349	0.063170491	0.063207881	0.063244518	0.063280403	0.063315535	0.063349911	0.06338353
¸ßË¹°×ÔëÉù´¦Àí (638).mp3	0.053082796	0.053471957	0.053864914	0.054261745	0.054662531	0.055067353	0.055476293	0.055889437	0.056306871	0.056728684	0.057154967	0.057585813	0.058021315	0.058461571	0.058906679	0.05935674	0.059811858	0.060272139	0.060737689	0.061208619	0.061685043	0.062167076	0.062654835	0.063148441	0.063648018	0.064153692	0.064665591	0.065183849	0.0657086	0.066239982	0.066778136	0.067323208	0.067875345	0.068434699	0.069001423	0.069575677	0.070157623	0.070747426	0.071345256	0.071951287	0.072565695	0.073188662	0.073820374	0.07446102	0.075110795	0.075769897	0.07643853	0.0771169	0.07780522
¸ßË¹°×ÔëÉù´¦Àí (639).mp3	0.095212579	0.095982042	0.096757111	0.097537827	0.098324234	0.09911637	0.099914279	0.100717999	0.101527571	0.102343034	0.103164426	0.103991785	0.104825149	0.105664554	0.106510036	0.107361628	0.108219365	0.109083279	0.109953403	0.110829766	0.111712397	0.112601325	0.113496575	0.114398174	0.115306143	0.116220506	0.117141282	0.11806849	0.119002145	0.119942262	0.120888854	0.12184193	0.122801498	0.123767563	0.124740128	0.125719193	0.126704754	0.127696806	0.12869534	0.129700344	0.130711802	0.131729695	0.132754	0.133784691	0.134821737	0.135865104	0.136914751	0.137970637	0.139032712
¸ßË¹°×ÔëÉù´¦Àí (640).mp3	0.094868686	0.095424528	0.095983188	0.09654471	0.097109138	0.097676514	0.098246884	0.098820291	0.099396779	0.099976393	0.100559176	0.101145174	0.101734431	0.102326992	0.102922901	0.103522203	0.104124942	0.104731165	0.105340914	0.105954237	0.106571176	0.107191778	0.107816086	0.108444147	0.109076003	0.109711701	0.110351284	0.110994797	0.111642283	0.112293788	0.112949355	0.113609027	0.114272847	0.114940859	0.115613105	0.116289628	0.116970469	0.11765567	0.118345271	0.119039313	0.119737837	0.12044088	0.121148482	0.121860681	0.122577512	0.123299014	0.12402522	0.124756165	0.125491883
¸ßË¹°×ÔëÉù´¦Àí (641).mp3	0.068339058	0.068625325	0.068913075	0.069202345	0.069493169	0.069785585	0.070079628	0.070375336	0.070672745	0.070971894	0.07127282	0.071575562	0.071880159	0.072186651	0.072495076	0.072805477	0.073117892	0.073432365	0.073748937	0.074067649	0.074388546	0.074711671	0.075037067	0.07536478	0.075694855	0.076027337	0.076362273	0.076699711	0.077039697	0.077382281	0.077727511	0.078075437	0.07842611	0.078779581	0.079135901	0.079495123	0.079857301	0.080222488	0.08059074	0.080962111	0.081336659	0.081714441	0.082095514	0.082479937	0.082867771	0.083259075	0.08365391	0.08405234	0.084454427
¸ßË¹°×ÔëÉù´¦Àí (642).mp3	0.108688512	0.109077268	0.109467396	0.109858936	0.110251928	0.110646409	0.111042418	0.111439995	0.111839177	0.112240005	0.112642516	0.11304675	0.113452744	0.113860539	0.114270173	0.114681685	0.115095114	0.115510499	0.115927878	0.116347292	0.11676878	0.117192379	0.117618131	0.118046074	0.118476248	0.118908691	0.119343445	0.119780547	0.120220039	0.120661959	0.121106348	0.121553245	0.12200269	0.122454723	0.122909385	0.123366714	0.123826751	0.124289537	0.12475511	0.125223512	0.125694782	0.12616896	0.126646087	0.127126201	0.127609344	0.128095554	0.128584872	0.129077336	0.129572988
¸ßË¹°×ÔëÉù´¦Àí (643).mp3	0.141344136	0.142383105	0.143418681	0.144450747	0.145479187	0.146503889	0.14752474	0.148541631	0.149554454	0.150563104	0.151567477	0.152567472	0.153562987	0.154553924	0.155540188	0.156521684	0.157498318	0.158469999	0.159436638	0.160398147	0.161354439	0.162305431	0.163251037	0.164191178	0.165125773	0.166054742	0.166978009	0.167895498	0.168807134	0.169712844	0.170612555	0.171506196	0.172393699	0.173274994	0.174150014	0.175018693	0.175880964	0.176736764	0.177586029	0.178428696	0.179264704	0.180093991	0.180916497	0.181732162	0.182540928	0.183342737	0.184137529	0.18492525	0.185705841
¸ßË¹°×ÔëÉù´¦Àí (644).mp3	0.14019635	0.14138013	0.142569322	0.143763883	0.14496377	0.146168936	0.147379332	0.148594904	0.149815597	0.151041352	0.152272106	0.153507792	0.154748341	0.155993678	0.157243727	0.158498406	0.15975763	0.161021309	0.162289349	0.163561651	0.164838114	0.166118629	0.167403084	0.168691362	0.169983342	0.171278895	0.172577891	0.17388019	0.175185649	0.176494121	0.17780545	0.179119476	0.180436033	0.181754948	0.183076042	0.184399132	0.185724025	0.187050523	0.188378422	0.189707511	0.191037571	0.192368376	0.193699695	0.195031288	0.196362908	0.1976943	0.199025202	0.200355346	0.201684453
¸ßË¹°×ÔëÉù´¦Àí (645).mp3	0.136153966	0.137308945	0.138465848	0.139624551	0.140784931	0.141946862	0.143110216	0.144274862	0.145440668	0.146607501	0.147775225	0.1489437	0.150112787	0.151282345	0.152452228	0.15362229	0.154792384	0.155962359	0.157132062	0.15830134	0.159470035	0.160637989	0.161805041	0.16297103	0.16413579	0.165299154	0.166460955	0.16762102	0.168779178	0.169935253	0.17108907	0.172240448	0.173389207	0.174535165	0.175678137	0.176817936	0.177954374	0.17908726	0.180216403	0.181341608	0.18246268	0.18357942	0.184691629	0.185799107	0.186901649	0.187999053	0.189091111	0.190177616	0.191258358
¸ßË¹°×ÔëÉù´¦Àí (646).mp3	0.09901935	0.099763171	0.100512018	0.101265948	0.102025016	0.102789279	0.103558793	0.104333614	0.105113797	0.105899399	0.106690476	0.107487083	0.108289276	0.10909711	0.109910641	0.110729924	0.111555012	0.112385961	0.113222824	0.114065654	0.114914505	0.115769428	0.116630476	0.117497699	0.118371147	0.11925087	0.120136916	0.121029333	0.121928167	0.122833463	0.123745267	0.12466362	0.125588563	0.126520138	0.127458382	0.128403332	0.129355022	0.130313486	0.131278754	0.132250856	0.133229816	0.13421566	0.135208409	0.136208081	0.137214692	0.138228255	0.139248778	0.140276269	0.141310729
¸ßË¹°×ÔëÉù´¦Àí (647).mp3	0.157823119	0.158736455	0.159644632	0.160547623	0.1614454	0.162337937	0.16322521	0.164107197	0.164983875	0.165855223	0.166721223	0.167581856	0.168437103	0.169286948	0.170131375	0.170970369	0.171803916	0.172632001	0.173454611	0.174271733	0.175083356	0.175889467	0.176690054	0.177485108	0.178274616	0.179058568	0.179836953	0.180609761	0.181376983	0.182138606	0.182894621	0.183645018	0.184389785	0.185128913	0.185862389	0.186590204	0.187312344	0.188028799	0.188739556	0.189444603	0.190143926	0.190837511	0.191525344	0.192207411	0.192883696	0.193554183	0.194218854	0.194877693	0.195530681
¸ßË¹°×ÔëÉù´¦Àí (648).mp3	0.087667514	0.088228785	0.088794256	0.08936398	0.08993801	0.090516401	0.091099208	0.091686484	0.092278286	0.09287467	0.09347569	0.094081404	0.094691868	0.09530714	0.095927276	0.096552335	0.097182375	0.097817454	0.098457629	0.099102961	0.099753509	0.100409331	0.101070486	0.101737035	0.102409037	0.103086551	0.103769639	0.104458358	0.10515277	0.105852933	0.106558908	0.107270754	0.107988531	0.108712297	0.109442112	0.110178033	0.11092012	0.111668429	0.112423018	0.113183943	0.113951261	0.114725026	0.115505293	0.116292115	0.117085545	0.117885634	0.118692432	0.119505989	0.120326352
¸ßË¹°×ÔëÉù´¦Àí (649).mp3	0.073787361	0.074057163	0.074325922	0.074593645	0.074860337	0.075126006	0.075390657	0.075654296	0.075916928	0.076178557	0.076439189	0.076698825	0.076957471	0.077215129	0.077471802	0.077727491	0.077982199	0.078235926	0.078488672	0.078740439	0.078991226	0.079241031	0.079489854	0.079737692	0.079984543	0.080230404	0.08047527	0.080719139	0.080962004	0.08120386	0.081444702	0.081684522	0.081923312	0.082161066	0.082397773	0.082633425	0.08286801	0.083101519	0.083333939	0.083565257	0.083795461	0.084024535	0.084252466	0.084479237	0.084704831	0.084929231	0.085152418	0.085374372	0.085595074
¸ßË¹°×ÔëÉù´¦Àí (650).mp3	0.093470138	0.093942086	0.094416182	0.094892471	0.095370995	0.095851797	0.096334921	0.096820412	0.097308312	0.097798665	0.098291517	0.098786911	0.099284892	0.099785505	0.100288795	0.100794808	0.101303588	0.101815183	0.102329637	0.102846996	0.103367308	0.103890618	0.104416973	0.10494642	0.105479006	0.106014778	0.106553785	0.107096072	0.107641688	0.108190681	0.108743099	0.10929899	0.109858402	0.110421383	0.110987981	0.111558246	0.112132226	0.112709968	0.113291523	0.113876937	0.114466261	0.115059541	0.115656828	0.116258168	0.11686361	0.117473202	0.118086991	0.118705027	0.119327354
¸ßË¹°×ÔëÉù´¦Àí (651).mp3	0.06207624	0.062213788	0.062349715	0.062484024	0.06261672	0.062747805	0.062877283	0.063005157	0.063131427	0.063256096	0.063379165	0.063500635	0.063620505	0.063738775	0.063855446	0.063970514	0.06408398	0.06419584	0.064306092	0.064414732	0.064521758	0.064627164	0.064730947	0.064833101	0.064933619	0.065032497	0.065129727	0.065225301	0.065319212	0.065411451	0.06550201	0.065590878	0.065678045	0.065763501	0.065847234	0.065929232	0.066009482	0.066087972	0.066164686	0.066239611	0.066312732	0.066384032	0.066453495	0.066521104	0.066586841	0.066650687	0.066712623	0.066772629	0.066830684
[truncated: 837 more rows]
[truncated: 12 more columns]
