# Supplementary material for: Music-induced emotion flow modeling by ENMI Network
Source: PLoS One. 2024 Oct 21;19(10):e0297712. doi: 10.1371/journal.pone.0297712 (PMC11493256; doi:10.1371/journal.pone.0297712)
Supplement: S1 File — (ZIP) [file pone.0297712.s001.zip › minimal dataset/Augmented dataset/Music features/tonnetz_features.csv]

Unnamed: 0	30	31	32	33	34	35	36	37	38	39	40	41	42	43	44	45	46	47	48	49	50	51	52	53	54	55	56	57	58	59	60	61	62	63	64	65	66	67	68	69	70	71	72	73	74	75	76	77	78
¸ßË¹°×ÔëÉù´¦Àí (1).mp3	-0.08116399	-0.03889861	-0.065692707	-0.041307807	0.10741288	-0.008440431	0.007197663	0.02435039	-0.03900188	0.000775701	-0.027113907	-0.03701969	0.049810054	0.050793929	0.028932086	0.01620652	-0.10514975	-0.143255056	-0.062873157	-0.012837645	-0.088142795	0.061705621	0.023543297	0.034001434	0.029316728	0.024460235	0.017373591	-0.012099885	-0.087221445	-0.107263275	-0.013417608	-0.016219571	-0.120696492	0.023990779	0.043941476	0.042117336	-0.054426956	-0.033948164	-0.064159511	0.052782993	0.080333772	0.091790462	0.056137282	0.067641602	0.009275682	0.056407957	0.08833322	0.01894744	-0.016420688
¸ßË¹°×ÔëÉù´¦Àí (2).mp3	0.010630779	-0.002213716	0.010863684	0.031946817	-0.017357178	-0.018854877	0.006027093	0.032968893	0.002975038	0.004378757	-0.016193259	-0.005414777	-0.009705961	0.018346359	-0.00080355	-0.020928279	-0.007877294	-0.024025235	0.004713391	-0.029367094	0.018987125	-0.004758504	0.000967564	0.024490955	-0.036873915	-0.028029535	0.086823133	-0.019116363	-0.027518746	-0.013666553	-0.015099967	-0.030430771	0.008509745	0.061782731	0.011185356	0.019739378	0.009841148	0.020677623	-0.018295293	-0.005253403	0.058792166	0.007010369	-0.025946942	0.018190295	0.137284241	-0.018642591	0.021838268	0.115771697	0.087581415
¸ßË¹°×ÔëÉù´¦Àí (3).mp3	-0.004549548	-0.006829131	0.001855684	0.016398125	0.003529202	-0.00457934	0.013921653	-0.003464089	-0.006382668	-0.00219786	-0.009251576	-0.002800838	0.019332112	-0.008753013	0.003286292	0.009424002	0.002758391	-0.006774221	0.016195155	-0.011297731	0.014724455	0.021187899	-0.008557012	0.011666762	0.012089875	6.91E-05	0.002497297	-0.001910671	0.005453901	0.002318111	0.006366856	-0.001817069	0.006063575	0.017424482	-0.022647059	0.007001241	0.024952418	0.01443568	0.007752035	0.008943321	0.00584891	-0.000473854	0.003202966	0.018894546	0.01201995	0.010139685	0.009703293	-0.024724039	0.002745146
¸ßË¹°×ÔëÉù´¦Àí (4).mp3	0.055020023	0.049408386	0.086078574	0.070734295	0.062031135	0.035395749	0.010909977	0.035844798	0.042212569	0.034138893	0.008040482	0.014303683	0.057170414	0.045485814	0.0208759	0.029932203	0.052057609	0.052187789	0.034175718	0.020824398	0.025432387	0.034465335	0.016169986	0.015552278	0.025201782	0.017564577	0.021798379	-0.00154526	0.005898088	0.005693788	0.008046342	0.032646661	0.024293579	0.010422756	0.02832967	0.017446765	0.013603596	0.025122738	0.021726098	0.017198579	0.023741612	0.001294007	0.007199951	0.007465376	0.009023843	0.05033989	0.026935859	0.036654249	0.030029614
¸ßË¹°×ÔëÉù´¦Àí (5).mp3	0.003305086	0.025323557	-0.032742026	0.023153478	0.000453592	0.020787867	-0.021935365	0.018819971	0.005443082	0.034771863	-0.011094873	0.015646734	0.003558883	0.022794822	-0.020456774	0.020578166	0.004603294	0.020117676	-0.012995301	0.021143609	-0.000689206	0.021573278	-0.006516314	0.008883408	-0.00220011	0.021515026	-0.017880083	0.0005116	0.003043104	0.032378257	-0.02018587	0.012031079	-0.000568902	0.033556516	-0.037627265	0.009092471	0.010212786	0.015239562	-0.024469096	0.016355585	0.005906237	0.034409343	-0.017818501	0.021179393	0.00282916	0.023309117	-0.023518891	0.019010071	-0.00195645
¸ßË¹°×ÔëÉù´¦Àí (6).mp3	-0.003600272	-0.010522433	-0.005774249	0.015678195	-0.013645442	0.00049626	-0.006129901	-0.021138019	-0.019504846	-0.002719387	-0.00821976	-0.005957727	-0.010742665	0.014209129	-0.0073793	-0.002029152	0.005103857	-0.00221051	-0.004649016	0.003425331	-0.014161464	0.006739508	0.004743632	0.024743692	0.023350067	0.02786553	-0.005296553	-0.00881953	-0.006528265	-0.012014685	0.007194738	-0.016347707	0.003130286	-0.012322691	-0.014053219	-0.016599105	0.000589871	-0.01164606	0.013972787	-0.006028937	0.002222565	0.006016869	0.013508564	0.004233876	-0.011828557	0.000688355	0.01346168	0.019162532	0.019130901
¸ßË¹°×ÔëÉù´¦Àí (7).mp3	-0.026512108	0.042298968	0.181953367	0.183939142	0.185776604	0.128361763	0.147794021	0.148652755	0.075897232	0.106243344	0.082530755	0.020847628	-0.08200456	-0.029953265	0.0115777	-0.001412267	0.068058285	0.164920615	0.031058883	0.082909599	0.074867575	0.066965965	0.10416841	0.056895147	0.128658839	0.04064121	0.036497572	-0.095451644	-0.021166217	-0.083362126	-0.038363082	0.045756412	0.033045093	-0.037936571	-0.052303844	-0.034537043	-0.036133411	-0.082001765	-0.012916079	-0.083452715	-0.041931425	0.008871406	0.010419646	-0.011510977	0.000547381	-0.054709471	-0.031172734	-0.08968477	-0.068401647
¸ßË¹°×ÔëÉù´¦Àí (8).mp3	0.024918315	0.09868907	0.030497013	0.013340422	0.017179726	0.094438176	0.056657703	0.036976362	0.04298035	0.033739895	0.080993057	-0.01914909	0.016925998	0.021070989	0.034625317	0.073662889	0.027805745	0.013091931	0.056655939	0.023415648	0.069949315	0.025124037	0.078267576	0.087620115	0.056789486	0.043048191	0.097086093	0.049459564	0.046186891	0.007613312	0.036967321	0.044753139	0.040955726	0.061869675	0.022938622	0.024708383	0.030646396	0.052601982	0.069760822	0.05179799	0.053376689	0.069943544	0.048294591	0.104848236	0.048683421	0.029477222	0.019379143	0.039411722	0.082452341
¸ßË¹°×ÔëÉù´¦Àí (9).mp3	-0.014442341	-0.013037176	0.010542514	0.028379801	0.001591737	-0.01823943	0.029578537	-0.007585071	0.010732606	0.0052563	0.015971969	-0.001257233	0.024914516	0.009311008	0.000856439	-0.009790828	0.0127155	0.013881378	-0.025736945	-0.034696464	0.028679639	-0.004005457	-0.000124921	0.025237209	0.000685798	0.027925285	0.01386596	0.030939194	0.002488041	-0.009039442	0.019367984	-0.02157742	-0.043212745	-0.024325451	0.017144128	0.007645682	-0.003268363	0.01468978	0.004657186	0.032825086	0.016003431	0.024451074	0.025993523	-0.003355374	0.006698072	-0.010322883	-0.026270963	-0.025438116	0.00334569
¸ßË¹°×ÔëÉù´¦Àí (10).mp3	-0.012720943	0.057190079	0.084701017	0.062941247	0.017590211	-0.028317321	0.14290159	0.006939225	-0.028288125	0.034217619	0.086348921	-0.013344461	-0.016385325	0.005378445	0.117449032	-0.042791734	-0.011796559	0.022846788	0.032155065	0.06729029	0.018229085	0.006572831	0.121330164	0.059136396	-0.020242053	-0.0023175	0.002860709	0.066594213	0.011884648	0.029865021	0.127364214	-0.004652592	-0.019015039	0.041829835	0.085475168	0.013330078	0.010149005	-0.009799158	0.105950883	0.036771784	-0.015678844	0.03297371	0.084960174	0.035824815	-0.040704618	0.037088512	0.143223614	0.0389373	-0.018061606
¸ßË¹°×ÔëÉù´¦Àí (11).mp3	0.025453219	-0.089990259	-0.094020291	-0.049534342	-0.020444863	0.027216463	-0.003156218	0.00757539	0.017232729	0.023898838	0.150487252	0.044700053	0.064840643	0.004995196	0.048170581	0.047557667	0.042766122	0.033942965	0.000265888	0.143549343	0.041541064	0.06493846	0.014701474	0.032498358	0.125033956	0.018084367	0.040142573	-0.02639326	0.11288867	0.027060644	0.058148863	0.017816843	0.003717996	0.150014534	0.029681735	0.045632376	-0.003885126	0.077549296	0.065358047	0.028358364	0.030473778	-0.004712163	0.169858524	0.030253566	0.047175602	-0.010069159	0.057223494	0.076455423	0.121351723
¸ßË¹°×ÔëÉù´¦Àí (12).mp3	0.007422285	-0.009490765	-0.031296547	-0.012898342	0.006165967	-0.011135735	0.007304443	-0.012098111	0.01987027	-0.024670466	-0.003969092	-0.008209057	-0.017714598	0.008148892	0.003346733	-0.026077761	-0.014424183	0.007687313	-0.015177662	0.00700276	-0.044203146	0.01038787	0.00041694	0.004143398	-0.021700162	-0.012479655	0.018615285	0.029269338	-0.036968077	-0.053355341	-0.012763912	-0.02028109	-0.035797651	-0.023448332	-0.004100172	-0.015121717	0.000101838	-0.045212612	-0.006436206	-0.027393874	0.03274921	-0.034554778	-0.007233128	-0.028295119	-0.002569396	-0.029860908	-0.042787269	-0.018924252	-0.043579038
¸ßË¹°×ÔëÉù´¦Àí (13).mp3	0.03659111	0.042181092	0.022187478	-0.01280255	0.038469391	0.021279079	0.040804197	0.053546711	0.024483873	0.027516639	0.010132882	0.003790435	0.004948108	0.003808347	0.005622655	0.110068404	0.036306576	0.037749074	0.068513323	0.074005777	-0.00253981	0.01972979	0.05302329	0.067214722	0.050970449	0.01630714	0.032532189	0.017331085	-0.027287368	0.025913479	0.008894009	0.03499058	0.061491057	0.035914649	0.034431743	0.006790405	0.006334225	0.005663578	0.027135728	0.017119075	0.090017809	0.055148598	0.033189315	0.043970492	-0.014279081	0.00535594	0.026713411	0.002485471	0.062007327
¸ßË¹°×ÔëÉù´¦Àí (14).mp3	0.06044331	0.007596201	0.005854107	0.029762935	0.02168023	-0.016919341	0.02170019	0.067467934	0.021747824	0.025757586	0.015701582	0.028915282	0.017437688	0.023494996	0.024950415	0.02216624	0.010290291	-0.013622249	0.005325479	-0.011632714	-0.006519939	0.009262271	0.010098209	-0.002240313	-0.014531408	-0.00397873	-0.017316927	0.011377168	0.007474721	0.021805822	0.024142684	0.011130154	0.025444051	-0.00444821	-0.006254507	0.006842083	0.001532092	0.032053442	-0.003234034	-0.018237358	0.025337856	0.004812958	0.00890379	0.004352203	0.027756611	-0.00738565	0.010564235	-0.000617656	0.006883498
¸ßË¹°×ÔëÉù´¦Àí (15).mp3	0.020647798	0.025675362	-0.024501907	0.008093672	-0.013681296	-0.019507975	-0.027176417	0.113747258	0.042805851	0.079363183	0.038577327	0.058471327	0.014952236	0.022011959	0.046535882	-0.015456757	0.029818763	0.005476913	0.038569379	0.015944707	-0.001552945	-0.039578458	-0.035293312	-0.054585235	-0.038359578	-0.040830103	-0.037413525	0.018698794	0.022923279	0.04333494	0.020538594	-0.002490206	0.009125426	0.022953472	-0.007212373	-0.050905032	-0.039966074	-0.030705551	-0.026933257	-0.022747543	-0.022713218	0.053884439	0.040524922	0.014918374	0.021971063	-0.001170907	0.012152655	0.014398207	-0.004062049
¸ßË¹°×ÔëÉù´¦Àí (16).mp3	0.051649596	0.020305989	0.057172618	0.045756729	0.288983552	0.20242913	0.250657784	0.300560206	0.026379001	0.002044011	-0.010749338	0.02535886	0.092987263	0.097461611	0.13459544	0.029125365	0.067480116	0.123280495	0.147555341	0.067730815	0.044171844	0.025989971	0.062708121	0.059719677	0.294635694	0.288143313	0.265228546	0.315728044	0.046277878	-0.05563889	-0.052205462	0.067495892	0.155808363	0.132259411	0.165860881	0.034643866	0.075626007	0.124393366	0.117957693	0.088649082	0.048395821	0.018440761	0.053431729	0.046520971	0.290965198	0.224455656	0.240168398	0.307834887	0.021841294
¸ßË¹°×ÔëÉù´¦Àí (17).mp3	0.01694313	0.0288646	0.028205687	0.02238952	0.040691942	0.011569976	0.100062802	0.045118173	0.003254162	0.036284437	0.032584867	0.01396292	0.032517074	0.02930187	0.076185507	0.046721129	0.032535552	0.048256711	0.005960259	0.017450221	0.02380144	0.008878949	0.035534687	0.137759459	0.018272225	0.040287024	0.034250257	0.022564948	0.026198034	-0.00213692	0.061779212	0.002464827	0.0177173	0.003573451	0.054548195	0.024445916	0.095406177	-0.029231357	0.014796467	0.015810982	-0.030790483	0.084320677	0.009833787	0.012659981	0.012185603	0.09017232	0.087639949	0.069303363	-0.007789966
¸ßË¹°×ÔëÉù´¦Àí (18).mp3	-0.027400485	-0.103502925	-0.073989243	-0.162797959	-0.09409795	-0.010902395	-0.020815097	-0.04684769	-0.032567795	-0.032808573	-0.044841214	-0.065911664	-0.096447905	-0.047037993	-0.085504134	-0.028411866	-0.003397483	-0.019432296	-0.07142404	-0.069335054	-0.041300372	-0.035677635	-0.056801317	-0.078980871	-0.168635562	-0.102353617	-0.082832716	-0.068042506	-0.055419892	-0.070578551	-0.01344042	-0.007885364	-0.053833949	0.081722672	-0.001228935	-0.086306372	-0.050867711	0.040140709	-0.018901715	0.028789887	-0.022896254	-0.123218961	-0.157563031	-0.038735398	-0.073569888	-0.016578517	-0.127159366	0.009449557	0.061891661
¸ßË¹°×ÔëÉù´¦Àí (19).mp3	-0.019499139	0.050852757	0.107445048	0.00314316	0.026198771	0.047519624	0.022172012	0.006422019	0.018363068	0.049190748	-0.020680247	-0.077902198	0.035232345	-0.000293023	0.007360966	0.073354835	-0.006528821	0.04327843	0.058901522	0.011054956	0.029122181	0.048598849	0.034805727	0.010249486	0.028751594	-0.052187425	-0.034498125	-0.003749821	0.038661683	0.041518869	0.023484663	-0.003983058	0.025630196	0.025191131	0.003659336	0.0107234	0.047678249	0.051673765	0.035264928	0.012410754	0.039513061	0.05206916	-0.005173439	0.073681151	0.018960327	0.052418648	7.12E-05	0.10135271	0.044849734
¸ßË¹°×ÔëÉù´¦Àí (20).mp3	0.057740262	0.052020335	0.023544033	0.031297577	0.008621421	0.017732954	0.000752178	0.030245099	0.028965677	0.028454942	0.041823706	0.021100205	0.01375956	0.062973016	0.043703219	0.006947156	0.00346458	0.011572476	0.007062639	-0.035240008	0.003244791	0.037824028	-0.002995774	0.027279587	0.021464891	-0.005566075	0.030541856	0.011853674	-0.004349286	-0.047395327	0.003701712	-0.00472152	0.023213466	0.000117166	-0.010730851	0.012567898	0.011631403	-0.0059672	-0.007933285	-0.014270392	0.017439798	0.0229326	0.037098638	0.034747666	0.014013251	0.035864042	0.028000006	0.008411327	0.048743297
¸ßË¹°×ÔëÉù´¦Àí (21).mp3	0.193793209	0.057089574	0.030682616	-0.002998544	0.001377824	-0.00814796	-0.018773855	0.133639328	0.021110008	0.105235482	0.02901998	-0.025778732	-0.003493155	0.068768824	0.002857255	-0.035375015	-0.027323872	-0.001328782	0.036867686	0.107259063	0.108478266	-0.033071103	0.019093973	0.044703633	0.042364495	0.0574275	0.019123879	0.049763386	-0.021732408	0.010301529	0.139130117	0.020564112	0.037206364	-0.005380071	0.012021703	0.013644969	-0.058488028	0.014866931	0.199428168	0.015190271	-0.019307077	0.017405569	0.05472695	-0.005155561	-0.004805201	0.08181883	0.129507716	0.055187889	0.010768633
¸ßË¹°×ÔëÉù´¦Àí (22).mp3	-0.023539426	0.037794646	0.024034814	0.150798366	0.107776414	0.028661596	0.014393294	0.052935467	-0.023444395	0.157921067	0.031701281	0.169266862	0.089265749	0.075733942	0.102111379	0.036057682	-0.009783304	-0.080352518	0.152518521	0.25897338	0.049621098	0.203546857	0.002422975	0.030509192	0.093729171	0.013834806	0.250487588	0.162020863	0.0329973	0.104045942	0.102720391	0.032541197	-0.046293432	0.027613201	0.016637509	-0.124183011	-0.089138139	-0.009559654	-0.005195474	-0.028429745	0.00260544	0.119832659	0.194953501	0.01015179	0.092904041	0.021705613	-0.031515023	-0.113655432	0.008625555
¸ßË¹°×ÔëÉù´¦Àí (23).mp3	-0.125362264	-0.088322484	-0.095541829	-0.079407383	-0.148986535	-0.046992721	-0.045702584	-0.066018048	-0.129246623	0.002475241	0.226024259	0.256401207	0.210062967	0.269852053	0.159392335	0.263807588	0.151330133	0.17077618	0.279810673	0.171367047	0.107103456	-0.162118547	-0.106187802	-0.046243231	-0.105469976	-0.110799395	-0.109186318	-0.11366269	-0.086713937	-0.103239368	-0.021401235	-0.080000086	0.273350967	0.23620942	0.039015293	0.308111726	0.193871474	0.134161681	0.319533313	0.247578952	0.160495738	0.129589266	0.121863792	-0.082743954	-0.071007018	-0.049743825	-0.084304575	-0.081891095	-0.063032212
¸ßË¹°×ÔëÉù´¦Àí (24).mp3	0.150500239	-0.006499862	-0.033660728	-0.024880879	-0.011993911	0.009084864	0.117534391	0.019162705	0.044609906	0.010556896	0.069775781	0.073345603	0.088614315	0.010278829	0.007164166	-0.032275842	0.001470448	0.056000617	0.058789123	0.057057158	0.077169564	0.065208391	0.019980692	0.100967295	0.074614882	0.027388817	0.010624625	0.000499806	-0.01072719	0.02569381	0.107340318	0.023994591	0.125088819	0.064850318	0.033032496	0.091907779	0.123569876	0.03508692	-0.001828113	-0.017359229	0.006633196	0.054092989	0.091368154	0.143307302	0.092382289	0.032091145	0.019503314	0.062012162	0.096908688
¸ßË¹°×ÔëÉù´¦Àí (25).mp3	0.05506659	0.03952057	0.014558828	0.041358859	7.65E-05	0.067525064	0.009156388	0.00585248	0.047621513	0.04648601	0.072875263	0.003893804	0.101649222	0.054661527	0.03085592	0.054922741	0.047779712	0.041489699	0.048582455	0.029405298	0.072022433	0.05658428	0.01931605	0.110615962	-0.005830209	-0.054145984	-0.056367633	-0.037350217	0.010198586	0.024576262	0.058587076	0.08964578	0.018717057	0.029909581	0.086398109	0.024172439	0.072762112	0.022544825	0.054305547	0.02269868	0.041698271	0.043798975	0.03638112	0.076362925	0.096389009	0.009353009	0.009400332	-0.010248404	0.032320036
¸ßË¹°×ÔëÉù´¦Àí (26).mp3	-0.021675017	0.016615163	0.026178677	0.016464215	0.028333261	0.002236273	0.013780938	-0.002444302	-0.002731871	-0.032694217	-0.023063146	-0.01155672	-0.003306902	-0.005197235	0.001608371	0.000481293	0.01249005	0.028633533	0.029841063	0.018796978	0.018953901	0.00785284	0.01207314	0.021226752	-0.028112887	-0.04834127	-0.016657499	-0.021823277	-0.017213001	-0.011362279	-0.022934596	-0.002418521	0.029260086	0.028358119	0.017534085	0.004635234	-0.002783344	-0.013803082	-0.002946542	0.02652972	0.006284999	0.009411869	-0.001646206	0.008976119	-0.017056079	-0.009434761	-0.009688865	0.034145085	0.030307851
¸ßË¹°×ÔëÉù´¦Àí (27).mp3	0.014306891	0.020695932	0.039771767	0.026504874	0.08389283	-0.005653304	-0.02732075	0.003370937	0.022042116	-0.006020135	0.056000255	0.013313121	0.03297992	0.01425843	0.037086881	0.060890161	0.026008009	0.027979968	-0.046773109	0.071060061	0.007788385	0.028814933	-0.009745392	-0.037672613	0.016379893	0.017923977	0.024911334	0.053337923	0.020749737	0.09720974	0.006903443	0.056100407	-0.025682848	0.026408269	0.030566783	0.037980582	-0.005093211	0.001096829	-0.014057228	-0.033304038	0.053606298	0.009779128	-0.003505217	0.063123525	0.041141188	0.044289312	0.008411723	-0.018366687	-0.028181034
¸ßË¹°×ÔëÉù´¦Àí (28).mp3	0.01462386	0.028527978	0.108368247	0.114195976	0.138694478	-0.000341727	0.020308064	-0.010587265	0.004704193	-0.025172465	-0.008161886	0.043442472	0.024991412	-0.006662029	-0.008545472	-0.030528408	-0.053224055	-0.005378439	-0.041885455	-0.035784669	-0.006019146	0.000407376	-0.023384604	-0.04271237	-0.037862843	-0.037317329	0.011803495	0.001440068	-0.013306277	-0.013725377	-0.034472066	-0.05085382	-0.01569349	-0.00898929	-0.021783509	-0.00120016	-0.027527277	0.001869004	-0.001336481	-0.041751966	-0.037878092	-0.003005949	0.022474589	-0.06288592	0.011232098	-0.026102207	0.076224486	-0.081873759	0.070471655
¸ßË¹°×ÔëÉù´¦Àí (29).mp3	0.011154884	-0.015905906	-0.013788164	-0.001852621	0.000460449	0.015358151	-0.009023419	-0.002035248	0.016876529	0.017766304	0.008235515	0.011943805	0.008078363	-0.010234249	0.011876659	0.067445232	0.043280021	0.037095973	-0.029989982	0.019119943	0.016145637	0.028214852	0.018219653	-0.001000445	0.029566113	-0.004291546	0.006434598	0.007959516	-0.019899841	-0.006109469	0.015101703	0.001722127	0.007654226	0.018823427	0.012307806	0.062917621	0.013937773	-0.009929879	0.060638273	0.027065702	0.006469427	-0.009913213	-0.002866592	-0.021093305	-0.013387386	-0.006010008	-0.015652337	0.003078116	0.012517989
¸ßË¹°×ÔëÉù´¦Àí (30).mp3	0.005873403	0.018602242	-0.006095014	0.085291744	0.106870314	0.008185629	-0.090821942	0.000740412	0.031208241	0.040297063	-0.011855377	-0.078722336	-0.035677178	-0.051463841	-0.047521805	-0.023165093	-0.064789201	-0.045033583	-0.092582735	-0.014841394	-0.033228875	-0.029896787	-0.115858221	-0.019915172	-0.086844464	-0.033264624	-0.052737247	-0.061674814	0.054254772	-0.011639055	0.058776058	-0.042012133	-0.041048196	0.015403111	0.008930562	0.035020614	-0.00905929	-0.133417664	-0.046302658	-0.08760722	-0.093385054	-0.118649777	0.028192599	-0.043627039	-0.063781849	-0.028026646	-0.059324438	-0.018035682	0.000777768
¸ßË¹°×ÔëÉù´¦Àí (31).mp3	0.031060304	0.026531757	0.032734225	-0.000847728	0.019661541	-0.013951258	-0.041661518	0.026338225	0.022767014	0.015624257	0.059761783	0.044828931	0.017080574	-0.007255405	0.034258348	-0.003683737	0.008321805	0.002123561	-0.006350528	0.020367118	0.004188733	0.048306968	0.023809463	-0.035549004	0.014723808	0.019305439	0.017993427	0.055889151	-0.011332928	-0.001958348	0.040205831	0.021751426	-0.015768236	-0.03085483	-0.021147248	0.09138432	0.021955638	0.020047792	-0.0068896	0.020412801	-0.008246878	0.026677458	-0.003874931	-0.036713497	-0.026624942	0.057220383	0.042695874	0.025979207	0.002700182
¸ßË¹°×ÔëÉù´¦Àí (32).mp3	0.003792426	0.000710549	0.004297126	0.005824118	-0.012377192	0.001384732	-0.013114468	-0.005214136	0.005897418	0.040015506	0.026033182	-0.056371389	-0.00745752	-0.068476677	-0.145062205	0.04804808	0.027212679	-0.049013156	-0.015637499	0.000925335	-0.009115463	0.052062371	0.033279811	-0.045721172	-0.021771091	-0.007806318	-0.184077657	0.01768556	0.053551334	-0.034792408	-0.008520335	0.006103025	-0.132517649	0.018312393	0.056477552	-0.073764449	0.00476747	-0.023231756	-0.175571384	0.012267101	0.036015266	-0.095565247	-0.009611748	-0.020711597	-0.084422119	0.010574835	0.031387127	-0.11205723	0.035194082
¸ßË¹°×ÔëÉù´¦Àí (33).mp3	0.042277213	0.119170547	0.039739917	0.063122923	0.041577186	0.092180958	0.04285283	0.02322321	0.119404318	0.042278846	0.019000518	0.136424214	0.055976377	0.039746803	0.094851332	0.042864292	-0.050936855	-0.003497662	0.042436605	0.024315991	0.05436842	0.033645614	-0.05205327	0.032946625	0.076239557	0.010203685	-0.019847617	0.006922737	0.053331066	0.097296616	0.053409423	0.024940043	0.057753271	0.058141823	0.043656772	-0.029469526	0.060710424	0.14876297	0.187671513	0.056939728	0.046516892	0.048620483	0.057525701	0.096118884	0.060760742	0.045182652	0.048062589	0.096542061	0.063471856
¸ßË¹°×ÔëÉù´¦Àí (34).mp3	-0.076346633	-0.032425173	-0.002907131	-0.048162584	-0.116650134	0.013806345	-0.074402714	0.006121409	-0.008718697	-0.055134135	-0.062096329	-0.01977913	-0.072101166	-0.045563129	-0.062539105	0.009632935	-0.066044666	-0.008777713	-0.015745502	0.000750407	-0.059641884	-0.021780698	-0.027114206	-0.045011458	-0.015723459	-0.020569712	-0.063685449	-0.04240355	-0.052453676	-0.062377526	-0.044283956	-0.005612848	-0.07170783	-0.036947107	0.00447917	-0.004373434	-0.023155792	-0.011562282	-0.042775846	-0.046048645	-0.014945488	-0.020224962	-0.062257338	-0.030359603	-0.047854107	-0.048787043	-0.011750871	0.016728878	-0.043782014
¸ßË¹°×ÔëÉù´¦Àí (35).mp3	0.023461442	-0.006961502	0.012923343	0.023659931	0.017431993	-0.005417692	-0.014310715	0.036666951	0.010297716	-0.033349713	0.01137631	0.00090737	0.002385355	-0.012105455	0.021607215	0.004098732	0.000265899	0.061576648	0.007272816	-0.008682747	-0.02346134	0.001493252	0.032452716	-0.000737592	0.014836188	-0.021521988	-0.006983175	-0.002908297	0.016860951	0.011193601	0.036135448	0.011685426	-0.013170207	0.01531655	0.00440554	0.026642906	0.008105681	-0.005552155	0.020485942	-0.031781588	0.00741335	-0.002719701	0.022114962	0.050599249	0.004417717	0.026853593	0.012142023	0.008826475	0.011550099
¸ßË¹°×ÔëÉù´¦Àí (36).mp3	0.010744978	0.018216704	0.021673471	0.002758579	0.019780543	0.041683063	0.047359183	0.018055665	0.010126492	0.018054756	0.029472868	0.014877657	-0.010611863	0.017252021	0.006536819	-0.023071081	-0.014711855	0.049336162	-0.000132791	0.059709348	0.030957555	0.048879069	0.032308095	0.021653984	0.022321638	-0.009231844	0.034327182	0.006194599	0.027977541	-0.008259618	0.032264889	0.017065872	0.010155018	0.024947919	0.013461543	0.019544182	0.035966591	0.0011346	-0.003449123	-0.049831147	-0.071662792	-0.014064013	0.031017074	0.036110367	0.075673615	0.001280241	-0.026596394	0.036468224	0.015331883
¸ßË¹°×ÔëÉù´¦Àí (37).mp3	0.027839905	0.292603759	0.248345988	0.037141456	0.084951539	0.071263539	0.059059707	0.170956289	0.090449161	0.126624479	0.09805787	0.051565749	0.161742475	0.207111033	0.050198586	0.137367727	0.015081002	0.050493934	0.098942702	0.030187096	-0.000127021	-0.085830962	0.013422081	-0.009585761	0.025647409	-0.02437279	-0.060965365	-0.06780607	-0.027447188	0.077772513	-0.006472124	0.075002224	-0.021889815	-0.013057908	0.001099824	0.21054111	0.125569006	0.117625133	0.132346649	0.03788116	0.012826051	0.125052218	0.045542219	-0.011578717	-0.076152044	-0.021211363	0.02889929	0.08052342	0.042955773
¸ßË¹°×ÔëÉù´¦Àí (38).mp3	-0.049331105	-0.013498612	-0.019289899	-0.023011308	-0.024386956	-0.033512674	-0.003796194	-0.053911033	-0.06314934	-0.051254843	0.010000066	-0.024893381	-0.020903685	-0.019097141	-0.042420266	-0.054382763	-0.067274037	-0.025639602	-0.039011409	-0.016448576	0.017539606	0.020593377	-0.042101322	-0.015264279	-0.009081853	-0.075503973	0.015008066	-0.02088797	-0.023838029	-0.051488465	0.008989948	-0.007885484	0.009170446	-0.055787122	-0.005372538	-0.059381839	-0.042429909	-0.022661712	-0.00121147	-0.024044265	0.009447902	-0.025223532	-0.075083659	0.001737098	-0.034627095	8.59E-05	0.014226402	-0.00861831	0.014838581
¸ßË¹°×ÔëÉù´¦Àí (39).mp3	-0.02499461	-0.00498848	0.062318063	0.054670037	0.042157896	0.032645159	0.028669456	-0.012293197	0.009682752	0.019290634	0.020393676	0.042996347	0.049262836	0.049461322	0.040156286	-0.027051915	-0.031528943	0.012578317	-0.006140757	-0.012417937	0.055769305	0.045121131	0.061636221	0.034259605	0.01048164	0.032771457	0.033770061	0.007267011	0.022911454	-0.00167449	0.004117716	0.008011356	0.021771928	0.009360966	0.010616845	0.038016246	0.026533851	0.039712734	0.021252158	0.041332684	0.047262437	-0.002913711	-0.027669592	-0.020073283	-0.009323202	0.006829154	0.035483093	0.004396828	0.009236426
¸ßË¹°×ÔëÉù´¦Àí (40).mp3	-0.010711169	-0.013599847	-0.016756056	0.027717137	-0.035790898	0.009719755	0.001923316	0.007361106	-0.004846902	-0.008602837	0.017437352	-0.012187753	-0.015436697	-0.034124603	-0.025854339	-0.041256527	0.049339021	-0.016075675	-0.00544912	-0.041322237	0.007911586	-0.00392367	0.015443088	0.008601793	-0.010021906	0.000524036	-0.025154925	-0.002361384	-0.019139008	0.013203201	-0.007231664	-0.031124867	-0.02136809	0.032039549	-0.011455215	-0.058784318	-0.038731526	-0.001576089	-0.028796658	-0.0141777	-0.044616081	-0.006902133	-0.008364109	-0.02918699	-0.004010698	-0.030297158	-0.023100141	-0.025802147	-0.025990544
¸ßË¹°×ÔëÉù´¦Àí (41).mp3	0.071417977	-0.032896642	-0.04726619	-0.066065628	-0.030040134	-0.025534654	0.001548941	-0.019126751	-0.053260478	-0.007584483	-0.034379966	-0.082791299	-0.007611764	0.039251581	0.01500001	0.011509531	0.070664282	-0.013310447	0.001528485	-0.068046617	0.005831568	-0.017618663	-0.038538836	0.036561661	-0.045775455	-0.036995686	-0.0130985	0.006458755	0.003500686	-0.001878739	0.030331544	-0.054648923	-0.024912267	-0.025492126	-0.015276344	0.000379461	-0.005146221	-0.000657165	-0.056010274	-0.011811867	-0.03287353	-0.024167244	-0.076823816	-0.020961291	0.011397401	0.012899802	0.054595137	-0.01833569	-0.026280672
¸ßË¹°×ÔëÉù´¦Àí (42).mp3	0.01293298	-0.012237287	-0.026679191	-0.029389969	-0.025883864	-0.024462206	-0.040974458	-0.030974838	-0.019297495	-0.024256062	-0.011336778	0.031832087	0.004962953	-0.017203596	-0.029522818	0.012190743	0.017783878	-0.011004646	0.006479968	0.00741607	-0.008303644	0.00113773	-0.030804569	-0.05027805	-0.002818235	0.012173734	0.00701277	-0.038874605	-0.048422918	-0.024724934	-0.008778638	-0.011598297	0.005765117	-0.017357161	-0.031507271	-0.024579059	-0.011467259	-0.005388325	-0.048017183	-0.046754993	-0.021117227	0.022950298	0.013999648	-0.012952086	-0.003303607	-0.024507548	-0.019849228	0.000558722	0.026233287
¸ßË¹°×ÔëÉù´¦Àí (43).mp3	-0.012231023	-0.006755724	-0.013249663	-0.051931415	-0.021465203	-0.013532535	-0.036772591	-0.03102219	-0.020382306	-0.032267117	-0.025119689	0.011177737	0.040234603	-0.118327116	0.008372127	-0.012648414	-0.01130353	0.005817353	0.001973315	-0.047849432	-0.028301249	-0.015616461	0.063485143	-0.01863469	-0.013740232	-0.006983568	0.035919533	-0.032334809	-0.040163927	-0.053051628	-0.05403652	-0.040395829	-0.023414596	-0.041533042	-0.027201682	-0.013490941	-0.042988129	-0.020441283	0.006914907	-0.056347083	-0.050134997	-0.013616064	-0.024639611	-0.018282202	-0.02800945	-0.056802386	-0.041902852	-0.010565954	-0.015664754
¸ßË¹°×ÔëÉù´¦Àí (44).mp3	0.017291423	0.031424633	-0.017152504	0.009302102	0.040609748	-0.008198659	-0.021989335	0.044498245	-0.011608085	0.014321702	0.042666058	0.019724539	0.026582284	0.04044324	-0.02480643	-0.005742648	0.041438651	-0.011490342	-0.006898444	0.039886726	-0.021693411	0.016286797	0.041021081	0.002083394	0.023184468	0.04061998	0.072016454	0.012671464	0.020334363	0.048979863	0.026118678	0.01910531	-0.022267462	0.01288209	0.038930376	0.047456055	0.008591487	0.000525151	-0.081898468	-0.003925892	-0.042690028	-0.002677173	-0.008742644	0.023922058	-0.00817121	0.025289137	0.042469443	0.002260913	0.034462849
¸ßË¹°×ÔëÉù´¦Àí (45).mp3	-0.019995274	-0.00670992	-0.053760025	-0.029419754	-0.011235686	0.005598817	-0.035637501	-0.038443606	-0.017408948	-0.090007113	-0.0405013	-0.071079853	-0.021813405	-0.001037344	-0.016936417	-0.012646323	-0.045923328	-0.032045381	-0.029788557	-0.022410701	-0.039671991	-0.003389103	-0.023586736	-0.01304598	-0.014610262	-0.039180509	-0.034985868	-0.027795642	-0.05624749	-0.010576046	-0.032685016	-0.017023755	-0.038074572	-0.002505427	-0.007492537	-0.012932804	-0.034355844	-0.039313558	-0.012516864	-0.051753103	-0.013054185	-0.028143401	-0.010976688	-0.035877282	-0.073375753	-0.05577287	-0.078522687	-0.017410941	-0.018261872
¸ßË¹°×ÔëÉù´¦Àí (46).mp3	0.098040855	0.054013234	0.038499754	-0.02794951	-0.005463892	-0.026634921	0.047713757	0.011514048	0.080618551	0.046252883	0.028631549	0.074567328	-0.031458309	-0.000448854	0.031242859	0.046254462	0.079160834	0.108635872	0.061008105	0.035131276	0.035029648	-0.021837922	-0.049742638	-0.021357729	0.0657737	0.100246801	0.091759308	0.062618249	0.049461039	0.0158255	0.02298628	0.00990577	-0.094438295	0.012008901	0.064484137	0.053168424	0.087770396	0.100846566	0.080629095	-0.014828701	0.013677868	0.013758494	0.120734877	0.067958647	0.080068378	0.093715556	0.088356856	0.097915194	0.02418934
¸ßË¹°×ÔëÉù´¦Àí (47).mp3	0.052484234	-0.05744598	-0.047305502	-0.024485149	0.019068535	0.066770337	-0.041761474	-0.047488121	-0.031933911	0.009117433	0.039186831	-0.033165783	-0.135913028	-0.093203469	-0.085229978	-0.053525627	-0.01284502	0.062127321	0.053200752	0.004591078	0.056200427	-0.065816168	-0.057074499	-0.043129889	0.003206257	0.038038011	-0.048853327	-0.056706892	-0.058700448	0.010896694	-0.009763363	-0.0441354	-0.057229867	-0.040059112	-0.007108713	0.050168498	-0.021872288	-0.067130107	-0.035188535	-0.012923652	0.045263105	-0.002149069	-0.062967682	-0.016505585	-0.00894807	0.05445358	-0.015552074	-0.054590666	-0.048515633
¸ßË¹°×ÔëÉù´¦Àí (48).mp3	-0.008045522	-0.011457766	-0.016989555	-0.020647605	-0.004535512	0.003905928	0.068657095	-0.010262004	-0.029809183	-0.019010776	-0.019477675	-0.004736849	-0.032747813	-0.01441051	0.01023726	0.010407405	0.014770544	0.011593431	0.000565248	-0.002097473	-0.002452577	-0.00184599	0.002573029	-0.00083114	-0.009989599	-0.02268864	-0.024872523	-0.022904539	-0.023172097	0.009399407	-0.040546001	0.0078099	0.016745357	0.018003479	-0.017965213	-0.007829515	0.007373649	0.010121219	0.015714077	-0.008283366	0.007137299	-0.019128656	-0.017624137	-0.029559518	-0.021523458	-0.009058858	-0.014033845	-0.031293418	-0.027760908
¸ßË¹°×ÔëÉù´¦Àí (49).mp3	0.001811461	-0.031101995	-0.055847816	0.002093451	-0.054562151	-0.026119431	-0.027658933	-0.024807238	-0.033880778	-0.010594419	-0.017716176	-0.013200049	-0.024593031	-0.051718943	-0.029285613	-0.05706831	-0.01572636	0.001999732	-0.006172657	-0.049829818	-0.037884222	-0.02156782	-0.052902003	-0.048254574	-0.043102335	-0.049567373	-0.020176372	0.015668443	-0.011955218	-0.023795674	-0.023592332	-0.011778677	-0.014404231	-0.05780156	-0.032447886	0.00968865	-0.025111069	-0.052151259	-0.058508808	-0.048035895	-0.042729494	-0.045749713	-0.014832725	-0.002371557	-0.018133408	-0.069216905	-0.031140422	-0.04481328	-0.022577085
¸ßË¹°×ÔëÉù´¦Àí (50).mp3	0.085501863	0.122678205	0.056357564	0.027852182	0.004273433	0.059477458	0.008631427	-0.017200316	-0.028944849	-0.004344895	0.003546913	-0.027948236	-0.034471767	0.0834757	0.048205669	0.074246749	0.078086933	-0.038285738	-0.054681401	-0.00325966	-0.008765751	-0.020179908	-0.015719184	0.00496076	-0.003008657	-0.012432326	-0.0128208	0.011482949	-0.035594407	-0.016385104	-0.025673768	-0.016819333	0.026479808	0.061427112	0.042912001	0.051639081	0.046033203	0.057808776	0.045622635	0.026909802	0.028809661	0.026728738	-0.003530276	0.008194025	-0.010991576	0.037789826	0.047555201	0.030889011	0.05694887
¸ßË¹°×ÔëÉù´¦Àí (51).mp3	0.184637312	0.195856983	0.251375125	0.263936427	0.280441077	0.157227094	0.050195118	0.10364157	0.262732773	0.246323732	0.206109055	0.127645105	0.124355109	0.067721865	0.212220507	0.186651856	0.326352094	0.353251791	0.056721935	-0.012163888	0.189391339	0.172393176	0.114743994	0.166131745	0.118044238	0.07295522	0.104613953	0.295529692	0.236963528	0.173389712	0.081996544	0.196212853	0.010774211	0.057269881	0.064998041	0.062516874	0.036867926	0.05705414	-0.010257566	0.076094064	0.058968796	0.063602345	0.064217931	0.029616888	0.056631065	-0.032446196	-0.063960894	-0.049946394	-0.025138651
¸ßË¹°×ÔëÉù´¦Àí (52).mp3	0.011889022	0.106431575	-0.029612719	0.013814559	-0.003386268	-0.014481906	0.045716461	0.025566311	-0.009436678	0.025043817	0.007240441	-0.012106383	0.008120771	-0.027701845	0.015611081	0.000947285	0.026494652	0.030680211	0.020551286	-0.012020971	0.004195001	0.00046104	0.017536052	0.026911443	0.001228013	0.091087359	0.043312723	0.034913995	0.020713575	0.028376045	0.063348256	0.109343418	0.011329351	-0.036056811	-0.006890246	-0.017644686	0.008334864	0.041470898	0.027105482	-0.02542847	0.036476327	0.064049474	0.07234068	0.042733882	0.066935905	0.104222245	0.022817019	-0.043875068	0.015428704
¸ßË¹°×ÔëÉù´¦Àí (53).mp3	0.015697117	-0.006482927	0.057572293	0.078873828	0.188286968	0.048620707	0.011393372	-0.012335474	0.017491143	-0.000689219	0.008109972	0.019399938	0.068557368	0.144701593	0.065895623	0.03289168	0.092129386	-0.012947561	-0.004464731	0.003119286	0.013397155	0.069785679	-0.022372166	0.1619556	0.119874107	0.118287613	0.07123105	0.02963395	-7.19E-05	0.00824607	0.019143715	0.041073022	-0.011644007	0.096614649	0.052902715	0.071146611	0.044759191	0.142123905	0.028162879	0.012920146	0.044767517	0.010392971	0.053785419	-0.01406123	0.172703465	0.040459101	0.203276879	0.033728861	0.079572735
¸ßË¹°×ÔëÉù´¦Àí (54).mp3	0.03181573	0.152530989	0.128842602	0.115386734	0.108762656	0.112297505	0.003385616	0.006038988	0.016966683	-0.011295034	-0.154377542	-0.127856751	-0.063310921	-0.013921162	-0.012085453	-0.01509029	0.050022838	0.017437816	0.014650993	0.099708307	0.107638811	0.057494764	0.009723314	0.004597012	0.04002071	0.045467384	0.005874576	0.019592932	-0.061418026	-0.107658107	-0.000215259	-0.126370666	-0.115566347	-0.096218092	-0.068939118	-0.050151456	-0.018278798	0.02036334	0.017843746	-0.0291054	0.021751668	0.024052034	0.019448193	0.108750287	0.094379532	0.065557223	-0.006790829	-0.004675028	0.050673571
¸ßË¹°×ÔëÉù´¦Àí (55).mp3	-0.026980732	0.006873133	-0.030923368	-0.028022269	0.055564732	0.065916139	-0.033126651	-0.026300291	0.136282815	0.000785169	-0.000156557	0.000181454	-0.005455208	-0.002290706	-0.011262123	-0.010149709	-0.002927576	-0.010319604	0.00869728	-0.038312881	-0.044258357	-0.044913145	-0.05576957	-0.040241087	0.006043838	0.079178459	0.07972051	0.026230846	-0.009692651	0.014133818	-0.007299771	0.03507391	0.019068804	0.008228867	0.002700921	-0.005688459	0.040974504	0.013562083	-0.004741964	-0.004827869	0.01133884	0.048720823	-0.008862895	0.040192499	0.032032607	0.027616293	0.057759471	0.015154249	-0.007559605
¸ßË¹°×ÔëÉù´¦Àí (56).mp3	0.008518793	-0.003051516	0.03662302	-0.005770321	0.016321663	-0.002781819	0.007146406	-0.032762974	0.027004748	-0.030427325	-0.018000928	0.02543542	-0.003618971	0.028065463	-0.008072575	-0.016216296	-0.003901312	0.061906015	0.003394742	-0.020247106	-0.013193286	-0.004548078	0.017020986	-0.009419179	0.013679543	0.010135099	0.002486359	-0.011566189	-0.005106193	-0.024092451	0.023305846	-0.013785238	0.011709574	-0.017001338	0.008630776	0.042193393	0.023500425	0.020091246	-0.003298379	0.01390208	-0.015125902	-0.015127269	0.071657395	-0.002384471	0.014251304	0.004557285	0.044097475	0.075264343	0.019216701
¸ßË¹°×ÔëÉù´¦Àí (57).mp3	0.03950129	0.009680342	0.016331174	-0.004945716	0.03324337	0.003956288	-0.004413841	-0.01822497	0.023108815	0.009678012	0.027199579	-0.007821989	-0.031510579	-0.021786403	-0.018100532	-0.002284571	-0.002819714	0.010962971	-0.034202854	-0.000754675	-0.007585684	-0.020897425	-0.032662029	0.00940025	0.003184374	0.01242185	-0.031267073	-0.027828216	0.004857126	0.017994592	-0.009765292	0.008364557	-0.037421778	-0.001723301	-0.003797299	0.012918169	0.007984511	0.013092193	0.002316594	0.04235321	0.020354236	-0.037734228	-0.002576061	-0.010633569	-0.023999663	-0.026992506	0.001618583	0.025896407	0.01860864
¸ßË¹°×ÔëÉù´¦Àí (58).mp3	-0.018511909	0.020836184	0.040957593	0.036964266	0.044230259	0.004972155	0.116954839	0.075656625	0.106571797	0.086460591	0.089714073	0.085092689	0.029738529	0.037137905	0.053022631	0.060527976	0.038298763	0.037698734	0.036969317	0.04383552	0.077295938	0.012882772	0.037839585	0.060704294	0.044560316	0.024183091	0.033166114	0.063864472	0.048407354	0.002433259	0.024328459	-0.003799974	-0.00086453	-0.009526281	0.007736073	0.007801704	-0.001403867	0.031595287	0.143300807	0.12681955	0.117655288	0.083565991	0.06988533	0.134480146	0.097790396	0.065412025	0.074881474	0.035898481	0.056300404
¸ßË¹°×ÔëÉù´¦Àí (59).mp3	-0.000684922	-0.027216741	0.019666032	0.001597982	-0.009617296	-0.002462928	-0.018747485	-0.016790138	0.016514786	-0.00751065	-0.013635351	-0.003302896	0.007014292	0.029347519	0.007610211	0.012813609	0.009595814	0.056718552	0.003290745	0.03125704	-0.002182097	-0.003595972	-0.026906062	-0.047117493	0.01172722	0.038410792	-0.069196416	-0.006739157	-0.028990796	0.074367388	-0.017572205	-0.006623154	-0.00802125	-0.004132208	0.01450458	-0.00487153	-0.009775336	0.004696865	-0.014378591	0.015123201	0.003746512	-0.007935984	-0.0020563	0.015596323	0.019153417	0.009127497	0.039562542	0.004456641	-0.001169508
¸ßË¹°×ÔëÉù´¦Àí (60).mp3	0.02667402	-0.015532323	0.018143989	-0.009949412	-0.003121717	0.001645555	-0.004311564	-0.023240686	0.025961404	0.057668687	-0.012053494	0.015106735	0.012415093	0.021286277	0.013592512	0.017851571	0.012442494	0.006175907	0.009441767	0.011070756	0.011925467	-0.016274785	-0.016174783	0.00251322	-0.013638291	0.026270619	-0.001964328	-0.013690634	-0.000490575	0.037184638	0.030709861	0.022327139	0.002843939	0.004216715	-0.004877934	0.005691337	0.011027327	0.001969693	-0.001262658	-0.011148436	-0.008611505	0.030289374	0.017060508	0.008863638	0.038305136	0.001710187	-0.001808819	0.017604436	-0.016370624
¸ßË¹°×ÔëÉù´¦Àí (61).mp3	0.011455727	-0.004637065	-0.015591473	-0.040038044	-0.031873764	-0.032469548	-0.025292475	-0.019921889	-0.029773268	-0.062382846	-0.040402179	0.03415176	0.022818987	-0.00607717	0.012599215	-0.004704928	-0.027583531	-0.029535612	-0.039642812	-0.044776667	-0.042656434	-0.008162786	-0.029579722	-0.027992496	-0.035554584	-0.033422559	-0.024370906	-0.035717922	-0.032809915	-0.046278445	-0.034895994	-0.023584618	-0.014940657	-0.015468668	-0.013083038	-0.007184081	0.035818961	0.016643845	-0.019655558	-0.027513809	-0.043127377	-0.018852492	-0.011247597	-0.020933412	-0.036046615	-0.053428223	-0.021019938	0.033664328	0.038450868
¸ßË¹°×ÔëÉù´¦Àí (62).mp3	0.047951403	0.038829897	0.062083253	0.031332903	0.062638464	0.020271899	0.04894338	-0.002803306	0.067238409	0.098999634	0.107172995	0.110995386	0.040330922	-0.006808712	0.05357739	-0.002738258	0.015744089	-0.005583948	0.0335544	-0.00293554	0.011912814	0.04489194	0.055971173	-0.003266038	0.046749918	0.089704094	0.014667129	0.039966324	0.032488288	-0.043843149	0.049712184	0.049299663	0.022013877	0.069923182	0.006161315	-0.004077815	0.066890159	0.034571529	0.049642211	0.046839892	0.0404349	0.044402103	0.012927996	0.037872271	0.012237814	0.040661746	-0.010190635	-0.00775321	-0.081925712
¸ßË¹°×ÔëÉù´¦Àí (63).mp3	0.003049074	-0.027500104	-0.017660937	-0.021154415	-0.040264264	-0.002187847	0.004830831	0.001707103	0.048906352	0.026115708	0.021336472	0.009645093	-0.019518743	0.060020843	0.101718518	0.02441724	0.097358486	-0.01876661	-0.000536197	-0.027535502	-0.020002839	-0.062335224	-0.044686098	-0.027428112	0.015566121	-0.010972376	-0.049967854	-0.012782534	-0.013869795	-0.02684015	-0.004239734	0.035638669	0.031067113	0.016648458	0.060852627	0.060542318	-0.005516544	0.082350622	0.099298318	0.149210318	0.088928597	-0.051044502	0.020732107	0.025060687	-0.037261787	-0.010054432	-0.031738958	-0.00772218	-0.037380634
¸ßË¹°×ÔëÉù´¦Àí (64).mp3	0.037422452	0.087476028	0.058897342	0.072029318	0.06668565	0.053576975	0.087012669	0.072822252	0.053686068	0.034585734	0.038221078	0.050266959	0.094580197	-0.001743266	0.061948188	0.0382738	0.039707174	0.034704843	0.006065969	0.024159587	0.065409029	0.006323652	0.049028801	0.051813164	0.115819858	0.024903102	0.01313633	0.029351963	0.111798593	0.014732277	0.010563305	-0.006444733	0.02438901	0.016974721	0.025932337	0.012692964	0.073361712	0.057279934	0.111209089	0.045754526	0.033544113	-0.003321792	0.029775857	0.033148705	0.036581101	0.032526102	0.107279655	0.041461065	0.055704143
¸ßË¹°×ÔëÉù´¦Àí (65).mp3	0.063584734	-0.00220487	0.035652023	0.086358884	0.112256961	0.1287658	0.020004263	0.024478412	0.005300648	0.086638183	0.194353016	0.014124208	0.030587415	0.029437208	0.035506388	0.029065639	0.118825054	0.075850632	0.07474022	-0.02195321	-0.026902881	-0.029771254	-0.018252167	-0.047544848	-0.031033946	-0.023437763	0.0011651	0.008499534	-0.00700828	0.016158342	0.017778122	0.031264937	0.006499135	-0.01419825	-0.024742584	0.02248496	0.019986588	0.018435281	0.030060427	-0.000331371	0.020687961	-0.010428972	0.058628446	0.039310682	0.031268686	0.050182464	-0.003814546	0.002617051	0.014365766
¸ßË¹°×ÔëÉù´¦Àí (66).mp3	0.0445173	0.03445759	-0.013213352	0.117568677	0.11873927	0.02109068	-0.038569495	-0.009809639	0.022808258	0.045332151	0.073168018	0.029821491	0.038191616	0.094778982	0.029665898	0.012730168	0.00949423	0.053872777	0.046046156	0.053894137	-0.000228767	0.029225486	0.07322554	-0.000790803	-0.001628633	-0.030106007	0.041432216	0.029359621	0.046602466	0.00325574	-0.044124789	0.163077969	0.072017627	-0.018272006	0.062968826	0.006022471	0.051418374	0.041443892	0.0114016	0.060934001	0.102277194	0.024444154	-0.032824781	-0.037131661	0.095805595	0.049771065	0.045994545	0.049350403	-0.068271644
¸ßË¹°×ÔëÉù´¦Àí (67).mp3	0.004357632	-0.004071035	-0.009117702	-0.011437467	-0.014067894	-0.020534728	0.026455793	0.019945027	-0.061631913	-0.041534232	-0.063994996	-0.035012853	-0.036321914	-0.005810373	-0.027578886	-0.057064526	0.02687216	-0.035641142	0.026522607	-0.034655041	-0.00799695	-0.068117443	-0.034865171	-0.003636324	0.094114245	0.000169612	-0.00213523	0.002746581	0.019684239	-0.018850895	-0.003694988	0.009508019	0.015615178	0.138060797	0.026216673	-0.004653372	0.061835735	-0.037170361	-0.00447344	0.040742852	-0.018264322	-0.011959923	0.025155763	-0.014392674	0.075827679	0.011204009	-0.004762708	-0.016542171	-0.032911296
¸ßË¹°×ÔëÉù´¦Àí (68).mp3	0.029978002	-0.043123805	-0.033526758	-0.078922361	0.170922286	0.050740494	-0.067588886	-0.016955624	-0.085229711	0.181316738	0.028605239	0.041908624	-0.06765971	-0.070833913	0.083194002	0.004324123	0.066203322	-0.028706408	-0.056531281	0.117729356	0.007989366	0.04309915	-0.031700165	-0.064209617	0.175672802	0.003165081	0.03426917	-0.031374024	-0.057110823	0.154655982	0.006923428	0.0716977	-0.042746311	-0.060454679	0.068255767	0.017424575	0.044955684	-0.038554541	-0.060340511	0.030640848	0.004920391	-0.057369976	-0.060188823	-0.04634992	0.138924292	-0.005021481	-0.095538972	-0.046864979	-0.036371016
¸ßË¹°×ÔëÉù´¦Àí (69).mp3	-0.055539081	-0.007786476	0.127947841	0.14906848	0.077563514	0.038944692	-0.001988355	0.081091288	0.137576868	0.091483313	0.037957566	0.019715298	0.044108167	-0.070061491	-0.083900908	-0.060187288	0.082975308	0.12323377	0.155702105	0.02252181	0.038291083	0.018781797	0.015214589	0.103999092	0.050578754	0.021136161	0.018830408	-0.009620333	0.058813972	0.001379672	0.003389542	0.008557678	0.064594931	0.03016619	0.113006721	-0.030853623	0.105349552	-0.02385252	0.078323119	0.168003743	0.000622204	0.045346463	0.065409389	0.148306411	0.162397437	0.139592059	0.119048769	0.124267564	0.11125475
¸ßË¹°×ÔëÉù´¦Àí (70).mp3	0.024413075	0.077107197	-0.02956938	-0.014354905	-0.048692604	-0.017289354	-0.043571444	-0.113935295	-0.025401067	-0.027979108	-0.036610936	-0.062116505	-0.043836675	-0.049610184	-0.078362475	-0.02536381	0.063286352	0.089259917	0.053428669	0.026491544	0.05109086	-0.013428895	-0.019287946	0.003868645	0.133091523	-0.059316306	-0.04406875	0.059570075	-0.046925661	-0.061270047	-0.0913334	-0.004529155	0.009311648	-0.027805331	-0.040610428	-0.029362453	-0.036451798	-0.153972586	-0.046565841	-0.03282357	-0.035512232	-0.023542563	-0.031059621	-0.02423869	-0.02800247	0.015189748	0.003881949	-0.049380699	-0.195747478
¸ßË¹°×ÔëÉù´¦Àí (71).mp3	-0.009270919	0.002798139	-0.018524585	-0.001896543	0.028601829	-0.006048471	0.007104583	0.00120825	0.034438253	0.015858591	0.001650959	-0.023295826	0.030905094	-0.009331716	-0.036203744	-0.007872693	-0.029400365	0.01562812	0.004714483	-0.01242065	0.02875125	-0.020937951	-0.011612582	-0.014663379	0.004407416	-0.044958296	-0.006227065	0.00991638	-0.009137192	0.004770851	0.014204266	0.030855782	0.005476255	0.014133908	-0.006458293	0.006236008	-0.011325486	-0.006028428	0.012930164	-0.002911313	-0.012410773	-0.015344444	0.021211094	-0.006627276	-0.003183727	0.044863723	-0.016327123	-0.003370313	0.011130311
¸ßË¹°×ÔëÉù´¦Àí (72).mp3	0.05300568	0.074285088	0.002376605	0.036220456	0.083954681	0.031577305	0.133533851	0.056140381	0.061345854	0.099787295	0.078589747	0.004625915	0.083507021	0.020960399	0.018599425	0.105304738	0.026617524	0.040361903	0.025239788	0.038260208	0.006669702	0.090802171	0.022534147	0.066655836	0.066204349	-0.002762928	0.061363706	0.051080503	0.028089641	0.11275048	0.028048469	0.029004622	-0.001275959	0.008239179	0.025774727	0.034657314	0.026930983	0.023819287	0.097986698	0.037955268	0.118174959	0.050237363	0.005757691	0.032295893	0.075248957	0.03963056	0.134165552	0.049962011	0.009037506
¸ßË¹°×ÔëÉù´¦Àí (73).mp3	-0.002188377	-0.039993524	0.007636409	-0.008231378	-0.000154543	0.041149164	-0.014699447	0.058079058	0.036912117	0.034080567	0.017488971	0.047531417	0.010167028	0.047512562	0.066397055	0.020159882	0.031115839	0.015671994	0.014787769	-0.008499078	0.035192556	0.040300775	0.008756023	-0.00046595	-0.001143073	-0.004412072	-0.00411275	0.002079137	-0.015393733	0.029412639	0.012837655	-0.034229564	0.009893435	0.02094406	0.003320357	-0.000842649	0.017776831	0.009488334	0.023854899	-0.005755229	-0.011180711	0.033992024	0.046612395	-0.023275302	-0.00226346	0.02810548	0.04764056	-0.001881797	0.001718842
¸ßË¹°×ÔëÉù´¦Àí (74).mp3	-0.041352997	-0.03309337	-0.033213671	-0.002350722	0.020441549	0.027971358	0.046524765	-0.024137733	-0.147843213	-0.203166801	-0.127999817	-0.171253049	0.020025756	0.035914161	0.137680916	0.016274861	-0.015695943	-0.015727879	-0.010283388	0.053892051	0.025789949	0.063272763	-0.020971363	0.00020555	0.010144907	0.045646442	-0.037224397	0.063416507	0.023952436	0.049839971	-0.008678973	-0.016402415	0.051176677	0.005848045	0.031618571	0.052461338	0.022912298	0.022803342	0.104572323	0.104878136	0.116320656	-0.09053661	0.081532776	0.058521962	0.022172162	0.050354188	0.004372665	0.022072259	0.000184031
¸ßË¹°×ÔëÉù´¦Àí (75).mp3	-0.041010068	-0.038694471	-0.015992504	-0.032265056	-0.026978924	-0.043040204	-0.04717191	0.002537779	-0.051562524	-0.018216317	0.017788743	-0.050219849	-0.037662169	-0.050163098	-0.053399321	-0.034591861	-0.039548751	-0.060154842	-0.030532912	-0.029220897	-0.05766043	0.007286759	-0.032731571	-0.029574604	-0.027392169	-0.016230588	-0.064059199	-0.045826921	-0.035877562	-0.056082014	-0.08511162	-0.071018928	-0.011746309	-0.034832346	-0.014582069	0.003826958	0.006326016	-0.022653045	-0.06393418	0.002160602	-0.068587746	-0.057888225	-0.005132909	-0.017604939	-0.020508588	0.0001042	-0.018039978	-0.016236686	-0.020285919
¸ßË¹°×ÔëÉù´¦Àí (76).mp3	0.008307371	0.018031478	0.026505216	0.02501487	0.001885836	0.019836349	0.019323276	-0.014615092	-0.040712804	0.051474237	0.028085471	0.047721163	0.022892106	0.023406705	0.014262794	0.036584132	-0.011692958	0.016687844	0.086246143	0.026526647	-0.03808884	0.033215303	0.077213566	-0.001258772	0.020784212	-0.006056698	0.037856675	-0.005914169	0.012226325	-0.013912211	-0.008157258	0.026196766	0.00339149	0.05155445	0.034762914	0.023905153	0.057565418	0.017639998	0.006372126	0.038117123	0.034305809	0.044743342	0.038977046	0.006226947	-0.039190923	-0.001187343	0.019314505	-0.015078685	0.005195284
¸ßË¹°×ÔëÉù´¦Àí (77).mp3	0.035853554	0.020790038	0.019115034	0.005195546	-0.023407675	-0.014823326	0.036043341	0.059454179	0.077456793	0.083509072	0.0560582	0.002534017	0.045421712	0.028442553	0.016552268	0.016763774	0.034575204	0.011760585	0.038702472	0.073324724	0.039574892	-0.028149733	0.035988755	0.010036979	0.028384809	0.018781992	0.02879738	0.092302542	0.060984943	0.002785697	0.081253401	0.027280941	0.022396285	0.003702531	-0.007389159	-0.010547337	0.065269396	0.033446865	0.024438958	0.085317477	0.016441195	0.041766395	0.093605495	0.03100604	0.045286285	-0.01358045	0.02885223	-0.000338256	0.043914447
¸ßË¹°×ÔëÉù´¦Àí (78).mp3	0.024541477	-0.005708727	0.034038306	0.044960229	0.005308971	-0.020858327	0.00332011	0.028071137	0.020079513	-0.000388086	0.042669836	0.032998142	0.022618715	0.017830046	-0.008163787	0.011381655	0.036861157	0.034722594	0.027274487	-0.018470576	0.014588784	0.022759514	0.021139187	-0.000817894	0.014596593	0.018270585	0.07821085	0.045241989	-0.000518882	-0.025753792	-0.002920204	0.04653768	0.040017025	-0.028574244	-0.034074219	0.001650725	0.037078019	0.025323181	-0.02925352	-0.031170107	0.015830352	0.024622716	0.016026324	-0.027513364	-0.024914166	0.025222177	0.050926837	0.004615111	-0.016770567
¸ßË¹°×ÔëÉù´¦Àí (79).mp3	0.100765439	0.037661274	0.02809589	0.066942154	0.03185656	0.019123397	0.033037387	0.07892162	0.07777746	0.078762063	0.081837123	0.040693312	0.032546303	0.084499041	0.024496487	0.005221732	-0.00467796	0.013676559	0.07121754	0.042363282	0.085900906	0.022927625	0.02269155	0.043622354	0.009351504	0.072131795	0.022688199	0.016221884	0.024667132	-0.003367502	0.019933958	0.000369466	0.022584075	0.06069271	0.013248733	0.044246485	0.01028361	0.02943675	0.107535463	0.037756205	0.081343745	0.022631863	0.023193111	0.074206151	0.01543443	0.018996403	0.010017206	-0.049746282	-0.021435806
¸ßË¹°×ÔëÉù´¦Àí (80).mp3	0.01526691	0.020320453	0.02350611	0.032901308	0.030867764	0.039372688	0.032663031	0.062412691	0.063970559	0.050915029	0.046807125	0.047972352	0.008926202	0.019276497	0.020893515	0.043923446	0.030552909	0.048269744	0.061466576	0.054850091	0.034562709	0.017471422	0.033518312	0.009550759	0.011087738	0.01451057	0.018805144	0.009531146	0.019189542	0.025831708	0.022807491	0.034204904	0.040801693	0.030101575	0.029714918	0.024981308	0.021928478	0.030281995	0.027771844	0.031334324	0.045813412	0.030076005	0.011671996	0.019792504	0.021622164	0.022103836	0.039269407	0.028393002	0.027794372
¸ßË¹°×ÔëÉù´¦Àí (81).mp3	-0.022889077	-0.016550201	0.00694685	-0.024257882	-0.030717142	-0.017122775	-0.03392945	-0.013875688	0.010024569	-0.024600162	-0.022123954	-0.031056336	-0.024587394	-0.030751196	-0.02009361	-0.025335819	-0.044666591	-0.029530155	-0.024780868	0.002622303	-0.041735217	-0.023412736	-0.020515011	-0.050156986	-0.031253967	-0.011966081	-0.014174822	-0.010159298	-0.003182789	-0.017708264	-0.013704818	-0.036846771	-0.02672698	-0.039161644	-0.009930934	-0.043777248	-0.014815784	-0.007521161	-0.003512911	-0.042950595	-0.002560156	-0.020854867	-0.002847372	-0.010567857	-0.010977457	-0.022393491	-0.023327749	-0.007640563	-0.029943209
¸ßË¹°×ÔëÉù´¦Àí (82).mp3	-0.028787306	-0.029275872	-0.020152956	0.028527875	0.159849307	0.229952096	0.234070663	0.029506147	-0.00345557	0.110257865	0.123657051	0.09886446	0.02270791	0.018151299	-0.01046582	-0.027539746	-0.00639599	-0.010036708	-0.006805761	0.001528974	-0.004650309	-0.003282686	-0.022840976	0.021540181	0.211234417	0.261472829	0.124456537	0.012262075	0.033315878	0.101107784	0.125107043	0.108758392	0.013549053	0.013619288	-5.53E-05	-0.006709482	-0.002823395	-0.002150628	-0.002164557	-0.011513501	-0.015603569	-0.020658976	-0.015347017	-0.013779304	-0.018066958	-0.068650181	-0.070633474	-0.070601565	-0.086480209
¸ßË¹°×ÔëÉù´¦Àí (83).mp3	0.000143745	-0.0090145	-0.009128058	0.014240688	-0.017119898	-0.010276464	-0.006543987	-0.014637272	0.019148621	-0.010257143	-0.007051023	-0.011616009	-0.012064258	-0.006663705	-0.003660558	-0.034140748	0.005329263	0.021289969	-0.008515157	-0.018403559	-0.002438135	0.004045231	0.002124255	-0.007634549	0.006888307	-0.022211576	0.005022901	-0.008641359	-0.027110956	0.0021092	0.005385996	-0.018062592	0.045811802	0.070242164	0.011624193	0.01209684	-0.00901008	0.013712208	-0.008519382	-0.010063794	0.002974381	0.012951722	0.023608732	-0.021974598	-0.036635719	0.003761997	-0.021905186	0.00912464	-0.005510853
¸ßË¹°×ÔëÉù´¦Àí (84).mp3	0.012925664	-0.013014958	-0.004833485	-0.043829246	-0.022280811	0.004742038	0.018841406	0.012511352	0.01977934	0.04754135	0.028926586	0.029107451	0.047832187	0.043059814	-0.025481057	0.026507025	-0.052881662	-0.004458432	0.017814575	0.043373123	0.027278084	0.032960148	-0.005010879	-0.016504827	-0.008022155	-0.003127486	-0.003695311	0.006766017	-0.018799777	-0.045776777	0.015165096	0.004318947	0.010858757	-0.064416183	0.012800846	-0.025005425	0.002305818	0.008541369	0.035355981	0.0392301	0.021939024	0.008399285	0.011653697	0.030745563	0.061450862	0.056382789	0.012182164	0.02801875	0.022152208
¸ßË¹°×ÔëÉù´¦Àí (85).mp3	0.023020353	0.01278303	0.033963772	0.003224952	-0.017240957	-0.004001714	0.024130858	0.025104644	0.044059215	0.023379002	-0.003342199	0.016447124	0.016537202	0.026083437	0.008799826	-0.01690324	0.01450696	0.00402452	-0.004116851	0.002027096	0.01335242	0.03779405	0.023602948	0.004673724	-0.017246691	0.023310163	0.023438935	0.017560569	0.011278641	-0.000151703	0.016142797	0.001703388	-0.00392792	0.008875921	0.016809045	-0.001710709	0.024098425	0.071976739	0.012411639	-0.024879132	0.073038919	0.014888326	0.005486383	0.00782167	0.010675804	-0.011219257	0.010060427	0.006314856	0.005548941
¸ßË¹°×ÔëÉù´¦Àí (86).mp3	0.101511093	0.075924031	0.037458304	0.135084102	0.085317279	0.208791096	0.01012064	0.112385597	0.13205035	0.156853512	0.068705335	0.055876209	0.07258929	0.116128869	0.103154148	0.085236942	0.054400833	0.052252636	0.138750619	0.094015597	0.147826585	0.047276556	0.047049863	0.090911182	0.161191111	0.145823602	0.235585947	0.136704411	0.248581213	0.096007341	0.236507367	0.097482592	0.20098127	0.088192954	0.214697577	0.117791933	0.145870657	0.151954267	0.077872017	0.09403714	0.069441401	0.11238669	-0.019963328	0.175308962	0.052295789	0.170758539	0.040771921	0.088724679	0.037152434
¸ßË¹°×ÔëÉù´¦Àí (87).mp3	0.003537241	0.068964975	-0.01404757	-0.04770681	-0.023045138	-0.029422349	-0.030268846	-0.034593306	-0.038441554	-0.041470008	-0.023614772	-0.011873556	-0.025272733	-0.046579012	-0.007745786	-0.008270884	-0.025451724	-0.050840519	-0.023806937	-0.039373277	-0.042331986	-0.063666197	0.040739672	0.023052771	-0.015191929	0.054041543	0.017910508	-0.014513092	-0.005193833	0.01136663	0.060094284	0.011574732	-0.04077612	0.066989616	-0.019587737	0.051014404	-0.027731135	-0.020655811	-0.017726489	0.0651328	-0.016359313	-0.019306173	0.077138065	-0.014667424	0.003093263	-0.04183674	0.04791384	-0.031743189	-0.022576328
¸ßË¹°×ÔëÉù´¦Àí (88).mp3	0.026908724	0.040428215	0.042443836	0.028274413	0.05244382	0.045531831	0.02410682	0.016747199	0.00115298	0.050639297	0.051160584	0.077396901	0.079538982	0.040733777	0.038468019	0.025759618	0.014696262	0.0343922	0.009147487	0.033138748	0.031024083	-0.000894665	-0.013977923	0.007767361	0.011622525	0.016179554	0.011204755	0.011965743	0.07578175	0.054140497	0.021046652	0.01974156	0.082130878	0.062918147	0.037984228	0.029259082	0.023386789	0.013592435	0.022462696	0.022669491	0.05260499	0.043886745	-0.00701367	0.01853576	0.031653865	0.018419769	0.032036289	-0.018348111	0.014053293
¸ßË¹°×ÔëÉù´¦Àí (89).mp3	-0.033268366	0.139469062	0.121189146	0.084232823	0.081574707	0.080345389	0.037856736	0.027267533	-0.012085174	0.006995669	-0.0050481	0.064218383	0.022063948	-0.001016835	-0.035080401	-0.017351584	-0.000557453	0.093438561	0.022225104	0.014993042	0.030350689	0.054869995	0.006232859	0.005101575	0.159836872	0.146783369	0.136649196	0.060766928	0.03219899	0.051984346	0.031564761	0.023353273	0.013361579	-0.006433808	0.03260772	0.034755377	0.007575458	0.044506005	0.057740046	-0.012547212	0.035034383	-0.007790593	0.002548971	-0.016302218	0.007428457	0.020834228	0.030688101	0.000781064	-0.04125645
¸ßË¹°×ÔëÉù´¦Àí (90).mp3	0.150070219	0.175227163	0.074319252	0.166001642	0.190817282	0.101509849	0.161856898	0.117817752	0.251480176	0.105582004	0.177813363	0.133814582	0.090468273	0.106861441	0.227735561	0.188409671	0.12617879	0.260121497	0.071826606	0.219196987	0.061758778	0.055197823	0.164182915	0.221865942	0.022039377	0.153141972	0.151763816	0.16005384	0.126518416	0.197069992	0.137538335	0.045746924	0.031146083	-0.069895796	0.155642708	0.005796256	0.006614209	0.050006894	-0.146689461	0.024263742	0.028003135	0.267096405	0.024239244	0.014997552	-0.079045267	0.044200718	0.131402843	0.069452555	0.169826616
¸ßË¹°×ÔëÉù´¦Àí (91).mp3	0.002282728	-0.057067873	-0.035799233	-0.036888307	0.007612315	-0.039227018	-0.022746628	-0.039870949	0.053230986	-0.093855337	-0.061347429	-0.0297043	-0.039638837	-0.031181826	-0.029540863	-0.027142447	-0.046268964	-0.020427476	-0.025214835	-0.063936916	-0.036363951	-0.032490018	-0.070981392	-0.032177772	-0.005759335	-0.057803648	-0.054981666	-0.045856982	-0.049437563	-0.036500469	-0.017918553	-0.041605034	-0.030420962	0.017997758	-0.055759069	-0.032354212	0.032801189	-0.036900266	-0.026200093	0.017873572	0.01730844	0.023919782	-0.008671926	-0.02645238	-0.057584333	-0.007055822	-0.049668088	-0.03307366	-0.037848622
¸ßË¹°×ÔëÉù´¦Àí (92).mp3	-0.041434321	-0.051609157	-0.072414462	-0.042272747	0.001895913	0.018804389	0.009234503	0.013672299	0.049430327	0.012287947	0.018021806	-0.14040525	-0.141917068	-0.05498405	-0.017433342	-0.051312588	-0.042849334	0.011293728	0.033851401	0.02162541	0.034188073	0.02504263	0.007093122	-0.073049316	-0.074839825	-0.090710274	-0.07283869	-0.061493587	-0.040429543	0.00480696	0.060596064	-0.002658688	0.025429693	0.007305918	0.008953964	0.009010127	-0.024824309	-0.13506116	-0.181002391	-0.162546848	-0.154024338	-0.036405009	0.043963391	0.024893146	0.026382195	0.006529133	0.034822007	-0.006388872	0.001956223
¸ßË¹°×ÔëÉù´¦Àí (93).mp3	0.043412347	0.077066782	0.083638679	0.063761783	0.061934434	0.044924908	0.079931942	0.033520582	0.051116573	0.029106697	0.064026763	0.085021518	0.034810549	0.061643585	0.023290294	0.075391441	0.113706531	0.138517354	0.111740784	0.051205282	0.05439389	0.05467674	0.058353212	0.089300732	0.090897159	0.099376474	0.056318232	0.038826021	0.065607451	0.086400633	0.034198436	0.018682078	0.053667536	0.075078139	0.09889479	0.050453863	0.03928972	0.040800209	0.09799177	0.03244304	0.041938861	0.057607612	0.006357555	0.059015662	0.06075233	0.088909794	0.087269012	0.015603504	0.093056093
¸ßË¹°×ÔëÉù´¦Àí (94).mp3	0.061958758	-0.003965196	0.012398645	-0.02661915	-0.005567065	0.005566629	0.00394043	-0.015434616	0.003596294	0.001864485	0.004374312	0.011559478	0.017527083	0.004328127	0.007075381	0.030210152	0.000410047	0.017972165	0.002290978	-0.001323012	0.038812161	0.022109612	-0.02476744	0.016654132	0.008957622	-0.002909403	0.020147625	0.043169551	-0.001738915	0.010983763	0.009559834	0.018753741	0.033157825	0.030984564	0.00995574	0.000827449	0.148169955	0.159292082	0.090097205	0.002578755	-0.016656448	0.012190114	0.013788564	0.001439547	-0.028890728	0.00814072	0.08879335	0.073614788	0.015243723
¸ßË¹°×ÔëÉù´¦Àí (95).mp3	-0.000506185	-0.01237789	-0.015829846	0.018875867	-0.001443423	-0.025428257	0.002229158	0.020057311	0.007031601	0.040489935	0.043935632	0.027959125	0.03488389	0.028653728	0.079732332	-0.058404923	-0.034630901	-0.019866673	-0.02844702	-0.035970244	0.031147064	-0.010966809	0.020283922	0.008035936	0.023075218	-0.001447485	-0.045643467	-0.009165104	0.02160642	-0.007430938	0.02441447	0.060999434	-0.030733488	0.009083452	-0.000379787	0.018749861	0.005894608	-0.050344997	-0.051136675	-0.052202328	-0.018664564	0.046408342	0.067055968	0.03507383	0.066645667	0.021261867	0.120877899	-0.005148193	0.048902267
¸ßË¹°×ÔëÉù´¦Àí (96).mp3	-0.009635479	-0.022672217	0.044702496	0.07112128	0.035691262	0.031121733	0.031430483	0.066630806	0.00230107	-0.021126722	-0.005324835	0.024690212	0.013929123	0.051166692	0.012447678	0.033334852	0.114354939	0.03028332	0.038005313	0.056187356	0.005244677	0.039501519	0.013258962	0.006475565	0.059141958	0.02120506	0.018755356	0.051537985	-0.035811042	-0.026455449	0.026069052	0.006491907	0.023921935	0.017554079	0.021748405	0.065133432	0.045090573	0.024548148	0.001300476	0.006181422	0.057823593	0.023700787	0.026849397	0.048835977	0.051514989	0.033797314	0.054090554	0.076134503	0.058504903
¸ßË¹°×ÔëÉù´¦Àí (97).mp3	-0.118205201	0.058068197	0.031218304	-0.064492352	-0.16210917	-0.12941739	-0.130311759	-0.125573067	-0.051385514	-0.041153817	-0.021271358	-0.025205361	-0.001319564	0.00350052	-0.138446548	-0.129904395	-0.125044799	-0.145781333	-0.097812413	-0.030100183	-0.055307145	-0.121571448	-0.100606024	-0.179623665	-0.104287289	-0.058719721	-0.063189365	-0.078359586	-0.156068508	0.019369112	0.010229503	-0.145211705	-0.10998368	-0.06588411	-0.13341441	-0.074533868	-0.021416133	-0.043751369	-0.129016752	-0.025073346	-0.033849145	-0.037756297	-0.057602015	-0.011783005	-0.013765894	-0.042485433	-0.04739003	-0.038283936	-0.055677912
¸ßË¹°×ÔëÉù´¦Àí (98).mp3	-0.038701117	0.079793246	-0.009001217	-0.05274536	0.004618662	-0.047030871	-0.026465502	0.015138946	0.0097175	-0.022908992	-0.005644903	-0.016903858	-0.089186031	-0.050663495	-0.052241865	-0.109595387	-0.036834602	-0.122978611	-0.142818193	-0.151757925	-0.10994446	-0.132822518	-0.045155215	0.061552606	0.103373653	0.136304557	-0.096300327	-0.062524284	0.043476211	-0.126802014	-0.059180626	-0.052933415	-0.032423822	-0.052682013	-0.042085406	-0.03929949	-0.007689911	0.229044827	-0.083693561	0.026783045	0.264311585	-0.145892989	-0.178896464	0.088776688	0.137715055	-0.07164666	-0.012300176	0.101250885	0.042078165
¸ßË¹°×ÔëÉù´¦Àí (99).mp3	0.007258152	0.064103632	0.063837966	0.029556295	0.018897275	0.061323554	0.039227125	0.021085357	0.050612696	0.004015309	0.055941045	0.033903165	0.072094422	0.030702319	0.034984294	0.110588523	0.04240853	0.04191347	0.027111344	0.121685952	0.04802527	0.038285765	0.046817685	0.028056916	0.051406765	0.046662908	0.038451296	0.046193183	0.017598834	0.140300992	0.078293726	0.016603613	0.047391142	0.050602585	0.062949006	0.057308036	0.039600622	0.061011032	0.01644241	0.073541847	0.079825281	0.001452254	0.055694191	0.013372275	0.023055901	0.045613483	0.036608581	0.034416463	0.031570303
¸ßË¹°×ÔëÉù´¦Àí (100).mp3	0.021048495	0.020740845	0.049990231	0.021439	0.043781946	-0.000422738	0.025340092	0.013624254	0.037547979	-0.027638055	-0.013269662	0.095557209	-0.014324902	1.77E-05	0.021486833	0.057166809	0.000778711	0.041927061	0.000593162	0.040875198	0.027886154	0.005760191	0.013526604	0.004979646	-0.0352566	0.004803323	-0.002562104	-0.01808548	-0.025603445	0.023891269	0.069876231	0.003284874	-0.021756534	0.004251541	-0.001528045	0.017351724	0.01359955	-0.022186868	0.043027395	0.017314828	-0.006917324	0.009211308	0.011628941	-0.032253151	0.042511539	-0.022425737	0.052379655	-0.016557659	0.002727475
¸ßË¹°×ÔëÉù´¦Àí (101).mp3	-0.03288595	0.012132326	-0.004206572	0.042933837	0.010108315	0.030123201	-0.011492653	-0.000173129	0.059107903	0.065975968	0.035849701	-0.049490666	0.001447177	-0.012993045	-0.00406225	-0.013838698	-0.018698741	-0.011749329	-0.002544956	-0.001397655	-0.014557587	-0.017827957	0.005090398	0.015846882	0.016212758	-0.032209255	0.009086137	0.063258113	0.014991845	-0.021767625	-0.033583472	-0.000875042	-0.021950082	0.039638435	-2.72E-05	0.014564614	-0.019185844	-0.010212372	-0.002383585	0.047976624	0.032348779	0.051896574	-0.017746194	0.048200093	-0.052995295	0.028500306	-0.038835409	0.00962079	-0.021189647
¸ßË¹°×ÔëÉù´¦Àí (102).mp3	0.061661525	0.034310032	0.014177488	0.08715038	-0.006099507	0.019419845	0.028625775	0.026567485	-0.009302502	0.07488255	0.032988742	0.014952121	0.035855223	0.038318054	0.006381459	-0.016987765	0.011688702	0.058058783	0.043634143	0.038763249	0.047698987	0.001569971	0.021396422	0.007308538	-0.006406257	0.020091637	0.019785175	0.008266019	0.10955197	0.058854653	0.013075578	0.005859893	0.067973256	0.011427543	0.019046928	0.032718442	0.007291561	-0.002928849	0.068253663	0.053696492	0.048251034	0.013821374	-0.013320763	-0.009701754	-0.020666793	0.021121711	0.039835006	0.018461994	0.064184511
¸ßË¹°×ÔëÉù´¦Àí (103).mp3	0.026506018	0.019873287	-0.066177933	-0.02648784	0.011041929	-0.069432794	-0.164457791	-0.0909017	-0.089912539	-0.015772748	-0.000358965	-0.033567104	0.005344022	-0.03758452	-0.015722517	0.008310873	-0.017613881	-0.000570732	-0.008398849	-0.008385365	-0.006782175	0.030886247	-0.017951215	-0.010081315	-0.013350665	-0.021317445	-0.105790435	-0.272813161	-0.199316268	-0.153342277	-0.037653884	-0.031272022	0.006279661	-0.022914808	-0.039167243	-0.00407158	0.001366679	-0.012202901	-0.013642741	-0.040936638	-0.01286354	-0.026471872	0.036229882	-0.008663433	-0.058996223	-0.01242865	0.004162731	-0.149314635	-0.076946853
¸ßË¹°×ÔëÉù´¦Àí (104).mp3	0.000636617	0.01024083	0.011296426	-0.024313665	-0.014361184	-0.014169214	0.000201875	-0.060614426	0.014422716	-0.027311375	-0.01657553	-0.036632339	0.0057706	-0.031873518	-0.043263744	0.005678608	-0.074599592	-0.011017229	-0.020777171	-0.008146647	-0.041526078	-0.050278626	0.007825492	0.00713666	0.005695405	-0.004798275	-0.001406356	-0.028096736	-0.016855265	-0.008557432	0.017948109	-0.020830654	0.011356041	-0.032547874	-0.032630015	0.013023587	-0.011618751	-0.002138355	-0.075354474	-0.036067755	-0.049804953	-0.004913734	-0.000916633	-0.016416146	-0.015868851	-0.070605404	-0.013775928	-0.011071678	-0.025587079
¸ßË¹°×ÔëÉù´¦Àí (105).mp3	-0.003303432	0.004056375	-0.002815415	0.017493572	0.022743258	-0.003961048	0.013974853	0.021475128	0.018265451	0.043444248	0.028591182	-0.001380067	-0.042931088	0.006351603	0.005911656	0.02556047	0.037940877	-0.025155048	-0.008485135	0.061096428	0.009218391	0.069881067	0.008689822	0.021177481	-0.011587813	0.070451997	-0.002408371	0.018000402	0.037431159	-0.020567182	-0.00924	-0.019216702	0.012259371	0.047183283	0.025590821	-0.004138728	-0.035674792	-0.002386197	0.01682641	0.036902318	0.02459523	-0.00358938	0.011964731	0.007509137	0.000628761	0.079657841	0.059294612	0.036826816	-0.022008763
¸ßË¹°×ÔëÉù´¦Àí (106).mp3	-0.182053739	-0.125058876	-0.131720118	-0.125059082	0.002122517	-0.042900778	-0.015478768	0.012687182	-0.041411121	-0.127016563	-0.18967186	0.00657914	0.072288649	0.100940468	0.039053115	0.057777034	0.031349667	0.083850806	0.065714806	0.018510372	-0.108208187	-0.065395064	-0.053455956	-0.004430108	-0.127046971	-0.037951621	0.085421695	0.00510227	-0.043786501	-0.054691664	-0.01433693	-0.018710539	-0.124597371	-0.030333756	0.000275305	-0.090162737	-0.096625138	-0.024006551	0.001914218	-0.045971495	-0.003479402	0.028119248	0.034205407	0.01135852	-0.032465552	0.021905417	0.032558887	0.003735831	0.063303691
¸ßË¹°×ÔëÉù´¦Àí (107).mp3	-0.005874978	0.005580959	-0.007522719	0.018457334	0.010092245	0.00778832	0.010366259	0.030127455	0.022125323	0.01577807	0.001357216	0.000543653	0.00227607	0.031496132	0.010565834	0.014804221	0.015712767	0.01313173	0.011270156	0.010187028	0.00386499	0.030663684	0.003803899	0.011328612	-0.008580965	-0.014014805	-0.016262764	-0.011123865	0.004437484	-0.006850199	0.012595105	-0.006676631	0.007771837	-0.006561765	-0.016322819	-0.009938112	-0.006656462	0.008233223	0.011326739	0.023260744	0.022120863	0.009936807	-0.009454419	0.003864336	-0.006228843	0.02148028	0.006122869	0.018905146	0.001332474
¸ßË¹°×ÔëÉù´¦Àí (108).mp3	-0.045520425	-0.080140453	-0.034875958	-0.034277997	-0.051156214	-0.040058113	0.013052994	-0.027275914	-0.084928792	-0.051026845	-0.062212553	-0.038522181	-0.048281483	-0.062513996	0.01049234	-0.044057184	-0.039554923	-0.000148264	0.021638684	-0.016422083	-0.006081218	-0.016751491	0.000945417	0.00429264	0.010732491	-0.000645765	-0.018302441	-0.069623276	-0.034668032	-0.032472004	-0.151469313	-0.11065691	-0.092628131	-0.139624168	-0.111643034	-0.038514577	-0.150075786	-0.081291509	-0.051464118	-0.166606451	-0.100185689	-0.065569533	-0.044521305	-0.057603685	-0.047651957	-0.112289846	-0.088517059	-0.047831364	-0.092199059
¸ßË¹°×ÔëÉù´¦Àí (109).mp3	0.072704334	0.041069178	0.094923951	0.053564534	0.104308826	0.013267054	0.061760382	0.011601217	-0.032547792	0.068116224	0.100345532	0.042191306	0.03080365	0.111856456	0.049518231	0.053152949	0.071812097	-0.047952545	0.103809872	0.033968486	0.080703791	0.102079173	0.049207933	0.003648515	0.018055716	-0.011899281	-0.033551507	0.002467316	0.026515518	0.022107092	0.071556009	0.031752261	0.007494544	0.04303933	-0.011537997	-0.04601489	0.053798969	-0.004229312	-0.037236696	0.019800144	0.082247763	0.097506694	0.081684124	0.063259622	0.109159983	0.118286786	0.064514313	0.059995772	0.026848112
¸ßË¹°×ÔëÉù´¦Àí (110).mp3	-0.046782957	-0.014919599	-0.047040452	-0.018684834	-0.00697419	0.012306258	0.123422375	0.0021449	-0.051398467	-0.065192765	-0.020811724	-0.031592829	0.067460917	0.088488525	0.050365366	-0.029011676	0.046945361	-0.011276656	0.00071545	0.03988544	-0.013779171	-0.016272173	-0.031569381	-0.050707438	-0.023040728	-0.021419344	-0.032337137	-0.093131526	-0.022796934	-0.025411181	-0.06241946	-0.053183296	-0.022434114	0.026133916	-0.0118243	0.046014238	0.033348036	0.019953399	0.159813499	-0.013542625	0.001874367	-0.018624081	0.042549026	0.039563316	0.000607132	-0.003617436	-0.017963304	-0.022730102	-0.003921951
¸ßË¹°×ÔëÉù´¦Àí (111).mp3	-0.003273181	-0.021043476	0.041213407	0.0157356	-0.001442946	0.010139163	0.00555105	-0.018574865	0.003807159	0.002258373	0.040365489	-0.006147049	0.03374595	0.071660575	0.004342068	-0.023556136	-0.022227818	0.024405122	0.017402633	0.020146075	0.017330257	0.011406214	0.031075215	0.030307119	0.027276674	-0.018586543	0.020720339	0.019444727	0.011474911	0.006219094	0.035429133	0.063268555	0.086439883	0.070385608	0.055927927	0.037016758	0.090649002	0.00366619	-0.043643663	-0.032559988	0.064956332	0.039205795	0.057811005	0.100010764	0.083833677	0.047551023	0.019129636	0.029667695	0.005732686
¸ßË¹°×ÔëÉù´¦Àí (112).mp3	-0.016242533	0.023924284	0.141638373	0.04338851	0.035979631	-0.009372404	-0.013911766	-0.016245791	-0.013071053	0.011890931	0.171154684	0.054350807	0.030144665	-0.012444955	0.007540301	0.010952817	-0.04362903	-0.002626536	0.064416323	0.014668157	0.028825989	0.054891731	-0.003750298	-0.002927318	-0.040831959	-0.019557242	0.075218829	0.044430946	-0.003306947	0.043039653	0.010251152	0.005874404	-0.01263815	-0.026918389	0.200754707	0.140120132	-0.002451436	0.010316949	0.000570759	0.012763218	-0.028963074	-0.046334338	0.159032341	0.129370613	0.012011401	0.016408197	0.007328783	0.041373919	-0.041457464
¸ßË¹°×ÔëÉù´¦Àí (113).mp3	0.012565684	0.039185699	0.022078723	0.055487188	0.061914246	0.007570549	0.025571089	0.041924072	0.034938618	0.048420835	0.011808555	0.038654552	0.006397159	0.029068313	0.028736896	0.001009693	0.009425022	-0.002586566	0.015014505	0.000257437	-0.028738424	0.008150903	0.020148291	0.018540722	0.024972889	0.032539051	0.062514189	0.002437408	0.002090859	-0.02685594	0.026771217	0.008828879	0.01634266	0.036100251	-0.033708459	0.050586966	0.064501664	0.036377217	0.047788796	0.050625817	0.012387108	0.033515554	0.066840136	0.037851438	0.029041786	0.014773062	0.125889067	0.080721169	-0.042678459
¸ßË¹°×ÔëÉù´¦Àí (114).mp3	-0.018535494	-0.023810161	-0.024619714	-0.002319723	-0.010427319	0.054268168	0.090078279	0.077922488	0.061183884	0.001942671	0.045880807	0.029562351	0.047266197	-0.006747142	-0.007277668	0.063358043	0.009271948	0.074458808	0.076357974	0.003418992	0.025503462	0.147230346	0.040335645	0.111923047	0.131008272	0.055225705	0.035699448	0.071809113	0.002684406	0.037181765	0.028611934	0.071382164	-0.009852908	0.056792476	0.076333599	-0.002282831	0.045838126	0.05340711	0.096794874	0.103630068	0.01923834	0.093081907	0.002182125	-0.011791041	0.019816079	0.011410726	0.07202848	0.053985204	0.06291509
¸ßË¹°×ÔëÉù´¦Àí (115).mp3	-0.05907266	-0.106536065	-0.089173452	-0.11732262	-0.126800069	-0.08779585	-0.120615971	0.079841336	0.079958133	0.177941373	-0.063645369	-0.050338638	-0.052249602	-0.038812937	-0.047226493	0.023150516	0.037465785	0.048724541	0.088983534	0.042790263	0.08696539	0.070706333	0.141343479	0.078902419	0.100099157	0.048948686	-0.036561625	0.1048339	0.063734076	-0.127941817	-0.143622634	-0.135622128	-0.080122892	-0.034739862	-0.013793386	-0.03670605	-0.044898572	-0.021063827	-0.133716709	-0.050221879	-0.091488228	-0.069326227	0.054601161	0.112847668	0.004855577	0.019913801	0.015858984	-0.174349795	-0.129033887
¸ßË¹°×ÔëÉù´¦Àí (116).mp3	0.019501637	0.02903532	0.062909954	0.10275699	0.100203326	0.025208242	0.067708826	0.083050364	0.09680648	0.183497171	0.074387279	0.075685854	0.081049795	0.03163438	0.054214566	0.057608949	0.108801233	0.065385091	0.096066851	0.135308807	0.020438286	-0.015095049	0.03552906	0.113731463	0.102716439	-0.002228931	0.24870359	0.117336765	0.12605173	0.114632924	0.223361866	0.21200363	0.13853695	0.120179661	0.135201186	0.201341959	0.025675447	0.067235152	0.087686143	0.105291924	0.048262598	-0.000917109	0.037260313	0.045892573	0.112414595	0.102339277	0.293819803	0.168151954	0.098401547
¸ßË¹°×ÔëÉù´¦Àí (117).mp3	-0.027231554	-0.051146025	0.048229429	-0.009216238	0.035218679	0.028994776	0.004904544	-0.03319078	-0.035978005	-0.067083486	0.015293395	0.039375605	0.058675294	0.111425352	-0.01525876	-0.037690551	-0.047578139	-0.023814763	-0.003707624	0.004087828	0.036772613	0.004105641	-0.040133603	-0.034399552	-0.069584563	-0.086765181	0.020933769	0.016153594	0.025172566	0.046653745	0.063814998	0.001319359	0.013678607	0.014216761	0.066309625	0.051897761	-0.015874783	0.039608796	0.058910938	0.04285437	0.064611776	0.014392699	0.021312869	0.048376482	0.051326524	0.050983396	0.002338005	0.019657758	0.011469322
¸ßË¹°×ÔëÉù´¦Àí (118).mp3	0.070898152	0.042162479	0.088865755	0.095820224	0.061362469	0.053662958	0.018412887	0.043777982	0.042507968	0.04204721	0.057192304	0.03029828	0.0117646	0.025141218	0.056560576	0.019429669	-0.004929103	0.002927145	0.025869397	-0.001812221	-0.04230143	0.035556263	0.007704615	0.009462552	0.004545486	0.042022765	0.061344053	0.082872714	0.046829209	0.019330842	0.124390458	0.079771266	0.030413562	0.027462648	0.079680791	0.065701197	0.031572558	0.043279405	0.071840693	0.055921512	0.05766774	0.018638084	0.0410173	-0.005393444	0.075359704	0.095416804	0.026076165	-0.035923796	-0.007758382
¸ßË¹°×ÔëÉù´¦Àí (119).mp3	0.006097382	0.02117946	-0.022029335	0.006103636	-0.007682881	-0.025364751	0.125628803	0.155298918	0.052956897	0.106014752	-0.013099038	0.177597812	0.124945125	0.083634978	0.011211545	-0.01027948	-0.012492422	0.005948172	0.000331218	-0.005614322	0.060993041	0.20971936	0.088044112	0.046640365	0.014569555	0.092445038	0.103744935	0.043910766	0.03333894	-0.008019514	0.01600561	-0.010849195	0.029972426	-0.012411316	-0.004942463	0.16405635	0.105579704	0.051134518	0.015978263	-0.006958112	0.12908944	0.023094692	0.071156766	0.011487675	0.026505688	0.000568567	-0.003537018	-0.005551433	-0.013272757
¸ßË¹°×ÔëÉù´¦Àí (120).mp3	-0.051838231	-0.045212562	-0.024299871	-0.034097037	-0.028080192	-0.034157015	-0.013217281	0.008665066	-0.020524042	-0.007935032	-0.006754007	-0.004761852	-0.01130219	-0.001313221	0.002325004	0.003569507	-0.007103979	-0.004398736	-0.018131078	0.002537441	-0.02298909	0.005979102	-0.027722546	-0.007071175	-0.014959094	-0.006205677	0.004825274	-0.013300106	0.024407516	-0.018546177	-0.041292265	-0.030699815	-0.027787906	-0.025677589	-0.03796767	-0.023457723	-0.05273668	-0.019839343	0.000882334	0.00139178	0.000769977	-0.025511667	0.004593079	-0.011084213	0.006059658	-0.007742296	0.002758386	0.001613749	0.002419332
¸ßË¹°×ÔëÉù´¦Àí (121).mp3	-0.016961266	-0.013522879	-0.007092305	-0.011330076	-0.000654666	0.007995591	0.015309773	0.01478515	0.02427415	0.033489881	0.015372998	0.016796335	0.005834605	0.007697798	0.008532637	-0.001865724	-0.019139644	-0.02104576	-0.010296969	-0.008632184	-0.012736709	-0.013352641	0.003668695	-0.009165315	-0.005697253	0.00734418	0.005527271	-0.009124768	-0.016769965	-0.017985434	-0.029578938	-0.022507066	-0.023120118	-0.018256714	-0.02839754	-0.007874838	-0.030426167	-0.045217426	-0.028290093	-0.039954317	-0.049646349	-0.049332383	-0.047493482	-0.02702275	-0.02547454	-0.045539887	-0.017413325	-0.015220262	-0.035067686
¸ßË¹°×ÔëÉù´¦Àí (122).mp3	-0.034158627	-0.021568633	-0.073820966	-0.021796088	-0.059625717	-0.057374087	-0.026039013	-0.01445079	-0.026814169	-0.035566649	-0.082089441	-0.107487956	-0.113861067	-0.101517172	-0.118181629	-0.100508712	-0.118876952	-0.124388109	-0.107426041	-0.041250514	-0.038266008	-0.027824497	0.006640898	0.017904085	-0.000595654	-0.047465904	-0.028017871	-0.017262275	0.016892311	-0.004841029	-0.032273209	-0.019283666	-0.007287646	0.008310852	-0.004966595	0.006465486	-0.037356363	-0.039195834	-0.004874472	-0.003887073	-0.034056422	-0.005914727	-0.015950913	-0.018064992	-0.009227823	-0.057806893	-0.020774429	-0.012390293	-0.00373661
¸ßË¹°×ÔëÉù´¦Àí (123).mp3	-0.019433112	-0.022655673	0.0791387	-0.138007237	-0.10998956	-0.123765418	-0.14569332	-0.173844785	-0.089143839	-0.120592433	-0.159504315	-0.075711938	-0.040780293	-0.062637829	-0.042634835	-0.037280846	-0.006066476	-0.082877287	-0.051835343	0.031420486	-0.133790014	0.095886977	0.081179045	-0.068832435	-0.042473425	0.031397447	0.095323816	-0.099214725	-0.007912162	-0.071220824	-0.139804476	-0.074256619	-0.144157927	-0.067530172	-0.059745052	-0.084781052	-0.016837811	-0.079830601	-0.028700015	-0.047666088	-0.109407219	0.010413318	0.026096459	-0.02806515	-0.061523593	-0.103634621	0.050489512	0.078809139	-0.112450109
¸ßË¹°×ÔëÉù´¦Àí (124).mp3	0.005511745	-0.015620323	-0.009362027	-0.001811472	-0.009839762	0.001322439	-0.017022978	-0.00230633	-0.001515326	-0.031629107	-0.002229252	-0.022530156	-0.041072405	-0.022534648	0.00290787	-0.03359749	-0.022637099	-0.013737813	-0.031685794	-0.007703748	-0.04214835	-0.020034549	-0.011840633	-0.028216543	-0.010641237	0.005770874	-0.004051887	0.000276151	-0.027681062	-0.000494005	0.00023784	0.006062036	0.01709867	-0.016481054	-0.000931685	-0.009104124	-0.009281594	-0.006976141	-0.014547627	-0.006176867	-0.013213493	-0.006592849	-0.017538367	-0.010178839	-0.011264351	-0.002368136	-0.00036112	-0.022682561	-0.016597403
¸ßË¹°×ÔëÉù´¦Àí (125).mp3	-0.00106825	0.12531429	0.079830012	0.173265858	0.171407497	0.150966306	0.108486026	0.061400817	0.09090092	0.016791148	0.09717644	0.202678367	0.105409065	0.014053834	0.1335336	0.003472238	0.190324051	0.131426999	0.037207986	0.103511337	0.020418814	0.071392155	-0.00206689	0.156245004	0.060840881	-0.008166696	0.116016367	0.035968711	0.133537304	0.061556334	0.031492772	-0.02988919	0.04356059	0.119948144	0.139435842	0.053561193	0.160568047	0.156572274	-0.045494573	-0.013223793	0.079218298	0.06631336	0.066271526	-0.011166591	-0.009877302	0.201762579	0.21415071	0.117542018	-0.003813309
¸ßË¹°×ÔëÉù´¦Àí (126).mp3	-0.051553676	-0.034832811	9.21E-05	-0.092766971	0.035159471	-0.051473224	-0.106670968	0.065350587	0.039902938	-0.037990434	0.051881155	-0.047779802	0.018438568	0.083040084	0.02969285	0.033525072	-0.037612223	0.031073698	0.003601868	0.053810013	0.068535386	0.075488084	0.031625162	0.012457283	0.040446126	0.095458873	-0.031022778	0.049717245	0.12449988	0.044054502	0.089420251	0.144519744	0.105416108	0.057181594	0.067077465	0.066507721	0.015468001	0.016076561	0.048689969	0.02387382	0.040479549	-0.006619084	-0.026240301	-0.00684682	-0.025285706	-0.026178206	0.02422512	-0.030692497	-0.010922207
¸ßË¹°×ÔëÉù´¦Àí (127).mp3	0.044926364	0.116243587	0.07296445	0.12151081	0.030501978	0.098615029	0.04665361	0.073480931	0.113319621	0.05082377	0.181794925	0.042484953	0.062081631	0.112577858	0.077159337	0.06835671	0.108143952	0.169597757	0.03358188	0.109136824	0.067705447	0.073925476	0.069658428	0.090473923	0.112629012	0.092492494	0.08694126	0.064870554	0.101853126	0.047306378	0.073651608	0.093423385	0.110614491	0.040837115	0.134493273	0.087764982	0.05429176	0.113497158	0.080304946	0.102401695	0.02682254	0.102353873	0.052753066	0.085728444	0.114117443	0.052211446	0.174693189	0.051371348	0.052715397
¸ßË¹°×ÔëÉù´¦Àí (128).mp3	0.015018391	-0.028192378	-0.035834502	0.06651235	0.209278262	0.09626244	-0.016937268	-0.045069618	0.175255579	0.186548562	-0.028276037	-0.032850603	0.093513154	0.096227205	0.13038825	0.074759255	0.093343878	0.053431217	0.120132094	0.057515018	0.110115741	0.086854548	0.149544385	0.238798693	0.173923864	0.197576258	0.198566236	0.0236901	0.008963668	0.050707356	0.038087418	0.0096756	0.029869953	0.028163045	0.062220898	0.031696652	0.041454652	0.173967998	0.145152102	0.041623306	0.059425927	0.035727157	0.065586551	0.048871818	0.117491372	0.096906806	0.060559172	0.118828623	0.09486918
¸ßË¹°×ÔëÉù´¦Àí (129).mp3	0.068061083	-0.08810317	-0.067124946	-0.064587091	-0.09980689	-0.02163931	-0.004238029	0.01057642	-0.007200903	-0.066866284	-0.027719765	-0.025229989	-0.042537289	0.049518661	-0.020026205	0.069701623	0.117208539	0.125131297	0.124262218	0.07324514	0.072023353	0.094442057	0.015362308	-0.039698694	-0.03591827	0.007185709	0.014097054	-0.044164268	0.075270471	-0.070668069	0.039055901	0.060632445	0.038866159	-0.003932344	0.000185989	0.123450878	0.060636967	-0.031497642	-0.011485983	0.122182273	0.029093843	-0.024467613	-0.018552031	0.017352834	-0.021277664	-0.042752826	-0.037983374	-0.014975736	0.004931737
¸ßË¹°×ÔëÉù´¦Àí (130).mp3	0.120197231	0.170568246	0.188264932	0.200507826	0.15416318	0.171029305	0.198292665	0.181067678	0.213759524	0.175289077	0.149801181	0.175279494	0.174476289	0.144694091	0.195346425	0.102691325	0.133802007	0.170607516	0.133013889	0.176593286	0.114677269	0.063614133	0.227967205	0.216643091	0.1469069	0.084566008	0.113415729	0.166414543	0.168878542	0.140644269	0.159504624	0.120503675	0.124103803	0.169082034	0.180989829	0.206876537	0.158513729	0.172355988	0.202932718	0.180062284	0.220636253	0.181958595	0.155093631	0.178042252	0.172723327	0.153915622	0.196914409	0.13873107	0.144397444
¸ßË¹°×ÔëÉù´¦Àí (131).mp3	0.049543316	-0.056339501	-0.020689864	-0.039198006	-0.052895302	-0.091748176	-0.034302192	-0.06178528	0.049729759	0.033871501	-0.000795218	0.083528451	-0.028734094	-0.069717559	-0.050873776	-0.011562972	-0.053700747	0.017923248	-0.07169345	0.030161416	0.013294997	0.024768117	0.070483599	0.036178511	-0.188023404	-0.222639792	-0.213682939	-0.22126296	-0.202423255	-0.224048294	-0.202066043	-0.205138475	-0.225189442	-0.186898689	-0.157592644	-0.100350627	0.104779904	-0.078667212	-0.083323564	-0.03506093	0.130973447	-0.016588688	-0.011961288	-0.022283521	-0.102469115	-0.04545863	-0.102684966	-0.081550313	-0.097048837
¸ßË¹°×ÔëÉù´¦Àí (132).mp3	-0.018147264	0.036986245	-0.027768779	-0.049509941	0.021998372	0.016855112	-0.001904397	0.184033909	0.103689945	0.056720196	-0.053769688	-0.070840213	-0.033310919	-0.054686677	-0.077969885	-0.063217502	-0.106405468	-0.10604962	-0.082202438	0.027316845	-0.029303635	-0.02860064	-0.134618913	-0.041629842	-0.028572771	0.126813995	0.016444563	0.034244552	-0.096106541	-0.091371887	-0.075652966	-0.131089786	-0.130036489	-0.09066191	-0.098232923	-0.111695781	-0.028450295	0.007357947	-0.03336543	-0.070053811	0.016741152	0.023310064	-0.009678775	0.170789108	0.10141129	0.033811469	-0.041359341	-0.068081569	-0.021550156
¸ßË¹°×ÔëÉù´¦Àí (133).mp3	0.069320893	0.093941279	0.087107667	0.018854208	0.02031553	0.068197309	0.060364687	0.020122505	-0.047690202	-0.060314726	-0.062168221	-0.043099836	0.105095606	0.206976861	0.248261958	0.116031018	0.024078041	0.07606074	0.068831127	0.023330214	0.02516549	0.087717329	0.077609564	0.024079938	0.098034553	0.23588754	0.263640598	0.136908394	0.139898234	0.161960679	0.12787536	0.05121271	0.00386948	0.112518112	0.10313741	0.014373358	0.081973342	0.098244883	0.073128124	0.019478492	-0.038258985	-0.061710945	-0.013874936	-0.020413573	0.068370115	0.20435347	0.218298573	0.119233209	0.015105906
¸ßË¹°×ÔëÉù´¦Àí (134).mp3	0.024150433	-0.018437651	0.04222772	0.063222401	0.034959632	-0.021236325	0.017364417	-0.049921547	0.093354635	0.008198978	0.033909854	0.016094876	0.04002948	0.051909589	0.087344626	0.043067111	0.009814042	0.009224296	0.027683566	0.057771154	-0.070779494	0.018999996	-0.106111911	0.024195249	-0.003683311	-0.021078986	-0.038712742	-0.033970209	-0.016051013	-0.037287639	0.005007312	-0.001001974	0.051668063	-0.007563804	-0.014885693	-0.000482681	-0.028790819	-0.023759936	-0.007612797	-0.008688214	-0.009012514	-0.012359122	-0.013302886	-0.022270786	-0.023309689	-0.015179379	-0.015050036	-0.011659917	-0.006978807
¸ßË¹°×ÔëÉù´¦Àí (135).mp3	0.0939122	0.239057598	0.065491953	0.087645758	0.063842024	0.302684284	0.031300377	0.086618332	0.095193195	0.10686885	0.093315909	-0.023983208	-0.000234235	0.041684407	-0.021921478	0.150759168	0.107641167	0.150360717	0.056127799	-0.041183396	-0.030415272	0.316519916	-0.075748425	0.103281241	-0.063826614	-0.006362547	0.058090588	-0.024609923	0.159383672	0.135917401	0.122744958	0.024881758	-0.004229813	0.060253895	0.126067916	0.136188898	0.13028536	0.151360849	0.218090455	0.101733396	0.075493068	-0.013671897	0.035716384	0.056911339	0.161323358	0.038837466	0.00191129	0.111231512	-0.008775583
¸ßË¹°×ÔëÉù´¦Àí (136).mp3	0.038195848	-0.091546331	0.015976331	0.053133964	-0.044162998	0.091113545	0.076299969	0.027873396	0.030421186	0.053059652	0.06928663	-0.090957488	0.047230736	-0.055486565	0.097151457	-0.003558719	-0.003347998	0.020419746	0.017031075	0.031897068	-0.030583247	0.002156851	-0.032370827	0.088333332	-0.019051539	0.068907882	0.01805439	-0.007209999	0.121114922	0.012530432	-0.032175786	0.035890685	0.005448167	-0.00515508	0.022951691	0.047281136	0.025582769	-0.058899835	0.045879393	0.083808138	0.020235637	-0.029809168	-0.137312679	-0.00558654	0.013786795	0.060522817	0.030520327	0.002690492	0.036669392
¸ßË¹°×ÔëÉù´¦Àí (137).mp3	-0.027821981	-0.060975787	-0.041549965	0.005097367	0.11560928	-0.002021806	0.010999697	0.045402037	0.008370151	0.002686712	0.022923916	0.111134976	0.053165989	-0.016303714	0.026155979	0.002511194	-0.021324853	-0.053131622	-0.011422444	-0.012272246	-0.036225745	-0.019186546	-0.010332167	-0.044576789	-0.035323669	-0.031764054	-0.045169888	-0.013302838	-0.005405819	0.007911176	0.049153163	-0.038680025	0.020007449	0.003945163	0.028539247	-0.002361123	0.057832492	0.031186493	-0.009220381	0.005936532	0.00875695	-0.012702071	-0.013288127	-0.043959895	-0.029257875	-0.020358446	-0.021445145	-0.009073457	-0.033700028
¸ßË¹°×ÔëÉù´¦Àí (138).mp3	0.016958822	-0.007542036	0.017807042	-0.003543047	-0.005547543	-0.009523446	-0.026559435	-0.022275062	0.008955552	0.037907314	0.035177171	0.141069852	0.097084889	0.100100498	0.090772228	0.048930736	0.168437392	0.096829397	0.135760433	0.118207693	0.10798404	0.120226171	0.056212435	-0.031365741	0.043030245	0.086698153	0.166658062	0.059632753	0.04321273	0.079035687	0.044367536	0.100131613	0.025400776	0.150340672	0.097111519	0.046409054	0.054439019	0.029704376	0.133958565	0.083763073	0.029055069	-0.001048368	0.072131845	0.073979373	0.060615024	0.042289577	0.051264447	0.084796576	0.053269143
¸ßË¹°×ÔëÉù´¦Àí (139).mp3	0.168754911	0.175219689	0.079293769	0.076824521	0.161725646	0.090054118	0.125045414	0.058302816	0.092292146	0.006640553	0.023552175	0.08486397	0.078943773	0.004087385	0.033647058	0.089170641	0.078487989	0.014930543	0.014272553	0.038074066	0.093252166	0.006822758	0.169997406	0.12647743	0.052890913	0.003435286	0.056875753	0.040922831	0.037639312	0.112859478	0.095989561	0.120874947	0.047325087	0.08403216	0.067868509	0.091660038	-0.064330398	0.003812588	0.110076782	0.082606391	-0.031400501	-0.061597293	0.002438081	-0.020676432	-0.067021197	-0.053493433	0.00807424	0.08390257	0.049718602
¸ßË¹°×ÔëÉù´¦Àí (140).mp3	0.02339523	0.028028305	0.026153242	0.009005026	-0.003531765	0.032617041	0.003894015	0.023151105	-0.00568009	0.046655847	0.08369136	-0.007996753	0.013961091	0.006654291	0.016749139	0.047256738	0.001996123	-0.009851067	0.024322356	0.007521693	0.069782145	-0.006390306	-0.032238768	0.011186336	0.031176208	-0.008213433	0.009056757	-0.037397612	0.023934681	0.039064657	0.003803913	0.038878411	0.022806996	0.011929237	0.073699721	-0.004185998	0.001805796	0.012089989	0.022494965	0.080060148	-0.013692779	-0.015816029	0.036573295	0.186295125	-0.087792336	-0.000479259	0.095070848	0.089114012	0.118310989
¸ßË¹°×ÔëÉù´¦Àí (141).mp3	-0.02892715	-0.008526405	-0.011894289	0.021045992	-0.013552612	0.014262879	0.013810287	0.070621974	-0.034891771	0.004734142	0.016348079	-0.029513593	-0.001725239	-0.022652683	0.029512072	-0.03858291	-0.032641296	-0.085098907	-0.020038004	-0.032788151	-0.009456483	0.00032239	-0.056236866	0.009158104	-0.004680026	0.019321229	-0.018532812	0.058683319	0.009628923	-0.018340794	0.008242282	0.016836004	0.001172948	-0.008936393	-0.036819417	-0.000592146	-0.023033654	-0.035322543	-0.02082909	-0.018997343	0.004152468	0.019909323	0.021038543	0.009918862	-0.001619648	0.025174987	0.024253804	0.014014958	-0.01281284
¸ßË¹°×ÔëÉù´¦Àí (142).mp3	0.051865768	0.028857055	0.014061478	0.029588005	0.13943423	0.027496493	-0.013385827	-0.017854256	0.153700783	0.054355107	0.059028211	0.164061854	0.14036903	0.150798648	0.053047874	0.003577714	0.043412362	0.007068779	0.109098528	0.026680177	0.077866435	0.132476326	0.093435219	0.052341015	0.017939382	-0.002128525	-0.028476209	0.110510115	0.06006556	0.122003773	0.166480756	0.120375547	0.081131588	-0.017110645	-0.004834481	0.093504381	0.071053976	0.073915943	0.145841245	0.109607309	0.14896131	0.118432283	0.212181517	0.192647101	0.103859532	0.11426391	0.091454728	0.104586088	0.112214306
¸ßË¹°×ÔëÉù´¦Àí (143).mp3	-0.13947389	-0.132849158	0.036929985	-0.015047979	-0.01239018	-0.097458125	-0.148132565	-0.159202261	-0.199900884	-0.167370515	-0.204070158	-0.165829321	-0.04488537	-0.137358089	-0.124918085	-0.156973091	-0.146817733	-0.136468558	-0.10284213	-0.078406563	-0.112157961	0.132526274	-0.019847216	0.015051758	0.135382325	0.111270235	0.030951245	-0.121023896	-0.058183115	-0.082059778	-0.094794003	-0.101911448	-0.100041098	-0.063371927	-0.048850689	-0.144783911	-0.09250522	-0.143968173	-0.080015129	-0.098254827	-0.002083113	0.061441483	-0.081772489	-0.072171037	-0.092679629	-0.070388812	-0.078628545	-0.068382893	0.046077294
¸ßË¹°×ÔëÉù´¦Àí (144).mp3	-0.020099498	0.003919079	-0.013222147	-0.017525597	0.006330871	-0.017906902	-0.005827851	-0.005300898	0.002545007	0.002108392	0.005902476	0.001194278	0.021277013	-0.001461974	0.0052879	0.005772057	-0.000478997	0.016822406	-0.02281709	-0.008338735	0.009174317	-0.00921243	0.005736376	-0.009062136	-0.007425864	-0.019944662	-0.005061803	0.004796359	0.003283724	0.005372619	0.004725914	0.002084457	-0.013479086	0.014945906	-0.013137549	-0.002597683	-0.013010628	-0.003564693	-0.000310295	0.023624647	0.014099082	-0.009076035	0.007912467	0.009481714	0.017585975	0.010168677	-0.009033125	0.003512365	-0.012619346
¸ßË¹°×ÔëÉù´¦Àí (145).mp3	0.055846653	0.102536083	0.02260032	0.030025445	-0.070884355	-0.008189796	-0.046243754	0.070632314	-0.008976548	-0.067958622	0.074780694	0.155936833	0.065201534	0.077386076	0.137753935	0.110349275	0.171747994	0.098093048	0.066956502	0.030412809	0.101390254	0.130601439	0.135956482	0.050185881	0.071712691	0.081794517	0.051056923	0.109278062	0.106248536	0.157047287	0.210222039	-0.041060269	-0.049336851	0.012169697	0.073045615	-0.020033865	-0.058551289	-0.048535455	-0.044540981	-0.10275877	-0.120728769	-0.096099985	0.081314567	0.037825602	0.009585177	0.027165713	0.005679237	0.023354955	-0.020396497
¸ßË¹°×ÔëÉù´¦Àí (146).mp3	0.057072365	0.013109597	0.006692644	0.001290244	0.050914599	0.051994531	0.003379791	0.006926251	-0.000190129	0.066176843	0.077064515	-0.009296124	0.001477714	0.001527094	0.04071139	-0.005714288	0.003530281	0.031300755	0.003815917	-0.025593681	-0.024151631	-0.01120819	0.037505648	-0.005287605	0.010880317	0.032498005	0.001674212	0.030034158	-0.006761236	0.013890631	0.016023928	0.004373524	0.053972563	0.029395854	0.017565096	0.019684374	0.015725874	0.05987077	0.007768888	0.024852423	0.015814417	-0.022474357	0.03080036	0.021029534	0.01202602	0.014231649	0.00309983	0.048183506	0.004793061
¸ßË¹°×ÔëÉù´¦Àí (147).mp3	0.12873868	0.058238274	0.087431819	0.036794445	0.141029702	0.061848148	0.014701717	-0.039335504	-0.039796625	-0.048928633	-0.038635907	-0.035123414	-0.030752712	0.06064846	0.035618071	-0.005400869	0.066587394	0.021334831	0.054941977	0.034176975	0.022310346	0.088392461	0.20428885	0.17944553	0.219876001	0.177807389	0.224492209	0.197933051	0.16435	0.22459434	-0.009529722	-0.060336013	-0.034229729	-0.037865392	-0.035088073	-0.05433895	0.045511947	-0.027966947	-0.090813243	-0.049589025	0.017469064	-0.044040244	-0.067760681	0.074594977	0.033776485	0.142267323	0.080622284	-0.003542494	0.056502283
¸ßË¹°×ÔëÉù´¦Àí (148).mp3	-0.009644033	0.000223367	0.078960504	0.031583538	0.040196332	0.036595255	-0.0133226	-0.04225382	-0.001198092	-0.004511794	-0.062127679	0.078933622	0.037096424	0.006301219	-0.009356644	-0.032256349	-0.050677178	0.049189053	-0.01803889	-0.026866814	-0.030326213	0.002226672	0.003864349	-0.040528585	-0.013661974	0.013108522	0.079548291	0.024317977	0.028660469	0.022981683	-0.01610899	-0.049828003	-0.003097744	0.004998146	-0.054336409	0.058977571	0.016163564	0.009272056	-0.008376252	-0.031863321	-0.053631299	0.040399492	-0.018053984	-0.029905252	-0.029229452	0.007073846	-0.001261086	-0.042030879	-0.006578698
¸ßË¹°×ÔëÉù´¦Àí (149).mp3	-0.150704488	-0.158883343	-0.151119376	-0.141074858	-0.135359957	-0.102669613	-0.131681013	-0.147852447	-0.154482146	-0.136378053	-0.145216247	-0.131905346	-0.130629198	-0.118639436	-0.057360853	-0.050346437	-0.051194368	-0.091854077	-0.044894182	0.008793334	-0.016846882	-0.008582905	-0.00091932	-0.052798041	-0.05224069	-0.046362481	-0.044067312	-0.045802657	-0.012773844	-0.026810134	-0.009717323	0.020576123	0.015695793	0.02998812	0.03441709	0.019247226	-0.003610146	0.025267441	0.140028309	0.035493853	0.017706712	-0.075181232	-0.043478939	-0.018682474	-0.03970126	-0.029084716	-0.004351242	-0.012816721	0.025965452
¸ßË¹°×ÔëÉù´¦Àí (150).mp3	0.076947736	0.078600432	0.018746192	0.074839313	0.038733164	0.000229266	0.024030687	0.036589996	0.019262707	0.081877214	0.033426016	0.011905678	0.064857197	0.085846538	0.02598181	0.087653787	0.051970341	-0.005033679	0.032593715	0.041366289	0.022038193	0.075575462	0.031572053	0.002469927	0.033941915	0.070527183	0.002528854	0.067323843	0.046804514	0.004174238	0.038397644	0.053216338	0.022977987	0.09181039	0.043745347	0.008264545	0.047473973	0.06282148	0.021507345	0.064946324	0.050472083	-0.002940625	0.038192627	0.076069013	0.030631261	0.114759752	0.069355424	0.024386542	0.064166747
¸ßË¹°×ÔëÉù´¦Àí (151).mp3	-0.008576826	-0.020401893	0.053286529	-0.0319253	-0.030169349	0.095430431	-0.249031094	-0.077348358	0.114938013	-0.077685105	-0.048069508	0.088646584	-0.038347867	0.147965046	-0.007767593	-0.063569672	-0.127258877	-0.001939712	-0.015196152	0.123009002	-0.084664418	-0.016160254	-0.137693516	0.089890149	0.120792915	0.09880323	-0.036703225	-0.028429672	-0.184306832	0.082105747	-0.009911662	0.263437333	0.226041143	-0.045359548	0.084444297	-0.001916045	-0.100055624	-0.077320067	-0.059237633	-0.091585104	0.086837451	0.002303729	0.148851122	-0.063014457	0.010759246	-0.00261161	0.015722864	0.052088518	-0.045000171
¸ßË¹°×ÔëÉù´¦Àí (152).mp3	0.012230479	-0.009238031	-0.006596091	-0.019184782	0.134644877	0.028975647	0.03926758	0.070835147	0.037629285	0.046682965	0.143849592	0.073470346	0.11565318	0.15220313	0.20416221	0.003175746	0.000739101	-0.029758671	-0.014437449	0.119679109	0.152758619	0.022999081	0.050617354	0.049619614	0.038739402	0.087065046	0.037167745	-0.001705165	0.086402951	0.100193788	0.07838483	0.058510948	0.034388287	0.080940439	0.065746258	0.058482675	0.024616481	0.170698674	0.156230021	0.167470923	0.073991077	0.022712451	0.148541497	0.120217652	0.180336702	0.203673987	0.063496516	0.051532881	-0.005449378
¸ßË¹°×ÔëÉù´¦Àí (153).mp3	0.104740495	0.213619202	-0.044837773	0.014647286	0.003318733	0.027989582	-0.037998234	-0.065033196	0.038511706	0.104544756	0.01062462	0.003537453	0.013147537	0.064979345	-0.066948803	-0.23791562	0.107488978	0.252164634	0.201054699	0.031414031	-0.063709402	-0.01402883	0.052968675	0.061569563	0.002464626	-0.082096549	0.032622246	0.092073681	-0.106529826	-0.076755789	-0.055915891	-0.089970393	-0.084913173	-0.038863891	-0.1045786	-0.077951325	-0.013717236	0.03507227	-0.049454583	-0.01635493	0.009257206	0.026409158	0.010280968	0.053318919	0.04872619	0.027510992	-0.035778369	-0.075336487	0.011675384
¸ßË¹°×ÔëÉù´¦Àí (154).mp3	0.120770487	0.080244707	0.061759652	0.112407508	0.107245879	0.134569726	0.122797787	0.101056138	0.031266439	0.083633248	0.094368273	0.079139958	0.009097248	0.038316133	0.052440936	0.068758553	0.049469195	0.107822842	0.12685479	0.13531091	0.074581011	0.040139664	0.040483711	0.035656158	0.067380398	0.054343787	0.043070373	-0.02643948	-0.012159421	-0.011131254	-0.002938419	0.08320379	0.125847114	0.076606461	0.039523278	0.028069784	0.000303292	0.031432908	0.042877023	0.0409797	0.025575099	0.079273782	0.138443534	0.138588424	0.094125385	0.048650395	0.112006789	0.069060072	0.056080043
¸ßË¹°×ÔëÉù´¦Àí (155).mp3	-0.091268123	-0.002819546	0.019286798	0.058799359	0.11595576	0.05370738	0.11478144	0.122313134	0.088887379	0.105268328	0.112036804	0.124983097	-0.043094205	-0.048538782	-0.05612825	-0.080036919	-0.038588009	-0.111754009	-0.112213938	-0.025776583	0.013913189	0.110619972	0.068655696	0.114555566	0.12940931	0.069497427	0.05708675	0.105310526	0.153366615	0.013313485	-0.03468176	-0.056797042	-0.06631053	-0.044211462	-0.10584054	-0.081849517	-0.017272049	-0.054052409	0.082146019	0.050313853	0.062236692	0.079403284	0.069224435	0.108783435	0.058297713	0.101981674	0.123835779	-0.021010761	-0.06307692
¸ßË¹°×ÔëÉù´¦Àí (156).mp3	-0.125007854	-0.139576164	-0.13477391	-0.122571639	-0.12709595	-0.129575052	-0.145336094	-0.133293522	-0.131291013	-0.059134492	-0.063670786	-0.116760001	-0.10952718	-0.126988472	-0.12339284	-0.123265075	-0.101171533	-0.085283281	-0.147559772	-0.13569399	-0.127294728	-0.091897337	-0.161395902	-0.022151698	-0.045488508	-0.118922597	-0.085312864	-0.112868445	-0.109866505	-0.139203596	-0.125446029	-0.128950742	-0.110778964	-0.081207221	-0.109541995	-0.124766206	-0.132055029	-0.051850151	-0.065885017	-0.125290238	-0.08785314	-0.075270676	-0.103175277	-0.128760709	-0.130686118	-0.130361726	-0.093129225	-0.10320372	-0.09868651
¸ßË¹°×ÔëÉù´¦Àí (157).mp3	0.042492354	0.029930491	0.049352261	0.047229898	-0.009521519	-0.022900226	0.027974501	0.022812247	0.011433742	0.002619484	-0.050579695	-0.046302325	-0.057204994	-0.071335957	-0.058096301	-0.007088766	-0.006729675	0.013383145	0.010646012	-0.019158754	-0.006971057	-0.003418703	-0.005061026	0.00037651	0.003581449	-0.006573935	0.014660679	-0.00341732	-0.012892678	-0.005131094	-0.039475022	0.022182089	-0.048341503	0.007890372	-0.026166124	0.00984417	0.026141825	0.030994244	0.017006484	-0.02119544	-0.022281455	-0.022857985	-0.013691477	-0.004986639	0.001795464	0.021611565	0.008590525	0.022460642	0.033643006
¸ßË¹°×ÔëÉù´¦Àí (158).mp3	0.073405589	0.062626048	0.076532422	0.18629874	0.106111037	0.094372389	0.099691457	0.141259137	0.07004752	0.088592763	0.053376616	-0.000650657	-0.013618207	-0.017514784	-0.015672557	-0.014709878	-0.043456364	-0.056569083	0.007018498	-0.039056142	0.088169112	0.135288461	0.056682577	0.091312239	0.081990487	0.054709995	0.028176635	0.068147856	0.105676407	0.007917431	0.010365582	0.056319401	0.126335484	0.055153757	0.037317239	-0.001490586	0.033218327	0.017448684	0.062815292	0.059691179	0.144102599	0.027194196	0.008963531	0.040904778	-0.052814401	-0.029151417	-0.0088809	0.022393773	0.059141286
¸ßË¹°×ÔëÉù´¦Àí (159).mp3	0.123147977	0.091089719	0.065057305	0.023002719	0.036204825	0.047516744	0.040377415	0.035923597	-0.005075669	0.081532903	-0.005343454	0.112821497	0.077023744	0.069460425	0.016272371	0.063226598	0.035588836	0.037394946	0.02292402	0.021926166	0.043621349	0.022583938	0.019690069	0.003271167	0.031579392	0.052360776	0.000580284	0.014969826	0.040220878	-0.003471957	-0.001297545	0.034028936	-0.040572546	-0.034645459	-0.065340744	-0.060272755	-0.046090977	-0.049665023	-0.051133155	-0.028019766	-0.021085989	-0.050754399	-0.060404735	0.039627267	0.056302268	0.062163644	0.086093044	0.085076805	0.089565596
¸ßË¹°×ÔëÉù´¦Àí (160).mp3	-0.056393987	0.038114783	0.047147282	0.050095511	0.037822406	0.040803012	0.039025104	0.054385453	0.035216063	-0.057992235	0.021300911	0.074878846	0.047051501	0.092709349	0.051883094	0.11977398	0.035160354	0.17903666	0.050501419	0.085111008	0.035679945	0.099196823	0.055555216	0.185727635	0.07467047	0.235023555	0.053347416	0.095466567	0.014228038	0.085750996	-0.064899531	0.07690958	-0.02039722	0.088063191	0.010560691	0.023514743	-0.036080827	-0.024497214	-0.095453349	-0.090802912	-0.096754282	-0.006991547	-0.011337608	0.070912424	-0.021924228	0.067546696	-0.061453409	0.050699666	-0.01127318
¸ßË¹°×ÔëÉù´¦Àí (161).mp3	0.070639874	-0.0597654	0.02450667	0.053134168	0.022067244	0.077765832	-0.02502899	0.043233465	0.04784915	0.056978134	0.04148561	-0.020167768	0.093397127	0.084718193	0.017138358	-0.012018422	0.033835165	0.068482915	-0.002874732	0.050279355	0.046775907	0.063392021	0.079735275	0.057614165	0.068219876	-0.010735504	0.023468087	-0.007701552	0.033357417	0.086850741	0.064567337	0.048737484	-0.017184294	0.03357389	0.083756364	0.036148502	0.031357252	4.87E-05	0.061489411	0.02265851	0.035138983	-0.009378504	-0.005852832	0.088377836	0.032867165	0.052542366	0.061452966	0.027581015	0.099675411
¸ßË¹°×ÔëÉù´¦Àí (162).mp3	0.061238735	0.061030389	0.016387017	0.026563083	0.006552282	0.012331633	0.010967742	0.008539867	0.091606687	0.061014482	0.05193628	0.03659562	0.017329776	-0.037692754	0.004783658	-0.012403208	-0.010803019	0.018131248	0.034646632	0.093897877	0.104980164	0.078630933	0.06591881	0.066277187	-0.007185204	0.018926715	0.017234501	-0.003203024	0.005657003	0.05352523	0.083769894	0.076113513	0.054869484	0.028977183	-0.005900105	0.008084744	-0.023362243	-0.010137497	-0.003755752	0.006572413	0.114248608	0.081287134	0.076512317	0.062163862	0.019334572	-0.010272514	0.019980101	0.006573029	-0.00959295
¸ßË¹°×ÔëÉù´¦Àí (163).mp3	-0.013678877	-0.031758191	-0.002117142	-0.0013436	0.014114912	0.0418095	0.00711238	0.039743318	-0.027453674	-0.064520699	-0.027436892	-0.049682096	-0.08265251	-0.079171395	-0.134600547	-0.160120934	-0.154022012	-0.122164113	-0.11151165	-0.054115296	-0.040677835	-0.020072669	-0.040418415	-0.015137727	0.013408762	0.013382699	-0.004216618	-0.016267822	-0.039352848	-0.052650529	-0.079145962	-0.032500629	-0.06487973	-0.097208499	-0.162109757	-0.149493681	-0.147611864	-0.133139911	-0.083620124	-0.052682922	-0.052711827	-0.013583801	-0.04751986	-0.000161969	0.036341798	-0.024192853	0.036747553	0.038722106	-0.04929851
¸ßË¹°×ÔëÉù´¦Àí (164).mp3	0.034931266	0.043317177	-0.020399702	-0.035697252	0.038573491	0.031742995	-0.075825179	-0.006645406	0.022026006	0.020557009	-0.003556969	-0.001136965	-0.019505702	-0.04342793	-0.057035481	0.02532163	-0.031860936	-0.035062578	0.030539875	0.041090035	0.011202768	-0.058088481	0.019226228	0.013177161	-0.021156681	-0.004499982	0.038825172	0.046773498	-0.015274873	0.023260948	0.029878564	-0.026565721	-0.038641596	0.026083734	0.033699105	-0.047424776	0.032181298	0.040293172	-0.014735424	-0.043045641	0.027012197	-0.003146929	-0.075321809	-0.02731758	0.00420673	-0.025105866	0.002147563	-0.015576428	-0.036528386
¸ßË¹°×ÔëÉù´¦Àí (165).mp3	0.040829272	0.03873284	0.03416613	0.035137995	0.053855517	0.043935895	0.048063288	0.054734623	0.024626672	0.008581252	0.045163328	0.04773861	0.035669699	0.044324568	0.029779179	0.042985495	0.02948553	0.02704914	0.005201749	-0.00810373	0.031096144	0.066896063	0.018278474	0.025330558	0.038900146	0.035861012	0.096292479	0.111680977	0.110841387	0.033111494	0.019339078	0.075098309	0.073112886	0.064915057	0.028889954	0.09009847	0.020518756	0.052722282	0.036927674	0.034038007	0.018543131	0.025106255	0.036764307	0.050121685	0.051704489	0.03998768	0.039812993	0.017374857	0.05247265
¸ßË¹°×ÔëÉù´¦Àí (166).mp3	0.013451863	0.013016451	0.009315336	0.021587578	0.056661343	0.053658456	0.023698028	0.04732489	0.030332995	-0.007204308	-0.001706716	0.054763884	0.029249955	0.006481283	0.001119573	0.030313927	0.037740299	0.001522839	0.010805645	0.006121226	0.019807883	0.023520967	0.055498214	-0.003747744	-0.009784852	0.048158194	0.172932947	-0.092963123	0.007754854	0.029766269	0.018930254	0.034250407	-0.013557491	-0.006898892	0.005123394	0.086323975	0.053141778	-0.013275224	-0.009867416	0.078710576	0.027723856	0.011319838	-0.022461272	-0.006767993	-0.013545116	-0.011758086	0.096438102	0.063229304	0.023758891
¸ßË¹°×ÔëÉù´¦Àí (167).mp3	0.052210731	0.082459661	0.092828468	0.010853583	0.060517263	0.037420211	0.095512547	0.058545061	0.26883991	0.276723551	0.239793909	0.041725965	0.058391527	0.048231994	0.104446104	0.062721634	0.156753674	0.069803931	0.040646073	0.034041077	0.201958566	0.015076581	0.04672375	0.070200559	0.277807436	0.099613522	0.118414265	-0.00610277	-0.001283346	0.082146747	0.01048934	0.040547571	0.001502704	0.011399961	0.000307037	-0.005619616	0.051906502	0.011521858	0.153115578	0.09884956	0.096423475	0.149475465	-0.084312051	0.055876823	0.053067119	0.112778342	0.035115967	0.154113012	0.181433525
¸ßË¹°×ÔëÉù´¦Àí (168).mp3	0.004274457	0.016120219	-0.003045368	0.008215876	-0.008030512	0.070562728	0.024308525	0.028103295	0.042981641	0.014930692	0.016860174	-0.10304761	-0.135611507	-0.118412949	-0.078426487	-0.031522601	-0.032525488	-0.059789856	-0.110924564	-0.134221689	-0.107950948	-0.018686492	-0.027169947	-0.055545667	-0.042004757	-0.017943795	-0.015804351	-0.038059975	0.163168089	-0.013549581	0.00300433	0.018542177	-0.010163353	-0.024958131	0.020294502	0.037583643	0.09138158	0.077511714	0.04252721	-0.102929159	-0.101634568	0.011126774	0.008582017	-0.039277982	0.007444887	0.042351472	0.001618025	-0.028740306	-0.007170222
¸ßË¹°×ÔëÉù´¦Àí (169).mp3	0.074315366	0.098815342	0.075408763	0.08284757	0.091419842	0.044639511	0.11773781	0.049253325	0.096830146	0.078104485	0.121295206	0.137421808	0.045088903	0.129762787	0.100084133	0.155349168	0.126113977	0.165152749	0.158292567	0.03811289	0.084324123	0.094893166	0.143604329	0.094994605	0.123652252	0.05886767	0.051595751	0.023293159	0.046527912	0.102329297	0.023872376	0.105474592	0.079248163	0.073939154	0.022360263	0.088600201	0.071895511	0.020148736	0.122119382	0.128184832	0.13881157	0.04611812	0.10673392	0.125278864	0.061965166	0.158976432	0.119644013	0.173831886	0.069740255
¸ßË¹°×ÔëÉù´¦Àí (170).mp3	0.049545029	0.104509441	0.081582263	0.038684281	0.070140454	0.071279453	0.032862277	-0.054732232	-0.046372249	-0.026805235	-0.016343252	-0.055951593	0.088110565	0.037872811	0.122083675	0.000962304	0.021146699	0.029195909	0.040462554	0.047811625	0.029617667	-0.002144262	-0.008938261	-0.035890124	0.094805875	0.050626792	0.120781926	-0.006841183	0.055614688	0.043572389	0.04386361	0.050399306	0.017113523	0.124217183	0.000840759	-0.07963127	0.049107483	0.014874773	0.20346042	-0.032213858	0.004455519	-0.001726835	-0.016374807	0.00332635	0.017634146	0.169082314	0.010357271	-0.057718248	0.054799445
¸ßË¹°×ÔëÉù´¦Àí (171).mp3	0.000719901	0.018676241	0.075843865	0.038087227	0.122876186	0.136861737	0.005709486	-0.061970168	-0.054257013	0.026933513	0.105901896	0.02677666	0.019096668	0.033706274	0.018129887	0.048336049	-8.07E-05	0.003618398	0.088415775	0.112272631	0.156085045	0.010595484	0.015141571	-0.052803036	-0.015774247	0.002580729	0.123292267	0.045088024	-0.002769465	-0.068843891	0.135860361	0.198287551	0.207490721	0.063009197	-0.05371681	0.001230882	0.115806649	0.212313194	0.171159586	0.065570491	-0.009175386	0.019359956	0.066959824	0.175539336	0.012489383	0.051957528	0.050373562	0.099316977	0.07102111
¸ßË¹°×ÔëÉù´¦Àí (172).mp3	-0.039763185	-0.027080426	-0.020604813	-0.009655782	0.008117772	0.001977547	0.006903736	-0.020392734	0.02289003	0.121572172	0.076423217	0.001538145	0.047866419	0.0197332	0.040364892	0.007913162	-0.024011172	0.0478114	0.073982468	0.013626431	0.044102194	0.024986788	-0.018787466	0.037134707	0.017120642	-0.019775731	0.022041851	0.042934698	0.074939813	0.029633636	-0.026775683	0.075595476	0.094821767	0.014954995	-0.052459025	-0.01134871	0.007481895	-0.01340018	-0.000200266	-0.002130878	0.000372323	-0.004717948	-0.006808476	0.008083883	0.031349195	0.003519792	0.008886243	-0.02444507	0.024246477
¸ßË¹°×ÔëÉù´¦Àí (173).mp3	-0.028688757	-0.036467417	0.050603381	0.135729019	0.024756032	0.044781761	0.050245637	0.042626137	6.42E-05	0.023100051	0.045533938	0.049058659	0.045403577	0.006442946	0.025579837	0.00106895	-0.013414982	0.002111763	0.001546723	0.026027561	-0.007868461	-0.006443004	0.014815626	0.00131084	0.003592293	-0.030495486	0.124070021	0.025042603	0.008809798	-0.002098127	0.001299151	-0.034021225	-0.007219536	-0.011404459	0.09334855	0.015130977	-0.000162887	0.000932723	0.029415051	0.000796907	0.032216941	0.010774488	0.022306205	0.057916935	0.044188303	0.040309509	0.082020994	0.030693163	0.021020538
¸ßË¹°×ÔëÉù´¦Àí (174).mp3	0.038242844	0.047753837	0.027605148	0.008819249	-0.067877087	0.045120489	-0.056922331	0.037402329	-0.034467266	-0.022101466	0.019110569	0.109348707	-0.006973178	0.00069604	0.02277488	0.082475858	0.020216031	-0.004828371	0.036848907	-0.033104511	-0.020613267	-0.015340275	-0.081911253	-0.063094086	-0.011515732	-0.003480211	-0.000117216	0.006878507	0.014287145	0.013787826	0.032520938	0.002068313	-0.024550825	-0.093244089	-0.009056557	0.126043545	0.069099641	0.042280651	-0.010476801	-0.086642256	-0.037097803	0.050651296	0.00330439	0.042288133	0.050536368	0.040493391	0.067028286	0.161986782	0.128136753
¸ßË¹°×ÔëÉù´¦Àí (175).mp3	-0.110686705	-0.072778814	-0.042401819	-0.06297731	0.035121626	-0.035241251	-0.109814688	0.020233076	0.027264208	0.049284317	0.023710215	0.010435361	0.024636232	0.097270343	0.053536502	-0.052086831	0.001849804	-0.036408275	0.044320263	-0.076093526	-0.102178913	-0.06027607	-0.03158603	-0.009403343	0.001121092	0.001632422	0.06492092	0.108505161	0.083599998	-0.013373983	0.005870545	-0.006088062	-0.053416782	0.183077119	0.032096572	0.048306305	-0.091005217	-0.107554852	0.078236937	0.054771184	-0.001541929	-0.075845776	0.07543342	0.198624092	0.102540708	-0.004207081	-0.033579965	-0.051973576	-0.109141
¸ßË¹°×ÔëÉù´¦Àí (176).mp3	0.114910611	0.096799718	0.110861971	0.109851935	0.123248755	0.089102967	0.123106	0.088525736	0.102605082	0.119124079	0.108130036	0.139412631	0.108043803	0.080246813	0.084441686	0.095548063	0.105168083	0.113706711	0.108548972	0.088565652	0.060178878	0.109953989	0.107996887	0.085732766	0.086506042	0.09482715	0.062026759	0.072352382	0.091887435	0.109732156	0.099971149	0.078358432	0.08871815	0.100759747	0.090011638	0.092088335	0.081073036	0.049095919	0.077919245	0.094937214	0.155089468	0.138864465	0.08569104	0.079529958	0.092794301	0.088528972	0.093956335	0.121657779	0.095608269
¸ßË¹°×ÔëÉù´¦Àí (177).mp3	0.094521608	0.106356736	0.132215045	0.040399109	0.125820148	-0.010609332	0.05686493	0.136795528	0.07759122	0.03245769	0.121475736	0.008120962	0.130009417	0.04220415	0.038931813	0.087029572	0.111944557	-0.011246746	0.07917192	0.055795525	0.060038185	0.089887611	-0.017139996	-0.039377367	0.131794358	0.05954069	0.060659413	0.141480441	-0.038836272	0.028784539	0.086374315	0.082158666	0.023293793	0.114005734	-0.007524139	0.058171017	0.132864884	0.124628711	0.071502409	0.073734746	0.124191096	0.066366049	0.125290781	0.075570682	0.04633191	0.108434727	-0.060290475	0.031828019	0.105131202
¸ßË¹°×ÔëÉù´¦Àí (178).mp3	0.015956051	0.086257093	0.057886735	0.061145179	0.075870452	0.012029734	0.020041046	0.016821459	0.063255468	0.147202989	0.155657162	0.1517703	0.039854626	0.038742012	0.030069726	-0.00650068	0.048042411	-0.005233824	0.029663438	0.020272684	0.06361902	0.017456015	0.025742874	-0.016693789	0.010597844	0.092453721	0.164778169	0.091853068	0.151035062	4.30E-06	0.016649823	-0.014014988	0.007615993	0.066321666	0.041984179	0.068794796	0.018665433	0.02799673	0.019844745	0.012860282	0.031633477	0.067371097	0.133455825	0.127057635	0.126148632	0.059502015	-0.002530457	0.024302439	-0.001959719
¸ßË¹°×ÔëÉù´¦Àí (179).mp3	0.078600445	0.028543863	-0.089666383	-0.109241859	-0.145991388	-0.073818624	0.006531426	-0.036870991	0.012128848	0.01766903	-0.013548994	0.024807965	0.127976203	0.118545618	-0.114377754	-0.116022819	-0.09975613	-0.094861173	-0.094556764	-0.110528357	0.084171981	0.061985619	0.014391511	0.091699784	-0.015818292	0.116343584	0.056680205	0.108726011	0.090412484	-0.0036397	0.02477967	0.013439155	0.030863694	0.009349856	0.060952068	0.010502189	0.057057954	0.081079983	-0.041660953	0.020948435	-0.001784341	-0.00954301	0.044622533	-0.042829519	-0.023721575	-0.09199374	-0.024490757	-0.049090266	-0.044424041
¸ßË¹°×ÔëÉù´¦Àí (180).mp3	-0.092044948	-0.050333885	-0.101831927	-0.113752674	-0.152960763	-0.101644833	-0.113120755	0.002421448	0.000876914	-0.060656666	0.051323528	0.025137289	-0.02748648	-0.082144601	-0.074163761	-0.085175727	-0.052774095	-0.057719918	-0.04885148	-0.073563095	-0.08025994	-0.047270091	0.011773376	-0.031774872	-0.033777322	-0.01584893	-0.042948954	-0.001547285	-0.001507113	0.000588181	-0.027235426	-0.012110642	-0.020004857	-0.134485662	-0.100947846	-0.123335375	-0.173420134	-0.125398285	-0.153953818	-0.135015912	-0.108259724	-0.138046877	-0.14769053	-0.117443298	-0.129051734	-0.071823104	-0.108873529	-0.086161124	0.023339404
¸ßË¹°×ÔëÉù´¦Àí (181).mp3	0.202716467	0.167052101	0.18027979	0.197405859	0.175282415	0.133189542	0.191405854	0.215447907	0.145065253	0.199863752	0.211649952	0.202226564	0.18478554	0.203454173	0.157210172	0.1733606	0.174093329	0.163452844	0.15521461	0.137097095	0.138765346	0.165642428	0.169447404	0.109419893	0.164415404	0.133077145	0.183269581	0.123427913	0.163009415	0.103635855	0.140192952	0.128376116	0.105274785	0.134039111	0.097272151	0.097611814	0.109076077	0.096265263	0.118430419	0.139556119	0.122233804	0.112559751	0.0969359	0.130811721	0.117045707	0.159823934	0.121231243	0.128553403	0.168507758
¸ßË¹°×ÔëÉù´¦Àí (182).mp3	-0.00400921	-0.029546559	-0.045691042	-0.111673712	-0.005051289	0.079346154	0.003916832	0.014258949	-0.03109545	-0.043434679	0.004150637	0.026512233	-0.050419564	-0.056257834	0.048811323	-0.052819536	-0.002833141	0.019837156	0.011304349	0.031114945	0.00292973	-0.142562829	-0.088876145	-0.072715909	-0.118602422	-0.107064978	-0.172280435	-0.144389541	-0.089446793	-0.123474703	-0.13709932	-0.104314853	-0.141571327	-0.100931391	-0.055832431	-0.012682452	-0.0702884	-0.050316039	0.000656488	-0.093931819	-0.112826441	-0.094155959	-0.120874858	-0.134895667	-0.054138499	-0.071863372	-0.122798671	-0.114249114	-0.069355443
¸ßË¹°×ÔëÉù´¦Àí (183).mp3	-0.051448768	-0.081748678	-0.047412618	0.031794165	0.052725742	0.038403024	0.154319978	0.109348599	0.020810349	0.130847057	0.018045483	0.027828398	-0.01169233	0.101928481	0.01821541	-0.026279943	0.009539381	0.153252676	-0.093754672	-0.051600156	-0.073090897	0.039627476	-0.051809866	0.020178275	0.109788411	0.030960113	0.07293406	-0.005492731	0.070735932	0.041862971	0.000716186	0.206475315	0.094498997	-0.087083968	0.164920223	0.005374819	-0.062552431	-0.015341501	-0.024741575	-0.042617195	0.042430023	0.065300259	0.089830383	0.064415371	0.049995626	0.170980532	0.052588116	0.036949831	0.077730578
¸ßË¹°×ÔëÉù´¦Àí (184).mp3	0.017133938	0.11172538	0.188864125	0.07801759	0.059456087	0.074427515	0.036403499	0.105473318	0.247793897	0.066137909	0.075493219	0.094509175	0.067981758	0.118702486	0.048211071	0.044296184	0.127352019	0.089725824	0.055106652	0.051593428	0.051598591	0.037030855	0.106558823	0.040575636	0.025711426	0.041175926	0.067335927	0.113581274	0.136204366	0.045658058	0.273255724	0.116521694	0.079374005	0.062279635	-0.053181013	0.041419569	0.103534802	0.087108829	0.074499026	0.050707516	0.264615442	0.221166663	0.20001802	-0.051736033	-0.008879888	0.030251343	-0.037090692	-0.025337149	0.035387597
¸ßË¹°×ÔëÉù´¦Àí (185).mp3	0.074438459	-0.021578133	0.022114621	-0.007200473	0.080755667	0.020108007	0.029329008	0.095743232	0.238203296	0.027822905	-0.008931557	0.104671967	0.018855975	0.085648096	0.144926957	0.08670617	-0.068274238	0.019781708	0.080621178	-0.014674115	0.021919495	-0.006389358	0.081383424	0.015055652	0.040726794	0.088544944	0.241331507	0.028865306	-0.004474641	0.104016329	0.060761506	0.086121413	0.140506384	0.09268126	-0.065583324	0.018361916	0.084561221	-0.018184185	0.022206431	-0.008090675	0.08087255	0.020430881	0.043837162	0.090303655	0.244626596	0.023893717	-0.005253361	0.09824099	0.028445489
¸ßË¹°×ÔëÉù´¦Àí (186).mp3	0.007593351	0.01400303	-0.019846649	0.001739272	-0.028704339	-0.05194571	-0.005251662	0.002560122	-0.015687014	-0.04381484	-0.020360499	-0.014218344	-0.018996595	-0.009402493	0.033358159	-0.03569132	-0.013149589	-0.005294776	0.011550377	-0.028889708	-0.010584238	-0.021892373	0.023392385	0.003884448	-0.022277594	0.000113401	-0.030195716	0.119247363	-0.010766467	-0.032231739	-0.07899964	-0.019317487	-0.00979825	0.016137468	0.007593743	0.020123251	-0.046218371	-0.025841921	0.052807397	-0.030675184	-0.04732372	-0.041449041	0.003150885	-0.031911837	0.006276481	-0.026860692	-0.000550679	0.047140101	-0.040403851
¸ßË¹°×ÔëÉù´¦Àí (187).mp3	0.270324714	0.230855688	0.238956397	0.172540804	0.132517312	0.167701867	0.050405587	0.023116086	0.065761412	0.043665748	0.058081173	0.008409867	0.034765598	0.146846415	-0.002334722	-0.036221949	-0.056345747	0.027294833	-0.069515725	0.015043339	-0.021359797	0.002764514	-0.030547639	-0.039249599	-0.027540819	-0.016827331	-0.025952572	-0.013430627	-0.03370792	-0.014422361	-0.028762164	-0.012559983	0.1079596	0.271765249	0.199913326	0.273625667	0.253103994	0.249982224	0.256069587	0.247539566	0.237379657	0.056236823	0.068965261	0.075937392	0.037515116	-0.012888858	0.061965097	0.058154036	0.028471262
¸ßË¹°×ÔëÉù´¦Àí (188).mp3	-0.008153692	0.060857446	0.059063141	0.056640578	0.043155076	0.052108168	-0.096096749	-0.125007928	0.111484476	0.112981536	0.11189912	-0.118253537	-0.12081635	-0.128867757	-0.122545031	-0.11689016	-0.139478857	-0.073504658	0.238007864	0.21520409	0.05020244	0.183927611	-0.06725329	-0.070089972	-0.083301451	-0.079214862	0.214886015	0.216099248	0.189484169	-0.011986037	-0.057949865	-0.02261666	0.117891024	0.078640432	0.086687025	0.043669354	0.027604466	0.056217611	-0.095256945	0.045726155	-0.030736668	-0.023757297	-0.008451717	0.088266819	0.110483238	0.096994111	0.098759555	0.044907623	0.091402528
¸ßË¹°×ÔëÉù´¦Àí (189).mp3	-0.005533139	-0.007057389	-0.010728902	-0.0153892	-0.009070842	-0.006413787	-0.01140867	-0.016296758	-0.011174656	-0.015136824	-0.012532632	-0.017292172	-0.019665761	-0.011485743	-0.006466551	-0.014309665	-0.015601548	-0.009588187	-0.009819239	-0.024193829	-0.021928124	-0.020343402	-0.009250567	-0.023178	-0.020799928	-0.024294939	-0.023317483	-0.038409052	-0.023631908	-0.019227295	-0.013571075	-0.020180421	-0.031663599	-0.020165004	-0.021370202	-0.014231321	0.001107787	-0.00045861	0.004234739	-0.009524664	0.000587863	-0.003637029	0.001954526	-0.010264897	6.82E-05	0.001278713	0.000555116	-0.00442192	-0.005804936
¸ßË¹°×ÔëÉù´¦Àí (190).mp3	0.068143759	0.08700448	0.152807536	0.026835197	0.01772703	0.007849763	0.009253063	0.016644491	0.049408749	0.031503304	0.031473884	0.001269024	0.023827024	-0.000617041	0.004013637	0.025204502	0.047065978	-0.004230165	0.106888261	0.005873226	0.038122664	-0.009164409	0.019330488	0.033983826	0.058534496	0.00320219	0.057128591	-0.006003178	0.03377517	0.021159895	0.015237607	0.052562603	0.044343154	0.046056739	0.013450472	0.0142125	0.017358281	0.017918324	0.029033895	0.027924773	0.001853596	0.017718678	0.004636861	-0.017514462	0.000303183	0.015716816	0.016124868	-0.003252396	-0.003297207
¸ßË¹°×ÔëÉù´¦Àí (191).mp3	0.289568304	0.2809312	0.251627818	0.255982436	0.116144987	0.269361749	0.214349709	0.179917991	0.253866441	0.26510932	0.274411822	0.290877126	0.176157973	0.15043402	0.095132383	0.049200691	0.082072421	0.08404911	0.20944452	0.266270004	0.24015297	0.196168275	0.153374774	0.246050235	0.236794061	0.263408537	0.253225321	0.239722608	0.274401849	0.270986568	0.116098012	0.213801559	0.097996954	0.112336307	0.125933352	0.12596745	0.080624162	0.096603205	0.081490874	0.087980557	0.128279956	0.271300079	0.252474544	0.307247699	0.284072305	0.246103681	0.292245386	0.283462652	0.186346005
¸ßË¹°×ÔëÉù´¦Àí (192).mp3	0.04348338	-0.054494782	0.095712872	0.188433714	0.193469959	0.076870462	0.03971479	0.008521685	0.02914372	0.195997354	0.235816882	0.128325076	0.059271739	-0.025728299	0.027653652	0.046795673	0.181729384	0.146988206	0.128308044	0.063522472	0.089102846	0.022006037	0.17859907	0.119206651	0.14368721	0.112227804	0.014076293	0.023077372	-0.069734497	0.089872621	0.189348359	0.174839006	0.116724147	0.048813057	0.05331147	-0.023029862	0.095913357	0.203409668	0.096526805	-0.001745107	0.056115296	0.129682619	0.028770887	0.018584345	0.065840696	-0.015993572	-0.044169312	0.131669155	-0.070521485
¸ßË¹°×ÔëÉù´¦Àí (193).mp3	-0.023771622	-0.045517764	-0.047981076	-0.003859391	-0.015402067	-0.047637952	-0.05439116	-0.070003827	-0.056466388	-0.038235922	-0.077619319	-0.037897906	-0.053677592	-0.031209517	-0.044737424	-0.059382427	0.027295457	0.137560649	0.158185422	0.116860399	0.109267811	0.062524326	-0.011862997	0.01582694	-0.053042587	-0.044618746	0.020943522	0.043457272	-0.112527145	-0.041561131	-0.10447888	-0.074907226	-0.083994322	-0.04151088	-0.060060761	-0.072384989	-0.096907157	-0.123472549	-0.098106899	-0.091158432	-0.068493261	-0.024999439	-0.056071691	0.008926753	0.054906431	-0.084527122	-0.064819292	-0.028594791	-0.008782156
¸ßË¹°×ÔëÉù´¦Àí (194).mp3	-0.002577756	-0.039741802	-0.01921931	-0.043612854	-0.022547942	-0.058555578	-0.044798706	-0.042998597	-0.041483475	-0.024344006	-0.029554185	-0.042363167	-0.069504711	-0.058143039	-0.040074905	-0.025386949	-0.036035937	-0.037382369	-0.04953877	-0.082258744	-0.0760766	-0.03997905	-0.061855575	-0.028019155	-0.045409735	-0.030861498	-0.05955517	-0.047607039	-0.048068018	-0.052704393	-0.031193593	-0.071179762	0.000541362	-0.053226216	-0.045133254	-0.074885322	-0.068118321	-0.030193936	-0.089400246	-0.051152798	-0.043924758	-0.033376621	-0.029545369	-0.050944578	-0.025333871	-0.056009051	-0.04078744	-0.054965462	-0.028018892
¸ßË¹°×ÔëÉù´¦Àí (195).mp3	0.010917346	-0.090424303	-0.091174985	-0.001836581	-0.034793466	0.064717852	-0.09673692	-0.081012359	0.014823424	0.073685055	0.061151056	0.082614499	0.025788801	0.067461818	0.076752386	0.10634072	0.107804118	0.078146271	0.109256745	0.081712352	0.117864363	0.091495992	0.078946781	0.143704058	0.210985877	0.159446744	0.167280557	0.120976628	0.077621861	0.155393007	0.05481113	0.133299635	0.198471607	0.170526567	0.173481983	0.189659744	0.101418091	-0.046534013	-0.073953572	-0.045299065	0.136700513	0.107265449	0.10741451	0.099729446	0.112950186	0.126388204	0.115916944	0.131683245	0.138643763
¸ßË¹°×ÔëÉù´¦Àí (196).mp3	0.206193303	0.207177534	0.190466731	0.127155891	0.098550699	0.068769088	0.009428023	0.003728213	0.044456485	-0.030378966	-0.001588979	-0.130138074	0.132830018	0.07873683	0.007019442	-0.010378796	0.035743866	0.041991291	0.094598699	0.0329988	0.04912004	-0.018515283	-0.017908648	-0.036329868	0.020243595	0.016841349	0.024669137	-0.042832801	0.201509093	0.181294428	0.1443639	0.054087384	0.090902905	0.150428226	0.085745895	0.019169362	0.058134407	-0.034188728	-0.03757497	-0.035754203	0.000127278	-0.021556835	-0.133416498	-0.043061359	0.079994114	0.02509198	0.018813096	0.00121841	0.01071864
¸ßË¹°×ÔëÉù´¦Àí (197).mp3	-0.004559074	-0.031600013	0.006219107	-0.102380465	-0.015899539	-0.048333192	0.017460684	0.054995596	-0.030371617	0.004408132	-0.144984633	-0.100962083	0.081518336	0.001198639	0.026350783	0.000686081	0.000976041	-0.004219523	0.009411654	-0.065937677	-0.01811551	0.022017365	0.062260928	-0.066918449	-0.083964633	0.028742516	-0.014169595	-0.023014018	-0.155168444	-0.027459599	-0.040983142	-0.002239492	-0.038562342	-0.038824841	-0.026452868	-0.030292928	-0.042784064	-0.020639007	-0.007705439	0.00229634	-0.022737345	-0.017667705	-0.014057592	-0.028848891	-0.042959016	-0.050075573	0.077116228	0.069736745	0.015486126
¸ßË¹°×ÔëÉù´¦Àí (198).mp3	0.238026579	-0.06837729	-0.016507368	-0.007593168	0.051357926	0.232005195	-0.046901522	0.022570085	0.001061791	0.069733124	0.175575333	0.244922065	0.252787004	0.176431879	0.220789624	0.078306489	-0.031350007	-0.063184439	-0.020988636	-0.064707728	-0.057912042	-0.010522755	-0.030411625	-0.007211527	0.050064368	-0.016322662	-0.032380449	-0.027091117	-0.064893924	-0.038010567	-0.054434821	0.129792768	0.099151437	0.089818262	0.103076719	0.044460884	-0.063396876	-0.047405736	-0.026300059	-0.070942367	-0.057200886	0.021903325	0.091310094	0.095211312	-0.030544759	-0.003865879	-0.02089513	-0.034949746	-0.038909508
¸ßË¹°×ÔëÉù´¦Àí (199).mp3	0.039810466	0.050966937	0.055626269	0.046654216	0.064322518	0.056471242	0.12960862	0.068651983	0.072690827	0.056499654	0.041038362	0.074779659	0.0838613	0.079276811	0.018973942	0.028099138	-0.004783085	0.057418631	0.053982417	0.010758247	0.019102043	0.014873025	0.055603253	0.140151836	0.004983666	0.086843793	-0.020126424	0.030589226	0.10396521	0.040828742	0.022179533	0.015870921	0.096971427	0.020293307	0.057118505	-0.005125856	0.037764476	0.002632555	0.064713812	0.054368501	0.002143973	0.008448749	-0.033767982	-0.007731869	0.132351405	0.029823184	0.031139632	-0.024911187	0.051299954
¸ßË¹°×ÔëÉù´¦Àí (200).mp3	0.195833637	0.109146874	0.25959626	0.174447772	0.109060499	0.268804995	0.026109805	0.067403509	-0.018476316	0.006431685	-0.017391502	-0.040210223	0.022233824	0.264007555	0.100489862	0.004888434	-0.057090591	0.001165683	0.071285874	0.094353016	-0.021894602	0.017287381	0.090594792	0.193412493	0.089692968	0.090772352	0.091735839	0.181530175	0.006687581	0.016034133	0.094558663	0.184462688	0.102511547	0.116121629	0.084476379	0.048825002	0.042607746	0.044255622	-0.08335558	0.164364649	0.060767418	0.015262784	-0.089396594	0.137724395	0.041399705	0.030332393	-0.076711973	0.143700967	0.021822905
¸ßË¹°×ÔëÉù´¦Àí (201).mp3	-0.122009285	-0.080255263	-0.096677111	-0.103791885	-0.099591697	-0.110987127	-0.096871727	-0.06853837	-0.091884563	0.011362494	0.015107028	0.00471869	0.026841669	0.047761005	0.01128237	-0.017331438	0.018634665	0.005404831	-0.06445553	0.028995268	-0.048299895	0.015185426	-0.008838236	-0.010489021	0.068035878	0.001693277	0.059195706	-0.011080898	-0.011708515	0.054256978	0.014265362	-0.054888168	-0.047978135	0.006129074	-0.024728521	-0.053479424	0.065631153	-0.018069046	-0.014739092	0.048863436	-0.012130229	-0.015601904	0.155121933	0.042239792	0.019662882	-0.010986054	0.090224161	-0.054303217	0.014737099
¸ßË¹°×ÔëÉù´¦Àí (202).mp3	-0.116100983	-0.07442745	-0.103918573	-0.087951527	-0.101052708	-0.083398504	-0.092282927	-0.087867984	-0.091073633	-0.067972169	-0.052958883	-0.056366668	-0.092862755	-0.070711992	-0.065887568	-0.056714924	-0.050607374	-0.050224286	-0.038879697	-0.034652089	-0.025924579	-0.054019735	-0.048804523	-0.035253414	-0.060900457	-0.00464681	0.000392199	-0.010961614	0.026067829	0.033415303	-0.001562676	-0.010811922	-0.004284768	-0.02220801	-0.034937564	-0.038018087	0.00397042	-0.012006706	-0.038384968	-0.011741708	-0.008507429	-0.004496577	-0.002215183	0.014081164	-0.0045225	0.017069275	0.009293647	-0.015537204	-0.06090878
¸ßË¹°×ÔëÉù´¦Àí (203).mp3	0.07373774	0.020831235	-0.059386901	0.074488329	-0.041133393	-0.037730664	-0.043390779	-0.006719202	0.044322227	-0.021509199	-0.005907198	-0.002156922	0.066298111	0.156000224	0.082609991	0.037002981	-0.020002558	-0.018241367	-0.043708193	-0.04626631	-0.049339538	-0.034036205	0.036504686	0.060665991	-0.018527406	0.023170571	0.020037653	-0.033065803	0.000223752	-0.028372884	-0.007844412	0.017390952	0.088682525	0.026190346	0.023109899	0.012681204	-0.006834911	-0.010938449	0.000209696	0.050188791	-0.000184126	0.039875528	0.100069903	0.009081066	0.045432082	0.035989528	0.017905893	-0.018889928	-0.076658703
¸ßË¹°×ÔëÉù´¦Àí (204).mp3	-0.03372124	-0.041399496	-0.006326537	0.072287848	0.066995235	0.015024779	0.065796746	-0.065042199	-0.023921999	-0.08757526	-0.029164336	0.191375519	0.043080258	-0.11276971	0.042351747	-0.005383128	-0.073476531	-0.003207518	0.043133244	-0.061474623	-0.05076579	0.063707987	-0.045076661	0.049052161	-0.076569901	-0.041640544	-0.043384992	0.033210833	-0.062924645	-0.018331204	-0.013082503	-0.067667144	-0.020854403	0.121852769	0.050210047	0.001937656	-0.00386659	-0.079446705	-0.036856319	-0.036808145	-0.037129983	0.119200339	0.040471578	-0.032177374	0.055389823	0.017737294	-0.006201796	-0.063680381	0.120264681
¸ßË¹°×ÔëÉù´¦Àí (205).mp3	-0.011700786	0.009598851	0.062716766	0.051245094	0.07199316	0.072287565	0.040871392	0.061439912	0.021413794	0.067138204	0.039461827	0.033372851	0.032611866	-0.002479148	0.052131146	0.05566328	0.039426219	0.046238386	-0.011241796	0.037959567	-0.002342836	0.032210597	0.036323045	0.044633209	0.05209869	0.0115578	0.045704232	0.035199923	0.005041686	0.002957311	-0.003901626	0.029535582	-0.004122565	-0.053588434	-0.049540107	-0.016557852	-0.015565636	-0.038723854	-0.051295597	-0.04161432	0.013491571	0.006540511	-0.041912449	-0.035180498	-0.024986884	-0.007944541	-0.028690162	-0.063440986	-0.048980081
¸ßË¹°×ÔëÉù´¦Àí (206).mp3	-0.062252847	-0.008371613	-0.088501831	-0.078572647	-0.016856698	-0.086432869	-0.015551976	-0.063687861	-0.086383291	-0.061555395	-0.048711993	-0.010466457	-0.097464373	0.001479567	-0.124476046	-0.09382311	-0.034417323	-0.147649071	-0.076082976	-0.075267784	-0.07511108	-0.106184106	-0.045657798	-0.071911683	0.033160101	-0.004490048	-0.042558456	-0.093544008	-0.008938264	0.008000874	-0.057972229	0.014126464	-0.072645018	-0.0672198	-0.018733903	-0.087545077	-0.07918926	-0.06249461	-0.042942064	-0.058298508	-0.061636544	-0.019140664	-0.11148204	-0.025752543	-0.087430107	-0.075205569	-0.012540359	-0.092293053	-0.067257418
¸ßË¹°×ÔëÉù´¦Àí (207).mp3	0.03269693	0.04552647	-0.026245538	-0.003416303	-0.072801775	-0.002637405	-0.097374886	0.033103949	0.050683743	0.057082032	0.081634052	0.079905436	0.027927164	0.006588118	-0.003333596	0.096987891	0.060579846	0.031459189	-0.101069202	0.038423432	0.034258162	-0.02395425	-0.025073567	0.029022824	0.022898607	0.011349426	0.026721574	0.086022792	0.062779821	0.062304216	0.09291491	0.047322261	0.049147246	0.002229302	0.048423246	0.05327516	0.046575246	-0.065640941	0.0349069	0.002282853	-0.011970192	-0.024295449	0.017353885	-0.006768023	0.012092327	0.035634487	0.04117435	0.031529568	0.019170489
¸ßË¹°×ÔëÉù´¦Àí (208).mp3	0.023137911	0.027289444	0.003344799	0.022180419	0.015509542	-0.023737917	0.017280308	0.009843929	0.0115374	0.047581919	0.025976614	0.053747498	0.053923226	0.009869972	-0.036866119	0.010836641	0.015826491	0.019380423	-0.004996333	0.018877064	0.00378093	0.027588825	0.014000813	0.008894538	0.004340324	0.013470683	0.037769792	0.025086862	0.018118641	0.017026109	0.007503691	0.015376651	0.03701108	0.012367976	0.023316629	0.006232551	0.008571749	0.019927057	0.047042161	0.031006478	0.015474044	-0.002059108	0.001801487	0.021428812	0.04408123	0.023773334	0.032133371	0.023672804	-0.033190494
¸ßË¹°×ÔëÉù´¦Àí (209).mp3	0.009193647	-0.03926777	-0.07279409	-0.069112571	-0.043484868	-0.078101466	0.027612997	-0.033143249	-0.015079757	-0.005698617	-0.055706216	-0.006092301	-0.0625445	-0.083935112	0.010777343	0.032643668	0.004933586	-0.052427978	-0.064053379	-0.082997177	-0.038631579	-0.043348048	-0.064489634	-0.065044692	-0.085827212	0.019027148	0.011117259	-0.000512197	-0.024822456	-0.045589983	-0.062379488	-0.064327463	-0.03085919	-0.056519548	-0.047047684	-0.030095595	-0.035132085	0.067907416	-0.057353779	0.065417188	-0.018050011	-0.022583079	-0.042869413	-0.010620873	-0.01902757	-0.013330746	-0.009755283	-0.035626472	0.077853261
¸ßË¹°×ÔëÉù´¦Àí (210).mp3	-0.037137278	-0.03194056	-0.054399145	0.117252459	-0.002814714	-0.062799512	0.076064389	-0.0471871	-0.059010054	0.181724874	-0.002923638	-0.018193418	0.000860876	0.093324264	0.151082581	0.061000191	0.021808857	0.088857734	-0.11376829	0.057293698	0.079222148	-0.01375448	0.043235101	0.052702968	-0.036085174	-0.031505078	-0.066089007	0.105895188	-0.005347049	-0.061871901	0.082472398	-0.042737818	-0.060688658	0.168079201	-0.004382101	-0.016091141	0.001493285	0.090657125	0.157058348	0.058946179	0.019134208	0.091342763	-0.107123097	0.057887925	0.082983711	-0.008490487	0.041776053	0.051304399	-0.032725138
¸ßË¹°×ÔëÉù´¦Àí (211).mp3	0.001544044	0.01897592	0.002372971	0.046106236	0.08445163	0.037269471	0.023280244	0.046505608	0.024868641	0.019961181	0.020821799	0.061724242	0.03047736	0.020169258	0.033705515	0.01994826	0.01190099	0.039832144	0.015767619	-0.008974666	0.01187215	0.044111566	0.027981081	0.027410427	0.092981344	0.032938619	-0.005684444	0.001535078	0.048677738	0.000852552	0.017052127	0.052408387	0.022732702	0.068412554	0.078600427	0.039764996	0.03055185	0.053794777	0.010372209	-0.00577098	0.041686377	0.008569361	0.009705478	0.131224839	0.087825078	0.059296713	0.067323926	0.088350331	0.046280928
¸ßË¹°×ÔëÉù´¦Àí (212).mp3	0.048200786	0.029077021	0.051170423	0.046286656	-0.000590649	0.023091456	0.018031607	0.027307311	0.022827728	-0.001122112	0.042398132	0.025943285	0.053421361	0.042462118	0.020619194	0.011693733	0.015911982	0.0252442	0.036471932	0.050228091	0.024202905	0.037719856	0.036486787	0.011996406	-0.007525076	-0.006535987	0.006968287	0.002820765	0.013715451	0.011423342	0.029553302	0.027359183	0.055516715	0.098412702	0.122859137	0.089664786	0.102634489	0.114415927	0.162451259	0.186118614	0.088941136	0.097108501	0.091855333	0.123655857	0.167367906	0.081813807	-0.023717571	0.044837183	0.089516762
¸ßË¹°×ÔëÉù´¦Àí (213).mp3	0.095333858	0.118482722	0.086671192	0.078473672	0.04251436	-2.41E-05	0.050301625	0.068397804	0.066977679	0.123780751	0.121424506	0.123683253	0.106450748	0.116753354	0.119321226	0.097461971	0.046261319	0.027908578	0.049581777	0.01292865	-0.024656101	0.0161922	-0.03994286	-0.028101377	0.015900868	0.020861516	0.023211383	0.004842453	-0.058499042	-0.024107858	-0.076504311	-0.122811669	-0.127068528	-0.052090633	-0.008672323	-0.070392643	-0.044106036	-0.040752462	-0.043371674	-0.103027993	-0.146417165	-0.124556678	-0.118121717	0.0409163	0.09024926	0.05634182	0.020654616	-0.018491264	-0.08475402
¸ßË¹°×ÔëÉù´¦Àí (214).mp3	-0.001241137	-0.011338431	-0.015724279	-0.002658264	0.002039385	-0.029035067	0.00439533	-0.000373249	-0.024469791	-0.001368851	-0.008495145	-0.008400209	-0.025373487	0.008565027	-0.00121276	-0.015832633	-0.003911121	-0.018628181	-0.002295641	-0.020762351	-0.004641118	-0.000129139	-0.018254226	-0.005870321	-0.014694666	-0.00768118	0.013448057	-0.004746753	0.011898886	0.001668019	0.017412974	0.009392418	-0.004451312	-0.004750248	-0.014824363	-0.00744475	0.024244116	0.00760885	-0.020606544	0.003162167	-0.016711458	0.001665055	-0.009464525	-0.009333503	0.022382326	0.007323244	0.016025022	0.006896774	0.007862551
¸ßË¹°×ÔëÉù´¦Àí (215).mp3	0.017225743	0.015738771	0.019621781	0.027354677	0.030318893	0.028584733	0.011652175	0.003901312	-0.00694714	0.126060278	0.125925899	0.100285073	0.103887345	0.08968027	0.104500227	0.104387419	0.089586532	0.093239681	0.017441373	0.140187892	-0.047806091	-0.193950607	0.02897052	0.086352057	-0.01301242	-0.007505931	-0.033427062	-0.031165097	0.016469265	0.007865573	0.019468372	0.061839669	0.029383794	0.072969927	0.034268538	-0.000312135	0.020882619	0.022245503	0.003945819	-0.01705322	0.005984234	0.063314803	0.056242972	0.08705434	0.004613809	0.026587053	0.012311528	0.024837345	0.023482743
¸ßË¹°×ÔëÉù´¦Àí (216).mp3	0.033892463	0.047730037	0.034880149	-0.019495363	0.026326366	0.018403216	0.002915645	-0.020379543	-0.064893221	0.052031058	0.076788278	0.04797198	0.030940061	-0.005758949	0.07714436	0.047316066	-0.032516646	-0.09708559	0.015385371	-0.158087984	-0.174838819	-0.192390626	-0.084226508	-0.074083388	-0.107921159	-0.004284793	0.023705026	-0.047510765	-0.019176733	-0.082094842	0.017985594	-0.148216157	-0.097128924	-0.238015089	-0.107792284	0.038160576	0.071657361	0.001795211	-0.120190072	0.003379816	-0.128192544	0.083934504	-0.119489721	-0.220789453	-0.214195469	-0.224134847	-0.145587817	-0.206807958	0.058732296
¸ßË¹°×ÔëÉù´¦Àí (217).mp3	-0.091275583	-0.045766822	-0.074984375	-0.057679114	-0.030276512	-0.04493505	-0.062000894	-0.05986514	-0.098438082	-0.066524314	-0.043845436	-0.039765032	-0.048545843	-0.039216312	-0.036255151	0.113017609	0.196557767	0.13410277	0.096974254	0.038123889	0.008914292	0.000707442	0.001668278	0.005056136	0.020872065	-0.036809589	-0.045110962	-0.060858308	-0.004199257	0.020427594	-0.010811353	0.002774894	-0.009792536	-0.019099767	0.012921062	0.006655862	-0.012340091	-0.002710633	0.007275177	-0.003095942	0.005145002	0.002130403	-0.017866961	-0.028045295	-0.033976658	-0.005536651	-0.003560437	-0.030646519	0.028416056
¸ßË¹°×ÔëÉù´¦Àí (218).mp3	0.007597861	-0.040052537	0.078962464	0.169976598	0.173738378	0.130507	0.003713852	0.015070626	0.005996803	-0.042423034	0.062640411	0.170783387	-0.015502712	-0.014115168	-0.014131857	0.068240539	0.156684564	-0.021877349	0.090948351	0.136683976	0.022367431	0.155627293	-0.010544178	-0.04414094	0.003264429	0.001938697	-0.057573901	-0.007393637	0.000790449	-0.024228612	-0.012973938	-0.026612042	0.063451565	-0.011979579	0.075659487	0.017748269	0.05538871	0.000436932	0.014060309	0.095171259	0.075256109	0.092861227	0.039133449	0.173009558	-0.011594142	0.030484196	0.007059491	0.037351101	0.016844382
¸ßË¹°×ÔëÉù´¦Àí (219).mp3	0.036986523	0.083097698	0.253431969	0.188011953	0.197237629	0.093028743	0.112774603	-0.042256155	0.000969718	0.04742045	0.034380415	0.078757276	-0.04742322	-0.020506639	0.08192084	0.063651582	0.096974584	0.043386451	0.091707082	0.114945293	0.145444095	0.065894227	0.061044477	0.108532659	0.111018923	0.136594356	0.03221249	-0.031400983	0.005523356	-0.011071836	0.11790001	0.026060918	-0.015713453	-0.000393657	-0.014167124	0.102848888	0.097970884	0.044654946	0.031701303	0.001741684	-0.000587153	0.113549954	0.023957029	-0.028300881	0.024729266	-0.012294687	0.162010565	0.069250568	0.139624464
¸ßË¹°×ÔëÉù´¦Àí (220).mp3	-0.104533385	0.161514044	0.025321143	0.042412498	0.046446415	-0.1438308	-0.13494264	-0.137630883	-0.142884749	-0.147669311	-0.104244838	-0.157571979	-0.160402938	-0.090064949	-0.117771623	-0.077577913	0.150441631	0.024198497	0.022205627	-0.069718573	-0.068605199	-0.050254599	-0.115556552	-0.110774081	-0.09511974	-0.145547769	-0.162310042	-0.054590143	-0.094114032	-0.116543596	0.19374828	0.013907679	0.051339199	-0.024261633	-0.066197058	-0.090933038	-0.113877946	-0.115086245	-0.109824078	-0.037506624	-0.156805681	-0.10900339	-0.108815926	-0.111825834	0.179088894	0.070610575	0.019527585	0.059646232	-0.086920248
¸ßË¹°×ÔëÉù´¦Àí (221).mp3	0.038262086	0.011393846	0.032125163	0.064477188	0.037972292	0.0269999	-0.011580727	-0.070364656	-0.032818018	-0.052887541	-0.079176841	-0.050689127	-0.020036461	-0.027275742	-0.006470343	0.00309612	-0.040791189	-0.005294924	-0.008904981	-0.005129913	-0.015897771	0.020798556	0.016113123	-0.019265769	-0.044155161	0.011089945	0.007635252	-0.003247308	0.003269068	0.057219167	0.033175507	0.034891202	-0.012689203	-0.017884431	-0.002469324	0.1224896	-0.015505214	0.030988267	0.009533745	-0.016797082	-0.016160452	0.076079029	0.077197325	0.022148242	0.006344755	0.007206963	-0.003749412	0.01759424	-0.037753791
¸ßË¹°×ÔëÉù´¦Àí (222).mp3	0.067275349	0.130466578	0.049310327	0.059213268	0.073848922	0.085763745	0.040229225	0.047284812	0.092428341	0.15473639	0.108236202	0.073787393	0.062316947	0.08332249	0.039470134	0.07615089	0.088776951	0.108332777	0.0825797	0.050823162	0.007683289	-0.018939216	-0.006730256	0.033800252	-0.006213248	-0.009061879	0.004212893	-0.031731345	0.000659094	-0.004439719	0.01980248	-0.014875957	-0.011052702	-0.001739565	-0.032623035	0.003686071	0.035033144	0.035384715	0.024357165	0.072079319	0.029230288	0.071817008	0.078679363	0.062369484	0.062174503	0.027394752	0.050572528	0.078435768	0.1179865
¸ßË¹°×ÔëÉù´¦Àí (223).mp3	0.065478027	0.132032624	0.152472377	0.127486772	0.165644904	0.139809139	0.105082807	0.130439212	0.115089708	0.159017341	0.124638836	0.065983082	0.074151061	0.033105799	0.028743589	0.013892068	0.083935377	0.093631357	0.119023844	0.107120641	0.130465832	0.102154367	0.101234679	0.084124011	0.036069648	0.051428481	0.064719202	0.187184403	0.131623949	0.086141592	0.075647035	0.11537836	0.129370639	0.031338123	0.050546762	0.135295297	0.023047703	0.067825465	0.085342613	0.143656865	0.157283974	-0.006140566	0.026062114	0.026479697	-0.014102064	-0.020686278	-0.065335441	-0.037577564	-0.055050653
¸ßË¹°×ÔëÉù´¦Àí (224).mp3	0.050478851	0.002161843	0.018911434	0.010361127	0.008961226	0.037317958	-0.011659433	0.024921849	0.017629931	0.023109427	-0.010984297	0.016458287	0.02848384	0.020018036	0.019812231	-0.000308582	0.012560821	0.014434463	0.007231559	0.032014986	-0.025423103	0.007060729	-0.005317645	-0.00591212	0.030477202	0.018941748	0.002329528	0.004177504	0.009521669	0.037088238	0.010364416	0.025687677	-0.015448702	0.025711689	0.024578253	0.00085407	0.030701116	0.020392483	0.023182208	-0.001193252	0.019291048	0.00712103	0.015959716	0.00941965	0.018115815	0.027893466	0.021799623	0.006760723	0.014050217
¸ßË¹°×ÔëÉù´¦Àí (225).mp3	0.023458992	0.043160859	0.157854184	0.199917894	0.147808578	0.221202048	0.167732212	0.2272526	0.136718743	0.218105741	0.179936796	0.200202956	0.163691327	0.184795856	0.167394761	0.179526901	0.150379624	0.180478198	0.067255931	0.124804817	0.102731521	0.126349993	0.207175846	0.157289379	0.194690955	0.255977307	0.228021353	0.188807875	0.101323492	0.187485443	0.115793177	0.148618809	0.166568816	0.187887445	0.193132265	0.099266443	0.124848729	0.081419966	0.066713732	0.156440093	0.184078227	0.179414695	0.174111862	0.195668657	0.238048503	0.166373049	0.090465821	0.179477052	0.173255071
¸ßË¹°×ÔëÉù´¦Àí (226).mp3	0.019935342	0.053267968	-0.00233063	-0.017014621	-0.036249842	-0.023107197	0.037889095	0.023050488	0.051332899	0.017342123	-0.003691367	-0.016362954	-0.02408955	0.028361852	0.002686022	-0.072946675	-0.068195828	-0.01021369	0.014594735	-0.026845411	-0.031707335	-0.059697254	0.035453708	0.006987508	0.073223263	0.037660895	-0.052162579	0.060189659	0.050705674	-0.051783463	-0.053084816	0.008903198	0.08555056	-0.049527451	0.056243656	0.026660153	0.047577101	-0.055452744	-0.035716255	-0.043477118	-0.025932678	0.032247781	0.067352012	-0.03810551	0.022658251	0.031943364	-0.007841456	-0.031057192	0.086769645
¸ßË¹°×ÔëÉù´¦Àí (227).mp3	-0.082922437	-0.085624278	-0.081049769	-0.071736889	-0.056880136	-0.077303452	-0.047052028	-0.096417804	-0.101569949	-0.089754271	-0.095589651	-0.089515945	-0.041419315	-0.028315944	-0.052989242	-0.052930057	-0.055231566	-0.070943131	-0.100943882	-0.106411094	-0.060798031	-0.081730835	-0.056068276	-0.05050119	-0.063371635	-0.015822885	-0.052316427	-0.105493459	-0.0956781	-0.0906072	-0.072685409	-0.031028004	-0.040477212	-0.061688885	-0.051881199	-0.068139166	-0.105360072	-0.108881936	-0.076350073	-0.094453348	-0.056309808	-0.052047653	-0.054273474	-0.017884115	-0.016781087	-0.018701492	-0.076157058	-0.112143709	-0.113659451
¸ßË¹°×ÔëÉù´¦Àí (228).mp3	0.041846125	0.018914391	0.01980247	0.066949399	0.049344696	0.019255928	-0.006386468	0.090469454	0.021413474	0.101343943	0.096086899	0.067936446	0.005190464	0.039159964	0.080561433	0.011552052	0.093174581	0.076993005	0.043071049	0.068333707	0.030032605	0.088534249	0.070599282	0.000908001	0.000802032	0.090746403	0.020778965	0.096986758	0.06128882	0.075068359	-0.006494225	0.022975383	0.072767959	-0.000224351	0.086758893	0.06963395	0.035642283	0.085535243	0.020492331	0.050675326	0.068244659	0.045961316	0.053816196	0.025273427	0.060854648	0.007796856	0.082916567	-0.00170219	0.062425948
¸ßË¹°×ÔëÉù´¦Àí (229).mp3	0.08559162	0.057027173	0.068626261	0.046201939	0.076061419	0.113175857	0.136865715	0.148492076	0.125708832	0.13326036	0.075251194	0.076693664	0.061924363	-0.001978725	-0.039519003	-0.043075894	-0.04148762	-0.055029157	-0.045237133	-0.027179751	-0.010088474	0.056824066	0.094777505	0.0910574	0.105852783	0.114199987	0.097680245	0.119792318	0.149324857	0.052094788	-0.009050868	-0.011722259	-0.041008855	-0.017656983	-0.044476464	-0.022557345	0.075533716	0.151553592	0.131856649	0.129914269	0.099241209	0.082114389	0.083062911	0.138030474	0.03325993	0.004660062	-0.043572228	-0.031737009	-0.031001535
¸ßË¹°×ÔëÉù´¦Àí (230).mp3	0.153232324	0.107948081	0.136369265	0.135068709	0.176136038	0.164184036	0.110613061	0.132461471	0.146578662	0.161855214	0.166429144	0.133805227	0.132789237	0.122767171	0.095568402	0.161273619	0.139988991	0.166876348	0.146394312	0.142136896	0.167624191	0.152077025	0.052611981	0.010526297	0.136172349	0.10650628	0.140424334	0.118837434	0.107683306	0.106683712	0.189234703	0.204021514	0.152454737	-0.041053971	0.050916347	-0.041585502	0.005933772	0.116104712	-0.051403556	-0.056462562	0.115103804	0.006200453	0.031110995	-0.019458688	-0.009603165	0.101070233	0.145297373	0.005408705	-0.018686431
¸ßË¹°×ÔëÉù´¦Àí (231).mp3	0.027092826	-0.045540209	-0.01348556	-0.010668853	-0.044301898	-0.035356018	0.019517507	0.076688852	0.032104193	0.074396878	0.075643373	0.054115034	0.031266351	0.013250698	0.068733813	0.103475559	-0.028686514	-0.051985568	0.128350509	0.058041093	0.068855914	0.050140286	-0.005100958	0.018469043	0.017739897	-0.003595761	-0.025567865	-0.040203765	-0.056532941	-0.052736047	-0.04345973	-0.054392184	0.029921821	0.018861895	-0.003118041	0.022342665	0.01349574	-0.01803122	0.011900068	0.022267785	0.032936814	-0.024209299	-0.020157221	-0.044460878	-0.022907626	0.005101499	0.061375638	0.096565293	0.026327641
¸ßË¹°×ÔëÉù´¦Àí (232).mp3	0.150819879	0.023527809	0.086132985	0.049051418	0.04224194	-0.014505888	0.168778121	0.094579077	0.092732226	-0.115230568	-0.087944747	0.144921374	0.128836253	0.169565411	0.195481445	0.089032575	0.015018257	0.029928587	-0.069060283	-0.047955854	-0.085410728	0.036871963	0.02687743	-0.010463396	0.154944457	0.06041891	0.013927094	-0.044926198	0.059685124	0.131025719	0.175488528	0.11802661	0.186268299	0.011373751	0.003762404	0.136467372	0.070688581	-0.024673793	0.112824158	0.194424279	0.056542967	0.03494498	0.223111956	0.148851892	0.118181446	-0.009648036	-0.027933631	0.090696498	0.093037486
¸ßË¹°×ÔëÉù´¦Àí (233).mp3	0.040032787	0.014312229	0.021326617	0.011256363	0.021372635	-0.013506153	-0.029818879	-0.010465055	0.011812382	-0.000546197	-0.030329664	-0.029126302	0.014723099	0.046084271	-0.028424319	0.011856844	-0.038318724	0.017327945	0.015404704	0.039452178	-0.007590811	-0.02376391	-0.02496097	-0.028514597	0.058300481	0.07840629	0.006446184	-0.037232111	-0.027824748	-0.00378719	0.043178866	-0.023582329	0.00945637	-0.015099494	0.001397553	0.014587018	-0.000941222	0.00706531	-0.041530599	0.056655154	0.087844115	-0.024399808	-0.000777716	-0.000429108	-0.012094772	-0.016648921	0.029627228	0.000332364	-0.018815863
¸ßË¹°×ÔëÉù´¦Àí (234).mp3	0.028983885	0.114226421	0.004744747	0.065892582	0.051682934	-0.005787512	-0.043625263	0.073290132	0.008600126	-0.036539489	0.191930278	0.01799584	-0.034949606	0.013248956	-0.122189786	0.171474871	0.186766346	0.008722173	0.187675303	0.093105779	-0.030047526	0.016481978	-0.040500069	0.020124785	0.255014966	0.081861612	0.125222816	0.01380023	0.035927206	0.019280964	0.033718861	-0.086876318	0.035526366	-0.114835566	-0.031975541	-0.109692378	0.016186489	-0.141438398	0.059715215	-0.068272903	-0.024371188	-0.113812234	-0.018296899	-0.091340928	-0.02255468	0.049887304	0.037125065	0.007573324	-0.048318145
¸ßË¹°×ÔëÉù´¦Àí (235).mp3	-0.008618099	0.005629578	0.011187508	0.091098772	0.05778865	0.038491153	0.11824135	0.03451587	-0.056283785	0.011904302	0.006543335	-0.019359468	-0.018582656	0.010684401	-0.009715167	-0.023902142	-0.006984627	-0.003813646	0.049946128	-0.024161948	0.00989359	0.046211008	0.038086817	-0.002302526	-0.002097377	0.031171441	0.043929711	-0.022326246	-0.032238765	-0.011729611	-0.006628956	0.031986129	-0.031834112	0.040800403	0.006321121	0.028979569	-0.000663163	-0.011475818	-0.027582576	0.023087593	0.001769492	-0.018257813	-0.015152455	0.004140993	-0.014639682	-0.009791829	0.041551426	-0.01281449	0.036944725
¸ßË¹°×ÔëÉù´¦Àí (236).mp3	0.19471199	0.119882177	0.016057682	0.067327627	0.147808822	0.093610707	0.164328289	0.029493957	0.264482731	0.177720004	0.157504692	0.18625014	-0.032663803	0.109897598	0.073035434	-0.005346792	0.108797622	0.006577722	0.079528395	0.031128142	0.154755318	0.069647999	-0.017327329	0.089505577	0.149455938	0.165197075	0.124416367	0.003965583	0.109110355	0.101557463	0.179065344	0.150638787	0.160882911	0.066326793	-0.037130986	0.281948692	0.222472666	0.210042369	0.06520683	0.266766286	0.150975036	0.002736062	0.049232589	0.063510967	-0.020732894	0.036264779	0.171918838	0.160745757	0.171553719
¸ßË¹°×ÔëÉù´¦Àí (237).mp3	0.120946988	-0.000330172	0.106638248	0.012438022	0.046981718	0.056047665	-0.017299374	0.029400479	0.053780983	0.056456377	0.04938999	-0.042299852	0.142892286	0.060510703	0.074308553	0.011066393	0.000364454	-0.017554017	-0.007012395	0.010840241	-0.033415827	0.015795593	0.012625619	0.024085731	-0.003664884	-0.000172647	0.012362083	0.007150959	-0.025203924	-0.019099031	-0.016306323	0.049337098	0.030132938	0.019804839	0.066909476	0.063908708	0.039240684	0.046012519	0.052772219	-0.095686895	-0.088494831	-0.073700176	-0.019956789	-0.026001802	0.061603714	0.106202187	-0.01305884	0.091557979	0.027595097
¸ßË¹°×ÔëÉù´¦Àí (238).mp3	-0.021504832	-0.009381993	0.159671593	0.076067997	0.013952038	0.093256909	0.025032827	-0.003142498	-0.01259281	0.018766895	0.029369845	0.009637707	0.007186083	-0.041032461	0.007736385	0.063312946	0.093267804	0.099148129	0.020075391	0.0557845	0.031402118	0.007680281	-0.001444496	0.08103757	-0.050663186	-0.026436384	0.014004584	0.099060994	0.018793487	-0.001338572	0.055596079	-0.008435782	0.1199332	-0.016430544	0.016651053	0.010632117	-0.044809134	0.000107207	0.072432975	-0.036240885	-0.020617816	0.012975108	-0.010547441	-0.008369693	-0.036988185	-0.022457021	-0.041334061	0.013892133	-0.022524463
¸ßË¹°×ÔëÉù´¦Àí (239).mp3	0.016866919	0.009344406	0.025349538	0.058365041	0.023563446	0.017266992	0.007638499	0.055556244	0.033702225	0.035238556	-0.030214715	-0.065870123	-0.030427621	0.110878182	0.098724714	0.124255174	0.01518459	0.015369245	0.012904346	0.06472968	0.177100814	0.149635099	0.116583175	0.020100513	0.011683843	0.010411876	0.080544208	0.074128549	0.075716309	0.010294113	0.042983242	0.003990518	0.012325824	0.046420613	0.035413739	0.011496422	-0.020060306	-0.031602678	0.05267633	0.091437754	0.126632848	0.09406074	0.019500854	0.033004408	0.028943965	0.111038324	0.20446419	0.114700832	0.136632134
¸ßË¹°×ÔëÉù´¦Àí (240).mp3	-0.02224656	-0.013506012	0.008951848	0.009554368	0.017406634	-0.004202758	-0.050782227	-0.023562235	0.035633998	0.049001896	0.050445966	-0.010520928	-0.052255347	-0.035833223	-0.010976573	-0.014183132	-8.50E-05	0.063748795	0.003604046	0.035772583	-0.032016856	-0.025045192	-0.038145917	-0.02028109	-0.020346973	0.009787583	-0.010852644	-0.020277117	-0.013404373	-0.063147788	-0.048049629	0.005568044	0.094864927	0.120943879	0.006369436	-0.064931557	-0.027757176	0.004938024	0.023888498	0.066586239	-0.009102758	0.010518139	0.043971974	0.019636525	0.023684759	0.057046537	0.0031663	0.015093906	0.048702201
¸ßË¹°×ÔëÉù´¦Àí (241).mp3	-0.017775568	-0.006698697	-0.014277857	-0.096595366	0.103092386	0.047668777	0.037842757	0.014975812	0.1053247	0.002348529	0.011076523	-0.013357511	0.061748207	0.055899435	0.04163857	0.108704246	0.01402367	0.119584569	0.030100557	0.070741916	0.063421122	0.022351336	0.066980587	0.033176486	0.108935553	0.061204542	0.015604306	0.02301607	-0.01716426	-0.039453391	0.023511848	0.044075414	0.002573259	-0.002613442	0.100699683	0.05372265	0.094081236	0.066411686	0.00983765	-0.052473363	-0.075428942	-0.035030029	-0.000105424	-0.035080906	0.024992161	0.083150528	0.07624394	0.109662063	-0.053953232
¸ßË¹°×ÔëÉù´¦Àí (242).mp3	0.00156013	-0.014847343	0.024266598	0.013792273	0.006285105	-0.040145555	-0.000547433	-0.009394768	0.018516516	0.009658522	-0.014513152	0.005392499	0.078120488	-0.055913358	-0.023373489	-0.00305259	0.01071423	0.007355435	-0.004493361	-0.024962702	-0.048065844	0.02311055	0.040018759	-0.026422119	-0.004296965	0.048466158	0.000484131	-0.013183831	0.014925464	-0.008498399	0.034295736	-0.034563277	-0.026475394	-0.017385471	0.061543608	0.010244009	-0.017126293	0.01685717	0.024235863	0.027031955	-0.000236446	-0.003270163	-0.002773566	0.024550083	0.016319383	-0.025650529	-0.010491446	0.046306536	0.015397405
¸ßË¹°×ÔëÉù´¦Àí (243).mp3	-0.004589765	0.01015656	0.055587261	0.023660014	-0.002826628	-0.046995865	-0.024025978	0.014391253	0.005164558	0.015330351	0.009750555	0.044334864	0.025206194	-0.004021366	0.042612599	0.020785714	0.017937818	0.019585452	0.018068557	0.041834414	0.00536106	0.059801005	0.017867534	0.019078617	-0.008444697	0.018795492	-0.02052583	0.041557413	0.002653005	0.00961674	0.022390874	0.006119052	-0.018874883	0.054757788	0.035799429	0.002451651	-0.027427522	0.081742958	0.061169406	0.026701913	-0.008986783	0.042474631	0.052483354	0.009627993	-0.023980228	0.030326753	0.014499053	0.031643493	0.004370845
¸ßË¹°×ÔëÉù´¦Àí (244).mp3	-0.031624956	0.008640426	0.007603011	-0.012847536	-0.037249634	-0.025925352	-0.008122962	-0.028787339	0.013602203	0.025923654	0.012306865	-0.019919416	-0.011290087	0.011876742	-0.060750762	-0.023995267	-0.003104308	0.000994558	0.007298133	0.04431196	0.026295279	0.01924326	0.007101626	-0.007872707	0.001428474	0.012255426	0.00141532	-0.016906223	-0.001641707	0.006861217	-0.012618248	0.006090778	0.024847318	-0.022587324	-0.00137071	0.0440111	0.02147993	-0.008117882	-0.026480754	-0.019718939	-0.019653281	0.002219645	-0.012437809	-0.020659956	0.003315714	0.008288346	-0.003686165	0.007955395	0.013851904
¸ßË¹°×ÔëÉù´¦Àí (245).mp3	0.035042647	0.032259103	0.060561692	0.020414863	0.002230582	0.028713133	0.038537201	0.028203159	0.055626412	0.038809505	0.030960088	0.040034014	0.014631225	0.032892105	0.047659304	0.023009945	0.018923078	0.021814674	0.03626171	0.052528642	0.020061581	0.041994741	0.018129613	0.026474787	0.00849955	0.023311511	0.061778323	-0.003983679	0.04185231	0.079587926	0.018743724	0.008322563	0.032560608	-0.014650538	7.52E-05	0.034508448	0.015266088	0.050225223	0.114562469	0.041219489	0.119088068	0.052650674	0.012672179	0.036340912	0.055225891	-0.016749332	0.043320909	-0.031864485	0.007640429
¸ßË¹°×ÔëÉù´¦Àí (246).mp3	0.004013647	-0.007774909	0.026395923	-0.065513483	-0.016113758	0.019873812	-0.025498722	0.032175764	0.015938872	-0.022481842	0.007105401	0.010189554	-0.040018832	-0.035519808	-0.024687506	-0.040875201	-0.017934732	-0.046407007	-0.022442796	0.057679929	-0.030345118	-0.022051977	0.014597139	-0.008769245	-0.019419931	-0.017278788	-0.050966384	-0.021428439	0.060046062	-0.041714751	-0.003651779	0.116952238	-0.028033323	-0.049921013	0.012273632	-0.049398503	0.025738788	-0.00864588	-0.062982292	0.006045584	0.018973293	-0.051975141	0.045377601	0.015502597	-0.029964214	-0.025879003	0.006029854	0.021980701	0.00131375
¸ßË¹°×ÔëÉù´¦Àí (247).mp3	-0.006895105	-0.020671176	-0.020434582	0.007306193	0.005756659	-0.033220064	-0.012074881	-0.015838717	-0.007291375	-0.00165953	0.043189603	0.031716227	0.01557947	0.01250953	0.002249969	0.010876881	-0.006809382	0.015827598	0.025023766	0.045410799	0.024975214	-0.033160695	0.01518187	0.000813829	0.029474546	0.002666395	0.05359864	0.019988006	0.052150072	0.041841905	0.014341252	0.041457964	0.022441499	0.001505463	0.021407438	-0.013151557	-0.034817252	-0.04949943	-0.039001708	-0.052610163	0.057062182	0.01197739	0.064263596	0.038728004	0.065817896	0.009118127	0.003354339	-0.003145626	0.027011929
¸ßË¹°×ÔëÉù´¦Àí (248).mp3	0.107009121	0.115926588	0.136552636	-0.015098911	0.007620614	0.005574422	0.046961466	0.031911958	0.004695583	0.063900174	0.056490317	-0.011045094	0.045654217	0.152159432	0.070812972	0.086812136	-0.011084855	-0.007525478	0.006200472	0.011857662	0.043531695	-0.004162164	-0.002594785	0.096853316	0.043325116	0.004482124	0.023570531	0.073322047	0.065989472	0.011745723	0.021358945	0.116380439	0.071147315	0.128155075	0.048880168	0.046493076	0.093786416	0.108480811	0.02800127	0.024146541	0.038228852	0.005211173	0.060532814	0.006007063	0.013269214	0.043671053	0.017685494	0.007342944	0.123040377
¸ßË¹°×ÔëÉù´¦Àí (249).mp3	-0.020308793	-0.005031826	0.059145577	0.033669346	0.041737324	0.027436006	0.116787519	0.097107539	0.011754155	0.029273	0.058355025	0.090175419	-0.085990113	0.029126955	0.073192792	0.009813714	0.001951156	-0.052053752	0.06628095	0.077917673	0.023171183	0.046116548	-0.038929111	-0.028010246	0.068246945	0.115088048	0.032952678	0.055099517	0.059309212	0.106715669	0.08250684	0.086045255	0.04085826	-0.01306286	-0.04260224	-0.00034616	0.1080148	0.169030098	0.062420415	0.000529576	0.062858765	-0.061873014	0.028561926	0.081489789	0.040268365	0.001204704	-0.145172157	-0.085604381	-0.006151509
¸ßË¹°×ÔëÉù´¦Àí (250).mp3	0.021393152	-0.014917709	-0.013843231	0.176992834	-0.00104232	-0.022763177	-0.01623716	0.01496375	0.084364571	0.029938037	0.028917464	0.140979432	0.01644565	0.012043678	0.008227892	-0.030369628	-0.009383356	0.030596336	0.077348498	0.015417294	-0.027759854	0.069459511	0.007737977	0.091796209	0.034762908	0.011828613	0.085303181	0.014563004	0.160727215	-0.013896028	-0.037511863	-0.025276434	-0.062480559	-0.012322149	0.065881434	-0.008853067	-0.050895122	-0.042307156	-0.042941278	0.079460391	0.017969665	0.036949656	0.028017629	0.178799597	-0.013211292	-0.035547171	0.015135973	-0.021152607	0.007438999
¸ßË¹°×ÔëÉù´¦Àí (251).mp3	-0.000473496	-0.032689674	-0.02096732	-0.026746196	-0.03508101	-0.01187708	-0.038967072	-0.099071953	-0.163935838	-0.125077455	-0.070138451	-0.065701746	-0.103065143	-0.058100974	-0.004046358	0.027479271	0.005924868	-0.021622987	-0.057344776	-0.055099434	0.009623548	-0.018508528	-0.003904346	0.027351305	0.002461403	-0.032701094	-0.014752551	0.000387501	-0.034542426	-0.032470441	-0.059368293	-0.095027414	-0.030676062	-0.024133416	-0.048586937	-0.062846502	-0.024441189	-0.043483054	-0.092567202	-0.070555988	-0.036353263	-0.030452225	0.009384467	-0.013201156	0.001194617	-0.059338067	-0.095020888	-0.037805861	-0.008117929
¸ßË¹°×ÔëÉù´¦Àí (252).mp3	0.106760766	0.104729152	-0.000950893	0.184492764	0.083606299	0.007363899	0.105048103	0.067408475	-0.019328466	-0.026408849	-0.031828694	-0.026914242	-0.0123539	-0.007704937	0.014659117	-0.017817008	-0.018816742	-0.021152702	-0.007634736	-0.029550176	0.021661115	0.14478272	0.115034731	0.030012077	0.087886938	0.08283778	0.042892404	0.299733122	0.266146519	0.056438343	0.139836737	0.132128985	0.068831031	0.223583631	0.173969881	-0.013907729	0.098155493	0.077613356	0.022034523	0.195966286	0.166063333	0.060187962	0.080356282	0.097721838	0.078358062	0.316847638	0.12079837	0.193194569	0.121667997
¸ßË¹°×ÔëÉù´¦Àí (253).mp3	1.43E-05	0.03845353	0.009982741	0.002593821	-0.007862536	-0.001125893	0.006148283	-0.040239224	-0.020512222	-0.002654285	-0.01444083	0.019359622	-0.005319861	0.026265149	-0.013968774	0.015539637	0.053397435	0.000171329	0.137073847	-0.012117819	0.05709736	0.013253939	-0.049261098	0.013533902	-0.048537481	0.008929789	-0.009513982	-0.106865841	-0.030732584	0.019588698	-0.108772673	-0.02666865	0.062783322	-0.036625905	0.051448269	-0.059585193	0.039660577	-0.001107121	0.026168601	0.036890993	0.051761701	0.029262723	0.032056417	0.02460941	-0.018614773	0.045268802	0.043579423	-0.015227004	0.010388386
¸ßË¹°×ÔëÉù´¦Àí (254).mp3	0.121910016	-0.119851982	-0.114461805	-0.104738535	0.006462074	0.044587675	0.029334336	-0.069451413	-0.045237031	-0.075062188	0.024150252	0.062846121	0.128983213	0.097003192	-0.010283538	-0.00038564	-0.012055281	-0.093854961	-0.108566247	-0.097849008	0.051478886	-0.015341932	0.074915507	0.041122605	-0.015352818	-0.02192092	-0.055064379	0.035816139	0.015718866	0.040296056	0.025508453	0.136516715	-0.045878993	0.039306183	-0.043307142	-0.132010647	-0.105352156	-0.01039207	0.053807997	0.059231536	0.003847587	0.023949985	0.054636655	-0.038121956	-0.029338207	0.019965661	0.04650878	0.005863844	-0.063196095
¸ßË¹°×ÔëÉù´¦Àí (255).mp3	-0.016817744	-0.018829783	-0.012713031	-0.003898171	-0.00360102	0.002296736	-0.022244997	-0.014580105	0.001353462	0.015387215	-0.002930466	0.011354509	-0.01587474	-0.023811266	-0.014482223	-0.064611794	-0.169753469	-0.043801983	-0.07492375	-0.048663497	-0.05873924	-0.023229478	-0.026935322	-0.105908236	-0.058646966	-0.178532595	-0.115562257	-0.056115122	-0.064783383	-0.056387521	-0.082585553	-0.073717878	-0.055314272	-0.151153657	-0.042961842	-0.14657746	-0.033991205	-0.040411923	-0.09005205	-0.054698769	-0.126974418	-0.089320519	-0.080654262	-0.002720537	-0.024005014	-0.023707991	-0.082419398	-0.021346669	-0.084802074
¸ßË¹°×ÔëÉù´¦Àí (256).mp3	0.019095583	0.012555852	0.082266796	-0.016675952	-0.063771589	-0.033245876	-0.04960659	-0.067437045	-0.048529424	-0.043236984	-0.074016203	-0.045190808	-0.119917309	0.036085443	0.01665171	-0.034683544	-0.067351596	-0.065504715	-0.082762094	0.119426266	0.064706843	0.008848432	0.029090114	0.042665548	0.047027183	0.028000603	0.035804757	0.010977732	-0.046055075	-0.014185101	-0.02818236	-0.028038389	-0.079081134	-0.024644275	0.052475326	-0.099670444	-0.07653156	-0.011599748	0.035539645	-0.115787325	-0.083768733	-0.032114273	-0.052257546	0.096380448	0.082897465	0.043113891	0.038507454	-0.098430764	-0.0881526
¸ßË¹°×ÔëÉù´¦Àí (257).mp3	-0.011960598	0.043979635	0.047443009	0.037617315	0.012016545	-0.002873977	-0.03520057	-0.03081422	-0.035878152	0.010339262	0.002493376	0.026535832	0.012996189	0.033857759	0.025658507	0.037212481	0.054665666	0.054494287	0.031277219	0.002868537	-0.011332933	-0.022632515	-0.00686231	-0.029811677	-0.018985407	-0.016346593	-0.006653737	0.055078163	0.005291168	-0.011334061	0.029146237	0.040032041	0.004336817	0.008870304	-0.005144792	-0.020616866	-0.025185081	-0.035164803	-0.027230646	0.026380096	0.091330801	0.038271331	0.078282249	0.013690808	0.033590779	0.011206363	0.037860841	0.047192429	0.011027046
¸ßË¹°×ÔëÉù´¦Àí (258).mp3	0.094565486	-0.007976581	-0.020069011	-0.005086521	0.01915265	0.09355347	0.024348899	0.002007223	-0.008553068	0.00512145	0.016909383	0.014436582	-0.012619815	0.071187142	0.04953511	0.041618486	0.021136096	0.012644066	0.00571366	-0.020846581	-0.018391097	0.00518424	0.011498277	0.025509239	0.084270898	0.041610824	0.045813436	-0.006707048	0.02842769	0.01693799	0.088383226	-0.021207307	0.030776759	0.014100831	0.010218612	-0.033515523	-0.015028263	0.032917554	0.02546492	-0.00831222	-0.021235587	-0.013682572	0.009139534	0.029907881	0.017950744	-0.008492627	-0.019862739	0.031443537	0.054325351
¸ßË¹°×ÔëÉù´¦Àí (259).mp3	-0.000357271	-0.002109296	0.025363689	0.049571031	0.02799911	0.011892184	0.003890889	0.011691377	0.018848302	0.015749388	-0.000952972	0.025330984	0.021389997	0.057334487	0.060353517	-0.006703114	-0.04474257	0.001798444	-0.022631467	0.014083605	0.001309708	0.015845983	0.004745098	0.02637227	0.032870852	0.01100507	0.054854104	-0.008615331	0.039259174	0.018358427	0.016433187	0.015236203	-0.002068349	0.040873677	0.023840592	0.017147441	0.001556168	0.010992616	-0.037950307	0.012521462	0.014253207	0.021755737	0.011933378	0.009154155	-0.000978706	0.002786261	0.010736923	0.017149537	0.037456381
¸ßË¹°×ÔëÉù´¦Àí (260).mp3	0.126641889	0.00726336	0.100076063	0.041043689	0.028642791	0.077418359	0.01341448	0.046925238	0.035599995	0.004929677	0.027799207	0.0015348	0.091547361	0.045402601	0.019456664	0.032179963	0.017324139	0.024664757	-0.019102106	0.038845509	0.04127797	0.016577447	0.084064844	0.023171279	0.051084643	0.02300863	-0.007439964	0.011254049	-0.027999174	0.045982525	0.025819067	0.102161123	0.100995428	-4.17E-05	0.035258768	-0.00402833	-0.014492182	-0.025130107	0.04222168	0.126878587	0.062549329	-0.097626379	0.050683072	0.075643508	0.045281381	0.078131696	-0.019916532	-0.030812926	0.016140425
¸ßË¹°×ÔëÉù´¦Àí (261).mp3	0.008413654	-0.016394125	0.006074509	0.007954178	0.009415925	0.020845663	-0.020071688	-0.002646933	-0.001357914	0.011031397	-0.009848311	-0.158904781	-0.090987937	-0.108268421	-0.121338383	0.02919736	-0.004263229	-0.04273865	-0.050583159	-0.008071707	-0.022788512	0.06082713	-0.032233809	-0.142776786	-0.13379191	-0.052217234	-0.01283736	-0.002715455	0.002639798	-0.037308818	-0.08633413	-0.026989217	0.02729908	-0.005463464	-0.07589691	-0.103532403	-0.038626808	-0.060665714	-0.022901141	-0.0161191	-0.052432889	-0.069094061	-0.054331981	-0.010855993	-0.002407653	-0.071468576	-0.04727706	-0.070198932	-0.004780119
¸ßË¹°×ÔëÉù´¦Àí (262).mp3	-0.028296334	-0.126756993	-0.108134939	-0.111093968	-0.061174419	-0.101556853	-0.102782154	0.05136584	-0.137357019	-0.175773784	-0.191116084	0.043639893	-0.099572455	-0.102821263	0.081772093	-0.060599631	-0.065513444	-0.031907733	0.020086864	0.013051934	-0.044398254	0.041721587	0.050621965	0.046472094	0.06438188	-0.049889168	-0.001892776	0.055870479	-0.034957928	-0.076949017	-0.142275286	-0.176086912	-0.052790379	-0.025698863	-0.143652787	-0.017733639	-0.04413395	-0.199569003	-0.204611174	-0.13143629	-0.024098709	-0.0978475	-0.022568431	0.039965296	-0.077599955	-0.024148603	0.017785836	0.006903929	-0.020566332
¸ßË¹°×ÔëÉù´¦Àí (263).mp3	-0.004331777	0.006670468	-0.026909301	-0.011596275	0.036723826	-0.032145726	-0.115264437	-0.05204555	-0.057826013	-0.010202397	-0.142849995	-0.072271386	0.009396781	-0.004398274	0.01141367	0.033595171	-0.045961478	0.004627526	-0.04992901	-0.061853391	-0.06600075	-0.023337134	-0.066690508	-0.118734103	-0.053124486	-0.021295026	0.064050789	-0.013068567	-0.010874849	0.010349548	-0.004342575	-0.012408197	0.049919312	-0.146315018	-0.04328513	-0.052517071	-0.034636683	-0.115685026	-0.049199922	0.061959321	0.03010187	0.038628687	-0.055409102	0.081971603	0.020068814	0.037231071	-0.020674192	-0.074845907	-0.036953077
¸ßË¹°×ÔëÉù´¦Àí (264).mp3	-0.041027511	-0.013085513	-0.049877255	-0.06712439	-0.040272387	-0.007335955	-0.057207043	-0.018765337	-0.043242047	-0.063024527	-0.025120272	-0.034487483	-0.042563893	-0.055115474	-0.032461023	-0.022492444	-0.002883999	-0.036412753	-0.026778408	-0.040645158	-0.052224712	-0.029976593	-0.060738992	-0.034260753	-0.026741973	-0.044420027	-0.048927359	-0.024170675	-0.008959385	-0.002026738	0.006672739	-0.028622261	-0.038620057	-0.067211565	-0.013768628	-0.038479955	-0.018558377	-0.025941469	-0.052702279	-0.014540724	-0.027253353	-0.039862695	-0.039401017	-0.029567456	-0.013137904	-0.012647261	-0.038933229	-0.02936972	-0.050798088
¸ßË¹°×ÔëÉù´¦Àí (265).mp3	0.015157239	-0.010913425	-0.019534731	0.015363184	-0.021818838	0.042272939	0.001274337	5.46E-05	-0.00062241	-0.02006367	-0.002801421	-0.010301657	-0.007767933	-0.01653433	0.016748451	-0.052883573	-3.97E-05	0.058431279	0.017955783	-0.011924402	0.000931254	3.91E-05	-0.006577928	-0.006506915	-0.02095771	0.000696491	-0.007560752	-0.010994052	0.004364116	-0.016615403	-0.001592266	-0.039679007	-0.018354872	0.019585458	0.030541199	0.004816647	-0.006239453	-0.014434715	-0.021573062	-0.017195222	-0.04782728	-0.006173305	-0.012410617	-0.005759428	-0.015817658	-0.005821864	0.025826841	0.006759673	-0.015435465
¸ßË¹°×ÔëÉù´¦Àí (266).mp3	0.035788245	-0.014128266	0.089257461	0.085270769	0.025501754	0.008921918	0.012685313	0.056797592	0.030828055	-0.078683572	-0.074911629	-0.057473992	-0.09431252	-0.069989535	-0.053310797	-0.075691063	-0.073014908	-0.067798666	-0.007718639	-0.019573723	0.020483101	0.028796973	-0.04031638	-0.027309715	-0.033559907	-0.022940845	-0.023142353	-0.029210497	-0.025811283	0.0282849	-0.03824726	0.136360956	0.020368656	-0.017080757	-0.056788185	-0.072074303	-0.024647379	-0.056406585	-0.077724369	-0.080099459	-0.06022166	-0.025258813	-0.066993221	0.045079827	0.008851673	-0.037671402	0.027036555	0.017097857	0.011848966
¸ßË¹°×ÔëÉù´¦Àí (267).mp3	0.017204115	-0.0245857	-0.038867986	-0.085191669	-0.053536093	-0.028649025	-0.03369522	-0.020267472	0.001232844	-0.017613141	-0.024173621	-0.042849827	0.001634086	-0.019279526	0.020618102	0.086398537	0.053852061	0.142177803	0.058241706	0.086949545	-0.053565135	0.010741521	0.055254616	0.010509336	0.01123736	-0.002463615	-0.004005641	0.001353781	-0.00072283	-0.021094769	-0.005257788	-0.007143324	-0.006713072	-0.017881302	-0.0047477	0.01819436	-0.006321573	-0.049844701	-0.005320605	0.001015858	0.013742517	0.003702228	-0.011619431	0.055078438	-0.01172112	-0.030000551	-0.005926019	-0.010768081	0.010376616
¸ßË¹°×ÔëÉù´¦Àí (268).mp3	0.01696512	0.027230567	-0.008442347	0.013002052	0.010434446	-0.009286407	0.011398957	-0.005540081	-0.00038225	-0.002311615	-0.000346228	-0.002562601	0.006901519	0.020708367	-0.010954294	0.013374072	0.017685232	0.015427189	0.030829372	0.002957473	-0.00802453	-0.003945054	-0.009245002	-0.014407721	-0.019798624	-0.002943483	-0.055627974	-0.006161267	0.000747501	0.025361395	-0.001148038	0.008027857	-0.084356448	-0.001360889	0.001069094	0.002002002	0.006028228	-0.003354165	0.015601789	0.030110964	0.023703665	0.068912774	0.079101446	0.045047098	0.002157971	-0.021443263	-0.023580814	-0.03503388	-0.016065305
¸ßË¹°×ÔëÉù´¦Àí (269).mp3	0.00921953	-0.100934987	0.052864772	0.25274464	-0.043854778	-0.081337569	0.050918669	0.083207908	-0.003812796	0.181272463	0.023747084	0.000723697	-0.007296497	0.260448965	0.036106213	0.050861444	-0.05741191	-0.057212943	-0.044051015	-0.00647187	-0.023431279	-0.118679075	-0.011652324	0.16690453	0.062343194	0.062821744	0.206657739	0.013823861	0.004998419	-0.107716864	0.113186437	-0.010044708	0.016685459	0.004845284	-0.161842295	-0.114509134	-0.026186815	-0.090935035	-0.027452622	-0.031943924	0.159962964	0.066472453	-0.029389169	-0.042648618	-0.080587541	-0.139345983	-0.021150658	0.005975404	0.04926927
¸ßË¹°×ÔëÉù´¦Àí (270).mp3	0.044421605	-0.011412754	0.004157472	0.007807554	0.014334154	0.015270625	0.050875908	0.071247242	0.033456331	0.04706944	-0.012381836	-0.027364821	-0.020940742	0.041379859	-0.020912736	-0.022407799	0.003305494	-0.025796589	-0.018665406	-0.045874243	0.033916509	-0.008936544	0.026769173	-0.022118612	0.056910958	0.066683295	0.07253022	0.009004985	-0.012480251	0.005443713	-0.012014021	-0.048825019	-0.004676723	-0.012738315	-0.01335458	-0.004714425	0.01167405	0.034355994	0.006757924	0.062078889	0.023108816	0.074057954	0.037195741	0.010362776	0.019084262	0.006118787	0.010481473	-0.012281911	-0.00683107
¸ßË¹°×ÔëÉù´¦Àí (271).mp3	0.049115801	0.042289462	-0.034619702	0.138158615	0.053448828	-0.000528299	0.079116728	-0.004243823	0.061712893	0.022980458	-0.030359865	0.052062284	-0.006096318	0.012631415	-0.008439229	0.009063063	0.008407468	0.027154604	0.047667527	-0.044142192	0.095231397	0.111323697	0.05047337	0.007835169	0.034094942	0.083756825	-0.081357265	0.025735913	0.053054415	-0.057282403	-0.082230434	-0.003706512	-0.051195054	0.049939716	0.05421709	-0.02004636	0.046098084	-0.095421548	0.045203772	0.102080071	0.026542127	0.011832276	0.041456838	0.035496148	-0.049521282	0.049689843	-0.109530343	0.021594117	0.005695561
¸ßË¹°×ÔëÉù´¦Àí (272).mp3	0.030374325	0.013817322	0.129398407	0.077021054	0.100610672	0.056545971	0.12261851	0.050088631	0.060389065	0.039105731	0.070362175	0.01001205	0.01520049	0.080494715	0.030914122	0.043919137	0.083675717	0.058706051	0.060357361	0.044114824	-0.000322387	0.092001345	0.050652822	0.068722748	0.088483318	0.046702805	0.088260259	0.053547385	-0.015195785	0.122235597	0.066731776	0.043375692	0.062586546	0.063041247	0.086939358	0.053579507	0.024762508	0.077085981	0.050009494	0.060056727	0.069823593	0.046369562	0.041069256	0.065429376	-0.008641514	0.093441482	0.082601484	0.080109497	0.015676507
¸ßË¹°×ÔëÉù´¦Àí (273).mp3	0.006827068	0.022549179	0.001858842	-0.007302702	-0.004055977	0.025419044	-0.008302187	0.000376176	-0.006929914	0.016371169	0.010074012	0.015377682	-0.015133667	-0.065124614	-0.065167427	-0.004634606	-0.012187112	-0.017164154	-0.022464504	0.002949893	-0.011396367	0.017177363	0.040238343	0.006993405	0.065875354	0.047677198	0.011242228	0.007984011	0.010157717	-0.000550278	-0.000179647	-0.018851449	-0.020062614	0.001419943	-0.043537381	0.023536821	0.042121962	0.008774877	0.039108745	0.042484733	0.008764406	0.042202916	0.00796678	0.03708498	0.021655361	0.002001543	0.023515927	-0.013292801	-0.01211027
¸ßË¹°×ÔëÉù´¦Àí (274).mp3	-0.000840683	-0.005987058	0.013164326	-0.018256794	0.014524448	0.006147307	0.046264874	0.046068888	0.009758946	0.014317076	-0.024361376	-0.000992985	0.026419578	0.021625182	0.009766471	0.022611208	0.022240324	0.066424093	0.025128217	0.049283308	0.007550243	-0.062283041	-0.043472692	-0.034397197	-0.045265113	0.012929475	0.034387695	0.057556009	0.03468436	0.038836668	0.046807101	0.004951351	-0.01613801	0.014850247	0.013230071	0.025590501	0.027069968	0.032243827	-0.043646548	-0.060527062	-0.027334487	-0.036280059	-0.009943166	0.035181532	0.015810839	0.015235007	0.010041225	-0.020652642	-0.025281424
¸ßË¹°×ÔëÉù´¦Àí (275).mp3	-0.02762769	-0.081381795	0.024811642	-0.074340556	0.0631703	-0.007052224	0.034706272	0.015231093	0.033788098	-0.007699741	-0.026997987	0.02240364	0.012877248	0.041022011	0.10436733	0.069012418	0.093146751	0.023124301	-0.005398982	0.011025678	0.00946122	0.146975136	0.014954733	-0.008108547	-0.064687706	-0.120524205	0.085197886	-0.00470115	-0.016534979	-0.016861576	0.024342973	-0.005226759	0.041903432	0.013727164	-0.091946105	-0.053890408	0.032449161	-0.023532528	-0.078763322	-0.074779534	-0.03788818	0.020061803	0.102443294	0.021047782	0.047589134	0.010081487	0.059340104	0.008898181	0.042935875
¸ßË¹°×ÔëÉù´¦Àí (276).mp3	-0.054611237	-0.007390551	0.010698874	-0.014744296	0.034509649	-0.013350656	0.095571673	0.129601016	-0.02788644	-0.041923393	-0.067315863	-0.037999793	0.047553593	0.057297387	0.032936256	0.043827759	0.032885153	-0.029285223	0.014755752	0.039833442	0.123659658	0.05237795	-0.073642508	-0.063363109	-0.030081186	-0.015570504	0.045369636	0.044636626	0.035402366	0.020568448	-0.008248645	-0.02645856	-0.0047461	-0.032471297	-0.016377564	-0.008703949	-0.036000153	0.053831519	-0.011209967	0.019716235	0.11743371	-0.043978717	0.02708765	0.077080165	-0.08915059	-0.023366265	0.016851057	-0.007846382	-0.013326229
¸ßË¹°×ÔëÉù´¦Àí (277).mp3	0.010033985	0.017222809	-0.004375984	0.015785707	0.150290195	0.034614078	0.024875876	0.02004715	0.004903562	0.025094064	-0.041430785	0.004589709	0.062215304	0.074623055	-0.004934592	-0.004086334	0.049653791	0.02388806	0.011234187	0.012011553	0.038641327	0.075448989	0.054715886	0.01665594	0.010880052	0.124924725	0.002771235	0.073108085	0.100948113	0.041477124	0.036743415	0.089810712	0.031156385	0.058861133	0.021064325	0.032019645	0.035670887	-0.005514409	0.024427445	0.072725216	0.061596417	0.017334205	0.021642391	0.016098326	0.086340468	0.056136231	0.005345547	0.000665762	0.03285687
¸ßË¹°×ÔëÉù´¦Àí (278).mp3	0.011084042	0.020210547	0.020600509	-0.002670276	0.177148837	0.074683302	0.021359825	0.024164042	0.118265305	0.091962788	0.079974326	0.012445231	0.070249712	0.018522592	0.030696356	0.037979706	0.013177897	0.023103363	0.06163707	0.051146437	0.052744397	0.029940787	0.009034516	0.06634255	0.104424286	0.084793928	0.138296356	0.160359812	0.063183633	0.011612971	0.043040022	0.098284429	0.044473826	0.014369386	0.04158572	-0.014201439	0.019934197	0.004657889	0.042657602	0.071177921	0.036014243	0.010779382	0.039628178	0.043207576	0.028145006	0.029839547	0.035098079	0.002225257	0.029846532
¸ßË¹°×ÔëÉù´¦Àí (279).mp3	0.024270278	0.012295353	0.012715927	0.025274114	0.011353188	0.014439531	-0.020619996	0.014842153	0.008746643	0.000664397	-0.002861253	0.03094101	0.010861307	0.011534753	0.003410293	0.008878466	0.011534497	-0.002768497	0.020106988	-0.011955862	0.0091935	0.030554874	0.02347356	0.003146908	-0.000655752	-0.006462253	0.01443401	0.020139205	0.011467703	-0.011867099	-0.000798217	0.014912525	0.008325687	0.007643472	0.02128334	0.059535417	-0.011383154	-0.003921398	0.007849831	0.029759985	0.018406293	-0.012358518	0.052194588	0.020855549	0.015508998	0.003061477	-0.002486174	0.059228887	0.004283385
¸ßË¹°×ÔëÉù´¦Àí (280).mp3	0.055700154	-0.072116334	0.069011156	0.09120716	0.086377176	0.09546723	0.056705191	0.067850354	0.056694349	0.058053488	0.035815396	0.070052756	0.054159824	0.107935876	0.027818863	0.060207212	0.082563931	0.065625327	-0.009492605	0.101427776	0.064289185	0.084124764	0.061412928	0.067004245	0.089905334	0.029156925	0.074935817	0.03012687	0.011345492	0.098407314	0.01299253	0.087748433	0.074064703	0.066617905	-0.018508784	0.086622471	0.102440708	0.099199899	0.028081579	0.15159795	0.114276183	0.024651629	0.031321395	0.015845084	0.011681913	0.134972326	-0.004564112	0.055227974	0.078761836
¸ßË¹°×ÔëÉù´¦Àí (281).mp3	-0.011213437	-0.029909596	-0.038578183	0.00715818	0.075549119	0.097835176	0.045123334	0.007898473	0.009882813	-0.013006732	0.022384953	0.024884913	-0.00782336	-0.023201666	0.003220165	-0.036275613	0.001567299	-0.01793159	-0.001254707	0.001829578	0.052801229	-0.014244731	-0.001862929	-0.001368277	0.005156045	0.052845507	-0.011660127	0.048340128	0.025866037	0.012905829	0.057589035	0.075398787	0.016049297	-0.005121234	-0.026757414	-0.011997862	0.00470563	-0.005458954	-0.001550324	-0.020470976	-0.023375182	0.027919017	0.054017893	0.016392086	0.032479318	0.015277071	0.028630645	0.016250986	0.036365077
¸ßË¹°×ÔëÉù´¦Àí (282).mp3	0.000827278	-0.007952449	0.001439015	0.02023955	-0.010097446	-0.012378035	0.009516645	-0.013993381	0.054134418	1.04E-06	-0.019495499	0.018257547	0.009501719	-0.006956808	-0.002850496	0.024900971	0.019992295	0.02723601	0.00821703	0.011093663	0.015259927	0.030107065	0.001151855	0.021276676	0.027173639	0.021406811	0.028246404	0.031948306	0.029797362	-0.005943163	0.023999798	0.008230094	0.018235516	0.027898701	0.007371484	0.039050273	-0.001559978	0.006188618	0.020111164	-0.008946458	-0.009507505	0.000577127	0.028716153	0.020645295	0.019415513	0.027756663	0.023937754	-0.006684517	-0.026733326
¸ßË¹°×ÔëÉù´¦Àí (283).mp3	0.037315719	0.028765357	0.054937368	0.031424818	0.017431411	0.038403793	0.015529207	-0.006097761	0.03604687	0.007878728	0.015263781	0.055525359	0.014949573	0.03851775	0.034258068	0.04962535	0.027167651	0.046208364	0.037202815	0.040995504	0.038456744	0.023305432	0.054026251	0.050722199	0.020011255	0.020791285	0.041344897	0.048943129	0.035323334	0.017363633	0.040962848	0.032959386	0.031416892	0.093769547	0.033971594	0.034903006	0.049554966	0.026077915	0.045499338	0.040349974	0.035856874	0.026048359	0.043730385	0.046109831	0.037418562	0.040544393	0.014831294	0.007900494	0.019187426
¸ßË¹°×ÔëÉù´¦Àí (284).mp3	-0.004999307	-0.031731495	-0.030052878	-0.01961612	0.035898017	-0.020880495	0.031934874	0.003568946	0.043136665	-0.016440671	-0.024884951	-0.035448522	-0.019536167	0.032945947	-0.035067482	0.004854679	0.023923537	-0.079566868	-0.031065428	-0.066307254	0.031565032	-0.062177039	-0.014044733	0.050498063	0.005205876	-0.112847243	-0.025518783	-0.045157265	-0.023859234	-0.013029178	-0.026352958	0.020255276	-0.094385037	-0.03081163	-0.098407716	-0.089252577	-0.039048334	-0.107759081	0.010472452	-0.027212536	-0.017413094	0.013384949	0.222697104	-0.092085588	-0.005486816	-0.019932437	-0.007107058	0.010732096	-0.077237923
¸ßË¹°×ÔëÉù´¦Àí (285).mp3	0.003451846	0.005534299	-0.034090951	-0.003107043	0.014881571	-0.00888022	-0.0254983	-0.048979042	0.005400992	0.018395889	0.037927583	-0.008003159	0.028991797	0.02491893	0.001756216	0.021712675	0.011916398	0.038308819	0.01605902	-0.012448449	0.028875778	0.028614032	-0.016704486	-0.037828963	0.008581889	-0.023082585	-0.000560316	-0.009931624	0.020913037	0.019377237	0.014156437	-0.023212866	-0.03293645	-0.03398944	0.007751434	-0.010518917	-0.001987554	-0.017813087	-0.000863574	0.001967667	-0.007189347	0.013898255	-0.027512773	0.007169756	0.020830177	-0.011674293	0.019920436	-0.012977596	-0.032640302
¸ßË¹°×ÔëÉù´¦Àí (286).mp3	-0.076217038	-0.033694555	0.004805021	0.000663571	-0.047416765	-0.07257629	0.009902434	0.009665288	-0.003599096	-0.028436599	-0.032465841	0.060039994	0.045220815	-0.028768498	-0.00435029	0.020739996	0.016901217	-0.025678061	-0.047604598	-0.005656735	0.001011796	0.001190796	-0.014593647	-0.012731618	0.030967086	0.004434242	-0.009816631	-0.021297053	0.070288086	0.096020892	-0.022584553	-0.021571432	-0.009990803	0.039880477	0.020502336	-0.021552003	-0.033302511	0.03368186	0.007633168	-0.00410142	0.001456037	-0.023900971	-0.019590901	-0.023261603	-0.027190759	-0.03700737	-0.037971909	0.011128929	0.022433552
¸ßË¹°×ÔëÉù´¦Àí (287).mp3	-0.022142421	0.008987228	-0.02167252	-0.00567332	-0.013572253	0.000329696	-0.008157335	0.035146076	-0.025388185	-0.013567956	0.020042149	0.015285097	0.024893963	-0.015257114	0.00476138	0.012192727	0.013702212	0.060813214	-0.008501388	0.005613773	0.018966203	0.015170681	0.030093689	0.009915041	-0.026491602	0.065110682	0.095421934	0.037995384	0.032188841	0.0446433	-0.05343472	-0.007029807	0.018526774	-0.011019503	-0.010006005	-0.006605424	0.042570806	-0.024244791	-0.026753217	0.055855512	0.032303713	0.052583016	0.033935916	0.014755012	-0.035597529	-0.022457572	0.033936067	0.011081002	0.04254765
¸ßË¹°×ÔëÉù´¦Àí (288).mp3	0.018714931	0.042426241	0.022889228	-0.010261792	-0.029762243	-0.016427398	-0.030538873	0.016720156	0.048049503	-0.016902187	-0.004369868	0.0477659	-0.021576202	-0.014457949	0.044336437	0.024086498	0.01360737	-0.026774699	-0.042405803	-0.006863501	-0.012750785	-0.008448161	-0.050671988	0.071165392	-0.008901427	-0.042559308	-0.020532195	0.003026461	0.072369546	-0.000632018	-0.029714372	-0.040949447	0.001152993	0.011576318	0.038245603	-0.019431528	-0.014672514	0.030826245	-0.030344659	-0.041316064	-0.027066189	0.035284458	0.0123395	-0.019818569	-0.024226675	-0.00683764	0.013160728	-0.001378139	-0.046814324
¸ßË¹°×ÔëÉù´¦Àí (289).mp3	0.00438314	0.011541791	-0.044332392	-0.098398554	-0.100973054	-0.044637288	-0.051790737	-0.0036131	0.002030806	0.052386453	0.041611933	0.063252646	-0.018716173	0.01928076	-0.096873967	-0.106241794	-0.104568178	-0.054262586	-0.002208292	0.009642287	0.024676611	-0.025170995	0.012075401	-0.032875361	-0.005823014	-0.030496389	-0.034510677	-0.09782083	-0.067315309	-0.055799467	-0.047511122	-0.019506407	0.004636522	0.009245153	-0.001759805	0.027492013	-0.019642112	-0.017869411	-0.015822317	-0.111378147	-0.100845812	-0.019057716	0.008457266	0.050908435	-0.004519716	-0.016822979	-0.024653188	-0.033586632	-0.008081227
¸ßË¹°×ÔëÉù´¦Àí (290).mp3	0.019765889	0.084771182	0.010970222	0.059612215	0.01465893	0.024679961	0.039035165	0.148174735	0.10931869	0.062799469	0.03628901	0.014344355	0.069264236	0.074379966	0.044412609	0.035219268	0.061903029	0.038785526	-0.023487454	0.062056644	-0.021173973	-0.00334782	0.036643616	0.049622286	0.017028257	0.024168217	0.052269976	0.040410887	0.05279443	0.101744579	0.090119685	0.023392985	0.054665287	0.030838384	0.061725328	0.025142653	0.029493978	0.045945506	0.066064549	0.079843238	0.075091657	0.059140325	0.069904274	0.040562039	0.038655951	0.033165945	0.098986355	0.091459071	0.024444503
¸ßË¹°×ÔëÉù´¦Àí (291).mp3	0.100662685	0.156143467	0.101715644	0.034394091	0.015568483	0.02358659	0.278569686	0.202981282	0.07879458	0.072476736	0.049550885	0.000566255	0.015103384	0.053753022	-0.011372622	0.047876553	0.037677248	0.038716833	0.07965912	0.042189797	0.01074262	-0.001222619	0.018979833	0.028480888	0.046851051	-0.006882379	0.036637413	0.01700261	0.012161038	0.072067469	0.016473912	0.084333169	0.04236053	0.038773097	0.030213214	0.120511977	0.000181058	0.054010085	0.016568674	0.023058195	0.093001192	0.043348704	0.000992903	0.022951609	0.032908956	0.002752403	0.085240737	0.007176695	0.075564592
¸ßË¹°×ÔëÉù´¦Àí (292).mp3	0.037759651	-0.038747611	-0.02529567	-0.007186868	0.047948572	0.066092748	-0.035547224	0.028352107	0.005068011	0.033530548	-0.038339142	0.001261203	-0.073102689	-0.025042126	-0.086883735	0.066380055	-0.093781135	-0.029083078	-0.071450627	0.063731498	-0.022066345	-0.035714026	-0.014936202	0.049685348	0.01740416	-0.025551161	0.028568809	0.023771236	0.032301727	-0.060907475	0.007724137	-0.049026227	0.012678196	-0.072113762	0.042884461	-0.107430147	-0.028162312	-0.050038468	0.047040254	-0.013831719	-0.011311876	-0.009144943	0.04650757	0.034544521	-0.053653339	0.014504174	0.029549675	0.056170619	-0.002664175
¸ßË¹°×ÔëÉù´¦Àí (293).mp3	0.016026964	0.032615783	0.059530882	0.040227126	0.025255846	0.030791084	0.049399578	0.045266953	0.038506985	0.051009468	0.038104488	0.041472691	0.071364197	0.050726207	0.067709835	0.025285598	0.011823932	0.029239517	0.073434457	0.019537024	0.041865651	0.023842366	0.044181994	0.054038131	0.061146313	0.026024424	0.037582319	0.002232976	0.029766395	0.023020283	0.035646561	0.030838473	0.064498037	0.059280173	0.038350479	0.054277724	0.046835659	0.014611407	0.016622895	0.031028832	0.02120754	0.023411792	0.030130382	-0.032095915	-0.024604109	0.046051436	0.054875471	-0.00598268	-0.020171917
¸ßË¹°×ÔëÉù´¦Àí (294).mp3	-0.080282712	-0.085644999	0.030663097	0.066195417	0.095256154	0.018148087	0.048135726	0.005351103	-0.029063157	-0.026205166	0.00208595	-0.014151469	-0.019491428	0.121837832	0.135220348	0.122798794	0.09995679	0.035643142	0.019939667	-0.013182802	-0.000484612	-0.064029847	-0.021152586	0.048957799	0.163020483	0.133769744	0.136490958	0.134709124	0.009506079	-0.017747812	-0.0296446	-0.005144813	-0.085986228	-0.061608617	-0.022718892	0.048598439	0.17671053	0.05621461	0.04744518	0.056989404	-0.018766321	-0.032775691	-0.024593427	-0.045444815	-0.042309745	0.09527402	0.097354233	0.070285032	0.174128564
¸ßË¹°×ÔëÉù´¦Àí (295).mp3	-0.038036558	0.025250529	0.017344257	0.012246228	0.004502257	-0.004666763	-0.01448928	-0.016696454	-0.014828264	-0.029752834	-0.017347931	-3.41E-05	-0.011145573	0.018788967	0.002976652	-0.008070142	-0.003140417	0.01662147	0.012469618	0.000367617	-0.003511387	0.022358128	0.020150806	0.028236018	0.012531737	0.011227898	0.001003056	0.033160544	0.00374409	0.027564717	0.001945448	0.00775517	-0.003160369	0.026315043	0.021814226	0.023307884	0.023158112	0.004746532	0.009570588	0.011997409	0.018262177	0.016130948	0.002951712	0.001447339	0.008628826	0.010798602	-0.028240233	-0.016545173	0.011603682
¸ßË¹°×ÔëÉù´¦Àí (296).mp3	0.047514085	0.075280428	0.055970288	0.041237811	0.095118603	0.045522088	0.038342386	0.054468623	0.026111904	0.065242354	0.030138394	0.061342197	0.085465445	0.035240137	0.020362558	0.029355429	-0.001069938	-0.003669469	-0.016675965	0.009975234	-0.000336908	0.01694216	0.005070895	0.00022569	-0.017796118	-0.011765613	-0.015903949	0.011955022	-0.015615573	-0.005158016	-0.008918998	-0.004761556	0.008634594	0.010501909	0.017898854	0.026208148	-0.003565099	0.013730344	0.009033607	0.014149076	-0.018874881	-0.003949412	-0.009119497	-0.002213462	-0.032029004	-0.034733748	-0.005325841	0.03255461	0.023775009
¸ßË¹°×ÔëÉù´¦Àí (297).mp3	0.015376962	0.008656057	0.032089914	0.008688259	0.013505507	-0.002877554	0.014038981	0.023970159	0.044235186	0.013323283	-0.009722133	-0.007208449	0.001311585	-0.010651911	0.003909043	0.027662485	0.000147663	0.003673453	0.012358058	0.010758216	0.054974005	0.011014583	0.003974617	0.025707366	-0.009893031	0.005649733	0.003414709	0.001461388	-0.000387817	0.010842611	-0.007137723	-0.0103029	0.003335466	-0.010270477	-0.011942624	0.010617356	-0.01652807	0.005912472	-0.00147208	0.019947374	0.01643946	0.047544713	0.073248073	0.04791002	0.04899307	0.028004155	0.027068232	-0.007022717	0.045021794
¸ßË¹°×ÔëÉù´¦Àí (298).mp3	0.021564736	-0.026486176	-0.015241682	-0.005466744	0.061281097	-0.020894533	0.004477799	0.045165519	0.016703458	0.054942066	-0.00880697	0.026650145	0.009459328	0.018730281	-0.022305383	0.00450814	0.013481	0.00069911	-0.024613185	0.031637034	-0.0139605	-0.017627782	-0.001722656	0.008784311	0.027273516	0.007124492	-0.011984136	0.016523743	-0.000955148	-0.016294206	0.018485536	0.036282998	0.036496427	-0.012009209	0.005654584	-0.004772335	0.022248083	-0.010283031	0.006769113	0.058105432	0.052821946	0.054019138	0.020458302	0.035385452	0.087364329	0.063098787	0.061366552	0.017082085	0.055387667
¸ßË¹°×ÔëÉù´¦Àí (299).mp3	0.041888234	-0.057738805	0.02843988	-0.006315621	0.007878557	0.031786291	-0.003347161	0.019193343	-0.006972859	0.016447578	0.027639823	-0.003899109	-0.049632511	-0.00802055	-0.041136623	0.026173538	-0.015637841	0.040186912	7.85E-05	0.007917201	0.013281746	-0.000366272	0.014284909	0.017789551	-0.000324158	0.015961718	-0.014175222	0.002753075	0.019669643	0.049037801	0.003136342	0.003218041	0.025228571	-0.001793942	0.010328416	0.036019254	0.011971145	-0.02655483	-0.003234591	-0.008377251	-0.003337841	-0.006852915	-0.074061746	-0.104055905	0.001600865	-0.002723031	-0.017665219	0.034031845	0.004463992
¸ßË¹°×ÔëÉù´¦Àí (300).mp3	0.131024919	0.009006593	0.073070517	-0.001075451	-0.034022406	0.023538931	0.000659958	-0.045327874	-0.007642477	0.011180282	0.080003937	0.019232039	0.045431844	0.01482604	0.022478735	0.041027918	-0.030449269	0.071511711	-0.025631063	0.089557288	0.065290218	0.064048246	0.03947752	-0.0222975	0.044722389	-0.021990911	-0.024051409	0.021492692	0.046233242	-0.047774321	-0.024206386	0.029908784	0.040063568	0.004007653	0.155440062	-0.038387685	-0.043567803	-0.034746946	-7.20E-05	0.115839903	-0.022751862	0.070326571	0.030305208	-0.035755068	0.025099431	-0.054149585	0.041896812	0.018336747	-0.029933325
¸ßË¹°×ÔëÉù´¦Àí (301).mp3	0.015127836	0.017774285	-0.003346522	0.009332329	0.030293305	0.087189931	0.053910382	0.098127348	0.01820304	0.028301532	0.060825336	0.024145871	0.009510872	0.043960304	0.034613154	0.081006602	0.121386186	0.034444999	0.060189189	0.074225991	0.010548924	0.057874912	0.087986061	0.056039392	0.082830788	0.016262189	0.043830722	0.071878612	0.002386913	0.044196421	0.093845577	0.005947376	0.072407094	0.009249271	-0.111126528	-0.014641109	0.046136534	0.025013035	0.036249884	0.097665013	0.079630207	0.067795365	-0.003880321	0.014138351	0.023488365	0.038417283	-0.014045773	0.064790458	0.046612915
¸ßË¹°×ÔëÉù´¦Àí (302).mp3	0.05252287	0.080428703	0.019423382	0.052103891	0.009265366	0.007367162	0.067022135	0.023690365	0.058183949	-0.00772746	0.033796904	0.022631809	0.023393159	0.024763438	0.063709363	0.054314366	0.008548812	0.058861572	0.013895517	-0.001176659	0.020089148	0.039287987	0.045459219	0.023315668	0.039909155	0.047431735	0.05625463	0.045284461	-0.006612727	-0.001625717	0.013020291	0.03012192	0.027591255	0.039482113	0.055396675	0.047742709	0.106988847	0.101881675	0.0533948	0.054919712	0.073181511	0.09001983	0.053702271	0.003078987	0.048227624	0.022758124	0.04434991	0.033742695	0.001172323
¸ßË¹°×ÔëÉù´¦Àí (303).mp3	0.058217904	-0.053601974	-0.07986686	-0.086532674	-0.022541045	-0.020129239	-0.021167322	-0.008347148	-0.038913013	0.00238368	0.005110062	-0.007363649	-0.009662759	-0.021469074	-0.012451607	0.026464647	0.003357024	-0.054547796	0.031823828	0.1475478	-0.025429904	0.070949197	0.065227224	0.000743872	0.090897361	0.047899268	0.120988225	0.098163218	0.109222319	0.098438207	-0.005698173	-0.031837879	0.015770086	0.033171263	-0.016630738	0.081827993	0.053718385	0.093149397	0.017130729	-0.018452194	-0.013938039	0.046795847	-0.001268216	-0.020296511	-0.02834104	0.049661085	0.007730785	-0.042131702	-0.010472848
¸ßË¹°×ÔëÉù´¦Àí (304).mp3	0.028631543	0.129150304	0.017042235	0.029787989	0.032207019	0.036660351	0.086481153	0.051967308	0.051573857	0.052757712	0.095892655	0.0025682	0.000675969	-0.001772367	0.112426118	-0.035804598	0.031936133	0.047613362	0.101267884	0.000609094	0.083213759	0.089534476	0.018658504	0.155382757	0.119765953	0.020516767	0.012539451	0.06069817	0.030460008	0.033641165	0.010680495	0.011953245	0.019888579	0.062616478	0.044668325	-0.009448829	-0.030101467	0.008175762	-0.024971993	0.101546388	-0.001384304	0.016545506	-0.021175474	0.134864123	0.024067364	0.026433484	0.063966227	0.024383851	0.008318954
¸ßË¹°×ÔëÉù´¦Àí (305).mp3	0.064765605	0.180831679	0.124158907	0.158183065	0.06328127	0.188683486	0.128473186	0.196910852	0.118909853	0.176691301	0.15908493	0.218772479	0.15785583	0.19369453	0.162739054	0.156883493	0.081270314	0.191021321	0.088124561	0.123703739	0.081014018	0.162653826	0.060512512	0.209028509	0.128860867	0.175176879	0.162085206	0.192342035	0.143176825	0.165666489	0.118274298	0.181310762	0.138726617	0.159987241	0.117724996	0.16208122	0.133701634	0.196837738	0.064518549	0.182024331	0.190898826	0.21997698	0.186043781	0.208817355	0.142092064	0.189269382	0.167796092	0.189969209	0.143534606
¸ßË¹°×ÔëÉù´¦Àí (306).mp3	0.053079721	-0.011732737	-0.023396815	0.008711682	-0.02358245	0.084082491	0.063890697	-0.014929765	0.041999161	0.036757252	0.048314693	0.045045921	-0.011847319	-0.000931642	0.034722422	0.00147949	-0.000964366	-0.018842693	0.019066236	-0.031532231	0.085525282	0.030314037	0.106252795	0.058954	0.029340812	0.023229564	0.064345753	-0.00435516	-0.007517988	0.000365037	-0.016235515	0.05967426	0.023605653	0.016675443	0.053905633	-0.021856032	0.055731653	0.030076863	0.045729119	-0.000572889	0.026729139	0.003519575	0.031925469	0.038107478	0.088925857	0.013709912	0.038924121	-0.022498374	0.055334162
¸ßË¹°×ÔëÉù´¦Àí (307).mp3	-0.02578962	-0.00150587	0.00200298	-0.104317894	-0.05077048	-0.036337589	-0.031545886	-0.014341651	-0.040406668	-0.015369799	-0.04306345	-0.00472265	0.0288828	-0.011831658	-0.003466132	0.02808736	0.072865776	0.025969697	0.011474317	0.025866056	0.061591571	0.059337894	0.030829023	0.000648343	0.019568927	0.051842733	-0.07754057	0.025067589	0.006296358	0.028586128	0.009406408	0.046111524	-0.018125755	-0.127804008	-0.053955372	-0.061088948	-0.002748007	-0.062612684	-0.0195139	-0.028775041	-0.14422263	-0.056740023	-0.100046252	-0.033031652	-0.108375821	-0.040619579	-0.086022052	-0.0086949	-0.017802143
¸ßË¹°×ÔëÉù´¦Àí (308).mp3	0.017314929	-0.026439919	0.036119528	-0.004031846	-0.013807649	0.015338429	-0.013835769	-0.000929768	-0.01636383	-0.007351114	0.028251599	-0.036413351	0.006953608	0.005060865	0.010543134	0.029606815	0.024227122	-0.026329384	-0.041929811	-0.002813957	0.076446355	-0.029754776	-0.036303271	0.01663879	0.00066898	0.030391115	-0.001326057	-0.035059342	-0.01102881	-0.045226444	-0.002030415	-0.000520836	0.02393865	0.027215607	-0.019355493	0.022377796	0.009423386	0.009676018	0.005066171	0.040765871	0.02650127	-0.030135436	0.012366214	0.030517838	-0.005317986	-0.019279931	0.017141035	-0.011180247	0.024200449
¸ßË¹°×ÔëÉù´¦Àí (309).mp3	-0.068135449	-0.078838823	-0.036352659	-0.000888082	0.01316974	-0.008148391	-0.024040209	-0.021373557	0.007198055	-0.028665547	-0.01302201	0.017974834	-0.01232274	0.004773617	-0.031511427	-0.018795913	-0.015059893	-0.007838605	-0.006204694	-0.004134884	-0.013957912	0.000835465	0.018160145	0.011978878	0.00211751	-0.000992083	-0.001175391	-0.014766493	-0.038099362	-0.026558179	-0.063982891	-0.036004903	-0.054426281	-0.021391442	-0.041597825	-0.019326358	0.003165887	0.004068142	-0.021112249	-0.033593506	-0.008921954	-0.007316129	-0.021748165	-0.034635361	-0.01462003	0.001327403	-0.019961343	-0.020139824	-0.002838166
¸ßË¹°×ÔëÉù´¦Àí (310).mp3	-0.008081942	0.051751135	0.034389434	0.04321792	0.016136922	0.057696687	-0.002936824	-0.00178915	-0.063880977	-0.017336185	-0.0258999	0.001041475	-0.0639883	0.017857292	0.043803832	0.072929912	0.031396852	0.060634739	0.019259601	-0.037924874	0.033107837	0.041423846	0.038256873	0.033198687	0.011556578	0.017073151	0.068043232	0.043413236	-0.003663029	0.042448611	0.037074904	0.024028447	0.051225361	0.004836606	-0.065471847	0.040279878	0.023565688	-0.014865491	0.051930545	0.019585202	0.02471964	0.045497573	0.051656288	-0.007209679	0.052081673	-0.042042627	0.081046474	0.010465317	0.000683732
¸ßË¹°×ÔëÉù´¦Àí (311).mp3	0.039168448	0.084661932	-0.022570927	-0.008541392	0.02628165	0.058896181	0.032796036	0.058594747	0.049647108	0.042672497	0.07888028	0.091377439	-0.019780382	-0.042040252	-0.063983847	0.038801152	-0.016109357	-0.001784697	0.024883595	-0.019210908	-0.016242766	-0.004180681	0.077973713	0.049892223	0.029983775	0.061529998	0.04863926	-0.021439205	0.130206655	0.031796728	0.062934706	0.076675522	0.097403466	0.054488413	0.085834254	0.021258896	0.030069924	0.013166981	-0.013534805	0.004786653	0.017043353	0.065654464	0.03626658	0.013138675	0.010080016	0.046633856	0.082460383	0.008818766	0.01601197
¸ßË¹°×ÔëÉù´¦Àí (312).mp3	0.095316483	0.124814934	0.086352865	0.070733014	0.147229829	0.172444851	0.107831749	0.226138944	0.178481598	0.063370106	0.142221515	0.094249584	0.147432294	0.091204476	-0.058787792	0.051772377	0.131398567	0.104816806	0.154670515	0.087370329	0.150063748	0.046002835	0.095325177	0.232577454	0.12958052	-0.005836331	0.1657987	0.14557859	0.129063844	0.072281431	0.19501192	0.209589106	0.083859769	0.137035898	0.149903477	0.014566626	0.008898535	0.214691365	0.161789551	0.074303036	0.056066479	0.137545092	0.097842373	0.140022239	0.113641178	0.078077055	0.179427811	0.161298096	0.117232262
¸ßË¹°×ÔëÉù´¦Àí (313).mp3	0.001254022	-0.01832171	-0.012208253	-0.009427	-0.008058926	-0.018172032	0.006513073	-0.018048047	0.008635603	-0.098564011	-0.015009527	-0.030942107	-0.017233323	-0.011424134	-0.040720915	0.025728189	-0.092886022	-0.016264618	-0.026184918	-0.014258962	-0.047984468	-0.008683208	0.030931186	0.037809705	0.063542409	0.039205914	0.084748815	0.085818927	0.025684693	0.020091321	-0.003536409	-0.003674025	0.024915546	0.07416181	0.043005428	0.039863578	0.064040802	0.093560087	0.034489031	0.06450638	-0.005474479	-0.00342106	0.000140126	0.00252115	0.002730838	0.080023995	0.005133773	-0.001373113	0.046146496
¸ßË¹°×ÔëÉù´¦Àí (314).mp3	0.034449182	-0.154775528	0.0226862	0.112709142	0.114301046	0.044349607	0.040554885	0.019278673	0.136331262	0.118968467	0.044869948	0.001178395	0.135166735	0.073267577	0.075971117	-0.024114265	0.128715116	0.03858303	0.027756242	0.15311892	0.017726303	0.044066777	0.133090139	0.09850092	0.049110822	0.048113438	-0.004307977	0.109661632	0.056206373	-0.011486182	-0.00745638	0.024569146	0.106656613	0.001078174	0.078325745	0.134411421	-0.008629739	0.099823563	-0.032980768	-0.04304499	0.069088622	0.092535023	0.126377614	0.192560985	0.09196257	-0.007596832	-0.021790509	0.046982595	-0.018168341
¸ßË¹°×ÔëÉù´¦Àí (315).mp3	-0.009436991	-0.001363269	0.032296332	-0.004131821	-0.010595482	0.007372472	0.019522404	0.034055744	-0.002214465	-0.05589002	-0.035622194	-0.018752108	-0.017106611	0.001051056	0.015746609	-0.007555149	-0.007761016	0.002957183	-0.00204416	-0.000483392	0.044480857	0.053623811	0.045730198	-0.05861171	0.027276501	0.074252977	0.023841292	0.051021067	0.015855996	0.028787712	0.00611892	0.117552434	0.070478895	0.068409345	-0.154047969	-0.030062773	0.004864791	0.043590554	0.075230966	0.05012642	-0.014882869	-0.000221811	0.011258847	0.080645238	0.008148746	-0.109612277	-0.016658803	-0.018245604	-0.014815064
¸ßË¹°×ÔëÉù´¦Àí (316).mp3	0.036251006	0.035779776	0.084130103	0.070855725	0.040654339	-0.004410693	-0.053025082	0.00606868	0.0089997	-0.026812348	0.010606919	0.067278107	0.048322438	0.059956236	0.06032908	0.029727952	0.022681228	0.049841899	0.073632448	-0.011631256	0.05543122	-0.014215357	0.00342598	-0.020084842	-0.017562439	-0.010765272	-0.011366425	0.011973947	0.038490361	-0.000603969	0.009388647	0.00152355	0.034197816	0.004663171	0.042667863	-0.002488394	0.035574518	0.028937956	0.007145646	0.0613044	0.006905705	0.027699494	0.019456047	0.024463535	-0.016978637	-0.020295251	-0.000664144	-0.020580382	0.014047522
¸ßË¹°×ÔëÉù´¦Àí (317).mp3	0.003452147	0.025841771	-0.039139859	0.005768639	0.051698411	0.047174609	0.09999684	0.135281283	0.092306783	0.043518983	0.075901596	-0.012420764	0.033649899	0.009149799	0.064047764	-0.035393274	-0.058899602	0.002430751	0.02894291	-0.012682391	0.23006228	-0.034171278	0.064858073	-0.019985956	-0.016936686	-0.019258474	-0.095893873	0.057325527	0.017459466	0.065158033	0.084880087	-0.021617356	0.061750754	-0.037319928	0.024773358	0.050105223	0.048437903	-0.109938857	0.006528627	0.04384189	-0.055535168	-0.039063807	-0.080069916	0.009986535	0.020060337	-0.030030537	-0.037266187	0.046781651	0.002969403
¸ßË¹°×ÔëÉù´¦Àí (318).mp3	-0.082661203	-0.061335831	-0.086667313	-0.047134147	-0.084659033	-0.065484605	-0.087146777	-0.043824388	-0.08263463	-0.03952385	-0.025514321	-0.029407513	-0.027242883	-0.041628467	-0.024873146	0.002311026	-0.006045623	-0.05322368	-0.034625093	-0.028253976	-0.026583261	-0.053561669	-0.033359422	-0.022896667	-0.02614169	-0.041243633	-0.085474899	-0.043906294	-0.086939608	-0.062015227	-0.053228309	-0.046934698	-0.038870254	-0.053444017	-0.086296761	-0.045675819	-0.08409921	-0.035376751	-0.024752	0.003907701	-0.004613931	-0.050433841	-0.033403173	-0.027697886	-0.028076118	-0.028124284	-0.053808106	-0.047133633	-0.037703072
¸ßË¹°×ÔëÉù´¦Àí (319).mp3	0.002952306	-0.00786947	-0.099189342	-0.037206585	-0.094895824	-0.064935306	-0.049741175	-0.013324639	-0.020627035	-0.005568537	0.003610801	0.029399308	0.041654874	0.039151824	-0.019868596	0.033029161	0.033954922	-0.105709913	-0.017951125	-0.075240675	-0.046552336	-0.007866103	-0.063589353	-0.019215964	-0.025629584	-0.036401398	0.011411201	0.011960597	-0.040928632	0.046004826	-0.034700297	0.020022645	0.002226516	-0.034262272	0.020135742	-0.014305419	0.004832008	-0.011409706	0.003574426	-0.005990798	-0.009660918	-0.00604168	-0.019743786	-0.001714982	-0.059098416	0.011010643	0.003155066	-0.011834413	-0.046418926
¸ßË¹°×ÔëÉù´¦Àí (320).mp3	0.060813866	0.005745276	0.056642555	0.024604697	0.092865431	0.006307877	0.037608641	0.027561271	0.01022835	-0.016512468	0.050330822	0.021228898	0.066020187	0.013071714	-0.018257399	-0.002425293	-0.00073727	-0.028951056	0.031967109	0.098854713	0.086135493	0.093105277	0.068427816	0.016988285	0.022619445	0.016119496	0.006445897	0.030607701	0.044678133	0.035886918	0.037997107	0.065033448	0.018543116	0.028156828	0.063452823	0.042018739	0.078826843	0.042629111	0.014053029	-0.004704252	0.014327373	0.101918587	-0.000276287	0.023769739	0.107807923	0.065896782	0.117137827	0.019121144	0.059450048
¸ßË¹°×ÔëÉù´¦Àí (321).mp3	0.319216147	0.300599546	0.216139554	0.125480932	0.055192865	0.252379834	0.259962335	0.240010293	0.243302842	0.089643351	0.05304266	0.250112836	0.323417684	0.329263535	0.320117192	0.303977484	0.160995183	0.047904853	0.167665491	0.047188241	0.295800723	0.301459709	0.292476019	0.031436597	0.048343175	0.172802113	0.161399857	0.199458922	0.18736369	0.202053029	0.016595898	0.006390907	0.115146538	0.141813383	0.176817539	0.153612483	0.058013044	0.007510723	0.015540902	0.02211858	0.029541557	0.042300752	0.046212532	0.015480625	0.007762111	0.053777009	0.107995583	0.110315029	0.105242921
¸ßË¹°×ÔëÉù´¦Àí (322).mp3	0.003041071	0.015518301	-0.004841957	0.005123434	-0.014857104	0.007093726	-0.008021248	-0.009986995	-0.176160673	-0.063682145	-0.15445377	-0.004199698	-0.064464182	-0.024780326	-0.044784145	-0.016569351	-0.107352785	-0.031140755	-0.106544711	-0.037326069	-0.08546413	-0.034245133	-0.076711631	-0.034240627	-0.122691038	-0.034693225	-0.101165585	-0.028997687	-0.084272827	-0.015171772	-0.07118213	-0.017939146	0.0050374	0.007977981	0.002889782	0.000552678	-0.017598501	0.003815378	-0.008586867	-0.018242933	-0.169842443	-0.07616426	-0.133954057	-0.03980426	-0.087032004	-0.040891629	-0.049233953	-0.043200853	-0.1061567
¸ßË¹°×ÔëÉù´¦Àí (323).mp3	0.050515813	0.017228194	-0.067032266	-0.052095499	-0.018269208	-0.069001435	-0.06325757	-0.031311824	-0.082034171	0.045584912	0.015090639	0.015791505	0.13469552	-0.038634995	0.040891038	0.076029491	0.007198083	0.087465456	0.016087185	0.095288016	-0.056540656	0.047425124	0.03040845	0.043904732	0.128913453	0.013493453	0.012559997	0.075262916	-0.057736685	0.027915904	0.083728504	0.043943458	0.026365466	0.003296375	0.08179423	-0.065987628	-0.010773912	0.016921403	-0.041105635	0.066230693	-0.026845877	-0.063262973	-0.009921798	-0.016582288	0.088317346	-0.021753773	0.02761584	-0.035996309	-0.029118939
¸ßË¹°×ÔëÉù´¦Àí (324).mp3	-0.091488282	-0.056184797	-0.062471985	-0.061115366	-0.034586418	-0.058483071	-0.041201898	-0.059084539	-0.026555403	-0.018216584	-0.045973245	-0.076520307	-0.040109476	-0.007573337	-0.052658851	-0.150478696	-0.148763987	-0.059064513	-0.035545625	-0.050148018	0.157751705	0.133814173	0.137852034	0.096590823	0.103603427	0.028059318	-0.014013575	-0.088095769	0.045450521	0.092843787	0.050101868	-0.010130529	-0.041271578	-0.026879146	-0.051244055	-0.050966057	-0.065286083	0.003020843	-0.033438476	0.159325062	0.133755911	0.059363337	-0.056506221	-0.03922456	-0.00716342	-0.041518584	-0.069888761	0.011029428	-0.029365102
¸ßË¹°×ÔëÉù´¦Àí (325).mp3	0.134358759	0.106188784	-0.054093206	0.028724778	-0.033671799	0.029851958	-0.06636263	-0.046093846	-0.046699565	-0.006723696	-0.056263484	0.033892084	-0.036666748	-0.030507489	0.014081093	-0.016858065	0.129688627	-0.035768619	-0.040049848	0.037862609	-0.043653083	-0.070582925	0.020877744	-0.057163312	0.027456491	-0.039214003	0.018934036	-0.050458076	0.026284775	0.021980872	0.095587138	-0.005304582	0.136073808	-0.005679235	-0.030215553	0.030208917	-0.035930596	0.015164237	0.095681931	0.012164073	0.081541984	0.014497355	-0.045835368	0.043131006	-0.024906263	-0.008417377	-0.057876319	0.087148597	0.074587303
¸ßË¹°×ÔëÉù´¦Àí (326).mp3	0.032984527	0.046310547	0.062060465	0.000376768	0.032120231	-0.019054966	0.047717813	-0.018687145	0.006437969	0.02741874	0.000135483	0.007566419	0.010518256	-0.001945898	0.032296877	0.045111067	-0.017647745	-0.019923841	0.021396196	0.000398943	0.002134285	-0.015097172	0.004908066	0.015491452	-0.000223827	-0.000500628	0.090608275	0.011025258	0.016840366	0.035865438	0.008723951	-0.002675059	-0.012209004	-0.009480018	-0.020898558	0.017032851	0.036201121	-0.024511398	0.028943044	0.01224685	-0.016738171	0.027832166	0.010397873	0.01019172	0.031506286	-0.037644707	-0.028138681	0.006625985	-0.004510297
¸ßË¹°×ÔëÉù´¦Àí (327).mp3	0.007121185	0.013767943	0.010036967	0.018314367	-0.0126362	0.015658565	0.062271189	0.070662641	0.032858983	-0.001643071	0.012329216	-0.008005558	0.041276331	0.02425258	-0.00930607	0.029592973	0.095489205	0.060700384	0.015725478	0.000922609	0.005803741	0.068064136	0.079059607	0.034995963	-0.011881957	-0.002528774	0.057136525	0.067033798	-0.002794715	-0.014621706	-0.021035103	0.038037835	0.084877579	0.050983695	0.098236161	0.099030203	0.046064435	-0.014248477	0.039003293	0.0139775	-0.03137347	-0.06399559	0.053856737	0.093239547	0.07049099	0.107676502	0.029600087	0.051649359	0.004300726
¸ßË¹°×ÔëÉù´¦Àí (328).mp3	0.116306495	0.017432815	0.057815076	0.061021681	0.065280098	0.06169185	0.029203334	0.026477162	0.145401188	0.183587752	0.209656618	0.053482716	0.096421868	-0.012982864	0.094922867	0.031183571	0.068328981	0.030643003	0.047521342	0.098674008	0.110488832	0.059880284	1.21E-05	0.097326475	0.046163379	0.043283711	0.040513676	0.022845011	0.026485685	0.07845781	0.042124639	0.060109541	0.096873304	0.021126658	0.11894897	0.17476032	0.186799593	0.17490618	0.118988235	0.030406045	0.063201038	0.08676904	0.016572587	0.006063553	0.08431779	0.096489363	0.030828458	0.125236101	0.162682065
¸ßË¹°×ÔëÉù´¦Àí (329).mp3	0.022439365	0.010289924	0.014531732	-0.035922892	0.049151208	0.048473154	0.014499749	0.036370399	0.078676528	0.006883675	-0.016595011	-0.033241982	-0.011006079	-0.014920456	0.005838168	-0.024490054	-0.022040795	-0.046600875	-0.026985198	0.007690754	0.04142027	-0.017622443	0.03159276	0.004333	-0.019228499	0.04212347	0.015640584	0.08532809	0.108184563	0.056494077	0.048628772	-0.00103874	-0.020213104	-0.021905824	-0.008786259	-0.023084924	-0.092141813	0.034639406	0.0193204	0.005692252	-0.012919444	0.024324764	0.101327914	0.018728532	-0.054301357	-0.008631743	-0.002606416	0.005752797	-9.08E-05
¸ßË¹°×ÔëÉù´¦Àí (330).mp3	-0.070132475	-0.089500827	0.011933283	-0.09696062	0.00035631	-0.019660407	-0.066376881	-0.014034838	-0.054924921	0.002478418	0.033048608	-0.050870594	0.031357803	0.012651437	0.012592668	0.011403538	-0.012816034	-0.012111579	-0.05198925	0.055459354	-0.039882567	-0.052781371	-0.037183436	-0.030477784	0.007415778	-0.068704155	-0.050902868	7.07E-05	0.044775084	0.0811204	0.024573075	-0.002211643	-0.05793897	-0.051851985	-0.012925618	0.025113435	-0.078283646	0.056148478	-0.041723305	-0.013048511	-0.046673203	-0.014876016	0.001476731	0.010810782	0.057564977	0.006902285	-0.058013032	-0.065334096	0.004559874
¸ßË¹°×ÔëÉù´¦Àí (331).mp3	0.039622952	0.036794226	0.041548242	-0.004097396	0.064209562	0.053423254	0.184028358	0.049191921	0.08973014	0.054721838	-0.030786392	0.047286786	0.001239315	-0.003934488	0.037488044	0.082378641	0.054574281	-0.007073238	-0.002804843	0.084452542	0.053557463	-0.015085848	-0.024277433	0.027002275	0.022534828	-0.019751988	0.000525558	0.151262928	0.020636394	0.170920865	0.127744532	0.121974581	-0.006058541	-0.009227139	-0.010926989	0.08566514	0.078014597	0.068004195	0.14035799	0.026186959	-0.021855139	0.032790855	0.069015785	0.151708876	0.030907393	0.117234788	0.066733803	0.008134828	0.043573252
¸ßË¹°×ÔëÉù´¦Àí (332).mp3	0.045781619	-0.083186696	-0.007266707	-0.064160378	-0.057853881	0.048181142	0.037751172	-0.012688476	0.033969271	0.032119913	0.017552093	0.004874274	0.056504909	0.012850981	0.022238626	0.00570316	-0.008780523	-0.039474579	-0.012429707	0.099168061	0.014146235	0.026180967	0.00176214	0.068687729	0.026064009	0.035099738	0.07704429	0.02421913	0.013043513	0.01732594	-0.030463046	-0.053827445	-0.005931017	-0.027840745	-0.027396074	-0.011315996	0.022686041	0.002566231	0.002472084	0.043421368	0.024700357	0.010592923	0.047474071	0.009034172	0.040252192	0.025201015	-0.063923058	-0.050461677	-0.043874118
¸ßË¹°×ÔëÉù´¦Àí (333).mp3	-0.000509655	0.016807441	-0.021657057	0.015867888	-0.003069899	0.006218344	-0.039612378	-0.088276991	-0.047158375	-0.038656147	-0.020926998	0.022663899	-0.02465266	0.004555436	0.078068155	0.073134708	0.034584235	-0.0247351	-0.045438093	0.008610723	0.036464944	-0.032949247	-0.070770417	-0.023014366	-0.021133695	-0.031411712	-0.011051066	-0.029748599	-0.010923216	0.05061145	0.106219876	0.025701441	-0.023731068	-0.032024889	-0.006040218	0.004116356	-0.08206275	-0.056755413	-0.058514747	-0.032917736	-0.011465218	-0.043373565	-0.036976272	0.01303021	0.113400846	0.043276109	0.000805053	0.017038251	-0.012784071
¸ßË¹°×ÔëÉù´¦Àí (334).mp3	0.008782539	0.008267385	0.004489701	0.03001861	0.018606473	0.008114721	0.005636066	0.003919905	0.025249186	0.001446054	0.008747839	0.015283778	-0.005081363	-0.010462754	-0.023595219	0.009336635	-0.006225876	-0.005672366	0.013987873	0.024588308	-0.004566555	0.026146257	0.009131657	0.005565863	-0.010023491	0.008655463	0.029554529	-0.005315389	-0.013116307	-0.004237659	-0.013556041	-0.006434781	-0.009988377	-0.011722065	0.010867872	0.018497857	0.025621059	-0.000709989	0.025165471	-0.003324835	0.035150369	0.009694565	-0.017466171	-0.023644351	0.014546669	0.010010304	0.028213872	0.021479089	-0.00541871
¸ßË¹°×ÔëÉù´¦Àí (335).mp3	-0.017165921	-0.043792344	0.016396358	-0.011272919	-0.018716285	0.054728868	-0.004566271	-0.022686526	-0.046829604	-0.039849893	-0.020524412	-0.050479423	-0.026316667	0.014136868	-0.040142783	-0.004111847	0.073643126	-0.031490718	-0.018764646	0.005952895	-0.040454542	-0.029377051	-0.043850491	0.017481497	0.054538893	0.031598625	0.02197659	-0.023543602	-0.011101743	-0.025569406	-0.027220882	-0.03264951	-0.031832234	-0.007036074	-0.155445099	0.035842486	0.020820715	-0.041736966	0.012190077	0.029434538	-0.007793644	-0.033217665	-0.025218485	-0.025867024	-0.019312157	-0.012171895	0.031197147	0.002942739	-0.030964842
¸ßË¹°×ÔëÉù´¦Àí (336).mp3	-0.004308492	-0.000941029	-0.011835998	-0.021945535	-0.001060132	0.003010289	0.00812946	0.028055301	0.027340742	0.000463907	-0.008962916	0.048238008	-0.013214358	-0.018304123	0.01796114	0.000518003	-0.010795072	-0.015534216	-0.029026994	0.007027182	0.012184115	0.028739746	-0.005429245	-0.009618102	-0.007968194	0.052704653	0.028138729	-0.016105074	-0.01371293	0.004758499	-0.005507738	-0.023976401	-0.01753715	-0.009079258	0.00295778	0.025540536	0.000180986	0.030248	0.010680703	0.01530037	0.034645343	0.031921693	-0.009089923	0.008297335	0.001506022	-0.010348043	-0.026175392	-0.030308097	-0.009012841
¸ßË¹°×ÔëÉù´¦Àí (337).mp3	0.116675521	-0.007477709	-0.011558679	-0.040826405	-0.02555797	0.002439805	0.004096248	0.000789727	0.00040289	-0.007363626	0.029776225	0.018360649	-0.004396184	-0.006953537	-0.008456657	-0.010184185	-0.05807807	0.001362201	0.04823661	-0.018427425	-0.014087087	-0.05343188	0.027694542	0.056993221	-0.013194667	0.01786486	0.040824261	-0.054819292	-0.011689596	-0.052390843	-0.014210295	0.06933101	0.029483899	0.052353765	0.064501917	0.056242685	0.019485708	0.035328896	0.071257311	0.052960999	0.008815288	0.013702981	-0.021882093	-0.010588581	0.067616525	0.096781981	0.043968091	0.031457416	0.049836882
¸ßË¹°×ÔëÉù´¦Àí (338).mp3	-0.033087395	-0.018283467	0.019220291	0.052874684	0.084480342	0.10604414	0.035823874	0.055880727	0.018006815	0.005082423	0.005362458	0.056117405	0.037656421	0.028127563	0.045493461	0.038421663	0.02560012	0.032601618	0.075384688	0.04729852	0.025035477	0.001516265	0.001084235	0.0038066	-0.036467253	-0.029040654	-0.067295379	-0.084490436	-0.075329985	-0.073344428	-0.095489311	-0.086431493	-0.107422333	-0.066700435	-0.049804606	0.000280708	0.058658043	0.077901863	0.056511188	0.072604164	0.105503562	0.014484395	0.011223404	0.037059792	0.037343522	0.036066136	0.034366083	0.022071134	0.028063308
¸ßË¹°×ÔëÉù´¦Àí (339).mp3	-0.016962434	-0.021859624	-0.006885526	0.003364554	0.008445891	-0.021775568	-0.005398642	-0.002751096	-0.023223272	-0.012064075	-0.021940963	-0.091919767	-0.053825781	-0.076792635	-0.057690908	-0.056168002	-0.077089286	-0.048243413	-0.021763508	-0.05530512	-0.017131899	-0.038283834	-0.013750065	-0.041017311	-0.070636171	-0.067014135	-0.053105185	-0.082074667	-0.059286832	-0.030687095	-0.042202418	-0.025648577	-0.040822641	-0.020376428	-0.05360069	-0.054485086	-0.031869044	-0.076901217	-0.101878969	-0.05373306	-0.076399932	-0.027955075	-0.039820287	-0.06034916	4.76E-05	-0.026736514	-0.043199112	-0.009452553	-0.043666435
¸ßË¹°×ÔëÉù´¦Àí (340).mp3	-0.022852682	0.007433274	0.005250977	-0.006854654	0.009020283	-0.007593077	-0.005115537	0.010148971	-0.008603182	-0.004813076	-0.000246836	-0.013383854	-0.007416103	0.014469395	0.003850909	0.00448729	-0.007081964	0.010745242	0.006578167	0.042029474	0.012332063	-0.009032795	-0.017523964	-0.004291005	-0.016947889	0.023185247	0.032915566	-0.024399598	0.019199994	-0.050799037	-0.055071786	0.003339122	0.03124048	0.024614613	-0.004038236	0.016136002	-0.151346456	-0.045530993	0.029081057	0.042296205	-0.013310582	0.013288149	-0.122394016	-0.028679145	0.026314521	0.032089794	-0.008840128	0.01768022	0.002658873
¸ßË¹°×ÔëÉù´¦Àí (341).mp3	0.093628848	0.139163402	0.167651441	0.12023462	0.172252772	0.181703023	0.147240825	0.13659443	0.182941916	0.093918749	0.160212322	0.196399385	0.151301735	0.175215256	0.206067147	0.211949935	0.045569716	0.109919765	0.111125708	0.081186835	0.124759082	0.118507259	0.054477993	0.101784082	0.038343681	0.029443006	0.072051226	0.047260965	0.040933344	0.030427147	0.108748299	0.117700217	0.104019748	0.097237077	0.107569889	-0.086973415	0.009226109	-0.014573332	-0.023943698	0.015177479	0.035884921	-0.09051613	0.029603335	-0.045219455	-0.095089097	-0.064516909	0.032006551	0.123896278	0.178705102
¸ßË¹°×ÔëÉù´¦Àí (342).mp3	0.013043437	0.002098719	-0.031191826	0.011982357	-0.009611717	0.059746909	0.002054718	-0.027870783	0.018030774	0.001649225	-0.030299479	0.031749491	-0.007390714	-0.040482119	-0.010519415	-0.002866675	-0.070826466	-0.013440718	-0.001644868	-0.031845228	0.010145711	-0.01675975	0.055966512	0.004699359	-0.026511593	0.011773364	-0.006813	-0.023769673	0.029621449	-0.007442236	-0.049748176	0.015232041	-2.07E-05	-0.038182896	0.012097184	-0.005004388	-0.030232102	-0.00137295	-0.004432627	0.013986034	0.030278473	0.035003454	0.006666361	0.023827945	0.029162269	-0.001755	0.040198315	0.02688975	0.005416738
¸ßË¹°×ÔëÉù´¦Àí (343).mp3	-0.013561435	-0.005531513	-0.048155163	0.110031357	0.018440029	0.089516741	0.119440163	0.021228537	0.078500749	0.185261261	0.070589969	0.052650132	0.103829617	0.000447693	0.042399266	0.039123994	0.003964083	0.046479136	0.036968688	0.007631796	0.085959705	0.052985282	0.046773979	0.050701393	0.035508308	0.003406693	-0.010859917	0.000240127	0.014998984	-0.011678454	0.008805692	0.002824874	-0.006838724	-0.008751227	0.010338914	-0.004542122	0.02059792	-0.010296233	-0.025217114	0.016741876	-0.01985786	0.026691443	0.016224053	-0.032844162	0.018927299	-0.001388823	-0.009786651	-0.010784165	-0.01953713
¸ßË¹°×ÔëÉù´¦Àí (344).mp3	0.063662395	0.031191741	-0.025559535	-0.113089789	-0.079557013	-0.160805643	-0.074625551	-0.004192677	0.02921727	0.045497174	-0.092572523	-0.065680627	0.000825164	-0.002629753	-0.008635794	-0.002294433	-0.018837376	-0.028564482	-0.010777146	0.008366672	-0.000471699	0.013422307	0.00410659	0.008630166	-0.004478816	-0.016191937	-0.032949004	-0.047822584	0.001250808	-0.006800049	0.003558783	0.002517235	0.022544048	-0.006910909	0.007345934	0.005676998	0.007332577	0.001646873	-0.015673244	-0.02971312	-0.042373707	-0.015604756	-0.01282329	0.008392604	0.006194019	0.008696091	0.007629658	-0.005823011	-0.017344881
¸ßË¹°×ÔëÉù´¦Àí (345).mp3	0.0898085	0.110705176	0.092451098	0.051715817	0.038632273	0.004800413	0.000446949	0.023269924	0.109634038	0.022197918	0.01538158	0.012176125	-0.00703459	-0.011735234	0.027855882	0.011121485	0.019237734	0.026409549	0.063149732	0.014713783	0.012087175	0.015520464	0.001413089	0.017943359	-0.001807992	-0.005722017	0.017097698	0.137156087	0.02358638	0.006292686	-0.000453265	0.00408474	-0.004521947	-0.000114519	-0.028306863	0.05329556	-0.005370463	0.00569668	-0.018511632	-0.008488581	0.159616371	0.065823054	-0.009693848	-0.005538027	-0.017852578	-0.039878893	-0.033058966	0.032603948	-0.027391107
¸ßË¹°×ÔëÉù´¦Àí (346).mp3	0.090856419	0.066617448	0.080370702	0.006871803	0.005274354	0.008558715	0.030428471	0.063418676	0.003603542	0.016199422	0.03633091	0.016659482	0.030082954	0.09747817	0.009142487	0.033049628	-0.001966328	0.107060374	-0.007973168	-0.006119097	0.005263496	0.04005286	0.072224919	-0.008065293	0.016866498	0.00830555	-0.006141672	-0.003816009	0.00294353	0.000977381	0.002413817	0.009899722	0.008334821	-0.000459776	0.013476814	0.025503626	-0.006687512	0.024554878	-0.00044703	0.01181721	0.003621314	0.004757075	0.016903413	0.027817797	-0.000280543	-0.023799226	-0.010640344	-0.004039494	-0.006867148
¸ßË¹°×ÔëÉù´¦Àí (347).mp3	0.006189937	0.056584624	0.044153787	0.0669832	0.01335934	0.021692763	0.058789002	0.083264052	0.03656087	0.049819711	-0.002598632	0.015862274	-0.075117925	-0.098644002	-0.032283624	-0.053156006	-0.024468388	0.024837452	0.071900717	0.084666814	0.042189806	-0.001579931	-0.011741026	0.01175824	-0.000792208	0.001012581	0.043476033	-0.013023717	0.033295169	0.053680748	0.165482659	0.019917634	0.020582169	0.029554948	-0.048091574	-0.074162501	-0.0640962	-0.046502539	-0.02137503	-0.008232749	0.055391151	0.064385106	0.010823069	0.042479731	0.027999097	-0.022907405	-0.006406135	-0.00483968	0.000166215
¸ßË¹°×ÔëÉù´¦Àí (348).mp3	0.122674144	0.007068557	0.142572127	0.001298055	-0.010777614	0.107090818	0.007938107	0.056652379	-0.005007351	0.064104226	0.010391034	0.045130526	0.006864331	0.014929456	0.083432562	0.004339372	0.118269704	-0.015799327	0.021406964	-0.03743523	0.08771402	0.005406597	-0.00694285	0.033232055	0.063046255	0.043283144	-0.01345522	-0.032199257	-0.02212295	0.013550722	0.043142535	0.099923924	0.148327758	0.026767695	0.082233932	0.02997198	0.00761566	0.046878724	0.020981462	-0.029583633	-0.024773997	0.04266921	0.009999584	0.092202135	0.017333988	0.018438717	0.044528577	-0.012995606	-0.017068018
¸ßË¹°×ÔëÉù´¦Àí (349).mp3	-0.011210193	0.049792382	0.014044855	0.011726885	0.028642645	0.029269861	-0.012611631	0.025990028	-0.031709542	0.07763315	0.060276699	-0.020322008	0.035836458	-0.006894628	-0.035420419	0.020779698	0.048297158	0.040991217	0.041756938	-0.011134534	0.129874563	0.045060785	0.010717186	0.044938422	0.039883057	0.052723426	0.010084753	0.002977524	0.05676517	0.050959246	-0.009652058	0.149510654	0.070326463	0.031172124	0.065835573	0.010858862	0.026921963	0.027302798	0.047810067	0.033961312	0.062756432	0.071824224	0.084404368	0.04650685	-0.005329075	0.025173674	0.021786816	0.030277402	0.022309068
¸ßË¹°×ÔëÉù´¦Àí (350).mp3	-0.014583062	0.01046748	-0.006012774	-0.023746264	0.010235646	0.046356386	0.009586549	-0.012447571	0.042246	0.007119012	0.02943858	0.003923738	0.064801572	-0.013173354	-0.003619211	-0.003808694	-0.014320458	-0.005029921	-0.005999646	0.017437788	0.001483651	-0.019746291	-0.023028695	-0.033489394	-0.047010306	-0.020257779	-0.022289249	-0.050875243	-0.004780807	-0.017683481	-0.028746575	-0.002106227	0.017608302	-0.019010672	-0.005520086	-0.009239125	0.042990306	-0.024896288	-0.046954024	-0.014998246	-0.023560976	-0.031393213	0.00234313	-0.015061248	-0.017888277	-0.00264251	-0.003683224	0.071500716	-0.034989719
¸ßË¹°×ÔëÉù´¦Àí (351).mp3	-0.092700205	-0.092380965	-0.04356467	-0.056625482	-0.064783208	-0.141031775	-0.091162105	-0.062394814	-0.039195969	-0.056903186	-0.019655309	-0.03338123	-0.027662004	-0.018795567	-0.02562216	-0.010048553	-0.021791704	0.023748426	0.019122111	0.007814008	-0.128394517	-0.104742895	-0.119212204	-0.120351801	-0.085556414	-0.087906479	-0.105574242	-0.084855417	-0.108430489	-0.039553407	-0.039495638	-0.050816288	-0.050676406	-0.018352721	-0.031061737	0.01535037	-0.001420006	0.028754575	0.036377284	0.056043037	0.044328702	0.068161154	0.043527796	0.041816735	0.060175717	0.04570161	0.053603988	0.048052998	0.055481639
¸ßË¹°×ÔëÉù´¦Àí (352).mp3	0.067031337	0.006507828	-0.000280969	0.001347732	0.008799195	0.018779809	-0.047305394	0.032918335	-0.005486146	-0.020646163	-0.007700422	0.060548509	-0.073557813	0.047452219	0.027447082	0.002576441	0.016219468	0.002764662	0.023996697	0.009154436	-0.000330808	0.005057803	0.013710549	0.010233905	0.005827789	0.006034844	3.15E-05	0.008436247	0.002391118	0.0258356	0.004475904	0.001799992	0.009557285	0.0132766	0.011205721	0.039668653	0.004971752	0.007170097	0.011029375	0.007469877	0.02364921	0.011761923	0.001089041	0.006584922	0.014152793	0.010458674	0.012902287	0.005065795	0.006806731
¸ßË¹°×ÔëÉù´¦Àí (353).mp3	-0.004180104	0.003629659	-0.015699129	0.004481697	-0.001497675	-0.008526294	-0.009386055	0.006946667	-0.001061783	-0.028436865	-0.027703283	-0.017258628	0.016440635	0.02325295	-0.001372163	0.021495325	-0.003618891	-0.002744672	-0.017965925	-0.001784891	-0.000434376	-0.004894378	-0.019002571	-0.013150977	0.004798456	-0.026247888	0.025453532	0.001554583	-0.003685328	-0.034388886	0.000352546	-0.00107148	-0.011235924	-0.031050431	-0.004421976	-0.007429317	-0.014311033	0.002234385	-0.015472047	-0.002877538	-0.026432506	0.003282556	-0.025081567	-0.011413845	-0.01977125	-0.001694261	-0.015824768	-0.010510737	-0.024492236
¸ßË¹°×ÔëÉù´¦Àí (354).mp3	0.009570672	-0.037042879	-0.012532939	0.023272184	0.04702471	0.010395672	-0.018503259	-0.024567801	-0.015173295	-0.031370882	-0.006339935	-0.034338601	-0.034776782	-0.004447769	0.049768195	-0.02392116	0.008842673	0.012221014	0.028911057	0.026426525	0.0110377	0.006343907	0.006830753	0.032651623	0.013122909	0.002055211	-0.013767956	-0.017789816	-0.020903589	0.006820141	0.006009593	-0.01674766	-0.01071721	0.013071312	-0.010313324	0.009859344	-0.012147153	-0.010625302	-0.027537539	0.003134049	-0.020112943	-0.019061301	-0.02147567	-0.0343141	0.022079262	0.004223811	-0.006186118	-0.006995154	-0.001347045
¸ßË¹°×ÔëÉù´¦Àí (355).mp3	-0.016118698	0.009232573	0.024146874	-0.008609119	-0.01362957	-0.067020653	-0.086315283	-0.076222901	-0.062157324	-0.042545999	-0.045406841	-0.022025854	-0.004401936	-0.017713899	-0.013452021	0.004591334	0.022170554	0.018997698	-0.031599364	-0.031180098	-0.055140938	-0.058394773	-0.073033459	-0.063579506	-0.046807562	-0.032818687	0.003676299	0.00054508	-0.012028022	0.00817484	0.02569244	0.00534855	0.019723984	-0.024496653	-0.030235369	-0.067542208	-0.040568675	-0.015549685	-0.064746515	-0.030996029	0.010164922	0.0253836	-0.022117894	0.003116744	-0.007699721	-0.010578337	-0.01922641	-0.00547607	0.010157011
¸ßË¹°×ÔëÉù´¦Àí (356).mp3	0.007708844	0.008285333	0.002885573	0.005735819	0.005218852	0.005183811	-0.007741513	-0.002575498	-0.008900227	0.002401834	-0.009180395	-0.001665235	0.001754939	-0.011290468	-0.002059193	0.001231513	-0.001857315	0.00417609	0.007280426	0.000528317	0.005738788	0.007152463	-0.005949622	0.00746937	0.007232293	-0.00922488	-0.001585609	0.000252628	-0.008710742	-0.00416956	-0.00252468	0.006761461	0.010940769	-0.00107457	-0.012642292	-0.000704823	0.003598334	0.008372763	0.00411562	0.002258732	0.00576735	0.007653291	-0.018474546	-0.012054849	-0.02487366	-0.005626497	-0.027023768	-0.021538338	0.003000588
¸ßË¹°×ÔëÉù´¦Àí (357).mp3	-0.008103711	0.016022034	0.00619636	0.006115439	-0.009126144	-0.015108465	-0.045758644	-0.029211252	-0.031096561	-0.03111927	-0.030894251	-0.037104712	-0.014740237	-0.006561592	0.00994949	-0.022296708	0.009629558	-0.014670303	-0.023959203	-0.03805005	-0.010184901	-0.00899451	-0.040045845	-0.020090953	-0.019953065	-0.02195849	-0.002683577	-0.023276349	0.079581843	-0.017775524	-0.011305956	-0.050030751	0.092215282	-0.018883298	0.043860615	0.013068343	0.009253934	0.000585212	-0.007771277	0.090322397	-0.016441835	-0.003372579	-0.014417021	0.024436158	-0.051790503	-0.009342453	-0.036014653	0.06220868	-0.004556985
¸ßË¹°×ÔëÉù´¦Àí (358).mp3	-0.017877032	0.023741006	0.04014524	0.011653857	0.010326216	0.012502502	0.012123459	-0.01478073	-0.01220145	0.035924448	-0.005914325	0.01036546	-0.004123374	0.013957642	0.026303093	0.047304872	0.015659205	-0.032375264	0.02193725	0.005678449	0.0156643	-0.019626432	0.023899654	-0.01183121	-0.001167532	0.017822562	-0.001216311	0.015513978	0.020584496	0.007672759	-0.004661405	0.038976415	-0.000749062	0.014296803	-0.020387236	0.029169295	0.028128525	-0.007097867	-0.027083682	0.045970478	-0.017486943	0.024518669	0.02277778	0.009979896	0.035802949	0.019609388	-0.016988591	-0.017139975	0.014779348
¸ßË¹°×ÔëÉù´¦Àí (359).mp3	-0.02134269	0.035204401	0.027445061	-0.002745965	-0.035372341	-0.005305369	0.027921525	-0.020557524	-0.025174514	0.013610173	-0.016395	-0.002486252	0.014703819	-0.000874178	0.026661777	-0.014209328	0.006053862	0.015474118	-0.006822674	-0.011928639	0.019181448	-0.034257417	0.024633413	0.005377032	-0.019063232	-0.007246372	0.001267785	0.012906072	-0.014997528	-0.00267615	0.006726365	0.007648704	-0.0215667	0.034238408	0.027756809	-0.003276636	-0.031868723	-0.004113902	0.028405694	-0.021306314	0.010377906	0.023543639	-0.017266026	-0.001935164	0.008341334	0.02064383	-0.022867307	-0.032929267	0.007282667
¸ßË¹°×ÔëÉù´¦Àí (360).mp3	0.032149209	0.00549111	0.002718473	0.007512326	-0.004611442	-0.00902877	-0.071337363	-0.037629471	-0.018225724	0.030467623	-0.012084024	0.000734772	0.008527946	0.034644283	-0.003935415	0.023032829	0.004591494	0.007043544	-0.010081756	-0.004605327	-0.018644013	-0.022821227	-0.02257719	-0.066067903	-0.013675999	0.043844713	0.013380815	0.001343772	0.005300634	0.049843795	0.056197442	0.054416479	0.016853076	-0.01733248	0.001810598	0.007809593	0.003195301	0.044216152	-0.065929104	-0.036942505	-0.045946819	0.030303885	-0.008446563	0.007348833	-0.00013535	0.041988681	0.004107605	0.016935234	0.013417231
¸ßË¹°×ÔëÉù´¦Àí (361).mp3	0.032306421	0.106308151	0.07660842	0.053423742	0.097006906	0.147224415	0.017081657	0.021256907	0.119275529	0.045242532	0.02373943	0.092322354	0.015633071	0.03436403	0.101906754	0.034414706	0.095904794	0.127597299	0.024623308	0.053584969	0.03116769	0.065803228	0.110498643	0.071580614	0.023347955	0.003432275	0.08483726	0.051645366	0.114426799	0.074311069	0.048914781	0.108761925	0.060438255	0.012166131	0.091006149	0.068240376	0.03571884	0.100467628	0.039438371	0.014140975	0.066863123	-0.013679886	0.007840778	0.100861128	0.045580868	0.024379022	0.100116413	0.054503463	0.054807846
¸ßË¹°×ÔëÉù´¦Àí (362).mp3	-0.023081248	-0.009325115	-0.020088502	0.028933539	0.015301966	0.02383397	0.025393785	0.019490807	0.090389388	0.063229342	0.03625577	0.003981226	0.02528757	0.026227734	0.015895549	0.097983008	0.041307577	0.027208056	0.005251819	0.027379391	0.029637393	0.029724219	0.088623235	0.028895236	0.022263375	0.003768124	0.015449958	0.011897898	0.031775735	0.037151802	0.019413293	0.015408655	0.00578182	0.026656668	0.030453016	0.044311462	0.060905242	0.027836548	0.008935083	0.008831949	0.028762863	0.023065954	0.048929263	0.065596806	0.027932634	-0.010617238	0.005195696	0.003110054	0.008529451
¸ßË¹°×ÔëÉù´¦Àí (363).mp3	-0.047031715	-0.044817135	-0.159937353	-0.00938205	0.049125789	0.043307736	0.016698552	0.016456955	0.035786606	0.011908868	0.028567959	-0.000186874	-0.06949475	-0.09182591	-0.043189099	-0.079205851	-0.096215206	-0.136761974	-0.065945197	0.013630023	0.024055219	0.038353509	0.009983141	0.01725218	0.02444799	0.041699533	0.012550353	-0.051195611	-0.084755967	-0.04567397	-0.090294627	-0.078689277	-0.120937339	-0.011407272	0.036130139	0.025608034	0.032574233	0.011358497	0.009144839	-0.006822686	0.026702366	0.011108135	0.001720072	-0.030736721	0.021018523	0.021401114	0.038312315	-0.109320034	-0.055220506
¸ßË¹°×ÔëÉù´¦Àí (364).mp3	-0.004603104	0.004427366	-0.036379807	-0.000654885	-0.016047546	0.021479005	-0.00791795	-0.013849577	0.035486102	0.040926901	0.012432225	-0.012005981	-0.006452868	-0.002382933	0.016838088	0.029545174	0.00187232	0.035534408	-0.003453867	-0.008824522	-0.001028034	0.012163566	0.022589374	0.03179047	0.067341081	0.020304638	0.026339047	-0.011041032	0.064583284	0.025510127	0.017366196	0.011837676	-0.010406145	0.011701894	-0.008720911	0.012224119	-0.010450719	0.018561008	0.005939824	0.042847841	0.026262936	0.011268521	0.019339506	0.022900165	0.016417325	0.023286739	-0.000375086	0.016226102	0.018639629
¸ßË¹°×ÔëÉù´¦Àí (365).mp3	-0.11526977	0.002823755	-0.041272254	-0.030527493	-0.007888824	-0.030484232	-0.01719855	-0.041885862	-0.034155773	0.00395484	0.006803527	-0.026533777	-0.024405214	-0.000231928	-0.079078606	-0.084744979	-0.074615725	-0.008318364	-0.02003333	-0.043001421	-0.077862721	-0.035383181	-0.036952583	-0.001245365	-0.036294765	-0.034038215	-0.002219625	-0.029154411	-0.047419293	-0.010001222	-0.128445541	-0.084342558	-0.102246622	-0.002011749	-0.02685354	-0.019684261	-0.019893169	-0.048382022	-0.027131426	-0.0399429	-0.05615513	0.008037019	0.002535998	-0.036049839	-0.025729421	-0.05463085	-0.11120031	-0.092227186	-0.104611789
¸ßË¹°×ÔëÉù´¦Àí (366).mp3	0.160849435	0.147263748	0.138766949	0.078870886	0.054951234	0.094949152	0.165991835	0.203870507	0.216876837	0.194913475	0.164072973	0.17857928	0.102430068	0.076012069	0.04657634	0.101359379	0.078531713	0.058450899	0.068648302	0.066215655	0.080195971	0.112533188	0.129680714	0.119421738	0.091352482	0.043940329	0.027040021	0.014000712	0.018790601	0.019815282	-0.039113172	0.100085476	0.055975433	0.076037393	0.083546786	0.098071173	0.091247203	0.034514126	0.015487421	0.122729558	0.129592221	0.024451191	0.027981946	0.046609945	0.069434266	0.056537499	0.100760843	0.036297252	-0.01000097
¸ßË¹°×ÔëÉù´¦Àí (367).mp3	0.006724276	0.02930995	0.078013033	0.11587562	0.131221309	0.108236855	0.034258172	0.016404495	0.084130734	0.018902285	-0.000615125	0.000800738	0.012704588	0.066592789	0.031661727	0.022745908	0.006265461	-0.013345922	0.018170021	0.027601717	-0.025947464	0.033729248	-0.006997806	0.023875225	0.049228583	0.087943441	0.123996701	0.118251212	0.045114627	0.018775113	0.085734893	0.005710768	-0.00509367	0.013944054	0.025954699	0.112214142	0.04323624	0.048621806	0.003812194	-0.005063705	0.005279495	0.001951721	-0.027751439	0.009231425	0.004796512	0.014896658	0.087526578	0.091027823	0.143794167
¸ßË¹°×ÔëÉù´¦Àí (368).mp3	-0.006416751	-0.012498816	-0.006507378	-0.004085396	0.005047974	0.010463627	0.0121867	0.016834373	0.014602407	0.004833273	-0.003120518	-0.010518143	-0.003962909	-0.003286934	0.011879498	0.015394562	0.006122442	0.025849407	0.012538513	0.019474095	0.010517287	0.014992553	0.00994638	0.025688247	0.030777672	0.032138046	0.033731505	0.026205459	0.012593929	0.019859771	0.004734148	0.027408223	0.021485209	0.020741212	0.027201114	0.037902345	0.015943636	0.013110499	-0.001758195	0.020093727	0.027115934	0.002575378	0.002441587	0.015870908	0.029416945	0.00910095	0.003120202	0.007532919	0.027626447
¸ßË¹°×ÔëÉù´¦Àí (369).mp3	0.022282106	0.024256008	0.002944928	0.018531511	0.01611339	0.032930251	0.01690716	0.037868352	0.015251592	0.026675747	0.001112407	0.02803869	0.020604259	0.033074514	0.015001381	0.027398714	0.025701634	0.007529287	0.011297723	0.018158746	0.025212439	0.031405419	-0.006110634	0.019481054	-0.004560143	0.0033508	0.010202131	0.03128572	-0.026762306	0.037349807	-0.019431877	-0.029194037	-0.030915771	0.02135716	-0.014173868	0.017470222	0.025108387	0.037681523	-0.007101915	0.019957017	-0.005351284	0.003581271	0.006915877	0.010416665	0.014007613	0.033733154	0.016286505	0.047068703	0.020080803
¸ßË¹°×ÔëÉù´¦Àí (370).mp3	0.027165268	-0.024756566	-0.019098728	-0.015324796	0.032576081	0.088439909	0.045791752	0.087647778	0.117605452	0.05437074	0.072188679	0.084299517	0.0336412	0.018207203	0.037622877	0.024033905	-9.49E-05	0.033898413	0.021697072	0.059959329	0.043336405	0.010658371	0.011988858	0.0463467	0.000908647	0.001861534	-0.01413962	-0.004209741	-0.007544354	-0.019281236	0.020723582	0.107419579	0.128559106	0.055083394	0.054379595	0.073803811	0.040856244	0.020954785	0.033095743	-0.006523003	0.022092839	0.03150523	0.036875481	0.02813364	0.063831244	-0.005529867	0.008193793	0.039434858	0.000744041
¸ßË¹°×ÔëÉù´¦Àí (371).mp3	-0.004797112	0.020039541	0.034142671	0.016463663	0.001369387	0.020053479	0.021939787	0.030496067	0.005176844	0.017037967	0.001234404	-0.003030692	0.022284305	0.003209625	0.009171506	0.002352633	0.009755114	-0.009513159	0.007645025	-0.001890856	0.003642804	0.02063457	0.007172682	-0.00565012	0.003914311	-0.019186046	-0.008808749	-0.015812315	-0.009398381	0.015948898	-0.016969163	-0.011084493	-0.017126339	-0.011480699	-0.015361873	0.003680223	-0.008707261	0.005849372	-0.005187469	0.017429914	-0.005976965	0.00899625	-0.005488985	0.014033934	-0.012961788	0.007286486	-0.002134353	-0.017221588	-0.018571914
¸ßË¹°×ÔëÉù´¦Àí (372).mp3	0.007401734	0.032376035	0.025018368	0.002820269	-0.033422004	0.084538164	0.108167724	0.041200024	0.036992573	0.039577414	0.014104784	-0.00148281	-0.009661743	0.051802009	-0.007446762	-0.023473341	0.01686351	-0.033890066	0.010258557	-0.054299703	-0.015344259	-0.06138858	-0.045389443	-0.083531325	-0.042446615	-0.038267032	-0.062124269	-0.046242445	-0.101840236	-0.130659484	-0.109125489	-0.172079817	-0.164796396	-0.167231931	-0.152831592	-0.159202117	-0.145343669	-0.112033624	-0.113875421	-0.084983728	-0.141993686	-0.127795952	-0.130585798	-0.112813051	-0.135521009	-0.140328283	-0.113524566	-0.121825504	-0.086604731
¸ßË¹°×ÔëÉù´¦Àí (373).mp3	-0.033787685	-0.038574041	-0.056159868	-0.03346513	-0.041686965	-0.033865008	0.005784228	-0.04626165	-0.113128343	-0.035380165	-0.040765161	-0.028334832	-0.028846879	-0.042331601	-0.035765171	-0.010325957	-0.032255782	-0.178646052	-0.045931229	-0.0401621	-0.044106604	-0.050192445	-0.043511578	-0.053794469	-0.004061871	-0.035812644	-0.119218775	-0.031383074	-0.037067152	-0.04089944	-0.019960563	-0.034780762	-0.030748123	-0.003010054	-0.01866935	-0.150039161	-0.018405853	-0.030652202	-0.029278714	-0.053362237	-0.035001435	-0.029783497	-0.028451184	0.002657691	-0.035285567	-0.081695242	-0.037170295	-0.048187197	-0.040293705
¸ßË¹°×ÔëÉù´¦Àí (374).mp3	0.013342814	-0.015801355	0.012074476	0.004103258	-0.000226289	0.015844015	0.010588853	0.017266906	0.018958	0.017655141	-0.0052727	-0.013837147	0.007585093	0.01319527	0.027540655	0.006942213	0.010625053	0.016226905	0.020315544	0.034394913	0.00560072	0.003985375	0.070453339	0.003735175	0.029393882	0.030502381	0.020001551	0.013189444	0.038530133	0.011323712	0.000631797	0.001661451	-0.010477285	0.012175692	0.021380815	-0.005408842	0.00052207	0.002843119	-0.004018348	0.042500294	0.028017357	0.046963051	0.055696247	-0.000995429	-0.008417793	0.015963079	0.014800996	0.02704027	-0.009892615
¸ßË¹°×ÔëÉù´¦Àí (375).mp3	0.000895552	-0.000273099	0.010414054	0.020401654	0.015157139	-0.000151299	0.002622604	-0.001751979	-0.018458494	0.003069022	-0.001393733	-0.008765486	-0.037708558	-0.007427763	0.004167618	0.001951625	0.000634012	-0.020915223	-0.013877346	-0.005993611	0.019628275	0.012339311	0.003990503	0.008822112	-0.012192481	-0.027673448	-0.046007966	-0.027631287	-0.048700443	0.013450044	0.008964398	0.01930434	-0.009509231	-0.018738329	-0.037381653	-0.0324191	-0.051982416	-0.0450627	0.02802221	0.018004867	0.005970557	0.000640634	-0.007912548	-0.036431983	-0.041425446	-0.03854048	-0.039661158	0.025059624	0.001742597
¸ßË¹°×ÔëÉù´¦Àí (376).mp3	-0.017016123	0.017843075	0.041736354	0.044825725	0.012048066	0.031351878	0.032241874	0.019342196	0.035613733	0.027550048	0.026059398	0.015064488	0.04971461	0.028266477	0.032790925	0.023129321	0.061417698	0.010599748	0.034577542	0.022092291	0.012825036	-0.003094283	0.022592107	0.026174664	0.022961285	0.01949096	0.045841514	0.021224825	0.018640515	0.028478226	0.048543083	0.016810424	0.018279938	0.051513665	0.014262781	0.062742718	0.020753563	0.159650114	0.02705947	0.048113004	0.020719391	0.038140364	-0.016409156	-0.005704605	0.011191182	-0.00319113	0.000836345	0.001688301	-0.004464477
¸ßË¹°×ÔëÉù´¦Àí (377).mp3	-0.006259266	-0.085697222	-0.038207829	0.001012753	-0.027755922	0.005151279	-0.026469057	-0.004091399	-0.006665286	-0.034365792	0.021738289	0.026140922	-0.013950092	-0.048605877	-0.029717725	-0.043311438	0.012524369	0.018059703	-0.022320217	0.006640818	-0.033265339	0.009846667	-0.032624317	-0.017880932	-0.007977031	-0.022406512	-0.003053478	-0.013146228	0.007489404	-0.023563531	0.00331761	-0.003524417	0.02048831	-0.059390973	-0.064434963	-0.035486138	-0.022116127	-0.021667059	-0.053467791	-0.016453265	-0.031239507	-0.041068098	-0.018477967	-0.046813934	-0.009364682	-0.013877839	0.004330266	0.000837552	-0.013532003
¸ßË¹°×ÔëÉù´¦Àí (378).mp3	0.121532744	0.124692351	0.08956565	0.09370455	0.086538439	0.09275422	0.105658311	0.08633923	0.118021491	0.181663966	0.156260675	0.136353945	0.114904675	0.162466316	0.038572601	-0.02228373	0.021625294	0.001141643	-0.007809282	0.007043997	-0.016698115	-0.013331621	-0.009871176	-0.010212252	-0.027380546	-0.045876803	-0.005283279	0.147546583	0.160611337	0.148958257	0.128290343	0.159263869	0.137512588	0.181843038	0.19747942	0.19382302	0.229638024	0.198628977	0.220727196	0.204807774	0.177354771	0.175972514	0.157580454	0.18716513	0.14488772	0.141554026	0.205763131	0.187114511	0.196347059
¸ßË¹°×ÔëÉù´¦Àí (379).mp3	-0.020351966	-0.010395855	-0.064609353	-0.00044567	-0.010041256	-0.026487456	-0.025597574	-0.018102625	-0.000467926	0.012541235	-0.01455895	-0.050736203	-0.024650982	0.005455362	0.004122707	-0.006275742	-0.000843994	-0.044337817	-0.006544524	-0.015838818	0.012602778	-0.020308267	-0.018341494	-0.041112417	-0.038339101	-0.000485136	-0.009132038	0.002609507	-0.052670299	-0.000331992	-0.025345212	0.006905796	-0.023605818	-0.032013386	-0.02782366	0.015555723	0.006251296	-0.024217656	-0.0046092	-0.055350543	0.009081972	-0.015989258	0.002356039	-0.011732517	-0.004914485	-0.017958225	0.004923858	0.011089108	-0.013976233
¸ßË¹°×ÔëÉù´¦Àí (380).mp3	0.045813873	0.024338555	0.011863459	0.019370756	0.020952198	0.007862715	0.011589322	-0.010487935	0.015231309	0.001427044	0.010269309	0.005992434	0.009606316	-0.015531756	-0.016918644	0.017530002	0.039132504	0.011721249	0.027680746	-0.00425195	-0.013650131	0.019142135	0.023500843	0.018361178	0.012452288	0.01586921	0.008784002	0.011660807	-0.000392136	0.004356575	0.006030043	-0.007713171	0.023357641	0.038732008	-0.021682194	0.019840614	0.00868995	-0.008047776	0.020844213	0.015123245	0.013080396	0.010037998	0.00741242	0.00878294	0.01421818	-0.010713349	0.001681433	-0.008556668	0.010435393
¸ßË¹°×ÔëÉù´¦Àí (381).mp3	0.073196566	0.033333875	0.046313078	-0.039875348	-0.07561517	-0.068131499	-0.058004177	0.005932642	0.020552783	6.68E-05	0.022899404	-0.055020763	-0.083803229	-0.05836397	-0.04171182	0.033702298	0.020048739	0.021929804	0.016756046	-0.016021604	-0.03003245	-0.036464871	-0.026982207	0.026530972	-0.022071145	0.006169351	0.032270333	-0.028767315	-0.030405278	-0.011972186	-0.005938097	0.041836289	0.050991923	0.005270098	0.012427794	0.054329985	0.037128885	0.016711784	0.005552937	0.067760808	0.00216616	0.027479571	0.049711374	0.079087603	0.031357962	0.024095287	0.037343373	0.048522798	0.028231276
¸ßË¹°×ÔëÉù´¦Àí (382).mp3	0.030019894	0.000748707	-0.006311794	0.001150102	0.000871592	0.019697442	0.002222989	0.003271188	-0.005455784	-0.010522761	0.002184925	-0.015141887	-0.019052624	-0.01593237	-0.009810143	-0.035734257	-0.020965379	0.000851328	-0.009453197	-0.024351826	0.00572382	-0.014400144	-0.023331447	-0.004389108	-0.002903527	-0.013090265	-0.017815924	-0.011814687	-0.006043366	0.024024093	0.021552602	0.001995595	0.00820455	-0.017675967	0.01517836	0.009284089	0.00255408	0.011886497	-0.01090427	0.002449603	-0.002721279	-0.001141559	-0.013366478	-0.015268822	-0.016157717	-0.010190123	-0.005460382	-0.005585852	-0.001203659
¸ßË¹°×ÔëÉù´¦Àí (383).mp3	-0.097251483	0.260003931	0.265334696	0.012722521	-0.023985654	-0.018038691	-0.005547838	-0.019553835	-0.012198912	-0.011130147	0.017633294	0.226990188	0.047589968	0.110308298	0.064782484	-0.014406333	-0.205888164	-0.079278596	-0.039700871	-0.089174441	-0.115640683	-0.117173232	0.261024694	0.061805815	-0.030574578	-0.023767521	-0.049222138	0.058699639	0.037602868	0.032063012	0.018744116	0.241252047	0.080171512	-0.029856534	0.284201883	0.000205593	-0.095594313	0.004939765	-0.054456678	-0.142355428	-0.065458974	-0.04196392	0.183000074	0.170535009	0.100608028	-0.019365174	0.248283526	0.088950906	0.017494802
¸ßË¹°×ÔëÉù´¦Àí (384).mp3	0.029060481	0.020258439	0.004975961	-0.006086325	0.092104727	-0.014607688	0.01332565	0.170949979	0.014138705	0.011954852	0.026056478	-0.020285217	-0.009722326	0.09378354	0.011287274	0.019030622	0.066493871	0.008589933	0.018262768	0.013704501	-0.02597692	0.045893077	0.061539402	0.030376097	0.026090388	0.03783416	0.037327668	-0.035147307	0.03195863	0.048692065	0.066708042	0.016923947	0.051173915	0.023728663	0.008860098	0.00228349	0.058804768	-0.005125637	-0.070014332	0.027206481	0.08926019	0.024088169	0.045549044	-0.017850292	0.015704234	-0.021317682	0.047721074	-0.051094698	-0.003342421
¸ßË¹°×ÔëÉù´¦Àí (385).mp3	0.151494341	0.051765608	0.015628041	0.001863848	0.069406897	0.049139619	0.087859898	0.042367944	0.106338755	0.112006982	0.126791363	0.078519747	0.08609743	0.128621038	0.087930484	0.068141516	0.029082081	0.024848591	0.068889457	0.06823838	0.055360035	0.043354895	0.024318707	0.019324101	0.044294323	0.050550357	0.042815071	0.002611612	0.041247538	0.013243734	0.041536808	0.048583518	0.02045078	0.024753099	0.016751582	-0.007611127	0.029937195	0.018515524	-0.020470921	-0.009965808	-0.016412104	0.012589696	0.012969395	0.024869847	0.020158152	0.003360034	0.010147691	0.010245167	0.001329983
¸ßË¹°×ÔëÉù´¦Àí (386).mp3	0.00701244	0.005859196	0.013831207	0.01439979	0.012260701	0.00267865	0.023696884	-0.005303928	0.010069878	0.009058034	0.014729812	-0.010145712	-0.0245048	-0.037361151	-0.017051317	-0.03835677	-0.018061338	-0.027510623	-0.018319059	-0.000726193	0.007291788	0.001144192	-0.016057068	0.030995255	0.042664007	-0.003472238	-0.018228038	-0.043287304	0.071494153	0.006279098	0.11511221	-0.032899957	0.087404787	0.023538758	0.112055678	-0.03639534	-0.030717196	-0.026330086	-0.020520282	-0.024427946	0.000691208	0.00657802	-0.012419385	-0.020755625	-0.02905745	-0.022551307	-0.016401239	-0.014664899	-0.026304782
¸ßË¹°×ÔëÉù´¦Àí (387).mp3	-0.038228429	-0.042722859	-0.048494103	-0.042611262	0.001496006	0.005416329	0.008193954	-0.001282662	0.014038752	0.004673564	-0.000616289	0.0092347	0.008965929	0.000279319	0.004066268	0.005204739	0.00137078	0.004150558	0.008153828	0.000510673	0.012465416	0.003792126	-0.002062893	0.014837789	0.00629295	0.002801119	0.013565873	0.011076222	-0.000318427	0.02060356	0.01336337	0.010367538	0.063034441	0.011316321	0.015764419	-0.009720971	0.003719083	0.004374288	0.002289064	0.00502629	0.013254371	0.022756072	0.029363515	0.010526877	0.020193717	0.030958656	0.006547088	0.020690616	0.029067004
¸ßË¹°×ÔëÉù´¦Àí (388).mp3	0.054191924	-0.025337508	-0.034532371	0.090907669	0.156882361	0.053988023	0.112298388	0.089892242	0.076899653	0.105958605	0.025687572	-0.027853515	-0.008137367	0.187265172	0.087409621	0.088129673	0.154084211	0.065944032	0.087414312	0.067421814	0.063116904	0.049378804	0.064066218	0.069383452	0.054921566	0.131485954	0.077057258	-0.018639132	-0.018385461	-0.009046525	-0.021228544	-0.024811527	0.08337279	0.115577336	0.09212368	0.071978594	-0.021061598	0.13245737	0.076717315	0.087603761	0.092285513	0.042063099	0.087858957	0.061376946	0.048192665	0.080230765	-0.004420285	-0.027560526	-0.012564673
¸ßË¹°×ÔëÉù´¦Àí (389).mp3	0.000370715	0.002379885	0.006250893	-0.005815739	0.040051391	-0.001670631	0.032768621	0.02581417	0.037129104	0.010960897	0.022619277	0.017921401	0.02750484	0.02695137	0.01571255	0.027524956	0.036006295	0.005121442	0.010561366	0.016414412	0.007314444	0.04116873	0.00390737	0.035260431	-0.002764156	0.044076228	0.011296737	0.005414654	-0.001187227	0.044721263	0.018319089	0.033001914	-0.013140198	0.029604991	0.011874747	0.019505482	0.015984751	0.012749501	-0.011093986	0.007525901	0.028549235	0.053705464	0.049646527	0.030888659	0.028136122	-3.58E-05	0.013182642	0.008049689	0.042964206
¸ßË¹°×ÔëÉù´¦Àí (390).mp3	-0.007362034	-0.006515709	0.014021253	0.001981105	-0.008003824	-0.011843274	-0.005914881	0.003994949	0.013362927	-0.001460397	-0.011444924	-0.015593466	-0.006105055	-0.001945923	0.008671224	-0.005104024	-0.01932026	-0.011795901	-0.007610983	-0.010772967	-0.015426247	-0.010486587	-0.002156017	-0.009971879	-0.00600115	-0.00597442	0.009834542	4.91E-05	-0.008667617	-0.010527126	-0.01130146	0.001858679	0.01146763	-0.004702417	-0.01087865	-0.014409363	-0.004538431	0.002022924	0.008997711	0.003418852	-0.012476714	-0.006035267	-0.003389929	0.004971931	0.009464338	-0.002516797	-0.005652893	-0.00760137	-0.005075443
¸ßË¹°×ÔëÉù´¦Àí (391).mp3	0.066362956	0.051665046	-0.016059446	-0.011872251	0.003367671	0.017801444	0.022608195	0.005566512	0.015040605	0.030359962	0.028295622	0.041532051	0.038775423	0.093389599	0.031264167	0.03502108	0.08935334	0.141131881	0.063753581	0.100073738	0.079872754	0.078493821	0.063737349	0.01339434	-0.014660949	0.017153697	0.008974057	0.012991156	0.018216585	0.01065192	0.016800332	0.028857265	0.059420368	0.033585272	0.048236905	0.055896899	0.012618019	0.063626957	0.097466489	0.070009462	0.069096759	0.051560031	0.046416262	0.016157043	0.01122266	0.005746666	0.019796707	0.007595119	0.011814522
¸ßË¹°×ÔëÉù´¦Àí (392).mp3	-0.011075646	0.004216892	0.014780163	0.032705055	0.01946426	0.041527187	-0.005388205	-0.005274843	-0.003564732	-0.006602669	-0.00640597	0.013604611	0.012765956	0.036917908	0.003747673	0.049090121	0.005402444	0.026687139	-0.006118753	0.025906828	0.004800067	0.049884086	-0.006278201	0.001704884	0.002266907	-0.002309412	-0.027820688	0.00746642	0.00408743	0.017832619	0.01214668	0.008351848	-0.017638167	0.001596455	-0.004894236	0.017854213	0.008284639	0.030942193	-0.004388167	0.008754591	-0.001267914	0.011154213	-0.000159087	0.000563372	0.0133518	0.038157329	0.001863709	0.024468325	-0.014655161
¸ßË¹°×ÔëÉù´¦Àí (393).mp3	0.029072772	0.11145377	-0.0023148	0.057665643	0.041858759	0.020637592	0.047591388	-0.002475512	0.008682148	0.004505972	-0.001664179	0.049477378	0.054603849	0.007149412	0.07585892	0.022267068	0.03174818	0.064342232	0.008396347	0.012838806	-0.007558355	0.009033347	0.084452514	0.008860638	0.021617451	0.065880664	0.053942912	0.045785316	0.034844707	0.006978005	0.019379596	-0.0015764	0.028366864	0.113617199	0.006386436	0.046752976	0.036752412	0.023237238	0.041060795	0.009936074	0.011679271	0.012430792	-0.001658107	0.041892021	0.060792486	-0.00653534	0.084846878	0.037572702	0.03225568
¸ßË¹°×ÔëÉù´¦Àí (394).mp3	-0.054323773	-0.043652406	-0.052714099	0.005352107	0.077333637	-0.016460084	-0.073498042	0.044654495	0.092315991	-0.032565489	0.14412592	0.009388018	0.070888459	0.004491295	-0.030917727	-0.032139259	0.023078092	-0.003426065	-0.015723885	0.108359818	-0.034699798	-0.035280821	-0.047264128	-0.062134813	-0.010676577	-0.007889979	-0.001515588	-0.025793388	-0.05043342	-0.0384709	0.000887898	0.013757254	-0.022960053	0.01715931	-0.022007427	-0.00545393	0.036081926	0.028291965	0.046167229	0.13674973	0.129510216	0.121776307	0.080252691	-0.056739694	-0.020416277	-0.013037337	-0.039881172	-0.031262501	0.034640347
¸ßË¹°×ÔëÉù´¦Àí (395).mp3	0.061592308	0.036555172	0.037144162	0.019116093	-0.014521666	0.08148797	0.031723966	0.047395607	0.033426066	0.034340605	-0.00123965	0.044095386	0.099802875	0.009986395	0.019204079	0.042537991	0.074730636	0.105262951	0.003725885	0.011975206	0.042556397	0.024965872	0.009863445	0.034451342	-0.016297542	-0.02766952	0.006238387	0.030062527	0.027202596	-0.004605007	0.009763048	0.026245026	-0.017366251	-0.012197166	-0.028472617	-0.006543337	-0.021780157	0.017572335	-0.021257809	0.013411842	0.038824466	-0.016437936	-0.006537002	-0.00338977	-0.019927684	-0.034916491	-0.013520396	-0.049818023	-0.007044084
¸ßË¹°×ÔëÉù´¦Àí (396).mp3	-0.209957543	-0.102521113	-0.224520473	-0.059668748	-0.220791503	-0.130054593	-0.117245384	-0.152838432	-0.172296153	-0.098711654	-0.173381924	-0.104703966	-0.180132809	-0.120368215	-0.2444482	-0.076105938	-0.22029345	-0.114425546	-0.090659138	-0.13993846	-0.116448268	-0.044304741	-0.045950414	-0.073232142	-0.071686706	-0.015191635	-0.026922647	-0.054667593	-0.023983057	-0.030640053	-0.050137452	-0.01984216	-0.032766149	0.007038212	-0.099117331	-0.034020684	-0.081140887	-0.089158776	-0.072805504	-0.035405283	-0.046203888	-0.052963165	-0.013768561	-0.033985047	-0.057260842	-0.027742631	-0.031560111	-0.00662736	-0.077733858
¸ßË¹°×ÔëÉù´¦Àí (397).mp3	0.12770488	0.233721478	0.073609082	0.113635092	0.089567641	0.078126331	-0.007021079	-0.015128142	-0.057273294	-0.022968973	0.006123669	0.028308933	0.014129662	-0.016089537	-0.032928513	-0.066008946	-0.016219061	-0.004467596	0.068862809	0.099050152	0.167215795	0.128046112	0.179312455	0.19336781	0.112647089	0.165780148	0.124260878	0.111468418	0.192661658	0.132244709	0.203819135	0.099727989	0.196486549	-0.009816113	-0.04966233	-0.05714138	-0.025326007	-0.043665857	-0.057165991	-0.023352375	-0.034858378	-0.019876357	-0.023477322	-0.037570517	-0.024375435	-0.028886084	0.026709968	-0.015102175	-0.023255056
¸ßË¹°×ÔëÉù´¦Àí (398).mp3	0.06850378	-0.039825219	-0.09842693	-0.055091067	-0.056195762	-0.021752549	-0.001487508	-0.035465488	-0.041229863	-0.039225337	-0.046516341	-0.030787255	-0.026856425	-0.067199327	-0.060368064	-0.089955544	-0.017603763	-0.005987495	-0.023030169	-0.013218256	-0.024120808	-0.015502572	0.134267969	-0.009109488	-0.042585666	-0.11080146	-0.094348756	-0.026210529	-0.040646635	0.012493187	0.040156702	0.02219324	0.002817062	0.068889389	-0.030026858	-0.085873739	-0.058272957	-0.039307434	-0.024354341	-0.062185895	0.048463498	0.062063855	0.085523986	0.065374039	0.081608952	0.006183095	-0.032643652	-0.064928469	-0.028105165
¸ßË¹°×ÔëÉù´¦Àí (399).mp3	-0.028067868	-0.009057875	-0.006239132	0.000520666	-0.010359219	0.011479627	0.002527638	0.02331056	-0.054760193	-0.024314941	-0.076084651	2.46E-05	0.055510156	0.017545738	0.016407954	-0.003421135	-0.010261711	0.005078291	-0.046796543	-0.078672648	-0.049403053	-0.042032213	-0.016334134	-0.040823315	-0.035352332	0.016828602	0.045450383	0.011504574	0.029948474	0.016525469	-0.00428324	0.020136234	-0.049951856	-0.056297729	-0.035876468	-0.049453893	-0.07579273	-0.087073137	-0.067490261	0.01888848	0.027088261	0.022260345	0.022711172	-0.019615756	-0.013284389	-0.006416116	-0.04704219	-0.041523435	-0.036951252
¸ßË¹°×ÔëÉù´¦Àí (400).mp3	-0.000141027	0.015280906	-0.001325037	0.002424264	0.010511685	0.008156162	0.001140412	0.012689662	0.037140586	0.006186877	0.006767115	-0.000882427	0.009776828	0.013134056	0.015057213	0.014862544	0.007480213	0.004797672	0.020510399	-0.005128279	-0.006689972	0.006221138	0.028776848	0.00515974	-0.000470754	-0.001849238	0.00469977	-0.013519471	-0.010964501	0.019622893	0.004299852	0.008853583	0.035658134	0.004866134	0.001497682	0.023806563	0.012472722	0.006461012	0.011755155	0.000908826	0.004719397	0.018141078	0.009929946	0.007483805	0.007473133	0.034662344	0.006486033	0.005728188	0.002912797
¸ßË¹°×ÔëÉù´¦Àí (401).mp3	-0.040863754	0.032308015	-0.007099656	0.020675553	0.040744252	-0.007794351	0.023105753	0.056421807	-0.025174548	0.029582779	-0.00742548	0.006689584	0.019841292	0.095935373	0.045572076	-0.039508476	0.023901982	-0.009958441	0.036380401	0.029120192	-0.007792286	0.030641288	0.067414873	-0.029188215	0.069915858	-0.00160625	0.023786575	0.001000836	0.038114736	0.016679589	-0.031673419	0.010443422	0.010011542	0.047131716	0.012145542	0.003198459	0.027495983	0.05960306	-0.028247229	0.010770909	0.049627791	0.04317414	-0.006609271	0.066377812	0.034375978	-0.01242302	-0.005864433	0.03520352	0.041352
¸ßË¹°×ÔëÉù´¦Àí (402).mp3	0.025247875	0.026523737	-0.0166821	0.01441313	0.029365598	0.008469607	0.002332246	0.015706042	-0.008696817	0.005877612	0.051875257	-0.001874096	0.046389708	0.029243063	-0.034172583	0.015907434	0.015166629	-0.02210245	0.020873027	0.003802858	-0.019506387	0.034157209	-0.007968467	0.007112305	0.044564008	0.00376987	-0.019772125	-0.003224315	-0.001613616	0.000785852	0.021324724	0.010197283	0.000933439	0.024648228	0.030206461	0.029981659	-0.010597086	-0.007054193	-0.004163319	-0.008874172	0.013316161	0.072442023	-0.015097999	-0.010111222	-0.004207427	-0.011958187	-0.018958506	-0.005044616	-0.014971548
¸ßË¹°×ÔëÉù´¦Àí (403).mp3	0.000682649	-0.022065568	-0.054502072	-0.006595553	-0.028328407	-0.039554036	-0.069925699	-0.009001065	0.032117358	-0.013456075	-0.041492412	0.145054478	-0.002470474	-0.012574918	0.002144457	-0.006005372	-0.007787332	-0.041865914	-0.013311588	0.002881886	-0.015012818	-0.030007534	0.050398037	0.01127864	-0.025930995	0.004365344	-0.00237766	-0.010249619	-0.056790277	-0.012934615	-0.019655157	-0.010046507	-0.036647635	0.024353702	0.013833532	-0.010693437	-0.005268139	-0.00928248	-0.028581485	-0.017041004	-0.015625017	-0.021676087	0.035091811	-0.023302595	0.007851557	0.00421644	-0.017061466	-0.001060341	-0.008657517
¸ßË¹°×ÔëÉù´¦Àí (404).mp3	-0.01388093	0.001464982	-0.013959941	-0.021514362	-0.008888595	-0.002067418	0.003450189	-0.036050937	0.052922167	0.013818278	0.023356342	-0.004689017	0.030225288	0.00953598	-0.026077789	-0.017153008	-0.016321494	-0.012773374	-0.003999624	-0.023785444	-0.0028488	0.012257293	-0.012198645	0.011595694	0.014802189	-0.007233791	0.008831163	-0.008095026	-0.004546286	-0.009904417	-0.007115184	0.005585347	0.011054887	-0.007824291	-0.022964154	0.018226157	-0.007952591	-0.033412494	-0.008793001	0.002107049	-0.023541954	-0.010031724	-0.000741637	-0.011393667	0.019666678	0.02399834	0.001682269	0.012897678	-0.002310394
¸ßË¹°×ÔëÉù´¦Àí (405).mp3	-0.023021229	-0.033201897	-0.048597431	0.020169562	-0.026559251	0.008574681	-0.012976221	-0.00289911	-0.071933012	-0.00119158	-0.013381327	-0.037490201	-0.030201475	-0.021781117	-0.021532024	-0.025221946	-0.044572358	0.023013113	-0.03483078	0.0028501	-0.012138817	-0.005632939	-0.06858719	-0.060160548	-0.035927553	-0.055296215	-0.021088826	-0.030162277	-0.016768188	-0.033458894	-0.051381769	0.027505684	-0.043697997	-0.000907894	-0.01419605	-0.009781969	-0.050958518	0.00670724	-0.005246666	-0.044417739	-0.031507451	-0.032554035	-0.01123662	-0.032573872	-0.054739382	0.017275925	-0.036795675	-0.004971518	-0.018645735
¸ßË¹°×ÔëÉù´¦Àí (406).mp3	-0.008921542	-0.015050896	-0.003392796	-0.022489171	-0.033024201	-0.062691949	-0.026054594	-0.013641806	0.00262613	0.014411263	0.005529902	0.012042624	-0.033815826	-0.000751004	-0.008933154	-0.019503976	-0.005662777	-0.026403856	-0.03873941	-0.062894896	-0.022447551	-0.018203301	0.023704778	0.023926875	0.007041911	0.013583504	-0.007023265	-0.030872364	-0.011048329	-0.010479165	-0.005661258	-0.024350665	-0.041417016	-0.048583765	-0.011452099	-0.020194971	0.013314002	0.014325254	0.005495877	0.019099284	-0.038869358	-0.002595603	-0.019147458	-0.00289351	-0.009433251	-0.032171159	-0.048690753	-0.040056251	-0.013324947
¸ßË¹°×ÔëÉù´¦Àí (407).mp3	0.019054642	-0.003683344	0.005597616	-0.001403653	-0.001848714	0.000656332	0.004400061	0.014279108	0.013863653	0.024301108	-0.009579321	-0.0067612	0.004909993	0.003665284	0.000761611	0.019834174	-0.004790943	0.006063817	0.002508584	-0.001129396	-0.001322957	0.005605005	0.013862707	0.017209676	0.026404098	-0.009618191	-0.012544133	0.006941421	-0.002703749	0.000137846	0.016807021	-0.003742496	0.007270037	0.001499533	-0.003341441	0.000883559	0.006563571	0.015690289	0.017526082	0.028703936	0.000349772	0.00967435	0.030665127	0.025536646	0.017013587	0.063835443	-0.000686873	0.048801982	0.042100532
¸ßË¹°×ÔëÉù´¦Àí (408).mp3	0.01788215	0.024763579	-0.027009116	-0.021320252	-0.006949701	0.009040615	0.014774059	-0.023639952	-0.007827404	0.038549207	-0.039478773	0.029931235	0.021752296	0.083742773	-0.003211775	0.022819777	-0.021040191	0.010120027	-0.000334132	0.011502259	-0.02916664	-0.059760965	-0.014736463	0.01307802	0.004287831	0.01303209	-0.021597073	0.092122126	0.083916944	0.057052646	0.032649408	0.029768343	0.030277839	0.007516965	0.000691505	0.015237698	0.017661818	0.053839442	0.0381861	0.027138425	-0.019719593	0.007685423	-0.059431612	-0.003689067	0.02069288	-0.021931801	-0.036644412	0.037501856	-0.009364785
¸ßË¹°×ÔëÉù´¦Àí (409).mp3	-0.041153475	0.078400723	0.046980831	0.149334774	0.123559524	-0.034715201	0.05230446	0.004767414	0.005154687	0.106720781	-0.065767196	0.036374129	0.052216648	0.088674962	0.208281518	-0.034052259	0.027307027	0.147900776	-0.031367668	0.198747197	-0.03731884	-0.014530536	0.072350717	0.058686726	0.06814164	-0.027775987	0.019585201	0.068437617	-0.033757673	0.053436629	-0.008956307	0.002643117	0.094905391	-0.003288704	0.0702145	0.018614191	0.025132982	0.108315294	-0.036123857	0.018224582	0.121186612	0.01518461	0.110801232	-0.017601845	0.107952352	0.060808012	-0.012994461	0.084105886	-0.02020727
¸ßË¹°×ÔëÉù´¦Àí (410).mp3	0.157883354	0.174470792	0.175452649	0.167696288	0.157629038	0.155626345	0.157626141	0.129671636	0.136349347	0.101639497	0.194521817	0.207958659	0.217329467	0.226432026	0.232747436	0.227784729	0.268489536	0.264075268	0.272130225	0.247181232	0.251312398	0.188145664	0.277817177	0.285566452	0.306229061	0.307085716	0.314229013	0.304595201	0.271754786	0.2759488	0.286677839	0.254938067	0.269249899	0.263428171	0.211471723	0.194724389	0.181079233	0.142913568	0.106155696	0.108775072	0.008243046	0.062682886	0.123668994	0.125235934	0.075825381	0.138584033	0.181983358	0.186192236	0.236287714
¸ßË¹°×ÔëÉù´¦Àí (411).mp3	-0.024125058	-0.063278936	-0.095580598	-0.160565404	-0.105478175	-0.087504796	-0.06468329	-0.002837061	0.022382266	0.026505421	0.065438467	0.003356828	0.023420494	0.014027986	0.03716841	0.013773331	-0.022306568	-0.030366353	-0.022157618	-0.041554407	-0.10749041	-0.08904334	-0.048443926	-0.099500364	0.00890111	-0.021671794	-0.034052906	-0.058201441	-0.003521943	0.026118572	0.031821758	0.020146025	0.014814909	-0.038212059	-0.075670755	-0.122434716	-0.151536228	-0.119327906	-0.093081672	-0.03229553	-0.032493659	0.024668856	-0.005992313	-0.024475873	-0.049203905	0.032054032	0.03132914	0.031174039	0.009934589
¸ßË¹°×ÔëÉù´¦Àí (412).mp3	-0.04592639	-0.070483797	-0.039752548	-0.026682802	-0.040323024	0.002503436	0.062289905	0.068041481	0.034627366	0.088561128	0.095309039	0.058581759	0.016813098	-0.00729024	0.004276012	-0.005251601	-0.007942418	0.006323777	0.014073167	0.023126061	0.013165483	0.017163524	0.206530611	0.087485004	0.067019117	0.113164406	0.062081518	0.071909238	0.055342347	0.081685747	0.179261718	0.163099508	0.173303299	0.084173247	0.083762946	0.125850718	0.113340994	0.063241151	0.103565507	0.138237148	0.133881012	0.094587801	0.081688963	0.087294482	0.02916935	0.045095668	0.05609579	0.099797594	0.063168333
¸ßË¹°×ÔëÉù´¦Àí (413).mp3	-0.000374752	5.81E-05	0.027784837	-0.003932237	-0.023693807	0.009357819	0.000201333	-0.005622442	-0.012868291	-0.008755473	-0.009740513	-0.005800247	-0.004658749	-0.003461779	-0.002190593	-0.000646483	0.000764445	0.00433249	0.000470394	0.004547797	-0.000909067	-0.001697926	-0.008261142	-0.017129845	-0.009287607	-0.010613615	-0.004746657	-0.004961039	-0.004232837	-0.001474311	0.000148933	0.001144118	0.004760009	0.000153851	0.002105545	2.94E-05	0.000268455	-0.008090115	-0.017664516	-0.008607112	-0.013400549	-0.00585484	-0.005591451	-0.002249595	-0.00150089	-0.000569068	0.001382048	0.002264438	-0.000455302
¸ßË¹°×ÔëÉù´¦Àí (414).mp3	-0.135438341	-0.134948573	-0.147493727	-0.08830448	-0.138329647	-0.113354347	-0.10195282	-0.124193612	-0.182727461	-0.153822984	-0.184028319	-0.180183712	-0.124443109	-0.124982225	-0.155883185	-0.035640191	0.011710207	0.039656907	0.061002232	0.064271826	0.072211982	0.052078411	0.066345488	0.07403203	0.046820073	0.063659987	0.042450442	-0.050413934	-0.045687921	-0.06861368	-0.038352967	-0.076726882	-0.049568389	-0.053422468	-0.060557333	-0.042835849	-0.04273368	-0.046093938	-0.079387021	-0.099865349	-0.07161687	-0.132347192	-0.050016708	-0.07526735	-0.116110769	-0.102606634	-0.109718081	-0.125091919	-0.124243568
¸ßË¹°×ÔëÉù´¦Àí (415).mp3	0.053671163	0.020891725	0.06344294	0.045076617	0.065815092	0.034291506	0.088765113	0.065117501	0.04649997	0.032503436	0.08334358	0.094725214	0.066912854	0.01357542	0.037735139	0.029345071	0.028555878	0.020506114	0.02466733	0.033636377	0.008832173	0.021030097	0.037923171	0.014862856	0.021565558	0.021616479	0.064566256	0.018234759	0.017493289	0.016726506	0.053277078	0.012729663	0.096194551	0.072617623	0.052517588	0.031966999	0.075751004	0.048075369	0.033298458	0.053248745	0.034375364	0.139145666	0.032963066	0.05445718	0.032044394	0.032088055	0.054437325	0.033346663	0.026324999
¸ßË¹°×ÔëÉù´¦Àí (416).mp3	-0.002429658	-0.0126444	0.002656934	0.002505767	-0.002763438	-0.002195028	0.000495528	0.000727511	0.001596376	0.012220314	-0.006635214	0.001850479	0.00161035	0.000844343	-0.003848928	0.00411769	-0.010410361	-0.021725963	-0.00516807	-0.000972636	0.000245116	0.002025267	-0.001089593	0.014166287	-0.008456988	-0.000692148	-0.000754371	-0.031745302	-0.022773588	-0.002373749	-0.008193489	-0.001984462	0.000468433	-0.00541234	-0.002496077	2.35E-05	-0.007829725	0.027188096	-0.00138451	0.007774333	-0.003969549	-0.007434386	-0.011280581	-0.004323774	-0.001772958	0.001542536	0.003914534	-0.002845948	-0.000877424
¸ßË¹°×ÔëÉù´¦Àí (417).mp3	-0.104521746	-0.120749527	-0.152856891	-0.092287066	-0.067024154	-0.094729988	-0.085961911	-0.112048368	-0.119948036	-0.08108596	-0.114562261	-0.162927939	-0.104974363	-0.092338562	-0.118007035	-0.099121805	-0.110821578	-0.117149122	-0.143646307	-0.113395798	-0.124063029	-0.104939766	-0.098126595	-0.106091064	-0.126516226	-0.109696928	-0.09394534	-0.113327937	-0.117868429	-0.09575598	-0.095742088	-0.083676	-0.127885029	-0.145605007	-0.095678004	-0.099082148	-0.118731903	-0.108448477	-0.113701431	-0.065637625	-0.120032276	-0.089136225	-0.125445883	-0.110514848	-0.097241606	-0.088429726	-0.070285763	-0.105119011	-0.086370361
¸ßË¹°×ÔëÉù´¦Àí (418).mp3	0.077646461	0.073394129	0.127636481	0.088065398	0.047689685	0.072578251	-0.018558353	0.043343823	0.034990332	0.01212813	0.196426632	0.105771997	-0.117649911	0.017265077	-0.009806952	0.04297333	0.065770898	0.074597238	0.068813925	0.062886405	0.059962596	0.072241893	0.077181867	0.058720232	0.037895523	0.029529891	0.028366743	0.072968913	0.015885261	0.085266928	0.033575411	0.07463973	0.041174394	0.00669814	0.06905153	0.101462965	0.096041636	0.091550148	0.053828358	0.078101381	0.079052617	0.127881917	0.1085336	0.064818597	0.122577864	-0.034058077	-0.000703614	0.005893277	0.014917519
¸ßË¹°×ÔëÉù´¦Àí (419).mp3	-0.0212882	0.011589761	0.011525322	0.038005081	0.017972636	0.012420157	-0.002440365	0.017805365	-0.013618283	0.007254133	0.008403636	-0.010251946	0.004848504	-0.008159712	0.0212251	0.00410734	-0.021324606	-0.035213524	-0.005826944	0.013582882	0.012703629	-0.050755616	-0.023177359	0.008162077	-0.026341067	0.012258521	-0.002857458	-0.056234425	-0.035893723	-0.118562154	0.015040485	0.033606412	0.017875477	0.045610793	0.074215102	0.072005872	0.078537583	0.103400806	0.098004464	0.125941804	0.091176198	0.056368684	-0.008621999	0.0032041	-0.018307437	0.034697932	0.026134422	-0.002516243	-0.01393593
¸ßË¹°×ÔëÉù´¦Àí (420).mp3	0.053178761	-0.02955309	-0.024304191	-0.111730943	-0.01571519	-0.012925526	-0.068287855	-0.050620807	-0.035632537	-0.0646827	-0.011572028	-0.007231205	-0.03618269	-0.048536358	0.02071301	0.00140785	0.007663713	-0.00503013	0.004366414	-0.005330803	-0.005345363	-0.008102138	0.004522711	0.014090829	-0.017915805	0.007526421	0.020829413	-0.008745191	-0.009116008	-0.012898458	-0.027632832	-0.009231132	-0.005993504	-0.035424666	-0.029604257	-0.011450577	0.003036079	-0.009049192	-0.011796384	-0.002821939	-0.006367978	-0.015090737	-0.002906674	-0.020455184	-0.011222565	0.007382176	-0.004239793	-0.006060818	-0.013707378
¸ßË¹°×ÔëÉù´¦Àí (421).mp3	0.037928035	0.070032358	0.079421844	0.078380943	0.042788272	0.031226633	0.047408047	0.117678673	0.105891088	0.082890036	0.064931328	0.049044493	0.12112936	0.097594444	0.151289866	0.114144604	0.142730104	0.108639185	0.104715874	0.141429912	0.121713592	0.103780923	0.001442125	0.011847734	0.034450738	0.050311035	0.036339817	0.019844215	0.05409145	0.039504466	0.026913453	0.069589269	0.076908057	0.029790663	0.058200214	0.068752655	-0.029193421	0.102441845	0.172209387	0.148263312	0.201752806	0.20913869	0.175530491	0.152603685	0.167217382	0.094320661	0.109138772	0.037510095	0.030590144
¸ßË¹°×ÔëÉù´¦Àí (422).mp3	-0.241499588	-0.203769311	-0.262144365	-0.213828001	-0.146530373	-0.097409639	-0.049733823	-0.013236157	0.021011771	0.011819149	0.028962937	0.026899922	0.005639496	-0.058752883	-0.068654923	-0.077377923	-0.067940503	-0.065954024	-0.105675162	-0.151167702	-0.072597692	-0.066394618	-0.051810558	-0.053822598	-0.072511003	-0.064603375	-0.096253249	-0.060535367	-0.086494066	-0.01875496	-0.01148476	-0.015054558	-0.087213212	-0.064260619	-0.016406762	-0.034180399	-0.012251888	-0.025365131	-0.034359774	-0.020848317	-0.013404734	-0.009675827	-0.00975055	-0.002329835	-0.005632576	-0.002198919	-0.012683163	-0.005497427	-0.010669874
¸ßË¹°×ÔëÉù´¦Àí (423).mp3	-0.023099548	-0.02448515	0.002813615	-0.00527307	-0.013087244	-0.002110599	-0.011839713	-0.003551157	0.007089676	-0.017021429	-0.00269692	0.011043216	-0.020893584	-0.007929696	0.005725245	0.017486031	0.010574873	0.000469248	-0.020846466	-0.023576777	0.003972198	-0.011043941	0.068923852	-0.056444717	-0.027811106	-0.033855905	0.003976281	-0.015563365	0.092017359	-0.055404891	-0.027255454	-0.027395278	0.003251918	-0.011670251	0.026002047	-0.055110477	-0.02806463	-0.016239312	0.003004292	-0.01435696	0.058108534	-0.057213651	-0.014104729	-0.034314771	-0.000507448	-0.003808039	0.063576356	-0.057179155	-0.028098374
¸ßË¹°×ÔëÉù´¦Àí (424).mp3	0.001935637	0.005326085	0.009635245	-0.000289985	-0.013662859	0.011968362	0.035210286	0.017795041	0.015337111	0.018611458	0.006843488	-0.00205819	-0.002748443	-0.011181127	-0.004446427	0.010481474	-0.006810438	0.003053249	0.004119559	0.005053065	-0.015828116	-0.000769339	-0.002380526	0.024048986	0.025255059	0.019785153	-0.015714078	0.005479386	0.015493338	0.012391314	0.011633996	0.001603932	-0.000984958	-0.010973398	-0.017129907	-0.014635641	-0.00277874	0.010176337	-0.025157614	-0.01717182	-0.012643874	-0.008852897	-0.004930721	-0.003304008	-0.001061568	-0.006137158	-0.011819834	0.00385039	0.02022405
¸ßË¹°×ÔëÉù´¦Àí (425).mp3	-0.044942009	-0.076391638	-0.036875301	0.002604561	0.028143165	-0.069477131	-0.022606958	-0.0170652	-0.0566983	-0.035277021	-0.042405013	-0.084339727	-0.043096969	-0.045020282	-0.032304194	-0.0006957	0.027762003	-0.001782868	0.036432988	-0.005381147	-0.014487811	0.061483434	-0.003963953	0.026685509	0.011735901	0.055567526	-0.004043363	-0.003437318	0.032830077	0.030277948	-0.032631873	-0.048650753	-0.065678805	-0.094091847	-0.064259945	-0.122970401	-0.078221552	-0.092306642	-0.115757257	-0.112240954	-0.087997142	-0.134497409	-0.099886724	-0.158297789	-0.092059893	-0.092713115	-0.081312068	-0.081966468	-0.091138192
¸ßË¹°×ÔëÉù´¦Àí (426).mp3	0.007302796	-0.002242219	-0.003911016	-0.001924683	0.010286509	0.011786778	0.002428536	0.003806859	0.025407443	-0.013636461	0.018867166	0.031283379	0.011055496	0.020731222	-0.002713432	-0.033081239	-0.002324214	0.012145587	0.005103314	-0.007668244	-0.008488827	-0.019370839	0.000319067	0.035858508	0.016644109	0.027313331	0.000603128	0.005563024	0.00103899	-0.00395426	-0.003056526	0.008412979	0.050180917	0.005433797	-0.041703672	-0.027723288	-0.025033151	0.015252136	-0.032698071	-0.038985885	-0.084301143	-0.051974982	0.006618082	0.025069675	0.033407053	0.017665318	0.021232705	0.01300266	-0.0238492
¸ßË¹°×ÔëÉù´¦Àí (427).mp3	0.001763789	0.024342251	0.013390104	-0.017029354	-0.041653882	0.034158999	0.022192264	0.018492013	0.004375215	0.013268859	0.036125351	-0.01102887	0.046261947	0.013916741	0.008567996	-0.003056911	0.001649689	0.028791401	-0.002638455	-0.023211925	0.0116772	0.016397918	0.006592729	-0.015502148	0.020443005	0.008110918	-0.007954236	-0.010249452	0.009309111	0.017115088	0.01155658	-0.012154796	-0.00439128	-0.005425339	0.028618744	-0.004395848	0.029917161	0.021831748	0.015145754	0.002957471	0.010973686	0.012879064	-0.00157311	-0.033534642	-0.003637293	0.015595729	0.013791925	-0.00669623	0.028213966
¸ßË¹°×ÔëÉù´¦Àí (428).mp3	0.010874678	0.001836965	-0.008988681	-0.005136138	-0.01248905	-0.007867616	-0.009241979	0.010670891	-2.99E-05	0.041010376	0.00455154	-0.014153356	-0.011391002	-0.025107609	-0.008444076	-0.006923802	-0.001758745	-0.003748783	-0.028464656	-0.020689123	-0.030557771	-0.013284828	-0.039716048	-0.007148607	-0.000324205	0.030816883	0.014106698	0.144009027	0.037419788	0.088155155	-0.001594547	-0.015268918	-0.011032781	-0.016287907	-0.00841171	-0.044824643	-0.042624061	-0.018723801	-0.054389441	-0.010949801	-0.008682881	0.008435044	0.109904397	0.006545255	0.180176666	0.050736514	0.045267789	0.035419413	-0.001774919
¸ßË¹°×ÔëÉù´¦Àí (429).mp3	-0.012798352	-0.018769135	0.026465831	0.034357247	0.013489864	0.035455482	0.029537289	0.012894914	0.015076536	-0.017193595	-0.016917028	-0.009331129	-0.017800484	-0.029936871	-0.00913173	-0.059973363	-0.029970075	0.068008325	0.022997194	-0.001826698	-0.001872685	-0.010540032	-0.002440994	-0.010925248	0.01459629	0.015124041	-0.011497233	-0.016478307	-0.020238011	-0.120416722	-0.040816316	-0.040963219	-0.073706719	-0.065705927	0.023276812	-0.165212561	-0.141881353	-0.108725457	-0.06093727	-0.025126755	-0.106771176	-0.125982039	-0.097101825	-0.018120219	-0.032610054	-0.067791522	-0.077851785	-0.016013186	-0.043110944
¸ßË¹°×ÔëÉù´¦Àí (430).mp3	-0.025449103	0.015240462	-0.016496032	0.030116043	0.016226814	0.0110339	0.015865891	-0.010242415	-0.082683987	-0.099836414	-0.074076635	-0.0444926	-0.02974506	-0.045396771	-0.055582342	-0.046136217	-0.004330623	-0.004756053	0.013207001	-0.016674602	-0.009348278	0.018142177	-0.004557188	-0.032376858	-0.094745025	-0.078261102	-0.046779269	-0.019492351	-0.049826911	-0.042573518	-0.024511116	-0.01554842	-0.020675086	-0.012977811	0.005395367	0.010808079	0.004164082	0.004302677	-0.008587567	-0.011154267	-0.049501225	-0.058140714	-0.04654137	-0.106926907	-0.039632978	-0.049390751	-0.006026804	0.010292888	0.025326457
¸ßË¹°×ÔëÉù´¦Àí (431).mp3	0.005388542	0.024158823	0.037282327	0.056373342	0.028284169	-0.052744364	-0.012288995	0.00022084	0.036437733	-0.019695612	0.057917064	0.043442455	0.016411319	0.045825925	0.00039429	0.024321825	0.018631061	0.052891058	0.039974887	0.025379445	0.031700063	0.045821009	0.018903569	0.01109738	-0.001610396	-0.011942428	0.020505501	0.038875428	0.02532498	-0.002717038	0.029924662	0.044549578	0.022507895	0.032799977	0.025268806	0.012273509	0.037717064	0.028816573	0.034561499	0.016321333	0.000682793	0.017692158	0.004733191	0.029961302	0.065414573	0.001881299	0.001994622	0.041406006	0.019488188
¸ßË¹°×ÔëÉù´¦Àí (432).mp3	-0.022331538	-0.032476781	-0.048621671	-0.022976126	-0.103080532	-0.117217311	-0.098989489	-0.038279286	-0.072864483	-0.100013633	-0.067888373	-0.027049089	-0.01733768	-0.040845113	-0.031915417	-0.028502732	-0.015177662	-0.040950551	-0.017279221	-0.034699535	-0.089172228	-0.094524079	-0.067235756	-0.068301399	-0.08709672	-0.073721358	-0.052624652	-0.056798359	-0.064874049	-0.075397489	-0.067347359	-0.03693452	-0.040619461	-0.033637872	-0.044139984	-0.001665175	-0.037346103	-0.104413613	-0.013420174	-0.037638502	-0.088200136	-0.056373474	-0.060804407	-0.054009845	-0.034982782	-0.000134343	-0.035616867	-0.009387399	-0.028791899
¸ßË¹°×ÔëÉù´¦Àí (433).mp3	-0.00307392	0.021831917	0.138481145	0.000231823	-0.050161951	0.012986037	0.0345732	0.000337604	-0.03957385	-0.023227509	0.0853812	-0.023976085	0.018783522	0.02296893	0.112775857	-0.038419144	0.038771714	-0.010166826	0.006286866	-0.002883901	0.140741356	-0.001155702	0.053628325	-0.021421526	0.069584557	0.039536453	-0.00646194	-0.070695907	-0.0330603	-0.056043732	0.091948263	0.079972492	0.107874434	0.030338804	0.004308119	-0.038307804	-0.011430449	0.039126181	0.113086334	0.154130022	0.243214024	0.217790038	0.099577872	0.04723427	0.180118283	0.211165425	0.239174973	0.223441427	0.020451702
¸ßË¹°×ÔëÉù´¦Àí (434).mp3	-0.039981205	0.015002319	-0.008264482	0.021805668	-0.075533061	-0.022684463	-0.012394972	-0.061294899	-0.056430593	-0.025309014	-0.059029976	-0.125259305	-0.071061437	-0.014999986	-0.007546669	0.01804868	0.005633913	-0.016605861	-0.029293886	0.028483304	0.001496241	-0.010269337	0.038623123	0.059139607	-0.017435621	0.019580519	0.003106124	-0.018105515	-0.019591953	3.08E-05	-0.035389201	-0.058557303	-0.023191827	-0.020524205	-0.005132422	0.010296046	0.001749069	-0.040272656	-0.041422119	0.080073504	0.014610062	-0.010137761	0.067948369	-0.012630098	-0.076523183	-0.028855446	-0.015266259	-0.056610268	-0.018197612
¸ßË¹°×ÔëÉù´¦Àí (435).mp3	0.115707447	0.007576314	0.007287289	0.103289242	0.093473596	0.081224191	0.113180114	0.287209949	0.136838718	0.0891131	0.018038296	0.07550949	0.087851082	0.08841688	0.128068751	0.169836583	0.210085006	0.173201209	0.062626815	0.254534871	0.09462074	0.094644479	0.091348473	0.252467913	0.107953301	0.119592404	0.021076923	0.067705828	0.136541225	0.134118218	0.124687945	0.189928518	0.179187897	0.168032315	0.14192292	0.257529852	0.137723327	0.23019177	0.091133753	0.082156902	0.104484467	0.096575948	0.031038696	0.127528292	0.022542863	0.068461744	0.075978232	0.110542288	0.196031503
¸ßË¹°×ÔëÉù´¦Àí (436).mp3	-0.057723321	-0.042455086	-0.044613271	-0.063276576	-0.078336402	-0.036990992	-0.020843692	-0.023151528	0.020039075	0.076814699	0.061664763	-0.083816086	-0.065422541	-0.045371358	-0.022055894	-0.014216454	-0.034798776	-0.007687393	-0.010032008	-0.008005016	0.034905952	0.119410451	0.110662969	-0.108380624	-0.080147408	-0.061010857	-0.104738661	-0.065328039	0.011278752	-0.031939308	-0.011950668	-0.037471454	0.022742144	0.103997781	0.058007249	0.039842854	0.057433785	0.040935252	0.073692052	0.075465851	0.050660605	-0.006149793	-0.010369885	-0.009760135	-0.041751866	-0.044862189	-0.020800657	-0.125814936	-0.11405068
¸ßË¹°×ÔëÉù´¦Àí (437).mp3	0.001124463	-0.090554573	-0.066117749	-0.001023745	-0.008443457	0.008662556	-0.00339842	0.013411173	-0.031423747	-0.016318151	-0.006769304	-0.042365527	-0.059984962	-0.032707618	-0.020850888	-0.003329671	-0.025629549	-0.006990088	0.022415714	-0.017836892	-0.057225152	0.036484776	0.006951654	-0.002709596	-0.03048038	-0.038622726	0.002654994	-0.04284082	-0.043573907	-0.00722788	-0.009165268	-0.00405835	-0.030031324	-0.005339271	-3.49E-05	0.004917665	-0.046848448	0.005142725	-0.014690577	-0.068556782	-0.043418072	-0.011628144	-0.020638359	-0.045851586	0.02002701	-0.005977284	-0.019313994	-0.018293798	0.027044986
¸ßË¹°×ÔëÉù´¦Àí (438).mp3	-0.011107096	-0.016746211	-0.006702998	-0.015411358	0.00569461	-0.015688855	-0.004220342	-0.01836906	-0.018739807	-0.010930854	-0.021272665	-0.001380713	-0.012493088	-0.026602835	0.003120227	0.004252458	-0.010018512	-0.006316381	0.007561977	0.001732539	0.003542745	-0.006703562	0.000843134	0.01214476	-0.000873656	-0.003279465	0.003236313	-0.011237106	-0.014524455	-0.015290704	0.002734608	-0.002322996	-0.022776404	0.008839121	-0.0197146	-0.01240712	-0.034847621	-0.010479933	-0.011428742	0.002958396	-0.000822146	0.018118935	-0.008595433	-0.019563733	-0.011274856	-0.00771232	0.00177672	-0.008997854	-0.007819526
¸ßË¹°×ÔëÉù´¦Àí (439).mp3	-0.026682499	-0.03505376	0.029096114	-0.022161384	0.008438873	0.002993256	-0.015580675	0.036132305	-0.008198305	-0.010204382	-0.015695634	-4.99E-05	0.004391193	-0.037454421	-0.024147653	0.004465214	-0.003388956	-0.004501854	0.012385811	0.011928422	0.019110262	-0.002449218	0.011816252	-0.011534413	-0.019580928	-0.005906045	-0.012780638	-0.007279619	0.004574179	0.006180054	-0.011673271	0.045948058	0.022573645	0.005295265	-0.013231386	0.00584093	0.019913159	-0.020256939	-0.012978992	-0.020253262	0.015311408	0.006243591	0.00767696	-0.015037775	-0.016669973	0.005182023	0.001877343	-0.017509822	0.000624036
¸ßË¹°×ÔëÉù´¦Àí (440).mp3	0.011919019	0.055907876	-0.012075745	0.109293973	-0.029572137	0.026075993	0.056677807	0.029045313	0.047400977	0.038594054	0.058656934	0.040554568	-0.071622535	0.057484467	0.044773626	0.034477277	0.028001019	0.073114327	0.058510422	0.057028008	0.063749939	0.099701233	0.007888052	-0.06096607	0.078681117	0.034102817	0.014830554	0.031999941	0.063661787	0.019865805	0.018035244	0.037407781	0.035430536	0.034887762	-0.080523761	0.048589031	0.034922338	0.044055545	-0.045159284	0.041166049	0.01038689	-0.006242784	-0.018528485	-0.012101202	0.049263816	0.065421567	0.053793003	-0.083644595	0.010659787
¸ßË¹°×ÔëÉù´¦Àí (441).mp3	0.096300144	0.017257641	0.168817197	0.091377355	0.061591523	0.131522948	0.092799278	0.169618733	0.084721592	0.052872447	0.054976754	0.173425515	0.046801017	0.087996436	0.090827971	0.152827132	0.124283334	0.054785629	0.049124317	0.092846806	0.127871375	0.038415444	0.032963933	0.13873196	0.105824117	0.056573213	0.04860552	0.160034934	0.077817275	0.070978593	0.052306505	0.163866635	0.044425582	0.109450262	0.018601455	0.153950883	0.060414458	0.028122023	0.09160955	0.096494397	0.088054458	0.112185837	0.072110145	0.094986765	0.147646679	0.038351703	0.170153518	0.055634771	0.181813486
¸ßË¹°×ÔëÉù´¦Àí (442).mp3	0.159842184	0.207004908	0.024243062	0.017006167	0.101551403	0.039839404	0.003309188	-0.069625914	-0.036078742	-0.035618913	0.012970983	0.189988309	0.147596127	0.13739337	0.087182017	0.014061437	0.013747705	0.001549545	0.006799954	0.007740387	0.015736716	0.017421028	0.004314941	-0.012825018	0.065290181	0.011136389	0.034879032	0.020822723	0.060163023	0.005591105	-0.031619665	-0.047376531	0.043086694	-0.037533316	-0.089358093	-0.005391287	0.02505086	-0.01959245	0.013520707	0.030309866	0.049528636	0.055159191	0.130143548	0.152768862	0.184518508	0.173449036	0.212187256	0.035918835	0.07444048
¸ßË¹°×ÔëÉù´¦Àí (443).mp3	0.069683103	0.035234037	0.041818716	0.029098623	0.016827298	0.02628629	0.013537379	0.021067794	0.030696552	0.030916246	0.03763357	0.039355943	0.026482633	0.044413164	0.053197792	0.020210805	0.029499583	0.011330299	0.0221509	0.02300265	0.042617633	0.027419953	0.045023672	0.041937926	0.020504023	0.035661095	0.044574465	0.034542916	0.010447238	0.030810409	-0.002232778	0.019498768	0.016247721	-0.001517802	0.037565336	0.060588626	0.025359611	0.020016942	0.026067126	0.041524691	0.035597723	0.0189676	0.011045423	0.019281963	0.022518121	0.028807217	0.037779724	0.033593145	0.039633842
¸ßË¹°×ÔëÉù´¦Àí (444).mp3	0.01347098	0.01311818	8.47E-05	-0.012224206	-0.022412312	-0.000301205	-0.019994113	0.030793445	0.012095012	-0.004765522	0.026037779	-0.006744774	-0.01159425	0.018572166	-0.003783491	-0.028977561	0.024041722	0.009570393	-0.006259042	-0.000181348	0.021824158	-0.004726112	0.019420642	-0.009759705	-0.027509761	-0.019154818	-0.014119433	0.009150884	0.013885827	0.061008614	-0.011954062	-0.019508173	0.014325477	0.002154918	-0.045903331	-0.014265457	-0.010407033	-0.005546212	0.012799187	0.010912419	0.000248477	0.005558465	-0.02199454	0.000126079	-0.0102678	-0.00076911	-0.014417206	0.0042965	-0.004210038
¸ßË¹°×ÔëÉù´¦Àí (445).mp3	0.01980922	0.02443454	0.024311112	-0.006603815	-0.026218018	0.006792011	0.024575139	0.021919237	0.070461381	0.048913705	0.02127354	0.029975235	0.050399811	0.042211303	-0.047743738	-0.021504822	0.001296245	0.022308005	0.028369455	0.044360444	0.010105919	2.02E-05	0.040151418	0.050100606	0.0670159	0.014007318	0.028279243	-0.003901483	-0.017457279	0.214742155	0.033082395	-0.018194252	-0.006285813	-0.049727683	0.027363651	0.04229356	0.002453656	0.005867247	-0.035422449	0.013506315	0.074404253	0.018330116	0.062529542	0.016205185	-0.038838928	0.016518786	0.009562631	0.020607689	0.027320418
¸ßË¹°×ÔëÉù´¦Àí (446).mp3	0.040978331	-0.030828485	0.022409387	0.157734473	0.088231579	0.106401416	0.101073764	0.110048442	0.009145083	-0.012822445	-0.024909655	0.034641222	-0.033147545	0.072155354	0.009224659	0.029397743	0.012644865	0.034496792	0.008831181	0.031793394	0.062494346	-0.019459567	0.032790916	-0.017736205	0.012404412	0.089420012	0.131811785	0.063418415	0.068924873	0.068125363	0.044880635	0.0153483	0.014885867	0.005302061	0.031223422	0.037879653	0.133360011	0.094146006	0.120090313	0.078569464	0.090426776	0.013719904	-0.003429894	0.013120416	0.004262668	0.022126213	-0.00401032	-0.009151009	0.008769085
¸ßË¹°×ÔëÉù´¦Àí (447).mp3	-0.044194485	-0.001609402	0.000335299	-0.010155374	-0.014695727	0.008312713	-0.018670619	-0.012767769	-0.00564356	0.010880059	-0.034346241	-0.027092406	-0.045505037	0.021579277	0.012382778	0.010517848	-0.031254527	0.00068987	-0.037648232	-0.015012034	-0.020995508	-0.011668742	0.012146815	0.042796354	0.006149686	-0.010327862	-0.011535009	-0.051304526	-0.013364646	-0.01193934	-0.025828957	-0.016220584	-0.006064645	-0.010852923	-0.02107348	-0.050142677	-0.018845239	0.01205599	-0.041882203	-0.029642943	0.019658196	0.053172284	0.039309811	0.035362756	-0.01085337	-0.021346795	0.040466671	0.009621561	0.015460072
¸ßË¹°×ÔëÉù´¦Àí (448).mp3	-0.036143464	-0.038989353	-0.034262157	0.005582479	-0.030584642	0.014855865	-0.0422674	0.048089196	0.042480836	0.079573196	0.048634101	0.072231717	0.087886383	0.111816112	0.139143971	0.118584659	0.134305312	0.005499685	-0.015090357	-0.038051053	-0.026901036	-0.005824667	0.014075795	0.017110294	-0.028930632	0.001269793	0.043271967	0.039207967	0.07447913	0.067370908	0.072910562	0.127844135	0.15031728	0.032469725	0.032736407	0.011376713	-0.012004882	-0.025985979	-0.009608769	-0.010412239	0.016715845	-0.028197671	-0.02597172	-0.021112916	0.009514981	0.068035295	0.064116511	0.07182609	0.074003717
¸ßË¹°×ÔëÉù´¦Àí (449).mp3	0.006649037	0.056861636	0.060382354	0.071553278	0.108851141	0.040071461	0.063416	0.134772294	0.038359003	-0.025484757	0.056284318	0.092704281	0.054351451	0.057532891	0.091839913	0.066688877	0.067129394	0.089103218	0.033155244	0.054395162	0.082674494	0.051429659	0.070203973	0.103212625	0.058714327	0.091736952	0.086542453	0.060550873	0.047339356	0.025253733	0.114886549	0.13043726	0.098204291	0.074050938	0.046107561	0.050234472	-0.002857028	0.015704041	-0.004275317	0.00515099	0.113166964	0.032781404	0.015449731	0.081737615	0.071671113	0.037302198	-0.00960019	-0.00120495	0.011271056
¸ßË¹°×ÔëÉù´¦Àí (450).mp3	0.008093905	-0.030763966	-0.028948464	-0.043932259	-0.026696128	-0.037439086	-0.022308561	-0.037036583	0.035088336	0.014982193	0.071675852	0.07178275	0.109941348	0.054706477	0.07634683	0.037372849	0.050698808	0.037447963	0.030750907	0.047213264	0.035459738	0.093076684	0.008011998	0.025423229	0.031261906	0.059796458	0.073921234	-0.014872504	0.157527046	0.053748262	0.076172324	0.051223896	0.052658364	-0.022545725	-0.022455739	0.041343921	0.026373115	-0.013332153	0.020718227	0.0530777	0.064759189	0.083036563	0.142617613	-0.033150523	-0.057468296	-0.065648145	-0.026584012	0.033842834	0.032388762
¸ßË¹°×ÔëÉù´¦Àí (451).mp3	-0.028890333	-0.0167142	-0.025841644	-0.04042638	-0.033116675	-0.039121803	-0.042068147	-0.03029782	-0.019698031	-0.043878174	-0.026991795	-0.028126295	-0.033760498	-0.008019051	-0.052657767	-0.03508445	-0.017310918	-0.030285644	-0.029676726	-0.034456282	-0.018969077	-0.01095466	-0.005533073	-0.032756664	-0.004318345	-0.032122316	-0.01569061	-0.038266616	-0.031878822	-0.049938633	-0.025316945	-0.055763597	-0.026297698	-0.02761167	-0.02728556	-0.033980633	-0.037359677	-0.038282286	-0.023613598	-0.010355017	-0.046132455	-0.004673413	-0.016976319	-0.009318474	-0.031728837	-0.016916161	-0.020642583	-0.014573205	0.013845004
¸ßË¹°×ÔëÉù´¦Àí (452).mp3	0.056373314	0.128241318	0.103563648	0.084026791	0.096444413	0.113534368	0.036384446	0.065220505	0.041732391	0.05753152	0.06553389	0.072272376	0.063764981	0.092565842	0.102640437	0.101110918	0.124347372	0.110247344	0.071137342	0.051388754	0.093132786	0.105023858	0.122916305	0.12223571	0.054207909	0.090002127	0.075623896	0.086698011	0.07615372	0.13324321	0.121706143	0.052510627	0.051085954	0.111679817	0.114967958	0.074367893	0.082370657	0.072401685	0.063862498	0.14470589	0.071865875	0.102956768	0.056902309	0.122654554	0.10108734	0.110913126	0.042776573	0.060075338	0.091044647
¸ßË¹°×ÔëÉù´¦Àí (453).mp3	-0.002383268	-0.010607457	-0.126542083	-0.024204064	-0.088041984	-0.013614131	-0.019639672	-0.061372316	-0.024589158	-0.009709701	-0.005492573	-0.011472477	-0.003703737	-0.004864912	-0.015663319	-0.010640306	-0.008678691	-0.03321112	-0.007213687	-0.033327056	-0.019292837	-0.019542074	-0.07733778	-0.106444511	-0.055010192	-0.076908804	-0.040538849	-0.023631304	-0.039876469	-0.033762013	-0.017258088	-0.016617736	-0.010138132	-0.042820611	-0.016257884	-0.056607537	-0.013612739	-0.016851795	-0.05725395	-0.027965323	-0.023680085	0.006269094	0.001239867	-0.078905872	-0.055402839	-0.03691998	-0.034758616	-0.01638935	-0.06865006
¸ßË¹°×ÔëÉù´¦Àí (454).mp3	-0.127861414	-0.002486357	0.084865651	0.011570526	0.058566629	-0.07106874	-0.113444009	-0.125024695	0.004042546	-0.251725731	0.116823978	-0.147967802	0.016445021	0.043715152	-0.029768577	-0.16611195	-0.159421115	0.014672313	0.014235971	-0.103659555	-0.116031107	-0.154533516	-0.099975827	-0.132095051	0.065014935	-0.026407874	0.023353688	0.005843375	-0.172715979	-0.014589211	-0.021814041	0.047115455	0.055735504	-0.034591986	0.086763118	0.099064336	-0.006952984	0.097819332	-0.035558659	0.007569327	-0.195688066	-0.022246584	0.157093221	-0.077106412	-0.073564652	-0.012742501	-0.00522859	0.159819786	-0.061980615
¸ßË¹°×ÔëÉù´¦Àí (455).mp3	0.000445098	-0.023369696	0.014822461	-0.019407129	-0.003731334	0.02378531	0.005798932	-0.041155004	-0.015069038	0.00618108	0.048809976	0.027992187	0.007341243	-0.017255176	0.0001771	-0.001754161	-0.018893878	0.00190229	0.000789953	-0.009346261	0.049535042	0.013856014	0.008884049	0.013076716	-0.022793259	-0.008519254	-0.003953601	0.026111756	-0.01620154	0.01452951	-0.004275395	0.019066925	-0.019975704	0.002307038	-0.044748695	0.027376063	-0.017187503	-0.025974234	-0.004316679	-0.032524499	0.000970665	0.02394084	0.010345167	-0.00939013	0.027848476	-0.036196597	-0.040474148	0.024620125	0.003940544
¸ßË¹°×ÔëÉù´¦Àí (456).mp3	0.054444055	-0.017277629	0.023710227	0.066599567	0.02907391	0.000577082	-0.031249404	0.034047439	-0.037899473	-0.038698093	0.045244963	-0.02909807	0.008971728	0.038895226	-0.052593078	0.009095699	-0.060432599	0.029736956	0.016847137	0.012602634	-0.007647616	0.103737366	0.003110547	0.029038258	0.150911041	0.078978984	0.049073652	0.191657628	0.010062382	0.026406331	0.182051996	-0.021869907	0.090466439	0.11533865	0.039422165	0.040711861	0.049927773	0.003683215	0.099177028	0.009758392	-0.01771423	0.054070539	-0.015593524	0.010780358	-0.01178146	0.045864423	0.018149665	0.056823492	0.011191393
¸ßË¹°×ÔëÉù´¦Àí (457).mp3	-0.094912311	-0.075414687	-0.017894082	0.059149659	0.096757522	0.133039088	0.124802974	0.070506171	0.059646348	0.069390202	0.066709097	0.071492037	0.064272117	0.018381596	0.018821526	0.003285573	0.005316818	0.019419674	0.01540516	0.016952011	0.004974564	-0.036137307	-0.05319815	-0.100602528	-0.07665758	-0.097756616	-0.028835582	0.00559408	0.020193474	0.037687255	0.058219172	0.093790416	0.048369374	0.000634757	0.017717784	0.010221604	0.009148054	0.030855744	0.046831176	0.041840388	0.034847885	0.031224517	0.018834524	-0.032288771	-0.056283157	-0.071928551	-0.067539022	-0.086487598	-0.091002116
¸ßË¹°×ÔëÉù´¦Àí (458).mp3	-0.004085477	-0.005261566	-0.009728546	-0.010956268	0.022175513	0.013244661	-0.002773807	0.02242232	0.006768615	-0.000176263	0.029375541	-0.005797067	-0.000632818	0.001343797	0.040673887	0.004419655	0.003643674	0.005963809	0.024159301	0.020339483	0.004170865	-0.004747255	0.011964167	0.008228372	0.033735896	-0.008232154	-0.010376992	0.060640218	0.021193661	0.016704849	-0.026366022	-0.013829765	-0.002362309	0.019866064	-0.021789963	0.009294144	0.01343488	0.006528432	-0.009255297	-0.0031208	0.015158099	0.018071384	0.000776814	-0.021124002	0.032752096	0.010281863	0.007758308	0.033259303	0.004987203
¸ßË¹°×ÔëÉù´¦Àí (459).mp3	0.007281272	-0.000933151	0.014668783	-0.041362638	0.018981083	0.038654984	0.008279961	-0.013349417	-0.00781537	0.014143899	0.015763706	0.022372642	0.004842896	0.054271258	-0.014448681	-0.046219587	0.00602843	0.138534335	-0.097721108	0.007787556	0.058597566	0.059688997	0.069895484	0.036759186	0.021627628	-0.009877649	0.1003958	0.018321765	-0.000754805	-0.035263932	-0.038671417	-0.049102411	-0.012566409	0.009201648	0.034272963	0.007063436	0.072318317	0.115538602	0.021319524	0.117558485	0.118676594	0.005463225	-0.044242358	-0.033063706	-0.021371813	-0.013595157	0.00677775	-0.006391568	0.027696795
¸ßË¹°×ÔëÉù´¦Àí (460).mp3	0.018089537	0.006947193	-0.005308174	-0.005711998	-0.004179352	0.008597591	0.107239667	-0.124015041	0.094505634	0.117017721	0.142122597	-0.02655218	-0.187406139	-0.206277019	0.12910938	0.115369616	-0.019457405	0.057131245	-0.005808886	-0.004399525	0.041977658	-0.02670487	-0.05276491	0.235722931	-0.018545578	0.115794357	-0.00909479	-0.03662383	0.173467136	-0.007860806	-0.042912394	-0.08855122	-0.010909421	-0.001235222	0.007804246	0.103586149	-0.169959009	0.113826593	0.139177819	0.13744169	-0.13319098	-0.154879048	-0.163193039	0.170913451	-0.069197115	-0.152661616	0.149212287	0.005079779	-0.000996219
¸ßË¹°×ÔëÉù´¦Àí (461).mp3	0.039130211	0.099415962	0.08246802	0.033884794	0.072854306	0.116184503	0.062326631	0.024272878	0.089964287	0.136089345	-0.006367719	-0.00394306	0.028913335	-0.026329289	0.01591974	0.030324461	-0.005006746	0.008650167	0.008595231	-0.010831317	-0.029077945	-0.030888769	0.015828885	0.040316493	0.003440791	0.005555305	0.054968144	-0.030829493	-0.004587917	0.051268585	0.107642559	0.088464257	0.057281629	0.046219662	0.051972844	-0.045252843	-0.02732836	0.003324436	-0.016443478	-0.016749529	0.000461945	0.047449065	0.077480532	0.021626561	-0.014332935	0.019979954	-0.033597793	0.014973631	0.099576844
¸ßË¹°×ÔëÉù´¦Àí (462).mp3	0.014662802	0.022269968	0.032004067	0.017267197	0.026134096	0.009443101	-0.002332867	-0.000584758	-1.20E-05	0.047639637	0.01392444	0.03265746	0.021623813	-0.012555152	0.008029629	-0.033297803	-0.014796526	-0.009035806	-0.010620519	-0.000862224	4.45E-05	0.001227027	9.86E-05	0.006928981	-0.007537732	-0.011366427	-0.012353135	0.000841019	0.001688593	0.007727869	-0.007743377	0.006208254	0.01949355	0.019233903	0.0091068	0.005191007	0.064221566	0.026831327	0.037803086	0.021300959	0.029141228	0.005453439	0.016422361	0.0356997	0.023171305	0.011659282	0.010214953	0.026740352	-0.00836798
¸ßË¹°×ÔëÉù´¦Àí (463).mp3	-0.056239652	0.002849934	-0.026980536	-0.056883878	-0.029595486	0.005857064	-0.063312857	-0.056465003	0.012359852	-0.015454317	-0.03041639	-0.027295926	0.001175651	-0.014636486	-0.021642706	-0.041201504	0.010309704	-0.023215217	-0.010089479	-0.041853635	-0.078081394	-0.048787399	-0.003286513	-0.014761286	-0.002718652	-0.076359427	-0.114670441	0.001516486	0.001829887	-0.087256873	-0.015681816	-0.078519	-0.062985427	-0.072395813	-0.059164098	-0.015395829	-0.081372116	-0.047077169	-0.025897996	-0.059927103	-0.058716101	-0.005936001	-0.0162769	-0.031986607	-0.011407655	-0.007979744	-0.049019342	-0.028320503	0.006491557
¸ßË¹°×ÔëÉù´¦Àí (464).mp3	-0.017849229	-0.018510392	-0.072990694	-0.01960298	-0.024511639	-0.055704156	-0.067824126	0.01094265	-0.047216283	-0.050997865	-0.026518347	-0.039337591	-0.063219203	-0.022746624	-0.01565937	-0.061056178	-0.007403368	-0.024616714	-0.056595649	-0.046283729	-0.016742143	-0.037365855	-0.02059904	-0.005605962	-0.041903671	-0.033294068	-0.01174188	-0.038869898	0.031391572	-0.027682997	-0.029236443	0.012411021	0.030343878	-0.049735908	0.024991138	0.041829687	0.008078559	-0.006184268	-0.032369123	0.003719722	-0.007938612	-0.047093376	-0.03771249	-0.049776245	-0.020841537	-0.002131404	-0.034171645	-0.025343007	-0.043125966
¸ßË¹°×ÔëÉù´¦Àí (465).mp3	-0.030121629	0.061196354	0.015510579	0.024016241	0.003077323	-0.032048783	-0.031344901	-0.006571058	-0.01246774	0.089818566	0.039338001	-0.002763525	0.053018121	0.043014401	-0.003895836	0.051991789	-0.009378949	-0.002737381	0.042089369	-0.001182499	0.085982923	0.090292251	0.051381481	0.038609549	0.042809611	0.025986628	0.068113534	0.055548066	0.004874607	-0.046913856	-0.010454031	0.040190523	0.024803831	-0.016875647	0.045769833	0.041940627	0.000754913	-0.062504083	-0.020208344	-0.018590782	0.018343849	0.030776935	0.025836034	0.055696419	0.056132548	0.080388192	0.085697868	0.037688455	-0.042969147
¸ßË¹°×ÔëÉù´¦Àí (466).mp3	0.046746915	-0.00489434	0.013594742	0.091938277	0.177270312	0.150322025	0.036397218	0.193968622	0.023568594	0.032762962	0.057743292	0.040428462	-0.074465503	0.040885136	-0.037038252	0.257250743	0.068026593	0.066010056	0.16513073	0.141940118	0.099149275	0.069459332	0.150345485	0.121927669	0.123691188	0.12089558	0.074138257	0.061352066	0.131652366	0.266171788	0.176147434	0.120296086	0.194142199	0.056787512	-0.095495314	-0.135613911	-0.092665674	-0.115196687	-0.110898707	-0.128622195	-0.100542073	-0.005848697	-0.025547117	-0.052308377	0.034681169	-0.058137016	-0.115326208	-0.112146184	-0.074631557
¸ßË¹°×ÔëÉù´¦Àí (467).mp3	0.06680953	0.040009993	0.065706951	0.142082291	0.170449753	0.069133271	0.011989553	0.025777859	0.058135373	0.056817795	0.117048795	0.080705273	0.085317191	0.032420973	-0.02063124	-0.023980452	-0.024538103	0.038963369	0.12706198	0.006681212	0.120757131	-0.071207749	-0.10448307	-0.10399321	-0.028823521	0.133362171	0.065117041	0.030043459	0.000305381	0.132381244	0.047377278	0.03020418	0.06994635	0.126805518	0.106188593	0.096707066	0.042037789	0.050409346	0.044046579	0.056269248	0.218023509	0.033637081	0.013843876	-0.024672757	-0.022950639	-0.035318348	-0.011212253	0.123267873	0.071156908
¸ßË¹°×ÔëÉù´¦Àí (468).mp3	0.005288959	-0.03821209	0.010678323	0.011836914	0.008052494	0.003091207	0.010188891	0.011594525	0.006843752	0.013502997	0.006729864	0.000839878	0.017078847	0.000537238	0.024820273	-0.004705346	0.022858094	0.003186534	0.016123901	0.008860564	0.003531067	0.018773922	0.000404911	0.007137855	0.004112628	0.019885081	0.025639878	0.031130761	0.019959971	-0.005329148	0.014508248	0.005130817	0.02220012	0.013995338	0.009409586	-0.019955935	0.007675574	0.018014228	0.034422402	0.024889764	0.017592105	0.030996714	0.02840961	0.032788801	0.02095799	0.034089412	0.03734895	0.017175733	0.010502212
¸ßË¹°×ÔëÉù´¦Àí (469).mp3	0.03942796	0.033248281	-0.006992576	0.024586588	0.049219474	0.015768149	0.103551349	-0.00102901	-0.029739971	-0.033689352	-0.02702599	-0.003320312	-0.011777314	-0.021063224	-0.039894052	0.102625603	0.073308096	0.037819645	0.04279063	-0.022933604	0.008742446	0.01627319	0.022678079	0.061961491	0.05412611	0.046927907	0.060428244	0.047160556	0.028165144	0.029324474	0.039964513	0.00210488	0.014931017	-0.016114769	-0.020570868	-0.005283746	0.000361005	-0.011781411	-0.012917495	-0.007697428	-0.06890351	-0.040777541	0.031147625	0.039672483	0.019690518	-0.04683627	-0.027385153	-0.037051364	0.115359793
¸ßË¹°×ÔëÉù´¦Àí (470).mp3	0.027365312	0.018100549	0.042295	-0.015937333	-0.017860136	0.016812268	-0.024052154	0.028882435	0.020544435	0.033428209	0.016629408	-0.033590714	-0.012025643	-0.012095298	-0.056297427	0.008752593	0.036685494	0.037854798	0.02953259	-0.02664724	-0.033452361	-0.013646601	-0.046463588	0.040759144	0.045158661	0.049905656	0.028781589	0.079060827	0.020507827	0.028856481	0.020512685	0.046470922	0.018320116	-0.028720195	-0.012397688	0.127499965	0.062638287	0.019376393	0.002566963	0.042522957	0.021787688	-0.005247678	0.006558271	0.121595478	0.031814555	-0.006819394	0.025326245	0.045582017	0.027685922
¸ßË¹°×ÔëÉù´¦Àí (471).mp3	-0.094012489	-0.132351847	-0.090774347	-0.081135943	-0.049806258	-0.064547165	0.005908351	-0.097196054	-0.085410963	-0.13524435	-0.039190551	-0.064277549	-0.077074199	-0.097228401	0.007867295	-0.108932938	-0.160498145	-0.155380883	-0.074581666	-0.171036071	-0.088999185	-0.159403839	0.004909189	0.042588171	-0.018244509	0.003392296	-0.04710328	-0.033486114	0.008270328	0.002677586	0.007237907	-0.016624908	-0.103990377	-0.111325089	-0.044540521	-0.099006442	-0.046154505	-0.062494183	-0.004000558	-0.116559581	-0.141768251	-0.163850179	-0.117377797	-0.123374129	-0.144135756	-0.138633928	-0.017861926	-0.124363118	-0.157189791
¸ßË¹°×ÔëÉù´¦Àí (472).mp3	-0.056752074	0.066982219	0.001975138	0.065752503	0.063409918	0.004396226	-0.000955841	-0.023621209	-0.016143783	0.024411309	0.014696502	0.046906707	0.059505567	0.005970738	0.015744316	0.005162843	0.008610838	0.03138868	0.035009018	0.041623933	0.020810957	0.00252744	-0.011362092	0.025822301	-0.010078264	0.029048797	0.070301525	0.034076319	0.004147257	0.013599887	0.056968915	0.083039558	0.024799121	-0.013540546	0.040117778	0.005660346	0.022388351	-0.012286773	0.063473826	-0.022165318	0.049306334	0.035349407	0.047379026	-0.009630155	-0.010485741	0.037159268	0.002768936	0.029927321	0.039928969
¸ßË¹°×ÔëÉù´¦Àí (473).mp3	0.090356374	0.102964069	0.06263928	0.091337648	-0.051268109	0.039456185	0.028696733	0.07366359	0.010671821	0.030822489	0.127511303	0.173807715	-0.018198875	-0.012915479	0.055899663	0.072750548	0.148456934	0.176287886	0.069431328	0.048263369	0.063540178	0.023114625	-0.003046901	0.153416747	0.105974826	0.003786698	0.018149693	0.09984674	0.074273277	-0.002024111	0.01304522	0.085092934	0.049217211	0.011166062	0.072858018	0.079811913	0.086246229	-0.02045339	0.028279973	0.064902308	0.023632669	-0.020943651	0.009875928	0.20476664	0.128292943	-0.035980747	-0.000941526	0.155566398	0.099245321
¸ßË¹°×ÔëÉù´¦Àí (474).mp3	0.038035245	0.033266641	0.020028183	0.034900119	0.017270771	0.033656873	0.007719398	0.004873994	-0.00347432	-0.03748487	-0.019008568	8.61E-05	-0.028219068	0.031122437	-0.000277375	0.003415229	0.011259897	0.000891838	-0.086595232	-0.071092176	-0.044077037	-0.011375251	-0.023344492	0.027061477	-0.012009971	-0.010023012	0.040853241	0.047810158	-0.000361864	0.004856453	0.005787178	0.007835301	-0.014477998	-0.028670595	-0.008233428	0.024688165	0.028246496	0.021227797	0.033744316	0.019364715	0.019911278	0.034125259	-0.019777596	-0.004841977	-0.005664714	0.011636078	0.040637063	0.01364034	0.004503496
¸ßË¹°×ÔëÉù´¦Àí (475).mp3	0.07763723	0.05946514	0.008316357	-0.036210948	-0.060192109	-0.003966442	-0.02174919	-0.004832313	-0.012815034	0.042062888	0.034477777	0.114673852	0.097203081	0.033655197	0.076776251	0.028045385	0.022385546	0.084815591	0.060391381	-0.024701347	0.068356098	0.009431173	0.036312021	0.046424922	0.047579716	0.057974638	-0.015878111	0.041432444	0.084561275	0.018685618	-0.000266588	-0.006396701	0.00156106	-0.003915633	0.031309004	0.070144194	0.064977659	0.032401839	0.059737704	0.029976427	0.027322546	-0.056452095	0.005352271	0.02736808	-0.044054196	0.026467806	0.047367442	0.030254025	0.031691313
¸ßË¹°×ÔëÉù´¦Àí (476).mp3	0.042072001	-0.005838374	0.070308051	0.013683376	0.009502942	-0.006224412	0.038683259	0.001409537	-0.046480252	-0.036545388	-0.00349692	0.010615032	-0.013454527	0.013563541	-0.012506517	0.024376354	-0.011830187	0.035519596	0.051574819	0.090026577	0.07104263	0.075208859	0.097752041	0.028582681	0.063216945	-0.000250382	0.006362692	-0.001836933	0.016804509	0.011378342	0.027779628	0.010890747	0.014220995	-0.021242134	-0.01095114	-0.009187779	-0.02205115	-0.024086296	-0.013468232	-0.035648721	-0.006183406	0.002637635	-0.011521433	-0.004029674	0.021902245	0.021269243	0.040368802	-0.011043203	0.096398766
¸ßË¹°×ÔëÉù´¦Àí (477).mp3	0.009823207	-0.023987211	-0.013570138	-0.079496904	-0.062419135	-0.022923361	-0.01612685	-0.016124356	0.024956849	0.018216116	0.016115204	0.027494871	0.00573304	0.085146399	0.152940265	0.038920544	0.025152653	-0.005592995	0.043987551	-0.034247631	0.031527315	0.020384658	0.01980513	0.023388338	-0.002634253	0.004195655	-0.038456776	0.022854512	0.178629285	0.150257907	0.152782088	0.001217045	0.010957859	-0.081392014	0.005156382	-0.029008242	-0.080706008	-0.041569848	-0.006705657	0.066977774	0.144695969	0.17367301	0.040810117	0.203053574	0.128619877	0.088569602	0.0059924	0.015410384	-0.015380106
¸ßË¹°×ÔëÉù´¦Àí (478).mp3	0.014463504	-0.025893314	-0.037476887	-0.021251137	-0.022084205	0.008980258	-0.052035172	-0.036993709	-0.024582383	-0.109897192	-0.077236916	-0.073650211	-0.096406925	-0.091512065	-0.062200807	-0.081948341	0.019176231	0.049100598	0.021342744	0.086195369	0.021418005	0.007152375	0.065836436	0.054627777	-0.05159256	-0.060870834	-0.098061412	-0.053605533	-0.056523063	0.011810597	0.052919952	-0.065840548	-0.007132496	-0.018834628	0.001100624	-0.010469094	-0.012494109	-0.009346365	0.002087279	-0.002038703	-0.045608588	-0.041753849	-0.065803975	-0.035076765	-0.0512554	-0.06406533	-0.078128361	0.004473399	0.005197977
¸ßË¹°×ÔëÉù´¦Àí (479).mp3	0.094080475	0.104163182	0.11845949	0.057346352	0.055592413	0.145821001	0.065778613	0.083865753	0.087013406	0.058638563	0.004171964	0.007834681	0.038920982	0.042854573	0.008905437	0.0438066	0.040836102	0.108569133	0.079159468	0.070118782	0.144720349	0.190171773	0.047062175	0.129907289	0.059233902	0.073214687	0.138114293	0.080915257	0.129023183	0.034722761	0.040309983	0.029693758	-0.017328549	0.15419008	0.097870331	0.018551043	0.06145798	0.020796846	0.134785158	0.132622754	0.051446253	0.058342641	0.058787611	0.127884768	0.144277147	0.027115893	0.114655374	0.087131766	0.090455223
¸ßË¹°×ÔëÉù´¦Àí (480).mp3	-0.008957198	0.070418423	-0.046788724	0.047190486	-0.003046496	-0.015166926	0.002389895	-0.024685155	-0.042457945	-0.004683991	-0.02090912	-0.002449622	0.011185671	-0.007341553	-0.019114164	-0.004316539	-0.001213499	-0.026340481	-0.006070765	-0.022475169	-0.005453721	0.026643909	0.041809628	-0.003150866	0.014854858	-0.011150318	0.020225689	-0.011969319	-0.035492612	-0.0292683	0.011337782	0.005889394	0.000238987	-0.097842154	-0.094593275	-0.079740764	-0.104938124	-0.011671956	-0.061703162	-0.068320278	-0.071599173	-0.041337719	-0.020831475	-0.08099704	-0.03237696	-0.026639045	-0.012960864	-0.066585699	-0.042130324
¸ßË¹°×ÔëÉù´¦Àí (481).mp3	0.118380922	0.02681899	0.080357021	0.050809712	0.103515705	0.006786894	0.091900278	0.033578063	0.136714439	0.001240201	0.009896037	0.02819077	0.067796928	0.007029369	0.034422348	0.015022916	0.092054496	0.012086017	0.014579513	0.023575973	0.068220098	0.010438189	0.023493873	0.008189209	0.116402054	0.0160412	0.017359569	0.038504692	0.051227861	0.008083529	0.053364739	0.007075343	0.125999213	0.017075875	0.042944305	0.02692482	0.06173545	0.042344486	0.001066231	0.015592957	0.047646274	-0.01588542	0.011816615	0.030139317	0.026825224	0.032789189	0.026346596	0.030527705	0.033411091
¸ßË¹°×ÔëÉù´¦Àí (482).mp3	-0.056741998	0.025160237	0.007174899	0.083038497	0.050497753	0.077307127	0.017938374	0.012297309	-0.09019676	-0.008801356	-0.010952459	0.018522516	-0.026767983	-0.011494645	-0.012280246	-0.022722542	0.027522361	-0.016714111	0.012303969	0.02644033	-0.01050189	-0.036528568	-0.003603666	-0.059305802	0.024054449	0.018238953	0.007686791	0.036628803	-0.003814496	-0.026883107	-0.009764134	-0.058183505	0.001639618	-0.01713246	0.004736763	-0.005587905	0.007032188	0.005580216	0.00688471	0.028039178	0.03254122	-0.000405487	0.007308384	0.043229987	0.039404983	0.022689923	0.026749255	0.050032068	0.062690779
¸ßË¹°×ÔëÉù´¦Àí (483).mp3	0.110478354	0.119430473	0.055057704	0.143832512	0.05992042	0.171850117	0.092097171	0.089606444	0.076897797	0.039383955	0.148986662	0.081321433	0.167430414	0.073089776	0.085332613	0.130340264	0.13752356	0.104466144	0.102904697	0.119823669	0.137008069	0.106428246	0.10984759	0.127123715	0.106947908	0.088207561	0.156728622	0.154886427	0.10657483	0.117662742	0.12902234	0.140271116	0.179164542	0.114015346	0.107587049	0.128768892	0.011257898	0.067719181	0.178834361	0.058843055	0.132610527	-0.002342482	0.125402402	0.113108926	0.094725944	0.150898588	0.137451462	0.189003594	0.091452866
¸ßË¹°×ÔëÉù´¦Àí (484).mp3	0.007748641	-0.032173378	-0.02969985	-0.00977228	0.005949824	0.006983146	0.061279352	-0.020491866	0.064329399	0.040670898	-0.012954352	-0.004919429	0.004641168	0.008254656	-0.01299591	-0.024215701	0.029675782	0.006393902	-0.016102403	0.064346385	0.055295595	0.019946661	0.060810913	-0.023093853	0.068085672	0.04035549	-0.011867682	-0.006497584	0.004860625	0.008874209	-0.012729416	-0.028579166	0.032998744	0.006936062	-0.013563684	0.076530764	0.062586903	0.022943071	-0.011684132	-0.02620142	0.021737054	-0.027087547	-0.022971365	0.034178331	-0.020414838	0.006620764	0.128013746	0.010973054	0.014033136
¸ßË¹°×ÔëÉù´¦Àí (485).mp3	-0.007968896	-0.00484261	-0.005623116	-0.012440203	-0.006066737	-0.021345834	-0.005642498	-0.014385033	0.002984429	-0.02822465	-0.009860877	-0.011998751	-0.016395226	-0.004553448	-0.001045727	0.004683294	0.024038572	0.006185607	-0.009741114	-0.0131372	-0.01617979	0.000773836	-0.013426813	-0.023051274	-0.007584096	-0.023153001	-0.025170356	-0.011052661	0.005656162	-0.010457804	-0.006972616	-0.005503708	-0.02697894	-0.009778667	-0.015052239	0.000625928	-0.037971505	-0.015658314	-0.015241286	-0.028278526	-0.002413994	0.009152857	0.003811395	-0.002896187	-0.000861632	-0.017564108	-0.028019433	-0.007202647	-0.003673149
¸ßË¹°×ÔëÉù´¦Àí (486).mp3	-0.0054995	-0.008812119	-0.026176257	-0.004148956	0.002634204	3.22E-05	-0.03029431	0.003827821	-0.020525364	-0.000954091	0.005286072	-0.009631398	-0.0280417	-0.00256036	-0.023458259	-0.012658965	-0.01793094	-0.010735059	-0.021531989	-0.020512872	-0.010500104	-0.020988014	-0.012004134	-0.024599177	-0.013324772	-0.021595277	-0.016199292	-0.011693416	-0.002213051	-0.010710717	0.006037829	0.085274546	0.048760833	0.079960784	0.052622256	0.077172356	0.03569435	-0.00820492	0.02477235	0.072065231	0.020026691	0.0483287	0.037050678	0.036256904	0.046092994	-0.0106521	0.037361657	-0.003654663	-0.012255019
¸ßË¹°×ÔëÉù´¦Àí (487).mp3	0.01548832	0.048156957	0.022188526	0.102324239	0.069692426	0.090900315	0.083483057	0.065116844	0.074138315	0.030271596	0.054915563	0.005428201	0.008802268	0.027154348	0.021903678	0.12055082	0.053847244	0.023056424	0.004693333	0.022085559	0.024018648	0.013099399	0.028208816	0.037859376	0.092182842	0.030398982	0.013011403	0.033120342	0.001511952	0.010362916	0.13245726	0.063752661	0.012298707	-0.004563906	0.042391171	0.049837585	0.040696377	0.04427322	0.039992254	-0.003995676	0.024763636	0.03173276	0.035335124	0.050223787	0.022439855	0.034003387	0.029303849	0.039030646	0.023019715
¸ßË¹°×ÔëÉù´¦Àí (488).mp3	0.014170841	0.01525226	0.101329984	0.031003544	0.030205591	0.073960414	0.071077148	0.027118849	0.067451337	0.021783497	-9.79E-05	0.006074082	0.025017158	0.054766847	0.080587917	0.012763195	0.087984719	-0.014070518	0.067594827	0.040469596	0.012489451	0.059459295	0.033272097	0.001626329	0.052675623	-0.011297323	0.05201359	0.028542937	0.017985479	0.022240585	0.024255069	0.05685079	0.060362951	0.010994203	0.021224026	0.027170599	0.042801566	0.05831727	0.023446355	0.073454715	0.03194337	0.068187539	0.042056843	0.028777044	0.086605399	0.052759	0.100102853	0.047018183	0.087783237
¸ßË¹°×ÔëÉù´¦Àí (489).mp3	0.191082223	0.166227121	0.188758782	0.178098047	0.200484407	0.147750465	0.066504963	0.090337443	0.192285883	0.189306316	0.149908847	0.136152574	0.196652482	0.146661604	0.212131696	0.22144646	0.118588867	0.161382123	0.156505114	0.057851368	0.129778162	0.114540144	0.14206413	0.121980908	0.152074338	0.23259296	0.046058661	0.030516898	0.018051102	0.085390254	0.022352425	0.070097807	0.077564784	0.134151382	0.10257656	0.180452755	0.05871043	0.039781848	0.045080377	0.057086177	0.106563886	0.116428114	0.22312188	0.103888074	0.09988839	0.144273648	0.104690503	-0.007460443	0.038417016
¸ßË¹°×ÔëÉù´¦Àí (490).mp3	-0.041689456	0.005184419	-0.042084585	-0.054111495	-0.02656788	-0.026870689	0.007114563	-0.015523321	-0.025084981	-0.01587316	-0.02450757	-0.014138433	-0.032683418	-0.00933805	-0.012176583	0.00648764	0.022872463	-0.019797382	-0.035763469	-0.033052708	-0.043044729	-0.027500225	-0.052643565	-0.025143002	-0.017773262	-0.000584495	0.024979872	-0.007244364	0.010154978	0.019516345	0.014016673	0.032348861	0.033082856	-0.062626203	-0.027112404	-0.020350279	-0.014363495	-0.024648598	-0.019590177	-0.065534253	-0.055702572	-0.047907035	-0.044897985	-0.04763819	-0.035657527	-0.00143393	-0.033111168	-0.014446467	-0.008338457
¸ßË¹°×ÔëÉù´¦Àí (491).mp3	0.002210547	-0.04777803	-0.020930477	-0.010406572	0.00341366	0.095268105	-0.04116027	-0.04208777	0.034849478	-0.061305881	-0.024508705	-0.019628274	0.005313219	0.0214637	0.004548249	-0.02141216	-0.021791519	-0.038010238	-0.030911797	-0.061558332	-0.022849408	-0.047651406	-0.004654022	-0.004447674	0.060623779	0.017647069	0.043986299	0.038392985	-0.028734574	-0.022686291	0.057324219	-0.022896399	-0.021990642	0.014321384	-0.006837611	-4.36E-05	-0.008168203	0.009998234	-0.093072825	-0.005772528	-0.015351991	0.015558768	0.029780338	-0.039872025	0.00047255	-0.040617605	0.00230917	-0.078385876	-0.005406466
¸ßË¹°×ÔëÉù´¦Àí (492).mp3	-0.01843339	-0.125921967	-0.090808187	-0.034354062	0.019146289	-0.092464098	-0.098999348	-0.017656454	0.02452187	0.00429424	0.00068849	0.026710461	-0.005510687	0.016407137	-0.088505127	-0.0763164	-0.060902152	-0.071182626	-0.00262102	0.008862411	0.003759249	0.010455627	-0.11545988	-0.115248675	-0.10181291	-0.056867324	0.015845936	0.020913916	0.001122606	-0.000432509	-0.062027615	-0.039036999	-0.047388477	-0.268621066	-0.29200273	-0.286316758	-0.262471538	-0.217347143	-0.000493334	-0.017302134	0.035796739	0.010015368	-0.035019648	-0.015907323	-0.002949301	-0.000443583	0.058399785	-0.005583032	0.067784118
¸ßË¹°×ÔëÉù´¦Àí (493).mp3	-0.011426918	0.02674701	0.04467266	0.023341692	0.039309077	0.06022436	-0.002690405	0.022419064	0.036109436	0.035687454	0.035690048	0.048734134	0.029443309	0.008748007	0.043915781	0.06238023	0.037975532	0.04554864	0.024429447	-0.000791585	0.044535268	0.037607318	0.04222853	0.036433393	0.027040631	0.024527867	0.044491006	0.001833264	0.0568394	0.020868618	0.028526604	0.031480799	0.056137612	0.029466516	0.054607632	0.021748416	0.045589782	0.040269923	0.034049957	0.04780346	0.032779323	0.004443976	0.006738351	0.026130186	-0.005094779	-0.004499789	0.034596346	-0.003815178	0.016245966
¸ßË¹°×ÔëÉù´¦Àí (494).mp3	0.015385703	0.000986838	-0.010233475	0.025653638	0.030007878	0.008372579	0.000526394	0.00925564	0.008397225	0.02138643	-0.007026421	-0.001507182	0.006683437	0.017943617	0.01824889	-0.00084296	0.007443505	0.013484453	0.002341813	0.025813538	0.025125462	0.037321659	0.001848189	0.00847605	0.003253817	0.026160756	0.015073095	-0.002612417	0.001936495	-0.005712327	0.033506579	0.038831275	0.015136571	0.02737349	0.029888044	-0.005965296	-0.000252782	0.018360527	0.008190703	-0.002311224	0.003859034	0.011214435	-0.002928894	-0.010400862	-0.002046779	0.007100666	0.000510693	0.012060954	0.017974619
¸ßË¹°×ÔëÉù´¦Àí (495).mp3	-0.01276091	-0.007210421	-0.006912488	-0.020843735	0.010862286	-0.011889888	-0.036921167	-0.06202265	-0.021929819	-0.040157528	-0.032053927	-0.016632319	-0.010073238	-0.018317206	-0.04257545	-0.025491253	-0.037213525	-0.024240311	-0.020716674	-0.002031795	-0.004371261	-0.011749093	-0.045787325	-0.033666921	-0.028218292	-0.020766918	-0.019164158	0.032841745	-0.012740572	-0.0304706	0.030191573	0.008068124	-0.022458294	0.003164155	0.00507652	-0.013713924	0.038613447	-0.004655274	-0.033501781	-0.009396406	-0.046345089	-0.020058003	-0.012728662	-0.027067585	0.004691496	-0.019242229	0.007487499	-0.027126135	-0.019756383
¸ßË¹°×ÔëÉù´¦Àí (496).mp3	-0.017563428	-0.023064563	-0.011629955	-0.014147272	0.072914341	0.056917366	0.035195146	0.037020724	0.038300522	-0.02441248	-0.015634795	0.003887029	-0.019792808	-0.040675994	0.099894596	0.023649614	0.036662799	0.088928958	0.035403008	-0.036619028	-0.0189766	0.020917389	-0.025736603	-0.03620691	0.079523412	0.022396935	0.079723786	0.04873597	0.106129722	-0.044477577	0.023710704	-0.0527927	-0.035118493	-0.052659253	0.011181134	0.016687626	-0.000772471	0.01020254	0.006207553	-0.020612522	-0.011189409	-0.012595427	-0.011038688	0.00297617	-0.028477447	-0.050389233	-0.063559106	-0.043301108	-0.046156675
¸ßË¹°×ÔëÉù´¦Àí (497).mp3	0.003396802	-0.00940783	0.025935262	0.012386052	-0.004408747	-0.001718844	-0.012687682	0.041106312	-0.021249275	-0.031317431	-0.091861401	-0.073065666	-0.06977631	-0.053922065	0.017409782	0.107731683	0.09794539	0.003395955	-0.035842973	0.037871848	0.039956893	-0.014062879	-0.030058508	-0.014421722	0.010891901	0.04761838	0.027878145	0.011661323	-0.02734742	0.003499566	0.011970908	-0.033159302	-0.011355032	-0.051988894	-0.05573661	-0.007942045	0.006133782	0.028722869	-0.003827594	0.029960774	0.019909015	-0.020320882	-0.032019932	-0.095002324	0.011169651	0.046746987	0.043312793	0.016311376	0.007127601
¸ßË¹°×ÔëÉù´¦Àí (498).mp3	0.114431591	0.108108604	0.135020378	0.059463157	0.048183381	0.136464175	0.118710926	0.129491287	-0.037733512	-0.029564881	-0.036950589	0.046344986	-0.022277404	0.013636543	0.009629981	0.086610914	0.115908521	0.110078009	0.088556464	0.181121589	0.143022368	0.052755109	0.203922849	-0.027119444	-0.014049764	0.002208775	-0.013258801	0.071918498	0.021862341	0.037299984	0.111340148	0.150679961	0.12770894	0.081575938	0.164353916	0.184604997	0.133029652	0.132231439	0.05639969	-0.012131046	-0.021255264	-0.013139772	-0.002649996	-0.027879038	-0.021637419	-0.015876398	0.031667806	-0.026762589	-0.014544582
¸ßË¹°×ÔëÉù´¦Àí (499).mp3	-0.012293634	0.050754664	-0.018670656	0.024734908	-0.007751432	-0.00731233	0.012532193	0.002312986	-0.017119695	-0.011510068	0.012193862	-0.007304928	0.065413438	-0.000114441	-0.018728518	0.076579886	-0.002611793	-0.02567062	-0.013352257	0.105738515	0.016676801	0.02444437	0.069282741	0.028116633	-0.046389087	0.012962552	-0.054964013	-0.035234445	-0.027646804	0.006266342	-0.045680318	-0.074565525	0.015310225	-0.016532071	-0.03533262	0.016392732	0.009575959	-0.04781886	0.036004163	0.006231996	-0.021558457	-0.017599787	0.007145625	0.054190152	0.012444812	0.036123035	0.00930144	0.014184579	-0.022336187
¸ßË¹°×ÔëÉù´¦Àí (500).mp3	0.079295504	0.034050753	0.082214832	-0.015198803	0.019719477	0.018093666	0.000524989	0.020786876	0.010075453	-0.013044349	0.018014764	0.003389542	0.003620103	0.00444059	-0.005174895	0.002460492	-0.012473971	-0.038145828	0.0088793	0.055596558	-0.014033952	0.033018886	0.025884817	0.091483408	0.015094332	0.014859069	0.041382132	0.003932479	0.009860898	0.034348241	0.062505555	0.062042724	0.013687664	0.061754404	0.020414222	0.007408878	0.013850323	0.052727383	0.062378784	0.014849333	0.048624877	0.015487716	0.01053316	0.013656539	0.036171432	0.038662135	0.020411639	0.064872886	0.01653519
¸ßË¹°×ÔëÉù´¦Àí (501).mp3	0.035914627	0.03874688	-0.018148383	-0.010329977	0.024081243	-0.003356114	0.026622616	0.001781058	-0.006849416	0.002937791	0.034672922	0.036795745	0.002247531	-0.0029026	0.021985194	0.035029361	0.027370397	-0.017897174	-0.040118769	0.00076537	0.035579511	0.017751876	0.006621038	0.00492759	-0.008527377	0.006631599	0.025066164	0.007924268	0.007017661	-0.00310378	-0.014657408	-0.021085826	0.002955514	0.009346645	0.003226762	0.017175742	0.032367686	-0.021988303	0.006976183	-0.013809397	0.003181902	0.00729813	0.006773456	0.000501294	0.00802888	0.044230719	-0.019875686	0.011381181	0.031773555
¸ßË¹°×ÔëÉù´¦Àí (502).mp3	-0.020674839	0.015388237	-0.042113748	0.01346996	0.027200488	0.024436671	-0.009405673	-0.029668031	-0.012260633	-0.02473174	-0.02987384	-0.0234015	0.00378021	0.011681531	0.015901799	0.019326622	-0.00568414	-0.06161344	-0.053087768	-0.011141607	-0.091592717	-0.055415652	0.009398301	-0.007554294	0.005762334	0.017539094	-0.004326641	-0.02327313	-0.023083646	-0.0108825	-0.050525279	-0.066532222	0.021341109	-0.000990885	-0.019219508	-0.026996913	-0.023338	-0.015549336	-0.026959603	-0.007333832	-0.029505037	-0.122783675	0.016773619	-0.006550611	-0.008929379	-0.001024584	-0.049526958	-0.031257514	-0.016086707
¸ßË¹°×ÔëÉù´¦Àí (503).mp3	0.148883967	-0.01368481	-0.027324063	-0.106134158	-0.020450351	0.006505052	0.071921863	0.162574288	0.024724605	-0.053464562	0.008805332	-0.015839313	0.011248594	0.145805005	0.085072897	0.010643067	-0.040543647	-0.038081191	-0.017635587	0.004507053	0.097814566	0.029924282	0.015372954	-0.065576062	0.039774124	-0.007417686	0.019240955	0.191418848	0.006075699	-0.010328546	-0.08203267	-0.008852024	-0.01767602	0.058813992	0.060995911	0.020712846	-0.066169475	-0.031372886	-0.014969694	0.007188469	0.176214903	0.014057915	0.029211358	-0.079869906	0.00300285	-0.025167064	0.01801877	0.139376342	5.03E-05
¸ßË¹°×ÔëÉù´¦Àí (504).mp3	-0.029930376	-0.010723185	-0.028423252	-0.04041674	-0.003196173	-0.0265838	-0.035724867	0.021096399	-0.023468574	-0.017307129	-0.009176637	-0.021446994	0.013643137	-0.004956488	0.014793588	-0.005926305	-0.011561432	-0.005386515	-0.016175986	0.037776192	0.009391784	0.011289536	0.081675825	0.004491088	0.005470132	0.083646228	0.020276458	-0.018030885	0.051217047	0.01510122	-0.004295251	0.048615399	0.017647659	0.011838781	0.018406976	0.013527751	0.016010368	-0.030903466	-0.030771128	-0.037666564	-0.085335367	-0.107803759	-0.046397041	0.022719187	-0.043372476	-0.040367471	-0.023144928	-0.036616399	-0.003409316
¸ßË¹°×ÔëÉù´¦Àí (505).mp3	-0.032752342	-0.003911322	-0.046519907	0.039968614	0.008881301	-0.005867935	-0.039183195	-0.025085626	0.008296179	0.07193784	-0.025774095	0.015917507	-0.005485732	-0.031037568	-0.011676057	0.027800454	0.078661477	0.101169356	0.058051856	-0.020069424	-0.052060432	0.120259822	0.092222568	0.117773154	0.090217707	0.089630152	0.132721628	0.093551157	0.176765283	0.134150379	0.134354292	0.187205754	0.060792342	0.185010188	0.157693668	0.058612813	0.056777027	0.020148838	0.002715483	-0.005505396	-0.048947756	-0.01239819	-0.003063905	0.053589253	-0.01914796	0.022213528	-0.002759196	-0.057241832	-0.031195391
¸ßË¹°×ÔëÉù´¦Àí (506).mp3	0.181992351	0.071831007	0.0592873	0.134025941	0.075923347	0.039809457	0.039550237	0.009343601	0.09426247	0.020018173	0.037421285	0.009956875	0.078137766	0.05475235	0.026583035	0.027597035	0.053070547	0.049729792	0.023822487	-0.016949621	0.067078802	0.093415467	0.043854795	0.110535881	-0.017179953	0.042343487	0.040547896	0.07043605	0.158851632	0.052497401	0.014358141	0.025832745	0.046714449	0.058595459	0.078196689	0.059336132	0.017017256	0.056924133	0.091539565	0.171418071	0.131328629	0.221531142	0.127169415	0.108234047	0.127415206	0.138288551	0.08558478	0.199758434	-0.012368781
¸ßË¹°×ÔëÉù´¦Àí (507).mp3	-0.122021885	0.028587844	0.097361904	-0.040373062	-0.06226128	-0.056174119	0.080283137	0.048262382	-0.084779953	-0.13116757	-0.102627225	-0.076818023	-0.063833351	-0.078673177	-0.068978501	-0.099660716	-0.052063595	0.108704871	0.080180593	-0.033790286	-0.077755146	-0.064592873	-0.068977976	-0.009808911	-0.03146249	-0.041180422	-0.032491368	-0.017540455	0.03058206	-0.03960339	-0.063261128	-0.060774102	-0.049134643	-0.005963101	-0.00818925	-0.040240132	-0.07824385	-0.051307851	0.088584892	0.047261592	-0.049993363	-0.028240663	-0.033694917	-0.063427108	-0.036665948	-0.06210146	-0.02474175	-0.06185288	-0.051665289
¸ßË¹°×ÔëÉù´¦Àí (508).mp3	0.013671152	0.02584528	0.021923286	0.033615047	0.034346756	-0.006689536	0.009638167	-0.00231563	0.007824984	-0.026984063	-0.026622299	0.044259555	-0.011362608	0.041342649	-0.022124459	0.004975666	0.024097292	0.031905858	0.008883371	-0.023915852	0.001579814	0.001622842	-0.067826157	-0.043233474	0.017779454	-0.000606856	0.019461367	-0.031066337	-0.064634887	0.025234845	0.054295853	-0.012018451	-0.05749345	-0.038015438	-0.002752719	0.057099217	-0.030707944	-0.028268531	0.047723346	0.047242083	0.128177552	0.009747913	0.001475052	0.015722846	-0.0144264	0.056309845	0.010882387	-0.021499164	0.019352063
¸ßË¹°×ÔëÉù´¦Àí (509).mp3	0.123963504	0.120794363	0.074607634	0.033441793	0.007385552	0.10091381	0.045183869	0.073828565	0.083257424	0.033305816	0.01842299	0.119997009	0.003043527	0.048120424	0.125075539	-0.110938531	-0.046869017	0.084856572	0.017728103	-0.053460728	-0.025838628	-0.061527097	0.118067592	0.140511514	0.125805182	0.081856774	0.065276974	0.055264442	-0.002862922	-0.060503434	0.02029654	0.264246657	-0.092199579	-0.061345541	-0.060696653	0.221155507	-0.069680791	0.064729471	0.068620456	0.056660965	0.270665086	0.157947388	0.046257693	0.047745091	-0.085749666	0.273821009	0.050482737	0.304550968	0.242803335
¸ßË¹°×ÔëÉù´¦Àí (510).mp3	0.01773656	0.010509578	-0.051490356	-0.048283399	0.023409372	0.063976966	0.015012978	-0.002318013	0.037615766	0.020825412	-0.014302145	-0.020555284	-0.002118829	-0.012331166	0.038145831	0.038789916	0.009960007	0.013882829	0.022717991	-0.005077803	-0.026976817	-0.037276169	-0.03183182	0.013052062	-0.011818709	-0.004694071	-0.001307963	0.009106465	-0.01534315	0.039606246	0.031877551	0.014018142	0.05188195	-0.025053177	-0.011887102	-0.045986103	-0.010859878	-0.006390243	-0.003883555	0.058331888	0.063560268	0.024979186	0.030256291	0.007634754	-0.007269265	-0.062688236	-0.033295657	-0.012538533	0.021817115
¸ßË¹°×ÔëÉù´¦Àí (511).mp3	-0.016472503	-0.023148153	-0.066912471	-0.065064288	-0.056941031	-0.049260588	-0.082088558	-0.059452527	-0.020824345	-0.026162033	-0.004584084	-0.074325343	-0.018890574	-0.014811393	-0.052117713	-0.070975286	-0.040834658	0.013596937	-0.055790268	-0.10175047	-0.050099456	-0.072711113	-0.062215589	-0.07842409	-0.199679522	-0.068814079	-0.143581881	-0.071722049	0.031725825	0.065109591	0.065296925	0.045201226	0.021908163	0.028980478	0.014608339	0.01458003	-0.022830407	0.008248219	0.038510557	0.037607688	0.007636056	-0.002759823	-0.010051472	-0.002687236	0.070541525	0.025690984	-0.040768516	-0.005862938	0.011293928
¸ßË¹°×ÔëÉù´¦Àí (512).mp3	0.088908722	0.027991604	0.047996894	0.001839045	0.104741866	0.132050114	0.106665863	0.115447682	0.028402813	0.114001675	0.040997857	0.040573986	0.028346537	0.05406339	0.110856045	0.010883998	-0.019492124	0.019597486	0.088300762	0.10987576	0.120510239	0.123642459	0.094083079	0.092534735	0.02055949	0.071357689	0.041873809	0.074565804	0.079196326	0.046790882	0.010725056	0.013645512	0.106027716	0.087771953	0.087702515	0.023690353	0.028520557	0.080209184	0.015286719	0.032589659	0.025911737	0.09236806	0.096874929	0.029429781	0.045252593	0.088902301	0.120051684	0.031747379	0.099276797
¸ßË¹°×ÔëÉù´¦Àí (513).mp3	-0.013694909	0.070823133	0.069979947	-0.001221154	-0.056590597	-0.128768974	-0.100184393	-0.082227055	-0.074900181	-0.114711324	0.086469484	0.002666473	0.069410492	0.101734029	0.017074908	-0.049217437	0.065275861	-0.014074015	-0.06918897	-0.015427659	-0.046233137	-0.015442388	-0.044581588	0.047368185	-0.066605795	0.004185616	-0.074528708	0.065407247	0.030580646	-0.012137864	-0.092827782	0.014540068	0.00075249	-0.005274735	-0.037047603	0.022145987	-0.040736297	-0.030231117	-0.043657005	-0.026874391	-0.023125309	-0.073741721	0.014529138	0.028783202	-0.000953285	-0.031524865	-0.06134613	-0.01708095	0.078560032
¸ßË¹°×ÔëÉù´¦Àí (514).mp3	-0.029661771	0.016033105	0.044608479	0.009167572	-0.0742764	0.050816403	0.019654411	0.035845705	-0.047910195	0.002200496	-0.018591466	0.004134663	-0.010267131	-0.033015391	-0.055883715	0.087718164	0.070819729	0.033057981	-0.013424486	-0.059397487	-0.045109177	0.007783523	-0.017964931	-0.039031157	0.071530939	0.12179165	0.044751091	-0.023200828	0.025996164	-0.031516023	-0.017156373	-0.068551406	-0.055357305	0.060934251	0.03416616	-0.027855236	0.028617964	0.025517871	-0.047380581	-0.064830776	0.009266286	-0.002185688	-0.015206034	-0.035092996	0.042273004	-0.021009572	0.063124973	-0.045640294	-0.016594504
¸ßË¹°×ÔëÉù´¦Àí (515).mp3	0.000887709	0.004327785	0.067683934	0.02370156	0.017498567	0.018808758	-0.037774349	-0.047249995	-0.026589639	-0.030429748	0.038020891	0.019778989	-0.005168784	0.026853439	0.008867627	0.048012575	0.074090931	0.00838461	0.029931261	0.022851184	0.011995796	0.013617906	-0.047670556	-0.053669437	-0.02003495	-0.029555594	0.006902653	-0.005637242	0.00814854	0.021583396	0.042484655	0.034668264	0.015629223	0.034089363	0.034375788	0.012586669	0.027354611	0.010542872	0.020685873	0.030337317	0.033813558	0.027638048	0.033969054	0.054943102	0.034681572	0.035373159	0.024908129	0.042094798	0.034651935
¸ßË¹°×ÔëÉù´¦Àí (516).mp3	-0.014361566	-0.016741899	-0.023584271	-0.016574679	-0.02700813	-0.020083076	-0.021198415	-0.026392096	-0.030774776	-0.041061638	-0.006969656	0.002592346	-0.014427533	0.001039395	-0.045072842	-0.044749405	-0.067254013	-0.05424943	-0.042494749	-0.036734911	-0.039077931	-0.033120962	-0.035766562	-0.032978321	-0.056542475	-0.032127044	-0.024681104	-0.044062689	-0.025733101	0.011382283	-0.013515991	-0.017837569	-0.022013733	-0.029907841	-0.035690075	-0.020335324	-0.005666208	-0.019263406	-0.006836214	-0.005337077	0.004967846	-0.000156629	-0.008959803	-0.029893099	-0.026912324	-0.013896246	-0.008105519	-0.018616428	-0.032156759
¸ßË¹°×ÔëÉù´¦Àí (517).mp3	-0.006866116	-0.002356048	0.017431641	0.005816072	-0.010361189	-0.018613301	-0.015142447	-0.017994823	-0.072099091	0.015837402	0.018535071	-0.014954989	0.012654703	-0.007916068	-0.038885078	-0.005270125	0.015732602	0.002776598	0.007024863	-0.002973358	-0.006370603	-0.025510616	0.02331937	0.001371563	0.003172366	-0.009878149	-0.02270888	-0.027254552	-0.017767648	8.16E-05	0.023088899	-0.003259883	-0.038942424	-0.015616442	-0.005579044	0.001596903	-0.018691728	-0.027771031	0.004183525	0.009137261	-0.016513507	-0.021082276	0.010051406	0.018289308	-0.009408718	-0.022016341	-0.004033272	-0.015158937	-0.027542499
¸ßË¹°×ÔëÉù´¦Àí (518).mp3	0.157093157	0.014022791	-0.079127609	0.037393949	0.047243707	-0.003875015	-0.032330098	-0.005269758	-0.026169725	0.008054541	-0.013419897	-0.015652209	0.051945095	0.235636043	0.033243509	0.102964257	-0.01680705	0.015121034	0.035245932	0.151680105	0.178706613	0.285157946	0.221139792	0.15214034	0.221678538	0.227456759	0.237731026	0.109052872	-0.006659592	-0.008651522	-0.00524881	0.028630594	-0.000317201	0.040167585	0.011174907	-0.071687039	-0.147289495	-0.118285626	-0.048689087	-0.12289926	-0.033472659	0.089271004	0.013394763	-0.061765916	0.018917702	0.026319117	0.194802694	0.21996261	-0.072564683
¸ßË¹°×ÔëÉù´¦Àí (519).mp3	-0.02264148	0.025358087	-0.001855765	0.015557548	0.010519914	0.024683932	0.024782669	0.023808499	0.01791404	0.000336666	0.006490265	0.021171134	0.013084085	0.022508465	0.028185091	0.028770926	0.015732502	-0.011536309	0.017442214	-0.00016754	0.010036384	0.009120475	0.015775701	0.015497562	0.001178056	-0.003580332	0.02087291	-0.006983255	0.023140368	0.018331509	0.016936205	0.019883551	0.016388384	0.020691418	0.016996701	0.020350396	0.015600583	0.029443897	0.00772972	0.025241322	-0.003322693	0.013524412	0.009793854	0.011264034	0.013315499	0.013299418	0.014779207	0.025639753	0.029177769
¸ßË¹°×ÔëÉù´¦Àí (520).mp3	-0.02046144	-0.00675187	-0.068660838	0.051830011	0.022005723	-0.003425742	-0.026039687	-0.111228187	0.005155501	-0.029630134	0.067101458	-0.091929606	-0.026298038	0.008595354	-0.055785162	-0.028440679	0.0008986	-0.066061356	0.069031259	0.137824142	-0.008731933	0.046384182	-0.017673712	-0.006878961	-0.053209024	-0.010871355	-0.03998154	-0.066067592	-0.003163032	-0.132084409	-0.01906908	-0.187356175	-0.034791898	-0.010024723	-0.037562232	-0.01269728	-0.06252625	-0.042744422	-0.019565377	0.077506619	0.066054116	0.045355113	0.049529805	0.018879524	0.000343745	-0.031216589	-0.061971157	-0.002926937	-0.056457464
¸ßË¹°×ÔëÉù´¦Àí (521).mp3	0.022672594	-0.02039189	0.160674349	0.16091269	0.079270753	0.092287144	0.088062276	0.07927023	0.087735319	0.08482478	0.048776737	0.056913674	0.075677073	0.063871609	0.232666786	0.090782265	0.093244597	0.047514191	0.176037036	0.013655262	0.117550745	0.113190465	0.020280717	0.052915841	0.01953511	0.191158224	0.177115955	0.158724536	0.118448337	0.179658713	0.121381553	0.121541692	0.121050954	0.087673356	-0.116357926	0.019494332	0.026757721	0.015897436	0.021763029	0.025899694	0.034765985	-0.031870191	-0.03769065	-0.002460815	0.096809878	-0.018104831	-0.016448851	0.03669556	-0.061341803
¸ßË¹°×ÔëÉù´¦Àí (522).mp3	0.057799028	0.05957635	0.047347384	0.00578996	0.075301275	0.052270042	0.033019485	0.02433974	0.067690441	0.052206696	0.026415961	0.066210693	0.113267732	0.050392785	0.039252112	0.031186082	0.090543631	0.057813729	-0.00577819	0.181843037	0.107162535	0.085329933	0.023619117	0.067945573	0.054762195	0.009592917	0.034731517	0.177937597	0.116227752	0.065234452	0.067320609	0.039841322	-0.003036456	0.022539198	0.119388382	0.164652536	0.182071523	0.073972395	0.07677467	0.058482895	0.059579977	0.046139994	0.067638858	-0.010456584	-0.020512446	-0.000296143	0.037175076	0.045580988	0.024642924
¸ßË¹°×ÔëÉù´¦Àí (523).mp3	-0.056790866	-0.068535165	-0.149611898	-0.051060513	-0.067679796	-0.027361071	-0.101965983	-0.035353552	-0.041804698	-0.07122948	-0.073979453	-0.094394879	-0.047625531	-0.04130775	-0.023448563	-0.092513611	-0.025836976	-0.089246329	-0.077414761	-0.127503454	-0.083935175	-0.032862819	-0.039864906	-0.035167434	-0.044288625	-0.033323895	-0.056824237	-0.059697672	-0.117950393	-0.042557426	-0.069140337	-0.033244064	-0.078381916	-0.046018684	-0.045401439	-0.073085825	-0.076655554	-0.090089609	-0.048200765	-0.045916171	-0.02371791	-0.091852828	-0.027856569	-0.084913778	-0.07654722	-0.124271694	-0.076684026	-0.03363101	-0.03711781
¸ßË¹°×ÔëÉù´¦Àí (524).mp3	0.116946276	0.080278843	0.05066417	0.029967898	0.15824493	0.121492152	0.067647535	0.034321041	0.03439941	-0.023708142	-0.082913071	-0.081391148	-0.01843708	-0.08155174	-0.023825317	-0.001291268	-0.08036867	0.019343292	0.001834319	0.007076002	0.19448696	0.111743815	0.121798296	0.074861922	0.031880035	0.183567581	0.114220124	0.080503595	0.059600268	0.017334354	-0.049156261	-0.058727531	-0.068076678	-0.049119581	-0.102513738	-0.055401973	-0.065910959	-0.106837277	-0.045851144	-0.005187655	0.035477834	0.16906078	0.066833417	0.068535884	0.048895131	0.022802014	0.21096756	0.12864783	0.089881989
¸ßË¹°×ÔëÉù´¦Àí (525).mp3	0.003165674	-0.004404847	0.00429612	-0.011062594	0.008805394	5.01E-05	-0.044814262	0.000438474	0.020303505	-0.003206934	-0.005678799	0.00842686	0.009683338	-0.015084227	-0.021656219	-0.015062347	-0.009851485	0.015549109	0.004541041	0.040700652	0.001232602	0.005040591	0.024319367	0.036628589	0.026992482	0.018062274	0.023143399	0.007717807	-0.011190335	0.000499654	0.016038384	-0.008491445	-0.001461336	-0.025574378	-0.003177365	-0.008739501	-0.006398992	0.000530033	-0.031638741	-0.009104588	0.012888458	-0.02221355	-0.019374029	0.02309016	0.025667649	0.025192507	0.001739472	0.027660958	0.007286539
¸ßË¹°×ÔëÉù´¦Àí (526).mp3	-0.126195143	0.035066894	-0.049665839	0.001753559	0.009784039	-0.02423192	0.01513008	0.029330365	0.068903812	0.053609503	0.005167874	-0.045991215	-0.008222512	-0.022360091	-0.057963152	-0.006349148	0.055115725	0.106933263	0.048714433	0.099752085	0.050251192	0.087954302	-0.052416493	-0.045777407	0.002796036	-0.024584343	0.002332154	0.035656704	-0.055094265	-0.010516104	-0.041557167	-0.104072562	0.064315929	-0.033298206	-0.0387598	-0.052710218	0.018935958	-0.001423267	0.070315565	-0.04176133	-0.079262774	-0.065697194	-0.006612459	-0.007593325	-0.043597159	-0.036706198	-0.017539917	-0.063967261	-0.018624064
¸ßË¹°×ÔëÉù´¦Àí (527).mp3	-0.025325576	-0.001918648	0.008251666	0.00029118	-0.022514918	-0.06168868	-0.090887792	-0.055119343	-0.001046013	-0.013715382	-0.002716608	0.001252959	-0.011990344	-0.006338713	-0.00055364	-0.026591858	-0.000597471	-0.014054839	0.019071619	-0.013215061	-0.037970731	-0.052582175	-0.031953932	-0.025685997	-0.011475761	-0.013639498	-0.021611811	-0.022925249	-0.056523183	0.004540347	-0.041558824	0.006328019	-0.008063938	0.006787069	-0.001842947	0.001414024	0.001747928	-0.053313706	-0.052184827	-0.047893259	-0.045411055	-0.030794159	-0.014306618	-0.004635408	-0.00928683	0.006720811	-0.014708118	0.011772115	0.006759457
¸ßË¹°×ÔëÉù´¦Àí (528).mp3	0.016304197	0.049296882	0.042291448	-0.014544657	0.002382487	0.02229262	0.010072414	0.017638344	0.030187387	0.044791011	0.001905195	0.03789826	0.07221007	0.022963941	0.017267741	0.019850818	-0.015402923	0.035864119	0.024480972	0.051892652	0.02262241	0.034218194	0.058762375	0.004518925	0.015006522	0.043909472	0.049549165	0.015226978	0.019353132	0.023546233	0.015646886	0.026066252	0.019712871	0.006124683	0.02144816	0.028634599	-0.017475047	0.026800805	0.021713777	0.006415598	0.050453561	0.013155155	-0.021273898	0.011134887	0.025070808	0.063931624	0.003361755	0.037983743	0.036566555
¸ßË¹°×ÔëÉù´¦Àí (529).mp3	-0.013974955	-0.05756775	-0.01610927	0.022137019	0.013987253	0.040745307	-0.009507031	-0.024299041	0.053238518	0.017817187	-0.005929562	-0.01413763	0.035713728	-0.08099619	-0.013257376	0.059134904	0.010972237	-0.047228191	-0.043460926	0.01039783	0.032032437	0.02368505	0.017883023	0.02728267	0.004885936	0.029226666	0.034412318	0.022006096	0.012839922	-0.012651465	0.040754774	0.07371829	-0.013495375	0.035188373	-0.038415225	-0.016345746	0.002758845	-0.056243551	-0.022593435	0.004180605	-0.010504834	-0.03522172	-0.018973175	-0.062332018	-0.000922061	0.025504946	-0.032460997	0.090363392	0.017372581
¸ßË¹°×ÔëÉù´¦Àí (530).mp3	-0.060943106	0.021640006	-0.00788194	-0.002647106	-0.046185873	-0.011349596	-0.000945825	-0.023250252	0.014641471	0.001974902	0.002091049	-0.018517784	-0.044511936	-0.020452838	-0.021922607	0.004413625	0.004041244	-0.01286317	-0.02541126	0.024983675	-0.032430959	-0.036296781	0.025598894	-0.019457438	-0.028047333	-0.015139005	0.007084818	-0.023492392	0.026210436	-0.02479665	0.017944441	-0.053429986	-0.04034858	-0.008389421	-0.02327531	-0.016849434	-0.033624707	0.035471122	-0.010972764	0.021460434	-0.029702488	-0.009833122	-0.005482043	0.013328318	-0.014139605	0.010603159	-0.004298267	-0.032272054	-0.018133756
¸ßË¹°×ÔëÉù´¦Àí (531).mp3	-0.001209641	-0.030897221	-0.050820296	-0.007237239	-0.067571177	0.00051432	0.00433264	0.086192108	0.057204176	0.07836849	0.061816808	-0.018642991	-0.033694766	-0.044734019	0.067825834	0.0346821	-0.009103973	-0.05151333	-0.020091589	-0.028401516	-0.082036863	-0.057387336	0.034420175	-0.062977205	-0.051644709	-0.000673951	0.030177569	0.040082624	0.019982489	-0.005704748	0.096402354	-0.008103273	-0.064871628	-0.158572541	-0.044944761	-0.125507412	-0.046318231	-0.114111469	-0.058593393	-0.048999862	-0.039934725	0.002901557	0.028840051	0.024247787	0.008155773	0.069079866	0.055515361	0.019143826	0.006558479
¸ßË¹°×ÔëÉù´¦Àí (532).mp3	-0.019689601	-0.005048969	-0.00780942	-0.016181444	-0.018161192	0.107060219	0.16818862	0.001152626	0.150293056	0.165035323	-0.025959043	0.060690886	-0.015102759	-0.007712132	-0.032354903	0.001096298	0.000372118	0.010943576	0.028324301	0.010297874	-0.008856967	-0.011760183	0.001639317	-0.013162165	0.079687327	0.032817582	0.033885967	0.036503367	0.12212508	0.013488198	0.091744523	0.054852571	0.036248177	0.095009986	-0.02143627	0.001148639	0.018071803	0.023756802	0.071375765	-0.008155956	0.032630418	0.017248234	0.00351842	0.02899132	0.003547594	-0.009569623	0.040954767	0.02967793	0.150283816
¸ßË¹°×ÔëÉù´¦Àí (533).mp3	0.062621614	-0.011254614	0.045955656	-0.007127525	0.08059221	-0.122848791	-0.002501156	0.079794897	-0.002521556	0.141647831	0.15012844	0.017125885	-0.01654551	-0.032035608	0.021316289	0.214059478	0.118962862	0.108214027	0.196660298	0.175478769	0.036380429	0.119642007	0.143493328	0.069358818	0.072465658	0.067724452	0.086314105	0.106308355	0.089697005	-0.061971974	0.034457789	0.014726322	-0.058962362	0.087751836	0.060969624	-0.016888227	0.046050283	-0.013681633	-0.111211251	-0.0907813	-0.094315138	-0.082377089	-0.110284215	0.05081383	0.188264075	0.109365627	-0.021156832	-0.041085323	-0.013947453
¸ßË¹°×ÔëÉù´¦Àí (534).mp3	0.049931355	0.129464728	-0.002453506	-0.007643097	0.021055103	0.002605407	-0.010262228	0.039359832	0.070823326	0.025444752	-0.005792292	0.02673021	-0.011416857	-0.01823599	-0.026020082	0.07624482	0.114677197	-0.027727164	0.001665897	-0.006251933	0.023968451	0.002321824	0.017933219	0.051140979	0.003599631	-0.005728486	0.040317132	-0.004130252	-0.014114337	0.032215111	0.06803691	0.051880691	-0.017447706	0.016396452	-0.027018189	0.025098824	0.025409037	0.134955385	0.143450735	0.013684033	-0.010838995	0.013441885	0.016154212	0.012914057	-0.014456351	0.087474247	0.019525464	-0.00819961	0.047609727
¸ßË¹°×ÔëÉù´¦Àí (535).mp3	0.047670199	0.088163161	0.060086032	0.135616373	0.089325612	0.003829462	0.007618195	0.055323758	0.060437253	0.060444089	0.021461049	0.016282953	0.046193227	0.07323429	0.002085882	0.023819741	0.065154332	0.028133972	0.059390608	0.011044933	0.05995929	0.045596065	0.145360157	0.060164251	-0.008304412	-0.012632973	0.020428811	0.033812875	0.019856389	-0.007358918	-0.077451381	0.061136046	0.005611598	-0.041853243	-0.025083727	-0.050106428	0.040993357	0.019063197	0.000893936	-0.034437793	0.020221752	0.036425904	-0.012993071	0.025516288	0.006993748	0.033896633	0.001015824	0.112653717	0.067561907
¸ßË¹°×ÔëÉù´¦Àí (536).mp3	0.033667585	-0.01407624	0.037986776	0.02504467	-0.050138909	-0.047288701	-0.072285538	0.004460071	-0.063196948	0.060474119	-0.017992124	0.06817824	0.056438028	-0.001404692	0.041704712	0.00309286	-0.057428286	0.005623597	0.002568109	-0.017212579	0.015262966	0.029386251	-0.04072811	-0.016454813	-0.015408228	0.040962729	-0.049932047	-0.018831556	0.021574469	0.028185138	0.072337496	-0.00052307	-0.04193371	0.000354485	0.005784558	0.003763364	0.010725873	-0.026768301	0.04918222	0.045174363	-0.023556572	-0.058730605	0.005150926	-0.007463633	-0.010612404	-0.001110738	0.022873117	0.017636576	0.03410938
¸ßË¹°×ÔëÉù´¦Àí (537).mp3	0.088820167	0.060442744	0.039986567	0.004802355	0.128106131	0.090163875	0.036285113	-0.014305137	0.091742008	0.036141909	0.073499879	0.00593141	0.081369523	0.026839948	0.041725591	0.03441026	0.035393919	0.00183327	0.027806307	0.056304004	0.034565967	0.00670333	0.016875803	0.025057698	-0.0068375	0.004192282	0.063397909	0.030485335	0.00042633	0.04232331	0.035410977	0.05192983	-0.00491854	0.064540548	0.060936893	0.017224931	-0.017155353	0.056958295	0.068758274	0.009988557	0.005835643	0.079978445	0.079046495	0.038442073	-0.015408088	0.103943996	0.061661072	0.016833448	0.009676629
¸ßË¹°×ÔëÉù´¦Àí (538).mp3	-0.002146926	0.058258009	0.015685144	-0.01740941	-0.011600605	0.00076925	-0.004157922	0.019334667	-0.009501181	0.002038885	-0.024231542	-0.004568397	-0.003029771	-0.013373166	0.006625377	-0.005964639	-0.017375041	0.028257766	-0.020161434	-0.0038559	-0.00993691	-0.02245168	0.005648321	-0.014224007	0.006759552	0.022699471	-0.015789902	-0.027070363	-0.010470807	0.00729512	0.011330819	-0.015161266	-0.010078636	-0.012097685	0.000452463	-0.0041379	-0.010439654	-0.02579127	-0.013454096	-0.014783328	0.008807045	-0.021768782	0.004494745	-0.038973722	0.002680191	-0.018043174	-0.010158397	-0.010468509	-0.01000343
¸ßË¹°×ÔëÉù´¦Àí (539).mp3	-0.018478754	0.04534572	-0.011575724	-0.009220946	0.004386787	0.003028203	0.019186716	-0.00347833	-0.020577444	-0.006606844	-0.001245457	-0.006259627	0.004810254	-0.012598251	-0.004377923	0.021617372	-0.008145663	0.041562398	0.002986101	0.00098718	0.017862583	0.007530817	0.020880959	-0.011945341	-0.007823807	0.020781691	0.038430029	0.012602106	0.007631403	0.005070007	0.012849126	0.009400134	-0.018428513	0.052767429	0.014170835	-0.00561459	0.021930492	0.00703323	0.012753222	0.003784451	0.077792797	0.025781784	0.018485611	0.04038112	0.023766825	0.043613797	0.01050211	-0.048422119	0.009400015
¸ßË¹°×ÔëÉù´¦Àí (540).mp3	-0.031795823	-0.009990766	-0.013915199	0.007074046	0.015170104	0.0088874	0.043060129	0.006139951	0.048454101	0.033186117	0.006701879	0.007633873	0.007892979	0.052237926	0.043149372	-0.033955766	0.009928059	0.030792663	0.009952675	-0.032702631	0.058791787	0.044826911	0.020019581	-0.000764786	0.033799735	0.091062592	0.060458792	-0.026736612	-0.044995568	-0.051827658	0.000225724	0.005733311	0.051970162	0.011149159	-0.019700588	-0.016572247	0.017791087	0.001689448	-0.043086681	-0.011381869	0.000852828	-0.005174301	0.001191409	0.053574565	-0.012869219	-0.015529712	0.047103789	0.008681345	-0.008044846
¸ßË¹°×ÔëÉù´¦Àí (541).mp3	-0.054751015	0.014123574	0.000859174	-0.041364498	0.023325348	-0.037930502	-0.023922441	-0.025944863	-0.029785473	0.006582716	0.00597798	0.011583463	0.010570147	0.010616539	0.076617948	0.05892144	-0.045636277	-0.003532297	0.027792639	0.054071528	-0.06308107	-0.022516843	0.040978373	0.090951657	0.003090404	0.043907723	0.006659364	-0.055699207	-0.045418174	-0.026416049	-0.012679246	-0.048902168	-0.018429364	-0.035816066	-0.037280196	0.052511549	-0.009608574	0.032444187	-0.044080369	-0.058634321	-0.020392707	0.002715504	0.009761868	0.011319919	-0.05096053	-0.038554098	-0.004017032	-0.025804598	-0.002073032
¸ßË¹°×ÔëÉù´¦Àí (542).mp3	-0.043309386	-0.05057319	-0.067832375	-0.069269226	-0.09888312	-0.045121999	-0.011601241	-0.025576235	-0.018014538	-0.000934697	-0.070499689	-0.027421407	0.014798411	0.000761345	-0.109130797	-0.006931004	-0.132777889	-0.005022539	-0.111378412	-0.012851295	-0.034236627	-0.048681722	-0.0536527	-0.071160176	-0.058240568	0.012210449	-0.049380881	-0.134257733	-0.004644467	-0.136053658	-0.005132977	-0.099852208	-0.023804246	-0.016678416	-0.029567156	-0.075651053	-0.102788474	-0.05089303	0.003904567	-0.0591314	-0.072915429	-0.026566262	-0.154421401	-0.013031674	-0.015807788	-0.012272698	-0.007831204	-0.022883798	-0.040057006
¸ßË¹°×ÔëÉù´¦Àí (543).mp3	-0.032278014	-0.030551847	-0.010325246	-0.012874748	-0.094251339	-0.049289505	-0.068762728	-0.077106731	-0.010586908	-0.014409402	-0.027057787	-0.038777588	-0.075885207	-0.057701456	-0.026651657	-0.015782584	-0.010822466	-0.020512483	-0.046057573	-0.081351972	-0.090173779	-0.044403372	-0.037942219	-0.022645038	-0.026004361	-0.035288333	-0.061527378	-0.069245635	-0.10132408	-0.037283355	-0.038856009	-0.028437257	-0.021835811	-0.025493564	-0.045012696	-0.06669934	-0.084310587	-0.035686511	-0.021840648	-0.034322477	-0.023344027	-0.039812139	-0.055698483	-0.088826254	-0.071202726	-0.088933722	-0.062731328	-0.074801564	-0.057792613
¸ßË¹°×ÔëÉù´¦Àí (544).mp3	0.121774063	0.159751411	0.086213075	0.095937975	0.051505545	0.122737557	0.176683566	0.212812256	0.175233101	0.108657379	0.187250079	0.14357895	0.071797156	0.151823212	0.107398938	0.081877145	0.028565313	-0.039102644	0.012021522	0.064614011	-0.012516334	0.100467827	0.088296742	0.139624733	0.208700492	0.073043778	0.087034291	0.155852699	0.189337773	0.151887156	0.026679572	-0.036122192	0.070619826	0.066902431	0.041573421	0.118877152	0.068206565	0.055280127	0.052854418	0.152551149	0.001659331	-0.043849321	0.042434583	0.006683792	-0.016678267	0.017152954	0.042657603	0.032160493	0.082640358
¸ßË¹°×ÔëÉù´¦Àí (545).mp3	0.021994969	-0.016706849	-0.04010966	-0.019339767	-0.058962636	0.003723695	0.00801109	0.005773028	0.004981279	-0.01021435	-0.005551082	-0.008699779	-0.016653315	-0.076928639	0.086667327	0.029983159	-0.007275834	0.001108032	-0.03839622	0.021148278	-0.00583285	-0.024073595	-0.0044799	-0.019149792	-0.019281056	-0.022910462	-0.004535019	0.021755426	-0.017688335	-0.017941843	-0.011154753	-0.04081153	-0.000752006	-6.80E-05	0.008283776	-0.005061507	0.003122941	-0.005094541	-0.021910364	-0.0139726	-0.017107488	-0.082319269	0.025993129	0.159609559	0.007224992	-0.009586973	-0.030890686	-0.02815865	-0.011447971
¸ßË¹°×ÔëÉù´¦Àí (546).mp3	0.074676573	0.111233974	-0.015065107	0.18684679	-0.145781489	-0.083691334	0.220585146	0.02681616	0.043903607	-0.009958868	0.073485638	0.047238209	-0.013127947	0.030243315	0.087980908	-0.005166204	-0.006081166	-0.037777009	0.036684705	0.081026223	-0.020558412	-0.020181682	-0.003806573	0.018077894	0.099427296	0.141796979	0.144076592	0.093485439	0.130892212	0.114519541	0.174823366	0.061607314	0.128767124	0.10842867	0.132583412	0.030081779	0.058453107	0.070457409	0.091578002	-0.030718762	0.005947309	0.006439745	0.012308595	0.027828516	-0.063049977	0.08729718	0.057358023	0.097775931	-0.025249204
¸ßË¹°×ÔëÉù´¦Àí (547).mp3	-0.004507703	0.043092237	0.084507798	0.023758497	0.022965221	0.03893287	0.093402808	0.073234805	0.065603444	0.034826387	0.010066658	0.036357746	0.030594778	0.024219951	0.027293193	-0.015137536	0.031685473	0.017208292	0.04966692	-0.030133365	0.041533892	0.109610072	0.040453402	0.032813845	0.035789806	0.102465915	0.119564849	0.047107428	0.056007033	0.036595173	0.034489169	0.12212565	0.055965101	0.015330644	0.014192871	0.000266877	0.073160616	0.049178884	0.014056396	0.004882436	0.043519679	0.069418738	0.039838057	0.039860961	0.07728058	0.080987957	0.040846487	0.100097466	0.039256847
¸ßË¹°×ÔëÉù´¦Àí (548).mp3	-0.059998415	0.017669021	-0.017309828	-0.022408152	-0.026314697	0.044120578	-0.012373928	0.124983486	0.112453378	0.101692307	0.075407801	0.08974804	-0.019996828	0.122442549	0.007758288	-0.074549479	-0.02450965	0.004222581	0.022137698	0.083247006	0.028617491	0.014913818	0.084297403	0.045763357	0.101060068	0.071752833	0.03410186	0.044195768	0.025747795	0.065842837	0.033703351	-0.056562933	-0.015025052	-0.029076684	-0.057651417	-0.023406932	0.018567722	-0.047826263	0.074545175	-0.039533976	0.117866839	0.224248848	0.125005582	0.106208192	0.08214948	-0.050250413	-0.08288388	0.020607305	0.001616171
¸ßË¹°×ÔëÉù´¦Àí (549).mp3	0.033887784	0.085577889	0.019666348	0.015031439	0.007606054	-0.006511847	0.054530733	0.017293052	0.00726067	0.09759926	-0.056636737	-0.041427367	-0.023310615	-0.017901449	0.03493386	-0.020799901	0.065922289	0.211213785	-0.021787495	0.210646884	0.008068358	0.171217641	-0.018593398	0.010142888	-0.045923476	0.014162958	-0.011988596	-0.005789169	0.016835231	-0.008244895	-0.000601201	0.157208288	0.010496161	0.115627845	0.006863094	0.081228098	0.028029421	-0.026963822	-0.017977632	0.020351082	-0.025360782	0.040610818	0.021442706	0.084585127	0.006217534	-0.036690548	0.033895185	-0.015425704	-0.048109545
¸ßË¹°×ÔëÉù´¦Àí (550).mp3	0.006747189	0.02119786	0.022633638	0.021686037	0.016761134	0.013837057	0.026450483	0.027814925	0.02072119	0.027183385	0.015623858	0.009739136	0.012052515	0.005489927	0.001613044	0.022448493	0.004129311	-0.002568371	-0.004665094	0.003552912	-0.011046775	0.020290643	-0.007855672	0.001439408	-0.011362694	0.006569464	-0.014340656	0.005773725	-0.005670359	0.001623845	0.000472521	0.00578192	0.002072591	0.011064899	0.058330821	0.005787635	0.021375433	0.006983273	0.009444936	0.014374607	0.020540706	0.026565104	0.006470097	-0.000639344	0.001577555	0.00286784	0.009387521	0.013973513	0.008890212
¸ßË¹°×ÔëÉù´¦Àí (551).mp3	-0.002800652	-0.007148958	0.022129382	0.004826474	-0.001301637	0.035432315	0.023398127	0.046471939	0.003987422	0.013861977	0.020316309	0.024520436	0.014886233	-0.003805573	0.035837654	0.156434551	0.105090383	-0.001938319	0.027137409	0.026369822	0.040956406	0.02928934	0.016165053	-0.004226328	0.001303345	0.014590088	0.052926595	0.015583868	0.010824702	0.008419304	-0.023375039	-0.027778676	0.000569975	0.028798325	-0.007942121	-0.005499674	-0.002101787	-0.014109468	0.006860836	0.014980182	0.042418007	0.004480047	-0.027792979	-0.00340121	-0.018526017	0.006850739	-0.010206971	0.03028771	0.012975963
¸ßË¹°×ÔëÉù´¦Àí (552).mp3	0.013179507	0.005500251	-0.008967865	0.009381612	-0.04501847	0.010754436	0.000127999	-0.017347173	0.008295141	-0.000949134	0.01942759	-0.00501324	0.014919884	-0.006217341	-0.093331129	-0.011531546	-0.03956696	-0.053906239	0.004559175	-0.025159234	0.017491403	0.005881857	0.012884393	0.00056505	-0.052444695	-0.008558295	-0.021794584	-0.007139664	0.005403578	-0.021907785	0.003967153	-0.087117181	-0.000134175	-0.017718521	-0.051293232	0.000875565	-0.010167345	-0.006473366	0.023679342	0.030966694	0.010292668	-0.020249072	-0.021291061	0.007244765	0.015208357	-0.007516862	-0.002874388	-0.010384892	0.006926876
¸ßË¹°×ÔëÉù´¦Àí (553).mp3	-0.10439097	-0.026212651	-0.062901142	-0.022019561	-0.015782706	-0.013170451	0.002314706	-0.001029672	-0.00852412	-0.028945799	-0.008196231	0.003263922	-0.039086381	-0.049201966	0.048039167	0.010943644	0.020571622	0.000877364	0.06180218	0.043655076	0.005961227	0.029298727	0.058239286	-0.00972873	-0.032078282	-0.016190565	-0.023697896	-0.033792296	-0.027099731	0.015388326	0.017697278	-0.017762104	-0.055115429	-0.050419615	-0.037909806	-0.049931758	-0.018786984	-0.022277844	-0.010516968	-0.038152751	-0.004761411	-0.013625262	-0.021638832	-0.013171442	-0.032892158	-0.008971076	-0.00703991	-0.010301114	-0.036734169
¸ßË¹°×ÔëÉù´¦Àí (554).mp3	0.061448996	0.019442341	-0.005726902	-0.009806828	-0.004189722	0.033107497	0.085504798	0.059949653	-0.036237596	-0.041788997	-0.023095271	0.074079027	-0.004344595	-0.00824229	0.019364268	-0.008132253	-0.025560745	0.016958737	0.011849735	0.012504324	0.02654524	0.022069926	0.075916432	0.058970497	-0.020509312	-0.013358972	0.00175801	0.051520495	0.035299732	0.020237517	-0.019788214	-0.038440961	-0.004277843	0.073139715	0.022827445	-0.009260982	0.019416035	-0.002678437	0.042173733	0.017060737	0.110870437	0.06428263	0.076619528	0.013030352	0.054875189	0.046504368	-0.024689656	-0.019382605	0.008017562
¸ßË¹°×ÔëÉù´¦Àí (555).mp3	0.289304125	0.155732957	0.256138997	0.063529822	0.040417133	-0.005200471	0.014050262	0.083383792	0.020867844	-0.032203647	-0.009512152	-0.025956059	-0.087249554	-0.095126647	0.037396789	0.153931958	0.211316085	0.133742367	0.23934894	0.061449419	0.083632807	0.173295833	0.174958508	0.132218821	0.31283478	-0.08832568	0.034695999	0.135710682	0.116180489	0.079345081	-0.067439976	0.041782153	0.014961972	0.095570769	-0.050558423	-0.059860288	-0.010652428	0.278613482	0.249067142	0.079735827	0.054376425	-0.005602501	0.019329339	0.139407496	0.262997803	0.270183299	0.063053696	0.001589719	-0.022507334
¸ßË¹°×ÔëÉù´¦Àí (556).mp3	-0.023497121	0.073350816	0.176328071	0.190013606	0.141970876	0.032399463	0.055427673	0.025741868	0.01628087	-0.005975468	0.253556878	0.038869674	0.124497775	0.00638534	0.018064769	0.025145828	0.052952819	0.028837575	0.145815921	0.20142635	0.162297774	0.183784628	0.107025394	0.086759251	0.05114565	0.023581191	0.05973464	0.101128902	0.067883658	0.094336938	-0.024375562	-0.00613799	0.004654277	0.01600233	0.021109301	0.112733854	0.157017782	0.146644489	0.172557745	0.041230967	0.038467987	0.037905514	0.003213828	0.110015675	0.257770273	0.112439183	0.153051159	-0.007311481	0.006588535
¸ßË¹°×ÔëÉù´¦Àí (557).mp3	-0.017176025	-0.001518588	-0.001627881	0.000117209	-0.011734526	-0.01181531	0.013017707	-0.000592375	-0.037511447	-0.013822877	0.002734217	-0.020763165	0.008559426	0.011784044	0.017430165	-0.021257446	-0.02366142	-0.010909138	-0.011972799	-0.01650272	-0.022355251	-0.008614146	-0.037856235	-0.019054538	-0.001129383	0.009904105	-0.006638593	0.009620634	-0.007607659	-0.008977462	-0.017119118	-0.021805533	-0.015725058	-0.00303711	-0.026127101	0.000903718	-0.00125079	-0.024163512	0.005484842	0.010377439	-0.016508018	-0.010645302	-0.021042339	-0.041265654	-0.026371125	-0.00925362	0.01212565	0.005605018	-0.002663091
¸ßË¹°×ÔëÉù´¦Àí (558).mp3	-0.001691115	0.007618354	0.019618316	0.016629258	0.007387958	-0.004035445	0.017780625	0.004213196	0.013756132	0.008569433	-0.028193279	-0.006384689	0.006488816	-0.002935448	0.008760638	-0.001112282	-0.003966916	-0.029634397	-0.010283838	-0.029658278	0.009153129	-0.000916556	0.002891809	-0.019827594	-0.004703835	0.003847196	0.00519929	0.004409881	0.008087324	0.020233127	-0.000547793	-0.005149301	-0.006798406	0.004724364	0.030305499	0.013135318	0.001851021	0.039314435	0.004709812	-0.001885728	-0.039646689	0.015851879	-0.001548951	0.037816924	0.011432842	0.031855401	0.015478631	0.024355969	-0.012487258
¸ßË¹°×ÔëÉù´¦Àí (559).mp3	0.019290456	0.041123054	0.011245499	0.011741459	0.035187454	0.007055273	0.022666066	0.004087224	0.067387231	-0.013477166	0.01952579	-0.023376809	0.095800151	0.056381158	0.069500598	0.024263395	0.034319355	-0.003196431	-0.00342272	0.012653437	0.027255356	0.033901075	0.001515668	0.000933078	-0.018139116	0.006184362	0.067906622	0.106666695	-0.005890006	0.116196325	-0.022113155	0.080202866	0.008884525	0.022833267	0.007864482	-0.011464214	0.000541639	-0.025116215	0.004582881	0.053840023	0.097206179	0.00135683	0.084147246	-0.024351533	0.018185256	0.031591236	0.02064938	-0.015607191	-0.005918858
¸ßË¹°×ÔëÉù´¦Àí (560).mp3	-0.074737971	0.023783992	-0.039979618	-0.12175964	-0.085165524	-0.138070415	0.005348616	0.10224479	0.037130266	0.118151264	0.007187933	-0.073583029	-0.062099847	-0.098991794	-0.020959522	0.003984355	-0.035719809	0.031517678	-0.018259463	-0.116394923	-0.068734023	-0.151384772	-0.057510527	0.106718313	0.049367038	0.097190739	0.074013322	-0.127809266	-0.072160815	-0.106427183	-0.027184105	0.00116642	-0.041212485	-0.013004278	-0.029913185	-0.034891953	-0.022702369	-0.060871802	-0.03538078	0.029629338	0.042945164	0.032672817	0.030704886	-0.04237464	-0.033597748	-0.002318908	-0.027283632	0.022737614	-0.013013508
¸ßË¹°×ÔëÉù´¦Àí (561).mp3	0.022964458	-0.004765554	0.018410528	-0.064299437	0.041999926	0.000232586	-0.087468854	0.017342968	-0.005150797	-0.025316159	-0.107881503	-0.008069701	-0.002929983	0.022745766	-0.049678464	-0.019795661	-0.008097999	0.010139269	-0.000844726	-0.022054706	0.029613371	-0.041879959	-0.000440275	-0.016845934	-0.031426454	-0.039408217	0.026266358	-0.001180329	0.023977888	0.033217401	-0.060617308	-0.008156254	-0.001265594	0.009868326	-0.003659422	-0.10426371	-0.076206034	-0.084486021	-0.109991594	0.047940291	-0.013274748	-0.009032109	-0.04645443	0.009455226	0.000356018	0.108799223	-0.015002513	-0.140571326	-0.122123621
¸ßË¹°×ÔëÉù´¦Àí (562).mp3	-0.123084297	-0.077599365	-0.165433235	-0.170838678	-0.090214834	-0.103126595	-0.09560396	-0.069297181	-0.107613667	0.033638856	0.030636426	0.020775042	0.041392589	0.026231005	0.024597596	0.018305209	0.007439925	0.00414454	-0.000758537	-0.001236251	0.111533408	-0.00027038	-0.006656558	0.001637078	-0.001047124	0.018787742	0.097682846	-0.011532696	0.001418469	0.007869281	0.03235622	0.060063867	0.116807067	0.059000387	0.047881006	0.060459393	0.071813955	0.071317352	0.048271885	0.100607614	0.100472253	0.046805442	0.095072553	0.088443542	0.077564661	0.094982575	0.092391037	0.048076965	0.087264389
¸ßË¹°×ÔëÉù´¦Àí (563).mp3	-0.00993823	0.031697826	0.021288449	0.025743833	0.020579824	-0.009064253	0.031512245	0.014248351	0.026510857	0.017589955	0.003093239	0.035527444	0.003483251	0.027671832	0.026551242	-0.001217096	0.0285097	0.009101056	0.027022542	-0.017377969	0.017691104	0.024275892	-5.75E-05	0.021239831	-6.59E-05	0.002020431	0.023965316	-0.014365121	0.012684074	0.031892119	-0.016246284	0.014864543	0.02383156	0.035254102	0.005633137	-0.00024214	0.019361003	0.015077025	0.023182864	0.006550299	0.018461183	0.027708672	0.00902955	0.027356111	0.010441311	0.020758978	0.026123268	0.006528362	0.030363288
¸ßË¹°×ÔëÉù´¦Àí (564).mp3	0.009674198	0.094604071	-0.021546431	0.054824152	-0.003288577	0.022857789	0.031553793	-0.004549283	0.066956713	-0.004053661	0.056609044	0.037707751	0.027883212	0.067607713	0.059774888	0.025522266	0.057531302	0.062825404	0.035222623	0.106079341	0.041547198	0.100650649	0.103564075	0.022989628	-0.014682804	0.023478035	-0.00796016	0.051990476	-0.005328075	0.002793882	-0.004763505	0.008026597	-0.041893791	-0.034861518	-0.016172646	0.01908868	-0.014067233	-0.036698144	0.025463537	-0.013050172	0.012907611	-0.023598289	0.024510439	0.011714321	0.015550909	0.058531844	0.052278744	0.004059444	0.003427483
¸ßË¹°×ÔëÉù´¦Àí (565).mp3	-0.008903452	0.001548294	-0.018022648	-0.023877974	-0.006502517	-0.015027574	-0.014634971	0.010393839	-0.00250054	-0.030183222	0.003042675	-0.028087354	-0.041150715	-0.013009224	0.011376436	0.005678806	-0.01986041	-0.001442917	-0.01049254	0.014720171	-0.019849602	0.011268855	0.000450258	-0.004661094	-0.006027284	0.01279775	0.001034178	0.014539002	0.010054714	0.007621871	0.00851784	0.008126263	-0.014238143	0.002612391	-0.005382801	-0.006054178	-0.033247781	-0.019630664	-0.010575987	-0.019326977	-0.003628836	0.012004405	-0.009610483	0.008718985	0.000673608	0.006331938	0.002794739	-0.0147572	-0.008119533
¸ßË¹°×ÔëÉù´¦Àí (566).mp3	0.087889501	-0.028424612	0.159771423	-0.041494655	0.161236269	-0.007808399	-0.015943856	0.127557866	-0.030507253	0.14228061	-0.046881356	-0.083171781	-0.109883248	-0.030017938	0.094198611	-0.004191979	0.172129452	-0.02883752	0.166579188	-0.016685543	0.154707059	0.007367343	-0.029728652	0.120239947	-0.045735155	-0.084736494	-0.060783147	-0.033815986	0.008291254	0.139783468	-0.001240962	0.011224165	0.159025107	0.00280149	0.045640217	0.009468044	0.040801474	0.009948438	0.153533227	0.206936271	0.210230439	0.043084498	0.01523707	0.151798529	0.020286255	0.008755812	0.151060504	0.014173005	0.043398408
¸ßË¹°×ÔëÉù´¦Àí (567).mp3	0.012698869	-0.001233411	0.047147666	0.073100674	0.02979909	0.055729751	0.039642364	0.035753111	0.008018481	-0.013743557	-0.012079846	-0.004538283	-0.03371766	0.01778444	-0.016621883	0.033539988	0.01312241	0.012107686	0.053519424	0.06496444	0.02656681	0.05057639	0.058542533	0.022868323	-0.082769127	0.00169024	0.044063961	0.035992887	0.037733692	0.063954761	0.058390623	0.051232785	0.018190544	0.055461087	0.039042944	0.063496964	0.025527189	0.051580761	0.044798916	0.072349657	0.011834157	0.072337206	0.011365277	-0.015197661	-0.012598659	0.020636258	-0.017677053	-0.004051042	0.035688375
¸ßË¹°×ÔëÉù´¦Àí (568).mp3	0.023056245	0.00475348	0.012341799	0.01579873	0.009372539	0.018362556	0.049036733	-0.017633885	-0.007219441	-0.002350587	0.01661642	0.031936965	0.004465659	0.005735606	-0.007789602	0.021803784	0.035718997	0.012631357	0.009653809	0.008458987	0.002178427	-0.010566586	0.01168848	-0.00602575	0.009098568	0.000366209	-0.011644868	-0.017303797	0.002511408	0.012247969	0.037361856	0.017516719	-0.002826751	0.005607046	-0.001233019	0.052928286	0.005432888	-0.005737952	-0.0004097	0.011746046	0.040959277	0.050393197	0.000924622	-0.005310865	0.01645163	-0.014710434	-0.007421204	0.003014208	0.001284931
¸ßË¹°×ÔëÉù´¦Àí (569).mp3	0.006091187	0.031642473	-0.142861807	0.001071514	0.011623635	0.088165781	0.016889236	-0.012566366	0.050491284	-0.035966928	-0.017248599	-0.054461689	0.002507229	0.013228363	0.099505462	0.015240816	0.108172925	-0.02179885	-0.031864844	0.010439757	-0.00073611	0.029315976	0.081607866	0.045005278	-0.006222187	-0.077260515	-0.049290227	-0.01412953	0.034035837	0.063137085	0.080883827	0.144022963	0.05145022	0.018517551	-0.009545652	0.029012426	-0.001217711	0.083155149	0.01785818	0.141213982	0.138530544	0.165957537	0.055514655	0.063584953	0.033018372	0.148097954	0.000400328	-0.030014189	-0.012744589
¸ßË¹°×ÔëÉù´¦Àí (570).mp3	0.006117095	0.047185043	-0.037148515	-0.028650751	-0.135515378	-0.155574138	-0.202229515	-0.049855237	-0.143285782	-0.109762061	-0.066143974	-0.077950161	0.002829887	0.04763363	0.103644097	0.096083724	0.007821231	0.047251605	0.012692907	0.080841023	-0.032074405	-0.045936417	-0.146402907	-0.181333167	-0.210570785	-0.060294079	-0.148339732	-0.093579807	-0.063529536	-0.073160006	0.015079436	0.053762182	0.104144007	0.115876108	0.010097274	0.043656742	0.013150683	0.071545132	-0.033251513	-0.051330769	-0.137887707	-0.157821079	-0.222084718	0.160189739	-0.079923485	0.059148158	0.033396997	-0.121366006	-0.168812985
¸ßË¹°×ÔëÉù´¦Àí (571).mp3	-0.044625202	-0.02434199	-0.009415055	-0.03275111	0.019106621	-0.035983197	-0.036572619	-0.000299824	0.048770422	0.001249048	-0.009412754	-0.007626664	-0.041027548	0.016539108	0.081326171	-0.005728588	0.029918188	-0.006770918	-0.00819614	-0.017973171	0.006584946	0.01323775	-0.00433313	-0.009951393	-0.038171955	0.034210355	0.02407922	0.003338553	0.025523048	-0.00458679	0.01982933	0.028676839	-0.005508841	0.019829212	0.076614776	-0.001523857	-0.003668325	-0.027422053	-0.017734933	0.020708258	-0.046456184	-0.035191872	0.040953647	0.011924347	-0.031395338	-0.019296806	-0.031085535	0.014702297	0.01291868
¸ßË¹°×ÔëÉù´¦Àí (572).mp3	0.014338527	0.005576277	-0.008913619	-0.007681923	0.015755355	0.026565557	0.009562446	0.029982065	-0.001828101	-0.003775904	0.033617194	0.01243225	-0.000786706	0.060762853	0.003897595	0.011176041	0.037369849	0.036682142	-0.009365448	0.014567271	0.052234934	-0.006518314	0.024041983	0.059562801	0.003373821	0.033204144	0.041604751	0.018662201	-0.017310064	-0.002023812	0.005807952	-0.005592474	0.001603606	-0.019862067	-0.0109008	-0.012537709	0.035959083	0.052461406	-0.026900988	0.001306211	0.011951514	0.012977502	0.010746619	-0.012679716	-0.002693508	-0.010581498	0.026582861	0.028134067	0.020433762
¸ßË¹°×ÔëÉù´¦Àí (573).mp3	-0.008010051	-0.003156092	-0.009808244	-0.004061633	-0.020544422	-0.014567051	0.009566489	-0.037598398	0.021659282	-0.003830627	-0.014666695	-0.010511311	0.025435543	-0.007472828	-0.022761304	0.01006441	-0.010315282	0.008463896	-0.005469349	0.002697725	-0.001136231	-0.070219446	-0.000838421	0.003828919	-0.026356025	-0.012130769	-0.012718966	0.003066036	-0.034277284	-0.000803953	-0.007966854	0.012353917	0.031430924	0.011327714	-0.01733491	-0.009249031	0.011616173	0.03386519	-0.040662663	0.04136486	-0.003674727	-0.004845588	-0.006814874	-0.009061583	-0.01101588	-0.029228269	0.033107523	-0.038286037	0.007322007
¸ßË¹°×ÔëÉù´¦Àí (574).mp3	-0.015479614	-0.021106663	-0.047690231	-0.0747912	-0.036028547	0.005994985	-0.044228151	0.082905682	0.10654236	-0.023254122	-0.068351159	-0.000825806	-0.028661114	-0.014639325	-0.023159025	-0.028150938	-0.021087261	0.043218048	-0.055014961	-0.023078555	-0.037130028	-0.005546845	0.058275614	0.00587781	0.014842434	-0.006740122	0.044424619	-0.010216764	0.051927013	-0.041886805	-0.010368935	0.047819771	0.013052903	0.050150197	-0.022850883	-0.036957575	0.041309754	-0.016914279	-0.009175269	0.012080885	0.064318584	-0.002670927	-0.004922822	0.081519126	0.000440186	-0.031795977	0.006484327	-0.01795497	-0.026180329
¸ßË¹°×ÔëÉù´¦Àí (575).mp3	0.129902849	0.096335017	0.008905572	-0.015819324	0.050736078	0.178817908	-0.01145934	0.016922893	0.032167257	0.027468808	-0.003733155	-0.008388777	0.008140002	0.12472178	0.054989933	0.08134302	0.114341699	0.026461576	0.100913224	0.045072018	-0.013185101	-0.00411224	0.119944722	0.027676744	-0.081576234	-0.041992564	-0.012726536	-0.015239101	-0.008790058	-0.01913637	0.030238294	0.052714874	-0.011219867	-0.013376134	0.058696435	0.134028751	0.041067971	-0.015837701	0.002686667	0.081008358	0.030100293	-0.001763267	-0.003746141	0.097002447	0.167077674	0.172793881	0.062060072	0.041186141	0.181714746
¸ßË¹°×ÔëÉù´¦Àí (576).mp3	0.006434112	-0.06354894	-0.008670478	-0.035289184	-0.050012734	-0.003367196	0.006873331	-0.021305398	0.010339208	-0.125101637	-0.024716533	0.010209007	0.017907929	0.000323366	0.002384261	-0.008610808	-0.005029926	-0.009519914	0.009031316	0.008860391	-0.044113847	0.00969712	-0.044080743	-0.03566318	-0.056744748	-0.003984543	-0.002540448	0.076815798	-0.068042938	-0.04203559	-0.009032647	-0.006314739	0.00404255	-0.052147483	-0.022561462	-0.051365277	-0.003714089	0.005655763	-0.051669318	0.008036412	-0.004819354	0.021810741	-0.030792035	-0.002764987	-0.007562746	-0.058391897	-0.021753122	0.010725367	-0.060838441
¸ßË¹°×ÔëÉù´¦Àí (577).mp3	0.041541426	0.002480787	-0.011578141	-0.004613521	0.038781556	0.011865406	0.042726133	0.004058154	0.058314805	0.017993819	0.01364538	-0.003257469	0.094002314	0.003133588	0.002791659	0.009472375	0.096719894	0.011330008	-0.001313282	-0.030038532	0.079002103	-0.000672656	0.001473817	-0.013903639	0.044091798	0.012842606	0.013945917	0.017511838	0.029177586	0.011991512	-0.015924357	-0.002796143	0.010134013	0.021528633	-0.0042497	0.013050423	0.016144543	0.031962678	0.028464085	-0.013736794	0.015407575	0.0663816	0.00423158	0.004416288	0.015903293	0.077245939	0.033664148	0.015009859	0.013778286
¸ßË¹°×ÔëÉù´¦Àí (578).mp3	0.004348002	-0.000113798	0.005806093	-0.008273077	0.030992038	0.007832208	-0.017049569	-0.010656997	-0.020540275	-0.029635831	-0.00489468	-0.01831609	-0.002793191	-0.011750364	-0.027220837	-0.026145736	-0.002210283	0.000424391	-0.01458456	0.000543324	0.010932964	-0.018074026	-0.01127122	-0.017613593	-0.018150332	-0.009095326	-0.013255873	-0.022939706	-0.005209031	-0.007079351	0.012514895	-0.013036597	-0.01704863	-0.005415859	-0.013564815	-0.007582477	-0.019873553	-0.009940589	-0.02778671	-0.018030262	-0.019862973	-0.013316719	-0.016948219	-0.019406651	-0.004755103	-0.015271836	-0.017922935	0.019781586	0.026792263
¸ßË¹°×ÔëÉù´¦Àí (579).mp3	-0.042649652	0.014374322	-0.011017969	-0.029989962	0.025736472	-0.025531745	-0.043279821	-0.012606424	-0.064598175	-0.01255317	-0.038773588	-0.044728178	-0.041978111	-0.025926974	-0.031845672	0.015067863	-0.023839404	0.028099151	0.01658154	-0.017034967	0.039579348	0.084965178	0.047385085	-0.011161922	-0.076958111	-0.005665325	0.053065343	-0.016236957	-0.030697565	0.031553002	9.86E-05	0.013926822	-0.093903711	0.053574907	-0.011685764	0.00990514	-0.026139426	-0.026076013	0.020838485	0.002075598	-0.007575577	-0.095367196	0.036473351	-0.040317578	-0.008014293	0.038902084	-0.029076794	0.176114032	0.00724769
¸ßË¹°×ÔëÉù´¦Àí (580).mp3	0.198197509	-0.0287003	0.117595275	-0.022682409	0.049246941	0.078571854	0.065091769	0.057393666	0.185780165	0.091707245	0.144067398	0.049376289	0.061098547	0.055560038	0.07647018	0.058771823	0.065929651	0.186545088	0.109692773	0.141068217	0.060028379	0.040800026	0.14057456	0.057248755	0.034333684	0.098796987	0.056134002	0.167622783	0.058863317	0.08013165	0.063662962	0.095488905	0.047798129	0.029922025	0.102484529	0.065859018	0.174639602	0.052740435	0.077483155	0.062323208	0.093403735	0.065928298	0.059087317	-0.002701842	0.122465732	-0.009770218	0.091588576	0.014416095	0.229448047
¸ßË¹°×ÔëÉù´¦Àí (581).mp3	0.095482768	0.1080825	0.00423153	0.109713164	0.119275447	0.122597259	0.064434062	0.00314285	0.000636872	0.004280949	-0.013776863	0.027702866	0.066782917	0.055827627	0.089704204	0.001132408	0.083256526	0.008673819	-0.02600129	-0.011924624	0.022262323	0.059913754	0.013491014	-0.022373565	-0.007195117	0.023530813	0.065111666	0.083625628	-0.002820528	0.028066234	0.003262868	0.015657623	-0.000255665	-0.028654543	0.037470307	-0.010720591	-0.024698594	0.004050427	0.055491579	0.000829542	0.105364931	0.061514681	-0.002485041	0.054342045	0.035165369	0.001243259	-0.006192726	0.016980049	-0.017981181
¸ßË¹°×ÔëÉù´¦Àí (582).mp3	0.003054811	-0.000212072	0.032161838	0.012085098	0.026705663	0.066565646	0.025409309	0.022729397	0.028311204	-0.010543116	0.00612495	-0.091215181	-0.009432256	0.038993044	0.027285332	0.016474881	0.13390162	0.057085914	-0.012803309	0.018846193	0.024159465	-0.010220846	-0.025292314	0.019021554	0.007780898	0.038726809	-0.004237916	-0.025018266	0.081113919	-0.005634806	-0.007587534	0.026916673	0.023290991	-0.009385213	-0.017014473	-0.008833108	0.00534859	0.010588217	0.021358558	0.014489511	0.04574275	0.026751758	0.03134777	0.062785984	0.029518542	0.014553007	0.010725599	-0.012914252	-0.010792693
¸ßË¹°×ÔëÉù´¦Àí (583).mp3	-0.072295788	0.002140966	0.054784152	-0.115114049	-0.119120089	-0.077198712	-0.047153639	-0.009755712	-0.024351785	0.009449228	-0.007440725	-0.095994799	-0.102698632	-0.039541561	-0.051309686	0.086673567	-0.069790487	-0.014739027	0.061368197	-0.107371841	-0.117556016	-0.023502024	-0.017589258	-0.021100198	0.016719177	0.007036327	-0.013261609	-0.075467736	-0.10838641	0.054553396	0.049730275	0.03002354	-0.056837368	0.007411672	0.016431774	-0.116112864	-0.123003498	-0.074528002	-0.015826204	-0.018676325	0.011467174	-0.018206544	-0.036412585	-0.092755648	-0.090200292	-0.037249104	-0.051822939	0.07260514	-0.073996964
¸ßË¹°×ÔëÉù´¦Àí (584).mp3	0.130518719	0.061643739	0.090646981	0.143382718	0.140243556	-0.012462101	-0.001143075	-0.02320586	-0.04268811	0.004538522	-0.027966939	-0.027544991	0.023492316	0.003159619	-0.007888743	-0.025931129	0.017831375	0.002832319	-0.016527341	-0.007855339	-0.034591413	-0.005687657	-0.030780707	0.004845612	-0.050326607	-0.0051182	-0.002443212	-0.025882338	-0.00652127	-0.001165787	-0.038023125	-0.024328415	0.012132019	-0.013729103	0.006129809	-0.067867218	-0.052264845	-0.006479409	0.033527486	-0.013847852	-0.002448001	-0.032247489	0.012652176	-0.025388329	0.006625986	-0.02872969	-0.019310971	-0.031612492	-0.007360245
¸ßË¹°×ÔëÉù´¦Àí (585).mp3	-0.002386132	-0.020814236	0.000615947	0.007596099	0.005771985	0.002960873	0.012212691	-0.000512778	0.053105027	0.007967682	0.040810654	0.00708393	-0.018448403	-0.020748619	0.000839525	0.024041488	0.115077372	0.011153724	0.016019126	0.009582241	-0.01852731	0.058881591	-0.018660032	0.001752333	0.00148367	-0.020120805	0.002595494	0.070073568	-0.009054801	0.009422279	-0.015279985	-0.000937231	0.099406516	-0.016504995	-0.005743902	-0.013990705	-0.015770829	0.028877577	-0.020957474	0.015549286	-0.001891107	-0.033158987	0.030624174	0.077748266	-0.025492803	0.019380721	-0.009208793	-0.007866361	0.067076243
¸ßË¹°×ÔëÉù´¦Àí (586).mp3	0.134908481	0.16719935	0.103193642	0.145792402	0.112560097	0.23524131	0.035615172	0.009915888	0.013258995	0.150933837	0.003328012	0.057771799	0.039906977	0.017475371	-0.027114295	0.048572142	0.014012269	0.036152117	0.016607597	0.055907934	0.025763774	0.031492997	0.054948075	0.057834557	0.179581794	0.180590668	0.206602536	0.130255626	0.133619201	0.127103215	0.151289252	0.091746614	0.149877858	0.160159472	0.196940938	0.135318211	0.146592862	0.158356332	0.177642557	0.000548332	0.025376084	-0.008441118	0.06177507	0.004343597	0.10138509	0.075869915	0.011543982	-0.033395035	-0.009563907
¸ßË¹°×ÔëÉù´¦Àí (587).mp3	-0.03102783	0.0585788	0.001459787	-0.042999367	0.016780607	0.007835411	-0.046335376	0.022585692	-0.110599448	0.031599082	0.009293387	-0.047956891	-0.038369019	-0.007893154	0.061022942	-0.035235607	-0.013916265	0.034050449	-0.022080541	-0.093561358	0.108022219	0.065687557	0.073413584	-0.077278021	-0.019574623	0.061444393	0.021285407	0.036816712	0.116634816	-0.02023009	-0.049405573	-0.048365048	-0.101936499	-0.098971394	-0.022383712	0.052026022	0.102113478	0.058671674	0.018560753	0.02637786	0.002444484	-0.002747676	-0.019434085	0.088311297	0.029997162	-0.029034808	-0.07985391	-0.051765885	0.011680807
¸ßË¹°×ÔëÉù´¦Àí (588).mp3	-0.017702114	-0.031030788	-0.038251347	-0.025499987	-0.04094826	-0.031989848	-0.019577244	-0.03908577	0.006112811	-0.005495956	-0.004159462	-0.016504647	-0.01124529	-0.019460073	-0.01429787	-0.022038318	-0.030034973	-0.062163012	-0.03190773	-0.015100069	-0.014332833	-0.042030382	-0.096753852	-0.05922887	-0.024764995	-0.022340537	-0.059098081	-0.104947746	-0.052879094	-0.04730984	-0.053240544	-0.107354271	-0.152005829	-0.08733545	-0.036568798	-0.051514656	-0.102081619	-0.144953005	-0.079769695	-0.08952381	-0.041343869	-0.056229763	-0.062291698	-0.052367419	-0.037160758	-0.021349995	-0.067409317	-0.059765082	-0.040398499
¸ßË¹°×ÔëÉù´¦Àí (589).mp3	-0.011095943	-0.010270892	-0.017421321	-0.018152798	-0.013413128	-0.026187437	0.096442968	0.105009694	0.093552709	0.033896409	0.214759382	0.226868408	0.240709067	0.248368501	0.230391725	0.233355234	0.314644346	0.291744556	0.142626665	0.222652929	0.267733025	0.30531855	0.283948378	0.226498175	0.301793885	0.111245915	0.047031398	0.233117596	0.113859606	0.08951028	0.087783492	-0.003314434	0.003936419	-0.026830208	0.024837314	0.008671182	0.177336372	0.169876746	0.180962297	0.137601702	0.12207839	0.131807643	0.123792433	0.1235827	0.24445328	0.287406543	0.2903493	0.231476453	0.195907832
¸ßË¹°×ÔëÉù´¦Àí (590).mp3	-0.002045912	0.096821147	0.03614392	0.086471363	-0.059606059	-0.061930852	-0.003881185	-0.007391498	0.017800258	-0.054237869	-0.01702818	0.005063896	-0.060710419	-0.090165376	-0.064163815	-0.001840968	-0.01200699	0.0813548	0.101558781	0.04270535	-0.013818677	0.052784566	-0.060272275	0.004064721	0.013519764	-0.010973556	-0.013656939	0.01210776	-0.036115169	-0.043784761	-0.03703738	0.022426285	0.015582513	0.058925836	0.035841084	0.003176481	-0.014989346	-0.040317219	-0.067539628	0.003878341	0.006892793	0.02428189	0.007540247	0.007986892	-0.004889306	-0.013384738	0.001275927	0.038439946	0.017290611
¸ßË¹°×ÔëÉù´¦Àí (591).mp3	-0.014148541	0.00484422	-0.010394343	0.011729182	-0.012364011	0.075725456	-0.010789089	-0.023605333	-0.041800963	0.006251439	-0.003851858	0.042810374	0.021505274	-0.002123366	-0.040106041	0.008300407	-0.025911703	0.002681111	0.000515412	0.05000886	0.009982116	-0.004476463	-0.013393688	-0.006478668	0.016142687	0.03033369	-0.012838727	0.001046839	-0.017814349	0.062785809	0.092144347	-0.05076674	0.001753392	0.018454198	0.035901942	-0.007461965	-0.01417494	-0.010573056	0.017604003	0.007453346	-0.02980697	-0.010088828	0.030053259	0.077405769	-0.051460235	-0.028105549	0.045959229	0.007062875	0.017603552
¸ßË¹°×ÔëÉù´¦Àí (592).mp3	0.019651262	-0.043446291	-0.011303071	0.014779628	-0.007767386	0.154183645	0.123724236	0.030929717	0.028221632	0.010631394	-0.001328684	0.135982691	0.120140925	0.007354783	-0.056620931	-0.037565247	-0.008368122	0.108196418	0.04102885	-0.054679516	0.010406656	0.051774997	0.012006418	0.02718551	0.07806953	0.035578149	0.000849069	0.035929861	0.032698155	0.042624247	0.087734383	0.029384544	-0.017714601	0.021722204	-0.0240459	0.04541505	0.054535188	0.033308735	0.014473309	0.002243808	0.015875795	0.054602532	0.060200524	0.058747962	0.002470691	0.009667979	0.021539962	0.09458475	0.041937607
¸ßË¹°×ÔëÉù´¦Àí (593).mp3	0.002991234	0.062688971	0.03591852	-0.024138502	0.003932754	0.002770659	-0.055930037	-0.021468414	0.028060577	0.031960353	0.124063651	-0.001841352	0.025890438	0.009122156	-0.028434402	-0.006320652	0.010091084	-0.03088684	-0.00061257	0.023900673	0.043759781	0.12475671	0.000809442	0.061908644	0.011866917	-0.02185359	-0.020444342	9.40E-05	-0.015073784	-0.00750703	0.00116197	0.033693405	0.124141632	0.035005542	0.028578196	0.160587026	0.051282258	0.029936669	0.160362081	-0.012856428	0.069393099	0.135684092	0.028736233	0.054094471	0.085758548	-0.022713654	0.085607489	0.093957612	0.001977004
¸ßË¹°×ÔëÉù´¦Àí (594).mp3	0.049584711	0.007898955	0.002479033	-0.024187677	-0.041722333	-0.010096248	-0.022301202	0.012112374	0.01666099	0.03164471	0.013464186	-0.016727298	-0.036293247	-0.012377114	0.035010691	-0.095554365	-0.033271976	0.012042833	0.057973565	0.005755233	-0.010369548	0.024415074	-0.023371019	-0.026091127	-0.013193951	0.025819113	0.062671104	0.018878346	-0.002369344	-0.03487424	-0.040014161	0.022786477	-0.023603197	-0.033762927	0.003885433	0.036870891	-0.002356179	-4.97E-05	0.008107497	0.013225141	-0.0074482	0.005613923	-0.012921644	0.024023791	0.064976998	0.03748776	-0.042845922	-0.027933427	0.030244731
¸ßË¹°×ÔëÉù´¦Àí (595).mp3	0.058067118	0.01673059	0.049875293	-0.067420155	0.001614177	0.032904273	-0.021876185	0.071490251	0.047377082	0.061448808	0.014369035	-0.048979921	0.050099396	-0.027274865	0.064793458	-0.006135811	0.002081664	-0.021209844	0.029843975	-0.022645115	0.002106384	-0.028766701	0.024578833	0.029354202	0.0105003	0.030295952	0.057085194	0.033525087	0.015950018	-0.008977532	0.07084048	0.054626941	0.024436212	-0.028849075	-0.041365197	-0.005350651	-0.021734217	0.004824408	0.01190817	0.04572366	0.022611901	0.00924254	0.012770801	0.088122226	0.030402231	0.03421622	0.067818741	0.018900153	-0.008217592
¸ßË¹°×ÔëÉù´¦Àí (596).mp3	0.00833988	0.015263205	-0.059106127	-0.057082312	-0.081077425	-0.046404241	-0.066339783	-0.018275824	-0.072978253	-0.014866601	-0.095380187	-0.021919618	-0.066466723	0.013730849	-0.087618984	-0.024244446	-0.070761444	-0.029474138	-0.109191044	-0.091011106	-0.094920499	-0.09980396	-0.125529144	-0.053447977	-0.067828897	-0.050018181	-0.100808041	-0.065691598	-0.108097787	-0.062584752	-0.111818831	-0.040897112	-0.077026746	-0.064501363	-0.093606447	-0.06889781	-0.09687072	-0.078088416	-0.121020471	-0.043482183	-0.056614943	-0.026916474	-0.106690479	-0.059807721	-0.029385108	-0.028630795	-0.09414316	0.01597979	-0.020697187
¸ßË¹°×ÔëÉù´¦Àí (597).mp3	0.008169221	-0.009951539	0.002184137	0.022088887	-0.087977385	-0.050484372	-0.141195462	0.006562154	-0.018177909	0.069903044	0.058658865	0.005144192	-0.00447208	0.005653051	-0.007758572	-0.027967367	-0.030766096	-0.011626079	-0.037980287	-0.139192722	-0.029034523	-0.025291998	-0.024069234	0.045199321	0.010967456	0.000108298	-0.011692345	0.012526099	0.005600975	-0.025061887	0.003250167	-0.013041527	-0.060156129	-0.055765674	-0.026853079	-0.038694997	-0.099631541	0.001799051	0.017831907	-0.004555015	-0.000417505	-0.002911659	-0.013683497	0.009121072	-0.031192124	-0.029732559	-0.023380778	-0.052543138	-0.020959471
¸ßË¹°×ÔëÉù´¦Àí (598).mp3	0.0036549	-0.042379894	-0.014917037	0.050639542	0.003746579	0.012467884	-0.050955917	0.009778652	-0.015613907	-0.02953463	0.028436787	-0.002809112	0.0054052	-0.019969377	-0.022967361	-0.041523558	-0.02989927	-0.028265373	0.007598483	-0.038123397	0.017956384	-0.032006155	-0.00993274	0.055425118	0.003172837	-0.004024578	-0.028251504	-0.015512703	-0.022854186	-0.043348112	-0.003117574	0.00193125	-0.005029732	0.029857481	-0.029314553	-0.007392545	0.004763201	0.005755397	0.025701131	-0.027099473	-0.003442068	-0.029431135	-0.043474899	0.042695605	-0.005518406	0.00951516	-0.010986434	-0.015642307	0.003653083
¸ßË¹°×ÔëÉù´¦Àí (599).mp3	-0.012013999	0.124620088	-0.05480949	-0.021219243	-0.053479873	0.088189434	-0.001984901	-0.067289106	-0.027877779	-0.035835582	-0.1079104	-0.02117937	-0.069000494	-0.03684959	0.176540309	0.288609069	0.172256444	-0.1178728	-0.03539976	-0.07092351	0.058244004	0.08322779	0.070517751	0.077891812	-0.015140668	-0.106265093	0.043383708	0.022929406	-0.02141517	-0.118854561	0.035404667	0.05519606	-0.011365823	-0.045418193	0.157370175	0.182254936	0.074483667	0.174710747	0.228130783	-0.071492584	0.081767464	-0.058208425	-0.097284352	-0.015601949	-0.119917277	-0.049316271	0.151900289	0.127019432	0.018610791
¸ßË¹°×ÔëÉù´¦Àí (600).mp3	0.015644372	-0.008944344	0.058540742	0.055370094	0.032067308	0.034725594	0.00374376	0.007271461	0.054947214	0.020522094	0.060330015	0.017270085	-0.008919668	0.000391984	0.04250878	0.078465292	-0.007447646	0.169906469	0.121665121	-0.067759562	-0.024410743	0.0886378	0.02173361	0.068179001	0.150715125	-0.065535168	-0.086243652	0.003495377	-0.033442889	0.154927193	0.102933816	0.089330357	0.000738348	0.0345676	-0.032145804	0.131333845	0.019644529	-0.014235114	0.003539753	0.113718735	0.037037224	0.133427639	0.066554352	-0.048022471	0.047000043	0.010671466	-0.001230273	-0.025577616	-0.012648398
¸ßË¹°×ÔëÉù´¦Àí (601).mp3	-0.01882416	-0.033334733	0.007495368	-0.011545565	-0.013890464	-0.002660582	0.003055364	-0.03146556	0.0021878	0.003101087	0.050898275	0.001341574	-0.014944807	-0.003365165	0.005103123	-0.008198343	0.031786328	0.024031524	0.022804785	0.045575379	0.032500851	0.054757144	0.062637036	0.042146359	-0.022409455	0.010615868	0.010991396	0.017765356	0.02399651	0.032058976	0.013293608	0.020946407	0.029976824	0.003500631	0.042061402	0.050939794	0.032412969	0.064782848	-0.013657763	0.021060984	0.020217942	-0.002624483	0.05835346	0.022255195	-0.00642193	0.045380213	0.021270715	0.023054346	0.029598308
¸ßË¹°×ÔëÉù´¦Àí (602).mp3	0.002508247	-0.026383639	0.038535599	-0.014853195	-0.018364667	-0.076723967	0.016906732	-0.019055432	0.053762635	-0.06134849	0.004669533	0.00955153	-0.012656145	0.009493749	-0.060215884	-0.022465119	0.034223224	-0.02133955	-0.014093521	-0.034423251	-0.069718327	-0.078806321	0.029391524	-0.03255695	0.003371239	-0.028640861	-0.037902585	-0.008091812	-0.01201827	-0.004224365	-0.049604014	-0.018465	-0.034139033	-0.053099825	-0.020140063	-0.017236108	0.006555096	-0.010844781	-0.008392027	0.002342241	-0.012904304	-0.00967511	-0.040351481	-0.042155729	-0.046253855	0.007027512	-0.044586259	-0.110056376	-0.016532799
¸ßË¹°×ÔëÉù´¦Àí (603).mp3	0.06586644	0.069523467	0.073779844	0.034735436	-0.014184078	0.140973112	0.017522474	-0.041940948	0.006579849	0.004366469	0.05105978	0.097132919	0.103422957	0.074640938	0.11949072	0.19436996	0.068409681	0.140720137	-0.081133835	-0.025701143	-0.052110667	0.014609978	-0.049884112	-0.069276594	0.046489929	0.029658551	-0.031507744	0.044186984	-0.072461282	0.019527976	-0.073736994	0.162928151	0.129166495	-0.087869471	-0.100605361	-0.029586859	-0.001110527	0.171000208	0.084815861	-0.008257126	-0.052181957	-0.052481068	0.022215395	0.084572356	0.040752727	-0.04050547	-0.047557717	-0.037927063	-0.00018498
¸ßË¹°×ÔëÉù´¦Àí (604).mp3	-0.042180652	-0.019273822	-0.021438051	-0.045074527	-0.032573696	-0.068958419	-0.015239597	-0.044846752	-0.055109601	-0.023049177	-0.026524893	-0.02360097	-0.041358671	-0.040178399	-0.027160117	-0.015699765	-0.038589429	-0.023756108	-0.024865751	-0.039520547	-0.030658722	-0.063678001	-0.012365533	-0.045786239	-0.012200135	-0.017197937	0.000616135	-0.009876476	-0.024304224	-0.034751195	-0.026561898	-0.015042832	-0.04494201	0.004162222	-0.016044867	-0.035086677	-0.039022011	-0.059316858	-0.008249039	-0.040926032	-0.041352848	0.002182115	-0.015444508	-0.020776614	-0.035874092	-0.034966064	-0.025175304	-0.009197083	-0.027123159
¸ßË¹°×ÔëÉù´¦Àí (605).mp3	-0.019004439	-0.028154593	-0.006079516	-0.041293405	-0.040833999	-0.066580719	-0.049215032	-0.039116537	-0.053675142	-0.033800391	-0.0424572	-0.021849316	-0.054320895	-0.0185317	-0.015194571	0.005430618	-0.005039631	-0.016791238	-0.017300945	-0.034258499	-0.019906559	-0.020073717	-0.039443516	-0.032754923	-0.01600899	-0.025454243	-0.020531012	-0.017790094	-0.00134775	-0.02060068	-0.005633741	-0.007680075	-0.01339803	-0.008622851	0.015855912	-0.012473429	-0.075400496	0.000336505	-0.005998054	-0.008518729	-0.028745335	-0.023695281	-0.008440366	-0.018734847	-0.018868865	-0.009598314	-0.021585304	-0.034351919	-0.013368585
¸ßË¹°×ÔëÉù´¦Àí (606).mp3	0.015897019	0.043365456	0.025439775	0.02517213	0.098797844	0.129855819	0.063020635	0.033232784	0.061024772	0.066813727	0.091156226	0.113167371	0.043987915	0.031434748	0.021010031	0.009411461	0.00185484	0.134039931	0.0145425	0.019618145	0.021358733	-0.003676691	-0.004506474	0.121820428	0.103733868	0.100876526	0.013634142	0.010814764	0.109757473	0.124972533	0.086874687	0.066617679	0.02483527	0.01112151	-0.006596801	0.033117484	0.159642357	0.013175365	0.026214832	0.00987119	0.001433444	0.024684735	0.091564558	0.078060517	0.075267252	0.031994461	-0.002951201	0.085862198	0.089804037
¸ßË¹°×ÔëÉù´¦Àí (607).mp3	0.017640952	0.034536168	-0.028850141	0.039470412	0.015696357	-0.008838011	0.028758364	0.026934859	-0.00707195	-0.003949622	0.015849698	0.036902956	0.018246212	0.013199031	0.028776368	0.023671725	-0.015689949	0.014900283	-0.002211674	-0.0128214	0.027328614	0.021524864	0.06433477	0.032735356	0.017417884	0.024937514	0.023672389	0.003456258	0.03444218	0.043965062	0.0111065	0.007791865	0.026360357	-0.00453365	0.000695708	-0.060314126	0.001129459	0.01346203	-0.017961943	0.007857987	-0.034539992	-0.017744405	-0.017394634	-0.02863674	0.016438247	0.026431925	0.00950132	0.01333707	-0.017709432
¸ßË¹°×ÔëÉù´¦Àí (608).mp3	0.079756117	0.118693112	0.001526238	-0.030480885	0.063487933	-0.018265024	0.02696066	0.099684541	0.09757022	0.108910545	0.04312714	-0.037527106	0.024482667	-0.014978692	0.013525204	0.042775631	0.089053973	0.06446721	-0.004608108	0.021330351	0.052206993	0.078360248	0.056642881	0.056295978	0.135802782	0.034672338	0.053022995	0.151535155	0.029133265	-0.01351579	0.005140139	0.013440708	0.024210354	0.121988605	0.056361374	0.041986797	0.024912722	0.084625727	0.068624876	0.062806417	0.108289107	0.059938178	0.075312346	0.149679997	0.052860301	0.038736251	0.093827114	0.005482394	0.040075714
¸ßË¹°×ÔëÉù´¦Àí (609).mp3	-0.015187728	-0.033434258	-0.004958379	-0.016059606	-0.012500266	0.00277265	-0.014282475	0.007548708	-0.01509869	-0.018328326	-0.018558667	-0.023571016	-0.011402837	0.001305337	0.022602354	-0.004771651	0.022494293	0.029819846	0.000115516	0.020559967	0.001054103	0.012387031	0.009296498	0.004518869	0.006172	0.028040937	0.012021454	0.031194776	0.002776295	0.025730126	-0.016184495	-0.006178587	-0.013218791	0.003872535	-0.024982778	-0.013419094	0.02858059	0.057176421	0.056104153	0.047234871	-0.008430226	-0.023651202	-0.001126024	0.002495902	-0.01054005	-0.016389548	-0.072120784	-0.000434638	0.03349336
¸ßË¹°×ÔëÉù´¦Àí (610).mp3	-0.125970824	-0.053348947	-0.133937895	-0.056669263	-0.136699036	0.018287763	0.124140735	0.018101878	0.126122997	-0.010974647	-0.029501215	-0.009518085	-0.001063125	-0.036880831	-0.037331795	-0.03810553	-0.040708146	-0.029922691	-0.039116999	-0.039636178	-0.057338183	-0.003519167	0.01242622	0.015381874	0.01357811	-0.03548051	-0.041074226	-0.037263207	-0.006656704	-0.013662753	-0.026151394	-0.002386686	-0.018538907	0.021402493	-0.054330934	-0.001546837	-0.027887533	0.000882642	-0.042345465	0.002632244	-0.020864559	-0.025281845	-0.03596169	-0.002166367	-0.001129999	-0.018879008	-0.037234578	-0.027120836	-0.021547375
¸ßË¹°×ÔëÉù´¦Àí (611).mp3	-0.025328418	0.006133415	-0.024612657	-0.004372804	-0.003328606	-0.022212767	0.00519542	-0.008891186	-0.017770012	0.00013521	0.009453363	-0.019571478	0.054381069	0.026640557	0.004973401	-0.02045227	-0.006795769	0.009287487	-0.044927377	0.017671863	0.001260289	-0.002235525	0.021695118	-0.009282552	-0.004205214	-0.041508483	-0.021696293	0.033351383	0.005353516	-0.027291037	0.005491807	0.00551677	0.004993072	0.001628334	-0.022152868	-0.03255719	-0.016899949	-0.02043288	-0.01716358	-0.004760075	-0.040448178	-0.035457115	-0.050042239	-5.63E-05	-0.035460982	-0.084978528	-0.04866822	-0.027379004	-0.003728138
¸ßË¹°×ÔëÉù´¦Àí (612).mp3	-0.019529622	-0.009564697	-0.05382772	-0.089161761	-0.095346458	-0.125734114	-0.061392339	-0.022523594	-0.028763575	-0.063327739	-0.030786613	-0.011664193	-0.12172598	-0.050241525	-0.085968541	-0.056214756	-0.073530331	-0.041913105	-0.032513166	-0.060478715	-0.035312185	-0.073716851	-0.057624699	-0.105943763	-0.12768407	-0.085970812	-0.042567481	-0.02700878	-0.039241878	-0.027601205	-0.045904186	-0.088285621	-0.096473129	-0.082879457	-0.054643578	-0.066655365	-0.031923169	-0.039697091	-0.017859232	-0.036586643	-0.066641566	-0.098454161	-0.087612702	-0.01600753	-0.074980605	-0.049453686	-0.044753729	-0.057516883	-0.02867856
¸ßË¹°×ÔëÉù´¦Àí (613).mp3	0.023064034	-0.009717322	0.004060518	0.048484148	0.036805233	0.04992281	-0.007422392	0.014656717	0.010040771	0.032476341	0.072706579	0.010254906	0.025315715	-0.007852619	0.008153486	0.063924515	0.034606027	0.046303963	-0.007961079	0.014988986	0.024052904	0.039763525	0.069602453	0.010003088	0.029037979	-0.001971213	0.01240621	0.070026178	0.032947928	0.045401517	-0.010802261	0.016089899	0.029955818	0.039253379	0.065481907	0.007026228	0.022977091	0.005242651	0.021815986	0.074502857	0.037301784	0.034405633	-0.008664889	0.008519671	0.027874623	0.028789322	0.048666826	0.006780899	0.001684917
¸ßË¹°×ÔëÉù´¦Àí (614).mp3	-0.040073522	-0.042318667	0.004789589	0.04434114	-0.018420921	-0.037466021	-0.05082941	-0.060797255	-0.041465019	-0.04269511	-0.035239612	0.01280051	0.020292362	-0.007702727	-0.006019142	-0.04391405	-0.039568163	-0.027519594	-0.03412411	-0.013332018	-0.040333932	0.02305335	0.040711098	0.000985761	-0.039483828	-0.042474858	-0.050236657	-0.042029991	-0.020894864	-0.040736377	0.028583966	0.024408916	-0.020618786	-0.046598348	-0.052771112	-0.036324451	-0.059972112	-0.029179219	-0.031632197	-0.014405605	0.025827165	0.04574173	0.008089941	-0.027229063	-0.017112357	0.007556876	-0.035131737	-0.015125583	-0.060772842
¸ßË¹°×ÔëÉù´¦Àí (615).mp3	-0.014015135	0.022896079	-0.006232049	-0.010008848	0.005533138	0.017348265	0.020287902	-0.016273224	0.065198025	0.060219703	0.063762175	0.014846312	-0.001790691	0.046743834	0.012668958	-0.003692345	-0.031999694	-0.022096117	-0.03102919	-0.092156588	-0.052597731	-0.004533168	-0.038078389	-0.00553783	-0.01259559	0.017867404	-0.000197873	0.022345043	-0.008883112	0.048253343	0.001212277	0.027251723	0.05817513	-0.021412176	0.050852511	-0.004016976	0.084025391	0.012217395	0.087592112	-0.002257275	-0.018143271	-0.071827746	0.021421294	-0.121770549	-0.002744817	0.044483285	-0.022455323	-0.031010219	0.030150523
¸ßË¹°×ÔëÉù´¦Àí (616).mp3	0.00265272	0.022826212	0.031841522	0.04733852	0.047459089	0.051057496	0.011853908	-0.008050729	0.005177675	-0.025223186	-0.021480908	0.009830996	-0.043530192	0.007472832	-0.009496025	-0.029916398	0.001136466	0.004082834	0.008360608	-0.014635735	0.018291526	0.015507691	0.015195433	0.016536597	0.01703706	-0.015583472	-0.026079096	-0.016751871	-0.001396532	0.002202105	0.011148189	0.016824253	0.003079122	-0.022526211	0.038408823	0.017254461	0.007019621	-0.002678359	0.013049576	0.013008975	0.038268459	-0.000794735	-0.013705372	-0.009958836	0.028188448	-0.002009638	-0.00258931	-0.002507797	0.014381408
¸ßË¹°×ÔëÉù´¦Àí (617).mp3	-0.024297126	-0.006619418	-0.033365733	-0.074833206	-0.023490313	-0.021951883	-0.007210637	-0.004695301	-0.001583438	-0.0036625	-0.01495909	-0.058166673	-0.025646125	-0.019513575	-0.020006591	0.004058133	0.038792794	-0.105267958	0.041956602	-0.102168024	-0.003748379	0.024547016	0.009255452	-0.009570228	-0.004682094	-0.014034036	0.000207775	0.005167775	-0.018497007	0.010247876	-0.028796551	-0.030559426	0.01989844	0.004493214	0.026274143	0.004910845	0.007398399	0.005108761	-0.011323562	0.004512231	0.000661633	-0.022690705	0.00643806	-0.027554672	-0.018523066	0.019543363	-0.017599811	0.030737951	-0.030523135
¸ßË¹°×ÔëÉù´¦Àí (618).mp3	-0.024226075	-0.005139861	-0.006879132	-0.000437387	-0.011445734	-0.004198162	-0.009761234	0.009627168	-0.005733098	-0.013425018	0.013524068	0.002729777	-0.007407118	0.005122456	-0.043824873	0.004352509	-0.018234828	0.008055967	-0.026544599	-0.001934397	-0.021060356	0.010932313	-0.010071818	-0.000981987	0.005832922	0.015144304	-0.004009762	-0.01605117	0.002144091	0.01256599	-0.018339174	-0.020854845	0.011410281	0.017919958	-0.011020901	-0.03194757	0.006179199	0.003373579	0.007538758	-0.028803031	-0.009904477	0.011602452	0.006717171	-0.002710147	-0.007911933	-0.008158461	-0.013719957	-0.007375768	-0.000775509
¸ßË¹°×ÔëÉù´¦Àí (619).mp3	0.026211086	0.014767041	0.07749291	0.031346891	0.056956144	0.013649648	0.033441071	5.56E-05	0.0061017	0.009617744	0.074691652	0.084495449	0.034761438	0.053140499	0.024526797	0.016316061	-0.005833462	-0.005765199	0.085269646	0.052826068	0.0182732	0.050120266	0.003991768	0.012971817	-0.004147851	0.023881302	0.031575831	0.023561005	0.00889554	0.040753592	0.000140697	0.028551271	-0.004374125	-0.005137866	0.003244048	-0.027705507	0.056318998	0.025723071	0.014537043	0.043292724	0.049668668	-0.016183199	-0.027911221	-0.050491285	0.008031421	0.000150118	0.00058715	0.048929378	0.031119461
¸ßË¹°×ÔëÉù´¦Àí (620).mp3	-0.009657859	-0.012020297	0.008733774	-0.034371326	0.0123439	0.019048057	0.025920118	0.021184531	0.003587267	-0.016178673	-0.005002592	-0.022600996	0.007172956	-0.018560347	0.095256772	-0.016911879	0.092533154	-0.045251262	0.011277338	0.002789909	0.030071237	0.040894179	0.032648819	0.01980604	-0.021279575	0.016849896	-0.004672565	0.08948197	0.002299724	0.002186286	-0.000941217	0.039768139	0.04537215	0.077052746	0.015646265	-0.039553353	-0.007554052	0.021358372	0.043141363	0.037426386	-0.022754525	-0.005219594	-0.006510576	0.028344839	0.002010591	-0.017323223	-0.017963754	-0.0064572	-0.014749307
¸ßË¹°×ÔëÉù´¦Àí (621).mp3	-0.046848664	-0.013836933	-0.020554191	-0.029835991	-0.01468473	-0.013492462	-0.053114001	-0.018154356	-0.032357016	-0.022641542	0.009796062	-0.047822025	-0.030538212	-0.027057409	-0.019195954	-0.020021003	-0.016204957	-0.024109003	-0.03725471	-0.023036738	-0.042443698	-0.031714127	0.004575788	-0.047449857	-0.02805843	0.003915863	-0.019646273	-0.063510121	-0.037735359	-0.037465172	-0.038087434	-0.017226999	-0.011315709	-0.021969876	-0.014348308	-0.043009194	-0.015344173	-0.006716193	-0.029676997	-0.029124371	-0.00807497	-0.029348606	-0.018786956	-0.031873322	-0.037038183	-0.012526047	-0.049533912	-0.023191151	-0.043976823
¸ßË¹°×ÔëÉù´¦Àí (622).mp3	0.090905016	0.162584306	0.120899777	0.046362139	0.138123123	0.086749926	0.048328591	0.219709357	0.138638515	0.117217774	0.058625544	0.125538282	0.056024443	0.072692948	0.038992424	0.148484103	0.011641858	0.016465505	0.164992473	0.230358078	0.050389953	0.164854911	0.066786237	0.048481301	0.036341214	0.058741429	0.239822702	0.064798662	0.077580069	0.082398837	0.058261202	0.077468235	0.070484514	0.224730748	0.032695936	0.080477164	0.112295812	0.053297407	0.119495232	0.062366365	0.107203365	0.071371	0.026273024	0.067472066	0.127883696	0.085197255	0.067033887	0.092895452	0.026882361
¸ßË¹°×ÔëÉù´¦Àí (623).mp3	0.072404981	0.025884995	0.007878115	-0.010450503	0.119016601	0.018949439	0.011072039	-0.026379867	-0.002675044	0.000383379	-0.003138937	-0.006012152	-0.05152452	-0.033481645	0.128459017	0.029558515	-0.00478553	0.000975616	-0.008816667	0.015266673	0.016359713	0.007024579	-0.041173229	0.004988079	0.080395741	0.048603087	-0.0070307	0.006199065	0.028924422	0.00309248	0.010514244	-0.008397687	-0.045552862	0.113110681	-0.033277868	0.028362174	-0.011973724	-0.010032853	-0.015409866	-0.007979803	-0.01422476	0.00210289	0.041182268	-0.053974441	-0.061950954	-0.10077206	-0.132840372	-0.112135671	0.040276126
¸ßË¹°×ÔëÉù´¦Àí (624).mp3	-0.091422347	-0.009231585	-0.098987691	-0.157452943	-0.098316947	-0.101377475	-0.147241361	0.024608381	-0.023538561	-0.041785996	0.07256206	-0.064683964	-0.106153795	-0.151744989	0.076784181	-0.125508124	-0.128501729	-0.106867237	-0.144995836	-0.023165874	-0.108344827	-0.114334037	-0.081990957	-0.096054888	-0.165909034	-0.061229466	-0.1199582	-0.103946822	-0.116312055	-0.10413599	-0.068017153	-0.033108469	-0.012205815	-0.142731615	-0.134730219	-0.152013535	-0.032049738	0.004224496	-0.130623857	-0.153869663	-0.050510891	-0.079130713	-0.041617045	-0.126193083	-0.078165636	-0.096674398	-0.139495246	-0.135538355	-0.037476644
¸ßË¹°×ÔëÉù´¦Àí (625).mp3	0.108438899	0.099841819	0.232416836	0.154221326	0.156758673	0.066976123	0.09819486	0.134449876	0.09862686	0.128906007	0.061052285	0.138395263	0.151714917	0.131987341	0.112290653	0.096494289	0.189212517	0.148070043	0.223071553	0.247318266	0.118866931	0.133653098	0.166654297	0.172277253	0.158751502	0.130370956	0.069019935	0.107475958	0.07619361	0.063414174	0.095194872	0.064694529	0.074554413	0.106559573	0.165965699	0.07456703	0.101970717	0.151947089	0.060459344	0.123818883	0.143350748	0.121992277	0.142100822	0.047851429	0.090438202	0.10845119	0.160177673	0.062877774	0.0480753
¸ßË¹°×ÔëÉù´¦Àí (626).mp3	-0.01355199	0.022601646	-0.058273047	-0.121933943	-0.060548613	-0.094923035	-0.002623054	-0.115775261	-0.016316662	-0.099515829	-0.035894904	-0.104946344	-0.106678462	-0.005416178	-0.07290719	-0.064390415	-0.036002497	-0.070326069	-0.081682186	0.011010078	-0.049084744	-0.061607924	-0.069114025	-0.047690137	0.016788377	-0.051779454	-0.016434683	-0.035160708	-0.079767049	-0.017222393	-0.059723409	-0.053747255	-0.028681573	-0.020129248	-0.073960934	-0.069883361	-0.007992113	-0.064054516	-0.065444822	-0.054233747	-0.079930501	0.010468008	-0.040190199	-0.104528828	-0.052554765	0.047901181	-0.034146667	-0.029668735	-0.035231115
¸ßË¹°×ÔëÉù´¦Àí (627).mp3	-0.07347498	0.002392905	-0.050590817	0.000597118	0.010511564	0.042635053	-0.026749382	-0.070946235	-0.081495463	-0.06557106	-0.069360852	-0.076686802	-0.068428557	-0.076207619	0.016676969	0.043216769	0.053491685	-0.007675973	-0.060353974	-0.038200141	-0.075604596	-0.055478425	-0.043920713	-0.055033648	-0.037873312	-0.007193736	0.033685535	0.014015821	0.037699766	-0.023741132	-0.134910377	-0.169908777	-0.132638367	-0.134708619	-0.078762032	-0.073700861	-0.121733774	-0.026415648	-0.004171326	-0.098810156	-0.080661012	-0.061555654	-0.117598702	-0.074362563	-0.112457805	-0.063837521	-0.048996453	-0.002162436	-0.004001496
¸ßË¹°×ÔëÉù´¦Àí (628).mp3	0.056935502	0.031148088	0.028190209	0.078132456	0.094173347	0.006563203	0.074421941	0.106377461	0.130244547	0.058597917	0.057648985	0.15794793	0.094835258	0.019487124	0.08167363	0.123421356	0.103661588	0.16640546	0.030974955	-0.005528044	0.031920145	0.150009859	0.105295165	0.058302849	0.069718334	0.064950513	-0.019739117	-0.021245332	0.081279134	0.146423013	0.108002462	0.169937929	0.053703758	0.043099791	0.181970195	0.126118909	0.013745763	0.081217595	0.108832279	0.142147609	0.070898509	0.093417584	0.158029241	0.075047982	0.072813944	0.031204641	0.109592359	0.101675546	0.115699878
¸ßË¹°×ÔëÉù´¦Àí (629).mp3	-0.005642641	-0.005699685	-0.019152537	-0.003779524	0.029884291	0.003875037	0.007003421	-0.005004213	-0.011330472	0.002284832	-0.011810512	0.015571041	0.019687545	0.017389721	0.011127737	-0.004610025	-0.00122455	0.001773015	-0.020866027	0.000653421	0.036877441	0.015673425	-0.000114347	0.008308039	-0.004870433	0.012961132	-0.00994721	0.013957184	0.030600207	0.011185883	0.029027419	-0.013129129	0.013286925	0.01631503	-0.021737221	0.005931933	0.053654416	0.011714529	-0.001491814	0.010741388	-0.006900424	0.010156332	-0.006586272	0.028014799	0.029979299	0.016891282	0.023874807	-0.013411482	0.009586219
¸ßË¹°×ÔëÉù´¦Àí (630).mp3	-0.083494788	-0.04207837	-0.177281282	-0.082193993	-0.010985662	-0.098536408	-0.037621897	-0.060419874	-0.054526777	-0.060311497	-0.093597625	-0.054762852	-0.068498861	-0.137073293	-0.087659783	-0.058937979	-0.142965412	-0.060214343	-0.03675291	-0.139242145	-0.047945452	-0.05489798	-0.093213959	-0.051261995	-0.078972082	-0.046425722	-0.058804737	-0.110296174	-0.063081579	-0.073821035	-0.136466695	-0.083447864	-0.051046637	-0.16779968	-0.054952715	-0.049749125	-0.131883441	-0.048440944	-0.067931872	-0.042919557	-0.039705477	-0.086513774	-0.047768161	-0.056676487	-0.129087174	-0.093712526	-0.058240162	-0.164902996	-0.056158276
[truncated: 858 more rows]
[truncated: 12 more columns]
