# Supplementary material for: Music-induced emotion flow modeling by ENMI Network
Source: PLoS One. 2024 Oct 21;19(10):e0297712. doi: 10.1371/journal.pone.0297712 (PMC11493256; doi:10.1371/journal.pone.0297712)
Supplement: S1 File — (ZIP) [file pone.0297712.s001.zip › minimal dataset/Augmented dataset/Music features/zero_crossing_rate_features.csv]

Unnamed: 0	30	31	32	33	34	35	36	37	38	39	40	41	42	43	44	45	46	47	48	49	50	51	52	53	54	55	56	57	58	59	60	61	62	63	64	65	66	67	68	69	70	71	72	73	74	75	76	77	78
¸ßË¹°×ÔëÉù´¦Àí (1).mp3	0.029291667	0.026666667	0.037208333	0.038125	0.031291667	0.026958333	0.029125	0.033125	0.032125	0.040083333	0.037125	0.039	0.028958333	0.036	0.034666667	0.028125	0.029	0.027083333	0.029708333	0.032041667	0.031958333	0.024458333	0.0305	0.0315	0.02625	0.0285	0.080166667	0.061791667	0.032875	0.032625	0.027666667	0.06875	0.028708333	0.027666667	0.035875	0.027625	0.028083333	0.028708333	0.033125	0.024541667	0.025583333	0.028	0.025625	0.031833333	0.033166667	0.023625	0.032666667	0.052583333	0.032041667
¸ßË¹°×ÔëÉù´¦Àí (2).mp3	0.056689342	0.065260771	0.043673469	0.04707483	0.059501134	0.050068027	0.048752834	0.053151927	0.046122449	0.047528345	0.086530612	0.049659864	0.053151927	0.046077098	0.070022676	0.063854875	0.040861678	0.077777778	0.062585034	0.062494331	0.050975057	0.067437642	0.071337868	0.051746032	0.067936508	0.047981859	0.066802721	0.045124717	0.070657596	0.076598639	0.063265306	0.090204082	0.077414966	0.082811791	0.063900227	0.110839002	0.080907029	0.10276644	0.08861678	0.091746032	0.110249433	0.061950113	0.096598639	0.053786848	0.055963719	0.052562358	0.059138322	0.05106576	0.050430839
¸ßË¹°×ÔëÉù´¦Àí (3).mp3	0.056780045	0.072380952	0.078095238	0.058730159	0.06122449	0.064263039	0.064897959	0.064353741	0.062403628	0.053424036	0.061496599	0.058548753	0.040861678	0.079410431	0.064263039	0.04952381	0.075782313	0.072244898	0.084489796	0.090340136	0.075464853	0.067981859	0.090884354	0.096326531	0.093287982	0.086621315	0.093469388	0.089478458	0.08399093	0.079002268	0.075873016	0.075419501	0.064943311	0.073605442	0.06585034	0.061678005	0.073877551	0.064852608	0.075918367	0.091201814	0.077732426	0.083628118	0.090612245	0.075510204	0.08893424	0.082721088	0.06861678	0.072743764	0.086122449
¸ßË¹°×ÔëÉù´¦Àí (4).mp3	0.049750567	0.048798186	0.052290249	0.052426304	0.045396825	0.042585034	0.032018141	0.044444444	0.045170068	0.042993197	0.04675737	0.051655329	0.046031746	0.044761905	0.034285714	0.039727891	0.042811791	0.050249433	0.042267574	0.057505669	0.086077098	0.081179138	0.049977324	0.026485261	0.038548753	0.03569161	0.042902494	0.029115646	0.051020408	0.039818594	0.046802721	0.041678005	0.05446712	0.057913832	0.04276644	0.043401361	0.046938776	0.032471655	0.050929705	0.036417234	0.041768707	0.034920635	0.04122449	0.041043084	0.051473923	0.034421769	0.03968254	0.050566893	0.032789116
¸ßË¹°×ÔëÉù´¦Àí (5).mp3	0.092653061	0.096145125	0.103174603	0.090793651	0.097596372	0.10739229	0.114376417	0.084807256	0.083582766	0.133015873	0.143174603	0.080181406	0.08553288	0.098639456	0.074875283	0.096961451	0.111609977	0.136553288	0.085623583	0.09106576	0.078911565	0.095011338	0.09600907	0.07292517	0.094240363	0.109750567	0.058503401	0.075736961	0.100589569	0.073106576	0.094557823	0.049070295	0.113469388	0.120272109	0.145578231	0.052834467	0.07015873	0.066712018	0.087664399	0.049433107	0.099909297	0.114648526	0.057324263	0.045260771	0.099138322	0.070204082	0.065487528	0.056054422	0.0830839
¸ßË¹°×ÔëÉù´¦Àí (6).mp3	0.061587302	0.08031746	0.084353741	0.067301587	0.060453515	0.068344671	0.065442177	0.067936508	0.062086168	0.057460317	0.052653061	0.052380952	0.055646259	0.05170068	0.044988662	0.045260771	0.065260771	0.050521542	0.067891156	0.096462585	0.065487528	0.069297052	0.096190476	0.041995465	0.089115646	0.069614512	0.056689342	0.084263039	0.05478458	0.068888889	0.071428571	0.054920635	0.063718821	0.05845805	0.064172336	0.059909297	0.053786848	0.055464853	0.055102041	0.054376417	0.037732426	0.033968254	0.043492063	0.039002268	0.041405896	0.058231293	0.079727891	0.062675737	0.055419501
¸ßË¹°×ÔëÉù´¦Àí (7).mp3	0.067664399	0.08984127	0.033287982	0.042040816	0.061995465	0.067437642	0.063356009	0.069569161	0.080498866	0.065804989	0.085351474	0.119501134	0.037959184	0.059591837	0.067573696	0.044807256	0.058956916	0.022403628	0.039591837	0.048662132	0.044535147	0.033786848	0.052653061	0.064807256	0.046394558	0.036281179	0.027709751	0.023673469	0.040544218	0.046077098	0.052517007	0.043219955	0.038276644	0.031836735	0.049297052	0.051020408	0.044353741	0.046712018	0.060453515	0.034013605	0.039501134	0.02031746	0.057188209	0.053424036	0.031972789	0.034648526	0.029750567	0.027619048	0.032154195
¸ßË¹°×ÔëÉù´¦Àí (8).mp3	0.02984127	0.022358277	0.029024943	0.02185941	0.020045351	0.018956916	0.023265306	0.037278912	0.017324263	0.034512472	0.021496599	0.023356009	0.014512472	0.017460317	0.015056689	0.018639456	0.019863946	0.023310658	0.019274376	0.022267574	0.021269841	0.017097506	0.016734694	0.014875283	0.024489796	0.020544218	0.029433107	0.017188209	0.03414966	0.018412698	0.012426304	0.01569161	0.023900227	0.021179138	0.024807256	0.022403628	0.015419501	0.019274376	0.015464853	0.018276644	0.015419501	0.019727891	0.016780045	0.03106576	0.022993197	0.021451247	0.020362812	0.014829932	0.013514739
¸ßË¹°×ÔëÉù´¦Àí (9).mp3	0.054965986	0.0738322	0.095328798	0.074739229	0.059637188	0.042811791	0.047437642	0.058639456	0.050793651	0.079455782	0.072653061	0.081269841	0.083628118	0.068435374	0.067619048	0.069478458	0.080725624	0.071247166	0.036190476	0.044081633	0.045623583	0.053469388	0.04829932	0.084489796	0.120997732	0.075736961	0.085442177	0.074058957	0.063537415	0.088526077	0.060725624	0.098594104	0.034875283	0.049160998	0.035328798	0.058639456	0.066303855	0.059138322	0.111519274	0.085941043	0.094013605	0.114965986	0.078956916	0.0769161	0.069705215	0.089297052	0.051746032	0.054104308	0.032244898
¸ßË¹°×ÔëÉù´¦Àí (10).mp3	0.115283447	0.07814059	0.051882086	0.098321995	0.086439909	0.063537415	0.054376417	0.093424036	0.114693878	0.099229025	0.074512472	0.069297052	0.082947846	0.064761905	0.066938776	0.065306122	0.081360544	0.079410431	0.056598639	0.058276644	0.075147392	0.068888889	0.068662132	0.07478458	0.079954649	0.110521542	0.101315193	0.078004535	0.098095238	0.075328798	0.059546485	0.077823129	0.101451247	0.102040816	0.091927438	0.074285714	0.116417234	0.080907029	0.060090703	0.086530612	0.107800454	0.114285714	0.107029478	0.10893424	0.104399093	0.074058957	0.066712018	0.085079365	0.116689342
¸ßË¹°×ÔëÉù´¦Àí (11).mp3	0.079183673	0.079727891	0.082312925	0.091428571	0.101496599	0.089024943	0.092108844	0.08829932	0.088707483	0.066349206	0.046485261	0.141315193	0.035918367	0.041179138	0.044807256	0.044535147	0.135102041	0.039591837	0.04585034	0.026077098	0.121950113	0.085668934	0.044716553	0.056099773	0.038866213	0.143356009	0.031337868	0.053605442	0.037823129	0.103038549	0.098684807	0.04031746	0.047437642	0.034013605	0.175192744	0.033968254	0.043219955	0.040136054	0.075056689	0.137868481	0.046031746	0.06122449	0.041133787	0.155782313	0.037006803	0.030566893	0.058321995	0.061587302	0.05968254
¸ßË¹°×ÔëÉù´¦Àí (12).mp3	0.08244898	0.050022676	0.042222222	0.04276644	0.033922902	0.039092971	0.039410431	0.040952381	0.041043084	0.047346939	0.042630385	0.040544218	0.030929705	0.052789116	0.089931973	0.135736961	0.106349206	0.05755102	0.064988662	0.064353741	0.062947846	0.066485261	0.063945578	0.077142857	0.09600907	0.077369615	0.054376417	0.0630839	0.053922902	0.059183673	0.042539683	0.09569161	0.115464853	0.096734694	0.077732426	0.035827664	0.036643991	0.033106576	0.02984127	0.04154195	0.038548753	0.035736961	0.039365079	0.03877551	0.029750567	0.035419501	0.03292517	0.051292517	0.094739229
¸ßË¹°×ÔëÉù´¦Àí (13).mp3	0.034648526	0.054195011	0.045034014	0.053015873	0.044126984	0.050113379	0.041950113	0.053877551	0.04185941	0.045260771	0.040907029	0.05478458	0.047619048	0.04399093	0.046077098	0.046258503	0.052018141	0.032834467	0.050975057	0.03814059	0.041995465	0.034920635	0.059365079	0.044943311	0.054013605	0.036870748	0.05324263	0.046394558	0.059501134	0.04707483	0.04893424	0.042494331	0.056780045	0.046031746	0.044761905	0.048344671	0.057868481	0.054920635	0.046258503	0.043265306	0.048027211	0.045986395	0.042131519	0.054875283	0.04031746	0.062675737	0.037324263	0.055873016	0.042902494
¸ßË¹°×ÔëÉù´¦Àí (14).mp3	0.075873016	0.075192744	0.065668934	0.073605442	0.051111111	0.060861678	0.088390023	0.089931973	0.069433107	0.049070295	0.087936508	0.053877551	0.052879819	0.05723356	0.08430839	0.063356009	0.062176871	0.049297052	0.017641723	0.028571429	0.038412698	0.061904762	0.033650794	0.047029478	0.042176871	0.026077098	0.04185941	0.02829932	0.034013605	0.040952381	0.126349206	0.048843537	0.032426304	0.041768707	0.06952381	0.04739229	0.089206349	0.049070295	0.046984127	0.026893424	0.048798186	0.08521542	0.094421769	0.079863946	0.044897959	0.045759637	0.02984127	0.070839002	0.073514739
¸ßË¹°×ÔëÉù´¦Àí (15).mp3	0.052471655	0.035419501	0.040680272	0.041405896	0.040136054	0.046893424	0.035736961	0.040861678	0.043582766	0.063356009	0.048888889	0.042131519	0.055600907	0.057142857	0.049977324	0.053922902	0.055328798	0.051882086	0.050702948	0.044217687	0.036462585	0.04031746	0.048526077	0.05170068	0.053877551	0.034693878	0.036734694	0.034512472	0.039546485	0.04585034	0.051519274	0.053015873	0.042993197	0.048390023	0.038503401	0.034875283	0.060725624	0.065895692	0.03047619	0.037505669	0.033333333	0.038594104	0.043310658	0.050385488	0.042902494	0.03324263	0.048707483	0.032244898	0.050566893
¸ßË¹°×ÔëÉù´¦Àí (16).mp3	0.042494331	0.015419501	0.026213152	0.034195011	0.020680272	0.023492063	0.017777778	0.009115646	0.009750567	0.009115646	0.010657596	0.023219955	0.041179138	0.051836735	0.058548753	0.060952381	0.027256236	0.031609977	0.043537415	0.035147392	0.04031746	0.018503401	0.028480726	0.036825397	0.020498866	0.022131519	0.007800454	0.008027211	0.024580499	0.035328798	0.031655329	0.024263039	0.032108844	0.039954649	0.046394558	0.041179138	0.021315193	0.024444444	0.028843537	0.028888889	0.038639456	0.015102041	0.022947846	0.031836735	0.021043084	0.026031746	0.018503401	0.00893424	0.009750567
¸ßË¹°×ÔëÉù´¦Àí (17).mp3	0.061043084	0.024489796	0.031609977	0.053605442	0.038321995	0.034603175	0.029251701	0.02829932	0.036371882	0.056462585	0.030566893	0.059863946	0.034285714	0.022585034	0.053560091	0.040725624	0.038866213	0.035510204	0.03845805	0.083900227	0.082358277	0.044036281	0.056643991	0.034557823	0.031609977	0.049206349	0.044081633	0.064943311	0.021179138	0.073514739	0.050249433	0.044535147	0.060725624	0.054603175	0.029297052	0.029387755	0.046530612	0.048798186	0.039183673	0.052199546	0.045170068	0.08399093	0.0661678	0.051882086	0.057369615	0.035873016	0.04244898	0.050657596	0.053786848
¸ßË¹°×ÔëÉù´¦Àí (18).mp3	0.038684807	0.066938776	0.045396825	0.043537415	0.033514739	0.022358277	0.036190476	0.031655329	0.023356009	0.046575964	0.041360544	0.055963719	0.045351474	0.033786848	0.037006803	0.042267574	0.053514739	0.057913832	0.039138322	0.051836735	0.036961451	0.037959184	0.042902494	0.045578231	0.055464853	0.046575964	0.033333333	0.031972789	0.043129252	0.041814059	0.045260771	0.046303855	0.032879819	0.030748299	0.030884354	0.03723356	0.045487528	0.036462585	0.036689342	0.049750567	0.046848073	0.046848073	0.032154195	0.08585034	0.027437642	0.029251701	0.029387755	0.023174603	0.032698413
¸ßË¹°×ÔëÉù´¦Àí (19).mp3	0.01845805	0.012517007	0.012471655	0.015555556	0.021814059	0.017097506	0.021405896	0.015283447	0.019002268	0.019183673	0.01814059	0.01537415	0.019365079	0.014603175	0.018276644	0.010022676	0.023537415	0.01446712	0.014195011	0.017142857	0.0230839	0.019138322	0.017006803	0.019637188	0.018185941	0.01324263	0.017959184	0.0138322	0.011746032	0.022585034	0.018321995	0.01414966	0.020181406	0.029569161	0.034058957	0.014013605	0.017097506	0.019047619	0.019954649	0.020770975	0.019410431	0.023764172	0.030929705	0.017097506	0.013877551	0.013605442	0.03015873	0.010657596	0.013877551
¸ßË¹°×ÔëÉù´¦Àí (20).mp3	0.035464853	0.026802721	0.026122449	0.045396825	0.022267574	0.024399093	0.029886621	0.025578231	0.027891156	0.032834467	0.03292517	0.029387755	0.042585034	0.036371882	0.033877551	0.040226757	0.031564626	0.072018141	0.037913832	0.065442177	0.051746032	0.033378685	0.080816327	0.058866213	0.047755102	0.074603175	0.088344671	0.062222222	0.062857143	0.048888889	0.037732426	0.043900227	0.06707483	0.043764172	0.041043084	0.070430839	0.07015873	0.038095238	0.077369615	0.051020408	0.07260771	0.044580499	0.024671202	0.028662132	0.049251701	0.026712018	0.034240363	0.048798186	0.027482993
¸ßË¹°×ÔëÉù´¦Àí (21).mp3	0.068072562	0.05414966	0.042721088	0.030657596	0.06031746	0.198911565	0.06	0.049251701	0.063446712	0.023900227	0.031020408	0.029206349	0.039863946	0.030929705	0.058049887	0.070204082	0.068526077	0.062312925	0.056961451	0.052290249	0.047619048	0.059229025	0.070657596	0.067210884	0.083492063	0.08893424	0.049977324	0.062040816	0.066575964	0.061678005	0.06893424	0.076145125	0.063401361	0.073605442	0.079138322	0.108253968	0.096507937	0.095102041	0.149795918	0.085079365	0.059047619	0.070340136	0.053469388	0.088979592	0.081315193	0.069795918	0.090113379	0.067573696	0.035510204
¸ßË¹°×ÔëÉù´¦Àí (22).mp3	0.08984127	0.025668934	0.044263039	0.033514739	0.046031746	0.031564626	0.027256236	0.032335601	0.058548753	0.038730159	0.043401361	0.024580499	0.049251701	0.040181406	0.087210884	0.253151927	0.106349206	0.032290249	0.018730159	0.060634921	0.04154195	0.044444444	0.056235828	0.043401361	0.032698413	0.030612245	0.021269841	0.064535147	0.047936508	0.04861678	0.115918367	0.086802721	0.039138322	0.033560091	0.036281179	0.029750567	0.026258503	0.06154195	0.031791383	0.068208617	0.023265306	0.032335601	0.051609977	0.067482993	0.037142857	0.116870748	0.087936508	0.02462585	0.032018141
¸ßË¹°×ÔëÉù´¦Àí (23).mp3	0.02553288	0.043356009	0.029750567	0.04185941	0.011564626	0.016054422	0.041723356	0.042857143	0.093605442	0.039365079	0.09537415	0.077641723	0.03478458	0.048707483	0.062040816	0.029795918	0.026575964	0.038684807	0.030294785	0.069251701	0.035464853	0.010657596	0.013197279	0.027528345	0.028798186	0.037505669	0.021088435	0.013741497	0.044535147	0.03138322	0.041995465	0.043945578	0.027437642	0.032789116	0.036825397	0.036326531	0.048798186	0.036371882	0.029342404	0.036417234	0.026938776	0.050430839	0.04521542	0.037324263	0.03138322	0.049251701	0.023537415	0.036825397	0.038503401
¸ßË¹°×ÔëÉù´¦Àí (24).mp3	0.047120181	0.041269841	0.02861678	0.032063492	0.032879819	0.034421769	0.034285714	0.017687075	0.023310658	0.054829932	0.032471655	0.023219955	0.031292517	0.031519274	0.041315193	0.037460317	0.046530612	0.028072562	0.028843537	0.034195011	0.027891156	0.033061224	0.020725624	0.032562358	0.045986395	0.038004535	0.049977324	0.064489796	0.054965986	0.045759637	0.041678005	0.0369161	0.035873016	0.039954649	0.025306122	0.024988662	0.039410431	0.031519274	0.05170068	0.061587302	0.054013605	0.036462585	0.041814059	0.037052154	0.045668934	0.053287982	0.037641723	0.060090703	0.042902494
¸ßË¹°×ÔëÉù´¦Àí (25).mp3	0.081768707	0.047573696	0.168253968	0.103492063	0.075918367	0.057142857	0.102721088	0.105260771	0.051473923	0.059002268	0.097777778	0.055147392	0.067755102	0.06430839	0.049705215	0.063537415	0.051972789	0.053061224	0.04675737	0.04829932	0.057414966	0.047437642	0.039365079	0.056326531	0.05015873	0.059501134	0.050612245	0.050929705	0.057097506	0.051609977	0.041723356	0.048163265	0.044444444	0.065986395	0.052471655	0.046712018	0.055102041	0.042494331	0.047981859	0.035238095	0.047664399	0.063628118	0.042993197	0.043310658	0.050612245	0.042721088	0.058095238	0.057641723	0.052199546
¸ßË¹°×ÔëÉù´¦Àí (26).mp3	0.040453515	0.042358277	0.031836735	0.032018141	0.028571429	0.029024943	0.027664399	0.028117914	0.038820862	0.025623583	0.028072562	0.029614512	0.029569161	0.021950113	0.023854875	0.038684807	0.041904762	0.030884354	0.025487528	0.025079365	0.021995465	0.029297052	0.025124717	0.029115646	0.033514739	0.10585034	0.036417234	0.051473923	0.035600907	0.064081633	0.05446712	0.059591837	0.064399093	0.062993197	0.03292517	0.026394558	0.026031746	0.028027211	0.033696145	0.058730159	0.049750567	0.128208617	0.052108844	0.036281179	0.040090703	0.048843537	0.046802721	0.064988662	0.044761905
¸ßË¹°×ÔëÉù´¦Àí (27).mp3	0.070975057	0.073106576	0.113469388	0.087165533	0.109750567	0.076235828	0.071020408	0.059455782	0.092426304	0.091020408	0.078321995	0.060952381	0.06462585	0.065396825	0.057097506	0.096689342	0.147029478	0.125079365	0.102403628	0.067528345	0.081814059	0.097596372	0.059319728	0.075736961	0.050839002	0.096598639	0.078594104	0.06707483	0.072517007	0.07478458	0.112653061	0.067165533	0.070113379	0.062902494	0.112108844	0.066530612	0.101360544	0.059047619	0.078367347	0.063174603	0.069886621	0.098866213	0.043809524	0.063129252	0.064172336	0.086712018	0.06031746	0.045396825	0.062947846
¸ßË¹°×ÔëÉù´¦Àí (28).mp3	0.037188209	0.034013605	0.035419501	0.03478458	0.035555556	0.037596372	0.039727891	0.046031746	0.064988662	0.044580499	0.082403628	0.044580499	0.064852608	0.062585034	0.040907029	0.041723356	0.032244898	0.0569161	0.04430839	0.040090703	0.053922902	0.036462585	0.038911565	0.036780045	0.045623583	0.045578231	0.046666667	0.042267574	0.052018141	0.043492063	0.04462585	0.049206349	0.041768707	0.044535147	0.045986395	0.045668934	0.05015873	0.054331066	0.035827664	0.048253968	0.046485261	0.038820862	0.055600907	0.044399093	0.043129252	0.063900227	0.044126984	0.053424036	0.045941043
¸ßË¹°×ÔëÉù´¦Àí (29).mp3	0.037142857	0.047256236	0.038276644	0.041360544	0.043628118	0.048480726	0.059909297	0.057097506	0.043129252	0.041632653	0.043219955	0.063310658	0.041678005	0.059863946	0.057097506	0.046485261	0.049251701	0.039229025	0.042403628	0.052562358	0.055283447	0.052335601	0.042312925	0.04952381	0.067709751	0.058594104	0.053514739	0.048888889	0.059501134	0.039637188	0.045804989	0.049478458	0.0461678	0.048662132	0.040816327	0.033741497	0.03723356	0.040589569	0.056417234	0.039274376	0.038095238	0.044852608	0.043582766	0.047709751	0.055736961	0.056870748	0.043764172	0.046439909	0.048798186
¸ßË¹°×ÔëÉù´¦Àí (30).mp3	0.031564626	0.0369161	0.032426304	0.037460317	0.033922902	0.039727891	0.031836735	0.03414966	0.045170068	0.037596372	0.040770975	0.052244898	0.045714286	0.053061224	0.053650794	0.043446712	0.023219955	0.034240363	0.048027211	0.054331066	0.037868481	0.024716553	0.025714286	0.045396825	0.036643991	0.039319728	0.074739229	0.045034014	0.043854875	0.03537415	0.034240363	0.039410431	0.031882086	0.038866213	0.046122449	0.044897959	0.032063492	0.051292517	0.027981859	0.028208617	0.049206349	0.047755102	0.063310658	0.07845805	0.080090703	0.068798186	0.049478458	0.068798186	0.082403628
¸ßË¹°×ÔëÉù´¦Àí (31).mp3	0.088072562	0.107120181	0.115873016	0.11414966	0.121814059	0.098276644	0.087573696	0.099546485	0.100408163	0.086530612	0.090022676	0.106485261	0.109977324	0.100090703	0.101995465	0.100680272	0.085941043	0.077414966	0.046439909	0.047573696	0.033061224	0.035918367	0.034285714	0.024126984	0.031609977	0.044852608	0.038503401	0.030929705	0.039274376	0.037913832	0.043310658	0.035328798	0.03047619	0.036326531	0.031201814	0.025623583	0.026394558	0.038594104	0.02276644	0.025124717	0.037097506	0.027029478	0.027664399	0.036462585	0.051428571	0.042902494	0.042630385	0.041632653	0.035192744
¸ßË¹°×ÔëÉù´¦Àí (32).mp3	0.09600907	0.094739229	0.059637188	0.060362812	0.062176871	0.060090703	0.047619048	0.044716553	0.053287982	0.06739229	0.050657596	0.042993197	0.053424036	0.0661678	0.052380952	0.05845805	0.060952381	0.042993197	0.050975057	0.080453515	0.12585034	0.101179138	0.080770975	0.116099773	0.057596372	0.092199546	0.033696145	0.06276644	0.056507937	0.057142857	0.08244898	0.051020408	0.039138322	0.054013605	0.051609977	0.044444444	0.052698413	0.084353741	0.039954649	0.054648526	0.06739229	0.041043084	0.044444444	0.106122449	0.092562358	0.083401361	0.075873016	0.121678005	0.063401361
¸ßË¹°×ÔëÉù´¦Àí (33).mp3	0.060408163	0.074739229	0.068253968	0.065351474	0.067120181	0.073197279	0.056553288	0.079092971	0.069297052	0.06861678	0.068526077	0.059410431	0.058276644	0.045578231	0.081043084	0.072834467	0.06861678	0.064807256	0.04185941	0.072879819	0.076825397	0.069160998	0.063718821	0.068253968	0.067709751	0.061904762	0.061678005	0.070249433	0.061496599	0.075646259	0.066439909	0.084036281	0.088979592	0.070748299	0.062494331	0.057959184	0.063356009	0.057913832	0.053560091	0.056417234	0.059002268	0.074331066	0.068662132	0.074739229	0.063537415	0.073287982	0.075102041	0.057913832	0.063446712
¸ßË¹°×ÔëÉù´¦Àí (34).mp3	0.040833333	0.030166667	0.033916667	0.030833333	0.025166667	0.051083333	0.032458333	0.047041667	0.032791667	0.026125	0.049625	0.070083333	0.031208333	0.054125	0.029958333	0.063875	0.046416667	0.036875	0.033333333	0.041291667	0.025125	0.0455	0.02975	0.029166667	0.064208333	0.025166667	0.056291667	0.071875	0.03675	0.051916667	0.027666667	0.048666667	0.031916667	0.03175	0.031458333	0.045166667	0.033375	0.047875	0.030708333	0.037208333	0.03475	0.027416667	0.045625	0.05625	0.038958333	0.0635	0.027333333	0.061625	0.032875
¸ßË¹°×ÔëÉù´¦Àí (35).mp3	0.053560091	0.038956916	0.049297052	0.050975057	0.045578231	0.04893424	0.037868481	0.039773243	0.046077098	0.04399093	0.039637188	0.037188209	0.030975057	0.047029478	0.036780045	0.049569161	0.064036281	0.055736961	0.043854875	0.038503401	0.047210884	0.033469388	0.04829932	0.043809524	0.027029478	0.050113379	0.054104308	0.043310658	0.037414966	0.033650794	0.051836735	0.048253968	0.046802721	0.043900227	0.053015873	0.034285714	0.063446712	0.077596372	0.056870748	0.037959184	0.033106576	0.063628118	0.051428571	0.041950113	0.038820862	0.062585034	0.076281179	0.068752834	0.060907029
¸ßË¹°×ÔëÉù´¦Àí (36).mp3	0.091020408	0.093333333	0.088888889	0.088072562	0.085578231	0.095419501	0.080544218	0.079002268	0.077188209	0.091519274	0.087120181	0.084444444	0.090612245	0.082947846	0.076643991	0.091201814	0.080498866	0.066213152	0.072335601	0.061405896	0.075147392	0.072834467	0.088752834	0.088390023	0.084852608	0.084943311	0.092244898	0.084761905	0.088117914	0.08185941	0.082675737	0.110294785	0.10553288	0.107528345	0.099092971	0.09292517	0.104671202	0.10244898	0.079546485	0.075102041	0.066893424	0.19845805	0.085895692	0.088752834	0.067709751	0.067029478	0.073015873	0.082131519	0.097052154
¸ßË¹°×ÔëÉù´¦Àí (37).mp3	0.0375	0.04525	0.046583333	0.037125	0.044	0.0475	0.033	0.037375	0.0585	0.03825	0.029875	0.033375	0.034875	0.053916667	0.043375	0.027125	0.025333333	0.044708333	0.03375	0.033291667	0.045625	0.046708333	0.035666667	0.05575	0.033666667	0.036333333	0.038416667	0.029583333	0.041083333	0.038041667	0.037208333	0.039375	0.035875	0.040458333	0.03575	0.045458333	0.041791667	0.039041667	0.039458333	0.044416667	0.041666667	0.037916667	0.055	0.037041667	0.03775	0.045083333	0.044416667	0.033166667	0.033166667
¸ßË¹°×ÔëÉù´¦Àí (38).mp3	0.043945578	0.055283447	0.052018141	0.039591837	0.042267574	0.040272109	0.041814059	0.045260771	0.042539683	0.046031746	0.052154195	0.050702948	0.040816327	0.04399093	0.047619048	0.044943311	0.037369615	0.037596372	0.046893424	0.042358277	0.041587302	0.041269841	0.047437642	0.040181406	0.043537415	0.036281179	0.04462585	0.038321995	0.038820862	0.041269841	0.033560091	0.039501134	0.037732426	0.035918367	0.042675737	0.042086168	0.041632653	0.044671202	0.041496599	0.041088435	0.047346939	0.039274376	0.033378685	0.039365079	0.040498866	0.043900227	0.040725624	0.041269841	0.039319728
¸ßË¹°×ÔëÉù´¦Àí (39).mp3	0.043582766	0.039047619	0.034693878	0.040136054	0.039863946	0.043174603	0.043854875	0.039365079	0.033968254	0.039501134	0.046485261	0.037278912	0.038730159	0.040770975	0.045759637	0.053061224	0.047845805	0.037052154	0.044036281	0.045986395	0.051247166	0.039365079	0.046258503	0.044535147	0.036371882	0.041043084	0.044036281	0.040997732	0.039410431	0.040997732	0.083265306	0.053333333	0.053378685	0.055238095	0.051111111	0.047709751	0.063537415	0.043809524	0.052380952	0.042176871	0.046575964	0.033514739	0.039863946	0.035056689	0.039138322	0.040907029	0.041043084	0.034829932	0.054512472
¸ßË¹°×ÔëÉù´¦Àí (40).mp3	0.053378685	0.044988662	0.054058957	0.039138322	0.054421769	0.043129252	0.052018141	0.048979592	0.042086168	0.044807256	0.043401361	0.055555556	0.040589569	0.051337868	0.034829932	0.050793651	0.039818594	0.052244898	0.040226757	0.044081633	0.045351474	0.043900227	0.03569161	0.040952381	0.053424036	0.039455782	0.058367347	0.046031746	0.05537415	0.031972789	0.055056689	0.041360544	0.052743764	0.040090703	0.051337868	0.04154195	0.044988662	0.050929705	0.046575964	0.054648526	0.045668934	0.055464853	0.044716553	0.050204082	0.043582766	0.056462585	0.036870748	0.047845805	0.042539683
¸ßË¹°×ÔëÉù´¦Àí (41).mp3	0.041814059	0.042494331	0.039092971	0.028526077	0.036780045	0.050975057	0.047210884	0.030975057	0.030294785	0.046213152	0.042222222	0.023628118	0.021360544	0.035873016	0.033650794	0.042358277	0.043038549	0.042902494	0.042630385	0.026122449	0.042040816	0.038639456	0.051791383	0.041451247	0.03138322	0.025487528	0.028027211	0.043582766	0.037641723	0.035238095	0.042811791	0.042086168	0.039727891	0.034195011	0.050566893	0.046712018	0.049297052	0.053333333	0.032426304	0.043900227	0.04	0.02829932	0.031609977	0.040498866	0.045759637	0.044353741	0.041995465	0.057278912	0.046485261
¸ßË¹°×ÔëÉù´¦Àí (42).mp3	0.038866213	0.038367347	0.042539683	0.052743764	0.05015873	0.03814059	0.051337868	0.047029478	0.037006803	0.023174603	0.025306122	0.029977324	0.03260771	0.027800454	0.03478458	0.023809524	0.028752834	0.029977324	0.049931973	0.057641723	0.047482993	0.026802721	0.0230839	0.037414966	0.043446712	0.044172336	0.05968254	0.047845805	0.058548753	0.051972789	0.052244898	0.043356009	0.034648526	0.031156463	0.038684807	0.038866213	0.042857143	0.048752834	0.052244898	0.052517007	0.04462585	0.054104308	0.053968254	0.054058957	0.0569161	0.059501134	0.050612245	0.027981859	0.052471655
¸ßË¹°×ÔëÉù´¦Àí (43).mp3	0.058956916	0.057823129	0.050929705	0.043174603	0.047029478	0.058684807	0.040907029	0.041587302	0.070430839	0.065668934	0.025759637	0.043582766	0.035011338	0.029115646	0.048027211	0.056099773	0.078594104	0.074603175	0.042993197	0.039954649	0.077913832	0.082993197	0.043446712	0.052199546	0.076961451	0.054829932	0.032653061	0.042176871	0.054875283	0.043129252	0.054557823	0.048707483	0.080589569	0.068117914	0.070385488	0.035328798	0.038276644	0.046802721	0.053469388	0.052199546	0.041768707	0.064217687	0.055600907	0.064444444	0.081632653	0.057278912	0.056825397	0.099546485	0.069569161
¸ßË¹°×ÔëÉù´¦Àí (44).mp3	0.039637188	0.045442177	0.030884354	0.08462585	0.049070295	0.046938776	0.038639456	0.042902494	0.03292517	0.052108844	0.031882086	0.037097506	0.043900227	0.035646259	0.040136054	0.055192744	0.039909297	0.038276644	0.026893424	0.037868481	0.032653061	0.051201814	0.03569161	0.045124717	0.030294785	0.04244898	0.043129252	0.04952381	0.034557823	0.040362812	0.033922902	0.054648526	0.042811791	0.06276644	0.039455782	0.04399093	0.034875283	0.039002268	0.036780045	0.043219955	0.034920635	0.043356009	0.028253968	0.041405896	0.042040816	0.064444444	0.053696145	0.042040816	0.031972789
¸ßË¹°×ÔëÉù´¦Àí (45).mp3	0.046984127	0.045941043	0.049931973	0.047845805	0.041723356	0.08	0.055147392	0.053560091	0.05569161	0.055464853	0.056870748	0.043945578	0.051836735	0.048117914	0.060045351	0.047709751	0.053877551	0.047301587	0.052108844	0.049795918	0.059047619	0.061133787	0.050657596	0.051201814	0.064036281	0.055147392	0.049750567	0.055419501	0.053605442	0.053061224	0.048390023	0.062993197	0.079092971	0.067437642	0.051473923	0.055102041	0.05569161	0.051156463	0.062585034	0.049206349	0.060272109	0.05170068	0.051609977	0.058594104	0.046893424	0.053514739	0.047981859	0.055918367	0.055510204
¸ßË¹°×ÔëÉù´¦Àí (46).mp3	0.036780045	0.033696145	0.045759637	0.03755102	0.040634921	0.040544218	0.037868481	0.033378685	0.03877551	0.047573696	0.029931973	0.044535147	0.058639456	0.05138322	0.032335601	0.030521542	0.035963719	0.035555556	0.041179138	0.032154195	0.033650794	0.040589569	0.038594104	0.045351474	0.036099773	0.03478458	0.040045351	0.039274376	0.032743764	0.032653061	0.037460317	0.03755102	0.040544218	0.035555556	0.028571429	0.037278912	0.034376417	0.03569161	0.03414966	0.041133787	0.037777778	0.055646259	0.035510204	0.050294785	0.03478458	0.032471655	0.041133787	0.028888889	0.043537415
¸ßË¹°×ÔëÉù´¦Àí (47).mp3	0.061088435	0.042176871	0.017278912	0.019455782	0.023628118	0.043356009	0.048117914	0.020861678	0.025804989	0.015056689	0.040045351	0.044807256	0.020408163	0.050612245	0.040544218	0.062040816	0.08154195	0.031020408	0.066984127	0.037324263	0.078321995	0.053922902	0.011519274	0.017006803	0.01968254	0.055192744	0.062403628	0.017414966	0.32276644	0.471292517	0.472335601	0.312471655	0.015328798	0.025487528	0.017324263	0.04430839	0.072154195	0.01446712	0.029070295	0.015147392	0.04462585	0.052426304	0.017097506	0.022721088	0.017324263	0.039637188	0.055873016	0.014331066	0.026712018
¸ßË¹°×ÔëÉù´¦Àí (48).mp3	0.018276644	0.023038549	0.020226757	0.021950113	0.018412698	0.019092971	0.019954649	0.025941043	0.023537415	0.024716553	0.024807256	0.025079365	0.025714286	0.032063492	0.036145125	0.030748299	0.031791383	0.03600907	0.039818594	0.030068027	0.03138322	0.03755102	0.03446712	0.035464853	0.03292517	0.027120181	0.031428571	0.031655329	0.025578231	0.038911565	0.031337868	0.034920635	0.02893424	0.030657596	0.037732426	0.035056689	0.030929705	0.030566893	0.03446712	0.032426304	0.035192744	0.038639456	0.041678005	0.038730159	0.036054422	0.034648526	0.044535147	0.050204082	0.049750567
¸ßË¹°×ÔëÉù´¦Àí (49).mp3	0.043537415	0.045079365	0.053605442	0.042902494	0.049115646	0.031564626	0.044036281	0.043945578	0.031609977	0.059773243	0.03569161	0.06399093	0.042857143	0.038639456	0.040226757	0.035736961	0.03047619	0.040408163	0.05138322	0.048344671	0.047755102	0.034875283	0.046349206	0.050294785	0.051519274	0.04675737	0.046621315	0.049387755	0.059138322	0.027573696	0.025986395	0.023718821	0.015510204	0.047301587	0.046031746	0.039818594	0.028253968	0.049750567	0.033151927	0.035963719	0.022086168	0.036190476	0.036689342	0.049795918	0.050113379	0.049297052	0.048843537	0.042222222	0.034739229
¸ßË¹°×ÔëÉù´¦Àí (50).mp3	0.044988662	0.042857143	0.046303855	0.060226757	0.053786848	0.045714286	0.043174603	0.045759637	0.046031746	0.053061224	0.049750567	0.048798186	0.057641723	0.045804989	0.047120181	0.042222222	0.046575964	0.041405896	0.047573696	0.04585034	0.046213152	0.046848073	0.054376417	0.045306122	0.046893424	0.062811791	0.047301587	0.047210884	0.049115646	0.049886621	0.050249433	0.042811791	0.045986395	0.048117914	0.042721088	0.049070295	0.054739229	0.050204082	0.047437642	0.06185941	0.064671202	0.065759637	0.072244898	0.073333333	0.085623583	0.070430839	0.073197279	0.081088435	0.06952381
¸ßË¹°×ÔëÉù´¦Àí (51).mp3	0.024716553	0.026349206	0.022176871	0.019727891	0.024716553	0.038911565	0.029024943	0.032562358	0.025759637	0.023628118	0.036054422	0.038231293	0.027528345	0.032199546	0.024807256	0.017006803	0.010022676	0.011927438	0.075555556	0.02	0.020680272	0.023628118	0.035827664	0.030385488	0.017687075	0.05106576	0.039637188	0.04122449	0.045668934	0.049160998	0.050884354	0.039546485	0.027981859	0.046802721	0.032290249	0.009070295	0.052380952	0.026077098	0.036099773	0.044852608	0.024988662	0.013877551	0.01446712	0.016598639	0.02829932	0.103265306	0.021360544	0.02521542	0.061904762
¸ßË¹°×ÔëÉù´¦Àí (52).mp3	0.069614512	0.052063492	0.072970522	0.055736961	0.04893424	0.060589569	0.045306122	0.048208617	0.036417234	0.037142857	0.043401361	0.06031746	0.060952381	0.047256236	0.076462585	0.053741497	0.061088435	0.065351474	0.042857143	0.057278912	0.044897959	0.057823129	0.052562358	0.047120181	0.066848073	0.053605442	0.067120181	0.063446712	0.060181406	0.062947846	0.062176871	0.056235828	0.064126984	0.055464853	0.056553288	0.060544218	0.065170068	0.054648526	0.048888889	0.051337868	0.068072562	0.044943311	0.066621315	0.053151927	0.058956916	0.056553288	0.04585034	0.05138322	0.03723356
¸ßË¹°×ÔëÉù´¦Àí (53).mp3	0.111655329	0.085351474	0.072970522	0.04893424	0.046394558	0.057505669	0.039092971	0.032154195	0.049478458	0.050294785	0.08861678	0.078231293	0.088798186	0.056235828	0.061632653	0.063764172	0.053968254	0.03968254	0.044172336	0.051020408	0.044217687	0.047210884	0.0738322	0.075510204	0.053786848	0.102403628	0.110702948	0.104943311	0.09015873	0.124580499	0.132834467	0.099410431	0.072380952	0.072517007	0.083718821	0.071746032	0.108843537	0.107619048	0.096417234	0.095283447	0.116598639	0.119410431	0.096825397	0.056099773	0.060816327	0.067573696	0.067800454	0.061269841	0.04952381
¸ßË¹°×ÔëÉù´¦Àí (54).mp3	0.039319728	0.012743764	0.043809524	0.06462585	0.039954649	0.057460317	0.040136054	0.015782313	0.05478458	0.031564626	0.012244898	0.022358277	0.018866213	0.009977324	0.021723356	0.039773243	0.062176871	0.080952381	0.125306122	0.054285714	0.063628118	0.076371882	0.043174603	0.01600907	0.035873016	0.022312925	0.030612245	0.080181406	0.039863946	0.020408163	0.036462585	0.03537415	0.039410431	0.052380952	0.049024943	0.023673469	0.037913832	0.027165533	0.029750567	0.039002268	0.057505669	0.033378685	0.055056689	0.054104308	0.065442177	0.094058957	0.047619048	0.021904762	0.040226757
¸ßË¹°×ÔëÉù´¦Àí (55).mp3	0.042857143	0.044489796	0.044716553	0.048390023	0.043310658	0.045351474	0.042811791	0.037641723	0.033333333	0.055283447	0.046666667	0.052743764	0.044943311	0.039410431	0.048526077	0.046666667	0.050748299	0.039274376	0.046122449	0.051428571	0.041179138	0.041632653	0.040634921	0.055283447	0.039183673	0.048117914	0.040272109	0.041678005	0.047664399	0.045351474	0.05015873	0.045895692	0.050793651	0.054512472	0.055011338	0.050249433	0.052154195	0.043854875	0.037414966	0.041768707	0.044217687	0.0430839	0.044897959	0.055873016	0.053877551	0.045487528	0.052199546	0.049024943	0.041723356
¸ßË¹°×ÔëÉù´¦Àí (56).mp3	0.049750567	0.041632653	0.034920635	0.04893424	0.042358277	0.034965986	0.049750567	0.044535147	0.043219955	0.050385488	0.036507937	0.044716553	0.04244898	0.047437642	0.040090703	0.036054422	0.041133787	0.036371882	0.045351474	0.040453515	0.043356009	0.042857143	0.045623583	0.039501134	0.041814059	0.043582766	0.032244898	0.043446712	0.03968254	0.037414966	0.039909297	0.037324263	0.039455782	0.036780045	0.048208617	0.039365079	0.043219955	0.043174603	0.042585034	0.040136054	0.043764172	0.043582766	0.05446712	0.041678005	0.03814059	0.041315193	0.044444444	0.042403628	0.042721088
¸ßË¹°×ÔëÉù´¦Àí (57).mp3	0.079863946	0.058004535	0.054058957	0.071519274	0.069160998	0.053650794	0.075464853	0.07446712	0.057505669	0.081269841	0.08430839	0.053514739	0.086848073	0.085668934	0.065079365	0.081451247	0.078730159	0.059591837	0.071791383	0.088798186	0.059138322	0.065306122	0.084489796	0.051020408	0.058594104	0.083310658	0.072426304	0.065260771	0.08521542	0.071247166	0.056825397	0.074104308	0.077414966	0.06553288	0.084988662	0.098049887	0.055283447	0.079410431	0.093106576	0.070793651	0.090612245	0.094376417	0.07260771	0.079727891	0.108662132	0.06861678	0.068027211	0.092562358	0.060453515
¸ßË¹°×ÔëÉù´¦Àí (58).mp3	0.054693878	0.04122449	0.040362812	0.0538322	0.055238095	0.044580499	0.04031746	0.043718821	0.044807256	0.042312925	0.049705215	0.041904762	0.045124717	0.0430839	0.046485261	0.047437642	0.048798186	0.050929705	0.045623583	0.061179138	0.054557823	0.059092971	0.058956916	0.042947846	0.05015873	0.06185941	0.045578231	0.050612245	0.048027211	0.053786848	0.03814059	0.039365079	0.059773243	0.040634921	0.063265306	0.045941043	0.035102041	0.035646259	0.039954649	0.036780045	0.051746032	0.039546485	0.040770975	0.034376417	0.043537415	0.038367347	0.044081633	0.043900227	0.050204082
¸ßË¹°×ÔëÉù´¦Àí (59).mp3	0.110884354	0.055510204	0.051156463	0.073786848	0.079138322	0.106893424	0.07814059	0.048163265	0.052426304	0.068117914	0.092698413	0.089750567	0.085895692	0.067210884	0.059546485	0.069569161	0.075328798	0.084761905	0.084036281	0.04185941	0.075147392	0.084217687	0.082675737	0.07814059	0.056054422	0.063129252	0.067029478	0.069705215	0.081179138	0.065034014	0.059410431	0.06707483	0.091609977	0.132653061	0.068435374	0.060408163	0.066802721	0.052698413	0.089705215	0.109569161	0.090839002	0.068888889	0.066575964	0.061405896	0.04984127	0.047573696	0.073151927	0.06893424	0.059501134
¸ßË¹°×ÔëÉù´¦Àí (60).mp3	0.067981859	0.072426304	0.050340136	0.05324263	0.06244898	0.055419501	0.050748299	0.044036281	0.052471655	0.049387755	0.101405896	0.07015873	0.043310658	0.044399093	0.070113379	0.080816327	0.069160998	0.072970522	0.073741497	0.074421769	0.04	0.073424036	0.08829932	0.079455782	0.075192744	0.054829932	0.078095238	0.086213152	0.075464853	0.066077098	0.058503401	0.090702948	0.060136054	0.059455782	0.053786848	0.044399093	0.059727891	0.062040816	0.053786848	0.053469388	0.066893424	0.035328798	0.045079365	0.089206349	0.037188209	0.065260771	0.070204082	0.079773243	0.056054422
¸ßË¹°×ÔëÉù´¦Àí (61).mp3	0.050385488	0.044535147	0.048344671	0.042630385	0.049705215	0.040181406	0.039501134	0.039591837	0.043356009	0.041723356	0.038911565	0.039863946	0.052789116	0.043582766	0.039727891	0.057460317	0.035963719	0.049614512	0.042176871	0.043809524	0.042947846	0.033151927	0.043764172	0.036281179	0.04399093	0.036054422	0.041632653	0.03877551	0.043492063	0.03877551	0.039818594	0.03414966	0.03723356	0.036780045	0.037913832	0.045986395	0.037959184	0.045804989	0.032335601	0.043718821	0.052199546	0.045034014	0.051609977	0.052154195	0.044399093	0.044217687	0.044535147	0.044988662	0.054195011
¸ßË¹°×ÔëÉù´¦Àí (62).mp3	0.064444444	0.066712018	0.076281179	0.080589569	0.083582766	0.079047619	0.130612245	0.112380952	0.095510204	0.063764172	0.07968254	0.063310658	0.092834467	0.086258503	0.08276644	0.150385488	0.070793651	0.115464853	0.138548753	0.084353741	0.107120181	0.090113379	0.078639456	0.102267574	0.082494331	0.125668934	0.089977324	0.085079365	0.083537415	0.063129252	0.107664399	0.125442177	0.074920635	0.083945578	0.094195011	0.111972789	0.086439909	0.112199546	0.057460317	0.09569161	0.072879819	0.078004535	0.086802721	0.090929705	0.112879819	0.078956916	0.095736961	0.136825397	0.077687075
¸ßË¹°×ÔëÉù´¦Àí (63).mp3	0.043265306	0.052471655	0.069659864	0.086621315	0.076326531	0.043310658	0.041950113	0.037414966	0.049160998	0.058548753	0.04	0.069206349	0.048798186	0.04276644	0.058503401	0.046303855	0.053741497	0.049478458	0.033378685	0.035510204	0.03292517	0.034058957	0.04031746	0.022086168	0.045351474	0.041360544	0.043038549	0.048344671	0.048843537	0.056734694	0.049160998	0.043582766	0.039365079	0.064580499	0.039546485	0.045487528	0.055147392	0.051247166	0.05015873	0.051972789	0.048072562	0.034829932	0.029478458	0.049750567	0.036054422	0.042312925	0.039546485	0.029251701	0.037959184
¸ßË¹°×ÔëÉù´¦Àí (64).mp3	0.053786848	0.060090703	0.041814059	0.052879819	0.046439909	0.062675737	0.040816327	0.035056689	0.049297052	0.057641723	0.048480726	0.053560091	0.033424036	0.053287982	0.055147392	0.036235828	0.059138322	0.055510204	0.053424036	0.048571429	0.04244898	0.043945578	0.038866213	0.034829932	0.04462585	0.049297052	0.044172336	0.039591837	0.036734694	0.041950113	0.037505669	0.028526077	0.029206349	0.05106576	0.044807256	0.0261678	0.043673469	0.039954649	0.052698413	0.038185941	0.037913832	0.04521542	0.048117914	0.043446712	0.052426304	0.039410431	0.054285714	0.038911565	0.042494331
¸ßË¹°×ÔëÉù´¦Àí (65).mp3	0.064036281	0.06521542	0.080861678	0.05814059	0.10185941	0.068117914	0.068480726	0.05260771	0.06553288	0.05260771	0.090249433	0.10893424	0.061814059	0.062312925	0.088571429	0.064081633	0.075873016	0.082857143	0.074603175	0.050929705	0.071201814	0.073650794	0.071927438	0.1138322	0.091247166	0.11537415	0.115464853	0.103492063	0.129750567	0.135873016	0.119365079	0.126575964	0.090793651	0.107029478	0.106213152	0.059773243	0.081678005	0.069070295	0.09600907	0.074195011	0.06031746	0.0661678	0.070022676	0.080362812	0.087210884	0.069931973	0.080181406	0.062993197	0.075056689
¸ßË¹°×ÔëÉù´¦Àí (66).mp3	0.058276644	0.039138322	0.020770975	0.017868481	0.022675737	0.034648526	0.017369615	0.023673469	0.017278912	0.030430839	0.036825397	0.089659864	0.075600907	0.059501134	0.054421769	0.029160998	0.048480726	0.04462585	0.029070295	0.032970522	0.046712018	0.066848073	0.042131519	0.050839002	0.019365079	0.034829932	0.027120181	0.044126984	0.022539683	0.024217687	0.036553288	0.012562358	0.029433107	0.036643991	0.0169161	0.04031746	0.02739229	0.040725624	0.034557823	0.081269841	0.058185941	0.053287982	0.018820862	0.03260771	0.058004535	0.05106576	0.027528345	0.041451247	0.079229025
¸ßË¹°×ÔëÉù´¦Àí (67).mp3	0.274829932	0.453151927	0.260272109	0.228435374	0.46521542	0.400453515	0.101315193	0.071428571	0.092698413	0.073650794	0.079546485	0.235918367	0.311292517	0.360408163	0.021904762	0.052290249	0.11414966	0.118820862	0.219546485	0.200045351	0.413378685	0.050068027	0.024081633	0.142539683	0.043174603	0.070748299	0.339229025	0.137777778	0.047437642	0.244535147	0.451882086	0.329115646	0.057006803	0.070113379	0.039274376	0.116598639	0.047120181	0.303265306	0.341995465	0.064036281	0.049024943	0.077596372	0.121315193	0.212562358	0.187437642	0.15537415	0.459319728	0.145351474	0.18154195
¸ßË¹°×ÔëÉù´¦Àí (68).mp3	0.020680272	0.017369615	0.015283447	0.011564626	0.007165533	0.022630385	0.015782313	0.013151927	0.010929705	0.006893424	0.023945578	0.026303855	0.016462585	0.018049887	0.013968254	0.022312925	0.017006803	0.020544218	0.01968254	0.011655329	0.027165533	0.018911565	0.022176871	0.009251701	0.008253968	0.023900227	0.021405896	0.019727891	0.009750567	0.008344671	0.022993197	0.017959184	0.0230839	0.027981859	0.015646259	0.027210884	0.024897959	0.019954649	0.020634921	0.018049887	0.024263039	0.020453515	0.01446712	0.009387755	0.008027211	0.022811791	0.013287982	0.017823129	0.008843537
¸ßË¹°×ÔëÉù´¦Àí (69).mp3	0.045124717	0.054875283	0.038594104	0.038185941	0.042176871	0.036825397	0.04	0.047755102	0.036054422	0.025034014	0.03324263	0.024263039	0.035782313	0.034920635	0.056780045	0.066031746	0.053061224	0.050975057	0.054557823	0.068344671	0.065759637	0.068843537	0.054195011	0.050975057	0.066666667	0.083174603	0.073197279	0.066712018	0.052698413	0.041088435	0.060770975	0.059410431	0.0661678	0.072471655	0.051655329	0.055056689	0.050068027	0.054013605	0.05047619	0.049977324	0.050385488	0.043945578	0.037278912	0.025396825	0.028480726	0.039909297	0.029478458	0.02585034	0.031292517
¸ßË¹°×ÔëÉù´¦Àí (70).mp3	0.023219955	0.032154195	0.029297052	0.060997732	0.019455782	0.086349206	0.071337868	0.027664399	0.032244898	0.028027211	0.047301587	0.100997732	0.06462585	0.05877551	0.162312925	0.025351474	0.111836735	0.037777778	0.05723356	0.101179138	0.03260771	0.071927438	0.024943311	0.019365079	0.04553288	0.09569161	0.057596372	0.045714286	0.090612245	0.054013605	0.049297052	0.045623583	0.029886621	0.057732426	0.110884354	0.021904762	0.026575964	0.026077098	0.036462585	0.044761905	0.045442177	0.051882086	0.030294785	0.066349206	0.036371882	0.019274376	0.014603175	0.072698413	0.017868481
¸ßË¹°×ÔëÉù´¦Àí (71).mp3	0.098548753	0.086712018	0.06893424	0.0861678	0.071519274	0.075918367	0.064852608	0.073015873	0.058049887	0.056054422	0.05723356	0.069387755	0.063492063	0.044943311	0.059455782	0.055918367	0.055283447	0.073469388	0.082403628	0.09845805	0.099637188	0.120589569	0.094195011	0.066666667	0.051882086	0.079773243	0.064671202	0.051746032	0.054648526	0.059274376	0.096099773	0.065351474	0.077596372	0.094875283	0.163492063	0.061950113	0.067891156	0.083356009	0.068390023	0.086802721	0.099319728	0.088979592	0.119954649	0.067936508	0.076507937	0.077777778	0.049886621	0.071746032	0.071428571
¸ßË¹°×ÔëÉù´¦Àí (72).mp3	0.067936508	0.089297052	0.043628118	0.115056689	0.045578231	0.027120181	0.027800454	0.067301587	0.039455782	0.035011338	0.055873016	0.036054422	0.050566893	0.08154195	0.032879819	0.049297052	0.034376417	0.07877551	0.070657596	0.048798186	0.031882086	0.054603175	0.033106576	0.066213152	0.085351474	0.030068027	0.038594104	0.0430839	0.032562358	0.048208617	0.048979592	0.04739229	0.051020408	0.090566893	0.040272109	0.052108844	0.027528345	0.0369161	0.044852608	0.01814059	0.035102041	0.059138322	0.047120181	0.025804989	0.031473923	0.03138322	0.035918367	0.08154195	0.030113379
¸ßË¹°×ÔëÉù´¦Àí (73).mp3	0.059319728	0.04675737	0.050068027	0.037052154	0.047936508	0.063537415	0.041496599	0.050294785	0.048526077	0.050793651	0.056780045	0.037505669	0.019818594	0.034829932	0.052199546	0.043718821	0.03047619	0.024217687	0.063628118	0.044081633	0.05569161	0.056643991	0.042403628	0.04984127	0.05537415	0.053061224	0.053333333	0.058639456	0.050521542	0.055918367	0.053469388	0.055782313	0.063401361	0.044988662	0.05260771	0.043174603	0.053106576	0.073197279	0.06984127	0.048163265	0.051292517	0.059954649	0.0538322	0.031655329	0.029251701	0.053424036	0.046575964	0.029433107	0.020680272
¸ßË¹°×ÔëÉù´¦Àí (74).mp3	0.022403628	0.030793651	0.02553288	0.024988662	0.022811791	0.024444444	0.024036281	0.033877551	0.028072562	0.026303855	0.022040816	0.023628118	0.038503401	0.035510204	0.025124717	0.026802721	0.027981859	0.054013605	0.05537415	0.031746032	0.034013605	0.025442177	0.044897959	0.028707483	0.031428571	0.044897959	0.079455782	0.03138322	0.102040816	0.027165533	0.030294785	0.020952381	0.026031746	0.072471655	0.025487528	0.027800454	0.02984127	0.030657596	0.03755102	0.043129252	0.038684807	0.104172336	0.032290249	0.025895692	0.033378685	0.070702948	0.031791383	0.026530612	0.038367347
¸ßË¹°×ÔëÉù´¦Àí (75).mp3	0.082675737	0.091746032	0.08521542	0.091564626	0.071473923	0.074512472	0.073560091	0.076643991	0.068707483	0.082176871	0.099954649	0.085260771	0.08122449	0.073877551	0.060680272	0.064489796	0.085804989	0.083900227	0.087619048	0.087482993	0.067256236	0.081632653	0.098185941	0.109387755	0.116689342	0.129478458	0.107256236	0.112108844	0.117052154	0.092154195	0.092743764	0.094285714	0.089705215	0.069931973	0.101904762	0.10399093	0.091247166	0.081088435	0.085124717	0.122131519	0.094104308	0.091746032	0.099274376	0.092426304	0.115464853	0.105986395	0.106213152	0.102131519	0.096190476
¸ßË¹°×ÔëÉù´¦Àí (76).mp3	0.051519274	0.049659864	0.04244898	0.049160998	0.072108844	0.082811791	0.062539683	0.051156463	0.043945578	0.048798186	0.057732426	0.067210884	0.061043084	0.046530612	0.06185941	0.045986395	0.079637188	0.085895692	0.071519274	0.075736961	0.06707483	0.062630385	0.076689342	0.065759637	0.046394558	0.040272109	0.058684807	0.075510204	0.100770975	0.073015873	0.066258503	0.054557823	0.054875283	0.035419501	0.074693878	0.081043084	0.060589569	0.095827664	0.092108844	0.076190476	0.063628118	0.059909297	0.063265306	0.050340136	0.072471655	0.063854875	0.087845805	0.058503401	0.083673469
¸ßË¹°×ÔëÉù´¦Àí (77).mp3	0.093061224	0.070204082	0.072517007	0.077142857	0.072653061	0.071927438	0.094013605	0.060907029	0.044943311	0.082176871	0.072335601	0.052063492	0.070566893	0.054285714	0.046984127	0.039637188	0.047210884	0.046893424	0.042902494	0.049705215	0.054421769	0.067482993	0.063310658	0.058956916	0.054013605	0.053560091	0.046258503	0.043718821	0.045034014	0.052653061	0.043446712	0.045487528	0.048979592	0.061632653	0.059546485	0.066712018	0.063854875	0.058730159	0.063718821	0.042947846	0.045895692	0.051201814	0.042176871	0.045442177	0.04430839	0.064217687	0.072743764	0.083809524	0.070839002
¸ßË¹°×ÔëÉù´¦Àí (78).mp3	0.112244898	0.137052154	0.136145125	0.106530612	0.128888889	0.114104308	0.153424036	0.190612245	0.102857143	0.184988662	0.16675737	0.137732426	0.159863946	0.147210884	0.160997732	0.166303855	0.1461678	0.131655329	0.099047619	0.153151927	0.124897959	0.172380952	0.161451247	0.130748299	0.109614512	0.120770975	0.176462585	0.113514739	0.063492063	0.0461678	0.039229025	0.091564626	0.068390023	0.118503401	0.097142857	0.083628118	0.081133787	0.063174603	0.08585034	0.040362812	0.0569161	0.057188209	0.059183673	0.076054422	0.10185941	0.142539683	0.084943311	0.068072562	0.061587302
¸ßË¹°×ÔëÉù´¦Àí (79).mp3	0.016689342	0.033514739	0.023310658	0.024036281	0.029024943	0.020136054	0.027528345	0.018820862	0.042312925	0.031337868	0.061995465	0.121678005	0.144489796	0.071111111	0.042403628	0.036598639	0.046802721	0.029931973	0.049478458	0.026258503	0.013469388	0.028798186	0.029705215	0.032108844	0.046031746	0.046712018	0.0338322	0.04952381	0.040498866	0.039501134	0.036190476	0.029387755	0.027981859	0.025351474	0.028435374	0.021043084	0.021405896	0.017052154	0.046848073	0.031655329	0.016553288	0.027482993	0.028208617	0.018956916	0.030566893	0.029206349	0.028571429	0.019319728	0.015192744
¸ßË¹°×ÔëÉù´¦Àí (80).mp3	0.04553288	0.037505669	0.015646259	0.027619048	0.019138322	0.021405896	0.017732426	0.030430839	0.037278912	0.079455782	0.066077098	0.02707483	0.040952381	0.031428571	0.042993197	0.036190476	0.053197279	0.048571429	0.06739229	0.041360544	0.038956916	0.029342404	0.039501134	0.056417234	0.049478458	0.039365079	0.041678005	0.029977324	0.036371882	0.040907029	0.028752834	0.056643991	0.038367347	0.049931973	0.029931973	0.040362812	0.066530612	0.067482993	0.055736961	0.047619048	0.053560091	0.039727891	0.052426304	0.061587302	0.058866213	0.054920635	0.056326531	0.032653061	0.042902494
¸ßË¹°×ÔëÉù´¦Àí (81).mp3	0.045034014	0.044353741	0.038594104	0.042086168	0.047800454	0.040589569	0.040498866	0.034829932	0.029795918	0.037460317	0.038684807	0.0338322	0.030340136	0.03414966	0.029342404	0.037188209	0.036825397	0.043718821	0.041904762	0.037142857	0.035510204	0.043945578	0.031519274	0.033560091	0.028707483	0.032108844	0.034058957	0.039637188	0.04276644	0.0430839	0.037369615	0.036961451	0.036643991	0.034965986	0.046893424	0.039546485	0.036371882	0.037596372	0.051337868	0.049070295	0.045668934	0.050612245	0.053922902	0.048843537	0.049297052	0.049886621	0.06399093	0.06	0.054058957
¸ßË¹°×ÔëÉù´¦Àí (82).mp3	0.032335601	0.05138322	0.065668934	0.033741497	0.022539683	0.032471655	0.065442177	0.044580499	0.032290249	0.019909297	0.016598639	0.077868481	0.041950113	0.039501134	0.022811791	0.018866213	0.038367347	0.029160998	0.026485261	0.025260771	0.041133787	0.049478458	0.046349206	0.054331066	0.029251701	0.043265306	0.055646259	0.029342404	0.035102041	0.039002268	0.039229025	0.034013605	0.018866213	0.037188209	0.026530612	0.032244898	0.03845805	0.028480726	0.034829932	0.03292517	0.04675737	0.028027211	0.030839002	0.029659864	0.041587302	0.021043084	0.0169161	0.018503401	0.04276644
¸ßË¹°×ÔëÉù´¦Àí (83).mp3	0.023628118	0.071927438	0.081768707	0.037868481	0.072018141	0.057641723	0.151746032	0.195056689	0.029977324	0.060090703	0.069569161	0.055600907	0.05968254	0.079909297	0.148208617	0.227845805	0.02707483	0.044399093	0.152244898	0.205170068	0.099092971	0.089705215	0.23600907	0.194875283	0.114829932	0.136961451	0.118911565	0.17015873	0.166666667	0.260770975	0.082086168	0.2430839	0.038866213	0.036417234	0.070839002	0.038231293	0.04553288	0.090929705	0.07600907	0.26829932	0.037188209	0.07170068	0.134557823	0.164489796	0.122403628	0.352834467	0.0769161	0.259365079	0.069795918
¸ßË¹°×ÔëÉù´¦Àí (84).mp3	0.045804989	0.06	0.092426304	0.060861678	0.072108844	0.061768707	0.057006803	0.047256236	0.11755102	0.052108844	0.046893424	0.042585034	0.048979592	0.041995465	0.05015873	0.044716553	0.041950113	0.062131519	0.067891156	0.052380952	0.044807256	0.05106576	0.06399093	0.073786848	0.057006803	0.052018141	0.055510204	0.1061678	0.055600907	0.051111111	0.043401361	0.04521542	0.039138322	0.045079365	0.050793651	0.051292517	0.074421769	0.049387755	0.04462585	0.05260771	0.051111111	0.0738322	0.049206349	0.032834467	0.043764172	0.049342404	0.046848073	0.048344671	0.049297052
¸ßË¹°×ÔëÉù´¦Àí (85).mp3	0.057166667	0.031166667	0.047666667	0.070291667	0.067791667	0.077208333	0.047833333	0.04025	0.068333333	0.0815	0.064541667	0.032791667	0.078208333	0.062541667	0.048791667	0.069541667	0.059583333	0.079291667	0.062125	0.056375	0.060166667	0.057625	0.064458333	0.061333333	0.049833333	0.058	0.047583333	0.058	0.066125	0.059583333	0.050541667	0.051333333	0.049166667	0.076041667	0.064708333	0.064625	0.046125	0.017333333	0.046583333	0.027	0.067833333	0.051541667	0.050916667	0.033791667	0.070416667	0.051166667	0.047875	0.04275	0.047541667
¸ßË¹°×ÔëÉù´¦Àí (86).mp3	0.081088435	0.08585034	0.080498866	0.061133787	0.065260771	0.070975057	0.10430839	0.096054422	0.059591837	0.054240363	0.048571429	0.048208617	0.054512472	0.063900227	0.084761905	0.06861678	0.05723356	0.069931973	0.067936508	0.074058957	0.075646259	0.041632653	0.049070295	0.066485261	0.042086168	0.039637188	0.038276644	0.037959184	0.033287982	0.050566893	0.033696145	0.036825397	0.039183673	0.038684807	0.045759637	0.063718821	0.074240363	0.080952381	0.093922902	0.098004535	0.107936508	0.122494331	0.081678005	0.065487528	0.103628118	0.082993197	0.095056689	0.076054422	0.061043084
¸ßË¹°×ÔëÉù´¦Àí (87).mp3	0.060458333	0.058333333	0.064458333	0.0515	0.086916667	0.077416667	0.082458333	0.063708333	0.081375	0.073791667	0.072875	0.113333333	0.140583333	0.101041667	0.122833333	0.125083333	0.086916667	0.080875	0.08775	0.094166667	0.101916667	0.071208333	0.079958333	0.056125	0.064416667	0.078083333	0.057208333	0.074916667	0.067916667	0.087916667	0.072958333	0.077291667	0.074166667	0.048916667	0.070125	0.077208333	0.085958333	0.065375	0.078541667	0.07225	0.074166667	0.059166667	0.055375	0.084625	0.074333333	0.06925	0.08475	0.05975	0.082958333
¸ßË¹°×ÔëÉù´¦Àí (88).mp3	0.066712018	0.063219955	0.070521542	0.05324263	0.053741497	0.054829932	0.057278912	0.056417234	0.055238095	0.054195011	0.063537415	0.048435374	0.042267574	0.049433107	0.051292517	0.05170068	0.056553288	0.056417234	0.049705215	0.051519274	0.059546485	0.059727891	0.055873016	0.057006803	0.061315193	0.051655329	0.05814059	0.066303855	0.048798186	0.058095238	0.062675737	0.058820862	0.044217687	0.044716553	0.04861678	0.051473923	0.064489796	0.064036281	0.063129252	0.064126984	0.061814059	0.053287982	0.04675737	0.046712018	0.051564626	0.054965986	0.0569161	0.051428571	0.050612245
¸ßË¹°×ÔëÉù´¦Àí (89).mp3	0.040770975	0.043310658	0.044897959	0.054376417	0.050340136	0.050022676	0.058730159	0.049115646	0.037505669	0.049931973	0.064580499	0.048390023	0.049206349	0.044126984	0.036054422	0.042993197	0.051836735	0.082539683	0.054603175	0.056326531	0.04430839	0.060453515	0.062539683	0.057732426	0.057414966	0.048344671	0.072698413	0.06031746	0.058730159	0.054920635	0.050884354	0.041451247	0.053151927	0.061269841	0.073061224	0.06952381	0.069206349	0.059002268	0.056145125	0.054739229	0.047755102	0.048435374	0.051655329	0.043854875	0.050340136	0.059773243	0.057641723	0.055102041	0.048888889
¸ßË¹°×ÔëÉù´¦Àí (90).mp3	0.170702948	0.181269841	0.307301587	0.141723356	0.195918367	0.290204082	0.07600907	0.152743764	0.132789116	0.150702948	0.241496599	0.341405896	0.238820862	0.322993197	0.172244898	0.204716553	0.31845805	0.179818594	0.245941043	0.180861678	0.111519274	0.034603175	0.096689342	0.055238095	0.085034014	0.090657596	0.070839002	0.110113379	0.076462585	0.079455782	0.065124717	0.124671202	0.148888889	0.075056689	0.07138322	0.287346939	0.40154195	0.232290249	0.097278912	0.050430839	0.153469388	0.063718821	0.131882086	0.153514739	0.176099773	0.371746032	0.044489796	0.036190476	0.057414966
¸ßË¹°×ÔëÉù´¦Àí (91).mp3	0.054104308	0.045714286	0.052743764	0.049024943	0.045986395	0.044716553	0.045170068	0.04739229	0.048027211	0.030249433	0.021315193	0.021723356	0.021587302	0.021043084	0.022312925	0.019727891	0.017641723	0.01755102	0.02	0.01877551	0.026439909	0.024580499	0.021678005	0.0230839	0.025714286	0.022267574	0.030521542	0.023854875	0.025487528	0.020725624	0.02276644	0.023038549	0.023219955	0.033151927	0.025578231	0.018866213	0.023900227	0.019092971	0.024489796	0.024081633	0.025714286	0.029614512	0.047845805	0.066712018	0.052698413	0.044172336	0.054421769	0.046802721	0.046893424
¸ßË¹°×ÔëÉù´¦Àí (92).mp3	0.020952381	0.020408163	0.026077098	0.0230839	0.02739229	0.023265306	0.019954649	0.021043084	0.018956916	0.020136054	0.019818594	0.012517007	0.011201814	0.017324263	0.017913832	0.02154195	0.036281179	0.02829932	0.022811791	0.020680272	0.017913832	0.019863946	0.019138322	0.018412698	0.019727891	0.016553288	0.021723356	0.025623583	0.032290249	0.035873016	0.019773243	0.019047619	0.016961451	0.023129252	0.023900227	0.020770975	0.012970522	0.010385488	0.011473923	0.014331066	0.013106576	0.00739229	0.014195011	0.020770975	0.01292517	0.021950113	0.021360544	0.024807256	0.021678005
¸ßË¹°×ÔëÉù´¦Àí (93).mp3	0.04031746	0.034603175	0.031201814	0.064172336	0.034603175	0.030702948	0.020453515	0.027210884	0.03537415	0.022403628	0.021088435	0.0169161	0.032653061	0.02031746	0.030022676	0.037687075	0.025170068	0.023401361	0.022312925	0.038095238	0.044671202	0.033514739	0.028843537	0.037006803	0.03260771	0.031111111	0.040634921	0.02861678	0.0230839	0.030022676	0.045396825	0.027437642	0.038820862	0.041043084	0.029931973	0.034603175	0.033061224	0.04521542	0.038185941	0.042086168	0.062993197	0.039455782	0.04739229	0.037868481	0.026394558	0.028117914	0.026485261	0.053968254	0.033605442
¸ßË¹°×ÔëÉù´¦Àí (94).mp3	0.041678005	0.069070295	0.076689342	0.070068027	0.052970522	0.038639456	0.05106576	0.040725624	0.062131519	0.053378685	0.062993197	0.056326531	0.05569161	0.081587302	0.064217687	0.059138322	0.094875283	0.062630385	0.082585034	0.092290249	0.092063492	0.086712018	0.052244898	0.064444444	0.062494331	0.083219955	0.064943311	0.073650794	0.08122449	0.086575964	0.0738322	0.147029478	0.098004535	0.061451247	0.056780045	0.036145125	0.046666667	0.021269841	0.029342404	0.055873016	0.063854875	0.06276644	0.064761905	0.056326531	0.025668934	0.060680272	0.029977324	0.034920635	0.042267574
¸ßË¹°×ÔëÉù´¦Àí (95).mp3	0.035873016	0.028117914	0.055328798	0.049433107	0.077278912	0.100589569	0.094376417	0.061133787	0.04952381	0.041179138	0.037278912	0.035963719	0.043582766	0.05968254	0.060544218	0.080272109	0.047301587	0.051020408	0.054240363	0.05877551	0.063401361	0.086984127	0.053650794	0.039047619	0.047755102	0.047120181	0.053786848	0.059954649	0.033424036	0.036099773	0.044716553	0.058412698	0.070839002	0.14185941	0.030022676	0.071156463	0.048253968	0.053424036	0.049886621	0.05170068	0.05260771	0.045034014	0.055873016	0.037913832	0.044716553	0.059455782	0.05446712	0.062267574	0.047981859
¸ßË¹°×ÔëÉù´¦Àí (96).mp3	0.063219955	0.072335601	0.049705215	0.063356009	0.03877551	0.047573696	0.067891156	0.059365079	0.053696145	0.070204082	0.061950113	0.059546485	0.056145125	0.053197279	0.052380952	0.050884354	0.028208617	0.045895692	0.060136054	0.029433107	0.050113379	0.060045351	0.033786848	0.066712018	0.053333333	0.035782313	0.034240363	0.057596372	0.042539683	0.040226757	0.041496599	0.043265306	0.039863946	0.073696145	0.044897959	0.056689342	0.041315193	0.035782313	0.043809524	0.054557823	0.03569161	0.06	0.0430839	0.025351474	0.053287982	0.05755102	0.042176871	0.057369615	0.041768707
¸ßË¹°×ÔëÉù´¦Àí (97).mp3	0.114875	0.062041667	0.057833333	0.052666667	0.100041667	0.083041667	0.068625	0.07075	0.063291667	0.076708333	0.086125	0.105958333	0.078875	0.069375	0.065416667	0.064625	0.069958333	0.071208333	0.072541667	0.061416667	0.074333333	0.088333333	0.099291667	0.090333333	0.074416667	0.061583333	0.079791667	0.083208333	0.06225	0.056666667	0.069958333	0.070625	0.074083333	0.117125	0.112666667	0.104166667	0.077375	0.080916667	0.097416667	0.105	0.104125	0.10375	0.10025	0.109291667	0.104083333	0.105291667	0.101833333	0.097291667	0.093083333
¸ßË¹°×ÔëÉù´¦Àí (98).mp3	0.04154195	0.037596372	0.027755102	0.050929705	0.044126984	0.053922902	0.036689342	0.062131519	0.080907029	0.058367347	0.037052154	0.046122449	0.025124717	0.057913832	0.041451247	0.040181406	0.037006803	0.032698413	0.017142857	0.012879819	0.013015873	0.015873016	0.041133787	0.034421769	0.020634921	0.02154195	0.027437642	0.020816327	0.016643991	0.01723356	0.013424036	0.015736961	0.039319728	0.031791383	0.020272109	0.033333333	0.019365079	0.011655329	0.033061224	0.024716553	0.007845805	0.018049887	0.011564626	0.022721088	0.023900227	0.013741497	0.009070295	0.02707483	0.019591837
¸ßË¹°×ÔëÉù´¦Àí (99).mp3	0.028752834	0.034829932	0.035736961	0.033605442	0.03478458	0.052471655	0.054195011	0.039274376	0.048752834	0.034875283	0.035147392	0.035600907	0.01845805	0.024897959	0.049297052	0.05537415	0.033560091	0.041496599	0.026349206	0.033741497	0.039863946	0.037641723	0.036961451	0.032380952	0.04276644	0.033378685	0.040226757	0.032743764	0.029297052	0.032789116	0.030022676	0.031111111	0.0230839	0.035419501	0.044535147	0.035646259	0.046349206	0.026122449	0.035328798	0.032063492	0.029614512	0.029569161	0.021814059	0.035873016	0.037278912	0.031292517	0.049569161	0.028843537	0.041904762
¸ßË¹°×ÔëÉù´¦Àí (100).mp3	0.0661678	0.072108844	0.063219955	0.065895692	0.067528345	0.063174603	0.065079365	0.063129252	0.070022676	0.066077098	0.062721088	0.065759637	0.215827664	0.081496599	0.079818594	0.06707483	0.07047619	0.058412698	0.082358277	0.059591837	0.068344671	0.060770975	0.089931973	0.089070295	0.068798186	0.059818594	0.065034014	0.088526077	0.060952381	0.061814059	0.065396825	0.058684807	0.078639456	0.0861678	0.071337868	0.059818594	0.061405896	0.085170068	0.058095238	0.060045351	0.05968254	0.076054422	0.087800454	0.06952381	0.057324263	0.060907029	0.080997732	0.070113379	0.057868481
¸ßË¹°×ÔëÉù´¦Àí (101).mp3	0.06122449	0.060589569	0.073877551	0.058730159	0.057369615	0.074693878	0.077324263	0.065124717	0.04185941	0.048480726	0.060770975	0.06585034	0.047755102	0.052698413	0.041315193	0.042993197	0.042086168	0.072653061	0.056371882	0.065306122	0.065396825	0.061904762	0.08462585	0.053968254	0.08829932	0.054965986	0.072517007	0.058004535	0.059637188	0.070566893	0.055600907	0.058548753	0.074603175	0.059092971	0.061496599	0.063718821	0.080045351	0.069342404	0.060181406	0.085170068	0.066893424	0.073605442	0.059319728	0.047210884	0.072108844	0.067664399	0.050748299	0.063628118	0.071609977
¸ßË¹°×ÔëÉù´¦Àí (102).mp3	0.042811791	0.044263039	0.044943311	0.038639456	0.043854875	0.049115646	0.04984127	0.049387755	0.036235828	0.042902494	0.040408163	0.044263039	0.036099773	0.036145125	0.054240363	0.041768707	0.049070295	0.032698413	0.032154195	0.053786848	0.042993197	0.050975057	0.04707483	0.039954649	0.054512472	0.049659864	0.056553288	0.044671202	0.04185941	0.037687075	0.04739229	0.040816327	0.039002268	0.043310658	0.045804989	0.048390023	0.047165533	0.033197279	0.042176871	0.042312925	0.049569161	0.04276644	0.039047619	0.045578231	0.05015873	0.054104308	0.046077098	0.039818594	0.047346939
¸ßË¹°×ÔëÉù´¦Àí (103).mp3	0.030022676	0.063265306	0.048888889	0.0538322	0.051519274	0.052335601	0.043582766	0.040408163	0.081587302	0.045442177	0.050204082	0.046938776	0.072108844	0.051428571	0.043356009	0.042176871	0.034920635	0.034648526	0.043129252	0.06031746	0.047981859	0.026848073	0.062721088	0.04553288	0.043764172	0.059002268	0.037188209	0.039319728	0.048163265	0.06122449	0.050748299	0.045941043	0.052789116	0.061950113	0.054739229	0.06185941	0.050702948	0.037777778	0.035102041	0.063219955	0.076689342	0.050657596	0.037142857	0.056643991	0.063356009	0.081587302	0.072517007	0.031564626	0.046485261
¸ßË¹°×ÔëÉù´¦Àí (104).mp3	0.09015873	0.082267574	0.078684807	0.078820862	0.084716553	0.069614512	0.074240363	0.077959184	0.070884354	0.079092971	0.085396825	0.08154195	0.069614512	0.076281179	0.068798186	0.069478458	0.071836735	0.074376417	0.070748299	0.072335601	0.075782313	0.074195011	0.07478458	0.077324263	0.096734694	0.07324263	0.056145125	0.084716553	0.092335601	0.062222222	0.072970522	0.091609977	0.101043084	0.057414966	0.065714286	0.099319728	0.087709751	0.066077098	0.075600907	0.092834467	0.074557823	0.065986395	0.080090703	0.088208617	0.079773243	0.077505669	0.08154195	0.069795918	0.076780045
¸ßË¹°×ÔëÉù´¦Àí (105).mp3	0.04707483	0.024852608	0.033333333	0.046349206	0.061678005	0.032743764	0.031020408	0.039138322	0.0369161	0.046848073	0.033741497	0.038866213	0.038276644	0.026303855	0.024807256	0.04675737	0.049115646	0.021133787	0.028707483	0.023310658	0.025396825	0.046893424	0.04462585	0.046712018	0.046893424	0.032154195	0.05015873	0.037959184	0.038820862	0.039954649	0.051746032	0.069705215	0.021088435	0.026439909	0.037641723	0.042993197	0.032834467	0.043900227	0.039047619	0.023854875	0.026530612	0.020453515	0.017414966	0.02553288	0.03292517	0.045034014	0.041587302	0.042811791	0.052879819
¸ßË¹°×ÔëÉù´¦Àí (106).mp3	0.077916667	0.071666667	0.045208333	0.061083333	0.04525	0.047416667	0.089333333	0.04175	0.079583333	0.058208333	0.041875	0.047041667	0.05525	0.074375	0.055708333	0.06625	0.059416667	0.072333333	0.06225	0.064125	0.056125	0.118333333	0.224125	0.278083333	0.145291667	0.1255	0.100458333	0.091083333	0.086083333	0.099583333	0.214833333	0.079666667	0.122416667	0.06525	0.074833333	0.06175	0.090416667	0.13475	0.176375	0.089958333	0.058333333	0.078	0.056708333	0.069125	0.061291667	0.05325	0.055083333	0.049625	0.095416667
¸ßË¹°×ÔëÉù´¦Àí (107).mp3	0.040498866	0.0430839	0.050612245	0.065714286	0.071927438	0.068843537	0.045034014	0.042403628	0.048979592	0.05569161	0.065396825	0.052562358	0.056099773	0.04185941	0.046349206	0.060952381	0.077732426	0.064081633	0.073424036	0.068843537	0.071836735	0.068117914	0.079410431	0.053877551	0.06462585	0.045623583	0.061179138	0.074285714	0.060181406	0.051609977	0.047437642	0.033650794	0.043900227	0.067301587	0.060181406	0.058820862	0.053696145	0.02952381	0.038548753	0.058911565	0.043356009	0.041814059	0.043401361	0.037505669	0.040408163	0.061133787	0.039501134	0.05138322	0.049297052
¸ßË¹°×ÔëÉù´¦Àí (108).mp3	0.101496599	0.101179138	0.101904762	0.097097506	0.080952381	0.089931973	0.0969161	0.090975057	0.09292517	0.094875283	0.092970522	0.092970522	0.088888889	0.076281179	0.099229025	0.076598639	0.079365079	0.095600907	0.079909297	0.067165533	0.066439909	0.060272109	0.136371882	0.15845805	0.077959184	0.088027211	0.083628118	0.074693878	0.085578231	0.080181406	0.072290249	0.087528345	0.092698413	0.06893424	0.074648526	0.066258503	0.040408163	0.05446712	0.062630385	0.044671202	0.053333333	0.067981859	0.061360544	0.089070295	0.085396825	0.06739229	0.085170068	0.093514739	0.079319728
¸ßË¹°×ÔëÉù´¦Àí (109).mp3	0.08707483	0.084535147	0.08739229	0.07600907	0.063310658	0.07723356	0.094512472	0.131020408	0.1138322	0.117777778	0.103582766	0.070975057	0.071428571	0.048526077	0.076417234	0.10521542	0.095646259	0.09569161	0.105941043	0.080589569	0.072789116	0.083537415	0.074965986	0.08185941	0.075147392	0.069795918	0.09446712	0.083174603	0.076507937	0.073877551	0.07324263	0.075510204	0.078956916	0.098866213	0.069931973	0.095238095	0.063718821	0.09138322	0.089886621	0.082312925	0.080589569	0.065487528	0.057505669	0.037324263	0.062539683	0.120453515	0.177142857	0.17845805	0.205170068
¸ßË¹°×ÔëÉù´¦Àí (110).mp3	0.166621315	0.164807256	0.170612245	0.113197279	0.146893424	0.046122449	0.045623583	0.052018141	0.036326531	0.031428571	0.144263039	0.176281179	0.038412698	0.034965986	0.064217687	0.167210884	0.04675737	0.069659864	0.055464853	0.077188209	0.113922902	0.067755102	0.051473923	0.174693878	0.110975057	0.111972789	0.109070295	0.107437642	0.100952381	0.071428571	0.15478458	0.102902494	0.08430839	0.096417234	0.189977324	0.040226757	0.087165533	0.139138322	0.115827664	0.03106576	0.096235828	0.161995465	0.058684807	0.092879819	0.125578231	0.084217687	0.125623583	0.095283447	0.077324263
¸ßË¹°×ÔëÉù´¦Àí (111).mp3	0.030839002	0.049614512	0.044444444	0.043854875	0.044761905	0.045396825	0.05292517	0.021768707	0.044988662	0.051882086	0.035011338	0.042403628	0.052879819	0.051972789	0.036961451	0.025986395	0.049433107	0.053605442	0.034376417	0.048117914	0.054920635	0.029387755	0.041043084	0.045034014	0.044535147	0.044263039	0.036643991	0.0630839	0.044444444	0.03138322	0.034829932	0.036281179	0.048480726	0.041496599	0.054693878	0.045079365	0.041995465	0.041269841	0.039727891	0.04893424	0.050929705	0.044580499	0.051564626	0.047755102	0.034648526	0.040725624	0.042630385	0.060453515	0.048888889
¸ßË¹°×ÔëÉù´¦Àí (112).mp3	0.060083333	0.035083333	0.042291667	0.0465	0.047083333	0.046625	0.053083333	0.044416667	0.045125	0.036333333	0.061208333	0.073083333	0.042541667	0.049208333	0.04725	0.050708333	0.043458333	0.041916667	0.048916667	0.050083333	0.065416667	0.068375	0.071916667	0.072833333	0.06075	0.05275	0.069833333	0.049583333	0.061083333	0.061125	0.066625	0.072666667	0.073791667	0.06325	0.05025	0.047166667	0.075875	0.0785	0.064083333	0.073833333	0.067833333	0.056625	0.062291667	0.060041667	0.076041667	0.072333333	0.059166667	0.070416667	0.060666667
¸ßË¹°×ÔëÉù´¦Àí (113).mp3	0.03877551	0.040634921	0.042494331	0.031564626	0.034739229	0.033968254	0.039727891	0.040136054	0.036825397	0.040272109	0.037959184	0.045941043	0.039092971	0.035918367	0.031247166	0.03600907	0.032199546	0.026122449	0.033786848	0.04430839	0.037777778	0.033015873	0.039546485	0.042721088	0.040997732	0.039863946	0.046394558	0.050521542	0.048253968	0.046031746	0.040453515	0.040090703	0.056099773	0.049659864	0.042040816	0.047709751	0.035600907	0.03845805	0.03292517	0.049750567	0.04399093	0.049569161	0.044671202	0.044761905	0.041451247	0.046485261	0.039863946	0.041043084	0.051746032
¸ßË¹°×ÔëÉù´¦Àí (114).mp3	0.024761905	0.03324263	0.019047619	0.032879819	0.031655329	0.031609977	0.036462585	0.033378685	0.038820862	0.055918367	0.062040816	0.039954649	0.049115646	0.020861678	0.008027211	0.019138322	0.016870748	0.043854875	0.025804989	0.035011338	0.039138322	0.026712018	0.04	0.034058957	0.041360544	0.021723356	0.027301587	0.02031746	0.022403628	0.021678005	0.033061224	0.034240363	0.027210884	0.019501134	0.029115646	0.039954649	0.038095238	0.040997732	0.039546485	0.037278912	0.027664399	0.029433107	0.028163265	0.025124717	0.059591837	0.048798186	0.040861678	0.034965986	0.035147392
¸ßË¹°×ÔëÉù´¦Àí (115).mp3	0.047891156	0.040090703	0.038367347	0.024489796	0.027165533	0.03170068	0.038321995	0.03723356	0.04399093	0.042721088	0.046666667	0.031655329	0.033605442	0.039047619	0.03814059	0.036417234	0.034240363	0.054965986	0.049614512	0.048390023	0.039183673	0.036689342	0.039274376	0.043809524	0.050929705	0.049659864	0.051972789	0.039455782	0.044761905	0.036145125	0.033605442	0.030113379	0.033469388	0.034965986	0.032471655	0.050113379	0.043219955	0.044444444	0.024807256	0.032063492	0.057324263	0.042222222	0.043537415	0.045895692	0.042811791	0.042176871	0.03723356	0.023129252	0.029705215
¸ßË¹°×ÔëÉù´¦Àí (116).mp3	0.047120181	0.044580499	0.048163265	0.057913832	0.066575964	0.060136054	0.046575964	0.043900227	0.045714286	0.04829932	0.041995465	0.044807256	0.046213152	0.04462585	0.054285714	0.056553288	0.062811791	0.069569161	0.061043084	0.082312925	0.062857143	0.070068027	0.070748299	0.066893424	0.081133787	0.068480726	0.054421769	0.043356009	0.048662132	0.048435374	0.053605442	0.049206349	0.036780045	0.046394558	0.043718821	0.041451247	0.065034014	0.049977324	0.050884354	0.052290249	0.047301587	0.050657596	0.061043084	0.059138322	0.054013605	0.054376417	0.042494331	0.042675737	0.040090703
¸ßË¹°×ÔëÉù´¦Àí (117).mp3	0.022494331	0.024444444	0.020226757	0.021814059	0.020453515	0.020453515	0.029750567	0.023945578	0.030385488	0.023038549	0.02585034	0.02430839	0.021904762	0.01968254	0.025034014	0.024852608	0.019863946	0.02244898	0.02154195	0.023219955	0.020725624	0.026439909	0.026394558	0.02861678	0.024172336	0.026712018	0.029433107	0.027165533	0.03478458	0.045396825	0.050430839	0.040544218	0.032244898	0.033197279	0.033197279	0.03414966	0.031609977	0.02739229	0.034920635	0.039047619	0.035419501	0.041088435	0.03292517	0.029750567	0.037414966	0.045124717	0.039501134	0.034829932	0.033106576
¸ßË¹°×ÔëÉù´¦Àí (118).mp3	0.030566893	0.022086168	0.046485261	0.047936508	0.017913832	0.013378685	0.020226757	0.033650794	0.016145125	0.038639456	0.04585034	0.017188209	0.026802721	0.037868481	0.034058957	0.019002268	0.04952381	0.057097506	0.022403628	0.03446712	0.053786848	0.029705215	0.020589569	0.035419501	0.05047619	0.017324263	0.025351474	0.037097506	0.031020408	0.020045351	0.027346939	0.037505669	0.017913832	0.036281179	0.050884354	0.031473923	0.024489796	0.041269841	0.039047619	0.016780045	0.013424036	0.028707483	0.061995465	0.072834467	0.054240363	0.063718821	0.072199546	0.068027211	0.093106576
¸ßË¹°×ÔëÉù´¦Àí (119).mp3	0.036507937	0.099274376	0.320181406	0.463129252	0.472154195	0.462947846	0.114195011	0.047936508	0.037369615	0.030294785	0.033605442	0.02430839	0.136598639	0.124535147	0.021179138	0.046575964	0.25478458	0.448662132	0.465895692	0.462267574	0.293560091	0.046575964	0.212154195	0.030385488	0.040136054	0.016598639	0.06122449	0.192199546	0.018185941	0.026848073	0.161179138	0.361632653	0.468344671	0.466938776	0.466439909	0.029750567	0.044852608	0.040725624	0.024807256	0.034058957	0.032154195	0.041269841	0.030702948	0.031247166	0.051564626	0.27292517	0.454965986	0.465124717	0.469931973
¸ßË¹°×ÔëÉù´¦Àí (120).mp3	0.058503401	0.075102041	0.081043084	0.090204082	0.07446712	0.068662132	0.049115646	0.057414966	0.051655329	0.060634921	0.045578231	0.061133787	0.042585034	0.053922902	0.040997732	0.056462585	0.046712018	0.039274376	0.054285714	0.042131519	0.045941043	0.043628118	0.060181406	0.05600907	0.062176871	0.044943311	0.057823129	0.04739229	0.056825397	0.05015873	0.058911565	0.051564626	0.05877551	0.044444444	0.056734694	0.048435374	0.064897959	0.103628118	0.045306122	0.078820862	0.052517007	0.095600907	0.061587302	0.08861678	0.045034014	0.075873016	0.056734694	0.057641723	0.065804989
¸ßË¹°×ÔëÉù´¦Àí (121).mp3	0.022539683	0.022585034	0.02244898	0.023356009	0.024716553	0.025351474	0.0261678	0.026485261	0.02893424	0.028979592	0.029569161	0.030521542	0.028752834	0.03015873	0.034058957	0.029795918	0.029886621	0.030113379	0.032517007	0.026802721	0.023809524	0.026485261	0.029342404	0.02675737	0.032290249	0.028707483	0.037460317	0.034240363	0.026349206	0.043401361	0.03414966	0.033469388	0.031156463	0.032879819	0.02952381	0.035736961	0.03170068	0.030657596	0.030204082	0.02984127	0.027709751	0.029659864	0.026893424	0.03047619	0.028526077	0.029478458	0.027346939	0.027573696	0.02185941
¸ßË¹°×ÔëÉù´¦Àí (122).mp3	0.072789116	0.061632653	0.048888889	0.049387755	0.053605442	0.074058957	0.054648526	0.067346939	0.060136054	0.051337868	0.075147392	0.062993197	0.04585034	0.056961451	0.057006803	0.068480726	0.050884354	0.050249433	0.053786848	0.07814059	0.07170068	0.051564626	0.096734694	0.145487528	0.127664399	0.061269841	0.04462585	0.148752834	0.103174603	0.120589569	0.155419501	0.11015873	0.177868481	0.088798186	0.122630385	0.159727891	0.070929705	0.12462585	0.12675737	0.097460317	0.13755102	0.098321995	0.061405896	0.039954649	0.037278912	0.056462585	0.047981859	0.071156463	0.035283447
¸ßË¹°×ÔëÉù´¦Àí (123).mp3	0.113922902	0.090113379	0.059229025	0.104943311	0.114603175	0.080907029	0.085487528	0.094965986	0.113650794	0.057959184	0.095827664	0.246031746	0.129070295	0.069614512	0.175873016	0.05569161	0.193968254	0.098956916	0.096870748	0.086258503	0.106712018	0.074512472	0.078639456	0.172380952	0.309024943	0.128571429	0.182222222	0.181133787	0.209342404	0.170340136	0.177596372	0.30893424	0.236145125	0.267301587	0.274013605	0.291882086	0.298820862	0.133741497	0.166439909	0.135873016	0.088027211	0.096462585	0.078594104	0.169931973	0.173106576	0.063900227	0.061723356	0.064217687	0.14984127
¸ßË¹°×ÔëÉù´¦Àí (124).mp3	0.104535147	0.076825397	0.107301587	0.069931973	0.109886621	0.10521542	0.077959184	0.095873016	0.05537415	0.077641723	0.070657596	0.044489796	0.036689342	0.069569161	0.080181406	0.108526077	0.047437642	0.037369615	0.031972789	0.041360544	0.026213152	0.053287982	0.035419501	0.071519274	0.067845805	0.074285714	0.04462585	0.037823129	0.06399093	0.042630385	0.05814059	0.039274376	0.073333333	0.062539683	0.043310658	0.029297052	0.039319728	0.030204082	0.032834467	0.03138322	0.027210884	0.038866213	0.056643991	0.049478458	0.037868481	0.043900227	0.034603175	0.05446712	0.096734694
¸ßË¹°×ÔëÉù´¦Àí (125).mp3	0.173786848	0.202539683	0.215646259	0.246938776	0.176417234	0.325668934	0.240045351	0.196371882	0.199455782	0.151927438	0.164535147	0.147755102	0.265079365	0.293741497	0.187891156	0.311972789	0.217369615	0.197641723	0.243718821	0.174965986	0.175464853	0.163945578	0.168435374	0.160498866	0.125895692	0.249478458	0.154195011	0.186439909	0.147573696	0.268435374	0.21170068	0.2430839	0.190793651	0.107301587	0.173786848	0.208526077	0.165306122	0.298639456	0.369886621	0.319274376	0.363129252	0.24122449	0.326666667	0.328480726	0.29755102	0.188707483	0.151111111	0.221587302	0.219591837
¸ßË¹°×ÔëÉù´¦Àí (126).mp3	0.02154195	0.022539683	0.032517007	0.054195011	0.048888889	0.045396825	0.058049887	0.068435374	0.065396825	0.050884354	0.052290249	0.040589569	0.039773243	0.036371882	0.031655329	0.044761905	0.032834467	0.046394558	0.051111111	0.043174603	0.042494331	0.041133787	0.032789116	0.033015873	0.028390023	0.047165533	0.0461678	0.045986395	0.027664399	0.054285714	0.039727891	0.023900227	0.042947846	0.039229025	0.036780045	0.048707483	0.053786848	0.032879819	0.048072562	0.05047619	0.044444444	0.055283447	0.041950113	0.054104308	0.036281179	0.041814059	0.048480726	0.046031746	0.044263039
¸ßË¹°×ÔëÉù´¦Àí (127).mp3	0.02399093	0.023401361	0.028526077	0.02707483	0.025941043	0.029931973	0.026712018	0.021995465	0.024263039	0.024489796	0.025895692	0.025079365	0.02521542	0.027981859	0.02553288	0.024126984	0.024897959	0.027709751	0.02521542	0.027981859	0.029478458	0.025124717	0.025578231	0.02585034	0.030975057	0.024172336	0.026802721	0.030294785	0.027800454	0.025623583	0.024217687	0.028480726	0.028480726	0.029433107	0.033333333	0.03324263	0.027437642	0.023492063	0.029478458	0.027120181	0.030839002	0.029750567	0.032063492	0.028027211	0.02521542	0.036235828	0.029977324	0.032970522	0.02861678
¸ßË¹°×ÔëÉù´¦Àí (128).mp3	0.037142857	0.050702948	0.042947846	0.036417234	0.053605442	0.040045351	0.030204082	0.040816327	0.036054422	0.034376417	0.040045351	0.049886621	0.068526077	0.045306122	0.04675737	0.039229025	0.044761905	0.053378685	0.050975057	0.046258503	0.036689342	0.044217687	0.061678005	0.039410431	0.035963719	0.044988662	0.052335601	0.028480726	0.03106576	0.045170068	0.035419501	0.039727891	0.036643991	0.041179138	0.035873016	0.036145125	0.041451247	0.046621315	0.036507937	0.033469388	0.040362812	0.041904762	0.041360544	0.047120181	0.05260771	0.052335601	0.046893424	0.051972789	0.05845805
¸ßË¹°×ÔëÉù´¦Àí (129).mp3	0.060136054	0.185986395	0.320952381	0.334920635	0.156870748	0.160544218	0.286984127	0.301768707	0.127120181	0.225260771	0.354829932	0.331564626	0.187165533	0.260997732	0.174920635	0.150249433	0.109886621	0.153968254	0.194693878	0.230884354	0.053968254	0.098276644	0.089750567	0.100136054	0.06739229	0.054376417	0.10185941	0.059274376	0.055918367	0.059002268	0.050340136	0.054693878	0.052879819	0.062403628	0.085804989	0.111247166	0.167346939	0.115238095	0.31324263	0.124263039	0.195147392	0.200453515	0.321950113	0.259274376	0.224217687	0.19968254	0.108888889	0.07755102	0.075736961
¸ßË¹°×ÔëÉù´¦Àí (130).mp3	0.070204082	0.051609977	0.077505669	0.057414966	0.07138322	0.112335601	0.106712018	0.043764172	0.095328798	0.11723356	0.113151927	0.024580499	0.041995465	0.053061224	0.069387755	0.047210884	0.051337868	0.045986395	0.069160998	0.059410431	0.066666667	0.082947846	0.070884354	0.055011338	0.07292517	0.084580499	0.078730159	0.030204082	0.045895692	0.053877551	0.067755102	0.04521542	0.050793651	0.041723356	0.065170068	0.048253968	0.05968254	0.092335601	0.112018141	0.043854875	0.095600907	0.112154195	0.109750567	0.020498866	0.035555556	0.05015873	0.065442177	0.041814059	0.055328798
¸ßË¹°×ÔëÉù´¦Àí (131).mp3	0.031916667	0.0325	0.046875	0.044583333	0.042041667	0.040916667	0.0255	0.045666667	0.036416667	0.028666667	0.035125	0.026416667	0.036791667	0.041333333	0.041375	0.034541667	0.033416667	0.025916667	0.037708333	0.034708333	0.032083333	0.034041667	0.027625	0.039916667	0.038083333	0.04725	0.045083333	0.042875	0.038583333	0.03375	0.034916667	0.032541667	0.030333333	0.02925	0.103833333	0.067125	0.037791667	0.054166667	0.061791667	0.117	0.121583333	0.052708333	0.028083333	0.033125	0.134166667	0.18925	0.060166667	0.059416667	0.071375
¸ßË¹°×ÔëÉù´¦Àí (132).mp3	0.110204082	0.032698413	0.070612245	0.081995465	0.023718821	0.065487528	0.070521542	0.051473923	0.133786848	0.13292517	0.040861678	0.055827664	0.078684807	0.027029478	0.045079365	0.037188209	0.02829932	0.041768707	0.053106576	0.029705215	0.135464853	0.066439909	0.057913832	0.198503401	0.087437642	0.02952381	0.079319728	0.081632653	0.025079365	0.04585034	0.059319728	0.022040816	0.027346939	0.029750567	0.028208617	0.071791383	0.068752834	0.032244898	0.060136054	0.069433107	0.024716553	0.054240363	0.081360544	0.052653061	0.133741497	0.136734694	0.046712018	0.052698413	0.055827664
¸ßË¹°×ÔëÉù´¦Àí (133).mp3	0.130204082	0.106712018	0.118321995	0.086213152	0.106938776	0.091201814	0.099863946	0.090294785	0.108072562	0.086394558	0.100498866	0.073015873	0.107120181	0.08553288	0.079591837	0.067256236	0.098911565	0.088798186	0.094875283	0.08	0.169433107	0.096507937	0.087936508	0.076281179	0.105442177	0.094875283	0.09414966	0.074603175	0.113514739	0.102086168	0.091791383	0.09292517	0.093560091	0.097823129	0.107165533	0.082947846	0.088390023	0.095419501	0.09537415	0.090294785	0.096190476	0.094013605	0.10031746	0.07478458	0.102086168	0.084761905	0.081451247	0.068798186	0.097097506
¸ßË¹°×ÔëÉù´¦Àí (134).mp3	0.046303855	0.039546485	0.029478458	0.020136054	0.036553288	0.03845805	0.052970522	0.076507937	0.02984127	0.052653061	0.083628118	0.093378685	0.051292517	0.069251701	0.066712018	0.139319728	0.218095238	0.150839002	0.117959184	0.154421769	0.099410431	0.078503401	0.055328798	0.059637188	0.050975057	0.017596372	0.011247166	0.01138322	0.010748299	0.023129252	0.036598639	0.026077098	0.010430839	0.015283447	0.015464853	0.016099773	0.016598639	0.022267574	0.027709751	0.032380952	0.046575964	0.05478458	0.070612245	0.092290249	0.102993197	0.13446712	0.163038549	0.129931973	0.054829932
¸ßË¹°×ÔëÉù´¦Àí (135).mp3	0.074013605	0.052789116	0.071337868	0.081995465	0.12276644	0.234285714	0.161904762	0.154829932	0.224489796	0.117913832	0.152199546	0.188480726	0.19814059	0.075238095	0.071519274	0.077324263	0.074512472	0.089160998	0.169614512	0.094965986	0.157369615	0.192879819	0.161814059	0.099410431	0.188435374	0.161587302	0.081451247	0.079954649	0.0769161	0.079138322	0.071972789	0.078276644	0.084852608	0.092834467	0.080634921	0.068888889	0.070204082	0.079183673	0.082494331	0.076099773	0.067619048	0.089886621	0.163492063	0.197052154	0.274331066	0.055827664	0.081269841	0.083219955	0.085623583
¸ßË¹°×ÔëÉù´¦Àí (136).mp3	0.049297052	0.030884354	0.030249433	0.039637188	0.054421769	0.048798186	0.03814059	0.037959184	0.036643991	0.04893424	0.065124717	0.034331066	0.021587302	0.050884354	0.064217687	0.025079365	0.05047619	0.062176871	0.076054422	0.105714286	0.309160998	0.389931973	0.036643991	0.027891156	0.033560091	0.118367347	0.115600907	0.1430839	0.067936508	0.044217687	0.069705215	0.03755102	0.060816327	0.122993197	0.122585034	0.044217687	0.037732426	0.063673469	0.041723356	0.099591837	0.158276644	0.165668934	0.040362812	0.041678005	0.052154195	0.075963719	0.089342404	0.053696145	0.027619048
¸ßË¹°×ÔëÉù´¦Àí (137).mp3	0.038684807	0.060907029	0.054421769	0.053378685	0.062403628	0.051428571	0.036099773	0.051972789	0.050702948	0.050249433	0.060907029	0.047482993	0.084217687	0.062312925	0.057097506	0.05292517	0.045442177	0.049795918	0.039773243	0.029115646	0.036734694	0.036825397	0.03755102	0.046122449	0.042176871	0.041360544	0.042675737	0.040907029	0.049206349	0.050385488	0.038231293	0.045442177	0.046984127	0.040408163	0.048843537	0.039319728	0.04244898	0.051836735	0.044172336	0.041043084	0.058095238	0.046893424	0.048526077	0.050430839	0.041133787	0.036326531	0.039954649	0.04707483	0.037460317
¸ßË¹°×ÔëÉù´¦Àí (138).mp3	0.037006803	0.040907029	0.030657596	0.034013605	0.038231293	0.031609977	0.032698413	0.039863946	0.034920635	0.030975057	0.031836735	0.035510204	0.036326531	0.031655329	0.032154195	0.031337868	0.030294785	0.032154195	0.033061224	0.036825397	0.033197279	0.035510204	0.043718821	0.044943311	0.044353741	0.044081633	0.04122449	0.036190476	0.036281179	0.037732426	0.037641723	0.04707483	0.04122449	0.059727891	0.047845805	0.043219955	0.041179138	0.052653061	0.050249433	0.049705215	0.05138322	0.047437642	0.067573696	0.150612245	0.148435374	0.218049887	0.349024943	0.289342404	0.286712018
¸ßË¹°×ÔëÉù´¦Àí (139).mp3	0.022947846	0.023673469	0.023582766	0.035555556	0.029977324	0.034829932	0.026893424	0.025034014	0.023628118	0.027981859	0.024081633	0.037369615	0.06553288	0.034648526	0.044172336	0.059773243	0.054965986	0.032108844	0.048117914	0.034104308	0.047573696	0.047709751	0.040181406	0.027845805	0.055283447	0.037414966	0.052743764	0.041768707	0.056371882	0.052834467	0.047437642	0.052380952	0.05755102	0.061995465	0.043628118	0.047891156	0.030929705	0.033424036	0.030929705	0.039727891	0.025034014	0.037460317	0.024444444	0.028662132	0.035238095	0.032108844	0.024716553	0.0261678	0.024353741
¸ßË¹°×ÔëÉù´¦Àí (140).mp3	0.051201814	0.044671202	0.033061224	0.042267574	0.036870748	0.072108844	0.046666667	0.027755102	0.098412698	0.042222222	0.053968254	0.037687075	0.036054422	0.041904762	0.041179138	0.056417234	0.043854875	0.038594104	0.089115646	0.041360544	0.044217687	0.029115646	0.03877551	0.034421769	0.055056689	0.048798186	0.026984127	0.072063492	0.049750567	0.049795918	0.038185941	0.033015873	0.042358277	0.035510204	0.06675737	0.040272109	0.033151927	0.101179138	0.036145125	0.046485261	0.039183673	0.036099773	0.028571429	0.027619048	0.034920635	0.032789116	0.030113379	0.035736961	0.023265306
¸ßË¹°×ÔëÉù´¦Àí (141).mp3	0.245260771	0.256281179	0.265170068	0.149251701	0.189433107	0.125351474	0.10739229	0.074875283	0.084852608	0.068752834	0.061088435	0.062630385	0.070657596	0.0661678	0.070204082	0.077188209	0.057142857	0.051655329	0.056417234	0.064126984	0.051247166	0.046122449	0.061496599	0.070702948	0.065578231	0.06675737	0.061950113	0.061269841	0.06739229	0.061723356	0.053786848	0.054013605	0.056553288	0.059954649	0.064535147	0.060544218	0.059546485	0.068435374	0.061904762	0.059818594	0.059274376	0.067891156	0.068752834	0.06952381	0.064489796	0.0538322	0.056961451	0.065351474	0.058639456
¸ßË¹°×ÔëÉù´¦Àí (142).mp3	0.196099773	0.12585034	0.097505669	0.05877551	0.045124717	0.063537415	0.06952381	0.076099773	0.043310658	0.067029478	0.055283447	0.041723356	0.066439909	0.075464853	0.068571429	0.046984127	0.044852608	0.063582766	0.0738322	0.060634921	0.03877551	0.07414966	0.052698413	0.046938776	0.047755102	0.03260771	0.051927438	0.081269841	0.093605442	0.046938776	0.078820862	0.058412698	0.063129252	0.070793651	0.069478458	0.075510204	0.078503401	0.081723356	0.041723356	0.071972789	0.064897959	0.04122449	0.043038549	0.058049887	0.044535147	0.062630385	0.052517007	0.043174603	0.059047619
¸ßË¹°×ÔëÉù´¦Àí (143).mp3	0.053605442	0.041315193	0.034920635	0.05723356	0.085306122	0.036417234	0.034331066	0.026984127	0.035102041	0.033877551	0.046938776	0.040952381	0.05047619	0.072154195	0.052743764	0.111337868	0.120045351	0.124671202	0.099047619	0.133877551	0.144036281	0.058367347	0.117959184	0.104444444	0.073197279	0.072879819	0.110702948	0.120136054	0.162857143	0.178548753	0.078095238	0.082630385	0.070294785	0.134739229	0.071337868	0.076326531	0.142086168	0.111156463	0.200589569	0.139274376	0.231020408	0.285124717	0.213424036	0.17324263	0.128888889	0.13877551	0.15537415	0.230521542	0.121814059
¸ßË¹°×ÔëÉù´¦Àí (144).mp3	0.110204082	0.072018141	0.073061224	0.08861678	0.076961451	0.079410431	0.11047619	0.092290249	0.053968254	0.049206349	0.044081633	0.063809524	0.067800454	0.03755102	0.059092971	0.052018141	0.047120181	0.044263039	0.034965986	0.04739229	0.040272109	0.042811791	0.042721088	0.058956916	0.034195011	0.028752834	0.021179138	0.025442177	0.038004535	0.033560091	0.049342404	0.057505669	0.039455782	0.039727891	0.035510204	0.04	0.053877551	0.0569161	0.045079365	0.049886621	0.054421769	0.040544218	0.05324263	0.026575964	0.033560091	0.040090703	0.02984127	0.035510204	0.037188209
¸ßË¹°×ÔëÉù´¦Àí (145).mp3	0.068208617	0.074693878	0.077505669	0.067301587	0.063900227	0.050793651	0.062131519	0.053922902	0.04154195	0.040997732	0.053696145	0.040090703	0.021043084	0.061904762	0.054739229	0.056689342	0.045714286	0.04	0.046893424	0.026349206	0.056281179	0.058004535	0.05138322	0.036462585	0.049206349	0.034058957	0.044852608	0.04122449	0.062086168	0.037641723	0.040997732	0.047120181	0.050022676	0.037777778	0.038911565	0.05015873	0.041043084	0.049569161	0.051201814	0.046258503	0.037823129	0.042585034	0.047936508	0.056462585	0.06244898	0.067165533	0.057823129	0.062358277	0.061315193
¸ßË¹°×ÔëÉù´¦Àí (146).mp3	0.146938776	0.165351474	0.144671202	0.156145125	0.148435374	0.150748299	0.164489796	0.130113379	0.145759637	0.123174603	0.135736961	0.17600907	0.154285714	0.163718821	0.146213152	0.13015873	0.133786848	0.136326531	0.113469388	0.152154195	0.136780045	0.130022676	0.043038549	0.050204082	0.039274376	0.043265306	0.039863946	0.04553288	0.051927438	0.041995465	0.046575964	0.028571429	0.041587302	0.049886621	0.04399093	0.044807256	0.044535147	0.042267574	0.040090703	0.040725624	0.042585034	0.024852608	0.03478458	0.042857143	0.036281179	0.038730159	0.021315193	0.037369615	0.038820862
¸ßË¹°×ÔëÉù´¦Àí (147).mp3	0.034965986	0.031927438	0.038684807	0.032380952	0.042040816	0.041360544	0.050204082	0.034557823	0.040952381	0.037414966	0.033151927	0.036825397	0.05814059	0.070022676	0.04244898	0.064489796	0.071111111	0.081269841	0.049251701	0.056507937	0.04861678	0.052517007	0.044807256	0.051791383	0.045804989	0.05324263	0.03814059	0.044671202	0.041451247	0.0461678	0.067845805	0.055827664	0.033741497	0.048253968	0.045668934	0.043537415	0.04122449	0.049931973	0.039183673	0.053197279	0.060272109	0.057687075	0.064580499	0.075102041	0.070929705	0.062267574	0.076462585	0.087755102	0.07047619
¸ßË¹°×ÔëÉù´¦Àí (148).mp3	0.022040816	0.0430839	0.022630385	0.030294785	0.024172336	0.036462585	0.036825397	0.028571429	0.020090703	0.026485261	0.038548753	0.023174603	0.024126984	0.024399093	0.012426304	0.019546485	0.025306122	0.03600907	0.048344671	0.040498866	0.019773243	0.02244898	0.0230839	0.033650794	0.028752834	0.042675737	0.029433107	0.044535147	0.03324263	0.050430839	0.044172336	0.0369161	0.030340136	0.029569161	0.049251701	0.031564626	0.029297052	0.03260771	0.018956916	0.019365079	0.037278912	0.059183673	0.061360544	0.058820862	0.023582766	0.038594104	0.0461678	0.042902494	0.053424036
¸ßË¹°×ÔëÉù´¦Àí (149).mp3	0.014965986	0.00984127	0.012244898	0.022993197	0.045351474	0.050340136	0.022675737	0.011473923	0.01106576	0.015464853	0.016462585	0.010702948	0.016281179	0.029750567	0.055873016	0.055510204	0.057823129	0.060362812	0.061995465	0.045079365	0.037687075	0.043854875	0.046439909	0.059410431	0.061723356	0.071927438	0.084535147	0.107619048	0.143718821	0.163356009	0.176870748	0.120226757	0.111473923	0.069750567	0.119455782	0.090748299	0.08430839	0.123628118	0.087482993	0.057142857	0.062539683	0.049795918	0.015147392	0.016961451	0.023764172	0.043492063	0.051972789	0.078594104	0.138049887
¸ßË¹°×ÔëÉù´¦Àí (150).mp3	0.039501134	0.043174603	0.020544218	0.034512472	0.040498866	0.027936508	0.057278912	0.099818594	0.024036281	0.016780045	0.038095238	0.025668934	0.060498866	0.056371882	0.022630385	0.037278912	0.038820862	0.033378685	0.067619048	0.076326531	0.020498866	0.018503401	0.035102041	0.024671202	0.051927438	0.071020408	0.022721088	0.031292517	0.041360544	0.031292517	0.04585034	0.091020408	0.020226757	0.015419501	0.032743764	0.025306122	0.066575964	0.087256236	0.017278912	0.045895692	0.044172336	0.033197279	0.059274376	0.057369615	0.024126984	0.028072562	0.030068027	0.026213152	0.052063492
¸ßË¹°×ÔëÉù´¦Àí (151).mp3	0.045034014	0.048979592	0.090068027	0.102267574	0.05877551	0.138367347	0.04	0.038412698	0.06462585	0.062993197	0.053378685	0.042086168	0.064036281	0.069433107	0.045306122	0.045351474	0.039455782	0.032426304	0.050929705	0.092244898	0.044399093	0.045623583	0.060680272	0.054512472	0.068072562	0.061179138	0.051791383	0.038231293	0.050657596	0.059727891	0.038548753	0.046984127	0.088344671	0.05047619	0.032562358	0.027709751	0.039909297	0.026666667	0.035056689	0.035873016	0.038594104	0.029569161	0.07015873	0.051111111	0.04154195	0.045442177	0.054875283	0.053333333	0.040453515
¸ßË¹°×ÔëÉù´¦Àí (152).mp3	0.072834467	0.084943311	0.053197279	0.100770975	0.070113379	0.06462585	0.065034014	0.058185941	0.065578231	0.063265306	0.07015873	0.082539683	0.091473923	0.109206349	0.082131519	0.080090703	0.091927438	0.06861678	0.0830839	0.070793651	0.067936508	0.064399093	0.06154195	0.063446712	0.057732426	0.059092971	0.093560091	0.056507937	0.059455782	0.066621315	0.06	0.054104308	0.046802721	0.043219955	0.049478458	0.040272109	0.044217687	0.046394558	0.0569161	0.065759637	0.176417234	0.296190476	0.128163265	0.057913832	0.064535147	0.071428571	0.058412698	0.0538322	0.03723356
¸ßË¹°×ÔëÉù´¦Àí (153).mp3	0.027437642	0.03877551	0.024943311	0.025759637	0.01569161	0.029115646	0.062358277	0.031609977	0.020725624	0.046122449	0.0630839	0.095827664	0.162267574	0.021179138	0.044172336	0.077188209	0.073015873	0.059229025	0.161405896	0.059591837	0.0661678	0.051292517	0.040181406	0.04521542	0.055192744	0.062086168	0.028163265	0.042267574	0.032698413	0.119546485	0.044807256	0.064126984	0.021904762	0.036417234	0.031791383	0.034965986	0.085306122	0.040816327	0.010566893	0.017959184	0.033696145	0.035102041	0.031292517	0.049115646	0.01047619	0.067845805	0.040498866	0.02952381	0.074013605
¸ßË¹°×ÔëÉù´¦Àí (154).mp3	0.110204082	0.224126984	0.111564626	0.058095238	0.045034014	0.055873016	0.113151927	0.196371882	0.173650794	0.13106576	0.194693878	0.203401361	0.117732426	0.261360544	0.342721088	0.370793651	0.232970522	0.077823129	0.052108844	0.071247166	0.13106576	0.236553288	0.364489796	0.311428571	0.15446712	0.24430839	0.330113379	0.159637188	0.134603175	0.324716553	0.437097506	0.125623583	0.045941043	0.048117914	0.065895692	0.119274376	0.243854875	0.32707483	0.290929705	0.369433107	0.210340136	0.051791383	0.05292517	0.058820862	0.059773243	0.121496599	0.114693878	0.202857143	0.051337868
¸ßË¹°×ÔëÉù´¦Àí (155).mp3	0.103764172	0.07047619	0.047210884	0.04984127	0.063174603	0.043401361	0.063401361	0.084263039	0.059863946	0.095600907	0.069387755	0.107437642	0.039909297	0.054739229	0.057278912	0.091519274	0.073877551	0.057142857	0.053514739	0.051564626	0.047936508	0.04739229	0.060272109	0.047301587	0.067437642	0.05414966	0.052335601	0.050702948	0.055600907	0.044761905	0.048344671	0.069931973	0.052970522	0.072335601	0.053424036	0.059047619	0.033560091	0.039183673	0.043446712	0.050249433	0.050521542	0.063265306	0.058866213	0.062403628	0.083945578	0.062494331	0.063628118	0.044580499	0.064943311
¸ßË¹°×ÔëÉù´¦Àí (156).mp3	0.022902494	0.023854875	0.023446712	0.022811791	0.021043084	0.022040816	0.023673469	0.02399093	0.029297052	0.025623583	0.021768707	0.023900227	0.024126984	0.025623583	0.023401361	0.016507937	0.025714286	0.021995465	0.023129252	0.024943311	0.029886621	0.026394558	0.026666667	0.027256236	0.029297052	0.025623583	0.022811791	0.02276644	0.031247166	0.023446712	0.026575964	0.021723356	0.028752834	0.027210884	0.026530612	0.025306122	0.023628118	0.021360544	0.02430839	0.016825397	0.024489796	0.021723356	0.023129252	0.024263039	0.025260771	0.018866213	0.017097506	0.023310658	0.022947846
¸ßË¹°×ÔëÉù´¦Àí (157).mp3	0.021496599	0.084897959	0.066258503	0.059410431	0.07755102	0.074920635	0.083446712	0.095283447	0.107619048	0.10707483	0.103310658	0.087437642	0.118503401	0.098594104	0.053922902	0.05537415	0.063628118	0.06031746	0.045714286	0.043900227	0.044036281	0.054376417	0.047936508	0.047845805	0.049659864	0.051972789	0.048253968	0.06154195	0.06399093	0.108888889	0.097460317	0.104943311	0.115192744	0.093015873	0.045079365	0.04244898	0.044897959	0.047936508	0.066666667	0.088072562	0.10244898	0.107573696	0.099229025	0.129024943	0.097959184	0.107256236	0.099455782	0.101088435	0.101043084
¸ßË¹°×ÔëÉù´¦Àí (158).mp3	0.055102041	0.053378685	0.049750567	0.040136054	0.044671202	0.049206349	0.048253968	0.052380952	0.041496599	0.044580499	0.052743764	0.0569161	0.052789116	0.050929705	0.050022676	0.046439909	0.036643991	0.040090703	0.059909297	0.091020408	0.050839002	0.033333333	0.036462585	0.038367347	0.040997732	0.030249433	0.039637188	0.042585034	0.046303855	0.037596372	0.034512472	0.029070295	0.046258503	0.043038549	0.033378685	0.034557823	0.046485261	0.049115646	0.052154195	0.03877551	0.041405896	0.04553288	0.045986395	0.035918367	0.027845805	0.03877551	0.042494331	0.036054422	0.032380952
¸ßË¹°×ÔëÉù´¦Àí (159).mp3	0.079092971	0.074195011	0.147437642	0.122312925	0.093197279	0.090975057	0.082312925	0.081904762	0.178412698	0.1030839	0.239954649	0.097641723	0.103900227	0.100544218	0.108526077	0.08553288	0.077732426	0.075056689	0.078730159	0.112834467	0.106485261	0.106984127	0.107800454	0.203582766	0.170385488	0.083854875	0.155056689	0.134920635	0.11723356	0.082040816	0.093696145	0.097369615	0.096235828	0.074965986	0.077777778	0.083764172	0.092698413	0.088798186	0.089614512	0.095646259	0.217913832	0.235328798	0.161269841	0.093922902	0.194829932	0.093469388	0.175192744	0.092970522	0.092653061
¸ßË¹°×ÔëÉù´¦Àí (160).mp3	0.045306122	0.094875283	0.08	0.013061224	0.024353741	0.028480726	0.023129252	0.023718821	0.026848073	0.022312925	0.025260771	0.011791383	0.01446712	0.023718821	0.0369161	0.040770975	0.057913832	0.049024943	0.082902494	0.020362812	0.017596372	0.033922902	0.062539683	0.035510204	0.062721088	0.034829932	0.051882086	0.014648526	0.019365079	0.022993197	0.021678005	0.025941043	0.024444444	0.027573696	0.020453515	0.016145125	0.021179138	0.023265306	0.022630385	0.022902494	0.024353741	0.027981859	0.024761905	0.02	0.022585034	0.024353741	0.021632653	0.024444444	0.029342404
¸ßË¹°×ÔëÉù´¦Àí (161).mp3	0.054331066	0.075283447	0.088888889	0.053378685	0.069795918	0.061950113	0.081496599	0.077687075	0.071111111	0.063900227	0.072244898	0.05292517	0.060544218	0.062358277	0.050204082	0.060362812	0.051609977	0.107936508	0.062222222	0.045668934	0.09414966	0.036054422	0.05569161	0.034331066	0.038367347	0.060725624	0.037278912	0.107800454	0.042947846	0.052834467	0.050204082	0.048344671	0.05292517	0.042811791	0.05138322	0.056235828	0.083356009	0.048979592	0.040408163	0.085714286	0.05106576	0.065260771	0.04585034	0.050612245	0.062494331	0.05877551	0.06430839	0.040408163	0.063219955
¸ßË¹°×ÔëÉù´¦Àí (162).mp3	0.103537415	0.129659864	0.113378685	0.033061224	0.07723356	0.104535147	0.141451247	0.157641723	0.048435374	0.058911565	0.097188209	0.112517007	0.108390023	0.083582766	0.075419501	0.131156463	0.120770975	0.148979592	0.120907029	0.04739229	0.082131519	0.085034014	0.14399093	0.146349206	0.061995465	0.110657596	0.141133787	0.16521542	0.13755102	0.087664399	0.060045351	0.113333333	0.146122449	0.153333333	0.086077098	0.045079365	0.068843537	0.093469388	0.128027211	0.147256236	0.03755102	0.071337868	0.095011338	0.117369615	0.111473923	0.077097506	0.052335601	0.077687075	0.102358277
¸ßË¹°×ÔëÉù´¦Àí (163).mp3	0.04553288	0.04244898	0.041950113	0.04553288	0.046077098	0.045804989	0.047891156	0.047573696	0.047709751	0.042494331	0.04984127	0.051428571	0.044263039	0.041496599	0.047936508	0.051247166	0.045124717	0.050929705	0.048344671	0.04952381	0.048979592	0.049342404	0.046575964	0.047256236	0.047437642	0.045759637	0.04952381	0.046848073	0.04707483	0.046303855	0.04952381	0.055238095	0.051882086	0.049070295	0.047709751	0.052108844	0.050657596	0.049251701	0.044761905	0.044852608	0.047256236	0.046394558	0.045804989	0.045442177	0.044217687	0.043809524	0.044988662	0.045079365	0.044489796
¸ßË¹°×ÔëÉù´¦Àí (164).mp3	0.018911565	0.026258503	0.031609977	0.031337868	0.032970522	0.029024943	0.021315193	0.018639456	0.028979592	0.025260771	0.024399093	0.02399093	0.02185941	0.018594104	0.019274376	0.0230839	0.019455782	0.025578231	0.01755102	0.028979592	0.02	0.02154195	0.028707483	0.026712018	0.022721088	0.018367347	0.029251701	0.024897959	0.025623583	0.028390023	0.022222222	0.02430839	0.028435374	0.030702948	0.030113379	0.020952381	0.02031746	0.030022676	0.024126984	0.020816327	0.025306122	0.024399093	0.014285714	0.018548753	0.019863946	0.021179138	0.023401361	0.021088435	0.040861678
¸ßË¹°×ÔëÉù´¦Àí (165).mp3	0.069024943	0.082993197	0.096870748	0.080226757	0.079909297	0.084580499	0.084580499	0.0769161	0.072562358	0.073106576	0.067664399	0.067346939	0.062721088	0.067210884	0.058820862	0.074920635	0.072426304	0.068707483	0.065668934	0.064716553	0.076462585	0.06861678	0.072154195	0.078956916	0.085623583	0.053378685	0.052834467	0.046802721	0.051609977	0.049977324	0.050839002	0.061315193	0.06244898	0.070294785	0.069478458	0.053560091	0.053786848	0.05324263	0.048253968	0.046485261	0.050612245	0.053197279	0.062585034	0.07170068	0.077324263	0.085351474	0.070657596	0.062222222	0.049478458
¸ßË¹°×ÔëÉù´¦Àí (166).mp3	0.06739229	0.081360544	0.099365079	0.15877551	0.027573696	0.027845805	0.135782313	0.105623583	0.264716553	0.134693878	0.109206349	0.169478458	0.177641723	0.170385488	0.134285714	0.33047619	0.149387755	0.261179138	0.346077098	0.366666667	0.244353741	0.063673469	0.127165533	0.215328798	0.353696145	0.317324263	0.158503401	0.042222222	0.052789116	0.06122449	0.068752834	0.061133787	0.039365079	0.040136054	0.046530612	0.049024943	0.146031746	0.119501134	0.038866213	0.053151927	0.297460317	0.311655329	0.191292517	0.060634921	0.072562358	0.078594104	0.125079365	0.261814059	0.348344671
¸ßË¹°×ÔëÉù´¦Àí (167).mp3	0.027800454	0.038684807	0.045714286	0.077823129	0.056462585	0.046712018	0.043174603	0.048798186	0.029886621	0.035011338	0.040498866	0.048027211	0.051111111	0.03968254	0.067528345	0.0369161	0.032743764	0.04893424	0.084036281	0.068344671	0.051972789	0.117868481	0.081678005	0.028888889	0.031882086	0.050068027	0.047210884	0.034829932	0.043764172	0.161315193	0.079727891	0.037868481	0.020226757	0.030385488	0.040907029	0.040589569	0.039637188	0.032108844	0.027256236	0.029795918	0.025351474	0.040680272	0.07047619	0.031201814	0.046575964	0.046893424	0.04952381	0.034195011	0.044126984
¸ßË¹°×ÔëÉù´¦Àí (168).mp3	0.101360544	0.176099773	0.220589569	0.238095238	0.170702948	0.08739229	0.076281179	0.10585034	0.231020408	0.206213152	0.273650794	0.132335601	0.080952381	0.097414966	0.137732426	0.22399093	0.185260771	0.200952381	0.100770975	0.078820862	0.092471655	0.123854875	0.213877551	0.176870748	0.204852608	0.142131519	0.16739229	0.15106576	0.08	0.063174603	0.068707483	0.125668934	0.05755102	0.045623583	0.021904762	0.040952381	0.036870748	0.030340136	0.032653061	0.0230839	0.039410431	0.042403628	0.042630385	0.060136054	0.064489796	0.046258503	0.050113379	0.050385488	0.041133787
¸ßË¹°×ÔëÉù´¦Àí (169).mp3	0.018276644	0.018276644	0.065396825	0.029024943	0.045079365	0.03877551	0.026394558	0.023401361	0.036326531	0.042902494	0.029297052	0.038049887	0.033106576	0.029659864	0.015147392	0.024943311	0.07446712	0.027845805	0.051836735	0.028888889	0.02829932	0.024897959	0.041632653	0.044671202	0.02276644	0.044217687	0.024399093	0.027709751	0.016825397	0.040861678	0.060589569	0.033378685	0.048480726	0.024943311	0.030975057	0.031609977	0.041678005	0.035963719	0.030430839	0.050612245	0.023673469	0.024217687	0.014693878	0.056371882	0.046575964	0.040589569	0.051609977	0.028752834	0.022993197
¸ßË¹°×ÔëÉù´¦Àí (170).mp3	0.071564626	0.103356009	0.104988662	0.104353741	0.094331066	0.148344671	0.064399093	0.06861678	0.089115646	0.066802721	0.089478458	0.130884354	0.082267574	0.110566893	0.160816327	0.09877551	0.100272109	0.090793651	0.228752834	0.177777778	0.279138322	0.089297052	0.095328798	0.168707483	0.071609977	0.113333333	0.172380952	0.112108844	0.12122449	0.093650794	0.222040816	0.188117914	0.309750567	0.10521542	0.205759637	0.102222222	0.101723356	0.107482993	0.071156463	0.075011338	0.10185941	0.117369615	0.182222222	0.232698413	0.342721088	0.081496599	0.190204082	0.10244898	0.061360544
¸ßË¹°×ÔëÉù´¦Àí (171).mp3	0.056553288	0.061088435	0.055147392	0.034965986	0.036870748	0.033378685	0.041088435	0.043174603	0.043038549	0.034603175	0.038503401	0.031655329	0.040725624	0.053378685	0.049931973	0.034739229	0.042312925	0.053696145	0.028571429	0.033333333	0.039319728	0.033922902	0.043492063	0.041088435	0.039818594	0.039546485	0.03292517	0.026938776	0.03478458	0.033287982	0.02553288	0.027936508	0.030430839	0.033877551	0.03414966	0.045895692	0.026938776	0.02984127	0.033469388	0.031972789	0.030702948	0.078185941	0.080498866	0.031292517	0.048253968	0.041768707	0.046439909	0.052018141	0.031564626
¸ßË¹°×ÔëÉù´¦Àí (172).mp3	0.049478458	0.050566893	0.061043084	0.091156463	0.090068027	0.063446712	0.063401361	0.049614512	0.047528345	0.042539683	0.047800454	0.053378685	0.054195011	0.049795918	0.050340136	0.042267574	0.050793651	0.045260771	0.055283447	0.084489796	0.057732426	0.050340136	0.05414966	0.051972789	0.049160998	0.049251701	0.051519274	0.048480726	0.054013605	0.071111111	0.08675737	0.073469388	0.093650794	0.070385488	0.077687075	0.084263039	0.087800454	0.081950113	0.096235828	0.092789116	0.081587302	0.083492063	0.081723356	0.083401361	0.076689342	0.076825397	0.085396825	0.085578231	0.087800454
¸ßË¹°×ÔëÉù´¦Àí (173).mp3	0.054240363	0.021133787	0.035918367	0.034648526	0.038231293	0.041315193	0.051791383	0.055963719	0.04521542	0.053650794	0.0538322	0.044897959	0.048344671	0.046893424	0.064943311	0.057414966	0.045170068	0.062040816	0.050612245	0.037460317	0.044852608	0.051337868	0.065124717	0.059727891	0.041950113	0.050884354	0.03845805	0.025986395	0.026938776	0.046485261	0.03877551	0.024444444	0.035782313	0.071337868	0.071519274	0.056643991	0.036598639	0.063900227	0.068571429	0.074376417	0.065124717	0.0769161	0.067936508	0.07446712	0.08244898	0.086213152	0.073287982	0.060453515	0.06462585
¸ßË¹°×ÔëÉù´¦Àí (174).mp3	0.100453515	0.080226757	0.055283447	0.055782313	0.067256236	0.064353741	0.05569161	0.04122449	0.063945578	0.034557823	0.04276644	0.043038549	0.035011338	0.054875283	0.051473923	0.053061224	0.048344671	0.056371882	0.039229025	0.036961451	0.042675737	0.03170068	0.033061224	0.034875283	0.036825397	0.103628118	0.405986395	0.073968254	0.04739229	0.050113379	0.054058957	0.047573696	0.052879819	0.048843537	0.038185941	0.03877551	0.036190476	0.040725624	0.040816327	0.037052154	0.037959184	0.044716553	0.043945578	0.049569161	0.048843537	0.05569161	0.053378685	0.049977324	0.054240363
¸ßË¹°×ÔëÉù´¦Àí (175).mp3	0.06031746	0.056870748	0.06707483	0.064172336	0.071156463	0.056553288	0.056326531	0.082721088	0.067437642	0.058049887	0.064897959	0.07292517	0.06276644	0.079274376	0.077823129	0.076054422	0.083310658	0.077913832	0.067165533	0.067301587	0.065487528	0.066303855	0.071836735	0.055782313	0.086712018	0.083446712	0.045170068	0.078321995	0.073061224	0.069478458	0.072834467	0.067437642	0.052426304	0.069024943	0.058548753	0.06462585	0.06893424	0.068707483	0.058412698	0.064126984	0.062947846	0.066485261	0.064580499	0.0738322	0.055782313	0.059455782	0.069433107	0.049977324	0.063854875
¸ßË¹°×ÔëÉù´¦Àí (176).mp3	0.050333333	0.05825	0.053666667	0.054333333	0.058541667	0.059375	0.045583333	0.057333333	0.049875	0.056416667	0.05575	0.056833333	0.06225	0.065666667	0.065	0.068083333	0.068833333	0.06325	0.071333333	0.063083333	0.061	0.055833333	0.054208333	0.068	0.062458333	0.059791667	0.074083333	0.063666667	0.056416667	0.055916667	0.118125	0.05375	0.046875	0.057166667	0.058833333	0.058958333	0.060416667	0.051875	0.053791667	0.044458333	0.044833333	0.045458333	0.052958333	0.057875	0.057041667	0.067	0.069875	0.067958333	0.067625
¸ßË¹°×ÔëÉù´¦Àí (177).mp3	0.079365079	0.039274376	0.055464853	0.060136054	0.056553288	0.094693878	0.074648526	0.044807256	0.07600907	0.073696145	0.053650794	0.045668934	0.061405896	0.045260771	0.058367347	0.060907029	0.065442177	0.036825397	0.0369161	0.04829932	0.065714286	0.038004535	0.037324263	0.057505669	0.077913832	0.089750567	0.067210884	0.038185941	0.035510204	0.036326531	0.036598639	0.056099773	0.073469388	0.053424036	0.104761905	0.088117914	0.042358277	0.058684807	0.091972789	0.060408163	0.062630385	0.036734694	0.038412698	0.05755102	0.074965986	0.042811791	0.033424036	0.027346939	0.0461678
¸ßË¹°×ÔëÉù´¦Àí (178).mp3	0.140997732	0.116462585	0.076462585	0.067437642	0.050839002	0.081133787	0.098185941	0.075827664	0.118911565	0.07446712	0.08675737	0.080136054	0.082267574	0.054195011	0.074058957	0.103764172	0.100952381	0.073696145	0.110748299	0.065124717	0.090566893	0.161768707	0.164943311	0.143401361	0.139546485	0.100136054	0.108571429	0.15015873	0.109251701	0.162902494	0.149750567	0.097414966	0.094875283	0.099954649	0.075918367	0.085804989	0.107709751	0.102993197	0.099092971	0.100362812	0.084761905	0.053922902	0.057596372	0.063900227	0.082494331	0.124444444	0.112154195	0.119274376	0.109705215
¸ßË¹°×ÔëÉù´¦Àí (179).mp3	0.045578231	0.058730159	0.045396825	0.049342404	0.063310658	0.037052154	0.055056689	0.060680272	0.034240363	0.050612245	0.048344671	0.043446712	0.053696145	0.04707483	0.045124717	0.072698413	0.050204082	0.047664399	0.094557823	0.116780045	0.040997732	0.064263039	0.059455782	0.046984127	0.054829932	0.043492063	0.045260771	0.043764172	0.035873016	0.044081633	0.04829932	0.034013605	0.036643991	0.0369161	0.033015873	0.042539683	0.037142857	0.030793651	0.037188209	0.033877551	0.037324263	0.059546485	0.036371882	0.037777778	0.05138322	0.039319728	0.044671202	0.047210884	0.040408163
¸ßË¹°×ÔëÉù´¦Àí (180).mp3	0.040226757	0.040045351	0.04861678	0.031020408	0.039229025	0.061904762	0.046394558	0.034739229	0.02122449	0.042131519	0.034603175	0.041678005	0.040770975	0.042040816	0.042176871	0.043492063	0.022811791	0.028480726	0.031746032	0.044126984	0.038548753	0.037641723	0.04521542	0.040136054	0.035464853	0.052290249	0.028344671	0.029478458	0.02675737	0.035963719	0.049977324	0.053378685	0.039410431	0.027210884	0.023129252	0.039274376	0.050385488	0.039092971	0.035510204	0.054240363	0.041904762	0.039546485	0.04952381	0.034965986	0.041678005	0.031473923	0.041315193	0.044671202	0.021360544
¸ßË¹°×ÔëÉù´¦Àí (181).mp3	0.029977324	0.025941043	0.028344671	0.030884354	0.021360544	0.020226757	0.024671202	0.023401361	0.032970522	0.022630385	0.022585034	0.031564626	0.03047619	0.024671202	0.0338322	0.030793651	0.031247166	0.036689342	0.033877551	0.043809524	0.050839002	0.041133787	0.044943311	0.054240363	0.053197279	0.062585034	0.052290249	0.065351474	0.050430839	0.056507937	0.067845805	0.076281179	0.092108844	0.072063492	0.087891156	0.08675737	0.100272109	0.091972789	0.08829932	0.083038549	0.068752834	0.095102041	0.109886621	0.10952381	0.132199546	0.115011338	0.120090703	0.118684807	0.109387755
¸ßË¹°×ÔëÉù´¦Àí (182).mp3	0.12425	0.075625	0.052541667	0.056916667	0.123416667	0.105291667	0.071	0.059875	0.087833333	0.112916667	0.06175	0.071625	0.068708333	0.119875	0.085041667	0.057916667	0.053666667	0.055083333	0.057875	0.054083333	0.064291667	0.08775	0.156708333	0.068708333	0.055041667	0.055458333	0.060125	0.058083333	0.077375	0.068791667	0.076458333	0.063	0.05925	0.070833333	0.0735	0.062125	0.059291667	0.057	0.085416667	0.098916667	0.088875	0.119666667	0.134541667	0.081583333	0.11175	0.160291667	0.193083333	0.194375	0.219791667
¸ßË¹°×ÔëÉù´¦Àí (183).mp3	0.046938776	0.051020408	0.057460317	0.0738322	0.119863946	0.056780045	0.047437642	0.043310658	0.04399093	0.034240363	0.037278912	0.031655329	0.042993197	0.050884354	0.046122449	0.043219955	0.064897959	0.048888889	0.116326531	0.171746032	0.112517007	0.121496599	0.11047619	0.236371882	0.038594104	0.051791383	0.040816327	0.043673469	0.03170068	0.038503401	0.047709751	0.046575964	0.034603175	0.062086168	0.041179138	0.068571429	0.05324263	0.055600907	0.044399093	0.038367347	0.042857143	0.030068027	0.034240363	0.040544218	0.044807256	0.031111111	0.039727891	0.03414966	0.03845805
¸ßË¹°×ÔëÉù´¦Àí (184).mp3	0.064353741	0.056507937	0.073197279	0.047573696	0.088208617	0.076961451	0.064489796	0.077641723	0.05106576	0.061587302	0.054920635	0.080090703	0.073560091	0.063582766	0.08521542	0.056961451	0.05446712	0.053106576	0.095827664	0.141405896	0.165487528	0.047573696	0.116689342	0.25478458	0.244988662	0.271746032	0.166394558	0.057687075	0.04861678	0.04893424	0.03138322	0.062131519	0.043492063	0.047482993	0.048390023	0.057959184	0.063310658	0.071655329	0.056507937	0.055646259	0.032789116	0.039818594	0.063401361	0.059002268	0.0569161	0.074376417	0.092789116	0.091337868	0.0738322
¸ßË¹°×ÔëÉù´¦Àí (185).mp3	0.031201814	0.058820862	0.068117914	0.058185941	0.05047619	0.045351474	0.04	0.033333333	0.056734694	0.038412698	0.038956916	0.044444444	0.037913832	0.040725624	0.040680272	0.044852608	0.053514739	0.047936508	0.030657596	0.053424036	0.066213152	0.056190476	0.04829932	0.042721088	0.037823129	0.03324263	0.05047619	0.037097506	0.035419501	0.046077098	0.038231293	0.040136054	0.04276644	0.043718821	0.054240363	0.048163265	0.03047619	0.051927438	0.064988662	0.056462585	0.044535147	0.040861678	0.038004535	0.033061224	0.051201814	0.038548753	0.036417234	0.043809524	0.038095238
¸ßË¹°×ÔëÉù´¦Àí (186).mp3	0.032653061	0.037142857	0.039773243	0.03569161	0.023038549	0.027981859	0.039229025	0.041814059	0.075102041	0.079274376	0.049433107	0.020136054	0.02585034	0.046893424	0.03478458	0.047528345	0.035056689	0.044580499	0.035011338	0.037959184	0.057188209	0.072743764	0.025714286	0.029705215	0.036689342	0.029886621	0.034240363	0.026893424	0.049251701	0.050430839	0.039863946	0.019183673	0.026303855	0.038231293	0.034965986	0.052108844	0.036281179	0.027845805	0.047845805	0.070748299	0.029387755	0.044761905	0.060997732	0.065623583	0.031927438	0.035646259	0.057142857	0.028072562	0.076598639
¸ßË¹°×ÔëÉù´¦Àí (187).mp3	0.074603175	0.054104308	0.049433107	0.104036281	0.039410431	0.035963719	0.035918367	0.07569161	0.061814059	0.077641723	0.092653061	0.055782313	0.112834467	0.033605442	0.04585034	0.044580499	0.096507937	0.114965986	0.052335601	0.074376417	0.054512472	0.083900227	0.02893424	0.059863946	0.031247166	0.054058957	0.041269841	0.077369615	0.037959184	0.037777778	0.029705215	0.023310658	0.038321995	0.036054422	0.039591837	0.032562358	0.037868481	0.033061224	0.03877551	0.035328798	0.039047619	0.03292517	0.033333333	0.036598639	0.033151927	0.035510204	0.035238095	0.039455782	0.03047619
¸ßË¹°×ÔëÉù´¦Àí (188).mp3	0.147528345	0.123809524	0.117324263	0.144489796	0.133015873	0.141904762	0.059727891	0.052335601	0.10031746	0.080544218	0.079909297	0.115464853	0.114648526	0.039183673	0.046530612	0.064852608	0.075147392	0.114058957	0.038684807	0.082358277	0.079002268	0.06984127	0.115555556	0.144081633	0.109433107	0.120861678	0.11446712	0.070521542	0.088117914	0.068798186	0.120997732	0.178594104	0.06739229	0.04861678	0.044217687	0.064535147	0.086031746	0.042176871	0.087301587	0.062721088	0.154965986	0.079637188	0.18031746	0.080589569	0.065895692	0.06185941	0.057823129	0.071292517	0.058639456
¸ßË¹°×ÔëÉù´¦Àí (189).mp3	0.048480726	0.051473923	0.05478458	0.04861678	0.053469388	0.04861678	0.036870748	0.041632653	0.03600907	0.04122449	0.034693878	0.038367347	0.046485261	0.044263039	0.045396825	0.048843537	0.055011338	0.049342404	0.041269841	0.050884354	0.055782313	0.046848073	0.044671202	0.057505669	0.046077098	0.041496599	0.04244898	0.050204082	0.061587302	0.04861678	0.043174603	0.048526077	0.054829932	0.050113379	0.038820862	0.051519274	0.046530612	0.042222222	0.030702948	0.056235828	0.049795918	0.045759637	0.035464853	0.053922902	0.056190476	0.048072562	0.04984127	0.053696145	0.05292517
¸ßË¹°×ÔëÉù´¦Àí (190).mp3	0.062857143	0.059909297	0.077097506	0.057823129	0.058730159	0.054965986	0.064399093	0.032063492	0.065079365	0.039047619	0.076190476	0.053741497	0.072063492	0.041360544	0.066712018	0.024353741	0.072562358	0.04244898	0.071020408	0.043265306	0.072789116	0.0430839	0.05170068	0.040272109	0.06829932	0.051428571	0.05877551	0.036961451	0.076054422	0.047981859	0.051473923	0.045986395	0.068480726	0.053151927	0.070521542	0.058956916	0.065487528	0.06707483	0.035011338	0.068571429	0.059909297	0.06675737	0.043129252	0.077097506	0.050884354	0.072834467	0.035147392	0.075963719	0.044716553
¸ßË¹°×ÔëÉù´¦Àí (191).mp3	0.02244898	0.026349206	0.026893424	0.023265306	0.03292517	0.021360544	0.022857143	0.021904762	0.019092971	0.019229025	0.017324263	0.020861678	0.025306122	0.028571429	0.016190476	0.019954649	0.020045351	0.021904762	0.021088435	0.023129252	0.02585034	0.028344671	0.028480726	0.018548753	0.025170068	0.026938776	0.01755102	0.020589569	0.01877551	0.024353741	0.028344671	0.026621315	0.025759637	0.020725624	0.018911565	0.019410431	0.020090703	0.01845805	0.015600907	0.018956916	0.020907029	0.018412698	0.019954649	0.019637188	0.021814059	0.015464853	0.018095238	0.02399093	0.025759637
¸ßË¹°×ÔëÉù´¦Àí (192).mp3	0.057414966	0.054195011	0.065578231	0.057505669	0.083945578	0.090839002	0.061632653	0.064489796	0.062539683	0.050793651	0.046394558	0.097142857	0.070839002	0.064535147	0.058866213	0.05537415	0.066213152	0.085306122	0.129070295	0.063310658	0.054058957	0.05569161	0.057641723	0.123673469	0.051247166	0.050068027	0.05047619	0.052199546	0.056734694	0.065668934	0.061678005	0.091020408	0.086213152	0.072199546	0.058231293	0.053741497	0.054603175	0.048117914	0.108571429	0.090929705	0.108208617	0.070566893	0.067800454	0.06521542	0.062811791	0.074013605	0.050521542	0.040725624	0.050657596
¸ßË¹°×ÔëÉù´¦Àí (193).mp3	0.045351474	0.042312925	0.043038549	0.039727891	0.042902494	0.033015873	0.035873016	0.033106576	0.040453515	0.03478458	0.027891156	0.033106576	0.030748299	0.025351474	0.023174603	0.025986395	0.021950113	0.015102041	0.019229025	0.01968254	0.022811791	0.027437642	0.04462585	0.044535147	0.058820862	0.043537415	0.052244898	0.04244898	0.032290249	0.032018141	0.034603175	0.040907029	0.03292517	0.024761905	0.025668934	0.027800454	0.032154195	0.025804989	0.048208617	0.051292517	0.042358277	0.043219955	0.032471655	0.033877551	0.036099773	0.045804989	0.052244898	0.04952381	0.050793651
¸ßË¹°×ÔëÉù´¦Àí (194).mp3	0.049024943	0.052108844	0.043129252	0.048480726	0.049342404	0.062358277	0.076598639	0.064353741	0.073197279	0.09814059	0.082947846	0.064399093	0.061451247	0.070113379	0.092471655	0.09569161	0.069659864	0.064263039	0.054693878	0.070566893	0.068253968	0.049750567	0.053514739	0.049886621	0.067301587	0.070068027	0.068344671	0.06861678	0.065260771	0.088526077	0.088798186	0.080090703	0.06154195	0.070113379	0.077052154	0.100226757	0.084036281	0.059092971	0.067619048	0.055827664	0.07537415	0.054013605	0.048117914	0.05723356	0.059229025	0.082494331	0.077142857	0.072108844	0.055283447
¸ßË¹°×ÔëÉù´¦Àí (195).mp3	0.064671202	0.123900227	0.118956916	0.155873016	0.173922902	0.073015873	0.117777778	0.108662132	0.112154195	0.088344671	0.111609977	0.116643991	0.116235828	0.135736961	0.061496599	0.073650794	0.092426304	0.098276644	0.085487528	0.04430839	0.035873016	0.04462585	0.063718821	0.038503401	0.029387755	0.070702948	0.078321995	0.089886621	0.118956916	0.097777778	0.132244898	0.100952381	0.041632653	0.057959184	0.060544218	0.067210884	0.087981859	0.060952381	0.04893424	0.07015873	0.056689342	0.066575964	0.062585034	0.080090703	0.089160998	0.114331066	0.161133787	0.160997732	0.101133787
¸ßË¹°×ÔëÉù´¦Àí (196).mp3	0.024807256	0.03877551	0.060090703	0.05047619	0.027981859	0.040589569	0.068163265	0.083401361	0.064263039	0.060907029	0.086938776	0.047573696	0.026938776	0.042811791	0.072879819	0.057913832	0.044172336	0.050566893	0.058049887	0.05260771	0.034920635	0.055102041	0.079274376	0.081315193	0.070702948	0.064943311	0.072517007	0.063718821	0.025804989	0.04707483	0.062857143	0.069160998	0.102721088	0.053015873	0.120453515	0.083718821	0.055056689	0.037823129	0.040997732	0.075555556	0.082494331	0.076235828	0.060090703	0.063401361	0.046349206	0.042539683	0.054195011	0.0938322	0.060997732
¸ßË¹°×ÔëÉù´¦Àí (197).mp3	0.067573696	0.079954649	0.041587302	0.058820862	0.04276644	0.022630385	0.030566893	0.062040816	0.201360544	0.097052154	0.088027211	0.061179138	0.308979592	0.418004535	0.454331066	0.451746032	0.428435374	0.429024943	0.325124717	0.181678005	0.201360544	0.256870748	0.192471655	0.031337868	0.067482993	0.063446712	0.346122449	0.111247166	0.119501134	0.270521542	0.174421769	0.146394558	0.365986395	0.410385488	0.43260771	0.405124717	0.331111111	0.387346939	0.419818594	0.386349206	0.274058957	0.413061224	0.373922902	0.225714286	0.15138322	0.174829932	0.15047619	0.03478458	0.034104308
¸ßË¹°×ÔëÉù´¦Àí (198).mp3	0.05537415	0.070748299	0.040997732	0.060997732	0.086802721	0.103401361	0.066031746	0.045895692	0.067664399	0.085396825	0.123582766	0.086530612	0.101678005	0.095102041	0.081451247	0.126530612	0.038004535	0.055147392	0.073151927	0.07814059	0.061269841	0.054875283	0.051882086	0.055328798	0.050612245	0.051156463	0.05414966	0.057641723	0.049705215	0.06122449	0.052018141	0.062811791	0.071337868	0.06675737	0.065260771	0.073015873	0.064489796	0.053287982	0.065578231	0.044489796	0.038956916	0.057006803	0.05755102	0.050022676	0.040272109	0.042675737	0.046621315	0.044897959	0.047664399
¸ßË¹°×ÔëÉù´¦Àí (199).mp3	0.033333333	0.031972789	0.031564626	0.039319728	0.037097506	0.032834467	0.035464853	0.039591837	0.04276644	0.04185941	0.047891156	0.046621315	0.127165533	0.163718821	0.189478458	0.215646259	0.294240363	0.282222222	0.200816327	0.2569161	0.334829932	0.356190476	0.189160998	0.226485261	0.268117914	0.222947846	0.271111111	0.234920635	0.241723356	0.297596372	0.413877551	0.308344671	0.27968254	0.195827664	0.305306122	0.213650794	0.266439909	0.192879819	0.292879819	0.205260771	0.263129252	0.303673469	0.298820862	0.435011338	0.257278912	0.33015873	0.389977324	0.255464853	0.331201814
¸ßË¹°×ÔëÉù´¦Àí (200).mp3	0.048027211	0.118639456	0.025034014	0.037732426	0.038503401	0.022902494	0.02675737	0.032063492	0.040907029	0.075646259	0.028979592	0.039229025	0.029160998	0.023628118	0.035918367	0.033197279	0.05170068	0.111292517	0.042040816	0.031655329	0.045714286	0.071655329	0.042131519	0.027301587	0.072380952	0.158820862	0.041904762	0.027482993	0.034104308	0.055283447	0.039546485	0.026077098	0.065804989	0.128979592	0.040362812	0.044716553	0.038866213	0.102267574	0.044988662	0.030612245	0.058820862	0.137641723	0.045124717	0.027437642	0.039546485	0.053514739	0.04553288	0.027301587	0.065442177
¸ßË¹°×ÔëÉù´¦Àí (201).mp3	0.028390023	0.042675737	0.038594104	0.03755102	0.03755102	0.036961451	0.039909297	0.035011338	0.026303855	0.028208617	0.023628118	0.031292517	0.059410431	0.023174603	0.027664399	0.033061224	0.035102041	0.041315193	0.029659864	0.028253968	0.034603175	0.025124717	0.030385488	0.03600907	0.032562358	0.035646259	0.038185941	0.035827664	0.056643991	0.030702948	0.065941043	0.058276644	0.0769161	0.092789116	0.024535147	0.038684807	0.05478458	0.041315193	0.043854875	0.039410431	0.035464853	0.036643991	0.055555556	0.049931973	0.038503401	0.039183673	0.040226757	0.03047619	0.035555556
¸ßË¹°×ÔëÉù´¦Àí (202).mp3	0.022086168	0.021496599	0.024580499	0.013968254	0.020770975	0.024580499	0.023129252	0.021950113	0.018548753	0.028027211	0.026938776	0.023401361	0.022222222	0.030204082	0.024716553	0.023310658	0.026394558	0.028480726	0.021179138	0.022857143	0.026938776	0.027482993	0.053560091	0.061088435	0.043174603	0.038730159	0.078639456	0.066893424	0.070975057	0.225895692	0.109115646	0.109070295	0.270975057	0.164263039	0.120680272	0.041360544	0.149342404	0.36739229	0.105351474	0.133514739	0.028752834	0.212789116	0.381088435	0.32553288	0.438684807	0.078684807	0.05260771	0.092789116	0.106303855
¸ßË¹°×ÔëÉù´¦Àí (203).mp3	0.065578231	0.040770975	0.028752834	0.042403628	0.055192744	0.055555556	0.050839002	0.044217687	0.068662132	0.049297052	0.049070295	0.049024943	0.037324263	0.064081633	0.067437642	0.063582766	0.068979592	0.058004535	0.055283447	0.054058957	0.053061224	0.057097506	0.051519274	0.059365079	0.054739229	0.051564626	0.053560091	0.044943311	0.048707483	0.052562358	0.049387755	0.050385488	0.050793651	0.057324263	0.054104308	0.062857143	0.058730159	0.083129252	0.107256236	0.085079365	0.076326531	0.038730159	0.041496599	0.05324263	0.075192744	0.08	0.06585034	0.041269841	0.073151927
¸ßË¹°×ÔëÉù´¦Àí (204).mp3	0.041904762	0.046439909	0.057369615	0.032426304	0.043356009	0.027256236	0.036643991	0.046530612	0.056870748	0.051428571	0.055147392	0.064535147	0.064353741	0.042312925	0.075056689	0.080952381	0.043038549	0.069795918	0.050793651	0.051473923	0.086575964	0.056190476	0.040544218	0.065578231	0.041496599	0.056961451	0.066984127	0.056235828	0.049795918	0.064263039	0.062358277	0.055873016	0.066258503	0.066575964	0.057188209	0.062358277	0.091927438	0.066394558	0.030702948	0.045170068	0.050294785	0.060816327	0.085895692	0.071836735	0.059818594	0.078321995	0.064897959	0.058367347	0.058231293
¸ßË¹°×ÔëÉù´¦Àí (205).mp3	0.046575964	0.05106576	0.035600907	0.033333333	0.033968254	0.057687075	0.043446712	0.048707483	0.067891156	0.03260771	0.071836735	0.03723356	0.0569161	0.05170068	0.023673469	0.022358277	0.026349206	0.04154195	0.037823129	0.04585034	0.050385488	0.031746032	0.069342404	0.028571429	0.029206349	0.028208617	0.039909297	0.058866213	0.030204082	0.052154195	0.038684807	0.050022676	0.064852608	0.028707483	0.06031746	0.029160998	0.028798186	0.027482993	0.030294785	0.027936508	0.033560091	0.065442177	0.041043084	0.031201814	0.028571429	0.028798186	0.046666667	0.03138322	0.053106576
¸ßË¹°×ÔëÉù´¦Àí (206).mp3	0.06829932	0.079365079	0.088662132	0.075419501	0.082358277	0.071156463	0.076780045	0.072199546	0.066303855	0.074058957	0.069659864	0.076281179	0.069659864	0.069569161	0.073650794	0.077596372	0.091519274	0.073015873	0.081315193	0.070929705	0.071201814	0.082222222	0.06984127	0.087256236	0.08585034	0.077823129	0.102267574	0.071111111	0.09968254	0.089342404	0.076281179	0.101451247	0.068117914	0.107573696	0.073877551	0.081043084	0.094013605	0.059637188	0.088571429	0.06675737	0.073469388	0.074693878	0.063401361	0.085396825	0.059138322	0.072789116	0.05723356	0.068163265	0.078367347
¸ßË¹°×ÔëÉù´¦Àí (207).mp3	0.044852608	0.042902494	0.057505669	0.053786848	0.039863946	0.050748299	0.047482993	0.029070295	0.04154195	0.032290249	0.028843537	0.035464853	0.037324263	0.040997732	0.03414966	0.036507937	0.039183673	0.038049887	0.033968254	0.046938776	0.041088435	0.040136054	0.037913832	0.031428571	0.040725624	0.052653061	0.038276644	0.03138322	0.031927438	0.033469388	0.035011338	0.038866213	0.03478458	0.035056689	0.035102041	0.035102041	0.038321995	0.030612245	0.040725624	0.040045351	0.039319728	0.042902494	0.030975057	0.038321995	0.056371882	0.037052154	0.030793651	0.032789116	0.040045351
¸ßË¹°×ÔëÉù´¦Àí (208).mp3	0.075283447	0.122857143	0.095464853	0.111292517	0.132154195	0.09260771	0.192562358	0.107573696	0.196689342	0.14122449	0.205487528	0.201678005	0.162585034	0.264126984	0.176598639	0.312743764	0.218956916	0.297687075	0.288480726	0.287528345	0.346394558	0.229931973	0.060680272	0.068208617	0.072335601	0.065623583	0.048027211	0.077641723	0.062131519	0.062267574	0.074875283	0.065986395	0.043537415	0.08952381	0.062403628	0.064943311	0.08031746	0.060272109	0.044943311	0.08585034	0.053151927	0.069251701	0.066394558	0.064671202	0.040634921	0.085941043	0.031473923	0.018730159	0.018820862
¸ßË¹°×ÔëÉù´¦Àí (209).mp3	0.059727891	0.030793651	0.059092971	0.061043084	0.051337868	0.057097506	0.048163265	0.057868481	0.055419501	0.056281179	0.068979592	0.073741497	0.096190476	0.08984127	0.043129252	0.043854875	0.054693878	0.086893424	0.088979592	0.076099773	0.052380952	0.056235828	0.079183673	0.093605442	0.089750567	0.035192744	0.041950113	0.05292517	0.074829932	0.078367347	0.081133787	0.10707483	0.134331066	0.170430839	0.204263039	0.248163265	0.13814059	0.101133787	0.088435374	0.125804989	0.174965986	0.19755102	0.268752834	0.311201814	0.397460317	0.366575964	0.381723356	0.119909297	0.119909297
¸ßË¹°×ÔëÉù´¦Àí (210).mp3	0.021315193	0.023582766	0.030249433	0.029886621	0.022131519	0.035827664	0.037369615	0.02185941	0.027936508	0.028571429	0.027709751	0.059591837	0.035736961	0.023673469	0.031247166	0.018321995	0.014195011	0.022675737	0.028571429	0.028435374	0.047346939	0.015419501	0.015918367	0.019047619	0.023718821	0.022857143	0.027936508	0.031972789	0.023401361	0.040045351	0.040453515	0.021451247	0.026984127	0.03170068	0.029795918	0.067573696	0.0369161	0.027346939	0.031746032	0.018185941	0.014965986	0.021587302	0.029115646	0.029478458	0.04585034	0.015011338	0.017732426	0.019365079	0.024761905
¸ßË¹°×ÔëÉù´¦Àí (211).mp3	0.042131519	0.034557823	0.058684807	0.120090703	0.046077098	0.041950113	0.053106576	0.039410431	0.044535147	0.049659864	0.064217687	0.066666667	0.050521542	0.06893424	0.039954649	0.053287982	0.049478458	0.038730159	0.052562358	0.050294785	0.043174603	0.054965986	0.037052154	0.084852608	0.058095238	0.045260771	0.054195011	0.04276644	0.060861678	0.061995465	0.065124717	0.062040816	0.038684807	0.053786848	0.045170068	0.044172336	0.041405896	0.028480726	0.056825397	0.035419501	0.021995465	0.036507937	0.04276644	0.061179138	0.021496599	0.03414966	0.046439909	0.05537415	0.079863946
¸ßË¹°×ÔëÉù´¦Àí (212).mp3	0.079773243	0.109115646	0.047755102	0.05292517	0.042993197	0.049931973	0.037687075	0.064353741	0.045714286	0.092789116	0.051020408	0.043310658	0.048117914	0.052653061	0.057959184	0.050748299	0.052063492	0.062403628	0.057959184	0.064172336	0.091156463	0.096507937	0.077369615	0.069070295	0.045714286	0.051020408	0.040226757	0.075918367	0.070022676	0.064580499	0.056553288	0.040408163	0.056825397	0.076417234	0.073922902	0.070385488	0.057097506	0.062131519	0.072335601	0.070294785	0.089433107	0.047936508	0.046848073	0.058684807	0.059455782	0.057596372	0.051746032	0.053378685	0.060589569
¸ßË¹°×ÔëÉù´¦Àí (213).mp3	0.099138322	0.081043084	0.075464853	0.089478458	0.105079365	0.105714286	0.126848073	0.161405896	0.155464853	0.062131519	0.068752834	0.071020408	0.084172336	0.066213152	0.094693878	0.093696145	0.217641723	0.193605442	0.148752834	0.171655329	0.162403628	0.162902494	0.179183673	0.198367347	0.269931973	0.142539683	0.092789116	0.150657596	0.1169161	0.1630839	0.181587302	0.206666667	0.165668934	0.220952381	0.232970522	0.250204082	0.230204082	0.216145125	0.234965986	0.138412698	0.091927438	0.108752834	0.120272109	0.093197279	0.098321995	0.165941043	0.134421769	0.118049887	0.117868481
¸ßË¹°×ÔëÉù´¦Àí (214).mp3	0.048480726	0.05845805	0.065442177	0.067301587	0.056462585	0.044036281	0.07292517	0.056235828	0.062176871	0.063219955	0.062040816	0.04739229	0.052335601	0.073786848	0.055192744	0.063673469	0.061904762	0.061269841	0.059863946	0.047936508	0.077188209	0.059909297	0.053424036	0.050294785	0.068798186	0.050249433	0.058911565	0.044897959	0.046349206	0.046802721	0.036825397	0.053287982	0.023582766	0.048571429	0.048843537	0.03600907	0.055056689	0.033106576	0.046712018	0.022585034	0.045396825	0.050385488	0.036145125	0.056780045	0.037641723	0.046621315	0.025804989	0.034603175	0.067210884
¸ßË¹°×ÔëÉù´¦Àí (215).mp3	0.049160998	0.048435374	0.049795918	0.045578231	0.043356009	0.051927438	0.36675737	0.461405896	0.306485261	0.045442177	0.046077098	0.048843537	0.051156463	0.05015873	0.052471655	0.049614512	0.047755102	0.045396825	0.096371882	0.090249433	0.039229025	0.047800454	0.059410431	0.047800454	0.131201814	0.272789116	0.201587302	0.169569161	0.18185941	0.121360544	0.158820862	0.232426304	0.179455782	0.11968254	0.134421769	0.146485261	0.311201814	0.161451247	0.233605442	0.135056689	0.322222222	0.201995465	0.267709751	0.132063492	0.320770975	0.248208617	0.309659864	0.278367347	0.092108844
¸ßË¹°×ÔëÉù´¦Àí (216).mp3	0.077732426	0.078956916	0.076099773	0.07755102	0.08244898	0.080362812	0.096235828	0.090657596	0.087664399	0.083219955	0.079591837	0.090340136	0.072063492	0.076780045	0.091473923	0.095102041	0.081995465	0.069705215	0.080498866	0.099274376	0.071519274	0.057006803	0.087029478	0.07292517	0.073424036	0.082902494	0.070340136	0.079047619	0.082902494	0.094195011	0.088752834	0.08739229	0.076145125	0.075238095	0.071564626	0.077505669	0.071609977	0.079637188	0.074603175	0.082267574	0.084807256	0.085351474	0.080090703	0.099637188	0.093786848	0.100181406	0.100362812	0.0969161	0.077641723
¸ßË¹°×ÔëÉù´¦Àí (217).mp3	0.026077098	0.074195011	0.032653061	0.029931973	0.023673469	0.075510204	0.032698413	0.055464853	0.045306122	0.135736961	0.073151927	0.073015873	0.037596372	0.047346939	0.033061224	0.036099773	0.034240363	0.040453515	0.067936508	0.041179138	0.082222222	0.126394558	0.100634921	0.131337868	0.172199546	0.123537415	0.049115646	0.04031746	0.049115646	0.158367347	0.253877551	0.217414966	0.283673469	0.218367347	0.280090703	0.347755102	0.341723356	0.291156463	0.293333333	0.120680272	0.337959184	0.376145125	0.358004535	0.208435374	0.186666667	0.235510204	0.315464853	0.30829932	0.212970522
¸ßË¹°×ÔëÉù´¦Àí (218).mp3	0.045170068	0.055192744	0.055238095	0.055192744	0.053333333	0.137687075	0.292834467	0.370929705	0.202086168	0.042811791	0.075555556	0.071201814	0.059773243	0.093151927	0.123854875	0.099274376	0.043401361	0.073333333	0.095827664	0.080362812	0.104263039	0.053514739	0.057052154	0.044126984	0.064217687	0.066802721	0.059002268	0.074331066	0.06585034	0.060181406	0.217324263	0.249705215	0.09845805	0.05106576	0.058911565	0.074829932	0.080498866	0.078503401	0.051609977	0.041360544	0.043129252	0.062403628	0.105396825	0.043129252	0.057868481	0.051655329	0.060045351	0.036462585	0.070839002
¸ßË¹°×ÔëÉù´¦Àí (219).mp3	0.035827664	0.046984127	0.029659864	0.021360544	0.018956916	0.036961451	0.047346939	0.020090703	0.037777778	0.039501134	0.047029478	0.046893424	0.013605442	0.032108844	0.040861678	0.040090703	0.046802721	0.02707483	0.019002268	0.018594104	0.020634921	0.024807256	0.024489796	0.021360544	0.021360544	0.023310658	0.033424036	0.033378685	0.035827664	0.034013605	0.032290249	0.034104308	0.028798186	0.030612245	0.03537415	0.03446712	0.033061224	0.036507937	0.03537415	0.056281179	0.029387755	0.047709751	0.054693878	0.021043084	0.041950113	0.029387755	0.036054422	0.048571429	0.030884354
¸ßË¹°×ÔëÉù´¦Àí (220).mp3	0.048163265	0.029387755	0.04276644	0.060907029	0.070022676	0.016780045	0.01877551	0.02122449	0.021678005	0.022040816	0.025623583	0.0338322	0.045578231	0.030249433	0.034013605	0.042993197	0.029614512	0.063718821	0.068526077	0.027528345	0.022494331	0.041678005	0.02244898	0.030430839	0.066031746	0.053968254	0.043492063	0.05600907	0.030929705	0.047301587	0.025034014	0.050748299	0.073061224	0.050839002	0.025895692	0.02707483	0.028390023	0.02553288	0.036507937	0.065442177	0.052290249	0.04739229	0.031111111	0.03723356	0.034648526	0.036598639	0.060907029	0.083174603	0.023900227
¸ßË¹°×ÔëÉù´¦Àí (221).mp3	0.063673469	0.089705215	0.065442177	0.08521542	0.063582766	0.073922902	0.073968254	0.069886621	0.07478458	0.070748299	0.066349206	0.066349206	0.097732426	0.081360544	0.080997732	0.0738322	0.084036281	0.078276644	0.08829932	0.07324263	0.071564626	0.065079365	0.072653061	0.083673469	0.064671202	0.099863946	0.060136054	0.03569161	0.058004535	0.048435374	0.049115646	0.041496599	0.06952381	0.124671202	0.072471655	0.057097506	0.106984127	0.137324263	0.151020408	0.182539683	0.166439909	0.155736961	0.063718821	0.069206349	0.198095238	0.137052154	0.206031746	0.142811791	0.167981859
¸ßË¹°×ÔëÉù´¦Àí (222).mp3	0.032154195	0.031972789	0.034376417	0.034376417	0.036371882	0.0261678	0.026530612	0.03569161	0.042947846	0.028435374	0.031156463	0.032199546	0.031519274	0.032380952	0.026848073	0.03569161	0.041723356	0.048390023	0.049569161	0.036689342	0.042086168	0.038185941	0.033605442	0.041088435	0.033424036	0.043174603	0.041995465	0.042403628	0.0430839	0.038095238	0.038548753	0.035102041	0.037188209	0.038004535	0.045714286	0.048027211	0.043219955	0.041587302	0.037641723	0.038367347	0.039047619	0.037188209	0.040634921	0.037732426	0.035056689	0.03478458	0.036598639	0.039863946	0.036326531
¸ßË¹°×ÔëÉù´¦Àí (223).mp3	0.044399093	0.049160998	0.053605442	0.04893424	0.058276644	0.051337868	0.051791383	0.055827664	0.045759637	0.049024943	0.047528345	0.049705215	0.043038549	0.020498866	0.035011338	0.042222222	0.040907029	0.039591837	0.023446712	0.020725624	0.028117914	0.041451247	0.041133787	0.051519274	0.116371882	0.048843537	0.041723356	0.042086168	0.041632653	0.031473923	0.032834467	0.05569161	0.069206349	0.035056689	0.02430839	0.025487528	0.025668934	0.028390023	0.030657596	0.036734694	0.055918367	0.100816327	0.052244898	0.051020408	0.044353741	0.084353741	0.050975057	0.049206349	0.042539683
¸ßË¹°×ÔëÉù´¦Àí (224).mp3	0.035102041	0.033741497	0.027301587	0.033106576	0.039365079	0.035464853	0.027301587	0.029478458	0.034693878	0.032517007	0.036190476	0.031337868	0.039591837	0.035600907	0.032199546	0.032018141	0.025306122	0.041587302	0.03478458	0.033424036	0.027301587	0.025396825	0.04	0.034421769	0.03446712	0.028027211	0.034240363	0.033650794	0.032063492	0.030430839	0.033151927	0.03446712	0.031746032	0.032199546	0.033424036	0.029886621	0.04031746	0.037414966	0.035600907	0.034058957	0.02585034	0.036145125	0.037097506	0.032290249	0.034603175	0.026122449	0.034104308	0.033514739	0.035510204
¸ßË¹°×ÔëÉù´¦Àí (225).mp3	0.087755102	0.073922902	0.089886621	0.095782313	0.096371882	0.080770975	0.091020408	0.089070295	0.104263039	0.083945578	0.08707483	0.098956916	0.088526077	0.082993197	0.099455782	0.094603175	0.118820862	0.092789116	0.081133787	0.078049887	0.077142857	0.077913832	0.053015873	0.063038549	0.061405896	0.056825397	0.069206349	0.08893424	0.111337868	0.087891156	0.101451247	0.108344671	0.11106576	0.092108844	0.084263039	0.077732426	0.079818594	0.078367347	0.081904762	0.084580499	0.063582766	0.072244898	0.071519274	0.06244898	0.051972789	0.070748299	0.093605442	0.09047619	0.101814059
¸ßË¹°×ÔëÉù´¦Àí (226).mp3	0.063265306	0.076054422	0.061814059	0.068117914	0.062585034	0.056099773	0.053061224	0.057596372	0.058276644	0.05569161	0.052743764	0.056553288	0.051746032	0.055056689	0.041904762	0.074240363	0.12462585	0.098231293	0.157369615	0.127120181	0.093650794	0.103356009	0.099501134	0.103718821	0.094603175	0.100997732	0.076099773	0.123945578	0.139274376	0.071473923	0.068027211	0.053877551	0.05968254	0.069750567	0.054739229	0.063628118	0.060181406	0.085079365	0.152018141	0.070113379	0.0830839	0.104036281	0.085668934	0.106122449	0.091791383	0.108208617	0.087437642	0.103401361	0.099092971
¸ßË¹°×ÔëÉù´¦Àí (227).mp3	0.027346939	0.03537415	0.034875283	0.035918367	0.042131519	0.047437642	0.050612245	0.030702948	0.021496599	0.044580499	0.034512472	0.032562358	0.031428571	0.030612245	0.024988662	0.01723356	0.027936508	0.026666667	0.01755102	0.019319728	0.036371882	0.033741497	0.032653061	0.040045351	0.027755102	0.038956916	0.038412698	0.019501134	0.029433107	0.023537415	0.026258503	0.027437642	0.040544218	0.037460317	0.034240363	0.02399093	0.01446712	0.01106576	0.032698413	0.032789116	0.035102041	0.045306122	0.044036281	0.049251701	0.063174603	0.045668934	0.034603175	0.0169161	0.015782313
¸ßË¹°×ÔëÉù´¦Àí (228).mp3	0.154285714	0.105170068	0.046530612	0.053197279	0.080544218	0.059410431	0.056825397	0.05292517	0.06430839	0.04276644	0.057641723	0.072199546	0.070340136	0.049795918	0.052743764	0.068662132	0.057097506	0.062993197	0.099637188	0.066031746	0.047936508	0.060816327	0.083219955	0.058412698	0.056643991	0.049297052	0.062539683	0.046485261	0.059455782	0.072018141	0.071292517	0.048208617	0.053106576	0.065034014	0.052063492	0.062630385	0.099319728	0.067981859	0.062040816	0.081632653	0.081950113	0.065578231	0.054920635	0.094331066	0.079138322	0.061678005	0.068707483	0.088798186	0.077006803
¸ßË¹°×ÔëÉù´¦Àí (229).mp3	0.030385488	0.035646259	0.033061224	0.035646259	0.036281179	0.038911565	0.031882086	0.033015873	0.032063492	0.035192744	0.03324263	0.030657596	0.037414966	0.039092971	0.03106576	0.032879819	0.02707483	0.02399093	0.030521542	0.029251701	0.028208617	0.047165533	0.038185941	0.027301587	0.030748299	0.031836735	0.035782313	0.034512472	0.034648526	0.033061224	0.029206349	0.033333333	0.030204082	0.031655329	0.028526077	0.031473923	0.039183673	0.057460317	0.051156463	0.036099773	0.037006803	0.029977324	0.03723356	0.056371882	0.051972789	0.048752834	0.036553288	0.048662132	0.051927438
¸ßË¹°×ÔëÉù´¦Àí (230).mp3	0.215791667	0.258833333	0.243416667	0.263041667	0.247875	0.250625	0.277	0.283416667	0.259375	0.301708333	0.251625	0.096583333	0.077541667	0.050083333	0.063416667	0.069791667	0.130291667	0.091583333	0.130625	0.17825	0.234125	0.207208333	0.087166667	0.138958333	0.231833333	0.236541667	0.274208333	0.15575	0.109958333	0.188916667	0.163041667	0.180958333	0.23575	0.07775	0.053833333	0.039625	0.036583333	0.032375	0.027208333	0.039541667	0.055875	0.068875	0.061625	0.103833333	0.101041667	0.07725	0.080833333	0.124041667	0.158375
¸ßË¹°×ÔëÉù´¦Àí (231).mp3	0.062630385	0.061043084	0.05537415	0.048798186	0.070521542	0.071927438	0.089750567	0.060770975	0.054920635	0.057959184	0.062902494	0.055102041	0.054240363	0.044263039	0.028390023	0.028843537	0.031156463	0.026485261	0.047210884	0.056417234	0.06276644	0.051927438	0.042403628	0.050022676	0.048435374	0.043310658	0.070430839	0.084535147	0.088253968	0.085941043	0.075056689	0.063764172	0.060861678	0.061405896	0.050566893	0.066575964	0.069206349	0.06399093	0.061632653	0.059183673	0.047482993	0.04707483	0.067256236	0.066802721	0.070068027	0.069750567	0.068526077	0.059954649	0.063582766
¸ßË¹°×ÔëÉù´¦Àí (232).mp3	0.045895692	0.051519274	0.057369615	0.056825397	0.043900227	0.039546485	0.051156463	0.136054422	0.060453515	0.076780045	0.070748299	0.052834467	0.036417234	0.051111111	0.059546485	0.050884354	0.042358277	0.05015873	0.049251701	0.047346939	0.031972789	0.037596372	0.04893424	0.048480726	0.042403628	0.038276644	0.047664399	0.057142857	0.055419501	0.054829932	0.036054422	0.051201814	0.0569161	0.050702948	0.039727891	0.045079365	0.042403628	0.051292517	0.052970522	0.042176871	0.046485261	0.05292517	0.074512472	0.066077098	0.064353741	0.048843537	0.054331066	0.051247166	0.042902494
¸ßË¹°×ÔëÉù´¦Àí (233).mp3	0.072743764	0.067256236	0.054331066	0.078956916	0.063718821	0.065396825	0.054512472	0.045804989	0.06707483	0.066258503	0.071247166	0.044943311	0.050975057	0.084399093	0.06185941	0.06185941	0.069160998	0.058548753	0.071020408	0.06031746	0.078276644	0.079365079	0.096825397	0.085442177	0.06276644	0.046575964	0.057823129	0.054829932	0.05170068	0.060725624	0.061360544	0.063537415	0.084126984	0.082267574	0.046984127	0.066349206	0.059274376	0.058004535	0.055555556	0.047165533	0.04031746	0.05170068	0.077823129	0.084489796	0.051791383	0.054104308	0.042176871	0.043628118	0.047709751
¸ßË¹°×ÔëÉù´¦Àí (234).mp3	0.056417234	0.032018141	0.053786848	0.035963719	0.039229025	0.086984127	0.037777778	0.026485261	0.038004535	0.027301587	0.027981859	0.021133787	0.08244898	0.109614512	0.040362812	0.026893424	0.03569161	0.02861678	0.03446712	0.027165533	0.034104308	0.066666667	0.040680272	0.083265306	0.04154195	0.0338322	0.09015873	0.082993197	0.046213152	0.100589569	0.042403628	0.032653061	0.039591837	0.043446712	0.037505669	0.02952381	0.100725624	0.040770975	0.040544218	0.037006803	0.037460317	0.039773243	0.035736961	0.035419501	0.083129252	0.051609977	0.052108844	0.0969161	0.071836735
¸ßË¹°×ÔëÉù´¦Àí (235).mp3	0.053015873	0.052063492	0.052108844	0.051791383	0.071111111	0.051927438	0.043673469	0.058095238	0.069795918	0.187120181	0.212244898	0.05260771	0.060816327	0.036961451	0.043492063	0.045714286	0.066485261	0.093469388	0.111746032	0.076326531	0.083310658	0.066439909	0.073741497	0.082086168	0.068843537	0.084988662	0.07170068	0.091156463	0.066802721	0.058049887	0.090748299	0.07968254	0.07446712	0.083265306	0.078684807	0.07292517	0.059501134	0.070204082	0.071247166	0.05292517	0.0769161	0.087301587	0.060272109	0.070702948	0.086621315	0.08244898	0.084580499	0.087029478	0.059546485
¸ßË¹°×ÔëÉù´¦Àí (236).mp3	0.046848073	0.045306122	0.051791383	0.055192744	0.064671202	0.113514739	0.080952381	0.066077098	0.050793651	0.054603175	0.063537415	0.035918367	0.05106576	0.045804989	0.038730159	0.038004535	0.037823129	0.045578231	0.046077098	0.056190476	0.093560091	0.088526077	0.072562358	0.053741497	0.058095238	0.062993197	0.066938776	0.04952381	0.053786848	0.043945578	0.039138322	0.043446712	0.044988662	0.049750567	0.043764172	0.048435374	0.044263039	0.057414966	0.079092971	0.042494331	0.036281179	0.03755102	0.051337868	0.041133787	0.042131519	0.044535147	0.046530612	0.042857143	0.055147392
¸ßË¹°×ÔëÉù´¦Àí (237).mp3	0.086938776	0.085442177	0.136190476	0.073968254	0.101451247	0.093560091	0.086984127	0.145170068	0.081360544	0.093151927	0.073151927	0.102857143	0.057959184	0.060453515	0.056734694	0.103219955	0.093378685	0.08430839	0.114104308	0.106712018	0.108253968	0.073333333	0.08675737	0.116235828	0.104761905	0.095600907	0.098956916	0.055782313	0.093877551	0.146485261	0.079727891	0.078185941	0.068526077	0.076281179	0.080136054	0.064489796	0.068480726	0.066439909	0.062358277	0.061315193	0.046621315	0.049342404	0.073424036	0.060725624	0.093197279	0.111428571	0.116281179	0.097641723	0.095419501
¸ßË¹°×ÔëÉù´¦Àí (238).mp3	0.158820862	0.292879819	0.051927438	0.098684807	0.145578231	0.152018141	0.1230839	0.149931973	0.176371882	0.101904762	0.044807256	0.221632653	0.159637188	0.036825397	0.20399093	0.071247166	0.087120181	0.102675737	0.086122449	0.115827664	0.070884354	0.100544218	0.112653061	0.073514739	0.044399093	0.076870748	0.11877551	0.07324263	0.048163265	0.153287982	0.099591837	0.092743764	0.084444444	0.087800454	0.079319728	0.077278912	0.066439909	0.105260771	0.07478458	0.050113379	0.063265306	0.058503401	0.027482993	0.033741497	0.037641723	0.154829932	0.141133787	0.133560091	0.154376417
¸ßË¹°×ÔëÉù´¦Àí (239).mp3	0.027029478	0.053514739	0.028072562	0.036462585	0.04893424	0.036371882	0.02553288	0.026394558	0.028752834	0.029433107	0.014285714	0.024217687	0.036553288	0.014875283	0.017777778	0.014648526	0.014285714	0.027573696	0.025804989	0.015918367	0.032653061	0.021904762	0.029342404	0.01446712	0.019637188	0.045487528	0.015192744	0.015419501	0.015464853	0.013333333	0.018820862	0.015419501	0.025668934	0.044807256	0.042675737	0.024988662	0.015600907	0.031746032	0.031292517	0.022585034	0.019047619	0.015464853	0.0169161	0.025442177	0.015102041	0.015102041	0.014331066	0.019047619	0.021587302
¸ßË¹°×ÔëÉù´¦Àí (240).mp3	0.036870748	0.027301587	0.029977324	0.027619048	0.037596372	0.057641723	0.090204082	0.045487528	0.037687075	0.033922902	0.036281179	0.024081633	0.033741497	0.035963719	0.033469388	0.030975057	0.057188209	0.034331066	0.100770975	0.089886621	0.048390023	0.020907029	0.040090703	0.034013605	0.032335601	0.04399093	0.037142857	0.022857143	0.035918367	0.07138322	0.082993197	0.051247166	0.043356009	0.047120181	0.026984127	0.029886621	0.029886621	0.032471655	0.024489796	0.04	0.061678005	0.053741497	0.043900227	0.039546485	0.034693878	0.02739229	0.024580499	0.030702948	0.030929705
¸ßË¹°×ÔëÉù´¦Àí (241).mp3	0.027845805	0.032290249	0.030702948	0.024988662	0.053287982	0.044036281	0.033741497	0.029206349	0.029115646	0.03723356	0.036961451	0.032517007	0.038639456	0.037324263	0.037641723	0.034829932	0.045759637	0.038866213	0.036643991	0.029433107	0.038684807	0.035147392	0.032789116	0.036190476	0.035056689	0.031927438	0.025260771	0.027301587	0.036099773	0.075056689	0.044444444	0.036417234	0.066394558	0.059002268	0.032879819	0.033333333	0.029750567	0.05877551	0.07723356	0.041360544	0.0769161	0.040816327	0.033605442	0.028435374	0.029977324	0.034058957	0.032244898	0.032834467	0.037732426
¸ßË¹°×ÔëÉù´¦Àí (242).mp3	0.028480726	0.025034014	0.02276644	0.020226757	0.024036281	0.023809524	0.033151927	0.030113379	0.03170068	0.037732426	0.039002268	0.035555556	0.034965986	0.03845805	0.027709751	0.036870748	0.033287982	0.034875283	0.034693878	0.039319728	0.047800454	0.041587302	0.041814059	0.043219955	0.062675737	0.045759637	0.033968254	0.043446712	0.033968254	0.032426304	0.023718821	0.026575964	0.039591837	0.045170068	0.025034014	0.033650794	0.035918367	0.037913832	0.050975057	0.036326531	0.065668934	0.0538322	0.057823129	0.045260771	0.041451247	0.027029478	0.030929705	0.03170068	0.027346939
¸ßË¹°×ÔëÉù´¦Àí (243).mp3	0.045396825	0.039591837	0.049614512	0.052199546	0.05324263	0.059274376	0.05047619	0.054285714	0.053469388	0.041678005	0.047981859	0.04585034	0.048707483	0.061632653	0.048752834	0.053378685	0.054421769	0.047845805	0.046893424	0.044172336	0.047482993	0.048526077	0.046893424	0.051247166	0.051836735	0.044580499	0.041950113	0.048843537	0.04154195	0.054240363	0.048163265	0.042857143	0.053741497	0.043764172	0.054331066	0.050748299	0.055918367	0.042902494	0.049614512	0.052380952	0.061043084	0.045124717	0.050884354	0.047528345	0.059319728	0.050340136	0.051292517	0.05600907	0.059319728
¸ßË¹°×ÔëÉù´¦Àí (244).mp3	0.05324263	0.058956916	0.06244898	0.045124717	0.059183673	0.081360544	0.050748299	0.052743764	0.084353741	0.066077098	0.094557823	0.067800454	0.051519274	0.044852608	0.053469388	0.070249433	0.05138322	0.057369615	0.16707483	0.205714286	0.115510204	0.139637188	0.072698413	0.065759637	0.113151927	0.068344671	0.078367347	0.107573696	0.094693878	0.072063492	0.071428571	0.079092971	0.076190476	0.065714286	0.176689342	0.229070295	0.143219955	0.106394558	0.091337868	0.081269841	0.048798186	0.092108844	0.099455782	0.072199546	0.12399093	0.175192744	0.143582766	0.093968254	0.148752834
¸ßË¹°×ÔëÉù´¦Àí (245).mp3	0.066077098	0.049659864	0.035192744	0.024988662	0.0261678	0.043718821	0.038820862	0.039591837	0.029387755	0.022312925	0.026349206	0.031111111	0.040498866	0.044263039	0.034603175	0.022539683	0.025668934	0.027573696	0.041043084	0.032834467	0.033605442	0.040997732	0.048798186	0.044263039	0.055782313	0.044263039	0.03723356	0.020272109	0.026485261	0.03845805	0.04462585	0.045260771	0.040544218	0.032335601	0.036825397	0.042857143	0.032743764	0.033106576	0.032108844	0.03015873	0.028752834	0.022857143	0.0230839	0.025804989	0.032698413	0.027573696	0.034285714	0.044716553	0.08829932
¸ßË¹°×ÔëÉù´¦Àí (246).mp3	0.093424036	0.074376417	0.071020408	0.085079365	0.061768707	0.067845805	0.10399093	0.062267574	0.077052154	0.069977324	0.060181406	0.064263039	0.073424036	0.062585034	0.063129252	0.071791383	0.060770975	0.075600907	0.083129252	0.045759637	0.07968254	0.072426304	0.060997732	0.066621315	0.078231293	0.050340136	0.065034014	0.075283447	0.057097506	0.079909297	0.078639456	0.069614512	0.076780045	0.073333333	0.064897959	0.076825397	0.072154195	0.058412698	0.072743764	0.075147392	0.079863946	0.085759637	0.065442177	0.101269841	0.108979592	0.082902494	0.128480726	0.140952381	0.075918367
¸ßË¹°×ÔëÉù´¦Àí (247).mp3	0.036326531	0.036326531	0.029024943	0.033605442	0.058412698	0.039591837	0.025986395	0.037278912	0.028888889	0.030612245	0.037006803	0.026666667	0.035918367	0.030793651	0.028208617	0.034195011	0.029977324	0.037188209	0.033741497	0.034331066	0.031655329	0.041088435	0.046666667	0.038820862	0.035827664	0.039047619	0.041360544	0.03260771	0.044444444	0.037823129	0.040770975	0.035918367	0.030748299	0.034829932	0.042086168	0.045941043	0.040272109	0.02861678	0.045124717	0.035147392	0.043174603	0.040634921	0.056371882	0.044126984	0.040272109	0.030430839	0.035600907	0.046303855	0.034013605
¸ßË¹°×ÔëÉù´¦Àí (248).mp3	0.04521542	0.060226757	0.058639456	0.059773243	0.058049887	0.053741497	0.051020408	0.075918367	0.050748299	0.050022676	0.047528345	0.063628118	0.047437642	0.04122449	0.040362812	0.044852608	0.040045351	0.064988662	0.092562358	0.069070295	0.068344671	0.054240363	0.05755102	0.065487528	0.069070295	0.070839002	0.035827664	0.037097506	0.040181406	0.055963719	0.050612245	0.067256236	0.072562358	0.058185941	0.061678005	0.047709751	0.066802721	0.046122449	0.071746032	0.066258503	0.07478458	0.06861678	0.074875283	0.070702948	0.075963719	0.078866213	0.07755102	0.049931973	0.052471655
¸ßË¹°×ÔëÉù´¦Àí (249).mp3	0.030975057	0.044399093	0.074920635	0.064535147	0.046530612	0.050521542	0.050793651	0.045941043	0.034013605	0.035963719	0.034875283	0.040907029	0.062176871	0.070839002	0.053650794	0.063628118	0.07814059	0.068571429	0.05015873	0.033786848	0.029070295	0.034376417	0.041043084	0.032698413	0.02430839	0.027936508	0.031519274	0.037868481	0.038594104	0.059274376	0.071020408	0.038594104	0.051927438	0.040952381	0.04031746	0.035419501	0.044807256	0.03600907	0.03537415	0.03600907	0.032199546	0.03968254	0.034875283	0.035238095	0.039863946	0.035827664	0.026802721	0.030657596	0.04185941
¸ßË¹°×ÔëÉù´¦Àí (250).mp3	0.053968254	0.05015873	0.058276644	0.064943311	0.046848073	0.055283447	0.088027211	0.037777778	0.044353741	0.057324263	0.053650794	0.048344671	0.066621315	0.099954649	0.03569161	0.032426304	0.049251701	0.069433107	0.103446712	0.081496599	0.103401361	0.073877551	0.045396825	0.044353741	0.042630385	0.072335601	0.049977324	0.06031746	0.060045351	0.069931973	0.039591837	0.083038549	0.056961451	0.060861678	0.060272109	0.051201814	0.093650794	0.046031746	0.039591837	0.05047619	0.066303855	0.044943311	0.057414966	0.064897959	0.083492063	0.033106576	0.047029478	0.056417234	0.08031746
¸ßË¹°×ÔëÉù´¦Àí (251).mp3	0.071428571	0.068798186	0.077097506	0.075600907	0.107165533	0.080181406	0.083673469	0.045124717	0.059637188	0.055873016	0.063129252	0.057596372	0.082086168	0.048979592	0.061405896	0.053741497	0.066621315	0.048253968	0.047845805	0.047619048	0.072471655	0.078321995	0.053469388	0.05047619	0.103900227	0.077777778	0.105804989	0.113786848	0.085170068	0.063219955	0.062857143	0.07260771	0.067845805	0.067981859	0.107346939	0.061587302	0.048027211	0.058367347	0.055555556	0.079138322	0.068752834	0.081678005	0.093151927	0.047755102	0.059909297	0.050249433	0.063356009	0.063174603	0.074557823
¸ßË¹°×ÔëÉù´¦Àí (252).mp3	0.05324263	0.019546485	0.021269841	0.028843537	0.039092971	0.024535147	0.024943311	0.035555556	0.018911565	0.005986395	0.029160998	0.026122449	0.029886621	0.020770975	0.025079365	0.018684807	0.030340136	0.039410431	0.086938776	0.024081633	0.012970522	0.019546485	0.039818594	0.040181406	0.028526077	0.020770975	0.02399093	0.017641723	0.027845805	0.029070295	0.01723356	0.034965986	0.022494331	0.015328798	0.030748299	0.014648526	0.028072562	0.033378685	0.019365079	0.024988662	0.02739229	0.032199546	0.024489796	0.03537415	0.021678005	0.02122449	0.032879819	0.029478458	0.027755102
¸ßË¹°×ÔëÉù´¦Àí (253).mp3	0.047981859	0.110385488	0.049387755	0.040997732	0.034920635	0.033605442	0.035827664	0.039092971	0.049614512	0.042993197	0.03414966	0.044671202	0.041587302	0.038004535	0.037868481	0.038684807	0.058911565	0.032698413	0.057823129	0.025941043	0.0369161	0.039954649	0.034603175	0.049115646	0.031201814	0.038004535	0.059863946	0.027256236	0.030975057	0.041723356	0.034013605	0.015192744	0.024444444	0.031972789	0.058594104	0.030929705	0.040680272	0.080952381	0.078594104	0.030113379	0.034965986	0.03047619	0.033015873	0.086077098	0.089115646	0.030204082	0.04185941	0.053197279	0.079183673
¸ßË¹°×ÔëÉù´¦Àí (254).mp3	0.036083333	0.025958333	0.025833333	0.024916667	0.029791667	0.04325	0.040208333	0.034958333	0.036333333	0.036666667	0.040041667	0.038166667	0.040791667	0.043958333	0.035541667	0.0325	0.031041667	0.030041667	0.027416667	0.025291667	0.036416667	0.0365	0.043208333	0.0345	0.034	0.0375	0.03325	0.038041667	0.03575	0.037833333	0.059708333	0.035708333	0.025541667	0.036166667	0.029	0.025916667	0.027833333	0.029666667	0.036291667	0.031041667	0.038916667	0.041541667	0.035291667	0.032375	0.044041667	0.035708333	0.035875	0.034	0.032041667
¸ßË¹°×ÔëÉù´¦Àí (255).mp3	0.028163265	0.041632653	0.019319728	0.024399093	0.041950113	0.028571429	0.024943311	0.036099773	0.033333333	0.028480726	0.031247166	0.047800454	0.068888889	0.062811791	0.04739229	0.013922902	0.012018141	0.012698413	0.018095238	0.014648526	0.017505669	0.026802721	0.020181406	0.010340136	0.021768707	0.011882086	0.010340136	0.013514739	0.013968254	0.012970522	0.014739229	0.018095238	0.019909297	0.013922902	0.017414966	0.019455782	0.014603175	0.019546485	0.014285714	0.02154195	0.016326531	0.020634921	0.026666667	0.016099773	0.018185941	0.020272109	0.018412698	0.021768707	0.020589569
¸ßË¹°×ÔëÉù´¦Àí (256).mp3	0.054693878	0.060045351	0.042539683	0.037959184	0.038594104	0.048571429	0.066213152	0.042494331	0.035510204	0.045487528	0.048979592	0.032562358	0.027528345	0.03292517	0.033650794	0.032653061	0.038594104	0.037505669	0.039727891	0.043219955	0.051882086	0.047664399	0.071020408	0.038276644	0.036780045	0.041133787	0.042585034	0.037460317	0.033877551	0.044399093	0.048707483	0.061587302	0.040136054	0.037868481	0.045578231	0.049614512	0.035646259	0.035056689	0.038049887	0.035056689	0.03537415	0.050249433	0.057505669	0.047891156	0.038548753	0.067619048	0.075328798	0.044353741	0.059863946
¸ßË¹°×ÔëÉù´¦Àí (257).mp3	0.062040816	0.072018141	0.047029478	0.043764172	0.048526077	0.039092971	0.040680272	0.0538322	0.033333333	0.070657596	0.050022676	0.041360544	0.042040816	0.032426304	0.036689342	0.045668934	0.056054422	0.044535147	0.042403628	0.073151927	0.04185941	0.080770975	0.125895692	0.118503401	0.083401361	0.048798186	0.050068027	0.059546485	0.050702948	0.052426304	0.055102041	0.077913832	0.04122449	0.046666667	0.066303855	0.040907029	0.054285714	0.078231293	0.113696145	0.072653061	0.038367347	0.050022676	0.050884354	0.059092971	0.073197279	0.068798186	0.093015873	0.038956916	0.044943311
¸ßË¹°×ÔëÉù´¦Àí (258).mp3	0.049886621	0.039501134	0.040045351	0.059274376	0.046621315	0.058185941	0.054875283	0.061451247	0.090521542	0.050022676	0.040498866	0.04861678	0.041632653	0.05723356	0.047573696	0.040634921	0.039727891	0.049795918	0.072018141	0.054195011	0.053469388	0.059274376	0.05106576	0.092063492	0.103219955	0.066802721	0.064852608	0.042630385	0.100498866	0.051020408	0.048571429	0.047709751	0.076417234	0.051428571	0.045351474	0.052244898	0.042585034	0.053605442	0.070748299	0.053560091	0.044716553	0.040589569	0.052018141	0.047346939	0.04707483	0.043809524	0.04185941	0.043582766	0.05292517
¸ßË¹°×ÔëÉù´¦Àí (259).mp3	0.035102041	0.048662132	0.035328798	0.05170068	0.04430839	0.050294785	0.054557823	0.035510204	0.053424036	0.049115646	0.030975057	0.040770975	0.030657596	0.038956916	0.043038549	0.042176871	0.056462585	0.036961451	0.057868481	0.053287982	0.041632653	0.04521542	0.03569161	0.03845805	0.036054422	0.038276644	0.044716553	0.03537415	0.051247166	0.043265306	0.048752834	0.040589569	0.028571429	0.055238095	0.031020408	0.043718821	0.044897959	0.041315193	0.056643991	0.047482993	0.046394558	0.041632653	0.035963719	0.033605442	0.022857143	0.041360544	0.039637188	0.033151927	0.031836735
¸ßË¹°×ÔëÉù´¦Àí (260).mp3	0.059637188	0.074421769	0.061451247	0.059047619	0.093968254	0.055736961	0.040952381	0.037732426	0.0369161	0.045986395	0.03478458	0.034829932	0.042630385	0.036326531	0.035963719	0.034603175	0.03723356	0.030204082	0.036099773	0.03446712	0.03414966	0.038321995	0.033287982	0.038684807	0.031791383	0.040589569	0.038231293	0.034421769	0.040589569	0.037460317	0.036281179	0.039637188	0.033741497	0.037732426	0.044489796	0.037823129	0.0430839	0.050430839	0.027482993	0.034829932	0.033877551	0.035056689	0.039410431	0.039138322	0.036235828	0.038412698	0.061360544	0.053514739	0.032244898
¸ßË¹°×ÔëÉù´¦Àí (261).mp3	0.036235828	0.035056689	0.041814059	0.038004535	0.036734694	0.044444444	0.03723356	0.038911565	0.047845805	0.060589569	0.255963719	0.048979592	0.046213152	0.040589569	0.036961451	0.042857143	0.044126984	0.031882086	0.033333333	0.035510204	0.035510204	0.043310658	0.040408163	0.04122449	0.035782313	0.030929705	0.042312925	0.036961451	0.039501134	0.03047619	0.030340136	0.029478458	0.027482993	0.03106576	0.041904762	0.032380952	0.042902494	0.049977324	0.043628118	0.032199546	0.037687075	0.028662132	0.033424036	0.048571429	0.041269841	0.031519274	0.041950113	0.041904762	0.050204082
¸ßË¹°×ÔëÉù´¦Àí (262).mp3	0.026984127	0.029024943	0.032743764	0.040861678	0.032335601	0.021315193	0.019591837	0.030385488	0.035011338	0.03537415	0.020952381	0.035555556	0.027346939	0.023945578	0.024535147	0.010566893	0.01478458	0.0230839	0.015600907	0.02399093	0.017097506	0.05569161	0.016598639	0.015600907	0.015419501	0.017959184	0.018412698	0.016734694	0.018866213	0.021814059	0.024489796	0.028843537	0.024716553	0.025804989	0.015464853	0.034920635	0.027845805	0.02707483	0.026621315	0.034557823	0.034013605	0.02952381	0.037913832	0.032517007	0.030022676	0.020045351	0.016235828	0.016825397	0.016054422
¸ßË¹°×ÔëÉù´¦Àí (263).mp3	0.03414966	0.025623583	0.034920635	0.043356009	0.053786848	0.037641723	0.030793651	0.038185941	0.032199546	0.029387755	0.031337868	0.030612245	0.026938776	0.028390023	0.03106576	0.051473923	0.032698413	0.04276644	0.044263039	0.03600907	0.063628118	0.02861678	0.023537415	0.039319728	0.026077098	0.025804989	0.024036281	0.031111111	0.033197279	0.02244898	0.036780045	0.037188209	0.029206349	0.027346939	0.029886621	0.021723356	0.03814059	0.042811791	0.040907029	0.022857143	0.035238095	0.022312925	0.022539683	0.026439909	0.041950113	0.026621315	0.031473923	0.066031746	0.033650794
¸ßË¹°×ÔëÉù´¦Àí (264).mp3	0.010022676	0.01446712	0.012970522	0.006984127	0.010612245	0.011655329	0.010521542	0.019410431	0.01755102	0.011836735	0.017641723	0.015646259	0.012653061	0.024761905	0.017959184	0.015419501	0.011972789	0.02	0.018412698	0.019591837	0.010521542	0.014829932	0.011201814	0.017278912	0.022222222	0.013741497	0.009659864	0.009750567	0.014920635	0.013786848	0.01569161	0.014693878	0.010113379	0.011111111	0.021315193	0.009614512	0.020362812	0.011201814	0.009070295	0.025578231	0.013786848	0.011337868	0.014512472	0.014421769	0.015646259	0.021904762	0.012244898	0.01537415	0.015555556
¸ßË¹°×ÔëÉù´¦Àí (265).mp3	0.085306122	0.055963719	0.0630839	0.055102041	0.071655329	0.077324263	0.072426304	0.06185941	0.062358277	0.072426304	0.061995465	0.073696145	0.076507937	0.079410431	0.049886621	0.071927438	0.077641723	0.058639456	0.062811791	0.069433107	0.050294785	0.062630385	0.069977324	0.080997732	0.103718821	0.069251701	0.079546485	0.08399093	0.057278912	0.057687075	0.064535147	0.087256236	0.05723356	0.054557823	0.082539683	0.090793651	0.074104308	0.067891156	0.084761905	0.079274376	0.053650794	0.05446712	0.036281179	0.037959184	0.066712018	0.046349206	0.08	0.088072562	0.087528345
¸ßË¹°×ÔëÉù´¦Àí (266).mp3	0.102625	0.145875	0.035	0.036208333	0.030541667	0.03175	0.047541667	0.0415	0.035041667	0.036208333	0.033375	0.027333333	0.035083333	0.031375	0.028416667	0.029958333	0.032791667	0.033041667	0.031666667	0.049083333	0.034166667	0.035916667	0.024666667	0.03175	0.028125	0.027958333	0.02875	0.028416667	0.035666667	0.033333333	0.038416667	0.066791667	0.037958333	0.036916667	0.036083333	0.032416667	0.027625	0.035	0.027375	0.030541667	0.035416667	0.025416667	0.028958333	0.029791667	0.035541667	0.027208333	0.030625	0.028541667	0.037333333
¸ßË¹°×ÔëÉù´¦Àí (267).mp3	0.060291667	0.059083333	0.052541667	0.055541667	0.0575	0.048875	0.0645	0.036666667	0.052125	0.065958333	0.124875	0.080958333	0.058	0.062208333	0.076833333	0.0515	0.050125	0.053375	0.055583333	0.047833333	0.061958333	0.049541667	0.0585	0.105416667	0.224416667	0.294041667	0.211666667	0.059916667	0.073541667	0.069833333	0.101791667	0.057125	0.068875	0.039083333	0.043625	0.046083333	0.048666667	0.049958333	0.043333333	0.054291667	0.042875	0.039416667	0.049	0.046	0.044625	0.055125	0.0475	0.057208333	0.056958333
¸ßË¹°×ÔëÉù´¦Àí (268).mp3	0.059727891	0.080181406	0.090385488	0.088390023	0.105170068	0.090113379	0.082403628	0.094376417	0.096825397	0.094421769	0.105170068	0.088843537	0.068163265	0.078866213	0.081405896	0.094557823	0.084671202	0.0938322	0.085759637	0.089342404	0.089795918	0.093061224	0.089886621	0.085442177	0.086938776	0.074421769	0.088752834	0.08585034	0.083446712	0.079002268	0.086485261	0.092743764	0.107709751	0.088208617	0.087210884	0.089387755	0.089115646	0.084580499	0.08154195	0.059909297	0.069070295	0.045668934	0.059637188	0.066530612	0.091519274	0.089569161	0.099546485	0.092562358	0.095419501
¸ßË¹°×ÔëÉù´¦Àí (269).mp3	0.077732426	0.070566893	0.094693878	0.06185941	0.15446712	0.075963719	0.133605442	0.138321995	0.075736961	0.064807256	0.057868481	0.058956916	0.058684807	0.057324263	0.091564626	0.048253968	0.059591837	0.070430839	0.072834467	0.075102041	0.086077098	0.066303855	0.076326531	0.036326531	0.061451247	0.106303855	0.031882086	0.107346939	0.083401361	0.06553288	0.137732426	0.075827664	0.067029478	0.087845805	0.037505669	0.055238095	0.082222222	0.081315193	0.102902494	0.066258503	0.085668934	0.057687075	0.043219955	0.050566893	0.06	0.083492063	0.130022676	0.098185941	0.08462585
¸ßË¹°×ÔëÉù´¦Àí (270).mp3	0.117006803	0.094104308	0.068707483	0.061496599	0.059863946	0.055328798	0.068752834	0.06185941	0.070385488	0.059410431	0.052834467	0.057641723	0.053378685	0.069387755	0.06122449	0.055102041	0.057868481	0.053469388	0.076734694	0.063537415	0.060544218	0.081043084	0.067346939	0.048027211	0.06893424	0.063310658	0.075646259	0.069931973	0.064036281	0.060861678	0.06244898	0.067528345	0.055283447	0.071882086	0.098594104	0.076734694	0.084671202	0.064353741	0.057868481	0.057052154	0.070748299	0.067619048	0.077641723	0.07723356	0.078231293	0.063356009	0.065578231	0.072063492	0.097460317
¸ßË¹°×ÔëÉù´¦Àí (271).mp3	0.040181406	0.036145125	0.033922902	0.035192744	0.032335601	0.04521542	0.034557823	0.028027211	0.032471655	0.035555556	0.028344671	0.034331066	0.034058957	0.035147392	0.032380952	0.034331066	0.033469388	0.031609977	0.042358277	0.034965986	0.032743764	0.03723356	0.032335601	0.043809524	0.038412698	0.03446712	0.03537415	0.035147392	0.037052154	0.037505669	0.038185941	0.031111111	0.031609977	0.036734694	0.040090703	0.028480726	0.037188209	0.0338322	0.035238095	0.039365079	0.032471655	0.044036281	0.040226757	0.034104308	0.026258503	0.034920635	0.023718821	0.032290249	0.033197279
¸ßË¹°×ÔëÉù´¦Àí (272).mp3	0.075328798	0.069115646	0.081632653	0.091655329	0.08861678	0.077505669	0.078185941	0.076870748	0.060589569	0.06185941	0.057460317	0.065079365	0.06462585	0.068888889	0.059365079	0.056689342	0.052698413	0.056371882	0.067619048	0.08	0.064671202	0.059501134	0.05446712	0.05324263	0.056961451	0.051746032	0.065941043	0.069931973	0.064172336	0.066258503	0.055873016	0.058095238	0.056825397	0.054240363	0.064444444	0.073741497	0.058548753	0.057324263	0.058548753	0.057687075	0.059546485	0.06585034	0.067346939	0.066394558	0.065759637	0.063492063	0.071519274	0.066258503	0.078367347
¸ßË¹°×ÔëÉù´¦Àí (273).mp3	0.034648526	0.054331066	0.028344671	0.032108844	0.026802721	0.026938776	0.035419501	0.026258503	0.02984127	0.027301587	0.028027211	0.022403628	0.02244898	0.034013605	0.039637188	0.043854875	0.029795918	0.033469388	0.041678005	0.02675737	0.037596372	0.030975057	0.049977324	0.028163265	0.034829932	0.041814059	0.034376417	0.037006803	0.027165533	0.029478458	0.04585034	0.024126984	0.048344671	0.02462585	0.032290249	0.031337868	0.027029478	0.039727891	0.023809524	0.029297052	0.034875283	0.035600907	0.028344671	0.034240363	0.036689342	0.025986395	0.033741497	0.033786848	0.021587302
¸ßË¹°×ÔëÉù´¦Àí (274).mp3	0.085170068	0.097278912	0.094557823	0.113922902	0.098231293	0.068435374	0.063673469	0.090385488	0.082857143	0.109251701	0.11537415	0.092698413	0.090975057	0.076734694	0.087619048	0.077823129	0.085487528	0.053015873	0.027301587	0.027891156	0.032879819	0.043446712	0.023628118	0.029251701	0.037097506	0.041179138	0.032018141	0.02244898	0.028571429	0.046666667	0.042494331	0.03569161	0.0369161	0.04154195	0.052970522	0.029433107	0.026712018	0.030068027	0.042721088	0.039274376	0.027845805	0.021587302	0.028480726	0.038548753	0.032698413	0.039546485	0.038548753	0.06244898	0.057732426
¸ßË¹°×ÔëÉù´¦Àí (275).mp3	0.050430839	0.045170068	0.064217687	0.029251701	0.030068027	0.043401361	0.06185941	0.059818594	0.103265306	0.02430839	0.026349206	0.022902494	0.073605442	0.05260771	0.031791383	0.059455782	0.025260771	0.034285714	0.040408163	0.046394558	0.029886621	0.0338322	0.022176871	0.08185941	0.025351474	0.098730159	0.040907029	0.019410431	0.031519274	0.049160998	0.039591837	0.079183673	0.027800454	0.05292517	0.068662132	0.018866213	0.028662132	0.024852608	0.022630385	0.026530612	0.083718821	0.062403628	0.029795918	0.041496599	0.034603175	0.043628118	0.029705215	0.04585034	0.035102041
¸ßË¹°×ÔëÉù´¦Àí (276).mp3	0.037868481	0.064399093	0.083265306	0.080045351	0.069297052	0.072335601	0.042358277	0.025986395	0.042222222	0.037687075	0.030385488	0.042403628	0.043038549	0.040181406	0.040861678	0.042630385	0.052063492	0.055238095	0.041768707	0.045578231	0.032653061	0.027709751	0.037732426	0.033786848	0.035328798	0.043265306	0.032290249	0.047301587	0.045170068	0.053378685	0.035283447	0.061678005	0.043401361	0.046485261	0.038503401	0.040544218	0.038594104	0.034557823	0.035827664	0.03877551	0.027664399	0.030793651	0.029342404	0.030294785	0.035419501	0.036643991	0.022358277	0.044263039	0.039863946
¸ßË¹°×ÔëÉù´¦Àí (277).mp3	0.049659864	0.063809524	0.057006803	0.055510204	0.051292517	0.063809524	0.060907029	0.062811791	0.061133787	0.052199546	0.042857143	0.050430839	0.043129252	0.091337868	0.054331066	0.050929705	0.060362812	0.06553288	0.033877551	0.059909297	0.034376417	0.055873016	0.047891156	0.041088435	0.066258503	0.056598639	0.054693878	0.080634921	0.058004535	0.045714286	0.070521542	0.05478458	0.061496599	0.05047619	0.04707483	0.040725624	0.046621315	0.054195011	0.063673469	0.060498866	0.067346939	0.074421769	0.05478458	0.08675737	0.088888889	0.058911565	0.032653061	0.056054422	0.074285714
¸ßË¹°×ÔëÉù´¦Àí (278).mp3	0.021043084	0.028027211	0.013287982	0.027482993	0.014693878	0.049342404	0.038095238	0.030884354	0.035419501	0.026575964	0.036507937	0.048571429	0.021496599	0.02399093	0.015918367	0.0261678	0.012879819	0.028752834	0.03600907	0.017959184	0.018004535	0.01600907	0.030793651	0.020680272	0.043038549	0.06031746	0.022857143	0.031292517	0.033560091	0.060090703	0.05170068	0.04276644	0.062176871	0.04462585	0.015827664	0.020136054	0.013197279	0.024852608	0.01537415	0.032698413	0.036099773	0.030113379	0.015283447	0.021995465	0.024399093	0.026848073	0.020090703	0.040997732	0.026122449
¸ßË¹°×ÔëÉù´¦Àí (279).mp3	0.059319728	0.034829932	0.047120181	0.04739229	0.034739229	0.046848073	0.042040816	0.05968254	0.086031746	0.067210884	0.0830839	0.07446712	0.07569161	0.097732426	0.085306122	0.077188209	0.097913832	0.08893424	0.071337868	0.071972789	0.101904762	0.049977324	0.053650794	0.103900227	0.048027211	0.036371882	0.073197279	0.039410431	0.045804989	0.084036281	0.039727891	0.049433107	0.047981859	0.083129252	0.11478458	0.038684807	0.049886621	0.036961451	0.076643991	0.055147392	0.088843537	0.048253968	0.047619048	0.103129252	0.081043084	0.092244898	0.092154195	0.095963719	0.083265306
¸ßË¹°×ÔëÉù´¦Àí (280).mp3	0.067619048	0.047573696	0.064036281	0.062267574	0.061133787	0.062630385	0.057369615	0.056462585	0.068571429	0.069024943	0.063764172	0.074512472	0.073922902	0.058276644	0.05170068	0.051746032	0.055646259	0.060952381	0.060589569	0.065578231	0.077913832	0.04893424	0.058866213	0.060997732	0.064807256	0.063310658	0.055283447	0.066575964	0.050793651	0.048253968	0.046984127	0.044036281	0.048208617	0.052335601	0.050975057	0.064444444	0.047165533	0.045487528	0.052380952	0.050204082	0.059092971	0.059365079	0.056780045	0.047029478	0.052108844	0.050884354	0.050566893	0.052698413	0.043537415
¸ßË¹°×ÔëÉù´¦Àí (281).mp3	0.039954649	0.046213152	0.047482993	0.099727891	0.171836735	0.090657596	0.052426304	0.072743764	0.056281179	0.072380952	0.076870748	0.072108844	0.11106576	0.055464853	0.04399093	0.07324263	0.100816327	0.064580499	0.062902494	0.055827664	0.047301587	0.048253968	0.060952381	0.064807256	0.046938776	0.039319728	0.054013605	0.058321995	0.046848073	0.052653061	0.060498866	0.053514739	0.045170068	0.049977324	0.065759637	0.059319728	0.04675737	0.056643991	0.058820862	0.061587302	0.054603175	0.051111111	0.056643991	0.053741497	0.064444444	0.053922902	0.043401361	0.063628118	0.067165533
¸ßË¹°×ÔëÉù´¦Àí (282).mp3	0.097732426	0.080408163	0.099591837	0.110839002	0.127891156	0.084535147	0.053015873	0.108480726	0.069206349	0.090521542	0.12861678	0.109705215	0.053741497	0.073424036	0.089433107	0.083945578	0.095192744	0.13478458	0.099138322	0.079591837	0.080589569	0.068979592	0.088662132	0.111972789	0.133287982	0.07478458	0.057414966	0.101678005	0.071927438	0.096870748	0.110430839	0.137006803	0.069070295	0.051337868	0.102947846	0.078185941	0.09138322	0.114421769	0.097369615	0.094058957	0.095192744	0.097460317	0.090385488	0.093786848	0.112108844	0.089886621	0.056553288	0.080272109	0.08154195
¸ßË¹°×ÔëÉù´¦Àí (283).mp3	0.082857143	0.101950113	0.06154195	0.086485261	0.100136054	0.06244898	0.098231293	0.082312925	0.085170068	0.101723356	0.085623583	0.061179138	0.083809524	0.079591837	0.075464853	0.101587302	0.061814059	0.078639456	0.073106576	0.083129252	0.068571429	0.087346939	0.079002268	0.085487528	0.082358277	0.07814059	0.087619048	0.075646259	0.092698413	0.090748299	0.073696145	0.092743764	0.091791383	0.064399093	0.071156463	0.078548753	0.073514739	0.061950113	0.053287982	0.050430839	0.052199546	0.062857143	0.070657596	0.064761905	0.062131519	0.07324263	0.073015873	0.076598639	0.069478458
¸ßË¹°×ÔëÉù´¦Àí (284).mp3	0.031201814	0.205895692	0.036099773	0.035238095	0.02154195	0.066213152	0.050702948	0.054603175	0.071201814	0.035600907	0.127528345	0.040362812	0.048571429	0.090975057	0.083718821	0.061496599	0.064897959	0.088344671	0.056643991	0.076734694	0.149614512	0.056870748	0.114875283	0.048843537	0.069705215	0.065487528	0.094240363	0.038276644	0.037823129	0.035056689	0.03446712	0.049070295	0.043129252	0.130430839	0.057006803	0.051655329	0.043854875	0.057687075	0.160952381	0.049705215	0.160952381	0.060181406	0.109705215	0.06430839	0.105941043	0.041587302	0.036371882	0.040090703	0.036281179
¸ßË¹°×ÔëÉù´¦Àí (285).mp3	0.061678005	0.061405896	0.0630839	0.067619048	0.05845805	0.041768707	0.048208617	0.054058957	0.06244898	0.101768707	0.073061224	0.066077098	0.054058957	0.048571429	0.088979592	0.139909297	0.080272109	0.072380952	0.071972789	0.070566893	0.056326531	0.040725624	0.038185941	0.043401361	0.035192744	0.04276644	0.033469388	0.046666667	0.047573696	0.091746032	0.051791383	0.066802721	0.053151927	0.052743764	0.084580499	0.080770975	0.078820862	0.059591837	0.060907029	0.06276644	0.048979592	0.047120181	0.046122449	0.051746032	0.051927438	0.048344671	0.048752834	0.051564626	0.04984127
¸ßË¹°×ÔëÉù´¦Àí (286).mp3	0.061768707	0.078956916	0.061723356	0.08244898	0.082358277	0.094240363	0.09260771	0.076326531	0.080090703	0.093333333	0.072154195	0.065079365	0.091927438	0.113106576	0.088571429	0.07138322	0.061995465	0.049977324	0.084353741	0.088208617	0.058684807	0.081179138	0.0830839	0.0769161	0.091609977	0.067528345	0.107120181	0.0830839	0.060816327	0.087256236	0.0969161	0.082176871	0.079591837	0.066258503	0.055464853	0.047936508	0.05446712	0.055736961	0.049705215	0.140272109	0.072063492	0.056190476	0.050521542	0.043628118	0.047528345	0.054920635	0.059863946	0.078321995	0.108571429
¸ßË¹°×ÔëÉù´¦Àí (287).mp3	0.055873016	0.039092971	0.046258503	0.049433107	0.047210884	0.046621315	0.037097506	0.05260771	0.048526077	0.03723356	0.050702948	0.057324263	0.047800454	0.041678005	0.059818594	0.053106576	0.049297052	0.047301587	0.046666667	0.056598639	0.050748299	0.047528345	0.05292517	0.043356009	0.044217687	0.061678005	0.05138322	0.048979592	0.064807256	0.045578231	0.039183673	0.071156463	0.067029478	0.052380952	0.042312925	0.041496599	0.048752834	0.047891156	0.041405896	0.051609977	0.040090703	0.034557823	0.04739229	0.039365079	0.038684807	0.064126984	0.043265306	0.053514739	0.043219955
¸ßË¹°×ÔëÉù´¦Àí (288).mp3	0.088707483	0.07138322	0.077188209	0.06585034	0.072199546	0.068979592	0.082630385	0.084535147	0.071247166	0.090113379	0.08829932	0.099455782	0.06675737	0.075782313	0.071473923	0.07106576	0.060997732	0.052154195	0.055736961	0.040090703	0.034557823	0.064580499	0.044081633	0.059183673	0.061678005	0.034104308	0.043310658	0.041405896	0.057913832	0.036825397	0.023356009	0.054104308	0.070839002	0.085351474	0.07600907	0.047709751	0.076643991	0.061451247	0.022902494	0.054376417	0.054104308	0.046303855	0.034648526	0.026802721	0.041768707	0.026984127	0.039637188	0.04031746	0.019092971
¸ßË¹°×ÔëÉù´¦Àí (289).mp3	0.100907029	0.030113379	0.026938776	0.012653061	0.013696145	0.053560091	0.031247166	0.024761905	0.039863946	0.015011338	0.012244898	0.032879819	0.083401361	0.034648526	0.030975057	0.010702948	0.009342404	0.036870748	0.039319728	0.026530612	0.037097506	0.015011338	0.027346939	0.071247166	0.076190476	0.072517007	0.033650794	0.013605442	0.028027211	0.023809524	0.017188209	0.023809524	0.023038549	0.011020408	0.023038549	0.030566893	0.068526077	0.059002268	0.034965986	0.012426304	0.013877551	0.022857143	0.03138322	0.032789116	0.03015873	0.030975057	0.042358277	0.078548753	0.119002268
¸ßË¹°×ÔëÉù´¦Àí (290).mp3	0.070204082	0.069795918	0.044807256	0.070204082	0.067709751	0.055419501	0.051201814	0.077505669	0.067891156	0.058004535	0.094603175	0.076780045	0.053696145	0.062993197	0.059501134	0.0661678	0.047981859	0.041904762	0.027845805	0.036145125	0.035963719	0.037777778	0.058004535	0.052562358	0.061269841	0.078730159	0.057913832	0.080453515	0.067301587	0.067800454	0.05814059	0.070068027	0.070702948	0.080725624	0.070022676	0.068117914	0.076099773	0.077097506	0.068798186	0.062585034	0.065804989	0.057641723	0.060408163	0.05446712	0.067755102	0.05537415	0.057278912	0.067120181	0.088480726
¸ßË¹°×ÔëÉù´¦Àí (291).mp3	0.065578231	0.048843537	0.058866213	0.065759637	0.079138322	0.067573696	0.026848073	0.045895692	0.027301587	0.028163265	0.04893424	0.045396825	0.041587302	0.048208617	0.053786848	0.029115646	0.054648526	0.05414966	0.05106576	0.046394558	0.042403628	0.056417234	0.045895692	0.046258503	0.070566893	0.035873016	0.03324263	0.053378685	0.055782313	0.04276644	0.045895692	0.025986395	0.044716553	0.045668934	0.0338322	0.039183673	0.043673469	0.04276644	0.063219955	0.06553288	0.041995465	0.058639456	0.039455782	0.05723356	0.049659864	0.045442177	0.060544218	0.035736961	0.022176871
¸ßË¹°×ÔëÉù´¦Àí (292).mp3	0.048707483	0.064535147	0.083673469	0.084761905	0.059773243	0.087619048	0.076417234	0.067256236	0.057777778	0.08031746	0.070521542	0.047800454	0.066848073	0.080634921	0.076099773	0.022176871	0.037777778	0.055464853	0.040770975	0.023129252	0.033696145	0.05414966	0.049433107	0.065351474	0.082267574	0.073015873	0.053469388	0.055600907	0.091519274	0.064126984	0.03138322	0.043673469	0.037777778	0.043809524	0.022312925	0.042312925	0.072653061	0.050204082	0.060952381	0.084671202	0.077278912	0.093514739	0.065442177	0.099138322	0.088163265	0.044399093	0.037052154	0.061405896	0.049795918
¸ßË¹°×ÔëÉù´¦Àí (293).mp3	0.046077098	0.032290249	0.048888889	0.036870748	0.049659864	0.039591837	0.055646259	0.052199546	0.042494331	0.033197279	0.036870748	0.040544218	0.049795918	0.046394558	0.033968254	0.045170068	0.04707483	0.043628118	0.040816327	0.040362812	0.037006803	0.048072562	0.049160998	0.039637188	0.047573696	0.051655329	0.038820862	0.044671202	0.043537415	0.050068027	0.049478458	0.034195011	0.055328798	0.065668934	0.042312925	0.038911565	0.038684807	0.040498866	0.069206349	0.057324263	0.055056689	0.040544218	0.035192744	0.045759637	0.049433107	0.028117914	0.036235828	0.054285714	0.066349206
¸ßË¹°×ÔëÉù´¦Àí (294).mp3	0.019773243	0.022403628	0.021088435	0.021496599	0.020136054	0.021632653	0.023537415	0.032562358	0.035464853	0.03446712	0.021995465	0.016145125	0.024081633	0.020589569	0.018185941	0.014557823	0.018639456	0.030929705	0.037460317	0.033650794	0.036054422	0.039047619	0.019455782	0.020997732	0.025306122	0.020498866	0.020816327	0.028979592	0.029070295	0.03569161	0.027482993	0.039773243	0.028843537	0.020997732	0.026303855	0.025623583	0.026984127	0.032743764	0.038095238	0.036145125	0.043764172	0.041179138	0.046213152	0.029115646	0.038367347	0.033469388	0.028979592	0.04122449	0.028798186
¸ßË¹°×ÔëÉù´¦Àí (295).mp3	0.067891156	0.075328798	0.087664399	0.081587302	0.074331066	0.067482993	0.087528345	0.078639456	0.072471655	0.080907029	0.088390023	0.08244898	0.073424036	0.080952381	0.079138322	0.065668934	0.075963719	0.062811791	0.069251701	0.078503401	0.082857143	0.080634921	0.065714286	0.075102041	0.071791383	0.067210884	0.067709751	0.072154195	0.078367347	0.073333333	0.075464853	0.0661678	0.061678005	0.059637188	0.072698413	0.078367347	0.069433107	0.061723356	0.064263039	0.067891156	0.07015873	0.065941043	0.070929705	0.072244898	0.06984127	0.072743764	0.060725624	0.071564626	0.068435374
¸ßË¹°×ÔëÉù´¦Àí (296).mp3	0.065668934	0.055827664	0.045170068	0.055147392	0.059455782	0.066213152	0.049659864	0.031972789	0.056145125	0.062630385	0.047845805	0.034648526	0.063492063	0.06031746	0.04521542	0.025714286	0.050113379	0.052698413	0.052335601	0.031609977	0.056145125	0.055555556	0.059410431	0.022947846	0.043446712	0.041814059	0.054058957	0.028662132	0.045986395	0.045578231	0.049433107	0.028888889	0.060181406	0.052154195	0.053333333	0.032743764	0.048072562	0.052517007	0.055918367	0.027210884	0.047755102	0.042857143	0.04707483	0.050657596	0.021315193	0.014739229	0.026303855	0.048707483	0.089387755
¸ßË¹°×ÔëÉù´¦Àí (297).mp3	0.075555556	0.071882086	0.06984127	0.071655329	0.06739229	0.069569161	0.065487528	0.062358277	0.047845805	0.059501134	0.073741497	0.077641723	0.080770975	0.074240363	0.069750567	0.07569161	0.069115646	0.071927438	0.076235828	0.078548753	0.058321995	0.06244898	0.066394558	0.064852608	0.069070295	0.063310658	0.061678005	0.070702948	0.068526077	0.062040816	0.072653061	0.087437642	0.078503401	0.087120181	0.07845805	0.076054422	0.071337868	0.068571429	0.071609977	0.069070295	0.066213152	0.05292517	0.037868481	0.046893424	0.038367347	0.050884354	0.066848073	0.071020408	0.057868481
¸ßË¹°×ÔëÉù´¦Àí (298).mp3	0.067709751	0.060770975	0.067891156	0.050748299	0.054603175	0.05814059	0.038049887	0.045079365	0.056961451	0.049659864	0.050113379	0.057687075	0.05292517	0.055736961	0.046439909	0.054920635	0.058911565	0.062675737	0.062176871	0.06122449	0.05814059	0.056961451	0.048163265	0.058730159	0.060680272	0.056235828	0.04893424	0.05968254	0.045759637	0.051746032	0.051247166	0.04	0.062176871	0.058866213	0.05877551	0.044671202	0.039501134	0.035782313	0.038231293	0.054195011	0.054104308	0.04952381	0.049070295	0.047709751	0.043718821	0.044943311	0.052154195	0.056326531	0.046984127
¸ßË¹°×ÔëÉù´¦Àí (299).mp3	0.051708333	0.0685	0.068541667	0.058875	0.059166667	0.045458333	0.045166667	0.040458333	0.049333333	0.0485	0.038166667	0.048458333	0.0485	0.053625	0.043958333	0.049041667	0.051291667	0.047708333	0.045625	0.050708333	0.044833333	0.066958333	0.044166667	0.047666667	0.048625	0.0495	0.044916667	0.051916667	0.051291667	0.058708333	0.057083333	0.052333333	0.0545	0.0555	0.051083333	0.050041667	0.048875	0.056208333	0.060041667	0.062291667	0.053541667	0.050291667	0.060166667	0.0575	0.073375	0.06075	0.057083333	0.072083333	0.060666667
¸ßË¹°×ÔëÉù´¦Àí (300).mp3	0.055419501	0.040181406	0.045396825	0.064399093	0.050113379	0.054965986	0.070839002	0.067165533	0.056190476	0.056326531	0.060907029	0.037324263	0.045941043	0.05723356	0.046394558	0.068344671	0.074195011	0.078185941	0.059818594	0.066213152	0.065260771	0.077596372	0.076643991	0.070022676	0.084761905	0.073560091	0.070612245	0.074376417	0.069115646	0.072834467	0.060090703	0.081269841	0.059455782	0.055555556	0.054920635	0.067845805	0.034648526	0.040816327	0.069795918	0.052743764	0.036643991	0.04521542	0.041269841	0.042947846	0.062494331	0.037278912	0.052834467	0.045079365	0.050566893
¸ßË¹°×ÔëÉù´¦Àí (301).mp3	0.076825397	0.087528345	0.057505669	0.088163265	0.04952381	0.028072562	0.064761905	0.084716553	0.055510204	0.068843537	0.109115646	0.121723356	0.104716553	0.071836735	0.09723356	0.096553288	0.109342404	0.074240363	0.101632653	0.15478458	0.095918367	0.028027211	0.060907029	0.09414966	0.108344671	0.068888889	0.100272109	0.134648526	0.128979592	0.07260771	0.038321995	0.075419501	0.084081633	0.059092971	0.032970522	0.045804989	0.042630385	0.025170068	0.037596372	0.03569161	0.074240363	0.099002268	0.048979592	0.036326531	0.060816327	0.047301587	0.032335601	0.030748299	0.050521542
¸ßË¹°×ÔëÉù´¦Àí (302).mp3	0.037596372	0.028072562	0.034195011	0.034195011	0.03845805	0.046077098	0.034920635	0.038548753	0.028662132	0.034965986	0.033151927	0.038548753	0.047165533	0.037097506	0.034648526	0.039183673	0.031247166	0.030113379	0.040272109	0.04829932	0.04585034	0.040907029	0.033877551	0.036326531	0.031156463	0.03106576	0.0369161	0.036235828	0.037505669	0.040861678	0.044399093	0.044535147	0.044217687	0.036326531	0.039138322	0.037097506	0.028662132	0.037278912	0.025895692	0.034512472	0.03138322	0.036190476	0.039546485	0.038820862	0.034648526	0.037369615	0.034058957	0.033333333	0.040544218
¸ßË¹°×ÔëÉù´¦Àí (303).mp3	0.132335601	0.09537415	0.126258503	0.161179138	0.428390023	0.450929705	0.419546485	0.149251701	0.092244898	0.152834467	0.099365079	0.39446712	0.227120181	0.166258503	0.092789116	0.108480726	0.149297052	0.117823129	0.117823129	0.211609977	0.230929705	0.126077098	0.139319728	0.122539683	0.117188209	0.326439909	0.25814059	0.153378685	0.117641723	0.123219955	0.078367347	0.088480726	0.158820862	0.158730159	0.117732426	0.072290249	0.089705215	0.165442177	0.144217687	0.207482993	0.090430839	0.159365079	0.200907029	0.196734694	0.074920635	0.098503401	0.119183673	0.089614512	0.102947846
¸ßË¹°×ÔëÉù´¦Àí (304).mp3	0.04521542	0.075963719	0.048888889	0.053786848	0.038276644	0.057596372	0.042358277	0.046984127	0.072653061	0.03600907	0.068072562	0.041043084	0.030249433	0.043718821	0.039365079	0.034421769	0.047573696	0.053514739	0.07170068	0.078276644	0.049206349	0.042630385	0.172108844	0.106621315	0.105124717	0.07814059	0.096326531	0.088752834	0.085170068	0.112290249	0.096281179	0.040045351	0.048253968	0.046394558	0.033333333	0.056961451	0.04739229	0.068752834	0.048707483	0.036689342	0.040634921	0.039501134	0.063446712	0.064671202	0.062222222	0.059863946	0.03569161	0.05478458	0.046122449
¸ßË¹°×ÔëÉù´¦Àí (305).mp3	0.043129252	0.012199546	0.032199546	0.020816327	0.033151927	0.016371882	0.032108844	0.02122449	0.031201814	0.016190476	0.03414966	0.015011338	0.03877551	0.012018141	0.02399093	0.014104308	0.044444444	0.020362812	0.044489796	0.022494331	0.027029478	0.015328798	0.057505669	0.021405896	0.04739229	0.015555556	0.030612245	0.014013605	0.024807256	0.017777778	0.034693878	0.013061224	0.030068027	0.015464853	0.029070295	0.013333333	0.023038549	0.021904762	0.022811791	0.014376417	0.025442177	0.017460317	0.022902494	0.013696145	0.024943311	0.021678005	0.02952381	0.025759637	0.029297052
¸ßË¹°×ÔëÉù´¦Àí (306).mp3	0.032970522	0.03877551	0.043401361	0.047936508	0.038049887	0.034965986	0.037097506	0.037052154	0.030430839	0.037142857	0.041496599	0.034285714	0.040861678	0.042040816	0.040680272	0.042494331	0.043900227	0.078321995	0.042267574	0.059410431	0.045986395	0.037732426	0.04585034	0.041360544	0.033469388	0.037052154	0.032380952	0.039092971	0.038639456	0.038367347	0.04430839	0.060634921	0.061088435	0.046848073	0.030068027	0.039274376	0.036054422	0.032834467	0.055192744	0.043809524	0.040725624	0.046349206	0.052199546	0.041587302	0.047482993	0.041269841	0.026349206	0.033197279	0.040362812
¸ßË¹°×ÔëÉù´¦Àí (307).mp3	0.033514739	0.029659864	0.026077098	0.025895692	0.031247166	0.020589569	0.038548753	0.03324263	0.041043084	0.040997732	0.041043084	0.028888889	0.031337868	0.036598639	0.030566893	0.037142857	0.02122449	0.024716553	0.018594104	0.037823129	0.026213152	0.033469388	0.040272109	0.099365079	0.017959184	0.021179138	0.032789116	0.056780045	0.05015873	0.033378685	0.03106576	0.031156463	0.044761905	0.025759637	0.031655329	0.039546485	0.043809524	0.045759637	0.058321995	0.034421769	0.043537415	0.028027211	0.029297052	0.0338322	0.036371882	0.035782313	0.025034014	0.021405896	0.029251701
¸ßË¹°×ÔëÉù´¦Àí (308).mp3	0.038095238	0.052698413	0.054829932	0.04462585	0.04031746	0.038367347	0.042857143	0.070566893	0.059229025	0.063129252	0.044036281	0.039183673	0.046213152	0.043582766	0.051428571	0.050839002	0.034285714	0.061814059	0.079319728	0.055328798	0.055873016	0.060272109	0.066258503	0.081768707	0.055238095	0.049433107	0.039546485	0.072789116	0.095192744	0.056825397	0.071927438	0.06	0.052063492	0.081723356	0.090839002	0.07755102	0.07047619	0.08154195	0.099637188	0.056190476	0.050566893	0.044444444	0.04553288	0.04	0.047845805	0.044535147	0.056507937	0.041768707	0.052471655
¸ßË¹°×ÔëÉù´¦Àí (309).mp3	0.025034014	0.022040816	0.025986395	0.020997732	0.045079365	0.030385488	0.044897959	0.029024943	0.039274376	0.055328798	0.036235828	0.020997732	0.024353741	0.043219955	0.048072562	0.035464853	0.025034014	0.025396825	0.025351474	0.020226757	0.035011338	0.035827664	0.01569161	0.027664399	0.034829932	0.038004535	0.042086168	0.030702948	0.027755102	0.028843537	0.020680272	0.04122449	0.045351474	0.035963719	0.023446712	0.034331066	0.026938776	0.039183673	0.038911565	0.029024943	0.027573696	0.035827664	0.048526077	0.038095238	0.026394558	0.044081633	0.047301587	0.035600907	0.036462585
¸ßË¹°×ÔëÉù´¦Àí (310).mp3	0.062312925	0.056598639	0.072562358	0.046848073	0.063945578	0.044671202	0.037460317	0.037596372	0.040861678	0.050068027	0.051564626	0.047936508	0.053469388	0.05877551	0.046893424	0.071746032	0.090022676	0.0461678	0.056780045	0.055555556	0.04707483	0.060362812	0.0569161	0.070068027	0.062040816	0.0630839	0.079818594	0.054013605	0.052834467	0.052335601	0.069569161	0.074512472	0.066712018	0.06276644	0.03755102	0.043945578	0.032834467	0.026984127	0.034739229	0.033560091	0.034920635	0.038548753	0.048117914	0.0430839	0.036145125	0.029931973	0.028662132	0.032879819	0.035102041
¸ßË¹°×ÔëÉù´¦Àí (311).mp3	0.050022676	0.04276644	0.045170068	0.055147392	0.109569161	0.077052154	0.063219955	0.077278912	0.040090703	0.050204082	0.113151927	0.038730159	0.065668934	0.057460317	0.079818594	0.105623583	0.090748299	0.04984127	0.075011338	0.048163265	0.045804989	0.033922902	0.09814059	0.057505669	0.11260771	0.080816327	0.06893424	0.052653061	0.040907029	0.043129252	0.039365079	0.030068027	0.061088435	0.048979592	0.046984127	0.057006803	0.042312925	0.072834467	0.073968254	0.082494331	0.042222222	0.053061224	0.032562358	0.04984127	0.053877551	0.042312925	0.059501134	0.074104308	0.041995465
¸ßË¹°×ÔëÉù´¦Àí (312).mp3	0.037823129	0.04276644	0.039773243	0.020634921	0.033015873	0.039138322	0.044943311	0.040272109	0.032063492	0.051473923	0.053877551	0.051111111	0.054195011	0.072789116	0.041678005	0.047210884	0.043537415	0.037460317	0.035827664	0.053106576	0.039546485	0.042222222	0.044172336	0.05446712	0.041678005	0.030521542	0.021405896	0.026439909	0.020362812	0.035419501	0.038820862	0.042902494	0.050068027	0.042494331	0.040272109	0.041043084	0.037278912	0.032199546	0.039229025	0.045396825	0.0430839	0.039092971	0.04154195	0.029705215	0.028888889	0.037142857	0.031882086	0.037596372	0.038276644
¸ßË¹°×ÔëÉù´¦Àí (313).mp3	0.045170068	0.041995465	0.060952381	0.063310658	0.056462585	0.041269841	0.037460317	0.043310658	0.037460317	0.040181406	0.03292517	0.041904762	0.04122449	0.053061224	0.049795918	0.042222222	0.039092971	0.039092971	0.036598639	0.041995465	0.027029478	0.06430839	0.044988662	0.066984127	0.043764172	0.052244898	0.047619048	0.063174603	0.06893424	0.084036281	0.156780045	0.06430839	0.044172336	0.053741497	0.076553288	0.073741497	0.05723356	0.065306122	0.067800454	0.079546485	0.080181406	0.053922902	0.069886621	0.070249433	0.061995465	0.063265306	0.071746032	0.04893424	0.064807256
¸ßË¹°×ÔëÉù´¦Àí (314).mp3	0.068662132	0.055147392	0.058820862	0.100816327	0.061814059	0.038820862	0.083764172	0.07170068	0.04675737	0.118820862	0.057641723	0.082585034	0.034557823	0.04185941	0.06399093	0.077369615	0.070793651	0.099863946	0.063219955	0.03537415	0.031428571	0.02829932	0.030340136	0.04154195	0.07537415	0.062811791	0.047210884	0.032789116	0.052562358	0.042993197	0.042267574	0.036281179	0.037414966	0.056734694	0.038866213	0.021496599	0.028752834	0.021496599	0.024852608	0.045578231	0.055011338	0.048390023	0.029659864	0.044897959	0.051655329	0.049795918	0.042131519	0.042131519	0.043038549
¸ßË¹°×ÔëÉù´¦Àí (315).mp3	0.044988662	0.058049887	0.070839002	0.097324263	0.064988662	0.132426304	0.145668934	0.064217687	0.062811791	0.049886621	0.075963719	0.085578231	0.096643991	0.08739229	0.045986395	0.073015873	0.07845805	0.059909297	0.067256236	0.076371882	0.053151927	0.061088435	0.070204082	0.064399093	0.080408163	0.078004535	0.093922902	0.066213152	0.072335601	0.089070295	0.082086168	0.041768707	0.106213152	0.140770975	0.042131519	0.040816327	0.104988662	0.120725624	0.048662132	0.066303855	0.073015873	0.073151927	0.08984127	0.123628118	0.048072562	0.039773243	0.058820862	0.062857143	0.067891156
¸ßË¹°×ÔëÉù´¦Àí (316).mp3	0.084535147	0.062312925	0.066258503	0.085306122	0.073287982	0.083038549	0.051564626	0.05814059	0.064988662	0.071836735	0.068208617	0.07537415	0.080045351	0.074013605	0.093333333	0.085668934	0.091428571	0.094512472	0.095918367	0.092789116	0.073378685	0.079092971	0.070975057	0.079002268	0.071292517	0.076780045	0.066122449	0.073696145	0.082358277	0.077414966	0.091655329	0.100045351	0.073786848	0.079274376	0.083265306	0.079365079	0.085578231	0.08952381	0.089070295	0.093514739	0.090929705	0.086031746	0.080136054	0.070204082	0.073786848	0.069569161	0.077052154	0.073696145	0.069206349
¸ßË¹°×ÔëÉù´¦Àí (317).mp3	0.107936508	0.132789116	0.065170068	0.055147392	0.065260771	0.184807256	0.039365079	0.038911565	0.031609977	0.034965986	0.041043084	0.169160998	0.097732426	0.091655329	0.159319728	0.117641723	0.101133787	0.044036281	0.066031746	0.074512472	0.057369615	0.079546485	0.105578231	0.090294785	0.09968254	0.070748299	0.130839002	0.071564626	0.044852608	0.052789116	0.108072562	0.08675737	0.060952381	0.064444444	0.053968254	0.055555556	0.049251701	0.073922902	0.066938776	0.121950113	0.077324263	0.060045351	0.046394558	0.076961451	0.042675737	0.105668934	0.069569161	0.127210884	0.038049887
¸ßË¹°×ÔëÉù´¦Àí (318).mp3	0.018684807	0.018956916	0.019773243	0.018503401	0.020090703	0.017505669	0.016870748	0.019410431	0.01755102	0.019229025	0.018231293	0.026213152	0.022494331	0.018049887	0.017142857	0.020589569	0.020498866	0.024126984	0.021043084	0.02031746	0.022131519	0.021678005	0.023401361	0.023219955	0.022494331	0.016553288	0.018367347	0.018412698	0.018548753	0.024172336	0.025260771	0.022267574	0.026712018	0.016553288	0.018004535	0.018321995	0.019365079	0.018321995	0.017414966	0.021315193	0.019863946	0.025034014	0.020952381	0.021496599	0.022403628	0.02154195	0.02707483	0.023174603	0.027210884
¸ßË¹°×ÔëÉù´¦Àí (319).mp3	0.066394558	0.051655329	0.06553288	0.061405896	0.049024943	0.065714286	0.053151927	0.047029478	0.107029478	0.103219955	0.106485261	0.096643991	0.11446712	0.116825397	0.101133787	0.103673469	0.110748299	0.037460317	0.058367347	0.030566893	0.044671202	0.069206349	0.036235828	0.036961451	0.031428571	0.037868481	0.057097506	0.045986395	0.04276644	0.057414966	0.043446712	0.048979592	0.057732426	0.041587302	0.038639456	0.040226757	0.060136054	0.042358277	0.078911565	0.038730159	0.040816327	0.049342404	0.038367347	0.048843537	0.031836735	0.031156463	0.046984127	0.071972789	0.032653061
¸ßË¹°×ÔëÉù´¦Àí (320).mp3	0.059183673	0.077732426	0.05755102	0.1030839	0.081587302	0.062857143	0.053378685	0.058956916	0.048208617	0.043718821	0.04893424	0.046893424	0.076417234	0.057823129	0.075510204	0.086712018	0.083900227	0.09814059	0.067029478	0.065487528	0.065351474	0.056507937	0.081904762	0.049886621	0.064852608	0.053106576	0.05569161	0.052698413	0.056734694	0.073333333	0.063310658	0.142494331	0.074648526	0.070204082	0.099773243	0.075646259	0.072063492	0.065260771	0.079591837	0.067755102	0.089569161	0.059183673	0.062176871	0.062947846	0.133696145	0.066213152	0.080362812	0.088163265	0.062857143
¸ßË¹°×ÔëÉù´¦Àí (321).mp3	0.035464853	0.055192744	0.078004535	0.063401361	0.054693878	0.104671202	0.113287982	0.113469388	0.10521542	0.113378685	0.053741497	0.013197279	0.02739229	0.016099773	0.025079365	0.029750567	0.058276644	0.044807256	0.053333333	0.070884354	0.06829932	0.080861678	0.101043084	0.096734694	0.038820862	0.028571429	0.04244898	0.035283447	0.061632653	0.045079365	0.053741497	0.052879819	0.102675737	0.101179138	0.09755102	0.128390023	0.084897959	0.061133787	0.027210884	0.01814059	0.017505669	0.011292517	0.023038549	0.039818594	0.037278912	0.024897959	0.045714286	0.042721088	0.055011338
¸ßË¹°×ÔëÉù´¦Àí (322).mp3	0.02185941	0.022403628	0.026893424	0.022086168	0.040725624	0.019501134	0.030204082	0.042811791	0.019909297	0.018185941	0.02462585	0.018503401	0.01968254	0.015600907	0.027936508	0.025079365	0.017142857	0.017959184	0.022630385	0.024217687	0.034376417	0.027210884	0.030385488	0.026213152	0.022630385	0.0261678	0.034739229	0.02122449	0.028662132	0.022176871	0.037596372	0.022222222	0.025124717	0.019047619	0.024399093	0.016961451	0.029931973	0.020725624	0.035192744	0.038095238	0.020272109	0.016553288	0.028253968	0.021269841	0.02585034	0.019319728	0.025260771	0.020408163	0.018684807
¸ßË¹°×ÔëÉù´¦Àí (323).mp3	0.023219955	0.028707483	0.021950113	0.022131519	0.022721088	0.029795918	0.024172336	0.025260771	0.052562358	0.033605442	0.032063492	0.018276644	0.032970522	0.023900227	0.023129252	0.02707483	0.034739229	0.03015873	0.01968254	0.034104308	0.023582766	0.025442177	0.03755102	0.056870748	0.027709751	0.020045351	0.030929705	0.036054422	0.01600907	0.020408163	0.041088435	0.033378685	0.029614512	0.025260771	0.043582766	0.021496599	0.022358277	0.029569161	0.042993197	0.029795918	0.017959184	0.026893424	0.02707483	0.020634921	0.022585034	0.049297052	0.037596372	0.027029478	0.026802721
¸ßË¹°×ÔëÉù´¦Àí (324).mp3	0.019229025	0.017414966	0.023854875	0.026122449	0.015963719	0.018548753	0.020907029	0.014512472	0.014875283	0.018503401	0.017369615	0.019501134	0.024671202	0.037732426	0.029342404	0.017188209	0.018639456	0.016780045	0.018004535	0.025941043	0.020498866	0.020770975	0.022857143	0.020136054	0.017823129	0.02399093	0.011564626	0.014421769	0.015600907	0.021950113	0.023809524	0.015238095	0.028526077	0.035782313	0.035736961	0.044263039	0.016643991	0.019727891	0.022585034	0.01478458	0.021904762	0.029024943	0.020544218	0.022176871	0.0430839	0.01968254	0.015646259	0.199501134	0.042539683
¸ßË¹°×ÔëÉù´¦Àí (325).mp3	0.020408163	0.021269841	0.020408163	0.016870748	0.024399093	0.032970522	0.020136054	0.025986395	0.023446712	0.025079365	0.019183673	0.019591837	0.027845805	0.026439909	0.037052154	0.017823129	0.02276644	0.021179138	0.02122449	0.022131519	0.01877551	0.020725624	0.026530612	0.025759637	0.022947846	0.018594104	0.024671202	0.019229025	0.019410431	0.025170068	0.025170068	0.016462585	0.016281179	0.019092971	0.024807256	0.030748299	0.016235828	0.030340136	0.022358277	0.024535147	0.019909297	0.02244898	0.018548753	0.028253968	0.020770975	0.024807256	0.022040816	0.034603175	0.023129252
¸ßË¹°×ÔëÉù´¦Àí (326).mp3	0.042539683	0.043673469	0.048752834	0.034421769	0.063446712	0.045170068	0.046485261	0.037959184	0.038639456	0.039410431	0.037505669	0.05414966	0.046213152	0.038956916	0.048253968	0.044172336	0.058185941	0.052380952	0.048208617	0.04521542	0.046984127	0.067482993	0.042267574	0.04399093	0.047301587	0.045623583	0.053514739	0.047210884	0.049931973	0.04707483	0.04739229	0.04952381	0.044580499	0.041904762	0.055555556	0.048208617	0.046575964	0.050113379	0.057959184	0.05170068	0.051564626	0.044081633	0.0538322	0.047709751	0.03814059	0.050521542	0.044036281	0.037959184	0.043401361
¸ßË¹°×ÔëÉù´¦Àí (327).mp3	0.075464853	0.064399093	0.062585034	0.063718821	0.072335601	0.069206349	0.064897959	0.063628118	0.072380952	0.082675737	0.058412698	0.076054422	0.070204082	0.056417234	0.058548753	0.093786848	0.07723356	0.053424036	0.053877551	0.064535147	0.063673469	0.052063492	0.057006803	0.058639456	0.055464853	0.06585034	0.065578231	0.057142857	0.050657596	0.067709751	0.059727891	0.066621315	0.065170068	0.063219955	0.070204082	0.063900227	0.061814059	0.04984127	0.044943311	0.046712018	0.041995465	0.04430839	0.04984127	0.045442177	0.039229025	0.033968254	0.044943311	0.05414966	0.046938776
¸ßË¹°×ÔëÉù´¦Àí (328).mp3	0.169931973	0.106666667	0.066258503	0.059410431	0.057278912	0.054512472	0.067619048	0.06739229	0.043356009	0.060226757	0.044172336	0.062993197	0.076870748	0.036734694	0.034739229	0.032290249	0.035555556	0.030430839	0.032743764	0.039591837	0.039818594	0.04861678	0.03814059	0.077687075	0.082585034	0.120272109	0.14585034	0.037777778	0.06276644	0.059637188	0.057097506	0.104807256	0.112018141	0.139229025	0.03723356	0.061179138	0.043809524	0.036598639	0.035102041	0.03260771	0.036870748	0.044580499	0.042494331	0.058820862	0.066303855	0.066893424	0.050884354	0.043129252	0.062222222
¸ßË¹°×ÔëÉù´¦Àí (329).mp3	0.069115646	0.062857143	0.045941043	0.036507937	0.041814059	0.067573696	0.045986395	0.037142857	0.048253968	0.053786848	0.063854875	0.066349206	0.056417234	0.055238095	0.056598639	0.062040816	0.066077098	0.054648526	0.059229025	0.068888889	0.071746032	0.059410431	0.054013605	0.045759637	0.09446712	0.114920635	0.089750567	0.089387755	0.077505669	0.069886621	0.123356009	0.090340136	0.128027211	0.158321995	0.056825397	0.106530612	0.106666667	0.08122449	0.173514739	0.069977324	0.09292517	0.114603175	0.098956916	0.13814059	0.195192744	0.068798186	0.069024943	0.074829932	0.069750567
¸ßË¹°×ÔëÉù´¦Àí (330).mp3	0.066712018	0.046666667	0.056689342	0.065034014	0.074331066	0.029387755	0.025442177	0.044988662	0.049795918	0.054965986	0.027800454	0.031746032	0.053333333	0.03414966	0.032653061	0.035147392	0.055238095	0.069931973	0.030340136	0.078820862	0.097868481	0.046666667	0.034557823	0.060907029	0.055011338	0.032380952	0.092335601	0.03478458	0.031836735	0.037414966	0.10553288	0.038594104	0.050884354	0.031791383	0.05814059	0.030385488	0.112743764	0.044807256	0.024353741	0.040226757	0.032063492	0.06276644	0.03414966	0.044852608	0.026303855	0.027664399	0.044217687	0.030430839	0.028344671
¸ßË¹°×ÔëÉù´¦Àí (331).mp3	0.045714286	0.044489796	0.155464853	0.159229025	0.037959184	0.033786848	0.087845805	0.03446712	0.041179138	0.051791383	0.199092971	0.045759637	0.039501134	0.037052154	0.058185941	0.067165533	0.044081633	0.188344671	0.217278912	0.039501134	0.035464853	0.047619048	0.076553288	0.047709751	0.089387755	0.149024943	0.043446712	0.043265306	0.042857143	0.113560091	0.026349206	0.029705215	0.107891156	0.034557823	0.033696145	0.041950113	0.115328798	0.034376417	0.032108844	0.137097506	0.251882086	0.032517007	0.05723356	0.037732426	0.047482993	0.048707483	0.044172336	0.056417234	0.032653061
¸ßË¹°×ÔëÉù´¦Àí (332).mp3	0.050068027	0.079365079	0.091473923	0.050566893	0.059863946	0.077777778	0.086077098	0.07015873	0.055147392	0.050204082	0.045260771	0.047165533	0.069614512	0.050929705	0.067936508	0.063310658	0.04893424	0.056780045	0.058594104	0.045941043	0.052698413	0.07324263	0.063129252	0.042947846	0.056054422	0.059410431	0.054829932	0.060680272	0.06675737	0.0630839	0.061632653	0.064671202	0.068888889	0.067845805	0.050294785	0.066666667	0.070929705	0.080680272	0.073605442	0.070748299	0.063945578	0.050929705	0.050975057	0.056054422	0.058956916	0.055510204	0.060408163	0.061904762	0.065759637
¸ßË¹°×ÔëÉù´¦Àí (333).mp3	0.127437642	0.086439909	0.061950113	0.085396825	0.095102041	0.094557823	0.063809524	0.087709751	0.097687075	0.095918367	0.066394558	0.073015873	0.081405896	0.082811791	0.068571429	0.068752834	0.076643991	0.063174603	0.085034014	0.078321995	0.089705215	0.080272109	0.095873016	0.090839002	0.08829932	0.07478458	0.072562358	0.072380952	0.082811791	0.068979592	0.06553288	0.077142857	0.058095238	0.068480726	0.076190476	0.083628118	0.078548753	0.083219955	0.087528345	0.082675737	0.071972789	0.072698413	0.078412698	0.074376417	0.059954649	0.073151927	0.07292517	0.089387755	0.085351474
¸ßË¹°×ÔëÉù´¦Àí (334).mp3	0.082902494	0.083265306	0.108707483	0.084807256	0.070385488	0.079319728	0.086984127	0.087528345	0.087936508	0.093968254	0.09845805	0.076507937	0.103764172	0.090929705	0.086712018	0.090113379	0.071201814	0.071428571	0.074421769	0.085351474	0.097505669	0.083219955	0.100680272	0.0861678	0.096825397	0.084716553	0.078412698	0.080362812	0.080498866	0.08675737	0.082176871	0.098004535	0.085260771	0.085260771	0.111882086	0.079183673	0.079410431	0.078866213	0.088253968	0.074376417	0.087845805	0.07968254	0.090113379	0.094376417	0.080408163	0.084489796	0.087256236	0.076145125	0.080498866
¸ßË¹°×ÔëÉù´¦Àí (335).mp3	0.034512472	0.09292517	0.022675737	0.033197279	0.057641723	0.026077098	0.035464853	0.032018141	0.030657596	0.104943311	0.087800454	0.102811791	0.092743764	0.062086168	0.082494331	0.026893424	0.018185941	0.088072562	0.018004535	0.028480726	0.094875283	0.054195011	0.021678005	0.033786848	0.065986395	0.025986395	0.017188209	0.039183673	0.131927438	0.031337868	0.021950113	0.032879819	0.112471655	0.026802721	0.102902494	0.023356009	0.041451247	0.044535147	0.037006803	0.03260771	0.020272109	0.023038549	0.099501134	0.040816327	0.093287982	0.031292517	0.016734694	0.047256236	0.084535147
¸ßË¹°×ÔëÉù´¦Àí (336).mp3	0.039818594	0.063628118	0.048390023	0.055736961	0.021269841	0.039138322	0.054512472	0.05170068	0.03047619	0.038548753	0.051337868	0.020861678	0.044716553	0.047664399	0.050929705	0.056371882	0.065986395	0.042902494	0.05600907	0.016235828	0.030975057	0.049614512	0.025034014	0.034920635	0.03047619	0.045714286	0.023356009	0.025124717	0.06521542	0.041950113	0.034195011	0.033151927	0.039410431	0.036689342	0.022630385	0.023038549	0.065986395	0.0138322	0.024081633	0.041088435	0.028707483	0.010884354	0.051836735	0.060997732	0.03446712	0.036054422	0.027755102	0.040181406	0.054693878
¸ßË¹°×ÔëÉù´¦Àí (337).mp3	0.054331066	0.036099773	0.039591837	0.030430839	0.037052154	0.046575964	0.030839002	0.04675737	0.04244898	0.039909297	0.042494331	0.051972789	0.040272109	0.04276644	0.035056689	0.035283447	0.027346939	0.014739229	0.040181406	0.061814059	0.068027211	0.060680272	0.055464853	0.064036281	0.077142857	0.074331066	0.077641723	0.067936508	0.071609977	0.069115646	0.056235828	0.045170068	0.065623583	0.068072562	0.083537415	0.065306122	0.063537415	0.07015873	0.060408163	0.058594104	0.054557823	0.049251701	0.051882086	0.065306122	0.053197279	0.066077098	0.06984127	0.069659864	0.070793651
¸ßË¹°×ÔëÉù´¦Àí (338).mp3	0.021723356	0.022721088	0.022312925	0.030566893	0.032244898	0.031519274	0.032789116	0.037823129	0.036145125	0.030975057	0.035510204	0.029614512	0.031247166	0.04521542	0.051972789	0.052063492	0.052290249	0.041179138	0.032290249	0.023809524	0.028435374	0.032199546	0.032063492	0.030975057	0.028390023	0.031247166	0.026575964	0.025079365	0.039138322	0.053968254	0.052517007	0.050521542	0.029433107	0.022675737	0.021269841	0.021451247	0.019501134	0.023582766	0.030249433	0.033151927	0.028480726	0.022630385	0.026666667	0.022358277	0.023446712	0.025578231	0.030430839	0.040181406	0.044126984
¸ßË¹°×ÔëÉù´¦Àí (339).mp3	0.044489796	0.06244898	0.054557823	0.043537415	0.0430839	0.042222222	0.038503401	0.03968254	0.032335601	0.041723356	0.043809524	0.035600907	0.02893424	0.041768707	0.036281179	0.064716553	0.042176871	0.038367347	0.036825397	0.041496599	0.038276644	0.034920635	0.039138322	0.031247166	0.039229025	0.028979592	0.032244898	0.025714286	0.019637188	0.038231293	0.036417234	0.034965986	0.039410431	0.028344671	0.031292517	0.037732426	0.032789116	0.038231293	0.041678005	0.031201814	0.030657596	0.028843537	0.033560091	0.033015873	0.051337868	0.042312925	0.040634921	0.041179138	0.045759637
¸ßË¹°×ÔëÉù´¦Àí (340).mp3	0.151247166	0.135464853	0.16707483	0.131473923	0.137324263	0.135328798	0.212879819	0.18707483	0.106621315	0.142267574	0.146394558	0.135873016	0.019909297	0.08707483	0.024943311	0.193968254	0.133560091	0.128662132	0.16462585	0.158911565	0.021133787	0.094603175	0.14185941	0.211882086	0.097687075	0.020362812	0.042630385	0.047845805	0.064580499	0.015510204	0.059863946	0.147619048	0.069115646	0.01170068	0.325668934	0.060952381	0.019410431	0.137687075	0.035963719	0.020861678	0.071428571	0.06707483	0.00952381	0.144988662	0.164761905	0.048253968	0.056643991	0.216326531	0.083628118
¸ßË¹°×ÔëÉù´¦Àí (341).mp3	0.031541667	0.017875	0.014708333	0.019291667	0.008208333	0.011791667	0.024958333	0.03025	0.010125	0.010666667	0.010291667	0.007541667	0.010291667	0.008041667	0.009708333	0.008458333	0.014666667	0.031625	0.033708333	0.036083333	0.027708333	0.030291667	0.036125	0.03525	0.032458333	0.029791667	0.0245	0.027	0.021541667	0.023208333	0.0165	0.017958333	0.018291667	0.012083333	0.01225	0.0185	0.025041667	0.033166667	0.031916667	0.028	0.031166667	0.025208333	0.022	0.019375	0.017166667	0.020958333	0.031791667	0.0145	0.009
¸ßË¹°×ÔëÉù´¦Àí (342).mp3	0.014285714	0.016598639	0.020725624	0.011292517	0.014058957	0.029024943	0.011836735	0.026258503	0.034875283	0.011473923	0.01968254	0.021723356	0.013287982	0.040861678	0.022494331	0.009886621	0.036870748	0.012108844	0.017052154	0.024807256	0.010521542	0.02031746	0.021360544	0.009569161	0.01446712	0.018639456	0.011836735	0.021043084	0.023129252	0.011609977	0.042086168	0.020045351	0.011972789	0.023219955	0.015238095	0.012063492	0.044761905	0.013151927	0.0138322	0.026984127	0.011428571	0.010340136	0.012018141	0.009478458	0.011791383	0.020770975	0.008571429	0.012471655	0.009614512
¸ßË¹°×ÔëÉù´¦Àí (343).mp3	0.021875	0.01775	0.029333333	0.025708333	0.041416667	0.027416667	0.033916667	0.03425	0.034583333	0.021583333	0.031333333	0.032625	0.031583333	0.033541667	0.051041667	0.04425	0.046208333	0.034291667	0.046125	0.036916667	0.071375	0.039666667	0.042583333	0.038875	0.044041667	0.02025	0.056291667	0.045916667	0.027041667	0.06	0.050083333	0.022791667	0.051833333	0.03225	0.023333333	0.046166667	0.039458333	0.025458333	0.054416667	0.041	0.03725	0.071458333	0.035125	0.025458333	0.057583333	0.033458333	0.034625	0.045916667	0.029958333
¸ßË¹°×ÔëÉù´¦Àí (344).mp3	0.053424036	0.066349206	0.052517007	0.04707483	0.054240363	0.053061224	0.066848073	0.053922902	0.074058957	0.069705215	0.064988662	0.043219955	0.028798186	0.036598639	0.027528345	0.023809524	0.036326531	0.025034014	0.031156463	0.026077098	0.033061224	0.021995465	0.03414966	0.022993197	0.031473923	0.028888889	0.032063492	0.029569161	0.024263039	0.029024943	0.022040816	0.035056689	0.024126984	0.028480726	0.024036281	0.032244898	0.023265306	0.032108844	0.032743764	0.025941043	0.030249433	0.023582766	0.038503401	0.038548753	0.038004535	0.040181406	0.037959184	0.032154195	0.042267574
¸ßË¹°×ÔëÉù´¦Àí (345).mp3	0.039410431	0.030566893	0.032426304	0.049931973	0.041768707	0.048344671	0.042539683	0.048480726	0.041950113	0.036961451	0.050884354	0.039818594	0.052743764	0.050521542	0.045578231	0.051247166	0.038956916	0.049297052	0.040544218	0.050793651	0.04675737	0.038049887	0.056145125	0.044807256	0.051156463	0.0461678	0.04276644	0.048435374	0.050385488	0.053333333	0.051791383	0.051609977	0.049614512	0.076870748	0.075328798	0.061043084	0.054013605	0.078820862	0.083582766	0.108117914	0.060634921	0.043265306	0.074739229	0.102857143	0.060090703	0.037278912	0.053469388	0.049931973	0.075873016
¸ßË¹°×ÔëÉù´¦Àí (346).mp3	0.073197279	0.053151927	0.096553288	0.064081633	0.076326531	0.047528345	0.061360544	0.078367347	0.055192744	0.049931973	0.069433107	0.074331066	0.055464853	0.043582766	0.051609977	0.070521542	0.064807256	0.090884354	0.05877551	0.071791383	0.052063492	0.043174603	0.091609977	0.035963719	0.090748299	0.079773243	0.087256236	0.040816327	0.061315193	0.058639456	0.078730159	0.114376417	0.212517007	0.077369615	0.096462585	0.048117914	0.124081633	0.256235828	0.047210884	0.110884354	0.067120181	0.082857143	0.030839002	0.065124717	0.053333333	0.04707483	0.116190476	0.079229025	0.076099773
¸ßË¹°×ÔëÉù´¦Àí (347).mp3	0.034013605	0.028344671	0.035510204	0.035147392	0.050113379	0.059818594	0.022494331	0.054104308	0.033786848	0.053106576	0.067301587	0.0338322	0.026031746	0.060045351	0.059501134	0.053333333	0.07537415	0.024580499	0.049206349	0.051564626	0.055192744	0.070521542	0.082675737	0.022630385	0.063718821	0.04585034	0.065306122	0.050294785	0.032108844	0.022721088	0.05138322	0.034875283	0.039818594	0.078684807	0.036190476	0.0461678	0.046485261	0.053106576	0.054603175	0.065396825	0.024943311	0.064535147	0.061587302	0.065941043	0.05845805	0.047120181	0.02861678	0.061179138	0.040453515
¸ßË¹°×ÔëÉù´¦Àí (348).mp3	0.098503401	0.022947846	0.026893424	0.118412698	0.141451247	0.015056689	0.017052154	0.042675737	0.10276644	0.1538322	0.017278912	0.034875283	0.062403628	0.026258503	0.024036281	0.018594104	0.016371882	0.025487528	0.107210884	0.021043084	0.016099773	0.031292517	0.12122449	0.135192744	0.01845805	0.016598639	0.052154195	0.104263039	0.036054422	0.056054422	0.044761905	0.040498866	0.135555556	0.304444444	0.047800454	0.16553288	0.08244898	0.072108844	0.447936508	0.330113379	0.10707483	0.062086168	0.032426304	0.024489796	0.196870748	0.109750567	0.080589569	0.136961451	0.09106576
¸ßË¹°×ÔëÉù´¦Àí (349).mp3	0.127891156	0.076190476	0.075328798	0.111746032	0.129795918	0.10462585	0.081088435	0.106439909	0.085260771	0.048888889	0.06585034	0.120408163	0.015827664	0.014739229	0.092108844	0.271156463	0.262403628	0.222539683	0.107573696	0.075192744	0.078503401	0.125714286	0.218684807	0.266394558	0.279002268	0.298185941	0.319092971	0.284399093	0.226848073	0.106303855	0.080589569	0.091020408	0.144399093	0.200362812	0.253106576	0.296780045	0.203854875	0.068253968	0.151609977	0.174013605	0.132426304	0.135646259	0.16430839	0.18154195	0.167346939	0.171746032	0.258185941	0.193877551	0.201768707
¸ßË¹°×ÔëÉù´¦Àí (350).mp3	0.032244898	0.054195011	0.042857143	0.021904762	0.044535147	0.036870748	0.062902494	0.0538322	0.049160998	0.053015873	0.045396825	0.059818594	0.056507937	0.042131519	0.051337868	0.053197279	0.096643991	0.04893424	0.045396825	0.051882086	0.04893424	0.050521542	0.046712018	0.026485261	0.053287982	0.031791383	0.037278912	0.044172336	0.043900227	0.041451247	0.044126984	0.046712018	0.037097506	0.043265306	0.056598639	0.033333333	0.048208617	0.067301587	0.047891156	0.049614512	0.062993197	0.030793651	0.029433107	0.028208617	0.034920635	0.029659864	0.033877551	0.032063492	0.037369615
¸ßË¹°×ÔëÉù´¦Àí (351).mp3	0.023900227	0.032517007	0.029478458	0.038820862	0.0461678	0.034512472	0.032970522	0.027256236	0.027845805	0.031927438	0.043809524	0.043854875	0.040408163	0.035102041	0.025351474	0.025759637	0.032380952	0.037278912	0.038231293	0.046394558	0.031746032	0.031247166	0.027256236	0.030430839	0.038185941	0.043900227	0.053151927	0.042494331	0.045759637	0.045306122	0.052698413	0.050884354	0.059455782	0.05260771	0.07845805	0.063219955	0.054285714	0.032562358	0.025442177	0.021360544	0.021723356	0.023718821	0.031156463	0.032834467	0.022494331	0.024761905	0.018866213	0.024761905	0.020045351
¸ßË¹°×ÔëÉù´¦Àí (352).mp3	0.130430839	0.102358277	0.110204082	0.105351474	0.138956916	0.118185941	0.076643991	0.08122449	0.086893424	0.091156463	0.095283447	0.071428571	0.073877551	0.08276644	0.079546485	0.090249433	0.097641723	0.067891156	0.103038549	0.100453515	0.091292517	0.098367347	0.081496599	0.080272109	0.097278912	0.079546485	0.123537415	0.092154195	0.068888889	0.094603175	0.102630385	0.099501134	0.103854875	0.082494331	0.082857143	0.122222222	0.084580499	0.104761905	0.092562358	0.072789116	0.092653061	0.108344671	0.103673469	0.113786848	0.090748299	0.087528345	0.10707483	0.089931973	0.119092971
¸ßË¹°×ÔëÉù´¦Àí (353).mp3	0.0430839	0.073015873	0.092335601	0.079365079	0.122721088	0.054058957	0.059909297	0.089433107	0.097278912	0.0769161	0.076190476	0.027210884	0.061632653	0.043356009	0.032653061	0.099909297	0.036553288	0.038730159	0.099546485	0.076462585	0.056825397	0.066439909	0.045895692	0.052562358	0.018684807	0.040498866	0.08984127	0.028027211	0.026349206	0.094331066	0.065260771	0.05138322	0.03047619	0.029342404	0.033287982	0.040816327	0.034648526	0.091337868	0.031927438	0.036326531	0.106984127	0.043945578	0.048798186	0.055827664	0.025668934	0.051746032	0.036643991	0.036643991	0.09260771
¸ßË¹°×ÔëÉù´¦Àí (354).mp3	0.08031746	0.063764172	0.091791383	0.037641723	0.022403628	0.051337868	0.079002268	0.069387755	0.062131519	0.05478458	0.059909297	0.061768707	0.059455782	0.068027211	0.073151927	0.093378685	0.064761905	0.083628118	0.103401361	0.08952381	0.083900227	0.066122449	0.054693878	0.058639456	0.055419501	0.056326531	0.055736961	0.052290249	0.056190476	0.071609977	0.078367347	0.076462585	0.090657596	0.080589569	0.122131519	0.062040816	0.088888889	0.070975057	0.06675737	0.054965986	0.056235828	0.056417234	0.063900227	0.062086168	0.046938776	0.041723356	0.0569161	0.040544218	0.039455782
¸ßË¹°×ÔëÉù´¦Àí (355).mp3	0.053696145	0.060226757	0.061451247	0.063900227	0.068888889	0.031292517	0.035555556	0.039365079	0.043628118	0.0461678	0.047437642	0.054058957	0.059092971	0.046666667	0.054739229	0.054013605	0.058231293	0.064943311	0.060725624	0.067210884	0.029115646	0.036099773	0.039546485	0.042630385	0.048843537	0.045578231	0.059138322	0.055419501	0.046394558	0.0538322	0.055600907	0.04861678	0.058684807	0.052653061	0.060498866	0.044263039	0.046712018	0.044444444	0.052970522	0.04707483	0.05292517	0.053560091	0.045804989	0.042222222	0.057732426	0.065714286	0.056553288	0.055873016	0.055328798
¸ßË¹°×ÔëÉù´¦Àí (356).mp3	0.231655329	0.199183673	0.166938776	0.210249433	0.234648526	0.204399093	0.101768707	0.14122449	0.167891156	0.109024943	0.115147392	0.186031746	0.184263039	0.178911565	0.204761905	0.166077098	0.18952381	0.16462585	0.13047619	0.202630385	0.187165533	0.168072562	0.210249433	0.150839002	0.181133787	0.150521542	0.097777778	0.19170068	0.180226757	0.224081633	0.142222222	0.173514739	0.137006803	0.138367347	0.172471655	0.170068027	0.1769161	0.187210884	0.152154195	0.161768707	0.197278912	0.150113379	0.041814059	0.031655329	0.041179138	0.042993197	0.042040816	0.039637188	0.045487528
¸ßË¹°×ÔëÉù´¦Àí (357).mp3	0.049750567	0.026712018	0.035873016	0.022857143	0.032789116	0.032244898	0.030612245	0.042811791	0.03047619	0.031292517	0.019863946	0.031882086	0.049478458	0.046213152	0.043945578	0.042947846	0.023809524	0.026575964	0.038049887	0.032063492	0.06553288	0.040544218	0.043673469	0.029342404	0.043401361	0.041360544	0.046394558	0.039183673	0.067120181	0.031882086	0.057369615	0.038820862	0.038367347	0.040181406	0.028752834	0.04430839	0.040045351	0.051201814	0.027619048	0.038639456	0.028571429	0.051609977	0.032018141	0.038503401	0.037823129	0.029569161	0.041814059	0.02861678	0.038639456
¸ßË¹°×ÔëÉù´¦Àí (358).mp3	0.089795918	0.050022676	0.049433107	0.1138322	0.049931973	0.088752834	0.056825397	0.053106576	0.06521542	0.043219955	0.038684807	0.040090703	0.05478458	0.046802721	0.03478458	0.024897959	0.053061224	0.044988662	0.034829932	0.043492063	0.052380952	0.055600907	0.070249433	0.049614512	0.054240363	0.055510204	0.081133787	0.063492063	0.039138322	0.127981859	0.058004535	0.04984127	0.045668934	0.055782313	0.052063492	0.05106576	0.033514739	0.045487528	0.048208617	0.060770975	0.038185941	0.044036281	0.081632653	0.067573696	0.038049887	0.05015873	0.093650794	0.058820862	0.072290249
¸ßË¹°×ÔëÉù´¦Àí (359).mp3	0.054195011	0.087210884	0.016235828	0.037732426	0.041133787	0.036054422	0.102358277	0.040272109	0.018639456	0.054376417	0.022993197	0.100680272	0.046621315	0.018321995	0.052335601	0.040952381	0.055918367	0.089750567	0.016507937	0.046394558	0.048662132	0.015736961	0.09537415	0.03814059	0.016235828	0.049115646	0.042222222	0.103537415	0.045034014	0.018594104	0.062675737	0.025079365	0.050884354	0.091791383	0.013424036	0.038866213	0.041995465	0.034829932	0.103038549	0.03446712	0.087120181	0.17138322	0.061904762	0.205941043	0.052108844	0.07478458	0.152063492	0.116825397	0.055782313
¸ßË¹°×ÔëÉù´¦Àí (360).mp3	0.045759637	0.054557823	0.042086168	0.04707483	0.039092971	0.057777778	0.046485261	0.055873016	0.055873016	0.068117914	0.049206349	0.088117914	0.053197279	0.068752834	0.055147392	0.057097506	0.059727891	0.057777778	0.045260771	0.056054422	0.053786848	0.070839002	0.056870748	0.055600907	0.063900227	0.099637188	0.076689342	0.08585034	0.080907029	0.09537415	0.061360544	0.068390023	0.067029478	0.073287982	0.058049887	0.061723356	0.057687075	0.079274376	0.061088435	0.063582766	0.064036281	0.078185941	0.054285714	0.083129252	0.072743764	0.083446712	0.063265306	0.061995465	0.068480726
¸ßË¹°×ÔëÉù´¦Àí (361).mp3	0.042176871	0.04	0.045351474	0.0430839	0.059591837	0.034013605	0.034648526	0.047301587	0.048480726	0.046258503	0.050748299	0.076462585	0.025578231	0.03968254	0.051564626	0.073106576	0.06585034	0.045260771	0.041451247	0.042947846	0.036281179	0.036326531	0.061950113	0.037823129	0.022176871	0.029977324	0.029206349	0.048072562	0.051746032	0.046031746	0.052244898	0.060725624	0.069569161	0.069569161	0.073197279	0.088435374	0.06462585	0.064444444	0.066848073	0.053469388	0.064535147	0.032698413	0.061405896	0.096507937	0.05814059	0.051020408	0.081405896	0.059501134	0.052199546
¸ßË¹°×ÔëÉù´¦Àí (362).mp3	0.041995465	0.060226757	0.04244898	0.047301587	0.038095238	0.059546485	0.060272109	0.055192744	0.047301587	0.048979592	0.053605442	0.053333333	0.090566893	0.074195011	0.042902494	0.049387755	0.05138322	0.056780045	0.056462585	0.066349206	0.053877551	0.051428571	0.04154195	0.056689342	0.062403628	0.074557823	0.061360544	0.039138322	0.036326531	0.038684807	0.042040816	0.066349206	0.076326531	0.046485261	0.063219955	0.043582766	0.05015873	0.065442177	0.056190476	0.081950113	0.049251701	0.06585034	0.040272109	0.060272109	0.064852608	0.058684807	0.067619048	0.065895692	0.075827664
¸ßË¹°×ÔëÉù´¦Àí (363).mp3	0.017868481	0.034603175	0.009387755	0.0169161	0.025941043	0.016780045	0.032426304	0.020816327	0.016734694	0.030793651	0.023356009	0.018367347	0.02122449	0.028526077	0.014875283	0.017460317	0.016961451	0.015011338	0.011927438	0.023582766	0.047437642	0.025442177	0.022811791	0.017052154	0.033061224	0.026303855	0.022358277	0.014058957	0.04952381	0.015147392	0.016870748	0.024897959	0.037959184	0.013151927	0.014557823	0.043945578	0.08399093	0.057687075	0.060226757	0.101360544	0.089160998	0.049795918	0.077641723	0.084807256	0.04462585	0.055963719	0.053378685	0.0461678	0.031564626
¸ßË¹°×ÔëÉù´¦Àí (364).mp3	0.049342404	0.050430839	0.050793651	0.093469388	0.043718821	0.04430839	0.046712018	0.047845805	0.048435374	0.052426304	0.042086168	0.051337868	0.049251701	0.049115646	0.053469388	0.057868481	0.052426304	0.050430839	0.049750567	0.048979592	0.052063492	0.054331066	0.045487528	0.052653061	0.055827664	0.052834467	0.052108844	0.050612245	0.044761905	0.051564626	0.050748299	0.050929705	0.052018141	0.055510204	0.042675737	0.095782313	0.04707483	0.046485261	0.049931973	0.047573696	0.039501134	0.047755102	0.051609977	0.050884354	0.052562358	0.04829932	0.05106576	0.057188209	0.052471655
¸ßË¹°×ÔëÉù´¦Àí (365).mp3	0.064353741	0.087210884	0.097097506	0.066938776	0.083401361	0.082630385	0.07478458	0.080362812	0.08430839	0.092199546	0.0538322	0.07414966	0.081269841	0.04430839	0.083764172	0.077052154	0.069478458	0.048662132	0.076870748	0.044580499	0.075328798	0.04984127	0.095056689	0.141269841	0.075102041	0.085804989	0.053786848	0.066485261	0.07170068	0.049478458	0.076417234	0.090748299	0.068435374	0.079365079	0.054512472	0.063265306	0.085124717	0.070113379	0.077868481	0.07723356	0.057142857	0.083492063	0.052108844	0.075646259	0.110294785	0.064988662	0.078367347	0.084716553	0.068027211
¸ßË¹°×ÔëÉù´¦Àí (366).mp3	0.181496599	0.266439909	0.320181406	0.384852608	0.398594104	0.037460317	0.036553288	0.046258503	0.072743764	0.095963719	0.145804989	0.171791383	0.108752834	0.152471655	0.186303855	0.032471655	0.04521542	0.049251701	0.060680272	0.051473923	0.06829932	0.064943311	0.076734694	0.120816327	0.145351474	0.144988662	0.192698413	0.244489796	0.301269841	0.282902494	0.253514739	0.029750567	0.03968254	0.056598639	0.071927438	0.110204082	0.170793651	0.191201814	0.044716553	0.032834467	0.031519274	0.024399093	0.029886621	0.029297052	0.043809524	0.07260771	0.08861678	0.079002268	0.084263039
¸ßË¹°×ÔëÉù´¦Àí (367).mp3	0.018004535	0.014557823	0.016825397	0.012653061	0.022539683	0.019954649	0.014512472	0.017278912	0.012154195	0.028662132	0.023809524	0.018956916	0.024172336	0.013514739	0.02031746	0.033333333	0.021678005	0.026213152	0.017777778	0.019863946	0.031111111	0.030022676	0.026439909	0.015283447	0.014965986	0.014875283	0.015238095	0.00952381	0.013514739	0.014240363	0.01478458	0.015782313	0.019229025	0.020861678	0.019773243	0.010975057	0.019637188	0.031473923	0.014285714	0.018548753	0.019092971	0.016190476	0.041587302	0.046439909	0.054013605	0.036190476	0.016598639	0.013514739	0.023764172
¸ßË¹°×ÔëÉù´¦Àí (368).mp3	0.057006803	0.067891156	0.055736961	0.065941043	0.054013605	0.062585034	0.05755102	0.069433107	0.064852608	0.085170068	0.076598639	0.083265306	0.079092971	0.084943311	0.090113379	0.10154195	0.082358277	0.06585034	0.065260771	0.062358277	0.054421769	0.069705215	0.053378685	0.059818594	0.061315193	0.064716553	0.063174603	0.070340136	0.061315193	0.074648526	0.05723356	0.064671202	0.068072562	0.067256236	0.06585034	0.072426304	0.06122449	0.080997732	0.071791383	0.069931973	0.061723356	0.069070295	0.0538322	0.064399093	0.07723356	0.095419501	0.076507937	0.091927438	0.107256236
¸ßË¹°×ÔëÉù´¦Àí (369).mp3	0.063219955	0.053378685	0.059455782	0.069024943	0.0630839	0.058367347	0.065396825	0.057959184	0.065578231	0.051156463	0.056870748	0.047528345	0.038276644	0.039773243	0.049297052	0.037959184	0.037913832	0.035283447	0.044399093	0.044988662	0.03138322	0.036961451	0.046802721	0.031655329	0.02829932	0.02829932	0.048435374	0.043129252	0.030068027	0.038548753	0.034920635	0.046394558	0.037142857	0.040680272	0.042267574	0.043900227	0.033741497	0.042222222	0.048435374	0.032199546	0.027210884	0.02829932	0.052426304	0.07170068	0.065260771	0.059183673	0.062902494	0.051564626	0.062222222
¸ßË¹°×ÔëÉù´¦Àí (370).mp3	0.050929705	0.036734694	0.091927438	0.057641723	0.143945578	0.176507937	0.107619048	0.044852608	0.08276644	0.051428571	0.045034014	0.076371882	0.040362812	0.037868481	0.08399093	0.046712018	0.045079365	0.084580499	0.039183673	0.066031746	0.125668934	0.059365079	0.077868481	0.094240363	0.044081633	0.054376417	0.09106576	0.049251701	0.051111111	0.081723356	0.031746032	0.048798186	0.07723356	0.051927438	0.049297052	0.075963719	0.036598639	0.039274376	0.066712018	0.032834467	0.040634921	0.076689342	0.044943311	0.069705215	0.124761905	0.070340136	0.082857143	0.096507937	0.039092971
¸ßË¹°×ÔëÉù´¦Àí (371).mp3	0.035782313	0.059183673	0.029297052	0.037913832	0.037188209	0.05537415	0.032471655	0.042131519	0.032834467	0.046394558	0.034376417	0.041088435	0.032517007	0.125623583	0.163129252	0.121269841	0.150702948	0.049705215	0.13968254	0.133424036	0.144852608	0.133696145	0.135873016	0.151746032	0.149659864	0.053151927	0.146530612	0.152108844	0.145442177	0.077460317	0.188752834	0.150294785	0.154739229	0.047210884	0.120816327	0.154648526	0.115646259	0.076734694	0.175238095	0.192335601	0.069886621	0.129433107	0.05414966	0.092426304	0.069433107	0.110521542	0.063401361	0.033151927	0.039365079
¸ßË¹°×ÔëÉù´¦Àí (372).mp3	0.056281179	0.056598639	0.043900227	0.052471655	0.046712018	0.041360544	0.038594104	0.03755102	0.044444444	0.040952381	0.038639456	0.039637188	0.042086168	0.040634921	0.044716553	0.042675737	0.042312925	0.042902494	0.035646259	0.031836735	0.035419501	0.036598639	0.040544218	0.048027211	0.050430839	0.050022676	0.047120181	0.038730159	0.039954649	0.038185941	0.033424036	0.036961451	0.044943311	0.034965986	0.038185941	0.042902494	0.037324263	0.033287982	0.034240363	0.031473923	0.024852608	0.027210884	0.023673469	0.012063492	0.018231293	0.019410431	0.035873016	0.036190476	0.037641723
¸ßË¹°×ÔëÉù´¦Àí (373).mp3	0.016553288	0.014557823	0.044761905	0.036281179	0.039773243	0.026938776	0.022993197	0.01414966	0.023854875	0.018956916	0.013424036	0.025668934	0.036643991	0.036825397	0.032743764	0.017460317	0.01537415	0.022675737	0.014693878	0.016190476	0.022312925	0.03537415	0.021950113	0.039002268	0.023310658	0.024217687	0.020770975	0.018548753	0.016734694	0.017823129	0.033151927	0.019410431	0.038367347	0.012426304	0.022312925	0.01537415	0.020816327	0.020634921	0.018956916	0.043356009	0.031111111	0.039727891	0.019455782	0.020045351	0.013786848	0.018276644	0.016281179	0.018956916	0.030748299
¸ßË¹°×ÔëÉù´¦Àí (374).mp3	0.046893424	0.058321995	0.035600907	0.048480726	0.035147392	0.06154195	0.034013605	0.055827664	0.052562358	0.067346939	0.066530612	0.077142857	0.073151927	0.05755102	0.040272109	0.047256236	0.037324263	0.067165533	0.068662132	0.055238095	0.048208617	0.063446712	0.044943311	0.042040816	0.051337868	0.067664399	0.044988662	0.046122449	0.058004535	0.051337868	0.06707483	0.069070295	0.069931973	0.047664399	0.06707483	0.057097506	0.048253968	0.061269841	0.07138322	0.066303855	0.064807256	0.109931973	0.09260771	0.054104308	0.043401361	0.056870748	0.035736961	0.057868481	0.043446712
¸ßË¹°×ÔëÉù´¦Àí (375).mp3	0.074013605	0.031473923	0.041496599	0.020498866	0.053333333	0.08521542	0.032018141	0.023628118	0.040680272	0.053560091	0.040226757	0.049931973	0.033605442	0.050793651	0.076417234	0.063356009	0.04031746	0.053197279	0.035827664	0.084535147	0.041496599	0.026848073	0.040634921	0.028027211	0.037460317	0.036281179	0.027755102	0.032698413	0.050839002	0.038639456	0.030385488	0.036054422	0.0338322	0.049070295	0.035102041	0.026575964	0.041405896	0.054512472	0.034739229	0.022131519	0.027981859	0.030521542	0.041768707	0.030793651	0.022811791	0.031836735	0.048208617	0.03569161	0.034648526
¸ßË¹°×ÔëÉù´¦Àí (376).mp3	0.054557823	0.040770975	0.07106576	0.072426304	0.070612245	0.039092971	0.025759637	0.050657596	0.051836735	0.035782313	0.060816327	0.034285714	0.068480726	0.074013605	0.066031746	0.035056689	0.040725624	0.034739229	0.064988662	0.03968254	0.046621315	0.066303855	0.01877551	0.103764172	0.067528345	0.036145125	0.020725624	0.017369615	0.072789116	0.062403628	0.015102041	0.080272109	0.053287982	0.073106576	0.143809524	0.135510204	0.037052154	0.020725624	0.063265306	0.107120181	0.021768707	0.023038549	0.065079365	0.242222222	0.405351474	0.422267574	0.414603175	0.409024943	0.407755102
¸ßË¹°×ÔëÉù´¦Àí (377).mp3	0.09537415	0.088253968	0.038231293	0.066485261	0.044716553	0.032653061	0.048480726	0.038095238	0.050884354	0.053151927	0.040816327	0.065759637	0.060680272	0.052834467	0.06462585	0.053560091	0.048843537	0.0430839	0.055782313	0.086077098	0.068526077	0.106439909	0.06952381	0.040453515	0.080090703	0.078412698	0.114058957	0.081587302	0.056417234	0.086439909	0.109387755	0.072154195	0.051247166	0.083265306	0.052653061	0.049705215	0.070748299	0.102131519	0.102131519	0.068707483	0.135011338	0.071156463	0.057052154	0.062811791	0.053061224	0.06707483	0.134512472	0.055510204	0.087936508
¸ßË¹°×ÔëÉù´¦Àí (378).mp3	0.053287982	0.048979592	0.045714286	0.047709751	0.061768707	0.056054422	0.054512472	0.05877551	0.056235828	0.050748299	0.049387755	0.056507937	0.058095238	0.053968254	0.054965986	0.038095238	0.050884354	0.05047619	0.049750567	0.04829932	0.049115646	0.045124717	0.057324263	0.050839002	0.049206349	0.047800454	0.041678005	0.041723356	0.042811791	0.05047619	0.054603175	0.052244898	0.052834467	0.052698413	0.054376417	0.051791383	0.04521542	0.042947846	0.045306122	0.046122449	0.050793651	0.042675737	0.052154195	0.050113379	0.053696145	0.049659864	0.041678005	0.036553288	0.039092971
¸ßË¹°×ÔëÉù´¦Àí (379).mp3	0.065986395	0.026485261	0.047800454	0.073333333	0.051564626	0.092471655	0.059773243	0.034648526	0.074965986	0.045668934	0.068888889	0.088027211	0.046122449	0.06462585	0.059773243	0.053469388	0.085260771	0.06553288	0.031247166	0.084081633	0.035827664	0.039183673	0.056870748	0.035736961	0.057052154	0.047573696	0.048707483	0.087120181	0.06553288	0.029705215	0.081995465	0.033015873	0.086213152	0.069795918	0.04893424	0.064535147	0.056825397	0.064807256	0.082539683	0.064671202	0.039501134	0.083673469	0.028253968	0.05260771	0.031791383	0.033424036	0.06430839	0.058367347	0.064353741
¸ßË¹°×ÔëÉù´¦Àí (380).mp3	0.08585034	0.059863946	0.047165533	0.064807256	0.086666667	0.065170068	0.050793651	0.078367347	0.105668934	0.094512472	0.079455782	0.05260771	0.096961451	0.054058957	0.0538322	0.046893424	0.089251701	0.064217687	0.062857143	0.045578231	0.071746032	0.067755102	0.071473923	0.055464853	0.073786848	0.094920635	0.061723356	0.060544218	0.068208617	0.116417234	0.053333333	0.070884354	0.051564626	0.082721088	0.076190476	0.060453515	0.047256236	0.070521542	0.058730159	0.075102041	0.060634921	0.071020408	0.089569161	0.071564626	0.060498866	0.0661678	0.110929705	0.053877551	0.081587302
¸ßË¹°×ÔëÉù´¦Àí (381).mp3	0.033125	0.0475	0.04175	0.04	0.034875	0.029666667	0.023708333	0.045208333	0.038375	0.046333333	0.067833333	0.051625	0.040208333	0.043625	0.046375	0.044958333	0.038208333	0.040833333	0.046583333	0.05575	0.061	0.06225	0.060041667	0.055916667	0.059333333	0.060125	0.061583333	0.061541667	0.061916667	0.062125	0.040333333	0.033833333	0.025416667	0.023833333	0.028708333	0.025291667	0.033458333	0.015583333	0.026791667	0.018	0.024083333	0.008916667	0.035791667	0.009833333	0.030083333	0.008208333	0.019666667	0.009083333	0.018333333
¸ßË¹°×ÔëÉù´¦Àí (382).mp3	0.026848073	0.024807256	0.02521542	0.031428571	0.025487528	0.032018141	0.026666667	0.030294785	0.031201814	0.039092971	0.028571429	0.029160998	0.02553288	0.027120181	0.026893424	0.029659864	0.033106576	0.036099773	0.032426304	0.031564626	0.030204082	0.031201814	0.037505669	0.036598639	0.031655329	0.030340136	0.028798186	0.042857143	0.029115646	0.025124717	0.025487528	0.026485261	0.023945578	0.02154195	0.027709751	0.02707483	0.020589569	0.03446712	0.036507937	0.022312925	0.022222222	0.032517007	0.028843537	0.029024943	0.029251701	0.041995465	0.038866213	0.033333333	0.032789116
¸ßË¹°×ÔëÉù´¦Àí (383).mp3	0.02585034	0.028526077	0.048480726	0.039047619	0.023673469	0.035827664	0.045487528	0.045487528	0.075736961	0.121315193	0.19015873	0.040136054	0.028798186	0.028344671	0.031292517	0.044988662	0.056281179	0.041723356	0.035056689	0.025306122	0.024489796	0.034829932	0.043673469	0.026031746	0.069886621	0.031292517	0.028571429	0.02553288	0.024263039	0.032018141	0.02521542	0.024807256	0.023673469	0.028390023	0.035782313	0.038231293	0.030385488	0.027800454	0.034104308	0.046258503	0.062539683	0.06707483	0.024852608	0.025351474	0.031247166	0.033287982	0.029297052	0.021315193	0.024988662
¸ßË¹°×ÔëÉù´¦Àí (384).mp3	0.079229025	0.060589569	0.055555556	0.036235828	0.052970522	0.049977324	0.042131519	0.043628118	0.057959184	0.079909297	0.05968254	0.038911565	0.063356009	0.081723356	0.074965986	0.04399093	0.052154195	0.046258503	0.063174603	0.046712018	0.064081633	0.043900227	0.057278912	0.056689342	0.065487528	0.075782313	0.053287982	0.036145125	0.029659864	0.042358277	0.05600907	0.030793651	0.050340136	0.020408163	0.027528345	0.022358277	0.028526077	0.025668934	0.05569161	0.032562358	0.02829932	0.040408163	0.024444444	0.030340136	0.029160998	0.030748299	0.029024943	0.035646259	0.045034014
¸ßË¹°×ÔëÉù´¦Àí (385).mp3	0.141723356	0.158911565	0.157687075	0.162403628	0.176734694	0.192199546	0.211836735	0.233605442	0.251655329	0.278684807	0.237959184	0.275283447	0.247210884	0.277913832	0.274875283	0.318095238	0.304036281	0.353197279	0.29047619	0.323582766	0.279727891	0.31106576	0.258684807	0.316326531	0.257278912	0.29723356	0.252380952	0.285260771	0.279501134	0.295646259	0.259773243	0.31478458	0.344081633	0.367891156	0.352789116	0.350839002	0.305306122	0.349115646	0.23814059	0.272743764	0.267029478	0.368027211	0.312834467	0.152063492	0.166530612	0.104036281	0.216235828	0.24462585	0.329569161
¸ßË¹°×ÔëÉù´¦Àí (386).mp3	0.044791667	0.043375	0.040833333	0.035041667	0.039666667	0.04225	0.035916667	0.085375	0.081666667	0.071375	0.096708333	0.106375	0.007166667	0.005666667	0.008958333	0.007416667	0.007041667	0.007416667	0.013375	0.006958333	0.007083333	0.0075	0.011583333	0.00725	0.006166667	0.009916667	0.006958333	0.007083333	0.006875	0.011291667	0.007041667	0.007708333	0.0065	0.010625	0.006541667	0.006291667	0.00725	0.011333333	0.007583333	0.007833333	0.006208333	0.009625	0.009166667	0.006916667	0.005833333	0.012333333	0.0075	0.007458333	0.00675
¸ßË¹°×ÔëÉù´¦Àí (387).mp3	0.046349206	0.043310658	0.042947846	0.043673469	0.031337868	0.037959184	0.028480726	0.027800454	0.041587302	0.026031746	0.028707483	0.043265306	0.030748299	0.028571429	0.040045351	0.029206349	0.028163265	0.038049887	0.029750567	0.030340136	0.041950113	0.027755102	0.025986395	0.040589569	0.027029478	0.02739229	0.037505669	0.030975057	0.031473923	0.027936508	0.019410431	0.021587302	0.027573696	0.019546485	0.022630385	0.027891156	0.016734694	0.026938776	0.025124717	0.019047619	0.018730159	0.029795918	0.03845805	0.033151927	0.036281179	0.02244898	0.031473923	0.038911565	0.031337868
¸ßË¹°×ÔëÉù´¦Àí (388).mp3	0.019818594	0.035827664	0.023537415	0.02244898	0.028390023	0.021451247	0.032517007	0.024081633	0.017913832	0.024535147	0.021043084	0.033877551	0.023582766	0.024988662	0.019002268	0.02185941	0.036689342	0.026122449	0.032879819	0.023492063	0.020680272	0.036553288	0.018367347	0.028526077	0.024126984	0.034557823	0.024399093	0.021496599	0.026349206	0.017823129	0.029478458	0.024489796	0.01814059	0.027120181	0.021723356	0.039818594	0.023628118	0.029795918	0.019954649	0.025260771	0.036145125	0.017959184	0.029160998	0.021496599	0.022222222	0.036961451	0.026802721	0.027755102	0.024081633
¸ßË¹°×ÔëÉù´¦Àí (389).mp3	0.140136054	0.090022676	0.053605442	0.05845805	0.092108844	0.049024943	0.143038549	0.07755102	0.104716553	0.10861678	0.03755102	0.037188209	0.068390023	0.086530612	0.110929705	0.043628118	0.0769161	0.135827664	0.06031746	0.036961451	0.078548753	0.082857143	0.068072562	0.123809524	0.052063492	0.10276644	0.080136054	0.043446712	0.059047619	0.073015873	0.080453515	0.102902494	0.04861678	0.098049887	0.018866213	0.036598639	0.031564626	0.089478458	0.045442177	0.118866213	0.099863946	0.075328798	0.088163265	0.055600907	0.038049887	0.063129252	0.082947846	0.037732426	0.04829932
¸ßË¹°×ÔëÉù´¦Àí (390).mp3	0.04675737	0.055963719	0.050566893	0.037687075	0.039818594	0.045124717	0.039002268	0.046938776	0.041678005	0.045124717	0.043446712	0.041179138	0.043310658	0.043174603	0.059092971	0.037641723	0.042358277	0.034693878	0.036961451	0.055963719	0.045124717	0.037687075	0.037823129	0.035873016	0.044444444	0.04829932	0.052380952	0.038367347	0.04031746	0.044943311	0.040362812	0.052834467	0.04521542	0.048798186	0.044716553	0.043718821	0.040634921	0.043673469	0.055555556	0.045668934	0.048163265	0.032517007	0.040816327	0.061269841	0.048888889	0.046303855	0.039138322	0.030975057	0.04521542
¸ßË¹°×ÔëÉù´¦Àí (391).mp3	0.048072562	0.073968254	0.04	0.066394558	0.06	0.071111111	0.098820862	0.104807256	0.087437642	0.079410431	0.127482993	0.082312925	0.071564626	0.087619048	0.094693878	0.092743764	0.079501134	0.131337868	0.076190476	0.10031746	0.106258503	0.082857143	0.070294785	0.053287982	0.076371882	0.046077098	0.058639456	0.074603175	0.126303855	0.066802721	0.097324263	0.124399093	0.066712018	0.085941043	0.065759637	0.091882086	0.083174603	0.090839002	0.105941043	0.10031746	0.09292517	0.105170068	0.089886621	0.087120181	0.071927438	0.085895692	0.085804989	0.060136054	0.056054422
¸ßË¹°×ÔëÉù´¦Àí (392).mp3	0.200770975	0.182585034	0.248526077	0.204988662	0.175147392	0.154829932	0.232154195	0.177687075	0.210975057	0.189342404	0.249931973	0.203038549	0.168888889	0.15047619	0.237052154	0.132063492	0.205079365	0.130702948	0.203673469	0.122312925	0.129750567	0.138321995	0.230294785	0.156054422	0.203764172	0.16031746	0.227346939	0.179410431	0.137414966	0.136961451	0.203945578	0.153424036	0.179092971	0.14952381	0.223718821	0.156961451	0.116553288	0.135464853	0.180861678	0.135147392	0.198185941	0.16122449	0.221678005	0.182086168	0.13446712	0.141496599	0.211428571	0.124172336	0.194104308
¸ßË¹°×ÔëÉù´¦Àí (393).mp3	0.110385488	0.065986395	0.081814059	0.074285714	0.09723356	0.085170068	0.064489796	0.086938776	0.08707483	0.161133787	0.182403628	0.065306122	0.060680272	0.091791383	0.078185941	0.093333333	0.06122449	0.059229025	0.098231293	0.106802721	0.158185941	0.130385488	0.063537415	0.072199546	0.071020408	0.096281179	0.080453515	0.064852608	0.065170068	0.10185941	0.145895692	0.130612245	0.103492063	0.067800454	0.089342404	0.06739229	0.095419501	0.071020408	0.049433107	0.087346939	0.08585034	0.159727891	0.159274376	0.066031746	0.064172336	0.086712018	0.084988662	0.084988662	0.062176871
¸ßË¹°×ÔëÉù´¦Àí (394).mp3	0.052698413	0.057052154	0.058503401	0.023356009	0.03015873	0.036734694	0.024081633	0.036689342	0.034104308	0.037188209	0.020136054	0.022857143	0.036462585	0.066893424	0.044897959	0.038730159	0.036825397	0.033560091	0.042993197	0.05414966	0.060226757	0.029931973	0.024671202	0.019818594	0.026848073	0.025079365	0.018594104	0.035192744	0.042585034	0.036961451	0.040453515	0.029115646	0.037097506	0.062131519	0.053151927	0.070793651	0.057505669	0.076281179	0.046485261	0.031655329	0.058049887	0.068072562	0.060045351	0.052562358	0.041360544	0.033061224	0.03047619	0.070068027	0.053741497
¸ßË¹°×ÔëÉù´¦Àí (395).mp3	0.039818594	0.041768707	0.044172336	0.043310658	0.043537415	0.041814059	0.043492063	0.040226757	0.038231293	0.044671202	0.036235828	0.043356009	0.045986395	0.038049887	0.037097506	0.036961451	0.040816327	0.040952381	0.036598639	0.037369615	0.039047619	0.035510204	0.033968254	0.034920635	0.039546485	0.035102041	0.038594104	0.043900227	0.037052154	0.036553288	0.035873016	0.035827664	0.035646259	0.028571429	0.029070295	0.031111111	0.029569161	0.028707483	0.032426304	0.026122449	0.036235828	0.034739229	0.034693878	0.027755102	0.03170068	0.035918367	0.02861678	0.03600907	0.038321995
¸ßË¹°×ÔëÉù´¦Àí (396).mp3	0.012380952	0.021088435	0.009387755	0.018594104	0.00829932	0.022267574	0.012970522	0.010657596	0.009478458	0.013650794	0.01569161	0.017777778	0.014603175	0.024943311	0.016734694	0.020181406	0.009795918	0.01845805	0.060770975	0.03877551	0.03047619	0.102494331	0.093696145	0.019773243	0.034512472	0.093741497	0.028072562	0.029569161	0.052743764	0.0661678	0.011564626	0.053560091	0.075827664	0.016734694	0.029251701	0.08861678	0.07845805	0.018185941	0.072834467	0.086621315	0.030566893	0.026213152	0.057460317	0.054058957	0.012154195	0.089931973	0.045941043	0.013287982	0.018049887
¸ßË¹°×ÔëÉù´¦Àí (397).mp3	0.025941043	0.024126984	0.017278912	0.022040816	0.033333333	0.024897959	0.023764172	0.026802721	0.020272109	0.019591837	0.028571429	0.03106576	0.024807256	0.02462585	0.023809524	0.025079365	0.017188209	0.031927438	0.024172336	0.016598639	0.013696145	0.032562358	0.021678005	0.012380952	0.025668934	0.020544218	0.012789116	0.016235828	0.031655329	0.020498866	0.014965986	0.028027211	0.01600907	0.014920635	0.017414966	0.015147392	0.025442177	0.020181406	0.019863946	0.023265306	0.017006803	0.019047619	0.023718821	0.02553288	0.026031746	0.072789116	0.110113379	0.029387755	0.02707483
¸ßË¹°×ÔëÉù´¦Àí (398).mp3	0.069342404	0.060680272	0.047573696	0.064036281	0.044897959	0.061632653	0.039909297	0.050975057	0.03414966	0.049387755	0.03600907	0.048208617	0.070748299	0.047709751	0.065986395	0.046575964	0.057324263	0.060544218	0.0538322	0.055873016	0.043174603	0.068979592	0.047936508	0.068662132	0.069931973	0.082993197	0.070975057	0.071655329	0.095011338	0.093696145	0.109070295	0.086439909	0.107437642	0.122811791	0.072562358	0.095283447	0.065668934	0.10399093	0.06984127	0.113197279	0.085668934	0.086485261	0.149206349	0.07877551	0.103582766	0.06707483	0.102312925	0.065124717	0.082040816
¸ßË¹°×ÔëÉù´¦Àí (399).mp3	0.031609977	0.027029478	0.024943311	0.034331066	0.032471655	0.042947846	0.030884354	0.050702948	0.023809524	0.017188209	0.026621315	0.020589569	0.02399093	0.019773243	0.029977324	0.028752834	0.021496599	0.030884354	0.021315193	0.027709751	0.021950113	0.028072562	0.023265306	0.018185941	0.025124717	0.016326531	0.022585034	0.023718821	0.024943311	0.03015873	0.022857143	0.040090703	0.022811791	0.028480726	0.026575964	0.043764172	0.207664399	0.213696145	0.181768707	0.204036281	0.229795918	0.228979592	0.23138322	0.258730159	0.264263039	0.201133787	0.220181406	0.248526077	0.220362812
¸ßË¹°×ÔëÉù´¦Àí (400).mp3	0.023537415	0.1061678	0.092426304	0.077369615	0.175782313	0.041723356	0.090385488	0.050612245	0.092426304	0.077687075	0.074920635	0.123219955	0.055873016	0.102947846	0.053877551	0.089977324	0.044897959	0.138866213	0.074195011	0.052426304	0.125895692	0.045986395	0.121179138	0.132108844	0.067891156	0.064535147	0.072834467	0.018231293	0.027029478	0.120498866	0.066712018	0.10276644	0.066712018	0.056553288	0.085034014	0.05877551	0.148390023	0.024535147	0.100045351	0.095238095	0.075238095	0.168117914	0.053424036	0.090385488	0.053786848	0.085079365	0.084761905	0.063310658	0.126213152
¸ßË¹°×ÔëÉù´¦Àí (401).mp3	0.140589569	0.156417234	0.100544218	0.054693878	0.06276644	0.070340136	0.053696145	0.05324263	0.068163265	0.139863946	0.079727891	0.063356009	0.061678005	0.083174603	0.083219955	0.074693878	0.135918367	0.082857143	0.053424036	0.073378685	0.093922902	0.059183673	0.056462585	0.062312925	0.09569161	0.083628118	0.068208617	0.06585034	0.119455782	0.141360544	0.086848073	0.162721088	0.074829932	0.06521542	0.059909297	0.079501134	0.066575964	0.050385488	0.063310658	0.114376417	0.074693878	0.058956916	0.057868481	0.088027211	0.073151927	0.091836735	0.230657596	0.076054422	0.066485261
¸ßË¹°×ÔëÉù´¦Àí (402).mp3	0.062902494	0.080226757	0.068027211	0.053877551	0.077868481	0.060498866	0.062857143	0.072471655	0.101405896	0.087891156	0.112698413	0.082585034	0.066893424	0.079773243	0.04276644	0.054512472	0.075238095	0.062630385	0.050839002	0.056870748	0.07292517	0.08893424	0.065487528	0.053106576	0.074058957	0.078548753	0.067755102	0.116780045	0.03106576	0.011111111	0.017369615	0.014739229	0.024716553	0.040090703	0.086893424	0.093605442	0.086077098	0.032653061	0.051111111	0.049251701	0.03877551	0.060952381	0.036689342	0.031473923	0.040136054	0.051564626	0.066802721	0.054557823	0.030612245
¸ßË¹°×ÔëÉù´¦Àí (403).mp3	0.130041667	0.015041667	0.036791667	0.056916667	0.02075	0.090708333	0.10325	0.082208333	0.183625	0.072458333	0.121291667	0.116458333	0.120375	0.224958333	0.174166667	0.173875	0.312458333	0.347708333	0.114333333	0.1115	0.075916667	0.020125	0.149291667	0.085083333	0.099875	0.102791667	0.128666667	0.351	0.332083333	0.136833333	0.090875	0.076583333	0.016666667	0.156041667	0.087166667	0.066125	0.03725	0.06375	0.147875	0.078583333	0.163541667	0.092	0.081375	0.016083333	0.151916667	0.084	0.030166667	0.10375	0.102791667
¸ßË¹°×ÔëÉù´¦Àí (404).mp3	0.086213152	0.079183673	0.063582766	0.089342404	0.074965986	0.203854875	0.24893424	0.246802721	0.2	0.352743764	0.11537415	0.07170068	0.10707483	0.065442177	0.148344671	0.140544218	0.076507937	0.16861678	0.101950113	0.108208617	0.249115646	0.095646259	0.08553288	0.092653061	0.169569161	0.107800454	0.076825397	0.171791383	0.113650794	0.091201814	0.151519274	0.103809524	0.121133787	0.092290249	0.065668934	0.184263039	0.074058957	0.077142857	0.178185941	0.065351474	0.084580499	0.14154195	0.065396825	0.100861678	0.111655329	0.165623583	0.122993197	0.160408163	0.23170068
¸ßË¹°×ÔëÉù´¦Àí (405).mp3	0.034557823	0.109614512	0.064217687	0.035328798	0.049795918	0.21047619	0.168707483	0.039546485	0.070068027	0.170068027	0.147256236	0.020861678	0.062585034	0.024172336	0.017823129	0.047755102	0.057460317	0.037868481	0.073015873	0.193922902	0.169115646	0.035918367	0.067165533	0.063446712	0.043900227	0.019863946	0.036598639	0.021814059	0.086394558	0.064943311	0.067256236	0.027709751	0.102494331	0.164172336	0.155555556	0.044172336	0.070566893	0.204852608	0.099727891	0.032290249	0.051972789	0.018594104	0.033015873	0.036507937	0.067301587	0.023265306	0.137823129	0.155056689	0.148163265
¸ßË¹°×ÔëÉù´¦Àí (406).mp3	0.013741497	0.045804989	0.086712018	0.032653061	0.019002268	0.069160998	0.039047619	0.024716553	0.049569161	0.050294785	0.036145125	0.032789116	0.056961451	0.036553288	0.021723356	0.052018141	0.067256236	0.023673469	0.017913832	0.067528345	0.045124717	0.029659864	0.084399093	0.082585034	0.033015873	0.02585034	0.045986395	0.035646259	0.052199546	0.090793651	0.090612245	0.038639456	0.03569161	0.076462585	0.037777778	0.03414966	0.068072562	0.054285714	0.029115646	0.037188209	0.05537415	0.043129252	0.023446712	0.078276644	0.079138322	0.032199546	0.022358277	0.072879819	0.034693878
¸ßË¹°×ÔëÉù´¦Àí (407).mp3	0.089070295	0.084897959	0.073151927	0.068390023	0.08861678	0.07755102	0.072290249	0.05845805	0.090068027	0.080544218	0.069659864	0.060770975	0.098684807	0.072154195	0.061043084	0.091927438	0.083356009	0.070657596	0.06154195	0.098911565	0.076780045	0.072244898	0.056099773	0.089297052	0.079274376	0.07047619	0.058956916	0.090702948	0.072970522	0.060498866	0.079229025	0.085124717	0.070657596	0.057777778	0.083582766	0.075464853	0.072199546	0.075827664	0.088571429	0.080634921	0.08462585	0.09537415	0.201088435	0.079229025	0.074875283	0.16675737	0.129387755	0.07106576	0.07292517
¸ßË¹°×ÔëÉù´¦Àí (408).mp3	0.103764172	0.045759637	0.061587302	0.053378685	0.078231293	0.092653061	0.155238095	0.096643991	0.098684807	0.052743764	0.039818594	0.058412698	0.055873016	0.065714286	0.058095238	0.067437642	0.048208617	0.047120181	0.058049887	0.055011338	0.056961451	0.049206349	0.045578231	0.047210884	0.054965986	0.039410431	0.041768707	0.058684807	0.059546485	0.065487528	0.056099773	0.074512472	0.075782313	0.046077098	0.0461678	0.078004535	0.100090703	0.101768707	0.107936508	0.076371882	0.064126984	0.057732426	0.080770975	0.105668934	0.147800454	0.110294785	0.076507937	0.047437642	0.043900227
¸ßË¹°×ÔëÉù´¦Àí (409).mp3	0.028798186	0.044399093	0.191020408	0.032562358	0.038231293	0.034013605	0.017414966	0.092562358	0.030839002	0.092199546	0.063038549	0.017097506	0.18521542	0.103582766	0.043582766	0.03138322	0.021632653	0.039183673	0.017142857	0.027664399	0.053061224	0.018321995	0.112562358	0.192063492	0.020226757	0.073333333	0.022358277	0.056870748	0.03600907	0.016507937	0.069478458	0.027482993	0.02521542	0.033514739	0.024535147	0.094421769	0.028390023	0.066984127	0.037732426	0.017324263	0.090657596	0.03047619	0.067619048	0.140090703	0.027981859	0.06707483	0.035011338	0.03015873	0.045306122
¸ßË¹°×ÔëÉù´¦Àí (410).mp3	0.027755102	0.020861678	0.021269841	0.031201814	0.036417234	0.039591837	0.043809524	0.038004535	0.031020408	0.042312925	0.014648526	0.012879819	0.012653061	0.008072562	0.010566893	0.013605442	0.010385488	0.011882086	0.010748299	0.015510204	0.011609977	0.026031746	0.008798186	0.007891156	0.007120181	0.006666667	0.006984127	0.007528345	0.007482993	0.008072562	0.011292517	0.012789116	0.013378685	0.010340136	0.016734694	0.017687075	0.019092971	0.029659864	0.037732426	0.041678005	0.04462585	0.050022676	0.051564626	0.040544218	0.091337868	0.108979592	0.087256236	0.113106576	0.088480726
¸ßË¹°×ÔëÉù´¦Àí (411).mp3	0.05015873	0.054104308	0.057732426	0.04952381	0.03968254	0.037687075	0.040680272	0.03292517	0.03569161	0.034376417	0.034058957	0.043446712	0.038321995	0.030294785	0.032108844	0.037460317	0.034557823	0.043764172	0.044580499	0.054965986	0.049931973	0.047256236	0.051020408	0.046621315	0.038367347	0.03723356	0.051882086	0.072063492	0.048843537	0.037777778	0.042947846	0.049297052	0.045306122	0.03569161	0.041088435	0.051292517	0.046621315	0.05138322	0.039501134	0.048752834	0.052063492	0.035328798	0.039092971	0.047120181	0.057324263	0.0461678	0.037596372	0.043718821	0.051791383
¸ßË¹°×ÔëÉù´¦Àí (412).mp3	0.029478458	0.024671202	0.029795918	0.049795918	0.071020408	0.096054422	0.077006803	0.099002268	0.136371882	0.126394558	0.159365079	0.176145125	0.177777778	0.223945578	0.200952381	0.202267574	0.225714286	0.219954649	0.205306122	0.218185941	0.242993197	0.178367347	0.025442177	0.031247166	0.034739229	0.046621315	0.038276644	0.063854875	0.044444444	0.061587302	0.066984127	0.053015873	0.029478458	0.032698413	0.039319728	0.04829932	0.044172336	0.051156463	0.038866213	0.05569161	0.062721088	0.047891156	0.038866213	0.029569161	0.029659864	0.031564626	0.035600907	0.034829932	0.037777778
¸ßË¹°×ÔëÉù´¦Àí (413).mp3	0.145578231	0.145986395	0.228027211	0.311927438	0.105034014	0.085306122	0.096462585	0.110929705	0.054920635	0.05414966	0.069160998	0.092380952	0.058049887	0.066530612	0.072834467	0.06675737	0.046213152	0.076281179	0.113333333	0.069931973	0.049750567	0.066802721	0.084263039	0.045306122	0.058866213	0.064897959	0.145804989	0.059863946	0.07414966	0.083673469	0.083809524	0.042312925	0.085124717	0.117278912	0.065714286	0.08122449	0.089024943	0.104126984	0.059727891	0.078911565	0.085034014	0.163582766	0.086349206	0.09569161	0.105941043	0.091247166	0.061950113	0.100816327	0.132743764
¸ßË¹°×ÔëÉù´¦Àí (414).mp3	0.033922902	0.0338322	0.029931973	0.036643991	0.026122449	0.030975057	0.026666667	0.028843537	0.034240363	0.035873016	0.038820862	0.038276644	0.03324263	0.037006803	0.03478458	0.03106576	0.026893424	0.021179138	0.020408163	0.018412698	0.018321995	0.017369615	0.013151927	0.01968254	0.017142857	0.018095238	0.026666667	0.02553288	0.023628118	0.024580499	0.022675737	0.026122449	0.024852608	0.02707483	0.027709751	0.02553288	0.025396825	0.025124717	0.026621315	0.026938776	0.02829932	0.027755102	0.030430839	0.025668934	0.032426304	0.031428571	0.030068027	0.029931973	0.03015873
¸ßË¹°×ÔëÉù´¦Àí (415).mp3	0.025260771	0.034920635	0.022675737	0.020952381	0.01324263	0.023900227	0.01600907	0.029024943	0.019365079	0.010748299	0.025895692	0.021768707	0.03260771	0.014739229	0.020816327	0.021678005	0.023718821	0.01446712	0.013968254	0.013061224	0.01723356	0.014421769	0.019138322	0.031519274	0.017959184	0.018231293	0.028752834	0.030249433	0.014058957	0.017777778	0.030566893	0.026303855	0.026213152	0.013514739	0.020181406	0.018367347	0.022358277	0.024217687	0.016553288	0.016235828	0.021088435	0.030975057	0.0261678	0.020136054	0.020997732	0.015782313	0.024535147	0.021088435	0.030022676
¸ßË¹°×ÔëÉù´¦Àí (416).mp3	0.049387755	0.037414966	0.047981859	0.055555556	0.047437642	0.078367347	0.066439909	0.076281179	0.105941043	0.068752834	0.045396825	0.038185941	0.063174603	0.046485261	0.030929705	0.044081633	0.034331066	0.055056689	0.048798186	0.069387755	0.070204082	0.067301587	0.096145125	0.042358277	0.055192744	0.048798186	0.065986395	0.037823129	0.022947846	0.037278912	0.027845805	0.037959184	0.036689342	0.060816327	0.053015873	0.054875283	0.08585034	0.033333333	0.04031746	0.038548753	0.059954649	0.039591837	0.027845805	0.046077098	0.031836735	0.04430839	0.044399093	0.056870748	0.062857143
¸ßË¹°×ÔëÉù´¦Àí (417).mp3	0.075873016	0.071292517	0.076734694	0.1138322	0.103446712	0.118548753	0.178049887	0.073197279	0.094104308	0.103854875	0.088571429	0.097006803	0.103809524	0.133922902	0.105306122	0.120544218	0.106575964	0.106394558	0.117097506	0.134829932	0.10893424	0.130430839	0.117006803	0.137324263	0.123038549	0.110929705	0.160453515	0.133061224	0.123628118	0.141496599	0.150521542	0.150929705	0.154058957	0.141995465	0.17723356	0.167664399	0.141995465	0.146439909	0.157687075	0.174013605	0.138412698	0.147936508	0.136961451	0.185668934	0.232380952	0.239863946	0.229977324	0.251292517	0.30893424
¸ßË¹°×ÔëÉù´¦Àí (418).mp3	0.036462585	0.03170068	0.038276644	0.035464853	0.029750567	0.059183673	0.046349206	0.046258503	0.047210884	0.04462585	0.022403628	0.020952381	0.022086168	0.035238095	0.027528345	0.049070295	0.046077098	0.040725624	0.043809524	0.034285714	0.051609977	0.039047619	0.037641723	0.041451247	0.059274376	0.100272109	0.079727891	0.108798186	0.125714286	0.072698413	0.074104308	0.06521542	0.061496599	0.068888889	0.061723356	0.037052154	0.052154195	0.079365079	0.114739229	0.075147392	0.033877551	0.036825397	0.035238095	0.045306122	0.047845805	0.061632653	0.074512472	0.084580499	0.093469388
¸ßË¹°×ÔëÉù´¦Àí (419).mp3	0.046122449	0.062539683	0.098095238	0.03600907	0.055963719	0.062721088	0.06399093	0.061950113	0.057777778	0.056598639	0.061904762	0.046349206	0.057913832	0.083945578	0.036326531	0.055646259	0.039183673	0.053696145	0.037913832	0.042630385	0.042902494	0.034058957	0.039138322	0.053741497	0.044852608	0.037188209	0.022222222	0.031746032	0.049342404	0.026984127	0.041088435	0.071519274	0.027528345	0.050204082	0.064353741	0.077777778	0.054648526	0.038321995	0.050385488	0.055419501	0.123809524	0.189297052	0.264852608	0.23170068	0.309659864	0.29260771	0.338231293	0.293560091	0.328888889
¸ßË¹°×ÔëÉù´¦Àí (420).mp3	0.039455782	0.047210884	0.048344671	0.041451247	0.04893424	0.047891156	0.044172336	0.051111111	0.045351474	0.040090703	0.04553288	0.053106576	0.047437642	0.041360544	0.051337868	0.051156463	0.021587302	0.021043084	0.030068027	0.030113379	0.01537415	0.022176871	0.046802721	0.024897959	0.015963719	0.038730159	0.0230839	0.018004535	0.020952381	0.028027211	0.013968254	0.031609977	0.031791383	0.017324263	0.015464853	0.031337868	0.021043084	0.024399093	0.030294785	0.03170068	0.029795918	0.017596372	0.074648526	0.042176871	0.031609977	0.03414966	0.024580499	0.027573696	0.014965986
¸ßË¹°×ÔëÉù´¦Àí (421).mp3	0.024535147	0.029659864	0.029750567	0.027482993	0.032063492	0.028117914	0.026848073	0.026848073	0.028117914	0.029297052	0.033786848	0.031655329	0.030566893	0.032517007	0.025442177	0.029705215	0.034058957	0.032426304	0.027619048	0.031927438	0.028526077	0.034512472	0.028344671	0.020907029	0.025170068	0.027210884	0.02707483	0.025034014	0.025487528	0.027845805	0.026485261	0.027165533	0.033378685	0.026077098	0.02861678	0.022811791	0.020816327	0.021496599	0.023718821	0.026893424	0.021360544	0.020045351	0.025306122	0.033696145	0.029115646	0.034648526	0.035918367	0.032834467	0.029977324
¸ßË¹°×ÔëÉù´¦Àí (422).mp3	0.038639456	0.032380952	0.046621315	0.027528345	0.045759637	0.08244898	0.094331066	0.103628118	0.129750567	0.081768707	0.031156463	0.08	0.076734694	0.090113379	0.089251701	0.071201814	0.050204082	0.043174603	0.043492063	0.037052154	0.035873016	0.0338322	0.028163265	0.037324263	0.01968254	0.027981859	0.041632653	0.04185941	0.045306122	0.046802721	0.060181406	0.078956916	0.01324263	0.017278912	0.019818594	0.025306122	0.024036281	0.025668934	0.037641723	0.024489796	0.040362812	0.037324263	0.026984127	0.036553288	0.033061224	0.024535147	0.024671202	0.036099773	0.027573696
¸ßË¹°×ÔëÉù´¦Àí (423).mp3	0.151428571	0.14399093	0.210975057	0.256961451	0.240498866	0.218276644	0.120634921	0.132108844	0.220362812	0.105578231	0.208027211	0.226258503	0.156643991	0.042403628	0.168571429	0.114557823	0.097369615	0.096190476	0.056054422	0.114058957	0.222222222	0.086439909	0.07877551	0.077596372	0.117369615	0.150340136	0.227936508	0.134058957	0.090204082	0.035510204	0.070657596	0.118367347	0.219365079	0.022040816	0.073877551	0.075056689	0.119637188	0.027256236	0.182086168	0.076371882	0.089387755	0.042494331	0.042176871	0.103174603	0.195464853	0.086893424	0.079727891	0.074376417	0.118276644
¸ßË¹°×ÔëÉù´¦Àí (424).mp3	0.132970522	0.107891156	0.08739229	0.111655329	0.155782313	0.101088435	0.115782313	0.103356009	0.081768707	0.117641723	0.06739229	0.102403628	0.058911565	0.049614512	0.095918367	0.115147392	0.090430839	0.111519274	0.093741497	0.089297052	0.173696145	0.044217687	0.118503401	0.163537415	0.123809524	0.11260771	0.138911565	0.094512472	0.130113379	0.16585034	0.100589569	0.119455782	0.034058957	0.101496599	0.118367347	0.110294785	0.109070295	0.149614512	0.057097506	0.12122449	0.154603175	0.068435374	0.160272109	0.136054422	0.105623583	0.128117914	0.116689342	0.105895692	0.136689342
¸ßË¹°×ÔëÉù´¦Àí (425).mp3	0.022458333	0.029791667	0.024416667	0.026458333	0.037	0.037791667	0.03275	0.031291667	0.026916667	0.018208333	0.023333333	0.013541667	0.014458333	0.014416667	0.020291667	0.020833333	0.021041667	0.027583333	0.02575	0.040875	0.041791667	0.035458333	0.031916667	0.028958333	0.027708333	0.024791667	0.025416667	0.023666667	0.029583333	0.024166667	0.019875	0.030666667	0.037458333	0.038083333	0.047125	0.028625	0.027083333	0.030041667	0.024083333	0.029791667	0.026083333	0.025375	0.023	0.018833333	0.022791667	0.024916667	0.01775	0.028333333	0.03
¸ßË¹°×ÔëÉù´¦Àí (426).mp3	0.022993197	0.01814059	0.034829932	0.019319728	0.028072562	0.028435374	0.023356009	0.030929705	0.037324263	0.038639456	0.016417234	0.030249433	0.026077098	0.030113379	0.013741497	0.035600907	0.037460317	0.02739229	0.030975057	0.024081633	0.033424036	0.035283447	0.024489796	0.021632653	0.020634921	0.032471655	0.029795918	0.032789116	0.031746032	0.038594104	0.04	0.03814059	0.031428571	0.024036281	0.023038549	0.026621315	0.027165533	0.021995465	0.027936508	0.027891156	0.024036281	0.024489796	0.021950113	0.024172336	0.028888889	0.029750567	0.024535147	0.026666667	0.042811791
¸ßË¹°×ÔëÉù´¦Àí (427).mp3	0.123537415	0.128072562	0.124943311	0.173197279	0.115102041	0.120181406	0.132426304	0.129977324	0.137324263	0.167981859	0.124807256	0.121995465	0.148752834	0.141179138	0.125986395	0.14952381	0.113968254	0.129433107	0.130975057	0.088526077	0.138412698	0.074104308	0.035192744	0.052154195	0.079727891	0.132517007	0.06829932	0.092199546	0.128798186	0.15877551	0.137687075	0.136734694	0.12829932	0.187664399	0.109750567	0.147210884	0.151473923	0.149795918	0.133786848	0.152471655	0.123038549	0.178820862	0.140634921	0.112743764	0.144807256	0.183854875	0.11755102	0.146258503	0.13877551
¸ßË¹°×ÔëÉù´¦Àí (428).mp3	0.040816327	0.031746032	0.012562358	0.025306122	0.045623583	0.038412698	0.026394558	0.022267574	0.032063492	0.048480726	0.035283447	0.00893424	0.04276644	0.036780045	0.041088435	0.020090703	0.020770975	0.042267574	0.037278912	0.032154195	0.017324263	0.043356009	0.036462585	0.040498866	0.018820862	0.031791383	0.031428571	0.032562358	0.024852608	0.027120181	0.032698413	0.029569161	0.031882086	0.015464853	0.041315193	0.038684807	0.031428571	0.019863946	0.034965986	0.033287982	0.032244898	0.038820862	0.033061224	0.028662132	0.021678005	0.018231293	0.021088435	0.036417234	0.030793651
¸ßË¹°×ÔëÉù´¦Àí (429).mp3	0.062222222	0.044489796	0.027845805	0.079229025	0.077777778	0.035736961	0.037732426	0.06031746	0.088571429	0.042857143	0.037777778	0.100907029	0.062539683	0.050702948	0.051927438	0.054195011	0.032698413	0.041269841	0.022403628	0.037188209	0.035600907	0.047528345	0.06553288	0.046485261	0.093696145	0.045034014	0.04707483	0.097142857	0.063310658	0.038639456	0.057868481	0.068208617	0.056870748	0.043356009	0.058276644	0.012517007	0.029206349	0.09569161	0.066077098	0.068208617	0.029705215	0.044535147	0.051655329	0.045260771	0.091473923	0.072653061	0.056598639	0.063492063	0.053560091
¸ßË¹°×ÔëÉù´¦Àí (430).mp3	0.042993197	0.066712018	0.067256236	0.045170068	0.068979592	0.051156463	0.069795918	0.05569161	0.028707483	0.048843537	0.051247166	0.032063492	0.035646259	0.056371882	0.025804989	0.042494331	0.078820862	0.110975057	0.062857143	0.137324263	0.179229025	0.161451247	0.067120181	0.024580499	0.066349206	0.039319728	0.033333333	0.036870748	0.049795918	0.034648526	0.056371882	0.099047619	0.061950113	0.065396825	0.137732426	0.125714286	0.10707483	0.116643991	0.059229025	0.050702948	0.064897959	0.087029478	0.043219955	0.073106576	0.033197279	0.064535147	0.041269841	0.058820862	0.050068027
¸ßË¹°×ÔëÉù´¦Àí (431).mp3	0.101269841	0.080952381	0.154240363	0.193106576	0.148888889	0.058321995	0.065170068	0.119047619	0.13723356	0.081088435	0.059863946	0.074965986	0.081451247	0.123310658	0.073968254	0.06276644	0.069251701	0.086848073	0.086122449	0.120498866	0.083265306	0.067437642	0.059365079	0.060770975	0.043356009	0.066575964	0.06829932	0.056371882	0.045442177	0.05446712	0.050975057	0.050340136	0.041587302	0.062675737	0.06154195	0.062358277	0.0630839	0.062539683	0.069750567	0.063809524	0.071156463	0.095646259	0.057188209	0.078367347	0.06399093	0.076689342	0.074331066	0.0738322	0.069433107
¸ßË¹°×ÔëÉù´¦Àí (432).mp3	0.059909297	0.028390023	0.025895692	0.022947846	0.023038549	0.024399093	0.024671202	0.024897959	0.025034014	0.024761905	0.024535147	0.027891156	0.02707483	0.027029478	0.027346939	0.027936508	0.031020408	0.03260771	0.02430839	0.023446712	0.022630385	0.024489796	0.024217687	0.022267574	0.023945578	0.024126984	0.023219955	0.023401361	0.024172336	0.023356009	0.026349206	0.030430839	0.027891156	0.029206349	0.028662132	0.02399093	0.023582766	0.022312925	0.025442177	0.025623583	0.027528345	0.026848073	0.026485261	0.028390023	0.027437642	0.028526077	0.027029478	0.031111111	0.028208617
¸ßË¹°×ÔëÉù´¦Àí (433).mp3	0.034965986	0.050340136	0.033378685	0.034331066	0.012743764	0.050748299	0.047346939	0.053469388	0.023628118	0.02829932	0.013197279	0.027346939	0.044988662	0.043038549	0.037959184	0.039047619	0.059455782	0.034920635	0.029024943	0.033061224	0.027482993	0.021179138	0.024852608	0.01755102	0.023174603	0.017097506	0.078049887	0.060362812	0.074603175	0.11537415	0.161587302	0.038276644	0.028480726	0.054376417	0.051020408	0.056371882	0.095918367	0.06861678	0.033696145	0.027210884	0.041405896	0.074965986	0.158820862	0.078004535	0.045578231	0.034285714	0.037142857	0.068843537	0.131473923
¸ßË¹°×ÔëÉù´¦Àí (434).mp3	0.162086168	0.240589569	0.238911565	0.185260771	0.185351474	0.239229025	0.210204082	0.149433107	0.117687075	0.169115646	0.262721088	0.212789116	0.119954649	0.156870748	0.20675737	0.122585034	0.123219955	0.077006803	0.069206349	0.07723356	0.115918367	0.096190476	0.100770975	0.09260771	0.091564626	0.089206349	0.100453515	0.096870748	0.078911565	0.104716553	0.109342404	0.159183673	0.101587302	0.069433107	0.13047619	0.199546485	0.129795918	0.081904762	0.096417234	0.084535147	0.082040816	0.108208617	0.086802721	0.080272109	0.090204082	0.111746032	0.120181406	0.101723356	0.07877551
¸ßË¹°×ÔëÉù´¦Àí (435).mp3	0.041958333	0.036916667	0.029041667	0.041916667	0.051833333	0.104666667	0.034291667	0.052166667	0.05325	0.104291667	0.097375	0.065041667	0.056958333	0.110583333	0.039333333	0.061958333	0.051791667	0.123333333	0.138125	0.060333333	0.055208333	0.102916667	0.048875	0.063416667	0.052333333	0.118208333	0.125291667	0.051833333	0.045375	0.066416667	0.038041667	0.042416667	0.054458333	0.097666667	0.040291667	0.062	0.037958333	0.048083333	0.062583333	0.037208333	0.045958333	0.092916667	0.114333333	0.076	0.051708333	0.060583333	0.064375	0.051291667	0.062583333
¸ßË¹°×ÔëÉù´¦Àí (436).mp3	0.055873016	0.040362812	0.040634921	0.039455782	0.033741497	0.020453515	0.023809524	0.027210884	0.027346939	0.033650794	0.035873016	0.023764172	0.029251701	0.030702948	0.032063492	0.039591837	0.035328798	0.025941043	0.035056689	0.031609977	0.039229025	0.049387755	0.030839002	0.023265306	0.045487528	0.026394558	0.020589569	0.032743764	0.041315193	0.022358277	0.026213152	0.03569161	0.024172336	0.030430839	0.032290249	0.023537415	0.012698413	0.013151927	0.021814059	0.009659864	0.032471655	0.060770975	0.08893424	0.091292517	0.05414966	0.05968254	0.101904762	0.032108844	0.054376417
¸ßË¹°×ÔëÉù´¦Àí (437).mp3	0.093741497	0.081360544	0.093968254	0.118548753	0.096643991	0.06585034	0.081043084	0.100136054	0.070566893	0.078911565	0.103945578	0.103219955	0.071836735	0.057460317	0.075873016	0.112562358	0.065306122	0.060861678	0.073015873	0.079818594	0.061496599	0.062675737	0.073696145	0.102585034	0.052970522	0.051927438	0.086213152	0.078911565	0.071247166	0.059773243	0.076507937	0.080045351	0.057641723	0.072199546	0.081723356	0.064716553	0.0738322	0.061269841	0.073151927	0.065396825	0.061496599	0.063265306	0.097505669	0.071791383	0.061179138	0.064172336	0.083854875	0.057278912	0.072970522
¸ßË¹°×ÔëÉù´¦Àí (438).mp3	0.034603175	0.043809524	0.04031746	0.038049887	0.040680272	0.045034014	0.041678005	0.048163265	0.034648526	0.031609977	0.046802721	0.046349206	0.051746032	0.040680272	0.050839002	0.042494331	0.037823129	0.037052154	0.041768707	0.035918367	0.037596372	0.036281179	0.041269841	0.036961451	0.032789116	0.04185941	0.039410431	0.037414966	0.036417234	0.045668934	0.039092971	0.039637188	0.03324263	0.042312925	0.039138322	0.038185941	0.035419501	0.045034014	0.042176871	0.041451247	0.042857143	0.044807256	0.043174603	0.040816327	0.04244898	0.043038549	0.040680272	0.039410431	0.039501134
¸ßË¹°×ÔëÉù´¦Àí (439).mp3	0.10984127	0.096734694	0.068344671	0.064353741	0.059818594	0.060634921	0.049024943	0.054557823	0.061088435	0.060770975	0.050566893	0.057687075	0.058684807	0.071156463	0.063537415	0.077687075	0.076780045	0.064671202	0.065260771	0.075102041	0.054648526	0.051564626	0.06893424	0.038185941	0.043673469	0.031292517	0.02861678	0.034739229	0.039546485	0.039365079	0.033650794	0.036961451	0.028027211	0.018594104	0.034195011	0.039274376	0.037188209	0.035827664	0.033378685	0.029115646	0.021587302	0.037324263	0.039546485	0.038412698	0.040090703	0.036598639	0.042403628	0.046938776	0.039183673
¸ßË¹°×ÔëÉù´¦Àí (440).mp3	0.042857143	0.050385488	0.020997732	0.017278912	0.028979592	0.039047619	0.059909297	0.035102041	0.043537415	0.049024943	0.041269841	0.045487528	0.072698413	0.054331066	0.044852608	0.060907029	0.028480726	0.046485261	0.022675737	0.038185941	0.032789116	0.014829932	0.036825397	0.046213152	0.047437642	0.039954649	0.045034014	0.026031746	0.035056689	0.049115646	0.039410431	0.042947846	0.029297052	0.046439909	0.043310658	0.040725624	0.043174603	0.056961451	0.03106576	0.05877551	0.044444444	0.037732426	0.019637188	0.02430839	0.053605442	0.048979592	0.034376417	0.028163265	0.030022676
¸ßË¹°×ÔëÉù´¦Àí (441).mp3	0.062675737	0.083764172	0.060634921	0.085487528	0.096507937	0.083673469	0.051111111	0.073560091	0.06244898	0.065668934	0.059637188	0.066077098	0.083446712	0.082222222	0.069750567	0.087301587	0.092335601	0.070793651	0.082312925	0.071609977	0.076870748	0.087664399	0.082539683	0.055102041	0.092018141	0.077460317	0.088208617	0.050975057	0.076281179	0.083673469	0.068888889	0.051020408	0.092879819	0.076462585	0.098911565	0.057142857	0.071882086	0.087482993	0.074875283	0.059002268	0.082539683	0.083401361	0.084580499	0.065442177	0.076507937	0.095827664	0.056054422	0.050929705	0.081950113
¸ßË¹°×ÔëÉù´¦Àí (442).mp3	0.042675737	0.035328798	0.038684807	0.034104308	0.037868481	0.068979592	0.060226757	0.033560091	0.030204082	0.115918367	0.047301587	0.033015873	0.029433107	0.041814059	0.032199546	0.031473923	0.066848073	0.060362812	0.042539683	0.047709751	0.052789116	0.069251701	0.089614512	0.039455782	0.048480726	0.050385488	0.048798186	0.052199546	0.075510204	0.054285714	0.050430839	0.071746032	0.044716553	0.030340136	0.037278912	0.046439909	0.030430839	0.031836735	0.048888889	0.035238095	0.125804989	0.040544218	0.041405896	0.038866213	0.029931973	0.034557823	0.030839002	0.033469388	0.046575964
¸ßË¹°×ÔëÉù´¦Àí (443).mp3	0.033696145	0.036326531	0.039365079	0.039954649	0.036825397	0.040634921	0.055963719	0.055328798	0.045941043	0.0369161	0.041587302	0.036417234	0.045124717	0.048843537	0.05015873	0.046122449	0.041995465	0.044353741	0.038185941	0.039455782	0.04	0.047029478	0.060952381	0.090793651	0.104671202	0.058866213	0.048571429	0.052970522	0.057052154	0.051292517	0.050839002	0.054013605	0.050929705	0.04952381	0.03968254	0.043265306	0.049342404	0.051655329	0.049750567	0.046621315	0.050204082	0.066575964	0.068798186	0.049342404	0.043129252	0.047346939	0.051519274	0.04585034	0.04462585
¸ßË¹°×ÔëÉù´¦Àí (444).mp3	0.031473923	0.037777778	0.04	0.03537415	0.041269841	0.037142857	0.032653061	0.043537415	0.045034014	0.030884354	0.043219955	0.025895692	0.029070295	0.039818594	0.024263039	0.026122449	0.043401361	0.038820862	0.030430839	0.033605442	0.043446712	0.041678005	0.032970522	0.040725624	0.030839002	0.025170068	0.03968254	0.023219955	0.034013605	0.049705215	0.025578231	0.034104308	0.044580499	0.033424036	0.027120181	0.046122449	0.032244898	0.025986395	0.027120181	0.038911565	0.037823129	0.035419501	0.037596372	0.034104308	0.026349206	0.043401361	0.034557823	0.032834467	0.049206349
¸ßË¹°×ÔëÉù´¦Àí (445).mp3	0.048888889	0.057732426	0.055102041	0.06521542	0.05600907	0.036371882	0.046031746	0.029931973	0.051247166	0.043945578	0.062222222	0.024852608	0.076235828	0.044217687	0.027619048	0.030839002	0.043628118	0.028344671	0.04244898	0.035736961	0.063219955	0.038276644	0.050340136	0.042358277	0.045034014	0.045306122	0.029206349	0.02430839	0.04893424	0.043174603	0.064353741	0.039002268	0.034603175	0.050612245	0.044217687	0.040816327	0.036281179	0.044489796	0.037324263	0.033650794	0.028843537	0.040861678	0.057913832	0.06893424	0.051746032	0.070385488	0.038730159	0.061088435	0.045668934
¸ßË¹°×ÔëÉù´¦Àí (446).mp3	0.044399093	0.042993197	0.031337868	0.035782313	0.044353741	0.048072562	0.036734694	0.033197279	0.031655329	0.039092971	0.031473923	0.037324263	0.033741497	0.028888889	0.026122449	0.025714286	0.035192744	0.035918367	0.026666667	0.030385488	0.044353741	0.051564626	0.043582766	0.051564626	0.037369615	0.047755102	0.043265306	0.040498866	0.036961451	0.049977324	0.029795918	0.030521542	0.036145125	0.027482993	0.02430839	0.03324263	0.038911565	0.031519274	0.032380952	0.036734694	0.048752834	0.050430839	0.03723356	0.056281179	0.051020408	0.033696145	0.048979592	0.042721088	0.045124717
¸ßË¹°×ÔëÉù´¦Àí (447).mp3	0.036780045	0.03414966	0.019773243	0.027437642	0.022721088	0.031519274	0.074603175	0.059229025	0.030249433	0.018367347	0.026984127	0.01755102	0.021496599	0.024943311	0.029024943	0.034739229	0.032789116	0.051519274	0.035238095	0.059863946	0.033605442	0.039727891	0.033378685	0.027981859	0.030204082	0.035827664	0.033514739	0.030385488	0.042721088	0.042539683	0.022947846	0.020907029	0.019909297	0.026712018	0.025986395	0.06244898	0.090612245	0.032154195	0.02829932	0.023854875	0.028390023	0.030884354	0.021814059	0.03755102	0.029160998	0.036326531	0.03138322	0.035555556	0.032653061
¸ßË¹°×ÔëÉù´¦Àí (448).mp3	0.041587302	0.063492063	0.080045351	0.075147392	0.060453515	0.060861678	0.081814059	0.067981859	0.054875283	0.053106576	0.051156463	0.048344671	0.064807256	0.08893424	0.065170068	0.047029478	0.040680272	0.039138322	0.045668934	0.062630385	0.081405896	0.074058957	0.090748299	0.084172336	0.082539683	0.081043084	0.064353741	0.059773243	0.048253968	0.05047619	0.051836735	0.040408163	0.039591837	0.074512472	0.058276644	0.05845805	0.053106576	0.049433107	0.058866213	0.067800454	0.06031746	0.073968254	0.079637188	0.058911565	0.068843537	0.061315193	0.052743764	0.043401361	0.07015873
¸ßË¹°×ÔëÉù´¦Àí (449).mp3	0.062947846	0.056507937	0.04276644	0.035736961	0.037823129	0.045986395	0.042721088	0.046031746	0.061496599	0.066213152	0.050430839	0.046303855	0.038095238	0.047755102	0.046621315	0.047709751	0.048163265	0.041179138	0.044852608	0.050612245	0.052743764	0.041496599	0.047256236	0.054557823	0.046712018	0.038820862	0.039818594	0.04031746	0.037913832	0.053696145	0.037596372	0.044716553	0.042857143	0.039002268	0.057052154	0.066621315	0.074421769	0.066893424	0.05537415	0.056553288	0.045170068	0.069024943	0.05968254	0.043265306	0.053333333	0.063854875	0.074829932	0.059637188	0.058684807
¸ßË¹°×ÔëÉù´¦Àí (450).mp3	0.084444444	0.084943311	0.09292517	0.087664399	0.084852608	0.084444444	0.113696145	0.30585034	0.083219955	0.102358277	0.082585034	0.088390023	0.089886621	0.088072562	0.088843537	0.088435374	0.090839002	0.085759637	0.082811791	0.092471655	0.081496599	0.091609977	0.146893424	0.079138322	0.106893424	0.13015873	0.094421769	0.114240363	0.107301587	0.140045351	0.135827664	0.158866213	0.173786848	0.141133787	0.144988662	0.096825397	0.089569161	0.148390023	0.092879819	0.093378685	0.125623583	0.102539683	0.103356009	0.103356009	0.118639456	0.093424036	0.097369615	0.092108844	0.099229025
¸ßË¹°×ÔëÉù´¦Àí (451).mp3	0.095918367	0.105623583	0.10031746	0.087981859	0.091791383	0.103310658	0.10399093	0.101814059	0.103219955	0.096689342	0.103945578	0.10553288	0.099909297	0.104852608	0.102721088	0.097913832	0.09537415	0.102494331	0.097823129	0.094058957	0.103492063	0.103582766	0.099092971	0.097732426	0.099274376	0.105986395	0.094285714	0.101088435	0.096643991	0.087800454	0.094240363	0.100997732	0.101904762	0.101632653	0.097006803	0.092789116	0.098321995	0.101133787	0.102403628	0.093197279	0.100408163	0.089024943	0.102947846	0.098548753	0.104671202	0.100634921	0.100453515	0.097777778	0.101088435
¸ßË¹°×ÔëÉù´¦Àí (452).mp3	0.05106576	0.032018141	0.059863946	0.042721088	0.03414966	0.019637188	0.038185941	0.046303855	0.03814059	0.037959184	0.026122449	0.02462585	0.022222222	0.033922902	0.028707483	0.02399093	0.032426304	0.033333333	0.03292517	0.025487528	0.028117914	0.032244898	0.033287982	0.029659864	0.033106576	0.028344671	0.028662132	0.036643991	0.024897959	0.035873016	0.02462585	0.038548753	0.03968254	0.034013605	0.02861678	0.027891156	0.02861678	0.03138322	0.03600907	0.035873016	0.034421769	0.022312925	0.075873016	0.050929705	0.020861678	0.0230839	0.045804989	0.037596372	0.031882086
¸ßË¹°×ÔëÉù´¦Àí (453).mp3	0.040136054	0.068888889	0.04739229	0.046938776	0.063265306	0.047437642	0.038231293	0.041587302	0.041043084	0.067120181	0.034285714	0.081360544	0.035464853	0.051519274	0.057596372	0.048027211	0.036734694	0.032879819	0.031972789	0.055102041	0.034603175	0.060634921	0.041405896	0.049115646	0.062947846	0.053151927	0.037414966	0.038594104	0.045034014	0.047936508	0.045487528	0.043945578	0.062630385	0.048526077	0.04430839	0.061995465	0.039319728	0.034013605	0.040725624	0.036099773	0.067619048	0.036281179	0.075782313	0.043129252	0.053650794	0.061632653	0.04122449	0.032290249	0.034648526
¸ßË¹°×ÔëÉù´¦Àí (454).mp3	0.02	0.060544218	0.032335601	0.045079365	0.065487528	0.02553288	0.039138322	0.041768707	0.118548753	0.071609977	0.016825397	0.019274376	0.026394558	0.021360544	0.026122449	0.093560091	0.035283447	0.018594104	0.035555556	0.108843537	0.073469388	0.043492063	0.093560091	0.034603175	0.016780045	0.083854875	0.040408163	0.032154195	0.045941043	0.064172336	0.086077098	0.023854875	0.057913832	0.036190476	0.037460317	0.026802721	0.093106576	0.066213152	0.050521542	0.030521542	0.025578231	0.04031746	0.025804989	0.047528345	0.057414966	0.099455782	0.031247166	0.03414966	0.081496599
¸ßË¹°×ÔëÉù´¦Àí (455).mp3	0.06244898	0.048571429	0.052244898	0.044535147	0.041315193	0.037687075	0.038956916	0.049297052	0.030249433	0.038503401	0.035238095	0.080498866	0.044081633	0.04154195	0.033650794	0.03845805	0.046984127	0.033786848	0.039183673	0.061904762	0.050521542	0.060952381	0.060045351	0.064444444	0.048072562	0.03845805	0.043764172	0.044126984	0.048435374	0.043628118	0.075873016	0.03723356	0.047528345	0.032426304	0.046394558	0.037868481	0.038185941	0.038185941	0.040226757	0.035918367	0.033015873	0.031156463	0.048526077	0.053922902	0.050748299	0.046984127	0.036326531	0.038185941	0.038503401
¸ßË¹°×ÔëÉù´¦Àí (456).mp3	0.040362812	0.033469388	0.057324263	0.038049887	0.039773243	0.051201814	0.116281179	0.077278912	0.109024943	0.076870748	0.088798186	0.032698413	0.039229025	0.029795918	0.096462585	0.050748299	0.027845805	0.04462585	0.057324263	0.056417234	0.066485261	0.035192744	0.045351474	0.041405896	0.046666667	0.04739229	0.053197279	0.02462585	0.041269841	0.054603175	0.024399093	0.038730159	0.034603175	0.030929705	0.042675737	0.0461678	0.067346939	0.055419501	0.040861678	0.050975057	0.039410431	0.020045351	0.0430839	0.03877551	0.078730159	0.068027211	0.085623583	0.049931973	0.033696145
¸ßË¹°×ÔëÉù´¦Àí (457).mp3	0.051473923	0.051020408	0.050521542	0.045079365	0.045895692	0.042857143	0.043673469	0.044489796	0.041088435	0.040045351	0.04154195	0.04585034	0.047165533	0.046893424	0.050340136	0.054331066	0.0569161	0.065578231	0.073469388	0.076870748	0.076235828	0.072562358	0.053469388	0.046621315	0.050249433	0.056961451	0.052244898	0.052380952	0.047755102	0.05292517	0.048888889	0.048752834	0.043854875	0.044489796	0.044263039	0.04430839	0.046349206	0.05047619	0.050748299	0.056371882	0.062312925	0.068526077	0.080952381	0.069115646	0.053287982	0.053287982	0.052063492	0.051247166	0.051519274
¸ßË¹°×ÔëÉù´¦Àí (458).mp3	0.022086168	0.02154195	0.028480726	0.019092971	0.028571429	0.024852608	0.03324263	0.016281179	0.025260771	0.030521542	0.016825397	0.027845805	0.015827664	0.033469388	0.026213152	0.023673469	0.045351474	0.040634921	0.033151927	0.040362812	0.023854875	0.019410431	0.022721088	0.026213152	0.020453515	0.031428571	0.037777778	0.04185941	0.036507937	0.039319728	0.023129252	0.019727891	0.038911565	0.023401361	0.036553288	0.043945578	0.044807256	0.039954649	0.057959184	0.049024943	0.030113379	0.046258503	0.020680272	0.030702948	0.03814059	0.046031746	0.039591837	0.038548753	0.038049887
¸ßË¹°×ÔëÉù´¦Àí (459).mp3	0.086848073	0.051473923	0.056281179	0.065668934	0.113424036	0.097868481	0.109614512	0.07600907	0.114512472	0.104897959	0.093151927	0.079773243	0.077188209	0.085396825	0.090975057	0.08244898	0.06952381	0.058866213	0.083265306	0.065578231	0.076780045	0.094512472	0.077188209	0.086213152	0.084126984	0.130068027	0.091020408	0.106394558	0.170521542	0.207664399	0.080090703	0.08244898	0.072063492	0.095464853	0.088480726	0.111428571	0.075056689	0.068390023	0.075056689	0.087482993	0.08861678	0.181587302	0.096961451	0.091609977	0.10675737	0.092290249	0.094603175	0.101814059	0.083537415
¸ßË¹°×ÔëÉù´¦Àí (460).mp3	0.105396825	0.233287982	0.466893424	0.460634921	0.455283447	0.353197279	0.038730159	0.035238095	0.044399093	0.039954649	0.044761905	0.154421769	0.027664399	0.0261678	0.093650794	0.09968254	0.358548753	0.116190476	0.456553288	0.42276644	0.169795918	0.037732426	0.07845805	0.04707483	0.063219955	0.128117914	0.048707483	0.043900227	0.038548753	0.193015873	0.03446712	0.195600907	0.467210884	0.451201814	0.384444444	0.040997732	0.043129252	0.033968254	0.029931973	0.03324263	0.070521542	0.142675737	0.086485261	0.05600907	0.055147392	0.0861678	0.128752834	0.440408163	0.41446712
¸ßË¹°×ÔëÉù´¦Àí (461).mp3	0.046984127	0.030022676	0.021179138	0.024036281	0.016145125	0.026349206	0.031201814	0.023038549	0.020589569	0.023310658	0.016553288	0.028979592	0.04122449	0.035646259	0.047891156	0.05537415	0.050340136	0.070975057	0.061950113	0.069070295	0.052063492	0.062312925	0.229750567	0.049795918	0.06154195	0.095102041	0.10462585	0.068752834	0.070521542	0.024444444	0.040272109	0.062947846	0.060453515	0.073786848	0.067301587	0.053650794	0.037324263	0.047800454	0.054013605	0.068435374	0.094104308	0.056643991	0.07446712	0.072743764	0.084716553	0.081043084	0.067891156	0.058367347	0.034331066
¸ßË¹°×ÔëÉù´¦Àí (462).mp3	0.047891156	0.052743764	0.041678005	0.045804989	0.042902494	0.044535147	0.0569161	0.055283447	0.059455782	0.064036281	0.063265306	0.048979592	0.049478458	0.052154195	0.044988662	0.043537415	0.047981859	0.054331066	0.057369615	0.050113379	0.063854875	0.047482993	0.058639456	0.049297052	0.059954649	0.057324263	0.048752834	0.041088435	0.047301587	0.049115646	0.047709751	0.047210884	0.041088435	0.051882086	0.050612245	0.040907029	0.045804989	0.067346939	0.064580499	0.034557823	0.054376417	0.067981859	0.045079365	0.050204082	0.049478458	0.03755102	0.045759637	0.067573696	0.046712018
¸ßË¹°×ÔëÉù´¦Àí (463).mp3	0.028752834	0.03292517	0.038548753	0.030294785	0.029569161	0.023446712	0.025941043	0.065170068	0.033469388	0.044852608	0.034603175	0.051564626	0.033922902	0.032698413	0.024489796	0.061904762	0.043492063	0.041950113	0.032199546	0.0461678	0.035510204	0.023854875	0.04276644	0.052562358	0.048480726	0.0369161	0.034965986	0.041723356	0.044036281	0.027981859	0.039501134	0.029931973	0.024263039	0.033424036	0.027528345	0.027755102	0.026575964	0.034331066	0.029342404	0.058412698	0.030612245	0.052154195	0.028253968	0.029750567	0.036099773	0.039274376	0.069342404	0.041678005	0.056598639
¸ßË¹°×ÔëÉù´¦Àí (464).mp3	0.035464853	0.039047619	0.034648526	0.039455782	0.03814059	0.038866213	0.0338322	0.039183673	0.035464853	0.026575964	0.027210884	0.037369615	0.043174603	0.045396825	0.049795918	0.035328798	0.03260771	0.047482993	0.032471655	0.029659864	0.048390023	0.033922902	0.035510204	0.043492063	0.042086168	0.03106576	0.048117914	0.040090703	0.031746032	0.025714286	0.046077098	0.037732426	0.027029478	0.026122449	0.026122449	0.022358277	0.028480726	0.029342404	0.032743764	0.029342404	0.036190476	0.04399093	0.051111111	0.021723356	0.024263039	0.0261678	0.023764172	0.039501134	0.032063492
¸ßË¹°×ÔëÉù´¦Àí (465).mp3	0.034739229	0.044126984	0.038412698	0.04893424	0.03968254	0.045804989	0.045260771	0.038185941	0.034875283	0.042040816	0.037868481	0.032789116	0.040045351	0.038820862	0.053696145	0.03723356	0.03968254	0.044444444	0.0461678	0.036961451	0.037823129	0.039954649	0.03723356	0.034240363	0.042267574	0.036326531	0.043718821	0.041043084	0.039410431	0.033786848	0.035056689	0.040362812	0.038866213	0.039863946	0.042086168	0.039546485	0.033968254	0.036643991	0.035328798	0.039501134	0.046575964	0.038684807	0.032335601	0.039727891	0.038321995	0.042630385	0.03968254	0.039863946	0.03292517
¸ßË¹°×ÔëÉù´¦Àí (466).mp3	0.031564626	0.032335601	0.036054422	0.025396825	0.028163265	0.040770975	0.039637188	0.043174603	0.029750567	0.030612245	0.032335601	0.033061224	0.029251701	0.044444444	0.06031746	0.026666667	0.027528345	0.031020408	0.022993197	0.023174603	0.018730159	0.020272109	0.022902494	0.028390023	0.04031746	0.024716553	0.044172336	0.035192744	0.024852608	0.023174603	0.031156463	0.031609977	0.026938776	0.031292517	0.024988662	0.033287982	0.038321995	0.031836735	0.030566893	0.0430839	0.044399093	0.025623583	0.020090703	0.026303855	0.035873016	0.041632653	0.068662132	0.078049887	0.058231293
¸ßË¹°×ÔëÉù´¦Àí (467).mp3	0.0830839	0.085034014	0.073514739	0.081496599	0.088163265	0.089931973	0.070294785	0.065079365	0.09446712	0.106439909	0.05478458	0.053696145	0.049160998	0.058004535	0.023174603	0.042811791	0.050748299	0.040045351	0.04154195	0.045396825	0.061904762	0.038095238	0.039183673	0.044217687	0.048798186	0.045941043	0.054648526	0.030521542	0.034920635	0.029931973	0.037913832	0.036507937	0.035646259	0.033560091	0.046485261	0.055873016	0.031473923	0.032108844	0.047437642	0.050929705	0.035238095	0.043900227	0.043673469	0.018321995	0.018095238	0.042902494	0.062585034	0.032290249	0.03755102
¸ßË¹°×ÔëÉù´¦Àí (468).mp3	0.028526077	0.029659864	0.027437642	0.030566893	0.028390023	0.030249433	0.025623583	0.026485261	0.029297052	0.030340136	0.033151927	0.031836735	0.029297052	0.028163265	0.030113379	0.030975057	0.024761905	0.029659864	0.029977324	0.025623583	0.028979592	0.030702948	0.024217687	0.026893424	0.026031746	0.031473923	0.029614512	0.031746032	0.029478458	0.023809524	0.031020408	0.037097506	0.030521542	0.031882086	0.029024943	0.036870748	0.034104308	0.033877551	0.032108844	0.028480726	0.029160998	0.02893424	0.030612245	0.02861678	0.032698413	0.034829932	0.035510204	0.031428571	0.034648526
¸ßË¹°×ÔëÉù´¦Àí (469).mp3	0.147664399	0.100272109	0.085396825	0.121995465	0.128843537	0.103492063	0.059954649	0.066303855	0.050793651	0.071655329	0.105759637	0.115283447	0.148662132	0.165895692	0.036689342	0.036598639	0.059727891	0.086213152	0.099002268	0.095328798	0.054829932	0.057369615	0.10154195	0.078911565	0.093605442	0.050340136	0.062585034	0.061269841	0.065306122	0.079909297	0.11138322	0.081723356	0.121723356	0.160272109	0.174920635	0.23260771	0.240725624	0.304716553	0.348117914	0.217913832	0.113333333	0.103945578	0.095328798	0.050884354	0.09968254	0.025079365	0.035011338	0.06462585	0.071655329
¸ßË¹°×ÔëÉù´¦Àí (470).mp3	0.098412698	0.09260771	0.066893424	0.077097506	0.098866213	0.079863946	0.08893424	0.118321995	0.133514739	0.092108844	0.123718821	0.09755102	0.06829932	0.074058957	0.076825397	0.10430839	0.122040816	0.084761905	0.096417234	0.106485261	0.098730159	0.084172336	0.089206349	0.10462585	0.117959184	0.090884354	0.100770975	0.046984127	0.06430839	0.053151927	0.058503401	0.045306122	0.071473923	0.06031746	0.063628118	0.047845805	0.068344671	0.047755102	0.065623583	0.04984127	0.080589569	0.072879819	0.068435374	0.043265306	0.063310658	0.044126984	0.066666667	0.072517007	0.127709751
¸ßË¹°×ÔëÉù´¦Àí (471).mp3	0.049206349	0.027709751	0.03537415	0.027210884	0.047437642	0.026712018	0.02952381	0.024580499	0.044353741	0.035011338	0.030657596	0.027573696	0.045306122	0.045079365	0.039455782	0.028843537	0.043038549	0.032018141	0.047891156	0.033786848	0.061315193	0.027619048	0.020589569	0.020816327	0.042267574	0.040725624	0.052653061	0.030929705	0.035464853	0.026485261	0.042902494	0.0430839	0.038095238	0.029070295	0.047256236	0.034285714	0.053741497	0.050975057	0.028798186	0.025079365	0.03968254	0.027346939	0.050204082	0.034013605	0.03968254	0.044036281	0.034648526	0.013560091	0.037324263
¸ßË¹°×ÔëÉù´¦Àí (472).mp3	0.06462585	0.062312925	0.03015873	0.057823129	0.032244898	0.033333333	0.038866213	0.044988662	0.059365079	0.057414966	0.046485261	0.045034014	0.040589569	0.049569161	0.036417234	0.050249433	0.057324263	0.066258503	0.0661678	0.059002268	0.04521542	0.043446712	0.043900227	0.02707483	0.037097506	0.04399093	0.045442177	0.054648526	0.059047619	0.041043084	0.043310658	0.043310658	0.042086168	0.044671202	0.052426304	0.06	0.056371882	0.057959184	0.058911565	0.033469388	0.075464853	0.048253968	0.037732426	0.03723356	0.04585034	0.067619048	0.07106576	0.057959184	0.040453515
¸ßË¹°×ÔëÉù´¦Àí (473).mp3	0.022267574	0.027981859	0.028163265	0.021587302	0.025034014	0.028707483	0.037460317	0.024217687	0.025306122	0.030657596	0.022222222	0.021496599	0.043854875	0.02893424	0.020634921	0.025306122	0.028208617	0.032562358	0.024399093	0.015328798	0.020181406	0.017369615	0.032471655	0.021723356	0.028163265	0.021133787	0.026575964	0.02	0.032698413	0.021088435	0.025442177	0.019909297	0.032335601	0.019773243	0.02707483	0.018095238	0.02185941	0.020226757	0.023174603	0.020181406	0.024761905	0.012199546	0.030430839	0.017369615	0.033968254	0.025306122	0.022857143	0.019727891	0.021133787
¸ßË¹°×ÔëÉù´¦Àí (474).mp3	0.055555556	0.047482993	0.039909297	0.030612245	0.036734694	0.039863946	0.048752834	0.047619048	0.059591837	0.044580499	0.059092971	0.057278912	0.067891156	0.036099773	0.043582766	0.036643991	0.044263039	0.052199546	0.039092971	0.043628118	0.036553288	0.050294785	0.041133787	0.039501134	0.04462585	0.046077098	0.073061224	0.049614512	0.063356009	0.041814059	0.042630385	0.042312925	0.047845805	0.051201814	0.051655329	0.040181406	0.043492063	0.046984127	0.04861678	0.053333333	0.040181406	0.048072562	0.055963719	0.045351474	0.051428571	0.040725624	0.046938776	0.055782313	0.052698413
¸ßË¹°×ÔëÉù´¦Àí (475).mp3	0.049931973	0.055736961	0.078548753	0.084897959	0.055736961	0.051655329	0.054648526	0.038321995	0.055555556	0.055600907	0.052199546	0.050340136	0.041179138	0.056961451	0.059002268	0.050884354	0.058412698	0.05600907	0.03414966	0.043401361	0.049750567	0.046122449	0.047346939	0.053469388	0.061950113	0.047709751	0.042267574	0.051927438	0.058684807	0.053151927	0.051428571	0.053287982	0.052653061	0.046938776	0.037324263	0.027210884	0.048027211	0.053106576	0.044399093	0.048707483	0.050839002	0.051111111	0.040090703	0.042902494	0.05723356	0.050340136	0.042494331	0.054058957	0.060498866
¸ßË¹°×ÔëÉù´¦Àí (476).mp3	0.035918367	0.035419501	0.084036281	0.060680272	0.053696145	0.051247166	0.056326531	0.063129252	0.060634921	0.071156463	0.064988662	0.069387755	0.062358277	0.066893424	0.059183673	0.063129252	0.057596372	0.075782313	0.042403628	0.044172336	0.050113379	0.046394558	0.057278912	0.046621315	0.055873016	0.056054422	0.046394558	0.039727891	0.041904762	0.041088435	0.039410431	0.03968254	0.055555556	0.056598639	0.050340136	0.059727891	0.061950113	0.068888889	0.063628118	0.069160998	0.06	0.072335601	0.061133787	0.07047619	0.064217687	0.059501134	0.067165533	0.063129252	0.093786848
¸ßË¹°×ÔëÉù´¦Àí (477).mp3	0.028583333	0.029041667	0.025833333	0.042666667	0.074916667	0.042666667	0.04025	0.039083333	0.043083333	0.0355	0.035208333	0.033083333	0.050708333	0.039	0.03725	0.039916667	0.048458333	0.03825	0.03575	0.051833333	0.040458333	0.039375	0.0545	0.041208333	0.055166667	0.047166667	0.038041667	0.030208333	0.039625	0.045541667	0.037333333	0.03025	0.023416667	0.033625	0.033583333	0.032416667	0.031375	0.034291667	0.03375	0.021333333	0.025125	0.026708333	0.025166667	0.035125	0.044833333	0.035916667	0.035708333	0.035208333	0.047333333
¸ßË¹°×ÔëÉù´¦Àí (478).mp3	0.026439909	0.044535147	0.038594104	0.042539683	0.077278912	0.055102041	0.026122449	0.034829932	0.040498866	0.028390023	0.029886621	0.037959184	0.032108844	0.039092971	0.032653061	0.037868481	0.040770975	0.028752834	0.065396825	0.019092971	0.021632653	0.018684807	0.020498866	0.028344671	0.035555556	0.023038549	0.01877551	0.025895692	0.0261678	0.036961451	0.038684807	0.026893424	0.024761905	0.018185941	0.027573696	0.029387755	0.02739229	0.023492063	0.032199546	0.03138322	0.014557823	0.020589569	0.014058957	0.017596372	0.01968254	0.015873016	0.016417234	0.022222222	0.021723356
¸ßË¹°×ÔëÉù´¦Àí (479).mp3	0.032834467	0.0369161	0.03600907	0.042539683	0.042494331	0.031473923	0.044217687	0.032834467	0.031292517	0.04675737	0.043537415	0.038639456	0.03478458	0.044988662	0.035555556	0.044444444	0.052879819	0.027573696	0.042358277	0.060362812	0.024943311	0.027482993	0.036780045	0.059455782	0.054739229	0.032426304	0.043356009	0.048253968	0.034421769	0.054195011	0.03138322	0.043174603	0.043854875	0.025759637	0.033605442	0.027664399	0.033877551	0.043310658	0.043537415	0.043537415	0.037641723	0.049387755	0.056462585	0.039229025	0.061814059	0.051247166	0.04276644	0.048072562	0.041768707
¸ßË¹°×ÔëÉù´¦Àí (480).mp3	0.030113379	0.070702948	0.064535147	0.050975057	0.043038549	0.0661678	0.057097506	0.076780045	0.065306122	0.043718821	0.070975057	0.075102041	0.077460317	0.058866213	0.033106576	0.031111111	0.060589569	0.063628118	0.05324263	0.070249433	0.059863946	0.067301587	0.048979592	0.037142857	0.080453515	0.112562358	0.110022676	0.081269841	0.063900227	0.069387755	0.136689342	0.105124717	0.061451247	0.036507937	0.049569161	0.090657596	0.066213152	0.052426304	0.07292517	0.066802721	0.064126984	0.049614512	0.028571429	0.054829932	0.123492063	0.075510204	0.041950113	0.058095238	0.073106576
¸ßË¹°×ÔëÉù´¦Àí (481).mp3	0.034195011	0.060045351	0.043401361	0.057278912	0.030839002	0.062947846	0.039818594	0.05324263	0.040362812	0.048163265	0.040770975	0.038548753	0.040181406	0.059092971	0.043628118	0.049931973	0.035736961	0.040090703	0.048979592	0.040408163	0.037913832	0.054195011	0.052108844	0.042494331	0.039591837	0.043310658	0.040498866	0.046303855	0.048571429	0.042358277	0.054693878	0.034376417	0.038321995	0.038866213	0.045124717	0.038185941	0.039727891	0.042222222	0.047619048	0.033605442	0.042585034	0.041950113	0.04244898	0.033968254	0.038004535	0.037732426	0.056689342	0.037278912	0.07138322
¸ßË¹°×ÔëÉù´¦Àí (482).mp3	0.044916667	0.042	0.038708333	0.040083333	0.049416667	0.049208333	0.043416667	0.034791667	0.03675	0.03675	0.036541667	0.0525	0.045916667	0.04225	0.045166667	0.044916667	0.039666667	0.048583333	0.039041667	0.052708333	0.037875	0.03825	0.042833333	0.044458333	0.048416667	0.03675	0.04075	0.055208333	0.042833333	0.041083333	0.042666667	0.05075	0.043083333	0.040416667	0.035625	0.04	0.050041667	0.0485	0.047625	0.0295	0.031916667	0.045666667	0.058541667	0.05825	0.042833333	0.080833333	0.073333333	0.0495	0.045833333
¸ßË¹°×ÔëÉù´¦Àí (483).mp3	0.043356009	0.042675737	0.047664399	0.047528345	0.058412698	0.031337868	0.039773243	0.041632653	0.042585034	0.049886621	0.039863946	0.039546485	0.036371882	0.041814059	0.041678005	0.039863946	0.04	0.047755102	0.045351474	0.05015873	0.042131519	0.045170068	0.042630385	0.045941043	0.055192744	0.03292517	0.06185941	0.055555556	0.051428571	0.055600907	0.037414966	0.045668934	0.040544218	0.045079365	0.057006803	0.039637188	0.036099773	0.045351474	0.040181406	0.04521542	0.048027211	0.039501134	0.052653061	0.050975057	0.049070295	0.042222222	0.045714286	0.044081633	0.05047619
¸ßË¹°×ÔëÉù´¦Àí (484).mp3	0.052653061	0.045079365	0.040634921	0.052562358	0.040181406	0.048888889	0.038866213	0.029569161	0.038594104	0.035873016	0.040362812	0.052335601	0.039727891	0.046439909	0.04031746	0.039002268	0.05015873	0.033015873	0.028390023	0.037142857	0.034013605	0.044671202	0.037777778	0.028571429	0.037913832	0.036281179	0.039274376	0.050385488	0.0430839	0.048163265	0.045124717	0.044671202	0.051746032	0.034421769	0.032789116	0.037324263	0.038049887	0.050521542	0.047437642	0.045351474	0.062403628	0.054240363	0.044988662	0.046349206	0.032199546	0.036825397	0.039319728	0.042630385	0.059546485
¸ßË¹°×ÔëÉù´¦Àí (485).mp3	0.027528345	0.050839002	0.028480726	0.035963719	0.043129252	0.039637188	0.029705215	0.025260771	0.055510204	0.043718821	0.042222222	0.039365079	0.028117914	0.028888889	0.047029478	0.039909297	0.070521542	0.075238095	0.057324263	0.032743764	0.028208617	0.043537415	0.06430839	0.039773243	0.035147392	0.053061224	0.032154195	0.028390023	0.04675737	0.025396825	0.037006803	0.049342404	0.041587302	0.03292517	0.025941043	0.053333333	0.049024943	0.042675737	0.041360544	0.035328798	0.034557823	0.064761905	0.040816327	0.046077098	0.086893424	0.053922902	0.040362812	0.029206349	0.042312925
¸ßË¹°×ÔëÉù´¦Àí (486).mp3	0.025941043	0.041904762	0.0169161	0.053151927	0.015646259	0.041360544	0.024263039	0.034331066	0.016054422	0.043854875	0.018820862	0.036281179	0.016371882	0.045941043	0.03569161	0.04739229	0.02952381	0.032380952	0.024217687	0.060544218	0.021678005	0.049024943	0.026666667	0.049297052	0.024897959	0.043628118	0.023174603	0.033151927	0.016507937	0.032426304	0.022630385	0.045487528	0.025986395	0.052108844	0.026530612	0.05845805	0.023129252	0.040725624	0.032335601	0.053877551	0.033514739	0.05292517	0.030430839	0.054331066	0.028571429	0.042131519	0.033151927	0.044172336	0.024444444
¸ßË¹°×ÔëÉù´¦Àí (487).mp3	0.052791667	0.029083333	0.044375	0.021125	0.041458333	0.0265	0.039666667	0.023833333	0.039083333	0.025041667	0.029541667	0.040875	0.048541667	0.044833333	0.045375	0.045166667	0.037125	0.050041667	0.037791667	0.053416667	0.044	0.062833333	0.045625	0.053875	0.035041667	0.038083333	0.033166667	0.051708333	0.036	0.056	0.03225	0.049291667	0.033583333	0.052166667	0.04375	0.061041667	0.047375	0.057166667	0.057166667	0.045333333	0.052333333	0.048666667	0.050916667	0.039125	0.055833333	0.039083333	0.052541667	0.038416667	0.055541667
¸ßË¹°×ÔëÉù´¦Àí (488).mp3	0.080680272	0.075600907	0.086303855	0.073469388	0.090430839	0.081133787	0.08893424	0.072879819	0.089886621	0.084126984	0.110068027	0.081269841	0.076870748	0.092244898	0.086984127	0.073378685	0.086077098	0.093061224	0.102267574	0.087346939	0.073151927	0.08399093	0.083854875	0.077777778	0.071247166	0.071020408	0.08122449	0.075736961	0.058594104	0.065986395	0.079002268	0.066802721	0.086530612	0.072562358	0.084943311	0.070975057	0.064580499	0.076235828	0.0969161	0.08984127	0.101678005	0.076099773	0.085170068	0.07414966	0.068163265	0.081678005	0.099002268	0.115238095	0.086031746
¸ßË¹°×ÔëÉù´¦Àí (489).mp3	0.039138322	0.046621315	0.063129252	0.053287982	0.053197279	0.049387755	0.045623583	0.055419501	0.059229025	0.054648526	0.048027211	0.049115646	0.056598639	0.050340136	0.061678005	0.05968254	0.051836735	0.057414966	0.054557823	0.050929705	0.049886621	0.041315193	0.056643991	0.054920635	0.053696145	0.052335601	0.050929705	0.050385488	0.054693878	0.062312925	0.048662132	0.037278912	0.052018141	0.046893424	0.051972789	0.052108844	0.051746032	0.046439909	0.05170068	0.045351474	0.045396825	0.039365079	0.03845805	0.047981859	0.047936508	0.050068027	0.042721088	0.04276644	0.049433107
¸ßË¹°×ÔëÉù´¦Àí (490).mp3	0.064399093	0.063628118	0.052653061	0.055238095	0.060589569	0.063219955	0.059591837	0.059274376	0.046712018	0.048843537	0.061451247	0.051655329	0.049297052	0.069886621	0.063900227	0.0538322	0.065804989	0.068571429	0.058594104	0.053151927	0.073605442	0.064444444	0.051473923	0.06462585	0.063764172	0.044172336	0.039954649	0.030612245	0.020045351	0.021043084	0.019365079	0.024943311	0.033605442	0.059818594	0.038185941	0.122176871	0.057687075	0.043945578	0.058276644	0.063854875	0.107573696	0.109795918	0.118095238	0.103718821	0.122630385	0.064126984	0.116371882	0.100952381	0.041179138
¸ßË¹°×ÔëÉù´¦Àí (491).mp3	0.196371882	0.257823129	0.213378685	0.192743764	0.189433107	0.231836735	0.102131519	0.144716553	0.154058957	0.114058957	0.262721088	0.164580499	0.06739229	0.145351474	0.179954649	0.392562358	0.094875283	0.347482993	0.072380952	0.246938776	0.384036281	0.276326531	0.055147392	0.081405896	0.108027211	0.082721088	0.174421769	0.168027211	0.430113379	0.427891156	0.060634921	0.109342404	0.101360544	0.058049887	0.190294785	0.085759637	0.09138322	0.159410431	0.074058957	0.047437642	0.181950113	0.074331066	0.225442177	0.061950113	0.11755102	0.093378685	0.112108844	0.091247166	0.091972789
¸ßË¹°×ÔëÉù´¦Àí (492).mp3	0.024217687	0.023401361	0.021995465	0.020226757	0.021723356	0.020861678	0.028480726	0.022494331	0.023129252	0.031564626	0.024444444	0.044081633	0.021315193	0.037324263	0.022721088	0.026258503	0.030612245	0.025714286	0.022222222	0.031609977	0.028435374	0.026394558	0.019183673	0.022131519	0.021360544	0.02675737	0.037732426	0.027800454	0.032290249	0.028344671	0.034104308	0.025442177	0.019455782	0.016870748	0.017596372	0.023582766	0.041632653	0.0769161	0.318911565	0.055328798	0.037823129	0.03478458	0.031428571	0.04984127	0.05260771	0.03755102	0.040816327	0.057006803	0.041496599
¸ßË¹°×ÔëÉù´¦Àí (493).mp3	0.118321995	0.093514739	0.099138322	0.101043084	0.119410431	0.144580499	0.104943311	0.075827664	0.065079365	0.103673469	0.093786848	0.102902494	0.118095238	0.067256236	0.051020408	0.125396825	0.067845805	0.082721088	0.078367347	0.054058957	0.063219955	0.099546485	0.119319728	0.088480726	0.102993197	0.077369615	0.064807256	0.063265306	0.063673469	0.055011338	0.065351474	0.057052154	0.057732426	0.087528345	0.100725624	0.081496599	0.050975057	0.05106576	0.057641723	0.074512472	0.06829932	0.10244898	0.090839002	0.099773243	0.091609977	0.105714286	0.080181406	0.162494331	0.106031746
¸ßË¹°×ÔëÉù´¦Àí (494).mp3	0.025941043	0.018730159	0.024535147	0.035464853	0.043945578	0.029433107	0.03814059	0.04031746	0.050022676	0.047664399	0.048253968	0.038911565	0.021133787	0.039637188	0.018503401	0.026122449	0.034648526	0.028390023	0.0569161	0.033197279	0.043900227	0.04122449	0.048752834	0.041768707	0.057959184	0.029024943	0.026984127	0.030113379	0.026394558	0.028662132	0.040997732	0.045578231	0.030929705	0.043945578	0.043356009	0.050340136	0.040408163	0.044126984	0.048480726	0.023537415	0.03537415	0.018684807	0.022040816	0.036643991	0.027482993	0.044217687	0.039365079	0.041904762	0.037052154
¸ßË¹°×ÔëÉù´¦Àí (495).mp3	0.114512472	0.104852608	0.088390023	0.083492063	0.076689342	0.085578231	0.074058957	0.106984127	0.110566893	0.088435374	0.070566893	0.059365079	0.084353741	0.079637188	0.085487528	0.077687075	0.077959184	0.082675737	0.082857143	0.07292517	0.115782313	0.150975057	0.086530612	0.090702948	0.105668934	0.109160998	0.104126984	0.086394558	0.114240363	0.110657596	0.110793651	0.114104308	0.114739229	0.103900227	0.09755102	0.102721088	0.092743764	0.101043084	0.083537415	0.103673469	0.11292517	0.09968254	0.102494331	0.099274376	0.09569161	0.107845805	0.100816327	0.102947846	0.107482993
¸ßË¹°×ÔëÉù´¦Àí (496).mp3	0.029705215	0.035419501	0.029160998	0.036099773	0.029795918	0.024263039	0.031111111	0.034875283	0.031337868	0.032653061	0.027573696	0.036326531	0.028571429	0.030748299	0.023718821	0.034739229	0.024580499	0.019773243	0.027891156	0.024081633	0.027346939	0.026213152	0.022358277	0.027210884	0.027709751	0.023446712	0.024081633	0.027936508	0.021360544	0.02	0.024489796	0.025260771	0.025442177	0.023129252	0.024807256	0.016281179	0.020634921	0.018684807	0.02154195	0.024217687	0.028798186	0.024489796	0.021904762	0.02861678	0.032879819	0.025578231	0.022267574	0.020090703	0.02462585
¸ßË¹°×ÔëÉù´¦Àí (497).mp3	0.04707483	0.051201814	0.05414966	0.046802721	0.060045351	0.058412698	0.047029478	0.058321995	0.069478458	0.054376417	0.05845805	0.049705215	0.054875283	0.055011338	0.050702948	0.032290249	0.054965986	0.072426304	0.056689342	0.064897959	0.054965986	0.039047619	0.046621315	0.041768707	0.050340136	0.061405896	0.048843537	0.037188209	0.053560091	0.048344671	0.048526077	0.06829932	0.057460317	0.055782313	0.079501134	0.076689342	0.043129252	0.057142857	0.052335601	0.042358277	0.062040816	0.049750567	0.053378685	0.064126984	0.050204082	0.027936508	0.042585034	0.048707483	0.046303855
¸ßË¹°×ÔëÉù´¦Àí (498).mp3	0.039229025	0.051882086	0.048435374	0.039183673	0.04031746	0.045442177	0.051836735	0.042494331	0.095555556	0.084353741	0.116507937	0.071746032	0.127346939	0.110068027	0.07106576	0.086213152	0.048752834	0.058503401	0.054013605	0.073151927	0.03170068	0.075419501	0.024444444	0.094376417	0.056961451	0.141950113	0.06399093	0.073922902	0.044807256	0.056371882	0.074013605	0.044126984	0.054104308	0.070748299	0.038367347	0.030748299	0.047029478	0.02553288	0.044852608	0.083764172	0.064897959	0.056099773	0.050294785	0.056417234	0.048888889	0.057913832	0.069024943	0.050385488	0.063038549
¸ßË¹°×ÔëÉù´¦Àí (499).mp3	0.032698413	0.033424036	0.041043084	0.027936508	0.022630385	0.026394558	0.03845805	0.039365079	0.028117914	0.024716553	0.03015873	0.02861678	0.0261678	0.02244898	0.029387755	0.026303855	0.026984127	0.032426304	0.022675737	0.019410431	0.024761905	0.024172336	0.040816327	0.025124717	0.029206349	0.031927438	0.030521542	0.022086168	0.033741497	0.03446712	0.018820862	0.02553288	0.03047619	0.032290249	0.037369615	0.025759637	0.027210884	0.024988662	0.036825397	0.031473923	0.033333333	0.02829932	0.039591837	0.030839002	0.023129252	0.036553288	0.039319728	0.035600907	0.035283447
¸ßË¹°×ÔëÉù´¦Àí (500).mp3	0.084897959	0.095963719	0.081133787	0.092471655	0.068117914	0.088435374	0.083809524	0.07106576	0.089750567	0.078911565	0.10462585	0.128117914	0.123038549	0.114285714	0.114331066	0.128344671	0.129569161	0.085895692	0.099002268	0.073197279	0.072154195	0.082176871	0.077369615	0.077823129	0.06707483	0.073106576	0.079818594	0.066439909	0.07877551	0.077006803	0.091337868	0.078730159	0.074648526	0.066621315	0.065351474	0.068480726	0.067619048	0.084671202	0.080498866	0.078049887	0.078684807	0.068798186	0.087891156	0.073650794	0.085668934	0.068253968	0.084126984	0.089750567	0.078049887
¸ßË¹°×ÔëÉù´¦Àí (501).mp3	0.056054422	0.043945578	0.052743764	0.054195011	0.059365079	0.067482993	0.046938776	0.066122449	0.041723356	0.065260771	0.049297052	0.04707483	0.035056689	0.029886621	0.036145125	0.038095238	0.046303855	0.03877551	0.046893424	0.042358277	0.040498866	0.046848073	0.059501134	0.103356009	0.066938776	0.079591837	0.094285714	0.048208617	0.051247166	0.036780045	0.056870748	0.048662132	0.0430839	0.040272109	0.054058957	0.040272109	0.027573696	0.035328798	0.034285714	0.031473923	0.043854875	0.057414966	0.046621315	0.05446712	0.046258503	0.047210884	0.05414966	0.06430839	0.032018141
¸ßË¹°×ÔëÉù´¦Àí (502).mp3	0.065351474	0.041405896	0.028979592	0.048752834	0.043718821	0.035510204	0.057369615	0.034603175	0.03446712	0.033922902	0.042358277	0.031156463	0.037641723	0.041360544	0.035736961	0.044943311	0.044852608	0.050793651	0.045079365	0.053333333	0.055283447	0.028526077	0.03814059	0.033968254	0.039319728	0.048117914	0.038412698	0.055238095	0.041768707	0.029024943	0.046077098	0.037414966	0.031292517	0.029433107	0.034285714	0.042040816	0.046530612	0.068344671	0.039183673	0.066893424	0.033469388	0.029977324	0.035102041	0.032698413	0.049569161	0.043219955	0.031609977	0.042902494	0.02707483
¸ßË¹°×ÔëÉù´¦Àí (503).mp3	0.032517007	0.038548753	0.085396825	0.0569161	0.041269841	0.022675737	0.037777778	0.034512472	0.049433107	0.062494331	0.026303855	0.055283447	0.024081633	0.034058957	0.025306122	0.034058957	0.039501134	0.04585034	0.022993197	0.02585034	0.029342404	0.035555556	0.090793651	0.021950113	0.030975057	0.028798186	0.032380952	0.04031746	0.032743764	0.06430839	0.060861678	0.04154195	0.027029478	0.042857143	0.037959184	0.068979592	0.05723356	0.049931973	0.030793651	0.043492063	0.026122449	0.029433107	0.054693878	0.04031746	0.045895692	0.023219955	0.037505669	0.030612245	0.086802721
¸ßË¹°×ÔëÉù´¦Àí (504).mp3	0.0655	0.082125	0.080375	0.07825	0.06725	0.067541667	0.073291667	0.082208333	0.075708333	0.071583333	0.067625	0.068666667	0.0665	0.132541667	0.171833333	0.130791667	0.051375	0.080541667	0.07875	0.092291667	0.0695	0.0895	0.039833333	0.067166667	0.07025	0.045333333	0.069958333	0.061416667	0.051333333	0.088541667	0.048583333	0.055291667	0.071208333	0.063333333	0.043333333	0.054708333	0.061333333	0.05075	0.038458333	0.047916667	0.029125	0.022958333	0.025291667	0.04025	0.055291667	0.094916667	0.066208333	0.050958333	0.073458333
¸ßË¹°×ÔëÉù´¦Àí (505).mp3	0.080680272	0.043900227	0.039455782	0.042857143	0.071292517	0.106575964	0.056598639	0.069387755	0.040408163	0.053015873	0.054739229	0.072335601	0.086712018	0.090612245	0.078594104	0.043401361	0.051156463	0.047981859	0.075600907	0.064988662	0.063401361	0.053877551	0.042811791	0.045124717	0.047528345	0.055011338	0.0738322	0.116145125	0.052154195	0.044263039	0.049886621	0.06739229	0.060907029	0.064988662	0.080634921	0.049115646	0.038231293	0.042312925	0.072154195	0.093650794	0.069705215	0.108662132	0.043038549	0.045714286	0.052063492	0.072834467	0.105759637	0.059954649	0.083628118
¸ßË¹°×ÔëÉù´¦Àí (506).mp3	0.055192744	0.052743764	0.05537415	0.033605442	0.057278912	0.04553288	0.06122449	0.059637188	0.119002268	0.09600907	0.098548753	0.107573696	0.085487528	0.047301587	0.088027211	0.053015873	0.056870748	0.085034014	0.067891156	0.081723356	0.097324263	0.100362812	0.054013605	0.050975057	0.076734694	0.047664399	0.048344671	0.083809524	0.073560091	0.08185941	0.081405896	0.082902494	0.084716553	0.056825397	0.076961451	0.060453515	0.058639456	0.068571429	0.064943311	0.086530612	0.068253968	0.061133787	0.044761905	0.071156463	0.058911565	0.057369615	0.053741497	0.056281179	0.079183673
¸ßË¹°×ÔëÉù´¦Àí (507).mp3	0.058548753	0.09414966	0.056235828	0.069160998	0.076825397	0.045487528	0.057687075	0.046666667	0.094285714	0.066984127	0.062358277	0.081269841	0.079773243	0.067936508	0.06861678	0.05047619	0.044263039	0.051655329	0.038594104	0.107936508	0.093151927	0.047573696	0.076235828	0.123945578	0.082902494	0.081678005	0.087981859	0.0738322	0.03814059	0.12829932	0.124852608	0.104852608	0.126303855	0.077006803	0.099637188	0.128707483	0.077188209	0.047981859	0.053333333	0.093650794	0.083854875	0.102131519	0.048480726	0.098866213	0.057278912	0.131020408	0.134013605	0.092653061	0.130113379
¸ßË¹°×ÔëÉù´¦Àí (508).mp3	0.037913832	0.061451247	0.032380952	0.063265306	0.05845805	0.101451247	0.044988662	0.050204082	0.090793651	0.052879819	0.091337868	0.053424036	0.041814059	0.044444444	0.047528345	0.043764172	0.026621315	0.039092971	0.044399093	0.052380952	0.041768707	0.035192744	0.076780045	0.060136054	0.061768707	0.062902494	0.076190476	0.059138322	0.080544218	0.03478458	0.059092971	0.067437642	0.06031746	0.064444444	0.073877551	0.084353741	0.068163265	0.081179138	0.063854875	0.067981859	0.052879819	0.070793651	0.036326531	0.045578231	0.039591837	0.036281179	0.037188209	0.04952381	0.058004535
¸ßË¹°×ÔëÉù´¦Àí (509).mp3	0.042947846	0.079365079	0.091655329	0.090521542	0.110839002	0.066077098	0.083764172	0.135646259	0.144580499	0.159591837	0.109750567	0.090929705	0.087437642	0.078956916	0.067755102	0.063129252	0.088208617	0.15414966	0.11260771	0.070430839	0.053786848	0.049886621	0.067800454	0.055102041	0.097505669	0.16122449	0.193786848	0.169614512	0.058730159	0.023900227	0.028526077	0.045170068	0.03478458	0.052879819	0.073650794	0.066213152	0.05478458	0.081632653	0.032517007	0.040181406	0.050702948	0.21047619	0.432789116	0.44	0.057641723	0.030521542	0.039727891	0.049478458	0.071473923
¸ßË¹°×ÔëÉù´¦Àí (510).mp3	0.057324263	0.060589569	0.039365079	0.068027211	0.056825397	0.058231293	0.05877551	0.047573696	0.065034014	0.056825397	0.057913832	0.060589569	0.052743764	0.073605442	0.069705215	0.057460317	0.041269841	0.061723356	0.057097506	0.040498866	0.058730159	0.040136054	0.054421769	0.074058957	0.209342404	0.273287982	0.303537415	0.222539683	0.196870748	0.073061224	0.057006803	0.054920635	0.054195011	0.060816327	0.071156463	0.084852608	0.07968254	0.065804989	0.071882086	0.066394558	0.056417234	0.053333333	0.059863946	0.057460317	0.076145125	0.048888889	0.081133787	0.061315193	0.084761905
¸ßË¹°×ÔëÉù´¦Àí (511).mp3	0.031519274	0.02521542	0.036825397	0.028390023	0.027346939	0.037188209	0.036462585	0.043492063	0.064126984	0.070793651	0.065578231	0.044444444	0.047029478	0.040498866	0.042721088	0.049297052	0.03537415	0.039818594	0.046666667	0.051836735	0.045804989	0.039773243	0.035510204	0.031201814	0.028707483	0.056462585	0.040680272	0.038231293	0.03446712	0.027437642	0.033151927	0.034195011	0.039909297	0.03845805	0.029433107	0.033061224	0.026848073	0.028208617	0.068843537	0.060725624	0.041632653	0.027619048	0.04	0.040090703	0.03600907	0.045714286	0.036689342	0.037278912	0.044852608
¸ßË¹°×ÔëÉù´¦Àí (512).mp3	0.006848073	0.033061224	0.030657596	0.022267574	0.021995465	0.012698413	0.04675737	0.022176871	0.097913832	0.014875283	0.027346939	0.038956916	0.020226757	0.051746032	0.007029478	0.038730159	0.035102041	0.05600907	0.074557823	0.017732426	0.041179138	0.016643991	0.038639456	0.011247166	0.022947846	0.04244898	0.037732426	0.055963719	0.008253968	0.032290249	0.031337868	0.026848073	0.031473923	0.01537415	0.0430839	0.019047619	0.084988662	0.010385488	0.031564626	0.03877551	0.021723356	0.030839002	0.007301587	0.02952381	0.039455782	0.127482993	0.128571429	0.009659864	0.042857143
¸ßË¹°×ÔëÉù´¦Àí (513).mp3	0.023129252	0.029206349	0.029705215	0.030748299	0.035736961	0.018639456	0.032335601	0.054058957	0.042811791	0.019863946	0.018367347	0.021678005	0.032789116	0.041315193	0.034875283	0.068526077	0.02861678	0.023718821	0.031473923	0.031201814	0.044988662	0.022811791	0.020634921	0.019455782	0.030612245	0.019637188	0.026938776	0.040498866	0.116462585	0.103356009	0.10893424	0.043265306	0.039229025	0.02861678	0.029977324	0.036371882	0.022358277	0.032970522	0.021360544	0.021496599	0.023401361	0.030385488	0.036598639	0.022267574	0.032698413	0.029931973	0.039138322	0.041814059	0.029024943
¸ßË¹°×ÔëÉù´¦Àí (514).mp3	0.043945578	0.043265306	0.056371882	0.038639456	0.034104308	0.032879819	0.040408163	0.019637188	0.033922902	0.025442177	0.034965986	0.034875283	0.027936508	0.02984127	0.020362812	0.030929705	0.037823129	0.035736961	0.026712018	0.035011338	0.035555556	0.061088435	0.039365079	0.039546485	0.042675737	0.025396825	0.035736961	0.049478458	0.038911565	0.047029478	0.061904762	0.032380952	0.043174603	0.03537415	0.041405896	0.030022676	0.03755102	0.038185941	0.047936508	0.038956916	0.062993197	0.040136054	0.031519274	0.02984127	0.036417234	0.02984127	0.034195011	0.027346939	0.030521542
¸ßË¹°×ÔëÉù´¦Àí (515).mp3	0.053424036	0.041405896	0.043356009	0.047755102	0.038956916	0.044036281	0.042267574	0.042857143	0.042494331	0.04122449	0.047755102	0.048752834	0.044489796	0.041632653	0.036462585	0.041723356	0.024126984	0.045714286	0.035238095	0.037641723	0.166530612	0.046893424	0.046712018	0.047346939	0.046530612	0.023854875	0.053968254	0.054240363	0.055419501	0.047845805	0.04553288	0.045170068	0.064399093	0.09260771	0.096870748	0.100498866	0.176780045	0.134421769	0.050748299	0.064263039	0.079319728	0.109886621	0.107573696	0.09723356	0.147301587	0.174512472	0.107755102	0.083537415	0.083401361
¸ßË¹°×ÔëÉù´¦Àí (516).mp3	0.101904762	0.098276644	0.07106576	0.109024943	0.095056689	0.09814059	0.084081633	0.101904762	0.093741497	0.093106576	0.075963719	0.089705215	0.075011338	0.035600907	0.06585034	0.079773243	0.080907029	0.08893424	0.057732426	0.079229025	0.085442177	0.084852608	0.065442177	0.060589569	0.081179138	0.082630385	0.074058957	0.090975057	0.088707483	0.061995465	0.062857143	0.064172336	0.062358277	0.081451247	0.05968254	0.056643991	0.065260771	0.06952381	0.066031746	0.060272109	0.087845805	0.086213152	0.075827664	0.055147392	0.074693878	0.058639456	0.056734694	0.076507937	0.071655329
¸ßË¹°×ÔëÉù´¦Àí (517).mp3	0.043673469	0.032154195	0.048979592	0.050249433	0.049478458	0.062630385	0.047256236	0.063809524	0.086077098	0.148208617	0.070022676	0.061315193	0.042721088	0.081088435	0.061360544	0.060408163	0.039002268	0.038594104	0.056462585	0.039501134	0.046485261	0.041995465	0.063628118	0.044897959	0.057959184	0.0569161	0.066394558	0.045714286	0.052199546	0.040362812	0.056507937	0.039138322	0.054648526	0.052517007	0.058866213	0.048072562	0.063764172	0.061451247	0.07478458	0.043446712	0.062630385	0.057913832	0.055283447	0.048571429	0.062585034	0.044172336	0.050702948	0.040861678	0.047210884
¸ßË¹°×ÔëÉù´¦Àí (518).mp3	0.009297052	0.011247166	0.01478458	0.012970522	0.011473923	0.008888889	0.008526077	0.019274376	0.019954649	0.025759637	0.037596372	0.01723356	0.019229025	0.00861678	0.023809524	0.024399093	0.029750567	0.046938776	0.029070295	0.014421769	0.033287982	0.009387755	0.009024943	0.021995465	0.00675737	0.01047619	0.006802721	0.012426304	0.025034014	0.017188209	0.024489796	0.022222222	0.022494331	0.02	0.030612245	0.026213152	0.037687075	0.080680272	0.067800454	0.02	0.019047619	0.036235828	0.015736961	0.012063492	0.01600907	0.012471655	0.011519274	0.00675737	0.010113379
¸ßË¹°×ÔëÉù´¦Àí (519).mp3	0.042086168	0.05537415	0.07845805	0.072562358	0.077006803	0.045396825	0.051519274	0.047256236	0.034331066	0.062902494	0.095963719	0.050068027	0.071791383	0.043492063	0.055102041	0.04244898	0.069886621	0.05106576	0.064172336	0.035192744	0.067573696	0.045124717	0.061088435	0.046575964	0.053650794	0.081133787	0.041814059	0.057278912	0.04430839	0.056281179	0.064444444	0.100453515	0.028707483	0.109705215	0.06244898	0.070748299	0.04185941	0.067845805	0.041360544	0.04185941	0.073650794	0.096507937	0.054195011	0.070521542	0.055328798	0.042040816	0.056235828	0.05170068	0.108571429
¸ßË¹°×ÔëÉù´¦Àí (520).mp3	0.174557823	0.18185941	0.063537415	0.01260771	0.115011338	0.054421769	0.118548753	0.095510204	0.113378685	0.121587302	0.350702948	0.212380952	0.086122449	0.103129252	0.055736961	0.097959184	0.102267574	0.13877551	0.09814059	0.108480726	0.140770975	0.063129252	0.13478458	0.19537415	0.245895692	0.094013605	0.251156463	0.27414966	0.292108844	0.15170068	0.153741497	0.095963719	0.344353741	0.138231293	0.198412698	0.169387755	0.083718821	0.17755102	0.286077098	0.083854875	0.144716553	0.125986395	0.14952381	0.113151927	0.080136054	0.060952381	0.091428571	0.122086168	0.098095238
¸ßË¹°×ÔëÉù´¦Àí (521).mp3	0.048571429	0.082947846	0.129024943	0.209614512	0.097142857	0.063174603	0.074603175	0.075736961	0.096235828	0.123718821	0.071473923	0.091746032	0.131972789	0.175963719	0.088979592	0.059863946	0.115782313	0.078276644	0.054693878	0.04861678	0.070294785	0.146394558	0.129115646	0.060907029	0.03755102	0.035736961	0.068253968	0.078185941	0.061179138	0.065079365	0.152879819	0.198185941	0.244489796	0.139365079	0.06399093	0.063174603	0.083900227	0.115464853	0.137097506	0.111791383	0.108571429	0.038911565	0.04521542	0.159954649	0.196734694	0.142222222	0.056507937	0.055464853	0.03537415
¸ßË¹°×ÔëÉù´¦Àí (522).mp3	0.048208617	0.035918367	0.033378685	0.038956916	0.025260771	0.031156463	0.029160998	0.036417234	0.028571429	0.030385488	0.027755102	0.050702948	0.028798186	0.069024943	0.024807256	0.03600907	0.040090703	0.080181406	0.047619048	0.026031746	0.03292517	0.025623583	0.033605442	0.031836735	0.036780045	0.027437642	0.042176871	0.047845805	0.045804989	0.047800454	0.039501134	0.04031746	0.035283447	0.036961451	0.025260771	0.059183673	0.047800454	0.039274376	0.02585034	0.03106576	0.048662132	0.042494331	0.046077098	0.07478458	0.056689342	0.032335601	0.02430839	0.03877551	0.046213152
¸ßË¹°×ÔëÉù´¦Àí (523).mp3	0.031519274	0.019818594	0.030385488	0.036825397	0.0430839	0.030068027	0.033696145	0.03015873	0.032970522	0.030702948	0.022585034	0.039183673	0.040136054	0.037641723	0.036417234	0.038684807	0.031020408	0.035873016	0.021088435	0.032290249	0.032562358	0.043900227	0.038548753	0.037641723	0.041678005	0.030929705	0.036145125	0.016870748	0.036553288	0.032517007	0.04399093	0.031473923	0.037777778	0.038321995	0.033333333	0.029478458	0.02276644	0.039092971	0.037777778	0.041678005	0.037369615	0.037732426	0.035419501	0.036099773	0.031247166	0.041995465	0.057959184	0.040136054	0.033877551
¸ßË¹°×ÔëÉù´¦Àí (524).mp3	0.036507937	0.039591837	0.044897959	0.042630385	0.033650794	0.032380952	0.049251701	0.057641723	0.050929705	0.061768707	0.037414966	0.034240363	0.042222222	0.035555556	0.026530612	0.033287982	0.033378685	0.045986395	0.042267574	0.049659864	0.046621315	0.032380952	0.03968254	0.042403628	0.043673469	0.030385488	0.035736961	0.052199546	0.058503401	0.067528345	0.065124717	0.043129252	0.035555556	0.045034014	0.036462585	0.033197279	0.033968254	0.030702948	0.047981859	0.058276644	0.070975057	0.053424036	0.035283447	0.043809524	0.050748299	0.058276644	0.020408163	0.041995465	0.057460317
¸ßË¹°×ÔëÉù´¦Àí (525).mp3	0.310884354	0.316417234	0.307981859	0.320408163	0.303628118	0.167120181	0.174965986	0.239002268	0.268571429	0.253197279	0.278095238	0.260997732	0.215464853	0.268888889	0.290385488	0.278276644	0.229387755	0.193741497	0.181904762	0.184353741	0.196734694	0.199863946	0.200045351	0.211564626	0.21446712	0.174829932	0.198321995	0.20861678	0.215238095	0.245895692	0.250612245	0.256417234	0.251337868	0.239863946	0.237959184	0.231428571	0.220181406	0.210385488	0.223038549	0.243900227	0.221678005	0.207891156	0.23106576	0.216643991	0.226303855	0.220861678	0.195283447	0.175419501	0.160907029
¸ßË¹°×ÔëÉù´¦Àí (526).mp3	0.047301587	0.041632653	0.015192744	0.028888889	0.081723356	0.026394558	0.032426304	0.040181406	0.050022676	0.037006803	0.043945578	0.021269841	0.02952381	0.045487528	0.011292517	0.033287982	0.034693878	0.039591837	0.052018141	0.023945578	0.047346939	0.050022676	0.04185941	0.04276644	0.042358277	0.042131519	0.042086168	0.041723356	0.045442177	0.053877551	0.039909297	0.032970522	0.031519274	0.047891156	0.076235828	0.065759637	0.060544218	0.054331066	0.045895692	0.086575964	0.047165533	0.046122449	0.045396825	0.049659864	0.022358277	0.036281179	0.017460317	0.038548753	0.039637188
¸ßË¹°×ÔëÉù´¦Àí (527).mp3	0.017732426	0.227482993	0.241904762	0.096780045	0.08707483	0.044852608	0.030884354	0.040816327	0.012562358	0.016462585	0.021814059	0.031791383	0.02185941	0.033378685	0.111020408	0.217052154	0.155827664	0.153061224	0.085396825	0.058730159	0.052789116	0.023492063	0.014829932	0.027256236	0.027709751	0.020045351	0.048208617	0.119501134	0.14707483	0.211746032	0.181179138	0.136825397	0.096054422	0.09260771	0.009478458	0.01600907	0.015192744	0.01569161	0.0169161	0.019863946	0.042947846	0.063038549	0.045895692	0.117369615	0.114875283	0.087845805	0.076780045	0.0138322	0.013287982
¸ßË¹°×ÔëÉù´¦Àí (528).mp3	0.044716553	0.057188209	0.035056689	0.054829932	0.072108844	0.07600907	0.063809524	0.04521542	0.077278912	0.056689342	0.053378685	0.061269841	0.052335601	0.065079365	0.055147392	0.047936508	0.06430839	0.054240363	0.061315193	0.040362812	0.0538322	0.059455782	0.048843537	0.062267574	0.055011338	0.040136054	0.074285714	0.059183673	0.066938776	0.055827664	0.055056689	0.082222222	0.049297052	0.060770975	0.061678005	0.050294785	0.061179138	0.055419501	0.063401361	0.072063492	0.041723356	0.071201814	0.060770975	0.061315193	0.069569161	0.053424036	0.066394558	0.052562358	0.060997732
¸ßË¹°×ÔëÉù´¦Àí (529).mp3	0.035056689	0.036643991	0.02675737	0.034013605	0.024489796	0.045034014	0.049160998	0.030430839	0.040952381	0.045759637	0.049251701	0.032063492	0.037052154	0.037913832	0.030612245	0.034285714	0.040589569	0.027573696	0.036417234	0.040952381	0.037188209	0.034058957	0.039410431	0.029569161	0.033061224	0.034512472	0.042811791	0.039365079	0.039047619	0.024126984	0.028435374	0.032698413	0.025079365	0.024081633	0.02521542	0.023537415	0.026712018	0.021678005	0.041315193	0.037777778	0.036598639	0.034104308	0.027981859	0.023900227	0.037687075	0.037097506	0.04829932	0.03723356	0.034240363
¸ßË¹°×ÔëÉù´¦Àí (530).mp3	0.047845805	0.050385488	0.033151927	0.129659864	0.039092971	0.06244898	0.044943311	0.040045351	0.050068027	0.058503401	0.068707483	0.049297052	0.040725624	0.07814059	0.053197279	0.044172336	0.099591837	0.072380952	0.061995465	0.063038549	0.069297052	0.040408163	0.039229025	0.102585034	0.040408163	0.051337868	0.057959184	0.05446712	0.033333333	0.047256236	0.070521542	0.054376417	0.038594104	0.039818594	0.03723356	0.036780045	0.13138322	0.082947846	0.044444444	0.038412698	0.04739229	0.04244898	0.042585034	0.095328798	0.050929705	0.045487528	0.04707483	0.046439909	0.038594104
¸ßË¹°×ÔëÉù´¦Àí (531).mp3	0.148480726	0.042539683	0.044852608	0.049206349	0.047528345	0.066303855	0.070884354	0.043492063	0.070113379	0.088072562	0.050884354	0.0769161	0.059274376	0.060816327	0.041950113	0.02244898	0.044988662	0.026031746	0.036190476	0.042811791	0.053741497	0.062721088	0.041315193	0.051655329	0.059501134	0.08861678	0.082630385	0.147981859	0.318684807	0.247755102	0.066848073	0.072063492	0.082902494	0.042721088	0.069705215	0.037097506	0.085895692	0.055238095	0.046258503	0.038730159	0.061043084	0.049070295	0.048798186	0.044988662	0.063356009	0.043401361	0.018548753	0.183310658	0.122675737
¸ßË¹°×ÔëÉù´¦Àí (532).mp3	0.030521542	0.036190476	0.040544218	0.030929705	0.090022676	0.058004535	0.024535147	0.03047619	0.047936508	0.02122449	0.108888889	0.151927438	0.0369161	0.040226757	0.019319728	0.046077098	0.091111111	0.039863946	0.028163265	0.031655329	0.030839002	0.052698413	0.14984127	0.07600907	0.030294785	0.034058957	0.026303855	0.074557823	0.100997732	0.03723356	0.031156463	0.034648526	0.022721088	0.07537415	0.156145125	0.086122449	0.059410431	0.052154195	0.046485261	0.038276644	0.031609977	0.033968254	0.025260771	0.020952381	0.018095238	0.016734694	0.018412698	0.01968254	0.022403628
¸ßË¹°×ÔëÉù´¦Àí (533).mp3	0.041088435	0.043764172	0.058004535	0.092426304	0.070702948	0.111972789	0.283537415	0.103809524	0.046802721	0.054013605	0.066575964	0.218684807	0.347301587	0.096870748	0.138503401	0.057188209	0.053197279	0.039410431	0.040952381	0.046485261	0.066575964	0.042721088	0.041496599	0.043129252	0.041043084	0.058911565	0.11138322	0.176417234	0.157414966	0.050521542	0.046575964	0.045170068	0.04585034	0.040544218	0.052063492	0.061315193	0.039954649	0.04585034	0.099092971	0.080181406	0.131882086	0.158548753	0.154013605	0.090702948	0.051337868	0.060090703	0.063446712	0.049977324	0.049614512
¸ßË¹°×ÔëÉù´¦Àí (534).mp3	0.019092971	0.062993197	0.043492063	0.026303855	0.035918367	0.026122449	0.036326531	0.026122449	0.032199546	0.07047619	0.030975057	0.042721088	0.027664399	0.028027211	0.029931973	0.029206349	0.059229025	0.035827664	0.034058957	0.046303855	0.030884354	0.040725624	0.019229025	0.07414966	0.045034014	0.026439909	0.039047619	0.03260771	0.03755102	0.035555556	0.030566893	0.074965986	0.021678005	0.025714286	0.029931973	0.026575964	0.044172336	0.032108844	0.039909297	0.081768707	0.037278912	0.03600907	0.024217687	0.028798186	0.01877551	0.02707483	0.090566893	0.026485261	0.052290249
¸ßË¹°×ÔëÉù´¦Àí (535).mp3	0.160544218	0.20462585	0.145260771	0.070022676	0.071564626	0.072380952	0.077052154	0.143129252	0.141632653	0.12829932	0.186077098	0.187301587	0.083129252	0.086077098	0.107256236	0.076780045	0.112789116	0.141133787	0.116689342	0.169659864	0.159591837	0.104897959	0.07537415	0.124943311	0.080634921	0.108163265	0.110929705	0.14430839	0.148752834	0.112426304	0.193106576	0.161587302	0.099002268	0.186258503	0.13260771	0.145260771	0.103945578	0.161723356	0.154240363	0.140226757	0.148344671	0.11260771	0.150657596	0.136145125	0.052834467	0.095600907	0.153786848	0.145396825	0.203265306
¸ßË¹°×ÔëÉù´¦Àí (536).mp3	0.020907029	0.022857143	0.032380952	0.031428571	0.015147392	0.029433107	0.029297052	0.030702948	0.017641723	0.02399093	0.023265306	0.023310658	0.02707483	0.022539683	0.033605442	0.048798186	0.044217687	0.035600907	0.042902494	0.038820862	0.03537415	0.021904762	0.021451247	0.032290249	0.029206349	0.026575964	0.017823129	0.02122449	0.026802721	0.021133787	0.026303855	0.026893424	0.038004535	0.064580499	0.048208617	0.04739229	0.038276644	0.052653061	0.048253968	0.058820862	0.048163265	0.039365079	0.037687075	0.026394558	0.022811791	0.021496599	0.022811791	0.026349206	0.02675737
¸ßË¹°×ÔëÉù´¦Àí (537).mp3	0.029206349	0.035419501	0.028344671	0.040816327	0.028843537	0.02984127	0.031882086	0.031111111	0.03478458	0.028072562	0.038911565	0.031519274	0.031020408	0.031609977	0.035782313	0.023582766	0.029297052	0.029931973	0.035600907	0.033424036	0.024444444	0.031746032	0.031791383	0.031836735	0.030793651	0.03170068	0.029387755	0.039773243	0.037278912	0.025668934	0.037732426	0.040680272	0.040907029	0.031746032	0.024399093	0.040952381	0.032562358	0.027936508	0.027528345	0.040544218	0.029659864	0.029433107	0.021723356	0.045668934	0.02861678	0.039002268	0.026439909	0.037414966	0.03170068
¸ßË¹°×ÔëÉù´¦Àí (538).mp3	0.053151927	0.051882086	0.053650794	0.054603175	0.072517007	0.056326531	0.051746032	0.060090703	0.05478458	0.055736961	0.066621315	0.050113379	0.062358277	0.064081633	0.063537415	0.046666667	0.056689342	0.047346939	0.054739229	0.065623583	0.064671202	0.064943311	0.061133787	0.052063492	0.047528345	0.043038549	0.052743764	0.053968254	0.045079365	0.046031746	0.063673469	0.075192744	0.068752834	0.072698413	0.058730159	0.06952381	0.070839002	0.057959184	0.061315193	0.073469388	0.056598639	0.062358277	0.060861678	0.075827664	0.063764172	0.063764172	0.068435374	0.064897959	0.061043084
¸ßË¹°×ÔëÉù´¦Àí (539).mp3	0.081708333	0.084	0.082166667	0.074291667	0.114208333	0.084708333	0.061625	0.060916667	0.081958333	0.062	0.063	0.081916667	0.064	0.093625	0.068291667	0.122458333	0.088041667	0.086583333	0.062041667	0.063	0.051916667	0.070041667	0.089375	0.074791667	0.072791667	0.079625	0.141958333	0.077	0.064791667	0.079791667	0.079916667	0.0635	0.089833333	0.09025	0.073666667	0.089166667	0.133375	0.095416667	0.052208333	0.062291667	0.072208333	0.076166667	0.054125	0.051	0.079666667	0.059541667	0.063375	0.117208333	0.056916667
¸ßË¹°×ÔëÉù´¦Àí (540).mp3	0.056099773	0.048163265	0.048526077	0.070294785	0.087981859	0.063854875	0.052199546	0.060181406	0.046712018	0.043129252	0.071428571	0.059410431	0.054648526	0.057777778	0.045759637	0.046848073	0.049342404	0.066485261	0.069070295	0.055827664	0.051020408	0.06031746	0.056371882	0.0369161	0.057777778	0.065804989	0.047709751	0.047120181	0.080816327	0.089614512	0.100408163	0.076598639	0.072063492	0.038412698	0.03968254	0.056780045	0.075963719	0.062811791	0.065351474	0.049206349	0.044126984	0.045306122	0.048480726	0.062993197	0.049795918	0.067800454	0.044988662	0.054058957	0.039002268
¸ßË¹°×ÔëÉù´¦Àí (541).mp3	0.066122449	0.036145125	0.031927438	0.04031746	0.032471655	0.059773243	0.046485261	0.048163265	0.05292517	0.040498866	0.031927438	0.053605442	0.036825397	0.040272109	0.058866213	0.054240363	0.022811791	0.042811791	0.034240363	0.047891156	0.024217687	0.035646259	0.06430839	0.049070295	0.054965986	0.038639456	0.032426304	0.025260771	0.036689342	0.049659864	0.055646259	0.039002268	0.059727891	0.030748299	0.046848073	0.027709751	0.041315193	0.032562358	0.049070295	0.047891156	0.060680272	0.043129252	0.056734694	0.05755102	0.04185941	0.047301587	0.034376417	0.039727891	0.051519274
¸ßË¹°×ÔëÉù´¦Àí (542).mp3	0.019092971	0.019229025	0.020725624	0.014648526	0.018185941	0.019229025	0.023038549	0.022131519	0.023537415	0.022902494	0.020045351	0.021043084	0.022222222	0.017369615	0.020816327	0.017732426	0.018684807	0.01414966	0.020952381	0.019183673	0.019138322	0.020226757	0.020907029	0.019591837	0.025804989	0.01814059	0.022222222	0.014693878	0.01478458	0.013968254	0.01537415	0.022902494	0.015464853	0.024172336	0.022675737	0.017142857	0.018594104	0.022947846	0.018367347	0.015464853	0.014058957	0.014376417	0.014013605	0.015328798	0.020226757	0.018730159	0.017959184	0.017142857	0.016825397
¸ßË¹°×ÔëÉù´¦Àí (543).mp3	0.072290249	0.076825397	0.077959184	0.061088435	0.040770975	0.086530612	0.117777778	0.116371882	0.125170068	0.08585034	0.091836735	0.059501134	0.044217687	0.057097506	0.084716553	0.077006803	0.068798186	0.081814059	0.088707483	0.054965986	0.046258503	0.125306122	0.094376417	0.114875283	0.098594104	0.085941043	0.073968254	0.045306122	0.047709751	0.088752834	0.071927438	0.072380952	0.077959184	0.066394558	0.080226757	0.049070295	0.056734694	0.091428571	0.086666667	0.086575964	0.091201814	0.091519274	0.071020408	0.046802721	0.059591837	0.063129252	0.062993197	0.047891156	0.056371882
¸ßË¹°×ÔëÉù´¦Àí (544).mp3	0.037369615	0.06675737	0.129070295	0.10707483	0.086712018	0.048344671	0.02675737	0.044081633	0.037641723	0.038095238	0.029478458	0.039319728	0.05414966	0.02829932	0.037097506	0.031836735	0.027981859	0.021768707	0.030839002	0.054195011	0.027482993	0.02952381	0.025442177	0.026303855	0.031337868	0.047210884	0.042857143	0.029705215	0.032471655	0.024671202	0.033650794	0.02399093	0.026802721	0.051564626	0.032426304	0.024172336	0.044126984	0.040907029	0.040498866	0.035873016	0.026394558	0.03968254	0.042993197	0.04122449	0.037006803	0.044217687	0.028390023	0.032380952	0.064172336
¸ßË¹°×ÔëÉù´¦Àí (545).mp3	0.044852608	0.053197279	0.064580499	0.055238095	0.05138322	0.038095238	0.060226757	0.046802721	0.047029478	0.06952381	0.059501134	0.058276644	0.054603175	0.060544218	0.040907029	0.043356009	0.049251701	0.039183673	0.057278912	0.053968254	0.05015873	0.042993197	0.046485261	0.05138322	0.048117914	0.051564626	0.052063492	0.058367347	0.042267574	0.04952381	0.06122449	0.061088435	0.047120181	0.047346939	0.053741497	0.059909297	0.049795918	0.041950113	0.053741497	0.051972789	0.064852608	0.077414966	0.069478458	0.040544218	0.054648526	0.046712018	0.062267574	0.055600907	0.063673469
¸ßË¹°×ÔëÉù´¦Àí (546).mp3	0.027256236	0.024263039	0.037732426	0.029931973	0.025351474	0.020498866	0.013424036	0.020544218	0.023673469	0.02893424	0.019229025	0.031519274	0.025578231	0.025714286	0.042358277	0.044943311	0.041768707	0.030612245	0.025442177	0.019319728	0.016870748	0.017913832	0.026530612	0.032517007	0.03414966	0.027256236	0.032018141	0.025804989	0.024761905	0.025668934	0.025623583	0.028163265	0.024489796	0.029478458	0.032743764	0.027936508	0.029569161	0.029705215	0.036643991	0.064489796	0.031020408	0.040634921	0.030748299	0.032335601	0.024489796	0.020725624	0.018231293	0.023582766	0.032879819
¸ßË¹°×ÔëÉù´¦Àí (547).mp3	0.025351474	0.032743764	0.031927438	0.061995465	0.066938776	0.020544218	0.032653061	0.02553288	0.029070295	0.049569161	0.021723356	0.032789116	0.03968254	0.037369615	0.034285714	0.02462585	0.034603175	0.030975057	0.035963719	0.022675737	0.025124717	0.034829932	0.051972789	0.046439909	0.025759637	0.023174603	0.038367347	0.02430839	0.054875283	0.028163265	0.020861678	0.038956916	0.050566893	0.055873016	0.022585034	0.032290249	0.022040816	0.032335601	0.043537415	0.022947846	0.034104308	0.032743764	0.045668934	0.04122449	0.023356009	0.032879819	0.03478458	0.027165533	0.051247166
¸ßË¹°×ÔëÉù´¦Àí (548).mp3	0.216734694	0.10031746	0.078367347	0.035328798	0.0430839	0.058548753	0.035238095	0.043129252	0.035011338	0.041043084	0.064761905	0.048163265	0.081904762	0.095147392	0.062494331	0.083129252	0.085442177	0.05170068	0.05478458	0.049251701	0.046666667	0.030566893	0.037188209	0.035873016	0.034875283	0.033650794	0.027981859	0.040272109	0.051519274	0.051927438	0.102176871	0.041043084	0.037732426	0.049297052	0.075827664	0.035600907	0.048707483	0.043537415	0.042721088	0.02430839	0.054104308	0.028979592	0.031882086	0.050204082	0.131972789	0.027845805	0.03600907	0.056598639	0.063310658
¸ßË¹°×ÔëÉù´¦Àí (549).mp3	0.029387755	0.033514739	0.039047619	0.036417234	0.04185941	0.039863946	0.035238095	0.034739229	0.032018141	0.042222222	0.047210884	0.082040816	0.048435374	0.059773243	0.041587302	0.067256236	0.111972789	0.021587302	0.055918367	0.024263039	0.080408163	0.02739229	0.05877551	0.045487528	0.079954649	0.043356009	0.026802721	0.071927438	0.031882086	0.026213152	0.030022676	0.02521542	0.037460317	0.031655329	0.044036281	0.050748299	0.035056689	0.031428571	0.028752834	0.029569161	0.025895692	0.035782313	0.031519274	0.022675737	0.033560091	0.029614512	0.035192744	0.026666667	0.035963719
¸ßË¹°×ÔëÉù´¦Àí (550).mp3	0.144489796	0.117687075	0.113741497	0.13537415	0.107256236	0.115056689	0.109705215	0.107437642	0.115873016	0.109795918	0.146213152	0.137369615	0.143582766	0.132426304	0.098639456	0.131791383	0.131655329	0.131791383	0.103582766	0.130430839	0.124852608	0.136326531	0.097913832	0.117324263	0.0969161	0.152743764	0.093151927	0.147755102	0.10984127	0.105442177	0.079455782	0.115963719	0.067891156	0.099183673	0.108798186	0.144353741	0.114557823	0.169433107	0.095510204	0.163401361	0.120136054	0.17292517	0.147573696	0.171609977	0.176099773	0.172698413	0.152562358	0.170521542	0.173696145
¸ßË¹°×ÔëÉù´¦Àí (551).mp3	0.02739229	0.034058957	0.023129252	0.020453515	0.021496599	0.032879819	0.030612245	0.057777778	0.052698413	0.047619048	0.084126984	0.069478458	0.089977324	0.1030839	0.064807256	0.063446712	0.0969161	0.117823129	0.214104308	0.237460317	0.207482993	0.23814059	0.228390023	0.182131519	0.188344671	0.177097506	0.170385488	0.183401361	0.179954649	0.107619048	0.081315193	0.061451247	0.023854875	0.019954649	0.019365079	0.026938776	0.021405896	0.028526077	0.025260771	0.029433107	0.031292517	0.027346939	0.027346939	0.028117914	0.040181406	0.030748299	0.023673469	0.028117914	0.031111111
¸ßË¹°×ÔëÉù´¦Àí (552).mp3	0.07324263	0.062040816	0.0738322	0.119818594	0.076099773	0.094331066	0.097505669	0.098049887	0.119319728	0.112335601	0.121043084	0.07478458	0.083219955	0.069387755	0.078956916	0.100045351	0.090748299	0.084807256	0.08122449	0.065941043	0.078321995	0.075056689	0.093650794	0.073287982	0.082086168	0.130839002	0.116099773	0.138276644	0.104761905	0.112471655	0.154331066	0.108480726	0.116099773	0.14399093	0.094693878	0.074195011	0.071655329	0.064126984	0.078412698	0.09569161	0.081678005	0.079863946	0.090430839	0.076961451	0.057006803	0.066893424	0.086077098	0.077414966	0.061360544
¸ßË¹°×ÔëÉù´¦Àí (553).mp3	0.026938776	0.048707483	0.030975057	0.027664399	0.02399093	0.038004535	0.135555556	0.204489796	0.225623583	0.150068027	0.10893424	0.202539683	0.229024943	0.140272109	0.128979592	0.159229025	0.235782313	0.20984127	0.039002268	0.242086168	0.214013605	0.174512472	0.06675737	0.188163265	0.190340136	0.276145125	0.136961451	0.089297052	0.175782313	0.214829932	0.255555556	0.049115646	0.161088435	0.250249433	0.209433107	0.071337868	0.16553288	0.161088435	0.16829932	0.034512472	0.0630839	0.047800454	0.084761905	0.037687075	0.035510204	0.038049887	0.064126984	0.048390023	0.044716553
¸ßË¹°×ÔëÉù´¦Àí (554).mp3	0.017460317	0.048253968	0.039229025	0.021451247	0.065170068	0.010521542	0.022585034	0.066848073	0.012834467	0.049614512	0.029977324	0.019773243	0.072653061	0.058185941	0.024081633	0.071882086	0.079818594	0.106349206	0.26585034	0.291111111	0.28122449	0.023356009	0.015918367	0.059138322	0.02861678	0.02276644	0.053514739	0.011201814	0.056643991	0.035011338	0.011111111	0.04521542	0.021496599	0.019229025	0.084172336	0.03324263	0.029115646	0.041179138	0.022494331	0.053922902	0.030294785	0.010068027	0.030793651	0.025306122	0.020952381	0.05446712	0.028117914	0.054557823	0.021995465
¸ßË¹°×ÔëÉù´¦Àí (555).mp3	0.0235	0.041333333	0.019708333	0.037875	0.060458333	0.032041667	0.033291667	0.023333333	0.034291667	0.033083333	0.022	0.03375	0.028625	0.023916667	0.055625	0.056208333	0.025166667	0.048458333	0.030708333	0.031708333	0.037416667	0.017666667	0.019791667	0.063625	0.017625	0.040041667	0.065333333	0.02175	0.026	0.0295	0.035166667	0.0225	0.032833333	0.046708333	0.03525	0.034416667	0.038041667	0.033833333	0.050125	0.127916667	0.048958333	0.041791667	0.043416667	0.025875	0.018708333	0.035208333	0.063833333	0.061833333	0.066041667
¸ßË¹°×ÔëÉù´¦Àí (556).mp3	0.039274376	0.037460317	0.033877551	0.030612245	0.031791383	0.052018141	0.044580499	0.044535147	0.050929705	0.044761905	0.034512472	0.030430839	0.052834467	0.045487528	0.035736961	0.036780045	0.049251701	0.046349206	0.042358277	0.042403628	0.033922902	0.033605442	0.069614512	0.046938776	0.061587302	0.055056689	0.047165533	0.038412698	0.033877551	0.054058957	0.043673469	0.031519274	0.05478458	0.049115646	0.040952381	0.032108844	0.039410431	0.034965986	0.034739229	0.052471655	0.046712018	0.061587302	0.046303855	0.039863946	0.04707483	0.03478458	0.067709751	0.038321995	0.037097506
¸ßË¹°×ÔëÉù´¦Àí (557).mp3	0.086031746	0.09047619	0.117641723	0.042721088	0.066439909	0.06829932	0.047709751	0.055192744	0.102176871	0.056462585	0.099047619	0.086303855	0.078548753	0.070702948	0.068072562	0.065306122	0.081133787	0.10521542	0.074376417	0.142176871	0.09845805	0.060816327	0.069659864	0.038911565	0.069070295	0.091337868	0.086530612	0.089931973	0.109569161	0.070430839	0.060544218	0.078594104	0.067437642	0.054920635	0.092244898	0.075419501	0.062721088	0.088117914	0.046031746	0.068163265	0.06031746	0.051746032	0.049659864	0.060816327	0.120453515	0.091655329	0.056145125	0.090113379	0.062585034
¸ßË¹°×ÔëÉù´¦Àí (558).mp3	0.112199546	0.099047619	0.131111111	0.136235828	0.12430839	0.101632653	0.10521542	0.121179138	0.12675737	0.14154195	0.10585034	0.111292517	0.078820862	0.050884354	0.091836735	0.130385488	0.084081633	0.128480726	0.089977324	0.06553288	0.117369615	0.093877551	0.095646259	0.072154195	0.081179138	0.085759637	0.085079365	0.080770975	0.110702948	0.089614512	0.1030839	0.083945578	0.100634921	0.09170068	0.112562358	0.100136054	0.146938776	0.11414966	0.077505669	0.113197279	0.110521542	0.133333333	0.117823129	0.134058957	0.123582766	0.114648526	0.11723356	0.116190476	0.113968254
¸ßË¹°×ÔëÉù´¦Àí (559).mp3	0.044263039	0.045034014	0.026122449	0.065804989	0.024535147	0.037596372	0.029977324	0.068390023	0.035464853	0.09292517	0.038548753	0.060090703	0.022267574	0.047664399	0.019229025	0.049931973	0.032018141	0.042222222	0.046258503	0.040045351	0.047891156	0.028526077	0.071609977	0.02952381	0.047936508	0.030113379	0.056825397	0.016734694	0.048117914	0.038412698	0.086213152	0.048798186	0.036417234	0.033650794	0.025941043	0.094829932	0.033197279	0.052517007	0.022086168	0.056553288	0.026213152	0.038231293	0.028526077	0.033514739	0.026848073	0.043582766	0.049705215	0.040136054	0.077641723
¸ßË¹°×ÔëÉù´¦Àí (560).mp3	0.037097506	0.043265306	0.062539683	0.050249433	0.060861678	0.049931973	0.043854875	0.044444444	0.051836735	0.047165533	0.057188209	0.047755102	0.05968254	0.050430839	0.046666667	0.049024943	0.037188209	0.042857143	0.058820862	0.055963719	0.058503401	0.055147392	0.046394558	0.043356009	0.052380952	0.046439909	0.055011338	0.048843537	0.058548753	0.076235828	0.386031746	0.277732426	0.257414966	0.26	0.223219955	0.042086168	0.033151927	0.032698413	0.034376417	0.036734694	0.042040816	0.037324263	0.037596372	0.034421769	0.047301587	0.038639456	0.041451247	0.045986395	0.037732426
¸ßË¹°×ÔëÉù´¦Àí (561).mp3	0.056553288	0.049478458	0.046666667	0.049931973	0.044126984	0.04984127	0.036326531	0.035011338	0.049115646	0.043401361	0.045034014	0.055555556	0.054965986	0.042539683	0.045623583	0.053968254	0.040090703	0.042993197	0.032018141	0.044943311	0.041995465	0.043582766	0.045941043	0.044217687	0.036190476	0.036553288	0.042312925	0.036961451	0.035419501	0.043310658	0.03755102	0.04244898	0.047936508	0.062040816	0.249886621	0.055102041	0.047755102	0.041814059	0.03537415	0.04399093	0.044126984	0.032335601	0.033287982	0.037823129	0.035011338	0.043265306	0.042040816	0.042585034	0.034013605
¸ßË¹°×ÔëÉù´¦Àí (562).mp3	0.126938776	0.138956916	0.149886621	0.154920635	0.154512472	0.170022676	0.166394558	0.199047619	0.324036281	0.318004535	0.298231293	0.29015873	0.250975057	0.26952381	0.381904762	0.335646259	0.332018141	0.406213152	0.404716553	0.344988662	0.285895692	0.369659864	0.36122449	0.384126984	0.399818594	0.364353741	0.34675737	0.352290249	0.374603175	0.345306122	0.146122449	0.181768707	0.17170068	0.142630385	0.119455782	0.09260771	0.107165533	0.11015873	0.088752834	0.080453515	0.080498866	0.07260771	0.075011338	0.074739229	0.077641723	0.084807256	0.099455782	0.110521542	0.10399093
¸ßË¹°×ÔëÉù´¦Àí (563).mp3	0.217777778	0.21478458	0.197460317	0.212380952	0.187755102	0.212244898	0.202131519	0.202403628	0.22185941	0.198276644	0.241088435	0.189886621	0.246848073	0.229659864	0.197142857	0.168435374	0.020634921	0.03324263	0.01600907	0.029024943	0.035600907	0.013922902	0.025351474	0.035555556	0.016643991	0.028480726	0.011111111	0.008662132	0.029478458	0.014739229	0.014648526	0.021133787	0.150430839	0.141950113	0.190430839	0.190566893	0.208979592	0.207845805	0.201405896	0.228435374	0.225170068	0.212244898	0.233741497	0.215873016	0.223854875	0.215056689	0.188027211	0.221950113	0.217324263
¸ßË¹°×ÔëÉù´¦Àí (564).mp3	0.049115646	0.0569161	0.041587302	0.061678005	0.042222222	0.044852608	0.053786848	0.053741497	0.050430839	0.065714286	0.05446712	0.062358277	0.063764172	0.070249433	0.057278912	0.049433107	0.054058957	0.062585034	0.049342404	0.060725624	0.056054422	0.04585034	0.04276644	0.051247166	0.042176871	0.049614512	0.044807256	0.048571429	0.041179138	0.03755102	0.043900227	0.041632653	0.049977324	0.040136054	0.059909297	0.057097506	0.076961451	0.036371882	0.048843537	0.049886621	0.068571429	0.060408163	0.074195011	0.064353741	0.077687075	0.076417234	0.090340136	0.05755102	0.06739229
¸ßË¹°×ÔëÉù´¦Àí (565).mp3	0.064807256	0.044671202	0.040952381	0.05047619	0.043537415	0.049614512	0.058276644	0.052970522	0.050929705	0.036780045	0.030612245	0.028480726	0.030249433	0.052517007	0.061269841	0.068480726	0.070521542	0.049342404	0.046258503	0.036643991	0.047664399	0.062721088	0.048435374	0.046439909	0.059455782	0.042358277	0.057369615	0.041814059	0.052471655	0.044716553	0.057687075	0.065260771	0.076417234	0.060816327	0.046666667	0.039591837	0.049659864	0.037142857	0.046213152	0.046575964	0.044988662	0.046031746	0.058684807	0.057913832	0.073424036	0.061269841	0.059092971	0.060544218	0.04553288
¸ßË¹°×ÔëÉù´¦Àí (566).mp3	0.04031746	0.013922902	0.013015873	0.019365079	0.021814059	0.035782313	0.03047619	0.029433107	0.022267574	0.026077098	0.031609977	0.056145125	0.073287982	0.087437642	0.026077098	0.022176871	0.016281179	0.025170068	0.020544218	0.025986395	0.023356009	0.028253968	0.030385488	0.025260771	0.031972789	0.061133787	0.139546485	0.173605442	0.031201814	0.02185941	0.017414966	0.02154195	0.024807256	0.028526077	0.027664399	0.025079365	0.027981859	0.024081633	0.027029478	0.043038549	0.079365079	0.113424036	0.02399093	0.017369615	0.026213152	0.018548753	0.02462585	0.026303855	0.025442177
¸ßË¹°×ÔëÉù´¦Àí (567).mp3	0.439583333	0.199375	0.038958333	0.036083333	0.029875	0.027708333	0.043833333	0.235375	0.408333333	0.276791667	0.075458333	0.045041667	0.034625	0.034875	0.053166667	0.252208333	0.416875	0.166958333	0.056625	0.038208333	0.034625	0.031583333	0.048583333	0.06875	0.109166667	0.097958333	0.050333333	0.033916667	0.037125	0.046083333	0.049875	0.032083333	0.02775	0.034291667	0.041625	0.037916667	0.033541667	0.0345	0.053125	0.047333333	0.035916667	0.046291667	0.043291667	0.039833333	0.03875	0.036791667	0.0255	0.043458333	0.03125
¸ßË¹°×ÔëÉù´¦Àí (568).mp3	0.050294785	0.029070295	0.036326531	0.045079365	0.041950113	0.045396825	0.021768707	0.031791383	0.046439909	0.035646259	0.052199546	0.039183673	0.046984127	0.039818594	0.042811791	0.033197279	0.031201814	0.053605442	0.048208617	0.046938776	0.036689342	0.038004535	0.045759637	0.037959184	0.046122449	0.027528345	0.046394558	0.054875283	0.041451247	0.049297052	0.030521542	0.042358277	0.049206349	0.040045351	0.044852608	0.030929705	0.050113379	0.055283447	0.049070295	0.053015873	0.038730159	0.049795918	0.044081633	0.049977324	0.025623583	0.040045351	0.043310658	0.039455782	0.049433107
¸ßË¹°×ÔëÉù´¦Àí (569).mp3	0.081133787	0.077052154	0.031836735	0.036371882	0.048117914	0.065941043	0.081269841	0.064897959	0.036598639	0.068027211	0.179229025	0.032018141	0.151428571	0.135419501	0.057959184	0.090748299	0.092154195	0.033922902	0.030385488	0.059591837	0.124036281	0.05170068	0.102721088	0.030385488	0.09877551	0.111972789	0.02521542	0.039637188	0.092562358	0.067301587	0.043854875	0.037278912	0.022675737	0.025759637	0.029206349	0.035510204	0.018684807	0.016598639	0.029160998	0.018956916	0.023582766	0.02893424	0.032335601	0.122222222	0.098639456	0.027936508	0.07015873	0.047256236	0.063582766
¸ßË¹°×ÔëÉù´¦Àí (570).mp3	0.035328798	0.038956916	0.029569161	0.040861678	0.049433107	0.038231293	0.029705215	0.038820862	0.03446712	0.034240363	0.026848073	0.034013605	0.048208617	0.03478458	0.040498866	0.049433107	0.044489796	0.033424036	0.035056689	0.034920635	0.028435374	0.044761905	0.044172336	0.044036281	0.024807256	0.036780045	0.033424036	0.039546485	0.029569161	0.035011338	0.04829932	0.044807256	0.038639456	0.040907029	0.041043084	0.036145125	0.033922902	0.037460317	0.030294785	0.047301587	0.047709751	0.048117914	0.06244898	0.042721088	0.026984127	0.027845805	0.034965986	0.041179138	0.042811791
¸ßË¹°×ÔëÉù´¦Àí (571).mp3	0.127482993	0.066303855	0.071927438	0.056326531	0.07968254	0.061088435	0.05755102	0.056598639	0.066394558	0.065396825	0.072063492	0.072063492	0.055827664	0.093605442	0.07047619	0.088344671	0.063582766	0.077913832	0.068390023	0.089659864	0.085804989	0.069795918	0.063764172	0.052562358	0.061678005	0.074875283	0.090249433	0.074331066	0.062131519	0.069977324	0.103265306	0.064217687	0.057596372	0.06462585	0.100816327	0.104081633	0.073786848	0.169433107	0.080997732	0.092879819	0.070294785	0.050113379	0.094965986	0.116417234	0.122222222	0.195192744	0.221587302	0.18675737	0.141814059
¸ßË¹°×ÔëÉù´¦Àí (572).mp3	0.05446712	0.045306122	0.04154195	0.059637188	0.040907029	0.043356009	0.0430839	0.046303855	0.058231293	0.039002268	0.059954649	0.075827664	0.05600907	0.060226757	0.052290249	0.053061224	0.060544218	0.06031746	0.069705215	0.048662132	0.053424036	0.045804989	0.0430839	0.040997732	0.035873016	0.046666667	0.05414966	0.04185941	0.06031746	0.05537415	0.048571429	0.054285714	0.040272109	0.045487528	0.052290249	0.058276644	0.052426304	0.052108844	0.051337868	0.066938776	0.052335601	0.061632653	0.051609977	0.050884354	0.044580499	0.041904762	0.045895692	0.055419501	0.053922902
¸ßË¹°×ÔëÉù´¦Àí (573).mp3	0.1030839	0.142131519	0.069297052	0.059410431	0.083854875	0.051111111	0.056235828	0.090430839	0.072063492	0.08462585	0.129614512	0.06861678	0.061405896	0.068707483	0.063854875	0.071519274	0.083945578	0.141950113	0.073469388	0.044081633	0.074965986	0.082086168	0.092108844	0.130657596	0.111746032	0.0630839	0.058684807	0.057913832	0.059183673	0.068253968	0.190975057	0.3338322	0.056145125	0.052789116	0.118231293	0.089659864	0.083356009	0.096825397	0.08861678	0.087482993	0.090657596	0.092108844	0.093197279	0.086621315	0.082857143	0.119455782	0.080634921	0.095963719	0.12399093
¸ßË¹°×ÔëÉù´¦Àí (574).mp3	0.04462585	0.035238095	0.028571429	0.028526077	0.024988662	0.047120181	0.063446712	0.044852608	0.036190476	0.038004535	0.06276644	0.03106576	0.040997732	0.030340136	0.031428571	0.056417234	0.03015873	0.037641723	0.028843537	0.036462585	0.072154195	0.03877551	0.032426304	0.060226757	0.067936508	0.035873016	0.03723356	0.032290249	0.041587302	0.040770975	0.037278912	0.03723356	0.074421769	0.039954649	0.038503401	0.037052154	0.042947846	0.034648526	0.032970522	0.03537415	0.036462585	0.03814059	0.150839002	0.034512472	0.035238095	0.025986395	0.040090703	0.038276644	0.046848073
¸ßË¹°×ÔëÉù´¦Àí (575).mp3	0.058594104	0.052879819	0.055555556	0.078594104	0.053560091	0.066349206	0.071746032	0.090975057	0.066802721	0.127755102	0.10122449	0.052879819	0.076689342	0.074875283	0.055328798	0.050884354	0.04952381	0.057868481	0.055555556	0.07723356	0.048344671	0.044263039	0.052879819	0.061179138	0.069342404	0.055918367	0.086848073	0.062675737	0.065714286	0.040408163	0.053877551	0.053333333	0.066802721	0.072834467	0.0830839	0.069705215	0.073696145	0.050249433	0.033560091	0.046712018	0.057369615	0.0969161	0.101904762	0.040816327	0.022902494	0.037369615	0.138231293	0.057006803	0.047528345
¸ßË¹°×ÔëÉù´¦Àí (576).mp3	0.055056689	0.052562358	0.086530612	0.08521542	0.028072562	0.054965986	0.030612245	0.04707483	0.049251701	0.059319728	0.0661678	0.035600907	0.046258503	0.05015873	0.032018141	0.171746032	0.047755102	0.05106576	0.045759637	0.026802721	0.076780045	0.027664399	0.064943311	0.086439909	0.027981859	0.035011338	0.042267574	0.05106576	0.051247166	0.032426304	0.050929705	0.05414966	0.052517007	0.059591837	0.025578231	0.050521542	0.093151927	0.042267574	0.066349206	0.023809524	0.059183673	0.048571429	0.049886621	0.070657596	0.048435374	0.041496599	0.050839002	0.042993197	0.051201814
¸ßË¹°×ÔëÉù´¦Àí (577).mp3	0.053424036	0.062675737	0.059002268	0.065442177	0.062040816	0.059092971	0.055782313	0.06984127	0.050430839	0.062131519	0.059319728	0.060181406	0.050839002	0.075238095	0.077414966	0.078367347	0.057641723	0.081723356	0.062040816	0.042176871	0.068208617	0.107664399	0.077460317	0.078730159	0.053560091	0.070839002	0.071564626	0.065034014	0.055238095	0.065170068	0.065759637	0.076462585	0.061269841	0.075782313	0.067891156	0.064126984	0.074603175	0.08276644	0.081269841	0.090566893	0.053696145	0.057596372	0.079591837	0.089886621	0.073650794	0.082403628	0.068707483	0.064489796	0.053469388
¸ßË¹°×ÔëÉù´¦Àí (578).mp3	0.095782313	0.085759637	0.121269841	0.106621315	0.107120181	0.09845805	0.085804989	0.062585034	0.032018141	0.052517007	0.048344671	0.077823129	0.053786848	0.045396825	0.056689342	0.125668934	0.090839002	0.056145125	0.044399093	0.038185941	0.069433107	0.072970522	0.034603175	0.091111111	0.100770975	0.088208617	0.080770975	0.042222222	0.086485261	0.058956916	0.05600907	0.049115646	0.062902494	0.068979592	0.09723356	0.110340136	0.107346939	0.094195011	0.120498866	0.095827664	0.100272109	0.15324263	0.085941043	0.134965986	0.074104308	0.085895692	0.072879819	0.055736961	0.0969161
¸ßË¹°×ÔëÉù´¦Àí (579).mp3	0.029705215	0.047619048	0.05324263	0.061678005	0.041768707	0.05015873	0.046439909	0.04861678	0.038911565	0.038730159	0.038956916	0.045623583	0.056553288	0.032108844	0.042040816	0.045260771	0.030113379	0.0338322	0.046077098	0.047709751	0.040816327	0.040136054	0.057505669	0.049886621	0.051609977	0.036371882	0.069659864	0.144671202	0.156462585	0.099954649	0.073922902	0.077823129	0.070294785	0.07968254	0.117505669	0.176598639	0.072335601	0.074421769	0.062675737	0.221269841	0.066077098	0.075192744	0.073650794	0.075827664	0.079319728	0.155328798	0.148208617	0.066031746	0.1630839
¸ßË¹°×ÔëÉù´¦Àí (580).mp3	0.080226757	0.032018141	0.072517007	0.03723356	0.025668934	0.028888889	0.029024943	0.033015873	0.033378685	0.022947846	0.032108844	0.029160998	0.040362812	0.024943311	0.028798186	0.028390023	0.032562358	0.032879819	0.025804989	0.033151927	0.028662132	0.0261678	0.028526077	0.025714286	0.028526077	0.032471655	0.030249433	0.034603175	0.026984127	0.030748299	0.029977324	0.032879819	0.033197279	0.026439909	0.031746032	0.02952381	0.03446712	0.024489796	0.029614512	0.028798186	0.027936508	0.055102041	0.316417234	0.266984127	0.035102041	0.083265306	0.057596372	0.122494331	0.142539683
¸ßË¹°×ÔëÉù´¦Àí (581).mp3	0.048843537	0.04	0.043265306	0.034829932	0.05260771	0.052653061	0.046439909	0.046530612	0.048843537	0.045759637	0.043673469	0.050340136	0.0538322	0.060408163	0.057278912	0.054285714	0.042539683	0.054058957	0.053378685	0.047755102	0.041950113	0.031564626	0.036281179	0.041405896	0.031609977	0.034875283	0.03446712	0.037687075	0.045714286	0.038594104	0.045351474	0.04	0.036870748	0.037324263	0.036507937	0.034285714	0.055238095	0.037732426	0.039727891	0.041587302	0.044263039	0.041496599	0.048752834	0.044172336	0.042176871	0.039138322	0.035782313	0.037687075	0.040498866
¸ßË¹°×ÔëÉù´¦Àí (582).mp3	0.104444444	0.100725624	0.079637188	0.109569161	0.113514739	0.07170068	0.08185941	0.063537415	0.16031746	0.131564626	0.096734694	0.095192744	0.093514739	0.094920635	0.108526077	0.092063492	0.137278912	0.088798186	0.080725624	0.081587302	0.060362812	0.044852608	0.244399093	0.331836735	0.152426304	0.094965986	0.219138322	0.213741497	0.064761905	0.156689342	0.053514739	0.079909297	0.117460317	0.071292517	0.087256236	0.137142857	0.155283447	0.029251701	0.102902494	0.081496599	0.058911565	0.167528345	0.064263039	0.056417234	0.071655329	0.075510204	0.064353741	0.10462585	0.100861678
¸ßË¹°×ÔëÉù´¦Àí (583).mp3	0.083219955	0.064535147	0.050793651	0.037414966	0.050022676	0.144897959	0.251201814	0.125804989	0.210929705	0.312698413	0.177097506	0.052562358	0.076734694	0.203582766	0.174739229	0.163174603	0.227619048	0.216099773	0.146394558	0.02952381	0.039229025	0.104353741	0.149070295	0.299818594	0.205714286	0.200136054	0.160907029	0.052108844	0.094829932	0.077868481	0.079455782	0.137868481	0.109659864	0.08984127	0.069931973	0.028526077	0.042947846	0.117777778	0.186077098	0.223174603	0.229931973	0.225668934	0.124897959	0.054195011	0.068571429	0.151564626	0.146575964	0.103764172	0.266893424
¸ßË¹°×ÔëÉù´¦Àí (584).mp3	0.068390023	0.039773243	0.01478458	0.028752834	0.025668934	0.049977324	0.091519274	0.101950113	0.079501134	0.093424036	0.171020408	0.146485261	0.158004535	0.131972789	0.1369161	0.158049887	0.075464853	0.195600907	0.16893424	0.191292517	0.184671202	0.112653061	0.123673469	0.1138322	0.087800454	0.11047619	0.08585034	0.088390023	0.128027211	0.089387755	0.102494331	0.071791383	0.046122449	0.042902494	0.055419501	0.061088435	0.046303855	0.054013605	0.075827664	0.070566893	0.073424036	0.069750567	0.082539683	0.091882086	0.048435374	0.037732426	0.061451247	0.040090703	0.06031746
¸ßË¹°×ÔëÉù´¦Àí (585).mp3	0.454104308	0.45537415	0.45755102	0.416780045	0.148480726	0.116371882	0.082176871	0.144399093	0.088344671	0.088027211	0.150249433	0.079727891	0.123446712	0.143038549	0.053424036	0.058548753	0.045668934	0.048435374	0.041995465	0.038594104	0.048163265	0.038594104	0.052789116	0.055192744	0.050612245	0.04739229	0.043582766	0.034285714	0.0430839	0.042358277	0.036462585	0.0538322	0.032698413	0.046666667	0.05170068	0.037097506	0.052698413	0.043265306	0.044761905	0.058321995	0.047482993	0.054195011	0.050793651	0.041904762	0.058956916	0.057732426	0.049115646	0.049070295	0.04185941
¸ßË¹°×ÔëÉù´¦Àí (586).mp3	0.033106576	0.027165533	0.029024943	0.038004535	0.02585034	0.018730159	0.040226757	0.029795918	0.022585034	0.03170068	0.042675737	0.032426304	0.044852608	0.05968254	0.027301587	0.02399093	0.031020408	0.054376417	0.024263039	0.038956916	0.026213152	0.04	0.041451247	0.048571429	0.038730159	0.036961451	0.02893424	0.024580499	0.023582766	0.028435374	0.03324263	0.037868481	0.03106576	0.025396825	0.024036281	0.029478458	0.034331066	0.029342404	0.022267574	0.03106576	0.027256236	0.057414966	0.060226757	0.046349206	0.053106576	0.06521542	0.022086168	0.029387755	0.039818594
¸ßË¹°×ÔëÉù´¦Àí (587).mp3	0.135056689	0.085124717	0.114875283	0.082630385	0.131972789	0.130113379	0.095918367	0.090249433	0.122312925	0.122675737	0.117868481	0.083945578	0.100680272	0.110294785	0.073061224	0.097052154	0.102312925	0.159455782	0.118820862	0.113469388	0.110204082	0.09106576	0.117868481	0.134421769	0.101904762	0.110249433	0.098276644	0.079909297	0.134920635	0.091791383	0.120408163	0.143673469	0.103945578	0.107573696	0.103310658	0.095011338	0.12861678	0.11260771	0.135510204	0.11138322	0.112426304	0.082176871	0.111791383	0.096598639	0.108435374	0.128707483	0.089931973	0.108707483	0.149342404
¸ßË¹°×ÔëÉù´¦Àí (588).mp3	0.078684807	0.072517007	0.038367347	0.039183673	0.042040816	0.050702948	0.063537415	0.046848073	0.051428571	0.045623583	0.038276644	0.058049887	0.037324263	0.03845805	0.06031746	0.068798186	0.093424036	0.070702948	0.034648526	0.044172336	0.070430839	0.075102041	0.051609977	0.020045351	0.050204082	0.043537415	0.060090703	0.045034014	0.025578231	0.044580499	0.041587302	0.049115646	0.03478458	0.022721088	0.038684807	0.037777778	0.043310658	0.03446712	0.021315193	0.032562358	0.042539683	0.046077098	0.030385488	0.024489796	0.039591837	0.03814059	0.035238095	0.039183673	0.033560091
¸ßË¹°×ÔëÉù´¦Àí (589).mp3	0.066621315	0.079319728	0.090566893	0.106802721	0.10521542	0.071882086	0.113786848	0.13292517	0.138049887	0.130521542	0.100907029	0.098730159	0.097641723	0.106031746	0.120226757	0.121723356	0.047619048	0.113197279	0.086258503	0.052154195	0.066349206	0.065895692	0.058820862	0.050294785	0.039954649	0.041723356	0.051292517	0.059138322	0.073287982	0.077641723	0.079229025	0.053877551	0.056326531	0.051972789	0.064036281	0.077278912	0.07968254	0.087165533	0.116099773	0.121043084	0.136870748	0.15877551	0.233514739	0.286258503	0.16185941	0.087120181	0.042403628	0.031111111	0.031791383
¸ßË¹°×ÔëÉù´¦Àí (590).mp3	0.111519274	0.109342404	0.109886621	0.122176871	0.091564626	0.120136054	0.105895692	0.103356009	0.130839002	0.092380952	0.09845805	0.103219955	0.076462585	0.092653061	0.070249433	0.095011338	0.07723356	0.071428571	0.077324263	0.060861678	0.074829932	0.051564626	0.044943311	0.081587302	0.065079365	0.040226757	0.068253968	0.040952381	0.044489796	0.03446712	0.03170068	0.026666667	0.024036281	0.053605442	0.062176871	0.027619048	0.048571429	0.04893424	0.019410431	0.052154195	0.028435374	0.023900227	0.049251701	0.019229025	0.035328798	0.033696145	0.023764172	0.025714286	0.025079365
¸ßË¹°×ÔëÉù´¦Àí (591).mp3	0.060997732	0.065124717	0.062131519	0.052970522	0.031972789	0.066439909	0.061632653	0.055011338	0.050702948	0.052063492	0.044444444	0.049931973	0.050884354	0.063401361	0.059002268	0.049705215	0.032018141	0.079863946	0.051201814	0.060816327	0.042131519	0.054739229	0.053877551	0.117052154	0.077777778	0.055102041	0.072290249	0.057687075	0.07814059	0.055918367	0.054557823	0.069705215	0.078095238	0.077278912	0.056235828	0.049297052	0.052653061	0.086122449	0.080181406	0.059546485	0.075600907	0.073015873	0.062947846	0.07015873	0.072063492	0.066938776	0.064263039	0.046848073	0.060680272
¸ßË¹°×ÔëÉù´¦Àí (592).mp3	0.053741497	0.059229025	0.072562358	0.250748299	0.11015873	0.058185941	0.101723356	0.094285714	0.058412698	0.202131519	0.236689342	0.059319728	0.059954649	0.314648526	0.128480726	0.236507937	0.3	0.100997732	0.139546485	0.160544218	0.297142857	0.049342404	0.156281179	0.144353741	0.095736961	0.095056689	0.12276644	0.090294785	0.085759637	0.076462585	0.072743764	0.100544218	0.125306122	0.10707483	0.078594104	0.069886621	0.089433107	0.072244898	0.124444444	0.070884354	0.078004535	0.077052154	0.077641723	0.071564626	0.099773243	0.118594104	0.099591837	0.092426304	0.076462585
¸ßË¹°×ÔëÉù´¦Àí (593).mp3	0.076462585	0.154875283	0.187619048	0.0461678	0.100589569	0.199319728	0.099863946	0.12462585	0.110022676	0.02585034	0.049070295	0.079002268	0.095963719	0.09723356	0.052335601	0.0938322	0.196235828	0.102086168	0.13138322	0.09106576	0.031882086	0.059863946	0.091746032	0.164081633	0.15877551	0.043945578	0.102176871	0.165396825	0.117732426	0.13814059	0.076870748	0.070249433	0.020770975	0.078684807	0.134512472	0.008390023	0.02122449	0.049024943	0.023854875	0.099047619	0.091473923	0.017006803	0.038185941	0.040634921	0.042358277	0.157142857	0.067936508	0.021088435	0.055827664
¸ßË¹°×ÔëÉù´¦Àí (594).mp3	0.052199546	0.052562358	0.048027211	0.100453515	0.100498866	0.06553288	0.055510204	0.041904762	0.04675737	0.04739229	0.078866213	0.061179138	0.066712018	0.051655329	0.05755102	0.052426304	0.026439909	0.033287982	0.056870748	0.077324263	0.043537415	0.051473923	0.06585034	0.057868481	0.049024943	0.039047619	0.031927438	0.044263039	0.040952381	0.061995465	0.043854875	0.069569161	0.047755102	0.032471655	0.032789116	0.051655329	0.045442177	0.054013605	0.062131519	0.054331066	0.046575964	0.038730159	0.035464853	0.052789116	0.049705215	0.037641723	0.072244898	0.062131519	0.063446712
¸ßË¹°×ÔëÉù´¦Àí (595).mp3	0.046439909	0.050249433	0.031247166	0.042040816	0.042086168	0.049614512	0.044399093	0.043809524	0.040997732	0.047573696	0.043764172	0.04553288	0.038049887	0.032018141	0.031972789	0.026394558	0.032335601	0.049931973	0.044353741	0.035328798	0.045895692	0.047346939	0.038956916	0.049886621	0.066303855	0.057732426	0.051428571	0.050340136	0.054058957	0.032199546	0.042358277	0.044852608	0.05569161	0.042358277	0.029342404	0.042902494	0.026485261	0.055147392	0.047573696	0.050657596	0.038866213	0.047528345	0.046938776	0.045034014	0.038503401	0.033877551	0.059546485	0.053061224	0.038321995
¸ßË¹°×ÔëÉù´¦Àí (596).mp3	0.02829932	0.03414966	0.066893424	0.046485261	0.064852608	0.072335601	0.063446712	0.057913832	0.032562358	0.082630385	0.089115646	0.051156463	0.086802721	0.115963719	0.045306122	0.085396825	0.0230839	0.043310658	0.034829932	0.031020408	0.031337868	0.041587302	0.028253968	0.0230839	0.025260771	0.048163265	0.030022676	0.020408163	0.029433107	0.042811791	0.026848073	0.028526077	0.023673469	0.045442177	0.039229025	0.028435374	0.033061224	0.055873016	0.033015873	0.026258503	0.022675737	0.052879819	0.03292517	0.018594104	0.071020408	0.060090703	0.043854875	0.029569161	0.024897959
¸ßË¹°×ÔëÉù´¦Àí (597).mp3	0.058594104	0.079183673	0.076598639	0.074285714	0.0338322	0.062902494	0.043673469	0.063537415	0.062176871	0.033015873	0.043537415	0.066122449	0.050566893	0.049750567	0.078684807	0.036553288	0.045170068	0.048208617	0.06154195	0.027845805	0.079365079	0.069115646	0.05015873	0.030793651	0.04399093	0.056825397	0.034195011	0.052834467	0.054376417	0.050204082	0.055147392	0.092335601	0.043718821	0.032653061	0.036054422	0.052653061	0.052517007	0.105260771	0.087936508	0.042811791	0.038503401	0.043673469	0.065668934	0.061315193	0.06399093	0.066938776	0.038185941	0.022539683	0.05968254
¸ßË¹°×ÔëÉù´¦Àí (598).mp3	0.037188209	0.038911565	0.041043084	0.046394558	0.033741497	0.050430839	0.043219955	0.035782313	0.046077098	0.036780045	0.043900227	0.025578231	0.031247166	0.030748299	0.019183673	0.041179138	0.035782313	0.034285714	0.037823129	0.042857143	0.041315193	0.041043084	0.046485261	0.048979592	0.024897959	0.039637188	0.038004535	0.018730159	0.055827664	0.027120181	0.037641723	0.044353741	0.045941043	0.054603175	0.034421769	0.055147392	0.036553288	0.028571429	0.038684807	0.027755102	0.024671202	0.042312925	0.028526077	0.045623583	0.033696145	0.041950113	0.048253968	0.025396825	0.052426304
¸ßË¹°×ÔëÉù´¦Àí (599).mp3	0.030884354	0.048117914	0.042403628	0.021723356	0.027256236	0.029115646	0.042993197	0.039546485	0.053378685	0.030612245	0.022403628	0.042630385	0.032653061	0.045578231	0.038866213	0.013696145	0.040907029	0.034512472	0.043673469	0.090340136	0.037414966	0.047664399	0.019229025	0.032063492	0.038004535	0.036870748	0.047709751	0.022494331	0.03260771	0.03292517	0.048752834	0.047482993	0.047800454	0.049705215	0.021451247	0.023174603	0.02861678	0.014875283	0.021496599	0.024489796	0.032970522	0.037142857	0.037324263	0.084807256	0.022267574	0.044943311	0.037006803	0.020770975	0.039455782
¸ßË¹°×ÔëÉù´¦Àí (600).mp3	0.043673469	0.065260771	0.064580499	0.064126984	0.109115646	0.204217687	0.266077098	0.310430839	0.215555556	0.279954649	0.230068027	0.382721088	0.422902494	0.439319728	0.199501134	0.044852608	0.062312925	0.041678005	0.063265306	0.121179138	0.138503401	0.087800454	0.034104308	0.037505669	0.066802721	0.04893424	0.065124717	0.034195011	0.032743764	0.04185941	0.060770975	0.078730159	0.064535147	0.023582766	0.029342404	0.039954649	0.0569161	0.085351474	0.051746032	0.027482993	0.041814059	0.054648526	0.05324263	0.07260771	0.063945578	0.124807256	0.20244898	0.261768707	0.267709751
¸ßË¹°×ÔëÉù´¦Àí (601).mp3	0.04399093	0.039047619	0.038367347	0.042176871	0.042040816	0.034739229	0.038049887	0.040634921	0.04	0.035600907	0.039863946	0.04154195	0.042494331	0.040816327	0.041768707	0.044126984	0.041133787	0.04553288	0.044489796	0.049024943	0.046938776	0.04244898	0.040770975	0.04829932	0.041587302	0.04185941	0.046439909	0.043129252	0.04585034	0.040952381	0.045260771	0.037052154	0.042630385	0.041496599	0.04276644	0.042403628	0.048752834	0.047664399	0.040997732	0.044671202	0.044943311	0.04675737	0.045668934	0.038684807	0.044126984	0.049024943	0.046258503	0.043718821	0.046575964
¸ßË¹°×ÔëÉù´¦Àí (602).mp3	0.044580499	0.045124717	0.043492063	0.050113379	0.028843537	0.034603175	0.034195011	0.030340136	0.03478458	0.037142857	0.040680272	0.045396825	0.043945578	0.049433107	0.044126984	0.041315193	0.04185941	0.028888889	0.030975057	0.061496599	0.024761905	0.042222222	0.040362812	0.073287982	0.043356009	0.045668934	0.038820862	0.037369615	0.052698413	0.081133787	0.04462585	0.04122449	0.039909297	0.048571429	0.039455782	0.044761905	0.035419501	0.034875283	0.040181406	0.038095238	0.029705215	0.035963719	0.043764172	0.038367347	0.041587302	0.038866213	0.037596372	0.02952381	0.037006803
¸ßË¹°×ÔëÉù´¦Àí (603).mp3	0.124897959	0.174195011	0.170521542	0.169569161	0.106213152	0.096054422	0.139319728	0.108526077	0.154603175	0.129614512	0.214240363	0.109614512	0.168752834	0.241632653	0.179229025	0.108117914	0.213877551	0.123945578	0.202403628	0.232063492	0.160408163	0.272653061	0.108253968	0.125986395	0.112471655	0.152380952	0.247346939	0.162630385	0.13138322	0.151201814	0.123219955	0.165714286	0.127619048	0.103537415	0.145124717	0.198639456	0.207891156	0.082131519	0.134285714	0.135147392	0.119229025	0.199818594	0.232879819	0.311473923	0.246258503	0.254376417	0.209569161	0.222176871	0.219365079
¸ßË¹°×ÔëÉù´¦Àí (604).mp3	0.034512472	0.090204082	0.03015873	0.076281179	0.033287982	0.075782313	0.029705215	0.067256236	0.036099773	0.086485261	0.02707483	0.064671202	0.037188209	0.069977324	0.030113379	0.057732426	0.03537415	0.091972789	0.03106576	0.072018141	0.030204082	0.075510204	0.028480726	0.060952381	0.035328798	0.084263039	0.030249433	0.062721088	0.036507937	0.076054422	0.028571429	0.058095238	0.032834467	0.088752834	0.030249433	0.069614512	0.033696145	0.08185941	0.025260771	0.064852608	0.035328798	0.080453515	0.025260771	0.057641723	0.038231293	0.079319728	0.029115646	0.055736961	0.034603175
¸ßË¹°×ÔëÉù´¦Àí (605).mp3	0.084263039	0.089931973	0.093333333	0.074058957	0.074058957	0.083945578	0.091020408	0.088208617	0.079002268	0.08244898	0.097777778	0.091247166	0.07446712	0.088526077	0.087709751	0.108480726	0.08122449	0.082267574	0.097823129	0.111882086	0.084535147	0.087165533	0.103582766	0.106621315	0.084671202	0.080362812	0.084988662	0.096462585	0.112154195	0.080589569	0.081405896	0.090929705	0.107437642	0.079818594	0.065941043	0.06521542	0.100090703	0.0830839	0.088480726	0.080408163	0.072290249	0.063900227	0.075419501	0.067891156	0.070657596	0.090566893	0.075011338	0.071473923	0.085941043
¸ßË¹°×ÔëÉù´¦Àí (606).mp3	0.051111111	0.070884354	0.067891156	0.020544218	0.020907029	0.018866213	0.012562358	0.029614512	0.017732426	0.02521542	0.0138322	0.023809524	0.027845805	0.025260771	0.034829932	0.017823129	0.031337868	0.025260771	0.017732426	0.032834467	0.029297052	0.031020408	0.045714286	0.019591837	0.030975057	0.022721088	0.041632653	0.020770975	0.025306122	0.022040816	0.026485261	0.047256236	0.035646259	0.039863946	0.031337868	0.030294785	0.040816327	0.02707483	0.033696145	0.040090703	0.03845805	0.050975057	0.031927438	0.034875283	0.028707483	0.033151927	0.033741497	0.026712018	0.032970522
¸ßË¹°×ÔëÉù´¦Àí (607).mp3	0.080333333	0.081916667	0.087708333	0.09675	0.0755	0.095375	0.090583333	0.071791667	0.068291667	0.027041667	0.024	0.026583333	0.023333333	0.024	0.024666667	0.032166667	0.042208333	0.036833333	0.035333333	0.028875	0.043625	0.089291667	0.088	0.057416667	0.051208333	0.042708333	0.052833333	0.083541667	0.05425	0.039	0.079708333	0.081875	0.075708333	0.056375	0.108875	0.048958333	0.051875	0.057958333	0.056916667	0.048416667	0.143625	0.057666667	0.07475	0.064083333	0.079875	0.066791667	0.10325	0.10975	0.086083333
¸ßË¹°×ÔëÉù´¦Àí (608).mp3	0.053287982	0.046077098	0.03845805	0.046575964	0.043265306	0.041587302	0.035464853	0.040861678	0.049614512	0.046666667	0.040725624	0.032698413	0.041950113	0.042721088	0.030839002	0.079183673	0.061043084	0.051609977	0.03755102	0.037006803	0.031972789	0.040680272	0.039183673	0.034376417	0.029569161	0.041904762	0.033560091	0.035056689	0.04122449	0.043900227	0.059954649	0.04276644	0.049478458	0.04122449	0.050566893	0.037913832	0.037823129	0.037959184	0.043809524	0.0461678	0.047346939	0.031247166	0.034331066	0.042630385	0.034829932	0.039274376	0.03569161	0.04675737	0.034376417
¸ßË¹°×ÔëÉù´¦Àí (609).mp3	0.048662132	0.054376417	0.133650794	0.05877551	0.059909297	0.060136054	0.05015873	0.086349206	0.119183673	0.059229025	0.05755102	0.050340136	0.047256236	0.07569161	0.053786848	0.055056689	0.048707483	0.047664399	0.110340136	0.034920635	0.026575964	0.058276644	0.029569161	0.04462585	0.046530612	0.035782313	0.025986395	0.01600907	0.025941043	0.042131519	0.048979592	0.036099773	0.036281179	0.038231293	0.030430839	0.039365079	0.024489796	0.022403628	0.016780045	0.022312925	0.027528345	0.044580499	0.042721088	0.055283447	0.038095238	0.061315193	0.03845805	0.042993197	0.019727891
¸ßË¹°×ÔëÉù´¦Àí (610).mp3	0.234285714	0.220136054	0.222040816	0.21106576	0.214013605	0.210068027	0.21260771	0.198911565	0.237414966	0.212380952	0.205986395	0.201904762	0.210022676	0.171882086	0.171836735	0.164943311	0.171111111	0.167210884	0.172471655	0.164988662	0.16829932	0.181904762	0.175510204	0.175873016	0.191972789	0.184943311	0.188798186	0.168344671	0.153922902	0.084217687	0.084761905	0.082312925	0.072335601	0.070249433	0.086530612	0.082857143	0.058866213	0.087891156	0.089206349	0.08399093	0.065306122	0.101496599	0.100362812	0.083900227	0.07324263	0.087664399	0.09414966	0.087755102	0.073514739
¸ßË¹°×ÔëÉù´¦Àí (611).mp3	0.089070295	0.131609977	0.09170068	0.139455782	0.130521542	0.074285714	0.071247166	0.115782313	0.113560091	0.11414966	0.084761905	0.08031746	0.079637188	0.090929705	0.087800454	0.085079365	0.086213152	0.064399093	0.066621315	0.074648526	0.087936508	0.092108844	0.069478458	0.078639456	0.1169161	0.084897959	0.108888889	0.12031746	0.104761905	0.090521542	0.105759637	0.086213152	0.063854875	0.082675737	0.060634921	0.058367347	0.062630385	0.073877551	0.074648526	0.082721088	0.067210884	0.079863946	0.076235828	0.064399093	0.06	0.089931973	0.049342404	0.077052154	0.06185941
¸ßË¹°×ÔëÉù´¦Àí (612).mp3	0.013469388	0.021088435	0.017369615	0.02707483	0.034240363	0.027301587	0.025623583	0.019909297	0.023718821	0.013741497	0.015510204	0.021632653	0.022585034	0.030204082	0.02399093	0.028117914	0.023854875	0.016507937	0.01845805	0.016099773	0.019954649	0.019229025	0.033197279	0.036780045	0.023492063	0.029387755	0.017460317	0.019319728	0.014058957	0.018911565	0.021768707	0.02893424	0.028798186	0.035555556	0.037142857	0.030839002	0.02585034	0.018321995	0.019954649	0.013560091	0.023038549	0.036598639	0.03723356	0.035510204	0.027891156	0.023492063	0.025578231	0.030521542	0.027891156
¸ßË¹°×ÔëÉù´¦Àí (613).mp3	0.02122449	0.020045351	0.034965986	0.0261678	0.032380952	0.020952381	0.028027211	0.025396825	0.024217687	0.037006803	0.02399093	0.032154195	0.025759637	0.019546485	0.037369615	0.025442177	0.03537415	0.02521542	0.027936508	0.030566893	0.026031746	0.037278912	0.026303855	0.030884354	0.023356009	0.021133787	0.033424036	0.025986395	0.031655329	0.02430839	0.019546485	0.030294785	0.02521542	0.036643991	0.025034014	0.031156463	0.020634921	0.022539683	0.039727891	0.032653061	0.031247166	0.026031746	0.021768707	0.029886621	0.028526077	0.036326531	0.028027211	0.034965986	0.020907029
¸ßË¹°×ÔëÉù´¦Àí (614).mp3	0.061360544	0.054195011	0.051156463	0.049977324	0.043537415	0.050521542	0.052063492	0.050793651	0.053922902	0.060907029	0.052199546	0.056462585	0.0461678	0.041995465	0.052426304	0.050430839	0.04893424	0.056780045	0.054331066	0.054557823	0.049659864	0.046530612	0.045034014	0.045668934	0.053197279	0.049206349	0.05106576	0.057369615	0.056507937	0.048027211	0.052789116	0.047301587	0.04122449	0.043492063	0.052063492	0.047573696	0.052562358	0.05047619	0.053968254	0.052244898	0.049024943	0.076281179	0.093333333	0.094240363	0.087120181	0.092244898	0.086439909	0.075782313	0.074648526
¸ßË¹°×ÔëÉù´¦Àí (615).mp3	0.033968254	0.034920635	0.043764172	0.045034014	0.051836735	0.045487528	0.045351474	0.054739229	0.068798186	0.045260771	0.02521542	0.042902494	0.055102041	0.044671202	0.040226757	0.036281179	0.066394558	0.053469388	0.036643991	0.023174603	0.032244898	0.053605442	0.056689342	0.055464853	0.036643991	0.05845805	0.05877551	0.043945578	0.025034014	0.031111111	0.040997732	0.026439909	0.026485261	0.025396825	0.034421769	0.026394558	0.038321995	0.052290249	0.034603175	0.024761905	0.032290249	0.02122449	0.041269841	0.033197279	0.040861678	0.04430839	0.038095238	0.042222222	0.036371882
¸ßË¹°×ÔëÉù´¦Àí (616).mp3	0.017823129	0.039863946	0.018820862	0.026938776	0.013922902	0.0169161	0.029206349	0.016281179	0.032970522	0.015238095	0.018231293	0.015736961	0.016870748	0.020680272	0.019773243	0.014920635	0.022902494	0.028480726	0.018321995	0.020136054	0.016417234	0.015419501	0.021587302	0.035419501	0.024217687	0.014829932	0.021179138	0.028662132	0.017641723	0.019818594	0.012154195	0.025351474	0.021995465	0.035192744	0.030249433	0.030113379	0.026258503	0.044489796	0.038684807	0.053696145	0.029886621	0.038095238	0.023129252	0.043537415	0.025759637	0.024535147	0.021315193	0.040952381	0.045714286
¸ßË¹°×ÔëÉù´¦Àí (617).mp3	0.118583333	0.181541667	0.189125	0.141291667	0.128208333	0.162416667	0.137916667	0.169875	0.209791667	0.1185	0.144916667	0.149208333	0.235125	0.138916667	0.11475	0.033041667	0.05975	0.033916667	0.028041667	0.067083333	0.161583333	0.116958333	0.08525	0.130125	0.077166667	0.121708333	0.129875	0.118041667	0.110708333	0.110916667	0.092	0.090083333	0.107166667	0.173666667	0.109875	0.088791667	0.125416667	0.074083333	0.12325	0.125208333	0.126416667	0.109041667	0.098583333	0.110541667	0.107541667	0.114958333	0.163541667	0.123333333	0.106291667
¸ßË¹°×ÔëÉù´¦Àí (618).mp3	0.112426304	0.079863946	0.107800454	0.078684807	0.107891156	0.100408163	0.088435374	0.085079365	0.077868481	0.062993197	0.080907029	0.037142857	0.074920635	0.0569161	0.0861678	0.039138322	0.059365079	0.064535147	0.085034014	0.050975057	0.07047619	0.08185941	0.074739229	0.045714286	0.051201814	0.089070295	0.066984127	0.052471655	0.050612245	0.080680272	0.087165533	0.066621315	0.082947846	0.093287982	0.076598639	0.084399093	0.053560091	0.080770975	0.098412698	0.085804989	0.080181406	0.075238095	0.078594104	0.092653061	0.066802721	0.069297052	0.084943311	0.076099773	0.065170068
¸ßË¹°×ÔëÉù´¦Àí (619).mp3	0.060997732	0.058866213	0.059909297	0.056507937	0.052154195	0.052562358	0.046303855	0.055011338	0.050340136	0.060090703	0.058412698	0.052471655	0.050521542	0.050793651	0.038548753	0.041678005	0.055736961	0.059274376	0.049705215	0.057505669	0.046848073	0.045260771	0.0461678	0.045623583	0.048163265	0.047709751	0.043945578	0.056235828	0.05600907	0.056235828	0.057959184	0.052517007	0.060498866	0.034648526	0.032244898	0.016326531	0.043265306	0.022312925	0.029024943	0.014512472	0.031836735	0.015873016	0.02462585	0.013106576	0.029659864	0.018095238	0.02521542	0.017052154	0.022040816
¸ßË¹°×ÔëÉù´¦Àí (620).mp3	0.205895692	0.29260771	0.305306122	0.145306122	0.091836735	0.097732426	0.288390023	0.298095238	0.19569161	0.141904762	0.092879819	0.226893424	0.20861678	0.24185941	0.154603175	0.11814059	0.093469388	0.110566893	0.177369615	0.224217687	0.151836735	0.154875283	0.097823129	0.144852608	0.257823129	0.201043084	0.149931973	0.093015873	0.11292517	0.216190476	0.228027211	0.112063492	0.116462585	0.091156463	0.138367347	0.145170068	0.188798186	0.112063492	0.13814059	0.099773243	0.111428571	0.213469388	0.220770975	0.10553288	0.119546485	0.090793651	0.173197279	0.244081633	0.154648526
¸ßË¹°×ÔëÉù´¦Àí (621).mp3	0.075419501	0.062040816	0.068344671	0.105759637	0.057324263	0.069750567	0.06675737	0.056734694	0.06244898	0.071201814	0.056235828	0.080408163	0.073061224	0.082630385	0.063265306	0.083582766	0.062675737	0.08399093	0.067573696	0.061179138	0.059229025	0.06675737	0.093696145	0.092879819	0.061587302	0.06984127	0.054512472	0.08031746	0.073650794	0.081088435	0.048435374	0.090385488	0.077324263	0.070702948	0.061405896	0.073015873	0.112562358	0.052653061	0.06707483	0.076054422	0.067619048	0.068480726	0.067664399	0.058231293	0.060498866	0.063718821	0.056235828	0.04675737	0.060634921
¸ßË¹°×ÔëÉù´¦Àí (622).mp3	0.031972789	0.028390023	0.040680272	0.040861678	0.035102041	0.046938776	0.045034014	0.034240363	0.03446712	0.041678005	0.03845805	0.02675737	0.04430839	0.028208617	0.029977324	0.026394558	0.039183673	0.032653061	0.030521542	0.037006803	0.039546485	0.026666667	0.03292517	0.047301587	0.026485261	0.042721088	0.036462585	0.037006803	0.035873016	0.027800454	0.033333333	0.028253968	0.076235828	0.037278912	0.043628118	0.044807256	0.038412698	0.044943311	0.036326531	0.039138322	0.033151927	0.047664399	0.036145125	0.033514739	0.032698413	0.02861678	0.044036281	0.042539683	0.057097506
¸ßË¹°×ÔëÉù´¦Àí (623).mp3	0.097505669	0.087800454	0.08952381	0.067619048	0.091020408	0.077913832	0.056870748	0.083582766	0.123945578	0.297505669	0.065124717	0.055963719	0.088888889	0.059637188	0.097687075	0.077188209	0.065306122	0.088163265	0.171564626	0.271746032	0.060408163	0.062721088	0.090975057	0.074603175	0.10122449	0.066031746	0.064399093	0.108752834	0.080498866	0.150975057	0.060907029	0.076281179	0.085442177	0.068072562	0.1	0.060634921	0.076825397	0.097142857	0.103129252	0.134013605	0.052335601	0.051882086	0.068662132	0.037596372	0.075510204	0.064580499	0.051746032	0.082675737	0.081133787
¸ßË¹°×ÔëÉù´¦Àí (624).mp3	0.151020408	0.089705215	0.068526077	0.102358277	0.152335601	0.116099773	0.082040816	0.112517007	0.116643991	0.155600907	0.175011338	0.091972789	0.121678005	0.131836735	0.089705215	0.059002268	0.098639456	0.137959184	0.110793651	0.050204082	0.062947846	0.162947846	0.251201814	0.265442177	0.128571429	0.106712018	0.051111111	0.073741497	0.086439909	0.108752834	0.098639456	0.062131519	0.059365079	0.075056689	0.070748299	0.081904762	0.073560091	0.055192744	0.064761905	0.084535147	0.061632653	0.052335601	0.054875283	0.066530612	0.067437642	0.095555556	0.064807256	0.09755102	0.118911565
¸ßË¹°×ÔëÉù´¦Àí (625).mp3	0.044399093	0.04739229	0.030566893	0.031655329	0.037369615	0.044353741	0.045714286	0.042040816	0.042403628	0.041179138	0.039455782	0.034421769	0.035056689	0.034557823	0.039591837	0.042358277	0.030748299	0.039818594	0.032879819	0.032743764	0.030793651	0.031746032	0.037097506	0.037369615	0.03446712	0.032970522	0.036553288	0.038503401	0.038412698	0.036281179	0.040907029	0.042222222	0.033741497	0.036870748	0.033786848	0.032562358	0.032199546	0.037460317	0.03814059	0.04031746	0.0430839	0.046394558	0.042947846	0.038911565	0.039365079	0.039319728	0.038367347	0.040408163	0.039410431
¸ßË¹°×ÔëÉù´¦Àí (626).mp3	0.125668934	0.068707483	0.092154195	0.046802721	0.040997732	0.053650794	0.045124717	0.10122449	0.053061224	0.045623583	0.044126984	0.051609977	0.047981859	0.037278912	0.058820862	0.114557823	0.129160998	0.114421769	0.061768707	0.111156463	0.051927438	0.110430839	0.059818594	0.154557823	0.081904762	0.073106576	0.121587302	0.128435374	0.0630839	0.107573696	0.134965986	0.053560091	0.112063492	0.081995465	0.096190476	0.051156463	0.118412698	0.057324263	0.129206349	0.063673469	0.087891156	0.069977324	0.152244898	0.105623583	0.072426304	0.098276644	0.14154195	0.102358277	0.054739229
¸ßË¹°×ÔëÉù´¦Àí (627).mp3	0.040952381	0.050340136	0.046666667	0.082494331	0.053696145	0.060680272	0.064444444	0.057414966	0.063265306	0.0661678	0.057414966	0.056281179	0.05755102	0.057505669	0.056462585	0.061360544	0.059773243	0.057596372	0.050294785	0.049795918	0.058185941	0.053015873	0.053106576	0.058276644	0.059319728	0.052562358	0.05324263	0.058548753	0.045986395	0.050340136	0.02739229	0.090702948	0.041768707	0.058367347	0.108163265	0.074104308	0.126077098	0.073786848	0.081133787	0.091564626	0.052154195	0.064217687	0.098185941	0.050793651	0.047256236	0.071564626	0.057913832	0.063129252	0.062267574
¸ßË¹°×ÔëÉù´¦Àí (628).mp3	0.020090703	0.0230839	0.028979592	0.032018141	0.02553288	0.018911565	0.022721088	0.026712018	0.022312925	0.019365079	0.028707483	0.026349206	0.031746032	0.022721088	0.032290249	0.026394558	0.026575964	0.019092971	0.02675737	0.023854875	0.032108844	0.018956916	0.030340136	0.028798186	0.029024943	0.025170068	0.028435374	0.024036281	0.025124717	0.021496599	0.018956916	0.017142857	0.023265306	0.036734694	0.03106576	0.027709751	0.024897959	0.033560091	0.029931973	0.019954649	0.024716553	0.033287982	0.029977324	0.030612245	0.02893424	0.035918367	0.029160998	0.029070295	0.026984127
¸ßË¹°×ÔëÉù´¦Àí (629).mp3	0.14707483	0.05877551	0.062539683	0.075963719	0.073469388	0.054512472	0.064671202	0.078049887	0.101179138	0.091519274	0.049206349	0.072290249	0.07260771	0.048843537	0.04984127	0.073786848	0.139092971	0.059455782	0.056689342	0.071564626	0.074693878	0.04675737	0.073514739	0.095736961	0.077823129	0.082312925	0.047029478	0.074875283	0.069614512	0.055464853	0.042539683	0.125895692	0.172698413	0.093333333	0.049070295	0.122267574	0.098820862	0.041768707	0.076507937	0.134104308	0.13723356	0.114421769	0.044897959	0.157959184	0.075873016	0.04031746	0.038049887	0.132471655	0.181451247
¸ßË¹°×ÔëÉù´¦Àí (630).mp3	0.037006803	0.029977324	0.022947846	0.05170068	0.041950113	0.025487528	0.03537415	0.040907029	0.026621315	0.033287982	0.032018141	0.038684807	0.044489796	0.022040816	0.038956916	0.039591837	0.019637188	0.039047619	0.025804989	0.024852608	0.034875283	0.029433107	0.021179138	0.032562358	0.033015873	0.032743764	0.031519274	0.023356009	0.031337868	0.033741497	0.015873016	0.039138322	0.032879819	0.018956916	0.038594104	0.043310658	0.023809524	0.042176871	0.044716553	0.036099773	0.0461678	0.03138322	0.032290249	0.033741497	0.017959184	0.033151927	0.035918367	0.01845805	0.043174603
¸ßË¹°×ÔëÉù´¦Àí (631).mp3	0.061995465	0.077868481	0.055782313	0.031428571	0.06585034	0.062902494	0.041088435	0.049931973	0.081360544	0.055419501	0.0661678	0.070748299	0.059954649	0.076553288	0.067346939	0.045442177	0.052244898	0.053333333	0.04031746	0.069342404	0.085306122	0.060272109	0.063900227	0.0861678	0.062585034	0.041768707	0.065668934	0.038956916	0.059818594	0.070113379	0.160770975	0.057868481	0.074693878	0.052380952	0.072426304	0.117006803	0.121043084	0.075963719	0.072426304	0.051655329	0.05814059	0.077732426	0.066122449	0.049614512	0.053015873	0.038956916	0.055419501	0.050430839	0.030521542
¸ßË¹°×ÔëÉù´¦Àí (632).mp3	0.112789116	0.091201814	0.135600907	0.138049887	0.126575964	0.131292517	0.120181406	0.092335601	0.111882086	0.116417234	0.132789116	0.136870748	0.126485261	0.111428571	0.127709751	0.132063492	0.122312925	0.129750567	0.116054422	0.122630385	0.135873016	0.110975057	0.116507937	0.108526077	0.109931973	0.128979592	0.13845805	0.119002268	0.086394558	0.084761905	0.086712018	0.089251701	0.100544218	0.12031746	0.140725624	0.149569161	0.155147392	0.155283447	0.156825397	0.162267574	0.136598639	0.092244898	0.088979592	0.09324263	0.095464853	0.109297052	0.125668934	0.150430839	0.159455782
¸ßË¹°×ÔëÉù´¦Àí (633).mp3	0.062721088	0.048526077	0.08521542	0.054829932	0.057006803	0.060272109	0.065578231	0.06185941	0.043038549	0.076643991	0.076870748	0.067256236	0.038004535	0.074285714	0.057460317	0.069070295	0.04675737	0.078684807	0.059138322	0.060770975	0.047664399	0.077596372	0.054240363	0.066938776	0.056598639	0.085804989	0.06031746	0.064263039	0.063446712	0.070929705	0.073605442	0.050929705	0.076235828	0.074965986	0.07170068	0.041950113	0.08122449	0.056961451	0.070430839	0.044943311	0.084444444	0.061360544	0.068072562	0.046712018	0.077006803	0.046530612	0.065986395	0.045442177	0.095827664
¸ßË¹°×ÔëÉù´¦Àí (634).mp3	0.032879819	0.035827664	0.031972789	0.033650794	0.034965986	0.033877551	0.046984127	0.036598639	0.040090703	0.035963719	0.038412698	0.032108844	0.029070295	0.027346939	0.035147392	0.028027211	0.027437642	0.025124717	0.030566893	0.030385488	0.030884354	0.035464853	0.031609977	0.02984127	0.028707483	0.034285714	0.03446712	0.041133787	0.045714286	0.043718821	0.037006803	0.038548753	0.043356009	0.033469388	0.029931973	0.030249433	0.029342404	0.03047619	0.035328798	0.029342404	0.026394558	0.023492063	0.029977324	0.028344671	0.02952381	0.029024943	0.03106576	0.034648526	0.035192744
¸ßË¹°×ÔëÉù´¦Àí (635).mp3	0.057460317	0.081678005	0.055464853	0.058276644	0.05723356	0.065941043	0.071927438	0.050748299	0.070839002	0.067664399	0.050521542	0.046349206	0.043356009	0.05537415	0.047845805	0.204444444	0.134013605	0.149206349	0.107482993	0.057460317	0.054104308	0.055736961	0.03723356	0.054693878	0.044988662	0.100589569	0.090113379	0.056734694	0.058412698	0.044263039	0.03138322	0.04707483	0.042176871	0.074104308	0.067120181	0.097777778	0.057142857	0.044807256	0.039909297	0.039047619	0.040226757	0.0569161	0.071882086	0.025351474	0.033922902	0.054648526	0.054557823	0.049024943	0.048072562
¸ßË¹°×ÔëÉù´¦Àí (636).mp3	0.04122449	0.047482993	0.023310658	0.045079365	0.036054422	0.050204082	0.024172336	0.047482993	0.048798186	0.065306122	0.065668934	0.02675737	0.033605442	0.03170068	0.028435374	0.022539683	0.046712018	0.041179138	0.023265306	0.022086168	0.036961451	0.032517007	0.029251701	0.029614512	0.041632653	0.036734694	0.030340136	0.043219955	0.030249433	0.047981859	0.022494331	0.050521542	0.043174603	0.057868481	0.032199546	0.039138322	0.031609977	0.054195011	0.029569161	0.05414966	0.054421769	0.048344671	0.059591837	0.073333333	0.050657596	0.051111111	0.044807256	0.037959184	0.044353741
¸ßË¹°×ÔëÉù´¦Àí (637).mp3	0.070521542	0.070748299	0.078231293	0.076553288	0.062947846	0.083265306	0.079863946	0.046984127	0.060045351	0.029206349	0.06122449	0.049342404	0.033922902	0.061950113	0.03015873	0.069206349	0.058820862	0.065124717	0.063628118	0.06585034	0.057142857	0.076643991	0.088117914	0.064399093	0.075147392	0.075147392	0.044036281	0.05968254	0.032834467	0.051609977	0.050430839	0.066575964	0.073514739	0.027573696	0.073968254	0.068888889	0.061723356	0.070839002	0.056145125	0.067891156	0.093378685	0.078276644	0.087029478	0.089795918	0.062358277	0.067346939	0.069977324	0.035555556	0.04952381
¸ßË¹°×ÔëÉù´¦Àí (638).mp3	0.058166667	0.068708333	0.073375	0.060375	0.057875	0.081916667	0.085875	0.053375	0.053	0.085416667	0.069041667	0.071958333	0.047	0.098625	0.074458333	0.06575	0.038375	0.090291667	0.059333333	0.054208333	0.051958333	0.088208333	0.056583333	0.063625	0.055333333	0.0705	0.073708333	0.073708333	0.104416667	0.133416667	0.092375	0.088375	0.095416667	0.108208333	0.084958333	0.084791667	0.104541667	0.119375	0.1435	0.164916667	0.178666667	0.20675	0.2285	0.286291667	0.382583333	0.410041667	0.425166667	0.431875	0.437791667
¸ßË¹°×ÔëÉù´¦Àí (639).mp3	0.024852608	0.02553288	0.030022676	0.048571429	0.034965986	0.015192744	0.044580499	0.039818594	0.029614512	0.023446712	0.037823129	0.025124717	0.029977324	0.015419501	0.024489796	0.02122449	0.035011338	0.028752834	0.03478458	0.057369615	0.022947846	0.023219955	0.029659864	0.020952381	0.027256236	0.028752834	0.034512472	0.034512472	0.022993197	0.021179138	0.03260771	0.032154195	0.057823129	0.046077098	0.047800454	0.05478458	0.059410431	0.052879819	0.062176871	0.054512472	0.04244898	0.040680272	0.045124717	0.052789116	0.046394558	0.04952381	0.062222222	0.053968254	0.055419501
¸ßË¹°×ÔëÉù´¦Àí (640).mp3	0.037278912	0.033151927	0.046485261	0.047800454	0.035056689	0.044036281	0.044671202	0.083854875	0.042947846	0.033287982	0.029387755	0.02244898	0.044535147	0.032789116	0.034603175	0.056054422	0.05755102	0.055238095	0.023764172	0.03814059	0.032290249	0.059863946	0.044671202	0.033877551	0.027346939	0.039863946	0.040907029	0.040453515	0.03723356	0.039909297	0.042222222	0.043038549	0.045804989	0.054376417	0.067936508	0.02984127	0.058594104	0.033151927	0.0338322	0.026258503	0.041678005	0.034648526	0.03478458	0.035283447	0.049750567	0.042857143	0.035238095	0.04984127	0.06399093
¸ßË¹°×ÔëÉù´¦Àí (641).mp3	0.048208617	0.323854875	0.399229025	0.089160998	0.083854875	0.074240363	0.079002268	0.087301587	0.088752834	0.083809524	0.0769161	0.083356009	0.077188209	0.085079365	0.080589569	0.087437642	0.101950113	0.086258503	0.086848073	0.083265306	0.097188209	0.080272109	0.082811791	0.097823129	0.110340136	0.121088435	0.0938322	0.093741497	0.081768707	0.088027211	0.073922902	0.083945578	0.150204082	0.346122449	0.325941043	0.473015873	0.352653061	0.546258503	0.543129252	0.615056689	0.596780045	0.543628118	0.572380952	0.595510204	0.562811791	0.517052154	0.561043084	0.5138322	0.522222222
¸ßË¹°×ÔëÉù´¦Àí (642).mp3	0.052970522	0.050748299	0.053741497	0.045895692	0.054058957	0.056462585	0.047120181	0.044489796	0.054920635	0.044897959	0.051564626	0.051927438	0.038276644	0.053605442	0.064807256	0.049659864	0.062811791	0.059546485	0.049433107	0.050430839	0.062902494	0.040498866	0.048843537	0.05292517	0.041995465	0.046122449	0.055918367	0.040816327	0.054285714	0.056417234	0.051927438	0.05047619	0.049750567	0.0430839	0.057505669	0.0461678	0.042267574	0.04984127	0.059047619	0.047573696	0.050566893	0.057596372	0.043492063	0.068208617	0.06430839	0.047165533	0.056281179	0.053650794	0.048798186
¸ßË¹°×ÔëÉù´¦Àí (643).mp3	0.051927438	0.056689342	0.091609977	0.132698413	0.251609977	0.064217687	0.246712018	0.170612245	0.16462585	0.052018141	0.05877551	0.179455782	0.080770975	0.085351474	0.07015873	0.256734694	0.121496599	0.07537415	0.056235828	0.0661678	0.076870748	0.086802721	0.069342404	0.083265306	0.072970522	0.110204082	0.072335601	0.055827664	0.065487528	0.081405896	0.091746032	0.053197279	0.100589569	0.116190476	0.088480726	0.055510204	0.068480726	0.065623583	0.122358277	0.06675737	0.068662132	0.07414966	0.121496599	0.076689342	0.056643991	0.066303855	0.100408163	0.073605442	0.062857143
¸ßË¹°×ÔëÉù´¦Àí (644).mp3	0.04154195	0.032063492	0.039319728	0.035464853	0.037278912	0.037777778	0.03138322	0.039727891	0.034195011	0.039047619	0.035192744	0.038503401	0.032562358	0.040997732	0.031882086	0.038866213	0.034920635	0.038730159	0.039863946	0.038004535	0.033741497	0.040272109	0.03292517	0.038911565	0.033287982	0.03814059	0.034829932	0.03877551	0.034739229	0.039455782	0.032108844	0.038594104	0.034829932	0.036734694	0.038594104	0.033922902	0.040634921	0.034557823	0.040861678	0.035827664	0.038412698	0.032834467	0.039365079	0.032698413	0.04031746	0.034104308	0.037460317	0.040136054	0.039274376
¸ßË¹°×ÔëÉù´¦Àí (645).mp3	0.063854875	0.039183673	0.034058957	0.096780045	0.217913832	0.097596372	0.23968254	0.076689342	0.215510204	0.178049887	0.240045351	0.090204082	0.233197279	0.08244898	0.195873016	0.083900227	0.18984127	0.13569161	0.196099773	0.12829932	0.165442177	0.15877551	0.112834467	0.159274376	0.140045351	0.270929705	0.09600907	0.128435374	0.112380952	0.190793651	0.083537415	0.186077098	0.060907029	0.171247166	0.0830839	0.117097506	0.135011338	0.110068027	0.074648526	0.111473923	0.071746032	0.128979592	0.157006803	0.115238095	0.09723356	0.10276644	0.120725624	0.101405896	0.111111111
¸ßË¹°×ÔëÉù´¦Àí (646).mp3	0.036780045	0.043673469	0.043129252	0.038276644	0.035011338	0.036099773	0.040045351	0.034557823	0.035918367	0.03723356	0.032562358	0.027891156	0.032244898	0.031927438	0.040453515	0.029977324	0.029342404	0.037097506	0.034240363	0.029705215	0.031655329	0.062857143	0.046303855	0.048480726	0.056507937	0.058594104	0.048435374	0.043854875	0.061632653	0.070204082	0.035827664	0.036326531	0.046485261	0.045941043	0.045442177	0.042176871	0.083628118	0.049886621	0.041632653	0.061995465	0.050294785	0.042358277	0.043174603	0.068480726	0.055918367	0.049977324	0.048707483	0.034557823	0.024217687
¸ßË¹°×ÔëÉù´¦Àí (647).mp3	0.055827664	0.058866213	0.056507937	0.070430839	0.051791383	0.058684807	0.073333333	0.059138322	0.069342404	0.048707483	0.071972789	0.061678005	0.059183673	0.061723356	0.062585034	0.066485261	0.06031746	0.049115646	0.054195011	0.051201814	0.063174603	0.074875283	0.049251701	0.067482993	0.052562358	0.06585034	0.060045351	0.057823129	0.056598639	0.043718821	0.056190476	0.054648526	0.058730159	0.056371882	0.04585034	0.055147392	0.040090703	0.060226757	0.03569161	0.068480726	0.026213152	0.055011338	0.062857143	0.045941043	0.064852608	0.045668934	0.055011338	0.039229025	0.063129252
¸ßË¹°×ÔëÉù´¦Àí (648).mp3	0.032879819	0.03414966	0.064580499	0.03414966	0.068888889	0.049705215	0.096462585	0.052879819	0.028798186	0.064807256	0.053106576	0.066575964	0.047619048	0.08521542	0.049297052	0.026893424	0.026802721	0.060861678	0.024716553	0.05723356	0.072834467	0.056235828	0.044988662	0.033378685	0.098321995	0.063492063	0.04893424	0.045170068	0.0938322	0.038049887	0.034920635	0.040770975	0.038866213	0.029297052	0.071428571	0.087981859	0.048752834	0.0369161	0.025487528	0.083401361	0.063900227	0.068571429	0.045714286	0.07446712	0.03047619	0.027528345	0.061451247	0.026349206	0.025941043
¸ßË¹°×ÔëÉù´¦Àí (649).mp3	0.035827664	0.033560091	0.032063492	0.022721088	0.033560091	0.038594104	0.036099773	0.027165533	0.03260771	0.039092971	0.029115646	0.037052154	0.023809524	0.035918367	0.092970522	0.039319728	0.030022676	0.043492063	0.0369161	0.031473923	0.03138322	0.025396825	0.026984127	0.040272109	0.027800454	0.026031746	0.026575964	0.035056689	0.033106576	0.036553288	0.023401361	0.032834467	0.057868481	0.031156463	0.030975057	0.027619048	0.039092971	0.041768707	0.039410431	0.041451247	0.030748299	0.033560091	0.034512472	0.038185941	0.028798186	0.026213152	0.037777778	0.022857143	0.036371882
¸ßË¹°×ÔëÉù´¦Àí (650).mp3	0.040544218	0.025623583	0.03600907	0.035963719	0.027528345	0.020861678	0.020680272	0.028253968	0.03877551	0.023718821	0.02521542	0.027845805	0.03478458	0.026938776	0.028571429	0.026031746	0.026938776	0.036371882	0.04	0.04707483	0.029478458	0.044172336	0.045668934	0.053287982	0.056099773	0.051791383	0.065578231	0.037414966	0.017687075	0.022312925	0.028526077	0.035011338	0.043492063	0.038276644	0.01723356	0.03814059	0.036870748	0.052290249	0.028072562	0.030113379	0.027845805	0.035782313	0.025986395	0.029115646	0.03292517	0.026031746	0.028798186	0.040725624	0.058503401
¸ßË¹°×ÔëÉù´¦Àí (651).mp3	0.06399093	0.095328798	0.072290249	0.086077098	0.068798186	0.066439909	0.083356009	0.104172336	0.074421769	0.097913832	0.073106576	0.086530612	0.064036281	0.068798186	0.055782313	0.093560091	0.06122449	0.090385488	0.073106576	0.099954649	0.062040816	0.090022676	0.066621315	0.093968254	0.070113379	0.096371882	0.079138322	0.087755102	0.075419501	0.080136054	0.075056689	0.106848073	0.074739229	0.098004535	0.079637188	0.102721088	0.074648526	0.079319728	0.079410431	0.110566893	0.078367347	0.099092971	0.086031746	0.089297052	0.062539683	0.074965986	0.071836735	0.087437642	0.069433107
¸ßË¹°×ÔëÉù´¦Àí (652).mp3	0.070340136	0.089614512	0.054013605	0.073287982	0.051519274	0.060181406	0.037052154	0.0569161	0.034331066	0.056235828	0.040997732	0.060498866	0.040181406	0.068344671	0.041179138	0.065578231	0.053151927	0.065668934	0.037460317	0.058730159	0.040634921	0.060770975	0.039546485	0.055328798	0.035464853	0.05814059	0.04122449	0.059365079	0.043809524	0.062176871	0.046621315	0.061723356	0.046485261	0.069795918	0.040861678	0.055873016	0.040136054	0.052879819	0.03600907	0.052698413	0.036734694	0.05569161	0.044172336	0.057460317	0.049750567	0.067301587	0.052426304	0.065124717	0.054965986
¸ßË¹°×ÔëÉù´¦Àí (653).mp3	0.082358277	0.099773243	0.109614512	0.135510204	0.115736961	0.120770975	0.116961451	0.122675737	0.119954649	0.116371882	0.097687075	0.097777778	0.081950113	0.098684807	0.091972789	0.092154195	0.099229025	0.116371882	0.089070295	0.084353741	0.082811791	0.092743764	0.075873016	0.092562358	0.081587302	0.093106576	0.076734694	0.089251701	0.095011338	0.112335601	0.109160998	0.119863946	0.132380952	0.134285714	0.108979592	0.107437642	0.09569161	0.109387755	0.100861678	0.109478458	0.105124717	0.110566893	0.100136054	0.117052154	0.122857143	0.12675737	0.126122449	0.127210884	0.121587302
¸ßË¹°×ÔëÉù´¦Àí (654).mp3	0.020090703	0.028752834	0.050929705	0.029886621	0.026213152	0.042857143	0.04185941	0.03537415	0.084126984	0.046712018	0.018956916	0.020952381	0.020861678	0.046213152	0.097868481	0.023945578	0.035283447	0.026485261	0.09600907	0.063038549	0.037823129	0.058911565	0.038684807	0.028344671	0.045895692	0.024852608	0.03106576	0.034104308	0.030748299	0.070340136	0.042539683	0.036371882	0.047301587	0.030839002	0.036689342	0.030430839	0.019229025	0.030929705	0.026938776	0.035328798	0.032199546	0.055510204	0.055011338	0.070884354	0.022630385	0.026439909	0.037596372	0.057460317	0.030702948
¸ßË¹°×ÔëÉù´¦Àí (655).mp3	0.024263039	0.087664399	0.076643991	0.045941043	0.039546485	0.041360544	0.063265306	0.042993197	0.038866213	0.096462585	0.041678005	0.027120181	0.03755102	0.030521542	0.03138322	0.029478458	0.033968254	0.039591837	0.103537415	0.026712018	0.03015873	0.039637188	0.030975057	0.032108844	0.039455782	0.031428571	0.048072562	0.127800454	0.03723356	0.030385488	0.031201814	0.026666667	0.033333333	0.041179138	0.03138322	0.047891156	0.072970522	0.055102041	0.057097506	0.083174603	0.106485261	0.085124717	0.098730159	0.16031746	0.117823129	0.09845805	0.11877551	0.115238095	0.104761905
[truncated: 833 more rows]
[truncated: 12 more columns]
