# Supplementary material for: Music-induced emotion flow modeling by ENMI Network
Source: PLoS One. 2024 Oct 21;19(10):e0297712. doi: 10.1371/journal.pone.0297712 (PMC11493256; doi:10.1371/journal.pone.0297712)
Supplement: S1 File — (ZIP) [file pone.0297712.s001.zip › minimal dataset/DEAM dataset/Explanation.txt]

Access to the DEAM dataset: https://cvml.unige.ch/databases/DEAM/ ，The DEAM dataset is a public dataset and there are no ethical or legal restrictions.
