# Supplementary material for: Music-induced emotion flow modeling by ENMI Network
Source: PLoS One. 2024 Oct 21;19(10):e0297712. doi: 10.1371/journal.pone.0297712 (PMC11493256; doi:10.1371/journal.pone.0297712)
Supplement: S1 File — (ZIP) [file pone.0297712.s001.zip › minimal dataset/DEAM dataset/Music features/chroma_dim_0.csv]

2.mp3	3.mp3	4.mp3	5.mp3	7.mp3	8.mp3	10.mp3	12.mp3	13.mp3	17.mp3	18.mp3	19.mp3	20.mp3	21.mp3	22.mp3	24.mp3	25.mp3	31.mp3	32.mp3	35.mp3	37.mp3	39.mp3	40.mp3	41.mp3	42.mp3	43.mp3	44.mp3	45.mp3	46.mp3	47.mp3	48.mp3	49.mp3	50.mp3	51.mp3	52.mp3	53.mp3	54.mp3	55.mp3	56.mp3	58.mp3	59.mp3	60.mp3	62.mp3	64.mp3	65.mp3	67.mp3	68.mp3	69.mp3	70.mp3	71.mp3
0.717237234	0.441792876	0.134663969	0.701597095	1	0.12807554	1	0.071583785	0.562654853	0.595604956	0.311529219	0.295490742	0.305201173	0.241137236	1	0.348132819	0.566975951	0.800616145	0.189070836	0.434340805	0.621287107	0.221434414	0.668304622	0.568912566	0.569088757	0.401363105	0.368195444	0.834011436	0.937841773	0.506712079	0.989586294	0.30714637	1	0.880602598	0.275274396	0.399947137	0.873350263	0.213656589	0.175130829	0.907028377	0.565864801	0.845610499	0.245129555	0.545174479	0.601848423	1	0.604541659	0.252927542	0.835916579	1
1	0.816938281	0.433240384	0.281789303	0.573078573	0.053148355	0.039034236	0.183913335	0.196442947	0.121088952	0.443319738	0.272168696	0.22116296	0.109616525	0.085110836	0.039510444	0.275584549	0.027199617	1	0.075207852	0.832329929	0.364616632	1	0.130062357	0.245525971	0.424090296	0.400285721	0.721551001	0.047587037	0.347301841	0.55921787	0.196194828	0.047677103	0.914879739	0.294541508	0.195318684	1	0.199349418	0.056588601	0.438811868	0.145761058	0.192397788	0.221415713	0.294495642	0.026069542	0.256604105	0.211766452	0.050592467	0.337101281	1
0.202525288	0.770732999	0.446545839	0.590473711	0.178404197	1	0.028015181	0.793952584	0.386757314	0.200085759	0.243667886	0.994419813	0.693881512	0.475050241	0.231408909	1	0.788122356	0.004133625	0.16169557	0.004801627	0.431453079	0.286061585	1	0.285657167	0.047860172	1	0.265942961	0.707666636	0.882575035	0.978548348	0.719495475	0.060625106	0.738444269	0.535249889	1	0.176772252	1	0.462756366	0.616369009	0.558719635	0.975573719	0.848792434	0.663264334	0.15173398	0.464043707	0.68310976	0.228873566	0.081238076	0.801330388	1
0.25381124	0.446813166	0.362936854	0.232204765	1	0.13543795	0.077414356	0.318967044	0.060964283	0.088468663	0.260934919	0.25311023	0.03787655	1	0.49756965	0.542847157	0.757558167	0.733317792	0.161281317	0.172038972	0.193166316	0.007283656	0.842593789	0.289784819	0.424684793	0.367612869	0.099676311	0.23704794	0.444394559	0.263254255	0.651016712	0.241164505	0.736863494	0.363757521	0.298477024	0.192357302	1	0.17352961	1	0.505898118	0.248191953	0.576904774	0.232604906	0.376119107	0.452441603	0.133609563	0.082372829	0.081784092	0.700399995	0.597880006
0.477185309	0.264438719	0.480790436	0.520833254	0.350068063	0.368653208	0.119731732	0.053947382	0.894566536	0.277590305	0.145383939	0.477153331	0.518781245	1	0.2565175	1	0.189700335	0.04952665	0.418374211	0.230913088	0.272479475	0.077730298	0.042484835	0.144816548	0.660126388	0.277710646	0.151391253	0.275789261	0.303696752	0.175979108	0.386469334	0.024383575	0.563447654	0.61748606	0.233605266	0.216196805	1	0.047693375	0.690007806	0.41552189	0.319017589	0.442967683	1	0.126137316	1	0.252688468	0.21444197	0.355287671	0.555110991	1
0.608377576	0.462046027	0.465932906	0.679230869	0.477168143	0.949935675	0.948311985	0.200034514	1	0.677421927	0.063624494	0.596097291	0.673897922	0.124836251	0.594558835	1	0.135125354	1	1	0.010421059	0.904694319	0.180064246	0.121774293	0.349074513	0.262193441	0.475704372	0.258735001	0.822070062	0.944922268	1	0.120503001	0.050176129	0.032416798	0.33980906	0.646415114	0.045384336	0.278057963	0.183821112	0.35711208	0.484440565	0.207043782	0.592519164	0.461939543	0.441491187	0.200171277	0.235503286	0.453049481	0.020337857	0.741178811	0.914896727
0.402997792	1	1	0.21227394	1	0.122616835	0.102668583	0.604957104	0.612526417	1	0.28168869	0.256936282	0.308962375	0.095505834	0.175632611	0.370907485	1	0.292161167	1	0.083424643	0.341368318	0.464368641	0.124850661	0.364592344	1	0.669109344	0.09168762	0.188998744	0.523590565	0.71146512	0.780289888	0.031418186	0.24035348	0.164543256	0.851943433	0.124661095	0.205112621	0.057115588	0.760408163	0.090303913	0.398052871	0.588417292	0.76758796	0.371604711	0.419932008	0.038029436	0.179666415	0.028498936	0.261002153	1
0.129734367	1	0.528379381	0.575155914	1	0.958323896	1	0.510010481	0.256883889	0.140589505	0.767938912	0.147280321	0.588136196	0.257741421	0.454181343	0.386371046	0.39462471	0.777393997	0.040669098	0.075597696	0.511672795	0.098485909	0.35236153	0.483928949	0.266502142	0.19213061	0.508326054	0.266133666	0.478823483	0.160904825	0.659624636	0.39980635	0.704342663	0.635055959	0.104204267	0.083360016	0.410752296	0.031730969	0.041049331	1	0.375452161	0.707938433	1	0.103369281	0.433876067	0.612071812	0.127927169	0.108258374	0.2609514	1
0.15506649	0.937646925	0.525886476	0.571201026	0.209204867	1	1	0.696892977	0.460536391	0.163370952	0.04553641	0.131370276	0.628664911	0.48360616	0.340759426	0.023685135	0.56570673	0.168198109	1	0.119063258	0.403420538	0.23831524	0.272822678	0.3141146	0.189398348	0.377455205	0.190407559	0.90453434	0.924241304	0.980497777	1	0.030096767	0.738617539	0.438265771	0.541788757	0.352934182	1	0.295611113	0.074390821	0.676679432	0.06813091	0.590821445	0.735027671	0.686184168	0.347878456	0.542051375	0.12093965	0.587260723	0.451442242	0.137571603
0.431881517	0.836700439	0.423226297	0.106817305	0.339263409	0.08172626	0.037060902	0.107683584	0.046529323	0.351135224	0.232349589	0.697580576	0.448785514	0.095519871	0.27536121	1	0.944579244	0.431440949	0.58418709	0.171890467	0.273700476	0.185542345	0.197923258	0.700228155	0.483980268	0.569928527	0.085775025	0.706805468	0.166028783	0.810741067	1	0.111277245	0.539758265	0.328391314	0.134335786	0.094374232	0.681513846	0.065741718	0.076616019	0.971776128	0.223451212	0.127024412	0.377903819	0.350721329	0.265421838	0.930234015	0.090410531	0.01243444	1	0.14849323
1	0.70549351	0.564838886	0.097377807	1	0.693434358	0.164349586	0.976416469	1	0.235057592	0.427743793	0.441474617	1	0.303572655	0.218561694	0.46088019	0.236798555	0.060361922	1	0.140091434	0.14220497	0.469352037	0.378319442	0.428142339	0.195155144	0.315100253	0.144969121	0.557353616	0.4382388	0.116986871	0.291415542	0.153578728	0.083232693	0.361160666	0.447889119	0.03266703	0.910228252	0.179384455	0.218487382	0.737805486	0.583456039	0.791384637	0.848558307	0.450689375	0.245640054	0.483117729	0.229073912	0.44365707	0.381448865	0.834157228
1	0.966396332	0.253050327	0.022807611	0.179775387	0.308368146	0.325430751	0.892257214	1	0.162177697	0.206752658	0.469191343	0.372906208	1	0.652745247	0.024292773	0.195949614	0.199043199	1	0.168906927	0.895211101	0.074920207	0.889913857	0.19420062	0.849758804	0.68059814	0.28042233	0.126266122	0.088856049	0.8623631	0.89477998	0.114899524	0.786127627	0.111456476	0.392635196	0.31805867	0.999102473	0.157091692	0.262462914	0.485794246	0.265027523	1	0.060639448	0.116894528	0.281424344	0.045221157	1	1	0.357702255	0.775977731
0.977341592	0.822277129	0.513959944	0.129313588	1	0.268833756	0.718339086	1	0.832963943	0.091221124	0.225518942	0.766177118	0.627052546	0.068994142	0.128835082	0.13072668	0.075212672	0.152862236	0.497367769	0.126546115	0.934330165	0.045670673	1	0.262599438	0.301286846	0.542825878	0.17373158	0.718094349	0.410787612	0.48024711	0.806419253	0.439414442	0.899881303	0.325039953	0.422557801	0.42324993	1	0.261118621	0.569785535	0.935537159	0.236644164	1	0.556658506	0.455536276	0.638295174	0.257280171	1	0.242674038	0.388821572	0.066521861
0.473094046	0.418601811	0.456589073	0.668631911	1	0.427682668	0.024548531	0.392737061	1	0.141435698	0.382623494	0.83283478	0.06580504	0.294369727	0.356506854	0.124503896	0.394050866	0.19925639	0.593328118	0.283226013	0.780821502	0.021225931	1	0.244898677	0.764740825	0.966289163	0.030889371	0.382746607	0.468464524	0.353965044	0.564209163	0.183908775	0.717304409	0.29003945	0.645665348	0.237116739	0.34849447	0.259850651	0.246501073	0.995603919	0.368961573	0.538544416	0.36718142	0.288356453	0.382185847	0.275617689	0.187923521	0.02051324	0.15562734	0.925019085
0.396757513	0.15156129	1	0.108843058	0.190208599	0.981302381	0.179607779	0.664583087	0.642699897	0.449902624	0.493335456	0.489105135	0.305701286	0.193202779	0.362597197	0.283025414	1	0.241543621	1	0.090706006	0.381776541	0.07387612	0.186766103	0.366755545	0.596781194	0.689937234	0.256054223	0.299932927	0.257306159	0.943049312	0.537211299	0.274683058	0.106018186	1	0.309024364	0.30218482	1	0.181180105	1	1	0.229615763	0.268060833	0.42649141	0.610756814	0.768887341	0.431130588	0.67071712	0.947338879	0.113247424	1
0.13716045	0.359307855	0.542883396	0.326255262	0.18344757	0.955254078	0.296000421	0.632144511	1	0.36208728	0.429892033	0.945581377	0.505649745	0.079383783	1	0.191494703	0.420790285	0.322914541	1	0.084820822	0.462597847	0.387113988	1	0.374492139	0.260438919	0.648684919	0.114006348	0.134456038	0.377581865	0.817075193	0.473011613	0.142987207	0.328711629	0.751088738	1	0.101676524	0.898973227	0.46074307	1	0.957455635	0.257645667	0.653830051	0.844906628	0.671009779	0.054531995	0.624555945	0.208963513	0.591207266	0.506663501	1
0.296453118	0.88273859	1	0.279940158	0.487308413	1	0.097287267	0.490668595	1	0.135640949	0.17298393	1	0.705453813	0.348418772	0.851996839	0.07278835	0.728822529	0.511393309	0.109659247	0.199226439	0.439005822	0.185796544	0.042315289	0.550821662	0.182147101	0.378371716	0.229219913	0.715571523	0.054735735	0.42210117	0.774922073	0.062037285	0.223264694	0.565886617	1	0.223078772	0.786309898	1	0.840899885	1	0.283516675	0.570531666	0.53597486	0.784096062	0.092599414	0.314995497	0.112569816	0.054684207	0.610819101	0.262314409
0.092693791	0.535327971	0.535074353	0.283303648	0.555498779	0.947758615	0.023673585	0.402287275	1	0.109648548	0.245097548	1	0.782876849	0.13591212	0.44824487	0.018373318	0.298707992	0.773624957	0.099534541	0.200523987	0.043356884	0.361751676	0.389788836	0.057925966	0.234771132	0.733016372	0.18661499	0.241668329	0.731285274	1	0.470552057	0.029991491	0.718613207	0.891361356	0.732950926	0.325623989	0.927424192	0.237408295	0.417284012	0.995250225	0.210351095	1	0.858026385	0.253284395	1	0.562933922	0.131022781	0.577987492	0.196645871	0.273938239
0.123797581	0.561342001	1	0.634836078	0.225294381	0.205845252	1	1	0.697579861	0.694947064	0.465574622	1	0.026091946	0.140635788	0.269964963	0.151181892	0.272094965	0.380002737	0.459636033	0.016805686	0.336235166	0.734511316	0.428457201	0.352037758	0.185589984	0.658509374	0.09565644	0.902372599	0.628737986	0.830910921	0.731731057	0.162220687	0.932996571	0.741083801	0.935990393	0.368455499	0.595717728	0.06122693	0.111671478	0.878201485	1	0.480212361	0.463123918	0.167837948	0.097301178	0.369436085	0.171063244	0.214775965	0.120889783	0.097656287
0.06713976	0.612171233	0.821105421	0.445768923	0.648245513	0.216060445	1	0.534794986	1	1	0.495694667	0.785662532	0.110815436	0.434493721	0.662442863	0.53482914	0.129424423	0.684606135	0.165338755	0.028464772	0.236503169	0.033820767	0.75554949	0.160220757	0.274101079	0.592199385	0.149512365	1	0.505804539	0.706928432	0.510169387	0.021545237	0.190522715	0.098238423	0.255213946	0.398375154	0.882516325	0.274332613	0.057590999	0.051072944	0.722536445	0.297871649	0.115184471	0.147834063	0.961871922	0.716432393	0.380018592	0.260509878	0.117349491	0.194151253
0.324636698	0.330391437	0.139058009	0.150622576	0.232855603	0.321668833	1	0.197483599	0.534900725	0.137683302	0.14119266	0.582872152	0.308019876	0.163093314	0.439456403	0.317305982	0.174732178	0.89619261	1	0.19751142	0.086399138	0.425881445	0.9459095	0.171305805	0.493613213	0.58493042	0.086313449	0.697405994	0.262763441	0.933610678	0.246184111	0.099674322	0.210947782	0.159985676	1	0.492746621	1	0.021836031	0.087031819	0.019169632	0.18112734	0.546871364	0.809683621	0.057858773	0.417906344	0.268008232	0.22882475	0.116585508	0.412805885	0.109920144
1	0.808730125	0.812279165	0.122163743	0.314041227	0.869536996	0.215199873	1	0.911277056	0.147741854	0.198205873	0.544026315	1	0.348146707	1	0.270601988	0.06886974	0.301207662	0.033168223	0.105990976	0.542045057	0.059437517	0.296352834	0.594546914	0.545363426	1	0.063752152	0.188445553	0.399621278	0.242758855	0.254030287	0.589449406	0.278269649	0.762719274	0.263197869	0.641680717	1	0.019991141	0.188938037	0.013991474	0.363839447	0.419514835	0.604386747	0.303822398	0.441372812	0.377314955	0.037991662	0.017627055	0.094862521	0.469562441
0.216014653	0.841003835	0.194403321	0.754649878	1	0.120135009	0.051019266	0.624448895	0.932892561	0.402882397	0.594105422	0.286129653	0.53122586	0.220165119	0.449733317	0.005021791	0.546036839	0.118405476	0.040118933	0.018044977	0.467180908	0.309165508	0.477620274	0.05804934	0.679852724	0.678449452	0.413356811	0.178582653	0.006472821	0.675436676	0.517064929	0.385507435	0.748873055	0.07637614	0.660732865	0.324268073	1	0.070815094	0.573621035	0.014803316	0.252702177	1	0.245683536	0.554817975	0.087129541	0.436369509	0.142124012	0.03489187	0.3283526	0.305341214
0.536304295	0.44367227	1	0.17931284	1	0.083809458	0.072519921	0.587492883	0.633181989	0.053451411	0.13158986	0.626560211	0.114498705	0.245689988	0.091721088	0.05049929	0.196687639	0.275490671	1	0.03508199	0.327370405	0.0719565	1	0.143747881	1	0.750773251	0.314865351	0.03284413	0.524510682	0.769899011	0.464941144	0.421384811	0.76638639	0.17718935	0.186355829	0.294121534	0.617181301	0.968538523	1	0.851924717	0.135333747	0.936838925	0.369984627	0.473350704	0.437328488	0.43382448	0.219117686	0.772703588	0.450564981	0.34780097
0.414235175	0.272847652	0.313681662	0.232841402	0.183451295	0.711621165	0.093261346	0.625027001	0.189472541	0.182655647	0.053733401	0.453764588	0.649474382	0.272915334	0.897772729	0.045824405	0.196117282	0.866953909	1	0.112613969	0.065636352	0.073256947	0.115780644	0.204124868	0.882340252	0.303408444	0.322060585	0.097865216	0.505931914	0.332410336	0.067486756	0.099321075	0.651782453	0.461968333	0.497211039	0.35118714	1	0.472729892	0.826104879	0.065219589	0.679268777	0.460314095	1	0.235287935	0.667812645	0.462695748	0.406286836	0.210224167	0.500865459	0.078314379
0.430761337	0.430784822	0.27080977	0.218467653	0.357105643	0.304338098	1	0.207826123	0.152273014	0.35259825	0.226949289	0.170336679	0.576451898	0.306902528	0.439583987	0.026714606	0.077612206	0.368086189	1	0.032025233	0.909068227	0.276176214	0.119547576	0.445859045	1	0.560327828	0.089450128	0.421784997	0.461073518	0.444737256	0.504541039	0.069483407	0.320902586	0.431008905	0.053229317	0.536278903	0.625267982	0.861399949	0.478345931	0.235453442	0.548948288	0.63285917	0.844553292	0.563227177	0.617132008	0.386950791	0.029454079	0.657910109	0.493360013	0.087020904
0.371790469	1	0.284849614	0.070397496	0.203355074	0.673482358	0.066836439	1	0.985329211	0.356088877	0.428439826	0.515410841	0.036386725	0.139911681	0.602764845	0.053562835	0.18326284	0.897154093	0.097346462	0.108807825	1	0.32380873	0.380120784	0.455986679	0.349718869	0.601634741	0.286621481	1	0.618068874	0.267173946	0.547837019	0.114644617	0.923066616	0.747392833	0.175844923	0.273307621	1	0.016334483	0.275753349	0.160584077	0.28767252	0.062920354	0.224214032	0.420713335	0.149433538	0.556891143	0.101104654	0.277995676	0.176277071	0.287433535
0.260143012	1	0.156606495	0.471919537	1	0.938016891	0.102575466	1	1	0.591149628	0.226063132	0.850909233	0.526693463	0.15736948	0.222092137	0.010140133	0.196583778	0.902602017	0.227700338	0.092302985	1	0.009998815	0.103028633	0.46366331	0.77387464	0.908745527	0.743465781	1	0.577636123	0.153641626	1	0.083796248	0.693897188	0.683076978	0.727791607	0.223470032	1	1	0.239974007	0.139328748	0.119782902	0.284448653	0.250025958	0.637683451	0.076318793	1	0.256183416	0.068019077	0.197708532	1
1	1	0.096819021	0.388245791	0.304891646	0.157876953	0.060673155	0.210726276	0.824997246	0.098827668	1	0.516951561	0.296124876	0.272542149	0.385493249	1	0.885141373	1	1	0.236145183	0.357537717	0.042631954	0.284650087	0.288785309	0.521017373	0.345388561	0.29862532	1	0.125849366	0.388498366	0.609040618	0.040229924	0.636747479	0.554534972	1	0.411355078	0.697527647	0.021822987	0.283026099	0.019307796	0.408075184	0.549346507	0.265472203	0.195815817	0.081612386	0.591499031	0.241500407	0.107286148	0.260270834	0.158037141
0.376374155	1	0.116876654	0.21388495	0.195443422	0.270537406	0.095523521	1	0.113791503	1	0.206547335	0.277785391	1	0.073039263	0.568377078	0.817088366	0.661116481	0.198474616	1	0.082640193	0.874229074	0.386458546	0.108216263	0.441735297	0.418434829	0.393040508	0.187685475	1	0.153642401	0.299271673	0.990691721	0.094465546	0.765357137	0.52665621	0.654302299	0.265158921	0.508673191	0.020605396	0.06875398	0.508908629	0.597023845	0.842680752	0.345163316	0.713574827	0.016307868	0.831223071	0.29243058	0.078135327	0.295117795	0.254415184
0.261646777	0.876920998	0.548894465	0.372522861	1	0.335052371	0.174660876	1	1	0.066814467	0.130127206	0.358963013	0.804277539	0.225402445	0.543507695	1	0.120771356	0.734145641	1	0.073567502	0.34737426	0.023715144	0.060088836	0.166935265	0.41677317	0.300591648	0.371105343	0.129845589	0.264073104	0.358297706	0.618087709	0.105262816	0.87642467	0.894523144	0.685473621	0.618809402	0.202251166	0.381621748	0.073899023	0.033836745	0.285377175	0.230086446	1	0.174142629	0.470323682	0.937941849	0.085476831	0.741374433	0.541810036	0.586859822
0.167857379	0.74974066	0.372963369	0.694168925	1	0.336918116	0.969347775	0.370495588	0.100364983	0.729417562	0.150802493	0.396468341	0.256809294	0.30356136	0.17686671	0.604115307	0.252681762	0.3076033	1	1	0.272098631	0.088321887	0.503982842	0.181232497	0.19532533	0.790207505	0.494865179	0.24423188	0.641191125	0.165319219	0.416701734	0.035045408	0.1033746	0.647293627	0.564320207	0.503712535	0.34169665	0.832813263	0.134376854	0.33564657	0.489753008	0.205722645	0.079766884	0.282501698	0.287569791	0.895052969	0.325242728	0.289797872	1	0.532169998
0.818474233	0.762104273	0.284719706	0.322850794	0.268512189	0.090554021	0.142157033	1	1	0.218340099	1	0.230290413	0.32866171	0.507862329	0.332381129	0.032742832	0.311025798	0.98975724	1	0.476230055	0.392508835	0.580263376	0.312134802	0.797664344	0.305205494	0.368864298	0.828986883	0.090286374	1	0.919112802	0.550937355	0.281818926	0.676198065	0.825714886	1	0.700248301	1	0.775527775	0.112784624	0.319737285	0.747082829	0.410511941	0.492093265	0.378128499	0.134696871	1	0.165378794	0.128860518	0.541992962	0.692015052
0.106532492	0.686659753	0.186271563	0.249782577	0.275616139	0.373288184	0.194569051	0.392437786	1	0.160597205	0.648386359	0.185234234	0.101941653	0.248985633	0.328937232	0.025524067	0.278961092	0.433298886	1	0.178460509	0.16516149	0.341794699	0.656311214	0.299663544	0.570254743	0.452235907	0.339625388	0.441522568	0.366940469	0.640374005	0.691687167	0.682782114	0.77869004	0.437074423	0.335743457	0.385991931	0.983312368	0.184965581	1	0.161091104	1	0.371771842	0.390511185	0.092028439	0.402898043	1	0.371394485	0.539040446	0.641164303	0.548169434
0.778463721	0.226710692	0.088086136	0.532816052	0.325294614	0.293673962	0.326706618	0.451280743	0.22512807	0.036160972	0.527148426	0.503643811	0.560652316	0.372432113	0.81816119	0.031009978	0.19679004	1	1	0.012966552	0.16649279	0.163176373	0.701487243	0.067268349	0.158130676	0.37592113	0.157445967	0.561320782	0.493257672	0.463907212	0.340629071	0.260389447	0.525060177	0.293678135	0.70443064	0.661490679	0.627395093	0.540757418	0.493030339	0.087009802	1	0.261973262	0.438362509	0.178828925	1	0.657095373	0.26128003	0.164358258	0.480765551	0.694355369
0.283402801	1	1	0.504557848	1	0.4327766	0.685880482	0.006660271	1	0.042370085	0.402912527	0.308290243	1	0.260873377	0.539910018	0.030250303	0.31125918	0.719054759	0.262605518	0.022464976	0.04892062	0.472635835	1	0.271106511	0.204523429	0.332921654	0.540254056	0.495732337	0.639626384	0.5488469	0.301016599	0.093956366	0.489391088	0.678331733	0.474761158	0.288253695	0.574057579	0.352912307	0.313887119	0.455542266	1	0.809058189	0.733926594	0.174775958	0.54273814	0.601630628	0.373167813	0.114720538	0.293981552	0.494573861
0.205319285	1	0.076357707	0.864791214	0.198928431	0.251613677	0.718757927	0.013320603	1	0.105985388	0.547766984	0.591138065	0.713163078	0.239719719	0.198411271	0.202351511	0.800522149	0.398298502	0.084888615	0.219779447	0.204801291	0.447832704	1	0.056187894	0.526380062	0.242293254	0.127401218	0.167711973	0.631479979	0.373643249	1	0.093082167	0.853277266	0.414024591	0.523038328	0.174138322	0.507989526	0.554544389	0.640767872	0.168316215	0.168982476	0.723347366	0.040957656	0.096996024	0.726160228	0.221796051	1	0.398933738	0.332439035	0.367475867
0.926400363	0.729198158	0.144153655	0.27153784	0.455928564	0.33932811	0.451316357	0.174808681	1	0.384905636	0.470482111	0.546325505	0.105959944	0.041789439	0.373865277	0.138001025	0.127392888	0.597206056	0.15263164	0.130922779	0.257100135	0.428123116	0.86344552	0.265795559	0.800734162	0.966726601	0.292153358	0.104358986	0.469276607	0.840388358	0.222278163	0.059989888	0.664791465	0.306939363	0.391835779	0.070044726	0.547956169	0.592625976	0.69136411	0.496801764	0.329275787	0.867347777	0.273242623	0.159393907	0.523940802	0.245956257	0.113551341	0.13020125	0.149090186	0.172338009
0.173235491	0.676991045	0.35815233	0.988734961	1	0.618186235	1	0.227002859	1	0.54627651	0.331154734	0.895679593	0.079679243	0.133102208	0.853448033	0.389371216	0.280911505	0.568607807	1	0.001556984	0.27890256	0.24146305	0.291952401	0.505241573	0.304546416	0.46919322	0.493943691	0.250188589	0.579753518	0.073583804	0.537347198	0.315700114	0.648178577	0.613107383	0.799178481	0.07376799	0.263825744	1	0.220707506	0.34455353	0.668246746	0.171789452	0.78442353	0.117700219	0.531549811	0.760273755	0.456560135	0.217503116	0.361127853	0.23994492
0.428935319	1	0.359387726	1	1	0.509795547	0.059250046	0.224259466	1	1	0.193617389	0.410337657	0.038752355	0.198558941	0.428218216	0.164433941	0.231528893	0.575710058	1	0.133213758	0.860518098	0.50950259	0.852555275	0.157699674	1	0.80753535	0.174043357	0.472704262	1	0.160413578	0.663392723	0.641088784	0.877677262	0.583212674	1	0.113384634	0.167454377	0.15314725	0.209571242	0.288612604	0.4013322	0.935944796	1	0.484388649	0.795618176	0.504623532	0.213195831	0.097254679	0.320084363	1
0.354438752	0.954064906	0.722123563	1	0.176974759	1	0.012636704	0.164751276	0.060730606	0.375689656	0.242384017	0.833306789	1	0.172185302	0.721542597	0.990737796	0.544651508	0.552143574	0.604533434	0.077011496	0.483290225	0.072536685	0.576486051	0.169088408	0.503878653	0.440770805	0.190747097	0.523897171	0.038680658	0.07991948	0.357057184	1	0.559416115	0.714237154	0.882397652	0.084282234	0.534552872	1	0.053930126	0.055349562	0.295374781	0.444781214	1	0.715588033	0.158849075	0.916370571	0.248865485	0.135652408	0.130377352	0.341088742
0.901272297	0.950511754	1	0.263483256	0.287028581	0.919210196	0.400773406	0.906607866	0.026865467	0.364368737	0.295957923	0.692202985	0.497405559	0.242202163	0.417285264	0.541062951	0.284317285	0.457500458	1	0.836838424	0.630091727	0.348045021	0.362045854	0.44852221	0.912264705	0.47394684	0.036556732	0.180037752	0.473440081	0.27584374	0.757842958	1	0.395190299	0.360883236	0.971338809	0.115648463	0.55181706	1	0.059006039	0.189605683	0.757086515	0.47252208	0.169110328	0.197672784	0.638296783	0.628397048	0.06433595	0.10613554	0.759144306	0.339163244
0.594111204	0.869660676	0.651785851	0.823456109	0.930105984	0.680982053	0.941148818	0.686732948	0.107771873	0.703258097	0.123057857	0.715805769	0.026646595	0.025355278	0.224850625	0.207221895	0.181479558	0.641010046	1	0.151887611	0.918436587	0.317320526	0.219607845	0.282817423	0.337206334	0.504265249	0.293642551	0.79630208	0.324259907	0.432987005	0.588502586	0.146410897	0.590880871	0.272911727	0.496271163	0.136784971	0.574592829	0.294117957	0.284887373	0.151606917	0.161423236	1	0.358588457	0.429948866	0.139584988	0.033224065	0.291216075	0.057982739	0.438187987	0.076297894
0.21780318	0.694117129	0.04500119	0.854622602	0.183144465	1	0.258178234	1	0.224527508	1	0.196037292	0.486615092	1	0.077120833	0.368228883	0.093213923	0.416141599	0.089881383	1	0.068350576	0.395898908	0.092344411	0.529968679	0.249495327	1	0.820011914	1	0.533401191	0.547919095	0.593955457	0.829591513	0.882261872	0.324620694	0.766499043	0.43175438	0.107472852	0.329683781	0.616045654	0.775771379	0.044655368	1	1	0.136506647	0.40940246	0.01757212	0.099632151	0.100899599	0.046553895	0.197418198	0.069930553
0.255696505	0.271213681	0.110165671	0.647211015	0.560574412	0.924204588	0.538273156	1	0.736690879	0.2264117	0.208248764	0.47151053	1	0.0212666	0.490854949	0.12832509	0.177320451	0.125855222	1	0.102871604	0.115030035	0.083680727	0.243593603	0.848075807	0.58957094	0.631950974	0.165562898	1	0.192318693	0.785052478	0.481742144	0.027771251	1	0.350352168	0.358220667	0.146818697	0.155592218	0.199707165	1	0.045329537	0.167709261	0.29524222	0.131141976	0.208927274	0.582360864	0.267052621	0.338982165	0.051758498	0.556075931	0.178984195
0.479420066	0.339171112	0.127951443	0.924802899	0.590594411	1	1	1	0.193896443	0.1404448	0.601397038	0.40845564	0.628783047	0.138504148	0.243661374	0.296163887	0.243307397	0.591224253	1	0.123232812	0.958792925	0.04385582	0.085834935	0.258021146	0.893000007	0.404796988	0.88732034	0.483898222	0.440079898	0.243539557	0.4205935	0.066630483	0.510853767	0.191329971	0.266088754	0.703964114	1	1	0.105419323	0.024891593	0.39021939	1	0.887120366	0.360011518	0.773103714	0.450269252	0.350262761	0.100926459	0.579951882	0.192563415
0.138083383	1	1	0.446565181	0.958584905	0.562174857	0.170301393	0.008917311	0.261983603	0.405890733	0.381505698	0.947133303	0.074527442	0.840590835	0.156562686	0.418878645	0.206771761	1	1	0.037459955	0.607697964	0.484383762	0.528691769	0.562717795	0.438824147	0.402688354	0.265628189	1	0.713711739	0.344107807	0.605666876	0.224075064	0.427155375	0.049301922	0.089899339	0.439254463	1	0.09310919	1	0.008325992	0.163367212	0.922140241	0.717364132	0.673671722	1	0.389395148	0.968084157	0.024766752	0.484165937	0.104361482
0.181448355	1	0.260590732	0.066470072	0.212272093	0.99097079	0.743681312	0.041833833	0.237148151	0.135311618	0.484461755	0.344437689	0.604632914	0.048217375	0.499798	0.066008843	0.494631827	0.150746807	1	0.065629095	0.418285102	0.324671745	0.180425793	1	0.274149239	0.546874106	0.378257722	0.802021027	1	0.785144985	0.250727594	0.40473187	0.639085889	0.157577291	0.309469521	0.332867235	1	0.083538063	0.311516047	0.436184108	0.412679434	0.443730325	0.331205517	0.866560102	0.858864844	0.277953863	1	0.038073648	0.220506534	0.349659711
0.756840527	0.8286888	0.400241792	0.123563796	0.512621284	0.794426203	0.153627172	0.173745453	0.734929204	0.240765274	1	0.142140195	0.075997323	0.684302509	0.267523557	0.066124834	0.233886644	0.51006043	1	0.480649292	0.396638393	0.34085086	0.170220643	0.772076488	0.347953647	0.424119443	0.464062512	0.301734805	0.319128275	0.181349546	0.526403189	0.493961394	0.179966375	0.162757114	0.512391567	0.393717766	0.576363742	0.552876949	1	0.090453699	0.372363865	0.343969673	0.482602179	0.248612925	0.404755801	0.294216514	1	0.027165242	0.785808563	0.683664799
0.731760085	0.871035695	0.819846272	0.562750936	0.634823024	1	1	0.953194439	1	0.757340848	0.625370681	0.309386939	0.022435673	0.030509096	0.468451142	0.018555539	0.219104886	0.074046537	1	0.206986964	0.39727658	0.435330242	0.852523208	0.41699782	0.188882828	0.547122121	0.192900985	0.931579113	0.18261607	0.827345014	0.675213397	0.875605106	0.885672808	0.114090905	1	0.453060329	1	0.238922611	0.253078043	0.171179429	0.237155631	0.797569811	0.711997628	0.860248446	0.503108144	0.455501348	0.753980339	1	0.822850883	1
0.404770702	0.761772335	0.158203527	0.472108006	0.403822631	0.278670758	0.387685835	1	1	0.49165532	0.105057724	0.190728664	1	0.102413915	0.215590924	0.04359971	0.19830057	0.107289985	0.139798343	0.645058811	0.457766026	0.555819273	0.538703084	0.237008497	0.482197523	0.431211621	0.361788392	0.809726596	0.480290949	0.132026792	0.518394709	0.118833646	1	0.2218858	0.26818192	0.240245074	0.473105192	0.094976015	0.064983115	0.106467821	1	0.555346727	1	0.334297776	0.44070074	0.066141292	0.420055866	0.025767498	0.08381816	0.222726285
0.219677016	0.918766022	0.329029143	0.500024974	1	1	0.616285682	1	0.278649032	0.252551258	0.080218747	0.414111614	0.436858654	0.035358373	0.439692348	0.045531657	0.131244704	0.455290288	0.111783199	0.003043564	0.54736191	0.464276522	1	0.808201969	0.173351392	1	1	0.912557006	0.637518883	0.169309005	1	0.78627336	0.146563932	0.28922379	0.626235902	0.547716916	1	0.03045026	0.111179605	0.090126812	0.351997256	0.596378028	0.344240755	0.277485788	0.379172683	1	0.442876101	0.079486668	0.81533879	0.132467866
0.205818027	0.802766442	0.210144117	0.553559899	0.210397691	0.831477106	0.024623919	1	0.424068838	0.344022155	0.18458055	0.344300896	0.423667818	1	0.285514235	0.150223643	0.826367259	0.511504114	0.301590621	0.189990073	0.553783357	0.245285749	0.136217803	0.292278528	0.451761663	0.679184556	0.631223083	0.971680224	0.508514285	0.11653363	0.77986306	0.309184551	0.045383498	0.200016826	0.618002892	0.296761125	1	0.10804636	0.097429581	0.003234608	0.334499061	0.59011054	0.603961885	1	0.844021082	0.954460919	0.237978503	0.025314137	0.634943604	0.982831717
0.333320886	0.942131519	0.284253985	0.463790029	0.317308515	0.323752701	0.080648474	0.142023727	0.655651331	0.052305922	0.714092374	0.400590658	1	0.553218007	0.184207574	0.289306939	0.225072205	0.112581022	0.062893845	0.013011728	0.835222125	0.264641315	0.526506543	0.298837125	0.592600763	0.196063519	0.36536476	0.471847028	0.499014676	0.170347989	0.164171636	0.014341894	0.072335929	1	0.824824631	0.50283432	0.345229506	0.437435508	0.863185704	0.369988382	0.476980984	0.145380318	0.908260107	0.272628486	0.174442023	0.127593815	0.411156893	0.005062676	0.327480018	0.993686378
0.335590184	0.142222792	0.265447855	0.307523489	0.329757363	0.901787043	0.039867926	0.192670614	0.149721324	1	0.137468547	0.269392759	0.075914919	0.744483531	0.763499022	0.398417771	0.056379385	0.113921657	0.55618751	0.041886672	0.65873456	1	0.475109756	0.340069771	0.399828225	0.130115807	0.479238838	0.682931364	0.489458948	0.410580605	0.322022349	0.054941565	0.095641159	0.064678565	0.287396312	0.320328623	0.26774931	0.0101662	1	0.02480419	0.266761601	0.247947127	0.445955485	0.351560473	0.200045899	0.855112195	1	0.028620478	1	0.214793324
0.476579159	0.476798534	0.058729198	0.18252866	1	1	0.065746382	0.448016018	0.354308993	0.446738094	0.757684231	0.321250021	0.1703697	0.022041352	0.43083182	0.321731597	0.080162033	0.145793155	0.782323241	0.008679577	0.479177803	0.00482457	0.425999641	0.515369117	0.096766137	0.515801907	0.966578007	0.230473191	0.435103506	0.473150313	0.269650996	0.396601439	0.335125715	0.376198083	1	0.123155393	0.30444634	0.048816554	1	0.165198475	1	0.293334663	0.302124232	1	0.431258172	0.827542901	0.125880495	0.885903895	0.540220201	0.562250495
0.058184344	0.992601097	0.353143841	0.964825034	0.239658415	0.363957644	0.017685013	0.735363126	0.082439132	0.289939672	0.538663507	0.664994657	0.122414179	0.133724988	0.589200497	0.227925763	0.23298797	0.185140729	1	1	0.680936098	0.114982896	0.583228528	0.242303416	0.498831153	0.212684229	0.580937088	0.082099266	0.418036968	0.806087136	0.288497597	0.404173285	0.107972719	0.157070249	0.675191164	0.102606691	0.5398314	0.06273216	0.984540224	0.278624564	0.130439654	0.843964696	0.64671886	0.096659444	0.66923964	0.498274535	0.377443522	0.015120659	0.180824116	0.609396935
0.160992771	0.887494385	1	1	0.229211047	0.737224877	1	1	1	0.22275053	0.383885562	0.611441493	0.63756001	0.144552261	0.59528023	0.328681558	0.233345896	0.243812457	1	0.087194622	0.10884288	0.761005044	0.427267522	0.875791669	0.497432858	0.376954645	0.590179205	0.531307578	0.711650968	0.700832069	0.746768117	0.457273781	0.26502952	0.389866889	0.368299127	0.227054864	0.669362128	0.401979864	0.528328359	0.050309844	0.599942029	0.100243069	1	0.153694287	0.321801215	0.529517233	0.030018684	0.969641387	1	0.89710331
0.622058511	0.501038492	0.159153074	0.033658784	1	0.956390202	0.141482934	0.526557803	1	0.529781699	0.181379318	0.673131168	0.060959946	0.075072534	0.368684649	0.171120659	0.160853982	0.158903852	0.842430115	0.072523668	0.056076627	0.093753546	1	0.507572293	0.429514408	0.422955126	0.487826854	1	0.764778972	0.242776856	0.437290579	0.524594486	0.078311965	0.524555445	0.644325912	0.428088665	0.57440865	0.144073382	0.306820512	0.308903843	0.23708187	1	0.11711555	0.36723572	0.774766386	0.015177528	0.239694148	0.574239373	1	0.041637827
0.698296189	0.533271551	0.267216712	0.296820521	0.220552549	1	1	1	0.433963388	0.033402033	1	0.730396152	0.006714384	0.035177924	0.48481679	0.420137763	0.421661764	0.288552135	0.740388036	0.076627336	0.565098763	0.305514514	1	0.216169432	0.772384882	0.575569928	0.500248313	0.350438744	0.396920264	0.878955007	0.501620948	0.177492514	0.092935733	0.265167505	0.707101226	0.110615745	0.498037428	0.079420552	0.22706826	0.134022087	0.641083539	0.45170781	0.952772617	0.125088781	0.612816274	0.010671308	0.508690417	0.22803995	0.522145987	0.153837845
[truncated: 1,694 more columns]
