# Supplementary material for: Music-induced emotion flow modeling by ENMI Network
Source: PLoS One. 2024 Oct 21;19(10):e0297712. doi: 10.1371/journal.pone.0297712 (PMC11493256; doi:10.1371/journal.pone.0297712)
Supplement: S1 File — (ZIP) [file pone.0297712.s001.zip › minimal dataset/DEAM dataset/Music features/chroma_dim_1.csv]

2.mp3	3.mp3	4.mp3	5.mp3	7.mp3	8.mp3	10.mp3	12.mp3	13.mp3	17.mp3	18.mp3	19.mp3	20.mp3	21.mp3	22.mp3	24.mp3	25.mp3	31.mp3	32.mp3	35.mp3	37.mp3	39.mp3	40.mp3	41.mp3	42.mp3	43.mp3	44.mp3	45.mp3	46.mp3	47.mp3	48.mp3	49.mp3	50.mp3	51.mp3	52.mp3	53.mp3	54.mp3	55.mp3	56.mp3	58.mp3	59.mp3	60.mp3	62.mp3	64.mp3	65.mp3	67.mp3	68.mp3	69.mp3	70.mp3	71.mp3
0.750714421	0.335040867	0.07123895	0.456918567	0.840650737	0.170874521	0.53837198	0.061322641	0.581776142	0.475598603	0.304308027	0.406081706	0.586517453	0.255966365	0.803383291	0.227205604	0.596527815	0.872679114	0.254339784	0.753211498	0.907965481	0.14571628	0.759062946	0.683201849	0.716371834	0.817683458	0.157511353	0.391915113	1	0.43408969	1	0.407872349	0.93421638	0.850116014	0.340092033	0.565098107	1	0.099517703	0.292627305	0.924069822	0.400661528	0.853353798	0.405135602	0.418740809	0.565049767	0.814813972	0.40302366	0.203053921	0.906176984	0.402644783
0.524896204	0.678111196	0.443259269	0.456061244	0.352178425	0.059076458	0.035637107	0.458253771	0.260767728	0.27764678	0.051960353	0.232888058	0.362873435	0.228117898	0.088824816	0.014477966	0.288977444	0.063849427	0.495870948	0.100071907	0.663935304	0.13952902	0.77747488	0.448666483	0.243680254	0.112399504	0.173114046	0.244975761	0.083257049	0.350130051	0.654804766	0.477386981	0.044292733	0.730823636	0.293514162	0.711641371	0.895264387	0.136657521	0.070788562	0.479500562	0.145701066	0.287200302	0.196351647	0.270539939	0.030368622	0.474395782	0.22045964	0.055052806	0.709591866	0.198316619
0.21843718	0.774978518	0.381152034	1	0.289210469	0.959799826	0.08041136	1	0.421859533	0.288977504	0.102481991	0.604087234	0.740513682	0.380775452	0.260863632	0.348115623	0.623920739	0.139153212	0.14689517	0.008580522	0.177214518	0.068907946	0.823047459	0.428052634	0.076066598	0.636034727	0.223734468	0.549992323	0.967702985	0.691792309	0.797488868	0.100103088	0.836003125	0.463512123	0.538187623	0.52406913	0.917931676	0.232778847	0.370168537	0.545276225	0.306564867	0.922263622	0.272327811	0.153468952	0.265279531	0.577562809	0.238938972	0.030852351	0.826863348	0.434922963
0.225157931	0.399067849	0.350163102	1	0.716478884	0.164002851	0.237321258	0.277866215	0.082725003	0.079195663	0.242025599	0.19249253	0.09350577	0.38718003	0.474398941	0.229803532	0.316712976	0.742231846	0.347021222	0.026276004	0.138211206	0.166155726	0.826329947	0.780113757	0.355634123	0.27751267	0.081612945	0.169654101	1	0.165164322	0.625185609	1	0.76420182	0.338742435	0.256764978	0.23667261	0.846429706	0.548076689	0.503189802	0.473440766	0.32277447	0.783193409	0.090292424	0.455508024	0.537089407	1	0.05434785	0.01599193	0.918880999	0.333763063
0.533485353	0.239257813	0.363560826	1	0.346407175	0.446877033	0.375734657	0.087805316	0.636576355	0.225678205	0.119514965	0.430229396	0.508255422	0.64766252	0.302339375	0.376925588	0.220508203	0.029544113	0.776659667	0.754464507	0.127458051	0.091795892	0.032936502	0.320613176	0.683840096	0.69818908	0.420491666	0.238800123	0.801696837	0.364390075	0.524401128	0.027595634	0.336470813	0.561908185	0.194189653	0.644355714	0.807784021	0.105392106	0.393172413	0.490656883	0.404231548	0.471035033	0.219888553	0.227223232	0.447395831	0.721379995	0.14793779	0.176772222	0.522713184	0.362375498
0.466470689	0.346276164	0.34750247	0.332328469	0.304752469	0.920872688	1	0.44959408	0.80451113	0.341599941	0.0395201	0.342119336	0.414381921	0.192187503	0.434913009	0.184512317	0.355675071	0.72179234	0.56012392	0.002900051	0.644809723	0.042563073	0.090960562	0.255782187	0.326065749	0.799513876	0.848177791	0.244782582	0.830254257	0.917833388	0.281139612	0.417676449	0.037442725	0.428149432	0.586591721	0.086622685	0.267597675	0.070915475	0.131104484	0.452990294	0.454374462	0.64288801	0.327748746	0.456901044	0.154186562	0.194889531	0.217237756	0.053228263	0.859962165	0.985057235
0.388101697	0.9279688	0.78115356	0.197203934	0.757158935	0.57446456	0.320499808	0.430426955	0.777350962	0.537354887	0.179853916	0.247677401	0.470909595	0.249704242	0.570197403	0.686032772	0.926708996	0.28612712	0.641042054	0.033437382	0.177927896	0.157365158	0.245499745	0.531950235	0.901263714	0.392598957	0.46480763	0.094988964	1	0.795615911	0.512872398	0.035344455	0.219455138	0.13031359	0.777397454	0.344892681	0.136311769	0.071676679	0.212109089	0.121588618	0.202471942	0.79387629	1	0.278694332	0.492157131	0.075745933	0.556641757	0.02260774	0.274570525	0.332894653
0.073192179	0.948453963	0.402395636	0.530168056	0.721031725	0.423083037	0.597414553	0.408441544	0.478780955	0.674164116	0.618484139	0.097711712	0.529548407	0.303791732	0.602599382	0.227334708	0.421513677	0.84531486	0.023727184	0.4218674	0.301568925	0.192956403	0.359400928	0.530055046	0.237022266	0.235880703	1	0.258757889	1	0.272605568	0.627314866	0.323622435	0.836392224	0.802345157	0.054797091	0.201960012	0.323265374	0.014567243	0.030541204	0.710528314	0.329677492	0.361821681	0.315146089	0.064396091	0.636894166	0.659451067	0.162982613	0.189059779	0.261473805	0.379256248
0.141375944	0.939470768	0.53295356	0.588502407	0.326154202	0.978053212	0.736878276	0.53490603	0.709425628	0.697179556	0.099840969	0.113450639	0.871418953	0.76603359	0.272371471	0.019629972	0.324149132	0.040974021	0.473982513	0.172373384	0.350269407	0.300602406	0.457693726	0.359181315	0.210008845	0.474481046	0.120631397	0.267488033	0.961658001	0.643769503	0.929984152	0.041077651	0.792029977	0.701620698	0.542064726	0.642260849	0.57219249	0.179663643	0.135225445	0.626665354	0.069931082	0.600289106	1	0.477460444	0.35397622	0.613358259	0.205478922	0.416871756	0.516311526	0.064661942
0.408517867	0.847968102	0.032234456	0.294939429	0.374967068	0.030584255	0.002389734	0.113805301	0.047008891	0.41731894	0.12367285	0.502613902	0.741988003	0.334127188	0.452152699	0.806872785	0.963674426	0.240323395	1	0.815348148	0.271657914	0.026291642	0.212922186	0.802445054	0.22157681	1	0.132860258	0.42675209	0.185123995	0.45471406	0.997253001	0.250975758	0.370633423	0.599000812	0.065275423	0.279531449	0.490702718	0.065597646	0.149657339	0.839923382	0.287953854	0.639927208	0.21756573	0.247932911	0.401126206	1	0.135936469	0.008179822	0.516313553	0.045801561
0.657269776	0.690454006	0.236676663	0.269199222	0.729394495	0.589263797	0.09734644	0.786670506	0.815372169	0.246450692	0.227893561	0.40687266	0.622415841	0.378197163	0.146127701	0.246088296	0.362076461	0.054450627	0.76342243	0.523658931	0.496268392	0.658015013	0.218507215	0.647301137	0.104618676	0.58681047	0.311178327	0.319898874	0.813783228	0.239260465	0.425382018	1	0.073518388	0.636915088	0.331931084	0.106218964	0.548073292	0.573161781	0.267886609	0.792653024	0.540945768	0.796348453	0.436775565	0.455527395	1	0.657229602	0.099498481	0.331167161	0.508420229	0.391817033
0.724636197	0.844976962	0.148316801	0.064124122	0.189493358	0.231961995	0.411113828	0.732865751	0.867921472	0.697561741	0.30866006	0.482379019	0.379886597	0.50017041	0.75656414	0.027285768	0.136185214	0.186404794	0.578373671	0.595805109	0.573407173	0.138565168	0.647352755	0.137643278	0.762416124	0.674927533	0.167573079	0.116230786	0.176120505	0.636237383	1	0.096984528	0.754108667	0.15115726	0.335763931	0.584165931	0.86980319	0.005490003	0.255558968	0.734156549	0.414600253	0.958643615	0.187558532	0.186485678	0.469176441	0.063622087	0.545626938	0.654754221	0.427685916	0.287766159
0.833956242	0.718433022	0.417926311	0.562066734	0.710028708	0.228846461	0.560615897	0.543704391	0.387675017	0.198621765	0.131314814	1	0.734486401	0.216564626	0.16980724	0.220486686	0.44808659	0.351719111	0.424720764	0.084805608	0.596735895	0.144320354	0.725769043	0.291279078	0.219973043	0.858514369	0.325362504	0.424558848	0.290166408	0.616262734	0.686571002	1	0.739064455	0.372958869	0.144548759	0.867400706	0.810450673	0.024522074	0.29731819	0.790599346	0.596396744	0.847065091	0.274094641	0.272654563	0.328988343	0.321019381	0.50453043	0.309096694	0.524613559	0.074525297
0.298668981	0.397789299	0.345669031	0.265080601	0.749896646	0.405765563	0.040021706	0.512742043	0.402631432	0.261217296	0.149940193	0.854186118	0.225872219	0.406445473	0.376683891	1	0.597599983	0.015279178	0.359125674	0.6667642	0.612461567	0.074836709	0.591878951	0.325179219	0.452034026	0.789549351	0.093683153	0.538583279	1	0.603777766	0.680274069	0.525314152	0.452930212	0.282382518	0.964060962	0.322704405	0.328204662	0.333245397	0.096010491	0.793820083	0.711090565	0.716853797	0.721672595	0.188383505	0.511530221	0.518101692	0.24313879	0.004944006	0.255474776	0.303342909
0.275629252	0.131626338	0.422506005	0.172672465	0.214699388	0.963042319	0.262377739	0.710804224	0.413915664	1	0.337987661	0.546340406	0.636405766	0.416593164	0.282746166	0.404692858	0.746414304	0.423702389	0.397248626	0.151339784	0.231128961	0.10409537	0.196015313	0.778775334	0.35185051	0.63331598	0.414306432	0.23842065	0.277793318	0.555993378	0.444540977	0.760845602	0.12730974	0.555102468	0.302861929	0.530494809	0.990620136	0.226158768	0.65222913	0.728455663	0.478683978	0.500564158	0.997176766	0.390506417	0.683403134	0.566581011	0.379822642	0.166137978	0.39883247	0.302975327
0.185875282	0.32833004	0.368052244	0.202936694	0.294631243	0.948840618	0.409621596	0.98930794	0.857838929	1	0.334655225	0.963677287	0.537577093	0.043799933	0.873658359	0.142959401	0.423935235	0.283698022	0.595417261	0.121885069	0.306994021	0.028789867	0.210207015	0.54145062	0.370071024	1	0.383408248	0.162769541	0.448959678	0.376540095	0.594081402	0.148911744	0.088138595	0.59171021	0.903227091	0.305485815	0.882054269	0.179409459	0.333745688	0.772537947	0.500275433	0.740356147	0.35787189	0.398286879	0.136671588	1	0.174249411	0.90333277	0.48229304	0.514493942
0.219575867	0.824977398	0.693351448	0.191758126	0.299744785	0.95073545	0.195046753	0.410402983	0.79017216	0.297207594	0.326414973	0.932818532	0.761144698	0.219450161	0.947516263	0.072129637	0.83145082	0.542720616	1	0.54312557	0.181383491	0.242796183	0.041842107	0.729653299	0.142510518	0.464258045	0.350399762	0.460490793	0.036978282	0.447713077	0.871508539	0.097394846	0.240422711	0.549470842	0.834469736	0.368712276	0.739351034	0.635452271	0.256290734	0.729097426	0.357369006	0.541463196	0.114952154	0.36799553	0.191076353	0.26642099	0.509750545	0.017284388	0.545433104	0.185359269
0.069273077	0.511703491	0.367319942	0.215309352	0.348051459	0.985276461	0.041171402	0.309653729	0.614516497	0.093462169	0.383990407	0.729522765	0.786562145	0.195291832	0.47077179	0.029068593	0.332289934	0.39124912	0.148483023	0.184811786	0.045301568	0.018571431	0.423429221	0.152497202	0.312598854	0.541716874	0.494001091	0.175877392	0.781957448	0.646161616	0.519071758	0.052972026	0.582034647	0.923706949	0.72100693	0.939757884	0.921530426	0.13181819	0.306192398	0.712256253	0.45070985	0.887787342	0.575598359	0.27948451	0.516597271	0.976272643	0.170003876	0.707768202	0.166502029	0.213213876
0.109056622	0.548547328	0.478771597	0.33912015	0.302020341	0.28070125	0.299343258	0.795462966	0.355420917	1	0.409973711	0.799025178	0.035883747	0.123531386	0.211170271	0.489825994	0.303342074	0.47446847	0.475406826	0.227448508	0.234836996	0.33635971	0.288074076	0.311851412	0.156434119	0.514085948	0.097796366	0.15130271	1	0.819319963	0.68964231	0.273926347	0.931521833	0.636576176	0.276137084	0.357783645	0.577837944	0.090157196	0.160297409	0.579069376	0.583337665	0.598271251	0.336064994	0.115544654	0.227289349	0.739374816	0.248359978	0.22180593	0.122751139	0.118624471
0.057712078	0.537519932	0.606000364	0.160813659	0.365754396	0.480377764	0.259799451	0.448880941	0.91065675	0.350666612	0.379799426	0.576934755	0.047655769	0.232183143	0.518561482	0.658958316	0.149984941	0.257755458	0.413852185	0.019200081	0.146035627	0.017866036	0.852972984	0.22593607	0.473637551	1	0.219896436	0.315125197	1	0.526550114	0.741388798	0.062830076	0.427093297	0.107567355	0.066803619	0.879880369	0.535483718	0.036564682	0.101025157	0.0602252	0.483539581	0.44934538	0.077503793	0.111147299	0.914186776	0.942904294	0.274328887	0.736677766	0.173024565	0.220389098
0.262520105	0.308971465	0.112520441	0.152014583	0.317655504	0.217551351	0.291343153	0.470329732	0.607631147	0.10202191	0.257542014	0.536489546	0.478269845	0.406354994	0.32888028	0.085060142	0.337840825	0.705425322	0.413767278	0.866184056	0.114618063	0.561240852	0.632654369	0.35913375	0.517469406	0.848094702	0.07599654	0.447704434	0.3223463	0.593800902	0.318690956	0.426494062	0.328251123	0.228347108	0.56036818	0.441752851	0.771672964	0.131113157	0.210321635	0.021758312	0.238391966	0.501603961	0.433059514	0.048875686	0.431440055	0.330365241	0.2408299	0.072242558	0.653657079	0.235230833
0.305894315	0.704120576	0.73665899	0.138821691	0.336492538	0.872310042	0.220005333	0.638197005	0.621046305	0.178183973	0.269760847	0.387526006	0.595813215	0.809966028	0.92943126	0.18279171	0.069272898	0.298456937	0.082347468	0.034121722	0.338951528	0.152071476	0.554890394	0.092399612	0.382691443	0.48867631	0.062103815	0.104097359	0.340946496	0.171641052	0.347174942	1	0.371873885	0.744829535	0.132086903	1	0.655877709	0.224254772	0.313050807	0.015633475	0.390792251	0.413336664	1	0.343354076	0.187774539	0.857169807	0.095535137	0.010307984	0.151423961	0.662498474
0.185652405	0.706543684	0.153443992	1	0.72434926	0.274226874	0.204248756	0.757389426	0.646052063	0.651008308	0.423194319	0.207942605	0.520704567	0.20997408	0.276660621	0.007019775	0.336061239	0.299846202	0.032422014	0.004154546	0.497554779	0.327147275	0.888468683	0.53003031	0.725591958	0.672605991	0.464976519	0.132557824	0.014890773	0.702457786	0.513584673	0.838532925	0.845298469	0.110018842	0.529606938	0.516190886	0.810736239	0.344346225	0.401372612	0.016801465	0.176335812	0.723131061	0.583819747	0.468245536	0.167595878	0.790845573	0.193479821	0.013018467	1	0.103723615
0.383190006	0.402274579	0.6816113	0.565748632	0.742049396	0.303928077	0.305891216	0.732400596	0.652141631	0.103164263	0.151601255	0.332858473	0.417810142	0.167483971	0.078440078	0.04079745	0.247505575	0.244910225	0.519850552	0.024480851	0.138467148	0.278107256	0.889612615	0.489144444	0.916522443	0.663031697	0.514159203	0.041629519	0.4732638	0.549369514	0.584180713	1	0.796737254	0.291448563	0.182065755	0.314196259	0.411582559	0.50073415	0.434306622	0.761877477	0.187034458	0.913975596	0.231138125	0.403576434	0.767664492	0.785478354	0.138333723	0.331033289	0.698771656	0.242256612
0.275405884	0.252537906	0.220759273	0.653625369	0.287704051	0.694636583	0.29227224	0.822791398	0.28824091	0.321567804	0.036339939	0.394066393	0.450027108	0.232668906	0.425792158	0.031594809	0.272404522	1	0.455017239	0.68348217	0.060246594	0.08248695	0.940723062	0.157190889	0.462210715	0.555015206	0.409477025	0.071930952	0.835628331	0.689953089	0.195303559	0.118610762	0.439895242	0.563930631	0.339015365	0.716061831	0.928740501	0.332235932	0.610995114	0.079499207	0.354621798	0.560076892	0.534458756	0.152736858	0.381101638	1	0.256989717	0.205848873	0.725687146	0.042032517
0.30393672	0.385236233	0.189701036	1	0.376734138	0.339101881	0.319621712	0.526439846	0.174807787	1	0.089576684	0.127964094	0.526396334	0.318909824	0.290866792	0.033780735	0.068023436	0.518490851	0.469343841	0.336304873	0.571800709	0.196470752	0.8056373	0.688393831	0.877465546	0.366173238	0.331696838	0.379537344	0.56400007	0.256218672	0.483495891	0.213221714	0.250025809	0.521540523	0.182146519	0.157970965	0.453626096	0.465504438	0.275446177	0.322831661	0.253272682	0.562011898	0.371054173	0.33257699	0.629607558	0.683066666	0.097379133	0.881729305	0.682385325	0.247665778
0.352653503	0.931075513	0.647180498	0.134956613	0.267540693	0.722994447	0.066987917	0.771655679	0.718469918	1	0.063990474	0.301606029	0.009276634	0.362081766	0.314972281	0.210814893	0.151435524	1	0.098033205	0.440816373	0.91239965	0.296628356	0.430854648	0.846529126	0.411692262	0.33428514	0.592210829	0.369522929	0.71543926	0.324578434	0.501186728	0.202361032	0.868765533	0.761357903	0.17505613	0.276604176	0.797232985	0.012407895	0.133934826	0.175881624	0.318655968	0.113803588	0.33356443	0.12273439	0.388258606	0.614829898	0.254645467	0.379531741	0.393996209	0.447876841
0.262611538	0.94882828	0.136144623	0.855737567	0.72196573	1	0.077409595	0.834317327	0.736672759	0.803688228	0.034793016	0.668824852	0.427500665	0.368380606	0.163016394	0.004812605	0.182488263	0.612726748	0.217558637	0.53977567	0.315898299	0.132108167	0.2465996	0.674284875	0.639635861	0.820286691	0.780178845	0.33043021	1	0.086886391	0.882305682	0.136374459	0.837811291	0.805158556	0.14755401	0.294207782	0.879662156	0.483956158	0.232198164	0.161831647	0.100376233	0.382826507	0.839278698	0.350442857	0.262085736	0.945770144	0.210377663	0.015138024	0.535683811	0.631232798
0.944352806	0.790463746	0.066218123	0.164754122	0.342931479	0.09035939	0.069896892	0.488312274	0.676166892	0.07414946	0.401403576	0.465535611	0.335473478	0.576976001	0.58806932	0.151574314	0.827153921	0.706600308	0.589755177	0.131866261	0.237276733	0.034377377	0.584782243	0.408672482	0.6025787	0.515805483	0.538364589	0.139101863	0.250378102	0.226745933	0.763000011	0.166780591	0.808939278	0.746568918	0.185462818	0.129181698	0.608421803	0.03807272	0.255890757	0.02962113	0.656807721	0.528437734	0.258940428	0.091329172	0.337140411	0.555072367	0.175472319	0.03155297	0.605624974	0.250502288
0.278601468	0.806770146	0.095822282	1	0.245759368	0.08888752	0.085412413	0.674859524	0.229047254	0.611848295	0.95391506	0.474235982	0.395404875	0.224366114	0.595730186	0.198122695	0.751380324	0.149384797	0.456216455	0.453291893	0.694666207	0.303221077	0.199316859	0.662737012	0.376031041	0.483739376	0.315323561	0.147788107	0.202460885	0.521650255	0.703906596	0.185760036	0.823694289	0.498121738	0.638748407	0.19347924	0.46565187	0.051967435	0.081493638	0.449838012	0.392689764	0.812315345	0.13378112	0.444238216	0.035973009	0.748593628	0.162041903	0.066114895	0.600536942	0.397930831
0.223565057	0.771168053	0.781210244	0.402839929	0.735151708	0.294081241	0.219960809	0.483783185	0.721995413	0.076326393	0.233790591	0.211485997	0.647379696	0.202556983	0.495281219	0.370991081	0.296884388	0.759489536	0.55554837	0.133681968	0.116353706	0.01228584	0.462890089	0.465257376	0.446374446	0.319055945	0.429105431	0.105413772	0.664562166	0.414512634	0.615979135	0.338080794	0.505660057	1	0.756403804	0.374963731	0.164934948	0.325864434	0.113009244	0.033395223	0.445870757	0.422739625	0.373891532	0.173107728	0.521898568	0.817929089	0.14615269	0.157573804	0.703142226	0.773723423
0.175382048	0.68250072	0.535174727	0.465491891	0.720049322	0.29834944	1	0.31759584	1	0.427075565	0.298946142	0.42718631	0.230225757	0.157517418	0.111749165	0.223387316	0.209403023	0.561213076	0.480272114	0.486973733	0.164091483	0.119794518	0.437446922	0.422634393	0.188368022	0.620303392	0.853964567	0.240102023	1	0.313169599	0.387232274	0.045224663	0.072094314	0.343768209	0.436724275	0.691558182	0.259959787	0.584621251	0.088944428	0.381511748	0.539901078	0.757378757	0.061606798	0.382056206	0.519961715	0.924865901	0.136239722	0.485256642	0.989392161	0.353530288
0.531826317	0.684167027	0.198403671	0.217811748	0.366298884	0.066301897	0.203387201	0.713586032	0.83863014	0.324989289	0.527021587	0.178693801	0.472962886	0.608023345	0.423990607	0.031416155	0.343451589	1	0.403369725	0.70310241	0.104840226	0.507105827	0.134938523	0.340800852	0.23757039	0.313349456	0.725637972	0.129201621	0.62547642	0.51898694	1	0.648008049	0.831519663	0.347450584	0.807566643	0.452267379	0.792230248	0.524323046	0.255699813	0.323982328	0.500824451	0.592623115	0.177247211	0.287802458	0.411790162	0.927811086	0.140457496	0.571000278	0.479238063	0.42995882
0.072001688	0.604744673	0.114268124	0.240826994	0.369601429	0.363946974	1	0.407324433	0.815683186	0.297848314	0.181535721	0.179126874	0.101724252	0.530918956	0.120195605	0.029546883	0.355300605	0.39507392	0.349440306	0.182825848	0.417944223	0.264222771	0.478546113	0.387565464	0.432258338	0.41576004	0.29714784	0.516183674	0.628576458	0.595710456	0.638397694	0.576194704	0.813540101	0.559659183	0.250089526	0.331609815	0.659617901	0.006631648	0.499679923	0.1907776	0.228780359	0.610267639	0.680884838	0.094069071	0.460062325	0.435434401	0.253042281	0.598371923	0.435858995	0.276602179
0.474951148	0.21024029	0.065926962	0.045812104	0.357592493	0.385650933	0.623210549	0.59507978	0.052838631	0.072585449	0.743112803	0.378563643	0.40941447	0.496136039	0.346190602	0.032036301	0.262764454	0.816196024	0.564489603	0.024742022	0.323700041	0.143017665	0.431947589	0.48496154	0.111764401	0.376861006	0.237965941	0.244045645	0.605539501	0.342255235	0.312896878	0.364086747	0.412600994	0.447626889	0.300046653	0.349414438	0.480211109	0.311016232	0.206295475	0.086897552	0.351680994	0.866910934	0.246715516	0.221182421	0.980239153	0.624920487	0.272388309	0.293446571	0.418989182	0.412358463
0.156514943	0.826031566	0.756014884	0.862137854	0.733817339	0.362631738	1	0.002358513	0.603219569	0.072809197	0.193120643	0.332193464	0.954508007	0.532851279	0.41259557	0.067483246	0.296187729	0.72001946	0.127581507	0.014990665	0.035990074	0.666411936	0.619353354	0.426928759	0.255613416	0.407969803	0.591210663	0.376037896	1	0.354905605	0.359750003	0.186379686	0.44023788	1	0.317684591	0.273501664	0.390904903	0.574474216	0.503587306	1	0.658896923	0.576482236	0.716698825	0.117381461	0.517759085	0.384771258	0.375543296	0.134562537	0.208150223	0.765679002
0.131118357	0.854270279	0.095764674	0.548238695	0.314009905	0.177115917	0.604631364	0.015169609	0.584970534	0.111130729	0.213200435	0.542568266	0.49223125	0.487541854	0.228612944	0.287321299	0.817594171	0.680546939	0.035287101	0.80085206	0.151481017	0.301462471	0.471852422	0.119449131	0.269345611	0.205542967	0.15672791	0.113675624	1	0.575478673	0.930312514	0.203598052	0.947789609	0.697821259	0.461356431	0.291271448	0.338903755	0.504524767	0.386024594	1	0.285578519	0.757781625	0.049684793	0.196742594	0.662160456	0.0945438	0.784503698	0.099462606	0.408115	0.409499168
0.715877473	0.757544339	0.566837192	0.078000903	0.428195328	0.344897509	0.402317584	0.210663304	0.534511447	1	0.171294764	0.503659844	0.10800641	0.0643984	0.39986217	0.240287721	0.204992175	0.722578228	0.046899777	0.494670123	0.142939478	0.598699093	1	0.514817834	0.419185996	0.399016231	0.539779007	0.045130294	1	0.533996999	0.230816334	0.070202768	0.825868309	0.317776412	0.302509665	0.148838133	0.37268886	0.437608838	0.251849473	0.461357534	0.2279488	0.985446572	0.269447148	0.151083678	0.385799497	0.156797826	0.12153589	0.4023754	0.384576559	0.183519095
0.115989812	0.683379292	0.345165581	0.404058486	0.730739057	0.474813014	0.942036867	0.239890054	0.829328179	1	0.333457798	0.88255471	0.110805571	0.252731204	0.461441666	0.897935629	0.264182657	0.585511684	0.276605368	0.011401193	0.197462291	0.446946442	0.346054167	0.135082543	0.4408153	1	0.195390821	0.244988382	0.803754032	0.104210831	0.49447152	0.216712356	0.834117949	0.708002031	0.619647563	0.165087059	0.234091118	0.328189641	0.184106708	0.347664446	0.558356881	0.250232786	0.532469213	0.0889249	1	0.655903578	0.391439557	0.058501299	0.804565847	0.136031821
0.331098199	0.816541731	0.306037277	0.533440053	0.753677487	0.43635574	0.07164003	0.207954258	0.843800247	0.980176985	0.363627523	0.354042441	0.057832044	0.122765981	0.56146723	0.240214378	0.234667301	0.521726549	0.443804175	0.024878215	0.594895124	0.362356037	0.526872277	0.30033794	0.589237452	0.892873704	0.157136649	0.220472232	0.535579324	0.106426366	0.866362691	0.452679694	0.559186637	1	0.765368879	0.139484897	0.212882578	0.548830688	0.061247438	0.267144591	0.421743095	0.537184477	0.387607247	0.375066042	0.441245258	0.831697822	0.166487098	0.138852507	0.381191134	0.533700049
0.24837108	0.912688494	0.500783384	0.885588706	0.282148242	0.860539973	0.149556592	0.238758415	0.055049784	0.237977251	0.147207752	0.732282162	0.566981852	0.139758632	0.38767457	1	0.598958373	0.492611855	0.332365006	0.526824057	0.269262522	0.084027991	0.624103546	0.456721514	0.335288137	1	0.28431502	0.374196708	0.076416738	0.072368667	0.685139716	0.353012115	0.42105335	1	0.829477131	0.193275318	0.512227416	0.224533767	0.081348255	0.041761827	0.283963054	0.591941237	0.20033744	0.855739951	0.050755225	0.701329589	0.13450025	0.319394201	0.274820924	0.384553552
0.838032603	0.820069313	0.775813341	0.522394538	0.387910545	0.294930577	0.322145522	0.92347312	0.044928417	0.560731888	0.151698649	0.719219327	0.476329893	0.109739088	0.370143116	1	0.238600656	0.272333264	0.342519313	1	0.591605425	0.296927899	0.229369208	0.455613285	0.815151751	1	0.211038962	0.095356941	0.635673344	0.177638099	0.824159443	0.384156942	0.714584708	0.642356932	0.897206008	0.199350432	0.370375484	0.246588364	0.05206392	0.231624797	0.45741877	0.475885659	0.520319879	0.291491568	0.741354406	0.261297971	0.071676053	0.056742415	0.586824	0.304537028
0.442479283	0.757817924	0.4221102	1	0.645896912	0.318964392	0.409521848	0.394679785	0.083721779	0.74245733	0.250708669	0.285193205	0.035969052	0.075602256	0.168064684	0.208158404	0.169360116	0.806265414	0.435800791	0.465987027	0.88312155	0.283808142	0.210634142	0.283939809	0.327985466	0.858705282	0.622164607	0.723493874	0.341607004	0.350983053	0.750498414	0.083160728	0.779986799	0.551049471	0.571237624	0.646476269	0.394367754	0.15222396	0.132319808	0.164121673	0.418388367	0.77473861	0.764798284	0.487275869	0.177925423	0.038854882	0.183213234	0.036507685	0.590220928	0.128331304
0.176191062	0.719850838	0.013062478	0.282402486	0.313955218	0.886251986	0.099512175	0.533116102	0.199363574	0.542326808	0.150610283	0.526183784	0.617304444	0.290017039	0.537186384	0.343226045	0.408424795	0.09739548	0.361813188	0.51954782	0.462617099	0.102909222	1	0.886176765	0.67929697	0.694433987	0.798572063	0.342935294	0.817470849	0.610377073	0.822619557	0.217053071	0.388997644	0.733821392	0.283489048	0.416627139	0.252870917	0.442124039	0.303166896	0.057657894	0.963466465	0.584512115	0.287205368	0.345855415	0.019285785	0.066354647	0.109577075	0.05535835	0.559482276	0.215154171
0.38188836	0.249096394	0.09043932	0.525224745	0.348374456	0.393280774	0.482522577	0.802627802	0.587706268	0.70597893	0.097722687	0.517217577	0.526417315	0.035226073	0.224979162	0.212398171	0.298113465	0.214183509	0.395766556	0.049873881	0.524458349	0.052435819	0.359532237	0.782716095	0.580957949	0.722141027	0.503490746	0.386507332	0.181280285	0.566191375	0.653835177	0.027383076	0.651252568	0.647823632	0.259493589	0.682825744	0.178612262	0.161037832	0.375063807	0.108533673	0.257150292	0.40687114	0.566377997	0.183461785	0.428273201	0.048812643	0.177598298	0.12102925	0.927820146	0.296882659
0.177085653	0.288116515	0.149174705	0.556244373	0.380057037	0.801214635	0.242335379	0.636898696	0.653158963	0.333406985	0.306447089	0.419694811	0.638470769	0.319375485	0.195789739	0.035744525	0.369728774	1	0.470607489	0.532435834	0.860097289	0.045806833	0.072293416	0.221702516	0.807339013	1	0.591103673	0.215653226	1	0.24258858	0.618936241	0.329266101	0.40565604	0.345997661	0.568247795	1	0.616842568	0.427559167	0.075483777	0.02920161	0.393721133	0.796393454	0.270724624	0.314050674	0.594295204	0.733503342	0.173322394	0.145991102	0.553022146	0.265939355
0.161004975	0.94900471	0.698039353	1	0.69060415	0.372942388	0.147448182	0.003832591	0.483341604	0.58545059	0.077144437	0.864334702	0.136358798	0.728225291	0.160739496	0.025718559	0.196400166	0.402093709	0.393625855	0.10519857	0.543193281	0.993080199	0.282618791	0.465583593	0.291457862	1	0.508368611	0.262400627	1	0.422270328	0.732165754	0.088420689	0.423415571	0.088226765	0.040343724	0.593037903	0.80125159	0.170064539	0.265164614	0.004162278	0.191760182	0.760119736	0.563482046	0.337103754	0.67502296	0.300448984	0.509742737	0.340788156	0.379602104	0.276910186
0.151460975	0.933574975	0.368241549	0.201986119	0.312971294	0.344927549	0.674761593	0.054342389	0.475498945	0.134373769	0.039832398	0.392677158	0.501539588	0.077227816	0.639410496	0.049197778	0.549585342	0.186091647	0.46593529	0.191021487	0.364616454	0.476019174	0.155380487	0.418934047	0.205577418	1	0.55773598	0.128779024	0.97960788	0.487039387	0.315789342	0.25095883	0.815637171	0.142233908	0.111187719	0.827620625	0.829856217	0.27668038	0.360280216	0.403806031	0.423126191	0.795983851	0.235554338	1	0.738597274	0.615013838	0.402558446	0.101942748	0.140932113	0.614823878
0.487066925	0.855444252	0.450273961	0.291032851	0.320133924	0.765435278	0.056927633	0.298640519	0.522975326	0.217726618	0.151897296	0.229491562	0.078001618	0.624218047	0.207283765	0.073184483	0.31321159	1	0.513559937	0.670834184	0.422014475	0.419531882	0.094461508	0.797765553	0.395940274	1	0.493315846	0.156458616	0.358006328	0.112866394	0.820448756	0.316589057	0.208879769	0.863967955	0.309038669	0.388343424	0.596228182	0.76102972	0.327975154	0.110289887	0.567772567	0.555732429	0.463334799	0.181620061	0.476748616	0.854289234	0.398747355	0.038551949	0.322586119	0.260553867
0.472855508	0.851814866	1	0.200575531	0.413950682	0.878356695	0.9530316	0.812675953	0.74920857	0.720537484	0.295569599	0.292549729	0.023749072	0.102089554	0.466753781	0.016527142	0.257570416	0.092890196	0.529725909	0.119496152	0.528372347	0.939779878	0.465861708	0.351071775	0.191632777	0.373891443	0.208477065	0.48535791	0.510592699	0.594073951	0.700373769	0.500551283	0.906562924	0.332238287	0.833869517	0.627778113	0.650997341	0.353084952	0.11697714	0.200918838	0.4454799	0.673637569	0.398247629	0.653831184	0.631646991	0.458159417	0.325708598	0.858230054	0.914068997	0.257078141
0.293244064	0.769478917	0.093857735	0.136147678	0.431947112	0.330629468	1	0.685611606	0.751079977	0.33015117	0.255057395	0.205497593	0.575752616	0.192595854	0.141963094	0.027453119	0.342576176	0.161062494	0.061301604	0.602736235	0.555453241	0.974017978	0.346741676	0.451776057	0.559396088	0.260341346	0.708389223	0.15013659	1	0.155030057	0.471525699	0.065035395	0.396160513	0.23248145	0.158380687	0.198756769	0.305764139	0.161314949	0.057852648	0.130923897	0.55234468	0.775467992	0.495438159	0.031621788	0.503014266	0.20911476	0.167038932	0.056239095	0.184003115	0.03280646
0.238326341	0.756570339	0.21446979	0.041286714	0.7340042	0.956493318	1	0.612698376	0.474586636	0.415353864	0.139606029	0.369273365	0.362237692	0.099199362	0.235277876	0.030405048	0.07596682	0.563420594	0.636693656	0.012103975	0.262720048	0.496745527	0.9512887	0.893718839	0.22469303	0.647901237	0.748346448	0.40126279	0.628802776	0.192392588	0.667120814	0.510273039	0.133578479	0.377005458	0.599722266	0.209560961	0.705948174	0.057527341	0.142842084	0.098739944	0.459910005	0.609482348	0.140326053	0.171279281	0.615011275	0.728438675	0.251764327	0.058825027	0.569517851	0.049482401
0.144390732	0.766153276	0.462368339	0.661652207	0.33033061	0.816076338	0.047529999	0.768310726	0.583959818	0.610153258	0.164042443	0.268726289	0.355469346	0.612785637	0.47427851	0.090930551	0.799107909	0.596268177	0.181789771	0.242149755	0.960834801	0.533850074	0.284793735	0.578019857	0.395887136	0.748616755	0.846544564	0.648901939	1	0.094711006	0.637232304	0.359899104	0.042882193	0.379404068	0.567810118	0.138540447	0.883602738	0.073420689	0.030493917	0.007466295	0.354242206	0.790588915	0.899268031	0.24854514	1	0.635287464	0.23452273	0.007427514	0.358472019	0.680588126
0.329228103	0.646706104	0.247087061	0.063480236	0.377794683	0.275604159	0.178107873	0.183281019	0.498624146	0.054514784	0.607262194	0.30626452	0.816370487	0.423133433	0.495889306	0.588438034	0.312647641	0.158936188	0.038491383	0.008460473	0.543334723	0.435408056	0.789057851	0.687780917	0.396701783	0.264888138	0.584714293	0.501104474	1	0.213367507	0.135977313	0.01260735	0.142300949	0.556388617	1	0.069149755	0.357182711	0.139388949	0.292281717	0.32665801	0.532652318	0.24002552	0.735520124	0.172198832	0.275255114	0.191604182	0.238708019	0.008310745	0.353767246	0.702272832
0.452790618	0.130190983	0.166773319	0.355794013	0.36410597	0.955476224	0.044911072	0.191568285	0.12317954	0.562055171	0.347937286	0.170693368	0.257344365	1	0.624558389	0.483457059	0.062259562	0.195538059	0.188786015	0.399461657	0.326691389	0.728696227	0.622614741	0.788146257	0.341339588	0.308218032	0.262601644	0.403588027	1	0.482201844	0.358370334	0.504687071	0.085396796	0.237598598	0.227780133	0.235515118	0.274906158	0.13967894	0.166433051	0.024171127	0.227230325	0.320672154	0.186169595	0.299732417	0.17818597	0.227584839	0.460790485	0.151562601	0.696985304	0.258485675
0.801516593	0.329197824	0.048813179	0.099608846	0.722723365	0.912853301	0.05169668	1	0.776795268	0.179514796	0.250804305	0.311908394	0.320480049	0.043908942	0.286119252	0.519621909	0.284870356	0.190364107	0.774238348	0.013417435	0.628578663	0.003306215	0.325317472	0.623912394	0.066106044	0.31193912	0.972896993	0.208822906	0.970637739	0.472266376	0.180272549	0.269073278	0.380299896	0.60817188	0.55607605	0.063907348	0.323129624	0.024842406	0.24844496	0.168300644	0.340240806	0.604657829	0.14417316	0.582691491	0.396487445	0.54460746	0.161046192	0.450850785	0.254894614	0.32460928
0.061951648	0.812314987	0.193801165	0.425400376	0.323738426	0.26000005	0.157865271	0.843801856	0.067299575	0.517868221	0.215284675	0.297832161	0.226800174	0.16748549	0.464041024	0.221867755	0.413731247	0.31825158	0.560978055	0.71540904	0.616021931	0.051060688	0.537154973	0.385679245	0.431511372	0.246625841	0.747983992	0.088514902	1	0.551492751	0.339206934	0.170125604	0.109495871	0.228451028	0.723630965	0.118884861	1	0.428525418	0.516576588	0.291698754	0.175834596	0.849102736	0.479715019	0.235687479	0.558467925	0.531455934	0.202673227	0.063939467	0.556177437	0.195189223
0.209640771	0.967778325	0.549560308	0.374011755	0.357790589	0.618102491	0.564271629	0.77474153	0.902131438	0.190455943	0.021772394	0.514383376	0.377654493	0.091064103	0.496790618	0.156436741	0.322454631	0.202148363	0.414553642	0.599655807	0.054132834	0.719175518	0.296705306	1	0.447235674	0.364761233	0.347020298	0.332165658	1	0.578196049	1	0.317768335	0.265304416	0.56297946	0.356149048	0.304344445	0.656387568	0.795006871	0.672274828	0.060727298	0.481104642	0.190737814	0.387155861	0.170002609	0.558575869	1	0.022931082	1	0.335559636	0.562788188
0.572647035	0.51491636	0.121804334	0.120744005	0.832816601	0.839538395	0.040704031	0.664428592	0.769951463	0.498129517	0.117900774	0.710107267	0.154098839	0.134381562	0.348661959	0.233085811	0.297852635	0.323002756	0.5742805	0.494441479	0.034651145	0.070271239	0.748185933	0.897229135	0.262063354	0.332979411	0.54184407	0.340256125	1	0.353308082	0.427224874	0.435279876	0.245862037	0.745678604	0.634860694	0.415662825	0.366715729	0.144166753	0.157577917	1	0.210863322	0.676835656	0.07733079	0.255252421	0.735848665	0.038307451	0.087257773	0.636383116	0.947021067	0.034734182
0.330821127	0.5040434	0.171814576	0.648932576	0.234854087	0.983775079	0.305276096	0.827364981	0.370174974	0.108432308	0.553795099	0.778112173	0.011989692	0.098718695	0.28756085	0.43107149	0.40397653	0.346067995	0.337939411	0.466387391	0.289689779	0.214631066	0.68451494	0.43281737	0.56266582	0.889778614	0.52547574	0.192910224	1	0.642386317	0.355335355	0.134958535	0.15060702	0.556803167	0.520263255	0.135032207	0.484704465	0.11035198	0.302315176	0.13366051	0.275073856	0.500483692	1	0.107708365	0.690627337	0.014598864	0.219682872	0.142230734	0.713642478	0.380338013
[truncated: 1,694 more columns]
