# Supplementary material for: Music-induced emotion flow modeling by ENMI Network
Source: PLoS One. 2024 Oct 21;19(10):e0297712. doi: 10.1371/journal.pone.0297712 (PMC11493256; doi:10.1371/journal.pone.0297712)
Supplement: S1 File — (ZIP) [file pone.0297712.s001.zip › minimal dataset/DEAM dataset/Music features/chroma_dim_10.csv]

2.mp3	3.mp3	4.mp3	5.mp3	7.mp3	8.mp3	10.mp3	12.mp3	13.mp3	17.mp3	18.mp3	19.mp3	20.mp3	21.mp3	22.mp3	24.mp3	25.mp3	31.mp3	32.mp3	35.mp3	37.mp3	39.mp3	40.mp3	41.mp3	42.mp3	43.mp3	44.mp3	45.mp3	46.mp3	47.mp3	48.mp3	49.mp3	50.mp3	51.mp3	52.mp3	53.mp3	54.mp3	55.mp3	56.mp3	58.mp3	59.mp3	60.mp3	62.mp3	64.mp3	65.mp3	67.mp3	68.mp3	69.mp3	70.mp3	71.mp3
0.781165957	0.567075014	0.385808617	0.906890929	0.912765682	0.071380496	0.056483142	0.231819138	0.541546345	0.827504992	0.50134933	0.951426566	0.229374751	0.35340184	0.692889571	0.519549906	0.666103363	0.620492816	0.569194913	0.285871506	0.632341325	1	0.619977534	0.589512706	0.788863659	0.484831244	0.462422341	0.465287864	0.720173955	0.895560443	0.950970948	0.5663656	0.675922275	1	0.500458121	0.180960506	0.536226332	0.345818579	0.359580785	0.744012594	0.610170662	0.445335656	0.766934693	1	0.375190139	0.867755771	0.360595316	0.628867984	0.707531035	0.331144631
0.112500891	0.945705116	0.703221262	1	0.904520929	0.046567284	0.154384762	0.059148911	0.684938908	1	0.231928006	0.19114019	0.022827314	0.158231407	0.526563466	1	0.500543773	0.039350379	0.138127089	0.118507929	0.993644655	0.083285473	0.395822048	0.307956278	0.694558382	0.35450241	0.248047397	0.477610588	1	0.609418988	0.673229635	0.477870405	0.246708021	0.917515635	0.244919181	0.066545032	0.722843111	0.092796504	1	0.482688338	0.060369253	0.264163226	0.52558732	0.577262342	0.087573081	0.125855356	0.381650478	0.718637109	0.215973228	0.105253689
0.078006946	0.942528605	0.844993472	0.575042248	0.175947487	0.776376963	0.029210167	0.616974652	0.702521682	0.010388844	1	0.622353733	0.660063803	0.132819682	0.476872116	0.140958443	0.466713637	0.002938946	0.050348833	0.160348147	0.507802963	0.363410681	0.419856459	0.357281417	0.804572165	0.395851523	0.330121249	0.938270509	0.478805065	0.797651827	0.908446372	0.126079187	0.546848118	0.531497359	0.968170941	0.565610528	0.920000076	0.941049874	1	0.525756419	0.203537866	0.258237422	0.154350027	0.648101747	0.744967282	0.938006699	0.412183791	0.697084486	0.806639433	0.244929641
0.08607769	0.788386822	0.297506601	0.041578505	0.664645135	0.097703069	0.103697509	0.367668539	0.061422672	1	0.495932907	0.118695982	0.036658533	0.084424086	0.743664682	0.089019053	0.468149871	0.601037741	0.013292833	0.008900562	0.426981121	0.09810777	0.500340879	0.19229655	0.918248534	0.258609235	0.039888587	0.849226058	0.028200906	0.402719885	0.254964083	0.266701102	0.611078203	0.412452281	0.142429337	0.291984737	0.495803863	0.18997705	0.954087019	0.547397852	0.204427019	0.540143728	0.094957262	0.754215896	0.973802388	0.019305585	1	0.699577689	0.762622297	0.575997174
0.092731155	0.748521566	0.812047064	0.063451618	0.371455282	0.20215635	0.133709595	0.12028072	0.979983211	1	0.393886447	0.577296615	0.599740386	0.183131769	0.722190619	0.112198971	0.202414408	1	0.178542733	0.125482261	0.54728812	0.577234089	0.02870491	0.120602041	0.506522536	0.404226869	0.157753274	0.367718518	0.060751334	0.121488608	0.358231843	0.082932338	0.846503973	0.581382811	0.621917069	0.099533319	0.35093835	0.075740829	0.333405554	0.543570817	0.600339472	0.192806453	0.084112845	0.245005891	0.19853653	1	1	0.450205714	0.847577512	0.115629658
0.169806689	0.807172835	0.725324512	0.804998755	0.5765571	0.749662817	0.367999285	0.049289633	0.837454855	0.026854197	0.169314265	0.299240708	1	0.12327721	0.601463318	0.111680247	0.468447864	0.269394219	0.122674219	0.001630905	0.690046787	0.079583503	0.078949071	0.245663121	0.219825357	0.554940939	0.220354825	0.26429981	0.389849603	0.720251977	0.097608916	0.2737782	0.039351113	0.289902717	0.874126017	0.0529107	0.437747329	1	1	0.649974346	0.521771669	0.524338424	0.11847762	0.358033806	0.096846968	0.507641792	1	0.174651384	0.622613251	0.754229546
0.52358979	0.699754834	0.565637469	0.259141386	0.724169433	0.034979381	0.445410669	0.112483032	0.755715668	0.112050794	0.801468968	0.412497342	0.22450152	0.173389152	0.299596548	0.256885707	0.719341218	0.789266884	0.591556907	0.001608267	1	0.261081874	0.268786371	0.277443796	0.464571416	0.536473095	0.042191457	0.33678624	0.127253711	0.618150353	0.990162373	0.145936444	0.237241119	0.275511771	0.624215007	0.054975089	0.606689215	0.153761104	0.516639769	0.066282988	0.13063924	0.67427206	0.331517011	0.179914892	0.597030818	0.196900278	0.580182552	0.131540805	0.268475503	0.185535133
0.078639716	0.692772448	0.739291549	0.231212676	0.656141281	0.862273693	0.267499059	0.110848323	0.100607231	0.028857611	0.709176898	0.188439503	0.840929985	0.743823946	0.980254412	0.146810323	0.332290769	0.717185616	0.17172046	0.075454675	0.629619777	0.096169129	0.725952625	0.320939541	0.381443292	0.388243824	0.101755112	1	0.053908277	0.193659857	0.644842923	0.037501238	0.512265146	0.447585255	0.099807091	0.212115914	0.120253973	0.034449629	1	0.652111411	0.211358547	0.893305004	0.27764529	0.1198131	0.234769329	0.801327944	0.896427929	0.58141011	0.372882068	0.323789626
0.493405581	0.607195437	0.710423052	0.224318191	0.211503148	0.781262457	0.614730418	0.154771477	0.182609245	0.162686437	0.079653241	0.540235162	0.930341244	1	0.788435459	1	0.510212719	0.768427789	0.098094054	0.025782624	0.635672152	0.134653077	0.355577111	0.527522862	0.326692313	0.333537757	0.115498394	0.357980281	1	0.706325889	0.749444246	0.124685757	0.605847478	0.235445678	0.442407042	0.298497587	0.431367397	1	1	0.701544523	0.131253883	0.530924857	0.462146521	0.429035485	0.797277272	0.35786742	1	0.436437398	0.431937724	0.367984742
0.319711298	0.582466662	0.249102309	0.619713247	0.383880436	0.063142926	0.700224578	0.382371038	0.121466972	0.730870068	0.18130973	1	0.559078217	0.11088641	0.231171042	0.511766672	0.379002988	0.227511629	0.167694479	0.162111998	0.297849953	0.023783274	0.324405789	0.731464386	0.685015321	0.634743392	0.032464743	0.498642296	0.184455886	0.828084707	0.161007643	0.23801291	0.83715409	0.197694957	0.789798439	0.239682272	0.358805805	0.162948757	0.420181513	0.9927091	0.281562835	0.387569398	0.235843077	0.198017359	0.620807409	0.545489907	1	0.087139495	0.381051272	0.064802878
0.375825197	0.601655006	0.618882596	0.053780943	0.651330829	0.514233947	0.688362837	0.657055497	0.379510462	0.357380331	0.205162808	1	0.58823061	1	0.777619421	1	0.36874032	0.083493985	0.530244827	0.068972871	0.180952787	0.317029536	0.908674181	0.320698142	0.713882923	0.408805817	1	0.842663467	0.276297092	0.175769359	0.714888215	0.028304065	0.646285832	0.531273305	0.288426399	0.179690257	0.308453053	0.178747967	1	0.736916065	0.693001807	0.705360234	0.099207394	0.365144461	0.268872052	0.763673365	1	0.465863585	0.653806388	0.181595474
0.875020504	0.998579144	0.633324862	0.235397831	0.49389109	0.252544671	1	0.493550092	0.193099111	0.142578721	0.096387245	0.692170501	0.688892782	0.204001606	0.561770558	0.086205609	0.449537426	0.326615751	0.133690923	0.239842162	0.720857561	0.134119824	0.838965178	0.446775317	0.622829556	0.365745842	0.789163649	0.365219355	0.150891587	0.837879658	0.546595216	0.062723473	0.880041778	0.088302702	0.164267227	0.137752503	0.615833163	0.256479114	0.405080885	0.785053611	0.117224284	0.864904404	0.081376024	0.1275841	0.379318744	0.045875646	0.286893696	0.375335246	0.351678908	0.357235312
0.823574305	0.816046655	0.827405751	0.391703367	0.667482078	0.741577208	0.453237981	0.356529295	0.531427264	0.189976439	0.473131239	0.922363698	0.624360502	0.16765146	0.761065006	0.175259933	0.186840639	0.107981957	0.171759292	1	0.737509131	0.176109061	0.27159664	0.448386282	0.529361248	1	0.068598352	0.905887723	0.417284489	0.417334825	0.501411319	0.542588413	1	0.395855963	0.085301228	0.29225564	0.798795044	0.236651078	0.251176208	0.927412271	0.14840582	0.469743937	0.196669593	0.123944439	0.631820321	0.211205557	0.572214186	0.391627789	0.390326291	0.160712138
0.93776834	0.593634903	0.757704794	0.496703893	0.585605264	0.343191594	0.010258682	0.253947526	0.245128185	1	0.482030958	0.539436579	0.041781034	0.989186287	1	0.149279684	0.415132284	0.240546763	0.461834282	0.879784286	0.730302036	0.023086281	0.173624858	0.213093713	0.69325608	0.849107623	0.156012282	0.349532545	0.01592621	0.3514117	0.402606755	0.281738639	1	0.716455579	0.256415516	0.255400896	0.804196596	0.153093502	0.049252585	0.828920186	0.174072668	0.318711758	0.181873277	0.144742414	0.350833505	0.551040292	0.424280763	1	0.286414891	0.159542561
0.519143879	0.243477911	0.38648513	0.074251518	0.590797484	0.762244761	0.353597492	0.374311507	0.620144904	0.398237288	0.551482916	0.909760654	0.142996281	1	0.861667156	0.938662529	0.847414255	0.183453858	0.070529886	0.040670503	0.731246471	0.281971902	0.06345962	0.41336298	0.788149893	0.757829726	0.555959225	0.331680804	0.162497029	0.78903234	0.489002109	0.348510653	0.073625468	0.704571068	0.194336131	0.586453378	0.693718791	0.454431981	0.350213647	0.721290231	0.217279524	0.25319773	0.084445424	0.757256866	0.882151961	0.725845039	1	0.212964684	0.18847765	0.389362842
0.649610937	0.238276497	0.601023018	0.126558214	0.246539593	0.891667783	1	0.816112041	0.202035397	0.053278834	0.557820261	0.775561869	0.491750687	1	0.248471767	0.420700908	0.562535703	0.552460194	0.387850761	0.566771507	0.879764974	0.162012845	0.085227631	0.207370892	0.916163862	0.722478867	0.080707811	0.156244844	0.974147677	0.787067175	0.438754439	0.313622594	1	1	0.636246324	0.337404191	0.940786004	0.215632573	0.206871524	0.864071846	0.152311981	0.533059597	0.143690154	0.933708251	0.456090391	0.604491472	1	0.608663499	0.644531846	0.465592325
0.871160805	0.628535867	0.70447576	0.152539909	0.835232675	0.8170169	0.498407751	1	0.241980463	0.05592294	0.509539962	0.663152277	0.680337489	1	0.430813819	0.158269599	0.591552079	0.27630806	0.02014483	0.170440674	0.42287603	0.43261531	0.017169431	0.522446156	0.710043669	0.514133632	1	0.564370275	0.301838726	0.881841242	0.396392792	0.106933482	0.166720361	0.677131414	0.706775427	0.197764307	0.925100863	0.742521703	0.139668211	0.700114608	0.211835295	1	0.021312561	0.714504778	0.30720523	1	0.667802632	0.170379639	0.712012827	0.196671262
0.274626762	0.722886801	0.674211204	0.118699238	0.871391118	0.867561162	0.078304626	0.370869309	0.302555442	1	0.409306645	0.477236301	0.846848249	0.944420993	0.895194232	0.033400264	0.741811872	1	0.656471729	0.360538304	0.070774965	0.171647325	0.275526464	0.164678454	1	0.668035507	1	0.136226475	0.337462395	0.671798348	0.64400804	0.108068049	0.891344011	0.705148637	0.576858044	0.315129638	0.957911015	0.399680823	0.467807531	0.913977563	0.156600386	0.785644352	0.755750775	0.496694863	0.066380158	0.578749061	0.462408036	0.155378431	0.560755491	0.247024238
0.307267249	0.327174425	0.437643766	0.443726212	0.227985069	0.586329699	0.029298721	0.450782031	0.255655766	0.003595423	0.433050364	0.672473013	0.165241435	1	0.419600874	0.034241732	0.625723422	0.245702833	0.691652238	0.015595173	0.302545488	0.229637936	0.308761805	0.870580554	1	0.558055699	0.158949152	0.108272165	0.376020819	0.683377087	0.623751938	0.365096986	0.947777092	0.830517411	0.496901572	1	0.805486441	0.077444203	0.995820701	0.961634278	0.549273133	0.650021076	0.372082114	0.209062159	0.152053371	0.509220243	0.810723007	0.222469121	0.502061963	0.38100329
0.204129934	0.611204147	0.802625537	0.308980733	0.532222331	0.597613037	0.019534981	0.368235022	0.776944935	0.076463282	0.417431444	0.567427933	0.126759708	0.689977586	0.900610209	0.518691897	0.304151237	0.862475812	0.399723113	0.05787681	0.216624022	0.043334953	0.632701874	0.448931843	0.379730403	0.53289938	0.233151138	0.077206485	0.044495955	0.977137089	0.365181357	0.202897176	0.14119713	0.166772127	0.11654254	0.470210731	0.750775158	0.237635598	1	0.048196848	0.404052526	0.794422269	1	0.433702499	0.585576952	0.53951627	1	0.80022645	0.620615423	0.278867692
0.730291665	0.508986115	0.677277684	1	0.251890987	0.757160068	0.018819287	0.068501689	0.269990832	1	0.196197033	0.691382527	0.510792494	0.203503311	1	0.50101006	0.202166677	0.792311549	0.137651503	0.031327728	0.113308519	0.401987761	0.798219979	0.447906852	0.465686202	0.557876289	0.092163615	0.269400865	0.573834896	0.755267322	1	0.239552662	0.836336493	0.211522371	0.233688444	0.382837385	0.632683456	0.025107574	0.759471655	0.035685506	0.147013426	0.34169364	0.180543751	0.048841108	0.430284023	1	1	1	0.409076452	0.188971147
0.225007981	0.955571592	1	0.421784848	0.337192476	0.781839609	0.207629904	0.385964423	0.971702754	0.171799585	0.056646805	0.790685952	0.84110105	0.591300547	0.333962679	0.784174263	0.207884163	0.487205833	0.095567912	0.023694603	0.798817277	0.077538714	0.726984501	0.549913943	0.684825242	0.460222036	1	0.064632602	0.246425167	0.202550888	0.314357549	0.687995136	0.273061693	0.559236705	0.19987914	0.385074079	0.490132749	0.076875702	0.362772524	0.039162431	0.333864599	0.416517377	0.093898691	0.602258444	0.072832413	0.422615379	0.159106895	0.042983145	0.076604895	0.320756763
0.375807405	0.758298278	0.681371152	0.360992312	0.631330311	0.557637095	0.030716222	0.908739984	0.96359092	0.54092747	0.8555125	0.589350164	0.850672424	1	1	0.018837001	0.280063689	0.224283233	0.252809674	1	0.88756156	0.425531089	0.158818498	0.099096	0.522321522	0.649769306	0.21654284	0.158177227	0.005284568	0.926030695	0.178362995	0.41846025	0.547024608	0.123862214	0.475389004	0.290396541	0.804571152	0.085761487	1	0.024846504	0.185313821	0.522435427	0.191370547	0.915437639	0.032545716	0.837546706	0.602089405	0.136116639	0.455760926	0.333482802
1	0.865792036	0.284992665	0.065370344	0.654819608	0.105924301	0.055348061	0.339298517	0.390347391	0.201639026	0.162010252	0.386156499	0.152326137	1	0.486041605	0.089587122	0.509401739	0.794878542	0.154017836	0.003057885	0.860582292	0.069905661	0.676042557	0.563513398	0.962089539	0.917339444	0.397574961	0.029945152	1	0.986759663	0.720631301	0.352978379	0.686076105	0.142109066	0.304351985	0.44524619	0.35128063	0.410611898	0.225248605	0.625826001	0.242581382	0.552591383	0.142707869	0.774356306	0.164406329	0.957738221	0.79613924	0.71614635	0.215730399	0.37650609
0.803029835	0.749569535	0.678226352	0.026947374	0.185229823	0.860140145	0.019826425	0.544840574	0.274414688	0.191703618	0.579214454	1	0.497697413	1	0.785684645	0.402155578	0.473543733	0.276463091	0.226418406	0.041949533	0.395970911	0.057974961	0.045957737	0.513349175	0.471828759	0.441253096	0.104652904	0.091413617	1	0.152198732	0.235701069	0.17120859	0.879451632	0.362795264	0.322661459	0.281536847	0.681326568	0.630836546	0.235020742	0.074009173	0.78902036	0.770326972	0.25049141	0.219547048	0.689364254	0.293123424	1	0.495766401	0.489257157	0.146852508
0.839851379	0.803762794	0.339639395	0.076761484	0.359731704	0.704136491	0.026190164	0.161126018	0.156935886	0.10287644	0.321523517	0.549278736	0.713018417	0.848605454	0.388840616	0.34588781	0.135463685	0.240810543	0.271007121	0.135730371	0.752481103	0.161606014	0.05360093	0.307094246	0.712752998	0.575957	0.27749908	0.32184875	0.775461197	0.313887179	0.263146043	0.225886092	0.637808859	0.225025088	0.045286205	0.373986125	0.201542005	0.213707283	0.152059451	0.200984791	0.313759089	0.988442779	0.242341608	0.469328612	0.211105496	0.725549161	0.201404721	0.279846251	0.7799595	0.163614258
0.657754719	0.666892767	0.211912945	0.003943052	0.419490337	0.669687629	0.903737903	0.482443243	0.896361351	0.089628458	0.318170458	0.867875397	0.95008564	0.536133289	1	0.326188952	0.145837113	0.514635503	1	0.067412272	0.530439973	0.265740901	0.226082101	0.158444718	0.492697805	0.452307165	0.141492188	0.151618317	0.612854123	0.442696154	0.129225865	0.368440181	0.958153725	0.347397715	0.41506803	0.470903128	0.507166982	1	0.429495484	0.144212767	0.153738335	0.06676387	0.042753246	0.398635596	0.076561451	1	0.709661305	0.380599082	0.215051264	0.379246533
0.372250557	0.739854157	0.786596179	0.244232327	0.673148513	0.736130893	0.438636124	0.558888853	0.872186422	0.48722747	0.965064347	0.836530209	0.762842953	0.192495912	0.881621599	0.078998908	0.637603223	0.895916224	0.71925658	0.133654401	0.07357499	0.028293801	0.513830841	0.352194548	0.770606756	0.847550809	0.9683038	0.409531504	0.041688532	0.430170268	0.580283046	0.136330068	0.474153876	0.392835617	0.055305056	0.133052334	0.521086633	0.420850456	1	0.108954929	0.919341981	0.197655186	0.095138095	0.529025674	0.191275731	0.319982767	0.658211529	0.653922439	0.096574262	0.22782509
0.920267999	0.676318228	0.649202108	0.375889689	0.300301075	0.41202268	1	0.173078746	1	0.28281045	0.520878494	0.870096803	0.433391392	0.364331812	0.63210988	0.029949483	0.80864954	0.661622584	0.217646241	1	0.732690632	0.056248181	0.66867137	0.59887898	0.368715346	0.350869924	0.266353071	0.109864853	0.036869079	0.163050309	0.538956761	0.048939943	0.467278332	0.22564438	0.242502883	0.247739285	0.389807522	1	0.491653472	0.035146914	0.345120132	0.980012894	0.160483673	0.272978783	0.076923288	0.5263412	0.778110266	0.682482421	0.357175857	0.250006109
1	0.610499024	0.631091535	0.113131285	0.173779607	1	0.384894669	0.501121938	0.072300173	0.451804876	0.237872526	0.394350737	0.012724522	0.341126055	0.723334551	0.49017179	0.808253229	0.167755112	0.133596241	0.270577163	0.95186168	0.447335511	0.294543147	0.849325478	0.818151653	0.371485561	0.141777307	0.1212672	0.154138833	0.481221378	0.854600906	0.118312933	0.546193898	0.475085586	0.776468575	0.250098467	0.314560205	1	1	0.432456464	0.344737858	0.762621999	0.059082489	0.79668057	0.017505692	0.927538216	1	0.961350858	0.175866917	0.243670747
0.740305603	0.540546656	0.259726465	0.102693789	0.690509021	1	0.575519562	0.190539047	0.280725896	0.237162396	0.110512801	0.084762648	0.865612388	0.219277754	0.579623878	0.529029727	0.24940148	0.764707625	0.163397416	0.015370173	0.388705701	0.027005667	0.182978466	0.404087991	0.642952442	0.28979528	0.601588011	0.931536615	0.069073506	0.211007804	0.568276346	0.20218417	0.942433655	0.715411007	0.711199939	0.270387322	0.291912675	0.493922025	1	0.03364253	0.507178783	0.273764044	0.107518032	0.128777027	0.903658509	0.557164729	0.293148756	0.39656961	0.328710049	0.624549747
0.867581606	0.593948543	0.377780557	0.447944611	0.648871601	1	0.108210288	0.339616328	0.028084988	1	0.190427437	0.224847868	0.720090806	1	0.540431619	0.519275784	0.820771098	0.460459858	0.103245787	0.563375413	1	0.104904212	0.420333654	0.521685064	0.395022511	0.674790263	0.454061925	0.892737985	0.070618533	0.436803907	0.563260496	0.032306995	0.236145318	0.620993674	0.257295638	0.492514879	0.10731741	0.294422209	0.600732565	0.196199387	0.465676755	0.210578069	0.063849755	0.317201197	0.418998897	0.718852162	1	0.525006711	0.691222429	0.515120447
0.864470184	0.762922943	0.810217083	0.217172295	0.294005543	0.594857156	1	0.815112233	0.222819	0.649914086	0.646030068	0.116298497	0.293466121	1	0.803374231	0.162088796	0.569950223	0.518715918	0.062949263	0.231849208	0.471820563	0.344593525	0.775180817	0.226977706	0.880712211	0.292163223	0.67531538	0.975527704	0.834578216	0.742032051	0.139285922	0.110520244	0.443438351	0.427131653	0.789016187	0.45206815	0.198069632	0.576109767	0.213846311	0.152961344	0.657110155	0.595146656	0.089020021	0.644820094	0.112483613	0.27276808	0.193627372	0.275193304	0.858541191	0.507774055
0.494780034	0.400448918	0.943247676	0.082355551	0.312885195	1	0.195438534	0.7301898	0.161291838	0.407429725	0.329059631	0.148631349	0.130834043	0.198868215	0.673810959	0.015473793	0.452474385	0.634434521	0.075245604	0.357341379	0.264006019	0.397451669	1	0.487971902	1	0.404536575	0.194364414	0.901175559	0.495409131	0.592903674	0.90680021	0.255826831	0.615163207	0.314551443	0.321275264	0.388758004	0.655645549	0.283444345	0.965883613	0.097872995	0.049395312	0.685663223	0.429438472	0.480424613	0.492512494	0.469115287	1	0.259649932	0.721640646	0.315587759
0.9750247	0.328422338	0.595741153	0.34382093	0.441999167	0.82043159	0.14905785	0.521976888	0.757310152	0.524990559	0.43107146	0.776405931	0.872771859	1	0.740534723	0.022285324	0.427435011	0.610470593	0.156154364	0.021261415	0.377161413	0.494625449	0.744609356	0.09708064	0.617514253	0.355626673	0.296090662	0.336247444	0.700824082	0.529279292	0.343838781	0.423611939	0.809726536	0.330327779	0.191335529	0.572525501	0.88036567	0.296784192	0.289516032	0.057850853	0.12794283	0.34804818	0.348710716	0.932042241	0.513567746	0.769927025	0.988644838	0.568114817	0.581619263	0.22091268
0.268079579	0.599719584	0.711761177	0.332805246	0.643499494	1	0.448849946	1	0.135742664	0.213011876	0.310690939	0.236142695	0.468002349	0.509695649	0.569764912	0.021951212	0.704377651	0.866333723	0.248924509	0.014274326	0.086483113	0.585764527	0.208541662	0.661944568	0.721758008	0.512092471	0.920296073	0.638496935	0.335098147	0.568467557	0.447673917	0.252253532	0.652401686	0.574399114	0.382659197	0.347211868	0.880534887	0.244541124	0.448080033	0.448724985	0.580042303	0.694993317	0.970423698	0.676718473	0.517316759	1	0.652538061	0.174505964	1	0.328682303
0.43317613	0.651535869	0.235850543	0.498583436	0.199471414	1	0.626530826	1	0.365851045	0.308120847	0.661526561	0.524525642	0.690506399	0.418638945	0.456643522	0.267774642	0.864883363	0.200548694	0.045078944	0.032480288	0.366808921	0.252141565	0.186659813	0.362570524	0.401606232	0.383437127	0.920767426	0.258561194	0.091294631	0.475939363	0.79781723	0.232409686	0.900721252	0.340831459	0.525734425	0.142194346	0.85925734	0.036076449	0.912939668	0.009303691	0.389932543	0.364038765	0.16763404	0.266349345	0.478946447	0.462113827	0.396016508	0.282672167	0.436810255	0.35571894
0.981176853	0.770960987	0.071317613	0.148434624	0.412074	0.514988363	0.419021368	0.397219568	0.674916565	0.227880836	0.300947398	0.674215138	0.477776468	0.378151119	0.824253142	0.124738276	0.508703589	0.436676264	0.032321785	0.28853175	0.650812089	0.54461962	0.059480555	0.307071686	0.512352049	0.366508573	1	0.966820717	0.079259634	0.807029605	1	0.125424534	0.451775968	0.323433101	0.183549315	0.07696031	0.909271657	0.302903801	0.227552861	0.337950587	0.867966831	0.239233404	0.561593354	0.089383036	0.895803392	0.941744804	0.40628475	0.357829303	0.135369897	0.12333665
0.517358303	0.410706013	0.329417259	0.591427803	0.648142576	1	0.704879522	0.661943793	0.299438477	0.097109064	0.781847775	0.558083594	0.400586456	0.514557064	0.970849335	0.40991661	0.649388611	0.424353033	0.005152775	0.004430396	0.57634151	0.497304767	0.084938064	0.689734817	0.554550469	0.240909144	0.061261475	0.435001016	0.333341748	0.062267024	0.635945559	0.302922308	0.546212375	0.576960146	0.390521199	0.09505377	0.510447443	0.338778436	1	0.253367841	0.435852408	0.171313807	0.338212848	0.119119629	0.30458653	0.663874805	1	0.118003316	0.15591611	0.192583248
0.877864659	0.784174919	0.916456759	0.327452064	0.625213146	1	0.296831638	1	0.289863169	0.532097399	0.429622263	0.685680389	0.399816513	1	0.642890215	0.642753124	0.621827483	0.557031751	0.034266077	0.012857866	0.82561022	0.181857631	0.369705439	0.722371459	0.492830783	0.564371467	0.660061181	0.287166119	0.294362962	0.134786576	1	0.326901525	0.942269146	0.441297978	0.930966616	0.052199125	0.197670624	0.592679977	1	0.19694452	0.33229515	0.723689318	0.104701646	0.428964078	0.918619812	0.673979878	0.779322147	0.824916005	0.274105012	0.419247329
0.937346041	0.482324958	1	0.170129821	0.183452502	0.781721771	0.012563942	0.444499016	0.40513137	1	0.201123491	0.661630154	0.42809841	1	0.322201699	0.696804106	0.481537461	0.415599048	0.946620286	0.04165218	0.669327915	0.057923459	0.793825269	0.272571266	0.917073607	0.373869866	1	0.613824427	0.014949634	0.239422083	0.378929913	0.5919348	0.821381271	0.591812015	0.753571033	0.017489387	0.846643806	0.054469764	0.300418437	0.043621581	0.485353529	0.77777487	0.073121354	0.704689026	0.114402629	0.751069546	1	0.453359932	0.159395412	0.432727069
1	0.985703051	0.357326776	1	0.350617409	0.771712601	0.769110084	0.500703931	0.073512532	0.247791752	0.048678271	0.726955831	0.385508746	0.777131915	0.955997288	0.139590055	0.686791718	0.590427041	0.267718226	0.1896272	0.5733338	0.273623079	0.427404821	0.443098992	0.843331575	0.186004564	0.022121115	0.885793388	0.345354676	0.325508565	0.982400179	0.354004979	0.268387765	0.195004314	0.827103138	0.030975375	0.880694091	0.005887233	0.281815648	0.234053761	0.673719049	0.654579282	0.244244307	0.122900695	1	0.78774786	0.36868	0.567697227	0.782047629	0.947497368
1	0.776653767	0.896920919	0.708242536	0.924936771	1	0.596633554	0.286849856	0.322381407	0.549474239	0.093739003	0.317747682	1	0.294056982	1	0.078462876	0.646414399	0.386808962	0.099296831	0.078322165	0.853346229	0.43396914	0.422042549	0.248492554	0.298285335	0.422478735	0.085784286	0.628936112	0.319638789	0.372740805	0.641109645	0.135324582	0.380833566	0.102093838	0.606473923	0.08493004	0.882512093	0.120738186	0.840264022	0.150620043	0.175986663	0.30888018	0.419653803	0.306238353	0.265969217	0.075506337	1	0.521443069	0.56783551	0.25765121
0.550894618	0.969881654	0.325638711	0.310995847	0.180075273	0.794450164	0.158672094	0.584482193	0.350027859	0.329354167	0.663769662	0.408712208	0.046019055	0.090134449	0.857725739	0.142761528	0.718021214	0.20909819	0.03456315	0.089521423	0.397993594	0.366493583	0.795025468	0.39367786	0.557118714	0.68659234	0.336446255	0.557548404	0.522405684	0.439916074	0.681987107	0.277281851	0.303688884	0.723547339	0.41410324	0.057821702	0.768098652	0.821705759	0.276709557	0.046746932	0.237868994	0.762802124	0.241843194	0.256321222	0.025665926	0.233601481	0.244657025	0.637666523	0.426925689	0.077774368
0.540064692	0.759488165	0.890466392	0.284915358	0.856457591	0.781593323	0.597865462	0.512446105	1	0.416506559	0.142778575	0.622706711	0.325468302	0.398008317	0.972421408	0.235577896	0.394725978	0.170052022	0.063085653	1	0.087426826	0.024475675	0.205188498	0.411406696	0.649489105	0.679528296	0.153082654	0.204001799	0.055535793	0.71512419	0.490683705	0.032851841	0.907671213	0.164572611	0.179657862	0.17429854	0.267250925	0.317696661	0.134419769	0.046494413	0.107397355	0.743608713	0.218356878	0.064066403	0.877445579	0.965305448	0.990440845	0.687617898	0.425907046	0.186783418
0.603692651	0.761003017	0.244731039	0.678439796	0.941773534	0.683638871	0.079174884	0.510259032	0.08302889	0.186730236	0.482664943	0.58723098	1	0.614262044	1	0.453806132	0.17086187	0.491621971	0.300783545	0.187511742	0.950021446	0.072009608	0.236468479	0.422533125	0.679524958	0.365415156	0.477750212	0.857564211	0.077700533	0.250489026	0.556199372	0.020132845	0.763301075	0.123954877	0.19374004	0.389536858	0.822798073	0.14060773	0.400265604	0.02634768	0.580622435	0.272417516	0.236003682	0.22018373	0.792004168	0.423957527	1	0.617405713	0.148512125	0.209033743
0.411442578	0.707341552	0.072124079	0.150021002	0.927914798	0.497689813	0.019172292	0.002010097	0.126017869	0.278123915	0.474580109	0.916422188	0.474572569	0.306853205	0.512488365	0.309726238	0.515280604	0.374223262	0.045575403	0.104408212	0.752284825	0.751993775	0.381626129	1	0.899354517	0.30371049	0.502086997	0.166815519	0.328294247	0.353656083	1	0.223597944	0.583182573	0.043686509	0.024960747	0.364514261	0.593921781	0.190317169	0.117125019	0.036553897	0.429591209	0.98770225	0.494924068	0.576722026	0.634362578	0.565114141	0.780482948	0.419182122	1	0.321175575
0.827878654	0.739477098	0.579026818	0.046365615	0.213585496	0.76807946	0.255617827	0.076409109	0.142276227	0.39633584	0.236349583	0.410462528	0.799381971	0.49387455	0.962110937	1	0.767192185	0.23173365	0.124156818	0.270617008	0.84351176	0.377174586	0.144893736	0.361683279	1	0.42875737	0.487116426	0.289968163	0.71765399	0.599963188	0.584657192	0.135165304	0.394074291	0.124187492	0.05826262	0.150705755	0.462121516	0.272055477	0.931185067	0.330543905	0.200595587	0.494187295	0.107575871	0.892403722	0.830309868	0.244066224	0.280479729	0.542007744	0.933124959	0.171059445
1	0.616347849	0.54245156	0.06326966	0.837782145	0.762488186	0.780013978	0.118341602	1	0.688320041	0.098015033	0.327097625	0.285626084	0.180290669	0.654413342	1	0.536876142	0.336034328	0.169508293	0.314477026	0.689264953	0.413957417	0.218877211	0.139008388	0.75690794	0.283219874	0.677743673	0.93546766	1	0.451449364	0.415757537	0.306399852	1	0.42107299	0.214803919	0.357029349	0.725963295	0.259591013	0.086168274	0.086402163	0.438476324	0.319128722	0.470780283	0.416069925	0.739894688	0.217398331	0.251594186	0.095171884	1	0.305476695
1	0.592991531	0.117575929	0.533786654	0.90980351	0.765673578	0.128109321	0.462639749	0.833695889	0.207741484	0.985236883	0.21900396	0.103520237	0.142732814	0.63110888	0.045733996	0.581898391	0.324970067	0.099646926	0.140224025	0.502354622	0.290003449	0.099782079	0.497924864	0.719148874	0.386284679	0.12176048	0.664450347	0.479702324	0.791777372	0.921003997	0.342726648	0.903260291	0.279304713	0.710464776	0.500008047	0.611949623	0.296901554	1	0.142335966	0.181841061	0.70901835	0.067436099	0.76194495	0.558834374	0.694702208	0.98189038	0.33165589	0.35925594	0.315024108
0.571290374	0.585722268	0.418683141	0.054301154	0.560332239	0.314840972	0.014832119	0.377065867	0.863562763	0.682666242	0.08785475	0.286519587	0.13741684	0.649175644	0.52676779	0.124888927	0.500200987	0.190604821	0.147146866	0.51262933	0.512070835	0.611690283	0.54079473	0.31022355	0.846652925	0.277706593	0.153384939	0.224121794	0.131335482	0.094619952	0.39150846	0.029905958	0.637055635	0.058831275	0.099211395	0.503924191	0.144504905	0.339267343	1	0.090747431	0.605387509	0.443507135	0.308531851	0.098344199	0.864618897	0.108415708	1	0.828590572	0.187166631	0.501059115
0.49187386	0.97444582	0.753265202	0.196747765	0.646153331	0.773905396	0.031583156	0.170443639	0.119236566	0.467092931	0.141739726	0.776252687	0.405964702	0.342230588	0.494575411	0.042053647	0.155242458	0.449261963	0.031973332	0.008170618	0.605262339	0.566111088	0.549556494	0.293485761	0.697066605	0.416489691	0.128166988	0.575745344	0.12768209	0.191287935	0.21869567	0.714262366	0.30447939	0.295466125	0.431786895	0.541981161	0.651402891	0.057046816	0.769278705	0.078874379	0.6360448	0.514823139	0.139818728	0.196344957	0.242152512	0.640558481	0.987383664	0.05095112	0.977004588	0.311905801
1	0.671281219	0.259704292	0.286009848	0.200681672	0.658002496	0.049859535	0.64367944	0.204523489	0.304299176	0.201766834	0.628639638	0.378221124	0.384217203	0.382264405	0.7430529	0.931639791	0.497172236	0.25953117	1	0.335691512	0.298019707	0.102694139	0.20467791	0.909066021	0.587983906	0.617689252	0.514956295	0.274095148	0.279031605	0.276099116	0.195025817	1	0.162358135	0.754749537	0.479987085	0.649024844	0.584107757	0.137906089	0.007904856	0.262174219	0.220461711	0.392638236	0.307153285	0.684231997	0.843528807	0.429889172	0.099129945	0.87317431	0.638184309
0.661304653	0.829632759	0.809962332	0.241977453	0.282748729	0.771493435	0.958288193	0.800750315	0.123711906	1	0.66407901	0.612231493	0.749795794	0.094305016	0.156616464	0.247616515	0.510413945	0.197146401	0.090919316	0.002215425	0.813719094	0.282213807	0.655650377	0.552471638	1	0.737347662	0.285793096	0.886235893	0.199791715	0.179126963	0.270858198	0.008617694	0.969926775	0.462334633	0.615099609	0.23944144	0.421530038	0.891467273	0.264275312	0.31850931	0.193610698	0.139753655	0.81065613	0.296961755	0.0783277	0.205548137	1	0.739592254	0.563644886	0.66361475
0.972469866	0.178834587	0.51294601	0.141587496	0.437093437	0.7553069	0.564123571	0.380797774	0.34310469	0.119678684	0.061447881	0.416735888	0.104491316	0.541421056	0.632202327	0.305250227	0.100923784	0.222331434	0.551617384	0.079801328	0.521217346	0.828721523	0.360834211	0.050325219	0.735191166	0.409679979	0.374188721	0.975522935	0.073514484	0.349116266	0.477648854	0.078018256	1	0.992509842	0.157819018	0.765509665	0.538163364	0.041133795	0.034281444	0.022530898	0.520859659	0.204046965	0.090704411	0.810906529	0.415700555	0.326531112	0.366714984	0.71674788	0.454423964	0.449083865
0.525533319	0.344462514	0.401050925	0.330720276	0.651252389	0.789327919	0.036891479	0.335586637	0.511484981	1	0.932337344	1	0.224944577	0.291476995	0.56348145	0.509978175	0.276165009	0.474434733	0.615258873	0.033260059	0.488655478	0.002201636	0.870723903	0.357214659	0.196785718	0.33447358	0.857425213	1	0.276097089	0.634300232	0.810144365	0.213549778	1	0.527239263	0.424495041	0.145533323	0.43334195	0.082523748	0.272774547	0.115120173	0.328336358	0.647633791	0.255436003	0.499310583	0.380918264	0.903353751	0.228159204	0.760843456	0.109963492	0.485463232
0.225858435	0.751858294	0.812627017	0.45900321	0.26215741	0.74827677	0.176133484	0.521394551	0.060586046	1	0.65225029	0.457239896	0.06905105	0.409849852	0.624846697	0.560538292	0.608105719	0.12630263	0.096649043	0.822330594	0.534983754	0.055281918	0.668837011	0.155573204	0.49112305	0.320988774	0.486767381	0.942698658	0.033103745	0.739478052	0.415447235	0.13346903	1	0.277828157	0.360363126	0.546180129	0.600557446	0.177349985	0.666077793	0.157024994	0.31120199	0.486144811	0.287207305	0.135276332	0.731924891	0.529236078	0.962826252	0.501543999	0.119101837	0.224209979
0.61565268	0.846931279	0.258419454	0.37821418	0.245040923	0.606165946	0.230613142	0.489264041	0.283065945	1	0.295452386	0.540754318	0.433114767	0.714180589	0.836359382	0.522288024	0.484852344	0.330092341	0.077248484	0.137289196	0.127612054	0.72339952	1	0.226639271	0.946109772	0.467962742	0.576927125	0.602378547	0.370684266	0.676467001	0.546379209	0.196993798	0.439630628	0.367052525	0.344691575	0.405982703	0.493554771	0.159802154	0.885065198	0.14174518	0.469415128	0.082850002	0.211972952	0.224106044	0.402266532	0.580483735	1	0.510062814	0.207256198	0.905590534
0.844841242	0.334552079	0.481577814	0.010416985	0.540385783	0.773791015	0.102825984	0.658914864	0.437738776	0.398575068	0.182925552	1	0.171168834	0.561364055	0.92207855	1	0.392165452	1	0.335153341	0.03646614	0.103970677	1	0.324724168	0.131708801	0.363662064	0.270901501	0.290479869	0.938434541	0.117898695	0.44781372	0.344460905	0.754736125	0.084244706	0.296267539	0.57432121	0.325279206	0.81289506	0.342058897	0.183400616	0.229784161	0.154670313	0.564479291	0.064823642	0.663897216	0.140296206	0.013164674	1	0.384930849	0.718857229	0.062637746
0.81561625	0.919951499	0.20937869	0.10971573	0.548806548	0.786929667	0.011755467	0.49726975	0.772010982	0.146652728	0.540109575	0.947334647	0.090871237	0.188661709	1	0.436684579	0.578267872	0.615399837	0.259804934	0.091689833	0.861816764	0.314991534	0.312591314	0.247532502	0.498713344	0.593458116	0.823058724	1	0.019046795	0.659136653	0.618293524	0.231571496	0.210273668	0.085677117	0.525669694	0.184207022	0.82394886	0.184142143	1	1	0.480817795	0.57314837	0.870413363	0.328384399	0.328109473	0.009323395	1	0.327863902	0.581503153	0.346407056
[truncated: 1,694 more columns]
