# Supplementary material for: Music-induced emotion flow modeling by ENMI Network
Source: PLoS One. 2024 Oct 21;19(10):e0297712. doi: 10.1371/journal.pone.0297712 (PMC11493256; doi:10.1371/journal.pone.0297712)
Supplement: S1 File — (ZIP) [file pone.0297712.s001.zip › minimal dataset/DEAM dataset/Music features/chroma_dim_11.csv]

2.mp3	3.mp3	4.mp3	5.mp3	7.mp3	8.mp3	10.mp3	12.mp3	13.mp3	17.mp3	18.mp3	19.mp3	20.mp3	21.mp3	22.mp3	24.mp3	25.mp3	31.mp3	32.mp3	35.mp3	37.mp3	39.mp3	40.mp3	41.mp3	42.mp3	43.mp3	44.mp3	45.mp3	46.mp3	47.mp3	48.mp3	49.mp3	50.mp3	51.mp3	52.mp3	53.mp3	54.mp3	55.mp3	56.mp3	58.mp3	59.mp3	60.mp3	62.mp3	64.mp3	65.mp3	67.mp3	68.mp3	69.mp3	70.mp3	71.mp3
1	0.587331176	0.365431011	1	0.98611933	0.09236329	0.311425775	0.102531254	0.536286056	0.677072942	0.417334646	0.679272711	0.100963518	0.348639011	0.904772282	0.482993513	0.54822582	0.736152887	0.110568106	0.296887994	0.516034186	0.33077091	0.675171137	0.479199111	0.706039369	0.348491609	1	1	0.84281075	0.690644443	0.912083447	0.385074198	0.857159019	0.850177526	0.244847536	0.327397734	0.648230791	0.524830818	0.657055438	0.825498223	0.519217074	0.502975762	0.449764758	0.852185428	0.450930417	0.949341893	0.477850378	0.489559412	0.785241425	0.524911523
0.351691097	0.880006373	0.563889146	0.557257295	0.717873693	0.05061993	0.067318261	0.099439628	0.428435177	0.399952739	1	0.131740764	0.063711956	0.131030411	0.225972503	0.311702639	0.376669466	0.044037756	0.257664353	0.075522199	1	0.76205194	0.662163734	0.143307328	0.348055393	1	1	1	0.260773867	0.497126043	0.482556432	0.481605887	0.062282789	1	0.243493482	0.089395963	0.836440206	0.130361155	0.418173015	0.456162632	0.079873033	0.172813565	0.268761426	0.325030804	0.056552954	0.162697166	0.36987263	0.173182145	0.217927918	0.25875923
0.127477258	0.897547483	0.618760169	0.65751642	0.155506089	0.925077379	0.024671072	0.687881589	0.543667972	0.055159185	0.793628991	0.599037945	0.733466268	0.18193233	0.197960138	0.501283586	0.676460385	0.004096444	0.108919948	0.011010488	1	1	0.719099998	0.244691849	0.1401034	0.574676454	0.276197731	0.840360224	0.727041423	1	0.806213439	0.135404393	0.663351774	0.55202502	0.667283833	0.269441277	0.954622805	1	0.777667046	0.481128603	0.315189898	0.349703848	0.649565756	0.230471	0.630702913	0.827738762	0.300639898	0.360369831	0.739830256	0.439887792
0.213528827	0.616663396	0.474619955	0.06100671	0.969641924	0.114156783	0.038963843	0.273802638	0.044904798	0.487173468	0.371808648	0.086577766	0.03518841	0.22927013	0.635978758	0.3140679	1	0.589612603	0.034034744	0.050595276	0.639165461	0.00477339	0.692494035	0.157688275	0.503375292	0.47561726	0.062288418	0.512853205	0.111397706	0.356187016	0.450893432	0.149882391	0.696691632	0.368722945	0.21741192	0.333793253	0.71646291	0.354472488	0.657627225	0.510466635	0.468252778	0.502066553	0.257450551	0.308826923	0.870985866	0.05100977	0.527763307	0.351846069	0.613048911	0.401288301
0.220461413	0.455227703	0.650239766	0.233880371	0.539394081	0.296396315	0.050569583	0.075423986	1	0.596996725	0.186795145	0.47403276	0.611332238	0.404861867	0.348205119	0.473129362	0.191787362	0.479999989	0.191551879	0.125196576	1	0.077707492	0.02591568	0.151344299	0.526729524	0.386044264	0.100659914	0.279573917	0.073003471	0.180934042	0.340108186	0.026132895	0.722692132	0.607966721	0.224280581	0.079649098	0.594824374	0.057700291	0.528793454	0.428598911	0.517464221	0.199419111	0.391916364	0.13813971	0.225741744	0.52877146	0.500923395	0.469095916	0.609619558	0.25007543
0.454224944	0.580910742	0.657606006	1	1	0.905142844	0.628910124	0.107097298	0.958836675	0.146974504	0.091760755	0.222301856	0.166814849	0.115688369	0.602855682	0.455759257	0.239007652	0.386350542	0.246332303	0.003515608	1	0.558364034	0.100631438	0.320257962	0.209601954	0.550373256	0.105499044	1	1	0.932995617	0.075428389	0.022895375	0.035305265	0.307472497	0.660524726	0.024097359	0.282021046	0.980750084	0.584839702	0.754284084	0.476793051	0.501307368	0.21341078	0.223867446	0.083362333	0.363418072	0.939013422	0.050945375	0.741396308	0.616840065
0.311476886	0.890947044	0.764490902	0.337310314	0.945998967	0.038767401	0.044175174	0.306738943	0.625157952	0.402209282	0.520526171	0.241777152	0.194815367	0.07806246	0.171017691	0.330999374	0.781235576	0.348941326	0.640552104	0.013925815	0.674937606	1	0.206738815	0.238863871	0.80738759	1	0.03823901	0.155822471	0.240697771	0.824769318	0.616132617	0.028953925	0.254380971	0.194739088	0.82265228	0.081799127	0.337041289	0.419544935	1	0.068606064	0.126985103	0.739251316	0.34883076	0.378982782	0.48212111	0.06545563	0.368089139	0.050802011	0.248239115	0.348411858
0.174909219	0.863540292	0.665540099	1	0.925511122	1	0.638748169	0.248046622	0.151408941	0.04765407	1	0.09632954	0.67272526	0.582450569	0.51511389	0.266243607	0.404455185	0.774554551	0.045680691	0.071911164	0.589776993	0.059036311	0.539641201	0.287774384	0.299205691	0.219308242	0.194024205	0.468805164	0.149484485	0.136014119	0.438956469	0.08205881	0.62075156	0.53356868	0.243868858	0.209479883	0.229726776	0.137999251	0.310049176	0.920883954	0.495226681	1	0.814114332	0.117304228	0.302503526	0.764668763	0.444568515	0.24134849	0.299202621	0.604830444
0.20748201	0.783454537	0.843896866	0.496904343	0.188288003	0.913415968	0.839765012	0.347973078	0.32216236	0.102265857	0.073429793	0.269466192	0.730444551	0.701471746	0.624207139	0.130263031	0.523271859	1	0.215491444	0.062070504	0.510818303	0.2002884	0.287599713	0.217918664	0.213781372	0.381930768	0.122413956	1	0.942193508	1	0.817399919	0.063673325	0.689071953	0.302625328	0.479358554	0.260126352	0.58525759	0.813861191	0.34082973	0.715398729	0.050646808	0.375201136	0.939056456	0.704066098	0.516573787	0.604930878	0.457835585	0.219004765	0.299240828	0.229768246
0.384172201	0.722485185	1	0.16452457	0.370850384	0.156185851	0.319097757	0.173230976	0.06663207	1	0.237683341	0.898540676	0.41219762	0.106096648	0.261997759	0.701366067	0.581751704	0.489504278	0.212415442	0.091039039	0.622852921	0.239133909	0.243026748	0.504120946	0.601503909	0.679759085	0.062647201	1	0.101255514	0.961570203	0.381981283	0.141854614	0.684123933	0.209351048	0.544503689	0.109028772	0.464880705	0.126201555	0.129688889	1	0.11872635	0.089248866	0.523388803	0.289952129	0.555866718	0.947668254	0.558923781	0.030309558	0.556141198	0.147774443
0.653461337	0.658586144	1	0.102141716	0.920211375	0.802744806	0.370239347	0.819863319	0.542629182	0.567111075	1	0.71091187	0.494480819	0.621239007	0.524844527	0.542795837	0.310442418	0.094001159	0.531803906	0.074611105	0.187741473	1	0.700696409	0.298511535	0.420739263	0.501395643	0.293349057	0.869464397	0.310895741	0.119130842	0.270464957	0.012224936	0.255676985	0.247971788	0.348644793	0.036455199	0.540382445	0.398585558	0.226799861	0.695690036	0.340848148	0.799393713	0.412997723	0.602051318	0.078549378	0.714695036	0.760759413	0.219988406	0.493727386	0.276533246
0.801107168	0.997158766	0.368178487	0.071729578	0.277409345	0.431016862	0.638569534	0.709278643	0.50137794	0.081093729	0.254569769	0.599705696	0.501176417	0.326815009	0.43426165	0.058366805	0.261663258	0.428336561	0.32089746	0.177970499	1	0.074283309	1	0.272380024	0.778695285	0.447489172	0.329598129	0.200529099	0.06939587	1	0.56387341	0.121491715	0.81835705	0.098615944	0.297463536	0.120622769	1	1	0.17394188	0.550219715	0.161000937	0.931028187	0.051432699	0.166717499	0.059478149	0.05471101	0.477363944	0.559792459	0.327645779	0.3040452
0.741545379	1	0.756558716	0.176792562	0.928669214	0.502939343	0.528104007	0.579754829	0.571747661	0.100435928	0.807344496	0.867970109	0.65215683	0.075725786	0.158143744	0.118406661	0.198084131	0.134168461	0.543641567	0.553281486	1	0.041159555	0.566236913	0.199355379	0.457401693	0.690939724	0.098169342	1	0.487493545	0.604846835	0.493232906	0.354212344	0.956766665	0.327486187	0.208173558	0.129664287	0.888461411	1	0.343681782	1	0.109011747	0.707032621	0.352269083	0.385714978	0.789784491	0.088675544	0.795564234	0.223543599	0.345330834	0.094896033
1	0.523841798	0.502473474	0.843628347	0.872790515	0.432178408	0.023306457	0.343197793	0.599188447	0.44997403	0.464740336	0.742648482	0.045050051	0.949638844	0.611645103	0.081838883	0.377914876	1	1	0.525118411	1	0.045932725	0.446772784	0.190021634	0.657293916	0.930424571	0.041770563	0.323487163	0.125606388	0.284101218	0.368629128	0.134816185	0.847728372	0.369597256	0.265454262	0.253404379	0.511315346	0.495938808	0.106110156	1	0.188104391	0.434500098	0.37045607	0.307042897	0.352689385	0.353953004	0.346767634	0.262276351	0.290845871	0.344348222
0.521432459	0.290408731	0.489613146	0.135782734	0.322485983	0.901728332	0.17412214	0.475352019	0.821100175	0.336937904	1	0.663267076	0.311422616	0.499526471	0.407983989	1	0.911004305	0.176693007	0.171270549	0.055850424	0.504916549	0.072967947	0.090239279	0.286093235	1	0.641279399	0.195748374	0.364537716	0.186138839	1	0.437546313	0.185884595	0.085137635	0.667456865	0.191506401	0.590953529	0.718033969	0.594328582	0.388929844	0.951848269	0.213472396	0.162830502	0.177443072	0.82420826	0.858329356	0.581893921	0.914068222	1	0.217110813	0.464437008
0.188512236	0.299136549	0.44055289	0.477607578	0.196452782	0.934111655	0.548302352	0.727017105	0.523273945	0.073518783	0.617173493	0.863843501	0.524909914	0.56140542	0.26665315	0.492167711	0.357420087	1	0.340882748	0.193122238	0.670390546	1	0.658343434	0.272996753	0.313577503	0.64386797	0.054144148	0.139075845	0.540457964	1	0.366668046	0.199317619	0.611163676	0.940319061	0.853772283	0.197510704	0.95734024	1	0.382675409	1	0.167773843	0.59401232	1	0.820972681	0.082405455	0.664500058	0.493181765	0.514817178	0.608770132	0.643320978
0.437771738	0.81664139	0.676163852	0.311312288	0.641823053	0.938549161	0.092443198	0.690652072	0.565231204	0.02598878	0.667149305	0.797141194	0.700278997	0.95417732	0.342465848	0.105259903	0.677035749	0.432047188	0.026261646	0.146742135	1	0.100687258	0.026666131	0.506577373	0.292485505	0.544935167	0.632993817	0.686163545	0.07153859	0.506287336	0.4124026	0.101031728	0.200220838	0.661978841	0.917137086	0.208912596	0.870594919	0.967306256	0.525743246	0.964000225	0.223005846	0.488537103	0.20809564	0.781455338	0.084087625	0.286650389	0.274360567	0.274518311	0.660800636	0.177623942
0.121535338	0.576335609	0.348130167	0.292277008	0.70286423	0.906133115	0.018287176	0.390996218	0.706434429	0.446471304	0.621643066	0.561492503	0.745704174	0.539799154	0.649811924	0.047274113	0.314117342	0.54115665	0.335727692	0.219670489	0.099020898	1	0.249462128	0.080394231	0.346696258	0.615258455	0.333509833	0.241649866	0.566257894	0.941320598	0.431229651	0.040556859	0.813622355	0.901124477	0.659957469	0.221239179	0.91519773	1	0.371587008	1	0.16024898	0.847371757	0.886621654	0.238484234	0.17204465	0.53101939	0.295749247	0.291256398	0.426550925	0.157617316
0.144822702	0.490894675	0.650339901	1	0.205123439	0.218792245	0.238823414	0.779567301	0.361986637	0.063107669	0.501077473	0.6922943	0.057895016	0.617706299	0.349405676	0.037192982	0.369149029	0.352040708	0.444538683	0.014231891	0.382796049	0.491907865	0.318354487	1	0.354183942	0.644415438	0.084461153	1	0.398101538	0.857910514	0.398853064	0.209444046	0.935209692	0.886943996	1	0.70054704	0.740138531	0.083583146	0.27513817	0.852872431	0.371855468	0.565958023	0.322838157	0.277205586	0.035424851	0.551782489	0.463546485	0.261321813	0.221602231	0.120993577
0.114005685	0.517803133	1	1	1	0.417079151	0.235916257	0.448562503	0.860418081	0.531601667	0.642873466	0.512152016	0.042148042	1	1	1	0.273493946	0.924516737	0.066335134	0.038758695	0.347381502	0.159427121	0.677098274	0.160674378	0.318225205	0.7470662	0.17843622	0.48471269	0.154931575	0.848339498	0.319576114	0.03903288	0.150493294	0.11501132	0.426216066	0.365062237	1	1	0.305070311	0.046658143	0.441656977	0.477440715	0.143840209	0.212926313	0.834111273	0.50941503	0.877993405	0.481652528	0.272928715	0.189838037
0.522065341	0.497885406	0.218192413	0.679253638	0.313736111	0.587899029	0.30737415	0.115905695	0.322842211	0.453147978	0.201030821	0.57593739	0.310462803	0.137732655	0.997229338	1	0.184804216	0.745838404	0.194124982	0.062650569	0.255577236	0.667784393	1	0.293864429	0.53803736	0.609817624	0.06752909	0.420798719	0.178491667	1	0.440979093	0.062057745	0.458094686	0.153134048	0.347865969	1	0.711395085	0.022165148	0.211495236	0.018452398	0.071594432	0.464407682	0.410037458	0.050790325	0.424219757	0.510748565	0.689813793	0.567371249	0.323317379	0.166053489
0.79840523	0.889503062	0.925913393	0.293183446	0.349196523	0.941698372	0.198467508	0.696058154	1	0.180429578	0.132382423	0.569198847	0.947507858	0.355346292	0.413686335	0.526163936	0.109285429	0.345875621	0.018540587	0.032962639	0.659121692	0.204786167	0.234425947	0.835838258	0.483690202	0.751378894	0.298328936	0.059023421	0.242422849	0.35284248	0.194384232	0.335437298	0.271792412	0.77752161	0.672887325	0.99366653	0.889530599	0.042876657	0.329589546	0.017356636	0.210521653	0.295980364	0.23316592	0.387432218	0.130461529	0.33298862	0.089574821	0.025263125	0.12010178	0.454260945
0.244470507	1	0.26846689	0.557247818	0.915908635	0.096290432	0.030087288	1	1	0.283229262	0.64188081	0.349720538	0.651074469	0.669073701	0.460752577	0.005487041	0.240287706	0.13948296	0.11396464	0.323562443	0.855851471	1	0.072956488	0.045300659	0.534227729	0.719110429	0.088468723	0.167843148	0.005075183	0.865647852	0.405790448	0.340005547	0.6713534	0.072073504	0.665641189	0.356555909	0.868041337	0.113333002	0.892743409	0.015075398	0.157146439	0.675947189	0.387617975	0.714834392	0.036420114	0.732569516	0.391852647	0.070203215	0.159257397	1
0.702005386	0.678451657	0.355362535	0.087162718	0.920492172	0.135210901	0.052104596	0.470682204	0.486407727	0.075887255	0.230586827	0.254958063	0.063871041	0.781816006	0.16695866	0.054444492	0.284276366	1	0.502077341	0.003060741	1	0.048794907	0.845648706	0.235164672	0.973376215	1	0.705160141	0.020218555	0.704802752	1	0.468012989	0.303685099	0.74149406	0.136561349	0.165684909	0.589014053	0.629633784	0.732011318	0.506101072	0.789333165	0.11416772	0.659341931	0.178048685	0.565578461	0.179657012	0.820564389	0.609308839	1	0.324486315	1
0.539744675	0.434922814	0.422262162	0.051790945	0.165618241	0.773760974	0.039403703	0.604649186	0.213582769	0.163096547	0.136781439	0.749340177	0.198007092	0.739704847	0.959814847	0.072623476	0.261707723	0.499257535	0.295008004	0.017209286	0.152780861	0.143957451	0.048146587	0.334092796	0.938241124	0.360839516	0.145734772	0.094237864	0.508549094	0.207456335	0.05032282	0.214758486	0.79277575	0.362602264	0.396344841	0.602552295	0.843755662	0.988711596	0.609018564	0.06457673	1	0.427277684	0.47849071	0.232854635	1	0.341571897	0.879418015	0.20273535	0.713784695	0.264372855
0.576363683	0.563964009	0.313120902	0.079190969	0.336044967	0.488426179	0.164310768	0.154243007	0.158350334	0.15098533	0.434945077	0.442244172	0.392234415	0.751703858	0.242975399	0.032818533	0.143739417	0.274400532	0.488256276	0.028796136	1	0.573052704	0.087036744	0.298277169	0.866392672	1	0.264888376	0.289872348	0.709662437	0.401382834	0.331300676	0.113678768	0.415176719	0.278076708	0.017488997	1	0.333081603	0.303334773	0.156030238	0.212060943	0.344995618	0.763727725	0.462174922	0.374351799	0.362990201	0.518215358	0.095397189	0.788178802	0.982492268	0.109607384
0.463664651	0.881215036	0.211221829	0.022006273	0.259234011	0.676371515	0.17035079	0.800707638	1	0.198068991	0.925782502	1	1	0.292112589	0.979568899	0.041783616	0.121150941	0.757662594	0.273246974	0.06717477	0.947631896	0.826427817	0.23572062	0.165617079	0.371237099	1	0.17584613	0.311391026	0.572018445	0.362576634	0.353413671	0.293425113	0.948257804	0.467846036	0.180119082	0.581924677	0.839101911	0.166930839	0.393462747	0.14905636	0.326714486	0.038787771	0.064999953	0.642410755	0.016923832	0.732973039	0.353544772	0.303192973	0.145805791	0.2639907
0.302856743	0.932734311	0.280290365	0.255238652	0.938842297	0.831175387	0.176004469	0.791370571	0.976317048	0.426593274	1	0.838655055	0.603257596	0.154389918	0.374818206	0.007586354	0.345744073	1	0.151317239	0.073719859	0.482761979	0.006515808	0.125860259	0.280083925	0.720654964	1	0.786439002	0.614398718	0.090326838	0.337544143	0.721500576	0.163716167	0.600908399	0.459677905	0.439182311	0.28418082	0.817365289	0.409906328	0.306873739	0.125900328	0.519107282	0.22225143	0.174662575	0.724227607	0.045047231	0.375916451	0.57360673	0.311749369	0.114129968	0.410083413
0.932650924	0.925547004	0.235651121	0.70464021	0.313238829	0.200426742	0.214842394	0.147888452	0.942933142	0.194329858	0.880281806	0.782743037	0.281272858	0.234811023	0.302090645	0.383041054	0.883964121	0.968760312	0.409892291	0.689320266	0.509982944	0.218795672	0.193927333	0.317872316	0.473321021	0.409790784	0.265109837	0.996131599	0.080689639	0.286936522	0.522085071	0.02385528	0.545553505	0.352966368	0.562251449	0.685796142	0.449429691	0.191080138	0.20363766	0.022764232	0.261934549	0.837327003	0.136369869	0.329063714	0.051182941	0.540864587	0.581271112	0.364319623	0.206278965	0.14006798
0.619486868	0.754169703	0.230449677	0.03575917	0.18225117	0.709102094	0.102001049	0.693827629	0.065557271	0.46617496	0.370005786	0.330112815	0.237898871	0.191141814	0.521697521	0.590001404	0.665735126	0.103269055	0.315004677	0.168914825	1	0.447989583	0.248815611	0.507761657	0.617928445	0.360413134	0.134001657	0.856190264	0.137475789	0.415094793	0.91644156	0.057453826	0.712887108	0.634028852	0.673264325	0.645371556	0.434358716	0.343238533	0.255816698	0.492519945	1	0.778356016	0.16303964	0.870920181	0.054147925	0.874835014	0.863905311	0.555492282	0.193605825	0.308503956
0.351028919	1	0.400424093	0.506878912	0.938309848	0.672084153	0.284994394	0.547920108	0.529580474	0.117080025	0.165890411	0.129924327	0.844162941	0.208875984	0.510640144	0.550439119	0.184216514	0.878198683	0.348244041	0.024182474	1	0.066866204	0.062216531	0.261593997	0.52646631	0.396043599	0.517585993	0.075023338	0.056433879	0.301942676	0.414361954	0.142317653	1	0.767711937	0.664610863	0.635658801	0.236140668	0.286384821	0.21619603	0.031062394	0.68734628	0.220146284	0.213545352	0.257223696	1	0.88347882	0.18508938	0.984740317	0.485368967	0.515215218
0.246465966	0.72516644	0.326736331	1	0.929398417	0.625617206	0.164550036	0.346172869	0.045527194	0.835718453	0.114174493	0.465016693	0.229503363	0.846413612	0.263727754	0.910857201	0.488644809	0.287564427	0.244980603	0.827750862	0.614356935	0.148786321	0.504166663	0.321013033	0.28316924	1	0.51114428	0.238121405	0.2973876	0.279678911	0.433841318	0.016823664	0.144661412	0.902393281	0.421032071	0.664430201	0.18045193	0.512898982	0.298147947	0.27736792	0.454555511	0.125044182	0.08898931	0.235151052	0.288612694	1	0.96030724	0.228095487	0.787556648	0.489211053
0.728176594	0.809188485	0.511823416	0.33139661	0.258126348	0.25169757	0.206905961	0.964608967	0.539295614	0.381050736	0.962050378	0.389045715	0.2813752	0.905920744	0.495904177	0.068505675	0.372945726	0.786708295	0.152427599	0.332050413	1	0.414328665	0.617483556	0.766431749	0.558167517	0.382318377	0.666897416	0.145826116	0.83425343	1	0.113150917	0.039898407	0.577506185	1	0.922662973	1	0.512640953	0.601960123	0.14506036	0.261064023	0.533569455	0.421085745	0.3923693	0.419008255	0.130454376	0.73190558	0.156746253	0.119122922	0.666337192	1
0.200132921	0.596963942	0.434114903	0.197144955	0.263014227	0.690631509	0.123747356	0.534672201	0.461998969	0.414900452	1	0.243924245	0.246447101	0.17496556	0.3895441	0.013428992	0.313044488	0.529462934	0.171353728	0.243120432	0.333249539	1	0.882059932	0.233471841	0.850636601	0.558295012	0.251235068	0.413789809	0.365513891	0.770094693	0.617324054	0.2153548	0.618973911	0.405657649	0.312183917	0.407692283	1	1	0.668277621	0.139397264	0.323941946	0.303834558	1	0.146822706	0.427080482	0.580257475	0.914467871	0.136699736	0.723348737	0.295787603
0.829293787	0.259622097	0.142421469	1	0.352967918	0.445447654	0.182888925	0.315933257	1	0.043261509	0.77902174	0.612098336	0.676366508	0.788269997	1	0.021785557	0.23401548	0.913914204	0.307170868	0.014883879	0.328274012	0.171067998	1	0.0814237	0.286516458	0.394875705	0.124427103	0.37278536	0.679028869	0.710189283	0.312930375	0.603129506	0.629712522	0.280222595	0.289340228	1	0.722474158	0.917941868	0.306170702	0.076748006	0.334271669	0.199290037	0.804515243	0.235082164	0.739602745	0.764090478	0.803556323	0.182597473	0.592249334	0.281641662
0.321570367	0.8991763	0.766480207	0.603064001	0.915262401	0.780501187	0.531968296	0.286541045	0.354140043	0.071797885	0.733665109	0.235250145	0.695321918	0.363191456	0.748364866	0.040043082	0.461299628	0.779610336	0.54597342	0.012292897	0.065617755	0.599169791	0.465136617	0.377712935	0.492714584	0.338819027	0.386175305	0.516336143	0.444956124	0.68735379	0.277794629	0.157325447	0.567242265	0.549190044	0.361483157	0.340020061	0.707244873	0.327095032	0.336569518	0.375116736	0.63534081	0.639056921	1	0.244542047	0.533671021	0.91245842	0.429679662	0.203822076	0.733386636	0.353742898
0.269367993	0.888503551	0.133236796	1	0.177721173	0.631816328	0.656997383	0.305334777	0.617277324	0.16800262	1	0.553326845	0.652120888	0.271902859	0.192051768	0.225778401	0.822974861	0.287558645	0.075952508	0.070565931	0.389709502	0.83459729	0.398347825	0.100503631	0.491725892	0.194888562	0.400069833	0.123577386	0.23965846	0.479284674	0.872093678	0.17170763	0.836669922	0.330782741	0.525867641	0.156636447	0.659257233	0.094904244	1	0.011192158	0.329572707	0.492726535	0.069876298	0.090083681	0.399564683	0.618033767	0.591923416	0.358000219	0.943084598	0.310540229
1	0.684947073	0.069671132	0.584512174	0.534947574	0.417277724	0.59623754	0.238739535	0.824442029	0.189744279	0.797709763	0.593646109	0.131309554	0.164252102	0.491053551	0.091567159	0.297360718	0.524274707	0.046561074	0.175701931	1	0.952446163	0.14532508	0.326561183	0.469417304	1	0.431622624	0.126682058	0.170003891	1	0.403924316	0.179210618	0.569587827	0.299869746	0.358245701	0.063168526	0.72277379	0.517573595	0.33628428	0.445086807	0.522909522	0.230631694	0.242878303	0.074618638	0.696114242	1	0.12160407	0.125264674	0.091832787	0.226320848
0.305489659	0.602127671	0.248670593	1	0.919380486	0.906844854	0.898762286	0.445427001	0.629676759	0.269836575	0.366571307	0.748180449	0.0751568	0.291826814	0.986530662	0.22975032	0.406004399	0.58912158	0.16378127	0.001863776	0.39919576	0.326356083	0.220019624	1	0.440269291	0.332663834	0.335123092	0.300003588	0.417804718	0.0528244	0.402804017	0.250574082	0.552853882	0.603322983	0.556497574	0.069188029	0.433557749	0.900633097	0.562550068	0.311549664	0.444422007	0.112740405	0.287840247	0.094097853	0.290937603	0.789960384	0.89338547	0.141203731	0.197999656	0.759608507
0.529063463	0.973272085	0.617429137	0.937663317	0.908292651	0.792307377	0.060179405	0.656592488	0.612982571	0.798370361	0.266317219	0.818294704	0.062544778	0.731808543	0.394870609	0.323340416	0.359202147	0.59418571	0.186601058	0.053556558	1	0.134088382	1	0.237983465	0.98583591	0.814963818	0.319410712	0.592406273	0.38276273	0.186892524	0.367681026	0.420789659	1	0.413991988	0.966620028	0.068255283	0.199217498	0.263428748	0.509168148	0.257386029	0.298293412	1	0.296665043	0.438871503	1	0.548882544	0.517265499	0.141200736	0.286973417	0.819191694
0.549987137	0.735904813	0.88192606	0.406726837	0.159761995	0.976057351	0.007574585	0.210083351	0.1423783	0.997901678	0.218109593	1	0.565494478	0.699124753	0.563449919	0.852153122	0.477767587	0.528645873	0.49966979	0.014757126	1	0.0785717	0.561808288	0.236220598	0.831298947	0.354028225	0.449065804	0.610243022	0.015998198	0.130843356	0.181488186	0.505072236	0.695845127	0.599683881	0.85239923	0.0302162	0.649293542	0.341990948	0.120361507	0.053229976	0.310205609	0.635201633	0.3388322	0.579256356	0.698945165	0.628486216	0.749966621	0.237400323	0.154831663	0.750897825
0.885849595	0.973760784	0.471695811	0.581234396	0.294080675	1	0.52888155	0.713613391	0.035021089	0.259017378	0.247103706	0.802724063	1	0.636801422	0.640357971	0.289607257	0.425832987	1	0.444792062	0.405830771	0.472696453	0.279853255	0.609227896	0.539886892	0.895007253	0.233393595	0.020289904	0.140513048	1	0.31768328	0.798639596	0.409732491	0.261617512	0.236813843	0.9278965	0.038797677	0.695762873	0.183669508	0.10891936	0.222346351	0.520410657	0.385652989	0.511065602	0.147717282	0.845553458	1	0.216038659	0.124940343	0.814633191	0.916446924
0.70264852	1	0.7435655	0.807348371	1	0.918201625	1	0.435250163	0.183515266	0.687703133	0.158889204	0.344516218	0.228227451	0.133958936	0.509216249	0.131320834	0.333802581	0.541850507	0.260314912	0.112135082	1	0.323805183	0.316328764	0.279029906	0.47881636	0.494950771	0.135996461	0.560589075	0.321629196	0.455851823	0.514955163	0.144139007	0.488986164	0.159810632	0.448501825	0.080619089	0.707905233	0.468460172	0.530073464	0.148508489	0.15445216	0.440333098	1	0.614422202	0.146446243	0.051785588	0.697789848	0.073641151	0.517914116	0.110029094
0.287653565	0.879090548	0.056868948	1	0.159243569	0.939277411	0.143840253	0.86260438	0.23988542	0.865840852	0.530257344	0.520821989	0.194055155	0.06419903	0.334072948	0.16433087	0.516566515	0.090455025	0.138505995	0.045645401	0.471942365	0.091601424	0.553663194	0.211776465	0.931911111	0.795871556	0.384991586	0.756592512	0.467492878	0.56411016	0.704527259	0.333210319	0.303506821	0.936139703	0.999118865	0.051976763	0.50364244	0.769046366	0.375684649	0.042893596	0.496045589	0.787070692	0.618286252	0.345325172	0.037483409	0.127729654	0.17957139	0.103133641	0.248266846	0.057323359
0.317006409	0.447237015	0.219356313	0.990959167	0.703576505	1	1	0.781815767	0.932784081	0.235155344	0.206120282	0.584101856	0.435612619	0.154261887	0.593063533	0.352513909	0.215148911	0.170787513	0.233655661	0.598353624	0.129272461	0.035361301	0.183447272	1	0.617539108	0.857357621	0.039502572	0.254829645	0.104469307	0.846192658	0.312612206	0.016199948	0.994165838	0.231156588	0.298599958	0.100848883	0.308957219	0.204611123	0.352417886	0.038268276	0.078379735	0.472045094	0.45508191	0.171176657	0.73078388	1	0.785668135	0.090925768	0.375211149	0.175376773
0.520530343	0.494648814	0.169617102	1	0.732239425	0.89412421	0.549630165	0.74221319	0.098376349	0.216194406	0.620261371	0.527771533	0.811545551	0.408997983	0.505434632	1	0.161213353	0.508890271	0.331993252	0.112142175	0.995562971	0.072057605	0.113414608	0.261000663	0.885976553	0.398865193	0.555275202	0.169094324	0.136955783	0.419641376	0.380030453	0.047989044	0.614567697	0.170953751	0.238929749	0.359632015	0.775014877	0.30428955	0.172002345	0.025279148	0.381062269	0.419049263	0.632811904	0.575071871	0.988091648	0.383982658	0.84248203	0.104779847	0.265830666	0.175620571
0.157392681	0.886271954	0.231080994	0.207770452	1	0.681461394	0.094911769	0.001116428	0.160999328	0.356341302	1	1	0.085829824	0.417405427	0.215610653	1	0.307322472	0.700214267	0.145065606	0.02889163	0.735787094	0.764282703	0.518677235	0.841249645	0.712616742	0.319439411	0.708336771	0.843218029	0.426904351	0.347072452	0.541949391	0.15742375	0.460132152	0.085277706	0.038298134	0.498134702	0.89311713	0.09200038	0.252728879	0.010883565	0.133127585	0.740540624	0.655463278	0.804644227	0.523418784	0.488629937	0.490392953	0.077584758	0.734825552	0.2699911
0.288719684	0.946929753	0.460537195	0.077686191	0.192136779	1	0.174097091	0.020805139	0.171199024	0.253980368	1	0.358467728	0.654918551	0.280480742	0.500745416	0.24188967	0.57652092	0.183524564	0.27095136	0.063977309	1	0.400231212	0.192113742	0.923092663	0.747548342	0.489809275	0.358429492	1	0.947906375	0.824627995	0.295156449	0.409636796	0.53230679	0.082942203	0.108735956	0.206605554	0.783353031	0.202479795	1	0.403326333	0.322154135	0.356081098	0.22143209	0.752601981	0.698683083	0.186751962	0.41983217	0.062743999	0.520409167	0.235959783
0.679297864	0.764371872	0.454787135	0.077743635	0.663692594	0.771841705	0.408563644	0.129887044	0.912073076	0.400428861	0.858537734	0.339528859	0.091825105	0.28889814	0.331306368	0.188366085	0.317351639	0.28592363	0.424125582	0.333747447	0.818636119	0.406971931	0.246542439	0.264429659	0.623668194	0.279006153	0.381747425	0.155807927	0.565794945	0.30809918	0.364599347	0.344945341	0.323660731	0.154280812	0.402177334	1	0.595081091	0.491914898	0.234529376	0.084675238	0.273311138	0.248449013	1	0.395329446	0.437603205	0.116226926	0.435510546	0.038711201	0.966014564	1
0.873582959	0.733035922	0.358046085	1	0.759685278	0.925096333	0.542509556	0.656917334	0.951929986	0.541258693	1	0.189560771	0.038862299	0.08428587	0.370945662	0.040333703	0.334417224	0.135081843	0.245078549	0.116022125	0.389156818	0.429057151	0.219636589	0.345018595	0.358109921	1	0.097347163	0.887004554	0.143523902	1	0.571979463	0.416649252	0.841723084	0.075989597	0.902934074	0.750672698	0.867978692	0.350112021	0.587687075	0.154591992	0.146483287	0.758163691	0.241000652	0.924285233	0.546910882	0.568081498	0.938574374	0.293961734	0.569642246	0.313545734
0.461876601	0.730496705	0.193956047	0.687313199	0.446141601	0.291222185	0.118696295	0.598484933	0.9608621	0.512526393	0.093457162	0.163386688	0.312820286	0.350742877	0.16285035	0.196330994	0.265954196	0.104410768	0.325563133	0.789370179	0.507918715	0.589972734	0.696878135	0.241330415	0.709854424	1	0.173060447	1	0.189819291	0.128958896	0.447792739	0.040477458	0.919447958	0.07218729	0.195935771	1	0.303872645	0.318993181	0.267248988	0.092329577	0.702924788	0.463713676	0.718224585	0.63989228	0.569627583	0.050114494	0.971163809	0.131180778	0.08307495	1
0.342359453	0.972972333	0.522533596	1	0.927535892	0.921330035	0.259399533	0.532745361	0.168009028	0.405476004	0.13171044	0.462399721	0.428012282	0.188647702	0.338352621	0.092129074	0.144653544	0.464216352	0.019988962	0.009631936	0.816723049	0.968530953	0.731832087	0.450758398	0.401360452	0.755590379	0.242136329	1	0.227571964	0.204107285	0.499405384	0.800965548	0.161974907	0.26151979	0.551100969	1	0.85222739	0.096107118	0.181927994	0.083919249	0.621087074	0.563988447	0.171120062	0.425024956	0.29174161	0.76180315	1	0.027345885	1	0.556666672
0.301353097	0.901695192	0.209038585	0.530230463	0.1887016	0.807195783	0.020290192	0.979292989	0.293110609	0.269350916	0.360902458	0.391886383	0.477329999	0.512895942	0.208556712	0.146155849	0.896321237	0.481642306	0.330203533	0.559867442	0.412277669	0.430422008	0.17509906	0.286387771	0.645860791	0.570520222	0.699813902	1	0.264116228	0.149067149	0.575488508	0.087190598	0.200607598	0.190994948	0.604536057	0.36039266	0.673139572	0.392165631	0.057998709	0.004187173	0.314234853	0.298495173	0.485809147	0.863221288	0.954035342	1	0.269468278	0.062499177	1	1
0.419004172	1	0.389264941	1	0.296908945	0.480462492	0.42227158	0.175762981	0.259976864	0.477418035	0.860442877	0.46592775	0.91166091	0.172304749	0.143656775	0.278714418	0.29956615	0.109129831	0.130434915	0.003025183	1	0.366753221	0.568828225	0.337802768	0.785728395	0.371777534	0.2920838	0.693103909	0.238674879	0.173011661	0.190901607	0.008608028	0.201457143	0.386191577	0.712553561	1	0.345918	1	0.288888961	0.362111896	0.286348194	0.086026311	0.65302527	0.362590939	0.135152876	0.279120475	0.884624422	0.056480709	0.417948931	1
0.550405443	0.136936694	0.329151481	0.322638065	0.353348434	0.813150048	0.236505002	0.266157448	0.218237534	0.258858025	0.148087472	0.309412658	0.050392795	0.45329532	0.588999629	0.820328355	0.052497245	0.114137024	0.337605447	0.046176903	1	0.951075733	0.458180726	0.105623968	0.653849959	0.260174304	0.409705549	1	0.16961056	0.397920668	0.281572819	0.080318607	0.191847563	0.432510108	0.168049261	0.641633689	0.356990427	0.024389802	0.236419201	0.023846494	0.341888666	0.205409616	0.260630429	0.51373142	0.102418125	1	0.394748688	0.075940907	0.755069971	0.782312155
0.439173728	0.924805343	0.072563209	0.327230871	0.924562693	0.913945436	0.211915433	0.252230406	0.328393728	0.853414953	1	0.985997915	0.136962011	0.141046092	0.508628488	0.871903181	0.085604206	0.232760519	0.192133307	0.00254392	0.405379236	0.005916066	0.706612885	0.293360204	0.154227346	1	0.90188694	0.155247897	0.207752466	0.505414844	0.307032704	0.329541773	0.41773355	0.413120627	0.999843776	0.205267966	0.33211109	0.308259696	0.339383364	0.147945255	0.365196496	0.282131433	0.239350155	0.682407916	0.413431019	1	0.145089582	0.873026907	0.722263753	1
0.089297317	0.92987746	0.599454284	1	0.230829611	0.506057918	0.013511345	0.624594808	0.019568622	0.660834134	0.831001043	0.946573377	0.089782715	0.252550602	1	0.864791751	0.314237207	0.10323026	0.187121227	0.968954802	0.801174939	0.095941238	0.624690294	0.183578536	0.619453132	0.231598079	0.508581221	0.064857081	0.089204982	0.894275486	0.243185371	0.255291343	0.253399789	0.128259733	0.456439316	0.131497175	0.935952902	0.041454259	0.853036463	0.233953893	0.115438879	0.510183275	0.274600357	0.112423383	1	0.610639393	0.792522967	0.035739396	0.111293077	1
0.209103078	0.805550575	0.409491241	0.817093372	0.200381637	0.866259038	0.670979142	0.725417316	0.581326962	0.731891215	1	0.77296561	0.587618947	0.539944649	1	1	0.266760796	0.254761845	0.167489842	0.067860253	0.258452147	0.621607065	0.700929523	0.567128062	0.617105603	0.518395782	1	0.614662588	0.481248647	0.780356586	0.389303625	0.284871012	0.31616503	0.311654359	0.405089051	0.392598003	0.592543364	0.200822309	0.678120315	0.195334867	0.509663343	0.063167699	0.536131859	0.219640031	0.330844969	0.654035032	0.377235174	0.590941548	0.854831934	1
0.748768806	0.447724164	0.166127294	0.012584127	0.870275319	1	0.513932347	0.590840936	0.713462293	1	0.389903724	0.785650432	0.058229145	0.32433781	0.472379595	0.382015526	0.189847469	0.310774207	0.481729507	0.024802949	0.091539159	0.825700223	0.592035532	0.20980005	0.598733425	0.57619381	0.379548371	0.790364861	0.372240812	0.292133093	0.328855813	0.591588914	0.072778329	0.332992971	0.607830405	0.742713571	1	0.214484319	0.171749204	0.190726072	0.275480211	0.785652578	0.085819356	0.476783723	0.367481977	0.01439774	0.803105414	0.424994886	0.781729162	0.127917871
0.989170134	0.72822535	0.387658834	0.160381809	0.321001321	0.927585125	0.217416361	0.82159847	0.558230221	0.058058999	0.835688055	0.869644225	0.029540164	0.104156278	0.98376441	0.348902136	0.433038831	0.426189899	0.29128933	0.065015316	1	0.316111237	0.628176332	0.176429197	0.788779378	0.626570404	0.715334594	0.424267709	0.071233734	0.943781078	0.510023594	0.08103995	0.074100733	0.113359541	0.609517336	0.200195014	0.602733016	0.325712115	0.31911099	0.34918052	0.438579679	0.49239403	0.801812589	0.227271646	0.341886878	0.007851817	0.902144134	0.347857594	0.509101033	0.190488517
[truncated: 1,694 more columns]
