# Supplementary material for: Music-induced emotion flow modeling by ENMI Network
Source: PLoS One. 2024 Oct 21;19(10):e0297712. doi: 10.1371/journal.pone.0297712 (PMC11493256; doi:10.1371/journal.pone.0297712)
Supplement: S1 File — (ZIP) [file pone.0297712.s001.zip › minimal dataset/DEAM dataset/Music features/chroma_dim_2.csv]

2.mp3	3.mp3	4.mp3	5.mp3	7.mp3	8.mp3	10.mp3	12.mp3	13.mp3	17.mp3	18.mp3	19.mp3	20.mp3	21.mp3	22.mp3	24.mp3	25.mp3	31.mp3	32.mp3	35.mp3	37.mp3	39.mp3	40.mp3	41.mp3	42.mp3	43.mp3	44.mp3	45.mp3	46.mp3	47.mp3	48.mp3	49.mp3	50.mp3	51.mp3	52.mp3	53.mp3	54.mp3	55.mp3	56.mp3	58.mp3	59.mp3	60.mp3	62.mp3	64.mp3	65.mp3	67.mp3	68.mp3	69.mp3	70.mp3	71.mp3
0.913734496	0.305955827	0.08751332	0.386001348	0.712709606	0.374234766	0.099373102	0.08205507	1	0.407591194	0.44535777	0.523413002	1	0.465589672	0.761561453	0.182304069	0.475319415	0.982670307	0.173572227	1	1	0.341568947	0.91194433	0.878749311	0.752151549	0.839864016	0.211025	0.265648097	0.875172496	0.425771385	0.893686473	0.503194869	0.886818409	0.805477738	0.265722901	1	0.843995214	0.234441489	1	0.988986611	0.48570022	1	0.965480387	0.350029588	0.562318265	0.616153002	0.453955412	0.337527782	1	0.261214226
0.398107558	0.521575093	0.508077979	0.256007552	0.190550223	0.138613239	0.067193478	0.894174755	0.382970423	0.204219654	0.081524432	0.326734781	1	0.470200211	0.109675139	0.014813265	0.65371269	0.175706804	0.870367587	0.166281745	0.5483042	0.388964146	0.49499774	0.640540779	0.3558411	0.171047255	0.241594166	0.223008811	0.124935925	0.542886019	0.885383725	0.745426953	0.037938219	0.623880684	0.320454657	0.818199158	0.733931661	0.072504878	0.302871644	0.636317492	0.292167574	0.922659695	0.677413523	0.41930598	0.06658639	1	0.502630889	0.064764127	1	0.018101225
0.299462557	0.604347765	0.379786313	0.444549948	0.491108239	0.868657947	0.456433892	0.771152914	0.527755558	0.20843032	0.104977973	0.460583717	0.775298893	0.467859328	0.326337487	0.094551623	0.700533271	1	1	0.020229857	0.171644479	0.124518029	0.543314815	0.528895557	0.110671788	0.595572472	0.269108146	0.568514228	1	0.415056795	0.94612956	0.054032952	0.963685215	0.410538048	0.404468417	1	0.760748804	0.198997781	0.261284888	0.728283525	0.219844773	0.929547787	1	0.155617714	0.229360849	0.668800771	0.492502749	0.04682878	0.906582832	0.261353374
0.291437954	0.359448671	0.540661395	0.538927734	0.424055517	0.265029222	1	0.227897257	0.102645785	0.085662484	0.261079878	0.215851113	0.186059654	0.073500291	0.55022794	0.105145097	0.420646638	0.941593885	1	0.004460423	0.292874783	0.599143684	0.822418511	1	0.427989632	0.405275792	0.160593063	0.524445117	0.666408837	0.622524738	0.68165797	0.846467614	0.834676743	0.300940067	0.15514715	0.590015233	0.599407136	1	0.699854434	0.543865085	0.694411278	0.978678703	0.424841464	0.406957537	0.928585052	0.999837339	0.10113021	0.016997091	0.999530613	0.388332903
0.77469188	0.322106898	0.374507964	0.738926113	0.536309779	0.632858276	1	0.483914971	0.341086268	0.093759604	0.047102448	0.666300535	0.457443148	0.295851737	0.444100797	0.180262536	0.633520663	0.046044629	1	1	0.152256638	0.456149906	0.027667366	0.454440415	0.676346123	0.635310054	1	0.404810965	1	0.706107736	0.825724959	0.083278671	0.180215046	0.491080761	0.189860925	0.299600512	0.516574383	0.349399805	0.272750616	0.543512225	0.356217444	0.889454663	0.247973129	0.14315778	0.437447459	0.693270802	0.242092445	0.201122463	0.540014267	0.229230717
0.600403726	0.320702851	0.252241969	0.368730366	0.493183792	0.871624947	0.71135205	0.883068979	0.622927129	0.072935104	0.071874954	0.244925857	0.615790784	0.274192303	0.687714159	0.057857562	0.6206218	0.724818408	0.669269025	0.003811349	0.656931281	0.040217161	0.067823261	0.220989421	0.506988049	0.893248141	1	0.217602968	0.659757018	0.811127961	0.817402065	1	0.141656876	0.564171672	0.570646644	0.096420385	0.248254195	0.034265377	0.058211736	0.467309624	0.951825559	0.908638656	0.385573387	0.287075877	1	0.170320392	0.384361506	0.159064919	1	0.274502128
0.55305618	0.796584964	0.545298636	0.431785911	0.461964309	1	1	0.281751901	1	0.155313596	0.087760001	0.415173024	1	0.52530551	1	1	0.726100326	0.394201607	0.4208965	0.016231164	0.101085454	0.207548618	0.547893822	0.725530863	0.940617919	0.445263237	1	0.218447894	0.869644821	1	0.931775749	0.078095168	0.722534239	0.115680836	0.76721555	0.277599275	0.085194089	0.361485213	0.191647798	0.116672851	0.143204525	1	0.467139184	0.382895589	1	0.078382611	1	0.094606303	0.51048094	0.062798902
0.153585285	0.821215332	0.2668432	0.483413309	0.40243271	0.222832784	0.244551867	0.341556251	0.852394402	1	0.374851286	0.097454153	0.515977144	0.479104966	0.54558897	0.110173322	0.840576887	1	0.080645867	0.862974882	0.193028599	1	0.63837266	0.65272522	0.24138999	0.309485346	0.32686764	0.274318904	0.617141187	0.381525278	1	0.088402204	0.989349842	1	0.383837879	0.229327619	0.139789686	0.040990669	0.056064855	0.398855895	0.745879233	0.376023889	0.451850355	0.126253426	1	0.565934479	0.520306647	0.454418242	0.171153039	0.180085152
0.123586863	0.962074876	0.373813152	0.765577018	0.54823184	0.915310502	0.586594343	0.416889876	1	1	0.10084635	0.125156388	0.623995006	0.763327599	0.315684527	0.030617354	0.383584529	0.097327411	0.531237364	0.459112823	0.456674427	0.533507764	0.821045041	0.337901741	0.328634739	0.544011652	0.259964287	0.187431693	0.895910144	0.357044458	0.844711006	0.094002701	0.882710874	1	0.594693303	0.514636636	0.36762023	0.331409782	0.603936851	0.622877479	0.070568956	0.729241073	0.341725707	0.548635423	0.510257065	0.69994235	0.313116819	0.230391905	0.838805258	0.037486531
0.474407941	0.88366437	0.037743792	1	0.536923885	0.091669396	0.002137067	0.162117064	0.23231402	0.905646563	0.150861576	0.406854123	0.536812663	0.489724666	0.533297479	0.553193331	1	0.22131364	0.425593883	1	1	0.029508563	0.291948587	0.71969986	0.210940644	0.919811249	0.33606863	0.475214899	0.317499727	0.33845365	0.337627888	0.586482644	0.244710475	1	0.210983634	0.201957181	0.402341336	0.111684807	0.563866794	0.662580371	0.389157087	1	1	0.203885585	0.697200596	0.963947773	0.247242823	0.035051148	0.642093897	0.030571256
0.585482597	0.751554191	0.248180851	0.293691874	0.418575048	0.604681551	0.074080676	0.373327643	0.430420488	0.812080681	0.468035907	0.613687813	0.215873659	0.498755962	0.260860652	0.089649849	0.444248438	0.097839914	0.323060066	1	1	0.474684715	0.163138881	0.730122924	0.096196555	0.57818979	0.21411486	0.397420108	1	0.439992309	0.310421556	0.687535107	0.052018609	1	0.316917479	0.26061371	0.432477564	1	0.404185861	0.889124155	0.374067247	1	0.192262352	0.832405031	0.204930991	1	0.09909977	0.190990254	0.380144179	0.235889733
0.336855739	0.716558099	0.179025888	0.19933711	0.315818131	0.280712932	0.294912338	0.568965077	0.477912724	1	0.7135005	0.579228699	0.452996016	0.277408808	0.645647109	0.070864208	0.253432542	0.255322099	0.293943375	1	0.311350346	0.178031951	0.465070128	0.190119326	1	0.749507606	0.222228244	0.222571716	0.214329362	0.4262788	0.929995298	0.028676583	0.686779797	0.253355503	1	0.307613403	0.905485034	0.005762953	0.69845885	0.808637559	1	0.680519044	1	0.319397718	0.089324169	0.093687132	0.174811617	0.266203254	0.541494429	0.103352629
0.393805802	0.678109944	0.462294966	0.721580207	0.364530057	0.268980742	0.297976762	0.684533119	0.196724817	0.362149298	0.160034746	0.920298219	0.835901082	0.674000025	0.152537957	0.124249168	1	1	0.365974039	0.092215434	0.439371943	1	0.432807982	0.252312094	0.328243494	0.782887042	0.463095784	0.360993505	0.362093717	0.685800552	0.735405803	0.407986373	0.621231079	0.482831866	0.087905556	0.53957206	0.624580026	0.07088498	0.1945526	0.720073044	1	0.85653019	1	0.834970772	0.402755618	0.280338138	0.367433369	0.818392396	0.435438275	0.124858789
0.277244985	0.421809793	0.40363279	0.08273302	0.462838411	0.432718247	0.115825646	0.896128118	0.132833153	0.22435832	0.236317426	0.931315362	0.467123061	0.277417988	0.680520773	0.976389885	1	0.049099736	0.263698608	1	0.432688713	1	0.245716795	0.38615492	0.373753965	0.802011549	0.299086213	0.838504255	0.58046484	0.798858464	0.987314641	0.200581968	0.341670781	0.200722292	0.295989454	0.3931624	0.311536402	1	0.054251563	0.585206389	1	0.949017644	1	0.250434339	0.840099096	0.509527445	0.545531034	0.017749222	0.301856846	0.121583007
0.316641212	0.199576691	0.16564928	0.052196871	0.365219563	0.924918115	0.153962791	0.708399117	0.284581602	0.820594013	0.549345195	0.795258403	1	0.560986161	0.486382484	0.265289634	0.542916179	1	0.325324446	0.285387367	0.200615779	0.204858214	0.096771926	0.453748107	0.583792508	0.64550519	1	0.236806542	0.239438459	0.263940662	0.693296254	0.264070898	0.245483816	0.342330635	1	0.661280215	0.800150037	1	0.503754556	0.428458005	1	1	1	0.4445602	0.726619542	0.705975175	0.390429109	0.227526411	0.904022396	0.22766833
0.212838292	0.388143122	0.552558124	0.039620746	0.497648627	1	0.692926526	1	0.526310563	0.344303489	0.643445611	0.890413463	0.672035396	0.118819259	0.164942726	0.185099125	0.891171396	0.229285017	0.755893648	0.420707524	0.20368804	0.045985211	0.073281266	1	0.46350947	0.711122274	1	0.277367711	0.317887425	0.257249504	0.835683286	0.108059697	0.134874254	0.35618785	0.79621911	0.788434148	0.961754441	0.393359452	0.11805094	0.595255613	1	0.961169422	0.584973812	0.346015573	0.075318195	0.861745417	0.168838784	0.418374598	0.610059023	0.257839501
0.177573919	0.872763753	0.491805464	0.138195142	0.149969071	0.862102628	0.23539196	0.535683215	0.445675492	0.137945741	0.515321553	0.860749245	0.957298577	0.323771387	0.782540262	0.098953404	0.924034059	0.350007534	0.609111726	1	0.193015486	0.300471008	0.04465251	1	0.174959809	0.601143241	0.787094653	0.445083737	0.085231043	0.635593534	0.388671607	0.152047679	0.368047118	0.471735567	0.713323116	0.76031661	0.766842067	0.536084533	0.391182393	0.454368412	1	0.709285676	0.891287088	0.21375218	0.118885465	0.28137815	1	0.019924007	0.646931589	0.231554061
0.042311858	0.56929636	0.505286694	0.069829673	0.170634001	1	0.029660478	0.217195183	0.425409973	0.109506153	0.632265687	0.543383956	0.836260021	0.451430112	0.591781259	0.052882757	0.241971105	0.428013355	0.149382368	0.237506032	0.063170254	0.031783216	0.541021705	0.309804052	0.488729864	0.35103336	0.807376623	0.193814769	0.442645043	0.349525303	0.7610448	0.110713102	0.452995986	0.642718136	0.717186272	1	0.916209519	0.380702466	0.282240957	0.461182863	1	0.902594209	0.495303273	0.236143976	0.136563286	1	0.474016398	1	0.294880569	0.12416219
0.051686343	0.650410831	0.344653994	0.359885216	0.466120392	0.375632495	0.01889943	0.578730166	0.169191748	0.12211024	0.48773092	0.775520802	0.200649843	0.078813009	0.328797072	1	0.410364747	0.824910522	0.395410478	0.615235865	0.168796331	0.323210955	0.251382858	0.632121503	0.234775871	0.506920099	0.148307696	0.127404675	0.62693125	0.956852496	0.829704344	0.436143398	0.859790087	0.552655637	0.187156394	0.399278939	0.530656755	0.173018098	0.417747498	0.377664328	0.785554051	1	0.282275826	0.089499347	1	1	0.493903846	0.284843206	0.108241066	0.102771245
0.083729625	0.602799177	0.945790172	0.184243068	0.217879847	1	0.011581976	0.336838782	0.634990394	0.161995128	0.540605724	0.558539867	0.021541817	0.245346159	0.68567729	0.171836451	0.52277571	0.363820374	0.578986824	0.06481342	0.090640016	0.043939069	1	0.277938217	0.417995483	0.551672339	0.238454208	0.136179209	0.523599744	0.4844051	0.818555832	0.203244418	0.555519164	0.117465012	0.170409486	0.584366858	0.239169404	0.038735438	0.250135571	0.088001356	0.786936402	0.565499067	0.094706982	0.126795471	0.948078692	0.765240967	0.2924366	1	0.207925528	0.229112357
0.269165069	0.483148783	0.078289688	0.281573236	0.534457326	0.268855512	0.012585348	0.90489918	0.552146494	0.112990014	0.623265803	0.658297479	0.686440408	0.442485303	0.599668622	0.123293445	0.291633099	0.608472526	0.295235604	1	0.150215819	0.874483585	0.76586467	0.639063656	1	0.865652204	0.2125144	0.268031508	0.213923901	0.302692473	0.768552721	0.102949806	0.430779457	0.251678377	0.240103215	0.464538187	0.513734281	0.480007261	0.693316996	0.03028308	0.503888607	0.831159472	0.706254244	0.107034035	1	0.220523193	0.413504988	0.110282771	1	0.647546411
0.144645631	0.586327791	0.766547322	0.553495407	0.497401744	1	0.208162412	0.370639801	0.280313194	0.393166274	0.494608819	0.437471837	0.483060002	0.777108967	0.684982896	0.247035474	0.099481866	0.496038616	0.059027161	0.025678145	0.203212664	0.28283757	0.81593287	0.086315066	0.465228438	0.490028739	0.089076445	0.053735085	0.172496423	0.137727812	0.82646203	0.46468389	0.572881162	0.490891576	0.149355635	0.655017912	0.553382933	1	1	0.022950009	0.667714894	0.574326396	0.526418447	0.832396209	1	1	0.383653134	0.097414017	0.160445198	1
0.203576535	0.608292341	0.097559936	0.334452063	0.41403085	0.499340534	1	0.586226404	0.305500001	1	0.359334767	0.39112711	0.602215171	0.21956189	0.172414094	0.003983607	0.298805267	1	0.078506097	0.005707286	0.598507404	0.507311642	0.197651684	1	0.891799986	0.643643379	0.677013755	0.125882581	0.01710221	0.843599916	0.332870632	0.916768968	0.96945715	0.096884266	0.509576619	0.681891441	0.902775228	1	0.464583516	0.022062695	0.255639374	0.419767737	0.504366696	0.600042105	0.763282239	1	0.494677395	0.071791492	0.748245716	0.088158056
0.297887802	0.341037631	0.379393011	0.265950024	0.465130746	1	1	1	0.752418697	0.190567121	0.221445441	0.274817169	1	0.207817391	0.124971792	0.037531883	0.392376155	0.282617748	0.207538992	0.002352555	0.205581784	1	0.778563976	0.890739202	0.861289322	0.610594809	1	0.063354433	0.461385399	0.391913921	0.868526757	0.540975809	0.869647324	0.299384326	0.239404991	0.82271874	0.328995407	0.505009651	0.374423385	0.624895275	0.569412053	0.986288726	1	0.44270736	0.270467788	1	0.358813971	0.409465611	1	0.230791584
0.215657413	0.326842695	0.156034291	0.270469338	0.483224958	0.674229741	1	1	0.489208847	0.482059002	0.02910383	0.407658339	0.113717698	0.392906666	1	0.022532266	0.421515673	0.696109116	0.195979148	1	0.092310742	0.269423306	1	0.218276501	0.436134368	0.469952524	1	0.103981428	0.517454624	1	0.876855731	0.29439196	0.301300049	1	0.369193465	1	0.843886733	0.488170922	1	0.114678584	0.223684028	0.735460639	0.946668744	0.134752467	0.414588571	0.907847285	0.501736879	0.784229755	1	0.055148371
0.189875752	0.422775388	0.188244611	0.606521964	0.505493581	0.549352407	0.013702526	0.965127409	0.245852515	0.768424213	0.101156756	0.209372431	0.384899229	0.233957171	1	0.033959232	0.104712076	1	0.187284172	1	0.307881802	0.770510674	1	1	0.85518837	0.508216381	1	0.370065063	1	0.250128657	0.669708133	0.497250676	0.197873518	1	0.052370831	0.174182132	0.311262965	0.229026675	0.356809348	0.478162885	0.20517236	0.544714212	0.274879634	0.312982857	1	0.98257798	0.403049499	0.327848136	0.831610799	1
0.394454658	0.79966867	1	0.081654027	0.506305635	0.790345371	0.054577228	0.521700561	0.382747561	0.932000756	0.051246237	0.429743409	0.027344488	0.471351236	0.192973509	0.308711112	0.160384908	0.805279732	0.095445633	1	0.394404352	0.679812491	0.609413981	1	0.510168433	0.330610484	1	0.166357726	0.909308136	0.514589965	0.680114806	0.390082657	0.781617105	1	0.513691902	0.417755246	0.839217901	0.016196292	0.148936123	0.204129323	0.628087819	0.230387822	1	0.197445333	0.065886296	0.667550206	0.563102186	0.930733144	0.806632221	1
0.351158202	0.844882071	0.125532553	0.910373151	0.405236483	0.96606642	0.062923864	0.571903884	0.384037673	0.877751827	0.027602091	0.708837271	0.305098355	0.411398351	0.166993871	0.00344179	0.271299452	0.417619944	0.556771457	1	0.082579844	1	0.394136548	1	0.648370862	0.84990257	0.928512216	0.254030973	0.695162356	0.063276768	0.475501239	0.222312286	1	1	0.02635661	0.543749809	0.707032084	0.194784507	0.240410075	0.198251858	0.207974985	0.491948336	0.727341413	0.374816298	0.069201998	0.421242654	0.432293087	0.063567944	1	0.57572037
0.409739196	0.570598006	0.046113051	0.137558416	0.497817606	0.062778033	0.05021913	0.898941815	0.417101711	0.072763816	0.114219576	0.568742752	0.561122119	0.385053128	0.500020981	0.104776092	0.777369738	0.536297739	0.322707921	0.104684219	0.199333474	0.113682903	0.431411296	0.962927818	0.838516235	0.45668751	1	0.061350051	0.263672143	0.218206704	0.773568273	1	1	1	0.102602623	0.225749403	0.419665039	0.128304318	0.309518129	0.043001816	0.824991643	0.520281672	0.207241818	0.224841133	1	0.642370641	0.459641695	0.03362684	1	0.187335491
0.237373501	0.69311595	0.109622397	0.288904995	0.5095402	0.062251255	0.100405253	0.305060625	0.448214263	0.276803285	1	0.857044518	0.018099958	0.539409995	0.931799173	0.191510603	0.534658313	0.099736519	0.37210533	1	0.603378236	0.346565157	0.615203023	0.855332911	0.378067076	0.690627217	1	0.022006184	0.245233729	1	0.809838355	0.127362609	1	0.74622196	0.736016333	0.34612909	0.39909023	0.264546603	0.209707841	0.47364223	0.473982364	0.920448601	0.51291579	0.564730525	0.550332785	0.789424241	0.210178286	0.098642103	1	1
0.123471722	0.755998433	1	0.355948478	0.423926979	0.291136742	0.537316978	0.138513595	0.300406963	0.126048848	0.510537446	0.184880927	0.613330483	0.107504748	0.841638923	0.065710865	0.455512166	0.811091602	0.303516686	0.252890706	0.177327171	0.013575573	0.679041922	0.891971588	0.635434985	0.269393772	0.463380426	0.111202419	1	0.644023359	0.559030414	0.186752602	0.309328049	0.425530076	0.846604824	0.233483166	0.156504482	0.169206217	0.19201842	0.181689769	0.703265846	0.585716128	0.246410832	0.445537746	0.804789186	1	0.444890469	0.217836723	1	0.59471935
0.124599576	0.738521516	0.662258267	0.495428413	0.410976738	0.535499752	0.19251591	0.586071253	0.762328982	0.345843196	0.662782431	0.578428447	0.145131573	0.182321295	0.19027105	0.089237809	0.231311604	0.893067658	0.208146721	0.515432894	0.220033273	0.266901165	0.555702686	0.994628012	0.242210448	0.611728251	1	0.215426967	0.422326744	0.501424491	0.597240925	0.145683974	0.079358719	0.261966735	0.426937103	0.778720737	0.140092373	0.293423861	0.457840055	0.457549065	0.377184808	1	0.122637793	0.580817997	1	0.666717172	0.245595142	0.571296275	0.533574939	0.302132964
0.289516121	0.688156784	0.134982407	0.36184147	0.562584698	0.079003364	0.132735312	0.381115943	0.491321862	0.400258839	0.416494459	0.343170643	0.49557206	0.555517018	0.349778414	0.052214045	0.50601536	0.939875066	0.511730313	1	0.06999255	1	0.117359281	0.543555439	0.365588188	0.384643495	1	0.236133114	0.817869425	0.336525977	0.269060194	0.18579784	1	0.187512979	0.703276038	0.324183911	0.467161834	0.798706055	1	0.36484614	0.290833324	1	1	0.363452166	1	0.58480531	0.329168648	1	0.282238364	0.281056911
0.101162739	0.649019957	0.096052177	0.427595526	0.594734728	0.570911229	0.544899642	0.552526116	0.469971001	1	0.17433846	0.313850462	0.143520206	0.439120531	0.111273848	0.062463436	0.469080865	0.453529984	0.266588509	0.256959826	1	0.352820605	0.432103574	0.483266324	0.310195118	0.550024986	0.386824191	0.641946495	1	0.518980563	0.834221601	0.304426849	0.848849595	0.561495841	0.236441448	0.242283806	0.736708164	0.03832699	0.292390138	0.224826321	0.181782797	0.978901625	0.293251216	0.207674637	0.654699981	0.386573195	0.581753135	0.912716091	0.264820278	0.70996815
0.315763533	0.247344434	0.058453582	0.013367152	0.505067527	0.576282203	1	0.610764205	0.042646211	0.156211659	1	0.494291812	0.365627646	0.280264854	0.326870888	0.051791415	0.380385727	0.925478637	0.522390842	0.232090697	0.393974572	0.236869007	0.368602693	1	0.229168624	0.52267015	0.333717108	0.308700383	0.312108785	0.464322239	0.376244485	0.677221119	0.337338358	0.414007664	0.176657498	0.399171144	0.314939499	1	0.106124721	0.086427413	0.240025923	1	1	0.263395697	0.950794756	0.707096159	0.565524518	0.736139238	0.398851424	0.301813066
0.126716733	0.641150832	0.545095026	0.419112772	0.428119302	0.469155878	0.681904256	0.002525669	0.198060334	0.157576844	0.217177704	0.568502963	0.660050452	0.637885571	0.638200819	0.243408293	0.393689603	0.817627966	0.070229627	0.028091788	0.038659234	1	0.312757224	0.495535791	0.388875872	0.302492023	0.44023931	0.321306646	0.69390589	0.628072023	0.541125	0.291807503	0.413891047	0.517197669	0.295693159	0.259787083	0.212438136	0.605408132	0.9726457	0.484632134	0.599965036	0.976178527	0.631761372	0.267326474	0.62272954	0.253757626	0.562877536	0.104195192	0.130828127	1
0.110422187	0.733470738	0.174873218	0.278375119	0.526363194	0.160148293	0.920573473	0.011385285	0.273481101	0.165516108	0.499207318	0.80646342	0.323235005	0.531993568	0.320574224	0.580931067	0.777859986	1	0.036234699	1	0.198581189	0.793093383	0.145716548	0.336696714	0.253164947	0.223851964	0.294338793	0.122485921	0.650575519	0.871524155	0.718083858	0.302464515	0.984023094	0.696648061	0.432807207	0.23208721	0.179409683	1	0.528603613	0.209000647	1	0.816240788	0.048153073	0.220601454	1	0.156703219	0.511202574	0.059095204	0.407051653	1
0.531105161	0.895894825	1	0.246692032	0.60662365	0.474447399	0.413604349	0.534744322	0.179890886	0.648694396	0.298173308	0.712803066	0.089043759	0.287921548	0.846205354	0.343061417	0.252811253	0.997767687	0.022945598	1	0.114779033	1	0.168712065	0.456386209	0.699216127	0.417785704	0.686066747	0.043016955	0.91116339	0.528159142	0.282516032	0.144851387	1	0.286287129	0.311074167	0.08295995	0.230001494	1	0.174265534	0.529243231	0.610232294	1	0.625110328	0.175248608	0.334543943	0.380817473	0.218207181	1	0.594705343	0.359386981
0.143648297	0.805149555	0.29403314	0.214900568	0.41774267	0.478713393	0.802014351	0.403558999	0.524927676	0.633511245	0.944619596	0.972781003	0.098445028	0.517037034	0.38558799	1	0.341783196	0.506245017	0.013187108	0.023252532	0.262920201	0.650463939	0.351832122	0.230499491	0.562300086	0.719377279	0.283409208	0.34467259	0.780514836	0.118717194	0.486715674	0.158143401	1	0.71704644	0.453173727	0.094659358	0.570562482	0.305161506	0.305797219	0.510225892	1	0.234739482	1	0.109653711	0.959138334	0.738582969	0.346028775	0.273895472	1	0.20535855
0.19165583	0.867301285	0.301192194	0.45328632	0.489609897	0.4509224	0.310616553	0.204726726	0.55284816	0.764550507	0.540953934	0.508300006	0.075005531	0.319606304	0.553991377	0.327440441	0.345386297	0.602919579	0.385623664	0.005323996	0.315280706	0.171642378	0.614720225	0.549876094	0.888496697	0.937030375	0.254924506	0.219606444	0.290103972	0.162238628	0.882121503	0.213211358	0.298564464	0.753063321	0.713487923	0.032523464	0.31095612	1	0.148718134	0.328673363	0.610997558	0.620819747	0.530219078	0.738308549	0.387050062	0.952112079	0.351669729	0.440458924	0.382717401	0.24370864
0.180801868	0.99841994	0.465190053	0.282241583	0.472214639	0.739949703	1	0.366493672	0.284849226	0.245648682	0.444658339	0.666650891	0.221737951	0.3691746	0.372739017	0.994131327	0.697650254	0.440396577	0.214801505	1	0.312473983	0.049586445	0.933159471	1	0.472982466	0.460441709	0.706676722	0.600145519	0.057523519	0.127639368	1	0.060893077	0.325954348	0.566831827	0.761250913	0.039841283	0.591902018	0.054121461	0.177339807	0.176267728	0.36290434	0.889521837	0.83096844	1	0.28600049	0.41606459	0.194840372	0.324656546	0.521227002	0.576179504
0.612788677	0.653319359	0.578578532	0.241171837	0.585436165	0.12403293	0.392859727	1	0.329238772	0.722522914	0.306946129	0.78749001	0.820078909	0.178310335	0.466934413	0.860169172	0.308463097	0.270870656	0.301858276	0.520513415	1	0.364596426	0.495095164	0.592384338	1	0.675294101	1	0.115751341	0.669880092	0.28480655	0.999969184	0.131938472	1	1	0.823327124	0.043306816	0.193455428	0.066157363	0.295550525	0.326993942	0.215528876	0.616711259	0.163482919	0.494960546	0.899322867	0.189475536	0.162900627	0.043486271	0.331477493	0.509440124
0.259382397	0.680152774	0.227305487	0.746452868	0.361803979	0.284843534	0.218239337	0.184298992	0.251178026	0.88258785	0.507554591	0.109844051	0.054208457	0.38158372	0.150246754	0.315478235	0.257116646	1	0.197615311	1	0.860837162	0.607340693	0.691389859	0.310920179	0.965497792	1	0.750035465	0.88717556	0.380455315	0.465197802	1	0.064411923	1	1	0.511555731	1	0.219171569	0.112188391	0.211965308	0.202879399	1	0.403514445	0.422504544	1	1	0.088743627	0.286302567	0.101831377	0.83076942	0.580762327
0.110393986	0.59783262	0.019906299	0.286941409	0.545912564	0.779455781	0.028168509	0.327641368	0.458902359	0.440813601	0.233619079	0.501424432	0.049220569	0.134350747	0.864101827	1	0.433574378	0.11688564	0.039621878	1	0.657164812	0.166066736	0.600285053	0.925643027	0.683408737	0.590646207	0.7982198	0.488482088	1	0.756662428	0.955522537	0.081192359	0.520203173	0.859656096	0.398670942	0.09640488	0.260112613	0.442338377	0.157687441	0.088580444	0.388416082	0.709982753	0.123397022	0.397464454	0.115432277	0.15000847	0.227364421	0.100038461	1	0.662056744
0.15753299	0.31253165	0.069400884	0.808981597	0.165076941	0.277072012	0.569493592	0.572128713	0.705308795	1	0.387386799	0.547577322	0.193610415	0.27833885	0.282254279	0.386318475	0.472974002	0.337036967	0.102567255	0.060562953	1	0.057383142	0.39812395	0.702583075	0.662689388	0.725640833	1	0.182710052	0.199684694	0.629070759	1	0.021764521	0.528494954	1	0.230809927	1	0.406966627	0.114587255	0.109112434	0.063118361	1	0.553646326	0.129695356	0.634908974	0.270546228	0.017525963	0.29788366	0.251864642	0.939618826	0.729369581
0.042524293	0.316431195	0.334322393	0.679030776	0.260897577	0.706484914	0.284336567	0.582700431	1	1	0.16892904	0.42194891	0.703293681	0.299726367	0.288968623	0.031637322	0.175250053	0.765708387	0.333558887	1	0.815484881	0.127402082	0.194007382	0.294555783	0.937889695	0.875344574	0.284730732	0.298450708	0.822439194	0.393907368	0.961795449	1	0.3206366	0.666117132	0.405199945	0.601619303	0.683206379	0.119540527	0.120421551	0.036957495	1	0.410828471	1	0.467474341	0.691428781	1	0.28431958	0.664950073	1	0.394338429
0.108346969	0.820993721	0.117721148	0.677072883	0.39752996	0.466358542	1	0.002727579	0.858963132	1	0.044161875	0.616181374	0.108898252	0.723539889	0.261978328	0.006238606	0.299506307	0.227650389	0.2716811	0.236838952	0.506090283	0.615229189	0.266058981	0.432553649	0.240085647	0.618216455	1	0.348291934	0.637121379	0.683302701	0.60575819	0.105906494	0.451961398	0.192535564	0.018255193	1	0.540645003	0.305101544	0.111055888	0.005615199	0.27340883	0.907511652	1	0.339075744	0.655938387	0.285367072	0.381933659	0.912624776	0.377305925	0.460195273
0.11473161	0.820859909	0.546183527	1	0.500825703	0.130273759	1	0.067918606	0.8657251	0.428380668	0.044243567	0.593155921	0.435576558	0.151034519	0.851138413	0.060702585	0.687033951	0.120497733	0.109687887	0.214317933	0.390607178	1	0.231116235	0.243176848	0.295762658	0.81498009	1	0.039939396	0.973845899	0.463081092	0.5056867	0.29575336	1	0.061873689	0.036314894	0.545918345	0.567964733	1	0.943069458	0.346968651	1	1	0.157513157	0.612461746	1	1	0.196328416	0.346162677	0.114902489	1
0.28633824	0.922392666	0.276230335	0.625876367	0.165603146	0.756366789	0.018686898	0.544623375	0.352639169	0.257622868	0.049162786	0.404229164	0.4489353	0.700747311	0.38179493	0.114037834	0.446978569	0.908225656	0.505385816	1	0.51993072	0.701608717	0.087514453	1	0.75519079	0.507983863	0.88403517	0.141831726	0.415846258	0.162556365	1	0.139260978	0.247681156	0.445441097	0.246080637	0.515515566	0.668266356	1	0.091297217	0.151926965	0.863316357	0.443993032	0.764517725	0.314301252	0.680985987	0.580491543	0.162925035	0.029283589	0.274148792	0.508037686
0.259122908	0.858957529	0.499281555	0.250502616	0.243612409	0.756563008	0.361709565	0.461757541	0.403685123	1	0.153669953	0.506178141	0.17069833	0.437647074	0.719395995	0.036199402	0.430687129	0.15007779	0.505081654	0.114258997	0.647741318	1	0.179331407	0.330344588	0.479834676	0.417680651	0.255943358	0.542148769	0.343040764	0.506997287	0.692183733	0.141149417	1	0.10249424	0.61356771	0.924707115	0.334809363	1	0.211544022	0.255223572	1	0.832363069	1	0.559117973	1	0.543916464	0.452000558	0.102660872	1	0.642983913
0.241164118	0.809422135	0.120584235	0.184472486	0.58274585	0.49494639	0.62215668	0.368477374	0.422001094	0.316838473	1	0.474611402	0.204279542	0.491426826	0.133395389	0.047411449	0.572371662	0.199899942	0.120752618	1	1	0.718517721	0.486198813	0.615388811	0.729579985	0.277707458	1	0.046544958	0.764490545	0.133849591	0.317381978	0.090479985	0.247079089	0.044053584	0.232508674	0.128159076	0.173183367	0.518625915	0.157752559	0.160177618	0.465869099	0.972196639	0.425689906	0.024947973	0.80455631	1	0.22231859	0.101922505	0.310842246	0.039828274
0.207708523	0.58859092	0.149134099	0.031243317	0.439810544	0.834075928	0.49054417	0.238824174	0.845679283	1	0.346744627	0.497671157	0.475661755	0.443194926	0.18473269	0.056191072	0.11383637	0.575564146	0.27996248	0.125999615	0.212085307	1	0.359503746	0.976229548	0.329024523	0.676109135	0.265911907	0.344379157	0.304426968	0.348260134	0.306697339	0.394102246	0.114497587	0.320234299	0.717604816	0.173332289	0.361967891	0.166574061	0.393697947	0.117877141	0.619271994	1	0.445980221	0.557005286	0.947036624	0.667865992	0.338817567	0.02913657	0.653214157	0.051156566
0.087131947	0.851261795	1	0.809981108	0.55498749	0.823216975	0.053242978	0.501167178	0.869840145	0.97143501	0.326696306	0.45983544	0.373250276	0.465030223	1	0.065348908	0.684255421	0.602751315	0.263799131	0.223584473	1	1	1	0.996894181	0.382650912	0.820088267	1	0.631323457	0.821779311	0.157600552	0.642834902	0.064468563	0.060160741	1	0.471406132	0.074974269	0.550732315	0.176892936	0.041351557	0.005200023	1	1	0.293064237	0.170149341	0.842015028	0.434763014	0.220134482	0.026990347	0.277921796	0.42554009
0.302394778	0.547188818	0.223631591	0.111541234	0.684369445	0.324760407	0.344167411	0.10653194	0.359802753	0.078851685	0.632054985	0.486357391	0.716542661	0.252818078	1	1	0.456732899	0.140048042	0.072631285	0.011665391	0.3394036	1	1	1	0.390529424	0.309324265	1	0.475218773	0.85733062	0.293077856	0.32317251	0.008084089	0.209899172	0.216547951	0.743399739	0.028465956	0.461940378	0.029295221	0.420486987	0.387482673	1	0.381050497	0.663250685	0.491545588	1	0.409322828	0.300430775	0.003425107	0.181398243	0.443240315
0.397464573	0.148101956	0.098429926	0.706742644	0.521753252	1	0.079732813	0.25692448	0.155128613	0.081068814	0.568660378	0.120857142	0.653860748	0.822932005	0.561940908	1	0.087791756	0.191869706	0.141669706	1	0.198431119	0.718410134	0.838020682	1	0.444854796	1	0.30436942	0.288425565	0.670122385	0.451128036	0.412367523	1	0.092835546	0.217291579	0.114897095	0.087887265	0.401211917	0.719848096	0.016432291	0.175111443	0.209254757	0.695355952	0.238056108	0.358240992	0.270126611	0.102075033	0.352974027	0.431599617	0.368306488	0.267756015
0.994103372	0.436151683	0.056599073	0.391504854	0.413063377	0.811248481	0.052205946	0.738879561	0.919746816	0.085708924	0.173611328	0.457757622	0.786344349	0.335845411	0.507411003	1	0.096829511	0.376760125	0.538823724	0.003555514	1	0.01080321	0.206764668	0.349692285	0.257652849	0.399333209	1	0.112870276	1	0.82694459	0.184430614	0.244229943	0.440168142	1	0.525913239	0.03000905	0.436267883	0.111409605	0.112865776	0.173599064	0.146636918	0.424449414	0.188489228	0.256122023	0.737296164	0.370094627	0.475420803	0.23033531	0.430115789	0.193354025
0.130153403	0.732314467	0.133716658	0.312368482	0.495873362	0.21135363	0.705488563	1	0.055306457	0.750977337	0.247081146	0.539736331	1	0.168531895	0.647004545	0.454639435	0.58178252	0.303961933	0.496374637	0.565775573	0.686736345	0.073929422	0.816996455	0.32808876	0.941873014	0.313792437	1	0.07572367	0.413375974	0.474253505	0.725442529	0.185639501	0.120021455	0.197065026	0.474409133	0.118396968	0.611576259	0.892300427	0.855192482	0.305901349	0.411698818	0.999204636	0.450163871	0.433065981	0.702361524	0.737718105	0.441275984	0.173963949	1	0.141865611
0.090088867	1	0.457538992	0.154445678	0.620177269	0.58489579	0.329262048	0.505410135	0.595716774	0.491951585	0.013830857	0.589557707	0.529164553	0.360542625	0.438466072	0.084427655	0.457183689	0.321568072	0.160501346	1	0.057745401	0.379242986	0.457448572	0.955924332	1	0.473985523	0.397564441	0.400266021	0.686731696	0.536328077	0.495487958	0.137460247	0.304551035	0.563041627	0.363431334	0.285358042	0.620475173	1	1	0.096215114	0.633451402	0.208489284	0.578183293	0.308795929	0.957731843	0.985868096	0.079011723	0.875614583	0.274284691	0.258381814
0.437002391	0.718880117	0.079213783	0.08459498	0.638703763	0.800955296	0.088211104	0.74807179	0.467084676	0.701875448	0.089303181	0.672315478	1	0.438248187	0.413824379	0.171541363	0.516001642	0.859703124	0.628165364	1	0.027560292	0.200752169	0.41173625	1	0.347299308	0.37055254	0.484077811	0.529662848	0.395863831	0.574269414	0.978963256	0.168245837	0.426797718	1	0.666689932	0.237120256	0.460020155	0.215435639	0.130425051	0.402195066	0.484075278	0.414912641	0.100060008	0.3158122	0.959242523	0.240806654	0.154467106	0.37862733	0.751693606	0.127428949
0.210368514	0.534539819	0.35807839	0.513956368	0.356586754	0.939277828	0.01603514	0.601468801	0.529517293	0.171400473	0.338494033	0.693860948	0.199672073	0.451155841	0.354807496	0.466782331	0.441800654	0.688849688	0.254698545	1	0.319325775	0.458696932	0.371314317	0.46588552	0.600238919	0.688792825	0.575516641	0.204721242	0.869272947	0.579785287	0.408439219	0.066063732	0.204373494	1	0.405990213	0.130486667	0.555398762	0.605340838	0.665734351	0.161408603	0.44319284	0.625814319	0.930723608	0.192795902	0.941087067	0.021568852	0.233117551	0.342449099	1	0.816869795
[truncated: 1,694 more columns]
