# Supplementary material for: Music-induced emotion flow modeling by ENMI Network
Source: PLoS One. 2024 Oct 21;19(10):e0297712. doi: 10.1371/journal.pone.0297712 (PMC11493256; doi:10.1371/journal.pone.0297712)
Supplement: S1 File — (ZIP) [file pone.0297712.s001.zip › minimal dataset/DEAM dataset/Music features/chroma_dim_3.csv]

2.mp3	3.mp3	4.mp3	5.mp3	7.mp3	8.mp3	10.mp3	12.mp3	13.mp3	17.mp3	18.mp3	19.mp3	20.mp3	21.mp3	22.mp3	24.mp3	25.mp3	31.mp3	32.mp3	35.mp3	37.mp3	39.mp3	40.mp3	41.mp3	42.mp3	43.mp3	44.mp3	45.mp3	46.mp3	47.mp3	48.mp3	49.mp3	50.mp3	51.mp3	52.mp3	53.mp3	54.mp3	55.mp3	56.mp3	58.mp3	59.mp3	60.mp3	62.mp3	64.mp3	65.mp3	67.mp3	68.mp3	69.mp3	70.mp3	71.mp3
0.858092725	0.321914762	0.307073802	0.377322584	0.640616655	0.70476222	0.043527871	0.198298901	0.878215969	0.47462073	0.442914814	0.426967531	0.671159625	1	0.813976407	0.243386745	0.567137539	0.985966027	0.179053873	0.766686916	0.908550918	0.873527765	1	0.805686235	0.729347229	0.695717454	0.268860757	0.279884607	0.815612614	0.526226819	0.670680225	0.51985532	0.724948823	0.802396119	0.257074833	0.803731978	0.784491837	0.944801927	0.832029045	1	0.391295314	0.876883864	0.410500854	0.302571923	0.586716771	0.538449407	0.524469554	0.677238405	0.874582708	0.338624388
0.463757515	0.420903385	0.398881048	0.084903434	0.253464848	0.555988252	0.468549281	1	0.367031783	0.102531724	0.37679714	0.76771915	0.50206691	1	0.096514426	0.013847629	1	0.045398258	0.328915656	0.321276665	0.506188095	0.205009758	0.358287781	0.429950029	0.351467639	0.320476383	0.183008283	0.20609279	0.567384303	0.868387103	0.918791175	0.662587702	0.076344632	0.573877096	0.323038369	1	0.647955239	0.068450063	0.356837124	0.820656836	0.276766121	1	0.285583287	0.612942278	0.093652658	0.60030365	1	0.06644588	0.63186419	0.061031681
0.358175367	0.544803262	0.408899158	0.037408676	0.692632377	0.837478578	1	0.450463384	0.531094074	0.124228694	0.148377746	0.785829604	0.723074019	1	0.37334317	0.048673484	0.93245858	0.273960412	0.362198263	0.023913153	0.197014838	0.237972856	0.390974432	0.385279745	0.153272644	0.669146359	0.295379132	0.520150483	0.752921999	0.285748035	1	0.251686186	1	0.360170394	0.291319907	0.580605447	0.621902108	0.260048777	0.379237831	0.964915752	0.317800462	1	0.517105639	0.23453854	0.241201773	0.504023612	1	0.145094112	0.891027272	0.224071175
0.361340582	0.570152283	0.707751274	0.078625217	0.267968029	0.598406315	0.949709535	0.194251463	0.152753681	0.083891593	0.329289019	0.440400988	0.310847789	0.093128078	0.655484855	0.08812166	0.633375168	1	0.171253115	0.0252719	1	0.066600926	0.821814358	0.5148049	0.523025692	1	0.469317496	0.464834213	0.234383211	1	1	0.229725003	0.931236923	0.279397219	0.1695804	0.813609123	0.420261741	0.844436765	0.62022382	0.729775012	0.490376323	1	0.169650197	0.332919687	1	0.112400331	0.136024624	0.016483489	0.569680989	0.654444993
1	0.461378813	0.3511042	0.216946587	0.746042311	0.831051946	0.724259496	1	0.178448245	0.095054716	0.147095338	1	0.429822862	0.243894085	0.638077259	0.102421664	0.680330992	0.034483187	0.177156001	0.583108425	0.636567533	1	0.027403612	0.159542054	0.803759217	0.56820631	0.50513804	0.446192592	0.444119453	0.924166143	1	1	0.14851734	0.42662558	0.188056529	0.480189264	0.317211419	0.734454274	0.391432554	0.572152555	0.460298061	1	0.129036769	0.147544593	0.647803009	0.273847908	0.305412918	0.333425403	0.589222491	0.299611866
1	0.3943488	0.255033672	0.503730834	0.77124995	0.914254427	0.412808031	1	0.506170869	0.081510752	0.870115936	0.420134664	0.670358181	0.594629884	0.844150722	0.038538095	0.353867948	0.925777972	0.39811933	0.007360404	0.399107546	0.175466567	0.071007408	0.206580937	0.678108633	0.98848176	0.269740671	0.298269093	0.373071223	0.72067529	1	0.324091703	0.808250785	0.772839665	0.741156936	0.386519074	0.245226175	0.019937856	0.07781858	0.534633636	0.284551024	1	0.230292365	0.292790145	0.416635245	0.571953952	0.716390848	0.44044286	0.710875094	0.581688821
0.673035443	0.689870775	0.475789249	1	0.263784021	0.784241855	0.858491778	0.288716167	0.995518088	0.028253596	0.071113065	1	0.577923477	1	0.457968235	0.889054835	0.689672232	0.43238917	0.254771471	0.031063076	0.087415956	0.715399504	0.243301421	0.665758133	0.958861887	0.545396864	0.32743004	0.232367724	0.455867171	0.76601088	0.983217537	1	1	0.126919955	0.870666206	0.414061069	0.078064457	0.190293118	0.322829604	0.20421955	0.299185634	0.643917501	0.328826874	0.392880648	0.802437305	0.108813874	0.744197786	0.358744442	1	0.040645547
0.352649271	0.715435326	0.332261622	0.540525019	0.230274811	0.155225798	0.334983855	0.351533711	1	0.837244034	0.409245104	0.179295406	0.498570353	1	0.565797985	0.074452087	0.797283113	0.884487033	0.141125962	1	0.283791512	0.317485094	0.690295458	0.518470347	0.221355721	0.3713727	0.093639262	0.367258281	0.208339661	0.662208617	0.776159406	0.059299681	1	0.723707855	1	0.523163915	0.059394673	0.373159736	0.096293047	0.226631448	0.358475685	0.312324494	0.22426796	0.123662911	0.959710479	0.552074015	1	0.804672599	0.14572832	0.232389838
0.124098055	0.997369885	0.4936831	1	0.747688651	0.856825054	0.414588958	0.436661154	0.938350141	0.849066794	0.0710584	0.113078296	0.371140093	0.94634968	0.176473871	0.016119732	0.970834136	0.089046471	0.190413728	0.770868301	0.567212403	1	0.898301601	0.307365716	0.383940309	0.589829624	0.47897315	0.259484649	0.80832082	0.24892962	0.616433382	0.198089689	0.970808566	0.719748676	0.72030282	0.646557212	0.599465787	0.187991545	0.96575588	0.971118391	0.115435466	0.444347739	0.176033393	0.5705477	0.736736894	1	0.308343887	0.234154597	1	0.082829989
0.358454436	0.950943649	0.226750672	0.829482079	0.761401296	0.511166811	0.004558085	0.20782572	1	0.696582079	0.558365941	0.221287504	0.480168462	1	0.558472812	0.290685922	0.62155956	0.252532035	0.272293895	0.596194267	0.774463117	0.058848228	0.327080369	0.589351475	0.202014923	0.624179065	0.175415561	0.477501124	0.123459727	0.625813007	0.2664195	0.800514519	0.206351683	0.631314933	0.111856684	0.463035464	0.374099195	0.086357564	1	0.518620193	0.295349121	0.807894826	0.330785692	0.184487909	0.610606968	0.816369295	0.165251732	0.248366833	0.848683298	0.170968667
0.639137685	0.958775043	0.221208379	0.770359159	0.241758913	0.784372747	0.113584258	0.214690343	0.258688837	0.375988185	0.303720862	0.340613574	0.109267808	0.91030997	0.387852728	0.071894392	0.660683453	1	0.204650059	0.276110321	0.336272091	0.525138319	0.200692415	0.424565077	0.089712821	0.338783205	0.06263037	0.556875169	0.565738022	0.664852798	0.651842892	0.150910407	0.078547969	0.699449062	0.287011743	0.323221564	0.69827342	0.762729049	0.361718625	0.985529423	0.524727762	0.889417171	0.145519838	0.875018358	0.171765745	0.622512519	0.067521267	0.290912807	0.425466031	0.570132554
0.233940661	0.612891734	0.152532965	0.837524414	0.558746219	0.60947305	0.161371604	0.42976597	0.161365509	0.79025197	0.879974782	0.351436466	0.513007104	0.543229163	0.569916189	0.071950465	0.470516682	0.257456124	0.092666514	0.244136244	0.164722621	0.426864207	0.387250841	0.244080633	0.993885756	1	0.514125347	0.242046997	0.76248616	0.377016723	0.770896018	0.066612557	0.672750235	0.662928998	0.338679194	0.479790986	0.873205423	0.009625092	1	0.764171302	0.561854243	0.684919834	0.23757863	0.456449062	0.163533106	0.307982683	0.078455575	0.198256895	0.823369861	0.28001532
0.429949254	0.726379275	0.396814197	0.588175714	0.167409405	0.526910484	0.356781989	0.978196323	0.231288165	0.435094833	0.643170714	0.477586716	0.918087363	1	0.171422109	0.140967444	0.245850638	0.416256338	0.318483591	0.05680573	0.388021588	0.360316336	0.274086297	0.414242089	0.385401309	0.524436712	0.459453911	0.419189811	0.948015153	0.415031314	0.942538679	0.427737534	0.52870822	0.62919122	0.168262407	0.479429275	0.51888907	0.181158304	0.358326077	0.670301318	0.343544483	0.515042484	0.312458426	0.846512973	0.245337188	1	0.493124306	0.550904453	0.38618961	0.12029966
0.285159737	0.518293381	0.50353837	0.122999005	0.326897919	0.685520351	0.551822841	1	0.066466443	0.12472792	0.865304351	0.863311827	0.665604293	1	0.818321764	0.171125114	0.976260424	0.025921114	0.266239464	0.344725311	0.400069326	0.397840977	0.149855286	0.312545866	0.397650063	1	0.11948248	1	0.155787706	0.889390886	1	0.282055616	0.324156165	0.28645438	0.457130402	0.56694591	0.366511256	0.466227651	0.054438911	0.448758811	0.721389353	1	0.402833432	0.293765396	0.674514472	0.294664741	1	0.017271006	0.174315169	0.118426889
0.722156346	0.245907694	0.255789608	0.030392153	0.616018534	0.935956776	0.166766763	0.61216712	0.197501704	0.374353021	0.685497344	0.879926622	0.903342545	0.950492024	0.49243179	0.101594388	0.690946639	0.233910695	0.224649742	0.288376927	0.15713948	0.222609088	0.039931327	0.397830069	0.670940697	0.909175038	0.775658429	0.325146437	0.285526991	0.200920343	1	0.240937486	0.446336031	0.444680721	0.944941223	0.802983522	0.841675639	0.626539469	0.168428689	0.256162643	0.537595868	0.993364215	0.211238742	0.573437035	0.762263477	0.568831027	0.550183833	0.229603052	0.510672927	0.391007453
0.268928617	0.50823766	0.57334584	0.095428161	0.699704051	0.992565691	0.594110012	0.93075633	0.233546987	0.064723611	0.909026742	0.8071751	0.80985558	0.158552378	0.171474576	0.200107783	1	0.187144935	0.515144229	1	0.196561992	0.159617439	0.069177181	0.778101563	0.28596282	0.703254938	0.987086236	0.404337019	0.305682361	0.332187533	1	0.435059905	0.3096295	0.413474381	0.760394454	1	1	0.399706006	0.182786524	0.483312756	0.691079021	1	0.914104998	0.466377676	0.122764409	0.7071383	0.454568326	0.437469274	0.803599	0.156101063
0.206697822	0.953956664	0.460431576	0.225647241	0.107080907	0.752835453	0.159012616	0.742744744	0.204049602	0.031173779	0.770747125	0.94795084	1	0.605632782	1	0.086146049	1	0.212181553	0.127296418	0.398121774	0.253298789	0.201601297	0.011362771	0.830085158	0.205952421	0.849387467	0.597245753	0.555338144	0.155120343	0.902748644	0.625062704	0.449670941	0.62523973	0.518240869	0.62291187	1	0.82317251	0.322720259	0.244814649	0.350102365	0.650473833	0.69838649	1	0.352192819	0.189896315	0.470012039	0.916988969	0.513127804	0.549759984	1
0.047229927	0.655448973	0.368415207	0.319531083	0.146714821	0.912937641	0.04885111	0.209452212	0.416455775	0.160672843	0.885088861	0.599306881	0.901394904	1	0.486706257	0.024547774	0.18224825	0.327836961	0.162929729	0.407520354	0.291950405	0.154347792	0.364714444	0.211129785	0.612666667	0.413397729	0.498934299	0.236634746	0.345546842	0.389300734	1	0.283449084	0.473966569	0.795020998	0.702766359	0.472012013	0.900243163	0.229956895	0.426537693	0.356892407	0.459405333	0.866809428	0.656146526	0.454571754	0.081592888	0.599444687	1	0.37498337	0.144784063	0.176620588
0.161475331	0.809353888	0.385421842	0.387668341	0.719439864	0.397812098	0.021637542	0.394595891	0.16855523	0.004912238	0.681309462	0.973249137	1	0.145784333	1	0.210107282	0.639009237	1	0.299006909	0.187823579	0.25848797	0.467318475	0.251303941	0.543111026	0.225180656	1	0.783398151	0.083630249	0.294566989	1	0.95299983	0.823098838	0.860770285	0.714438558	0.388483137	0.337803185	0.583575547	0.090783358	1	0.356390357	0.617147326	0.980125308	0.238975227	0.319997132	0.526563346	0.727384925	1	0.360942483	0.283916891	0.198117137
0.079135828	0.737500191	0.832183838	0.338639259	0.123302951	0.578527868	0.007332413	0.260854334	0.360357463	0.180680141	0.712175846	1	0.050458655	0.562858164	0.755127609	0.033155642	0.280810624	0.923864424	0.79020077	0.255857736	0.083355278	0.310333222	0.920481265	0.164433658	0.297460109	0.397042572	0.514608622	0.104031749	0.156798333	0.738773942	0.799543202	0.447156578	0.690962732	0.225610927	1	0.377886057	0.106558844	0.057575911	0.343726903	0.127492651	0.344781607	0.542748988	0.027217075	0.244318247	1	0.942407787	0.199138343	0.805014491	0.262092024	0.378685862
0.665702581	0.659035623	0.074655809	0.434132457	0.737587929	0.240215212	0.003465145	1	0.348792315	0.185231298	1	0.853595555	0.987004817	1	0.447375864	0.161171347	0.237101123	0.69338125	0.231872067	0.625106037	0.194854617	1	0.8215819	0.733644664	0.882034183	0.978358865	0.26463747	0.409938484	0.128737241	0.212655172	0.719589591	0.117451012	0.670228183	0.375838697	0.465215147	0.203028709	0.330100298	0.155358836	1	0.046841569	0.410626531	0.726485968	0.50155437	0.372422338	0.501045942	0.281692952	0.502623141	0.091530807	0.869393408	0.277878761
0.128297567	0.529300749	0.728402793	0.693165421	0.705116034	0.699627638	0.22961928	0.253432602	0.100317173	0.429058343	0.623898506	0.879514635	0.325949728	1	0.309391618	0.371367604	0.202188984	1	0.162261918	0.090109639	0.196930617	0.358854592	0.826081038	0.183307067	0.604191542	0.634352863	0.100686587	0.071403109	0.158991873	0.122412898	0.995845437	0.188596889	0.777589619	0.649356663	0.298686326	0.475895733	0.477323085	0.232971027	0.691962302	0.036620967	0.517882645	0.639830649	0.217708051	1	0.344835043	0.77564317	1	0.400294989	0.204133943	0.914195418
0.43669945	0.604382157	0.09867461	0.179496646	0.243799984	0.487981528	0.269787699	0.446198076	0.15358454	0.952841818	0.366953552	0.668849111	0.609361529	0.334663808	0.083822891	0.008196223	0.420316845	0.425106257	0.052433662	0.001646132	0.974389613	0.256555736	0.443696022	0.329647481	1	1	0.218416452	0.146695852	0.005465457	0.617861152	0.575738847	0.386742592	1	0.177780777	0.576317668	0.874285281	0.652783751	0.698865414	0.341503859	0.030409476	0.431101054	0.325609416	0.227095112	0.517739236	0.229503483	0.623137057	1	0.319291055	0.380890667	0.128398523
0.314916641	0.386500329	0.314774126	0.184889242	0.323612094	0.476722002	0.214613333	0.984927535	0.678600669	0.201456279	0.173807815	0.707485616	0.601058364	0.422613442	0.138683081	0.054782741	0.636974156	0.334664553	0.245867148	0.010445676	0.623188555	0.174482107	0.736033618	0.952256739	0.687880278	0.807155073	0.440510035	0.126119524	0.282594442	0.574467599	0.966828644	0.348758817	0.956827104	0.366614729	0.272551417	1	0.268021464	0.471726805	0.182851151	0.593486249	0.435839593	1	0.455004275	0.576129556	0.189608157	0.727913082	1	0.430579782	0.859707713	0.487860531
0.252191871	0.462296247	0.152168065	0.100067385	0.686596096	0.57590723	0.360149652	0.760132432	0.555505276	0.55955106	0.093151808	0.238002643	0.138234556	0.788371265	0.365363628	0.038552944	0.677935839	0.516698599	0.121582963	0.530979633	0.193011805	0.375444174	0.15378648	0.277743936	0.601533353	0.451338172	0.599085391	0.162475526	0.441194713	0.596398056	1	0.756709456	0.262637258	0.421533078	0.523030281	0.497658342	0.76048255	0.431236386	0.390427798	0.278957367	0.171830595	0.82322979	0.645273685	0.271772832	0.367741376	0.477891743	0.865811825	1	0.750099897	0.034204673
0.210584119	0.563188255	0.092776529	0.191330954	0.723436713	0.48390916	0.082171917	1	0.279448658	0.410032898	0.088921092	0.165282711	0.318717331	0.450112313	0.614419818	0.025869604	0.04714217	0.527797341	0.245992377	0.289588541	0.170142129	1	0.205055594	0.627613068	0.773425281	0.770984888	0.556226969	0.483226925	0.815981984	0.339427263	0.462628216	0.698439181	0.1531813	0.559980154	0.032257862	0.574582458	0.196058303	0.169529468	0.265139312	0.580628037	0.241991416	0.454485029	0.201393381	0.335820884	0.814963818	0.787586033	1	0.189979255	0.618407845	0.248146534
0.515009642	0.684004664	0.839146912	0.026060004	0.822969735	0.728889942	0.027994132	0.347301811	0.187693626	0.589852035	0.200826332	0.368378729	0.41104573	1	0.212523505	0.172200546	0.205046371	0.677690923	0.058365293	0.22108379	0.183499932	0.33621183	0.523387313	0.309093088	0.646306753	0.579036951	0.699627459	0.133504942	0.913066089	0.754916728	0.750729978	0.603831887	0.75695008	0.641620994	1	0.419356972	0.825093687	0.005354093	0.067513593	0.268470138	0.592374027	0.328818679	0.546562612	0.325043917	0.039845783	0.682748556	1	1	0.6442101	0.316450417
0.536610901	0.756766737	0.145433456	1	0.240533054	0.786165774	0.040903207	0.448458076	0.179799706	0.766144037	0.046071865	0.730577886	0.304308802	1	0.246445119	0.005631892	0.425830662	0.443590105	0.525074244	0.20008719	0.108002223	0.267509401	0.5609231	0.773072243	0.590930462	0.794730186	0.596638381	0.282611698	0.261423945	0.179166779	0.325490147	0.464974999	0.98191011	0.724886298	0.096017398	0.670302272	0.584185719	0.20341821	0.792317092	0.214976683	0.071311489	0.561677098	0.186438888	0.38434419	0.081959359	0.208504617	1	0.286333144	0.627710044	0.424949616
0.184203267	0.465226263	0.047776818	0.242208704	0.690347314	0.052337509	0.036584251	1	0.228859261	0.170900092	0.058225818	0.672576904	0.462377489	0.854719102	0.292360157	0.176710472	0.877893806	0.597789407	0.502451241	0.066698059	0.265251726	0.374120057	0.343879908	0.728116751	1	0.38259685	0.507273972	0.058552343	0.31867668	0.508515894	1	0.694912493	0.92868495	0.750648439	0.277850509	0.283476651	0.465342045	0.071650811	0.373473376	0.059758618	0.746588767	0.564385712	0.132242396	0.579550743	0.468724966	0.600122035	1	0.117400892	0.49959898	0.185247421
0.129885644	0.696210504	0.146354705	0.405577779	0.80440414	0.056169692	0.120390132	0.145257965	0.598577559	0.740727305	0.226464882	1	0.020964934	1	1	0.247746989	0.471076995	0.227888286	0.671733737	0.181617483	0.48579374	0.41639781	0.889572442	0.603570282	0.313492626	1	0.903048694	0.028558433	0.254960269	0.841157675	0.902731836	0.265108466	0.842348874	1	0.903481781	0.44954586	0.339976937	0.061539724	0.66119504	1	0.315827161	1	1	0.699304879	0.262607217	0.785892367	0.205857307	0.213524416	0.675704002	0.747879505
0.181201458	0.831567168	0.875852168	0.294076771	0.240576684	0.247889981	0.372951865	0.028366325	0.119428635	0.240516394	0.874846637	0.268280625	0.580887437	0.218380779	1	0.016498594	0.4660936	0.900565445	0.190167636	0.33077842	0.27317059	0.282896042	0.129764616	1	0.51144141	0.409550518	0.365816295	0.087005205	0.54396081	0.811123133	0.866768241	0.062916972	0.323329419	0.419615895	0.93692714	0.293992937	0.451852977	0.16947864	0.80779326	1	0.541117072	0.599122763	0.463524818	0.839197993	0.891227126	0.9375453	1	0.337162167	0.769897699	0.425846308
0.080755211	0.876578212	0.709999979	0.764434516	0.243343547	0.529743671	0.112061106	1	0.058704998	0.469085366	0.903297007	0.62781924	0.11612574	0.429960549	0.680267155	0.066846311	0.247390717	1	0.33728534	0.790383518	0.157896787	0.569649696	0.582006395	0.541656196	0.172869578	0.868105173	0.169675916	0.176353753	0.170173675	0.746932983	0.694915056	1	0.102188274	0.184782892	0.62762171	0.544903696	0.057458822	0.287928849	0.954387784	0.552332819	0.580842912	0.929186285	0.138502955	0.720539093	0.845133305	0.551573038	0.475779414	0.352795988	0.446381956	0.380247593
0.368357778	0.788615644	0.154361501	0.801017523	0.777641892	0.093252756	0.138887808	0.223638892	0.205323458	0.448647022	0.406164616	0.563606977	0.356915951	0.831468761	0.322466344	0.055873387	0.722654581	0.780286252	0.450630099	0.39341861	0.075271629	0.489694536	0.22042726	0.532985568	0.323015302	0.43077004	0.792214692	0.27408877	0.552339971	0.381617457	0.254700333	0.166023359	0.949511766	0.185619488	0.799720407	0.324977815	0.192625239	0.497087479	0.458694577	0.475092709	0.246531606	0.927686274	0.400553405	0.47648111	0.441383749	0.547596395	0.634586215	0.392112017	0.288009107	0.21268338
0.235481605	0.771683455	0.134579718	0.815333486	0.808181942	0.665627837	0.45102933	0.577137649	0.174742982	0.492646635	0.396295846	0.60004425	0.122978322	1	0.185553432	0.140465021	0.682748735	0.629283428	0.179237962	0.41984129	0.285699785	0.576998472	0.635387838	0.350210547	0.206881702	0.927964509	0.61011374	0.651228249	0.705023289	0.480329394	0.924925685	0.354523778	0.82556057	0.774212599	0.279808581	0.406606257	0.554980338	0.090226114	0.85092181	0.345027179	0.169616312	1	0.071983896	0.351617575	0.821879685	0.374865413	0.764987588	1	0.267442644	0.408421338
0.308123291	0.320372999	0.082390077	0.065312304	0.729115665	0.550516427	0.900940657	0.501653135	0.029682871	0.214175612	0.403648943	0.630689144	0.325479776	0.395927846	0.338589877	0.116418906	0.588311076	0.874798417	0.433172584	0.863630295	0.637516558	0.148965523	0.443072885	0.403580397	0.30596754	0.683546662	0.332878739	0.287368476	0.18340148	0.812434793	0.541596115	0.73721838	0.438383549	0.423102736	0.218774647	0.432718098	0.207999155	0.454712868	0.156592697	0.220241696	0.244681999	0.594427109	0.719410062	0.22470288	0.75454843	0.792496026	1	0.284619212	0.546201706	0.315674037
0.208097637	0.646455824	0.540828824	0.13198024	0.261313647	0.446745485	0.358832002	0.002029373	0.071193352	0.130864367	0.494707674	1	0.475492954	1	0.471230835	0.56059593	0.519457817	0.720732212	0.132608235	0.141449511	0.322212815	0.734278917	0.212982595	0.4515962	0.442725688	0.288036197	0.247683749	0.280799896	0.353074729	0.754787862	0.623575926	0.360260665	0.781422913	0.517351627	0.333051622	0.385227978	0.14240928	0.890084028	0.526335239	0.342157871	0.692019999	1	0.64933908	0.428131253	0.818995714	0.201865494	0.915567279	0.16054678	0.20524992	0.997835517
0.297757834	0.714460731	0.175507352	0.232895613	0.732286751	0.138051659	1	0.004425468	0.178417102	0.284516841	0.705807805	0.979803324	0.291919202	1	0.458997101	0.867552578	0.553614676	0.932602167	0.097278453	0.675864935	0.284513801	0.22187838	0.102900632	0.197808057	0.256290257	0.288659453	0.302764773	0.146608382	0.261230856	1	0.833277166	0.489570111	0.950972795	0.799672306	0.390075088	0.431090951	0.109585933	0.768773854	0.445242971	0.010803876	0.190153107	0.832661092	0.041396525	0.326132089	0.889297068	0.542403698	0.406454772	0.534866333	0.439443529	0.659069717
0.554041266	0.988321543	0.746100962	0.462744176	0.838365555	0.692900956	0.645109951	0.924464822	0.0570972	0.346603781	0.550820887	1	0.089237496	1	0.930155098	0.210514411	0.26638782	0.941540658	0.162014887	0.704252362	0.149144039	0.423712105	0.064629972	0.234199986	1	0.629766524	0.321720064	0.092405923	0.400830805	0.516383171	0.364593893	0.296431363	0.968199968	0.370428801	0.368245542	0.33243373	0.190836549	0.596608698	0.239622891	1	0.633633137	0.748503029	0.300515622	0.293294221	0.388727069	0.360332698	0.420487553	0.304006994	0.573247373	0.672357321
0.255811661	0.884199739	0.220486268	0.228019118	0.24607645	0.417702615	0.696778595	0.639259636	0.290320873	0.320995271	0.664081037	1	0.099959612	1	0.56589067	0.875254452	0.514863849	0.463792711	0.014930011	0.007195914	0.293268919	0.623826802	0.555835426	0.314149141	0.529517114	0.642746687	0.559255779	0.382107675	0.487046599	0.311901599	0.689611495	0.25272879	0.840480149	0.742201567	0.721129537	0.408759236	0.633215725	0.201588571	0.323076338	1	0.689490139	0.192580372	0.400148302	0.301969677	0.893264413	0.737084031	0.284547269	0.317534566	0.591978788	0.477401078
0.22364305	0.964978695	0.410488427	0.47526446	0.333441377	0.42029798	1	0.213006079	0.360141158	0.532263517	0.594021797	0.745560288	0.064361528	0.437454551	0.590799987	0.324635714	0.541461647	0.741320968	0.594532132	0.047759563	0.213840902	0.196704477	0.364250869	0.737719238	0.852942884	1	0.171500087	0.244544312	0.195850804	0.696626961	0.810574234	0.363775283	0.205358729	0.656863511	0.936792374	0.231081471	0.534325302	0.734953105	0.474448234	1	0.384909987	0.535320818	0.339607269	0.918966115	0.372905552	0.658647299	0.613479793	0.987715244	0.255369365	0.507347167
0.254986852	1	0.617419839	0.218423158	0.670121193	0.652016103	0.243220687	0.336770505	1	0.327449262	0.81338644	0.600258172	0.072614104	0.513494253	0.268669933	0.865355074	0.758688748	0.52570951	0.19934471	0.557387173	0.457986802	0.045856852	1	0.601788044	0.535765588	0.31641376	0.480277508	0.874717534	0.033209834	0.374233007	0.731037617	0.095765807	0.50178057	0.49200061	0.864527166	0.308532894	0.659700513	0.063306645	0.610795021	1	0.184248298	0.975301743	0.266429245	0.973334014	0.125853971	0.610256493	0.354114681	0.237311527	0.364588231	0.747451007
0.53226167	0.541858912	0.419634968	0.139908671	0.795127034	0.122054882	0.393462092	0.782469511	1	0.650690675	0.484338164	0.842338324	0.674985349	0.328371018	0.424090028	0.803980291	0.417185158	0.32450667	0.475893438	0.114490435	0.908886254	0.743643403	0.351952255	0.325499356	0.944036484	0.611744285	0.48041001	0.160138711	0.576908469	0.623080552	0.990466475	0.243899047	0.515372097	0.663077176	0.883537352	0.26909259	0.115830578	0.049610768	1	0.485625982	0.250517815	0.646797478	0.263291091	0.885820627	0.834899783	0.224327698	0.30368048	0.078324765	0.23374325	0.38539651
0.35927555	0.684358537	0.177826062	0.324836373	0.214622304	0.354803979	0.346672118	0.152270734	1	1	0.70352459	0.107457563	0.036174938	1	0.1822339	0.571238518	0.392697334	0.996929348	0.328004062	0.253920078	0.827493489	0.423332274	0.529711664	0.334742725	0.804405093	0.41659233	0.504446685	1	0.245975658	0.45773524	0.917585671	0.227558553	0.960360169	0.568325281	0.440054774	0.394454122	0.152986154	0.390665978	0.385862321	0.275739819	0.211680382	0.397007525	0.219530195	0.850378036	0.345180631	0.246409982	0.225770146	0.174038127	0.995084286	1
0.104268014	0.535512924	0.044183359	0.326305717	0.752363741	0.709368467	0.058791317	0.17180647	1	0.487965286	0.572053492	0.468685448	0.023104465	0.082127444	0.671481907	0.307081729	0.558779418	0.12787652	0.070425659	0.204316601	0.926366627	0.162350953	0.480469465	0.538425565	0.550818801	0.722356975	0.394405872	0.940661609	0.584746361	0.759981215	0.869950056	0.354120106	0.540216923	0.684744358	0.354881704	0.324274063	0.368890703	0.554843664	0.216239899	0.128765345	0.209655419	0.623949349	0.143040225	0.533590317	0.578563392	0.279900849	0.417842478	0.068650737	0.386053294	1
0.146878675	0.437673569	0.075918466	1	0.104423016	0.334652305	0.568354905	0.404510587	0.943582118	0.749923229	1	0.498288244	0.218410805	1	0.371519208	0.090345182	0.661670446	0.131994694	0.068792276	0.076021045	0.244342417	1	1	0.429398656	0.50867635	0.76849544	0.352004647	0.223525062	0.174049452	0.964983046	0.808733881	0.438441366	0.640633047	0.734101832	0.205647364	0.224844277	0.744388938	0.271664739	0.243977427	0.092474371	0.262833178	0.58660233	0.091239773	0.795033097	0.181024209	0.041543461	0.334718496	0.387998253	0.799150944	1
0.040771537	0.438064158	0.328650475	0.937426805	0.268318743	0.689961553	0.427134246	0.587265134	0.446003795	0.479280174	0.552334487	0.324272573	0.672590852	0.36794284	0.334535778	0.016920108	0.292986065	0.347641855	0.837905467	0.214816913	0.672240138	1	1	0.123427801	1	0.471123457	0.857257843	0.364206612	0.296825141	0.829592109	1	0.283839494	0.326051414	0.784995198	0.215015858	0.632907987	0.570363462	0.19102253	0.130058497	0.056674764	0.610187113	0.236853451	0.639750957	0.504022956	0.619910836	0.914555252	0.367198944	0.443249881	0.791568279	0.536118805
0.097627893	0.713947833	0.064961679	0.327597231	0.26017642	0.693901718	0.319734156	0.025834452	1	0.777913928	0.060980208	0.370824248	0.107467264	1	0.318558067	0.001857092	0.403958619	0.149152294	0.311677456	0.357825458	0.854494214	0.607192218	0.721553266	0.374139816	0.166285411	0.451029927	0.623295903	0.410265118	0.311631083	0.859325588	0.969541728	0.234073982	0.825912118	0.391520351	0.047236197	0.935236514	0.401147664	0.15942429	0.173381954	0.011264088	0.153598547	1	0.469190747	0.344433576	0.571574509	0.329697788	0.69253701	0.207072243	0.298591167	0.30368793
0.20336996	0.72604388	0.587866426	0.905818582	0.702094555	0.137854651	0.438845903	0.155661434	1	0.354399592	0.197442248	1	0.452465504	0.145793691	0.675950766	0.196804255	0.806523442	0.239094108	0.068062693	0.126531839	0.414448202	0.580714941	0.397264361	0.18849884	0.227789178	0.674440563	0.54212147	0.055558465	0.862149358	0.744809568	1	0.649695158	0.925969064	0.171809077	0.059382763	0.394895703	0.398048282	0.448687911	0.241327733	0.417811751	0.567553401	0.983151853	0.164965555	0.385412067	0.928856432	0.833684921	0.290359467	0.131197661	0.112496376	0.821835041
0.238530695	0.986615658	0.390317172	0.81855607	0.121882975	0.7604599	0.015043356	0.748658121	0.263670474	0.359051019	0.07916104	0.817105651	1	1	0.436117172	0.251458734	0.697501898	0.900328338	0.309635609	0.605862558	0.642261505	0.479232103	0.245114952	0.476409972	0.707508028	0.362184525	0.337468266	0.187447503	0.317121714	0.20333527	0.659752905	0.3684614	0.25141871	0.227735877	0.493875861	0.269170821	0.797634304	0.649910867	0.146899238	0.313443601	0.626680076	0.400012195	0.121237174	1	0.543011308	0.27566576	0.238954455	0.006794938	0.397777617	0.415392131
0.188042209	0.928813219	0.150251806	0.503209949	0.190101132	0.663237691	0.042481955	0.304141492	0.196627066	0.948386848	0.102728114	1	1	1	0.758629143	0.046567649	0.692903459	0.287660956	0.788554847	0.234033942	0.643664479	0.409148663	1	0.448656231	0.468212485	0.514540374	0.508185685	0.67860651	0.142599553	0.481337875	0.65296942	0.299528062	0.991140246	0.082758144	0.695465446	1	0.194726154	0.565528929	0.285339922	0.323183864	0.366747528	1	0.550600767	0.643543482	0.815064967	0.273696989	0.789327741	0.044331037	0.691508174	0.388321429
0.593662679	0.902232707	0.20981425	0.320555866	0.791668594	0.678291678	0.196937799	0.305792481	0.208874166	0.463966936	0.403344274	1	0.208575904	1	0.182053104	0.033333011	0.769719183	0.304608375	0.41302371	0.279076964	0.626685083	0.329327554	1	0.633541346	0.471077353	0.239241034	0.708472669	0.088798732	0.306040257	0.446251959	0.449668646	1	0.228856355	0.288947046	0.389436811	0.124912113	0.112310611	0.204052672	0.256315559	0.234615371	0.279329509	1	0.20426853	0.108062036	0.783870697	0.912001312	0.205298215	0.091425374	0.352338403	0.070183314
0.390193373	0.47017917	0.157895431	0.118179277	0.281697661	0.704959035	0.101061977	0.153818905	1	0.868557692	0.745497286	0.869107485	0.970974922	1	0.226345241	0.030128991	0.159906536	0.769273341	0.073293164	0.489603847	0.347144723	0.514503896	0.519999206	0.794898868	0.371534616	0.84515816	0.182229236	0.396811575	0.113037109	0.703787208	0.242978752	0.713336945	0.218595698	0.253932804	0.669706166	0.243843153	0.195880771	0.068833806	1	0.151147857	0.883856654	0.960961282	0.336347789	1	1	0.679537296	0.500859678	0.032238223	0.640367985	0.149928272
0.120670669	0.910985708	0.732715487	1	0.751208127	0.905799389	0.156561732	0.314029336	1	1	0.580049992	1	0.634988368	0.712635756	0.775153637	0.212318122	0.560204029	0.760364354	0.416693658	0.148873895	0.772556782	0.414553404	0.554053128	0.775173068	0.328074247	1	0.426876754	0.667276621	0.435124695	0.379404515	1	0.468656272	0.081458881	0.67103982	0.477723598	0.085836723	0.375008464	0.048434466	0.084651619	0.009126868	0.464664519	0.873993993	0.481975734	0.325733751	0.585088849	0.398203284	0.549093783	0.015210122	0.337462604	0.257032067
0.457202017	0.491211981	0.250685155	0.259635895	0.929833412	0.423790783	0.192542017	0.042978972	0.277453125	0.067480251	0.750872552	1	0.781523168	0.212866604	0.552454472	0.552936912	0.680508614	0.119796671	0.181880414	0.015931122	0.381161988	0.500911474	0.800186098	0.863967836	0.30419293	0.477548748	0.725102365	0.707219601	0.340394616	0.348097682	0.360594243	0.328177154	0.126622438	0.098035127	0.514074206	0.081587844	0.680445194	0.077230647	0.80464685	1	0.355432868	0.367505133	0.816191494	1	0.700332463	0.904847622	0.493090391	0.003366627	0.16895324	0.321672648
0.201890364	0.1675511	0.093905196	1	0.753041148	0.926601648	0.065919437	0.432189524	0.280274361	0.055623937	0.413399905	0.196225986	1	0.557521045	0.891728938	0.409857303	0.206141561	0.289395005	0.20182769	0.164046586	0.186061054	0.675178468	0.760203183	0.456236273	0.721523046	0.537745357	0.60755235	0.261039436	0.225602925	0.493546307	0.439739138	0.207375705	0.097177953	0.074879847	0.13658385	0.162760869	0.632765532	0.350030512	0.016063005	1	0.208478883	0.805459976	0.393667489	0.439488113	0.463739336	0.06074167	0.775693357	0.27186054	0.302304059	0.543135166
1	0.669579089	0.112800375	1	0.243746519	0.677820921	0.266913861	0.601445138	0.682075202	0.096624069	0.305711627	0.534365058	1	1	1	0.311625451	0.16740343	0.11761716	0.344738454	0.006448674	0.697499692	0.180206016	0.160260141	0.150888011	0.311650872	0.545848072	0.735550523	0.111193538	0.422960758	1	0.449493319	0.579320788	0.448925257	0.842272758	0.538638473	0.077341504	0.656124294	0.040986169	0.124386221	0.316927195	0.153847262	0.235539928	0.672077477	0.26132825	1	0.527989745	1	0.117448926	0.550917327	0.243818313
0.456975907	0.832218766	0.141869381	0.384564102	0.706155181	0.248739988	0.155223474	0.960372627	0.077361532	0.652096033	0.644861341	0.36924997	0.551410556	0.219822407	0.590529978	0.677276909	0.56933254	0.46439597	0.65280664	0.27232039	0.918137431	0.589897931	1	0.098504901	0.976860166	0.468296736	0.838246882	0.051557265	0.075991899	0.682340324	1	0.580526412	0.132650137	0.151629016	0.674984396	0.245345667	0.506528139	1	0.375796229	0.394135565	0.131909028	1	0.103743993	0.685738623	0.677995443	0.87622577	0.749746323	0.0435706	0.327506751	0.389724463
0.064158805	0.939773202	0.284448355	0.296906054	0.809935868	0.753658473	0.3531546	0.379697055	0.302975118	0.251391739	0.029730076	0.686568499	1	1	0.331830621	0.039005954	0.647109747	0.449171066	0.19358024	0.709693134	0.216407791	0.322878838	0.816306353	0.741888642	0.839693487	0.593516946	0.513342023	0.685840249	0.357412815	0.710047007	0.467421383	0.319232166	0.385778069	0.482768595	0.544446528	0.746057928	0.59378612	0.542794466	0.44746691	0.385318428	0.506320775	0.311859727	0.445265532	0.666273952	1	0.578405797	0.172727361	0.615581214	0.376960874	0.157672822
0.46561259	0.868741393	0.098402947	0.070637099	0.456743509	0.856543243	0.20940733	0.503255725	0.31978181	0.326372772	0.134106606	0.459707737	0.539569795	0.928174198	0.354823351	0.162852585	0.733380556	0.777555943	1	0.774259806	0.122043297	0.078672297	0.255217135	0.491929621	0.368074954	0.565297186	0.724837363	0.181617573	0.117069766	0.727161288	1	0.304795235	0.200640053	0.850209236	0.864488363	0.656235993	0.571441591	0.213803604	0.13700217	0.2949031	0.219368547	0.319973379	0.111154981	0.456531733	1	1	0.286215812	0.272558719	0.494930804	0.210461527
0.343541801	0.549419224	0.487765908	0.382877737	0.599374831	0.87132144	0.028551657	0.414242476	0.45774436	0.17666018	0.343710393	0.502942443	1	1	0.341011137	0.437817544	0.529548347	0.309792399	0.646128774	0.189391285	0.300793141	0.248932838	0.216727078	0.431500643	0.508913398	0.449802786	0.420651019	0.20392397	0.290987074	0.507557631	0.462575167	0.080673054	0.275049031	0.561054766	0.491494834	0.641735792	0.695339203	0.291597515	0.969856083	0.252260149	0.274445057	0.614390612	0.760741353	0.313222647	1	0.137428477	0.208406523	0.681276441	0.895227313	1
[truncated: 1,694 more columns]
