# Supplementary material for: Music-induced emotion flow modeling by ENMI Network
Source: PLoS One. 2024 Oct 21;19(10):e0297712. doi: 10.1371/journal.pone.0297712 (PMC11493256; doi:10.1371/journal.pone.0297712)
Supplement: S1 File — (ZIP) [file pone.0297712.s001.zip › minimal dataset/DEAM dataset/Music features/chroma_dim_4.csv]

2.mp3	3.mp3	4.mp3	5.mp3	7.mp3	8.mp3	10.mp3	12.mp3	13.mp3	17.mp3	18.mp3	19.mp3	20.mp3	21.mp3	22.mp3	24.mp3	25.mp3	31.mp3	32.mp3	35.mp3	37.mp3	39.mp3	40.mp3	41.mp3	42.mp3	43.mp3	44.mp3	45.mp3	46.mp3	47.mp3	48.mp3	49.mp3	50.mp3	51.mp3	52.mp3	53.mp3	54.mp3	55.mp3	56.mp3	58.mp3	59.mp3	60.mp3	62.mp3	64.mp3	65.mp3	67.mp3	68.mp3	69.mp3	70.mp3	71.mp3
0.648035586	0.392748117	1	0.353050083	0.560180783	1	0.031832486	0.5383448	0.601079941	0.617618918	0.444610119	0.441407591	0.32571128	0.722888112	0.740494788	0.615746498	0.656958997	1	0.313459992	0.707768261	0.802439809	0.342517257	0.939115703	0.88929522	0.821570933	0.638841271	0.464817315	0.2099462	0.889194012	0.587256014	0.358003795	0.58253479	0.596307516	0.813113272	0.255224943	0.897681177	0.732824862	1	0.546502173	0.942930102	0.427130103	0.551056981	0.232286915	0.317158043	0.792783678	0.483732432	0.52056849	1	0.786027312	0.23153542
0.485889345	0.403628111	0.402914047	0.153966531	0.393532008	1	1	0.818878055	0.368775249	0.14477171	0.939634919	0.402365804	0.066438325	0.650616586	0.094505385	0.066139229	0.779352486	0.070018157	0.378996313	0.704259634	0.519593716	1	0.34595114	0.795466363	0.245906264	0.312910736	0.808031857	0.194035247	0.231135532	1	0.740604401	1	0.173450157	0.571122825	0.337712884	0.987234533	0.509965301	0.062146362	0.191423789	1	0.404452175	0.295423537	0.300098747	0.923315167	0.129163191	0.317580462	0.688354373	0.12404459	0.309519678	0.101184517
0.481138229	0.626280248	0.663172066	0.030956727	0.935677946	0.836284995	0.991752207	0.276812315	0.573093295	0.297219664	0.132938817	0.545125425	0.937554359	0.619500279	0.337974995	0.098899759	1	0.010213536	0.120224491	0.015807761	0.18337512	0.183740452	0.334276468	0.348544836	0.258753568	0.556717515	0.571478903	0.407292366	0.402683377	0.244031414	0.680006742	1	0.957768142	0.328116179	0.272063553	0.450984269	0.512857616	0.294390738	0.63394165	0.781347215	0.627637208	0.853047431	0.340654284	0.776819468	0.227692068	0.394711792	0.577208936	0.658250988	0.6985659	0.219104856
0.633063257	1	1	0.054961223	0.223824993	1	0.32786563	0.321586937	0.360288739	0.082277305	0.534444511	0.315510601	1	0.067177109	0.88718152	0.110268824	0.595591247	0.997382343	0.037634365	0.299937457	0.614060342	0.013750537	0.868045032	0.526944876	0.873016834	0.791968465	0.968107224	0.172182724	0.067801185	0.463606834	0.564237237	0.058949985	1	0.294999063	0.271775693	0.825005233	0.34184593	0.218190849	0.32747522	0.928293228	0.890573859	0.723410785	0.266873002	0.552755713	0.659893632	0.036331307	0.168190494	0.021853063	0.392014474	1
0.574940264	0.593261421	0.449359119	0.051874023	0.950046241	1	0.175475687	0.981887817	0.126637578	0.103605382	0.218989089	0.79831928	0.620777547	0.193251416	0.609980166	0.05660582	0.260750681	0.021469992	0.142600328	0.231109619	0.936687708	0.130797729	0.05390361	0.185272694	1	0.477792293	0.281340539	0.166903406	0.106438972	1	0.782097518	0.996918738	0.177456245	0.394119054	0.248988226	1	0.255406111	0.336268485	0.185747504	0.628081858	1	0.875050604	0.18064025	0.525157332	0.994657815	0.380545318	0.175518587	1	0.568701982	0.406884879
0.709436595	0.516205788	0.64589268	0.38032338	0.966839612	1	0.216189697	0.780116498	0.344608247	0.227548063	1	0.350463986	0.111107171	0.36636591	0.756780148	0.091376618	0.437781245	0.453176647	0.3722637	0.214643121	0.178339541	1	0.121000253	0.328997254	0.906476438	0.847980559	0.14586401	0.204816058	0.304123402	0.552159488	0.516678214	0.053346328	1	1	0.934070587	1	0.238948435	0.051680364	0.176273748	0.527977109	0.35506326	0.788531125	0.303626031	0.379118264	0.965369225	1	0.287316829	1	0.373891473	0.58372879
0.642965734	0.627547324	0.562631369	0.587856174	0.161440283	0.16164124	0.312965155	0.612512648	0.402066529	0.012305059	0.10736122	0.62402159	0.229964569	0.624845743	0.332662761	0.448114365	0.655506551	0.322423846	0.286200434	0.23393777	0.11471463	0.896423399	0.169532657	1	0.768349051	0.520113587	0.058922753	0.22544381	0.178906471	0.605743706	0.967348397	0.868002117	0.68108815	0.221396998	1	1	0.108339436	0.366444319	0.533125937	0.469755054	0.73559314	0.337691247	0.241041958	0.810421705	0.905719399	0.206863567	0.207845673	1	0.877238274	0.061343919
1	0.661565244	0.584014058	0.630117118	0.172653541	0.113401361	0.156370923	0.563091516	0.862448037	0.143207967	0.464966178	0.139186338	0.475445092	0.728281021	0.734743774	0.08198078	0.904262066	0.727521718	0.213947847	0.522904038	0.280171692	0.056477014	0.572288036	0.399006665	0.268161595	0.334167987	0.060465813	0.195175424	0.052378625	1	0.501521766	0.097631447	0.914885521	0.504226446	0.188457251	1	0.042720225	1	0.067213953	0.142512873	0.601813555	0.178705037	0.170461148	0.174494132	0.539630473	0.499545068	0.728473842	0.803106725	0.437935203	0.299144894
0.299030304	1	1	0.956617653	0.954368353	0.821060956	0.302908808	0.695913911	0.563261867	0.273144066	0.088157184	0.069865435	0.353049785	0.650405049	0.211209238	0.015122917	1	0.058180965	0.18199721	1	0.519497871	0.455753684	0.479760826	0.577871919	0.392500877	0.34362635	0.826767683	0.203920543	0.831812739	0.264929652	0.358901948	0.422414958	1	0.437494218	1	0.813797951	0.911829114	0.104424439	0.479129702	0.826849937	0.383778185	0.286240399	0.130878344	0.351574391	0.916266084	0.812876821	0.142330214	0.599379182	0.737423539	0.146797404
1	1	0.761095583	0.160650462	0.96079433	1	0.0137095	0.257825375	0.389001369	0.608566105	1	0.27978006	0.512320578	0.690034449	0.352530211	0.166190222	0.364578605	0.274589211	0.155448139	0.107413165	0.380031794	1	0.386387974	0.548523128	0.202651143	0.367156029	0.050658047	0.265894681	0.094221666	1	0.295622051	1	0.217331588	0.261964947	0.073682204	1	1	0.16071935	0.429459184	0.395719737	0.263422519	0.21573554	0.328876704	0.210573703	1	0.842714071	0.103919894	1	0.929900408	1
0.356742144	1	0.359332085	0.345199019	0.158806086	1	0.152951837	0.445622712	0.124839775	0.244065821	0.529002845	0.197739691	0.238133505	0.563495755	0.190887675	0.079098366	0.809584856	0.743977785	0.378648251	0.159658253	0.316329181	0.76353091	0.315145314	0.743249118	0.096660241	0.674885094	0.151068151	0.669707894	0.244287446	1	0.271147519	0.186120108	0.141132906	0.403016537	0.321595401	0.381241411	1	0.240668938	0.258365065	1	0.654553831	0.624884367	0.437516063	1	0.606489539	0.36984387	0.054159943	1	0.591510057	0.833604515
0.206788093	0.617375851	0.098159514	0.391576439	0.837580144	1	0.087864451	0.279835999	0.064108685	0.19514516	0.979837477	0.445159525	0.504238546	0.356378019	0.578893185	0.123598374	1	0.364146858	0.127927139	0.219022691	0.086643524	1	0.281123698	0.464644998	0.799420953	0.606717169	0.994068682	0.163303673	1	0.482226402	0.59148711	0.094349869	0.774055183	1	0.423986733	1	0.845565975	0.008537154	0.564383626	0.827793479	0.289135545	0.376303881	0.057840813	1	0.20361419	1	0.053850662	0.571671367	1	0.196233615
0.785833776	0.883813918	0.9448753	0.191851735	0.071711101	0.745074093	0.828990877	0.811001956	0.3583121	0.525884628	1	0.389995962	1	0.58522898	0.221112132	0.156064123	0.178804517	0.403107613	1	0.088967718	0.107456818	0.076770984	0.421754479	0.631222367	0.25992167	0.468164653	0.585098505	0.546623647	1	0.514510989	0.986688375	0.777756453	0.471900225	1	0.38731581	0.650496662	0.481384605	0.022253303	0.629336774	0.584376156	0.30708307	0.149065778	0.140398517	0.528630018	0.389579624	0.393576354	0.368717343	0.875707865	0.451037347	0.127771497
0.782139421	0.798863232	0.76287204	0.096428826	0.249273151	1	1	0.825910807	0.062297031	0.206824332	1	0.760451019	1	0.477068663	0.635967731	0.131390616	0.842297494	0.019119471	0.450697035	0.183595762	0.45424667	0.023376977	0.271597296	0.505623996	0.255264163	0.802752793	0.13833648	0.624313533	0.00654888	1	0.879668415	0.414191157	0.407128841	0.491345733	0.697776675	0.627230465	0.519423485	0.116843201	0.054194108	0.358078063	0.444850862	0.392486274	0.543187797	1	0.86451441	0.433373541	0.562668264	0.022732578	0.223556921	0.12203674
0.952403069	0.423193425	0.516080737	0.034723818	0.880226851	1	0.298024952	0.43037352	0.189067587	0.206309602	0.758120596	0.804706931	0.673140883	0.613086581	0.522150278	0.127690092	0.591032326	0.152967855	0.342253029	0.653772891	0.158764049	1	0.049874425	0.812376261	0.244496778	0.64583075	0.601789951	0.566872895	0.154309437	0.255540222	0.343178034	0.207579687	0.880781472	0.628376007	0.254853517	0.908556223	0.910118461	0.878117979	0.214543089	0.159179911	0.411933243	0.374698728	0.089102499	0.839547098	1	0.563718736	0.287027061	0.471742213	0.375866652	0.458466947
0.342201322	0.737009704	0.582591355	0.405031502	0.93862325	0.901960552	0.512329042	0.931996465	0.115240753	0.052866563	1	0.777072966	1	0.167892858	0.293163717	0.189144477	0.98417902	0.176581562	0.382451564	0.554409266	0.251861811	0.101462126	0.132805258	0.74107939	0.186522469	0.496877313	0.417109758	0.663400888	0.423662752	0.355540127	0.790261865	0.92772162	0.802710474	0.375107884	0.758574307	0.895192742	0.928359389	0.070545904	0.335598737	0.402819067	0.323500395	0.671057642	0.499490082	0.842211843	0.469879746	0.913388133	0.217068195	0.351427406	1	0.095314853
0.361737609	1	0.639017344	0.431304246	0.131377012	0.661571503	0.088514455	0.810313642	0.095098726	0.122741342	1	0.943666041	0.797583282	0.40068531	0.756824553	0.154830351	0.826365173	0.145498067	0.092128791	0.237963289	0.256658673	0.388811946	0.007290405	0.423678041	0.299738199	0.962782204	0.474425077	0.748224616	0.161325172	1	1	1	1	0.623502433	0.617407382	0.978726089	0.879741371	0.256251425	0.519953907	0.210707292	0.433708876	0.580788434	0.135735318	0.784315884	0.44561401	0.247658074	0.393764436	1	0.450722098	0.775700688
0.106478073	0.707403719	0.416739494	0.518343031	0.218120828	0.779511869	0.139681116	0.448177636	0.27066344	0.119047046	1	0.549858868	0.946090043	0.693486214	0.540029764	0.019505382	0.20403941	0.279337019	0.159270555	0.739919186	1	0.035503369	0.274713606	0.367558748	0.730152428	0.313623548	0.459423244	0.376898974	0.36586988	0.562492728	0.542827129	0.614887595	0.521591663	1	0.761574268	0.287796438	0.87694186	0.101761907	0.598076046	0.321229845	0.292540401	0.76616472	0.587949753	1	0.147638649	0.66548568	0.637695909	0.257851958	0.097598754	0.132038236
0.93558687	0.962904394	0.559422135	0.291730165	1	0.373839766	0.069196798	0.191682011	0.295382589	0.007829775	0.95801425	0.849123299	0.184898585	0.120694354	0.925005853	0.013057096	0.869469523	0.409599096	0.134439364	0.019475367	0.98544687	1	0.22553955	0.256155342	0.28519249	0.907925725	1	0.139021829	0.206711531	0.934522688	1	0.89942944	0.937174261	0.848610818	0.510209441	0.479675263	0.59247154	0.059147794	0.403404057	0.357983589	0.612303317	0.518481612	1	1	0.074889019	0.910351753	0.369288504	0.320164502	0.643557549	0.70307982
0.328378797	0.689888537	0.440381765	0.403059512	0.075555287	0.358060807	0.013848703	0.219593748	0.248906344	0.068445742	1	0.890104711	0.247228801	0.425619006	0.87538904	0.021879539	0.302502841	1	0.840555906	1	0.059220959	1	0.418056399	0.176941618	0.69460541	0.347785741	1	0.30259943	0.03900481	1	0.991603673	0.279221952	1	0.447159916	0.37868014	0.57416749	0.06550201	0.044129439	0.254721791	0.170979455	0.45879066	0.334678262	0.037609454	0.674084187	0.989964545	1	0.096756682	0.409266889	1	1
1	0.755402863	0.139617518	0.491048306	0.950330675	0.448595762	0.002678616	0.785756052	0.124716774	0.310100555	0.756114066	0.825481594	0.713804126	0.590981841	0.128383145	0.185976684	0.320556521	0.710047066	0.559571743	0.073211081	0.354490906	0.570474386	0.892529428	1	0.750138521	1	0.079910666	0.495846182	0.099385411	0.270960778	0.491068423	1	1	0.585010886	0.678266764	0.141985655	0.190964296	0.044389758	0.523979962	0.06485375	0.697519779	0.438935459	0.757423043	1	0.27960512	0.390317202	0.160042197	0.092489339	0.59258759	0.193944037
0.126832277	0.550974786	0.807136834	0.120501585	0.916855574	0.488115549	0.297580868	0.211236745	0.058844198	0.688587129	0.944993019	0.633131742	0.316822678	0.783959448	0.273547769	0.496259183	0.147924855	0.35044688	1	0.539517403	0.223387957	1	0.531580687	0.390617102	0.739115477	0.736658514	0.092268802	0.281774998	0.175363898	0.178755969	0.315058827	0.185948744	1	1	0.918201268	0.613704324	0.317733169	0.022497073	0.339210272	0.052561793	0.853414655	1	0.125384197	0.886437058	0.072173916	0.678998768	0.568486691	1	0.417681634	0.958410323
1	0.839787245	0.173236504	0.170935899	0.175060794	0.249086574	0.165634021	0.457660377	0.193456411	0.509526551	0.392128736	0.519158006	0.571183443	0.267341286	0.189789906	0.087021366	0.524692416	0.104203619	0.225892723	0.003333012	0.929805517	0.166460469	1	0.417268753	0.916405141	0.812316895	0.10175626	0.376939476	0.006060221	0.580498457	0.97535044	0.427553982	0.951495469	0.34326455	0.999047875	0.540783823	0.322967768	0.200479835	0.356390655	0.041552287	0.777970195	0.239056244	0.396015048	0.54908812	0.231102869	0.407900125	0.45184201	1	0.192062944	0.262522012
0.58009696	0.557974398	0.160696983	0.12706387	0.257605344	0.096517108	0.094185188	0.629372358	0.517103851	0.195888996	0.576959133	0.515784919	0.231592268	0.245917857	0.161717415	0.194336087	0.856773615	0.333889514	0.191420838	0.157884225	0.520474136	0.045157645	0.676117897	0.987854123	0.455024332	0.660793841	0.302669525	0.380883485	0.194962084	0.532437146	0.749323785	0.407336175	1	0.617072463	0.193591163	0.563829005	0.269369721	0.333294034	0.266125292	1	0.628789067	0.749114394	0.270021677	1	0.338283151	0.50001502	0.499217987	0.4260813	0.483038962	0.761346519
0.451808989	0.609162509	0.247987911	0.36719504	0.925866902	0.537897646	0.39054054	0.262888342	0.607603431	0.664264977	0.247998655	0.262709171	0.299248993	0.598323941	0.640604079	0.055294149	0.914922833	0.441103458	0.344756693	0.05647039	0.166007146	1	0.067549482	0.500244856	0.848683178	0.304444909	0.39372161	0.363164335	0.524946094	0.422111005	0.491635263	1	0.282623529	0.301530838	0.7129457	0.585253477	0.698476374	0.916170061	0.13038969	1	0.287065715	0.788311183	0.285538405	0.840472758	0.327377975	0.313927382	0.413674831	0.829191446	0.522433937	0.053554621
0.390699983	0.762193978	0.125824198	0.133269429	0.920983434	0.495868146	0.505948842	0.721111834	0.50481838	0.590532243	0.062546745	0.160409838	0.325643837	0.25964573	0.321173579	0.027575525	0.104942277	0.23487699	0.393818706	0.034389328	0.090464413	0.170043617	0.06298209	0.427399606	0.73737514	0.921587765	0.594111204	0.64271754	0.390504122	0.440979362	0.693691492	1	0.134286061	0.370625675	0.057147257	0.280101657	0.268470973	0.406773388	0.320957214	0.617098451	0.634551167	0.451668739	0.291799158	0.525012732	0.537158906	0.957091928	0.513240099	0.273558795	0.469840646	0.079915188
0.696975529	0.584995151	0.449197769	0.049981106	1	0.527925909	0.041563042	0.200697854	0.094832659	0.391979963	0.050712947	0.498740077	0.448211342	0.664292514	0.2834405	0.055432461	0.194090635	0.68086797	0.172656298	0.087647349	0.117667422	0.20227915	0.395396471	0.259197235	0.760796249	0.866822124	0.44431901	0.229959995	0.746980906	1	1	1	0.808836818	0.351344615	0.313798875	0.692043364	0.835374177	0.015990237	0.252592117	0.343277872	0.985601187	0.459717721	0.057524621	1	0.139220744	0.455056697	0.713348508	0.978571475	0.784816504	0.178127155
0.875027001	0.699520171	0.262422353	0.708321571	0.201779395	0.60473007	0.027321229	0.307534188	0.093575753	0.658754587	0.014034759	0.817510843	0.472611129	0.547022283	0.815680444	0.005443842	0.574250162	0.685038567	0.6040833	0.038481884	0.138183847	0.052958846	0.818129241	0.76705879	0.477380812	0.548644245	0.848937035	0.307821006	0.045218054	0.305716813	0.241465837	1	0.863789439	0.477782756	0.112310305	1	0.515204251	0.503291428	0.477921605	0.240512818	0.109514371	0.745544434	0.277176201	0.674334228	0.163580805	0.191493705	0.4626517	0.859357119	0.333204508	0.310336441
0.239345089	0.431058794	0.11012131	0.364561528	0.902086556	0.333341628	0.040210716	0.839814842	0.107353404	0.407637	0.068527251	0.932732761	0.341839194	0.880231202	0.175517097	0.316314906	0.946548581	0.745630324	0.240952507	0.091795556	0.28864184	1	0.367083281	0.727455854	0.944314778	0.385540277	0.430455029	0.064645424	0.401497394	1	0.679977357	0.189998642	0.741634786	0.450941384	0.420736581	0.647151887	0.454982936	0.240259483	0.402035534	0.100163721	1	0.631408274	0.210522249	1	0.107640669	0.485909641	0.520679116	0.484073371	0.585600376	0.489132404
0.136348441	0.736621559	0.205960572	0.132364497	1	0.116254807	0.150307789	0.086745955	0.769875884	0.417898476	0.369474351	0.751195014	0.095099844	0.693918824	0.805396378	0.320521623	0.585233986	0.367874205	0.583780587	0.032139476	0.351887196	1	0.565981328	0.623413742	0.274848253	0.941830635	0.458828747	0.052937325	0.345830023	0.563541234	0.96817553	0.519564211	0.667420924	0.979052424	0.950876653	0.757509828	0.268340379	0.135288656	0.445240259	0.353192866	0.406238675	0.949800014	0.173312292	0.854865372	0.015129776	0.932584107	0.108435713	0.705858231	0.354340076	0.398558944
0.856891632	0.939063132	0.276981086	1	0.148000211	0.194606751	0.412686914	0.091839708	0.241175085	0.49450624	1	0.542194486	0.598644257	0.322970033	0.584433079	0.016378682	0.558315456	1	0.167087972	0.69480741	0.266461283	1	0.06879548	0.394937128	0.336852938	0.291398466	0.45780009	0.042726029	0.158185288	1	0.754721642	0.101888165	0.527300656	0.546283007	1	0.519994736	0.309483975	0.409757674	0.442616075	0.236973897	0.8357324	0.58114475	0.116277836	1	0.52806443	0.895402074	0.628598392	1	0.39363122	0.526092887
0.407166898	0.985501289	1	0.917862236	0.171433851	0.389648139	0.22904855	0.789573789	0.040825397	0.516450286	1	1	0.174844623	0.305137932	0.67498982	0.063539244	0.266271442	0.854731917	0.234409347	0.548406303	0.146710694	0.916450024	0.502559662	0.431600183	0.202463254	0.709494472	0.494599313	0.164971933	0.129033953	1	1	0.626160264	0.166345552	0.136204332	1	0.436882019	0.036573172	0.792250216	0.424975544	1	1	0.586404026	0.26910603	0.692861199	0.643384337	0.421224415	0.345910311	0.31277886	0.481076926	0.195951641
0.516908526	0.96881938	0.320796192	0.506131828	0.962378204	0.134040356	0.28436029	0.207387149	0.188255429	0.462567329	0.482364148	1	0.291305572	0.591604531	0.604626238	0.085256957	0.90385294	0.574136317	0.364174426	0.385183752	0.031984337	0.387380987	0.102256872	0.843021333	0.215691879	0.882226408	0.624196112	0.152515173	0.660308719	0.365125686	0.161408618	0.218175843	0.796691716	0.222067982	0.872691393	0.462979287	0.084887713	0.439611137	0.162918434	1	0.442896456	0.28199181	0.097486667	0.576223791	0.259521306	0.762245655	0.329994023	0.390158057	0.350760192	0.410355151
0.378788412	1	0.344996989	1	0.989240706	0.508936465	0.378484964	0.620523036	0.08829587	0.259257734	0.922847986	1	0.091705866	0.745190322	0.254584193	0.479820341	0.888096035	0.991631925	0.351658463	0.758936644	0.107475698	0.20634827	0.734623611	0.209771588	0.144814894	1	1	0.314811021	0.360722274	0.591143489	0.708381176	0.495479107	0.933297276	1	0.586775422	1	0.350481033	0.007311561	0.56807071	1	0.185618326	0.51817584	0.087632634	0.651206315	0.943087339	0.388481826	0.424914956	0.340553671	0.273326069	0.40427497
0.509251475	0.432334721	0.173158765	0.055193935	0.930496514	0.42531386	0.481674671	0.399180233	0.011084819	0.396253824	0.265257061	0.522085845	0.3003681	0.442320943	0.359447956	0.405168593	0.795485973	0.892279923	0.258710295	0.25693199	0.746546745	0.100584291	0.468930334	0.360954076	0.279274106	1	0.296983808	0.120627493	0.331488758	1	0.429662436	1	0.634506464	0.5982005	0.52586621	0.579896331	0.181851164	0.42376852	0.289789677	1	0.387606323	0.587412477	0.269267738	0.337289721	0.455340087	0.719444215	0.754283011	0.087929308	0.749726176	0.533626497
0.12707676	0.766344786	0.683047831	0.227936015	0.193839267	0.305204153	0.291601598	0.018447382	0.071862429	0.131779552	1	0.664134681	0.463379711	0.841489375	0.604516268	1	0.614438951	0.653481424	0.325290084	0.866434395	1	0.739806771	0.265144557	0.314488024	0.344912708	0.331978589	0.671347558	0.293570191	0.188087702	1	0.383022189	1	1	0.535122514	0.24581854	0.5818699	0.160323277	1	0.568090737	0.310909599	0.799425602	0.380325139	0.563785136	0.409641892	1	0.290402055	0.481008649	0.364939153	0.509695113	0.684679091
0.432046145	0.754366815	0.180666775	0.556831658	0.949060977	0.118108422	0.825477779	0.031139025	0.173469603	0.520603478	0.932881713	0.925465286	0.337180316	0.55584985	0.454578996	0.542016089	0.32725665	0.846829653	0.349335998	0.075065933	0.775139093	1	0.185141891	0.141571298	0.252738923	0.332063138	0.701955616	0.161575004	0.09199024	0.925077379	0.66680938	1	1	1	0.395799786	0.609933734	0.126143575	0.408467948	0.239452645	0.014873455	0.079249762	0.782654285	0.075298227	1	0.883974969	0.636509657	0.275103092	1	1	0.529116988
0.971496284	0.973142207	0.176145002	1	1	0.913131416	1	1	0.079793334	0.637717843	1	0.919246256	0.111125179	0.525922775	0.584217906	0.114568196	0.427174062	0.850246668	0.533639729	0.91353637	0.148802191	0.357728183	0.106627218	0.399874508	0.623725712	0.490104109	0.373717159	0.107648358	0.101546898	0.276695609	0.407069683	0.605112672	0.829710603	0.523943543	0.235133156	1	0.223890483	0.342143178	0.354599386	0.355308533	0.307855576	0.786188185	0.162918299	0.675765276	0.487487346	0.176367208	0.278715342	0.413885146	0.63014251	1
0.551872671	0.972835779	0.359651893	0.136684775	0.179053381	0.258038789	0.650935411	0.949308455	0.138127118	0.712855101	0.488254666	0.750923872	0.101004355	0.648141742	0.577221274	0.445976645	0.689320922	0.470998704	0.043032579	0.012215368	0.282673955	1	1	0.41163522	0.354861051	0.418938488	1	0.556744099	0.237174168	0.646536767	0.396914601	0.448864639	0.745991349	0.847933948	0.952271521	1	1	0.245959237	0.518034577	0.493630797	0.633614779	0.118182302	0.127635837	0.902936876	0.811214685	0.894053459	0.31117782	0.869793177	0.256087929	1
0.393747687	0.906722426	0.466748655	0.350069433	0.262706339	0.361135989	0.151427537	0.297105223	0.190597802	0.377138287	0.505687475	0.996058345	0.042549629	0.347886413	0.893824399	0.217171684	0.734695256	1	0.119204402	0.549865305	0.136578292	1	0.399381042	1	0.444881916	0.806931198	0.515746832	0.338245809	0.154326513	1	0.939133465	0.875347137	0.212720647	0.648231387	0.951158226	1	0.669561088	0.203817695	0.193461969	0.3566854	0.460115105	0.180233002	0.883038163	1	0.305614322	0.522705317	0.474825293	1	0.363353163	0.560020685
0.30795902	0.680645585	0.783355236	0.129198104	0.913357973	0.591781437	0.008574151	0.467662305	0.330854356	0.364060372	1	0.580226481	0.040774412	0.366631806	0.485917091	0.547995269	0.845689595	0.76860249	0.524481118	0.056168843	0.562532604	0.303284794	0.58287549	0.303622544	0.465652555	0.285415471	0.417257398	0.847057283	0.161339909	0.765614688	0.497434527	0.355525315	0.619178891	0.529395998	1	1	0.789787531	0.09818247	0.41421473	0.208684847	0.210453391	0.601766169	0.137764215	0.936569095	0.191517919	0.805218577	0.162917629	1	0.312180251	1
0.706916988	0.520812154	0.289337099	0.131024837	0.972257197	0.176540062	0.449962765	0.417515755	0.299199104	0.29071483	0.922997296	1	0.373134226	0.275131136	0.382706553	0.52758944	0.546521604	0.356377184	0.652470589	0.018759349	0.553887129	0.836557329	0.219584018	0.501127183	0.749021828	0.421734154	0.176399142	0.165780246	0.341595441	0.925421953	1	0.638867438	0.274725854	0.398219794	1	1	0.120499261	0.033598673	0.396668524	1	0.615673065	0.872710884	0.102007255	1	0.66351521	0.289238185	0.153522775	0.410237521	0.338531345	0.480514944
0.499997377	0.864142478	0.457742393	0.152498841	0.166411981	0.385978073	0.715640426	0.402591258	0.645541072	0.880636513	0.974336982	0.304764032	0.046723645	0.581088126	0.289531022	1	0.524221182	0.97616142	0.248194233	0.091065548	0.730828583	0.230586335	0.203739539	0.275773972	0.32052651	0.284033716	0.464007139	0.759870231	0.250649363	0.660787344	0.670750439	0.46350953	0.72602427	0.387614429	0.364002645	0.406431288	0.172625646	1	0.264174432	0.311311364	0.115953617	0.839931726	0.225324035	0.722215593	0.15048711	0.234732956	0.139424503	0.330937207	1	0.409205496
0.068252251	0.660256803	0.251295328	0.361754328	0.969432473	0.670079529	0.375339866	0.189070925	0.29671371	0.246518552	1	0.521243572	0.057483491	0.086547375	0.592534006	0.073219351	0.704392314	0.129463926	0.384663701	0.051007263	1	0.157663792	0.771836936	0.776534379	0.533595324	0.480653912	0.169651434	1	0.234811395	1	1	1	0.457165837	1	0.389963835	1	0.53580457	1	0.666402698	0.178400531	0.410526901	0.417274237	0.061881341	1	1	0.297119111	0.251643807	0.115229532	0.369018078	0.636395574
0.225904614	0.573408961	0.140202537	0.730779231	0.123236112	0.421195865	0.463701546	0.291039765	0.544600248	0.363903642	0.766691089	0.571441114	0.327450544	0.484260023	0.262329876	0.042756304	0.783035696	0.142851979	0.162821084	0.131262824	0.058382642	0.966592491	0.443542182	0.838420153	0.332188219	1	0.103388846	0.099276781	0.054416243	0.980277658	0.515330255	1	0.828381658	0.609249651	0.197869867	0.146330163	1	0.750973105	0.686454415	0.162456259	0.040735468	0.487246096	0.172082499	1	0.216727003	0.053802956	0.153817296	0.391526878	0.691740811	0.82353133
0.029817758	0.607935369	0.267603159	0.84174931	0.3327986	0.710219502	0.600684583	0.542285085	0.19156149	0.269618362	1	0.380400419	0.552448213	0.312488973	0.323215783	0.012092773	0.428951949	0.329133481	0.72275424	0.054183401	0.76568228	0.911393404	0.498560667	0.2636334	0.635612845	0.366838753	1	0.243889555	0.044687964	1	0.506596625	0.199074045	0.386271864	1	0.194731355	0.875914097	0.511754632	0.565837324	0.214209005	0.080530398	0.484530002	0.478937805	0.070044994	1	0.416067541	0.802349925	0.163862184	1	0.455780447	0.617460966
0.355592102	0.6532318	0.109260969	0.123010203	0.241201311	0.966193199	0.072637424	0.258097947	0.83401376	0.389964044	0.033483032	0.231304795	0.179318026	0.52976501	0.36616379	0.001403701	0.483126432	0.136433005	0.376495242	0.540878356	1	0.639384031	1	0.687312961	0.186489612	0.357838601	0.635999739	0.465128332	0.572176397	1	0.682041407	0.17038548	0.980523407	1	0.32465297	0.996611476	0.28901875	0.108364649	0.6002087	0.012962894	0.222775251	0.451161295	0.443164349	0.866215289	0.523447096	0.220173493	0.731253266	0.078480043	0.297462732	1
0.299883068	0.671758413	0.764139473	0.286367595	0.938331068	0.187475771	0.061513532	0.491754532	0.783578336	0.650682449	0.039192371	0.854264498	0.550866067	0.204922423	0.758249581	0.910472751	0.944625497	0.224692002	0.094583854	0.373563647	0.403529763	0.343877047	1	0.47447446	0.204747036	0.484041244	0.976215541	0.080248833	0.787542582	0.831241786	0.857710898	1	0.73768425	0.120505616	0.223382503	0.455554038	0.267708749	0.094733842	0.3869524	1	0.391259909	0.431612909	0.200600609	0.601424634	0.574656725	0.647955358	0.250493973	0.024247261	0.115930997	0.541255236
0.231989041	1	1	0.942411602	0.153853431	0.724273801	0.01829187	0.978954434	0.221970081	0.436007857	0.059965584	1	0.197633207	0.572138727	0.337701321	0.151411459	0.904288828	0.948284209	0.580791891	0.65960598	0.729868233	1	1	0.560351729	0.607196331	0.255730301	0.615419567	0.319586575	0.285842448	0.297568887	0.662219822	1	0.238093242	1	0.931619585	0.207538754	0.93419981	0.147489727	0.16274114	1	0.353286237	0.384272903	0.240441382	0.830309212	0.346265703	0.190039411	0.212508142	0.116321392	0.658073843	0.469968528
0.252030343	1	0.10272561	0.907646596	0.227547869	0.592862666	0.009831924	0.370330065	0.096183769	0.237700775	0.090480089	0.703136384	0.24374637	0.587641239	0.565879226	0.029631684	0.92364794	0.490781933	0.370746404	0.572809815	0.364136577	0.901525199	0.705749631	0.829275489	0.66024375	0.339549363	0.985768139	0.797369897	0.162085801	0.495431364	0.491977334	1	0.9427737	1	0.832203388	0.762115777	0.116770804	0.224659845	0.152797922	0.380666405	0.177981645	0.855382383	0.167072937	1	0.494645298	0.243148819	0.3922126	0.133763745	0.449437201	0.101508364
0.745124042	1	0.630803943	1	0.969593048	0.922403991	0.011488417	0.372737676	0.101909913	0.628775537	0.141409412	0.545510471	0.188043803	0.620506108	0.344999492	0.023458902	0.809546649	0.513215423	0.316831499	0.301957071	0.503059089	1	0.971450984	0.967790127	0.238074914	0.173299342	0.406883657	0.066172622	0.091840886	0.744897842	0.78650701	0.98745501	0.25929147	1	1	0.261279911	0.094915621	0.123522416	0.276917368	0.345867991	0.67193234	0.711659551	0.199848801	1	0.669522107	0.153371602	0.091837913	0.047987215	0.38184464	0.038788866
1	0.447362125	0.303850263	0.383308679	0.221558183	0.602740049	0.005853429	0.290237248	0.934013486	0.674798191	1	0.812071741	1	0.638656139	0.275970876	0.060546156	0.124957435	1	0.415488899	1	0.999159455	0.997767925	0.649978697	0.643095791	0.303354591	0.453921467	0.143005684	0.401866704	0.071085781	0.936032355	0.247950509	1	0.353317887	0.263013959	0.831448972	0.354691714	0.173369214	0.035698995	0.286275893	0.184099704	0.942907691	0.686476469	0.191098735	0.995839238	0.64978981	0.648326159	0.412906498	0.127472356	0.619942725	0.415956229
0.19910796	1	0.327961475	0.625275314	0.950535595	1	0.442584306	0.178355038	0.98252213	0.726507962	1	0.853954434	1	0.626112938	0.897171021	0.623234272	0.473040789	1	0.581517279	0.082922295	0.499698609	0.324195683	0.126710996	0.642045021	0.176769644	0.745853961	0.280721605	0.640487015	0.172263548	0.790676653	0.542391837	1	0.124952734	0.817207634	0.61142689	0.270006031	0.520539403	0.124287717	0.05276417	0.023555191	0.354732305	0.327873975	1	0.99481529	0.358723551	0.481556505	0.330123484	0.003870235	0.350123554	0.105167821
0.673544824	0.548784733	0.371746004	0.135720298	1	0.310486376	0.088383548	0.113118604	0.428826988	0.038149279	0.975264311	0.821929991	0.976338387	0.240945339	0.298414171	0.30978179	0.889542282	0.738105536	0.08917699	0.273854256	0.287169397	0.483621806	0.39055416	0.459305078	0.185940519	1	0.446258962	0.945025384	0.059386235	0.714025319	0.461159676	1	0.073739149	0.121048629	0.518384755	0.13024573	0.904482841	0.295018792	1	0.337659925	0.355597347	0.529663861	0.524046659	0.61625874	0.118365534	1	0.497371644	0.036921386	0.362533599	0.18862015
0.287543267	0.269276053	0.195983157	0.873253942	0.949936211	0.769277394	0.06630367	0.756452084	0.626911402	0.077306189	0.181317419	0.192345619	0.580902219	0.404528141	0.77668047	0.109902583	0.203483403	0.403219432	0.192097068	0.120640494	0.061440751	0.72072345	0.84928894	0.289896667	0.577181041	0.461248726	1	0.224638849	0.046082191	0.802460372	0.458852977	0.148812056	0.147250116	0.519217551	0.940278947	0.262797356	0.875560939	0.07423041	0.028051801	0.215029821	0.280339301	0.894386947	0.262845457	0.730344296	0.221641138	0.039645735	0.492316127	0.295598626	0.333257288	1
0.958141804	1	0.348739982	0.486415029	0.175420254	0.539912164	1	0.52886641	0.590631127	0.051131088	0.394693434	0.664930046	0.707806289	0.499267489	0.915755153	0.131277353	1	0.212710485	0.252585709	0.124312267	0.426353365	1	0.170031458	0.314900964	0.135527477	0.570440173	0.623550534	0.200211808	0.153542593	0.922900438	0.550367653	1	0.422060996	0.968145728	0.591174245	0.154870227	0.890633106	0.006984321	0.13227585	1	0.435334504	0.184529215	1	0.314647734	0.404375196	0.690715373	0.672163069	0.092014946	1	0.380919218
1	0.957284629	0.292391479	0.327256083	0.929511964	0.293625355	0.031263188	0.703127027	0.155508026	0.411658943	1	0.913185	0.07177227	0.141993016	0.34586364	0.709819674	0.602399707	0.8305673	0.295115948	0.230974391	1	1	0.49382928	0.143958732	0.326784253	1	0.714534402	0.027929083	0.052376091	0.812800288	0.623009622	1	0.140072912	0.244411737	1	0.692655504	0.90946418	0.260657907	0.303666949	1	0.052761007	0.714917958	0.104426257	1	0.446914375	1	0.472042471	0.063216113	0.154666334	0.593182981
0.259493083	0.769565642	0.146272898	0.183818713	0.983003914	1	0.63456589	0.391155899	0.165976435	0.165607631	0.03475035	1	0.374648243	0.515583754	0.532041371	0.049891252	0.842589974	0.221336246	0.411078125	0.107926235	1	0.361897737	0.8988446	0.971455097	0.492828518	1	0.773632288	0.679626763	0.283914745	1	0.396553934	1	0.522783756	0.932531178	1	1	0.564317584	0.188217163	0.62870723	1	0.398335904	0.619137108	0.200420767	0.884730697	0.678031385	0.594664693	0.125739262	0.675163507	0.712980866	0.124967195
1	0.983652294	0.363678753	0.10741163	0.250918031	0.953638196	0.050761677	0.537511945	0.315778375	0.488775253	0.181873426	0.141309202	0.052018449	0.563138425	0.564586699	0.453761786	0.886418641	0.540513337	0.992948592	0.162481949	1	0.03634676	0.361147314	0.26243189	0.31883055	1	1	0.100161105	0.148666933	0.978914678	0.389682978	1	0.181107566	0.988948047	1	0.827919185	0.700496018	0.315629303	0.389280081	0.335571527	0.400935709	0.316166937	0.121459357	1	0.729890823	0.404221863	0.249498948	0.222945914	0.314167738	0.108479366
1	0.461449474	0.898608267	0.243886232	0.872133374	0.799627542	0.123071186	0.222920701	0.536975086	0.219331294	0.574536562	0.30096221	0.314184606	0.635793984	0.421551228	0.52370739	0.747306824	0.297095031	0.4520998	0.041038413	0.346011102	0.198383287	0.219248474	0.473339617	0.818636835	0.349611282	0.367444575	0.143693119	0.044768617	0.418722034	0.406178355	0.086583883	0.332749456	0.312908262	0.708356082	1	0.842026472	0.033809021	0.556741774	0.349135935	0.309086025	1	0.48756671	0.393639147	0.675330877	0.632330954	0.179989889	0.482175559	0.5253703	0.661935329
[truncated: 1,694 more columns]
