# Supplementary material for: Music-induced emotion flow modeling by ENMI Network
Source: PLoS One. 2024 Oct 21;19(10):e0297712. doi: 10.1371/journal.pone.0297712 (PMC11493256; doi:10.1371/journal.pone.0297712)
Supplement: S1 File — (ZIP) [file pone.0297712.s001.zip › minimal dataset/DEAM dataset/Music features/chroma_dim_5.csv]

2.mp3	3.mp3	4.mp3	5.mp3	7.mp3	8.mp3	10.mp3	12.mp3	13.mp3	17.mp3	18.mp3	19.mp3	20.mp3	21.mp3	22.mp3	24.mp3	25.mp3	31.mp3	32.mp3	35.mp3	37.mp3	39.mp3	40.mp3	41.mp3	42.mp3	43.mp3	44.mp3	45.mp3	46.mp3	47.mp3	48.mp3	49.mp3	50.mp3	51.mp3	52.mp3	53.mp3	54.mp3	55.mp3	56.mp3	58.mp3	59.mp3	60.mp3	62.mp3	64.mp3	65.mp3	67.mp3	68.mp3	69.mp3	70.mp3	71.mp3
0.554843128	0.546935797	0.447562367	0.311473459	0.525006831	0.882932007	0.025757531	1	0.775569022	0.704424739	0.698989272	1	0.165120468	0.296545774	0.559605241	1	0.729086459	0.901174724	0.183134273	0.733931601	0.687905431	0.20443435	0.751575708	1	0.991695166	0.695511281	0.370751828	0.215820178	0.905812442	0.535784364	0.215661243	0.616434455	0.522733271	0.728591263	0.31728977	0.58934015	0.754373312	0.243685856	0.354689211	0.912379384	0.535159349	0.340367317	0.483007491	0.390491694	1	0.502207339	0.521479189	0.921448767	0.755567908	0.129456148
0.972187817	0.387124419	0.305289596	0.605896413	0.302304775	0.633527458	0.829213858	0.655590713	1	0.111962378	0.627992749	0.172327951	0.020439679	0.309090078	0.11721994	0.12267492	0.838412762	1	0.070883878	1	0.544659555	0.360748053	0.263809472	1	0.23374334	0.16456455	0.847441316	0.236858189	0.010065516	0.573302448	0.67235595	0.695271671	0.059788272	0.571845531	0.222172469	0.316849947	0.44705981	0.057675406	0.216747448	0.959270179	0.540397167	0.156665072	0.65308708	1	0.302311122	0.216776982	0.321146637	0.217452541	0.169752881	0.037316684
1	0.55783242	0.527297139	0.078346893	1	0.685823739	0.186156228	0.249000371	1	1	0.11146564	0.299442589	1	0.13509126	0.553594172	0.188840657	0.786467493	0.008993774	0.063493386	0.016489068	0.200086206	0.187322602	0.208204374	0.210150659	0.195761889	0.494084388	1	0.503031611	0.224092975	0.309297323	0.844175041	0.386795908	0.826828599	0.359513611	0.202795431	0.321571857	0.463752717	0.380722284	0.665736139	0.751415431	1	0.875154853	0.327329367	1	0.302209496	0.435524195	0.187927574	0.408215791	0.493626773	0.184151605
0.669470906	0.735111296	0.447619498	0.093577117	0.249086365	0.760762393	0.051351111	0.988999903	1	0.086685732	0.610290527	0.195144594	0.362382025	0.104621835	0.861624241	0.054348797	0.357002854	0.905427992	0.028233856	1	0.263427824	0.019560331	1	0.699138999	1	0.517006814	1	0.265653133	0.034896471	0.343041003	0.302473694	0.106213331	0.931839705	0.394496918	0.173173115	0.450990498	0.28048858	0.098510161	0.238976508	1	1	0.433226705	0.241867378	0.843069613	0.466217905	0.021263113	0.347521245	0.032046542	0.401919544	0.944571078
0.413112134	0.650279224	0.47829926	0.057842009	1	0.837730527	0.047926854	0.233259574	0.24053216	0.106799029	0.065296195	0.489153624	0.491769493	0.157198772	0.525861561	0.020785693	0.146757498	0.024429241	0.094860546	0.067842074	0.213268489	0.083180793	0.188564643	0.36741665	0.952362776	0.320906729	0.384104401	0.205293775	0.156779289	0.816362262	0.582492828	0.111390509	0.242712423	0.44646579	0.23301743	0.443468481	0.217742398	0.109869383	0.134621873	0.718216121	0.485718548	0.952780485	0.133716315	0.665757239	0.629362166	0.713313401	0.2114169	0.513357043	0.457991689	0.434106976
0.889203966	0.597006202	0.396268785	0.194312453	0.827470958	0.853925109	0.214135945	0.529405832	0.271781743	1	0.113189474	0.137628213	0.115464233	0.36697495	1	0.358446032	0.465891331	0.289280325	0.12586312	1	0.266763419	0.212682858	0.166508436	0.447811067	1	0.861998677	0.051984422	0.207672328	0.298306882	0.535294831	0.201416224	0.046489146	0.518060327	0.837755501	0.89863801	0.244564667	0.297328353	0.60867995	0.309079021	0.815458953	0.341796577	0.872555852	0.574726582	0.883717358	0.334525645	0.34306109	0.120067209	0.682727396	0.336148649	0.173032761
1	0.532851815	0.51713419	0.324292183	0.14204444	0.03715948	0.083378948	1	0.351707667	0.012423711	0.098727308	0.251485676	0.192942739	0.150326625	0.287484914	0.307891846	0.822695315	0.241082564	0.271413654	1	0.047923468	0.44290179	0.262087584	0.875562251	0.735464394	0.359592825	0.01820479	0.320985585	0.099867374	0.608216643	0.72475934	0.075579725	0.228030145	0.43173334	0.937891901	0.262755781	0.177966416	0.159648627	0.67843318	0.802167654	1	0.293695927	0.227673367	1	0.921138465	0.242206499	0.068770416	0.664870322	0.234894305	0.066671841
0.732001245	0.596353054	0.460440308	0.647236705	0.191483483	0.100618772	0.033977907	1	0.778184533	0.026933571	0.482755065	0.116157144	0.385998845	0.302351922	0.512547255	0.105016232	1	0.594215631	0.227610186	0.137656718	0.260635406	0.136918485	0.638945758	0.282578766	0.338415146	0.349592716	0.064661525	0.251160413	0.035160568	0.636757791	0.430471659	0.06019485	0.770716727	0.541972697	0.144001201	0.335128844	0.049574897	0.223254859	0.04146361	0.11897999	0.842464745	0.233528703	0.134212881	0.266294688	0.246088043	0.694902182	0.330410451	0.228821561	1	0.149674401
0.462539464	0.923899829	0.744302154	0.958721757	1	0.754543841	0.250019938	1	0.420965165	0.200649917	0.312469125	0.08066956	0.403731853	0.388577878	0.163352832	0.012881043	0.962086558	0.037439786	0.08637128	0.513774693	0.513987362	0.262893409	0.325356752	0.497411281	0.473152101	0.325161904	1	0.215934381	0.749100566	0.291458368	0.252386183	0.386238962	0.897849739	0.281331599	0.963049769	0.702306271	0.535185575	0.294489563	0.137226269	1	0.305683315	0.340606064	0.144761607	0.536750615	0.946522415	0.68165791	0.211456165	0.517604709	0.344343632	0.107342787
0.772885561	0.956133544	0.252918571	0.054097891	1	0.651827693	0.021882016	0.39076224	0.036257233	0.671372175	0.656452239	0.753521442	0.495577335	0.163837582	0.329226136	0.104598932	0.424058229	0.283605844	0.10624554	0.038710274	0.337474823	0.735062122	0.544281244	0.370474756	0.277861923	0.297430933	0.040274426	0.160691351	0.602111816	0.856151998	0.29592526	0.583465934	0.266956359	0.114463106	1	0.332356989	0.655505359	0.301711202	0.221661955	0.328463614	0.235263854	0.170168519	0.266970158	0.199343041	0.697143197	0.728705585	0.41277051	0.801596284	0.797891796	0.298110574
0.313810289	0.904424131	0.266575605	0.404124975	0.146384135	0.803093672	0.137754664	1	0.042847186	0.354379207	0.373460174	0.491868794	0.185054332	0.314631253	0.102845393	0.067085125	1	0.083802879	0.331211448	0.416946888	0.322122395	0.47216925	0.365499914	0.902776182	0.150812894	0.591893733	0.159056395	1	0.256873697	0.94092834	0.164217964	0.115063459	0.116606995	0.192968175	0.266044021	0.449304461	0.248786882	0.138320059	0.135513812	0.967423797	0.680837274	0.533743858	1	0.572434247	0.19431375	0.482562333	0.077298522	0.664543808	0.494699836	0.235027313
0.450711489	0.623832941	0.090447567	0.199379399	0.965471029	0.773390353	0.064843521	0.275276065	0.026925325	0.110783368	1	1	0.475734532	0.12574558	0.729759037	0.222689733	0.782646298	0.501146913	0.049553569	0.194112793	0.102873839	0.466950864	0.273263127	0.434183866	0.766755104	0.359733045	1	0.26448819	0.749658048	0.536366224	0.543277204	0.248424396	0.7313568	0.571399152	0.151973352	0.294649571	0.997263372	0.091012359	0.210328728	0.853953242	0.171416104	0.282604665	0.119993664	0.495284379	0.126032978	0.554311037	0.02802152	0.384307235	0.797314286	0.092161849
1	0.81268245	0.657360911	0.136833206	0.052122999	0.67924881	0.759425879	0.308820933	0.345757186	0.863994122	0.269199431	0.825553954	0.739971519	0.191980064	0.221523419	0.226579651	0.208890155	0.150679216	0.340645671	0.176386803	0.096986718	0.109023072	0.286177605	0.66435194	0.312764525	0.500279844	0.873519778	0.626477063	0.467803985	0.678631306	0.911934614	0.543347955	0.4025065	0.629041672	0.199464351	0.337633461	0.387724966	0.105098628	0.200286105	0.517845333	0.18865177	0.104363181	0.132190943	1	0.291059464	0.110921383	0.211733386	0.998129845	0.429628581	0.176713035
0.827465057	0.922837138	0.686576068	0.24246037	0.12172991	0.752831876	0.667982101	0.698429227	0.064469174	0.168401048	0.277627915	1	0.967682302	0.284086049	0.766414583	0.185719371	0.850668252	0.037171353	0.270959198	0.203107819	0.229705215	0.030911142	0.144328833	0.966810524	0.245017722	0.860167027	0.356127918	0.398186296	0.006484673	0.52054286	0.718946576	0.219789252	0.395889074	0.359689742	0.917380154	0.677430332	1	0.212731242	0.074454643	0.312245607	0.390711933	0.225535721	0.73481077	0.987858593	1	0.382428378	0.205201671	0.022141045	0.330830276	0.108165227
1	0.542945743	0.328623563	0.260959327	1	0.891433835	0.196883753	0.362236589	0.203378826	0.201456413	0.737905204	1	0.761523604	0.368787855	0.507308543	0.377985597	0.431137502	0.171248615	0.094718106	1	0.19515954	0.385586232	0.051689956	0.711868525	0.325371712	0.523342669	0.178689316	1	0.249539018	0.329704762	0.279918313	0.21710372	1	0.679825425	0.172393933	0.580003202	0.791980207	0.718031526	0.135294423	0.127305999	0.294777244	0.183563724	0.093734808	1	0.57124716	0.510806262	0.143757626	0.505281508	0.389173269	0.225521401
0.274091452	0.915671289	0.569819152	0.704120874	1	0.978853822	0.471857846	0.868722618	0.036364809	0.04455838	0.792406559	1	0.733358264	0.26780048	0.332632273	0.236359522	0.999789059	0.140892819	0.275903583	0.356666178	0.33469224	0.102491431	0.257690877	0.269982636	0.229657292	0.260390401	0.120852262	1	0.602183342	0.312990218	0.424323887	0.723540962	0.870700002	0.271290869	0.622803986	0.383582622	0.909916341	0.165235594	0.541793227	0.343536168	0.16328764	0.523247659	0.224372178	0.757223368	0.259798527	0.843176901	0.126289472	0.248472661	0.915653765	0.095405698
0.298788875	0.978016973	0.742983758	0.477111399	0.189352497	0.578215837	0.071377516	0.610129833	0.02623581	1	0.72350347	0.842378914	0.514155328	0.211384505	0.482073098	0.285998583	0.946039379	0.109084807	0.04878138	0.239168465	0.279365897	0.401434571	0.054613896	0.294881552	0.344587922	0.758623838	0.460080236	1	0.099565133	0.591902018	0.869332969	0.633367002	0.993116438	0.606173277	0.561871409	0.524209201	0.895315409	0.257136405	0.704876244	0.07150697	0.360980004	0.447245181	0.090837657	1	0.166177049	0.224645779	0.087793805	0.471117228	0.429507643	0.103889801
0.070974208	0.736796141	0.394449562	0.389499485	0.264057279	0.715752482	0.585874736	1	0.12775062	0.101146176	0.663555086	0.434969783	0.901534975	0.17979072	0.57410872	0.064756982	0.193988949	0.508369982	0.442199588	0.999276519	0.341499895	0.047221351	0.246077567	1	0.804650605	0.207656786	0.311199576	0.580934525	0.561962306	0.812231779	0.422849268	0.66873771	0.509849727	0.781754553	0.797272742	0.24919498	0.849012315	0.246078879	1	0.301483333	0.22936298	0.691966176	0.639167488	0.847631991	0.062522672	0.73037374	0.187647343	0.064503543	0.112508513	0.075864308
1	1	0.67975688	0.240113214	0.986810446	0.330534488	0.030864604	0.087919638	0.177101269	0.009889894	1	0.575116098	0.046326563	0.262493342	0.418279529	0.013864031	1	0.265729398	0.0783825	0.021064185	1	0.978467643	0.175950691	0.13684237	0.483397007	0.51727742	0.194153011	0.192985147	0.214216635	0.693995833	0.789521337	0.563785613	0.829281151	0.635664046	0.436499387	0.62774694	0.481211334	0.112300344	0.216802225	0.373772919	0.274833828	0.275525212	0.683326602	0.483293831	0.096977286	0.769768536	0.104012743	0.172841385	0.143615454	0.151194155
1	0.68171525	0.414534658	0.574659348	0.068014234	0.536631286	0.008384411	0.284574926	0.172060311	0.08325588	0.938728213	0.753183246	0.057708059	0.171977043	0.615064323	0.040371064	0.544558764	0.641185522	0.367784053	0.985032856	0.47358489	0.288206339	0.231964946	0.358774006	1	0.332476467	0.998326182	0.511109471	0.034777734	0.556948245	1	0.121509872	0.935408056	0.634500146	0.125012159	0.725573957	0.199008584	0.152667955	0.174307123	0.179947466	0.586739957	0.199333191	0.052084491	0.514705181	0.906655788	0.61631161	0.092373341	0.468402475	0.691671669	0.324344575
0.956911027	0.843027234	0.129642919	0.858638644	1	1	0.003315349	0.589290023	0.119892307	0.430229127	0.467806965	0.692330956	0.597850263	0.237520531	0.239824206	0.222251058	0.332944095	0.803302824	0.197592452	0.010858696	0.903405726	0.365548283	0.755992174	0.608096302	0.826417685	0.839553952	0.103329301	1	0.096662164	0.409341693	0.428975999	0.721021593	0.847219825	0.667079091	0.463800848	0.178473771	0.115659945	0.074736796	0.194108233	0.077884413	0.882876873	1	0.401366383	0.574420929	0.27401644	0.206946805	0.154296517	0.089011475	0.316366762	0.235469431
0.181504235	0.510898054	0.574665248	0.255178869	1	0.436783046	0.611891389	0.217667177	0.088335536	1	1	0.410178959	0.263978094	0.699546576	0.191060305	0.59280628	0.156385943	0.281562418	0.485152155	1	0.443182886	0.279879093	0.404447198	0.560511291	1	0.78083241	0.041089524	1	0.139109105	0.506379724	0.223794326	0.138810545	0.91251868	0.969697356	0.454420805	0.924078166	0.283932	0.01755539	0.445630282	0.067059509	1	0.70990777	0.571408749	0.624170661	0.155130744	0.512590945	0.124976903	0.485644668	0.8292647	0.581292689
0.75147897	0.758047581	0.170607701	0.245037809	0.168522671	0.160696968	0.308612943	0.513660133	0.559254885	0.258174419	0.418348849	0.256817997	0.537406921	0.264594823	0.252825499	0.733583212	0.834858477	0.093674734	1	0.007112409	0.491559744	0.175699145	0.240457013	0.313092113	0.894301295	0.350074947	0.433619857	1	0.082249321	0.560956478	1	0.877057016	0.818404675	0.543612719	1	0.27183634	0.266721964	0.116073385	0.40367189	0.053393543	1	0.239399776	0.29309848	0.675830722	0.519657731	0.481896192	0.117659867	0.595387638	0.318491608	0.16510345
0.986255169	0.430071175	0.10999769	0.329275131	0.216885895	0.097118497	0.172248259	0.371305764	1	0.308772147	0.468629211	0.161399469	0.127286121	0.198883921	0.174221754	0.425660968	0.968109488	0.377313793	0.123610102	1	0.393832266	0.055604462	0.639730632	1	0.406448364	0.466767311	0.497748882	1	0.212889686	0.713669538	0.653729916	0.275413275	0.913212001	0.767173707	0.216400608	0.273771763	0.400211185	0.301233709	0.085902825	0.493841231	0.805772007	0.478110224	0.255090982	0.650491774	1	0.28487736	0.183358476	0.22757262	0.247489691	0.467479706
0.518983722	0.647383094	0.249100298	1	1	0.499432951	0.601946354	0.434092909	1	0.814115763	0.135734603	0.496743381	0.149754569	0.614335001	0.435832381	0.105620265	1	0.639873624	0.228095978	0.01003952	0.119200364	0.204788223	0.085255794	0.759357452	1	0.331429362	0.346699208	1	0.542531848	0.391159594	0.414296597	0.737099111	0.334110141	0.235302836	1	0.650027514	0.64062947	0.595185876	0.067084566	0.368423611	0.272211492	0.721651852	0.197320208	1	0.33673811	0.347303778	0.185910448	0.794462025	0.368860155	0.089203626
0.699334919	0.792178273	0.205941767	0.194532692	1	1	0.09326788	0.550668299	1	0.457367629	0.845698357	0.456738412	0.359171093	0.357978851	0.243794695	0.085529804	0.172502816	0.220281199	0.689250469	0.013275181	0.139760524	0.048624206	0.095947631	0.353268981	0.736762464	0.597003698	0.65748024	1	0.254332572	0.303557605	0.732989907	0.727938116	0.224208057	0.261974037	0.340100348	0.193431631	1	0.435271114	0.735029578	0.648761809	1	0.352571845	0.218647763	1	0.363972872	0.787564158	0.10656409	0.068267785	0.299023509	0.085616939
0.986700833	0.484952092	0.238675356	0.277561039	0.822378755	0.460230261	0.038567647	0.150853366	0.099685356	0.235784143	0.149390236	0.587661386	0.095827967	0.271113098	0.235440493	0.186629578	0.172668695	0.61105293	0.599413335	0.109738067	0.127466843	0.274571657	0.538160324	0.230054632	0.844451308	0.435460359	0.330472052	0.495660543	0.767354071	0.8627792	0.994432032	0.61308378	0.727947891	0.191298768	0.168798178	0.873894751	0.700445533	0.034665618	1	0.456781298	1	1	0.095844179	0.739964783	0.632685065	0.257408857	0.337470412	0.523391008	1	0.277009577
1	0.624422312	0.203076482	0.357399523	0.227574065	0.493628532	0.027761679	0.276703328	0.091886386	0.634042919	0.113632634	1	0.447494566	0.21217759	0.81393671	0.003587296	0.655263722	0.820582569	0.24450092	0.058803339	0.041992057	0.12265303	0.784816325	0.727661014	0.490396976	0.302181214	0.768851757	0.32922551	0.049119122	0.564931214	0.364692152	0.66023165	0.707356334	0.304698646	0.053455386	0.904925406	0.38504371	0.170724452	0.544662237	0.344480753	0.071605921	1	1	0.647359192	0.410594076	0.182512701	0.12764737	0.446678936	0.270180076	0.211248234
0.370388865	0.389730126	0.071820602	0.514428914	1	1	0.045752134	0.729015827	0.176900297	0.623081565	0.076337546	1	0.479000539	1	0.199923813	0.367484033	1	0.751191556	0.242559046	0.185026646	0.244946092	0.180112496	0.351638198	0.453424752	0.932286859	0.38902089	0.3565557	0.077064574	0.870088756	0.963278711	0.381135523	0.129669294	0.57117945	0.26332432	0.157037944	1	1	0.060893476	1	0.25321126	0.636638165	0.632638216	0.159806937	0.762537837	0.091670409	0.362732738	0.140113354	0.31045422	0.314539343	1
0.157525808	0.685754418	0.208957493	0.062490348	0.852888763	0.268665284	0.155383781	0.109157652	1	0.047724653	0.339429766	0.616729736	0.020258782	0.331273675	0.600579202	0.662703931	0.668989539	1	0.32629168	0.064046159	0.314939737	0.808267117	0.168642685	0.75243789	0.331261635	0.719145358	0.189763978	0.060705498	0.67545259	0.465041637	1	0.546811461	0.382869631	0.624885559	0.873750687	0.580684721	0.26060313	0.148293227	0.251357287	0.193813965	0.404383361	0.944843292	0.24207224	0.487215579	0.047028564	1	0.139634669	1	0.137381107	0.418485433
0.623472273	0.964769959	0.090794161	0.464176416	0.11674349	0.173603609	0.50087142	0.224923894	0.394591212	0.729031682	0.75876087	1	0.64201349	1	0.383076459	0.012894281	0.854252815	0.867579222	0.27142939	1	0.24569419	0.205572054	0.175916895	0.238565758	0.42859441	0.201246127	0.465227336	0.057376277	0.335125715	0.730280459	0.556024075	0.13050881	0.406379998	0.497937202	0.888984919	0.603640556	0.182487458	0.398423225	0.122830287	0.060178474	0.428509533	0.400091559	0.200061947	0.429921657	0.339146346	0.883086443	0.199535549	0.939807653	0.153907254	0.318889141
0.370087296	1	0.873928845	0.470609397	0.176315144	0.333001822	0.21984449	0.176391423	0.137632564	0.660480976	0.926927567	0.946088731	0.101537116	0.210992068	0.224261373	0.34376657	0.356764823	0.683147728	0.266686887	0.470338076	0.231690317	0.09871342	0.528876901	0.534904242	0.318310946	0.424105108	0.923924804	0.214982927	0.033187356	0.698146999	0.93096	0.045632001	0.374893695	0.199743062	0.895423353	0.485257685	0.035285309	0.501644015	0.246645525	0.360145867	0.208787456	0.373945117	0.856188476	0.721667171	0.635466516	0.852959871	0.150740743	0.337554783	0.464181185	0.396326065
0.468687952	1	0.262506813	0.520934761	1	0.187993035	0.252596706	0.237789124	0.122037373	0.541048646	0.495597661	0.481090784	0.339791477	0.452301085	0.50587815	0.142597795	1	0.427188605	0.15550746	0.554790318	0.052778579	0.316280663	0.37748915	1	0.259496361	1	0.60593617	0.153305784	0.580708265	0.461580724	0.14705877	0.545592785	0.633648336	0.204337046	0.783738375	0.361077815	0.028111599	0.512054503	0.134437576	0.518195271	1	0.220495805	0.054027312	0.76959604	0.234584734	0.438408464	0.149795339	0.279169589	0.303964168	0.294239998
0.147457823	0.966230333	0.147377372	0.941278398	1	0.236780137	0.166750208	0.696364939	0.029994221	0.431536794	0.619170189	0.585386693	0.176248059	0.309923291	0.13495411	1	1	1	0.097842127	1	0.100574158	0.108117841	0.657646716	0.135385409	0.181846574	0.784832597	0.977189362	0.360946268	0.285224587	0.726513505	0.492206305	0.641088247	1	0.780719519	1	0.520499587	0.320130289	0.027688086	0.179606333	0.313431054	0.252627015	0.312866986	0.075040884	0.931285739	1	0.344078869	0.282029718	0.313043118	0.250640422	0.635569513
0.722750425	0.553100526	0.135324717	0.045588899	1	0.400949866	0.181860447	0.554594278	0.025547858	0.525713086	0.452129781	0.358289868	0.369949132	0.677306652	0.300747365	1	1	0.873233616	0.252385676	0.03410475	0.487704277	0.147734001	0.558867633	0.444524467	0.262644351	0.580267966	0.373414904	0.138449997	0.702626705	0.69068706	0.418657273	0.838118851	0.631190419	0.641306639	1	0.418129236	0.194407925	0.87551719	0.98793304	0.233788118	0.682759345	0.38719514	0.560592115	0.331614822	0.224264368	0.587008119	0.340227693	0.077021159	0.601262331	0.407201022
0.364485502	0.68312782	0.737340987	0.631756723	0.185516417	0.228772238	0.362764239	0.170601726	0.070803702	0.249612778	0.614049077	0.376834035	0.319742292	0.692532778	1	0.591918349	0.684743285	0.615550756	0.562063098	1	0.245586336	0.715488672	0.149413928	0.379506141	0.34548527	0.219871938	0.393733829	0.408708662	0.191404536	0.764644325	0.379936934	0.681048393	0.690030336	0.48434028	0.210507154	0.290202439	0.210482702	0.407188356	1	0.287798226	0.889932215	0.327299297	0.627968669	0.486694366	0.981422067	0.566755772	0.249847263	0.684171438	0.519991636	0.509799242
0.403565466	0.779261768	0.228571281	0.514574528	1	0.089252733	0.567623556	0.23528713	0.160495356	0.736980617	0.489107966	1	0.318488866	0.481760561	0.45222801	0.267295331	0.286807925	0.712486923	0.362279147	0.010800542	1	0.835043669	0.109942317	0.288272589	0.369539618	0.187790841	0.249656573	0.203138977	0.05209285	0.662862062	0.658379257	0.699444056	0.870930016	0.813480318	0.416585326	0.199070454	0.182378009	0.954474211	0.217225909	0.007017922	0.106675908	0.843717694	0.193644539	0.963695884	0.645971656	0.358807206	0.134903118	0.195775822	0.42445296	0.516210675
0.994652271	0.95055604	0.075947031	0.520375371	0.904865623	1	0.513619244	0.590310395	0.104735814	0.553347409	0.565135241	0.826033533	0.113106698	0.108124308	0.774322748	0.108833231	0.489875644	0.730019212	0.107626982	0.62639457	0.20124115	0.405946434	0.044948764	0.51628226	0.484317571	0.29564172	0.530721128	0.063895971	0.049144451	0.274811417	0.35407272	0.647993743	0.669330835	0.559660375	0.26733008	0.298212916	0.273906559	0.587762296	1	0.099739641	0.220432878	0.600134432	0.080030493	1	0.548090696	0.566739142	0.204142183	0.374089807	0.66528064	0.679746389
1	1	0.562565267	0.061241377	0.178053051	0.170112744	0.598773181	1	0.040171947	0.478268117	0.296622694	0.517861068	0.096207634	0.227804199	0.578706086	0.416880786	0.779300869	1	0.010547772	0.078826845	0.354640037	0.461672187	0.681836486	0.243331283	0.33054024	0.252236217	0.974069536	0.805660725	0.200580046	0.861196399	0.343959838	0.413582146	0.665782869	0.677152097	1	0.243187308	0.52982825	0.264988303	0.375011742	0.205656469	0.673942566	0.106589429	0.172568411	1	0.743521273	0.711767673	0.261319578	1	0.272503257	0.5105353
0.612660944	0.849716365	0.517277122	0.225757122	0.252983779	0.340471804	0.024071032	0.300750822	0.051119704	0.234935939	0.422164887	0.646161377	0.033554535	0.560240388	1	0.287969857	0.824335635	0.961237073	0.083447576	1	0.253145397	0.675524235	0.315186292	0.593991816	0.473288029	0.578017175	1	0.547782838	0.155952141	0.677818537	0.858907878	1	0.230291545	0.499738604	0.713977158	0.420057863	0.364220113	0.127554297	0.083094813	0.237474516	0.62646383	0.177929446	0.380924433	0.963163018	0.417263299	0.852554739	0.487946838	0.178786665	0.569641113	0.162613809
0.40619418	0.452164322	0.857546031	0.056467041	1	0.507593215	0.005270808	1	0.062496744	0.402533859	0.561822414	0.533593595	0.016851295	0.736067533	0.54806608	0.264027059	0.847001255	1	0.235247925	0.008287462	0.499949813	1	0.381299406	0.250992984	0.401126117	0.271945089	0.366297185	1	0.787198782	0.97516346	0.480326593	0.4148525	0.495698541	0.656878531	0.948941529	0.281349748	0.921802044	0.04433668	0.112500086	0.019778118	0.267443478	0.397201806	0.127677247	0.77118659	0.758821368	0.549948633	0.081920169	0.515486479	0.36460194	0.734363973
0.732529759	0.465108275	0.226861939	0.235543996	1	0.191798419	0.388591796	0.301734209	0.033712424	0.228758857	1	0.792906046	0.119093023	0.369675994	0.333567888	0.550045192	0.611374855	0.428595454	0.219806209	0.096625611	0.428251833	1	0.2913948	0.751141608	0.766232729	0.335659206	0.158288822	0.116675742	0.307839394	0.921141267	0.776511252	0.705054402	0.243459031	0.198661223	0.860290766	0.379634887	0.163761631	0.008416157	0.228505373	0.438603163	0.192371696	1	0.057818312	0.542792857	0.560467899	0.352309644	0.127718687	0.49543789	0.416264236	0.975630462
0.455068558	0.725941896	0.281773597	0.237811118	0.178822562	0.287449688	0.478107214	0.975215137	0.102006204	0.77717036	1	1	0.068612285	0.136696473	0.276364446	0.586057842	0.611035824	0.830119431	0.16618517	0.144903615	0.610537767	0.293312311	0.249541044	0.26674369	0.484549373	0.220620692	0.756790936	0.801317036	0.743744493	0.785467803	0.491288483	0.552203715	0.559381306	0.168934435	0.467620283	0.40896526	0.222729623	0.222879454	0.28960225	0.414549083	0.132609174	0.856698155	0.828157723	0.254180104	0.133001328	0.12461064	0.173150882	0.16107522	0.795074344	0.095272429
0.056841295	0.576668501	0.097864814	0.429178983	1	0.584656537	1	0.394963622	0.048313968	0.360935956	0.556910217	1	0.043598123	0.35007894	0.757795215	0.107838005	0.786838233	0.139762148	0.109817743	0.08704067	0.921621561	0.063855998	0.790226996	1	0.672401845	0.376224369	0.140280038	0.781237781	0.169570416	0.479975283	0.93926537	0.483798683	0.465308815	0.586023331	0.476360202	0.349020004	0.662437677	0.560288727	1	0.180134445	0.301886737	0.40423888	0.057458874	0.804742575	0.187345594	0.075295202	0.13792862	0.089460172	0.411297321	0.259847075
0.186303467	0.610673368	0.125315547	0.413465738	0.179980949	0.396085173	0.403957009	0.347307712	0.332723916	0.30817619	0.445513844	1	0.294942886	0.197427958	0.239214137	0.271297365	0.835780203	0.617003679	0.142694145	0.33492595	0.034617357	0.057434406	0.138106883	0.679050326	0.421272129	0.5841133	0.035132308	0.109439418	0.117815316	0.875085235	0.416389048	0.196109295	0.824426353	0.310307056	0.233721942	0.147794217	0.547012985	0.292943686	0.188698128	0.110107265	0.050818641	1	0.072350472	0.831947088	0.185884088	0.065639704	0.183735058	0.179839343	0.78768599	0.451964706
0.034546569	0.676545024	0.258618325	0.730306685	0.288916498	0.654283285	0.591697514	0.759516835	0.382587641	0.39756465	0.201453581	1	0.598599076	0.459946334	0.27532655	0.01575638	1	0.560750425	0.598375142	0.074834168	0.589488804	0.279054761	0.095723122	0.210181534	0.527372003	0.313754261	0.486310661	0.373709738	0.027647173	0.572603166	0.389487088	0.205975294	0.389322162	0.654075205	0.40072906	0.412795246	0.714710355	0.198954225	1	0.08248917	0.33608669	0.809788406	0.120298631	0.989793181	0.361226737	0.575688243	0.168267682	0.486264229	0.228980958	1
0.354132742	0.568898261	0.070745744	0.107352681	0.263048887	1	0.223428726	1	0.727454901	0.304427087	0.142099723	0.327517092	0.143023595	0.160605639	0.492618471	0.003556809	0.534555614	0.170694545	0.272492617	0.752659678	0.647138357	1	0.686812699	0.972497582	0.238635197	0.262157291	0.453415334	0.633752465	0.891510129	0.823969662	0.67510587	0.330352187	0.608264625	0.16906108	1	0.448899657	0.269941777	0.113129616	0.51865238	0.011922169	0.412105352	0.43263343	0.379237533	1	0.352975696	0.185743675	0.715203404	0.124160908	0.300388455	0.43443954
0.157053009	0.620635152	0.758677423	0.112415604	1	0.211416498	0.036528274	1	0.702865958	0.52964133	0.019990979	0.50776273	0.596440375	0.851993263	0.727626801	0.712708592	1	0.228322878	0.05050955	0.432052493	0.478399128	0.326123089	0.783511519	0.56873095	0.237473279	0.334433228	0.666633368	0.091735654	0.698454499	0.897839785	0.461703569	0.697528958	0.562958896	0.270259738	1	0.169634834	0.199309677	0.067735292	0.942184925	0.363890439	0.46225366	0.29583019	0.083339199	0.641982019	0.424522072	0.490186125	0.245628446	0.076171145	0.106698297	0.344766438
0.335880309	0.917342007	0.715767205	1	0.204550236	0.653452933	0.025560152	1	0.231843293	0.51727879	0.03743241	0.628475785	0.05521179	0.184302822	0.29428944	0.1181482	1	0.954519153	0.252274632	0.773337364	1	0.500478089	0.581895947	0.496981919	0.340644628	0.227845058	1	0.458164126	0.30228591	0.42877239	0.475118339	0.36730656	0.205522478	0.697209954	1	0.18514052	1	0.150274605	0.573298633	0.379973799	0.39182052	0.34125784	0.127184108	0.26502198	0.297075272	0.184555635	0.126314864	1	0.781970799	0.227149144
0.630502582	0.963075817	0.058706842	0.954604387	0.255508006	0.493060142	0.010079705	0.390054375	0.0836301	0.10901273	0.14249365	0.340249568	0.024714766	0.119204134	0.331831068	0.098306753	1	0.635007381	0.521482348	1	0.236112237	0.521074891	0.143130347	1	1	0.221673369	1	1	0.107173882	0.571435988	0.514933884	0.674693227	0.786588132	0.834904432	0.78544271	0.449341565	0.085232258	0.274597704	0.117725	0.469893575	0.171224281	0.718437254	0.144240469	0.810528815	0.33476761	0.26997304	0.379400432	0.293982267	0.415736496	0.070064522
0.423435837	0.987820446	0.517605424	0.429287434	1	1	0.002707617	0.308020532	0.145238534	0.814499855	0.146899551	0.298742473	0.18014662	0.317024469	0.481645614	0.089311264	0.866402626	0.773621261	0.416866243	0.439958006	0.54252851	0.541172743	0.67172426	1	0.273860604	0.148658648	0.280631274	0.054948188	0.104078777	0.865712285	0.934371412	0.141087651	0.288058519	0.172583356	0.846759498	0.142496526	0.075163439	0.269658983	0.431613266	0.458266556	0.536509931	0.608001649	0.210053355	0.772164226	0.617509127	0.059529319	0.14477925	0.089288265	0.490504295	0.052928679
0.74230212	0.471349686	0.258815646	0.231720895	0.226002574	0.506655216	0.000944951	0.177733585	0.92685163	0.667505324	0.518409789	0.759768069	0.57740134	0.157941148	1	0.13277851	0.190385535	0.849012673	1	0.399688035	1	0.391067475	0.49271524	0.92916429	0.265511513	0.255798161	0.20664832	0.735309541	0.194324836	0.919455469	0.205663502	0.685333908	0.132127777	0.348378837	1	0.467117488	0.172334149	0.076101139	0.139688089	0.306455284	0.896329165	0.706238806	0.207895175	0.400810003	0.415641904	0.47436291	0.40075922	1	0.651797116	0.648299575
0.377432376	0.919806421	0.24007982	0.380789429	1	0.871692896	0.700514197	0.145289883	0.995444655	0.548238754	0.946948647	0.564469516	0.501920223	0.42199102	0.713351548	1	0.361337721	0.884120226	0.361265004	0.162614778	0.309202105	0.239390209	0.070628829	0.681764185	0.161140159	0.43074581	0.135262266	0.609086454	0.090119913	0.968473375	0.314477086	0.20973058	0.190644577	0.676156998	0.867456079	0.467499435	0.539846241	0.406745881	0.020248776	0.170475498	0.42814067	0.146149278	0.269147813	0.879855931	0.39034459	0.57466352	0.187893167	0.030568045	0.510033369	0.065039858
1	0.402314603	0.328429133	0.117844425	0.867329478	0.319996595	0.165542752	0.557863653	0.547539115	0.06188897	1	0.680989385	0.957118273	0.266877294	0.192978814	0.522755921	1	1	0.323095948	1	0.309839278	0.403368473	0.318905979	0.407889217	0.167864233	0.677163601	0.390082955	1	0.024060486	0.8906582	1	0.206952393	0.200073779	0.093163639	0.686260164	0.129373789	1	0.061172336	0.429746717	0.175321832	0.315909177	1	0.621615589	0.400943667	0.144554332	0.5861094	0.562366247	0.142999813	0.471941024	0.123759381
0.485142082	0.429867566	0.167593822	0.437690049	1	0.64509809	0.041894853	1	1	0.092266418	0.125006676	0.163496569	0.212128654	0.316209078	1	0.098496057	0.216469124	0.513251066	0.111430988	0.224786371	0.076456606	0.578963518	1	0.420311093	0.506492078	0.432353735	0.854706347	0.264648139	0.026134742	0.799095571	1	0.121887773	0.225367308	1	0.642678022	0.171249121	1	0.121939264	0.043561198	0.033703584	0.368421793	1	0.114201985	1	0.196592852	0.089581236	0.151344031	0.220617294	0.289635986	0.561555803
0.704536378	0.742780328	0.156803712	0.0670541	0.181114942	0.443789363	0.310057431	0.725608051	0.826909781	0.215062812	0.321895897	0.677333295	0.172711372	0.069001094	0.590224624	0.150854141	0.331026703	1	0.091711298	0.719237089	0.335311264	0.637103081	0.181956828	0.599469781	0.185794756	0.465162337	0.520467758	0.263394833	0.568725526	0.5463323	0.672480941	0.948350072	0.35911575	0.949371219	0.521982849	0.148311272	1	0.02824929	0.130887344	0.289571255	0.199662089	0.270091623	0.375766516	0.288330495	0.480416536	0.637056947	0.226458654	0.324521214	0.821497977	0.211818472
0.510045707	0.995159388	0.244383574	0.230677307	1	0.351489693	0.015409659	0.503543973	0.300618738	0.281854212	0.635405958	0.888640404	0.037137959	0.255696595	0.349182397	0.650908113	0.688694	1	0.367646307	0.276552588	0.944391012	0.188439146	0.396795571	0.322274357	0.28187418	0.724953949	0.579474509	0.031782079	0.058246367	0.820799053	0.441883594	0.737441361	0.134193152	0.455935985	0.466599524	0.901382208	0.940654635	0.06057556	0.805752754	0.277935594	0.086774372	0.719250619	0.129313022	0.555269301	0.35864231	0.967588246	0.22233583	0.026395798	0.170513555	0.234567553
0.151596904	0.64876014	0.09547241	0.056034584	1	0.806833923	0.351492107	0.611869335	0.077276424	0.251974642	0.040550463	0.816429675	0.185731515	0.284615815	0.568826139	0.100247875	1	0.180596888	0.210910141	0.015939467	0.503832996	0.245077983	0.290378511	0.887193501	0.456609607	0.676533878	0.374780864	0.512074947	0.305296212	0.883320868	0.476717621	0.608432651	0.660353065	0.796787858	0.878401577	0.444516093	0.510700941	0.093478784	0.792737842	0.304800868	0.444792747	1	0.188606158	1	0.432337165	0.763175428	0.326343209	0.418493897	0.75542587	0.177304059
0.992758334	1	0.112631224	0.260157973	0.142257005	0.829040468	0.183172345	1	0.591909707	0.656238794	0.411875665	0.24989526	0.040829733	0.393469363	0.605112553	0.852288783	0.968159199	0.333170533	0.549534023	0.036226843	0.704145253	0.097516149	0.220137104	0.137046292	0.431806028	0.620563924	0.600174904	0.239376128	0.226144344	1	0.292298853	0.759942055	0.27382201	0.593667984	0.893904328	0.266835809	0.843051434	0.490485251	1	0.333397031	1	0.299209625	0.091171943	0.856617451	0.482773781	0.092902981	0.271472186	0.468346119	0.280632138	0.241526887
0.975209951	0.338878989	1	0.161837012	0.987896442	0.721457183	0.027720708	0.15101704	0.69859755	0.483251601	0.621656358	1	0.021719912	0.134254009	0.456735343	0.844836414	0.769978523	0.363150209	0.62610817	0.081983201	0.381458014	0.266583741	0.106973357	0.779850006	1	0.323575854	0.189198405	0.185898319	0.15498285	0.686946988	0.451731741	0.075493567	0.123587258	0.159295142	0.737571001	0.673116148	0.930067897	0.03989172	0.555281818	0.387129486	1	0.851340055	0.283748686	0.379327148	0.47397548	1	0.231523409	0.159200028	0.273923576	0.397532612
[truncated: 1,694 more columns]
