# Supplementary material for: Music-induced emotion flow modeling by ENMI Network
Source: PLoS One. 2024 Oct 21;19(10):e0297712. doi: 10.1371/journal.pone.0297712 (PMC11493256; doi:10.1371/journal.pone.0297712)
Supplement: S1 File — (ZIP) [file pone.0297712.s001.zip › minimal dataset/DEAM dataset/Music features/chroma_dim_6.csv]

2.mp3	3.mp3	4.mp3	5.mp3	7.mp3	8.mp3	10.mp3	12.mp3	13.mp3	17.mp3	18.mp3	19.mp3	20.mp3	21.mp3	22.mp3	24.mp3	25.mp3	31.mp3	32.mp3	35.mp3	37.mp3	39.mp3	40.mp3	41.mp3	42.mp3	43.mp3	44.mp3	45.mp3	46.mp3	47.mp3	48.mp3	49.mp3	50.mp3	51.mp3	52.mp3	53.mp3	54.mp3	55.mp3	56.mp3	58.mp3	59.mp3	60.mp3	62.mp3	64.mp3	65.mp3	67.mp3	68.mp3	69.mp3	70.mp3	71.mp3
0.433272034	1	0.084907457	0.283897042	0.576504946	0.460078508	0.037911106	0.634015441	0.832505643	0.798118412	1	0.658497512	0.255977571	0.185737565	0.479491472	0.953580976	1	0.704453886	0.092705004	0.582508922	0.473595232	0.218379796	0.48496455	0.897096276	0.913617373	1	0.266129851	0.169824719	0.850623548	0.610763073	0.373614103	0.825642765	0.447597504	0.666363895	0.399787277	0.489986688	0.576198637	0.039238624	0.350490272	0.85625267	0.702721834	0.334644705	0.465921044	0.295609176	0.869146585	0.579118013	0.556176603	0.589416385	0.757745743	0.182630196
0.441707999	0.375124365	0.284903139	0.471480072	0.327644289	0.153902262	0.148339301	0.373901874	0.695558786	0.04681829	0.172647566	0.182092994	0.031314991	0.164318994	0.310859472	0.04041642	0.65323931	0.579617083	0.033162009	0.849526823	0.683499277	0.089795239	0.361667395	0.83343178	0.171114281	0.090544991	0.429235071	0.333186269	0.007628223	0.620847583	0.755502164	0.561067879	0.099285975	0.741727948	0.508427858	0.186282426	0.375777513	0.363533616	0.111761555	0.773043215	0.586010754	0.163379014	0.796149373	0.966476679	0.904940367	0.184847817	0.133237258	0.126417041	0.122398533	0.039850533
0.572934031	0.473993421	0.429213732	0.247020751	0.693185151	0.494966477	0.033234835	0.286332697	0.852262139	0.563685715	0.115898713	0.274511009	0.860212982	0.059456773	0.765175998	0.375364602	0.378435999	0.009306815	0.144621804	0.028385824	0.315841466	0.43117398	0.204573169	0.254330724	0.085133739	0.262862653	0.61754787	0.472177297	0.17635414	0.496127427	0.821623266	0.251430601	0.619594097	0.610115826	0.158425868	0.506976604	0.374254048	0.263407946	0.162737161	0.939664125	0.570142746	0.639932632	0.512529433	0.802350342	0.379905462	0.482951403	0.113822035	0.259084016	0.310096174	0.171954155
0.446758837	0.28504625	0.118031166	0.0869928	0.392848939	0.337515473	0.028354988	1	0.68050015	0.079234742	1	0.15960069	0.052780218	0.343819022	0.554444134	0.272143811	0.214800075	0.588456035	0.138701826	0.329797864	0.161771163	0.023690317	0.888225794	0.847111702	0.6736269	0.417804033	0.780259311	1	0.015992923	0.355433255	0.248551264	0.26963076	0.829802811	0.713562012	0.3395482	1	0.224755138	0.145695046	0.363320202	0.919056475	0.886996508	0.198827803	0.807685077	0.904171884	0.428037465	0.0130958	0.147983611	0.135499105	0.58535254	0.65730685
0.327458978	0.682340562	0.467020988	0.037822306	0.77719605	0.436249256	0.046567973	0.217365697	0.288205117	0.07442753	0.053882804	0.282697946	0.441582203	0.538434327	0.610971093	0.047641117	0.181755632	0.017619375	0.308113009	0.04369111	0.145222291	0.176940173	0.908285856	0.821249306	0.794000626	0.241252422	0.247137189	1	0.203765959	0.580880165	0.513475716	0.368447453	0.417442769	0.708482444	0.205659971	0.560833812	0.17188929	0.247141644	0.502969742	0.887854099	0.515394151	0.713378966	0.09137366	1	0.322530329	0.383402586	0.333934188	0.158594921	0.494388193	0.528038681
0.403025895	0.668485641	0.263948321	0.195266098	0.620512545	0.586638927	0.209166065	0.245126367	0.255882323	0.649542332	0.03489418	0.168962494	0.116221376	1	0.845588505	0.305090517	0.705009401	0.190087467	0.066626087	0.260925084	0.276576012	0.018338241	0.39895606	0.798579574	0.922076166	0.594897389	0.074441828	0.343279213	0.914362967	0.748758078	0.176361829	0.136511475	0.088591293	0.573913753	0.790329993	0.114475824	0.578710437	0.572577178	0.182240665	1	0.534218848	0.612969816	1	1	0.065453343	0.339910269	0.077185743	0.15174152	0.296546668	0.306529135
0.728427887	0.427330881	0.54068166	0.270521343	0.223209694	0.020389346	0.091362745	0.677008867	0.323698997	0.019062558	0.153498143	0.231374785	0.290681779	0.087040611	0.411687762	0.497130692	0.700566232	0.277052492	0.252833933	0.433410674	0.053964164	0.712677896	0.560227156	0.788501203	0.62578088	0.365897536	0.043113813	1	0.058573432	0.584751785	0.51334095	0.079503141	0.183768392	0.982964575	0.735465467	0.132518306	0.367097676	0.36595723	0.374857396	1	0.690049052	0.250919133	0.222937644	0.303186744	0.895321727	0.318540961	0.059974924	0.136794642	0.152626842	0.143816665
0.222286016	0.518653095	0.336976141	0.778856695	0.290710777	0.114293166	0.043095965	0.55075717	0.462387532	0.035267621	0.62484777	0.175570711	0.380823076	0.132646754	0.287265211	0.535013914	0.798843801	0.459703207	0.259634793	0.058772463	0.792526186	0.492013484	0.743655324	0.208516121	1	0.346616358	0.033348616	0.806844592	0.022424378	0.365087658	0.280391663	0.166172966	0.573161125	0.827401042	0.262426645	0.105998322	0.354328811	0.036365576	0.020030743	0.152953178	0.9547593	0.219256669	0.161655888	0.475290537	0.114741638	1	0.117233574	0.237906203	0.382744342	0.179170504
0.534423709	0.744475603	0.374058932	0.815965652	0.713928044	0.652806163	0.293388993	0.532222211	0.254540712	0.231899336	0.943334043	0.150645494	0.543978155	0.175056607	0.20295155	0.130320489	0.496385813	0.020144379	0.108024545	0.158084482	0.669230521	0.190059334	0.571934462	0.491419941	0.803462386	0.181118011	0.82168895	0.243893906	0.684686661	0.371675879	0.236652896	0.769234538	0.699499249	0.199025109	0.777304292	1	0.566952944	0.662974417	0.110427558	0.549598455	0.654782891	0.575061321	0.107806697	0.830747902	0.893344879	0.798622668	0.104616873	0.162132472	0.225942031	0.098149665
0.528507233	0.791302681	0.032527756	0.052031256	0.786851048	0.10144902	0.080054477	0.708920419	0.018867746	0.60680151	0.188228443	0.448357821	0.474761963	0.043383118	0.540466011	0.303904831	0.354706466	0.626891613	0.118081689	0.031157704	0.351649404	0.032865968	0.756673276	0.281408489	0.439095378	0.274903417	0.354958445	0.23487559	1	0.650794148	0.235227481	0.272524029	0.425522983	0.099197544	0.790388823	0.145032123	0.269445628	0.56173569	0.12672326	0.382770807	0.206968129	0.282079935	0.616152763	0.306602746	0.22499603	0.552521646	0.227528557	0.218735129	0.758132041	0.036938261
0.435421437	0.750428975	0.224631131	1	0.228360295	0.448805869	0.234765455	0.493369162	0.057474233	0.57563132	0.147771075	0.286661834	0.197315082	0.176411316	0.21231626	0.166719928	0.585141838	0.088655956	0.31681779	0.498151898	0.229962751	0.482086957	0.4362261	0.824354053	0.260661483	0.414921671	0.121061586	0.863061905	0.250443518	0.569362223	0.135893896	0.051105067	0.190461069	0.16107367	0.534625828	0.837070763	0.32529518	0.139541686	0.096117273	0.872688949	0.499161065	0.57529521	0.174337268	0.41879335	0.171222806	0.640509844	0.116973646	0.15127714	0.470341474	0.157250017
0.371065736	0.553050041	0.188506439	1	0.991366267	0.322430521	0.071943931	0.64576745	0.112875186	0.239379004	0.659015238	0.571674883	0.573759556	0.055015478	0.683058798	0.646390378	0.472022176	1	0.035196923	0.247929752	0.200214192	0.181047902	0.387091935	0.307820886	0.74402827	0.364059925	0.735061407	0.573311746	0.853892982	0.707369506	0.477714717	1	0.667480707	0.130396485	0.127154782	0.28755185	0.668197095	0.386781067	0.131819889	0.768319547	0.124428533	0.285536617	0.23427172	0.246250898	0.102710329	0.250543684	0.026333341	0.284389973	0.438632965	0.093222409
0.981319189	0.695888937	0.429834336	1	0.108026236	0.655807614	1	0.400973678	0.490867704	0.715834379	0.335127145	0.429112434	0.666811109	0.243316293	0.20506382	0.729001939	0.253899634	0.085049264	0.112204045	0.125163287	0.16105561	0.157144457	0.167820156	0.673335135	0.574193239	0.773412943	1	0.418298751	0.152424037	1	1	0.490647584	0.351114511	0.314430356	0.296939015	0.278303504	0.345272362	0.527450264	0.389103115	0.477969795	0.23409012	0.187399343	0.387479663	0.403616458	0.455185771	0.390947282	0.1038379	0.571976662	0.294531763	0.485411882
0.667635322	0.911931157	0.457986981	1	0.150651187	0.389489859	0.068039894	0.417996436	0.086961158	0.111862667	0.420955509	0.618680358	0.509962738	0.139384314	0.48500964	0.191523746	0.667792678	0.116702944	0.114425391	0.285619587	0.2478645	0.091246955	0.105399169	1	0.432199299	0.820888221	0.780125201	0.327617794	0.016702762	0.455991983	0.696303844	0.452590346	0.335432321	0.359735638	1	0.624067068	0.78276521	0.250387162	0.166115776	0.30124265	0.50988847	0.293855131	0.800602436	0.470977157	0.945437729	0.495055616	0.129888028	0.024492638	0.815213382	0.402409136
0.451936454	0.723688722	0.163782179	1	0.999702036	0.642048717	0.141107276	0.623465836	0.573768914	0.12397036	0.482728273	0.767531157	0.778923869	0.210217506	0.246268362	0.570527911	0.233819693	0.14841333	0.085194543	0.704809368	0.345481962	0.156354025	0.078969933	0.757200778	0.411349475	0.445633143	0.123501353	0.778813124	0.719722986	0.451678216	0.316405624	0.426790237	0.642582893	0.317385584	0.148359969	0.575989544	0.702821076	0.72904402	0.287752122	0.155854747	0.339351833	0.153670996	0.090779565	0.716952503	0.423738897	0.569348037	0.114934787	0.342929602	0.736161172	0.257462174
0.4489429	1	0.657850623	1	0.694608748	0.852034688	0.345543385	0.782928884	0.044761039	0.033195239	0.603099942	0.748984873	0.603170693	0.108638845	0.189760968	0.430222571	0.321394831	0.142699793	0.534250557	0.529600859	0.51542145	0.197940186	0.077688642	0.312800914	0.631767988	0.596592724	0.096261092	0.836358666	0.585796654	0.278627813	0.457280099	0.773651302	0.305569857	0.227520183	0.525822282	0.383751184	0.950950623	0.319920361	0.307057977	0.304998696	0.13872689	0.446725637	0.433364391	0.338298202	0.151925832	0.676643193	0.139905244	0.40393284	0.525409758	0.165235922
0.144293234	0.902936101	0.642587721	1	0.331516802	0.497834384	0.125713632	0.533604443	0.021327263	0.610845566	0.429210901	0.698640764	0.532605052	0.084970057	0.642414629	0.700481534	0.690735161	0.18082577	0.045533333	0.225122124	0.302165419	0.189372689	0.576933503	0.425057083	0.351022542	1	0.618683934	0.627802849	0.047849271	0.477381468	0.553290546	0.411259562	0.699194968	0.626434743	0.558616877	0.784469545	0.866534829	0.377427936	0.539091289	0.114579685	0.420208722	0.319002688	0.061310165	0.747011244	0.12831001	0.181154162	0.067891009	0.229095325	0.5189147	0.180356652
0.187018037	0.759333909	0.382852226	1	0.383249402	0.686903656	1	0.653379023	0.376277596	0.173705652	0.5365628	0.388720334	0.879839242	0.048724286	0.663031459	0.625807941	0.240960434	0.56983	1	1	0.05275039	0.263536453	0.548183322	0.89447242	0.630149305	0.225843623	0.270335257	1	0.829346776	0.981947064	0.35207805	0.956821263	0.559660196	0.51051873	1	0.493477523	0.830678999	0.328865916	0.690567017	0.334544271	0.188928485	0.638505638	0.75983727	0.394801617	0.048221644	0.691034794	0.061316639	0.098194867	0.290860355	0.055703435
0.322705716	0.817918241	0.407769412	0.275939912	0.686302006	0.28217113	0.074434742	0.146815673	0.334529638	0.009605628	0.913322151	0.529783964	0.057460498	0.112276532	0.390386015	0.019637557	0.978505433	0.198148504	0.153697684	0.234398693	0.288866609	0.362645596	0.4655855	0.390217125	0.560371339	0.533326089	0.668143451	0.10034956	0.272318572	0.609915137	0.978755891	0.280730307	0.651728153	0.452886969	0.648419619	0.504910469	0.512662411	0.500945151	0.14423193	0.479182035	0.249285594	0.237564281	0.536088288	0.094654977	0.634508789	0.685949028	0.059623227	0.157414526	0.101600796	0.071225546
0.341812223	0.770727694	0.395483613	0.92864269	0.095125429	0.292718351	0.01701911	0.657053053	0.227726862	0.106736884	0.583157778	0.706879616	0.116793945	0.113104284	0.489077389	0.048509296	0.572890162	0.516701162	0.209723771	0.368836194	1	0.042042505	0.359491974	0.651561558	0.325741291	0.306523263	0.740537763	0.334556133	0.023969417	0.508707881	0.997835577	0.150243029	0.556955814	0.984640419	0.346824974	1	0.465480208	0.332540035	0.085558601	0.136766106	0.554425359	0.200825959	0.042012084	0.163274243	0.780929506	0.56328696	0.072308272	0.31357941	0.119842	0.179996207
0.813039422	1	0.129569754	0.368150204	0.718800008	0.573551118	0.004685055	0.276684225	0.278090239	0.424497813	0.269950718	0.639217377	0.509299994	0.115469106	0.220696792	0.25429073	0.928898752	1	0.129048869	0.009962736	1	0.568226576	0.969374537	0.495663524	0.722805083	0.605195463	1	0.5618155	0.392205387	0.604684651	0.179123357	0.115767524	0.575391591	0.889353216	0.329378068	0.295586705	0.124935262	0.476867855	0.083813198	0.107928053	1	0.595338941	1	0.10908968	0.484635085	0.158575788	0.181911558	0.111915611	0.197794586	0.527100682
0.168035701	0.467899233	0.412107766	1	0.770552099	0.502806783	1	0.434597671	0.186890453	0.992141604	0.480246067	0.418029249	0.221609801	0.34143579	0.169278592	0.629059255	0.211031616	0.444812357	0.075861476	0.278578609	0.669102728	0.192577094	0.435363233	1	0.975553215	0.2526761	0.033547565	0.570346236	0.180973351	1	0.323598415	0.226962984	0.559753239	0.910311162	0.216111124	0.460671693	0.426286161	0.079936802	0.66629982	0.103285536	0.762100399	0.413403928	0.502434611	0.418861836	0.813871562	0.368335992	0.035760436	0.083899841	1	0.438991636
0.31914562	0.575935423	0.169702679	0.492672175	0.24901931	0.142393455	0.102009609	0.504072428	0.38305825	0.135907724	0.394338816	0.295983583	0.688331306	0.119751126	0.197130337	1	1	0.114097342	0.342779428	0.002928304	0.626099646	0.564622641	0.050758027	0.379192591	0.726599157	0.341868818	0.365101129	0.591699481	0.677420437	0.879192233	0.868781149	1	0.611316085	0.954272449	0.585620522	0.295819968	0.336013228	0.148158029	0.296420485	0.086528048	0.90635252	0.249656245	0.34529075	0.607246995	1	0.473166138	0.050072536	0.190991983	0.308591634	0.103229769
0.686627209	0.253636301	0.148048624	1	0.244445637	0.19898212	0.106077239	0.260172963	0.773096323	0.660683453	0.875025392	0.302477717	0.120922543	0.172552958	0.298419297	0.221910372	1	0.545508921	0.120713972	0.545233428	0.435685009	0.054230798	0.617929399	0.999843001	0.532502234	0.466105998	0.523607254	0.74743247	0.308821857	0.999440014	0.828608453	0.473393977	0.709701717	1	1	0.436210334	0.407416552	0.598157644	0.117860891	0.340373367	1	0.335996121	0.267551243	0.291051656	0.510971487	0.423233837	0.141200021	0.561812282	0.129437044	0.188174933
0.450929254	0.683487296	0.288829803	0.524324	0.744612515	0.577531099	0.199047461	0.340254933	0.709495723	0.908306062	0.08978834	0.316726506	0.099956512	0.319123179	0.266782761	0.248533741	0.953472257	0.575197935	0.157201335	0.003011976	0.207089543	0.048391134	0.105046898	1	0.671060801	1	0.258245736	0.583719909	0.343506783	0.31773603	0.222009584	0.471437395	0.479238182	0.222495154	0.86213851	0.544312119	0.588854849	0.741802275	0.143310517	0.18171981	0.424315125	0.569343865	0.29975605	0.362701327	0.412723064	0.336103946	0.114143081	0.610534489	0.324292332	0.314278185
0.704636514	0.769895852	0.492172241	0.675136626	0.887370169	0.584229767	0.035968024	0.264851838	0.81460011	0.309075564	1	0.248098716	0.411452115	0.189860925	0.207808062	0.170721754	0.492476761	0.213670775	0.351650089	0.016802067	0.267874032	0.190732002	0.207991913	0.409320921	0.593397081	0.377620935	0.70029664	0.900871992	0.205467194	0.628542125	0.84511143	0.667181253	0.372187316	0.207660139	1	0.689463735	0.7316432	0.650276423	1	1	0.316732138	0.290127337	1	0.49400121	0.277687788	1	0.041193236	0.115857646	0.226359993	0.161834806
1	0.391647667	0.194045261	1	0.694882929	0.606641114	0.027548146	0.287421137	0.176095679	0.172679827	1	0.364617676	0.20445095	0.142101482	0.176090404	0.305111587	0.193877518	0.415311009	0.332170933	0.136744082	0.184779793	0.976924241	1	0.186460644	0.967212141	0.228141695	0.226204038	0.21922116	0.972973228	0.532682419	0.934081912	0.433511943	0.596818447	0.241090879	0.348656505	1	0.408625484	0.015478535	0.515435755	1	0.703706264	0.720694184	0.06203315	0.179239973	1	0.278149784	0.194636837	0.327343851	0.658456206	0.567072392
0.79385978	0.51540792	0.16372472	0.739285171	0.357030153	0.473870158	0.061098166	0.384367198	0.174461424	0.77410084	0.246446967	0.718287826	0.546125829	0.122330427	0.270733446	0.009309005	0.716778159	0.800318003	0.1252065	0.087955661	0.041297317	0.430202246	1	0.71835798	0.659310818	0.435110331	0.710771143	0.241946757	0.051469538	1	0.317038298	0.280820906	0.50830555	0.209683061	0.64925468	0.548616886	0.265461028	0.166813195	0.356336027	1	0.154081225	0.774619043	0.930754781	0.392860144	1	0.184629947	0.085611999	0.155081749	0.219871074	0.185105726
0.410020739	0.365016043	0.085517138	1	0.825557172	0.671391964	0.054663014	0.577036321	0.199911982	0.82765466	0.173112497	0.635849655	1	0.433074951	0.399873555	0.295288414	0.980193913	0.674012601	0.177230552	0.148731649	0.383769691	0.028278738	1	0.52366066	0.737152398	1	0.238976225	0.043435622	1	0.829926252	0.340561897	0.208227068	0.419151247	0.151882142	0.300593108	0.794019878	0.787429988	0.007141284	0.286559045	1	0.478534758	0.5813995	0.918086767	0.335809171	0.247325704	0.592906296	0.077251814	0.188951299	0.121057414	0.681526721
0.170326278	0.606958449	0.202485204	0.121117584	0.633181155	0.159923837	0.128847912	0.348151445	0.683232188	0.033096187	0.473911911	0.325230122	0.060145967	0.098697789	0.434127182	1	0.876152575	0.727884769	0.201779917	0.111255057	0.51071769	0.869030595	0.464308977	0.66490829	0.454529226	0.500315189	0.123058386	0.048113238	1	0.396443278	0.883042991	0.88495338	0.32458666	0.400268078	0.796737075	1	0.255252212	0.037295632	0.213626951	0.206160307	0.312022388	0.857927561	0.19620581	0.830833316	0.214919925	0.950640023	0.090664439	0.687680781	0.133055836	0.647098243
0.180273607	0.941841066	0.107359298	0.053227115	0.173789114	0.15102914	0.657110155	0.103161395	0.273889065	0.874522507	0.389987797	0.591411769	0.972669542	0.390925586	0.280391932	0.139814377	1	0.690331161	0.178738743	0.732299149	0.260812789	0.021464732	0.772316337	0.396920264	0.684016407	1	0.536634445	0.229368329	0.63323921	0.509260118	0.475360364	1	0.465842783	0.39185521	0.750784457	0.647335887	1	0.634181678	0.128775984	0.059111472	0.573949277	0.382690519	0.242977589	0.191522211	0.369694352	0.957801342	0.111333542	0.388100088	0.101954393	0.256955743
0.144264773	0.928602874	0.552840889	0.578907311	0.267248482	0.247840434	0.162539616	0.093028195	0.075094059	0.798513472	0.587992191	0.519885719	0.074568264	0.508295655	0.184755981	0.691642642	0.54197675	0.370198756	0.151840046	0.386706024	0.177975968	0.119294822	0.436831862	0.403738409	0.273591995	0.31305787	0.609324694	0.241282046	0.020551289	0.532761812	0.294034719	0.068677731	0.885467112	0.355906934	0.596232414	0.915128767	0.228228644	0.591205955	0.288453907	0.159597054	0.237718612	0.298879355	1	0.991864026	0.562557936	0.98043412	0.105048411	0.359235317	0.33307603	0.275397956
0.302800745	0.839498937	0.231625184	1	0.799435019	0.221449912	0.054128516	0.296145469	0.087827988	0.788313091	0.334710836	0.188735262	0.425770164	0.34745127	0.387387156	0.626346409	0.94800657	0.413117975	0.210270345	0.498566598	0.130888686	0.160478219	1	0.654084861	0.304768831	0.275422752	0.540520489	0.163581163	0.700485885	0.615741253	0.122371398	1	0.44637391	0.308204979	0.686816394	0.578296065	0.014355057	0.897943795	0.167579368	0.239312053	0.542271256	0.471244842	0.048046552	0.639826953	0.28964147	0.38139981	0.148089871	0.114967704	0.370917141	0.264243037
0.216951475	0.724664092	0.054728672	0.556949675	0.784055948	0.173233777	0.143453613	0.754749358	0.137469828	0.435959041	0.356216162	0.270517915	0.415301055	0.148750067	0.136416137	0.576471627	0.985894263	0.683958948	0.071987204	0.873119891	0.147450313	0.331974626	0.428643644	0.120130837	0.330296308	0.557530165	0.7263394	0.643923223	0.434173495	1	0.440697938	0.955348134	0.718965113	0.442523003	0.380254716	0.489999235	0.305356026	0.119500063	0.217965022	0.115612477	0.088269673	0.465483099	0.047347851	1	0.765866876	0.333655506	0.165608168	0.20000869	0.374767065	0.999982178
0.66463834	0.85635978	0.115614131	0.184202313	0.895486414	0.363021225	0.175246581	0.649639487	0.051457811	0.39485085	0.966078401	0.450178295	0.427988201	0.341307044	0.265565991	0.690045536	0.986134112	0.744285583	0.164311975	0.085076146	0.556814373	0.208731934	0.476360053	0.480461776	0.250469774	0.293356746	0.401492596	0.361405283	0.604908645	0.746844351	0.513088048	0.396232426	0.599044442	0.85694766	0.493131399	0.714433074	0.276969045	0.848535359	0.499020725	0.044362247	0.24580811	0.208050787	0.385765374	0.348591357	0.141425535	0.580804288	0.287124485	0.086739995	0.507719517	0.477440923
1	0.561971247	0.64664799	0.902150929	0.271358371	0.176187456	0.340565711	0.637857378	0.104706034	0.622820079	0.330780745	0.248123586	0.408666253	0.339776635	0.864893317	0.309952199	0.739760578	0.660306573	1	0.279629767	0.053931296	0.625235498	0.165442541	0.809484899	0.488389969	0.19003664	0.414700747	0.500219166	0.587140143	0.584250629	0.385560423	0.523681343	0.405520707	0.57746172	0.233312964	0.251351565	0.32127285	0.254402429	0.37937662	0.297609538	0.339595944	0.503038824	0.465865225	0.744675934	0.789298236	0.824829996	0.451495558	1	0.561251223	0.377945393
0.256559581	0.744667888	0.480071574	0.5027318	0.715942442	0.091942459	0.5516361	0.817372859	0.15486142	0.87377423	0.221042916	0.764390528	0.383452982	0.20883894	0.456106871	0.611050844	0.458501369	0.396486849	0.765410066	0.007508876	0.300797343	0.177542388	0.106596351	0.584546566	0.686840117	0.148525983	0.222619146	0.173537076	0.043906514	0.438285321	0.425385505	0.289151311	0.68616569	0.391554624	0.929529309	0.125033051	0.301713109	0.469509602	0.176740408	0.006218113	0.148367554	0.665960848	1	0.85205996	0.747625291	0.913359404	0.106608361	0.043267913	0.094999984	0.499893755
0.827337861	0.869448662	0.067556471	0.107412539	0.735258818	0.859232783	0.336187392	0.429123968	0.224950522	0.456794113	0.252581418	0.641818047	0.087808989	0.031623956	0.69195646	0.584180892	0.895862818	0.522890866	0.222996801	0.284322262	0.205818832	0.764854372	0.041011207	0.608739078	0.460612983	0.50178051	0.268943489	0.093670979	0.070009984	0.34087804	0.278577238	0.918643057	0.479469091	0.772026539	1	0.106008746	0.360661805	0.643468201	0.321071118	0.087095521	0.429078937	0.360532761	0.195381954	0.485871673	0.603196204	0.975583375	0.42519486	0.322456807	0.921192527	0.262548387
0.762268603	0.864998817	0.797761619	0.126638666	0.265677512	0.138624474	0.619155765	0.834983349	0.031910874	0.125010282	0.254662573	0.330033392	0.095073417	0.107258059	0.436882198	0.494449764	0.827135324	0.997960091	0.022717608	0.566657722	0.454899728	0.437439084	0.226764008	0.159355909	0.580788076	0.172623336	0.712165117	1	0.258314848	1	0.257093787	0.78925842	0.510429263	0.465811044	0.800114036	0.147366062	0.269098103	0.285869807	0.228658959	0.149273381	0.663295269	0.312943429	0.250018179	0.422255546	0.603799343	0.557149529	0.170931384	0.169511765	0.542455494	0.226835698
0.616012454	0.852351725	0.627908528	0.339383006	0.237395823	0.305400372	0.018896205	0.289764494	0.039936606	0.214533255	0.325774014	0.572274387	0.026911786	0.280614674	0.863432527	0.388741374	0.867830396	0.666909814	0.067654692	0.165160537	0.427543789	0.173604086	0.370216966	0.678436816	0.614002824	0.40268904	0.413868934	1	0.348193586	0.175715551	0.602081895	0.788630962	0.345017254	0.420271009	0.683761179	0.131573305	0.288247734	0.28481257	0.090129122	0.273318231	1	0.309177369	0.120768577	0.591922879	0.431222975	0.793134809	0.574438691	0.216660455	0.802947581	0.181702897
0.564982235	0.449813724	0.881434202	0.073495455	0.747998834	0.406024218	0.011155223	0.665845513	0.088162936	0.703957736	0.278322875	0.432490706	0.029706839	0.331661671	0.376979738	0.325884998	1	0.919784248	0.22402896	0.010254092	0.406455189	0.288589686	0.453587502	0.226602986	0.274048626	0.243717819	0.266372323	0.889081538	1	1	0.818462074	0.344458222	0.462576687	0.867152154	0.843536079	0.080107696	0.727900743	0.090077467	0.225455552	0.018750969	0.276277214	0.192713723	0.217536792	0.648375154	0.339252681	0.425522923	0.125177845	0.242691427	0.726239324	0.539193153
0.657386959	0.424390852	0.244555816	0.476319075	0.824217141	0.132530093	0.369391203	0.539786041	0.161967069	0.611394167	0.438535005	0.635439813	0.107363641	0.487521529	0.199625626	0.295668244	0.683338106	0.505155683	0.15431875	0.148718521	0.406533957	0.735576153	0.531963944	1	0.842094243	0.273825586	0.103671953	0.206307918	0.385711342	1	0.453067422	0.475755841	0.216174781	0.106907919	0.66421026	0.0474075	0.278927118	0.060113046	0.122244298	0.231183589	0.203062445	0.792041838	0.070089526	0.25572291	0.42591387	0.491060793	0.473864883	0.26124087	0.758687437	0.606465161
0.853770137	0.515313387	0.341680706	0.288698405	0.285907984	0.214977473	0.347367615	0.994063377	0.125572741	0.694963217	0.518936038	0.442562461	0.028624374	0.083126135	0.12990436	0.311482042	0.694830954	0.510922253	0.110404931	0.21912986	0.590202987	0.549575984	0.522821963	1	0.754201353	0.204989493	1	0.634174943	1	0.991458178	0.534490108	0.857599795	0.39286837	0.122451603	1	0.253545612	0.329972088	0.031784438	0.405469537	1	0.248810574	0.642157018	0.323886901	0.243723288	0.224762782	0.231956273	0.171342745	0.272654831	0.401304543	0.065277971
0.142482311	0.408683091	0.011671814	0.378471553	0.668713391	0.459625036	0.573194087	0.421337277	0.07306163	0.42680788	0.264252275	0.741413534	0.075184993	1	0.348054975	0.10607487	0.820140004	0.108430378	0.084870055	0.108998165	0.818409383	0.19245629	0.69156301	0.531938732	0.719706953	0.386806041	0.192903876	0.792176962	0.281797737	0.358804107	0.597992957	0.211617857	0.69597578	0.563051403	0.713568687	0.130683288	0.756281734	0.575204432	0.373587728	0.131087855	0.214093	0.364346236	0.077428192	0.314673573	0.036506169	0.336182773	0.144608974	0.047253791	0.48394838	0.113983952
0.119248666	0.657469928	0.113343842	0.362966448	0.322381049	0.230824769	0.446446806	0.592501938	0.272547483	0.382592082	0.190194741	0.630263031	0.21356681	0.061935939	0.194559813	1	0.77795893	1	0.093208358	0.329631448	0.043153439	0.017782427	0.131820127	0.400596291	0.748891592	0.482770205	0.103831291	0.160136655	0.548829257	1	0.193073094	0.103059553	0.65350914	0.115581363	0.483157426	0.109476127	0.282114804	0.287387669	0.209009081	0.130922928	0.055220075	0.658819854	0.050090287	0.355210364	0.250514686	0.093914919	0.133408785	0.152954116	1	0.296869189
0.049885225	0.711689472	0.484194249	0.567229986	0.393470645	0.518781066	0.408208936	0.401836127	0.303429931	0.231374875	0.187645867	0.663035572	0.803338885	1	0.138219982	0.03406807	0.838551998	0.409578204	0.443676263	0.100379162	0.461245328	0.091004908	0.109907702	0.064729698	0.688172698	0.247609869	0.290058702	0.668873727	0.027040936	0.223432556	0.261622131	0.079989985	0.4246324	0.265001863	1	0.27967748	0.646272361	0.19556886	0.340747535	0.059593145	0.367874205	0.70828867	0.662773669	0.655104578	0.486164659	0.461860865	0.094470978	0.315920055	0.24137716	0.853879809
0.102504335	0.462288111	0.077123612	0.225364447	0.338940948	0.805704772	0.035138749	0.541178107	0.430096388	0.189714044	0.722118258	0.406760126	0.085158691	0.134209916	0.556681156	0.016117211	0.580316424	0.203063056	0.157064945	0.878249764	0.638862431	0.600419819	0.331378311	0.732590377	0.381540328	0.175203741	0.614846289	0.500050843	0.590043187	0.561184049	0.777065158	0.574549139	0.349767268	0.031895813	0.30483067	0.385369539	0.393550843	0.264324844	0.21766676	0.020918932	1	0.464372993	0.38651064	0.59969002	0.441789448	0.274200797	0.602571666	0.409541339	0.3215276	0.571490705
0.245867804	0.596125782	0.902120411	0.147839829	0.72462523	0.258610845	0.075631648	0.732247651	0.419798017	0.734591663	0.085309014	0.391201794	0.670189321	1	0.525052607	0.53109771	0.929297686	0.302510023	0.071042918	0.70343399	0.489255071	0.322209418	0.341907889	0.516243577	0.320045799	0.244128376	0.585831463	0.0794058	0.556065917	1	0.587397814	0.202799678	0.380336821	1	0.474772215	0.123073138	0.236002982	0.110722035	0.324209988	0.212520525	0.216639057	0.338709384	0.452340633	0.435766667	0.464416921	0.254765272	0.331949413	0.11284104	0.135057911	0.265566409
0.28650704	0.746555865	0.442277998	0.5549891	0.344596595	0.768865287	0.067616276	0.672670662	0.297178686	0.797561884	0.125498503	0.356463134	0.054545734	0.103588447	0.427967191	0.229091927	0.982215047	0.950395882	0.207585439	0.640415788	0.882525861	0.19494015	0.184966609	0.449302912	0.576724052	0.136628255	0.387191385	0.25918445	0.32605806	0.807615101	0.262616277	0.337485433	0.167967945	0.090101756	0.734752238	0.185890123	0.91335094	0.6817891	0.224438906	0.190682247	0.459560573	0.355321348	0.182851821	0.165035889	0.354842901	0.172405869	0.139346942	0.508931637	0.796039164	0.26966995
0.803960264	0.784081161	0.042977434	0.859801471	0.401364326	0.406835556	0.016856588	0.677811623	0.166226804	0.114158474	0.124240212	0.243683547	0.020757865	0.091543347	0.36937198	0.770435154	0.967874169	0.95013231	0.314267963	0.729245126	0.273306817	0.351604402	0.091174878	0.798066556	0.307177305	0.239406869	0.748831987	0.887062967	0.037394069	0.636750042	0.486520648	0.398612142	0.582360387	0.045796532	0.672612309	0.430846214	0.116344482	0.545708597	0.102059826	1	0.175410539	0.598834634	0.095335186	0.452869266	0.257582814	0.255721807	0.66465193	0.225297108	0.486395031	0.183624357
0.384306461	0.822587311	0.253488094	0.040854167	0.904058456	0.772956312	0.004008735	0.442986697	0.217960224	0.85206455	0.144068658	0.22672385	0.214363858	0.258940995	0.402171105	0.796010911	0.719100535	1	1	0.656941175	0.498621732	0.375402778	0.564875305	0.886848927	0.487598687	0.153329089	0.152376845	0.142656773	0.144015402	1	1	0.061294805	0.402843118	0.128955975	0.249673799	0.138580546	0.446507603	0.726184905	0.233177677	1	0.444017798	0.535001099	0.30251801	0.06812492	0.540367484	0.043410212	0.099056125	0.254417002	0.838932693	0.100056827
0.285211444	0.485380113	0.26456213	0.094932094	0.348475963	0.412618965	0.001195616	0.032345608	0.58516407	0.56731838	0.209524959	0.694854915	0.460712433	0.049554344	0.631207228	0.575480998	0.204579815	0.509371877	0.140739083	0.042536207	0.587574244	0.219512373	0.269221514	1	0.390337974	0.211642802	0.205845103	0.514733672	0.148610011	1	0.187901974	0.469666451	0.106705889	0.743498743	0.814027607	0.516386569	0.260311335	0.492647082	0.080396786	1	1	0.728486657	0.279022783	0.273021758	0.330197453	0.632543981	0.364940077	0.621103168	0.780642748	1
0.353741974	0.695297182	0.214114383	0.754188955	0.707960963	0.624898672	0.995147407	0.313337654	0.704759598	0.364202142	0.42606613	0.464043349	0.338522315	0.606746614	0.199593216	0.828520775	0.387012243	0.540530026	1	0.098022252	0.156541944	0.243033111	0.095290661	1	0.323379278	0.323313683	0.280136764	0.490359217	0.123093575	1	0.299056709	0.074660994	0.330961406	0.311022192	0.960114777	0.404450297	0.526162446	0.348826766	0.153783888	1	0.266418606	0.111158378	0.341330528	0.452974498	0.505929649	0.451830417	0.282417238	0.143888831	0.898745298	0.153618127
0.995150447	0.267713368	0.276350915	0.311764508	0.626506925	0.659119248	0.419526458	1	0.537252069	0.078860037	0.750243485	0.566614866	0.727090776	1	0.159762174	0.840035975	0.925639272	0.204849243	1	0.282612205	0.506942034	0.406383961	0.458426237	0.579002082	0.165762529	0.417074174	0.259098172	0.971701682	0.027319001	1	0.30344075	0.023405759	0.866806567	0.184577331	0.412286341	0.152659535	0.923521519	0.026048312	0.295315832	0.169837162	0.235689938	0.59123826	1	0.24076359	0.305651784	0.334283084	0.300957382	0.073449656	0.737823665	0.256536096
0.492928386	0.791351676	0.27080074	0.251852334	0.910280764	0.52628994	0.082104117	0.855293751	0.822445393	0.107585736	0.443342596	0.20124869	0.090453364	0.887830436	0.841101348	0.20739992	0.427871555	0.905925035	0.727715492	0.280970752	0.169899628	0.488500834	0.816907585	0.447598904	0.856285393	0.337498784	0.612677336	0.610116005	0.033107206	0.995373547	0.713741124	0.270857483	0.136623964	0.288280517	0.152313784	0.228536516	0.953005612	0.37857306	0.03964689	0.033826303	0.30861643	0.544888675	0.545264244	0.973171473	0.077245258	0.139333636	0.083460987	0.15678677	0.195798323	0.402613014
0.517827153	0.456848919	0.050563052	0.059156265	0.265434235	0.404828519	0.032302052	0.777100503	0.789161325	0.15415816	0.355599403	0.470651031	0.136303186	0.062362872	0.514855862	0.133672461	0.164311916	0.558795869	0.104430385	1	0.301486969	0.059613742	0.205921859	0.849715292	0.990468323	0.803252339	0.538874269	0.156317905	0.887499809	0.438308269	0.627890885	0.882050455	0.263796061	0.975001991	0.698540807	0.109056368	0.921183109	0.364584237	0.104905769	0.105149746	0.178956077	0.496951967	0.757047117	0.173381746	0.447553337	0.822783411	0.110593177	0.484243721	0.324396282	0.21331425
0.179695502	1	0.222018048	0.734129071	0.813229918	0.505230188	0.019279961	0.407851428	0.222671568	0.237773657	0.269687295	0.258830667	0.040088687	1	0.549316227	0.673287213	0.762034893	0.880264938	0.268396795	0.395879179	0.927890241	0.134321451	0.30955869	1	0.532775879	0.344368845	0.448618382	0.084602371	0.019095888	1	0.339837402	0.375484377	0.133694559	1	0.920627058	0.629951775	0.640010893	0.108873002	0.688009679	0.087511748	0.159502447	0.641616583	0.460091412	0.150874063	0.508158028	0.724163055	0.147767231	0.016507192	0.243518248	0.304617405
0.081956342	0.618861437	0.138868436	0.05862467	0.787762523	0.423412383	0.211275041	0.753367543	0.060437996	0.374297261	0.100624397	0.358867526	0.275413573	0.284207046	0.330923259	0.383650094	0.939561546	0.272322267	0.201180249	0.007613805	0.107995607	0.268835962	0.142053634	0.929079175	0.523304522	0.257058501	0.231919885	0.675091088	0.319654047	0.575330138	0.661678493	0.474211097	0.926416874	1	0.53812784	0.32837829	0.638251543	0.109509796	0.769940495	0.182199076	0.565485179	0.771801174	0.338905334	0.454439193	0.252541125	0.622978806	0.123770855	0.187665656	0.2631872	0.288807154
0.957794487	0.852505863	0.052052032	1	0.151491061	0.539344192	1	0.60071671	0.494808406	0.67193538	1	0.227219731	0.045198876	1	0.441786557	0.800833881	1	0.286276191	0.503727555	0.040919308	0.091219343	0.148087546	0.183401287	0.110305622	0.820537448	0.222650304	0.272422254	0.353541374	0.056152482	0.890223444	0.220119908	0.620931268	0.803813815	0.308782578	0.683067918	0.295317322	0.769249439	0.705311537	0.268401861	0.30707261	0.243967369	0.265690446	0.191939175	0.192189291	0.214926764	0.070148796	0.140317589	0.959143877	0.406216055	1
0.313564748	0.277097613	0.719643414	0.105293818	1	0.589317739	0.03264929	0.255160302	0.753462255	0.787715077	0.404130787	0.580267489	0.016358789	0.066916741	0.26642704	0.483775705	0.712782681	0.558344245	0.905627847	0.11615175	0.543973088	0.874327779	0.136008531	0.636192262	0.830326915	1	0.197897449	0.247914925	0.20918718	1	0.649687648	0.137151629	0.171937019	0.095255733	0.792152524	0.161254004	0.933692276	0.340784013	0.420622468	0.39588356	0.33265388	0.565760851	0.569901586	0.18781282	0.269863307	0.17992039	0.211927876	0.178462595	0.163041458	0.173817724
[truncated: 1,694 more columns]
