# Supplementary material for: Music-induced emotion flow modeling by ENMI Network
Source: PLoS One. 2024 Oct 21;19(10):e0297712. doi: 10.1371/journal.pone.0297712 (PMC11493256; doi:10.1371/journal.pone.0297712)
Supplement: S1 File — (ZIP) [file pone.0297712.s001.zip › minimal dataset/DEAM dataset/Music features/chroma_dim_7.csv]

2.mp3	3.mp3	4.mp3	5.mp3	7.mp3	8.mp3	10.mp3	12.mp3	13.mp3	17.mp3	18.mp3	19.mp3	20.mp3	21.mp3	22.mp3	24.mp3	25.mp3	31.mp3	32.mp3	35.mp3	37.mp3	39.mp3	40.mp3	41.mp3	42.mp3	43.mp3	44.mp3	45.mp3	46.mp3	47.mp3	48.mp3	49.mp3	50.mp3	51.mp3	52.mp3	53.mp3	54.mp3	55.mp3	56.mp3	58.mp3	59.mp3	60.mp3	62.mp3	64.mp3	65.mp3	67.mp3	68.mp3	69.mp3	70.mp3	71.mp3
0.321415603	0.885579407	0.064557813	0.274626106	0.74058187	0.213147566	0.18329972	0.146686673	0.622535348	0.925773919	0.913734317	0.301261336	0.117992356	0.178286254	0.476336122	0.731675923	0.638531566	0.588718772	0.155114412	0.418482155	0.472687364	0.288976848	0.490809947	0.950648665	1	0.750642061	0.235916466	0.160173565	0.794469535	0.901398897	0.574737906	0.969962299	0.462555259	0.627158999	0.540273845	0.292013258	0.520734608	0.115300328	0.475105792	0.844348311	1	0.589136958	0.63038969	0.23103191	0.733829141	0.430235863	0.841412425	0.424681306	0.694850385	0.319927156
0.501116455	0.545675933	0.393209577	0.215545461	0.58551234	0.102193102	0.118261941	0.104902871	0.255591124	0.084789984	0.130962029	0.393501222	0.011387691	0.238073647	0.68379873	0.027088113	0.806573927	0.020072168	0.169253424	0.668030381	0.884075642	0.046123076	0.682059526	0.466250747	0.33841148	0.108591475	0.160871476	0.248770326	0.02240384	0.679498434	0.936933994	0.860812068	0.353661984	0.791566551	1	0.216870934	0.400024027	1	0.129746303	0.631995499	1	0.167012617	1	0.950811088	1	0.118131779	0.22780402	0.095014736	0.083254576	0.094482437
0.186881885	0.554452598	0.561801791	0.1839533	0.412570715	0.453686386	0.029056998	0.312336206	0.59994173	0.077629477	0.135431111	0.448591679	0.860805392	0.162666112	1	0.467596918	0.280368656	0.005924703	0.255305558	0.28829217	0.394764453	0.124651439	0.356203496	0.297352523	0.078630887	0.173736438	0.26911068	0.371680796	0.144941017	0.643977225	0.579722941	0.336751163	0.448265672	0.841782928	0.257210553	0.57616061	0.37361896	0.176375955	0.351577759	1	0.412307948	0.34167248	0.638445914	0.521128476	0.601277888	0.745452106	0.262248933	0.253776848	0.228791535	0.181994915
1	0.340090752	0.124606416	0.141518712	0.565278709	0.232379824	0.022361146	0.926416159	0.140581086	0.092567295	0.897065043	0.34196654	0.113410592	0.219413221	0.409736246	1	0.275477827	0.467484325	0.218953282	0.028613845	0.192887232	0.009452342	0.590139985	0.943785727	0.606231332	0.367312104	0.496492386	0.681920528	0.008512497	0.185685918	0.227442935	0.214194253	0.683078051	0.905645788	1	0.924372137	0.225727096	0.203544632	0.771491706	0.780664146	0.958338499	0.193276912	1	1	0.360680789	0.011965101	0.077190176	0.224009126	0.728228152	0.684139073
0.131061643	0.807050526	0.74033004	0.033451889	0.560179889	0.282962799	0.032183606	0.45723182	0.41138947	0.037286311	0.149418101	0.181298241	0.5437271	0.344821095	0.689403832	0.163863897	0.427688926	0.012575933	0.449196845	0.035940945	0.149704292	0.241989166	1	1	0.720988572	0.279278517	0.052384961	0.881667376	0.084894679	0.507161677	0.467511475	0.173695743	0.734051168	0.902024209	0.415275961	0.21065481	0.178342029	0.977208674	1	1	0.582894385	0.426199496	0.147136122	0.889362693	0.259879678	0.864123046	0.403903246	0.113301747	0.673774958	0.767948091
0.200985998	0.84265101	0.368157148	0.167530403	0.454719037	0.538589418	0.228326708	0.056614678	0.354321569	0.12850526	0.065491177	0.3425861	0.131443307	0.61190927	0.524025679	0.143665448	1	0.063277312	0.213598743	0.007490462	0.26280731	0.052924708	1	1	0.763038993	0.609112024	0.168197438	0.283805132	0.663820744	0.530271828	0.159847111	0.048968919	0.043895185	0.527467787	0.789144993	0.098485157	1	0.102651328	0.184885561	0.683665812	1	0.268169075	0.350690633	0.664878309	0.059315193	0.374162138	0.136868596	0.035657257	0.313394189	1
0.764063716	0.402053148	0.621893942	0.168019444	0.437601864	0.013423454	0.085317776	0.319874316	0.350049525	0.039303828	0.310560793	0.367415249	0.310948282	0.233885393	0.46041131	0.697263241	0.345645994	0.22111094	0.301943153	0.034494352	0.159766838	0.289010078	1	0.539269626	0.709936976	0.416440874	0.067684337	0.676762283	0.030492241	0.296008795	0.483777106	0.077856131	0.209887743	1	0.664152563	0.039137863	0.677392185	1	0.136720508	0.569029629	0.522907794	0.333862931	0.371968001	0.387210339	0.763185561	0.484271497	0.151313856	0.0203132	0.215431094	0.34732914
0.07516662	0.502525926	0.430098712	0.59874624	0.445214361	0.148089319	0.186001256	0.216161072	0.186307311	0.048788033	0.652472556	0.415915608	0.513901949	0.170451194	0.520356715	1	0.915820718	0.488233447	0.490266562	0.057814594	1	0.070584677	0.938297272	0.329380751	0.977327287	0.512691498	0.076532118	0.574367046	0.020458655	0.318202406	0.207166716	1	0.416656494	0.722243488	0.091780685	0.075363465	1	0.22186394	0.017213579	0.232737154	1	0.192724183	0.11920727	1	0.048086356	0.962303877	0.109446347	0.222972691	0.265301466	0.308633983
0.827410996	0.574169397	0.404375941	0.435542941	0.450697511	0.610542655	0.386160165	0.239637107	0.107630916	0.26795432	1	0.393807143	0.48907426	0.1659372	0.512536466	0.476568252	0.506943583	0.02039735	0.241113901	0.021126818	0.873322308	0.137481868	1	0.705899298	1	0.211452708	0.498255551	0.189224422	0.655927002	0.446846455	0.408609092	1	0.52134639	0.121601216	0.68805933	0.676695883	0.783994675	0.748064518	0.172549263	0.926940918	1	1	0.051404927	1	0.889572978	0.441668957	0.158352241	0.090545475	0.278254837	0.127072379
0.625249982	0.628425479	0.049228959	0.038425691	0.560938001	0.059753634	0.246231675	1	0.017864816	0.72083652	0.142368466	0.336550742	0.562461793	0.086304724	1	0.821116567	0.508635581	1	0.201748446	0.033632707	0.427977234	0.036680117	1	0.35010159	0.56513828	0.368959188	1	0.162856698	0.33897242	0.447109699	0.19862318	0.13130787	0.725384831	0.08555413	0.203492805	0.194611505	0.527919829	1	0.133495092	0.588471234	0.127728716	0.478797525	0.687188804	1	0.223517433	0.498617083	0.112101413	0.033326246	0.889839292	0.048024252
0.522594154	0.592741072	0.372559488	0.332098931	0.364362717	0.34685421	0.430701464	0.202100381	0.231804118	1	0.10717871	0.223276243	0.101437256	0.178317741	0.812223673	0.298074096	0.450611323	0.092608832	0.48905924	0.100162171	0.212632582	0.403868049	0.649719715	0.99823761	0.535862029	0.458310038	0.223522335	0.6915645	0.142950758	0.32686159	0.180849314	0.045820735	0.434127033	0.113101132	1	1	0.919009387	0.042095255	0.093518876	0.836119235	0.287725061	0.446798921	0.303597808	0.763149321	0.081059456	0.560091734	0.23357527	0.093414985	0.58999002	0.359477967
0.476550996	0.66713798	0.387833506	0.439294726	1	0.255214632	0.182722509	1	0.563902497	0.402049005	0.3220011	0.282129467	0.882282853	0.067460828	0.877262414	1	0.367991179	0.28374511	0.083974585	0.223077223	0.274982333	0.086255237	0.501140535	0.293392956	0.862926066	0.230821669	0.520988345	1	0.267115176	0.604447544	0.727195919	0.35332787	0.789988458	0.070421979	0.155663028	0.155425116	0.741403282	0.052463334	0.163880751	0.91809094	0.187254533	0.672140777	0.084351525	0.389955759	0.104431897	0.179934144	0.050354119	0.634321392	0.43753317	0.1951354
0.930638373	0.846767187	0.744153559	0.514508903	0.237290934	0.852705598	0.964787483	0.630255699	1	1	0.605761468	0.532888234	0.586511016	0.167053536	0.15958719	1	0.38752386	0.06183755	0.103748865	0.09930677	0.267068803	0.171698645	0.313796431	0.872684956	1	0.461266845	0.565134466	0.353164464	0.323616982	0.998867452	0.916414917	0.483217806	0.393068016	0.197480202	1	0.179666027	0.410920173	0.084902018	1	0.494447112	0.211893678	0.159769773	0.121293619	0.399410129	0.700341403	0.740443408	0.103814408	0.299811244	0.273705393	1
0.87192297	1	0.554902315	0.493433297	0.223668456	0.38280049	0.005330983	0.242983297	0.140746564	0.150125802	0.78965956	0.218066782	0.242198601	0.158673123	0.29798007	0.118390337	0.690945506	0.020236928	0.12652427	0.254659027	0.416406751	0.50565058	0.27135855	0.622704625	0.725309789	0.645330846	1	0.238709956	0.00780673	0.49611479	0.483426422	0.573576272	0.401693404	0.556204438	0.57432127	0.70546478	0.358718216	0.030041901	1	0.337844193	0.29503572	0.405086339	0.914114356	0.521002233	0.757204652	0.686004519	0.147926539	0.01391459	1	1
0.443834543	1	0.425575584	0.32244426	0.993045509	0.564837158	0.149320483	1	1	0.165826648	0.495042026	0.666486084	0.334873378	0.30715543	0.19055374	0.312300891	0.474254936	0.192906126	0.092650242	0.382024914	0.596261203	0.207824737	0.534540474	1	0.723943055	0.372138977	0.327850699	0.541757405	1	0.545663476	0.608664691	0.46984902	0.316380501	0.28702569	0.147017524	0.995347977	0.86976099	0.179092303	0.437540114	0.261950612	0.139281958	0.124345399	0.088423796	0.506272316	0.521933734	0.709087491	0.195541143	0.207519203	1	0.591854095
0.624481738	0.859460175	1	0.337025493	0.420487583	0.831071258	0.321033418	0.801233649	0.13414222	0.040973905	0.341856271	0.52384001	0.585745096	0.045715541	0.366320968	0.631996274	0.195517346	0.249358222	0.348938763	0.737789512	0.77528441	0.085478149	0.034596849	0.294222236	0.578077734	0.4878259	0.086658888	0.316509634	0.675410032	0.225569412	0.824703097	1	0.27628997	0.278786868	0.50837636	0.373563409	0.956236124	0.07335408	0.291503519	0.332090825	0.039878413	0.344172627	0.318398356	0.496714413	0.175483748	0.588302195	0.42274344	0.570319176	0.553121686	0.316264004
0.241955802	0.794560492	0.794682741	0.371194541	0.611581802	0.50439328	0.189438134	0.680833817	0.06670744	0.078034788	0.34966889	0.612308025	0.640666842	0.123605564	0.736169755	1	0.611305296	0.680488467	0.014988336	0.1163304	0.244974405	0.093307033	1	0.433827162	0.417528003	0.825603962	0.657906175	0.37847814	0.098682292	0.414193243	0.416036695	0.427363455	0.487440556	0.739080906	0.57491076	0.751297653	0.933603823	0.299321204	1	0.301024228	0.157167599	0.273241639	0.165143415	0.290827036	0.170441136	0.296224713	0.18644309	0.223339349	0.63510251	0.312047124
0.196011171	0.82022953	0.77370435	0.249321058	0.700231731	0.754085541	0.158285826	0.351558089	0.998665452	0.249950945	0.415767461	0.461623162	0.924764812	0.054326355	0.928242445	1	0.272195816	0.557171762	0.572571814	0.959525466	0.040332325	0.076805778	1	0.344985455	0.415386438	0.323224813	0.349949986	0.582026958	1	0.818770111	0.354547918	1	0.773414075	0.85683465	0.993644953	0.498137861	0.949402392	0.157054275	0.546465218	0.461097181	0.129079655	0.636755884	1	0.414799362	0.193447024	0.876988947	0.103833877	0.280270368	0.521862388	0.076102257
0.379325867	0.587951005	0.274527788	0.226662934	0.453076214	0.244968534	0.125208706	0.252514929	1	0.021085994	0.423893899	0.650392294	0.069873162	0.048384581	0.604377866	0.015971301	0.980408013	0.151052758	0.247794837	1	0.140378207	0.305815011	1	0.523664713	0.408438712	0.623448193	0.878234088	0.083497502	0.401457638	0.480208039	0.915290952	0.416580409	0.744974971	0.695887864	0.604638636	0.840228319	0.764604211	1	0.170333296	0.676920056	0.326576173	0.283827633	0.475322872	0.138542309	0.164965436	0.965151191	0.110014878	0.747319698	0.214139625	0.090259694
0.098818153	0.897127628	0.905643523	0.597749591	0.156773046	0.064764686	0.020862881	1	0.386071503	0.127982035	0.370598853	0.698202968	1	0.074477792	0.503684044	0.033798732	1	0.422927737	0.277458817	0.16779907	0.621376097	0.020441573	0.695836425	1	0.254558325	0.425185144	0.464517534	0.317214251	0.012960977	0.569664598	0.836136103	0.372027338	0.340130121	1	0.221868217	0.92132479	0.3212744	0.053111974	0.107574128	0.218332618	0.357174814	0.189230427	0.627762616	0.26567784	0.591489553	0.681095123	0.08458332	0.471497446	0.237512648	0.211961597
0.784104645	0.897783935	0.231684372	0.138261199	0.471693337	0.180924028	0.003748394	0.060231574	1	0.441762745	0.170006663	0.742834628	1	0.101591878	0.260786861	0.291707963	1	0.631617785	0.181927294	0.007033657	0.32693246	0.812111735	0.858747423	0.743402898	0.462280154	0.658019125	0.654648542	0.230863273	0.261739612	0.622334301	0.240027234	0.173103765	0.427512527	1	0.441521287	0.160783723	0.146532416	1	0.052999247	0.250962794	0.645174563	0.204313576	0.372625053	0.027296454	0.142739415	0.165950105	0.262576163	0.119234994	0.145086825	1
0.145649329	0.630403101	0.413350105	0.258203894	0.529983938	0.759821296	0.309510648	0.722824812	0.408459812	0.973913014	0.163623765	0.643353105	0.26932478	0.177909538	0.374069065	0.69390285	0.570043147	0.966313064	0.132425725	0.030983938	0.794737697	0.092090189	0.254501492	0.735632718	0.931366444	0.25532794	0.0530749	0.176325738	0.578212678	0.214118138	0.761485934	0.216305047	0.332172275	0.83353442	0.333468616	0.355589539	0.716137826	0.215850577	0.611552894	0.258376598	0.477482349	0.477010906	0.455757737	0.522750974	0.14691624	0.45526123	0.057602666	0.008486669	0.40044266	0.383049518
0.418333262	0.573623598	0.26983878	0.336623222	0.382378012	0.072007895	0.065597929	0.443698794	0.425057441	0.074108787	0.417061359	0.508056879	0.80844444	0.119565919	0.574611008	0.300443381	0.62592423	0.161174312	0.07252913	0.005297659	1	0.297339678	0.034049448	0.565469444	0.656550586	0.424210757	0.184995383	0.206363559	1	0.842485607	0.720551074	0.562255681	0.440268874	1	0.491142243	0.38198939	0.533736527	0.116445735	0.638062239	0.240567833	0.679543018	0.195543155	0.29223156	0.882163882	0.295253754	0.399475008	0.071012974	0.133649275	0.197508976	0.165076002
0.415556401	0.340344638	0.271858424	0.470220059	0.349267393	0.821430683	0.076509833	0.24837175	0.273806363	1	1	0.765941799	0.133440822	0.224328429	0.6744017	0.226441458	0.959509015	0.363525063	0.143989339	0.033483233	0.572167099	0.022580367	0.544450283	0.72611028	0.624743342	0.630917966	0.133008376	0.403684884	0.454455733	0.81409657	1	0.338133037	0.534494817	0.838320911	0.733240187	0.129047483	1	1	0.470586598	0.371421784	0.371410429	0.323809832	0.234242156	0.370408088	0.228137672	0.534444749	0.203874394	0.268437773	0.049901649	0.220448002
0.580830216	0.822599769	0.453047335	0.185269833	0.504661024	0.868114829	0.093945302	0.351620197	0.336464792	1	0.141175702	0.262525231	0.146796063	0.233580798	0.640852332	0.15065445	0.885741949	0.235392794	0.282897711	0.002318849	0.455926329	0.040455054	0.050704665	0.530198634	0.423781425	0.551449478	0.1595736	0.176628679	0.312130243	0.334494233	0.279387981	0.54163301	0.759064674	0.231903836	0.710676432	0.264837146	0.741797328	1	0.355627954	0.140029714	0.523797095	0.425928503	0.282656699	0.14272128	0.531397641	0.166538998	0.179403305	0.161523178	0.486186117	1
0.651849508	0.861133039	1	0.456413656	0.712155342	0.230912894	0.262474597	0.063065797	0.463742882	0.446723908	0.119152993	0.275669396	0.484497607	0.308219373	0.357557446	0.091798589	1	0.481783986	0.141593799	0.010334649	0.348926187	0.075942546	0.098916076	0.205225483	0.606558919	0.394373238	0.59984374	0.503891289	0.191977337	1	1	0.855495095	0.61888063	0.196480647	0.248212218	0.353020698	0.496837169	1	0.822467506	0.38172856	0.343811363	0.289061427	0.942607284	0.191959932	0.296171099	0.789486945	0.063012332	0.584188223	0.587131917	0.088468336
0.884723067	0.366114169	0.183621138	0.511199415	0.643654585	1	0.033613045	0.448641419	0.362933159	0.278059751	0.405252486	0.215699047	0.058203567	0.171568349	0.326539814	0.151506573	0.528389513	0.312802136	0.268458277	0.016669309	0.229893565	0.247871459	0.78519398	0.160749748	1	0.331068188	0.165174738	0.128782392	1	0.277488708	0.717604339	0.358142287	0.711628079	0.251051664	0.288429916	0.987980008	0.425617665	0.020281175	0.154317126	0.462681681	0.728169799	0.203789294	0.091881447	0.150458723	0.221555278	0.465385675	0.20016025	0.229472071	0.236930236	0.283456951
0.631537497	0.473718405	0.23013629	0.570005	0.528591096	0.552036762	0.1186487	0.501098573	0.376900554	1	0.061330777	0.463925153	0.923410892	0.133143976	0.939999402	0.133366466	0.862294436	0.848861575	0.119810134	0.019285137	0.064855948	0.060631361	0.702250361	0.680085123	1	0.521339238	0.934443116	0.189708173	0.075528473	0.317730039	0.31723097	0.232346803	0.35854733	0.2057399	1	0.215173364	0.325275332	0.316025823	0.264976621	0.289608151	0.4267627	0.398189008	0.193545133	1	0.300253838	0.297465175	0.143822253	0.215600058	0.119622938	0.320039243
0.520087183	0.43125397	0.166109964	0.583214641	0.644560099	0.301398009	0.06826961	0.398999602	0.298966736	1	0.397324532	0.349834204	0.473360032	0.286052406	0.74933219	0.201202109	0.91199261	0.589752913	0.178008318	0.155891612	0.692066908	0.023170782	0.604907274	0.99339956	0.578671396	0.427161247	0.189399019	0.046392508	0.086313523	0.622383177	0.459564745	0.172981888	0.308078736	0.095603257	0.692216039	0.385097325	0.393354803	0.013363526	0.12579757	0.222000048	0.265982389	0.629991949	1	0.203118965	0.071978472	0.899439514	0.203792498	0.239893168	0.153792784	0.530812562
0.269705653	0.565644324	0.267219365	0.048677377	0.369119853	0.098859653	0.105642766	0.661092758	0.326550812	0.049307365	0.551550865	0.112970807	0.615683019	0.057184029	0.464422405	0.717837095	0.989971161	0.156753659	0.273211777	0.074491322	0.735066473	0.849464595	1	0.430862993	0.722850323	0.433371961	0.165019333	0.045317888	0.780636966	0.295023322	0.801332176	1	0.267643929	0.393117398	0.750311732	0.373413652	0.777219594	0.0108566	0.505641162	0.237052709	0.193964735	0.659710288	0.124910347	0.853001356	1	0.77171284	0.120160013	0.300674379	0.097829551	0.706401885
0.401977122	0.901135504	0.169691175	0.065968774	0.311775982	0.215879753	0.768684864	0.030613322	0.164892748	1	0.142477632	0.265311062	1	0.089652717	0.38800016	0.346510917	0.560969055	0.710516751	0.092410989	0.438435286	0.166834608	0.039527435	0.342362791	0.330568701	1	0.582445443	0.640007973	0.153228387	0.264707536	0.512763917	0.590551019	0.763991416	0.457082242	0.465341836	0.659382343	0.550313652	0.681578577	1	0.340966433	0.046981402	0.328772068	0.89856559	0.26610139	0.102342516	0.400600672	0.937734127	0.141215101	0.120495133	0.125405878	0.390484452
0.343305409	0.847651184	0.414591312	0.455532998	0.40044108	0.303308308	0.254400253	0.171432599	0.040962283	0.739116132	0.216743782	0.302188247	0.113387801	0.26817894	0.178879142	1	0.676182151	0.233494803	0.176698506	0.269776464	0.164374396	0.302120447	1	0.482844442	1	0.543674767	0.444562614	0.177012622	0.026477024	0.41435039	0.516756356	0.101472504	1	0.616910338	0.471806407	0.723663509	1	1	1	0.120539956	0.46147728	0.204315156	0.343400031	1	0.373806685	0.429231495	0.222238749	0.357826352	0.510497212	0.188558131
0.477129668	0.843416035	0.494583905	0.50411433	0.589470148	0.308912307	0.058942448	0.455462396	0.164082393	0.996848166	0.183009952	0.265779912	0.939389288	0.20102486	0.66704464	1	0.898172319	0.704471648	0.177361459	0.312866688	0.079302572	0.329592526	0.234116524	0.266608089	0.65049386	0.282817662	0.580215096	0.129935399	0.548797071	0.694412887	0.126840398	0.20127739	0.311780006	0.344568908	0.73719573	0.483916819	0.044809017	1	0.311783403	0.144907162	0.373520464	0.748611569	0.07085298	0.555384576	0.223738998	0.390500993	0.379574358	0.081797093	0.657693803	0.405473381
0.408332795	0.527131736	0.118166551	0.270816356	0.559819877	0.224794179	0.1005347	0.904875636	0.612236023	0.867778003	0.319602937	0.367799073	1	0.182189047	0.240625024	0.149862185	0.832595468	0.501636982	0.132502839	0.743056297	0.202900633	0.2230037	0.342350751	0.13859497	0.494762421	0.550680935	0.462160259	0.434070259	0.362898141	0.885828018	1	0.975120842	0.489819765	0.439745188	0.310285628	0.40051046	0.729423165	0.01542795	0.483513027	0.062887363	0.039179478	0.590333879	0.090697914	0.895349443	0.596538365	0.324797034	0.280791789	0.529556096	0.682105064	1
0.759750843	1	0.179942489	0.268997043	0.754841983	0.393243492	0.112424575	0.526531219	0.125208974	0.274201721	0.829526544	0.95389235	0.538776755	0.163920626	0.298171073	0.222510338	0.807882369	0.608835697	0.138079569	0.673944175	0.194814041	0.184417099	0.533631265	0.487473607	0.281106591	0.382907361	0.210289583	0.384273291	0.642658293	0.806728005	0.952139556	0.401666552	0.794828296	1	0.241921037	0.483968288	0.518124163	0.117315903	1	0.035134219	0.153433502	0.245494634	0.690003395	0.31634295	0.202704057	0.792456746	0.53580004	0.14419201	0.674635708	1
0.440414459	0.525262117	0.62612921	0.38809827	0.408475429	0.170511752	0.392277926	0.230196834	0.34681648	1	0.318088949	0.261492878	0.629526377	0.240483463	0.70223099	0.231828824	0.860172868	0.809794128	0.352289379	0.100406662	0.08669965	0.694638014	0.522039294	1	0.784908414	0.192580819	0.758877516	0.516790688	0.930736721	0.591475666	0.619869232	0.52099371	0.526404798	0.670454443	0.447701067	0.386392236	0.5645684	0.174085081	0.177267537	0.375445396	0.279067397	0.638398826	0.569950819	0.928237796	0.647441745	0.653026342	0.818625033	0.271536469	0.451903045	0.343186766
0.252504438	0.68470341	1	0.277854323	0.450355738	0.19588457	0.60086	0.438692927	0.195738643	1	0.160448998	0.417655498	0.405877113	0.065667771	1	1	0.705785632	0.159243673	1	0.002092805	0.274137497	0.348661631	0.205520123	1	1	0.183463871	0.567459524	0.393331826	0.087364331	0.389128685	0.493597835	0.41111806	0.756655097	0.333448112	1	0.299828053	0.565231681	0.062258732	0.367402583	0.00627251	0.315720022	1	0.290530086	0.958476245	0.389285892	1	0.26943177	0.136718884	0.101663575	0.454617053
0.805718899	0.801897407	0.040175054	0.044869367	0.504083633	0.669600844	0.322670192	0.305873871	0.612107754	0.624331951	0.207826182	0.444913805	0.117050551	0.031222351	1	1	1	0.658176601	1	0.155905768	0.172125369	0.726682663	0.139473096	1	0.665180743	0.559056699	0.573737025	0.102426887	0.082712106	0.173011884	0.343243092	1	0.342796952	1	0.758291364	0.127063796	0.570141733	0.545999706	0.319333106	0.116086401	0.458630353	0.232377708	0.586108983	0.559058487	0.724145889	0.238243327	0.887134016	0.795606852	1	0.163283557
0.483007073	0.637434185	1	0.092104085	0.400684983	0.199191257	0.640701711	0.429045022	0.098113395	0.149302334	0.32414183	0.280342072	0.103432894	0.149885565	0.707205951	0.234563574	0.913163722	0.302286685	0.116451733	1	0.913889945	0.778362155	0.192131102	0.208801419	1	0.191782802	0.651429892	0.6980685	1	0.797909796	0.337553889	1	0.390747696	0.762612224	0.571610808	0.12034867	0.125671878	0.141009957	0.237966612	0.23491317	0.353028208	1	0.1846755	0.345305622	0.401758641	0.599739611	0.206438586	0.218800545	0.583888054	0.165071696
0.602867067	0.821188688	0.78157717	0.275639504	0.302047729	0.372886181	0.044819824	0.216311812	0.138655663	0.30033052	0.446074188	0.764067352	0.039531861	0.195580706	0.830066144	0.369608134	0.943029463	0.500687957	0.083489105	0.016638264	0.491311401	0.145863101	0.740051866	0.51389432	0.901723027	0.515986741	0.154802874	0.784325957	0.450010955	0.084996201	0.646125734	0.896729052	0.608696043	0.45047012	0.748166323	0.031148711	0.81018126	0.361092627	0.221235812	0.212386161	0.250678837	0.223301098	0.202949539	0.760625005	0.484155416	0.691137254	0.789009452	0.419286937	1	0.234563708
0.665733695	0.413190454	0.92300272	0.125642404	0.497840077	0.384672552	0.004220457	0.163371041	0.181972042	0.908604562	0.203719705	0.359201968	0.12065132	0.120219938	1	0.37289685	0.93143177	0.300249487	0.793377519	0.007402478	0.471293151	0.151289955	0.550611079	0.273804009	0.418716699	0.367438227	0.440228879	0.780119658	0.270278692	0.647988558	0.337237179	0.34132117	0.747342646	0.71745038	0.750453413	0.029431479	0.624538064	0.259879589	1	0.023713104	0.1821675	0.233752087	0.085842706	0.936109602	1	0.579371989	0.213040739	0.174312726	1	0.444301337
0.614494562	0.595785856	0.305423677	0.503215134	0.617353797	0.076703787	0.585801244	0.812166154	0.554225564	1	0.181135401	0.453342676	0.232479051	1	0.222152814	0.130131289	0.834486127	0.560553014	0.560260177	0.015517816	0.39380914	0.49179408	1	0.647819519	0.789481103	0.241291627	0.116850376	0.140029758	0.232985884	0.899459958	0.372821033	0.377465278	0.214757726	0.074245557	0.613941908	0.021695392	0.532420933	0.140063122	0.352172166	0.154513523	0.509325147	0.616835415	0.188025981	0.190241858	0.45798552	0.728396773	1	0.095269039	1	0.479971915
0.71980238	0.552593172	0.541935265	0.162731633	0.51587069	0.23538965	0.474439949	1	0.325133473	0.613541245	0.170622975	0.161625057	0.024663333	0.212241143	0.083544239	0.401797503	0.848114371	0.311223447	0.128077894	0.035966862	0.598819673	0.41674456	1	0.945032954	1	0.290415645	0.2202674	0.438278139	0.457020849	1	0.653297126	1	0.315207481	0.073393099	0.421604812	0.138532683	0.565032244	0.037150133	1	0.337124139	0.225458071	0.553307533	0.224611163	0.509500384	0.168259621	0.855271757	0.281709373	0.090967506	0.218488708	0.08924935
0.279973537	0.455879211	0.02210642	0.25573501	0.376612931	0.433453798	0.126323834	0.188195348	0.168098852	0.447874069	0.157469869	0.292657673	0.081789859	0.358786434	0.19103457	0.182610005	0.897960246	0.073556103	0.153786078	0.034159571	0.571046829	0.835260868	0.44993487	0.193618611	0.648779631	0.365086913	0.197464749	0.703245699	0.452266037	0.324702412	0.50307858	0.455423921	1	0.519623756	1	0.08603698	0.901345611	0.694257855	0.18963778	0.221138448	0.310475171	0.306177318	0.191528857	0.212881774	0.043126974	0.373216927	0.439601928	0.056036215	0.546510279	0.068300486
0.263423145	0.808124661	0.286152601	0.195534483	0.602197945	0.166786939	0.294061184	0.853116751	0.354077905	0.460178286	0.319913179	0.313976526	0.249984771	0.033648927	0.214373052	0.193575084	0.87893182	0.177431777	0.083242223	0.267804772	0.057976115	0.049091119	0.128685147	0.429509312	1	0.515983999	0.16148068	0.098020017	1	0.865374506	0.268115371	0.106391788	0.745029449	0.061101168	1	0.109703772	0.572972715	0.484698296	0.688320935	0.284606338	0.033443283	0.248379365	0.198974013	0.277479708	0.514075875	0.060896415	0.255386382	0.06447041	0.376786083	0.203521386
0.148960263	0.850684822	1	0.281130105	0.652415216	0.445534557	0.276918858	0.177757382	0.097162582	0.386330545	0.189333886	0.22456871	0.754458964	0.406710058	0.162759528	0.070689023	0.406434894	0.399279535	0.545004129	0.050495226	0.540999889	0.117369145	0.134327754	0.100180581	0.850544453	0.266134262	0.695167661	0.385891646	0.018416684	0.194554538	0.297867239	0.118261173	0.632996857	0.149018496	0.359786123	0.355400443	0.565797746	0.441507876	0.237877533	0.17934455	0.389204711	0.455735832	0.239594981	0.693244457	0.623573899	0.334471941	0.139522925	0.239082649	0.207905188	0.62884897
0.182906359	0.430669069	0.149581522	0.096244402	0.527115643	0.679344058	0.05469827	0.047018964	0.161941633	0.120781019	0.296268672	0.276109666	0.089616753	0.556358933	0.694919169	0.009300646	0.862507582	0.281358153	0.285114259	1	0.890058041	0.525785387	0.370326489	0.543661118	0.501161098	0.177576169	0.679978251	0.352990538	0.247339815	0.425529182	0.630678713	1	0.438278139	0.062840119	0.05091697	0.489860713	0.276025087	0.597524166	0.477908075	0.195586875	0.215084493	0.422255218	0.369245768	0.569722712	0.444422007	0.384276271	0.744704485	0.189681873	0.439176112	0.941152096
0.474942923	0.635130644	1	0.276828736	0.462525994	0.280082315	0.025040595	0.291835874	0.158665076	1	0.032908067	0.474231184	0.672076046	0.293413579	0.904678285	0.402463615	0.906179428	1	0.122703858	1	0.448720127	0.542713225	0.179389983	0.637041092	0.467178971	0.236819759	0.871263206	0.061721902	0.57655555	0.638867319	0.693647206	0.225651935	0.257057607	0.341636509	0.066963382	0.433514267	0.253260195	0.081543244	0.600016236	0.209631056	0.25752452	0.329811543	1	0.469457686	0.301638395	0.153872639	0.416125447	0.061214134	0.295883149	0.387517393
0.29362604	0.592072248	0.363738835	0.152568951	0.641432583	0.972436726	0.215578988	0.224816814	0.474318832	0.991544306	0.092632495	0.196132228	0.064927489	0.172620595	0.702826798	0.199522331	0.940815449	0.929502368	0.432979077	0.457819462	0.572855949	0.183848068	0.140656948	0.469405591	0.993544519	0.168671727	0.935252011	0.132229984	0.441289157	0.991119146	0.372065634	0.980168402	0.174786285	0.056220222	0.653924108	0.15896	0.816019535	0.41327405	0.072217703	0.142351821	0.402843267	0.956526995	0.169377506	0.243203089	0.24135612	0.225587398	0.239932612	0.050121445	0.823643267	0.407807887
0.625279009	0.594152689	0.173014462	0.716924787	0.698857844	0.417909205	0.029753689	1	0.367509604	0.193681955	0.114732087	0.278985679	0.025260411	0.206798911	0.722876549	1	0.954907596	1	0.355300784	0.517784059	0.265979499	0.507281601	0.221789852	0.596955776	0.522829413	0.176560476	0.463513494	0.789274096	0.169362649	0.390778393	0.414254606	0.452939034	0.57444644	0.031581365	0.680378914	0.415013134	0.178929448	0.827916324	0.179715917	0.337702632	0.100015156	0.501549304	0.092887424	0.356970906	0.181238309	0.430847228	0.431208968	0.268920511	0.565741956	0.088239558
0.326203436	0.644655824	0.254992634	0.025135821	0.836690605	0.683721781	0.005603719	0.674988031	0.390307367	0.955006421	0.224537671	0.297004759	0.668928683	0.48573029	0.507249951	1	0.778881788	0.810172975	0.150913924	0.218420357	0.480947047	0.609558582	0.576912761	0.848108232	0.708881557	0.110614419	0.086489022	0.126613319	0.133142576	0.838066578	0.797275305	0.075197563	0.629641056	0.130510584	0.211324826	0.147858679	1	1	0.392866462	0.359172583	0.684165001	0.490792423	0.357641071	0.048198864	0.596047759	0.040546138	0.134011388	0.803100884	1	0.019256191
0.208148211	0.666829288	0.414635956	0.041085929	0.502387106	0.408584803	0.002178078	0.042023312	0.263797104	0.578533828	0.091171384	0.709823787	0.423094422	0.096827209	0.211186528	1	0.490090221	0.450487345	0.041870967	0.01825946	0.567632437	0.435877919	0.338905841	0.615700424	0.776043475	0.231375903	0.110370219	0.359624326	0.521612048	0.848299623	0.294102788	0.622590899	0.169189721	1	0.692511201	0.421378136	0.50790149	1	0.081615575	0.266443074	0.576312482	0.595290005	0.753071964	0.195420668	0.3825185	0.846050918	0.309337139	0.099165253	0.877551973	0.971352279
0.170266613	0.732993126	0.140357658	0.668146193	0.432644367	0.553115964	1	0.488437235	0.437140405	0.249563441	0.146470636	0.558941901	0.338086069	0.694553018	0.117342077	0.785587013	0.529016793	0.46766907	0.715435028	0.068493381	0.121812351	0.39450267	0.297622025	0.9424842	0.5041219	0.30696848	0.626012027	0.399089605	0.146518454	0.765415311	0.345206797	0.099076368	0.377221376	0.203644484	0.829277992	0.142173812	0.568068027	1	1	0.202022582	0.301746786	0.094326466	0.277572423	0.424812675	0.567430615	0.512591124	0.809831679	1	0.71067214	0.227408662
0.777051032	0.400793225	0.286975443	0.205880105	0.430363715	0.922951281	0.500622153	0.292723984	1	0.109846197	0.705253482	0.626098692	0.589662194	0.471704096	0.079534285	0.562936246	0.830635428	0.310111016	0.524161279	0.007894236	0.485944629	0.918389916	0.543010056	0.857872009	0.251473039	0.377618968	0.273690879	0.805327475	0.047316507	0.960085392	0.152836889	0.032172341	1	0.290947497	0.48105821	0.051437225	0.769153416	0.02516841	0.787483096	0.17304796	0.225806907	0.195291489	0.96121335	0.148684576	0.406573772	0.181455806	0.441313535	0.017537469	0.981897414	0.371473908
0.630397618	1	1	0.093000807	0.778407812	0.474574149	0.160465285	0.634710729	0.62645793	0.133034885	1	0.507159054	0.054386482	0.769806325	0.747104824	0.242106006	0.247600228	1	1	0.158689797	0.174721479	0.683070302	0.661386073	0.326857686	1	0.276334077	0.501006484	0.505606413	0.065276563	1	0.710421205	0.569849372	0.163833812	0.171248183	0.98055917	0.185190082	0.849853516	1	0.093823507	0.024371713	0.207527176	0.322453946	1	0.870063126	0.080415092	0.108601943	0.163560167	0.074853972	0.204945058	0.46799612
0.457595617	0.474677205	0.056832746	0.093388468	0.395343214	0.449513108	0.031555396	0.544106245	0.621273994	0.033178724	0.33940798	0.271276444	0.172598183	0.209776059	0.671568871	0.178699642	0.231975302	0.405969828	0.107876241	0.193476498	0.308948994	0.004316185	0.3108868	0.995214641	1	0.488410801	0.703138828	0.103626162	0.441105872	0.535445094	0.806352377	0.941855729	0.190281719	0.896809042	0.551461995	0.400408566	0.76267612	1	0.192920551	0.085560106	0.25134325	0.857584655	0.264685899	0.15736033	0.333842069	0.644164205	0.288183153	0.834635079	0.17288965	0.22427319
0.22947289	0.981092036	0.333424896	0.498194575	0.593331277	0.762903452	0.009679958	0.42434606	0.266526371	0.238811731	0.173315689	0.245411471	0.05503938	0.537805557	0.640345156	1	0.830914736	0.615155756	0.226261601	0.406732649	0.811569273	0.245630682	0.283756822	0.964308023	1	0.247711957	0.421424627	0.059826005	0.03232136	0.922810197	0.303837508	0.38948971	0.11490529	0.864286661	0.817068398	0.212582394	0.73121655	0.068231292	0.265627116	0.07308384	0.096355043	0.549973786	1	0.069592498	0.822770834	0.473688215	0.511223674	0.022219531	0.07887765	0.435194463
0.228818372	0.653624117	0.487790704	0.036656402	0.579211593	0.362802476	0.244257212	0.910046995	0.086115733	0.58260864	0.022359032	0.454026997	0.319381565	0.677326858	0.263190687	0.560474157	0.79279381	0.66756171	0.278526425	0.00603758	0.107816875	0.408032715	0.223481357	0.75757724	0.759487987	0.168539241	0.337863684	1	0.327692479	0.536538064	0.709178209	0.692316353	1	0.982699811	0.425184369	0.20828633	1	0.200204119	0.98033011	0.221691042	0.249853864	0.283613414	0.36867395	0.173146725	0.144876376	0.312210262	0.073863387	0.339583337	0.116691992	0.491110384
0.779010773	0.616271973	0.103460506	0.620261848	0.214338154	0.464256823	0.172599256	0.38297835	0.238662422	0.947419584	0.275901318	0.292751789	0.052840821	0.981762588	0.682970941	0.304658979	0.793385267	0.101590954	0.28957507	0.008310601	0.10521017	0.077588201	0.308601499	0.3976897	1	0.185141847	0.220987484	0.214108884	0.045329515	0.705862284	0.25241527	0.624774635	1	0.18166396	0.548274755	0.49626404	0.719339311	1	0.126408994	0.288311839	0.337176472	0.236810759	0.446116745	0.218051925	0.076841183	0.066560917	0.139728308	1	0.511190236	0.388225079
0.33882463	0.487112284	0.51869607	0.194093361	0.998514593	0.505298376	0.19922176	0.410165608	0.950910628	1	0.30806753	0.331333816	0.018196909	0.177144185	0.284180939	0.445186824	0.928169489	0.784056783	0.721878409	0.051338442	0.579901099	0.400692612	0.279831946	0.908167958	0.656505108	0.534331918	0.394523174	0.258323997	0.070699006	0.639105976	0.909875333	0.350221455	0.305750847	0.062094636	1	0.194911078	0.944677114	1	0.549140453	0.426817536	0.293517858	0.348886102	0.674517512	0.403266817	0.123058863	0.029464578	0.402148038	1	0.159497812	0.071781635
[truncated: 1,694 more columns]
