# Supplementary material for: Music-induced emotion flow modeling by ENMI Network
Source: PLoS One. 2024 Oct 21;19(10):e0297712. doi: 10.1371/journal.pone.0297712 (PMC11493256; doi:10.1371/journal.pone.0297712)
Supplement: S1 File — (ZIP) [file pone.0297712.s001.zip › minimal dataset/DEAM dataset/Music features/chroma_dim_8.csv]

2.mp3	3.mp3	4.mp3	5.mp3	7.mp3	8.mp3	10.mp3	12.mp3	13.mp3	17.mp3	18.mp3	19.mp3	20.mp3	21.mp3	22.mp3	24.mp3	25.mp3	31.mp3	32.mp3	35.mp3	37.mp3	39.mp3	40.mp3	41.mp3	42.mp3	43.mp3	44.mp3	45.mp3	46.mp3	47.mp3	48.mp3	49.mp3	50.mp3	51.mp3	52.mp3	53.mp3	54.mp3	55.mp3	56.mp3	58.mp3	59.mp3	60.mp3	62.mp3	64.mp3	65.mp3	67.mp3	68.mp3	69.mp3	70.mp3	71.mp3
0.270942271	0.699648023	0.155120805	0.327465296	0.899184942	0.125107288	0.091354817	0.081885852	0.548680723	0.999051034	0.844107747	0.429365993	0.182063729	0.144960657	0.441459358	0.56410861	0.679644585	0.518718183	0.338624537	0.382010013	0.583635688	0.249408394	0.563915431	0.979165971	0.947108924	0.353149295	0.219246298	0.146822184	0.719822288	1	0.660889983	1	0.51052171	0.663176477	1	0.23924017	0.558073521	0.16928336	0.216389537	0.801371872	0.823125482	0.457778394	1	0.26991123	0.383098245	0.515642941	1	0.504917622	0.696550727	0.567821205
0.183658913	0.836279452	0.659153044	0.437926918	0.891031146	0.065589242	0.252943605	0.018130613	0.129679039	0.346330404	0.233288243	1	0.009094249	0.081714965	0.896786451	0.094137676	0.972357273	0.019185808	0.092652991	0.391436398	0.997160494	0.119193286	0.546018839	0.36749503	0.569908857	0.143752232	0.155413091	0.186600745	0.015830314	0.339446753	1	0.784528732	1	0.766618252	0.313290864	0.290319681	0.447315007	0.645749271	0.157314375	0.561912119	0.349703908	0.202232912	0.773792148	0.663951933	0.300250202	0.161650822	0.425430655	0.251291275	0.175059259	0.2189814
0.079306141	0.814636588	0.819479942	0.248361573	0.269156814	0.48826462	0.025332877	0.386505097	0.311657727	0.022234675	0.472412467	1	0.926593781	0.072335817	0.95271951	0.258192629	0.391915619	0.003237255	0.123634815	1	0.495593041	0.154527858	0.347730547	0.620563388	0.240419537	0.155649588	0.255553484	0.500714183	0.189522117	0.637758195	0.64144212	0.29706642	0.381568879	1	0.285276622	0.489994973	0.43870011	0.360168666	0.390035421	0.445220232	0.346775711	0.23895967	0.396714866	0.370549738	0.929534018	1	0.505403042	0.490420401	0.757175982	0.232818186
0.190084934	0.680224717	0.259673566	0.777563334	0.530941725	0.15577133	0.02432631	0.807363868	0.035583209	0.106634863	0.711033702	1	0.473868877	0.040138617	0.531148434	0.283188909	0.467684686	0.737198174	0.057034839	0.014665109	0.193285257	0.246125907	0.413297683	0.62767458	0.680430353	0.264505237	0.182362482	0.196290985	0.018470477	0.213654712	0.15885824	0.329325289	0.499596179	1	0.269739151	0.784431279	0.251305193	0.146068662	0.36753878	0.691691339	0.356984556	0.275206745	0.381243438	0.648829222	0.558564901	0.026713615	0.131389797	0.540268898	1	0.793017149
0.054892916	0.986863673	0.921304226	0.076323554	0.405843318	0.213123769	0.031613108	0.265574247	0.692873657	0.038548414	0.714651406	0.388881117	1	0.080995291	0.876417339	0.05926377	0.445918739	0.012115603	0.161959916	0.073935434	0.167758331	0.113358617	0.262233615	0.494300723	0.883234203	1	0.164054111	0.369181991	0.06496916	0.153790534	0.338835329	0.284563988	1	1	0.362478226	0.352402091	0.186046004	1	0.463039935	0.999291718	0.70541364	0.232501924	0.26891464	0.550588667	0.358752966	0.772111177	0.657895446	0.236282244	1	0.361126572
0.251688987	0.992093623	0.613789856	0.117166661	0.336796314	0.543181002	0.248109579	0.011217499	0.60392493	0.043528911	0.259847313	1	0.251076907	0.122048885	0.364410758	0.08878164	0.970387876	0.054973602	0.13160947	0.002284807	0.386801302	0.164616689	0.464143246	0.569688559	0.490324378	1	0.191200674	0.22245203	0.534692526	0.507872224	0.075960562	0.15764375	0.046323143	0.641377032	0.824477494	0.066018447	0.976158261	0.100467987	0.167185649	0.536162972	0.644182146	0.271570444	0.296592891	0.805543721	0.100574344	0.582985401	0.328861445	0.09396553	0.375060767	0.516368508
0.798513651	0.412140161	0.506905079	0.065927826	0.485873461	0.0191122	0.117065184	0.143383101	0.529585838	0.016839756	0.740351975	0.704150319	0.265907079	0.28888312	0.4203462	0.376872152	0.433054	0.323357224	0.384987891	0.005793251	0.400685817	0.1113986	0.701616585	0.80030793	0.764966071	0.526169658	0.03493895	0.238450676	0.029772947	0.420135111	0.45119074	0.336212724	0.190733075	0.703073859	0.579156578	0.064352736	0.898383677	0.427915573	0.140137494	0.285030365	0.347233266	0.395723373	0.376590461	0.313533515	0.731423199	1	0.348968595	0.070532493	0.248150393	0.269355267
0.091991179	0.486655414	0.724458039	0.255036503	0.475341767	0.163201615	0.100111015	0.127483368	0.082040928	0.049130168	0.808887482	1	0.783133745	0.151300579	0.49567759	0.43092072	0.507874906	0.591562986	0.968274713	0.063063309	0.74519515	0.083025306	1	0.876129329	0.469329923	0.580567479	0.10011065	0.254726142	0.052892271	0.1954225	0.312328607	0.50281316	0.358925939	0.484697014	0.053931404	0.343127102	0.44241333	0.68147254	0.041838679	0.336971313	0.436104834	0.241015881	0.129470065	0.458918035	0.07584855	0.52889955	0.159095615	0.483083665	0.365806669	0.340644121
0.996705353	0.472766876	0.591905117	0.142662019	0.314830005	0.586010098	0.413103878	0.158623278	0.085176155	0.266605943	0.406724215	1	1	0.201891929	0.766397655	0.165535942	0.378042966	0.027666122	0.156437129	0.025245888	1	0.150078624	0.778457403	0.916686058	0.721296668	1	0.206623003	0.19450663	0.645878553	0.43729499	0.573246956	0.742604494	0.455855131	0.132606164	0.360092163	0.616763651	0.297091305	0.507124603	0.098086067	0.663958073	0.800025284	0.941318929	0.146042764	0.646865368	0.981183589	0.330885619	0.311180264	0.441230327	0.457310438	0.514454305
0.94512099	0.500371873	0.153391346	0.119175009	0.411245376	0.075093873	0.786917448	0.882273793	0.008589859	0.782517493	0.197247922	0.535421669	1	0.06582427	0.749935627	0.289180338	0.316130459	0.277801216	0.125960603	0.297592491	0.485502422	0.105363183	0.793190956	0.652892947	0.631683111	0.75053966	0.600036502	0.146437719	0.347067356	0.323928028	0.169990391	0.161365584	0.993345618	0.120894782	0.291572034	0.484286606	0.34177503	0.655569732	0.106370531	0.807000995	0.271043241	0.537198484	0.3218005	0.707316756	0.514653265	0.704153299	0.154661432	0.047799312	0.796687484	0.112405956
0.50244689	0.488604665	0.462792963	0.028011091	0.432967961	0.325585991	0.840167165	0.278899431	0.201119065	0.793872952	0.262043655	0.346331686	0.067591339	0.190754011	0.96406287	0.076157145	0.557943642	0.102481581	0.512093723	0.07552395	0.238282889	0.820579052	0.857919931	1	0.767373145	1	0.393473566	0.633928835	0.202599868	0.133121237	0.359962225	0.1084214	1	0.158299506	0.24082987	0.915637791	0.338017464	0.031784154	0.140641689	0.835064113	0.495426416	0.428475291	0.308624178	0.406783491	0.185677841	0.762591541	0.523777187	0.364870638	0.896063864	1
0.654460609	0.873186827	0.723910987	0.03408042	0.876996577	0.249379486	0.680921555	0.767354667	0.350856811	0.388177782	0.164843783	0.379426152	1	0.045043699	0.967462361	0.503066421	0.534336448	0.294391066	0.05260887	0.213240951	0.360030472	0.129009232	0.552228332	0.716816723	0.7668612	0.316430598	0.414093226	0.835038006	0.188489854	0.705851078	0.79337883	0.106222078	0.971433938	0.073776953	0.197716415	0.530306637	0.617910147	0.0087802	0.13093093	1	0.106516711	0.740126848	0.077698298	0.362021655	0.418816417	0.082327381	0.039548606	0.434183806	0.591951013	0.313592404
0.939276993	0.862730324	0.860087156	0.085031241	0.388355136	0.992327571	0.717359245	0.48447749	0.769385815	0.665027022	0.536839485	0.80284977	0.648044348	0.066400856	0.268182337	0.459823221	0.19902657	0.078712098	0.191672608	0.128653929	0.38724941	0.133371174	0.233189672	1	0.942275882	0.424949199	0.190220639	0.457500458	0.33467105	0.647743046	0.745749056	0.786056221	0.524041891	0.239704221	0.248955533	1	0.435460418	0.012974533	0.330744982	0.566356301	0.28939867	0.111682385	0.13139461	0.287525624	0.872382879	0.134373635	0.143117562	0.437300563	0.825965345	0.485653341
0.741891861	0.751480639	0.781439006	0.097836509	0.312151968	0.32151857	0.00490497	0.143223718	0.097959392	0.130829722	0.753673136	0.150329009	0.15607667	0.044459555	0.505999446	0.084960319	0.637788713	0.012257614	0.392590553	0.383572996	0.568855464	0.228359178	0.16056177	0.429053247	0.886863232	0.757772267	0.853853106	0.217663735	0.002943313	0.260234356	0.258001626	1	0.526373267	0.969623208	0.285017788	1	0.296588123	0.006140656	0.264394224	0.416709602	0.224756926	0.296209246	0.470748872	0.491530001	0.545196593	1	0.051333148	0.085350804	0.536025584	0.296738893
0.48560223	0.773389935	0.283421278	0.113125794	0.970705092	0.540379763	0.381239206	0.69893831	0.443156451	0.136461571	0.422607034	0.769636393	0.087126292	0.092515171	0.268264532	0.164249018	0.373055935	0.205240607	0.055043202	0.175121397	0.868059814	0.246025473	1	0.901519775	0.862525821	0.914663076	0.469274491	0.394575924	0.690820336	0.542743266	0.900363028	0.995391607	0.167919144	0.482478082	0.185781389	1	0.65844506	0.162605762	0.262791693	0.385535806	0.268476427	0.151155517	0.09177281	0.553136945	0.663995922	0.966421366	0.294346273	0.162881181	0.603158832	0.485498577
0.762475014	0.491508633	0.945020676	0.174501911	0.280483633	0.902442276	0.433813095	0.87469095	0.109477639	0.050614651	0.193620294	0.538909197	0.572107971	0.062481862	0.446054399	0.935008585	0.370981514	0.155767515	0.266643345	0.487264603	0.975722551	0.043698493	0.106437646	0.27702111	0.369491905	0.242577538	0.113591105	0.186024457	0.935637891	0.183800295	0.881997526	0.868248224	0.325580537	0.488571435	0.522332847	0.26444298	0.933901012	0.025939826	0.105107903	0.421485484	0.07379061	0.360513777	0.123706862	0.718412936	0.405799568	0.674249828	0.149341881	0.953750074	0.717753172	0.269574881
0.460329592	0.710688174	0.794831812	0.076760374	0.918922126	0.570012212	0.436664939	0.593820572	0.073603623	0.077067778	0.312664807	0.631451726	0.546516538	0.294069678	0.745335221	0.530311525	0.702327013	1	0.031927779	0.225350693	0.254609466	0.335899442	0.251887828	0.192693874	0.537871361	0.33061102	0.475871712	0.448218584	0.692335367	0.415835112	0.436421871	0.323973447	0.301316202	1	0.456191242	0.536616921	0.982575715	0.277806371	0.242756039	0.349505574	0.135995463	0.361314327	0.046265453	0.47805804	0.579026937	0.255715311	0.198762447	0.352126211	0.773457468	0.249810651
0.412369102	0.988560319	0.53086853	0.087650836	0.945094645	0.786109149	0.054141983	0.348344862	0.76471591	0.206464365	0.423913032	0.503299594	0.95193702	0.076531969	0.941975057	0.345734566	0.313870698	0.632065415	0.741605997	0.732279897	0.050770815	0.028214414	0.69500035	0.139103442	0.31975919	1	0.205789611	0.30819726	0.933499515	0.580519557	0.448247641	0.555169225	0.993282378	0.894489229	0.708615661	0.389339894	0.996373653	0.131836042	0.298928589	0.712686241	0.14871332	0.607456267	0.536790013	0.357646912	0.096063159	0.85471034	0.082536511	0.430260241	0.995962381	0.382570595
0.263170093	0.412358403	0.232540056	0.114446208	0.316840023	0.499221921	0.050159588	0.266313612	0.453471601	0.016934399	0.372176975	0.802789509	0.048756883	0.132552683	0.688380122	0.039286397	0.987565696	0.139491692	0.5146752	0.653370678	0.139025539	0.486146629	0.714772701	0.233279198	0.27535215	0.78566879	0.197344273	0.191624522	0.553424299	0.513456643	0.5192343	1	0.94375217	0.928304672	0.163608447	0.971801043	1	0.49722448	0.060136441	0.986781061	0.23885417	0.27541241	0.491539657	0.177643329	0.072998337	0.984217823	0.124865383	1	0.709083736	0.416383654
0.121373795	1	0.377606183	0.206500098	0.206411377	0.172189519	0.013249198	0.762945473	0.560157001	0.097982749	0.266204029	0.79132092	0.284351349	0.102032766	0.706248224	0.049944799	0.614422262	0.541398227	0.218607098	0.093898848	0.158992246	0.042790301	0.551043212	0.898699045	0.258109689	0.583449781	0.210944012	0.665103495	0.027127497	0.383863002	0.6108284	1	0.238536015	0.788959444	0.081545793	0.933647573	0.302567005	0.004474802	0.077663228	1	0.494393021	0.432218403	0.667680144	0.682747662	0.459758222	0.76647979	0.301082432	0.678396225	0.506398082	0.549336851
0.84630233	0.760597408	0.44610548	0.111240737	0.310307652	0.295881093	0.008002243	0.018035371	0.789083719	0.413029015	0.063015208	1	0.719603181	0.038183574	0.535687089	0.248364702	0.359095931	0.405555844	0.153720602	0.008793737	0.046374034	0.43363753	0.565624714	0.590864718	0.370188057	0.865806699	0.068276823	0.151592717	0.424697459	0.531705081	0.38796404	0.280136764	0.639319122	0.809335887	0.494734585	0.160674185	0.160954297	0.486069083	0.040155463	1	0.384788305	0.204892337	0.411660194	0.031504501	0.258826435	0.300376445	0.403490365	0.287317187	0.235563353	0.542307377
0.122600377	0.869173586	0.467855811	0.083030343	0.390367657	0.678767443	0.191547915	0.464964688	0.703671634	0.56926173	0.086928554	1	0.454729974	0.072172731	0.452306986	0.876303971	1	0.880599201	0.055808187	0.023244945	0.967455745	0.073339485	0.312170506	0.382637471	0.93906045	0.329016894	0.185595706	0.083223157	1	0.097695619	1	0.447495252	0.235037744	0.645228565	1	0.494699419	0.487323046	0.094657555	0.28230381	1	0.540455222	0.531273842	0.517414212	0.667778075	0.046978138	0.566742301	0.043124314	0.015503133	0.155865476	0.592300594
0.559057057	0.686088741	0.509444237	0.363780439	0.420793563	0.355219781	0.077451155	0.753393292	0.723551869	0.249127075	0.694512725	1	0.946094096	0.176313326	0.578590572	0.044809759	0.453277677	0.234796584	0.118447237	0.068599522	0.826466978	0.137923762	0.242063716	0.354012161	0.508499146	0.489112556	1	0.159293488	0.308439642	0.59884584	0.337669462	0.652024269	0.374198377	0.809855759	0.402553201	1	0.668130875	0.066210784	0.385842264	1	0.409214109	0.172391519	1	0.928278089	0.132478669	0.593752027	0.106057733	0.177883074	0.464113832	0.303542554
0.58872354	0.723156214	0.206303656	0.257389545	0.413045794	0.308545589	0.11319726	0.26451233	0.249618426	0.770470619	0.277334213	1	0.117441967	0.390789628	0.841091096	1	0.878791034	0.444204301	0.108311839	0.002674463	0.381022036	0.116227604	0.541727066	0.486530364	0.748723984	0.810722768	0.156740144	0.19789584	0.513118744	0.612659037	0.728337705	0.338937849	0.502417266	0.424417347	0.147638142	0.139447257	0.712020576	0.401095927	0.276437461	0.58258146	0.193143517	0.27472353	0.291722536	0.572142601	0.206338972	0.602880597	0.342470288	0.429255247	0.072899058	0.418327808
0.806025982	0.989163041	0.748544395	0.161442563	0.323554814	0.944227815	0.117723808	0.254190683	0.159815118	0.646283329	0.457048059	0.423088193	0.429845393	0.235831678	0.619744718	0.376570195	0.823663831	0.218472674	0.158991784	0.030589961	1	0.090537138	0.058426689	0.222964853	0.492093652	0.297228843	0.063767895	0.127239093	0.41712606	0.202120468	0.63038826	0.528107584	0.994337678	0.213655069	0.70119071	0.088624381	0.586567938	0.896603286	0.196238071	0.127929002	0.759052992	0.460106224	0.291721165	0.143287599	0.643994451	0.274320513	0.483393878	0.353298664	0.407100976	0.377416492
0.87438488	0.993395269	0.586532772	0.404567361	0.563714623	0.363834739	0.09326078	0.020147586	0.217767522	0.335360169	0.081085958	0.973784387	0.671244442	1	0.427707642	0.334999442	0.247154862	0.770363212	0.08411935	0.156248838	0.411984861	0.172700658	0.065062612	0.325397223	0.698770165	0.598325193	0.57670337	0.382946253	0.437176615	0.392733455	0.461408496	0.561637223	1	0.174592063	0.040799849	0.306725293	0.327377021	0.787191212	0.288474917	0.201849133	0.41658029	0.376279116	0.213308379	0.168628797	0.1950389	0.683530271	0.061359894	1	1	0.148690298
0.831489384	0.38136363	0.209254399	0.059655037	0.634000301	0.597053349	0.1423513	0.38525781	0.619964659	0.221291348	0.037671626	0.283070773	0.044471812	0.083396778	0.498217881	0.419106573	1	0.321838528	0.521799982	0.060035266	0.302421033	0.392754972	0.401200742	0.266665876	0.671903193	0.378891081	0.192888066	0.152993962	0.825791299	0.263432711	0.294109225	0.537796795	0.940396249	0.25488618	0.236792475	0.822750866	0.404960006	0.032419052	0.136057392	0.214158639	0.247102097	0.067188263	0.08990702	0.345748782	0.046367835	0.759057283	0.207145184	0.564029813	0.236814499	0.451150209
0.55074954	0.471690595	0.467671603	0.316617638	0.526085496	0.595491707	0.332276732	0.419744849	0.642392933	0.814349592	0.031314727	0.605414391	1	0.055951051	1	1	1	0.840705097	0.378063202	0.044287652	0.068222448	0.020957869	0.497182488	0.588708222	0.899972916	0.519611537	0.988448322	0.245686367	0.089398466	0.483280867	0.455019474	0.216830984	0.305933654	0.280999035	0.08103466	0.158659428	0.325245768	0.524623156	0.291216761	0.101165533	0.761745512	0.171442375	0.238800809	0.972811639	0.049221992	0.278277248	0.275935024	0.552366555	0.084200449	0.179858714
0.725240588	0.511707783	0.492740721	0.407015055	0.434320897	0.571893156	0.168559566	0.343578637	0.525288045	0.658506751	0.183581501	0.48595953	0.306812227	0.073144168	0.886786401	0.075607933	0.890357375	0.643290818	0.114674769	0.268224031	1	0.042295642	0.371476144	1	0.403916717	0.281255484	0.216230139	0.07691732	0.088158466	0.26794371	0.496911734	0.099578075	0.281573325	0.094652861	0.216594115	0.195305333	0.308045119	0.031548262	0.130847186	0.029652484	0.399776399	0.786781013	0.173247918	0.239017591	0.065993898	1	0.318886906	0.569143713	0.39139384	0.537511528
0.544033825	0.533595562	0.607185721	0.020751879	0.227034271	0.290659547	0.329479158	0.475913167	0.137404457	0.02173901	0.376378268	0.120049976	0.173289284	0.037615854	0.352947414	0.584093451	1	0.177854553	0.138183087	0.114137664	0.803134978	0.635697782	0.367302805	0.786665082	0.759973466	0.661237121	0.123990349	0.065909632	0.340655893	0.251173317	0.673852921	0.638011277	0.32095331	0.345079064	0.856954813	0.499014914	1	0.042485457	0.132561833	0.296307564	0.246923268	0.538152277	0.063665614	1	0.611373007	0.638336599	0.299956203	0.090681091	0.146117449	0.338694662
0.529852867	0.697051466	0.173147038	0.369121253	0.436735868	0.475128323	0.852271259	0.009802049	0.104475617	0.708381355	0.063552782	0.128137812	0.875110209	0.066389881	0.354711711	0.063702732	0.314854801	0.621988356	0.070305623	0.18783468	0.145802855	0.040321536	0.487502247	0.241337478	0.736785233	0.210382447	0.919784367	0.109407455	0.081904277	0.273105204	1	0.185501948	0.461150289	0.652377963	0.71217066	1	0.251909375	0.906549692	0.17029196	0.042021111	0.644879997	1	0.157645941	0.081927769	0.633731186	0.71539396	0.201946273	0.344547391	0.350440413	0.274073005
0.483651072	0.746495247	0.465718448	0.395802259	0.445472568	0.639651239	0.349903077	0.221477345	0.114147864	0.84720999	0.090141244	0.585036993	0.266587526	0.196583867	0.758455932	0.300156355	0.858717799	0.138633981	0.152871132	0.13660349	0.247560382	0.764403045	0.647548139	1	0.681741536	0.494494885	0.544472933	0.207052797	0.049883243	0.247279301	0.509988785	0.191607043	0.843349278	1	0.281334519	1	0.695521533	0.712768972	0.456131846	0.121158838	0.495397449	0.160379574	0.130189955	0.552972257	0.358714998	0.460034102	0.421010584	0.541148663	0.863264501	0.351684451
0.699395061	0.934214056	0.679131448	0.182516441	0.439492702	0.727644503	0.140526131	0.628969133	0.124662124	1	0.172094792	0.733313203	1	0.135854214	0.676494181	0.418025047	0.954345644	0.798094928	0.103974923	0.457509637	0.075341761	0.150174409	0.090763368	0.147087738	0.653038502	0.258703321	0.686444402	0.280805618	0.667871594	0.573164463	0.187468216	0.064475439	0.267811835	0.219970047	0.757179618	0.77057761	0.056878429	0.71039474	0.115158923	0.121691182	0.557143271	0.748531044	0.122425079	0.68461585	0.203004435	0.260411173	1	0.220456645	0.998085797	0.788446605
0.660750866	0.367690265	0.310991883	0.119925573	0.431882232	0.323512793	0.173754707	0.968912542	0.421854258	0.530840158	0.441993386	0.734011233	0.500313044	0.070212647	0.46435076	0.034130722	0.734969079	0.387427926	0.066578321	0.597982526	0.267637432	0.115070537	0.455681682	0.562516749	0.59434545	0.431981057	0.214743957	0.794474781	0.373207569	0.663627923	0.932853758	1	0.54530859	0.310842395	0.375504851	0.653248966	0.691490948	0.001344831	0.203989968	0.054681033	0.036343072	0.488563657	0.487852752	0.484317243	0.576141	0.356584936	0.498134553	0.387386709	1	0.521181822
0.910027206	0.71994096	0.430915207	0.371613681	0.656991422	0.645100415	0.146010041	0.881858826	0.090130463	0.261897147	0.422181666	1	0.745085776	0.15189679	0.340389103	0.084695078	0.710246682	0.516845107	0.102902412	1	0.557678521	0.321575671	0.541293502	0.31400457	0.470715523	0.688508093	0.685092211	1	1	0.489721537	1	0.327004194	1	0.948449492	0.208103284	0.898572326	0.807414412	0.017666059	0.393376946	0.034554143	0.19033359	0.207928628	0.582318604	0.377499521	0.56146729	1	0.643195629	0.326324403	1	0.592099428
0.211292833	0.474706352	0.729465723	1	0.447698414	0.319904715	0.354765654	0.036004525	0.223311886	0.780920446	0.534995794	0.259808689	0.693641007	0.071612373	0.681270778	0.119632363	1	0.985281944	0.136394382	0.040209886	0.118251547	0.484678298	0.341631144	0.598944485	0.876277745	0.537775397	0.909333467	1	0.548397601	0.314035565	1	0.548574269	0.754036546	0.646831214	1	1	0.864821434	0.120504446	0.142062321	0.473492116	0.400915474	0.481125057	0.511422634	0.777131438	0.522978783	0.636440039	1	0.198609903	0.319884241	0.304188401
0.62420851	0.653935134	0.593931794	0.346723706	0.304511547	0.626939833	0.625151813	0.062248114	0.222589135	0.757160962	0.175118506	0.39042303	0.535024822	0.075334609	0.710429966	0.3861368	0.948133767	0.112517223	0.235010132	0.004674284	0.339348346	0.557583749	0.154732972	0.845042408	0.423352659	0.332894087	0.949280441	1	0.103974469	0.309377939	0.748816133	0.514331758	0.910519958	0.382464528	0.377554208	1	0.867960989	0.075966254	0.381875128	0.007438823	0.378532588	0.76816982	0.152830794	0.630125046	0.337478578	0.112339206	0.170397475	0.278037667	0.237668246	0.454729378
0.895815372	0.909920275	0.060319517	0.057944745	0.354939371	0.560245931	0.440444291	0.525155306	0.59345001	0.54685837	0.142278403	0.553568006	0.455750465	0.018812487	0.747483075	0.528052449	0.491678327	1	0.251553804	0.190764681	0.210457668	0.5055511	0.086468108	0.59663254	0.623238742	0.387175888	0.648295045	0.188021451	0.108422421	0.389982939	0.5171808	0.593865335	0.298597187	0.872189045	0.489207804	0.275892615	0.855475068	0.414022088	0.312192887	0.154879898	0.762452543	0.146483988	0.702570021	0.792390585	0.926050007	0.603045523	1	0.420036942	0.666825652	0.184296221
0.498846173	0.447051406	0.864163637	0.057690974	0.446045816	0.427510172	0.558615983	0.233996481	0.12446323	0.094056658	0.404883653	0.401491702	0.368665189	0.06622199	0.749139905	0.421086162	1	0.267460763	0.037284594	0.340298921	1	0.967390895	0.113107368	0.259406507	0.858897924	0.37739712	0.567353547	0.464686126	0.430090398	0.331594735	0.72047776	0.844475508	0.494802535	1	0.414009988	0.156002894	0.125729054	0.129960671	0.75794512	0.220519513	0.299400032	0.807847023	0.131155118	0.377952248	0.370182544	0.992635787	0.677034795	0.158761382	0.451631725	0.149135917
0.797954082	0.835703433	0.949609816	0.15264675	0.375740021	0.609271109	0.043445248	0.266295969	0.137143701	0.324196935	1	1	0.362737864	0.242574289	0.776553869	0.625743032	1	0.49213475	0.045066494	0.009689794	0.532367826	0.154466182	0.41201365	0.256187022	0.84098804	0.423959076	0.177853003	0.446210355	0.840065181	0.060311511	0.595946431	0.419315308	0.855136395	0.443329811	0.542568564	0.068454213	1	0.553610861	0.199156865	0.162954211	0.305663973	0.166313916	0.166606739	0.609405994	0.485530138	1	0.965027571	0.592560172	0.801637292	0.239435047
0.904384911	0.398749322	0.944340289	0.101969652	0.317252547	0.430049539	0.006895099	0.279079527	0.122749947	0.591605484	0.313241154	0.370464861	0.322968572	0.183700487	0.692985475	0.483656526	0.695473135	0.344783664	0.577295303	0.027470062	0.626490891	0.110259607	0.732315898	0.215303823	0.696677089	0.394557744	0.788551986	0.760927975	0.02786791	0.438332289	0.187765121	0.608037055	1	0.558113933	0.663899899	0.078773685	0.834685266	0.067495078	0.316492975	0.024507914	0.418835461	0.455651194	0.09053909	0.967392862	0.431273788	0.795427561	0.307694197	0.338937581	0.654295564	0.423553795
0.68001914	0.84936291	0.240598828	0.676734447	0.467204124	0.070163257	0.86356926	0.720697463	0.079091817	0.76276052	0.242144078	0.441169351	0.151554763	0.616100669	0.539258897	0.084977895	1	0.679226995	0.739614606	0.026171567	0.533986151	0.423105687	0.766821444	0.247036219	0.777781487	0.599076509	0.093568109	0.16061534	0.151475042	0.408323944	0.567237496	0.382576823	0.358717501	0.12495812	0.61445868	0.102093562	0.852128386	0.028642094	0.167589501	0.135230482	0.71942991	0.519988477	1	0.165843517	0.620283663	0.948876143	0.631167293	0.313790292	0.978655875	1
0.739016354	0.68047148	0.801549613	0.468479335	0.742915988	0.286357641	0.536646426	0.736086309	0.225138947	0.363427669	0.123793766	0.335890263	0.063820317	0.048016671	0.171913803	0.183893457	1	0.262030274	0.084445596	0.070237435	0.668628216	0.690901935	0.88350296	0.433805376	0.731001556	0.332466692	0.084403895	0.259145856	0.34708184	0.458872348	0.508603156	0.713053763	0.293538749	0.079733618	0.260664731	0.325852156	0.864560962	0.096821912	0.533955991	0.161072329	0.236828953	0.406128913	0.909821808	0.328888625	0.26634711	1	0.492904216	0.223885387	0.145047054	0.047879543
0.712367296	0.744417071	0.169721261	0.127847791	0.256912023	0.463546813	0.152159438	0.243301049	0.165085837	0.430495292	0.143820092	0.299731255	0.059557412	0.090107433	0.289911747	0.166248083	1	0.370117575	0.062901571	0.077843852	0.447462857	0.641812503	0.342456639	0.380685329	0.505412698	1	0.326761752	0.366933107	0.684914649	0.202391848	0.601938903	0.520967782	0.669855893	0.625248134	0.60959363	0.200284004	1	0.483852446	0.17408587	1	0.428545296	0.413508505	1	0.228959903	0.083711579	1	1	0.260420024	0.786897063	0.036097743
0.671303988	0.981580973	0.359667897	0.095315091	0.910533965	0.135504872	0.372857511	0.693377137	0.651508391	0.535956919	0.287334472	0.30981344	0.251070529	0.034192443	0.317883015	0.100236587	1	0.116973668	0.058524765	0.323000908	0.076153159	0.031021357	0.088856652	0.844359815	0.8497504	0.530467331	0.260445714	0.083388105	0.945513368	0.68368125	0.558833599	0.0812006	0.878643394	0.08131931	0.711748481	0.308879554	0.695705056	0.631284058	0.186923489	1	0.09586627	0.389181584	1	0.215675652	0.832981527	0.094405495	0.812638998	0.234852359	0.5317083	0.151723355
0.61901474	1	0.659336388	0.114062071	0.883104742	0.444607556	0.098250113	0.256399512	0.069773965	0.271633655	0.346113563	0.234055296	0.758849859	0.129111588	0.399791747	0.047397986	0.321400851	0.613598168	0.498443276	0.122575484	0.811499655	0.125363946	0.480520695	0.551404536	0.749740005	0.715500236	0.624319851	0.264275312	0.026288137	0.154892489	0.459357888	0.066403568	0.953515232	0.186345443	0.148590133	0.878675222	0.679329455	0.454649061	0.09143693	1	0.659117699	0.44528535	0.378520519	0.484719127	0.813301742	0.459535748	0.374244362	0.306751192	0.228953108	0.256927788
0.443882763	0.443361551	0.115364186	0.057139851	0.747987211	0.526310563	0.031939816	0.005994271	0.070831083	0.144383907	0.068673439	0.433745682	0.371377409	0.295580387	0.867090642	0.004464695	1	0.361964256	0.145577922	0.636829615	0.876632929	0.701677144	0.31960398	0.824933887	0.659358621	0.2424573	0.606452405	0.258464217	0.308211654	0.255930722	0.593599498	0.450266004	0.868736029	0.175193086	0.032715056	0.799244344	0.21906656	1	0.155049175	1	0.299817771	0.50101155	0.559160829	0.595143318	0.449517608	0.832066596	0.774309337	0.288116366	0.698429167	0.556401908
0.605200171	0.584837556	0.903505445	0.299703717	0.318312079	0.172487259	0.140860721	0.145714194	0.064854465	0.829073966	0.008729932	0.519753635	0.761092126	0.053914145	0.778008878	0.178060681	0.952382624	0.297382355	0.063142247	0.842713773	0.548141479	0.51614517	0.118336663	0.430191606	0.609048545	0.240888953	0.613122404	0.074057423	0.587811708	0.316197425	0.61175859	0.121854722	0.223378047	0.459808469	0.05424777	1	0.205321521	0.134559914	0.37115556	0.338477284	0.177116022	0.40810442	0.22015138	0.675860107	0.410643876	0.247592628	0.480497599	0.237288147	0.77821219	0.181805089
0.425499946	0.489022285	0.523151398	0.086487025	0.929651976	1	0.725107372	0.113141149	0.773807704	1	0.014835805	0.321060777	0.065405175	0.057338677	0.726352572	0.229080513	0.92359966	0.78783983	0.171115756	0.594797492	0.621816397	0.288976461	0.12041565	0.445287436	1	0.331303775	0.830129504	0.200589165	0.746743202	1	0.630739868	0.379969269	0.291981041	0.094065495	0.426033854	0.268989593	0.805937052	0.176820502	0.109218687	0.128901377	0.448568374	1	0.474342942	0.225079983	0.510219634	1	0.178691745	0.048849016	0.754473448	0.364623755
0.78018868	0.472935945	0.178157821	0.643990934	0.929612994	0.454996437	0.046675224	0.793356717	0.62293452	0.129998639	0.149578333	0.3573412	0.021886088	0.047176421	0.747186899	0.297890782	0.956310868	0.746695995	0.598302603	0.279318869	0.51977849	0.368662	0.553626239	0.366411954	0.456229538	0.186619848	0.187278181	0.57671982	0.65835458	0.414074987	1	0.352874666	0.688440979	0.1363177	0.770196497	0.645440519	0.268287659	0.487639427	0.181497738	0.152939141	0.202689782	0.481314689	0.166292027	0.54518193	0.344912112	0.722652555	1	0.394636631	0.56693095	0.140225545
0.629951537	0.511307538	0.48400411	0.017176723	0.77796483	0.773346841	0.009084127	0.629983008	0.655658841	1	0.178141966	0.56999737	0.249580637	0.123891681	0.713544607	0.284503758	1	0.469308048	0.187273458	0.31412068	0.712848604	0.618320167	0.436323404	0.580132186	0.719020307	0.11963167	0.076004595	0.045412589	0.162595585	0.353254318	0.427629381	0.098108388	0.742333293	0.09481632	0.361674368	0.265755296	0.368698537	0.611969888	0.098987944	0.141873777	0.625027657	0.408283949	0.747605383	0.083815061	0.767083108	0.078749545	0.30417037	0.775513768	0.732503891	0.013886871
0.218491942	0.884091735	0.712385416	0.023629218	0.491922826	0.462877303	0.002693991	0.115696616	0.113826834	0.51786077	0.060659777	0.956077576	0.379661649	0.028992459	0.333532184	0.380635291	1	0.476715833	0.225002944	0.049651813	0.537461877	0.322443157	0.404700935	0.521916628	0.841682613	0.190423787	0.119284153	0.388327956	1	0.356068045	0.338764608	0.557175279	0.753665984	0.924306393	0.609242857	0.425458521	0.583462596	0.430422336	0.052800819	0.084836438	0.504959762	0.444001108	0.622586846	0.187867776	0.451773316	0.84982872	0.22555615	0.090309896	0.830474555	0.417745531
0.117162116	0.72885561	0.193257794	0.371630996	0.289721191	0.536239028	0.457832009	0.495989114	0.223793939	0.255126536	0.109406412	0.77112335	0.331076145	0.289307505	0.208356857	0.419806272	0.825364411	0.525826097	0.813867629	0.149243772	0.193117023	0.355032861	0.194452465	0.526622117	0.615200579	0.446418107	0.417664528	0.34112972	0.16259037	0.525578141	0.339216769	0.335633129	0.349579006	0.156549051	0.702093363	0.440956652	0.598051608	0.652151763	0.180730656	0.014933472	0.214462742	0.086412527	0.260919034	0.333062589	0.685008109	0.628537476	1	0.574932516	0.473187745	0.247080758
0.621397555	0.56736362	0.421511143	0.099003918	0.312950939	1	0.657792091	0.1572088	0.619038641	0.12247657	0.806159675	0.625984251	0.68704021	0.1156395	0.12421912	0.238730296	0.809260905	0.19511044	0.077204339	0.001809677	0.429525822	0.752788007	0.517227769	0.88316375	0.403279841	0.369455785	0.401374936	0.729417503	0.11543031	0.590324938	0.137224331	0.013764406	0.450449407	0.260414213	0.721768379	0.044761382	0.620931566	0.182372555	0.274788529	0.20516561	0.184767634	0.120393872	0.906948388	0.189689368	0.570725918	0.117461897	0.807459056	0.153577819	1	0.313958526
1	0.649519861	0.593315661	0.02721885	0.675524771	0.499903381	0.573269129	0.456552267	0.537581801	0.140056551	0.517451584	1	0.022652682	0.320010364	0.692735851	0.13930583	1	0.681853354	0.127560765	0.188390195	0.237219959	0.799134433	0.416280985	0.21928902	0.621264338	0.256429553	0.337051421	0.581386387	0.12141832	0.452131838	0.768773854	0.171159223	0.217561424	0.1919806	1	0.530300379	0.784012377	0.620392263	0.025081242	0.020946359	0.499044329	0.307598531	0.827512741	0.755461395	0.396174371	0.126435012	0.252594173	0.146783888	0.270234048	0.535776615
0.555560648	0.418641657	0.303156435	0.039151378	0.437470168	0.515476465	0.027909864	0.465596855	0.914348423	0.08929909	0.270100862	0.296208143	0.239752501	0.066725284	0.599274158	0.271330327	0.287339449	0.293099672	0.477166057	0.012340272	0.493055046	0.002806013	0.562364578	1	0.225716755	0.252933532	0.922328591	0.228160203	0.220705882	0.383463085	0.767911553	0.508202195	0.211286843	0.879999578	0.282548219	1	0.631883204	0.457622796	0.067404307	0.079807378	0.320731133	0.842610836	0.398383647	0.235038042	0.886526465	0.641671836	0.447299033	0.532221019	0.101975434	0.231862918
0.300000519	0.910580873	0.609679163	0.110714845	0.415403754	0.978362381	0.164284602	0.519433856	1	0.277755201	0.17750299	1	0.055885136	0.158088461	0.592803419	0.585590363	1	0.326600254	0.183903307	0.35114646	0.583696067	0.069921285	0.311725348	0.55830127	0.699254811	0.231111631	0.466101497	0.062844813	0.04289858	0.706878483	0.300258905	0.240444541	0.11474333	0.563462317	0.3233971	0.671486557	0.706739962	0.031144468	0.321788043	0.082068659	0.305989683	0.427445233	0.180662647	0.101314597	0.850497901	0.435561866	1	0.190012202	0.137810647	0.1999771
0.47038275	0.803451538	0.272728086	0.02425056	0.402210295	0.374125123	0.169115335	0.788389921	0.141650736	0.423599213	0.003492307	0.940518141	0.264984399	0.204403028	0.306803316	0.251339704	0.796518803	1	0.13713938	0.021706834	0.143116131	0.699964762	0.341716856	0.526063859	0.762429297	0.183662668	0.166190043	0.779466391	0.41904211	0.584777236	0.576813698	0.412558228	0.844210744	0.756555617	0.251333445	0.358987063	0.866372108	0.229199082	0.362836212	0.229129136	0.418331265	0.102742977	0.354800522	0.158963695	0.291756809	0.58314997	0.158538073	0.549576819	0.181683481	0.667672753
0.86099875	0.442869246	0.407910049	0.146788269	0.25577715	0.498582989	0.019191362	0.607050419	0.307224959	0.675742805	0.128574386	0.504703701	0.048886869	0.17012836	0.58817476	0.265881151	0.642644286	0.189753145	0.230237752	0.019749772	0.146451771	0.301544875	0.285546422	0.474053264	0.645556271	0.214530662	0.221527532	0.189564615	0.071640298	0.383598328	0.316954464	0.681375265	0.496417135	0.179266408	0.563527286	1	0.790249765	0.827895939	0.143428743	0.282970548	0.197960094	0.239936009	1	0.326390415	0.063217096	0.036194891	0.377800614	0.993803859	0.662016809	0.038464177
0.466750652	0.923130393	0.291122735	1	0.922184587	0.49103418	0.056322418	0.379695594	1	0.711271942	0.251542658	0.550409436	0.014950801	0.037206028	0.435199112	0.705305219	1	1	0.479146689	0.0909741	0.50620681	0.365142524	0.185934514	1	0.465413541	0.295921057	0.673583806	0.298851162	0.034844816	0.41672048	1	1	0.872820735	0.051586688	0.69664377	0.363209814	1	0.555223703	0.129766405	0.512259305	0.527234614	0.410226762	0.614803851	0.895221114	0.060368601	0.028646555	0.799676895	0.739482641	0.428784907	0.020628342
[truncated: 1,694 more columns]
