# Supplementary material for: Music-induced emotion flow modeling by ENMI Network
Source: PLoS One. 2024 Oct 21;19(10):e0297712. doi: 10.1371/journal.pone.0297712 (PMC11493256; doi:10.1371/journal.pone.0297712)
Supplement: S1 File — (ZIP) [file pone.0297712.s001.zip › minimal dataset/DEAM dataset/Music features/chroma_dim_9.csv]

2.mp3	3.mp3	4.mp3	5.mp3	7.mp3	8.mp3	10.mp3	12.mp3	13.mp3	17.mp3	18.mp3	19.mp3	20.mp3	21.mp3	22.mp3	24.mp3	25.mp3	31.mp3	32.mp3	35.mp3	37.mp3	39.mp3	40.mp3	41.mp3	42.mp3	43.mp3	44.mp3	45.mp3	46.mp3	47.mp3	48.mp3	49.mp3	50.mp3	51.mp3	52.mp3	53.mp3	54.mp3	55.mp3	56.mp3	58.mp3	59.mp3	60.mp3	62.mp3	64.mp3	65.mp3	67.mp3	68.mp3	69.mp3	70.mp3	71.mp3
0.350848883	0.707300425	0.390507579	0.555632174	0.944874644	0.088961124	0.028178127	0.247345224	0.569820285	1	0.645997822	0.497629195	0.538579643	0.229762137	0.557871044	0.566413343	0.736255705	0.530589581	1	0.381905437	0.73102957	0.559709251	0.61482358	0.874147892	0.888683081	0.339341462	0.195987269	0.18335554	0.696745574	0.949429989	0.849804521	0.961327553	0.573884189	0.898727894	0.995189309	0.200771034	0.505656779	0.104239911	0.194748476	0.781549573	0.876708865	0.249112993	0.799031973	0.68187201	0.270011425	0.638238549	0.696378112	0.707055211	0.703448236	0.558320403
0.082093552	1	1	0.295451194	1	0.047385443	0.269837648	0.025398042	0.156697556	0.96726799	0.097746238	0.547074139	0.048991423	0.062864743	1	0.527613461	0.920133173	0.036181726	0.112616651	0.20636946	0.988054037	0.084627785	0.385682881	0.526647627	1	0.125926509	0.124123268	0.287692666	0.205339804	0.447257012	0.890727818	0.847309589	0.912781715	0.812478125	0.24348405	0.132647261	0.545952439	0.205900759	0.247295186	0.495298684	0.111972466	0.349794537	0.497265816	0.631525338	0.089959651	0.179245621	0.39534238	1	0.272029281	0.336642623
0.069536723	1	1	0.250850737	0.207614437	0.606708944	0.023457112	0.536546826	0.19772844	0.00785011	0.699146807	0.787683487	0.792658985	0.055887263	0.987710238	0.074454702	0.412895411	0.002670538	0.089334108	0.714780569	0.452003777	0.325964451	0.325560391	1	1	0.194791093	0.196806923	1	0.280459404	0.674684465	0.847931206	0.323976427	0.430205822	0.781820953	0.253013879	0.404021055	0.598395348	0.706875861	0.508930922	0.457335323	0.402406007	0.239119127	0.208846748	0.546919763	1	0.993983865	0.460004419	1	1	0.327094495
0.114696674	0.915226698	0.558499753	0.368869781	0.520132422	0.104204446	0.132610768	0.778897345	0.025446426	0.374912113	0.644366384	0.586902916	0.093266688	0.022320466	1	0.062358376	0.473819166	0.881372511	0.018358672	0.020883728	0.133263916	1	0.383313924	0.331097364	0.982833385	0.204092622	0.127367765	0.801175594	0.022805771	0.282687396	0.197531581	0.376945525	0.507191002	0.721537411	0.112683415	0.534467101	0.319896042	0.150215358	0.408891857	0.612699986	0.296022147	0.5187428	0.274387032	0.503855705	0.948572874	0.024839424	0.279056907	1	0.981954575	0.947372496
0.069635667	1	1	0.057060976	0.330450207	0.150215134	0.179200381	0.107806027	0.888733923	0.320665359	1	0.435108066	0.535106182	0.053619921	1	0.038760267	1	0.143189847	0.251806706	0.133482829	0.165661514	0.336361945	0.066140406	0.164036706	0.74862045	0.741377771	0.370862961	0.428504258	0.068384774	0.084529683	0.324742526	0.304121524	0.998519957	0.794236422	1	0.290857315	0.237260193	0.289087385	0.15878281	0.873310387	0.934385419	0.233183041	0.107664138	0.366580188	0.730748594	0.818257511	0.685562372	0.579170763	0.95608288	0.13641654
0.209124848	1	1	0.206904307	0.308174878	0.616237998	0.280008733	0.018502971	0.789695263	0.020391241	0.383112907	0.779932439	0.506699741	0.049338866	0.682177067	0.105924003	0.847978413	0.087888122	0.120309204	0.002110995	0.500970125	0.035292111	0.133579031	0.276552528	0.330110312	0.688197732	0.235791445	0.173157617	0.382877231	0.764245331	0.078078426	0.874890506	0.045953352	0.490528136	1	0.059346456	0.8012321	0.111274332	0.418980509	0.656205237	0.626892805	0.484473497	0.301236242	0.687713087	0.224105239	0.662473917	0.582071126	0.255387992	0.417716771	0.20793736
0.94376874	0.513728321	0.601127326	0.056355551	0.530011237	0.019574627	0.723390639	0.075592771	0.670249164	0.027308224	1	0.589147627	0.64008069	0.280103117	0.52544409	0.45228374	0.670658946	1	0.591302276	0.002720602	0.679222286	0.226228356	0.434962869	0.900504529	0.531398475	0.454341918	0.042434175	0.331199527	0.059521943	0.672147095	1	0.49091962	0.429814845	0.419648498	0.53524518	0.042940058	1	0.124862574	0.220280245	0.113124646	0.569259763	0.471964777	0.307079792	0.146833882	0.725833535	0.632591248	0.781184852	0.197802573	0.259505957	0.211264834
0.073208362	0.560890496	1	0.07480979	0.510831594	0.360455453	0.106882624	0.093988679	0.085264258	0.047495086	0.8188954	0.624740064	1	0.330821842	1	0.109420881	0.36485973	0.623013258	1	0.084170878	0.715824962	0.442811221	0.934069216	1	0.477070868	1	0.083132125	0.828834534	0.055617154	0.189701527	0.765012622	0.117672384	0.405544788	0.464168489	0.071081892	0.300089926	0.122788712	0.075892508	0.518012941	0.449526817	0.225184917	0.475740939	0.123339176	0.168209642	0.22080937	0.634237349	0.326815695	1	0.400461584	0.323431998
1	0.492165089	0.772336781	0.061347198	0.251346052	0.66344589	0.498860985	0.130792975	0.093418397	0.250607967	0.202597961	0.987010419	0.807684898	0.379303634	1	0.396586329	0.626949966	0.097148493	0.127322122	0.044679638	0.838014305	0.188174888	0.570296943	1	0.498951018	0.731335819	0.188380763	0.189548343	0.710253954	0.499159992	0.623149037	0.44638142	0.513107777	0.200445995	0.360525459	0.506658673	0.270430744	0.729966819	0.444249928	0.720017552	0.487160146	0.903535604	0.187255457	0.420859873	1	0.407695681	0.447413027	1	0.481091321	1
0.526129305	0.49932301	0.592389047	0.787837088	0.352600038	0.040022884	1	0.700477183	0.023008294	0.786779404	0.164221048	0.672614336	0.902746797	0.057916813	0.364046127	0.289446682	0.256723315	0.17365703	0.253562868	0.451856822	0.275630742	0.056917634	0.558389544	1	1	0.64868623	0.09209466	0.262041211	0.605729997	0.46064502	0.149976522	0.390833408	1	0.23859942	0.266697139	0.519125164	0.195767716	0.288211316	0.22021699	0.951994717	1	0.726978302	0.337099791	0.210213959	0.739697158	0.766229749	0.394163311	0.125648737	0.492621034	0.181913167
0.332319289	0.49335441	0.539405346	0.010937285	0.49700889	0.348471373	1	0.357111394	0.19521071	0.543743491	0.115801424	0.542629361	0.160327941	0.586017072	1	0.397173345	0.5580284	0.091386676	0.726948261	0.15962477	0.197671056	0.778793812	1	0.705750823	1	0.807355106	0.908730924	0.715645194	0.233460397	0.114819065	1	0.131095156	0.9506495	0.700707912	0.26706937	0.68011868	0.199177176	0.041245066	0.387051821	0.807345927	1	0.588312745	0.097264975	0.272943735	0.467095405	0.803124309	0.836955488	0.844647586	1	0.516076624
0.744090557	1	1	0.036844932	0.719940484	0.194799066	0.977664769	0.563687742	0.100437582	0.335541606	0.095167026	0.440207422	0.934088826	0.093995109	1	0.16290535	0.653828502	0.361383528	0.055232346	0.27222991	0.483354628	0.28856343	0.703326821	1	0.620395541	0.347588658	0.805613995	0.615620077	0.207154289	0.824082971	0.587037086	0.071632855	1	0.079618305	0.215590507	0.472667187	0.557498813	0.019106587	0.212831914	0.947033763	0.201568648	0.660486698	0.171222433	0.171245113	1	0.047907744	0.088825412	0.43881467	0.492567509	1
0.99368751	0.800161064	1	0.49870947	0.511722803	1	0.955937386	0.349900931	0.611025095	0.289985746	0.117255807	0.697484255	0.738365829	0.177766174	1	0.237817571	0.151564494	0.100455843	0.168090835	0.364270926	0.501131475	0.506521821	0.178899944	0.94695884	0.818020344	0.483415753	0.099431075	0.613295496	0.26263994	0.53887862	0.666289032	0.863183856	0.745581031	0.418053746	0.078533001	0.937401593	0.500580549	0.021016667	0.363107264	0.679329634	0.261944354	0.184062243	0.339125156	0.18589361	1	0.072169825	0.281484008	1	1	0.268904895
0.442435116	0.623973191	1	0.120764114	0.425437897	0.306165546	0.005778825	0.150852308	0.118822061	0.427098513	0.63907373	0.245149463	0.12062411	0.196647912	0.959693551	0.086279832	0.635177016	0.016335821	0.512536764	0.625833631	0.559989274	0.024446847	0.082203045	0.362083405	1	0.775344849	0.520374775	0.335805923	0.002355724	0.289839715	0.312217385	0.862728894	0.738313556	1	0.269251555	0.532293797	0.441701978	0.021007333	0.038066976	0.552946568	0.22373718	0.234005556	0.558665514	0.297046274	0.46362564	0.975778699	0.105272293	0.673449755	0.398404211	0.134905398
0.626479506	0.515457034	0.408767134	0.082556926	0.850833356	0.61266613	1	0.501030803	0.272214234	0.209167331	0.289387345	0.821002364	0.074190296	0.233589366	1	0.246097013	0.562369764	0.162881285	0.056961343	0.073494114	1	0.779830039	0.297898442	0.718461037	0.673096955	1	0.632393241	0.315979272	0.23918888	0.594788015	0.699717522	1	0.109172001	0.731464207	0.181133956	0.707051337	0.623606563	0.202396184	0.433740705	0.508892357	0.520515561	0.336961955	0.091614567	0.706088543	0.939789414	1	0.554028332	0.081043594	0.280343413	0.481804162
1	0.28251788	0.856893837	0.100380264	0.233880669	0.895298958	0.814629436	0.595465064	0.100318171	0.052345578	0.219629109	0.606431365	0.547753453	0.297293067	0.27373895	1	0.763943553	0.149937853	0.724850237	0.383445174	1	0.093709707	0.166545361	0.380696714	1	0.291351527	0.14833203	0.217838928	1	0.368929595	0.724684834	0.752753079	0.551036954	0.881648481	0.634394228	0.302558422	0.982304752	0.130578682	0.083351061	0.582827032	0.317310929	0.470837265	0.318487644	1	1	0.735274732	0.244007543	1	0.753237724	0.74598366
1	0.644069016	0.81619823	0.052403454	1	0.673943698	1	0.822908044	0.100375816	0.122493878	0.086966075	0.627243638	0.705563009	0.594414532	0.607483327	0.276771426	0.614099264	0.212734818	0.032301374	0.411042482	0.237784743	1	0.027801197	0.40030089	1	0.376191497	0.464611858	0.612622082	1	0.771419585	0.496193469	0.253449947	0.212578222	0.933134735	0.514776766	0.314862818	1	0.337106049	0.101148553	0.495246768	0.293875545	0.884478629	0.039202459	0.636028469	1	0.641834795	0.551253617	0.074183606	1	0.491647571
1	1	1	0.08233726	1	0.829054713	0.138630718	0.434371442	0.281410277	0.435389429	0.333933145	0.491470575	1	0.274482489	1	0.060224969	1	0.735947728	0.431776762	0.547558427	0.068304405	0.07133913	0.444361985	0.237143964	0.760822594	0.692077577	0.579826832	0.165404603	0.518061638	0.525155127	0.45759514	0.319439799	1	0.860230803	0.587232351	0.571307838	1	0.130110368	0.347403735	0.832743824	0.239957392	0.730800688	0.424206853	0.38285017	0.04084716	0.870197356	0.187262207	0.61320883	1	1
0.4218916	0.333947092	0.277775407	0.106961779	0.256943583	1	0.038900904	0.30671221	0.24464345	0.003633775	0.379037708	0.82580471	0.053784233	0.42175591	0.49646911	0.07970313	0.903156102	0.168378204	1	0.076583833	0.185909644	0.507208288	0.432568103	0.446193606	0.941081703	0.565694332	0.289444029	0.100351058	0.534096897	0.716621637	0.753926694	0.967200875	1	1	0.213604227	0.566340029	0.903838694	0.131695747	0.325327158	1	0.639579892	0.554363072	0.480329394	0.1566616	0.331305861	0.439089984	0.329981416	0.28405571	1	1
0.161061615	0.91386658	0.587112606	0.077370949	0.257716894	0.377101868	0.020713426	0.535262048	0.691161394	0.071052529	0.305504829	0.741547346	0.04328141	0.259904027	0.861155212	0.145531967	0.398530751	0.815904737	1	0.054844838	0.15132077	0.014983215	0.574327469	0.764617324	0.351319522	0.315884501	0.25720343	0.717959285	0.067936063	0.688979089	0.49317193	0.77073139	0.170818806	0.460467219	0.131594121	0.730939448	0.425445914	0.013782072	0.477852583	0.216537833	1	1	0.275840789	1	0.434635758	0.724492192	0.72785306	0.902192056	0.735221922	0.790246487
0.944281876	0.664493561	1	0.3833341	0.23532775	0.491472244	0.016104518	0.028458424	0.405807555	0.61586529	0.066414684	0.844240069	0.582412362	0.07771717	0.945856452	0.19318752	0.223504931	0.504789054	0.19189243	0.017506605	0.047753531	0.336060017	0.613175631	0.645810783	0.481131285	0.711563706	0.114515223	0.265366852	1	0.563474357	0.804759204	0.450226367	0.865665615	0.493491709	0.423234105	0.168063343	0.256762683	0.096043125	0.426611394	0.234508485	0.609105527	0.343382001	0.362609446	0.03955001	0.542333663	0.633375823	0.825525343	0.750253022	0.531380236	0.322528929
0.152821451	1	0.796736717	0.55016607	0.334159762	0.69483763	0.224495083	0.330202997	0.895352423	0.271117955	0.051420476	0.830781281	0.602324784	0.186288714	0.537941992	1	0.577261388	0.899726868	0.166884959	0.024661122	1	0.039142489	1	0.501853228	0.889567018	0.309990942	0.587615788	0.108666182	0.711860478	0.094397575	0.50028789	0.572467804	0.231854498	0.642530501	0.258658648	0.227833673	0.318046004	0.113684952	0.253352672	0.245514691	0.798888206	0.631870449	0.161376238	0.812161028	0.264090687	0.624042809	0.059794288	0.059125278	0.110423662	0.443161577
0.588565052	0.743742287	1	0.115329139	0.469905853	1	0.095569372	0.560239434	0.883189023	0.793545067	1	0.799534321	1	0.384192824	0.824381649	0.066834114	0.378816843	0.562917173	0.104515254	0.576863766	0.561402619	0.139155179	0.573945165	0.322235763	0.481545508	0.541109622	0.994245648	0.110178873	0.013488553	1	0.152114928	0.81630677	0.424940348	0.462606877	0.398041874	0.80926609	0.729552269	0.04859747	0.573255837	0.217387602	0.317598909	0.287189066	0.369724005	1	0.169570833	0.910814106	0.244700581	0.241040349	0.586407542	0.252794474
0.958433449	1	0.165015906	0.08450149	0.486662	0.133266002	0.157558665	0.285503	0.345657974	0.509632409	0.125616461	0.835145712	0.312717766	0.721777916	1	0.455224067	0.752874732	0.450511903	0.164288864	0.005974365	0.372427106	0.479935199	0.531384528	0.817249537	0.962755859	0.891416192	0.227568954	0.063561037	0.70454061	0.685032547	0.669991434	0.47147727	0.572848856	0.260977417	0.256211668	0.285466045	0.355115652	0.23202236	0.141009107	0.51675272	0.72735852	0.45629704	0.208327711	0.740325511	0.199579373	0.838263154	0.451391369	0.864297271	0.126418963	0.337792158
1	1	1	0.079491749	0.228091523	1	0.052133024	0.274398774	0.131640077	0.382987618	1	0.696086645	1	0.474593252	0.826645553	1	0.699082434	0.22330533	0.206390843	0.107437275	0.816569209	0.082649238	0.070935555	0.318471581	0.594635665	0.250977308	0.078131393	0.064541765	0.70329237	0.179582015	0.478939414	0.428769022	1	0.293951601	0.611113489	0.109156594	0.552937388	0.606868863	0.260951489	0.091063887	0.890556335	1	0.279386759	0.187032804	0.813205957	0.350083083	0.712915838	0.650006473	0.380937397	0.137539521
1	1	0.386421651	0.245812178	0.45393616	0.547579587	0.026232103	0.067836829	0.101462141	0.214702591	0.126024112	1	1	0.768418014	0.535150945	1	0.146047428	0.240781382	0.221973538	0.517353714	0.516632438	0.478415489	0.046536077	0.453956902	0.68715024	0.518813372	0.512598455	0.292001605	0.666054726	0.448031157	0.315770835	0.613662124	0.956362903	0.238108397	0.035824526	0.305894911	0.194844082	0.350584239	0.146966085	0.183386728	0.465035737	1	0.161712319	0.416204154	0.202282831	0.895384669	0.071300514	0.459229439	0.66655761	0.257822335
0.778221548	0.481770754	0.267055899	0.005595799	0.576818466	0.559394956	1	0.358824909	0.789708197	0.146320164	0.052479576	0.502779782	0.10219115	0.192130342	0.750755548	1	0.518821776	0.383243084	0.264771581	0.150295153	0.347268283	1	0.372624516	0.35986349	0.467442572	0.340045005	0.203884706	0.258518696	0.716981471	0.348960131	0.149033532	0.768545628	1	0.354751348	0.362295002	0.603714824	0.434267998	0.388842791	0.220263809	0.148256063	0.191620395	0.08476194	0.161055565	0.464414179	0.090849228	0.928092659	0.364350915	0.867021859	0.447369695	0.845136881
0.461878836	0.571243882	1	0.1297407	0.533821344	0.654289961	1	0.430219769	0.802216291	0.636490464	0.14337422	0.749769032	0.995286524	0.082573526	0.873442888	0.742745221	0.930800915	0.819701552	1	0.110371552	0.039011739	0.093170308	0.859505296	0.689091444	0.875668645	0.543830156	1	0.321816444	0.087849244	0.518840909	0.420162112	0.265306503	0.355015844	0.479706705	0.032291085	0.092405058	0.36226815	0.980144322	0.426096231	0.102606103	1	0.148783848	0.192817286	0.534619212	0.087065555	0.314160615	0.471263111	1	0.132177636	0.189234227
0.905740142	0.571823299	1	0.482372344	0.320271194	0.752427042	0.911310136	0.365667164	0.67895335	0.363682687	0.187760845	0.571569562	0.553297937	0.096289761	1	0.076172873	0.826852083	0.585468471	0.133870929	0.469743818	0.925918877	0.029538387	0.846544445	0.758509636	0.340034693	0.212822184	0.26058805	0.068994828	0.102619447	0.162399188	0.422420055	0.107485428	0.317879975	0.171515107	0.216115415	0.12911202	0.398022205	0.272571504	0.269687533	0.021129915	0.780461788	1	0.116376586	0.20809415	0.155520499	0.78459543	0.41875571	1	0.70316571	0.444662094
0.645629823	0.535676003	1	0.027944688	0.185307518	0.546854019	1	0.425210506	0.077053457	0.052860353	0.159597933	0.230071664	0.010233893	0.096040748	0.738451123	0.594461322	0.940450788	0.208180115	0.064969979	0.20857735	0.828446388	0.666780591	0.151299253	1	1	0.491496861	0.113829963	0.064142205	0.157010794	0.448999733	0.575542629	0.35791561	0.34030509	0.421961814	1	0.161420733	0.346236855	0.230144694	0.222862422	0.36394164	0.314430177	0.689596176	0.05028804	0.85894841	0.056723174	0.833257675	0.598119497	0.330858052	0.219362989	0.36353606
1	0.537824512	0.184051827	0.258675188	0.532728374	0.815638542	1	0.039894596	0.097298123	0.43391782	0.043718915	0.074965484	0.870388627	0.117155373	0.510851979	0.189112648	0.28527987	0.682905197	0.096669897	0.043684039	0.125951916	0.032202344	1	0.393338352	0.672476113	0.162700951	1	1	0.105602592	0.232982963	0.898645222	0.164112121	0.528163195	0.789023757	0.784843028	0.513714135	0.291682959	0.858754158	0.282723397	0.038343195	1	0.401226759	0.148111328	0.056007244	0.877542377	0.498406827	0.249462903	0.397012323	0.383468598	1
1	0.654829264	0.679068506	0.415718436	0.493520617	0.991153896	0.175380036	0.24880299	0.092309736	0.963379681	0.159142852	0.299734652	1	0.454765826	1	0.271939546	1	0.254299045	0.104206741	0.185075581	0.421070158	1	0.290455312	0.886353552	0.508639753	0.628900051	0.405907482	1	0.071414888	0.33897534	0.54203862	0.10930001	0.545294583	0.919825017	0.26393941	0.748649836	0.146690369	0.37493521	0.364028782	0.147079796	0.531831205	0.270681202	0.055639293	0.379189789	0.583355427	0.646583676	0.727097809	1	0.723145008	1
1	0.881206691	1	0.144813284	0.351914167	1	0.893249094	0.736619413	0.107333817	0.945401311	0.250956178	0.230949908	0.461532056	0.315015167	1	0.174179524	0.868040204	0.447509319	0.068663403	0.584187806	0.121808976	0.234072506	0.286322325	0.207017437	1	0.227111131	0.709742606	1	0.912793756	0.568352342	0.158751264	0.098994724	0.319729537	0.2376367	0.814588964	0.556811333	0.068982117	0.617403686	0.119932875	0.108914271	0.908745646	0.809034765	0.124819748	1	0.163341671	0.224076614	0.553552032	0.565880597	1	0.459188044
1	0.292285949	1	0.052057944	0.365843028	0.570412159	0.298829734	1	0.140293077	0.409405529	0.226214126	0.303462267	0.156256631	0.059528653	1	0.051504064	0.625908494	0.414416522	0.092029475	0.461568296	0.300831467	0.13436912	0.881334364	1	0.889665186	0.335108072	0.218602329	1	0.434381366	0.546820879	0.903734028	0.741599202	0.644063532	0.307830602	0.501093686	0.601979196	0.829034269	0.008346076	0.244580016	0.064274251	0.053097516	0.919919491	0.2403543	0.421985626	0.569232285	0.382745206	0.42341134	0.438992947	0.9020347	0.716462314
1	0.504950821	1	0.372542173	0.56390363	1	0.241574302	1	0.106900513	1	0.222916141	0.855657637	1	0.350907177	0.660781622	0.053557802	0.654146075	0.465676486	0.072243884	0.169813886	1	1	0.565066814	0.159676477	1	0.436142236	1	0.466481715	0.759775519	0.423729718	0.540444016	0.40153271	0.970457435	0.675487101	0.317905843	0.580268979	1	0.045073107	0.256118238	0.041502815	0.260023981	0.369799167	0.24585405	1	0.772354066	0.937156856	0.788258493	1	0.699642599	0.25810796
0.236150816	0.457172871	0.797892809	0.518857837	0.492229044	0.617987752	0.339646578	0.456290126	0.094797902	0.541048527	0.404956967	0.232268646	0.721577168	0.159455284	0.853102326	0.028896132	0.954167187	1	0.083911076	0.018934511	0.110775463	0.438122064	0.163171098	0.482500464	1	1	1	0.723878682	0.390827328	0.282058388	0.757020772	0.662780166	0.770196199	0.859952271	0.536694288	0.477290869	1	0.086338103	0.26728797	0.505161524	0.529593706	0.546389461	0.602191687	1	0.561536849	0.729442298	0.741694748	0.232108846	0.402426928	0.31541115
1	0.622247934	0.362817466	0.233388528	0.235682636	0.974286377	0.676734865	0.467339367	0.24858579	0.51869601	0.324169338	0.374035358	1	0.174072117	0.683507442	0.163082972	1	0.135178357	0.02161973	0.016316915	0.327392131	0.325105608	0.126698285	0.616934061	0.381789684	1	1	0.41190657	0.082027197	0.423547268	0.768263936	0.515606403	0.960195363	0.414805025	0.416240156	0.281196892	1	0.279137224	0.552833021	0.0085945	0.462959558	0.336054295	0.067081705	0.437935084	0.657074869	0.192024156	0.166337907	0.520433009	0.441810578	0.678260386
0.965961754	1	0.118546456	0.057456538	0.315412402	0.51204592	0.521908164	0.698509634	0.526035309	0.398592204	0.080211937	0.608864248	1	0.073092647	0.913256049	0.345194578	0.381826013	0.414796829	0.024635429	0.259207129	0.217956588	0.386202306	0.029376337	0.320351243	0.598123848	0.369533956	0.781738579	1	0.0848362	0.824307024	0.699306428	0.384900719	0.342706203	0.60208571	0.311653703	0.142462417	1	0.288798273	0.585668147	0.221558645	1	0.251381725	1	0.306780994	1	0.576486826	0.797205269	0.67103678	0.384371042	0.163812086
0.581738889	0.365290225	0.663777769	0.146712914	0.492789	0.664069593	0.58592689	0.333671838	0.160011008	0.054263182	1	0.449618042	1	0.129553109	1	0.9197191	0.917825162	0.297341794	0.002195991	0.038517218	0.679176807	0.553552151	0.05525928	0.47934407	0.735649884	0.295418739	0.157050326	0.50440371	0.180309847	0.125275239	1	0.739299834	0.610118032	0.833515048	0.425257951	0.131822214	0.31759727	0.186307266	0.853379726	0.298096955	0.786199272	0.345616251	0.100698322	0.173226312	0.447608769	1	0.840367615	0.191078097	0.301530391	0.077731319
1	0.73208338	1	0.101905979	0.454325885	0.817092061	0.09303505	0.553793132	0.14284794	0.379207194	0.763738513	0.433800817	1	0.517739952	0.956952631	1	0.901669979	0.507853568	0.046354666	0.010571837	0.622591615	0.171453759	0.230077699	0.651240468	0.464350492	0.375151843	0.421244085	0.275370926	0.516382337	0.080754101	0.968969285	0.45535171	0.925720632	0.54853338	0.955134511	0.076445781	0.308479458	0.906910479	0.412278533	0.152951494	0.654916406	0.319251269	0.096436456	0.514146328	0.612547576	0.984197676	1	0.927112162	0.565510809	0.287946314
1	0.376895159	0.968839645	0.056411441	0.224094301	0.561770141	0.028284447	0.690606654	0.168172151	0.531031489	0.209986821	0.438332856	0.761638343	0.454737991	0.281499743	0.773195922	0.637054503	0.394262075	1	0.129351735	0.601401091	0.054367397	0.991189122	0.204409942	1	0.285477281	0.822656572	0.634036362	0.023139836	0.462083131	0.287192434	0.880184352	0.967157722	0.749978662	0.733513594	0.029440923	1	0.049986046	0.326008976	0.033890728	1	1	0.194019809	0.914722741	0.089928761	1	0.561422527	0.636511207	0.331226766	0.367953032
0.883626878	1	0.384110242	0.847824693	0.385831952	0.222223803	1	0.575898767	0.033460803	0.51108855	0.116364054	0.476347476	0.299076617	0.693496704	1	0.087736569	0.959667563	0.634640694	0.333138555	0.0678344	0.738767684	0.425812274	0.593551159	0.274871767	0.869293451	0.325772762	0.062098086	1	0.082451686	0.251002848	0.842937648	0.544972956	0.485513687	0.246960998	0.739507377	0.073721118	1	0.003979451	0.22591345	0.159019396	1	0.817786276	0.281385541	0.097721837	0.956886053	0.939849138	0.325255156	1	0.980080664	0.777606905
0.949106395	0.742800593	1	0.501562536	0.860908151	0.495719373	0.56475544	0.481964439	0.122033074	0.385436028	0.087205425	0.686496973	0.60440892	0.077271335	0.59967041	0.047608256	0.937299967	0.280162066	0.112364151	0.172636703	0.77002275	1	0.668432772	0.416275769	0.383594424	0.373502433	0.112686262	0.525266945	0.348788679	0.3370502	0.702039242	0.488023162	0.291296721	0.085262425	0.359991521	0.165969431	1	0.019330427	0.509641051	0.147304282	0.235025018	0.283683985	0.546674371	0.141842604	0.634082198	0.326117605	0.616458237	1	0.270840883	0.081054017
1	1	1	0.095906682	0.20992054	0.584642231	0.180294469	0.398747921	0.226517275	0.405863613	0.180812746	0.357681364	0.05141956	0.099704966	1	0.193987161	0.940027773	1	0.031691112	0.193585545	0.380222023	1	0.667964756	0.640891433	0.462980568	0.82251054	0.367698163	0.52958715	0.639229655	0.390280843	0.734244049	0.672532976	0.314733624	0.791468322	0.402226418	0.095385157	0.981395483	0.520488203	0.251384586	0.208501533	0.285964966	0.737827718	0.339623988	0.2677221	0.033222202	0.807498574	0.571470976	1	0.984020889	0.035814688
1	1	1	0.084583007	1	0.232502967	0.444080204	0.5512532	0.914771855	0.633850276	0.142207935	0.404456586	0.284932882	0.108411632	1	0.115828685	0.668582201	0.16652225	0.076220758	0.467025131	0.077531718	0.015724683	0.158072293	0.987149656	0.800774634	0.622525036	0.52119267	0.201687515	0.288510561	0.634979963	0.630126894	0.109442271	0.897325695	0.145363092	0.215363756	0.246249586	0.230805576	1	0.067653283	0.244072124	0.391826361	0.8314358	0.2225665	0.060352597	1	0.287460625	1	1	0.804391742	0.145372078
1	0.999061704	0.421592057	0.168337271	1	0.496126235	0.065955132	0.363481492	0.097737633	0.210097432	0.457117826	0.341997206	0.947949111	0.286656976	0.888375759	0.054377634	0.246415779	0.606004655	0.508026958	0.260586739	1	0.084582292	0.7399773	1	0.869693398	0.514992476	0.665153444	1	0.042658649	0.147575498	0.555219829	0.031000469	1	0.144365296	0.165079132	0.757721305	0.919426799	0.158924982	0.150684759	0.203932449	0.994800985	0.437022954	0.571109235	0.163352251	1	0.646862626	0.604160786	0.89163512	0.239077538	0.186413512
1	0.543608427	0.105488881	0.054122053	0.86570996	0.396580756	0.015873773	0.006454561	0.109446861	0.223616391	0.085486062	0.75128305	1	0.15220502	1	0.012730138	0.745155156	0.387122989	0.046229813	0.317311138	0.802106917	0.565661669	0.20620741	0.997906625	1	0.212969124	0.615504801	0.213399291	0.323107243	0.271400571	0.846808732	0.261917621	1	0.058659203	0.046268467	0.541375935	0.303306222	0.655338287	0.066297293	0.273599356	0.980529308	0.939181209	0.392720729	0.658407271	0.698971093	1	1	1	0.836684167	0.301422656
1	0.62996155	0.762017608	0.095060833	0.250685871	0.239079699	0.926583827	0.159514695	0.076812118	0.648613751	0.020035978	0.412547231	1	0.136319026	1	0.585823059	0.919351876	0.166405588	0.086339317	0.6640746	0.509241164	0.478774369	0.085154697	0.301845342	0.962936521	0.285415173	0.825739205	0.151684105	0.520505548	0.33927983	0.697300076	0.08025977	0.276347727	0.372070402	0.132818341	0.257695109	0.246095672	0.332860768	0.330905497	0.274157822	0.266951412	0.803700626	0.102318846	0.872762263	0.958586097	0.40248093	0.427837729	1	1	0.15872407
0.821552575	0.50822717	0.80854851	0.073888227	1	0.951277494	1	0.111654334	0.984055459	0.994523346	0.016192833	0.236745432	0.109527893	0.061143588	1	0.759947598	0.802535892	0.530423224	0.121826299	0.872144878	0.531843543	0.536300063	0.143397883	0.532859027	0.974465072	0.252268463	0.647480309	1	0.90547204	0.858769417	0.358787686	0.390466809	0.72312516	0.466713607	0.219962731	0.151045188	0.792616427	0.123017594	0.265101105	0.096644774	1	0.558221042	0.373485804	0.296223551	1	0.865416408	0.160693288	0.127938613	0.794258058	0.236102268
0.893275857	0.483109772	0.126414403	0.531913996	1	0.569274247	0.075435087	0.56821382	0.775540173	0.133745417	0.402482569	0.291756988	0.032618303	0.035145484	1	0.045147467	0.83955425	0.582154036	0.278503537	0.155386955	1	0.334162742	0.363737136	0.424789429	0.868059576	0.204427198	0.243477881	0.727816284	1	0.664010286	0.754709542	0.584179819	0.83430028	0.422021538	0.800213337	0.607338548	0.373099089	0.32193464	0.41645804	0.133958533	0.577949345	0.623942077	0.092647992	0.809263289	0.686321318	1	0.698938966	0.53061074	0.494499475	0.511992395
1	0.503065765	1	0.01044035	0.695531189	0.498346716	0.012402721	0.547445595	0.822870791	0.993752122	0.099059433	0.560361207	0.113041416	0.1641379	1	0.04229176	0.787816644	0.312920541	0.268795431	0.64956224	0.644448519	0.737624586	0.275529027	0.410761476	1	0.130758539	0.18670769	0.085731693	0.157648519	0.130784407	0.346659392	0.078878425	0.735213995	0.158228368	0.216676235	0.234863669	0.080332063	0.254586339	0.288673013	0.092629708	0.601653159	0.428495228	0.260323763	0.052946538	1	0.1054428	0.553592861	1	0.466821223	0.054593381
0.260500491	1	1	0.020962099	0.502941012	0.598467231	0.008024937	0.103575751	0.105884895	0.479140103	0.049536873	1	0.377062351	0.083935328	0.598011196	0.063111745	0.369274735	0.487218559	0.17109333	0.011823837	0.469006389	0.322621793	0.276181817	0.422030866	1	0.191597179	0.139719784	0.455107838	0.451159567	0.162752241	0.276198715	0.653256536	1	0.690880299	0.742974937	0.432006538	0.541689694	0.075483695	0.289069563	0.075047158	0.727347314	0.480402827	1	0.189517066	0.362590641	0.787185967	0.343481004	0.096924558	0.823021054	0.161802709
0.492419183	0.63522464	0.361582816	0.221061125	0.227057055	0.568819463	0.13935329	0.517190695	0.15562664	0.408574551	0.076822631	0.652822196	0.341803074	0.202193439	0.475764722	0.98500669	1	0.546444297	0.831824064	0.368115574	0.244686306	0.345700592	0.104948312	0.312521636	1	0.798726559	0.425071985	0.363147318	0.216750816	0.549750209	0.263656825	0.520724475	0.810357451	0.221412525	1	1	0.684109688	0.307329118	0.046989433	0.004282427	0.531639278	0.164313257	0.204256907	0.333296597	0.649095833	0.653762579	0.464185059	0.161998332	0.478654951	0.356718093
0.648582041	0.660486758	1	0.114944912	0.254639566	0.975005627	1	0.747183263	0.195721641	0.378519475	0.668571234	0.637856662	0.782954931	0.096306734	0.227996334	0.21992144	0.75276804	0.180224419	0.048875231	0.002150377	0.530084372	0.445273131	0.697571516	0.838962972	0.876168311	0.546717048	0.354007661	0.818544745	0.15244478	0.287605464	0.158590153	0.025430582	0.770800889	0.284036458	0.553355753	0.04610683	0.531946301	0.481671691	0.179171965	0.255366683	0.340459824	0.201798111	0.647834182	0.259430617	0.156288922	0.127318487	0.953309298	1	0.876577795	0.371925354
0.936925471	0.369680017	0.708742797	0.03333918	0.571671605	0.681429327	1	0.420480251	0.454026341	0.135550454	0.093930662	0.726522684	0.026552338	0.258771569	0.742398798	0.11481078	0.674609959	0.438820809	0.763676226	0.281730264	0.311182708	0.808291614	0.315422326	0.130851671	0.705463469	0.354798466	0.37579143	0.941464007	0.102437966	0.281344742	0.650452733	0.099899545	0.631659746	0.467709601	0.165920272	1	0.706538439	0.150643766	0.017663879	0.020621961	1	0.353540391	0.749261677	0.937475085	1	0.222090438	0.297724128	1	0.326090604	0.246747553
0.59175545	0.350774407	1	0.053761385	0.486917436	0.645114303	0.018541405	0.452151239	1	0.329112619	0.335541785	0.396261096	0.37904793	0.097586609	0.62489301	0.175676003	0.571273565	0.283704042	1	0.031792145	0.648158133	0.002412746	1	0.901843011	0.20299913	0.216689751	0.950254321	0.904832959	0.267048001	0.459176242	1	0.247258559	0.750211716	0.890532374	0.340676546	0.493018627	0.549515426	0.045427181	0.121043026	0.090760127	0.459757298	1	0.264756292	0.530455291	0.830957234	0.749202907	0.336728036	1	0.098491952	0.267445594
0.380710751	0.804944158	1	0.149885103	0.316745758	1	1	0.47836706	0.671628833	0.511496723	0.240191266	0.598071396	0.093421921	0.188271254	0.727131128	0.133804962	0.912362814	0.198544651	0.177011594	0.473287404	0.476869851	0.049482014	0.487884492	0.433651477	0.502878606	0.463011056	0.500769734	1	0.022020543	0.641839087	0.278344244	0.140340731	0.65666765	0.404487669	0.429924875	1	0.515474677	0.206433088	1	0.10289754	1	0.467120171	0.177433297	0.132186204	0.936825216	0.534262061	0.661313415	1	0.349510521	0.083136961
1	0.936197221	0.21808961	0.070382856	0.307355493	0.438457191	0.216201648	0.514262319	0.177905068	0.497766644	0.013344187	0.6670174	0.299539953	0.276208848	0.477821261	0.187060833	0.766145945	0.588166237	0.073171489	0.114028133	0.124365047	1	0.782047868	0.38069272	0.976489961	0.209567681	0.291261196	0.898233533	0.414835423	0.634111941	0.406844288	0.391043246	0.650913417	0.538804352	0.26048252	0.456782788	0.464015424	0.208451644	0.406986147	0.035702236	1	0.08950837	0.188601017	0.21677497	0.499407053	0.622757256	0.194093093	0.69609189	0.248165548	0.773246646
0.96868962	0.347027987	1	0.046174169	0.336768985	0.581062675	0.038662925	0.740828395	0.324216723	0.459645271	0.089430727	0.75080663	0.317486286	0.153132588	1	0.698692322	0.58046174	0.88584435	0.223494872	0.069886871	0.134875655	0.281705916	0.261686683	0.134650558	0.423502535	0.186596632	0.269579947	0.543849766	0.050377812	0.32008329	0.389416873	0.797337413	0.207947284	0.389640301	0.686015427	0.550275862	0.787670612	0.536961138	0.170229375	0.268584758	0.214905381	0.319897175	0.111840256	0.573270857	0.096249945	0.01969778	0.674066603	0.826910257	0.777005434	0.029968783
0.644716084	1	0.229793936	0.494861692	0.784283638	0.60184145	0.010110458	0.372922808	0.963002264	0.421699971	0.257784277	0.833219171	0.01963494	0.041528657	0.708734572	1	0.819271266	0.93442136	1	0.169524193	0.551158607	1	0.175242469	0.500108242	0.483386487	0.312678993	1	0.818853915	0.03605698	0.506918013	0.814996839	0.820026994	1	0.081671864	0.574279666	0.298732728	0.993307889	0.236159101	0.397867769	0.602373421	0.807717264	0.663366139	0.856964767	1	0.167183548	0.017914381	0.596530676	0.451595724	0.60871917	0.118509419
[truncated: 1,694 more columns]
