# Supplementary material for: Music-induced emotion flow modeling by ENMI Network
Source: PLoS One. 2024 Oct 21;19(10):e0297712. doi: 10.1371/journal.pone.0297712 (PMC11493256; doi:10.1371/journal.pone.0297712)
Supplement: S1 File — (ZIP) [file pone.0297712.s001.zip › minimal dataset/DEAM dataset/Music features/contrast_features.csv]

Unnamed: 0	30	31	32	33	34	35	36	37	38	39	40	41	42	43	44	45	46	47	48	49	50	51	52	53	54	55	56	57	58	59	60	61	62	63	64	65	66	67	68	69	70	71	72	73	74	75	76	77	78
2.mp3	20.376541	23.01639653	20.96140893	21.45761003	21.08933499	21.81534732	18.70515624	22.81368624	20.2124663	20.69130832	20.31075477	23.61683569	20.3072143	17.68857549	21.40887784	19.450538	24.84042319	23.18848614	23.71747466	24.386639	18.37770171	23.95988097	22.08257056	20.94301013	22.51005742	21.53503021	22.4174519	21.42299301	21.4321152	21.42944866	23.61713456	20.73295952	19.77394405	22.61631559	21.92325532	23.32631477	24.02411676	21.58296595	22.10429593	26.15957472	23.17868777	19.62512789	19.70400539	20.71907616	21.30358463	23.55246083	21.25420356	20.98950335	23.56950563
3.mp3	23.15520123	20.31495855	23.96270821	21.82875561	23.07946416	22.82655072	22.81549287	26.21531899	19.99391917	24.72829417	23.57442587	21.00714511	22.97857508	18.4302443	27.51465295	22.27519506	20.57401471	23.83616428	18.62393157	24.88078299	24.01694277	21.3284277	22.92631721	21.10906391	23.45482278	21.43367039	23.38417969	25.18092016	22.41387102	25.33208933	23.19289439	22.25134012	22.79097925	21.27054244	23.45872779	22.99929068	19.63574429	24.51305765	21.0660572	20.56248433	18.65376101	20.68590832	22.15052088	24.16851033	23.53590101	21.56901667	22.66316557	27.71391067	24.23152822
4.mp3	22.60236283	22.4486859	22.31769406	22.02347324	19.20302998	20.11202541	21.3905955	19.95687113	19.69164062	21.47806302	21.96885203	19.60598197	21.72237464	23.65267044	21.55563625	22.33098853	21.00968476	22.23433335	17.89997857	19.39416774	25.71096806	20.45007756	26.06179888	22.15255451	23.69666544	22.55488081	20.34819854	25.71141188	22.54457029	24.18314268	21.20214536	18.19052769	30.33372036	21.40112666	25.88305374	17.74893883	28.01265606	25.04372567	19.2488824	19.71984064	17.57049009	22.25808933	23.00644992	21.99789292	24.23843635	24.18031079	24.15177869	20.16194799	21.26777221
5.mp3	24.50880391	22.23591162	27.23867846	27.29621602	22.86945993	23.23613464	23.15689468	26.05262292	22.26798439	25.15358519	27.27762823	27.05053537	25.59345241	26.87891415	24.11399487	26.08159333	27.00976386	27.13648953	25.33542333	27.28648526	26.23765051	26.11250588	25.8965363	24.63303136	25.96379272	28.82332935	27.63297704	22.79136121	23.75443624	24.29009963	24.18360021	21.91316983	24.46737189	26.13137128	25.74366075	25.79195435	23.06852341	26.37175054	23.84321887	21.26200491	26.87445095	22.04089236	24.40227408	23.58304182	24.27289388	26.4811919	23.09917581	22.02044551	24.41020986
7.mp3	21.92501031	20.09755881	19.61414143	22.28573517	22.22927197	21.65082198	20.6181761	24.68222809	21.25825289	19.51761126	20.8769097	18.85394585	21.86425288	20.77907977	20.03968949	21.88874135	21.08451187	22.17031213	21.18156255	24.09558259	22.84936312	22.51631239	22.85632572	20.56387581	22.45612608	23.53747762	19.48979244	21.46977589	20.74866304	19.52224902	19.89305692	23.13898125	22.10038384	20.38089999	21.14780449	21.96480187	22.08233119	20.74868005	22.12054567	22.5255903	20.35461724	20.31157033	19.40827279	18.8271716	23.86558484	19.74739805	19.58960283	19.37279324	23.77213517
8.mp3	20.26818577	19.70043528	20.23430907	22.03886871	19.6873408	22.10885608	21.88194587	21.54923269	23.44842365	23.96790176	23.72031834	23.7868659	17.76415604	23.61466881	20.95693159	19.79539214	22.82821087	18.0770986	20.42431693	24.47422805	19.01352962	22.53645771	21.76618122	20.76353719	24.35187681	23.30150095	21.52431582	23.59872531	24.34606391	21.84866385	20.70934727	18.23036717	23.31097856	22.67415089	21.07844399	23.65274088	24.30390815	20.32068934	22.57344723	21.90055808	19.64874207	21.50676972	16.44130991	19.58876604	19.04257191	18.82239551	21.35657812	23.77189593	20.29073559
10.mp3	28.29138808	19.88501735	23.31001549	23.38521586	26.62541594	23.00498287	23.45489518	24.20095935	19.00150062	23.65154359	22.24004851	22.56539887	20.11798036	24.12920463	22.31215545	20.42409149	19.66142926	21.74158545	23.72204165	27.26947787	22.54332702	23.86732703	25.44425329	25.35231097	21.28905489	29.58739071	23.41957766	23.71328853	21.68209076	23.93572851	25.56182995	24.7548002	25.07914278	21.9749342	23.89173283	18.40092762	19.27336631	24.89453634	21.51729754	20.13998362	27.36462679	22.8402785	20.08705475	20.07636921	22.83284904	25.66352272	26.20672912	24.91381732	22.67913811
12.mp3	25.31600922	23.53361268	20.64832862	20.0212426	24.88258447	19.88442327	20.48671696	21.95362773	18.37029599	19.76945175	18.09957603	23.22270387	20.4508614	17.69484324	20.62234626	19.12175857	21.17915982	23.7525426	20.08378738	23.81304627	21.77071323	23.76511093	19.43535249	21.08870081	18.69945075	21.13887479	19.17121723	23.47624671	20.08712267	22.14190709	23.03311518	22.12689936	17.53447633	20.8575578	21.06263114	25.46377731	22.01091277	21.0180056	20.79748711	18.50044229	22.1355074	22.38178552	22.13613232	18.83411716	23.13167529	20.88030347	25.71440501	21.96936388	20.90027748
13.mp3	26.6623804	32.01683534	27.67192714	25.00875608	24.78134338	23.12164087	25.15581555	23.1086517	24.60448927	25.20740001	25.24339457	26.2241528	23.35793151	26.64860999	25.04808412	26.01614956	26.00414356	24.43349238	26.91410495	23.89927754	25.08548312	26.3265832	25.60419988	23.21327131	24.934306	25.26059317	23.69977439	25.14345037	24.75131333	21.82443256	24.45536152	24.49221568	20.12216197	24.64263007	28.82386247	27.45307099	26.0968683	23.72592004	27.40003594	25.30913934	29.04883692	29.53120417	23.69314839	28.27085763	25.96373525	25.34130365	24.70945585	24.43440864	23.07193644
17.mp3	22.44729443	20.63461332	23.58768383	18.93696374	19.80809699	23.25572251	24.86677921	22.03208913	25.78374301	23.0398563	22.62834694	22.05519423	21.92126123	22.43815725	21.82390696	19.92875572	25.24422254	23.66177988	21.1696156	23.06393768	24.83764797	23.51260644	24.78341416	25.9804741	18.86942493	23.43606909	21.54944724	19.66134856	23.23935619	22.75595205	25.91943717	19.61285209	24.40567573	21.56781968	24.24199172	25.10101423	22.01731864	23.95241676	22.46286051	17.48680525	18.99726417	22.42549664	20.1572561	23.96350961	25.40146507	24.0528958	22.96113521	22.98750149	20.67441355
18.mp3	21.44070268	24.09432008	22.61478727	21.66188666	24.74157448	22.49366645	21.83480664	21.39395911	23.03025386	22.08034836	23.71436918	19.91834979	25.98118195	20.88601433	20.60361884	19.65135747	27.21633594	22.74628881	22.61383472	19.56196646	23.23754006	21.78124937	19.23522167	22.5125459	23.28922393	25.42747101	27.28635415	26.08468872	23.23947147	23.94431644	24.66305422	24.78187729	19.56053824	22.46791564	23.63176831	21.12222416	23.49465584	20.40686712	22.74222477	22.32743274	21.0818019	25.82474317	21.60012212	22.62282563	25.34374134	23.08624101	26.30653158	28.18764417	22.93733877
19.mp3	19.81197909	21.36183121	21.35242155	23.56158337	21.25137165	20.7124382	21.64351157	25.84655166	23.8948641	21.25049566	19.34235271	19.28849546	20.60401981	19.65163564	19.15241341	18.72625481	21.54349434	20.01007396	18.1527029	21.76048913	23.30915773	24.84679069	21.94108638	20.78569934	20.37725554	22.68537917	22.50948	22.90124596	23.48964422	20.85462359	22.56501793	21.44406921	21.41789705	21.75245202	22.59163054	21.23441604	18.46293751	18.49952634	19.27857751	22.78024191	21.42543822	20.10460584	22.56265275	21.24209216	21.9700034	21.06916541	19.79482448	22.95259712	20.17071576
20.mp3	25.34631687	25.10122591	19.84459996	25.09988659	20.91730183	25.43601534	20.40655614	20.704702	19.44450378	19.57595646	24.60102651	18.99719809	18.5720323	20.74975553	19.67387538	21.00974205	20.136692	21.29682989	27.27109049	24.74059448	18.13542063	19.58042609	20.77174888	23.0989832	23.38238308	17.54714847	23.40932679	21.93532055	21.80651004	24.19716858	18.67862139	24.05911543	23.28342117	23.44738631	19.20369594	24.38044479	24.04777706	24.30072291	22.24518145	20.31927748	22.5506787	22.15150022	23.27336819	22.8616105	24.67516008	19.02121998	23.82633811	20.42193505	23.33218947
21.mp3	26.820065	25.25839103	22.87350002	25.1178679	24.32909877	24.02398565	23.09209934	22.82412944	21.13416136	23.49631285	24.51648366	24.39751331	25.23691766	24.14163611	23.05545119	24.79558194	23.72974984	24.88010457	24.44655966	24.85321661	25.32847043	22.20155712	22.96890386	21.201681	24.44269736	23.49835927	23.15483536	24.08653787	25.10890452	21.53530741	20.11987454	21.23801687	20.85460646	22.48387469	25.12067406	24.8263712	23.6510212	24.83201646	24.60162001	22.87052078	22.80614061	24.44821216	25.21703102	22.65986494	26.05266708	24.45892421	26.29550933	25.19762096	24.16488687
22.mp3	19.83041923	21.25909988	21.21888609	21.03535333	21.13160729	21.92197512	20.6614329	20.97195272	17.88552369	23.26682404	18.84362304	21.15503858	21.96083841	19.82166867	20.60183592	20.96054846	22.31540024	19.64741035	20.60913105	19.95567944	20.08155174	22.2290561	20.45364117	19.81662704	24.2169465	21.3692472	18.41122724	20.51468317	21.89697656	19.23005945	19.98510363	21.32281038	20.8295667	23.83722711	19.69624429	19.57943444	20.39379003	19.82620825	19.78038064	21.44151316	20.42788843	21.92632251	20.8262751	21.56003918	22.80879214	23.36455432	21.90696697	20.90808262	19.25466055
24.mp3	20.2765545	22.52022386	20.47790189	24.12564061	24.81146337	22.43410554	21.4938597	21.41425793	25.78452018	23.76762258	22.33643429	22.89862833	23.14348954	23.8722382	20.6294874	21.72780973	21.21320632	25.41635315	21.29681172	25.24029699	22.40857841	19.66959323	22.03064396	26.62251761	21.05332397	22.69488646	21.05455947	22.76969281	25.92978415	23.30354402	23.71705754	20.75731653	23.11829287	25.02961746	22.49881274	23.67005636	20.80832965	22.9160634	23.06984974	22.16032269	21.44304651	25.83795629	21.34961803	21.90966139	21.67871137	21.58539379	23.06071887	22.94983305	22.90788227
25.mp3	21.55692379	19.95114614	21.49199686	22.55975718	23.72855097	19.93215393	19.28975889	21.37839346	22.28379386	22.46947192	18.15167799	22.26441375	21.09879132	18.05677316	20.99006858	20.22487216	20.63104284	21.34261015	19.17503612	20.9879481	19.39424105	22.12891348	21.35069237	21.71052623	20.62261854	21.64629808	21.89823429	22.05698649	18.82448931	18.9709149	22.61486594	18.27641244	19.44627272	21.55684941	21.06872272	20.53996441	21.21243156	22.83443467	21.55562953	21.06708534	17.55110243	21.23145025	20.46223233	21.21398132	23.49734623	24.54685085	21.36093784	21.15935048	21.41703143
31.mp3	20.12785462	23.07746058	26.15957605	17.95701203	21.97308396	20.42502624	21.09884214	21.27776412	20.98013932	23.81030473	22.89097863	20.20489723	24.65872904	24.21641449	21.90184098	20.2552177	23.52152376	21.06974295	23.7151788	19.67414725	19.00362877	22.69634471	25.26442342	23.08799026	22.24641696	22.65506448	21.61555715	19.22752893	25.89011857	21.64688381	20.33793842	26.8483322	21.52674463	21.38591155	21.81938412	19.86889304	20.42949612	22.91565848	22.07112096	20.22696065	27.30418009	21.65417956	18.73045841	24.32322231	23.18651382	23.04880974	24.10277092	23.6373974	23.14581984
32.mp3	22.14288873	25.00997848	24.47435128	25.45368643	23.17283647	22.06618052	21.45215348	23.67927573	25.07755314	21.79655314	21.30112383	25.00470456	21.56877546	20.71428163	22.68137714	23.61324308	22.52587284	20.33106966	22.32602484	22.08543814	23.56931597	23.32542882	21.10955025	20.16648771	21.34198671	21.0862539	22.88670056	23.54114772	22.46998116	22.56439499	25.46863283	26.40565866	21.91527628	22.79085562	19.01199934	20.68928815	22.47932137	22.85849266	23.78231796	22.94571077	19.89770395	24.12211813	26.74402725	24.83087685	23.64861644	21.35171823	23.97233129	22.03147737	21.87239891
35.mp3	25.91275698	20.79314345	26.18904582	24.99884261	21.90987625	28.00721256	24.39863094	20.77542338	24.48898548	23.86114727	25.82367428	23.45405665	27.82283598	23.20584759	25.11455998	23.41646538	26.2447567	20.48230622	25.08345098	21.92097773	25.53282994	24.20130127	25.04607433	26.50113711	26.49514887	25.04035232	27.31594913	28.23918413	27.37688444	27.87379217	25.85189439	21.60658186	23.87351368	19.77908222	25.3270642	24.90059267	27.28682741	23.25157628	25.16271087	24.80257523	23.55293597	24.78054451	24.50760555	27.98863357	21.54456728	26.50338819	23.83087877	23.06949105	23.75743608
37.mp3	19.55219828	20.61293898	22.13071133	20.25942667	20.05574691	19.60960444	25.67271633	21.00894585	18.15992051	22.27180027	20.4910541	18.89419947	23.58549138	22.71591322	22.26197216	19.51570841	20.82080694	20.10686381	19.27487195	20.63874251	23.11641969	19.97058149	20.49762963	24.5636375	19.94138721	21.10244323	21.72179792	21.82208212	20.54300995	21.2815766	22.34099094	20.28729411	21.61863858	21.8184548	20.17180063	23.21265331	17.846336	21.6022454	19.19109972	20.401617	20.21322016	20.47944325	18.90353976	20.5433713	20.29897075	19.80043414	21.59723069	22.82074378	19.62026386
39.mp3	22.72982507	24.47288587	24.66684241	25.09639072	22.50387209	25.23476915	23.60047272	23.62332047	21.5277598	24.45379619	20.29299055	18.02498178	22.98630757	21.77734733	22.42822028	24.74011202	22.66653514	26.34214981	18.97081936	25.26132667	17.54373202	22.40229288	21.92330339	26.31888117	22.64109887	23.51715638	26.21994658	27.99746418	23.10096025	21.1762431	24.6507939	23.14289071	21.38663706	22.16378976	19.08333193	18.87536812	23.70945467	19.00542882	18.44354825	21.35529993	21.86847908	20.10254701	22.24303912	21.71015037	19.87428877	20.16698732	20.27741201	23.85756458	21.99668215
40.mp3	19.7842376	23.20354295	23.73246346	20.26639912	21.68411753	22.15635197	21.56904557	20.44554891	23.34717742	21.01136611	22.52519488	21.89173829	23.63982529	22.32890236	22.71805314	24.43603334	23.7176177	21.67190015	21.35697287	21.09275281	21.83611065	23.29287996	21.93328417	18.73497761	23.11498629	19.91249507	22.73133021	21.65227378	19.32705552	23.80087619	23.30737835	23.10283568	22.39431403	19.36757002	21.10363399	20.52134472	20.28720342	21.81497341	24.91064799	21.15364615	20.81133294	21.3192718	23.11738703	19.35926692	21.63773332	21.76463117	19.49263167	22.63234421	20.14241578
41.mp3	22.40369272	20.66972719	20.96412451	18.17513779	19.5902287	19.60989593	20.36015121	20.44266997	22.42457155	21.41795238	20.64060031	22.1671371	21.82326632	18.83966619	21.88801431	21.69950885	20.65924241	20.74527875	20.95215218	19.61204625	23.13244116	20.19535928	22.4902577	20.98615309	19.45965877	19.80109875	20.15282564	18.64314076	17.69449972	19.64989457	19.75343903	19.43000411	21.2806427	19.48407203	22.22425864	21.19338051	21.17539052	18.82955787	19.85657742	18.9398606	19.0158156	22.53692998	20.24969753	19.72185302	18.79549401	22.31005216	20.21434051	20.49567777	19.70868923
42.mp3	20.66337213	19.39917851	20.36891482	20.46196647	19.03930084	18.89959382	20.12603514	20.36996192	16.79344409	19.77989894	19.68139718	20.14122639	21.13291943	20.31454766	19.86481716	19.03572312	18.5557729	18.47739209	19.0902547	20.80603973	17.52397876	19.60323808	21.89898275	19.58048412	19.77626567	19.2111431	18.53669028	19.60832509	23.36869653	20.46621097	20.48871479	19.41204944	19.275018	20.99481832	20.54751115	20.65036487	19.48765653	19.24030192	18.18935921	19.58793916	19.92701089	18.42092331	21.62322729	19.05375159	17.98496539	19.87043049	19.01874248	21.58627441	20.96528732
43.mp3	20.61074376	21.22688055	20.05997538	20.86246199	19.28783876	19.38713193	17.82837238	20.09966995	20.24267514	19.44091675	21.31086546	19.49818251	19.05216871	19.21037205	18.14024284	19.96635104	20.85597466	19.14332636	20.33397189	19.76931325	18.41230538	19.39158788	18.61183606	20.17781606	22.35685926	18.97381983	20.51833757	19.30599025	22.36940737	18.73187019	21.16532678	20.50080344	19.6126795	20.75503914	20.59582466	21.3939212	18.06467174	19.99396487	20.87200484	19.46685862	19.58783639	21.1767746	19.32316725	20.03962016	17.72202015	21.17724528	21.25479081	20.2754739	21.6449315
44.mp3	23.12309909	23.79791487	23.55378064	26.10613542	25.60519141	21.82715186	20.70071669	21.22903034	23.48175111	22.08374367	23.42517296	22.71223795	24.55142184	22.47827101	22.45622298	23.39128192	26.57834443	21.23468035	23.78448616	23.60065252	23.8975351	20.71746352	20.94232184	21.52257107	21.2533532	24.66983567	20.03727541	19.10088012	19.77379103	19.92648214	18.80918023	21.93478949	21.2822688	23.62178037	20.88577214	20.49814428	22.89297865	20.74574628	23.14605627	19.70579254	20.61139845	23.40512671	22.90051912	22.39281797	21.61059998	24.0534701	24.30676613	22.1468448	22.11412157
45.mp3	20.40299305	19.53305278	19.41562877	25.20799361	19.15850129	17.65541326	23.19024932	23.83603134	18.28944461	19.55814291	19.42636846	20.05248729	16.94986365	21.75016036	20.28018465	23.77548665	20.7738584	20.20395735	21.45373802	24.74257243	22.57600293	22.18507566	20.91427623	21.58049812	21.8198729	22.21943774	23.60083773	19.14030734	20.70493188	21.36304748	24.09370148	17.30400091	24.11929152	18.60214199	19.29747986	19.8045087	19.25668135	21.3164999	21.9981004	18.97750329	18.54175849	23.10301278	21.02940985	17.54472481	21.12136839	23.79370983	21.31175598	23.1236451	20.05527645
46.mp3	18.87490607	25.26480901	19.83950218	23.80376451	19.24705926	20.90268205	19.92052842	21.41559662	19.11996929	23.27886883	18.78564065	20.74695609	20.20258147	22.48847833	19.05663812	19.84247306	22.31455751	19.96880853	21.14414148	24.37620016	23.08536174	20.25463179	24.51656261	19.68935791	21.46944441	20.09695912	20.86233189	24.91098576	25.08188487	17.64371032	20.39213454	21.57245401	21.85541141	19.97036917	20.47976034	21.04525491	22.77319152	19.37110851	21.88417111	23.12526079	22.73260825	23.00641768	17.29290681	19.97504239	24.23080024	21.45741682	19.75548517	20.93052656	17.23203386
47.mp3	20.73661492	18.73270025	19.36398315	22.35048852	22.93392704	17.84307813	20.19532816	19.23029236	19.34154286	19.46440349	20.56942156	19.14506312	19.33014779	17.96383	21.64083551	20.21953644	18.64701567	21.69464696	19.6601716	19.6489631	19.79055819	22.71015275	19.5953252	20.52769809	18.52967563	20.42876001	20.23903775	23.40901914	19.12648105	21.37607359	19.1278979	19.3783493	21.38877301	20.70028121	19.63163404	21.69614082	20.45428696	19.52094648	20.24050008	20.59737262	23.56791107	18.92984297	19.17651431	18.88345849	19.03146971	21.6935423	18.93789272	23.79612126	19.75382403
48.mp3	23.65014381	19.76835515	21.03190221	20.48075504	20.63251472	23.69546817	21.25501968	19.78840788	21.86444913	22.51311842	22.36063586	20.81713519	20.01608964	20.08143781	20.43795206	20.17897646	20.40899069	19.09693176	19.95970292	20.92143873	20.46397893	20.10918671	19.1294702	19.08548203	21.05117394	18.44827806	21.35689118	20.77934045	20.69718301	20.44483229	19.87764381	20.39234907	21.483814	18.93641767	19.96618587	21.23447596	19.31882676	18.28201814	19.74484443	19.71048168	21.62915453	20.74101008	21.17857682	20.50400302	20.67643194	19.54103854	21.53499556	19.6598661	21.74021571
49.mp3	25.2846958	22.20894484	24.18970583	23.88923401	27.55117618	23.46064651	25.03098336	25.37604042	23.57322557	21.79754198	27.68464727	26.87666045	21.88735421	20.95834449	23.5000772	24.91617527	23.89800108	26.1752722	23.95796958	26.17313038	23.82193221	22.69858895	23.97894265	24.16905922	25.63541079	25.70077258	23.26266008	24.95242839	26.10171557	24.90298828	22.8315585	23.38726688	22.09148875	21.0115616	22.24348283	25.77821806	25.04251966	26.17822207	19.48254724	26.09505525	25.93288393	25.8797753	25.35391374	25.02548202	23.61204728	23.28453573	23.0222238	26.09237168	25.48275355
50.mp3	24.27993635	24.50309364	21.30522963	24.67429657	24.45138719	23.91908645	23.70759807	20.03297781	24.64668004	19.17817064	24.13684394	21.66423887	20.94339679	22.26155083	25.06742164	21.9973213	22.9732034	21.44507292	23.5141492	23.49279884	21.8816299	21.2027719	23.81996792	25.27895591	19.76120167	22.22563683	19.59180164	21.05365551	20.63263043	18.68827557	17.64519654	21.58341371	25.72670389	24.77714167	20.79367376	24.32211219	21.28514383	22.10306887	25.1417946	23.88409027	24.7921612	22.14969289	24.44066456	22.27105364	24.16742485	25.20193552	21.22397449	23.59022481	24.83237842
51.mp3	20.75512933	20.86435166	22.52600826	22.39338581	23.82024171	23.78124507	23.04450211	23.61816871	23.19697965	25.5984233	26.55724743	21.28497056	20.07950094	22.39616568	23.15378014	22.8280473	25.2720362	26.41449809	26.3317572	25.01816686	25.55977245	25.8368767	26.4041226	22.18255857	20.55351116	22.43458791	25.13400905	24.25003126	25.18024178	23.27560597	25.09067262	23.34207979	23.33327304	22.98930084	21.6702954	20.98826351	21.37242386	21.9378273	25.6226643	23.59590087	24.58640381	25.12975018	25.86825512	23.47699588	25.01521676	24.5954227	21.52908027	24.68619907	22.76330968
52.mp3	20.19922915	22.72380537	22.98327462	22.92220941	24.07567562	19.82056741	20.51412959	22.43029134	22.29483688	23.64987347	22.21243688	22.57746286	22.88546518	21.1315708	22.09906325	20.82652455	23.25328633	20.30982182	21.60735588	21.98956529	19.40394752	23.00153698	21.51913649	20.43816	21.03604598	23.12772143	20.69990792	23.04352721	22.46494634	19.43163259	19.0824312	22.17815544	22.88975716	22.74881425	22.37906834	23.23225136	20.42669546	19.46839829	21.90575365	22.51448467	19.21131119	22.23076473	20.32347018	21.27194605	20.9786065	20.44849965	22.30532028	24.80625381	21.62228122
53.mp3	20.95419565	22.00148645	21.47347612	19.14416967	21.33377951	22.68540485	22.27601726	23.74588041	22.62408608	21.44924814	22.68153583	22.63953445	22.37758068	20.75411464	22.09515918	21.98789321	21.8421604	19.97434917	19.84368861	23.54708017	20.59469657	21.21038843	22.26287487	21.55617708	24.13362492	22.43264135	20.71508733	20.30808494	22.310669	21.15324188	20.79645152	21.84734429	23.21421877	26.34484407	23.4767656	23.19323179	26.16978459	22.85586131	23.66691245	25.49285055	25.98576292	28.7054657	28.36913858	25.80680039	24.56686739	23.85398928	25.22928157	24.74546957	24.84415662
54.mp3	23.0358139	25.79983339	25.79236974	25.73281258	25.45126757	24.75051539	23.04703281	27.59189127	24.34746492	22.24828616	23.73789752	21.41903608	22.11195338	22.28292301	21.23572939	18.6388684	19.55180539	21.60946113	21.09441548	24.57767059	23.5367728	23.33004029	22.89330307	25.14902757	23.06075754	24.81134189	19.62568846	23.75583584	25.20805388	27.88739082	22.69845135	26.60898685	23.99947665	20.25305651	21.61491184	23.17870538	21.9230517	21.42139083	22.94001163	23.83739619	22.82260309	21.31095073	21.87188256	24.77508536	27.57644804	21.43579092	20.99421518	23.82947513	22.21104632
55.mp3	22.9347334	22.81103325	20.18887968	21.63624613	22.76811526	21.94157924	22.77147866	23.87860567	21.2339877	21.75778393	23.05568085	25.08548038	24.41392095	23.81863656	18.9207432	24.02933188	18.93660405	21.70941382	24.11702066	24.36022617	22.10383223	20.76326512	18.62919511	16.8702505	21.89633646	20.72343554	23.37669554	20.61275281	24.82369799	24.79150474	22.30245892	21.56342863	20.13398512	24.21160553	24.4925726	21.70032528	23.60462022	19.89900495	21.68374313	22.08824764	20.63189481	23.33153614	24.25124493	20.00537165	24.44585235	21.59123171	18.66516526	19.00054386	22.09954739
56.mp3	23.41493875	24.36149054	21.835719	19.15976856	20.82553738	23.48403702	21.56583129	21.55000705	23.72716041	27.54350362	21.64534699	21.60270952	21.54711424	22.86043225	22.29819517	22.45574074	24.60284546	19.0405302	26.80990223	22.72681428	25.26134567	20.10865917	22.21444531	25.72092	22.18094589	24.28589857	23.72843011	23.40619198	22.26052088	26.80857441	27.80499016	27.87871571	20.44488518	24.89597818	25.81475891	20.84828358	24.15609128	21.43836022	20.18862634	23.84215417	24.03711238	30.39137359	24.67772117	24.92736792	25.3182631	21.68016846	25.57288636	20.61880871	23.73422319
58.mp3	19.37494842	22.36786609	21.56241182	22.06959837	21.050567	19.20804129	24.04170602	21.19462677	23.56897041	20.91954564	22.84341842	23.03823442	24.58853833	23.64680587	25.79861709	26.04751923	23.54744298	21.1004423	23.6285145	24.81737055	27.44008297	25.19704145	27.65634906	27.24658512	26.57111929	22.34049619	28.57318405	24.99572754	24.33561596	24.55815852	22.9806521	23.22370952	23.99634544	25.69501872	22.4941896	24.92280245	24.25544691	24.71316822	26.97948893	23.36698694	23.08282155	23.38477717	22.94311604	23.20187534	26.68558267	28.2545975	26.10821256	25.1181868	22.34947051
59.mp3	19.42077721	22.4596589	22.22880821	21.30574407	18.89411576	21.03372928	22.42915997	22.11796798	23.3771922	22.33725059	19.12257993	20.73523105	20.10746282	18.50763696	19.57261674	22.51641845	20.1963576	19.38422416	21.89226285	21.5149668	21.17041655	19.68704776	22.62254204	24.02604091	19.08641733	20.27549259	20.19338935	21.90419919	20.49434773	21.70031241	20.82301099	19.36023933	20.38318401	23.57334529	21.5552619	18.22485581	22.82018315	19.86308054	20.59848033	22.99216588	21.72111877	22.25113697	21.54652996	20.72930539	20.8607659	21.5889917	18.99385326	20.65669632	21.72355043
60.mp3	21.02997857	23.24556708	21.28320198	21.04110127	23.71289213	21.40626731	22.00849785	21.16172438	23.46567304	25.01423589	22.13330795	25.06846718	22.33454335	21.12223358	23.94958192	21.60186104	22.59772628	22.63027715	21.62531116	24.65338851	22.09583091	24.09756275	23.4412286	18.57800735	21.92075521	24.7826061	22.13325292	22.00319814	21.79219905	22.70316707	23.02275151	21.97784788	23.72143871	22.46825289	21.62168226	21.68065053	25.69963382	23.35799405	23.6049296	23.40170492	25.29428644	23.55213616	20.92226097	21.89346737	22.41784789	21.67880782	20.33400885	21.38007252	22.39335961
62.mp3	21.22364455	20.63691278	19.88268153	19.62029749	22.36322769	24.41310828	21.95937113	19.24852242	22.6673068	20.78318271	20.58972367	21.0280718	24.12177061	19.11254663	19.71069797	20.65689877	21.22875472	17.99376042	20.5432736	21.12352507	19.39562338	20.69378284	20.60027	18.53200236	18.20423364	21.82371558	20.03032476	22.78818438	20.75989909	22.02730576	20.47848813	18.61217401	22.20490251	22.62962097	20.61533212	18.74727451	20.15775867	19.59576587	24.78541581	21.554567	23.70468529	23.52637993	20.58061638	23.65243861	24.47864803	20.34750132	20.21080771	19.7418377	21.57833865
64.mp3	21.63133105	21.7058473	19.86209668	21.14960914	19.96108676	21.23993893	20.88944652	21.43140092	17.97017265	23.98372992	20.57662934	21.08436101	19.00399594	20.05964573	18.39582399	19.7681897	20.49953469	19.70192594	20.6885367	20.09720943	20.53343058	20.84583982	21.82877791	19.7437377	20.28686155	19.20260272	23.22995508	19.3470146	20.67961299	22.90444299	23.04987494	21.72830307	19.66119613	21.1115783	20.05453799	22.96054916	20.94696303	23.24675994	20.95292841	23.43938516	19.15387268	19.96404023	21.81363654	18.95410778	21.65546124	20.17472784	20.40342205	19.84191214	19.90681848
65.mp3	19.35171854	20.23568251	23.85289222	21.96588391	18.64804564	20.9904484	20.26474225	23.27948425	18.99428016	21.74404872	22.19988305	24.42542228	23.21354706	20.73766228	19.47043842	23.86906028	19.5437263	24.07178668	21.44546025	21.44177377	23.13845258	27.34630364	26.73025155	20.65269778	19.07915258	21.78758823	25.44465779	26.04644723	24.88502474	26.92191558	20.03325656	19.23181999	18.50749812	19.85970083	21.20581259	19.01953289	20.31188911	19.03766551	18.83245545	19.03322959	22.93445558	20.07848626	21.65360604	22.2316432	22.90432482	19.31951286	21.02802916	22.26674048	24.49324472
67.mp3	20.3230654	22.74269895	20.37784642	20.85420325	19.356493	20.93797487	19.09510587	16.36464528	19.53080511	19.67784892	19.21276682	20.01616721	24.06969788	19.47751695	18.7862342	19.18290271	20.89072305	17.8290371	18.94619056	18.30220827	19.38903163	18.58386411	18.80426762	20.34509027	18.92271203	20.204173	19.96554593	21.76243593	18.61324076	17.94195308	20.54874738	24.46007411	18.73971398	18.78392084	20.14766142	23.12943842	21.12201158	19.25702336	18.62314919	20.23745143	19.39069967	22.50572807	21.22545454	23.19398949	20.90714383	20.16847725	21.22925489	20.23258639	20.4300651
68.mp3	24.23669417	23.71554766	22.4526402	25.19597943	24.65679669	23.19868397	23.74002164	24.29615403	23.50037584	24.40857094	22.88318413	25.13104591	21.64427623	21.5556089	20.85090732	24.05205552	22.93759121	25.70688797	24.97788344	23.92829852	23.50176108	27.78207484	24.11025678	23.48078939	21.25731784	23.13610691	21.90864463	23.02680604	26.00070209	22.89299266	19.78937428	25.04079876	22.86764945	20.42791485	19.60020948	22.54383398	23.28795612	22.71928653	20.19864427	23.13513899	23.15822191	22.29306806	20.62044312	23.43908336	24.20274939	21.89046743	21.89494857	24.06814113	25.31130477
69.mp3	21.07203176	22.78350096	22.06841767	21.95123172	19.11011164	19.62130079	20.62386611	19.98468586	20.76309993	21.51306643	22.92493309	21.94304464	20.71484083	24.47302371	23.14260112	21.14777917	25.15588061	23.52881669	20.80541528	20.89081764	21.22499505	19.05103871	19.98732352	20.03242033	20.8970865	24.71133239	21.78038594	20.88860107	19.15174426	20.2432894	26.81982028	23.4381447	24.63110063	22.505354	21.59640674	20.74825134	25.21852656	20.28513012	23.37210362	22.33701929	20.14657933	21.63292836	23.94830206	23.00791288	25.47155516	22.29876593	21.6052257	23.2876479	26.1235011
70.mp3	18.08571208	21.56609697	21.81108714	19.91989611	21.25169469	19.48404924	23.25969274	22.56050547	23.48869159	22.79962248	21.18857254	19.55275288	18.83855421	21.25610614	20.71330894	19.33723698	21.58348043	23.87410284	21.15644598	22.33009722	21.30367965	24.68531169	23.7497848	21.96069862	21.02478952	20.61982736	22.97759298	20.77618296	21.44507376	23.95486686	22.00302391	21.99035593	22.63752071	21.6619352	23.14588593	22.21755206	20.69528601	22.6232613	21.88727659	22.9602086	21.98961146	23.73505008	19.79179593	21.40258777	23.43558589	21.60028032	21.32238251	18.96864148	20.78557225
71.mp3	20.35599351	22.240669	19.10423884	22.4989466	24.30991573	19.8416569	20.08683872	18.99103543	24.17475517	21.27516933	20.8256951	22.57578856	25.5698364	21.17501667	18.91499898	21.2793156	19.42733485	22.45203896	19.54911954	21.19137696	22.90021107	19.37774345	21.15817486	23.46631212	23.11200277	22.7153342	21.48422705	21.10778768	20.3413951	19.5846305	20.60929304	23.61998664	22.01170581	22.46079234	21.08817949	21.6772541	19.89953243	24.8040546	23.60724603	20.76122362	22.08493443	19.54934375	23.29802065	21.25953495	20.67196102	20.3817017	19.6158359	18.97747536	19.20218991
72.mp3	21.32115058	18.69056175	19.25861068	23.24971839	24.25144275	20.28876261	20.99316207	20.529642	21.58957143	21.53487326	20.88267053	20.96124127	20.79621144	20.58510985	22.79902587	22.29618568	20.27251462	22.1235784	20.7690059	21.89585408	21.27839762	22.28459706	21.15538598	18.701632	19.41305306	20.69681806	21.63493679	20.81454455	17.75522082	21.52593281	22.03974644	22.97217852	22.47711257	21.7881908	22.09393931	21.41940552	21.08609928	20.73838895	22.45921796	19.70853763	21.11740446	24.15726163	18.13294415	22.43711664	20.16305727	20.83972406	20.51816422	18.82824645	20.66733412
73.mp3	26.47484876	24.89305881	24.12725955	23.59519245	23.33467881	22.22390387	24.25954305	24.12650821	22.35331755	24.54993686	25.97315531	25.49463511	23.98311729	27.79864304	22.98099172	24.75306265	27.95542013	24.80971552	20.98588574	23.54811537	22.85597086	21.0157666	28.46256644	23.63058694	20.81795374	24.99993036	23.82205934	25.79401455	25.20249094	18.57565485	25.51132602	25.58963589	22.46469425	24.74548204	23.20164056	22.34887523	24.98947244	24.62443139	21.47118696	28.07071641	21.16448237	24.54739554	22.98060402	20.46936623	29.57611337	24.09218445	22.87044045	21.99305095	26.03078006
74.mp3	17.83824637	18.90425888	20.6891741	17.76434463	17.62205794	20.57476977	25.32746996	23.08413063	24.30711443	27.1391712	30.80073512	19.77640658	22.10777293	18.80053005	25.60416007	24.57723607	21.39482593	18.83969721	25.03277374	23.84752208	18.84821886	27.32254719	23.6737628	19.6372026	20.26332111	24.08164872	18.1506367	19.07260585	17.77168061	17.81769664	17.16253528	18.95419857	19.11124604	26.64556083	20.84243309	21.15595436	24.72878611	18.99485498	18.98062165	22.24235492	18.62080544	18.90164956	19.83446652	22.271267	25.28595328	22.35130384	17.33374818	24.0252543	24.3646113
76.mp3	16.99854189	20.09689416	19.24614677	19.18384889	19.3454908	16.0441743	19.03023515	17.41611242	19.74948388	18.62745491	18.34610413	20.41382404	20.08084632	20.36582149	20.34168531	17.88092143	24.10084804	19.40481139	17.79181225	21.82359107	18.49511755	23.07081757	16.95690357	18.62858375	17.86552832	18.43864654	22.23753014	18.30262044	19.28328007	19.60895796	20.93774102	22.48723835	16.92696401	17.77953575	20.78804883	17.83614754	21.45718756	17.5418351	17.65863759	17.45960674	19.68374824	21.55735786	18.20230247	19.98845525	19.14852064	18.35530289	18.13132277	19.24806986	18.84316101
77.mp3	26.43640043	24.92299106	22.01061858	24.31612414	21.29928976	24.81173528	25.5236374	24.24734407	23.10042793	21.71319888	22.80002258	22.39846343	21.30457277	21.38438531	25.1035506	25.78458699	23.42912709	23.76836564	23.18035821	22.2454405	26.52137096	25.60190781	24.2160911	23.33561354	25.88549664	22.99723794	20.58382841	22.82435318	20.0169851	21.10637626	22.3532797	22.06009273	25.51250131	21.43220771	22.9359784	23.00052265	22.82763265	24.07644657	22.88976866	21.66007975	21.20455608	20.48997571	24.9126027	21.39806448	18.97623078	22.84904596	20.69866173	20.8829815	19.43799308
78.mp3	25.53200956	24.04141842	25.65713952	27.32195008	28.43827378	26.9369999	19.06641361	29.34176189	21.45940851	23.72623865	23.46780207	21.82754702	17.90257083	21.36041516	27.90829931	27.0326125	23.27155406	27.1856516	22.65266144	22.57922571	19.56386116	22.43897901	22.76426868	25.55097886	27.37515709	22.46412567	24.96730511	22.18328131	22.43292882	25.73334686	28.83355604	23.32066058	25.85841769	20.58879368	20.87784407	24.09472011	20.92474898	22.24923823	22.139727	20.63273495	20.06000366	22.69963418	19.68900096	22.06834574	24.59770114	24.40517203	26.69127926	24.90272957	31.26222231
79.mp3	23.90814438	18.72265075	23.98885949	20.73709619	28.24950776	23.85550141	20.58952788	23.85581687	22.67201156	23.20978555	21.964882	23.1789302	24.47672864	25.10574047	22.84926295	24.01701546	23.41062902	19.96761281	24.61069127	20.26057854	21.40471154	19.2502486	26.2139705	21.09993793	21.27067625	20.96794615	26.84191686	24.36527581	24.25208044	24.61557048	27.29385032	20.18412877	26.53039237	18.10907687	23.95566204	18.53190537	21.50189775	21.00908217	22.58797029	21.81220704	24.51372968	18.82496099	21.73798211	22.58058376	21.28058127	23.04138035	22.31146075	20.65741117	22.65880432
80.mp3	20.62733905	19.0779809	19.70977194	18.15781657	20.53512035	19.02115506	22.73146622	20.22057854	16.63962888	21.57096915	21.20145539	18.88469397	23.18389347	18.42462384	21.69697442	21.04405129	19.7568068	22.03086333	20.04297133	20.82103097	18.05146228	18.97655809	20.22719889	18.24065641	19.73441323	20.87544751	17.90462038	20.663006	19.45621279	19.94438102	19.38276808	20.86312712	22.00803909	17.57323188	19.51168443	19.92397412	22.69073347	19.83183259	18.95445168	18.9129435	24.31357827	19.56626391	19.65274122	21.365482	19.62240176	21.18163814	22.03448633	17.58916226	19.78214559
81.mp3	22.75186483	24.56544512	24.59643168	22.51553985	24.2423046	23.42710526	23.29745032	22.0759841	23.25909029	22.87304578	21.2330127	24.83757928	20.94844868	19.86437282	19.26799697	23.00051687	19.70801427	18.75035159	22.07404267	20.23057381	22.16493701	22.82658805	22.45893189	20.46032558	21.27985534	20.01830105	24.23201808	22.17297304	23.26300392	20.83545608	22.8182769	20.84287818	21.10958057	21.24959829	18.35352055	20.55229708	19.48685657	17.23044672	24.13394868	23.19408493	21.36436856	19.53527595	22.21580394	20.93906719	22.05424911	21.4135698	20.78987446	20.25118529	21.63309236
82.mp3	24.86753457	25.52485633	26.17122912	23.23863079	23.94428686	22.91053585	24.60049129	21.41618698	30.33038403	28.27920973	27.38159519	26.67033688	24.9633332	23.03233667	24.86420923	24.20492371	23.08043219	26.57237085	22.82961	25.45983053	26.58175627	23.99913474	26.94841824	29.63170172	27.94195911	25.03980024	26.76432842	27.21887056	27.30275904	25.03920973	25.67743748	24.45173225	25.01441351	27.12131044	24.79640235	27.94048095	24.11261503	24.44696255	27.20496794	29.12028334	26.97567342	28.07253524	26.43153999	26.22968297	21.83951595	21.61263408	24.74918288	23.54058129	26.3904831
83.mp3	22.79975737	20.89320065	23.76873199	20.69523142	22.57531774	21.10131514	21.82621976	20.28587136	20.7085524	21.5978821	18.84468226	17.83112517	23.23585943	23.2592113	17.65251148	18.94563576	20.54680267	22.69397437	18.43614869	22.47087265	20.39455304	20.5957502	20.82447544	21.24499392	19.74122902	20.64307365	21.00246112	24.06258284	22.14649886	25.31806842	25.35213488	19.73525371	20.68744929	19.48541371	25.32486626	23.37322587	18.75148752	18.51466692	20.43353438	20.84857031	22.13609601	18.89072242	20.61080768	19.37495968	20.20752702	21.49735326	20.20675262	21.4872694	18.3313735
84.mp3	22.19743192	18.71355268	21.16541822	23.20301301	21.8838995	19.19828472	19.58318308	21.58855517	22.07255974	20.60595321	19.98072081	17.44677333	21.39608746	20.76415172	22.10173281	22.55233425	21.67902792	21.60579635	24.13814997	22.4537607	18.35815275	17.44595516	22.82977337	20.31805966	22.2550165	23.42247549	22.02808133	19.01582267	18.3498161	21.40652191	23.85641199	21.12774382	19.80340682	23.63223397	22.89044615	22.62170585	21.92148366	19.95021057	21.14841973	20.61381079	21.77572448	19.71682746	17.93856227	19.44010793	21.53529496	20.64479454	17.86543146	22.75702767	22.93755368
85.mp3	20.1927527	20.69845728	22.34498135	20.88606139	21.12861759	18.78795926	20.80528536	21.47943862	20.76445602	19.87200615	20.60131895	22.35894861	21.60131255	20.53869218	20.11399356	22.69750674	20.62406227	21.50366246	22.73213354	20.69798122	22.08301055	19.8363187	20.22629581	20.12445058	22.70486542	21.9539303	21.27280231	22.11045057	23.04517146	20.23998732	21.15704965	20.79898057	20.85978449	20.73107048	20.78635539	19.49801054	21.6927608	21.84540942	23.27459497	24.06320858	21.53576544	20.11472836	23.68562615	24.01824909	22.40476666	19.95393736	25.86364347	21.71117041	21.19291344
86.mp3	20.52703395	23.27067737	23.22599171	23.85065143	19.90182381	21.29078354	19.7728742	23.81707848	22.83236157	18.95235061	22.85675139	21.24550289	23.01651012	17.99563978	21.34227685	19.05320501	21.22585579	21.96199673	21.22444389	22.77496755	20.32333253	21.48204723	25.3850716	22.47755576	20.7914725	18.34316388	23.40994291	22.15272262	21.54286664	18.04518116	20.11940904	19.76236196	23.49425982	19.91806352	20.44394092	18.97082808	17.80226855	21.50336929	18.2060574	19.94067098	17.40092897	18.93508539	18.80693583	20.62591884	20.56519516	19.34214907	17.87501351	21.68587238	21.44598957
87.mp3	21.04565859	20.71545825	21.78198075	20.31176766	21.35720475	19.27533346	22.12628223	20.39295229	18.84978073	20.06093833	22.1587804	21.2809588	23.69131257	21.35832639	20.27517121	19.88742449	19.38689384	18.38954177	20.36542472	21.56004088	20.50677251	18.16590204	20.39816328	19.60917967	19.863179	20.76229269	19.25318416	19.19909247	22.48179206	21.5110422	21.06277311	19.9797473	20.50836454	23.5420604	17.86333564	20.07131393	22.15908098	20.7707046	21.98992868	19.36640401	22.91388761	20.14120354	20.69532794	21.32239406	21.12693323	19.99349907	21.23716441	19.82729248	18.82399804
88.mp3	26.2398393	23.71060686	18.79761073	21.53988108	20.79208203	20.2825473	22.93871917	21.70588257	20.79023833	22.20442286	22.21858697	23.09003414	23.04487884	21.96160891	18.73061602	18.83907299	19.33175066	18.95242256	21.76730116	20.69897931	22.1373975	19.7187873	20.79462373	18.0632879	19.83573078	18.99549493	17.69333129	21.68469285	18.49149534	22.21403074	20.14626709	19.76680145	21.16734682	20.06735152	20.50479426	20.98994406	21.16302165	21.99411952	18.74852213	19.18109887	19.62398182	19.67608279	21.8855415	19.952156	20.52843012	19.74208812	21.77384459	22.23880367	21.72941416
89.mp3	21.50895096	22.26855054	19.0747992	19.77756481	21.21870481	20.41202767	21.3658105	19.97989747	18.51252625	19.36894774	20.587819	21.15181396	23.00226286	20.08970706	19.46925733	20.86826506	19.56729652	18.70804012	18.91349983	19.26820311	23.10336436	20.36289896	21.92670134	21.74007109	19.92473473	20.68330756	18.5400789	22.06698697	19.57363453	22.46507162	20.2852988	18.95939327	20.87062049	19.92533499	19.00012431	20.17505527	21.22700508	20.20316189	20.21986552	22.7530673	19.6239356	19.55168562	22.41840495	21.24634839	21.35541803	22.22181032	19.53043279	22.79647611	22.46820112
90.mp3	24.29586007	22.27366002	20.87194612	23.72103584	21.88395147	21.39070395	23.74745924	22.25457145	21.74670961	25.4964966	25.82704584	24.47096163	22.62437284	26.14949332	24.28084769	23.88373244	21.18231894	23.77418418	20.20981451	21.15828759	24.60390069	23.63078755	25.84901269	24.72115452	22.61844884	22.75509372	20.91612309	23.22580734	23.34132687	24.36242309	20.99815645	23.26689108	21.13402852	21.78085877	24.80851182	24.48980862	21.42619502	23.98318122	24.47634028	25.84623684	24.82713691	26.26343336	25.4882993	23.84338916	22.22484833	20.64080973	22.67529603	27.26979467	24.29249124
91.mp3	20.7659607	19.47546618	20.28816166	18.75421487	17.71277793	21.956449	17.51260441	21.64762199	21.39696108	18.20434468	19.19398402	18.71699121	20.17130028	22.26928122	20.11816433	22.0632161	20.44309851	20.13517943	18.30415005	23.16157479	20.3420083	19.10632429	20.85372703	18.47891949	21.12330343	21.19575506	18.71000757	21.34066035	20.94828475	21.33017721	20.38838113	23.46032434	22.64403742	20.13860132	21.28583932	19.95628023	18.80095428	20.61386907	19.89553512	23.80113662	22.49432947	20.2544504	20.01993924	23.11602966	18.60113305	20.37069516	22.33993922	23.92187374	20.35778873
92.mp3	20.53812544	21.07811246	20.47478347	20.84600655	22.60311448	19.41013995	20.72836268	21.37647363	22.88521632	20.83694115	23.56274598	19.9556925	19.85171645	21.16667088	18.81274424	20.8575758	20.57814865	18.36916165	19.93580746	19.77765264	20.91069392	20.02083563	19.19312097	18.428765	20.12238465	20.14589045	20.74087043	21.76227598	19.84329474	20.98251559	20.25920152	21.04898722	19.81715806	20.79780957	21.48533176	22.42961842	21.09752717	19.54402214	19.16739785	19.85551223	20.65701236	19.92830608	21.16987503	19.34081991	20.29323555	21.38856206	22.22559136	20.31754639	21.94785655
93.mp3	21.77007426	20.54328689	20.76460491	21.49441558	21.92178595	23.42962874	22.54373349	21.53425796	21.80951433	25.10455913	20.59101202	22.60061194	21.48563877	21.11018602	20.55123053	23.13583603	20.59310322	21.4938043	23.6620575	21.72677235	22.85543763	24.29875955	23.88936746	21.19746853	20.36626647	22.96315748	20.90010534	20.60327819	21.16424489	19.26028481	19.98575028	19.28423376	20.55576622	21.49559265	22.5876253	21.0206267	25.19930544	23.69568458	23.85156467	21.99183434	24.46522206	20.27283535	22.23595849	19.13463034	21.51051493	20.27760718	23.85353726	21.42437344	21.11834384
95.mp3	23.5379406	28.64228168	18.28141596	28.29471231	26.3212862	25.59434479	20.58380261	25.10775901	24.59320046	25.95523276	25.33979279	24.54975537	23.76853766	24.74099374	26.52330621	24.91659152	24.2092061	23.51230445	28.4580082	23.98040345	28.28510812	23.83292165	22.65116846	23.37554002	26.92862787	22.2909343	22.58306953	21.71709621	24.83290741	22.04607032	23.19113047	24.55195294	24.19285691	25.25710055	23.1682155	23.40250577	25.4882563	27.91472289	24.43303649	27.98993365	21.55160001	25.03843946	20.9675938	26.08839763	21.79340508	27.59001535	23.33706996	24.67219139	26.70693093
96.mp3	23.69416868	18.83677422	21.79709839	21.84981587	24.27717129	24.32066836	26.98741728	23.7973293	26.12157659	23.90990007	20.93404668	22.72493189	20.03775366	24.65926673	17.73354543	22.25089613	17.84975545	24.32281276	20.17443727	23.49981092	21.82438638	22.21577319	19.35119853	20.73176623	22.10497758	19.97941205	19.8855402	21.40986073	21.48943465	18.15035481	25.5827314	21.03313129	21.65822749	21.10470387	21.50386861	23.12656566	19.07656718	21.07952574	20.58244963	21.16702318	17.76994817	23.93009478	22.41210527	22.97557901	19.95873457	22.85105775	23.94500368	19.36529552	21.91758534
98.mp3	20.03276892	19.98285929	20.71987258	21.41170762	21.72414251	20.37013182	20.74963578	22.97677146	23.04050549	22.14113259	20.63140863	21.70243299	23.56743519	22.36646579	22.4717693	18.93214532	19.35259944	19.91598314	20.97541666	22.39046942	19.80752153	20.23399312	23.41285031	19.38514474	20.20259733	21.20201977	18.57261305	22.18092625	20.48948811	21.96627492	20.72356146	20.91876982	23.51632735	21.93728908	19.54650654	20.79692656	20.15867542	19.51880764	19.83382519	18.90719889	21.68658745	23.40010003	19.24588997	19.79428821	20.99451298	23.20017796	23.85380723	21.30006105	25.25106291
99.mp3	21.85471903	21.46037808	21.53859623	20.78127246	20.75160535	21.18736097	21.97902232	22.83870692	21.92885417	22.21041592	22.56770716	20.41846978	21.38886867	21.95606694	22.6865261	20.52677205	22.95466563	20.99096727	18.67677669	23.84011294	21.68616108	19.31834441	23.77324285	22.25333287	22.80657971	20.67791846	21.72423741	22.73959006	24.7842503	22.15859645	20.55952469	23.14990478	21.93982383	20.32607161	21.9289504	24.80271923	19.57201897	22.58395484	22.00101078	19.98557444	20.45541026	17.97471375	22.49127865	21.04310084	19.33149168	19.99464692	19.58521125	19.21791177	20.70402389
101.mp3	27.04349083	26.54123179	22.76098339	24.836222	24.14777417	22.89773256	24.68129984	25.16447774	23.882972	27.72274413	24.83917383	24.99377022	24.45935544	26.57416565	26.51023573	27.79461358	23.03037108	25.29582795	25.78489392	25.97569302	25.40906553	24.87904001	23.95354471	24.88334703	25.96497034	26.27020587	28.64418419	27.21454922	29.05879871	23.5315947	31.20452474	25.62090368	24.53870427	25.48161112	30.39961052	22.95114916	21.80481249	24.32436409	28.13150399	29.9801261	21.42133201	31.18350575	24.60908191	24.49455955	27.57268953	19.92922806	25.13426968	26.10051683	27.12593212
102.mp3	21.16597775	24.66410997	20.23474325	22.68871327	23.01390766	23.85261734	22.63684925	26.45585943	22.67285957	21.0703106	22.2817502	17.85184922	20.5712565	21.81218028	20.15763613	20.6728417	19.96428652	22.11665664	23.87381669	21.26481227	20.56803501	23.85012464	21.32224833	22.36773367	19.5377828	19.15843017	18.54009549	21.50289765	20.30634823	20.47010178	22.32521947	20.5094007	19.11863009	21.15740101	22.19027796	20.44667714	20.625166	20.84925122	21.43465051	20.55754585	19.22878846	19.31096654	19.22848062	20.48314173	20.29988285	18.1963928	19.65803033	19.57805613	19.01574199
103.mp3	20.13877332	20.96522336	18.63564179	21.61512028	19.08303615	19.5379155	20.13614505	20.63106345	19.9575055	19.33210717	19.32613752	20.56517685	19.46520331	19.8997135	19.04894143	20.53110362	19.73237373	18.33861694	18.2621665	19.7978508	19.08984706	19.14679683	20.23587062	18.27518936	21.06360487	21.32726184	20.19170742	20.95431986	22.22892328	21.54227659	19.30703946	18.77144276	18.97045138	18.31262152	18.33800628	18.21192829	22.01891423	19.58454496	19.84292781	18.49835931	22.39519316	20.66609133	19.62129922	18.07818435	17.98746393	20.16921452	18.79524452	17.66369495	19.28349888
104.mp3	20.52793	20.21577693	19.79221444	22.46610239	21.92200458	20.83845651	22.44324538	21.52190781	20.52340282	21.62586601	20.45373166	19.38419828	19.09091826	21.40730338	22.41627611	22.6435908	23.63414867	20.34813579	23.33382723	20.00087741	21.87360996	20.86262113	21.61173134	21.75040672	21.62226757	23.41717896	19.69633582	22.69045669	23.10385558	20.05309447	23.23942094	21.37945804	21.5830715	22.25337869	23.90673325	22.24425775	20.6272651	22.4720929	22.48136928	23.17484427	19.58375072	19.86718396	21.78511171	22.67254427	21.44573968	23.87033357	23.07653211	21.13457069	22.18192038
105.mp3	21.81899974	20.79879033	19.42739058	18.21704577	21.1076642	22.56728502	17.8012243	21.03683133	19.49362504	21.61483293	21.30796708	21.90493704	19.80205877	16.45199217	21.44635667	28.05032806	23.19447916	20.67228434	18.24453161	22.51333621	21.49695635	20.67856636	22.43838027	17.83489671	24.05021397	24.55987839	21.69596148	25.4493496	20.93668473	23.39274206	19.47231441	22.25733562	19.76165345	16.56746047	23.12273404	18.79153069	22.73512112	20.94219721	20.75253048	21.68387008	21.00272772	21.43958221	21.5139237	17.48239643	20.56850722	22.10309822	22.64211024	20.77338623	21.30142916
106.mp3	24.57213606	28.35228985	20.85127478	26.37145071	27.08734103	24.30884513	24.61452997	20.87444918	22.24883181	26.23198907	26.70676171	25.14951143	26.30579576	24.39366047	30.97291108	24.7966453	30.19941244	24.8790662	27.14408353	25.79201081	24.17496397	26.11048348	26.34632692	27.11927638	26.73757421	25.47911872	26.79375404	23.63169511	24.32033131	25.9397163	22.74004803	25.26730739	22.84666275	22.55597761	20.77640462	21.3122441	23.10109652	28.58749957	26.13817369	27.54580211	27.31322043	21.62804954	26.84300197	27.5305885	28.68332369	21.64065483	25.57633224	24.72596028	26.18762923
107.mp3	21.03805586	19.76544334	20.84543167	24.32068615	20.37390693	19.01417535	22.93393502	21.97666873	20.66578801	21.37605719	20.46479545	20.25147255	22.90381279	22.58900055	21.26586392	23.09037314	21.20771796	21.02253653	19.89082646	23.52317634	18.93285528	21.72920968	21.81244815	19.43362088	21.94982826	21.67262449	19.61035293	23.91767361	21.40903595	18.57393252	20.08152379	21.98136924	18.09026978	18.95978288	22.41170849	23.65714922	22.71875719	22.24628146	21.07340671	23.71541742	24.38506556	21.3643973	21.94400275	21.21463363	19.47168391	19.02371856	21.97906836	24.80553469	19.71409463
108.mp3	22.41311107	20.25891736	23.28040936	25.63100119	24.49588233	25.30406214	22.60427755	27.65019196	23.8755638	21.89184984	22.90434559	24.3314276	24.53063527	23.01418373	26.45809656	26.61992785	25.90424941	28.23370458	23.21449434	22.59019052	23.49885284	25.10454297	25.56921433	25.46940458	25.90450832	23.64932175	24.2290138	23.91957858	26.55435715	23.84680867	25.85992942	26.56345049	22.41214629	22.92789917	23.27181	20.93928296	22.27279244	21.3980478	22.7754981	20.55313192	19.94722319	19.98492401	20.23840384	20.25385383	20.22853809	21.27310276	21.41671092	20.98587428	21.5228467
109.mp3	24.25011581	24.44152431	22.9759221	23.39484867	25.05499138	21.46864277	24.74173345	21.52394782	20.0033993	18.31808717	22.64609457	22.09067727	25.62519757	22.33832059	25.74042746	24.05180593	21.99041384	21.60123681	24.05744313	26.83615623	28.15702582	26.12781664	25.79204311	20.05758709	21.92118506	26.26887294	22.80714242	19.05718542	21.16538381	22.91154454	24.40622987	25.79639708	25.51728527	27.15604664	26.63273418	21.36787085	23.84915322	22.47246375	25.98864082	28.55845318	24.38305049	27.96224203	27.20265204	27.82455167	23.07989871	25.97855611	25.36799099	27.02910467	27.01157437
110.mp3	19.68140963	19.079979	18.99222996	18.86571432	21.42949473	21.5534798	21.99472377	23.24784372	21.11209608	19.91190017	22.14264006	20.72423317	19.69357837	22.30534802	19.86571372	22.09093349	21.38200599	17.73576968	19.74417552	17.75815235	23.57319438	22.31819622	20.77916811	18.25213532	21.22025584	19.97628335	22.9341943	21.75280552	19.5499112	19.37822763	21.02602345	21.70974493	19.01591977	20.6576179	20.74538954	20.46973914	19.42727727	20.23033774	18.48757559	18.638417	19.95843922	20.79975072	20.6615176	19.77107911	23.28845688	19.48123818	21.31352813	19.66948727	22.76802742
111.mp3	21.80771753	22.95051757	22.79804147	22.01655936	21.23088261	23.37857755	20.78218791	21.99085625	21.31491706	21.35451937	20.9615176	22.01291798	18.55916788	20.98145426	21.85509166	20.10729527	19.35118617	20.43960615	22.25452337	21.47386212	20.90453772	22.67299194	22.09823905	22.46487767	24.11932783	19.35907369	23.52305552	21.8590001	21.70249447	21.90080953	22.10400621	21.60619992	21.66664853	21.83124219	22.23537066	22.56919526	24.46846698	20.65245769	22.16561995	21.68542885	21.38098906	19.26042669	24.33073046	21.08787391	20.82023125	22.2579428	24.09660518	22.59098739	21.86962992
112.mp3	20.70101168	20.18156177	21.7711336	23.99610227	26.57078622	21.69226823	23.47786444	21.04620994	23.13984534	22.67074811	20.94879946	22.00169514	18.60308858	23.49322786	20.38506871	22.49608998	19.8048432	18.79040476	19.691055	22.49532038	21.44556825	22.72714196	20.29099075	21.59675667	21.79595327	21.47338521	21.66342584	23.10558003	19.76244761	18.77016876	19.94416007	19.24951304	19.49643498	25.68358307	22.32827308	21.10326839	20.93524988	22.96432954	23.79677604	22.75176923	21.09825547	22.1974407	22.05190111	25.11694675	23.19011721	20.38507503	23.43837415	20.4867286	19.4898217
113.mp3	21.76777517	20.64216653	20.09082732	21.9112554	21.02173531	19.77815461	19.25308797	18.21297049	20.68839004	19.39789634	19.14439248	20.67117226	17.69643328	20.49774464	19.18110615	20.50355541	22.22640627	20.2315255	20.2725316	21.42342068	19.39198698	18.66051391	19.0977107	21.23348608	18.30657153	20.80162681	19.92344533	18.95011839	20.24810995	18.89732699	19.34186146	21.5772732	19.77107704	19.71086392	19.8547263	18.70597329	20.56821736	20.48850842	19.58971022	19.16245566	21.86617481	19.67777599	22.83881989	19.49510656	19.82584423	20.77712122	21.68656557	19.10628032	19.25397596
114.mp3	26.9753555	21.99351337	26.57736511	21.80196819	24.0260608	24.027782	23.84505586	23.50598898	22.77926474	24.05094474	20.19213074	23.80174609	23.46620225	21.67107706	24.48636279	22.8057432	21.7818048	21.15422351	21.05847165	24.81976234	24.24485439	23.47340765	26.52395854	21.60977925	20.15576795	22.44371985	24.54598418	24.65404803	25.94356635	26.86588029	20.9785533	23.0111309	22.6402388	27.57408821	24.19203791	24.18605923	19.42884377	20.92150169	20.19618126	23.2961369	24.41261473	22.64636221	25.70114603	22.82892406	26.99734672	22.30443048	22.01096351	19.89244389	25.83525785
115.mp3	23.02759425	19.62513806	21.6381588	20.52452862	21.28756808	17.19819326	19.03176618	21.8375759	18.80738489	20.46453004	21.51148025	21.32418315	23.78047434	21.8298254	19.46964086	19.48708276	20.61818636	19.09317018	18.49459031	20.27018717	20.3650415	21.20087948	20.35550439	20.78502015	20.02570281	20.65820774	21.32556556	22.13662387	20.95194514	19.41774062	18.79284922	20.86346358	20.21990056	23.44118686	21.63341705	20.32816174	21.46808554	20.80108541	20.74582613	20.71736913	22.44053015	21.57702261	17.0687355	20.90184862	20.81715623	22.95251314	23.70668815	25.89733024	25.27131603
116.mp3	25.07625305	19.25848809	23.73954509	22.16979342	19.65912694	20.77301149	24.34696932	21.23502634	21.85061482	21.14426309	21.34524481	20.7980183	22.45934398	19.45883419	20.5747575	22.6855372	24.76042666	18.35899064	24.98045117	22.87280602	18.09384892	20.68148141	20.48502053	19.5414139	22.30491094	23.35379991	22.68196401	25.14035897	22.64298846	21.74765091	22.7506083	19.84869657	20.3322429	22.75736979	22.30388657	20.81917261	20.82470413	20.27974468	22.11456458	19.98037906	23.90351061	20.75933436	21.78589888	20.81070213	20.48789729	22.38823158	23.29433912	22.87839417	22.33771898
117.mp3	21.82375019	23.73398324	23.29613249	22.59864997	22.51739439	24.56621755	24.63278286	22.0957154	20.49170119	22.56150262	21.98047312	21.09077334	22.91674478	23.74546396	21.85553202	22.94474453	22.30449353	25.4684362	21.20482453	21.03433171	21.3476451	26.07285746	26.05197766	18.65989489	29.80676406	27.45941812	24.93220433	22.03917064	20.73843954	20.08061078	18.45829949	27.71000558	26.05147613	29.16186841	28.57886851	25.15643113	27.90332788	23.1945939	19.64501617	22.22362844	22.42241825	19.93605786	19.87159703	23.01389434	24.91268289	27.06434522	26.46482717	26.1361711	26.44407717
118.mp3	25.69580611	20.10199717	19.82603882	22.71255994	24.20885304	18.35811919	21.67136713	19.29124418	20.81568114	22.41304081	19.91800435	17.92694508	22.03206314	23.94024838	21.75118534	22.35115089	18.07933266	21.85014612	25.62284033	24.40481686	25.63371631	22.71425765	21.09366342	19.24451106	17.87453221	20.58045495	20.13811303	23.05104137	23.53011362	23.5029541	21.1144092	20.47527108	18.72633587	25.84687237	19.15322222	19.43497211	20.00706976	17.71827717	22.16464704	22.69726946	22.947412	17.00350899	19.53254154	23.86397209	20.83698849	19.3076551	17.92824238	21.39478177	20.84984346
119.mp3	22.67609427	26.91911949	20.79259444	22.85140679	22.66319446	22.14559622	21.89058574	22.83421265	23.60109429	25.17355253	24.1043429	24.36306052	22.76798882	21.00525063	25.74631145	26.83851287	25.78970777	22.10981664	24.47010054	20.73757772	23.4344156	22.97571767	22.0612835	20.91023502	23.16426901	23.5400693	22.32535152	25.60683789	21.38875088	20.86016508	23.93165727	21.16944735	21.97219706	23.3153465	22.31264328	23.53489018	22.90874216	21.64396134	24.09445732	24.13550754	20.90236067	24.91337799	24.26231863	25.91416318	21.85439177	20.42235718	21.64030156	21.7594107	22.13629592
120.mp3	28.70621945	23.73683308	26.85096299	25.07758512	23.03922279	22.33505112	30.83193844	24.96714782	28.9065394	28.35433019	27.70054522	23.555631	27.0554262	26.80949244	25.87825145	19.62461255	27.60605456	27.10752296	28.47409998	22.95892712	23.432365	23.24422333	26.4463648	25.84477472	25.52495327	23.11466367	25.00256574	24.15006751	25.12960191	24.51699427	25.26047815	24.12719937	23.98124888	26.47461254	25.5692055	23.91639578	25.72327915	22.84323399	28.58101202	26.65207819	27.78551496	24.62493584	25.3628178	23.92367187	29.23958394	24.10067507	23.55518193	24.53654883	21.87335131
121.mp3	24.25527379	20.92773094	23.71104649	25.21963569	21.89875633	27.25596522	26.66645681	26.70949222	31.80945879	22.92200978	25.88227725	25.25558406	26.84726926	29.21751207	27.95865523	23.38503341	28.02698307	23.00702085	29.20842092	25.58468707	20.18757071	26.89658106	30.36007113	22.95668281	26.17027541	21.24917313	22.68683636	26.29065249	29.96393472	28.77476328	21.46440527	26.59276943	25.01105036	23.42897825	22.36819441	24.22465898	25.83692055	28.27658972	29.41904707	29.77438059	29.08217911	21.87505524	26.46791879	29.78129561	24.63753124	29.25727028	22.68294312	21.3174601	22.974952
122.mp3	22.31713749	22.55386701	25.12681091	22.78400598	25.01018215	21.17363729	22.14536375	20.41892403	19.12728311	18.62154793	20.29667861	20.24990951	23.10842553	22.81876154	22.93878385	20.08224677	20.55499049	21.3119497	22.28420092	23.74569432	25.52382342	19.98362323	23.2359298	21.92991459	21.79891676	24.56993665	21.6358149	20.13155819	21.32939575	20.79528673	23.92818053	21.10469681	21.03819933	21.74316922	25.23065991	20.97622056	23.14055909	20.50465461	20.5879138	21.80387412	21.70588848	23.11896662	22.38315308	24.18320473	21.75707285	24.05210461	24.42517375	21.18051136	20.47119661
123.mp3	20.35821166	17.08831828	24.81273574	23.63837243	21.88683338	19.06118364	21.11426462	18.23732346	19.17971581	23.43746568	23.56192324	21.90918339	20.47662334	22.15786722	22.45663291	20.46350207	23.96652339	22.561309	20.68477739	24.58217677	17.28483218	23.75610243	23.8881725	23.55946073	19.99406082	22.21320677	21.27801291	22.33853271	21.96330437	25.36129563	26.17032306	22.53013864	23.5265126	22.1802588	22.98351732	20.31046743	19.63761841	22.47213802	22.37893593	20.87742372	23.68857344	20.176197	23.49832063	22.63770987	21.43181976	22.05444063	20.18528269	20.15682491	22.91170126
124.mp3	23.13664389	23.40186792	22.26036348	24.72479783	23.21590866	21.66334345	23.23499044	23.74276331	25.34168163	23.88033886	23.57234734	21.24214237	19.49791504	21.95469683	20.85258141	20.96553194	25.49333629	21.00419373	21.6334396	23.80308379	22.59764218	21.26568322	22.75996538	20.66574289	22.90202865	24.23292423	26.27958099	23.53380678	21.95395764	22.59374223	21.13896695	22.10302104	24.98497982	22.51063667	22.23539969	26.06584374	23.29254449	23.47528231	22.70969181	24.13439877	20.97407691	23.92078258	25.47595555	23.00982546	21.35023649	22.6923802	21.49346545	24.1561952	22.56713901
125.mp3	22.63317245	26.3637096	22.95558539	20.08623654	23.654153	21.57934592	21.01093438	21.48774274	22.25382811	19.42342245	21.19900597	21.36550315	26.08183436	24.71772364	23.33298156	18.32757298	20.41613855	24.54223396	25.97762159	22.09476561	21.87943056	23.24825367	22.4770928	26.85795231	24.0172272	19.26233009	22.33911095	23.56561024	23.05832907	22.82247062	20.43603034	28.10792719	21.82040153	25.5163661	19.47355252	20.42290566	24.98342018	21.06872494	25.46673965	22.22977506	23.38291119	19.92103118	20.34270438	18.5199831	24.12094753	23.58357155	22.18894554	21.79322136	22.55105138
126.mp3	23.67897664	24.38779112	24.89035419	23.07326777	24.13120059	22.21021459	24.62006863	23.7018321	22.43698726	25.55557044	24.18163262	24.46299101	24.02838779	23.6008555	25.3189801	23.5324496	23.90522439	24.29668442	25.59249811	25.38509027	23.47724627	24.63576622	25.39865782	25.72113931	23.04693031	23.36116145	23.44717753	23.55496603	22.24614719	23.9848451	23.20610558	22.80288232	24.6634997	23.87486004	24.91628768	24.03977487	24.44403184	24.57651258	25.13353542	24.7846414	24.24190705	24.88978014	21.91378374	23.26734498	24.28883538	22.68602836	25.26195578	24.63843289	22.14253698
127.mp3	27.30540142	26.93008057	27.1673343	26.70798141	21.41343995	25.20954785	26.02303349	25.19865613	27.41089201	24.24335305	27.32811741	26.6139073	23.22322052	27.86761281	26.22609775	22.06183231	26.92287273	22.66541426	23.52640637	23.45318663	26.08346495	25.01951406	22.06499343	27.0700503	25.30508066	25.53968474	23.3894233	26.80086205	27.08176572	22.27756775	24.35228848	24.41596314	24.56146176	24.35498839	25.33633256	25.92978403	28.4376367	26.94612983	23.59397081	20.6672848	23.40175815	25.44723586	22.86146645	24.8585251	27.23981649	20.44055015	29.75427341	21.64849986	24.04932822
128.mp3	20.72117143	22.83356451	23.38697189	19.87693017	21.21079897	20.33325917	23.54100067	19.67703607	22.72709538	21.6214279	24.29580533	20.26017712	22.3333533	19.40943579	23.94296284	22.49613927	22.03452265	21.21325242	24.838106	19.272162	22.36615765	19.64544359	20.58963453	18.56117085	19.98528609	23.35202218	17.80554795	21.08551591	20.5301749	19.35871819	20.17276433	25.32218852	24.69200542	22.5417741	24.67450107	27.33036352	21.66896183	17.97948476	24.34476373	20.51719647	23.49860895	24.18232569	24.70899389	24.39510015	23.61653974	22.3623325	26.58655449	25.55679036	21.12563851
129.mp3	22.38634829	23.91011188	24.65099964	22.43047275	24.08685268	19.30606715	22.54707762	19.68337785	24.06474171	18.70347395	20.53314799	23.30318975	19.71388928	21.77592587	24.11699217	24.54239486	22.50147726	22.21187309	20.15990528	23.74221927	24.59749522	22.66284388	20.59244023	21.9523826	22.76966524	19.86397392	21.11007904	22.2349216	21.87726841	18.3371375	24.34812749	24.77319229	21.84589719	22.15834488	24.29680306	20.44879615	21.13528436	24.66528012	20.99981914	22.89835858	21.81053471	22.00143938	23.06940114	21.29146833	26.820629	22.3152832	24.40406724	23.51587563	21.59404288
130.mp3	24.44039028	23.06972892	19.82462649	18.21512501	17.11236328	16.12654073	23.31286808	22.30843647	27.31323491	27.86172189	19.52740535	25.62223271	24.20146106	25.22161952	25.35890114	20.8657115	17.71835507	18.61695486	17.24999107	16.26852457	15.32522106	25.70527276	23.01508008	22.97147628	24.10037977	24.00619855	24.70455952	23.48882218	22.99196487	23.22272835	26.80907889	22.24639476	21.26241138	14.79542298	16.73307061	17.88750549	30.02440334	20.58937272	25.22203292	18.20092623	20.65271507	26.72352409	24.45560037	21.3880171	25.40747365	26.73646216	20.1395964	17.34719343	17.44925988
131.mp3	20.43750665	18.66439835	21.94287581	16.84767863	17.61434293	20.74563481	21.49325223	20.11137383	21.0644691	21.51029709	21.79412513	24.12717085	20.93164067	19.75805965	19.43764519	23.23243969	22.62107279	22.56232409	21.49360738	21.2763421	22.14935257	20.58032642	19.70435899	19.52110887	19.95548721	19.44072211	19.90788868	21.9210947	21.31222123	19.37129455	20.84202585	18.75902599	20.58555043	20.53500535	17.96604706	20.18367687	19.91641976	21.87856523	22.49522863	21.26914853	22.06689548	22.32874614	19.45042673	16.97380656	18.41138526	18.15150676	17.45771656	21.97500229	18.91566371
133.mp3	20.73402895	21.10266366	19.39897247	19.35325049	18.21036411	19.74177625	20.96739859	20.49425389	20.18073937	19.80610402	18.33959136	19.58644239	19.66901697	17.44063142	19.15764822	20.90769325	17.15459788	18.68846895	19.10234251	18.60975008	20.27353571	18.1953655	18.20797239	19.4371045	18.3271415	19.14555126	18.8956489	18.51962824	19.11872073	19.66502022	19.39436432	18.53239098	16.74775929	18.6678931	17.62669714	20.30962495	18.56904753	20.1824198	19.49884345	20.06781469	21.73214649	20.81668888	18.85993294	18.31408518	18.9448678	19.26514998	18.83497092	22.11279825	20.83688182
134.mp3	21.38049688	22.92956657	22.87916761	23.14066077	22.68509661	27.87847991	22.57425791	20.18918194	22.00582582	25.61739621	26.25640939	23.98096497	23.54442077	23.57307472	24.05278594	23.45901266	21.47167442	24.45199016	26.91996459	23.88403397	26.73805685	26.75087334	22.33432633	27.53374474	28.10519728	22.25586602	22.430874	19.85873034	31.10378461	22.4387294	21.19412428	23.52134678	20.43479534	28.9153685	20.85057861	22.59149925	22.91383895	17.06956659	27.15386127	23.3097766	21.94354284	19.24417068	21.58391249	20.62157199	22.31714031	20.12900716	21.83094565	20.49031637	21.72132846
135.mp3	21.39536059	21.66898791	30.05076236	31.06840715	26.67508827	30.03711011	27.37837072	27.82369756	26.35781751	30.19053081	28.14480069	25.53651372	31.84922295	29.63736931	22.44386402	28.08302942	24.96362529	25.80155949	28.12473905	27.55127752	26.19762939	24.60906116	26.38623829	25.34129047	21.20845806	26.56546118	25.78024287	24.4389184	23.61861448	23.47802384	26.51439228	21.82727719	23.95788038	24.11095845	22.74105135	21.02469387	21.42463898	23.15740737	21.73719907	24.76969082	28.61122078	31.42596611	30.09353789	26.03825606	24.0257715	28.97779618	29.25618047	27.52445701	24.45364638
136.mp3	21.70822128	21.79844369	19.29962938	21.34684487	21.24240248	20.56698381	22.06835395	21.49313584	20.24126839	21.83551539	20.55363266	19.61982494	20.77777475	18.02706916	21.40264214	23.38011899	20.28024606	21.42101736	20.03634881	21.59912745	23.42964326	24.05480481	24.42452107	23.02737972	23.94450927	23.74869509	24.28812677	21.78219859	22.65733852	25.23788578	21.7139799	25.06106125	23.23350175	18.87435093	22.61113236	19.73978384	21.90835114	20.35926366	21.6194449	22.2367613	21.08892839	21.15727894	25.04917164	26.85218738	22.77894624	24.30580009	20.09353197	20.18571181	22.73467654
137.mp3	21.36396426	26.32898378	25.5008863	26.50844233	26.56705819	27.51983286	26.20478357	26.18518378	24.44891422	23.4103911	22.49497052	24.34109758	26.4016317	21.02603923	27.10438213	20.34260893	27.58532214	18.19124318	25.42768826	27.1730137	22.60714643	26.85716615	24.36255192	28.86979465	23.77289219	24.87487609	27.60012357	26.91764027	22.98331962	27.19959649	27.91773287	24.4347021	24.35405875	24.79399307	26.57856142	27.35655029	21.77042989	22.46459861	23.98004794	26.39605027	28.59872625	26.11161152	26.22033573	24.14359527	27.30273698	27.47782721	28.37033375	25.91835157	24.63800102
138.mp3	21.83741922	23.89684171	24.30716413	22.93021142	23.35211232	22.90063593	20.89228588	22.99334206	21.80378271	23.13498989	22.47848076	24.3881295	27.05746013	28.02963825	26.76086362	23.85384086	25.10269381	24.22074621	20.87279623	23.27492704	23.24853048	26.3366646	23.79205455	22.57285763	23.88607596	18.9376216	19.25577772	19.07152748	21.22134849	21.62635015	20.95308469	20.96818259	21.8183367	22.67909389	20.05660305	21.38862144	19.50891222	20.11738012	20.00375131	20.77818338	21.63813186	20.38233974	18.89073065	18.70886621	20.65243264	21.49928631	19.00996591	20.93649039	18.83299354
140.mp3	21.6995168	22.44161254	20.51141683	17.81107978	25.51918444	23.42078339	18.45636264	21.98726889	21.08776754	19.80488111	20.86154956	22.6184355	18.98951157	20.51018398	20.38873507	19.40130773	21.65487412	24.71777589	20.36761829	22.23996706	20.07323819	18.85466783	20.86243623	22.28020383	18.63185608	19.80586839	21.99653489	19.17332986	24.69358202	21.25323589	18.61658364	20.9478164	22.55839791	20.45222504	25.53935896	21.6249645	20.17983839	22.1810239	19.64028678	17.27435281	21.5453433	23.42007106	20.80387197	21.74608441	22.93849293	22.03260297	22.17956319	20.50039173	18.96525069
142.mp3	23.40033532	28.36459622	23.57100095	25.05280885	27.83167604	20.40954002	26.12557841	23.73299799	23.77300949	23.68755747	19.84171341	25.01575773	24.170406	25.44033473	22.34024767	24.68574505	22.29550251	23.8321876	27.3762564	24.3919154	24.7322049	23.31934674	26.4579996	22.94271667	19.42350406	19.60244057	23.10665015	25.2367577	24.29944829	19.57593686	24.7456779	20.94238067	21.16039831	21.72965505	24.51353106	24.3162887	23.93084636	22.71968945	24.17320047	23.96446138	25.04378062	22.05702596	26.68659777	23.40833947	23.0815606	23.00121656	22.33770816	20.80244369	21.78511316
143.mp3	26.06622617	23.79020916	23.55397697	25.03031016	24.42455115	26.00506731	25.58818504	23.55905406	27.16279867	25.28684993	24.27076176	23.56485661	26.30253461	21.54993451	23.45598536	25.51354536	24.62696368	26.41524203	24.32257091	25.23685539	24.50764927	25.96537101	25.55623762	18.70397619	24.91916764	25.27257531	21.59512784	25.32362929	25.45909718	24.25573518	23.64966466	23.471552	23.97377504	26.30184625	25.9870766	27.04050075	24.88966545	25.15543488	24.49313481	20.54307366	28.1036611	27.9240322	24.72681552	24.70359171	24.1917825	23.47393266	27.30217939	28.1132331	25.99996797
144.mp3	26.89406749	30.99934258	26.06984461	26.75905895	27.23827366	28.1519005	28.49062482	25.93271124	25.40626943	26.14773706	23.97128479	25.97462816	24.22058889	26.79636653	26.29743895	26.71760448	26.84355287	25.59171748	25.82602597	27.29006635	27.57815295	28.63620542	29.38409096	28.09276408	26.74152641	28.03187309	25.64442441	25.19709115	24.06659565	27.12538128	26.03962676	27.44869228	26.60366729	26.38518929	25.02744418	24.2782948	25.93980326	25.71042021	25.45487512	25.12167466	26.56996828	27.04392273	26.50322963	24.33076161	23.59394731	29.17111	24.06376518	27.74611853	29.55408666
145.mp3	27.04038875	26.46833064	27.07061616	23.8281312	22.39876191	24.13507834	23.81040535	24.35625444	24.45711887	23.08098473	24.05889487	23.94848019	25.0127254	22.50562994	25.12198923	24.61777737	24.09024892	24.46843738	23.5086553	24.33644777	24.5792537	23.75560196	25.25236181	23.62398328	26.47719677	28.44993473	27.85313719	25.73303795	27.42990639	26.53005818	28.12760103	27.43207843	28.41710387	25.45445318	23.72219204	28.09018116	27.72052464	28.74701913	29.12900617	24.78611562	27.40461442	29.46744097	29.26413407	29.95948082	27.52067776	23.52844682	28.13683062	28.54748793	33.27565943
146.mp3	24.55275974	26.38322488	26.23845346	24.68953661	28.10928862	24.65414345	23.15733343	24.93170501	22.4693387	23.06212139	24.84666998	23.76107232	23.15581634	25.43279169	27.27480078	23.52948583	25.13316349	25.97326089	26.58641689	23.83797823	23.5896806	23.95656763	25.93009028	24.069681	23.33022806	25.49301589	26.35054465	24.78598736	26.78110803	27.33572023	26.80185571	27.16111859	25.77812648	24.87927166	25.60434535	24.98339829	25.19917333	25.1790031	26.1065842	26.00531119	25.86230345	26.36720054	23.72312135	27.22959185	23.69615337	22.8077242	23.69464083	25.19350438	23.18856757
148.mp3	22.67337657	26.12348692	25.30990165	27.1209832	26.68603486	25.42692121	27.90422881	28.89114813	24.83798481	28.01251128	25.30444731	25.55449438	27.42004444	26.51655051	27.10636679	27.49076502	26.26432401	26.70466406	25.74306461	27.45326885	23.88788998	22.77029759	25.31036355	25.10739415	23.63266212	25.01056894	24.82353149	26.02645609	23.18168616	26.25151782	24.12315274	24.16940538	23.72532071	25.39007391	26.08314235	27.17710713	24.43428455	26.10352675	27.0130213	28.13742705	24.82857059	26.39019603	24.69437602	25.92512392	26.12553666	26.91356056	27.27654272	24.63974254	25.38419509
149.mp3	21.38097268	25.23922731	20.23861227	18.75026023	26.87919765	21.8178463	20.14820527	22.36292583	21.74965377	24.67390073	17.67846113	19.00192926	19.95096448	20.96160632	22.94937036	19.0999667	18.33586443	25.9246814	21.9984332	25.85125584	25.42084162	19.45745765	22.35557076	20.46187928	21.95726346	27.75952181	25.82985696	21.89783628	20.1935895	19.47917771	23.42119247	23.10908614	22.10813944	21.46055381	22.81042378	24.72090599	24.76293397	25.35838874	25.07893779	23.88031182	22.73458317	23.20682422	23.01347482	23.86822117	23.01486059	24.28738412	25.40054183	23.61390183	19.08614041
150.mp3	25.1498348	27.76093635	28.48465564	31.19404146	26.8721753	24.10990698	25.56058273	26.30590094	23.22361599	24.88845837	23.2888645	26.09379492	24.45695358	24.09375526	25.2539437	29.46362961	24.88668321	26.13682625	26.79505451	29.52146533	28.2638809	30.39102394	30.16965561	31.14199634	25.17910285	24.65762493	28.72106051	28.17927543	28.08242226	23.97000667	23.33019599	25.30319179	25.25327925	25.78652622	25.44750592	23.29522275	25.82054055	26.4653993	27.20673102	30.32040947	25.54590166	27.33861968	26.54379137	21.50062593	21.9231925	27.20437064	30.41544928	30.40742279	28.20404878
151.mp3	24.15333011	26.60117006	26.66536728	20.74227046	26.21687342	25.97375467	25.38890643	25.34321759	26.85292492	25.69612888	25.87793979	25.687222	25.24029647	19.95920853	27.28702847	24.80453862	24.36656117	25.01580786	21.21776914	23.32238556	20.6412201	18.04986082	28.11576895	24.93118867	22.01736369	22.84888155	22.26225297	21.14433911	24.78901709	23.93893896	28.07748928	23.59386481	22.90302052	19.23058791	24.20778579	28.86951021	25.17733217	23.19314328	22.85847909	24.44758752	23.52269061	24.40100094	25.87008514	25.10041881	20.48362078	23.19335247	25.39827067	28.2005689	27.31990593
152.mp3	22.59070473	25.58617143	23.01636513	19.87870568	24.89891605	21.86474943	24.24496054	20.03287804	20.98087787	20.7215048	24.57866423	21.89340745	23.50031292	25.17676041	23.90757196	20.56211271	24.39656874	21.67799361	20.96510667	22.41049067	24.50922202	25.03427343	24.01729864	22.85873709	21.30099088	22.75108293	21.4726885	23.61501778	20.88325732	22.71006532	22.75444447	23.7194834	22.06606431	22.70434559	23.64775253	21.42307778	20.67830644	21.07565158	22.39591114	25.54230699	21.43112201	22.45184119	23.79900629	23.41698292	22.21656689	21.42845843	20.41489778	24.01223554	18.46194556
153.mp3	21.91916342	22.34255166	26.88571341	24.55474863	26.31874325	25.53281984	24.01640385	24.98031256	26.41287144	23.74925956	22.63138877	23.49384778	25.89099007	23.601966	20.31339032	25.69946236	23.39701199	23.68832268	23.68495912	23.49271036	28.15029523	25.64189583	20.9065592	26.10823881	21.16090996	23.23514465	23.43153771	25.2750729	25.76022178	25.10768773	24.36424484	24.8808137	26.30642874	21.89979315	25.67675383	23.07562257	24.02037428	25.71041306	25.39592678	26.34003853	23.77640805	25.66059399	26.23755274	22.75742558	24.52241295	24.21104281	23.27564149	22.59987448	23.03949392
154.mp3	21.06497496	24.16779215	21.92107689	20.00363439	27.27278293	22.8060481	21.35879025	20.18796367	25.21854444	22.02471097	22.50654748	23.71109339	24.44848694	26.67641093	25.21144456	22.47915245	21.74786159	25.49481384	22.73791564	26.53266622	26.51175105	24.99099425	24.84320521	24.44009669	25.0510431	23.13656374	26.41028541	24.47088806	25.67760437	25.77536149	21.84242776	25.63675386	23.39937424	26.59193808	30.66521701	22.89038056	23.41320062	23.97699973	24.77502342	26.35919658	20.58598654	23.74683246	22.06490118	21.6388898	21.62129448	23.67531061	21.40801929	23.08840191	22.76065934
155.mp3	23.32279934	24.7343273	23.43745945	27.17132727	22.62888062	21.82470375	21.56532579	24.73702345	28.68916282	22.96001267	23.37274562	19.66206181	21.89971947	21.49392389	22.88114085	26.2583654	20.87567551	21.88681178	27.22993897	23.5602121	27.32310245	23.66187123	22.94177399	21.20222412	22.72422573	24.15124993	19.42083628	23.65879381	20.89467265	24.52513727	23.72821589	22.95696022	29.86417529	24.03772985	23.49860686	21.08540337	22.42481875	26.83989442	23.81207789	23.63450525	20.34669666	21.15696787	17.21707159	22.90273668	20.07094982	23.17770082	23.67150722	25.86646168	22.88055635
156.mp3	21.35471611	21.16910639	19.26557744	21.76775316	17.77190296	25.18864569	24.45473007	20.95774198	24.6700952	22.71277642	20.82671111	23.23737906	21.06226039	20.9513895	20.30861049	28.67612755	23.51438302	23.28199244	23.76557551	22.91449439	19.73492051	25.66007298	20.49124551	21.5559065	20.73452478	22.50215861	27.86479256	24.22687048	25.4373371	24.09587024	22.2249704	23.2660578	21.79055448	23.55084983	21.82600342	22.50224629	20.21493182	19.37955476	20.64220502	19.20352897	19.92569621	20.34094658	22.33590577	23.11816268	22.41278934	20.80630442	22.87105306	23.20160843	21.76404306
157.mp3	28.7489045	27.35763722	26.08390077	28.69480577	26.46718577	25.46190746	24.37471618	30.34872037	28.41743612	26.60592855	26.31663839	25.37858687	28.37620128	29.58159146	26.16717595	25.71508838	27.72991568	27.04103957	28.12586241	27.36201986	23.42912041	27.4201346	27.21129093	26.77472153	26.26220217	25.1435472	27.25234128	30.18786521	27.22696761	24.53387862	27.33704563	27.11892522	28.44653903	27.92538529	27.42448197	27.08576269	28.21042056	26.51153493	28.31836628	26.12294811	29.29598426	27.42933971	30.95905737	29.77157753	30.11905936	29.10841805	29.70025034	25.83844378	22.08598166
158.mp3	28.13239606	25.2339911	22.56936964	25.45228878	27.7403469	20.74596187	23.72742241	23.20208819	23.93581706	21.42521947	23.94765397	21.84804415	18.90544899	24.0862572	22.33907357	24.44883089	24.1909226	24.37516527	26.96807213	26.96503865	26.21308593	28.49456643	25.83731222	31.2290077	27.58427313	28.23709777	28.11375362	25.22672106	27.92475872	25.13867933	26.36098166	25.16539903	28.86122691	27.52137801	27.25388228	27.16622447	24.97257904	27.3460718	23.59594509	24.74335593	27.75665975	29.74301605	23.06770825	25.57182199	27.25016634	26.90315741	28.06250506	22.56326694	27.6578612
159.mp3	20.24353324	19.50820633	19.40726355	19.38222467	18.72884097	19.64097259	19.64160731	19.72936025	20.67129189	18.00193835	20.01212748	19.39988354	19.13103099	19.54066646	20.48414231	19.04837247	22.62433808	19.15054019	24.16680214	20.43157614	18.96151092	19.29939496	21.11029225	19.41722487	20.18218	23.45065612	22.45689708	21.18497991	19.95456653	19.53672811	20.86888305	20.24215032	20.31296889	20.89776052	18.21633032	18.89944035	19.75802319	18.28095263	19.69511474	21.12119203	19.37706272	19.184911	19.88510633	20.21533725	20.64606389	20.5504351	21.31323408	22.18142652	20.01642572
160.mp3	23.80896367	21.09138813	23.75133289	23.2834159	23.40080598	21.40777759	24.98435536	22.81074566	21.55636995	26.01093872	24.61054164	23.39738749	19.14853943	22.41291213	23.16438525	22.33069347	24.3892918	23.75517833	25.13374511	19.83236255	22.59241911	23.14188137	23.5948208	21.39669183	22.54790784	21.78992957	19.57070958	24.16031032	20.01296539	21.01416187	24.96627293	23.40141438	22.45669603	23.54341276	22.17631248	23.94795444	20.77008246	22.26802215	23.7035203	22.46208151	19.73821524	21.8751318	21.74404307	22.11438715	23.23738908	24.31134425	22.66206934	24.97528961	23.61638132
161.mp3	22.80223539	21.45930898	19.84694754	18.20967281	21.13490652	21.89820699	18.77283914	18.60311497	19.37154603	22.83724791	19.75466683	18.7830666	18.73517466	21.05705943	20.36874703	19.34883059	21.71360113	19.76750938	21.46403213	21.54843921	23.47406827	20.17343031	18.68946957	18.60679868	19.36202848	20.80732301	18.64271945	21.21143608	21.57483382	19.98242148	21.40542872	17.99946519	18.07234731	20.8081202	19.74374403	21.61855956	20.75797178	24.41983201	21.87741132	20.2733614	18.89842967	20.79651848	18.62146194	20.69537603	19.63162789	19.0138609	18.01756165	19.97240722	20.73632511
162.mp3	27.83813508	27.45205735	26.05043017	26.97006067	27.85368878	28.15520272	28.60311239	25.00516141	25.07723224	26.59503146	24.91534417	27.16029555	27.87729201	22.04204804	28.19510599	20.85103545	22.85212064	19.93736851	26.19369611	18.90597968	29.02085315	25.01312943	28.56406445	25.70236134	24.1618847	26.12952669	24.69608863	24.78538778	24.16511163	25.8963735	29.99770657	27.79426859	21.69434123	26.66060222	20.99466702	25.17030429	28.02396716	26.84411851	29.5882953	21.43898144	27.69548767	25.99534236	28.04545065	25.98284775	22.52916501	23.86377724	23.6779278	21.80917633	22.90983282
163.mp3	22.94925539	23.65819482	25.72141546	27.22720228	24.76040347	26.44268631	25.64082781	27.88606091	23.55733269	24.92278769	22.70380027	26.95040675	24.54023582	25.46214744	25.75663022	21.85609929	28.72511183	23.81067265	24.78109435	28.35668648	22.76086713	22.1634877	22.65632435	22.19579602	22.49213195	21.85177628	25.94804398	26.36363812	25.52500631	25.93435569	25.69761593	28.45088245	23.83552439	26.53886563	23.58036609	27.65565029	24.88971212	24.95266015	24.21537649	22.77609614	25.78485955	23.13154994	25.58476314	29.74939389	22.3818629	24.30295801	21.35238558	21.59513079	22.77735638
164.mp3	30.04248617	29.73033401	27.26066314	24.77391669	29.1504657	27.96427818	29.22212688	25.66329883	26.6968352	30.28900603	27.27076718	27.42000455	25.66361644	26.24576765	22.18944178	22.63817018	21.8837277	24.3050836	25.13474968	19.9077704	23.90004942	23.57395932	25.01619317	26.64790851	25.65102076	25.17985884	25.81326034	20.89552329	21.60983403	22.39610899	21.77050068	22.77797211	21.13176606	21.72874396	24.04611519	24.24601395	25.52527103	23.64079902	26.63757219	22.82007579	21.0427098	24.97456091	23.58829681	24.522016	19.78521016	24.85163256	25.1201767	23.58239175	22.40222618
166.mp3	22.11725977	20.18374638	22.43015384	23.68473942	20.84302387	22.68172661	19.01610185	20.42505963	24.42213991	19.96168888	20.13239187	23.09078625	19.86412361	21.55622381	23.40406729	23.32050655	22.33869938	22.33044395	20.12255826	22.69680479	22.7105954	20.69895755	18.26931295	21.65929865	19.92471938	20.83399828	21.21916084	24.88924357	20.37538105	21.91572112	18.79537591	19.13504677	23.45463316	20.3174419	21.05832337	21.78137334	19.2020428	18.94242481	22.00821997	23.24220988	20.55317775	25.93406601	21.05882889	21.41157899	24.98155517	22.66980809	20.72261847	22.85028661	20.88442483
167.mp3	29.56145808	26.16018924	26.06254867	19.90332775	28.46386605	29.21713297	29.30857977	29.99780048	29.70742453	20.8559601	27.34986383	25.22411905	26.67350466	30.65700329	28.72688863	27.1679498	23.63112295	32.55642374	26.73039331	29.77183674	28.06407959	31.11850822	28.6097887	25.83974669	30.62769398	29.40027656	28.54188201	29.7326048	27.45902487	29.30002625	29.071289	32.83885006	31.99456417	25.76039014	27.3151497	26.09710395	23.66139847	24.56217851	27.30723756	26.64257286	29.0230275	23.09986482	29.21701851	27.16172806	29.11073912	25.51893389	27.15463349	32.34635436	31.88523663
168.mp3	24.50190667	21.72063917	26.77970952	19.9435759	26.6160159	28.20079788	23.76980388	21.37002512	22.66883717	20.9964296	22.37441159	20.70548641	24.72206021	22.94546975	22.98220375	23.44803391	23.85144089	24.49886762	25.47393839	28.81572423	29.30916544	23.54390668	19.27992077	23.48271696	20.98262469	25.47398642	21.37995011	24.31670182	25.57547471	24.92872155	24.65524553	25.25543647	23.83644768	23.3813062	25.87051276	25.42436248	20.85237152	21.93675129	22.80992887	22.91720981	21.46091786	19.12312988	21.11968767	22.05026968	19.47924409	20.09868886	22.79344637	23.95762559	21.71181927
169.mp3	28.13824919	29.01035731	29.53269269	29.10516446	22.94252431	27.54721454	26.24392047	23.42208326	21.00831262	24.3709495	21.14278364	23.51293441	19.01927624	20.86815887	18.19414058	19.61103311	20.81208845	21.1120891	21.08094098	29.51088304	22.60704503	27.80273404	27.67514978	30.72213012	28.84228307	26.56980497	24.08607567	24.09700608	22.21351573	21.66421705	25.31683686	19.61659	24.85568697	31.02037873	30.78579787	24.79267349	21.62567023	24.25237821	25.00395383	25.61769608	27.40172712	22.0569868	23.81401118	23.8025131	22.1892397	23.1329323	19.80254957	20.77586201	20.66045175
170.mp3	24.718608	23.93146285	25.78624791	28.05364182	22.96807393	21.31769833	24.28379264	22.42515394	21.57507933	24.28693104	23.71926658	22.08781626	24.04949942	25.99603621	24.48832894	22.33521984	23.21121642	24.9359913	24.41518047	22.90685367	25.75917098	27.32690772	23.76533918	25.28498291	28.66573817	28.29850099	23.64256871	29.07663326	25.24829493	24.2219086	22.28099884	24.68657569	22.98649481	21.57667406	22.99696685	26.33401308	25.6343327	24.23701922	22.27436956	24.12224569	23.30279676	23.89879722	24.12924414	23.31403402	25.5758534	26.85163018	28.12100444	30.20677093	29.3625903
171.mp3	21.92038961	20.30043375	22.24138678	23.36194188	23.74908117	22.59566467	23.90419542	24.12413478	23.94899474	23.9457296	22.1718788	22.26812576	21.64587285	23.85943669	21.63225755	21.87452015	22.63045466	23.47314771	22.64353912	22.84416721	26.68226788	24.58430113	20.27994879	22.83533379	22.85489395	23.53188823	23.07090655	20.70264741	22.90948977	20.48820919	24.69069094	26.33862938	23.58058041	22.08111962	21.35794554	24.52006851	19.84305509	20.99229611	20.79222626	22.93685488	22.09203727	21.05938964	21.55980182	24.80278134	22.56319046	25.67711519	22.53284468	23.18029457	23.2747597
172.mp3	20.47717356	20.287391	18.888128	17.59295111	19.21156124	20.63659318	21.67306819	19.33390789	21.36462611	20.56329375	19.69225363	21.0676467	21.58843063	20.2446682	20.14772172	18.98101136	21.13293296	17.80447568	20.90248707	18.64844941	18.18453559	20.13452109	21.92179524	22.02119218	20.30031107	21.30939548	20.615256	19.57868826	19.79250937	21.13607021	19.81776031	22.2872708	19.17636129	22.10977265	21.78661605	19.49768283	21.45999044	23.86883256	20.69511036	21.87107707	22.96021711	20.73632724	19.57070232	18.5005862	20.79998565	19.97140976	18.10028671	16.857659	17.59546144
173.mp3	25.88660907	21.09375889	21.02813304	21.40859861	26.47809337	27.42713378	23.831239	24.04633676	25.81151131	25.77293654	24.73433218	22.70811979	24.32644426	24.46797058	25.60474966	24.93499533	23.33983282	28.83509885	22.06140375	21.68901476	21.72847626	22.59976747	22.66105176	22.39190455	22.69800988	21.12904576	21.33016719	23.44374412	20.73640145	23.01014166	25.65720116	25.1916813	24.87240983	24.48203138	19.11169279	20.29479273	21.10424769	21.36632259	24.15279375	26.03929031	25.72038538	24.7086337	22.67978984	22.04773536	23.04804838	23.61861152	22.39836174	22.03564642	22.29191144
174.mp3	25.10247796	26.75923692	23.42427579	23.39117689	22.3074523	26.49973429	22.90140839	23.57016692	21.11865961	26.85002747	24.82941938	24.13042003	24.83359596	23.87433243	23.54128608	24.03939716	24.90451005	23.71026893	22.94761214	21.27402128	21.87866722	22.84312546	21.23018388	21.26811518	21.27300732	19.93761154	22.94482541	22.32209622	23.20046993	22.58621054	22.10696426	23.21528664	23.43157135	23.35685678	23.04997352	22.77220267	21.60194001	22.61744971	21.15465318	23.02063657	22.09574453	21.64796224	22.50657241	21.49661312	23.01501203	20.07799569	21.8927559	20.87902056	22.51360388
175.mp3	27.46231277	30.81834688	30.80378413	27.74016238	25.37315859	26.02635095	24.36457396	27.42613496	26.89936062	29.12741757	23.26976661	28.05274533	25.82218587	27.24562947	27.49153798	28.80316808	28.85482458	30.93208477	30.25524909	28.52027041	28.86804326	28.61404209	30.13910465	22.88400363	28.46334102	26.18677062	20.78474001	23.36079228	30.87824899	27.84399997	27.90131531	29.56863128	27.28677629	26.89969931	27.51857648	29.61627766	26.57811233	25.29606332	25.88223748	27.80141704	25.21626593	19.16708893	19.12645271	26.97074436	23.4714043	25.92427438	25.72011875	27.17869378	27.09424493
176.mp3	22.66324021	26.17212603	23.979861	24.17306464	22.58872123	26.91839139	23.66478044	27.11996908	26.14877367	27.00579644	26.25800735	24.09243525	22.30453171	23.85585001	24.44232199	24.92821696	23.71583189	25.00261849	24.33952452	23.33962987	24.45085982	23.61123679	21.71122171	27.74020841	26.84808853	27.83931997	25.75872734	26.7159317	26.35132855	26.1207191	27.00412164	27.29882342	24.81416342	26.08733399	28.15303854	23.96749116	25.88616362	26.04840844	29.85189885	26.26804514	26.8663938	26.15671807	26.00322301	24.26161473	26.82834112	24.02343963	25.88726139	27.74799189	26.40140648
177.mp3	22.44059609	21.04766406	22.59819339	23.17636104	22.52832535	20.85447748	23.84971017	22.03146297	20.23984446	22.96355783	20.3489474	21.9433445	23.26079917	21.74653945	21.7820544	18.72735177	22.54118142	22.83142993	21.13313395	22.85492391	22.36702837	21.01069474	20.49185009	22.78629145	23.0711778	20.65337016	20.76730634	18.48841464	22.63983879	21.29441916	20.707507	22.29799999	18.78278422	21.57347428	22.15478565	21.27840164	21.86324832	16.88040995	22.32003677	19.41751913	23.1999444	21.18052988	20.44989676	22.22079633	23.2326599	19.52599648	20.09694761	21.43108655	21.91003033
178.mp3	22.97380944	22.57162701	22.83164991	23.95833828	23.63208957	23.64208902	22.98650669	21.91986643	23.07165505	23.44707082	22.46213254	23.35134759	23.07076616	24.79404504	25.91164343	19.82851422	22.15983141	22.91112108	22.90781072	24.6315438	23.49111156	23.81870968	22.00580483	22.98597641	24.36746786	23.96650596	18.53319707	21.72470541	22.11683902	23.75897009	22.46040747	21.51805791	22.44719519	20.81712524	22.19101792	22.07439272	22.09591626	23.7873757	23.47952172	22.86394265	25.36321244	22.70586388	25.11075683	23.27169558	22.5124213	24.33832561	22.881413	23.14093953	23.77198796
179.mp3	23.86210954	20.49983404	22.7984695	24.21457352	21.85818902	20.80420325	22.86208506	22.86626784	22.27449659	22.54503281	24.36799149	24.87317114	22.53191281	20.20447286	20.1057078	23.37534432	23.25742437	21.70378759	22.35395061	22.11599076	22.8660554	21.109904	20.38178671	20.38862682	22.59548735	21.83494536	24.29504945	23.61243184	20.61072519	22.21335384	22.98028318	21.12836537	24.02920389	22.87215595	21.81244052	23.83503955	22.40259672	21.67758107	20.44747179	23.29401762	24.37052921	26.1417774	24.98700902	23.68735385	22.10707098	22.92258712	22.4609648	22.19247714	22.99518976
180.mp3	19.84321434	24.06251574	20.81831034	27.13825038	22.05343282	20.64100884	23.17772438	21.40553316	21.18454418	23.6337768	24.87441709	23.36436117	24.26117518	22.8134511	19.59067979	22.31719912	24.94660894	21.19637282	21.64043229	25.34874868	19.95210692	25.67014669	19.8208452	20.25164171	25.11558432	20.13973296	21.0172236	23.64178605	22.96478837	22.01906618	22.93773184	24.29618941	18.6637263	22.47700738	21.31864462	20.8289014	21.60518013	23.83776173	20.2559424	22.96632561	20.77787547	20.61230433	21.93187082	21.15966441	19.8330768	21.4019892	24.65591062	21.17314629	24.10738789
181.mp3	25.02164864	22.68417726	19.88388041	25.02599687	25.86682393	24.91185411	25.34976917	25.15742766	23.68274622	21.1635709	24.09443256	22.64480913	21.66315623	23.39231846	24.08092537	22.69419559	21.46886509	21.7620833	20.30738024	23.01033344	22.26398562	23.20435773	21.65617369	24.14778458	24.45231888	21.51147506	20.61316123	21.95213786	24.10256147	22.9738176	23.85783758	25.17995151	22.80353481	23.90375669	21.90026566	24.82447135	22.56248538	27.10782533	22.5931323	23.47199779	22.81530942	23.33314693	23.36342767	24.92174082	23.80149155	23.74971274	22.79011782	23.17805093	24.10096414
182.mp3	23.20404108	23.01387979	22.54221293	23.04808358	22.00981004	25.87141962	20.89265234	22.54527701	19.06348925	23.65976204	21.551807	19.82510717	19.80260167	13.71360778	16.01995703	16.47375884	22.87489537	14.29918493	19.46035029	18.14455621	18.605803	23.77171521	21.92553616	21.98141458	18.05055576	18.82166326	23.0857816	24.853415	25.76333161	23.59563224	23.81261549	23.02660377	22.07600551	24.72235555	20.29836614	25.09266294	22.75954411	23.07752655	21.93432255	24.12156732	21.40379041	18.72935896	20.01758133	24.90887071	20.84720505	23.38136845	20.9936482	19.84738042	20.02617193
184.mp3	23.56446382	23.44014256	23.14236193	22.17452223	22.15838255	26.97046573	20.33877707	25.19596579	25.66168135	26.57196554	25.51705673	26.95555426	29.80951167	27.11759531	21.56799129	23.55864748	23.51587752	24.94398225	21.62865852	24.50230166	29.8434175	25.14595124	23.44832814	22.60240148	25.23143807	24.55092615	21.91785909	26.45948691	28.5259493	24.01867239	23.77326184	22.71040955	25.5548948	23.11392227	24.99433663	25.76515681	27.09133725	23.47633167	27.77687323	23.04825797	24.00752389	24.15613959	24.57496265	27.72960969	24.75181012	27.81148972	27.37778075	22.60827507	26.14989143
185.mp3	21.0722899	22.36790005	20.77086904	22.22790249	19.3408229	22.78621896	21.7756148	21.46942162	19.79458296	21.229848	22.06015023	20.48846851	24.24614099	20.69616079	22.22755888	18.86386784	21.64043917	20.0385007	21.17759816	22.23374552	22.75910179	21.14508027	21.95296326	21.46443046	18.29686873	21.20168082	22.45970489	22.26300184	21.34420647	19.81226162	21.72906331	20.32985053	21.53994671	22.03675559	22.26524182	21.70698289	24.43620314	27.332955	22.78949513	23.9620405	24.43444855	26.46548838	26.87569692	22.42559674	22.32432327	24.29920853	20.87582671	20.90389196	24.26874814
186.mp3	20.51187563	19.04544575	21.32730012	24.04728162	19.62625879	20.38910807	19.7406599	21.51654414	20.30814428	21.02606947	21.5672129	21.39273956	18.35485689	20.78970623	22.93174804	20.05737459	20.19130265	20.57705638	20.22610367	20.28365969	20.97452815	21.07297221	20.39425058	20.49222096	21.10069408	18.7413539	21.73065712	22.27716078	22.32508953	20.77904907	20.70770238	21.33979648	21.11042883	21.02395939	20.54947798	22.68576354	21.35299304	20.0446092	23.07019265	20.92611139	19.73062144	19.86156594	21.71481183	19.66438529	23.30122747	21.51866028	18.63745032	19.74611529	21.37859414
187.mp3	27.19395471	21.8915327	25.55383544	24.29596069	25.00106588	25.58833202	24.92852649	23.37640651	23.94488858	22.87331751	25.96685856	22.65049012	23.17183659	26.21450875	24.07842106	23.97394732	24.7611696	22.63377059	25.00404399	23.42310345	23.44361549	24.18612194	25.27311291	22.35444335	24.36350646	24.54918402	24.69237582	24.47247838	23.91867389	24.26646066	25.59697929	23.96843182	25.3457947	25.51891405	24.97188748	23.53231152	24.17882675	25.25774121	27.48627528	27.73682522	24.412579	23.83017954	22.32432427	25.7035334	23.30987008	26.4711569	23.93119862	26.87886173	25.56401712
188.mp3	21.61856451	24.78465754	23.70003967	21.44384805	26.77558157	23.18583004	22.99373068	22.29605003	24.09812011	22.1891852	26.6317273	20.57132257	21.6643502	23.43186284	24.274755	21.09959858	21.33692855	22.4408214	20.79081256	20.80843762	26.28076536	21.83176074	22.82235574	22.38333215	22.55052529	22.67094803	22.75440882	22.0221315	22.18737538	23.27201938	24.94870847	25.02480318	22.38097653	25.88833592	24.20971304	20.78016597	23.02678761	24.36924894	23.13513521	23.42972823	21.28466988	20.11619108	19.11533907	23.33543858	21.20875836	24.37504039	21.67945122	21.46677485	22.67767404
189.mp3	21.40554551	18.56803391	18.65414486	18.04604959	17.32211416	19.29119142	19.64183265	20.83467862	19.98601976	19.58662004	21.06466726	20.51903728	19.7997082	18.68565925	19.7373572	19.35549888	17.81625931	20.77014764	20.16286253	19.49336823	20.12268223	18.93572856	21.5190205	20.10241665	19.59219246	19.78234589	21.26269292	19.57832026	19.41587271	21.95298813	20.67526445	22.28455291	24.14015595	20.61876536	19.18697439	17.62803854	16.92186653	18.47336306	18.4923996	18.61127812	18.70253518	18.08772208	16.82020619	18.93121888	18.63517601	18.58317712	20.33183443	16.77208062	16.59243291
190.mp3	22.92730415	23.35723704	21.77430569	23.65300474	23.22569947	21.30457151	23.78571457	23.22808182	22.67339809	22.30415189	23.42910704	25.25147331	22.28983028	24.08109972	21.60318776	23.17599954	23.21379363	24.94680322	22.36518223	22.47227373	23.55052481	23.11833278	22.92710461	22.78887914	23.02815323	24.58233708	24.54910786	24.94685218	21.93328041	23.81858821	22.47403704	22.24705569	24.82640165	21.99665778	23.48139824	25.34645194	21.55997265	22.34178754	23.5314147	25.56265516	24.17408125	22.57744734	24.97958749	24.69726934	24.49227212	24.55189394	24.87228042	23.63315745	22.95759504
191.mp3	22.78170541	22.21728461	23.44578173	20.54598799	23.14063978	20.15864687	19.78889951	20.14830576	19.57533603	19.83071519	20.03500012	21.15247686	23.30370763	18.48689905	20.61996515	20.98253738	20.62434841	22.56381041	25.05260706	20.48633127	23.9289029	23.04777687	24.70648552	23.83488923	23.71174288	23.36274694	19.5960903	22.07893108	22.30355066	20.18802001	22.91223611	23.10773253	24.50636419	23.86841798	21.72069083	23.92527847	25.57688052	25.34534401	27.52885997	24.48048112	23.70688105	22.99107915	20.52833754	25.02227381	26.45678311	23.66929496	24.46767557	23.09159855	25.88562273
192.mp3	25.73360077	23.04050696	24.01368585	26.52386508	24.48359059	25.02739278	23.68628099	21.54555752	23.17933064	23.86834123	28.5978333	23.3404549	21.72156977	26.32571598	26.78508463	24.37360194	22.27627081	23.37684692	25.80482755	29.60891612	26.59133815	26.11401447	24.94939749	23.0072965	23.22392977	19.74081845	24.05580652	30.24247355	27.55795606	25.35712203	27.54803718	21.93106423	22.71346096	21.70613095	21.86907914	25.01031633	25.9004554	26.97159526	24.01155948	24.76464359	24.28559666	23.34796703	23.34119702	22.56341125	25.31965551	26.7846068	22.5969527	26.36981024	27.07008564
193.mp3	21.69375736	23.02457854	24.32735465	23.4832447	22.73090901	21.93495326	24.69895003	23.75309464	23.29382882	22.71529491	24.45076946	23.32109545	22.41384737	22.91696148	21.70100672	21.86719297	20.85950214	22.47023456	22.04795229	20.59129543	20.53005329	21.20334797	22.07413553	23.29686575	21.81476426	21.92655262	21.44164597	23.49625205	22.35567865	22.3493061	21.81599704	23.89062868	21.5065043	24.20228522	21.40558209	22.40219421	23.70349319	20.83092976	24.60603139	22.92494274	23.56487301	20.60555393	22.81257793	22.67887922	22.22804811	23.51728406	22.42689408	22.13342809	21.53684647
194.mp3	26.06583177	23.0108149	25.79993317	23.14619304	23.76839817	23.310485	25.00272549	26.72956127	24.03071899	21.01792678	25.57002198	24.63993402	23.24224869	22.93473242	24.93127877	22.75378395	28.32985476	25.68335738	23.29274973	24.9233504	23.71320718	24.76926663	24.66340115	23.1422409	23.90796831	23.09759994	20.8535427	24.00735695	24.95964457	21.97750697	21.8745518	22.9772106	21.95109398	26.03398271	22.43573253	26.81442937	27.52695209	24.27215689	25.76782546	23.46652812	26.82277139	23.54809099	23.18690516	23.78883979	23.28093028	19.31242138	24.33963502	24.41535423	23.38634998
195.mp3	22.50504822	25.34870093	26.35581229	22.68438088	26.14554165	25.81032541	25.35396265	22.9494499	25.14507611	23.66749557	25.24623777	21.24510471	22.53268769	27.14493023	25.08374523	25.21888658	21.96189481	24.94553232	24.80538172	20.66843838	24.30894725	22.45151597	22.60482451	20.80836349	23.57196951	22.29519731	24.53174631	22.07747364	21.76080266	27.60184281	25.28348146	22.18888219	26.47041347	23.65236701	23.55957938	25.06454563	26.48266926	22.84967924	21.75552661	24.55102822	25.3906983	25.7961111	25.998127	24.80171128	23.85868297	24.10105285	23.09978477	26.17410116	23.90545466
196.mp3	24.07412304	26.03863396	27.08965908	25.71991686	26.18251136	24.75720206	23.66269756	24.74803304	22.36762036	26.99743756	27.94393033	26.03871866	24.83816889	22.69356757	28.21168938	27.15488529	26.52240356	26.20890429	23.21308871	23.52796537	23.16950171	25.83271879	29.11004669	22.49683686	24.51923494	23.38086029	24.77570608	25.4729429	25.21172283	24.93761588	21.51495744	21.89494927	23.40377538	25.33506187	21.54564347	27.09168921	23.79057803	22.8221055	21.59824784	24.3915299	22.83106779	22.99977248	23.60623678	25.37493199	25.42794382	26.00539904	23.80060176	24.22340161	25.39393065
197.mp3	22.65241351	23.88438985	22.95469237	24.80998919	23.60500654	21.99030926	23.3265841	23.6209582	24.3675554	21.22389765	24.8316879	23.09314052	24.64777368	23.8279522	22.78903752	22.05435671	26.16881311	24.6651927	25.67300932	26.67500953	25.24261565	24.87745974	26.39803655	24.63796025	25.10571092	23.83321622	24.92171482	21.4990646	26.12978978	25.17289004	24.24174176	21.8631396	24.54303366	25.39150808	24.80349392	22.94326901	24.4536541	24.67865901	22.89779126	27.06004851	25.07253854	23.99676593	23.99517338	26.33127737	23.15857902	25.81870523	24.7745757	22.54287533	24.42301693
198.mp3	25.0950253	24.40848569	24.4485476	26.7673943	22.64791887	24.35707358	20.14334228	22.69052955	18.86474722	20.31579033	19.35511696	21.62997373	21.942118	23.29695222	25.59305817	25.60879907	26.29213186	25.55238759	23.35891399	25.10857106	25.36468297	24.45607736	23.421808	21.5655118	23.35378322	24.26706008	25.74985335	21.82692611	21.6465557	22.81122829	24.56479631	20.77851507	23.0185516	22.13604093	24.78349308	23.42434375	22.55237249	19.95728233	21.51330769	22.23071877	22.29570618	21.87410836	22.64528139	21.43825246	20.30464103	20.93467171	20.7416755	21.97027145	22.18593046
199.mp3	24.68394107	27.40335208	21.17242358	23.53448877	30.14962824	22.28068568	21.57904779	21.54008158	22.9551358	25.99784762	23.25818498	24.75041461	23.32896394	25.77441266	23.47197879	26.75497168	24.39664203	27.22067399	26.12026085	23.91581617	27.92955892	27.51770938	24.29702214	23.1653097	24.95556871	28.35816728	25.55534476	21.46679941	20.28486299	21.76189741	25.1611459	27.52711473	21.78055729	21.35793883	24.22096506	21.84097676	22.45678191	25.71548344	20.32218153	21.82682749	27.66131779	27.87374249	29.23989175	30.22128785	28.80824637	28.14635785	29.49488257	25.90673153	25.68659654
201.mp3	29.23959055	28.99045122	23.72984828	29.77152844	25.88678439	25.8523886	26.54931753	26.91263102	25.90904897	29.41599133	26.300005	32.42845924	25.7595733	26.23116847	26.41145581	25.59410496	28.27017697	27.33634215	27.8637088	26.02636442	29.09551591	26.55691107	25.25196554	23.98653985	31.30441452	25.45624285	29.12209123	25.40936487	23.53578543	33.01738154	27.55639485	32.03169562	25.96986924	30.76588295	26.78177029	22.83473859	20.4315949	24.09985046	25.27173311	26.68244972	25.80730484	20.02357938	31.24348272	31.58938753	28.12896319	28.21562407	29.711116	25.85234818	28.77383961
202.mp3	22.78153555	25.42710833	22.73549522	25.88056437	22.85531082	21.63972236	23.8512638	22.20196298	26.01441697	25.87417598	24.10304703	23.77206568	26.45835495	25.63328591	22.18906662	25.48165372	23.93768877	24.97504966	24.55990298	21.5469158	20.50269548	21.31669707	22.54069241	21.48470956	20.40796422	21.78759578	23.52519086	27.62711948	26.32823256	26.93725228	29.06791228	25.85889809	23.91961362	23.25477172	27.17980294	26.18890848	29.65549231	26.74169835	26.0643405	28.34372603	27.41242663	24.01225259	26.73894552	26.38148899	27.07389279	27.08202156	27.02725287	25.80015468	25.64762117
203.mp3	25.62369021	23.12400576	24.79060934	25.05560066	26.161815	26.37779111	23.79974967	26.454301	27.53103346	25.77600553	23.10144694	24.72765162	25.17731517	22.85102834	25.25110899	26.01976729	23.99544627	23.07871691	26.2719457	23.07508964	25.23188375	24.11506856	26.74744407	27.55811514	23.28547959	26.68421566	28.88742318	25.61933493	21.94171383	25.8133378	25.33178087	22.97714364	23.73258683	28.10747531	23.46459556	22.7778748	24.98241711	23.11524491	25.62036724	23.68777332	26.31273027	25.82584559	24.26373137	24.45712904	27.59427629	27.16663449	21.4474935	24.47631279	26.44031292
204.mp3	22.0322827	19.09759498	22.81400123	21.25253451	21.44099966	20.03129136	21.9333999	21.91702168	21.55375693	21.24500298	24.94398062	24.20697077	23.1415663	24.06052887	22.30577054	21.06846218	21.21636511	20.13610349	22.18497587	21.19064304	20.28841147	22.4038866	22.25345763	24.67811691	21.46053919	20.56485354	22.74725893	21.75843318	22.83969465	19.72916606	22.90862326	21.39328227	21.91877039	23.05381232	20.26778055	20.1150425	22.31713121	22.67538464	22.90252987	25.22412543	21.34958775	22.29661981	21.62458438	22.31940058	22.38066282	21.92656086	21.88605381	20.55379742	23.87068253
205.mp3	23.51343779	22.35993237	24.20892773	24.87217499	21.76249471	25.6507625	26.5212471	25.80228236	26.23851909	26.86954414	26.86318106	29.4403077	25.49401147	22.91682435	20.73330106	25.1881303	26.30185581	18.88252231	25.46577157	25.73678192	24.95809937	25.84747436	25.00314009	24.33172028	26.01572805	24.85680538	25.54437316	22.00283152	24.72962834	24.97190479	24.79975774	23.55416307	19.39614613	25.00228878	25.06659904	26.54533008	23.70574904	24.72562852	25.13656651	24.33424425	22.5236026	24.5878123	23.8576476	20.76635771	24.26341972	23.71549047	23.80034482	22.97028688	25.41053278
206.mp3	24.44696797	27.80070018	28.52939179	27.86315661	27.47959227	28.74313734	31.90969154	28.46403191	29.30761219	29.30121679	30.09223575	27.63919752	29.17486298	31.05065612	28.03415539	28.16370845	29.08634793	28.28321839	28.34498195	29.92986665	32.02897519	27.57249721	26.75016175	28.54366067	29.58571708	28.50742456	26.37945275	29.632888	25.72821668	23.11988199	26.60795842	25.23771241	25.86929625	26.90449423	27.96368532	27.62108978	26.14872331	23.34726396	25.76016852	23.97435083	23.4779724	25.21284878	25.38483881	23.88116868	28.11629839	27.29141277	29.16136742	29.42146396	24.48560603
207.mp3	22.07118591	21.8982275	19.15307261	19.76103821	21.82719924	20.91740586	21.12774511	20.99776634	23.31625612	22.30114604	21.68507147	22.31593957	21.98202356	19.10279572	20.02716673	22.48725199	20.62626786	21.29503273	23.81336416	23.20063451	20.81913127	20.06853858	19.66800443	20.67239451	19.46738391	21.30439234	21.50667686	20.71852759	20.81401876	19.49671531	17.68533605	21.83302214	20.25539862	20.91452866	20.93872147	19.89049056	20.31321805	20.84577187	20.20324914	20.75121182	21.74593163	21.16784796	20.78385919	22.11221787	21.85330987	20.73467772	19.37294749	23.57633256	22.38493447
208.mp3	18.66563262	15.8906679	19.98731522	19.52747553	19.37084225	20.57094782	20.16977985	18.07447567	17.46465358	19.59698326	20.78682182	20.64945967	21.02392027	21.55346005	20.78856055	20.28758218	19.43473834	16.53364566	19.29069839	19.68129495	20.0284626	18.73705497	21.67746788	19.24815263	20.97271604	19.52734805	19.41887317	22.48099279	22.10794657	21.28280681	23.14016943	21.0255159	23.46065291	24.39923547	25.76157322	23.63949009	24.14238023	23.51571433	21.00562814	23.8862069	20.4105036	21.48774024	22.3088639	22.55634454	21.05714114	23.09419311	22.60976808	20.5015239	19.16025375
209.mp3	22.55753664	21.27332309	19.3404285	22.91827192	20.74625567	22.68186417	19.86130814	21.6645164	21.6098623	23.65139932	22.41724365	20.64374865	23.16462128	21.60825378	21.1558573	20.00367348	21.22003856	20.5969237	20.87157208	19.49505983	19.53927048	23.19672069	25.44589924	19.21366645	18.94205534	21.15979376	22.31840469	22.03609694	22.20525896	20.22555381	21.96143109	21.38668066	22.54881104	20.57386321	20.6758925	23.08257653	21.55756887	20.36943995	21.457491	20.77028665	20.6946293	20.48130274	20.65405673	21.20755705	21.60701228	23.55162366	19.98999329	19.72307264	20.12095792
210.mp3	21.74154293	22.06735513	26.10207548	22.66853497	25.17517569	20.00085996	19.60263085	19.67516641	20.57609028	24.87445849	22.95952993	16.77031848	23.71398353	21.99001045	23.5708619	22.94845097	24.517548	23.41305466	26.05572403	21.3362975	21.79568481	22.22300685	20.22263109	24.50651702	25.25787282	21.83512269	24.28613614	22.69422681	23.4238222	26.4098647	23.69871829	25.87994284	22.86160212	22.10961841	21.46698062	24.22254849	22.72247146	23.55076156	21.11594775	18.64951626	18.14298627	18.46463318	21.71885222	19.9030488	21.0272009	19.5902445	18.81595198	21.95414169	20.40831953
211.mp3	22.85870652	21.84785313	21.34322711	23.10747724	20.12771009	20.89360378	23.51350387	21.07844147	22.08565103	18.61162255	24.74766889	20.78508058	24.26132555	21.01493093	24.87866677	22.83844392	19.48094583	20.71366973	19.53470663	19.75639138	21.64668692	20.94480975	20.1893724	22.62305069	21.35223463	19.54132811	20.52673902	19.57854054	22.06442233	21.05665696	23.07053558	22.31989642	22.13311954	20.52639334	24.2184019	24.85322757	24.9010694	24.36844179	22.16148023	21.21488943	19.12187153	21.89867057	23.99447349	20.6224957	22.02782615	23.96878499	20.63905076	20.58419489	22.7952555
212.mp3	22.68050574	21.86872936	23.32208669	22.93506002	19.22684836	24.28897688	22.85994293	26.56473351	25.27729739	23.44146405	22.95712447	20.85097397	23.60939509	24.25264892	23.81259863	22.05166351	25.27666794	25.32795536	19.75714186	22.0569923	22.20420425	23.98719241	24.77630704	24.00112578	23.0989662	24.28669649	22.90975566	23.08487382	23.6725823	23.19194415	25.47932247	24.2376331	24.61144551	25.13087	20.66700014	26.26797159	23.37494665	26.93295178	23.0594455	23.88672906	22.69310112	17.87806918	22.03312337	24.023471	21.82435572	23.31473387	20.47809723	20.60788787	20.36739649
213.mp3	23.29866848	24.56367282	21.96780855	20.372543	22.01708961	25.16837064	23.10651804	21.83110631	22.47375168	21.89445609	22.02382604	21.35554855	20.45896183	21.74826168	24.97801651	20.94507704	21.57726782	21.26944774	22.55291461	21.83904848	24.94654434	22.26903708	22.13444954	21.32821963	23.71742121	22.07008365	24.86512954	23.07727814	22.09541923	21.41873209	21.1639679	21.34450537	22.57246536	24.58857954	22.72642563	21.52907467	22.72311604	21.61067286	25.91486384	24.22184252	22.18611958	24.15470136	25.47566892	19.79628727	24.36861425	25.12236522	25.42616045	24.16151984	23.88900717
214.mp3	26.18921773	23.79201105	24.06957726	22.40128332	22.63382427	21.50509467	23.52970233	22.14615994	24.91286611	26.07278093	22.88108948	25.9860329	25.92119334	26.18986081	23.79035259	23.82624331	23.29218266	21.78225911	22.35383676	21.60656502	24.37089842	21.50954953	23.23657609	21.77849606	24.44326586	25.03817367	20.42523927	23.37072527	24.70954514	23.0549433	22.97275723	23.26424006	20.88289127	21.97979711	22.06629552	26.02527381	23.66374471	25.35637529	19.72740097	20.73615574	21.17003499	19.68224572	25.09320832	24.56393872	24.77367886	23.42673075	20.82958634	21.74618078	17.01760004
215.mp3	24.01476534	20.67481836	18.68456628	24.52881907	23.77510099	22.19509085	22.17607693	26.35131917	19.1666564	22.19424148	23.64075039	21.95231577	19.00428491	16.14485339	18.91951563	16.62553897	18.96653506	21.11734623	19.47475176	21.12604376	20.93265627	17.68922096	20.10545772	19.38985185	21.97456465	22.59752297	18.46076289	26.74889137	25.3341918	21.430784	22.59617267	24.17540729	21.80002438	22.10426599	20.12451574	20.99049582	24.52233415	23.27290934	20.3699806	21.10540198	21.93958602	22.0726154	20.73825959	22.95806044	23.23725593	23.81823534	21.58338221	29.88879829	23.86069502
216.mp3	26.50289546	25.26988901	26.68517333	27.28263371	27.45020944	27.50576221	27.20893506	25.79598554	28.00429299	27.08602108	22.75130619	26.74385986	25.20404409	22.96330932	27.59763731	24.8845844	22.96589641	24.51954229	23.79642616	26.61841106	25.83227985	24.48782065	23.92226027	25.34315031	22.94058717	25.73786405	24.10935001	21.45378202	24.66488486	25.73468511	26.20975152	24.81275195	25.22121443	24.25744672	24.61464686	25.60476874	22.68345946	21.94464446	23.69748133	25.0407977	25.59087593	26.10678306	25.1399167	23.68612107	23.46131208	24.5061474	25.37607971	21.40198652	23.52860927
217.mp3	25.63918329	25.58067646	26.24101344	25.05667675	25.6484446	23.62056884	23.81344251	22.54957653	24.38955269	24.25944112	26.05151405	27.71836947	28.7113669	28.96305305	30.48993182	30.27701406	27.97478505	28.24241124	32.37623539	32.03046956	27.08800775	27.86484529	25.66885609	32.86418326	20.59137318	31.14766621	32.83372166	31.90418515	27.77404448	30.37807064	29.93544115	29.3698011	27.83275995	27.14383807	32.45095859	32.21465882	31.64705439	28.87233101	29.42543937	32.81398392	30.91209016	24.21950748	29.78379975	29.30282748	31.98907651	20.0024486	26.38747603	33.32564955	32.75058711
218.mp3	25.25389899	24.55174679	24.64109546	25.08129191	28.57924814	25.80827792	23.18266621	23.56101631	22.27555064	22.35806586	23.6075504	23.86372255	23.20310124	23.13101734	24.67172859	23.97960578	24.39065576	22.34093472	24.22158822	23.0310595	24.64684279	25.19626224	23.65256441	23.9606229	24.71743301	23.76143285	24.25122217	24.45612587	25.83520478	25.81884441	22.37665325	22.80662107	24.50807609	26.46590834	22.07459865	25.34160146	26.0439276	24.04390903	23.38880258	24.35838087	25.38929604	22.15628664	22.99548541	25.8595436	21.92805306	25.88859523	22.3685517	24.86631066	24.42680572
219.mp3	24.97490247	23.15280521	24.53559466	20.36238832	22.98423888	24.06901284	23.32818501	20.24064014	22.23519616	22.90866381	23.35394481	21.82504169	24.05496545	24.41912009	22.95267386	23.45905765	24.30743493	22.34198946	23.03878367	22.5641134	24.82188267	23.91025136	19.78180105	21.66850624	22.23364888	22.7946223	20.27941418	20.26085021	21.9447011	20.152579	21.57862544	20.79843273	20.15622242	20.85008273	22.50462581	26.41048988	28.19867289	24.65162429	24.84957888	26.99821741	24.19872826	23.50794049	25.38988342	26.18702916	23.74622616	23.99168609	23.18052102	22.82123194	23.89455539
220.mp3	21.65286899	22.62467634	20.41025306	24.2509396	20.59368874	19.2542629	18.88051915	19.92085157	19.5055376	21.85929569	21.43385647	20.64220454	19.10678295	22.28442297	23.82348884	20.25614683	23.78410287	20.18450456	20.90895681	24.45869147	20.62454738	21.10299098	23.08793267	22.906957	24.53426182	23.17370599	17.37098352	21.91824015	19.62377381	19.24518642	23.5221087	19.40521101	21.96496379	19.4131087	20.3808304	21.54948691	17.37735791	18.12996688	18.33330947	17.85526969	18.67316322	18.43069029	20.13570703	22.04522902	17.99971105	22.12928867	22.07482162	19.94308819	20.90386001
221.mp3	24.75495913	22.97821391	25.76569802	26.01971315	22.6451665	22.37561168	26.79671516	26.3356798	24.99537255	23.92998696	26.61429921	26.83490577	26.11875122	26.87443183	26.72700884	27.50914323	27.20965464	26.43755431	25.73599206	24.83271801	24.88323234	24.68203995	24.98995529	24.39183283	22.83231031	24.19766355	25.37940989	21.93009634	24.37890997	21.01737495	27.06092301	20.54223023	22.12823653	25.70119099	23.81452443	25.70427839	25.05729196	26.11299401	23.44417158	27.29241635	23.05947381	28.25001804	22.39978291	22.96664856	25.83249551	24.31174386	24.58366398	20.11735962	26.47736908
222.mp3	20.87544072	25.44331124	21.63569812	25.59827312	24.74893856	21.58919453	24.82950428	20.24771355	25.92401628	23.51365658	23.72905527	23.78588058	22.69425515	26.43361318	21.10583333	22.2960585	20.98861528	20.78707098	22.31026613	20.82984423	22.86155204	24.10318358	24.17045585	22.57848278	20.84581561	23.2893611	24.36043514	21.17111266	24.74302188	19.22428217	23.2719015	23.92075436	22.10698057	24.59883771	19.95304807	21.57519799	24.04748149	19.67924966	25.84245882	26.82647525	21.16634747	24.86818365	26.51230866	26.17454906	22.04899255	24.29627279	27.1081884	20.82741363	22.62677942
223.mp3	23.76599733	19.3410189	24.85736823	23.95599351	23.91400725	24.3690715	22.71663352	23.72142584	24.78607622	25.62502811	23.19546481	22.70677615	23.3682874	17.51581592	27.10170057	24.57429316	24.49034536	23.53527799	25.98297925	24.32910953	25.37243792	24.34423581	22.14412222	25.03450446	26.98615701	18.13468739	21.12215048	23.09394489	23.11654224	23.33900437	24.00594521	20.7900491	20.85553297	22.32811113	22.09275728	24.9666997	23.54611605	19.23526149	21.62407421	24.25361808	25.50686193	24.05426017	24.84652451	24.89996568	25.0490414	23.70763989	22.92043554	22.3986883	22.50206373
224.mp3	25.27340736	20.72331711	23.63144724	25.53667516	20.94067903	23.65366385	26.4670266	25.1956751	22.50042899	22.49216415	22.44869075	25.17097133	23.91526128	20.47410115	23.99106831	25.54060417	20.43190155	27.39628089	28.54837754	24.76348346	23.81592994	25.9331096	21.19101418	24.6154816	24.22861721	21.12292722	23.82525545	20.70951624	20.56099745	25.28671308	25.03666933	21.56187011	25.0621865	26.09402845	20.91248267	26.13163552	28.16135274	25.29356154	23.91983106	24.24099751	24.17785302	20.65569183	22.02572358	19.39227724	25.25024236	23.59617269	19.57148846	23.90213431	24.6778416
225.mp3	26.84548818	17.5383607	22.02979157	18.34811918	19.62595553	18.62908372	18.44477419	17.35899507	25.23719471	21.52744505	21.52083257	23.86142822	25.5094001	19.69859003	19.49140386	21.88113093	22.04968767	23.05235812	20.31239575	21.7501241	21.67275562	21.88396296	20.47504256	21.23026938	20.25664927	20.04376318	20.08498415	19.58500676	18.64280175	21.29659958	21.36003934	24.87622841	21.41327894	19.61549082	23.30740071	23.65605932	24.0655288	20.86573803	22.46198185	23.11901447	21.15723347	23.43756455	21.76932741	21.44374193	20.42539052	19.60932677	20.82409	21.66512805	19.92426646
226.mp3	22.78424609	24.87521692	20.65661547	20.95098665	21.43863835	23.03359993	24.55127254	20.57393766	21.63042155	18.88884216	24.9447844	21.65988661	20.80688971	21.72858133	21.22495102	22.14467833	24.55371635	23.25730075	22.08422385	20.93129499	21.24077034	22.42735838	22.22610327	26.05318925	19.93356444	20.95296181	19.79900088	21.02340939	21.30275832	23.03005081	20.0970791	21.81891466	19.13970407	19.48361681	20.51444158	24.66971046	20.7269176	21.25537366	19.92746874	20.74155186	21.09858348	23.83166026	19.55871927	21.82282711	19.68313669	21.02639322	20.5103129	20.1208284	17.54229264
227.mp3	24.34577252	27.03194973	24.19373696	24.80324216	27.19120749	23.25984941	25.69272728	23.8176018	24.61491476	23.2495635	22.37097659	23.65372712	26.8604607	26.48943945	24.32554604	22.5274735	24.9876132	25.08809369	26.93575251	26.59222142	24.10841238	24.10262922	24.64396351	25.98885134	26.30579089	22.76895312	24.72834981	25.91893079	23.90096197	26.76646636	25.62238946	25.06266735	25.71181105	23.92386062	24.59394118	24.5494391	26.45458522	25.53529064	26.48933129	24.85343635	22.62836679	24.3623296	25.0161307	24.40993133	24.64229878	23.98109589	26.37745633	25.68168117	26.2722456
228.mp3	21.14462902	21.0587665	24.93011974	23.22525689	23.05809314	26.84276438	26.70770558	26.09166823	26.43510195	22.16988111	20.15910443	24.85104382	20.18299037	23.05896655	25.37191615	24.105198	20.96108883	26.08385109	27.45014526	20.74035131	22.79180319	21.71687724	22.51983698	24.30609889	21.16487445	22.74561679	25.47348996	23.10816937	21.75298194	25.21215338	24.54752133	23.96919879	24.03720889	20.2658436	20.75527897	25.89738646	19.79569941	21.76264227	25.27544592	24.47559188	21.72727724	25.3248765	25.63133033	21.56603891	24.1230548	22.54419484	22.48027693	23.35363168	18.89090949
229.mp3	22.43418307	19.76085637	19.16863449	25.21422643	19.6213776	21.87125592	22.20771711	22.77105264	23.77122661	22.36036682	21.19345215	20.28619508	21.34087655	23.21610023	22.68598453	23.35479558	19.63984593	23.89206718	20.69074317	22.93615304	26.18670738	19.23395255	21.48402663	24.01234292	23.73488464	25.99702789	20.89474171	22.48464027	24.21876754	23.23475837	22.12361898	21.76921665	20.58122543	20.8833583	20.57090982	21.55805857	19.58296145	20.33955805	20.39206127	20.77669898	21.13839416	19.70243136	18.87811658	28.76810044	22.8821308	23.25186727	23.22570338	26.35473654	28.37938427
231.mp3	22.59484866	23.67346202	24.10946271	22.18251875	20.31545496	18.69653856	20.2768719	20.90735075	25.22265407	21.04064111	21.55488756	21.43494495	20.92012073	21.51487652	23.77562789	22.78579416	20.67884476	20.35426148	23.08828596	23.75085057	20.05900847	24.8915614	24.78122511	22.11690385	23.49472367	20.42527443	20.87259988	19.99991866	22.37824795	18.00735039	21.79272151	22.50724852	22.45242421	24.16854371	24.50899688	23.07206564	21.89426155	21.9844715	20.7991133	24.69435591	24.20959604	22.10238912	19.1211511	20.64456103	26.33760933	22.28403575	22.57161832	22.69943993	21.59348667
232.mp3	24.7452913	25.91504464	26.18477036	25.26099769	28.40763306	23.89461077	24.81397642	25.25184149	23.61149082	25.68143344	25.47609015	25.97830411	26.1152992	28.29966533	23.83141164	29.06463464	26.80270644	29.74621663	25.84090253	28.5625187	23.88842218	27.07903716	26.6711249	24.88866501	23.27160112	26.99178321	28.20878637	27.6848845	25.41761574	27.14695706	27.40291123	27.4850044	27.99680599	28.8975747	27.33104107	28.96425612	24.7816874	29.81527568	23.62311331	26.45355927	24.76631214	25.68284429	23.73161043	27.19858937	25.00827275	26.5170908	28.16780056	27.76950065	25.60276588
233.mp3	20.41789029	20.97835091	19.13659959	20.28380358	19.34689265	18.55729773	18.61165173	21.60134932	19.25770531	19.04969204	20.33542949	17.62927521	19.13214528	19.81744169	20.51899907	19.02557031	20.99258044	18.71934878	22.47300198	20.31086187	22.34231073	18.83518021	19.42122698	19.14860918	20.62333812	21.42161836	21.93536694	19.01555664	19.40021049	19.68728438	20.81037455	22.0710107	19.00416152	18.5802548	20.12279908	18.4543363	23.81837606	20.35534011	24.16041171	19.91699265	20.09699231	20.80901904	18.78433201	20.26849081	20.74263785	21.35278773	20.67538701	19.99281727	20.17700847
234.mp3	29.79392487	27.6508024	27.96059087	27.11774873	27.31938152	28.96552682	27.24459086	24.56908058	21.55860434	25.3693197	26.87467669	25.19797904	26.01643871	26.42596481	25.60177676	25.94741479	28.28448667	28.61778379	20.67979505	25.11119166	24.78481008	27.5407733	21.62887289	28.63321146	23.63941499	21.17420017	20.55100307	21.95952516	20.03953716	20.06610347	18.96284513	22.42652531	23.11354405	24.48920272	24.99093282	21.7538297	21.57134854	20.11112079	19.84398404	23.49191827	19.68175666	22.47499345	24.10674969	23.79023197	19.64897864	23.95510994	21.00018142	21.36050185	24.70502216
235.mp3	25.15402322	28.68469083	25.61567238	26.91685965	26.88109679	26.0464854	26.02537125	25.21754669	28.68157319	26.70245112	26.64109181	28.02130584	25.33860286	24.2443891	25.63862289	28.56036489	25.80315443	25.78173814	29.35180379	27.11530141	21.00241206	26.57856933	27.57155601	25.75099097	28.79440806	28.21154519	26.17930387	26.75092135	29.2172871	26.52423193	26.00404758	28.63018106	29.79610399	31.64320112	27.37585425	26.65583929	27.64021315	28.03053108	27.05601236	28.13168005	26.84678874	31.06289179	28.40876025	29.18945557	25.1102923	28.3315087	27.32729057	29.55215129	28.54837375
236.mp3	22.40327801	20.80447694	23.01133634	22.03114137	23.94148712	23.67293266	26.12202423	21.6450136	22.71921776	21.58219473	21.36658644	21.40229393	22.87598723	20.51917677	20.55860089	19.16429747	20.24640821	18.60763809	18.23957783	18.16511105	18.03536095	18.31768981	18.37592453	18.45774424	20.02367546	19.02798845	18.21607695	21.01987939	20.5013642	16.81110951	20.9185446	17.12899844	18.69592809	22.16223891	22.08175998	17.52298389	16.73082699	17.37199369	16.31167885	20.30773458	24.57750937	20.39346327	19.65214656	19.8917698	21.93452513	19.34078569	20.10943402	19.53534204	21.79425729
237.mp3	22.97511572	23.84409334	25.74612239	25.47414787	25.27164717	23.73952966	19.39142924	19.25767891	21.92130472	23.5327761	23.7158234	24.10188429	24.80403731	27.56950258	25.5470545	23.73726339	27.07188414	24.40155752	25.19789674	28.73272847	25.62414615	23.44793584	22.09729592	22.48339965	22.92623499	24.99624757	25.44407488	26.52804305	27.42154983	28.15886702	22.22831043	22.42432141	25.21815339	23.16238015	24.59241819	20.18473298	25.32197179	26.77734529	25.77695361	26.09322456	26.27415911	26.48535313	27.42481481	24.85596741	24.20140132	22.86500863	24.90690985	25.90934345	25.31314689
238.mp3	22.06111868	21.65131267	22.3113171	21.89784129	21.48771394	24.33888168	21.88212221	22.61919998	21.82217728	23.72024018	21.96542003	20.99370333	20.43751788	20.67204671	21.90683168	22.19776141	21.50272768	20.5455302	22.06556214	21.86908326	20.33932827	19.95953114	22.66702535	19.27207309	21.95455919	22.12032305	20.99971487	21.43705514	20.36569674	19.48407703	22.62895898	19.67732404	21.56788105	23.59138515	16.9513026	21.62233493	21.62046004	21.05166411	21.98915672	23.0293858	22.81909719	21.77308928	18.51837891	23.94314486	21.52173777	21.43627561	24.32241008	22.99622976	24.82590362
239.mp3	26.50745204	24.48009335	23.06571479	22.3223722	24.91546272	26.09366061	24.51985587	25.63223871	25.48215234	23.50329304	22.10363212	25.58131499	25.23378866	25.61215277	22.91180761	25.02913867	27.28936162	24.47500981	25.36960188	24.99183184	25.74481757	25.44384062	23.27561512	24.08763738	22.57744567	24.98232334	26.5603926	23.90111977	23.68578	26.33246067	26.87618864	24.92475319	23.40313832	22.80206286	23.06139118	25.8613874	25.98324732	25.18944098	21.25631826	22.27888869	24.16833397	22.99689682	22.34081582	24.21779826	26.80183672	24.39320907	24.39621119	24.89127344	23.54315789
240.mp3	18.57830124	21.0560517	20.93722646	22.02680074	23.00730726	21.34951673	23.11948703	22.63171032	23.6021988	19.44487067	23.03052868	20.92617793	21.98640514	19.34132549	20.60268289	22.72961417	23.88929234	20.62144807	18.81654455	23.05238216	22.68525297	25.98602009	17.5678033	25.17833977	23.71596013	25.60170318	26.2053187	23.9460173	21.68285701	22.42956882	20.53020936	25.54731764	28.156731	22.62231529	32.26428129	31.19406511	28.38708733	28.08986555	25.2059289	18.95226429	23.65783089	27.45880806	30.08822644	28.06148483	20.57993059	28.42398121	19.82439581	29.9346693	22.68029111
241.mp3	24.10105885	22.98346407	19.85718461	22.93030261	21.36143532	22.07235329	22.23256656	21.30996481	22.35329275	21.69968004	21.46497133	20.85221298	22.57040546	23.21135352	22.64895444	26.3616143	23.02990935	25.53141856	22.36028452	23.89342311	21.46868867	21.39201568	19.84632323	20.94308421	22.8386148	20.93576339	20.4301429	22.85513255	23.62431683	24.60475685	21.27698423	22.79827117	23.82226177	23.3106315	21.54504541	22.75921697	21.93523297	22.77330911	24.24696727	27.16327592	22.39945459	21.869416	22.67151866	21.0575955	22.89128545	21.17299751	24.59364997	23.19517251	22.20020635
242.mp3	25.21480226	23.4782473	23.39184743	21.69774333	23.91059645	25.52683718	27.64302572	24.14536486	21.12160812	25.80776038	23.97665717	23.74743021	24.24516312	25.99476727	25.28732196	24.18588971	23.70581917	25.06736732	25.88165801	24.03312236	27.5360164	29.72003639	25.34118879	23.63926755	24.62774025	22.46301212	23.37423591	21.50819672	22.19391041	25.58407301	23.00872882	22.40090453	25.49165333	23.17726042	25.1958592	22.37946688	22.72036122	24.08115778	23.72728171	22.39142634	22.46091203	21.34668968	25.03792344	24.67069528	21.38464831	24.56769206	21.12349728	23.5282864	22.58967123
243.mp3	18.29317472	19.44647184	18.31459227	20.00627274	20.73654817	20.48934925	20.1764294	19.30387824	19.36764684	21.94368424	19.64591848	17.44127157	19.77170045	20.87367715	20.68119818	20.0954657	19.92177137	18.53826434	19.88935194	21.87225464	20.24328274	18.44732673	19.70827992	19.19474762	20.92629993	18.12376654	19.65772227	18.39897982	21.77697934	18.90486635	19.78496609	20.5771051	19.15338903	19.85278512	22.87944625	18.91909837	18.30683693	20.23730246	20.54214339	19.83048184	18.49648705	17.61792072	18.99046436	19.59401742	20.30866613	18.21794058	18.97551513	20.6818283	20.09027484
244.mp3	25.74484303	25.92791033	24.66155116	27.86100088	25.50169906	28.69647762	24.47309591	30.04779996	25.38500314	26.98827048	26.3765565	26.01820746	24.43443897	27.60826636	25.45903129	26.32612509	26.19435748	26.70485628	26.76575427	25.6105547	27.88156765	26.77495607	25.36587519	25.83638207	26.4380695	28.63780268	27.89881272	26.37364455	23.27206801	27.0561333	24.85018142	25.16198062	27.96798648	25.02160586	27.03327513	25.40558761	26.34477509	28.76215254	23.8457819	25.72671201	26.07800895	26.03933835	25.72751497	26.22329247	27.49951215	28.4531758	24.82993012	26.98917694	25.76839282
245.mp3	21.55543244	22.43715441	22.30752379	23.11760682	24.23473788	24.51105917	21.94963789	22.6882377	19.43787258	23.15058376	26.03983504	23.2637675	25.02036912	18.47951645	22.90058771	21.55998856	24.45884327	23.04157257	23.06703956	25.89290552	23.83765083	27.42954526	24.08823389	23.97464844	29.4837783	25.51992777	24.23671034	23.434269	30.20465274	25.21631174	23.86819823	23.94236144	22.72609804	22.56924214	19.79741951	26.41828373	24.56410213	21.66754943	23.88079534	29.41095731	26.65914347	23.61703898	28.18884374	27.58213014	23.72795744	23.73082572	28.44012738	27.06480051	22.96582391
246.mp3	23.54167799	25.29295466	20.57065498	22.86598126	25.34233401	21.96025535	22.27854766	22.43333309	22.44713673	21.70232048	23.49671612	22.53878568	22.07703627	19.87082045	23.7692746	26.80300258	23.97768573	27.94727735	22.999962	23.4726375	23.27648459	22.97291822	22.69314794	24.30724054	19.86740667	21.84240891	21.2248625	21.61755184	22.66571398	22.1414811	20.75193824	23.68937753	23.54777685	21.36763882	21.7903143	22.51732333	24.72833795	21.45329492	20.33272952	25.22878803	22.1302109	20.47561143	23.63844542	23.24090367	24.24190113	22.73312709	22.38078959	22.16889496	21.2994725
247.mp3	24.32309395	26.901957	22.52040762	23.0544761	24.8398389	21.62598867	24.57813843	23.95126774	23.9914075	24.47714177	24.13160446	24.97003764	26.70120533	23.90271517	22.31758524	24.92448537	24.12345814	25.46955111	26.42302809	25.35836241	23.13801157	23.0728709	26.90228537	22.18637696	24.42055734	27.10445918	22.36285825	24.01263833	23.30016521	24.81096362	24.77487805	24.54933119	23.21509778	25.16781447	24.09465619	24.21713067	25.48454219	27.43379523	25.20672342	25.54300451	29.02117574	22.82075152	27.04568415	26.53384481	25.10323769	25.60625701	23.55340064	25.39902773	25.06890673
248.mp3	23.63776204	24.38539328	23.5862877	24.20717399	16.16110302	18.31413472	21.64786931	25.23081453	25.24872781	24.46179061	23.83408128	25.27147613	24.63463157	24.50238854	17.00304323	24.32169309	25.27852707	24.05346848	26.81095735	27.33634992	28.85719376	23.13974259	23.1644026	22.56810508	18.49426107	18.07562437	20.85404624	23.02176408	25.75288139	22.21291386	21.86575764	22.70362078	24.43703453	23.67932903	17.91516614	23.61967931	21.34062594	23.28304594	25.62126579	23.81362945	23.17035052	23.82429835	25.79497299	24.24582651	19.25675367	20.90500161	23.53066045	23.03365685	26.22663901
250.mp3	21.85204785	21.07662103	20.79274029	19.84573711	20.79541305	21.9214784	21.69303659	21.24384215	24.31511714	21.65885294	21.82519373	27.60245118	22.02972489	21.42082233	19.801109	22.50653836	24.26922184	24.30867146	24.23491975	25.32123089	20.37067169	20.1465136	23.71882992	24.12233648	20.67980235	21.57503683	18.82549727	23.08453331	23.30397539	23.79126209	25.93837195	22.79475027	22.46157474	28.1159635	23.12976492	24.77879423	22.12714348	22.5379204	23.20821932	21.90847032	22.97865712	22.86420459	23.80142671	22.4328674	24.98432347	30.15632811	29.50134571	23.30093303	22.42568537
253.mp3	23.6233253	22.28690181	23.39532219	21.40272511	23.87940785	22.92278642	22.81598187	24.94927794	22.28201718	24.20121799	25.81444894	26.23123949	20.18004	20.76435191	24.52874265	24.2577525	22.63920099	23.69850435	23.50756197	22.57189414	23.15852586	21.07266144	22.94533769	21.61541523	25.06219393	24.30222823	27.30576413	24.26724948	23.79981601	22.56017061	24.70012629	25.09941224	23.05973126	22.29519365	23.41715414	23.54514747	23.37775628	21.61560861	19.59845142	21.64206549	20.80504544	23.06896011	23.1881512	25.64522131	24.2305009	25.75321494	22.32080793	24.74698337	23.57146241
254.mp3	25.21951851	27.75763142	26.83710461	22.25420816	23.6675588	23.70180428	24.97617663	23.56941518	26.1433761	25.35886773	30.53945488	25.3590969	25.62512582	25.79777579	25.21999038	25.21396121	27.56558934	23.69775375	27.73548946	25.50806915	24.4250031	24.75345747	23.91994734	23.96831238	25.03796577	26.17738959	23.4665548	24.99897633	25.46342617	25.34155592	24.60667664	27.25436717	28.52684797	22.28833346	23.93852246	23.13809546	24.60413778	28.23116078	25.71855196	27.48679174	24.29261707	25.75547196	27.97591375	26.29499207	27.28914259	24.4375364	23.39548483	25.56125915	23.08829486
257.mp3	20.93058229	20.01683538	21.04904467	19.86191339	20.84770704	23.02868139	21.30978902	20.39564736	21.56897136	21.67137495	25.46197693	20.00105573	19.76034589	21.93011626	20.30028332	20.3767849	21.35441139	24.25560635	20.99536777	20.42881223	19.83262267	18.67583005	21.1424416	21.888177	21.59025448	21.65684421	21.31661277	20.16266605	20.6439663	22.74016639	20.59348593	20.75908691	19.74434681	20.36436578	22.59099355	21.57517069	23.37761959	20.55604221	19.20947757	19.84308311	23.13919935	19.87585681	19.39179687	22.64523297	22.48679104	21.54928192	19.14465316	23.01369033	17.89655364
258.mp3	22.01770434	29.03123028	25.95917423	26.26024858	26.31482558	24.91393645	26.34743879	24.6334858	25.41319236	27.51973725	29.66934383	27.39439225	23.84356477	22.08998128	29.4722978	26.55416208	33.96239004	22.51630845	30.77446326	27.42815925	28.55777076	22.38571001	28.80017742	23.13151795	26.46275992	30.25027058	25.99405482	23.40810973	23.86429906	25.01955571	24.20761881	28.07725176	25.84726017	28.09826847	20.23418302	26.48240557	25.39327316	28.97342842	25.33464915	28.37740286	31.28017255	28.74007159	23.43360175	27.41796916	24.84797201	27.13477089	22.62556615	24.22228512	27.78785786
260.mp3	21.42938319	20.5148076	24.16805084	21.65212781	19.71174006	24.45503407	23.49082152	19.75242314	21.04282415	20.23301397	20.4904906	20.69398859	19.26983788	21.41715165	20.60476706	22.43581286	19.7626562	22.15809998	23.65494376	20.84374583	18.13841348	22.19596409	21.91973838	23.21827448	19.5312634	22.03861631	19.49564285	21.83310199	22.34693288	16.97879567	21.43854072	21.38943745	21.06066011	21.08417386	17.35596476	19.68808854	20.76831588	18.37002507	19.28071528	19.91517054	20.09694289	20.93018331	19.32480515	21.96447192	22.22686151	20.63236212	22.58207626	20.85990919	21.82168248
262.mp3	24.70849548	26.28202789	23.66219168	24.60472616	26.4998734	26.5398989	24.23781548	24.06312432	26.52031489	23.74265144	24.72827745	23.35188896	26.42639751	23.7154825	22.04621021	24.56407594	24.63084534	23.86325755	25.91210412	24.04172534	23.83172116	22.25675683	24.22716936	21.53630181	25.24830875	25.04597769	22.1149969	25.52712276	22.04251893	21.72955116	22.01609627	28.63368688	22.07483296	25.80454568	24.34485859	27.10476134	24.84833597	23.47469699	25.1066933	29.09856164	26.43825979	26.53168023	21.30461304	23.38215403	21.98920571	21.81802833	25.11963276	22.79522678	24.01472599
264.mp3	24.59253075	19.85707205	24.25336937	23.4753786	24.5152791	28.32013208	21.00649051	21.62978107	22.47937487	19.80328505	19.3866151	23.77126962	28.54843477	25.47745332	25.73299354	23.74946446	23.54792286	22.23122073	19.41892787	21.12874421	22.01036098	26.16877186	24.00665632	26.27603329	25.39489568	19.28885243	25.16327372	26.94420828	24.2039385	18.55256233	22.51889185	22.83390369	25.40423774	24.84672517	22.20478802	25.75715767	23.89747135	24.58450198	21.17430202	26.07234543	20.80156161	22.08869631	25.03359542	25.543219	19.81419106	21.81480092	18.2831302	21.35589815	23.51388354
265.mp3	22.78067646	18.33142902	22.53500246	17.61836071	23.68156464	21.12146953	19.62084256	18.1556481	18.22294238	17.96863085	18.26593429	17.73413601	20.39562164	21.83151316	14.70531364	25.71001052	23.09833164	23.768052	17.26961036	21.12315983	21.40849115	24.07129487	21.64708171	19.48682997	19.43822473	18.2780776	21.25327097	24.21051929	20.82536219	19.48184443	19.24991075	17.01105875	20.40898433	21.344963	20.31098487	20.35896399	19.73755782	18.5281271	18.75956374	20.87952801	20.73778716	25.56534767	22.30346911	23.86323344	24.32224685	20.80343159	21.206521	20.68844775	18.26933101
266.mp3	23.90340631	28.65640252	24.66751982	27.3142391	31.04934172	28.45497497	26.73548272	26.22884225	26.75795846	27.37472033	24.42110443	25.56604933	24.55701909	23.59241536	27.24535602	23.74144782	22.44102772	24.56773328	26.6268067	25.6554174	26.3829917	27.34397491	29.09182185	24.18966183	26.0195103	25.35804139	25.38037369	27.12152801	23.23126117	23.846296	24.70434005	24.71991827	26.82939211	32.38816369	27.34386894	25.36364962	23.94763782	23.39596958	24.31268135	23.41462175	28.33924621	20.54733507	25.43863568	22.61901243	25.93105509	25.76710475	24.79769105	28.16573852	26.45147468
269.mp3	23.24204628	22.70946515	25.14127161	19.84441604	20.35710839	20.73859343	23.02494954	23.71255823	22.7715633	20.86867702	19.99065373	18.2552033	19.15206926	21.75884153	18.70387351	20.64350109	20.05933824	22.24862935	21.17433239	19.29859243	23.26213551	20.21222605	20.27473451	19.77683578	25.4492899	20.76291589	21.00181536	19.13671607	22.07962429	23.89357637	18.34847797	24.09977478	19.64933714	20.7614867	21.07073941	19.9858889	21.81451108	21.30046579	22.23167282	21.25564099	19.77493656	24.68175363	25.91141457	19.28871566	22.73322614	21.30738467	21.92054603	21.37393739	19.9961543
270.mp3	21.79159036	25.57056196	24.89495569	22.6174537	26.11287837	20.35047197	24.68204454	24.1952733	25.17839152	25.32669575	21.59753231	23.1423629	24.17772615	23.65546356	26.48442654	24.05011303	23.6173314	24.79332773	23.44822277	24.36772149	24.88865372	21.4179567	25.7723181	27.40845786	26.72333317	25.68648252	24.56555247	23.49395875	24.98679738	24.57212645	24.97950668	28.84004977	27.72953037	23.16535401	21.08721341	25.23752433	23.16741531	27.2061273	25.65779985	28.45376458	26.22267469	25.42974652	22.77501913	23.87386635	22.43339926	25.98420801	24.38295993	25.33572828	27.21021906
272.mp3	23.35486612	20.62677631	20.23563362	21.32000013	22.39970185	21.13352575	18.28219504	21.34881997	17.40873268	24.60762675	20.28550736	24.38471981	22.7492419	24.94510834	18.99827125	21.35625808	21.05649601	22.20230413	21.08100591	21.04567411	22.01757741	24.5287195	21.18266909	20.72572656	25.92062623	20.55351287	21.78296463	20.13057495	21.84633419	20.95483512	25.25132913	21.4724619	19.78701587	22.14929796	23.50234807	22.22508531	25.30445398	23.72837563	21.1616864	21.91084077	20.44156258	22.70083427	25.43615052	22.2972873	17.69456077	21.85335949	20.34104694	24.08308289	23.73931386
273.mp3	22.69968127	23.56140205	23.01788608	23.82060757	19.19361618	23.70266682	23.74716086	22.72313327	23.49760633	21.62689583	19.97510939	20.74727695	22.66668617	27.91113327	22.40253566	20.7236271	23.77974843	21.96596531	22.58466224	23.41713585	22.12780417	25.4022786	22.85983229	23.95196553	23.29500247	22.90064188	20.72107794	21.29757172	21.72471258	24.99214272	25.00148242	22.10306029	22.44848665	24.10180223	25.09153875	24.61451853	22.73469659	25.09014876	21.90201068	22.15760255	21.46991769	19.96620416	21.54059088	24.27715305	18.15006467	19.00070347	19.90836822	18.98369648	23.40963726
274.mp3	19.63458928	26.88507717	18.82489652	19.16364882	24.32157391	18.02858632	18.90787766	20.43621669	19.91182365	19.99235962	19.23066813	20.29677441	21.09613557	25.59161962	21.64728293	20.21333234	19.26781223	19.22173557	21.58740011	21.66002702	21.69999118	21.09845715	18.63931216	20.68062087	19.67974755	18.24097622	20.70125346	21.39342575	21.32232626	22.11504057	20.85552777	23.37212264	20.44039856	19.97406757	20.93929295	20.87761311	22.19984996	19.51030207	21.3041587	18.57940654	20.47470503	18.13969947	19.93303501	18.93610689	19.86721925	19.31041331	20.39953051	19.74171615	22.46872251
275.mp3	19.89492497	21.59334091	20.76531252	20.49633648	21.58121923	18.53948663	22.4297435	22.23145648	17.07067574	20.32033339	21.67660842	20.70933655	20.30460657	22.16391286	21.50961211	20.08632057	23.77023324	21.50809997	22.27507482	23.21103597	25.08337802	21.65602156	22.40223818	26.10382297	20.78857826	23.48381713	24.83990554	18.21187268	19.85511741	21.40503972	23.2983346	21.32866478	23.12446535	18.25743612	22.75547923	22.41559399	20.36170639	23.60628006	25.22764636	23.85157119	22.53363825	20.85927926	21.56161903	21.19981507	25.47849902	19.54924768	23.24837516	23.34472125	19.04170929
276.mp3	20.1504786	21.36904401	20.59210755	20.62344882	26.46734192	23.37899036	19.55112386	20.73792401	20.61956928	19.34458555	22.16483427	20.89896281	18.2880718	21.57084475	20.51725925	18.28365994	21.17277305	21.07087936	18.56977283	21.83028329	18.04546278	21.6532615	22.81760725	20.44474992	22.66003047	23.71291145	18.32809665	21.53953049	21.13935695	19.75974417	25.26120047	23.60655602	20.50044274	25.08508799	21.03598759	21.46701877	25.38378351	22.50188342	21.49169054	24.38543354	21.35501302	20.44672133	24.70154932	21.08757378	20.54896021	19.92599448	19.18319124	21.71030286	21.07190154
278.mp3	18.25052684	20.61462449	22.84797113	19.80649441	22.15609122	19.6042084	20.56471205	19.71960512	21.96747274	20.88085032	22.61400986	17.89721814	19.65374771	19.31260052	22.58319153	20.13635117	21.6097171	19.71566417	21.28274622	22.55902471	20.44955942	21.16704172	23.39472087	25.91369068	22.94859319	25.20422282	23.93268651	22.18200767	23.72147161	21.16490371	23.37040201	22.36079549	21.2197793	22.68179098	21.39040199	21.26926807	20.70292104	22.84315686	22.6371541	22.39085786	20.74169397	20.86340943	23.91126858	21.95952194	20.47341335	22.55940663	23.15944069	23.98115418	22.49189081
279.mp3	21.92114982	24.55421412	23.35860193	19.20201685	21.05363868	21.494271	21.33351542	23.70398747	23.82748547	27.42174197	25.39123097	20.22376549	20.37221578	23.75842959	22.68997293	23.82471448	21.67813037	23.38025561	24.00582545	22.05710614	21.94475276	21.89066679	23.22589825	23.09389932	20.94660276	21.3938244	22.47546648	24.54307456	24.83412839	21.75745862	19.58684042	24.63714978	25.0051893	22.48837368	23.80323426	25.72305271	23.06183328	22.19811995	19.95172565	25.65412522	25.82080023	22.28720509	24.93363111	21.50885719	22.09151729	21.27468724	21.7633554	20.02115156	24.87746415
280.mp3	26.89482285	22.96685646	21.66761502	23.37896053	22.53848962	22.45656449	23.67572358	22.72567556	26.42018803	27.80780873	23.18072319	25.93581793	24.62215147	20.63975927	26.86468259	24.0522426	21.15325729	23.8029988	19.05752845	23.69509539	24.68953344	24.0381852	25.11814595	25.75197395	25.64925138	25.97541162	24.74101879	23.56582559	24.98845556	22.88546491	21.50199767	23.36167358	23.9135214	24.44767656	24.95474857	23.67504502	23.1772317	22.64212777	24.7541928	21.90000592	24.48463134	24.12404977	25.25811536	24.28584765	25.5187138	23.74509854	27.04239979	25.53321897	26.49501731
281.mp3	23.53759667	21.81668899	19.57326914	26.22873659	25.46764783	22.49248772	23.31272657	25.91938642	22.255764	24.3391941	22.5543294	23.59754264	24.03589861	24.19955774	22.47743782	24.78919243	21.82580821	23.97719764	23.61824758	22.86158041	23.22185524	24.79193106	19.8141575	21.83966023	21.76592313	22.90721693	21.05294935	23.57540372	27.46681782	24.96631371	22.60679775	27.17319514	25.92808333	26.95567653	25.16727716	20.07481466	21.12423201	21.92054435	26.85199959	22.0221254	24.40404142	24.0009144	23.45836285	26.04103483	23.25808793	23.86732735	26.12028514	24.27279372	22.33461005
282.mp3	23.72436551	23.47764969	23.77120774	24.2965555	27.04995629	24.30594839	21.18259495	22.60107638	24.45039937	22.27773257	23.93366484	22.78699154	23.38288561	23.18191622	21.79087493	21.93680041	24.67275777	23.62772366	22.94480524	24.06055637	26.78001444	21.10144533	22.90141243	23.23216311	25.71374616	27.18469516	26.92367293	26.76158558	23.26009532	20.11747079	21.14284502	22.36626446	23.41900547	22.27344491	23.44486027	24.06955414	20.73781305	19.93401571	24.7348995	22.26795651	21.66099781	22.50508902	22.06128764	22.34213458	23.90819729	20.97743969	22.5323953	23.42962211	20.92617951
284.mp3	20.42192437	22.10905401	21.74321512	23.49846602	20.86126185	20.06254683	18.54124397	21.8788347	24.72207668	21.05565613	20.80748884	19.99375012	19.56004186	21.19369887	21.17004926	20.97141784	24.23530325	21.08902269	21.28009869	21.75411023	20.70450726	20.90318654	20.82471576	21.74763789	20.43996738	23.96481708	21.53354746	21.34094576	23.42470636	21.22331419	20.6243943	20.47468434	26.46943532	22.6549363	22.6820329	21.47162193	20.26135256	22.35811907	25.29312621	23.51931573	21.38623417	21.80900721	20.72846633	22.29184482	25.8150364	21.29152825	21.23364062	24.98490664	22.04095076
285.mp3	18.9316377	20.93313893	19.074366	22.45360979	20.403301	20.14168443	20.66090401	18.04370375	23.42136002	21.87025295	20.44072469	21.47434148	21.47892587	23.33641348	22.23297031	20.20974245	21.54589127	23.67801109	27.00050797	22.64139242	21.58328367	23.51638955	23.01097809	26.36527819	22.31573186	22.08946258	23.18843735	24.393613	20.27037522	26.03742687	23.58972164	22.84604118	22.8428788	23.11203011	21.86369016	22.22903909	20.8347992	20.61335987	20.88602387	21.11565343	21.06337837	22.13306635	20.89366684	21.91542491	20.92014394	20.36902827	19.27877644	22.00045583	20.35931808
286.mp3	25.94905588	24.67824081	24.66063893	25.2740348	22.55716173	22.7568681	20.73673145	23.19843215	24.61795175	24.82547839	27.06107196	24.02050029	25.95210145	24.71785149	19.88888998	21.7259249	25.1122479	21.38131023	26.53283325	23.91896908	21.87337644	25.01374401	27.08220673	26.113094	24.7907548	22.96388111	24.26532469	28.97910774	26.49544398	24.88432942	26.87895613	22.92842591	23.52100304	27.88311259	25.47327766	24.22624357	22.92207426	22.68062713	20.19679166	25.23266931	23.75594162	22.26579268	23.66403661	22.41305864	20.94419105	25.5185153	24.54523987	22.19830707	24.08138835
288.mp3	26.539613	26.12070645	23.50175682	29.11528172	31.28768503	22.99673232	25.74101703	21.45031043	22.64798955	26.97852878	22.60385692	23.5675007	28.11313999	25.86109307	20.9786089	25.64594502	26.08536194	25.53553564	25.16439503	27.54035565	23.2350426	24.96007549	24.63195471	23.12973948	26.75896884	25.77636017	22.20423302	28.13977327	20.83719239	24.59145727	25.44323719	23.2249902	25.25145029	26.51110923	21.03819503	22.63094721	26.16772377	21.5253536	24.30652743	27.82347683	25.00163156	22.05544188	22.80980548	26.01957447	23.62201258	26.62712906	24.85877756	26.77115801	21.97132904
289.mp3	26.30178621	20.09735351	22.57153072	20.62633213	24.08612769	23.01691259	19.5396283	24.64437941	21.6039326	18.66412822	23.95542737	18.95825748	24.0198927	21.32195107	22.58302549	23.30754901	21.57705345	24.32558907	19.45155536	22.74215829	22.27707683	19.72595432	23.88549332	21.08816304	23.71243807	22.86048855	18.54395762	26.9465357	20.72166184	22.45640796	22.52768157	20.56618847	22.98421196	18.45399891	21.58048009	22.57771224	24.4950106	24.88875858	23.02932322	21.65280732	17.78067748	24.23799899	21.83944678	25.47045172	26.19823092	21.4078397	23.06639769	26.20414061	23.23697958
290.mp3	21.79962692	23.05967143	16.18929065	22.0231587	21.08510224	22.19631112	22.60532905	20.70709953	19.10736482	23.34148677	21.13414302	19.22496424	23.0472044	22.48687371	21.90982915	22.26349922	23.50172142	19.99846861	20.57679546	21.53408292	16.33250073	23.44047238	21.22722206	18.97533544	19.36481249	22.98592246	16.31360223	23.84808333	24.32398159	19.3890234	24.20554725	23.85097391	16.65272188	25.25148849	24.41022511	18.41888871	24.89118953	21.60039872	22.8785169	25.10335188	28.88414455	19.20450373	27.80892616	22.76565296	22.39225978	22.35511833	20.26930347	17.61084063	23.32636495
292.mp3	21.41894005	22.21790369	20.57712951	21.01212751	20.28833303	21.78114053	22.01722911	22.04977125	23.49785503	21.42692323	19.01006648	21.77559079	21.62502003	23.46751112	21.75246978	21.16801347	20.68215784	17.67708955	21.88975904	21.59208586	21.39662252	20.02045495	19.92765109	21.27624605	22.27905929	24.42206976	21.43579115	19.05062694	22.48499721	21.00831268	22.41021853	21.96766188	20.83837443	19.02762944	20.62654782	19.65555196	19.41067262	20.04330356	22.32937877	19.71207146	21.48091664	17.98640791	22.5276266	19.85091588	21.98609534	25.26523362	18.72546699	20.20846007	21.07599608
293.mp3	18.0518439	19.27004218	20.70816665	19.88000951	23.00163809	19.29643809	21.04390303	18.74758652	19.01773219	22.71337112	19.26202866	19.45212521	17.79732127	20.26079965	20.40669135	24.64423824	21.452108	18.84460608	19.72673808	19.88751758	19.91011082	23.85080818	17.04391039	20.30871357	20.17702155	21.91171219	19.99084214	22.98464334	20.96042508	21.18025231	23.79203167	19.4062599	20.56317318	18.51168208	20.34277245	21.87565077	19.93191162	21.06640899	24.34036196	20.76327418	21.30689092	20.59957889	21.37727506	16.81992463	23.56300439	20.43353144	19.25390228	17.53185053	18.02514152
294.mp3	25.01953591	24.61534637	22.27892934	25.50013717	23.34787974	25.45981981	23.97745747	22.42899572	23.67197457	22.75895433	22.11464896	22.25632421	24.43293851	21.87280262	24.39264284	22.99820334	18.11965094	23.84586848	21.93550098	22.32224228	22.05528527	19.76518181	25.34559838	23.24453195	24.02151721	21.34848237	20.42072634	23.96611149	22.30582163	22.36339655	22.95433143	23.8704215	21.68439729	21.63272674	18.84962022	21.09993721	22.00430224	23.28096706	20.60898287	19.88551138	22.74188873	22.14275373	22.73361488	23.48299137	21.3305706	19.31284541	22.44209372	20.65609705	24.06758107
296.mp3	23.35129819	23.90678127	22.34188694	20.47822104	25.09825379	20.73884435	24.01898254	21.84250928	25.94884835	22.67434231	18.51060036	27.65448678	22.09190867	21.29771864	24.52133694	22.65100186	21.56117957	26.13247541	26.08426999	26.95380634	22.54007727	25.57084071	23.19721049	23.25965817	23.5986252	25.18374465	22.4644337	20.15514553	25.73455272	27.70109309	23.54077931	24.03464259	22.27837142	21.66539164	21.87607184	22.57570225	26.23841233	22.6032788	24.0107358	24.67265071	24.76786185	27.0311632	22.35069472	26.27720258	21.23473534	26.39126274	25.68241786	26.08359775	21.50596433
297.mp3	21.2509912	21.31934846	26.45062526	22.97179761	28.64880786	21.55678917	21.4193492	22.1199733	24.70323769	26.74296977	23.27150367	19.71123678	21.04065299	23.93172785	24.63284342	27.67770889	23.31739808	23.44969711	20.2891918	23.0171591	22.95449416	22.15861943	24.91513372	25.94259668	21.43479674	23.22224356	23.44925795	21.5546006	21.77022051	21.48043767	24.40487886	24.28474792	22.74177997	22.8989299	20.95056684	22.44603847	20.83860764	22.58315025	23.53609142	23.76441765	21.46052591	23.02279124	25.1429204	21.87202901	20.77231023	20.5841001	21.61636397	20.98194063	20.78664032
298.mp3	21.68506911	22.97299201	22.09745783	24.33409881	22.81619376	20.63718698	22.34861825	24.44051711	23.85283072	27.73561035	26.11279644	28.76838071	20.63934685	24.28811712	26.10914429	24.10223356	23.18756451	23.32131272	20.13750007	24.44114071	22.38961633	25.88622606	22.2421558	24.56726323	22.69929668	25.96627927	23.84688809	22.32365973	23.48026357	25.61260733	22.39021478	20.9024905	21.51263864	21.68131922	22.62284178	25.09202591	25.89429706	25.19239594	26.02878185	19.46942748	21.99310359	28.11342544	22.78575341	25.04475781	23.39700933	23.97811069	21.71780391	25.61521693	25.34602792
299.mp3	26.61336947	23.69529614	25.77408508	23.19778989	25.05781616	29.58872268	25.76470841	29.87983925	23.77886862	23.69011787	25.31029784	24.80051296	23.10368499	26.26648049	23.96452741	21.86248118	27.10149476	29.55440173	26.81376785	28.49540755	24.55184239	27.62592703	26.80914011	25.26098379	26.60163328	28.15948697	24.50269604	24.11458993	25.54311162	25.01083089	21.80991344	24.8689513	24.97776373	22.02576162	27.36627839	22.65164484	23.81548186	26.34386407	20.1146072	26.77232908	26.63842804	27.37134964	25.18496092	21.98425513	23.39071469	26.73243359	26.26397221	24.64548201	28.82066512
300.mp3	21.46848788	23.08342306	21.74591402	23.76556271	21.70218886	22.11143279	21.84423671	23.15203871	20.08409825	25.42142892	22.37891153	22.9029479	23.40317673	21.94052156	20.73474125	21.59933775	22.69076701	24.24957961	18.90128306	22.36440634	20.69858458	21.58445275	18.09677326	22.7365734	22.90092827	16.35289975	22.18192075	20.06058317	22.03263347	20.6214258	23.25569419	24.50637736	21.08048698	22.09017544	23.12055239	22.14898976	21.35298634	22.54804421	21.82239192	20.85513207	23.86687678	22.79828533	23.73208987	22.83766944	20.49309647	20.72342766	20.85987095	18.76533159	20.19130449
301.mp3	24.26846247	20.94527968	28.62113735	24.01741526	26.37754961	28.18797509	27.66056311	26.86361215	24.65197618	26.62178836	27.30486411	23.51121537	23.22769562	25.58133825	26.12508084	22.98140315	25.64523462	23.23452082	22.62506477	22.20999572	21.51759813	26.38454537	24.82847976	23.91770929	25.82859884	24.3217649	24.81917707	28.00453738	23.72095039	20.05411572	23.30456158	25.70516454	27.77918521	27.58943852	25.7547291	24.07034142	21.84028329	22.94123804	27.56778128	25.99307656	24.55348616	24.82197644	23.26099567	23.02445968	20.91991783	24.1147096	25.94261573	25.25623195	21.68203631
302.mp3	21.68344305	22.16507893	19.14270186	19.95930085	23.02395999	20.03253885	21.61939252	21.60929504	23.57950353	19.54609087	21.12256439	22.06633709	21.57089653	22.93840465	19.55924112	22.47521079	20.81755498	25.99365249	21.03784522	22.50429142	24.87766949	25.78207019	18.82515083	26.24844286	22.00482518	20.47129099	17.76968907	24.28520725	17.71826831	25.64757678	19.08090396	22.10367827	18.71194952	18.6243391	20.61930249	20.06018585	21.48345575	18.09894015	20.89085358	24.18652591	19.42621978	17.09416737	18.57573237	20.8382184	21.66092828	23.04555527	21.3131152	20.50361751	21.92089503
303.mp3	18.7845536	21.09467577	17.92200447	22.59986033	19.76549253	21.70032042	20.58797366	23.0156996	18.76913745	19.56109502	18.61881141	21.48462523	20.70577138	19.73413457	23.28188774	18.29517332	19.9871362	17.83930412	21.7661104	19.92064565	24.32934057	19.33437403	19.61199472	21.16384196	20.33449453	18.89374058	21.24942989	20.13760347	18.49198736	20.14915352	19.82139378	19.81892545	22.58390995	20.25773885	18.01701436	21.05497645	18.70792473	18.51419726	18.72428146	19.19977188	23.67008164	25.40254687	20.60443444	22.99253357	20.28951166	21.29943895	19.79364498	20.43455674	18.68271674
304.mp3	27.34735413	26.55685722	28.98528831	31.03857516	26.63357132	32.96020573	25.76273898	23.58245821	24.46230527	25.36527421	29.38027722	28.84745576	24.73621186	27.90297908	23.29441806	25.32322999	23.75749325	27.08682504	25.60660663	26.30195761	26.21304657	27.54742706	25.00582306	27.34216043	26.10790323	23.62424493	29.54374106	25.40213248	28.04610071	29.68977932	18.96724164	25.19784874	27.55031487	29.43834958	29.29414112	26.77357002	28.13415812	29.36289457	29.43685498	31.54722818	28.00447354	28.00666529	31.47640736	26.78699938	28.5353538	28.89826482	27.3664346	28.22470988	28.49363613
305.mp3	28.37013486	24.8321668	23.74049962	21.1732521	20.42294562	23.41293421	20.04341663	21.45500762	23.43322852	21.8119402	23.92454256	22.87476765	20.5570198	22.35908978	24.61302019	22.03933948	19.57186621	24.19911212	21.0429428	26.71973593	21.84943374	20.47034024	19.77685503	22.33225336	21.44118506	21.3194185	20.7124984	22.45577342	23.90567489	20.80268335	22.257979	21.49012008	22.46487113	20.25847158	22.51518064	21.47738952	22.38044624	21.75163509	20.13742166	20.19730167	25.38882743	23.74878028	19.65817367	20.01700296	20.98447492	23.37845643	19.58453037	24.80365751	22.18408868
306.mp3	23.67196914	24.27470864	23.52533752	20.6817674	22.73665019	23.69009021	22.11645118	23.40590381	24.07474207	24.21428391	21.69872251	21.40940152	24.17782027	24.26611318	22.86252152	23.91179839	23.45402015	23.36469722	23.90275521	24.63519775	25.08904395	22.29672611	22.24918441	26.94392876	21.30575718	22.32385374	25.27715966	21.04558361	22.9610555	25.58258645	22.66958168	22.10584896	23.41038668	24.78324987	20.90762388	26.03066541	27.7932088	26.22173414	22.74277043	23.040649	23.10105986	22.47905221	24.13397642	22.88520186	25.32605606	23.09101242	24.36064953	20.20806757	24.3010552
307.mp3	23.89316387	22.93219805	25.63723362	25.69852812	25.41867864	23.16449533	25.84603341	23.36469859	22.27790902	22.20508683	22.71507418	20.37064816	22.41915011	22.37927027	21.08274991	22.6098498	22.215489	19.95108618	23.46882792	23.08457016	25.60282604	23.34288494	21.66932192	20.22241229	25.2788209	22.01546594	21.44067605	21.51886024	23.3644264	24.36700368	21.39195888	20.34104272	21.17479855	23.5004964	23.32901866	21.4353333	23.55726488	21.90776819	21.7216647	22.05909033	21.44643542	22.65331282	21.69306646	23.66479659	24.16145957	23.64382195	25.13634839	22.7462219	24.9367784
308.mp3	22.97272763	22.49882902	19.58504679	20.01612853	20.50375321	22.1695866	22.25460162	21.22043066	21.39624421	23.19188488	19.75128937	20.47378057	20.51233414	19.92414161	22.09042228	25.14747167	20.83934568	21.42272213	19.36060538	21.33470921	21.71248972	23.77656345	19.51029962	21.06145282	24.17713801	21.64611979	20.7976053	21.26348499	19.84704156	20.86187859	21.82686259	22.03866677	19.93907551	23.80243437	19.28434293	19.99081896	20.81269678	21.16948785	19.04623626	21.40306523	21.01902933	22.44668895	23.74009525	23.93498634	20.2494848	22.3511566	20.19408269	19.57787405	23.37026237
309.mp3	23.82681648	22.87455544	22.05822976	20.36365203	22.67494782	20.92895817	19.92277409	22.84237639	18.95198621	23.08729977	27.53510762	20.77976532	23.17566321	18.72795131	19.62458127	21.57517468	21.04265292	23.44899048	21.19618674	22.16098193	19.0297786	20.98380595	20.23996973	19.45365565	22.09951213	20.03798173	20.78373058	20.92785395	24.04172512	21.12793391	21.0204033	20.18971343	22.55923818	19.84713804	23.08723905	21.5521027	21.5788965	18.94952047	19.18593379	20.3254275	18.60436632	20.40302064	19.93942551	19.27830505	22.49505325	20.26581126	21.54489394	25.60779572	22.94758639
310.mp3	23.62904144	28.58997342	20.63557564	26.99393326	21.98982144	20.54539319	21.7793897	21.15180169	23.1062434	27.56144858	26.44680193	27.64037272	22.19123577	27.48826537	23.71142576	23.89282197	24.33978757	21.77632597	21.04987409	22.81567306	21.75902272	27.48561082	27.68017241	24.8560382	26.24218365	23.83157849	24.10627394	28.34365535	28.0224636	20.10511976	22.68575799	22.22499169	23.71666628	22.33200851	23.97666473	25.29805688	31.76986048	26.04003373	26.77196787	20.39586349	25.87787651	22.97607586	24.58024164	20.15991167	23.53159939	24.55274497	23.772742	22.33380192	21.82789744
311.mp3	25.73086521	19.92908667	18.77075198	20.57659896	20.5649578	22.22913123	27.12684775	24.89114744	24.14961463	24.85102832	22.55137789	22.93388249	22.07101383	23.01894165	21.79284137	23.39016887	27.41459981	24.55828853	21.8894672	25.3202832	25.23045	26.31839173	26.37258233	22.38437006	24.21311357	22.42084268	25.02324213	20.96035199	26.58969513	23.96612398	19.38211445	22.06546185	23.99032389	25.59531792	21.50084015	22.58065709	21.42703464	22.02777903	26.97831942	22.05795215	24.58505702	23.58002735	24.97389981	20.15568424	28.10242644	21.02444448	20.93200823	21.76999305	20.58843679
312.mp3	24.80556557	21.704905	22.84336305	22.349573	21.05589812	22.98218226	20.11505479	19.11174438	20.00035296	22.00476028	22.71202176	20.81126914	21.43446014	20.79017434	21.03205587	23.53850271	22.71827711	22.46871306	21.93792823	22.38639597	21.60854397	20.72621183	17.97994653	19.43818507	21.19545401	22.81148965	21.87740072	23.4914627	22.169034	20.85112863	21.29998617	22.90935878	18.99101534	19.87453096	18.3190539	22.10671041	23.37725223	26.82772059	24.63132586	24.62680825	26.17114902	22.9098338	23.83063323	22.03618527	23.48620201	22.92044049	24.6508222	22.37208555	25.32102515
313.mp3	25.99239336	22.30194761	24.69130057	22.82702017	23.83499834	26.7629633	26.47478722	25.14664438	25.13756336	25.04173911	23.96502466	25.11843169	29.60937828	21.53682056	21.43761519	23.89876047	21.97126891	24.15778556	24.44234662	27.48459259	25.08022465	25.40634008	26.0775188	26.55822282	27.93901904	26.60571951	25.38325631	23.48222126	25.34996166	21.54012267	26.05470958	27.23130848	26.04311211	21.74596604	23.30917685	22.05539436	25.37973491	26.87485508	24.99678738	27.44997633	22.92775922	27.2283084	25.63285213	24.54750495	24.33328844	25.2249795	26.97795962	21.13994695	25.01749089
314.mp3	20.44377167	21.10960836	20.63406739	23.2610349	20.78203404	19.64023996	24.37999839	21.95347072	22.65625791	19.62291912	21.13160701	20.57754979	23.40797813	19.24244453	21.7016414	19.95611468	23.24226839	20.51749525	19.79611599	22.28321573	21.06978169	24.06964049	23.0702513	20.45352037	20.42411838	22.00059406	18.81607459	23.96509318	21.45385212	24.15092086	21.24113719	18.55845259	21.93734197	22.38501979	26.41976506	22.34785698	21.41800404	19.61961263	23.99212338	23.3584029	22.18357976	18.65350789	20.3118198	23.09260117	20.72496227	22.7195515	20.02181646	21.58877858	21.7890976
315.mp3	26.36092459	25.01887324	24.11087782	23.52970605	23.01435279	24.91317537	23.96781884	26.62067104	25.38093598	24.70801241	22.81725592	23.32245971	22.40257713	21.21756617	25.07041423	23.33901012	21.80874112	22.03286575	25.69751385	22.89356047	23.08544664	24.9253789	19.68399971	24.81352405	19.28204561	22.98653307	21.49852229	22.32401236	19.0178045	23.31451105	22.95632185	22.55133383	19.74965413	22.21201572	23.58114317	21.34503497	19.58854051	22.32785425	21.57198714	22.56070814	21.3433685	20.3099016	21.80538134	21.35069395	21.19227038	24.62021299	22.09310711	22.44719013	23.54761573
316.mp3	22.73575645	26.71186283	24.35061022	22.81480684	20.37629644	21.48543665	23.19027727	21.1041806	24.00774232	24.76406291	24.01064272	22.56575545	23.6459925	23.6291352	23.64364385	22.80359404	20.343481	21.0628137	20.24563172	26.28201814	22.42362744	23.89378833	18.44743908	21.21242651	21.35952488	23.15064379	24.00384086	25.63004641	21.53520002	25.20675982	28.15699775	27.22989932	24.99602726	22.98124005	23.66332806	23.88059141	26.64272789	26.1589402	22.90517328	24.44175086	24.7233158	25.11079008	24.09057079	20.42353774	22.96162201	22.43588913	22.24874064	17.94597831	22.42303799
317.mp3	20.22523101	21.78088204	21.5783874	20.86223006	22.8914533	19.1437234	18.96002466	22.55045749	21.39993514	19.9257932	21.01072744	19.75412527	20.18339941	21.43277659	18.68984638	20.18997209	20.75796668	23.75447926	21.39067173	21.83444667	19.98027859	19.40807828	19.60302767	19.95629159	19.82057595	20.12147611	18.06214827	18.3724937	20.69050479	22.43557678	20.31444761	20.95799193	16.78796229	18.83916556	19.85399279	20.40582268	20.16751161	20.01940209	19.9752493	19.71739745	21.57996324	19.32551588	20.14742116	20.91407451	19.64809215	20.25736217	19.42345586	18.46813824	21.20255455
318.mp3	19.52768245	24.13428444	21.25100842	21.87182393	22.09684759	22.12072112	25.05442855	22.8023547	22.08720393	23.57330496	22.6926136	20.41473062	19.65418901	22.8621512	19.22317932	26.89668379	21.30373438	23.79210402	24.61217734	21.94228463	21.55107735	21.80326812	20.96549761	22.46551213	19.50104283	21.40302839	20.14169647	22.73652196	22.79824248	22.00387894	20.66475794	23.36349296	23.09967786	24.24884608	19.56768648	23.12667352	21.93489479	20.97484176	20.03110775	20.80850415	20.84326526	19.97015587	23.90877493	22.43924825	19.01882056	21.33117136	21.31059406	20.97217289	23.60864889
319.mp3	25.12141124	29.41789144	29.84767116	28.79857367	30.05392308	29.31917572	23.94398202	29.636893	28.79667435	25.84773865	29.38562986	28.19713125	29.71428254	29.59611296	25.43075845	24.09179407	29.26612902	27.94923623	30.34158399	30.92471677	30.2362789	23.43219733	25.20008908	28.98123508	27.49451637	30.65625537	22.99535238	28.50734214	22.03841058	23.09105975	23.3402984	31.58407563	25.4140348	20.48120426	28.54392314	30.92639859	31.8236217	30.66051185	20.56478136	26.50053546	26.89018042	21.01021576	33.24131463	28.14678417	25.3320175	30.62509875	23.42967986	28.97769582	28.29190671
320.mp3	21.41235294	19.91907865	21.76144165	19.39868187	22.83946597	19.80723209	21.40480439	20.22648274	20.18182914	21.22897941	21.81671708	19.35841289	21.44337941	17.3123674	21.54731637	22.8978967	19.81546254	21.10969453	19.34407003	23.26487961	20.96977451	21.26655279	22.36481054	19.15202898	17.1197598	21.04284716	18.45212996	19.96747749	18.20719657	22.96865924	22.58803463	19.25564526	22.94188095	20.05699964	21.19592805	19.01472722	21.6681234	21.69050112	17.23541261	18.82675751	20.67619643	18.38587501	20.37247529	20.11173078	18.59370725	22.62111814	20.64240473	23.24850019	17.23066636
321.mp3	20.63091295	22.56251034	21.0845843	22.18641165	24.27195199	23.15817184	21.11602958	22.14652485	21.99186605	21.3551508	22.11797226	20.7468179	21.69066136	22.96108667	21.22712323	21.56951851	21.36900117	21.84483816	22.41620469	22.559485	22.57250056	20.45336299	20.54636515	20.65223229	24.24052208	20.13778839	24.11193551	20.06474815	21.31541452	24.07274151	20.21541166	19.42275529	22.33077881	20.06989256	20.91730275	21.64329144	21.79585402	19.66548781	18.91281373	21.27846896	18.54675146	21.18693873	20.05813352	19.0323623	21.87694219	18.70022256	20.16338657	19.4717082	23.49476793
322.mp3	23.74249843	21.6979255	21.25323248	21.96282962	19.43502473	22.07583903	22.18759267	19.1750633	21.56405581	21.49778794	21.98077958	25.00705663	19.00784927	19.70936065	22.60804081	23.1653094	27.04227503	25.82478255	24.71848594	22.13313082	21.59570142	20.8145492	19.31967769	23.85239623	21.75154202	23.50098819	21.20019179	20.40800773	21.5705549	21.07226437	22.92098723	23.32924577	24.66419145	21.41795261	25.44410076	20.98309731	23.66809029	23.38563816	21.26124618	21.24672509	21.47137713	21.68450712	22.60778012	21.51786378	24.08597496	20.08560431	23.70869823	22.41391078	24.14921453
323.mp3	21.86428464	23.56907914	23.77699832	21.64586511	25.35644966	22.68040011	27.58871149	22.64062994	22.95746374	25.06974344	20.60718961	24.49884576	25.01316277	24.12329229	21.44112506	26.116216	20.51872641	23.54354073	19.40633795	24.00173086	22.70769461	22.70885426	23.68422454	25.63341997	22.53949533	20.38995959	27.97541097	21.16368176	26.19346149	23.40871961	24.13206615	21.90465893	22.06386486	28.06498213	23.99771386	25.55362455	20.25478843	21.43868957	26.04404815	28.90921232	23.43485211	21.89856248	25.13021242	23.42576964	24.129305	24.80554709	24.46502737	26.80799701	25.43930085
324.mp3	24.81188051	26.28716822	26.81038691	25.76162648	26.45678954	28.07222987	24.02491429	25.16589064	26.0016742	25.85996266	27.16796526	25.33644193	20.90919623	25.89251161	24.93325366	27.7624039	26.50911289	22.27582272	24.75595972	28.5731288	25.82420127	24.70794311	25.66717647	25.83911635	23.08140196	28.46522592	27.20394513	25.01895998	27.83482288	25.31705462	23.55195868	24.86520632	26.47606646	25.99002196	25.6885642	26.80175344	24.19483376	30.30875558	24.45280414	28.16253311	25.74429148	24.72135267	26.75025406	25.87908151	25.6956259	26.43834017	29.95031031	24.33379128	23.01605131
325.mp3	22.60712775	25.64805937	23.49792029	23.91653889	25.38770745	25.93759803	23.9913357	26.01349432	25.57238682	23.41760203	23.17462167	22.11527018	20.39974786	24.93965283	23.0238334	22.82711183	23.49687659	20.25598252	25.25392822	22.34712531	24.01797999	25.97672754	23.05489307	20.54203473	24.0247144	23.81083078	22.94699694	23.51405883	23.58565134	23.84031008	23.64166455	23.72845339	22.46255318	24.70782909	22.42231835	26.88583122	22.14059638	26.14365501	22.93217523	25.02625249	27.17436357	23.86108301	25.27011679	19.89719177	22.54618903	20.35694105	23.13135814	24.03176531	20.49110487
326.mp3	24.96837987	24.63228656	23.21441617	25.91513434	24.67285931	23.43499597	23.57870585	24.81968457	22.58529239	23.15895807	22.73984545	21.90006715	23.6447	22.47895319	23.46452049	22.06137159	24.24168294	22.97876142	20.68961467	21.69893587	19.22632039	19.6556779	19.3663467	23.06447524	22.21642712	26.59463728	22.91601112	24.67200444	24.20233255	25.60256865	20.90256845	21.29104633	17.7600626	19.98272212	23.64580704	20.62394679	20.18502098	23.19117117	25.09478823	26.23924351	25.0933311	19.09314806	22.20296555	20.001766	20.88548467	20.78476218	21.77830944	23.52150503	22.10101141
327.mp3	25.09754309	22.34050622	26.63173746	22.4091824	25.7396524	24.65972605	24.64813581	27.13960108	25.02865783	23.60455685	22.52754007	22.69898614	24.73172931	25.20667749	25.61537042	22.67535452	24.9974144	25.45501624	28.79425316	27.437623	25.84373001	26.65700703	20.73133164	24.54225628	24.43486769	25.54874796	26.0566095	26.65642878	23.8519455	25.54786412	21.80223026	19.06763824	23.05900452	24.62393435	25.85199883	22.42726794	25.72079949	25.12338935	24.87996695	23.53239043	26.0419629	22.18124036	24.50000382	25.44600276	24.99989955	26.07145233	26.52769396	24.81890379	21.48312428
328.mp3	21.00398338	23.99869744	23.40495307	21.52125425	18.80670809	19.86032018	20.08103176	21.00997095	20.81952488	22.95867122	18.94514386	21.30507464	19.66670534	22.05287967	20.84414098	21.2291616	23.03996917	21.76191423	20.81440455	19.48222117	20.9310317	21.22705015	24.27983781	20.95208551	19.17966706	21.79538742	19.98820022	22.79971044	19.80008149	19.19667652	21.47877304	19.86789034	20.95305014	22.32370519	21.62868876	22.62165712	18.62710517	20.43251715	17.62787036	18.74763893	21.29315214	21.78185048	19.85885791	24.2391543	21.90776157	20.79190454	20.47592049	21.68270557	18.45267007
329.mp3	23.56446116	22.58047064	20.41201095	20.74738926	21.23073267	23.14684291	24.76846963	19.22757939	22.16981758	22.15783545	22.7066296	22.02929628	22.10153606	21.59673008	22.39978271	21.56737528	25.84006554	22.29384286	22.81600024	20.23355836	22.15024477	21.26568348	23.59163571	18.26623028	23.11319612	24.53019767	26.3125237	21.62793792	21.71481438	19.96433361	22.93360756	18.15717626	21.53020732	22.45605377	23.15464677	20.87520269	22.84596712	20.59901344	21.60856147	18.33221046	22.62273709	22.87173235	21.3166674	20.07157866	22.30038563	20.90102077	22.75906385	19.66020378	23.9288137
330.mp3	20.59623927	20.81379938	19.66164425	20.57993786	17.88337188	18.96907036	22.78139484	21.2800594	20.95639757	19.3685723	19.96530734	19.13782729	20.38402529	19.90299119	19.17814243	19.50654154	20.15294845	19.80057551	18.21470612	20.08217628	18.28765677	18.59541467	18.61559982	18.67369679	18.69444739	20.23511831	23.41350751	19.02892613	18.33654964	21.79217651	19.70255921	20.64592394	20.9282627	21.2632387	19.26278654	18.73623843	18.92694884	19.33360782	19.82427212	19.12855369	19.99085321	19.67074948	19.48894583	20.50649081	20.92727047	18.65657882	19.48161878	18.41276018	19.21544209
332.mp3	21.68029059	27.23769799	18.78692654	18.77593256	19.9393312	21.14802741	21.15205508	19.36359851	19.47061468	19.4762905	18.93141414	20.13977338	21.15372954	22.93278887	21.82791704	18.65047355	17.99603296	21.01813926	22.71556235	19.95264105	20.8302616	21.20526954	20.04616676	21.67697329	19.74254196	22.79858745	20.93177383	22.19305873	19.55265491	24.66406155	20.90839456	20.22600285	20.27628883	20.1454806	22.11369175	19.43632866	18.37379694	18.51236556	19.31423394	18.19173305	20.22072555	21.6664061	21.47988169	19.33860432	21.96488043	22.99166147	23.64920755	20.02291163	19.65382539
333.mp3	19.44525526	21.55344016	19.24430312	21.54734121	20.08354123	19.99754499	21.70272502	19.08354713	21.09851923	20.58216461	21.80697067	19.15009618	19.48011374	19.46371496	22.14904197	22.65394089	21.27966316	20.25771459	21.5314099	19.57777148	23.09672684	21.55594613	20.53647945	19.68236339	19.69766113	20.2921504	21.8450755	19.46068067	19.97893616	18.77582618	18.92175242	23.11692372	19.58987481	21.68694643	21.73129671	20.64179961	21.32682821	20.30341409	22.09366984	18.05598507	18.38103601	20.00194006	19.19273056	21.43569967	20.01906165	17.87063508	19.77087091	21.00037948	21.25008024
334.mp3	21.20881085	19.33040237	22.65252261	19.94473736	25.96314424	22.44482049	20.57556468	23.1138896	21.83388855	19.28685359	23.12441099	23.44148866	20.01868787	23.90053927	21.46370174	22.71299375	22.60464786	19.00007094	19.07601706	23.17897732	19.94488243	24.21388348	23.35193525	23.79436825	20.96297514	21.93209215	22.59264593	21.40123981	20.8349846	20.97203423	21.00847309	22.55592609	22.54829429	19.27003515	20.64549435	20.60332222	23.64655483	23.48307407	25.33776228	18.52175815	19.15274214	19.31201407	21.21200831	21.11534299	21.80275101	23.32878982	23.34769433	23.00410803	21.49149143
335.mp3	22.64171419	23.48637854	23.04192887	20.29732362	22.28035157	20.55390935	21.57648176	21.21901091	23.12113736	21.22650226	20.65638329	20.88048928	24.97715968	23.75714114	24.2821118	21.65456692	20.95007059	23.39252333	23.3066987	23.63549632	23.69099135	20.24412833	21.00837756	20.68989863	24.30971484	22.07254728	21.77623142	18.82387714	22.74893646	21.61484691	22.88255016	22.46080689	24.70185977	18.07298748	20.80185241	22.42415226	22.33666203	22.43616864	22.24107179	20.18604117	22.87625552	21.77610391	22.70755478	22.09371495	25.37398747	21.46709266	22.64807331	21.184015	21.72378837
336.mp3	21.16100497	19.50793812	22.62489987	22.93755775	18.69480596	20.11533225	20.49908593	21.48907265	23.55206002	21.60479876	18.67745369	19.37536904	25.72392284	24.79082804	20.8339593	23.87581724	21.53729763	24.77922635	24.10966703	20.43800834	21.34530321	21.22946589	22.69473528	19.50226542	21.21466783	22.46592059	21.22159258	20.56684536	20.56193106	21.95253987	23.58234114	19.75291839	21.3274299	22.42325822	24.67571308	18.58075297	22.71582961	20.16425797	24.39531229	21.04186046	19.90689106	25.35115865	22.03217122	18.73020752	19.17403258	19.99981855	23.07794836	18.69025983	21.47821565
338.mp3	22.97704935	21.50290221	23.35683859	21.91327613	22.27431132	22.67914069	20.7306514	23.44240537	18.91606461	23.29590024	21.62463999	22.03096678	24.48324699	21.20467065	22.08517791	20.35258347	21.99594466	21.86293352	20.84801754	18.92001396	21.00161087	21.26843758	20.60205535	20.15461798	21.83005938	20.06621153	21.95864959	22.63560796	18.70938765	19.83292804	20.66631218	22.12803358	21.07877039	20.99806323	23.17610393	20.60714875	20.96711908	20.18068531	23.05084485	20.31608806	20.83508453	21.22341383	22.47618352	20.26013361	20.85740873	21.19486239	20.49004767	20.52372695	19.99256303
339.mp3	17.91697595	20.9737669	20.55278666	19.86646628	20.09532801	21.32729511	21.97361082	22.54493557	21.80266337	19.46178701	19.72340502	24.14903217	20.91600476	24.54129721	21.25337834	19.54932598	21.87777142	19.17906556	23.33417407	17.48039041	20.78829932	21.47822732	22.34425896	24.4187575	19.51382927	21.17866122	23.4795261	20.71884158	22.95204896	20.82766533	18.36345825	23.4870176	20.30705662	22.09276627	22.30761493	20.16713379	18.66967143	22.17786023	21.10413929	19.77952792	19.51602098	19.99193049	21.06844248	22.7376542	22.37152004	20.44590394	22.7530112	21.94323633	21.76275421
340.mp3	25.47302182	25.9700143	24.78546196	29.49170819	21.48748758	17.43511523	18.59842558	20.63768181	23.14397654	21.27368413	23.34363884	20.00127647	21.85616541	27.55988411	17.01110293	24.15525181	20.81355012	26.8698034	21.74472173	27.95642703	22.49674493	24.82194662	22.74997647	27.15382436	24.98246576	22.27624826	22.62366065	23.03434623	23.21337812	22.18428414	23.5469628	19.76020891	23.76817017	19.56608304	24.42713686	22.06969596	21.7860743	22.83133618	19.60375007	18.8542557	22.75841321	21.45456236	22.04452185	23.66717754	24.87837186	26.33359447	25.52046658	22.06785193	19.79132314
341.mp3	24.75814938	21.4289201	22.63598592	24.56126421	27.08973427	24.82613858	24.82178467	21.56960105	24.65699733	26.4528422	22.63568659	25.00781275	21.48080156	24.43390864	23.84817265	22.6515989	23.9883211	20.27046856	29.26428817	22.8004747	21.32270918	25.00005864	22.08999757	23.15031071	23.56290893	21.93923329	19.94798323	23.60764612	25.0844702	25.81310047	28.44957729	21.49681463	28.30951956	20.18697167	20.84133238	22.48170167	25.16952287	21.23364762	26.18931108	24.15411371	23.20558401	22.28496683	23.58271689	26.54015458	23.11518528	19.98032135	22.97985005	24.69283214	22.46272425
342.mp3	28.72387954	27.71466467	28.34043197	29.69484024	27.14334779	28.04817555	30.57062541	27.33968403	30.02630497	25.99115569	27.23111404	27.46538513	30.71190144	25.4024636	28.5881457	23.93894709	26.14058213	26.52428431	24.33574454	25.55386006	24.55264888	25.97289348	21.63326315	22.8798805	23.22882406	24.1354808	24.71513942	25.80349639	25.84785105	26.59650769	26.16248561	26.84276902	25.47917434	25.77089743	24.2212622	28.13761341	28.03397657	29.24037339	29.11082312	27.17716497	25.7303578	28.18936384	30.37227789	27.25485817	29.47025885	28.44111773	28.21572471	26.44823916	25.16214493
343.mp3	21.7870793	20.5480523	22.19823077	19.9847188	25.34435891	22.09483383	22.37629025	21.90630859	23.43387463	21.6151008	22.74029855	19.50579967	24.39272786	24.28620368	23.91450317	22.19104949	24.21391703	20.74166807	22.98833365	20.68372952	23.55592393	23.32311802	20.59215599	21.2592137	21.69207779	20.74861856	25.49994226	21.86834386	21.77366227	20.61387398	22.55314099	24.74208962	24.50235326	21.32667102	21.24795229	19.94365265	20.12303956	23.66375807	22.20024121	23.12379308	21.02392681	22.8619252	23.85060922	22.92466534	22.17400098	20.64257237	22.71339345	22.61329122	27.01996717
344.mp3	24.70938656	24.16454886	20.75273949	26.81920907	22.80957137	23.48226746	22.14172846	24.89996087	23.93240169	27.89397308	26.99235279	23.67085967	25.72327761	25.80156535	25.76919295	28.04972431	28.52054988	27.32868065	26.4510198	26.31248969	26.78274026	26.04242631	21.99138512	21.5293875	22.7050227	22.56382694	29.77457071	23.47816515	27.97495512	24.61059836	24.44363838	25.57529511	22.30953858	25.68003169	22.72563652	26.85398615	28.49113226	24.72914825	28.60535956	24.686351	28.34498291	26.95182135	26.82431434	26.90491578	26.18656065	27.9074566	24.59170367	25.61480935	21.62666249
345.mp3	18.567717	21.18030898	22.11611456	18.72621407	20.54504921	18.49552498	19.01285694	19.55528961	23.89867761	20.48777996	20.26495103	20.20798322	21.53520133	20.63971683	19.50511621	22.36048804	18.46495539	22.59359462	23.65237483	22.47630223	23.78689054	21.03329817	19.52153574	18.60650987	20.95733223	21.08002139	22.49597255	21.10022903	23.35479034	20.9856636	17.94659622	21.04530036	19.45281619	20.83284006	20.0836285	19.91635115	21.97867261	19.17572413	23.5109927	19.28826165	21.32440129	20.48970383	21.47023434	19.580076	18.53730173	20.37937411	19.24705768	21.71290846	21.63903089
346.mp3	20.99636392	22.4726758	20.59330283	20.45149267	20.78670805	22.07531079	23.21555609	22.18248751	22.28284602	22.84626694	22.12204515	20.00234827	21.86828916	23.09079445	21.40466804	19.81175406	22.17390317	21.95581064	20.91120323	21.87704799	20.84786652	24.25227298	18.23729555	20.66360904	21.98490703	20.63028668	22.33760785	20.31594189	20.79940367	25.49695056	22.28701145	19.85730283	21.44299323	22.4689439	20.43540347	22.92532587	22.69303443	21.66392741	20.86018451	22.27058663	22.83761962	23.95164348	20.42456939	19.95377277	24.39241617	21.88128827	19.47500891	20.72304897	21.91840112
347.mp3	21.25440716	22.31740922	21.34899935	22.09135774	24.7441031	22.86476936	21.62183385	27.02549299	25.79811987	23.08913615	22.33273588	23.17947096	24.33068491	25.99504099	22.36457538	25.17401645	24.20598908	22.93179601	21.7018833	25.94915584	22.33867539	20.9501219	24.83136398	26.55085009	25.61950921	25.12830147	25.08984201	24.11075897	27.32967451	24.37806341	23.28116823	23.55612934	23.00267201	23.05264416	24.78143227	24.98988073	25.58208243	21.24317492	25.50748119	23.41820092	24.96275494	25.13608312	25.03721405	23.29551387	24.56050142	22.73368702	24.21393856	23.76305374	24.83040642
348.mp3	23.31267264	21.781464	22.79258627	21.61476294	21.5017492	23.20759707	23.10987427	24.53788403	27.23638618	22.27987821	23.42086913	23.82931471	25.88800457	24.80963228	25.55677127	23.26156651	21.14606286	22.55064582	22.45302681	23.47961521	21.79933522	22.92995052	23.85564478	27.53953068	23.16155988	22.19102409	19.83871419	21.11875229	23.23999279	22.13294298	21.7577626	23.47780372	22.24868018	23.21055951	20.32549671	19.30074962	18.20554515	20.21532191	19.18692502	21.1407755	27.00129208	21.15170899	27.41190333	23.31281966	22.88893099	24.08001143	25.35805047	22.09237747	23.34574139
349.mp3	21.83783515	23.09804199	23.14339226	23.34174852	22.37862883	23.14494683	22.66107334	22.56089741	23.05777538	23.94215609	22.74543946	20.89881797	23.4892756	24.35988094	24.9899062	22.31408514	19.08127358	24.14272053	23.96941498	23.90165561	25.29132375	23.56805526	23.9066502	25.21471092	23.0236232	22.31626478	24.22337247	24.49802956	23.32345211	21.26877074	25.3316076	26.79917704	21.36978456	22.00412323	23.76899182	23.08803853	28.96466921	22.71662822	22.65340418	20.04714675	23.9779114	27.18926313	22.22425043	24.29372932	23.57385945	21.46110827	22.7130478	25.10156364	25.01713861
350.mp3	23.011572	21.69612754	21.30699466	20.47420481	24.32525543	28.41360074	25.01600565	19.40736502	22.42600223	24.30947	23.02584076	19.68794581	21.13549489	25.59459888	20.78378821	24.19535879	20.80877394	21.99103324	22.65167857	24.82671377	19.93938403	23.55774561	23.3057585	23.87508288	23.68932272	24.18318523	22.09323981	24.24873255	25.6779611	22.75565999	20.43135372	19.40323857	21.41819953	23.0868156	25.31621358	22.70998727	26.3046209	25.61497067	26.29740896	20.0525842	19.91205506	21.7116447	21.33917335	22.74502446	24.6223907	24.00653619	21.79465818	23.70751586	20.60714283
352.mp3	22.38077378	22.69214632	22.10610535	17.98633887	20.88486383	23.01651429	22.09394327	21.58087151	19.47074921	21.60222014	21.97599384	20.80348667	25.75562781	21.72841095	20.79447418	24.21981531	25.81449324	24.43123609	23.53375648	23.79476822	22.94422407	24.56386894	27.65250667	27.89292685	25.90461503	21.6446978	28.59161666	25.84672592	26.13072506	21.40150134	18.28706615	19.56689458	18.33092134	23.2537992	22.16952917	25.63004986	19.37318821	22.29666096	21.01635666	28.09466272	27.05322004	28.04878122	26.62638813	27.68233765	22.41761548	26.08296682	22.22251273	28.23323108	26.3158006
353.mp3	21.30478206	21.50539112	27.04581644	23.26239237	23.53660128	26.04104868	22.53644766	21.98925022	23.48733035	21.99569709	20.01633646	22.76892969	25.36817944	22.46308666	26.18817689	24.26312791	24.46380554	23.04090931	21.60847107	23.3275188	27.16718607	24.25294153	22.75202539	23.40939339	24.2041887	26.76775672	23.55166238	22.74225791	21.5349996	25.37087388	23.89685421	24.92491045	24.79035257	19.6392135	28.01968457	26.52595726	23.18384159	24.57565307	23.70938142	26.83835518	20.57288477	21.56121655	23.3592741	25.04990488	25.08163705	27.08429857	23.01757217	25.92923313	27.25896084
354.mp3	18.52711423	22.82472385	22.92953619	20.5869125	21.51816936	21.20080653	22.58748858	26.75710739	20.42917314	23.82913862	22.22219767	21.2055416	21.48881426	22.62491314	21.62809736	20.20489298	22.22366016	22.01875228	24.01181381	24.59893963	20.50758492	22.88376851	23.82629929	21.27366232	22.98497975	20.07830244	21.78705924	21.7793379	22.31079511	18.57518408	24.84996744	23.88412242	17.78350731	23.72498317	21.74993157	23.79556374	18.15460498	23.16452819	21.72544912	21.01736447	24.0578929	23.8300038	22.79648163	20.33852535	22.51083491	20.08771072	20.10016964	21.39510574	24.83614949
355.mp3	20.28061981	19.74386487	23.60153843	26.67935359	22.73603033	18.79228851	27.51174953	28.46486186	26.59596966	23.25848587	22.34925147	22.19523649	23.08514274	23.318332	22.75873237	21.56955904	22.82530834	25.43818732	20.17338685	23.96203715	25.79855687	21.37510282	20.33201857	23.90330873	20.41794151	23.02563853	28.02903816	23.60155203	30.12435438	23.72956375	24.43364006	24.17451012	20.69956411	26.08560696	28.31772867	19.08622436	20.84938844	26.35565098	24.13074342	19.19275099	26.65177172	23.83154509	26.97720876	25.11775557	23.7795338	25.46799307	19.21152984	22.93184034	22.95982254
356.mp3	17.98171483	18.02150783	19.53979431	17.10472674	17.25821114	17.71347569	18.95632238	18.25976521	18.11158671	17.7443808	18.08739897	17.10962617	18.47383803	18.7018042	17.57486989	18.24335184	19.42725538	17.87568171	17.53033364	16.8095592	19.46472868	16.95204131	19.10086884	18.17308199	18.50566689	19.19570864	18.86744336	18.07571872	19.52425402	19.13250614	17.66793825	20.52894372	18.64477148	18.47319437	18.31388909	18.10348416	17.84014206	17.99498418	18.17935851	18.72887493	21.5188384	18.52393879	18.91224268	17.26866962	20.15749105	19.48256732	17.9120286	21.40275678	18.57206134
357.mp3	22.39482399	20.60811742	22.2769404	22.75456588	23.83589034	21.6803366	20.81298313	22.62231059	23.2312762	24.87035527	21.34492134	23.30812346	23.50723932	20.96797822	22.27291894	20.65830639	22.51702583	22.12857888	21.33035912	22.45229276	21.88384536	23.78256429	20.91989237	20.5129754	22.13040757	23.57067293	22.12700166	18.58637594	20.10204459	20.31211462	23.09155406	22.31082351	26.13370958	19.00468363	21.06688348	22.45147762	21.11090524	22.14750233	20.21710272	22.08923778	21.91670555	20.35518441	23.13552592	17.4844557	22.83380471	22.19846977	19.49311866	20.87472698	21.61927636
358.mp3	23.16275218	18.47392325	23.30755444	20.27401159	21.85047993	19.00472795	22.91744039	20.02816993	20.86662379	21.7038041	20.08360539	21.71109008	20.70762473	23.84284277	25.54801719	22.22241759	25.52902495	22.83861713	24.41322054	24.01897409	23.77199442	22.64772582	17.84692243	23.11274779	21.42320145	23.29023675	22.2543268	21.29629902	22.9344821	24.30660609	25.92438736	23.72474063	23.60569099	21.14135819	22.00219763	21.39779091	20.14905129	18.0373696	19.60159715	20.81818084	23.31964209	24.183762	21.0323564	23.6966391	23.80787418	21.47291353	22.04326097	24.07500884	27.363279
359.mp3	22.01856337	21.81993643	19.78230674	22.88289607	19.88398024	22.36804195	21.86882724	20.40233863	22.0307594	18.47935494	20.67622884	23.5467928	22.66271973	21.0180818	21.57026004	23.22976445	21.8723831	19.7567273	19.13781113	22.13865218	19.109509	21.64131097	21.72572821	21.52709959	20.55065513	22.59007148	19.91987554	20.72912498	23.26318564	19.70214226	22.18803764	19.85169167	22.11723272	20.57364519	22.50177799	20.53134892	24.11269855	23.16633853	19.18229346	20.01292191	21.94425054	23.11790855	21.56709854	21.9286893	20.71439385	20.20485163	21.28863428	20.18854884	19.7133617
360.mp3	21.38904449	23.64373226	22.47957829	22.42758162	20.41851206	21.17264208	21.94214842	18.49689097	23.22762339	24.83918709	21.83566992	25.82538756	18.88598352	20.87746956	21.33906368	23.18564161	22.45989739	22.80645805	21.08656568	26.27044634	20.6225639	27.23081764	23.41686568	20.93233324	26.1251303	28.99786296	23.3226814	26.6179932	23.97546236	26.19921607	23.50475783	22.7836119	24.72750782	23.70773515	21.96771369	25.00502518	21.79900656	22.25874862	23.49421518	18.9526838	24.64525231	24.07163166	22.18128723	21.85507789	20.34273236	25.99462187	22.05371435	19.55280166	25.08979729
361.mp3	22.74863821	32.26501209	23.20252367	22.33457945	21.26111864	27.11571484	26.35178336	22.79003076	26.81978768	25.23220088	22.42355576	25.04075265	28.74303749	25.3997995	23.16760185	21.59126398	23.93373034	24.40648836	21.94242461	25.75551149	22.85506573	22.5815219	23.4946274	23.81584165	26.29597375	23.33658242	25.27729041	24.02847144	27.42128895	24.91467538	25.94887744	24.29301635	22.75619623	25.81676941	25.6189846	23.7582358	21.69914122	24.13587505	24.1928988	24.64854273	23.84656561	23.64711567	21.90472042	26.873359	24.49248806	25.09804375	22.49059867	22.84048242	23.95710128
362.mp3	21.74268688	21.92855898	24.36529188	23.4630917	23.9067903	24.04506194	22.55245907	21.79647041	19.97581195	24.51587692	23.40598118	21.66039826	23.59963532	21.32519755	21.76747517	21.96629223	22.62382363	22.14305044	20.68765133	20.7721144	24.95990269	21.20801991	21.39776078	24.08696801	26.00934451	22.03799374	22.76852951	21.75342701	23.87044219	22.81309491	22.6409499	26.66226277	25.38378537	27.92890646	24.67647119	24.98250893	22.55202025	24.74374417	21.8763423	28.22736979	22.91886343	26.63275185	22.46873467	24.0496205	26.75036018	22.38523508	21.91132734	19.47612878	26.30876052
364.mp3	25.19798279	31.26338064	25.44136689	26.23018074	21.29488181	20.56194631	21.6971219	26.38717216	21.76748674	22.88913187	22.34382291	23.86731199	21.60578632	26.63414409	24.22123539	24.17565576	22.04954464	21.92988359	24.97333496	23.08379818	25.39473866	24.49081279	24.83908041	22.50603015	26.95166022	21.88988678	26.60125864	23.44772208	25.70341281	23.92643306	28.37435212	26.49459776	26.50936936	23.00326382	26.28467198	26.02180858	24.91599103	24.44349213	27.61446856	24.62042377	23.2204135	24.4500984	22.58191756	27.30731148	24.27283861	22.06115114	22.22522156	26.28392576	26.50968704
365.mp3	27.11256515	18.49543692	25.49522647	24.42917617	23.0655878	22.02336482	23.10324869	20.79156728	23.72198303	23.49019824	23.84220349	24.17436675	23.97884422	22.38000462	23.23452414	22.94165645	20.84139852	19.54415103	22.56056832	21.20084058	23.1562875	23.69856646	20.32235628	20.88143755	21.10811156	21.72866311	22.75878377	20.71873516	22.23011164	20.8725296	22.11213075	20.75006219	17.75969416	24.91563766	21.21366814	21.44350394	22.44857298	22.33774524	19.4020158	22.50352878	22.13172306	20.97376806	22.96639967	24.25143509	18.52776342	25.34667309	23.16678666	21.33759601	21.04609017
366.mp3	20.10587725	17.66583181	22.38109582	19.8777994	18.67763288	19.76185498	19.70873171	22.94266546	19.83566611	18.92885602	20.10680189	22.07449747	18.65086993	19.19086627	22.10753454	21.35389922	22.15844738	18.40116992	21.46830534	19.21063081	20.12817772	20.30437676	19.65237494	18.85181611	22.08300688	21.32856822	19.95371638	20.56728056	20.41876627	21.63639399	20.56266528	21.45614443	22.3014672	20.44456009	22.02087466	19.81011773	20.78359645	22.00943872	19.53726273	20.95176014	18.56401428	21.15725619	18.93969673	21.51561277	19.49922486	21.65887825	16.94484529	18.30185139	19.19506526
367.mp3	20.69096499	23.74240622	23.72158267	27.23792451	27.38590774	21.54774016	22.29445336	20.61632289	24.32205547	24.13221864	26.44368832	24.16995879	20.99949527	24.1433666	20.88429186	21.15198299	22.47181805	22.07736403	27.35710332	25.21758475	25.04922076	21.02069703	21.93770459	23.29378958	24.32032797	20.71492016	22.09159663	20.31686988	21.4260259	21.06723727	19.11856619	19.81542629	20.17357633	21.50758377	23.3028422	23.97861959	24.09670044	24.3077744	27.34753287	23.44839709	21.27790645	25.8783205	24.84237533	23.11908606	24.39967963	22.04996369	22.76916255	20.07423627	19.87045322
368.mp3	26.38826447	20.07420776	21.08250587	22.05436362	19.86132407	24.37034119	22.81963078	25.33362141	23.03552729	20.60194593	22.41736098	20.97055055	24.16473858	20.05206395	25.16975086	23.11745273	21.86835801	22.27166634	23.32034306	21.70361538	21.61012992	25.16725403	22.80240523	19.91586747	19.4536963	26.48794053	23.99706746	25.15039987	27.75151257	23.91594984	29.29390666	26.31989282	23.88242179	20.5480484	19.2963698	24.97272409	25.29304467	23.01010792	18.77442939	18.89090842	20.22614153	19.34327235	19.77371673	23.80619158	20.91226117	25.08594556	21.81589545	19.15980711	23.76617131
369.mp3	27.43717006	29.62795957	22.08347537	27.67067923	23.70326365	25.66815355	27.95409825	29.34035843	21.65849328	22.72372715	26.84663109	29.61620676	20.75793281	26.26997962	30.69499941	26.82448122	22.25728111	30.01215906	25.43733162	27.80066196	26.75254406	27.59133278	24.52545637	22.1019261	20.90758802	24.11458135	24.85788406	23.43386365	22.447328	26.40037804	21.52189792	28.76726301	27.06765192	26.23444232	21.34533898	23.21195123	26.3354373	22.11314478	24.22433879	23.96751028	20.94508601	22.2412438	28.1782962	24.14721552	26.28964288	21.38356876	25.08117539	27.52802909	22.86528214
370.mp3	24.35653978	26.4423943	22.06506506	24.51072868	23.12902365	23.59613089	28.28739833	29.85971575	23.39175396	21.82392185	24.02652042	25.80550932	22.37829318	25.1900988	24.48283113	22.91698589	21.45693115	22.49926705	21.54941903	23.64658809	23.43261192	22.46936175	23.30021605	22.12043347	22.10016192	18.60852687	24.44440754	25.82051286	23.32434597	25.49323111	24.33764354	23.78663168	18.81005498	25.07413205	25.12404246	24.56379468	17.2343235	23.41576611	23.15016902	22.73996071	16.24747477	24.07118876	24.96937787	27.15205852	23.30433089	26.91773088	22.65117842	30.40778428	22.64268708
371.mp3	24.09387201	24.89212492	25.82547925	16.93173309	19.81429154	21.03726893	20.36389423	19.68130617	18.92903031	23.22340833	22.32440271	25.47986889	22.65970437	19.9339709	22.70171369	22.62646994	19.8704875	20.22720247	20.03605713	24.32845116	21.75416099	24.3475667	22.38102437	21.12287379	24.37132773	19.86243439	22.52527491	18.17146291	22.83800694	24.8683934	23.74373083	21.32932231	21.85043215	20.15410695	18.60082948	24.74108374	21.51168079	21.9720954	21.46808785	21.00914562	22.24586986	19.7414179	18.13696222	19.62891637	23.76148384	21.47443492	21.12938514	20.70624374	22.02820423
372.mp3	23.99494316	24.65978765	21.93320163	24.30730156	21.00910245	22.07128305	23.83503399	20.19006016	18.67641867	24.59828801	24.83908513	24.19754709	19.35598295	21.36403723	19.77019643	24.00118906	24.42524579	26.03005728	22.49219843	22.74601853	22.13094152	23.61308496	21.06929916	20.0293566	25.70907697	22.31538053	23.11812508	22.77676213	23.3594524	24.23317098	21.40292004	21.26945575	26.21359492	21.23389383	21.44647706	26.32591223	22.86289249	24.75223161	22.33565406	24.36340629	25.2065151	20.15218019	20.70410503	24.63805667	22.7132145	20.33889391	22.67924896	20.49962512	21.97265823
374.mp3	20.20361633	20.22299507	20.02433371	21.33400954	18.92267662	18.5073898	19.48582827	21.79983072	20.84841424	21.37512898	19.75673957	20.97729634	20.45012784	21.59780783	21.68999197	21.12206413	21.8531383	20.54977	21.52840034	19.96545449	19.41675265	20.02885522	22.90478538	18.9803999	18.74615994	20.98373138	22.05967219	20.21962125	18.52172152	18.16787045	20.14935867	19.52314618	20.76463048	20.46914575	20.56233698	18.94116981	17.74483878	21.64177279	19.27811026	18.81493255	20.8519724	20.20498802	20.76213604	20.79486454	19.6640469	18.17885375	21.46035833	20.33758542	17.84953488
375.mp3	21.84097857	21.27756051	29.6211809	26.7247179	19.51444816	25.05723246	30.6591879	23.72690345	24.88835131	21.01473307	22.46909732	19.91098207	20.67800284	23.37746145	20.71065311	24.72982121	23.11586929	23.49805444	27.41431403	27.72312595	21.67530078	22.06374993	24.92687755	26.2470346	26.17244233	25.48448145	25.55419674	26.15644311	22.03326476	21.92822864	23.98265959	26.01567557	21.95838596	21.66655713	26.14277665	30.16533404	27.50413026	23.20484876	21.17710639	32.27625941	29.64896683	17.3489051	21.40159028	22.03401543	20.61059339	26.84692257	27.58558431	21.99111636	20.25959029
376.mp3	18.25789933	18.08058932	24.3616331	18.60279235	20.17089991	21.15418394	20.36018873	21.04509973	25.40743689	24.95130141	18.92471295	19.77207302	23.00667243	27.43670934	20.92580605	23.01162584	21.27048362	18.54278542	25.08458567	20.33130286	19.99575181	19.59497643	22.79719901	16.40355632	20.34535631	22.4809012	22.66738133	20.69893765	18.87631329	17.934529	15.93543219	19.11204814	18.70077748	22.95005673	22.69183901	25.05593388	20.7792816	23.08072788	17.86792731	19.86184165	24.66518541	24.70775261	19.61367804	18.95426848	18.03804363	17.75013255	22.12989879	19.43970947	22.46115943
378.mp3	19.24091133	19.56973604	19.53694774	21.24697947	21.9479709	20.31853517	21.47189147	20.24510159	20.45214194	23.0215248	20.69008706	20.41789135	21.21038943	20.13598137	20.19877515	19.94530605	20.6912208	26.17073743	26.78599068	26.55380268	26.1301183	27.72152062	23.98345333	23.54541386	28.03957477	24.33905301	24.86131842	27.17471454	25.95529801	26.96809343	26.31435134	27.76254288	26.97238677	26.79928255	25.34787248	24.33173198	28.38820685	28.69145856	26.79065595	22.96876181	25.15359199	23.27454119	24.87524151	24.13476778	24.42907321	24.68456285	24.1248527	25.32000573	24.78778849
379.mp3	25.67851534	24.33467446	23.10249724	25.1254788	22.164193	23.50771027	21.74552615	21.44638426	20.23924995	20.21941112	21.26513198	20.64032944	23.09130888	21.55665486	20.97705747	20.18108965	21.5546621	20.93843622	20.92600763	21.19455035	21.46220952	22.08568357	19.99785285	21.25301197	22.91098107	21.7988602	23.09504634	21.49549394	23.73264883	25.65070689	25.10154727	22.48041256	22.99030766	23.50278207	25.45610509	22.76229082	20.83628625	21.65001898	21.12800182	21.4189076	21.03848352	22.78314091	19.14198955	22.01681864	20.2372575	21.19537465	22.15899909	21.86873802	20.48834062
380.mp3	24.60928684	20.68622414	22.63903642	21.98070206	21.59623396	22.18372687	22.02861505	20.67520824	21.98348209	17.14753625	21.50750649	21.41702621	22.45909034	21.65181707	22.62542813	21.86026973	21.3653876	21.11949624	20.23905363	20.68847097	23.72011373	21.46303036	22.28205097	21.09714928	22.11349422	22.30311345	18.06326566	20.69183319	20.38127172	22.74106305	22.42122791	19.82002775	20.51570805	21.35737567	19.22611751	22.20652568	22.79621412	24.00856529	21.99390528	21.52868043	21.63658029	21.74370687	20.64675432	22.08124719	20.17147582	24.20170346	20.36006203	20.79791585	24.31065568
381.mp3	19.18675257	19.24457155	18.75656592	21.53395887	19.53487342	20.75675582	20.51933673	19.49356004	21.47667491	18.80222779	19.23204282	21.26152046	21.81828557	17.33700958	21.87288344	17.81053681	23.67806921	18.85195223	19.3175637	22.19201668	17.73470011	22.40842111	18.60207197	20.73144314	21.60460026	21.2599577	20.84608184	20.25111987	20.64712031	19.67198499	20.23969258	21.7000803	19.790789	22.81338656	19.5614989	21.57560945	24.44206131	20.98597778	21.17666252	20.64731286	18.84725957	19.06603433	21.66484909	19.00448616	21.25300672	16.6386473	17.97678147	19.29530933	22.61363321
383.mp3	21.90357941	24.9579828	19.39540454	24.94344311	22.64368437	22.28353486	25.35454163	21.47301067	22.67974336	21.21483839	20.88094142	21.6134385	20.18669626	29.54257996	30.82173758	29.4367374	24.94793743	25.1882412	24.08690249	26.76321377	23.93337625	25.24289576	25.85518431	27.64869267	27.34183695	27.89377893	26.7602696	24.4539354	27.15692494	24.89379529	26.87399708	26.519856	25.42769321	22.89740079	25.63295358	22.27617692	21.95769141	25.86359726	25.9298104	29.36322362	27.60254333	25.6638807	26.60130366	27.52677292	27.99352017	23.43097036	27.80028824	28.5467587	24.75098693
384.mp3	22.00103425	20.67466476	23.16990522	22.1053937	21.79762207	21.19266784	22.24692779	21.51106785	24.40315423	21.99590022	21.83904021	22.02636516	20.93246532	24.37615834	23.03447192	20.3755354	18.38753051	19.13642734	21.54931609	22.51099033	20.97917042	21.06979329	24.025976	22.59147065	20.81948221	21.34354889	21.37225897	18.67778216	22.72678015	20.19839843	22.16571239	22.13167161	19.27025926	21.4121128	19.93191047	23.18015986	21.87623224	22.77399896	20.85949041	22.67586263	22.84744377	20.49793349	22.13515226	23.59067689	21.49632998	19.14281732	20.95149095	22.62416029	23.36065881
386.mp3	23.27773806	22.02500105	21.15205604	25.00245955	20.33040027	27.08994715	26.12775206	24.04642877	22.56056013	22.59606751	19.92054829	27.12197892	26.90062894	21.54924964	19.6057787	23.08270774	19.40539873	22.43888978	24.08180081	17.39973303	23.76199077	18.24220001	20.87484043	23.56437279	22.15890631	22.2748456	20.83301612	19.01173431	22.11701369	19.42657187	18.63972738	22.14038189	19.30303536	19.72484241	21.54883749	17.35747952	19.77102979	19.07233826	20.35917523	19.37150309	16.80689655	16.9572456	20.93138185	20.28475945	19.82247485	19.70348073	19.58209708	21.39126805	19.49188025
387.mp3	18.97716394	19.78686637	18.11380354	20.54629494	20.07072397	21.86826304	21.04598967	20.90374491	20.15340298	21.38847643	22.2707264	20.74519346	19.88190052	20.07663775	19.61966723	18.94076647	19.61885802	20.44571643	18.11093087	17.44506943	20.40761498	22.07378727	20.2957056	23.14795415	19.67098532	18.4628109	20.12782475	22.30795774	20.09790532	22.00141303	19.62623134	19.36452002	19.42427024	20.57249758	21.7675462	19.99671064	18.38857786	18.45329913	19.57282713	21.02367817	20.64927465	17.32572376	18.47348354	18.92818274	18.25998931	19.96002531	20.46240194	21.25852532	19.20273444
390.mp3	20.32508048	22.58692635	21.64991915	20.32218722	20.46778172	18.82497648	19.60944653	19.16903311	20.54330857	20.31498324	21.63125273	21.27663033	19.01911709	20.93876495	17.85385766	17.52077643	18.57685477	20.19269471	19.25383983	21.19452567	18.50271869	20.65287225	18.77735691	19.7518588	20.58943523	19.06188986	19.06026238	20.27212566	19.27728025	16.96334852	18.87803099	18.73816409	20.74649748	22.98139717	21.10328528	19.46679564	21.23081181	20.85040638	21.84831522	20.98244098	22.96858966	19.27956818	20.74357511	22.13115877	21.52894084	22.62194952	20.36451477	20.78965624	25.25920489
391.mp3	22.30010796	22.661568	23.56085152	22.94305749	20.09290126	21.34449319	23.75788713	23.58616435	23.68446957	23.97383509	21.68298965	25.04706483	18.79168721	23.48080144	20.70485315	20.22111912	23.66754813	20.89518591	19.95964713	21.37504966	19.82161008	23.61265271	21.94717419	19.28070904	19.6427331	19.44193614	21.56619124	23.39935245	21.24896346	23.74866944	18.00482655	21.18491941	21.85833232	24.22994291	20.35709836	20.00950049	19.87981091	21.50233545	23.16497727	19.01316516	21.67850149	22.00983102	18.32410499	22.30606626	20.10881122	23.06072103	21.33282978	23.74202841	18.15186514
392.mp3	20.41834946	20.53585513	21.16253777	26.85012067	18.7696508	20.92288061	19.73340144	21.98869296	20.31517906	23.6840767	17.77465715	22.25122068	19.37214529	21.82716496	22.86214493	21.39659587	21.64557293	17.50577745	20.54926497	22.13372177	25.57756436	20.3704182	18.49676295	24.72539179	15.49440022	19.5952366	20.99929912	18.66844037	23.05067729	17.31542053	19.64067153	22.09578207	21.63933942	20.81821496	17.62903487	20.99835786	20.39775223	21.03429576	19.78394491	22.12732798	21.54825753	18.56649776	19.90449583	21.23530304	21.2639915	20.46981363	21.65905039	20.55961194	19.74205947
393.mp3	23.49490546	20.68860596	20.59651658	21.38120787	20.12680389	18.87159787	18.9426247	21.15667403	16.49597537	22.25142173	19.99738458	19.05345695	18.07520579	23.33986731	20.10036978	22.05934731	18.79770048	20.75864267	20.01751239	22.67217677	19.78364118	18.16952696	18.03612635	19.13537228	18.04429707	18.68127498	20.13083761	19.16215728	19.24777835	20.87014314	21.66554075	23.44940144	23.43144219	21.67452749	21.34464113	18.825674	27.91429416	25.20536882	18.67909475	17.12368549	22.66620644	16.0971578	25.58906527	29.2942942	22.2644719	18.1606162	23.0065093	19.32979701	18.80457872
395.mp3	21.22027998	22.27622056	24.45178103	22.86218164	20.54532308	22.7537125	18.77248125	24.71566628	20.59180802	18.01225169	20.73496099	21.49196767	21.67902984	22.26055061	20.80505425	22.57521502	22.66989113	21.15701127	24.66638086	21.32619222	21.06159507	17.08864582	22.12182827	22.9838789	21.79950025	22.75370918	21.43481969	20.58882754	21.24230286	23.76621154	23.10113461	21.83370362	20.45835479	18.8075854	19.50365283	21.0256121	18.00006245	21.35860691	23.34067305	21.86986153	21.35586097	20.65074348	20.75472063	21.66543208	21.01955607	21.81551428	21.0209955	21.5959454	25.72526655
397.mp3	18.79299206	20.79723785	21.843116	18.62650742	23.10811331	20.36740758	22.85028037	22.20441638	21.94212344	24.43731713	20.60490285	19.26744868	24.21479418	19.88373113	18.46964437	19.22940886	21.93249524	22.11624628	17.78967275	23.2008927	20.06636888	20.2624649	22.83790644	20.70342212	25.85118347	23.11643416	24.59982367	21.49818441	22.05800658	23.39583326	22.37881171	22.72033386	23.10595215	20.59873851	20.34890363	21.94072934	19.70270107	22.67304317	24.8512985	24.04760297	24.53150632	21.90409776	24.09388395	19.56721032	24.82917941	22.53125943	20.72464345	22.82478294	22.91559312
399.mp3	21.44169897	23.27747833	23.28677996	20.95816255	20.15150175	20.20506049	19.93382168	21.66760212	22.55229014	20.47951655	20.72802295	22.29727247	20.44581298	24.38862196	21.74816795	20.35015585	21.52260781	20.63715818	22.15988014	21.47498634	22.22049883	23.59092824	21.70812071	26.44374315	24.82840414	23.61620849	25.03947614	25.18504506	19.25103551	20.74158247	20.11963687	21.61579248	22.56684249	23.53079643	21.7962681	22.5907635	21.71119542	20.51087608	21.61822235	22.97957731	21.92162174	23.88635547	21.5940438	20.86786327	24.84057566	23.64676102	23.19150901	24.11332645	19.15970385
400.mp3	20.65230643	21.06183751	22.41258187	21.54811795	22.88846599	22.15609604	20.02975485	21.83083489	21.05184244	21.62804034	21.08823734	20.85061987	24.09001167	20.80383783	22.30287328	21.25514824	20.62239444	23.28531853	19.85875843	20.64696257	20.2075561	21.77570026	20.1246045	20.24025993	19.36920245	21.19339137	18.02271261	21.97886726	22.33004726	20.0140893	19.83544757	20.7951634	19.49502488	20.63755951	22.61679571	21.0315411	21.80300221	20.61948474	21.85377966	23.56599855	19.47656865	22.43730122	23.02315668	20.64360364	20.0148091	18.12607573	19.84383444	20.06133227	19.38674814
401.mp3	21.94631786	26.5245826	24.46740686	22.20297496	24.5959394	25.83181729	23.31277453	21.21192221	25.77808209	20.25968161	24.67158317	21.57164534	20.61541079	21.16461489	18.88896796	23.37495173	21.897287	21.86697156	23.26504538	25.8681222	21.30884348	24.83023881	26.39566382	21.15811652	22.35599801	24.85452226	19.84621438	17.21009273	16.53296082	22.77011092	25.40978506	22.7736938	25.17488836	24.41624521	22.28437165	21.57798424	22.23880374	18.74325436	20.47194043	19.16628209	18.71749257	20.22045396	16.45348296	17.97166927	22.21296428	19.81003597	21.41658705	21.53268705	18.97460923
402.mp3	20.49010061	21.94898436	19.662574	21.19425309	24.63023556	19.70416239	19.8545535	20.36672298	20.70146439	22.87453676	22.53971473	21.65449288	21.30689219	21.09772897	23.17993132	21.25632809	19.7779893	19.18200008	19.10403566	18.90779478	19.45147397	19.58269755	20.07096401	19.1618689	22.36656591	19.65289314	19.2378872	18.97435634	19.35385653	18.50635799	17.60121864	18.30491788	19.38988524	17.81478971	17.83781313	21.14700973	19.55183745	20.06478736	18.70441965	19.99150787	20.19088073	21.77996858	21.0786287	20.10071295	21.35197508	21.06172936	19.4043233	20.55960271	18.85435468
403.mp3	22.82287036	21.62967819	23.24856071	22.76690846	22.01994657	18.86827526	18.72911705	19.32449786	20.88970754	20.82526075	21.59995009	20.80520621	22.08474491	22.20389547	23.06439999	22.04450159	20.67858514	22.1043023	23.86031439	22.10579086	16.97468532	20.28821882	21.38194998	22.8827407	19.67726502	19.98729422	20.04514321	19.8310233	23.41319823	21.53781144	21.01983395	19.50993117	27.29635488	18.64549008	19.84048262	20.59437762	21.80019661	18.6910954	17.77010711	20.34234683	18.9454336	18.95187158	20.54326145	18.07712075	20.62004383	18.52624554	20.40002329	20.83944236	19.2876402
404.mp3	18.0262008	18.18952523	19.89588266	21.90186046	19.51943717	18.04770281	17.85944377	17.66526016	20.01949269	19.75372898	18.3258966	19.77182836	20.77274196	19.9373058	20.51330061	20.31391806	17.63231782	17.01186797	19.22669722	18.86496189	20.85487079	16.94290964	20.27565259	17.17968371	16.72410944	17.3191072	20.01827661	18.40075602	19.15587953	18.42485904	18.30204987	16.17763522	20.32370505	18.45005419	20.43649537	19.52878262	19.30528214	18.82305823	19.13677258	18.02477684	18.3351854	16.44567416	19.55356823	18.82664603	19.43703865	20.10944692	18.5086608	19.02080296	19.53315971
405.mp3	21.22215276	19.9836188	18.20110974	20.37706186	19.28654977	20.60817078	19.0531315	20.04075781	19.8648093	20.33931268	20.96081519	21.01506333	15.43742138	19.21444739	20.75356075	20.5158017	18.85795873	19.49433586	20.38877612	23.20740329	21.20659236	22.12961816	19.59941571	20.54806394	17.99707758	19.32579081	19.14264216	20.50815735	21.64842782	22.10225979	15.38381301	19.07300844	22.62920318	23.51527159	21.60441381	19.47291666	20.52716232	19.48396786	23.28620273	21.3435286	23.34138644	22.29032824	18.90750366	22.14012959	21.35546706	22.17886817	21.65163363	23.30119531	19.57076391
406.mp3	18.69523706	21.18429959	22.56062964	21.42119881	20.83844384	19.12334068	22.85208107	20.65776144	19.07441819	19.92845545	21.6395145	18.10969653	22.14685174	19.52898016	18.72632942	18.8340521	18.45696905	20.88742179	21.22436613	20.25223639	21.37217242	18.65120505	18.44754478	23.07601327	20.67291145	19.42620587	18.47399846	19.7278354	19.40286073	19.76787119	21.85103389	20.8929993	19.41498835	18.87538625	21.17048284	20.14362316	19.94555175	21.78065337	20.21283139	21.56694172	20.67984181	20.65070701	18.23060268	20.45617061	18.57004428	18.91550937	18.61707514	20.60936266	18.20209649
407.mp3	22.80100438	21.80905534	20.79816878	23.01257409	21.27139722	23.27135918	22.79645906	23.65516016	19.28383681	20.29658126	23.91202143	21.84639339	23.4146571	20.49982027	21.68712978	21.26399598	22.09462367	24.01811191	20.66030443	21.68149691	21.9745334	22.41980043	21.86646911	21.95739187	21.82479132	21.23982101	23.59817646	20.72467343	21.73058302	21.98206042	21.16231116	22.11323739	23.72331124	21.48081992	21.5656897	21.52153475	21.15931705	21.93465604	23.60486197	23.26889748	24.00556546	22.80399872	22.50177782	18.97094466	19.0786741	19.053556	19.9020023	20.11942426	21.01972798
408.mp3	19.57603292	20.97155651	19.86352586	22.04404837	20.64596526	21.3440698	19.12697143	20.58596079	20.85813169	22.21730917	20.4431891	20.85031516	19.87445407	21.17955997	18.92913758	20.48034743	19.40147496	20.64653423	18.17921089	21.68016255	18.45828342	21.24868752	16.7413383	22.14375455	19.68670896	21.46781579	21.19549492	19.87223492	19.24749807	22.30365316	21.53890552	23.10720815	20.66861865	23.65158961	17.75636484	18.43513717	20.15207844	19.27371054	20.71968998	22.241988	21.62210805	25.16131605	23.06148466	20.83748657	21.93828993	23.68036591	19.68132576	18.76940228	19.23606392
410.mp3	19.76614508	23.84498758	22.28092753	20.81950101	23.17190147	22.23511681	19.8968755	21.95484334	23.00821585	23.51727854	21.74067074	20.61197914	19.87222107	21.13236182	20.07832837	23.98437784	23.26263856	24.21120164	22.86001748	20.95746653	21.79236736	23.17727603	21.09537703	22.43752804	23.06240447	22.64782935	23.53158267	24.32421613	24.45464679	21.85502897	25.42465089	21.92551407	21.8572142	21.44855091	19.26957188	21.57563834	20.29252522	22.65422808	22.73551266	22.06508912	20.63550632	19.16602984	20.81972615	21.39571772	23.07518073	18.92155091	19.69793568	21.67741354	20.52665602
415.mp3	20.04128992	20.19945686	19.24248315	21.3687165	19.89501972	18.04278349	20.05154764	21.63785974	20.46392108	23.82425733	25.10567124	19.86440826	21.29250535	23.43740856	19.88986643	19.38921904	20.74256136	18.01593533	17.58950569	22.92842742	15.97346168	20.87145878	21.47695592	19.31401654	20.50058879	20.25043855	18.03812672	27.60791221	21.38890963	16.27576205	20.50817446	24.40482636	21.15423346	22.01021589	24.68109426	19.0817084	20.68226096	26.65266106	21.04664075	21.0453353	20.44812119	17.72020385	18.46733003	18.74489869	21.2281611	25.33871338	25.52701408	20.13304556	25.01572244
416.mp3	20.30910986	19.37881062	21.70974801	21.56297578	23.72109327	20.15883995	18.92738804	18.65589674	20.06648049	21.45182035	21.60570402	20.59751401	23.72936234	21.90360602	18.51460373	19.56472384	22.76257287	19.80325664	20.90497669	22.80107891	23.26768813	20.15231227	20.98240418	18.76493381	22.6532782	19.47526178	17.57657817	21.00547397	19.45304574	20.09574132	19.33462615	21.59949849	22.47648033	20.51401928	19.5399683	21.73656926	19.68397428	20.50833385	18.77727991	19.82104708	20.15028405	16.71368709	19.96519202	20.747211	20.05081673	21.54987545	19.45690287	18.97737072	19.64189187
419.mp3	24.16813229	22.56134439	21.17076838	20.12492476	18.89548755	20.76065377	19.88447681	19.58597078	20.40241317	24.73271489	23.8375224	22.36450975	22.48832013	20.79767059	21.42247823	22.37602844	20.62318765	23.00613018	22.51434939	22.74378353	21.17891067	21.46299707	24.71779282	24.0083583	22.21574062	23.97432732	22.97200268	25.56783674	23.74968913	19.77919885	18.39228598	19.07275319	19.50303123	19.49753616	20.23039361	21.86136639	18.58025755	21.02054112	20.48196111	21.26677723	22.12608011	21.00289416	22.93643007	21.75835938	22.13200423	20.19349078	22.22720176	21.84859404	20.95766653
420.mp3	21.3303822	26.5993946	21.40800252	23.95775841	21.95516659	23.88476549	23.79023301	23.24549274	20.91656725	21.34435668	23.39854734	24.46519734	19.94799636	18.29267324	19.94971413	20.32631468	21.29726107	25.42985204	19.58190909	27.39190957	22.7872886	23.59892572	26.08101594	22.45341284	24.61077656	26.05645863	21.47085291	26.63334671	23.04277456	21.84835007	22.85297975	20.13867651	21.32526262	26.08842993	20.90315426	25.88719726	23.47950518	23.13603472	24.44152194	18.78987124	19.85280248	22.49965312	21.23903276	25.48824703	19.09955197	21.96554283	23.88660618	23.14482441	25.67615215
422.mp3	24.4035147	23.75283861	24.19427733	22.41795986	24.14371074	20.93925096	24.069925	23.62490836	27.11661706	23.71257051	22.34997196	25.4856639	23.54952279	24.3520905	23.15092818	23.95625595	24.75228484	22.06684647	21.99062808	23.22973798	22.31339627	24.27043432	24.05529587	22.36839013	21.55598053	22.67961019	22.37869256	25.50724446	24.31473235	27.29684065	23.27436401	22.75660134	21.24692077	23.2837338	23.73305862	24.4914298	21.10472602	24.07667875	26.11361144	26.21460892	20.77473383	24.04104279	24.41541405	20.87662231	21.55962045	23.0377959	22.24427586	23.56659432	21.68426939
423.mp3	17.79576411	19.10353058	19.47394279	19.77702228	21.37308969	17.94863509	17.08760874	17.78012719	21.22769097	19.49970786	19.24413687	20.3590639	20.01568182	20.08520698	20.81924589	21.07618388	18.40667409	19.13028813	16.86638442	17.59980947	19.85183345	19.2653205	19.41901771	20.08244364	21.20324026	16.84015925	19.59629574	20.09254398	19.29358865	18.7871624	18.2203309	18.20701518	18.72146711	20.29508258	18.59961099	21.2939418	19.82295964	17.41967097	17.26180568	17.71167817	17.5541251	20.31953623	22.37110869	20.36983509	18.15126208	20.30954813	19.41668539	18.01079229	22.07457712
425.mp3	22.53370825	26.72221625	23.05028489	24.26726766	25.0553371	24.4074771	26.19453655	24.45090197	26.07362567	26.50135342	25.45192712	23.62599405	25.77717036	26.6677297	27.33463613	26.4803804	26.7279351	24.78982901	23.08105886	20.15938685	21.87561776	23.19201258	18.51420546	24.7520948	21.0900389	22.91646364	22.21289259	19.38892625	19.33493144	24.84990402	19.44423484	22.74290625	19.26374146	22.21708969	20.1804605	20.84910928	21.66220334	18.73083224	18.99539213	20.31935018	20.06346041	22.51466363	22.64442691	20.82127065	20.10383059	18.94625834	18.20867015	21.56205427	19.96309897
426.mp3	21.76460861	19.29609389	20.01883915	21.97907756	21.27599915	20.90709953	21.82624694	22.69658387	19.97775983	19.74691992	21.91584463	23.2470573	22.37973815	20.98539626	23.1112427	21.31521512	22.15692978	20.40320235	24.55142837	22.4792506	21.05243728	21.36214151	21.58278574	20.08639344	20.74777333	19.84803949	24.03285608	23.05622964	24.84304222	23.3028357	23.7774048	22.55478101	22.72712346	23.10167284	22.3252886	23.19962413	22.51168384	21.12711614	21.96847543	22.24130511	21.70787049	20.31748075	24.82678036	21.61075217	21.25645131	20.22556792	20.95477506	21.65908725	20.31986435
427.mp3	21.77698262	20.8041872	18.91106549	21.26218172	23.94211294	23.24257862	23.35080572	23.69897244	20.82109133	21.71758432	20.52129731	19.69521396	20.62674495	24.03232285	19.70909365	21.94610557	22.88221189	19.04501585	22.56323214	21.72582868	20.57289402	23.3749463	23.20349573	20.79614463	21.15839632	23.95352865	19.10737703	20.93483449	23.6423674	20.57926468	22.74079828	21.52178193	20.19541372	22.2800427	22.65605085	21.01074144	21.07918704	25.15387395	20.69337179	20.4604871	23.35712385	20.70751937	21.94714725	22.48455518	20.58354798	22.14572721	23.16044433	20.40757397	21.11670896
428.mp3	20.10505455	24.85131322	18.11317503	19.26689008	19.69579591	21.72391393	19.65244927	19.61840489	20.42784705	20.97476324	18.48124891	21.62316316	21.04400327	24.58142544	20.22580097	22.27813304	19.6090819	21.89559556	21.87143178	23.82392891	21.74739286	21.74220695	23.1217058	19.72981163	22.10781079	20.30418442	22.53915934	24.62320313	22.39975185	22.48181148	21.3951182	21.84877739	22.4747423	16.06252244	22.29443304	20.5438424	24.31773093	23.01670277	21.63162618	22.42242849	20.07313343	17.02837712	20.42595619	20.33437637	19.65626298	19.96929504	22.53183183	20.21420862	20.152112
429.mp3	25.32994962	24.38094807	23.21590212	25.26732737	24.76308005	25.75399095	20.27248286	18.54472235	19.75125225	23.65871563	24.49708266	23.3421785	23.33307065	23.41483126	22.42243774	24.82344159	22.39442565	17.37032485	19.88932199	23.92549307	25.08436657	24.09622429	25.68204241	24.32630571	26.77631485	24.61138267	21.66932965	19.14003547	18.75764497	23.60644075	23.72465808	24.36674245	24.87864679	22.43551925	22.45857829	22.93469629	21.48903043	20.17916759	19.08747811	25.48533418	23.27670215	21.71333827	23.97109016	23.43426499	23.15577006	22.06559609	18.46698387	18.99767636	17.8156925
430.mp3	21.60800255	21.64472836	20.1297589	21.4671559	21.68681924	20.2807695	22.29399824	18.06517027	22.09942636	22.89046323	19.82910358	21.36485405	22.42593385	20.67060532	17.69112887	20.66718643	19.01395679	19.4692784	19.45296816	19.80348354	22.32823059	21.61407025	21.74831697	23.65392191	19.85195385	22.20719893	19.14833143	20.08021576	21.99379083	17.75583678	22.7743834	20.18659681	21.4235546	20.61685921	25.80078472	19.3294092	18.88796356	20.67308725	15.37151915	22.46507678	17.1891198	19.78274877	17.31459354	24.2335302	18.65483568	21.36963041	19.56936008	23.97764909	20.02012417
431.mp3	22.33786666	22.05250554	20.93084081	21.4119757	24.0474697	20.68224211	19.71063936	19.28615395	19.76155572	20.48621271	23.08017327	20.33322566	22.44495488	23.6818914	20.92218071	17.23825054	23.12648471	18.31496607	22.9688813	23.75365389	22.92860942	22.31672398	24.20675868	23.63495524	25.48063695	21.98070386	22.31229696	16.05447855	21.05001432	22.72530928	23.12763108	20.47572329	21.77263591	23.34359847	27.15487614	18.51156767	22.13646232	18.53169203	20.61027241	25.66883002	27.20419495	17.63097645	23.98042906	20.22317243	22.14337556	22.19949916	21.83522001	21.70290008	19.89214528
432.mp3	19.5475991	17.76609916	20.75470915	16.22445667	21.15437524	18.10297205	20.68723356	19.18775972	24.59367471	19.43246884	22.11389199	26.31124685	19.85111558	23.10923908	19.72173807	18.39331206	23.83695453	24.33283172	17.17791961	18.99621133	17.8992011	19.17873474	19.40331979	19.17787134	17.88910017	20.69463	19.1202012	19.56217948	23.66900634	19.78491093	19.8612796	19.85374128	19.28541413	18.49852507	17.84191457	16.77104205	19.32680745	20.75496071	20.93351221	17.77397679	21.12756057	17.27749068	24.40659568	19.5796083	20.88804839	19.49831828	21.87960109	21.36999201	15.16331098
435.mp3	20.81430228	22.35068218	20.52689345	22.46547154	23.19083645	19.16319076	20.89593356	21.82923308	23.42277443	19.4818416	20.38636758	18.38993885	20.73433171	20.12696433	23.13977418	23.4635786	24.25021264	19.47325934	21.18546233	21.18832804	22.18231946	20.21208832	24.24093862	19.89278676	23.83830778	19.71830512	18.98985653	22.92909709	13.16686548	26.67975902	25.04306392	22.77610399	19.19474564	22.75636885	19.82912975	26.37113122	21.95929046	23.55341752	20.95033483	22.46456966	20.33319432	20.12565993	24.16835657	22.31039786	23.72787537	24.37834602	18.81987742	22.10514939	21.51594096
436.mp3	21.79381295	23.32704881	24.1241691	21.91820321	22.57509073	23.67855756	26.48824606	20.92232399	22.57586251	22.61457552	20.21985149	19.96246176	20.82638253	22.77251904	23.36525728	26.66216756	23.85731552	24.59427798	23.56626606	22.90908338	22.22984223	19.9853125	21.02298427	22.37848755	20.76983604	20.24507905	20.71900745	22.20222957	21.44651388	20.38085628	19.4925039	20.68320704	20.80563051	22.05466192	21.80566827	21.2841909	21.80920799	22.80883222	22.15083153	22.53743078	22.39502622	22.09598065	21.26875194	20.57355217	21.29404026	20.16743042	19.14664513	23.43538383	21.47071473
437.mp3	22.73231877	20.14685684	20.53934527	19.26316259	21.5826532	19.36963756	22.98945126	19.76971666	22.03634355	20.69305552	20.45145414	22.64177489	20.12509618	23.10353112	20.40345097	20.09101043	22.81610748	21.51477124	20.95755088	21.13779952	20.27142538	19.3243971	19.86814881	21.64641281	21.25158229	21.4285216	20.84250234	20.91172597	19.53420915	17.78683747	19.04900736	21.06509077	20.42443741	22.37655366	21.6487678	20.53494102	20.48430784	21.38184455	22.77777906	19.32485604	20.10169955	19.57881062	19.74804821	20.7907308	20.20536082	18.17756892	20.36956865	21.03284598	21.38464521
440.mp3	22.93003344	22.06620071	22.93374142	21.76429544	23.86623041	22.27848116	20.91610407	21.46498028	19.39567913	20.41237063	22.95498042	24.03600871	21.15875716	22.20727698	20.33168432	21.14290888	21.91750053	23.49767989	21.83374771	21.46119329	22.01135953	20.01878755	21.71598849	21.91598888	22.74553352	21.81055108	21.87799815	19.48166777	23.27202398	20.77992635	23.2679218	21.27435176	22.65891623	26.03185839	20.84407058	22.94383431	19.94737832	22.75513141	20.09146996	21.48842613	20.33433769	21.6188912	18.72271358	23.35191521	18.89395276	22.01017875	22.44261391	19.38747634	21.16077606
441.mp3	22.49287242	19.01138923	19.22730171	24.68216535	18.98907252	20.61840984	20.10219909	21.17830866	22.65892574	18.52635332	19.79246398	19.16218887	19.05538153	21.84376998	22.12513456	19.59304425	21.04122699	20.49222751	22.3486754	20.00982017	24.36065628	21.7397523	19.70677172	21.69835046	24.51805336	21.54488685	21.96000188	19.3718778	21.39500612	21.4248456	21.46784083	19.63913399	20.86144719	23.44469182	25.92450391	21.9749403	21.90861893	21.97594078	20.65522283	21.89954127	21.63324667	20.24861716	21.11658759	23.44222665	20.84465333	23.41468327	18.39577569	21.61628268	21.05917735
442.mp3	19.66767269	20.18572218	24.42717278	21.78839844	21.2077513	22.18561885	20.47653119	20.81602472	20.01934179	23.80619063	24.24253622	22.95618626	22.02691486	22.73924035	22.98323237	22.66819517	23.46932775	23.63963257	25.2682718	22.65706417	24.04509235	22.89471806	23.30890979	22.61411153	23.29723234	21.12705512	21.79912742	23.56518795	24.28875959	24.50963516	21.34745772	20.61469839	19.54953302	19.7538897	22.34176327	22.03342433	20.36904175	21.91658617	18.95477988	22.42642908	20.22938722	22.17808691	21.16872768	22.56827123	23.32305137	23.27451864	21.62353578	23.0501124	20.78084746
444.mp3	19.60937995	17.3843769	19.83183033	17.81043177	18.86448805	19.54549644	17.08055375	18.94187281	18.60579161	19.17998741	20.27820461	19.35738751	20.02606729	21.29369567	21.35579415	18.34383753	16.8359303	20.2050091	20.28711499	17.04991838	17.53547595	18.94197139	19.71019915	19.22006156	20.40861901	19.22081709	20.17124353	19.96674732	20.45341034	19.12534684	17.95234603	18.13875398	17.25763375	18.60751707	17.81924761	18.05672554	18.73833794	17.69523517	18.40580684	17.22191713	20.36968729	18.82261948	19.26593548	21.11520993	21.27102185	23.70323306	22.92869203	19.81123735	19.32748957
445.mp3	24.13292116	28.16993675	28.6353024	27.96219664	26.12033221	25.50849592	25.38332253	24.61446574	24.80764065	26.48230443	22.44477514	23.49997641	23.69483209	25.2648799	24.20217174	25.69547515	25.25001173	27.20895775	28.87716975	24.72241732	24.59330361	23.23373801	28.68909759	27.12507232	18.02089483	27.89468014	25.05305408	24.56516757	24.8497605	26.72624663	19.40160553	24.88586723	26.35004385	26.49565045	27.98830829	27.74322566	28.10380888	27.3054052	26.11164541	25.46320941	24.90239148	24.78248233	26.40757379	27.67766482	24.58694673	27.73939834	28.4759461	28.0533851	21.81886738
448.mp3	17.44056127	19.57442015	19.45876774	20.0454684	22.37987902	21.12446079	23.79501252	23.12988451	23.00184967	24.79577494	21.05904995	20.95034055	21.66824125	21.5040631	19.80173324	22.60068059	19.94905697	21.55730883	18.57386257	21.08582575	19.4695801	25.26216275	25.27846222	20.95420964	21.12617248	22.80593636	22.82492026	21.16585251	22.47134902	25.74803556	24.28028063	21.33179331	21.06312304	22.60647923	22.14240763	17.56388113	20.55172858	20.28637257	21.62457631	19.03781436	21.57074636	19.82509048	25.92052243	21.07943441	20.19640278	21.30935337	23.08199244	19.50001886	21.07237427
449.mp3	24.80960609	23.51672808	23.91264741	23.11994382	22.58247109	22.63925931	25.13443436	24.6229752	26.16258882	23.25913643	21.52106769	23.28022842	19.54517481	23.88565132	22.95481434	22.27996505	23.18868649	22.05683642	23.10204015	22.90503138	23.7296609	23.45627852	22.03563964	19.59863302	21.34035125	21.02843358	21.18612663	21.12411801	22.29735445	21.73402303	22.61995834	20.33382898	20.60658494	19.20815241	24.132041	20.07236752	21.55981206	20.32537147	23.01717355	22.76519508	21.9338553	21.5132245	21.57268194	21.86240969	22.47860707	24.79637951	22.07159436	19.49545467	20.12662603
450.mp3	19.77739081	15.50378312	19.49427451	16.35271105	19.65093255	21.17416309	19.58592011	17.80282526	19.74744578	18.64941207	18.52388168	20.49682167	19.37978208	20.3066731	18.633465	21.79563143	20.60432708	21.13791009	19.06505241	17.93414051	18.80678529	18.83731382	19.44717216	20.95953957	19.21516369	18.82776467	18.76870782	22.352006	21.90387106	19.09895175	17.72710186	21.12463365	21.11430872	22.9416546	20.40889004	20.83186791	20.95599546	19.39204475	24.23350602	22.49883736	22.48684059	21.19402299	22.14552935	20.19546727	18.35503132	19.48574501	19.46427745	20.42440179	18.74354452
451.mp3	17.13833252	16.50576573	16.11469187	16.13494943	20.66915913	20.29589952	17.52261547	19.7679734	20.49849896	19.20945516	19.96434659	19.09089906	20.30598601	19.67477152	21.34460992	18.9545253	19.63412943	20.74117803	18.92325642	21.07204933	19.59271951	19.88260517	20.62037723	18.431614	18.91107356	21.04785534	20.27588744	21.15104909	21.09404816	21.03168893	20.76938908	22.82913004	19.76282021	20.59647404	21.71760938	22.81597811	19.2612046	21.35830464	22.69296692	17.90839077	17.40346324	16.64031814	20.27937392	17.58988019	18.51364502	19.98761034	18.25879933	20.46319253	19.09495055
452.mp3	23.34831265	20.94189202	20.95892642	20.86741387	22.85080496	19.92719167	25.18684041	20.85337237	20.36756213	20.49819275	19.74627779	21.00892266	21.1619096	23.41351937	19.59257903	23.40994059	21.65018868	20.22733026	23.88523225	23.57158724	18.82733981	20.97759452	21.36259047	20.14663108	23.62908128	23.49389599	20.12170751	21.81975376	21.32250295	20.48715545	21.47831469	21.58062448	19.25884584	20.11752584	21.18366168	20.21690307	21.88051282	21.87597705	19.91482431	25.02635529	21.06464098	20.29738057	23.42497194	23.56456144	22.15886355	22.22067947	21.75804402	20.28604474	20.55992673
453.mp3	21.18216618	20.61837605	20.23554575	21.11467678	18.68426518	19.55158155	23.99914071	19.92310928	22.54283649	19.48405674	19.21282634	15.93206596	18.62806099	19.7258896	21.71149591	23.51456293	18.61390364	20.18667001	17.899771	18.51134459	19.88353236	21.23399622	17.25277281	20.34406388	20.29571243	23.78986998	20.22549708	20.50994267	18.4271686	23.18349763	21.54703401	21.02846873	21.17830751	19.10574182	19.31167064	23.11847539	19.34037005	20.47998036	22.37439787	22.75876223	21.99155409	19.22979604	23.07802046	21.01772341	22.30834088	17.95008622	20.37668566	15.53726317	23.84795877
454.mp3	19.4844435	18.8421273	22.46140134	22.98323286	19.63894219	19.47357367	19.34668521	17.35961674	18.91027846	21.35990919	17.98580038	19.26470239	20.13123764	17.98972398	21.10712898	19.50661619	20.47942883	20.95633332	20.21479062	23.84957215	19.96426002	24.08423127	20.81852338	17.65885707	18.94642661	20.19934245	19.15324412	21.41898829	19.54030788	19.9200465	19.8490582	18.46935066	19.65258674	21.45247307	17.62810273	19.25530774	19.89833425	21.09965426	21.17491004	19.94957265	20.1143438	18.81837955	19.40714821	21.3133424	21.02861202	21.907562	18.91546265	19.09329435	18.62118291
455.mp3	20.74099071	20.13375731	22.09142734	20.91969729	20.0842189	19.42456152	21.15058483	22.10967446	18.9567447	21.00763326	21.97006661	20.8834495	22.05158163	22.08016842	22.07535661	20.93650803	21.68785807	22.91860164	22.65920485	22.36803224	22.78578161	23.6291693	21.61986422	20.1036381	21.91848297	21.92794713	20.50463855	21.89018846	22.51268009	21.14740376	21.32607248	21.06393882	22.42865083	20.48035768	22.45732781	21.26352055	21.6067303	19.06222967	21.49063689	20.63440139	22.63100708	23.55074265	22.22114264	20.93873745	19.58524047	20.41015401	21.05803083	21.74151422	20.5031685
456.mp3	18.23993499	21.19730687	19.67808122	19.57229383	20.71451343	18.56727401	20.15981848	20.00763566	18.82813436	20.65812034	20.69224975	19.14613733	19.18272818	21.43607924	18.04483435	19.15675387	18.81790983	20.20737238	19.05438151	18.84746087	20.11655361	17.17083364	19.33212479	19.50195301	18.94686598	19.66145471	19.17238153	20.63652349	18.44395095	18.15593374	19.6510755	20.16473925	20.59124897	21.37100605	18.9746265	18.3088988	19.15139951	17.67799426	18.76391959	19.00524212	18.30144425	18.85976441	20.14301286	19.95969879	19.77602186	18.94857067	17.94590126	19.98682049	18.62787379
458.mp3	19.05942775	22.11454083	19.72507234	22.32368334	21.57861759	19.08810887	20.50327695	18.60696382	17.78943383	21.64561565	20.23942477	21.19241013	20.904472	20.60029583	18.87399988	17.66673359	21.69939285	19.6068419	19.53084009	19.62411141	21.27941355	22.32463925	19.00123839	19.41152855	20.12722933	19.4751691	21.59015357	23.46935902	19.88340579	21.49458133	19.23231563	18.50231582	19.12501711	21.58599662	20.06748044	18.80200495	19.97080663	21.2752536	20.19088719	18.61507526	17.54398817	19.58047543	20.29156275	20.28590966	20.26664701	20.95725604	19.69150096	20.35610274	20.89840108
459.mp3	22.10700632	21.92133881	17.66987355	21.99911837	21.2955788	22.80215522	27.59423209	20.90030314	21.15000338	19.29661147	24.90792616	20.5986972	20.62808968	21.64840777	22.94560001	22.92438059	24.55949879	22.96399603	23.31601509	20.72793828	19.07777099	20.36759518	18.29375928	18.50158989	19.18608504	18.568429	19.26966344	20.85601449	23.96938773	20.56209347	19.62163232	18.97735154	20.03625236	21.29964487	19.72671056	22.20692322	20.81502653	23.8445817	24.06231947	19.70336921	18.33819742	20.97218884	21.49163168	21.46507642	20.87005062	20.89112438	18.74407716	21.4207559	20.53143421
460.mp3	22.35688203	22.06741616	23.1833428	24.32555724	25.39520534	23.3284252	21.66765941	21.01953159	23.31519038	23.82223122	21.80863323	20.88459328	21.71795226	22.85431155	21.5564171	22.21581459	23.01191141	20.62211864	21.57159356	20.69494581	21.45407883	21.35162665	21.04737145	22.06486674	20.90049206	24.07215602	23.46411093	23.57901194	21.09827618	18.57370161	21.94562461	22.28143871	23.61477114	22.64400899	22.81875406	22.66446792	21.4931243	22.06132072	19.9541025	21.22559369	22.05457151	20.04589122	21.22585319	19.37941016	18.01301496	19.44391952	18.87227799	21.53510947	21.69031045
461.mp3	20.55130402	22.59492665	22.94651871	25.09983129	19.18096267	21.60608928	22.45619006	21.29059182	21.31545864	23.34922326	20.10332382	24.39887102	23.55349622	22.86284154	21.46360656	24.97346063	22.26377617	18.97020593	17.86218612	19.56952271	22.70382903	18.8136134	20.42790778	20.40170564	19.42844712	17.0481959	24.12290016	23.85836024	25.0865813	19.10452561	19.10094563	18.14049812	19.0186435	18.06860403	19.65911741	23.07130024	20.00277643	21.29280226	17.56409793	16.79722798	22.4960761	22.84116788	30.58991985	16.47580548	22.66971453	19.3976799	20.62999956	18.65781299	27.05488295
462.mp3	17.46763134	19.01550348	17.6659036	18.16248784	19.80576907	21.38188466	17.76004747	20.01550435	18.49859912	21.16241198	19.52388137	20.3842155	20.36141223	20.28274595	19.6091561	19.63231632	17.33297739	18.82677216	19.61053307	17.58306198	18.017579	16.68242997	21.66114302	17.73837776	18.07688277	20.89944689	18.76365973	18.58831557	18.62745872	20.82004704	16.32215107	19.2930789	20.86576587	19.89409261	18.34556974	17.64941623	19.36120926	18.77579771	21.22473109	17.73592462	19.24149596	16.50576332	17.99293861	18.29651892	18.62179601	20.61209535	18.61105873	19.13513532	20.36824587
463.mp3	23.8794157	24.10577006	19.73646842	22.12066982	22.4914974	23.00290885	24.50774531	25.03066134	24.84688756	25.05346906	23.09269382	26.83494021	26.19290927	19.86285032	20.3734469	21.41492732	21.86769206	22.58841337	24.02506585	22.77822015	21.80612596	23.64676539	20.9562654	25.10018449	23.03159231	24.23477408	24.88213727	23.01950011	21.37714824	23.2260423	25.78733223	26.51741758	23.10495581	28.98254562	23.27765471	22.83290587	22.70880957	19.19881829	22.10144745	20.49454258	25.67881745	25.05656978	26.37838732	24.61612254	25.66838915	20.39648126	18.59617069	25.09888049	21.48848108
464.mp3	26.35282378	23.54420955	25.36275531	26.39633665	27.47093452	24.54378908	24.99300561	24.41044253	22.59700829	23.70676811	22.87151481	17.00160124	22.32488942	23.1999716	23.55448111	24.65105816	25.23559565	22.72851858	19.63583917	23.75286118	21.70753597	21.10202114	22.2731647	24.36653516	23.09328013	22.02927282	23.24689882	21.69610003	23.80775181	25.71320091	24.87067504	17.24956476	24.41057862	22.85982869	19.87685258	25.0190713	24.46560849	27.86459361	20.44120659	24.69252901	24.82554694	22.85038604	25.22694502	25.83776394	27.75334654	22.444703	28.42284024	27.03873111	21.94996568
466.mp3	19.56757638	20.43899658	17.35235032	19.04409355	19.08956735	19.97845789	18.70273762	19.85096476	17.62286054	22.98283978	22.36251232	20.44050997	19.66847541	19.07333725	20.37675426	17.71145825	19.76440746	18.18829923	19.83286135	18.18415694	18.18860803	19.1379406	19.38995432	21.31152904	17.44853027	18.151316	18.12240763	18.18614068	19.07526708	19.91277525	17.00913575	20.39309215	21.62283874	20.39163201	18.54199713	18.82594395	18.40000849	17.84460291	21.0771339	21.10318358	18.47904283	16.99268114	19.49509042	19.5646606	18.04885243	19.70779803	22.63458398	19.98406007	17.89165995
467.mp3	21.4077892	23.60871669	16.43116731	20.14116589	23.72638468	24.13870808	22.62587566	24.51869213	24.25281358	23.34031632	22.37419292	19.13541444	21.64570214	20.99205562	25.04607868	21.10873552	24.13375643	19.29453531	23.34407458	21.11384065	20.74371341	22.62646957	22.00239186	23.800286	21.95658281	21.90934119	20.25368103	25.92392898	17.4720748	18.9608753	19.82435879	25.48665714	20.19775348	21.57863486	21.20468242	20.3953828	21.5933597	19.21117484	20.53079713	22.81652383	24.57345668	21.89504676	23.18682356	24.4959093	23.68352567	17.1101892	20.83636945	21.55938893	24.06387542
468.mp3	28.32580283	26.25224794	24.40097658	23.17657472	24.5837272	25.47671511	25.53461633	25.87944131	24.36176119	24.72091506	24.08574652	24.57863858	24.66811681	26.20249718	25.70762429	26.72192933	25.59719812	26.42456372	24.38585455	23.6770426	25.420026	24.84269696	26.61111956	25.18415143	26.67525814	25.87226457	26.54511219	23.52379527	20.6051175	18.75226976	18.40236246	19.97522157	19.20225996	21.53112364	17.76189056	17.66310769	18.35951119	25.14937955	23.59817773	23.66777349	22.21613181	26.40099517	21.07665239	24.26044376	22.32594335	20.45136991	22.24635367	20.49056895	21.38350432
469.mp3	17.22079459	18.6401773	19.67462041	19.57384051	20.67818545	20.70822837	21.38082683	20.01823877	18.16304201	18.11096198	21.62119349	22.11448702	18.46342617	18.06327249	19.60090909	20.33699636	17.80359389	18.59892166	19.8107032	20.4368478	20.09799148	20.5027807	17.70578675	16.39315611	19.48430395	18.12405744	20.16866292	16.66468365	18.87464558	18.91069983	20.40143539	18.48225272	21.75480349	17.72549774	21.4453777	20.80923676	20.91868541	18.79622947	19.25962017	18.6372333	15.06963406	16.07925723	22.07215495	21.05768651	16.34545176	18.78328303	20.51381664	16.13322807	16.66741973
472.mp3	21.26374476	21.81888057	20.6646636	21.31948221	22.40472579	21.43849317	19.05433893	28.63707511	22.49521753	26.96884915	18.14775523	25.0756566	24.12917812	20.27442308	21.39167472	21.54898381	20.7232564	18.59812514	19.37269943	19.63295676	18.92662584	23.74229319	24.35912723	23.95949576	22.60177323	18.90986963	25.57185082	19.24714372	18.70633862	21.45842619	18.718886	20.38171006	25.19807947	25.72592684	19.26585782	22.02183828	22.2315791	18.01319023	21.15020451	18.16181756	18.59436653	21.00508703	20.74032497	21.65316548	24.82088689	21.70760496	23.57382711	20.40849041	22.84603952
473.mp3	24.35959298	20.10280852	18.85083419	25.3175861	19.489101	28.04141516	19.92307927	17.07995569	25.56013999	19.37579986	25.04044407	23.54443158	19.0189505	22.84518984	22.11080394	19.02362605	22.0846701	18.489828	19.10588978	21.8710673	19.95783544	19.6461636	24.36706705	16.48733194	16.70548653	24.94050043	24.08071374	23.68595178	22.04205072	18.02721143	22.15106421	22.42540258	19.76921555	23.02844035	20.720436	17.50686929	29.55001658	21.18946511	23.20677515	22.45014577	22.23650118	22.87516892	25.16970013	19.79773082	25.23054141	22.61960792	19.24672214	17.73586239	18.9325792
475.mp3	19.21611545	20.37842527	19.07187716	18.37944599	18.95201692	21.09528093	20.75441836	20.09005634	18.93651183	21.23398275	21.13491929	22.95231765	20.37532469	20.05697985	19.45256913	17.18662498	19.52509453	21.09105734	18.04577543	20.83015117	20.28880817	19.69856015	16.18755853	20.57236503	19.41734573	21.50004659	19.19860071	20.04467676	19.77252299	18.9014367	21.42275984	20.69307524	20.40013497	19.80518786	20.06274868	19.67031268	19.20244293	21.11818046	20.45839577	20.25617292	20.55655273	20.74926001	17.17954397	20.3805657	20.50063829	19.15334391	21.49513844	20.63422994	19.89564038
477.mp3	19.52887692	30.5969595	32.69887328	22.64934403	17.04344098	17.68401379	22.05959141	24.14053349	17.57037298	34.45685671	33.5070699	18.0221723	21.84218321	23.07939147	31.31170109	17.56238026	31.28604663	31.00724095	22.80907922	16.5617266	18.78080506	21.23204932	23.987814	18.29503152	34.18656812	31.35236067	18.25421584	23.82926261	21.80449332	31.67123703	18.79448304	27.99423696	30.55843865	24.41408912	16.41532689	17.43668939	19.34712577	25.26830504	18.14817028	32.82820642	33.03342125	16.11062356	22.47409833	21.40236006	30.88547858	18.43882896	29.26551781	31.61442552	23.78012279
478.mp3	20.07504005	23.56381172	20.67444308	20.28629339	20.90577718	22.36898293	20.85369031	18.76635309	22.78448372	23.41056335	19.61331829	20.46369749	21.50806059	20.95657557	21.29190355	21.51097912	20.36598467	18.78061085	19.47174536	17.69166393	21.20931163	19.62281566	20.01611005	19.89496177	20.29322524	18.73834988	18.89329243	21.15521507	20.20024612	21.89643925	18.82384168	20.01284708	20.85630091	22.17573184	18.76403218	23.69701898	18.47867888	18.98113944	19.60592773	20.40073287	25.17902276	22.51346021	21.0809073	20.15220281	21.94235179	23.42542281	21.64201079	18.9119866	21.32086072
479.mp3	24.11247958	25.93583611	24.30734276	22.92781636	24.16688291	23.54973088	21.51036806	22.44083535	21.12242265	24.88549415	20.56257645	24.71216977	24.19922649	19.51470081	26.69201022	25.89961022	23.68644165	29.79346559	26.2658204	24.97339937	27.23083003	23.72775469	23.88930755	22.42602849	22.19523952	28.70350667	25.91292136	24.65939679	23.77565888	24.28920228	25.65132628	22.98164777	26.23460905	26.34444853	21.69971882	26.46007865	21.56566787	26.36382359	21.64890373	24.24071791	26.89085408	25.09598898	24.2726742	23.57093423	18.46083564	24.88824087	24.17648751	26.27714111	23.9042947
480.mp3	19.50379512	22.97056402	20.08933281	20.66966888	19.60482416	19.1632172	19.44670845	20.3598292	18.46739483	21.08982151	21.54328227	21.04663166	20.84449609	21.19211877	20.59099081	20.49124713	19.82487733	19.61155036	22.15834831	21.73315602	22.07359298	19.836378	21.57780013	20.58603637	21.61282272	20.94994699	20.36859125	21.00087384	21.04058047	21.27961356	22.36192445	21.86508772	24.34739756	23.10694998	22.04410592	23.37306817	25.97456973	25.762658	25.78666792	23.99706087	22.56463726	20.27344366	20.58168612	21.4324336	21.48258269	21.7449658	23.21447872	23.472119	26.23358072
481.mp3	23.51962098	26.32968747	26.55254618	22.91939556	22.65539417	23.61183854	25.00899728	22.51694395	25.9473485	20.60254045	22.35892519	24.41207673	24.7362524	24.08185024	22.75828682	22.5075785	20.60583208	25.57291649	23.29165565	20.28190821	22.8944883	22.10868603	23.01094289	23.76909099	23.23743325	20.56244261	22.51235109	22.53798214	22.83573196	20.77220003	23.16636358	24.33695356	25.2803242	23.68243855	26.22135615	22.62960949	23.96211598	22.51299552	20.23149586	22.8846307	22.98305836	22.41965083	23.20615279	21.12682878	24.14178579	20.91140111	23.52149898	22.19461032	21.89983866
482.mp3	21.05917059	24.32916447	20.57644908	18.39867109	19.7109275	19.3218211	18.17871964	20.94533666	19.64849274	19.63718789	19.89440897	18.66075825	17.60316774	19.72186517	19.52897413	19.05348086	19.25938336	17.78569707	18.51546789	19.23540385	21.88980675	18.33743846	26.14402618	21.73922135	21.37172389	20.48348929	21.28908904	19.5038736	21.20507044	21.23506255	19.86785809	20.88226786	24.26332184	22.106839	20.81004562	20.7089636	21.45248836	19.18437494	20.88663131	21.69406153	19.9494816	22.46892134	19.33431305	23.67760618	20.41032309	21.4758308	22.99227145	22.36640989	20.52008323
484.mp3	20.92689997	21.74637439	22.06516649	19.92294142	15.6149194	21.9405239	19.42081188	19.90363025	23.34820511	22.06405928	20.59541391	18.9833043	15.14114199	20.67742852	21.61643302	21.21617854	20.53600925	21.6901246	23.45848341	22.32476445	23.36119339	18.4007039	23.04288131	20.45418295	20.32692163	22.5907427	18.955531	13.05651528	21.95624458	21.74071645	22.67958907	20.4963987	21.71470631	23.79911619	19.91967241	23.1126062	18.9201921	21.76723547	19.88160252	20.3620877	23.92379513	19.34823819	12.28065487	23.02573664	21.57307046	23.39853213	20.91550461	21.42146555	24.76661233
485.mp3	23.48506635	19.38959481	22.04479549	23.00507345	21.04798516	22.7344036	21.81263446	19.84804848	22.6910958	23.12478267	22.33980582	22.16412016	20.08190061	21.98004795	22.08912037	18.46316873	24.5934763	19.84251394	21.41571736	21.84223289	21.61562259	20.87618275	22.59909071	22.22260892	23.01626171	21.39894568	21.15671109	21.10064747	22.94181498	22.79669807	23.29788451	25.33068335	23.77161282	23.40940635	25.02011114	24.25249406	23.27281731	22.99009205	21.73155058	22.20373887	24.69378122	22.20040765	22.32636648	24.96516909	22.39318503	25.10278207	22.52480214	23.45761084	22.81686665
486.mp3	22.40687972	19.55608129	20.61530461	22.14381099	21.70934961	20.15063013	20.11125869	19.0992984	21.23467682	19.9482777	21.72844293	22.72748403	21.09525038	17.76078935	21.91061555	21.37816668	20.35905164	22.93090721	19.44004936	20.70205611	19.62637875	19.85336759	21.06177048	19.68415457	19.56239157	18.36861454	23.65944126	22.52189927	17.79091661	19.39809813	21.43080422	18.99230865	21.90615773	20.12503583	18.84570064	19.28185357	19.58510858	19.33299119	18.5216185	21.9513355	17.72842181	21.79550876	20.55209642	20.18813947	20.94066356	21.85529571	17.96192249	25.25802778	19.10276297
487.mp3	21.85829229	24.33277704	18.6766354	22.06784702	22.52642185	20.22520001	18.97764246	21.78510531	23.59897915	19.81701956	24.75220599	22.60066345	21.5394166	18.10780001	22.10152456	21.74308548	21.28550084	23.83937835	23.72791479	20.69980633	19.3108217	23.08555848	22.6746509	17.61325457	22.41559433	19.44528813	19.55948449	22.34599435	16.9392998	22.55821031	21.9552546	22.14028984	18.71793309	20.78400725	22.60805517	19.45545759	20.88797232	21.12912866	20.06019153	16.58931807	24.09972569	21.50928512	22.48983714	25.44702156	23.5740402	25.01723551	18.15009829	22.24743452	24.24555629
488.mp3	21.64053804	22.15425085	22.70274476	22.50205562	22.82764354	23.3408129	22.49241116	21.56656929	24.78920346	24.33597016	24.14718232	22.02277263	22.07413329	21.53604123	23.6574335	24.0473797	23.29587644	23.67450757	25.65150128	22.19483994	24.63687599	21.99054443	22.67952568	25.40952846	24.70402009	26.46108744	23.70941011	21.68191098	22.56456738	22.84895183	25.38240732	25.91338018	21.54603351	22.62936735	22.42067687	23.29063021	23.15845846	21.3289147	22.78386852	22.99872738	21.59822817	22.67480221	22.50524961	21.34992221	22.36322312	21.47359986	21.9493016	23.06523717	23.09525673
489.mp3	25.29829452	21.4914428	23.83009235	21.08257591	27.47423878	25.60879823	22.52081091	27.75562722	27.08862889	25.93425694	27.25394778	21.47327764	28.75783028	22.29770568	23.03217187	20.85205151	24.48894097	22.87549709	19.22026363	22.89754728	21.57847024	23.13339519	23.70119084	20.26173147	23.58015136	21.94825988	24.33292785	22.91919987	24.24131371	20.38743844	24.15116683	21.17582584	22.34295477	23.58617467	23.65004806	18.40844879	22.02662785	23.35404474	23.75799286	21.93865033	21.69674477	19.87470594	22.03303287	24.36693983	23.27477623	22.69949681	24.30494307	23.74477259	21.70509652
490.mp3	19.42479164	17.31178877	21.20449595	22.69902064	18.28075896	21.14745179	20.98337567	19.13657653	20.93136202	17.85138541	18.9885784	21.3183301	17.41867631	19.55159145	23.10788545	17.38672113	19.09297257	24.30762637	18.64554129	23.00218638	21.16757876	23.0866929	20.00130234	21.86042579	23.18639601	21.41216332	23.8649869	24.12020406	19.7552266	25.07298729	19.97690779	23.77698178	20.86545356	22.1640975	23.31342639	21.46063523	22.44619296	20.48370572	22.28179	22.77719845	21.85063742	23.5075728	18.83440792	18.97519475	18.9108648	22.51511812	20.87397856	20.00342035	21.75963309
492.mp3	21.32784217	25.07658797	22.50637033	22.27401497	20.98681808	22.97756514	23.04077156	20.21519555	22.41891619	19.90558489	22.25732777	23.53754077	25.26792024	23.21116359	22.97420285	25.4266961	22.72616717	18.60246602	27.3634005	21.97099115	19.60983487	21.83279501	22.35334852	22.15310137	22.05828176	24.027281	23.12562114	20.62660622	22.6674885	21.5888777	23.09000291	21.3044352	24.18080645	21.79004842	23.21327202	24.0166609	20.73332489	22.09072838	22.0022356	22.95443423	20.92391055	22.18941447	23.52845942	21.61442305	19.66626838	21.82540668	22.92217095	21.24487356	21.83480588
493.mp3	18.7746946	19.40683336	24.42027683	18.90417327	21.58507825	21.08009368	19.02779817	23.86192654	20.72605483	18.47891423	20.35240436	19.72279389	19.25021568	19.30617158	19.84825516	21.98380747	20.60304894	19.89624282	19.62999893	20.91557592	20.39154957	19.15591657	18.70205903	20.06637638	18.70054413	18.8634059	21.78197525	21.75484726	21.4093428	19.58722501	20.01795399	20.02689048	18.24449544	19.82104513	20.38145466	21.87682271	17.76054346	21.47246719	23.07319239	21.00599312	18.48983955	19.9886595	20.47670395	18.05066762	21.52255493	18.59385239	23.14889138	22.34834446	18.56223064
494.mp3	26.24525489	25.51124794	28.25462919	27.74406745	27.78023505	24.2956965	24.68622297	24.41574177	24.15292638	25.38962919	27.23215551	25.86365582	22.72030405	22.70430202	21.52660667	23.47459907	23.7168752	23.96460058	26.84641498	25.69448474	22.04034057	22.25055952	22.01817017	21.49544847	19.90186244	19.96751257	22.16538559	21.65093751	21.70167155	19.15417776	21.14451556	17.65971678	20.99630856	22.79369971	25.18724732	21.78081792	22.51190638	22.97588323	19.94980186	20.24869827	20.68990398	19.67353287	19.26070378	23.26404484	19.85789663	21.53413087	25.10099445	20.50826277	20.9850281
496.mp3	19.95717048	20.77761239	19.95431801	23.23314993	19.55311038	22.05128934	20.44700313	22.54322589	20.43150773	18.79186885	20.63263408	22.10383864	21.70693607	20.2503485	19.85356695	19.76453438	22.77331048	20.37444688	22.27614972	21.65624561	20.00263114	18.36344428	18.45278317	19.79028358	19.51230994	19.59694021	19.18689066	18.71180266	20.19652317	18.69063225	19.10236825	22.14943462	19.45733128	19.62022219	19.17487862	20.20305256	18.54248694	15.67206767	20.11537324	18.37630476	18.40700358	19.16376221	21.31612287	23.84875646	21.00371633	16.38963658	19.39623913	19.86695892	20.23152791
497.mp3	22.9259258	19.57672961	22.23587067	21.23612226	20.93834756	22.26121872	20.46013302	20.24171646	21.16350877	19.36444437	18.88041282	19.80992656	20.38492142	23.44497398	22.66033761	20.15298214	20.13528328	20.61771608	20.87263833	19.52934248	18.22106392	18.30204362	18.0142163	22.84686443	20.17548688	18.29204767	20.68415306	23.93129397	21.54275584	21.17434495	19.79170858	21.60274488	21.29256401	20.11487544	19.45984336	19.7457538	19.45071099	20.93610701	21.59399952	18.65602065	16.92981282	21.02320577	19.45740514	20.88193663	20.1654312	19.33527703	21.1442444	19.85537399	21.25784198
498.mp3	20.64000478	18.90841115	22.34598119	23.41698861	21.23891809	21.31534381	20.48905803	23.30982514	21.24337985	23.18928113	21.02163951	22.18153373	20.54379742	20.43025158	20.72784473	19.69934852	22.50504566	21.44743072	25.50494598	25.4385909	22.04126139	24.56799962	22.74091604	22.41621865	21.47738752	22.61535024	22.82475457	22.70493788	21.77625707	20.88514423	19.75645808	20.23247632	19.99501733	23.02703711	20.05780351	21.14089522	21.31777066	21.71481201	22.33618773	23.62550357	23.2167843	19.95873801	23.37164024	19.99907209	19.60897773	22.08489387	19.54361676	22.54314177	22.25343083
499.mp3	23.24809846	23.04967032	25.74094782	25.15150375	26.72899303	21.422995	23.31095188	23.33169071	22.89677364	21.86088253	22.66586568	24.70901227	23.18778167	23.41728316	22.02419779	24.09287008	23.62105333	19.46043944	22.90384868	22.59763555	22.87222349	24.37768992	23.69657053	23.51983321	23.33488167	23.5676609	21.50139827	24.29107082	20.6456834	24.44239515	24.07447347	23.02790167	23.07499838	23.59852675	25.60563627	22.96885178	24.28530112	24.27782437	25.57881761	21.24388889	24.42276977	25.99339804	22.15142577	21.03545027	21.01696854	21.56304163	22.77599274	25.32858766	23.81859762
500.mp3	19.6311705	19.68327455	21.29139318	22.52109863	23.79865138	17.74067233	21.98322262	18.26678378	20.98312556	18.32416802	22.07840737	19.54594935	22.22972372	19.77497455	20.76901999	19.2903293	21.96921377	21.13079874	22.08505448	23.05282691	21.6553408	18.82423057	21.75893171	19.52917796	20.78126396	18.39262673	21.49214995	20.22030248	19.57357162	18.94915496	21.26292626	18.45458878	21.89515848	19.92056695	21.33441846	22.06903252	22.92219722	19.37712216	20.46645496	20.71014315	20.2907101	18.56540705	20.85878095	21.1619738	20.60390094	21.41221339	20.78046506	18.68933294	20.6764028
501.mp3	27.00107825	24.80215164	26.18187759	26.92064764	20.62014875	25.55308857	25.07434183	25.2558563	23.43017731	26.38879625	26.37936968	26.66774159	25.99728873	26.64819114	25.33022721	25.94201879	23.2736559	26.50028561	24.09725492	24.86214479	24.74351128	24.54267695	25.7138408	29.4080666	23.94107192	23.96073509	25.04625829	23.76219202	24.24069652	25.95940786	23.13874963	25.42776063	24.39440867	26.60977353	29.68855314	25.64112314	24.1648567	20.56292423	24.5977354	23.03504143	24.65340849	27.11265264	22.54471309	22.20129776	25.08801086	24.3970757	24.78071687	24.60551303	23.77021572
502.mp3	21.88735252	23.31675389	23.27827492	23.14281691	21.84619138	23.86670165	25.71575343	28.50280805	21.6577263	21.14737844	21.07392444	26.56599619	24.72737555	24.06687419	21.69609079	25.37452316	22.91458985	23.82732952	22.82774195	22.32020082	18.91633645	24.94361746	22.37927541	21.12561246	18.42670131	19.84832433	21.92241739	22.34135302	27.47953932	22.25616155	23.33472718	24.48830494	23.16681931	21.59641049	20.67181635	23.2641078	28.28035919	25.5987221	23.33048461	24.80455018	24.29620955	24.49040988	23.0964911	21.22626588	21.19592722	20.76621647	23.00061297	21.27204462	24.57555449
503.mp3	19.36783291	16.44245656	21.68943239	20.62831609	25.42078576	21.60499111	18.07950232	21.03210508	24.74825602	23.37966917	17.62218789	19.62906898	25.52660123	16.66839227	23.44212087	22.0969481	18.96257282	25.97288623	24.81529808	19.26639065	20.07307363	13.29246935	22.29157189	24.2427921	18.87424484	21.10559198	18.89464057	12.81805314	22.64522263	20.86639624	27.73254399	19.70662741	17.83853979	13.49049224	24.31421817	24.33031705	16.71621872	22.57052682	18.94497494	21.42378759	18.63316756	25.26369818	20.62505726	18.94067604	18.5394955	22.21996931	22.65040954	19.71101884	18.40059842
504.mp3	21.88072912	18.77171602	20.62654885	16.38292908	18.06112537	22.75305162	18.98315029	19.21791096	20.06562397	22.04700428	20.82591166	18.5050005	20.15281335	19.1029538	22.26849125	20.31116815	19.57390888	20.18253471	22.02707186	20.57468888	20.64638617	21.74085439	21.98743461	22.8009768	22.92856472	20.84193031	21.3672065	21.08682144	21.57240605	19.66816844	20.91312408	21.40922	23.03352971	20.4980635	18.68397871	20.97060547	19.39248336	20.8436767	20.57097341	21.8349291	21.17356746	19.50869691	20.15174433	20.04841396	23.7136146	20.57827913	19.51359602	21.25286001	21.29677411
506.mp3	26.19241226	21.30885934	19.2489752	22.43004837	21.15953377	20.86103133	21.78905996	22.95911811	22.98924824	21.85861487	20.93105942	21.54730351	21.26212026	19.49067308	21.98688517	21.51782524	22.16538323	23.46847788	21.46931957	23.54321368	20.62583938	24.10523239	20.23375786	18.74733991	16.25983455	20.25528939	21.31778881	23.40369382	20.97098271	22.59298533	21.51276596	21.07109314	20.74676865	23.80799936	23.83186578	25.3536073	21.58365304	22.4627329	21.6608092	19.22235742	22.16450255	20.35685709	20.59960625	20.04979665	20.21471569	20.09912367	20.83758834	21.88267626	20.98704834
507.mp3	19.74198519	18.67329918	26.26359848	20.29756145	22.21437277	19.44119321	27.06477165	26.1675711	25.25424064	23.15433409	22.27516497	23.85662321	22.71586025	21.25088829	27.86841911	21.18988102	20.70506493	24.58803278	21.16049216	21.32625288	21.51509408	20.87759156	24.36870989	21.39087253	23.98039067	22.36857649	23.30067761	32.90025487	25.12365455	20.8767634	19.2489111	27.88088282	22.61044228	27.45727796	21.40718307	23.16972612	21.14322543	24.15229671	25.5932713	24.61284852	25.12928547	23.4809578	20.18259294	28.32449149	24.24085251	26.79759514	24.22136103	23.29579344	18.83071386
512.mp3	28.09931089	22.59121953	22.21259664	27.00588028	26.50324051	24.35623638	19.00256316	27.11703987	28.63348099	24.07001934	30.16704995	24.61966046	25.3667596	26.03462734	21.32696556	27.89132957	27.66002614	26.10397317	24.38199508	24.97329694	24.53570258	23.93788177	26.37907247	25.28653525	22.86579188	24.43443513	24.03250141	24.29627943	20.17903844	23.27548857	27.81142453	26.40961365	24.53217421	22.97766281	25.98007914	22.88647492	28.92525752	28.22539482	27.02585492	24.88844115	24.50740042	24.24329812	26.44847813	27.87279548	20.49194194	26.68772981	26.89246846	24.00241913	22.86157315
513.mp3	25.53774609	27.17544118	28.13451755	27.83368494	26.54011233	27.29413131	26.26448268	27.99020198	25.72399205	25.89482944	26.86321027	27.10490001	25.52185074	25.83014858	26.9485731	28.59401531	26.70012598	26.35189381	26.22635261	30.09000814	25.13208804	27.14308149	25.03241152	28.9015469	25.94831232	28.06952642	28.07668512	26.51748636	24.00556325	26.31777655	26.28961103	28.031189	27.0450682	26.61446004	26.29108682	28.65180301	23.17524735	26.15287988	26.12074418	27.82003396	24.77476045	25.44428304	26.41155519	26.06066467	25.393975	24.57390585	23.86076479	25.67577655	27.00114357
514.mp3	20.34204667	27.67032335	24.30734381	20.14660416	24.09723687	23.45486238	22.65243157	21.7517939	22.92627263	19.13133558	20.59039681	22.95341362	23.42199943	20.31825972	23.04511906	20.77634164	19.79530251	22.57116342	23.63473841	20.85476164	22.6524165	26.33605163	21.22120186	20.93754658	26.41996605	22.20016642	21.24251118	23.9500078	24.62455558	23.36606925	24.72967178	26.66436542	20.29771624	23.91811898	24.12436545	22.87468339	21.28987205	22.20059596	20.84586789	22.36260738	22.39803081	25.78904902	27.58943727	27.73425392	25.10009417	27.63099642	25.35052891	25.59413547	29.01101804
515.mp3	19.33765636	26.358431	26.16146765	24.04958098	22.12588769	19.68779246	26.97564035	22.39749493	20.77434779	22.52128218	22.02439789	21.58511782	25.03693515	23.16694894	24.59056913	24.36219076	20.84510797	20.53157476	26.54491509	24.35400882	24.68418672	26.86807932	24.39417741	22.16462756	24.65820737	24.02248748	23.47167779	23.31553263	25.74440069	21.41545221	23.81102586	24.99812198	27.4807869	24.49813946	24.9287352	24.35452534	23.17473533	23.2537347	24.08730226	22.22311316	23.0300865	21.93255287	23.04377437	24.75398751	26.68699783	23.86417887	26.50537407	23.23496546	22.54013094
518.mp3	21.54476154	17.6328802	19.90494544	19.3907642	19.76841804	18.96001997	18.5347289	16.71831776	21.88086148	19.71261013	19.53117652	19.32217223	20.80858624	24.46228472	20.82228558	21.6297511	17.49526839	18.56897622	17.42987512	21.43499701	17.47891294	17.995631	19.24218936	17.24553008	19.41454049	18.78217078	18.39268222	18.73151025	18.08103708	20.16259562	20.00455511	20.71192464	20.97436032	21.3572143	20.28498096	17.64185107	18.23999889	18.93104952	21.16907252	20.46752516	20.21150083	20.01798633	19.0901869	19.94454286	20.69461229	19.11118913	18.79795214	19.7998886	20.14829149
519.mp3	20.95796834	20.34152718	19.68802761	19.93068368	19.25863642	18.651664	17.47287286	20.53147851	19.90046232	20.25125495	19.55356239	19.52050282	18.53142581	21.40100083	17.77022938	19.38953877	18.26318307	16.86772993	18.06523149	21.13589181	19.09810178	19.08005474	17.81242107	19.47103189	22.07793857	18.7880737	18.72511378	19.1991545	19.62808608	17.50721556	18.60997431	20.78906909	19.68308444	19.89878292	17.78382263	21.24746515	20.234734	19.57597095	19.54781839	18.7036031	19.22520258	18.70658179	18.16088157	18.53246296	18.57092602	18.38582946	18.56454527	18.42712304	18.35626534
520.mp3	23.08782606	21.86293249	23.74370477	23.09882768	21.92900153	21.58656066	26.48264479	25.8889097	25.89462134	25.03845447	21.78278664	23.08386256	21.06048439	23.57681431	22.24750344	22.28840509	25.14139992	25.56330992	23.84260793	20.29061438	24.2790981	22.02757692	21.60770909	23.9040715	25.35824951	23.87099041	22.65294081	24.54696446	26.88252979	27.42734205	23.86958667	25.21270931	19.78145068	23.20384667	24.1627377	21.12615548	24.23828128	25.35124202	25.45339242	23.9782106	24.73980904	22.42225754	21.21789616	20.36752156	23.55808889	23.67060205	25.90279411	22.13149505	20.13218476
521.mp3	27.23716976	24.87408822	26.42458628	26.78890715	26.96417676	26.78419931	24.5375414	26.02760477	23.6814057	26.52957679	26.94834222	27.04831691	27.0401076	24.47860263	26.81890182	27.43622991	29.56754954	24.57454096	26.8934061	23.12058277	23.82777176	25.72776659	25.29029396	24.84233485	22.83573173	26.59824165	25.44722035	27.18103919	22.78318992	27.08556842	21.05188801	25.74027448	22.38912798	24.83748246	25.37241634	24.70907019	24.65397574	23.28875083	24.15546874	24.01988402	27.26761646	25.2805919	25.43696163	23.23792234	28.43064515	21.75065625	26.31735257	24.03491193	27.08365592
522.mp3	24.95327931	26.08686507	23.29970332	19.50688235	23.34290367	23.80980966	27.18875897	21.75295424	19.43463997	20.7943131	23.13256186	24.92286026	26.16340442	23.86449181	22.0607646	20.69940022	20.62287688	25.33982291	23.42189981	22.68263794	21.47169151	21.92582424	20.80989791	22.17912652	27.42081723	19.26668705	20.53076095	20.99958556	19.33424778	24.2212997	24.55216713	19.93160702	21.2660748	29.5040406	25.56380773	26.38864827	27.03746513	22.50056	23.40088857	24.66253485	23.79665537	22.08864396	24.151791	25.4904441	23.0864475	22.32209275	21.50423342	21.91499753	22.63332767
523.mp3	21.3073675	21.17177916	20.76255404	20.83177467	20.38120997	19.14480399	18.34030646	18.8585403	20.93632811	19.87991346	18.46750339	18.58800757	19.57547388	19.68070898	20.77149197	21.49792603	22.48010721	18.48612968	20.12633688	21.27738098	20.83915359	20.39425345	19.32997843	20.83875932	19.86396971	20.80744872	19.85297742	20.8318714	19.76699183	19.14668244	19.6510741	21.06750802	19.01694575	19.68080425	21.58695619	22.60701927	19.66062687	19.02116553	20.01814872	21.0244403	21.04464582	19.7883783	19.26825386	20.39743059	22.36505005	22.86406416	19.43389455	19.82763941	18.95414378
524.mp3	19.76752695	20.96161437	25.17180092	22.19253557	22.46868714	20.73207619	21.58940714	23.5306898	23.0870737	22.88837725	21.64476144	21.18714633	21.74227147	21.40152153	22.12269571	21.03476072	21.3964462	21.35894053	21.91854441	19.04493302	20.79057302	21.56449247	23.07832108	22.61350358	21.90596987	24.91245673	21.1726242	21.47048021	25.37827071	27.51323388	19.22222198	22.04089814	22.41873561	22.96105246	23.46895897	25.32738749	21.75525735	21.55790988	21.0904437	21.21621086	25.56327111	21.06233981	20.48823424	23.1842721	20.62121217	20.83703254	22.0391831	24.5165769	22.77358337
525.mp3	25.41374918	23.6677547	22.89380434	24.01963114	23.78201774	20.37659374	26.26637527	19.31616085	25.98948191	24.46772117	21.72981496	23.67305844	23.52077214	26.63188628	26.64601131	24.47712686	23.20736124	21.81082185	24.66050949	25.85307528	23.87399689	23.41578669	25.10206121	20.79215659	25.44750672	21.45652242	26.21910029	26.92992543	26.46109474	26.35637269	21.82998467	25.29750389	20.49237357	23.22658443	21.75470974	20.72067292	22.01772861	23.88831738	27.06376474	25.42740631	21.64251818	24.15466463	25.82258933	22.87947576	24.26741366	26.93993192	23.81685717	20.87829395	21.64204358
527.mp3	24.54529185	23.73562332	22.7684632	24.87581469	23.52024881	24.63215079	22.62374136	23.01808305	24.88025749	24.68537615	24.34118783	25.3230199	25.63651491	24.43261928	25.07910507	24.44603462	25.4510134	24.62803956	24.76681224	25.07277936	28.3834323	21.27889838	23.88509574	24.79193704	22.48358888	24.11355822	21.74721739	19.92013942	24.01699464	21.57164765	24.28098966	24.88889887	24.15605451	19.9921942	25.7976161	21.08064168	25.88143089	23.51260151	21.26094412	22.89262797	23.57579219	26.28698149	23.99860806	24.03957848	23.20135948	22.8482272	23.86561829	23.53820422	21.1400435
529.mp3	23.01900062	26.91895715	20.6753312	20.97616132	20.77136651	22.99119431	18.95657869	22.81062948	18.61031254	19.93366685	22.61771995	21.26278354	18.01882512	21.52912781	21.61958192	20.5687393	18.55891401	23.88668366	21.97468795	20.09648575	21.65120286	22.43681714	21.9477499	26.67060223	21.13818201	21.17924815	21.98625104	21.65402938	22.03943966	23.43264766	24.90218647	20.45295483	21.63096514	21.99136709	22.39439192	23.40651707	21.31502275	22.02430258	22.29131514	22.43823631	22.24193381	19.93528335	23.55599955	22.59512599	22.58979024	22.41340022	21.53684152	24.2212617	22.60673087
530.mp3	21.29330441	20.66213009	22.08065467	20.61973411	21.64678674	20.65148713	20.83641557	21.80395791	21.15340734	19.21505742	21.82618229	21.34956756	22.00344959	23.221487	20.32039112	23.16893029	21.44359128	20.91106739	21.15139311	22.46600037	23.64431425	22.85574361	19.73694584	20.34041594	21.17605888	21.3954797	20.32468504	21.19682644	21.93501246	22.64596873	21.8393535	19.80033341	20.97915543	20.96313735	21.06104532	21.24742704	20.2470688	21.88685843	21.41956885	19.63012657	22.089976	20.3680607	21.19370213	21.03352952	21.5946223	19.57048502	21.17620589	20.13644814	23.49421982
535.mp3	25.416302	24.23551853	22.98123315	24.22049146	25.71114284	23.3888797	25.93394581	25.74939464	23.6537027	20.62329571	23.39900431	24.8107469	22.37645938	20.46302375	27.0514098	25.12635766	24.53895885	20.50973749	21.88299923	24.92770133	26.59751003	21.73006955	26.63757072	25.29145623	23.17581264	21.92399732	22.52232103	23.40651899	21.38135137	24.52780018	21.7189079	25.12789458	22.99460084	22.20309423	23.16645235	23.20910845	22.8088324	26.35808354	25.41643933	25.84587968	26.10299952	23.87564833	24.14128581	19.66683736	22.66922948	22.12226059	24.38442215	23.2632622	26.22202071
536.mp3	22.61567784	29.78089745	27.82279295	24.92597046	26.92550925	27.92684057	25.50968012	19.75213859	26.95848655	25.53798	25.82535787	27.22721738	28.05330284	29.84814338	29.09381261	30.18498136	29.5336827	26.86578342	27.90491329	27.35026749	24.60534635	24.57425046	23.21004483	27.89817985	26.70646061	28.55694418	25.10439533	26.65401091	27.80491248	26.39150964	24.92826182	22.4982005	24.38000992	23.87406192	22.70777719	28.5325592	26.36403463	25.24637469	27.49889185	26.396256	23.64871295	22.76047564	22.57770537	22.8787058	26.43162667	23.3078438	26.19826168	23.09491905	25.85855156
537.mp3	22.34793924	20.45897795	19.36474648	21.26979521	19.86540471	19.70896151	19.92114228	20.91406612	20.18077198	19.24162516	19.24737819	19.15951198	20.19075165	19.97140432	20.66872067	20.77442315	20.24533086	19.19017489	18.39963742	20.30190437	19.1951838	18.65579934	19.70104367	20.40423539	19.07320961	18.46795288	23.22966818	18.72776267	19.04861406	19.74204257	20.18754836	21.08381023	18.88243961	18.72044977	18.74997998	20.11646566	18.76434184	18.57249682	20.3082064	20.53127943	22.38756667	22.81212462	19.67720412	18.73784961	20.10371059	19.43941043	20.38368896	18.25719948	19.1157223
540.mp3	25.10010381	26.18065236	28.50387338	25.79114037	26.74088613	27.06403342	26.24158761	27.21232685	23.94338477	27.70778353	25.42286308	23.90120509	24.77632974	23.8253992	23.97412632	24.07708277	27.96601723	26.76732382	26.91883136	21.57143578	25.78156648	26.54127618	28.03097073	26.4208859	27.15639968	25.46155929	25.6659113	27.71978822	25.05867347	27.52520387	25.90222674	26.05702588	23.18688275	25.83419131	25.8169987	28.06286166	25.86077785	24.44630619	27.51633554	28.75524671	24.25708582	24.81363035	25.00897523	27.74073949	24.45073438	25.07388932	26.56332129	27.72523147	23.71186055
544.mp3	23.23264792	24.1902993	25.69331618	23.12923331	25.84746478	20.59101004	21.97974366	24.16454023	22.59468594	21.93445526	25.98504448	24.06606727	25.2060285	26.22231553	19.96006641	23.49843859	20.67167561	24.04483598	19.67892989	22.25616406	24.93119884	22.10856713	24.74686843	23.65752773	24.63502773	23.1336966	22.82126732	21.42102653	24.3058996	22.67139533	24.43813067	25.56228141	24.38314659	27.6644149	21.93196446	24.04394175	22.33393995	24.42238998	24.32536932	23.08371375	22.02672293	25.7827452	22.57361874	25.72268603	23.96412844	17.48608382	23.73398274	21.16852475	26.1305944
547.mp3	24.32918687	21.99525675	30.63434462	23.57840837	30.04582812	24.62737197	22.57830364	27.35713213	19.07334514	28.95010354	29.47469966	30.59876006	25.47973537	24.91663222	22.87195931	28.62970601	32.35843659	28.4354366	27.93204922	31.2430046	21.33645726	23.63157895	30.53580653	32.01938711	31.94376365	24.46603178	25.53193034	21.21223327	23.65664876	20.80755962	22.82512933	26.89747935	26.89942468	32.18544093	30.36288342	31.27135503	22.61729555	31.56770887	20.1728123	20.19121209	26.88042279	26.62452371	30.34022513	27.90904224	21.43203877	19.25846725	31.05110251	28.81354695	21.87671552
550.mp3	21.18877844	21.36223654	20.03668764	18.70487379	20.97804363	22.59457525	21.00759639	25.41055474	19.38059451	20.96327406	21.74596006	22.75758085	21.53844627	21.81747678	22.44021244	19.22951322	21.18388974	23.3855098	20.36937303	24.35517427	22.70793195	19.75976518	19.47217584	19.85336407	19.05646136	21.42757701	23.16767013	23.41848552	22.6881114	20.74606406	20.90531597	20.312972	19.8473117	24.5330385	22.22684746	20.69772428	21.84013992	21.83368955	21.19912972	19.94109951	21.10330826	20.89894035	21.16582604	22.17897344	22.43594966	21.41045976	21.05936976	20.87183261	21.53939754
551.mp3	19.99279578	23.13451176	23.93226092	27.6793956	23.15989874	23.68228464	25.20526088	21.96466838	22.93983904	21.96276652	26.4338985	24.46854276	21.57854515	22.81993364	22.90344923	23.80642658	24.92243497	22.48517333	22.60948248	19.04312474	22.45107512	26.31227191	23.99576652	25.54195696	25.1709128	23.25819218	23.6007919	28.43776344	23.28575425	22.24970206	24.18923023	25.29765515	24.48858676	23.6242928	26.15007339	25.24450377	26.13871285	24.22049121	23.55311161	24.61187972	23.88575678	27.04377913	21.8163291	22.41525836	17.54315813	24.68982202	25.89054301	25.52904912	24.27592639
554.mp3	26.35074108	22.7037	20.50843104	21.24984241	20.95812543	23.23911375	23.08392011	21.79402717	19.96154984	20.85059963	22.21336688	22.52925696	22.65748581	20.95570585	21.69210659	22.23548909	21.74167758	21.71131936	20.30964362	23.15585941	20.56717731	19.7050066	23.13042531	21.8527468	23.51977762	24.2802737	19.80552713	21.76562462	21.17147149	18.67143029	20.59679658	21.02453725	22.1250878	21.18034787	19.76644526	19.81522911	21.64379712	23.76436999	22.29725286	21.17384194	19.51309167	20.69693327	22.78659052	19.99422629	23.03199089	23.23475202	22.26769056	23.40135152	23.72214989
555.mp3	19.73869932	19.37856788	20.72727271	19.01300756	21.8435519	21.4208787	22.26307369	22.02554402	21.68964869	22.43791875	22.03792499	18.98208674	21.05974634	22.42552907	23.97955753	19.83045885	21.23876444	19.3265331	23.65502457	21.67532998	19.81060113	19.85749323	22.0446536	19.12737648	19.20356709	20.52202765	20.92632382	20.41259065	22.91102105	20.95777107	19.0008073	19.32077351	21.21484603	21.29081324	21.61590332	23.63690641	21.77583025	19.08316297	22.98010591	23.53025783	19.96179188	18.61147777	19.32023781	21.20621113	24.36064314	20.02442245	20.16015328	21.09448762	20.42209082
556.mp3	23.09801867	26.28817819	25.56285454	27.4848859	22.53400563	28.58109471	23.49241318	27.27289303	21.6335999	22.0804852	23.66933672	27.2773972	25.55710662	20.66925628	25.66444897	27.53509693	24.86128852	27.66797404	22.18537438	26.28062261	27.55437405	27.4638535	25.66828508	26.84176367	26.96587663	19.92298956	27.4370397	25.25714135	23.72076205	20.33246286	23.62473121	26.92650565	27.49081624	24.93441943	24.93027712	26.7602049	25.99651449	29.47189098	29.4361018	27.26808241	26.02124639	21.99903907	24.95033718	23.76156533	24.5860888	24.61678848	26.36172255	27.35922606	24.69534725
558.mp3	23.94720165	24.78378396	19.63497726	18.65708671	19.23683494	21.12613038	26.73238703	27.07998287	24.74636162	29.00278619	29.40558284	21.88398184	25.68398178	26.52603865	28.01427434	27.82506472	20.1873546	28.0055659	18.98787208	19.76704606	24.9020108	23.89114075	26.16928415	25.57040017	31.19471577	29.26679078	27.26342105	28.01155815	28.07823889	22.12594967	24.76334199	23.03884462	19.84536503	18.97830698	19.07484156	24.45205539	28.04162971	25.94053678	27.51103574	30.85389953	24.40284437	22.54452501	27.90395645	26.73085308	28.55363281	23.23083634	24.9878485	20.5241689	18.60218042
560.mp3	23.60219196	22.63182894	21.42372742	21.54139371	21.47715538	22.25561826	21.03105132	22.85229698	23.64795234	23.34444778	23.16243692	24.06323165	23.45212664	25.4570508	23.59591168	23.96624685	23.29574661	24.18675739	23.73098595	25.22954646	21.15064655	21.38074878	19.20558582	21.77145425	26.6431759	22.87686575	27.58273142	20.34157109	26.19797068	26.19651024	25.94031664	24.90408906	24.19207187	24.14848134	23.90809281	25.25112013	26.30512403	25.13353802	22.91150154	24.22995589	23.46466818	23.4045305	24.8789124	25.45127	23.59401437	24.14926958	25.231373	21.75519654	27.41905369
561.mp3	20.00837307	19.65133987	19.62130037	21.02444956	21.11712808	19.69903901	18.18155912	19.04357277	18.68658012	22.72309245	19.76908034	19.94820533	18.79519148	20.48655597	18.58432615	20.32150116	21.63869435	18.68181841	17.74609279	17.8220049	18.26007682	17.84568978	19.86124772	19.39645711	19.60177885	20.3418866	20.42604557	22.45746703	21.84255546	22.45704384	19.16890117	17.80272151	18.42199604	18.64624936	20.62589714	17.2763301	21.23581315	20.60088835	18.46259193	20.15712004	22.00783463	23.59496004	21.57959077	19.89289141	21.69751297	23.5648175	22.11851247	20.06222546	22.87514822
564.mp3	21.69808069	19.93431544	24.09897727	21.46583317	20.94922459	23.34354463	25.43686036	23.12338056	20.77174099	22.05543574	19.57670977	19.3935961	19.76529805	21.11568143	20.03596548	20.50713169	21.44752209	19.72301256	17.8120411	17.98696933	21.83525912	26.80436423	19.65251058	22.39830283	20.46278129	20.78570322	20.4995003	22.72553039	20.92523498	21.70224611	21.91710178	20.81510199	21.04155386	22.34687853	19.88805238	18.55085855	21.99536847	21.05405746	22.5608731	21.74782956	17.89307376	21.58526957	23.4281458	23.21897865	21.02223038	21.76267895	21.29886261	20.78940877	21.33736592
565.mp3	22.85692943	23.33318892	22.30162148	21.73096459	24.46247107	23.76455322	21.49496251	21.35293144	24.86487525	22.67530383	25.39971289	22.84212481	23.67817343	20.8954439	22.1490136	22.45722291	24.67620157	23.52723372	21.75002108	19.4162887	18.9420076	21.95249507	21.6725172	22.61537701	24.2779598	21.49910389	21.9156942	26.71082911	21.83825802	25.03814677	21.0954769	22.11155003	23.54662399	22.91292999	23.36639309	23.00046113	21.31215385	21.16555855	20.96372507	19.11681179	24.65213354	19.68267986	19.59853393	21.01342597	22.50057322	22.39821664	20.73382801	21.51945251	23.85458494
568.mp3	26.92584077	20.69448663	18.93059917	21.88275101	21.20084708	24.19691033	23.37762136	21.68529163	21.1985819	21.19953339	23.10365184	19.15145339	22.88669818	21.33893023	24.70906233	21.97773424	19.6913788	22.69253882	24.18265811	23.49093038	21.50727087	21.89483315	26.4902581	19.60841366	22.13609957	20.20011128	22.34486085	25.42160331	24.3373831	24.40923037	22.80853123	20.33197036	20.31918399	22.79178978	22.48486607	22.78647211	19.62317679	21.97004124	24.64055045	22.47545984	24.21941493	20.48317877	20.57391217	22.43979017	21.12623459	23.85494398	24.09743401	24.32478712	22.43638968
574.mp3	27.20956201	27.84986717	22.4872573	26.5948696	25.96537486	25.03698159	21.99426019	27.87736613	27.21994154	31.78820137	23.89922432	27.19793341	25.93398517	26.58379295	23.93575983	28.37961677	25.46904737	26.25672383	26.78646508	27.87340169	24.69412616	23.92575063	26.39303733	26.91156648	25.74679859	26.33211456	24.91413143	26.90783847	24.92266701	28.33826101	27.50798653	26.30683227	28.567862	25.08629345	24.72634538	25.6042387	26.18681311	28.77582074	24.39649949	27.6867919	27.70019844	25.3359614	24.7975141	25.77859481	23.45226904	24.73735766	25.46475225	25.19343482	25.07269367
577.mp3	20.05311848	20.63115781	22.25118049	24.77786391	25.13589801	21.980864	21.07879894	22.16266657	22.5636717	23.93362225	20.6860935	21.41032008	21.8528697	22.04284307	21.099867	22.0535556	21.74500087	20.63739703	21.98479697	20.03125125	22.00784802	22.52293482	21.81684855	22.51455329	21.81321365	22.55006058	23.93860637	23.47473183	25.5266754	20.9287634	19.44472287	20.96431419	22.62649731	22.82789553	20.31084734	22.00406377	21.72916023	19.16399546	22.14354002	23.02167383	21.41083798	15.53227222	18.65713941	20.6512451	20.67008203	21.87944809	21.27047113	22.03779581	22.44800758
579.mp3	19.95403801	20.84952655	19.7251638	19.52946035	21.33758666	20.41710237	20.39460327	18.85030903	18.82117483	21.27878719	19.1758722	17.99597638	19.08443077	19.6438993	23.93316954	19.33755526	20.44905641	20.42380352	20.94122646	19.20638962	17.94883433	20.46671398	20.17758834	22.7385716	22.52566883	19.75827575	18.66362319	18.86795826	22.43508858	20.46129058	20.44183269	21.63091883	22.62531494	18.43519439	21.49555496	18.80180468	22.21648521	20.9507584	20.50918732	20.86542919	19.29201286	19.86506746	20.47421431	20.19189372	21.13260857	22.25508286	21.90698586	19.95264837	21.50984635
580.mp3	26.75757071	25.34522732	20.73921433	25.23825214	18.45452584	21.09731898	27.3704589	22.78651556	26.67051459	24.40618644	22.61935288	26.51197604	26.67311349	25.59957007	25.29490599	25.98839734	32.34155701	26.36896479	24.97305311	21.43435056	22.96361095	24.00981753	26.63825128	25.42183672	25.51391547	28.68265624	25.20462688	25.1332526	21.76674545	24.18858677	22.46146642	22.52336471	21.90496394	20.73067363	20.26067305	19.55287963	20.46453259	18.29886053	19.27042055	17.28125346	22.45119128	21.64722353	20.36239586	21.66146254	24.23120044	24.9465272	23.73402222	22.87303911	29.27209498
581.mp3	24.79727501	19.74132071	19.63071533	18.12577157	18.58808932	19.37775464	19.15663401	21.34021283	19.56918329	23.1464262	20.75069479	21.08426258	21.21343475	22.85605927	22.94422636	21.17862243	21.65619526	20.37927281	20.36755936	21.7445795	23.34759474	21.72627462	22.64155907	21.66598471	21.79975697	20.40730672	20.61308311	20.50229523	22.14048792	20.78066066	19.7277802	21.99142654	22.97740847	22.0765566	22.04863899	20.94107545	24.48929279	23.30500192	20.67091646	23.26933029	22.59672015	22.64701046	21.60721747	23.42920051	19.58007743	18.84639335	20.90936856	23.61244003	23.1135003
582.mp3	25.42383928	22.93260741	21.34953296	21.19586279	22.80114544	23.51938439	23.8162972	23.00199978	26.4852663	20.22897295	23.66238943	19.12257251	22.82092628	21.43951296	21.07345534	21.26527303	24.60946203	22.78115023	25.93056341	24.61275506	25.10367223	21.20015218	19.75857249	20.88982846	23.15925319	20.05522736	26.789495	22.6208204	23.88287059	23.43369838	21.50618578	26.2870052	23.24145545	23.42648287	21.22237708	22.30994327	24.30709957	23.51970913	23.27647839	21.71149767	23.27157736	20.12181173	24.44111073	25.33116511	23.45769522	21.70054484	21.67743388	20.26108167	24.88182447
584.mp3	24.67518214	26.17569446	22.984784	23.875333	23.89390901	22.822483	23.19001329	23.22223917	25.986598	23.3848305	27.17230206	22.61318782	24.51250058	23.53887416	22.89231321	22.24340953	21.86762237	23.26365342	21.83809337	23.0202486	24.75142126	22.34613882	25.45619484	22.66012606	26.89611071	23.58419213	23.18115693	21.62564295	21.53088534	24.74076178	23.16275996	23.40088524	24.29460386	24.97037258	23.96848667	20.12709583	24.44414192	21.44620723	24.88652432	24.61958737	25.61784071	24.55597467	25.34226011	23.59216617	23.04106582	27.95773088	25.41486503	23.95335131	23.03125987
585.mp3	22.11707772	22.26731936	23.84759792	23.24243077	22.38524515	26.86401871	23.77758023	20.28156822	21.12174158	22.43501445	21.39929898	23.54789747	23.46833302	22.69212428	17.89639838	20.07279148	21.12906368	19.91385483	19.83911529	22.27350708	21.35864185	21.56126962	20.17344106	22.3123346	22.02482508	22.97792135	21.82632906	23.25995942	22.92297991	23.84703806	21.60382147	21.6735767	20.75940852	21.85396125	22.21806455	21.37142145	22.45823586	20.34299167	19.97744839	22.62092368	21.82477705	20.28875578	22.62325922	22.61279919	19.71317826	20.96835925	21.87845778	25.25806058	20.50440423
586.mp3	20.70691908	22.24379201	21.56763237	21.55436423	23.19145155	19.87662846	19.51882021	21.86601032	19.72629455	21.96091406	19.53216469	19.82450611	25.99006698	22.15702734	19.89575839	20.65048166	20.4396008	20.06664672	19.24897099	19.98941242	19.78621436	20.48624071	21.44657633	20.37252235	21.94204028	19.29034097	18.84501113	21.24667486	18.27266781	19.8593965	18.68868788	22.57273394	20.24992113	25.45011688	19.35029053	21.90337622	18.90587541	20.48014298	18.06897918	17.98429024	21.59553861	21.25354947	21.1087458	24.43354703	21.56414954	22.32516098	18.89744557	18.50225978	21.08295062
591.mp3	22.51390412	20.86768734	22.29764873	23.06297582	24.42419632	24.95269085	22.25916932	24.66613277	27.19047843	23.79460917	24.24094737	22.3018885	25.71233281	24.53933598	22.51082847	21.93663545	21.7310928	22.82435332	21.78152256	23.38185754	23.16155115	22.60292881	25.22581865	24.09514977	21.65748028	25.11876942	26.281717	19.03402822	24.47184458	27.04239144	27.41371283	22.56965226	20.24629739	24.52803008	22.20481829	24.8932882	22.4964375	27.24721806	27.90883872	25.66722552	25.92674594	24.59641014	27.2929431	25.26148802	23.45365112	19.4656285	23.52597771	27.62212324	27.38547172
592.mp3	24.36738644	23.67218801	24.43393558	21.54808453	21.22507078	23.93652374	24.15272615	24.91813697	25.3824953	25.41237308	27.42242465	23.31927843	21.95067843	22.05301836	23.50780008	25.51473961	18.67493466	21.96510851	21.41446476	24.67234281	21.84199192	22.98804011	24.79352922	24.49618014	16.6202483	22.37466775	24.11409823	20.232892	24.74339421	23.8095452	22.06373912	22.27191442	19.36433341	20.07974527	22.68699433	24.48923176	21.8576265	24.51967746	23.5341124	23.47426653	28.6666992	24.82274972	22.31463021	24.24941622	22.63975766	20.51557937	18.56657887	17.74299477	24.2305107
594.mp3	22.12808226	22.00444269	20.72638071	19.82976927	22.0117272	22.56369177	23.2863836	22.02886769	22.05883169	22.11711751	21.39254999	21.5526106	20.97778388	22.19055862	20.10802292	24.34088473	21.94149986	23.95917781	22.87758241	23.3010544	21.58407243	22.65083957	23.67491015	21.82845929	22.96095004	19.45578795	19.68158425	21.14528979	22.02151927	19.30615228	25.22843672	22.48331637	24.22302029	22.52651132	19.42211407	23.39983119	19.82928642	21.28444661	25.09345746	21.70324775	21.29493415	20.11037419	21.25551921	23.39195406	19.47527063	21.94186852	21.70838227	23.95224117	21.48130683
597.mp3	24.27594266	21.73149849	23.83046631	22.25656474	25.86492296	25.59411037	24.07410498	22.93774036	20.85105218	22.85808409	19.52643869	21.60494497	20.29737291	26.16425517	20.76879049	20.76238894	20.64468186	24.87210955	20.68970129	25.01611916	23.34127958	23.00730074	21.61175857	22.97427071	19.37402779	21.05687227	21.55717931	22.50041164	18.61811887	21.64910337	21.67972424	22.55745204	20.73458029	22.50525911	21.25749069	20.20467679	22.22599249	20.03611845	21.6708912	21.4960144	21.11779838	19.83899982	21.02797304	20.92412709	22.01247836	21.96955568	22.24678112	21.18401138	22.8546489
598.mp3	24.14334407	24.1971203	26.22856751	26.69063398	26.30874353	25.91331746	24.75002664	24.40946767	24.30206299	25.67193887	25.07689236	24.61847001	23.03998168	21.13160834	22.15899135	24.90434418	26.88415894	28.52693271	26.82137895	22.58056144	25.01640505	28.28777939	24.06669812	26.5722846	24.16404492	26.34719708	26.01406375	24.35265311	24.49153816	22.55518171	24.73133549	21.90353541	25.0043276	25.53175854	23.85863493	23.98134743	22.92774404	22.61547096	27.00232495	25.81145269	24.66622581	20.58288433	23.62037249	24.17298395	26.32874062	21.66802765	25.67167588	22.91182293	25.02345276
600.mp3	23.04427644	22.49550669	22.7010729	27.0381275	23.69898509	21.44160151	24.34426584	27.03069692	23.40340269	21.11514717	20.17744319	22.832424	20.49237804	22.51050744	26.1830727	23.33705925	25.06774914	20.94784767	24.76540995	24.95121917	22.53921748	27.95190851	26.7090972	21.36062044	19.79639696	24.096239	24.36094572	24.20595174	25.44007801	22.71200777	23.04428773	25.74102242	22.1239589	25.48156463	22.53278438	24.51374779	21.06189243	25.33914689	23.85834671	23.58087015	25.52168752	25.52819941	22.21605805	21.40633305	24.19740417	22.20827364	25.63079444	21.79573235	22.52002665
605.mp3	24.02226604	21.1378324	24.13012167	22.31384142	25.25167902	23.8658169	22.00066038	23.06073631	27.80571034	21.9515961	21.72484152	23.3164919	23.85744154	22.64893911	23.19150189	24.40317301	22.35747548	18.71941752	22.19718655	20.87743524	22.16875943	19.14010143	22.12675704	21.91579052	23.60279942	21.53658333	22.12221818	22.0420812	24.32805806	26.59156142	22.61732625	22.1516947	24.04876077	22.29658021	23.55774387	22.66699239	22.56235264	27.78089635	23.59436119	22.10610653	24.21825326	22.17533882	21.98970529	21.07875998	21.94633012	24.7325123	21.01228937	24.38291538	19.35125675
606.mp3	22.69668006	23.21864733	22.48233371	23.04840368	22.65540258	22.28614687	22.95770304	23.3606327	21.92897542	23.03470858	22.05094153	20.67679708	21.16278589	23.9882809	22.05174993	24.34268731	23.84477351	23.86145112	24.03619302	21.02094369	21.30754515	22.02850428	21.46894252	24.31101009	24.31760341	25.09525394	21.18304416	22.92501204	23.4696403	24.12634209	22.28131156	23.02813724	22.6503675	25.93363528	21.96663021	22.43849327	21.75911643	22.39512521	22.01757779	24.85711148	24.19267038	25.8812637	26.86257215	27.19032015	27.15427419	25.56971407	26.67005503	21.38193601	22.34673941
607.mp3	25.4696453	27.72450509	24.65523682	24.20140286	24.5567249	23.16500513	26.19772826	23.62258932	24.40513176	26.3623604	25.12026841	24.01144274	26.56660641	25.16799597	23.69037509	24.04906169	25.31290891	23.01354538	26.05817665	22.91789305	25.92756332	26.39582052	26.86437823	26.32649507	23.55575905	25.52155541	22.47245843	27.01303772	25.72640428	24.29164144	23.99610678	24.4986143	26.04987953	24.91269212	23.06660885	24.71936265	24.5452735	24.81959975	24.79336637	24.37895564	24.36626834	23.81337009	23.89313772	25.63189138	24.19212896	23.50779208	22.1220782	27.67218663	24.62320317
608.mp3	18.22833494	21.53778657	23.25051119	24.17105144	22.37524857	21.91035622	22.12269218	19.69189254	20.46414043	21.02349216	22.05368101	22.27645332	22.63963311	20.62855316	21.90125284	21.18811192	18.68844063	21.48414084	21.98772668	22.02579332	21.70373098	21.40036818	22.13537678	24.12571489	20.59568736	20.3079578	22.30908784	24.10435737	23.15550294	20.1386857	22.14648444	21.3728069	17.78237732	22.72164239	20.75852	23.99564246	20.45771592	22.90531453	24.64016822	23.06113588	20.03286538	25.93587146	22.39319741	20.19116652	21.06209898	20.99957338	23.30257241	20.99859276	19.93873024
609.mp3	19.3058105	20.36654334	20.97267385	21.2997196	20.45312382	18.08404707	19.2427785	20.25257162	21.10910288	20.9607656	20.92537473	19.04869393	20.768524	17.26255126	20.42438151	19.43985334	21.83599513	23.12133752	22.15231279	20.53093275	22.60151525	20.13500623	22.63305162	19.75313272	18.59585171	20.78029737	19.92506756	20.08448514	20.35691079	23.53706201	21.67103485	21.22377183	21.9549038	18.00074548	21.59572127	20.75422874	20.64957811	20.1534227	19.56331209	20.3543991	20.70802492	22.70830145	24.43394296	20.23628543	21.59347178	18.85316356	21.14159205	21.60289141	19.28730021
610.mp3	21.94940667	21.17993017	19.14907228	22.84632882	21.16422731	22.93316149	20.76117769	22.81881314	22.68365004	20.85273456	21.25578102	23.02297167	21.83640882	22.36510386	21.18414854	22.68627931	23.10708403	20.4804244	21.06193392	21.94683811	23.66622823	21.7826852	21.3625988	22.15543275	20.08436827	22.34213473	20.42264344	22.50950633	21.84543607	23.24217905	22.07251088	23.1394415	24.85418326	20.21440174	21.01134978	23.57311856	23.02759741	22.71955576	23.49288556	21.86524221	22.70819857	20.14413932	22.15913253	23.35400487	21.17872563	21.92838195	26.08349042	22.02711944	21.66647485
611.mp3	19.98982239	21.06847035	19.32852449	19.1447831	21.57397424	21.52447548	20.51644746	21.83214432	19.37438468	20.40397027	19.57354417	20.63672446	18.65929799	19.07793005	23.07138648	21.15101821	22.00144017	20.9912599	20.48185163	22.16489135	21.0032399	17.59526194	17.12449091	20.56896176	19.77282101	20.29110659	20.61708861	20.23395819	18.10335822	20.45737202	21.20217631	19.82626725	18.78948871	18.40968744	18.77639853	18.59808427	19.25634359	19.75568262	20.26357944	23.61454647	21.2591002	19.44982395	19.2549061	19.890383	22.64863173	18.36982332	19.86040054	19.13439443	21.63575567
612.mp3	22.81250939	19.24187782	22.10459329	21.41048482	24.25470007	21.08486634	20.73018487	22.3741102	22.76238552	21.757889	20.63543716	22.15438042	24.47934918	20.18646733	22.31655609	21.95095475	22.50758713	22.23643414	23.11261915	22.2860359	22.42766362	21.40409027	21.46393812	24.78036754	22.18413568	23.32670601	20.12131499	24.03743921	28.13822364	23.29134773	21.45858842	22.61380392	26.13301438	22.45835562	22.62702462	21.51212835	24.17697897	22.88932721	22.43827615	26.97768916	24.30782876	24.48745489	24.24884686	22.55780256	24.89117223	26.23656851	27.04752025	23.70602836	25.06119856
613.mp3	25.35739828	25.53733383	23.83562078	23.99486362	25.15142032	28.03471047	26.9318883	23.30442041	23.40565782	22.74180571	23.67101132	24.39062855	24.89015134	26.13609507	26.60357609	27.07172869	23.92652332	24.83651991	27.85898274	24.03916065	24.84015293	26.67819549	25.40271885	26.82159167	23.247662	27.19803806	22.90283473	25.37383082	23.44885678	25.78696044	25.20589221	20.53609119	23.23056763	25.13494633	22.96901044	24.43919768	29.26612502	22.77700275	23.31545093	24.81740019	22.89776097	23.70297853	24.72521811	23.89639725	25.0699014	25.67786667	27.36533592	28.17175292	24.02895592
614.mp3	25.66158457	20.10598159	21.27836592	22.25889339	18.69605663	23.303602	20.44323486	21.92260188	20.43504153	21.29551932	22.50696079	18.87477211	20.53986561	19.65697104	19.96611323	21.45579358	18.48907659	20.70376309	21.81314091	21.94136285	19.51354303	20.01439214	19.55119757	20.88834036	20.25439003	20.15663015	19.74825857	22.64975485	26.34070041	23.63042381	24.78029461	24.65456401	19.99963294	26.85226312	26.93641318	24.06112268	18.86079097	24.22709865	22.53695705	24.10827643	27.20630244	26.44950763	24.77424516	26.57644051	26.19242031	21.13238744	20.0650786	22.31914856	24.53490186
615.mp3	20.97802241	24.16453958	18.82214497	20.04969675	24.33402885	25.83200044	24.20757747	24.5652247	20.45592119	23.12990217	19.0005693	25.70363902	22.83345537	22.21721861	20.03304161	19.76379225	24.17422141	19.98589461	24.28540308	22.54061396	19.81823299	20.40819497	19.60225299	20.89935762	26.31872265	25.08473335	17.72999649	19.2669025	19.88643908	21.07003908	29.04314043	19.7183219	22.98766529	22.89576484	20.50593948	21.029758	19.42685248	27.52459751	22.52101203	22.92983613	18.39295696	24.36887397	23.81666566	19.04233677	23.70751333	24.55810214	28.50338353	27.73350303	27.24601132
616.mp3	22.95507984	23.62355546	22.0863894	21.24905052	23.05011282	21.46063796	20.09913855	20.30997371	23.02169464	23.06057689	24.14143974	22.20593708	25.45751576	24.74741685	24.58859132	23.76443446	22.13875229	21.86341875	23.101977	24.05091223	25.91725097	22.00477271	25.25930544	23.99131183	22.08810734	21.73679879	25.05230923	21.15205873	20.77460862	21.60551262	22.67027176	22.73866334	24.81600648	26.14067843	23.7637443	22.13946352	23.70431201	20.56147997	18.47765025	24.76593974	25.86520327	23.31431426	22.00189686	23.15949273	29.06672003	26.65600316	25.75726295	23.70782454	24.59635948
617.mp3	19.29235932	18.87632954	19.51828035	18.00428481	20.507927	18.6460224	21.57151331	18.3738973	18.24927866	18.31207588	20.3132941	21.04334088	18.99039957	20.577513	20.12041932	20.07144702	19.31409774	19.62880723	19.91307515	18.46059994	18.27706161	21.15207739	21.36629538	18.47870457	19.90408362	18.98842186	18.96572189	20.86784323	20.02416926	16.99926483	20.91816293	18.99610184	18.61360635	17.25506225	18.53572335	20.56173272	20.15656667	18.66423152	19.39398393	18.75081303	20.36268907	20.32043668	18.43863751	19.18807981	19.87820741	19.10253596	18.61170665	19.31885025	18.36576454
620.mp3	21.97652362	17.72272015	21.40533709	21.0807916	23.34578284	22.57653153	21.64572606	19.79292251	20.75089173	22.25547704	22.69634445	23.37276549	19.88848398	19.71329077	23.37810732	18.92415398	18.03706778	19.24579381	20.0210118	21.68534927	21.9441208	25.19483261	24.14772729	17.95397825	25.57355473	24.99603276	22.90629712	22.90805724	23.81063128	23.02779519	20.92677075	22.13687372	24.54639344	25.72012108	22.25172213	22.29860236	24.73623403	23.27011339	22.85110742	21.51012258	19.31062727	23.47433256	21.8482152	21.92724589	21.49465736	20.82322844	22.55285808	21.19543949	19.37088576
621.mp3	20.79266866	21.58010214	21.70271274	23.35838735	26.32681513	21.79084564	24.07841218	20.69277965	20.46975065	21.45256484	22.73925805	22.53111697	23.48106346	22.8786511	22.46791064	22.81442623	22.05005889	22.03893929	23.16466436	20.50800155	19.93277075	19.646337	21.55304345	22.92014249	23.18935916	20.85443379	19.96725207	19.5951509	19.80483362	21.04616517	19.68650384	20.65135133	20.94342397	19.71194762	19.08601095	23.72923656	23.56627164	22.3190196	19.39239973	21.40170416	22.17103222	20.17821951	21.54759806	21.78092401	19.80221739	21.1699218	21.5988318	19.5432815	25.11673244
622.mp3	19.60264827	20.0784831	21.98545968	19.90167947	22.40886006	19.64572433	20.50650511	22.9863138	19.27581838	23.62820877	19.85475967	19.8338405	18.92045317	17.61980415	24.05521277	19.06433621	21.77549308	20.48939247	20.89539177	22.78155409	18.05441855	23.59642879	20.20226109	23.48079218	21.14244024	18.4608185	22.71421215	17.86404891	23.75025373	21.67333669	23.46619114	21.14914984	18.55888781	24.19172754	18.93311151	22.03916886	19.83923923	18.73015669	23.28428097	19.20724439	21.66392318	18.40880856	19.70529768	19.98894758	25.40396781	21.95246863	19.48901169	20.84969118	20.41326168
623.mp3	22.13926896	23.83611428	24.77862398	26.57856267	23.53422886	25.27188197	25.13019917	24.67387763	24.14921648	24.66590368	23.91865741	24.22913165	24.01088454	23.40149978	22.95282568	25.02607856	23.69823997	25.52096803	23.47010975	24.04818313	25.99600501	23.87909927	24.03955414	25.76243048	22.38936658	22.49597044	22.44307357	22.97955588	22.30302408	23.04065242	21.96804104	29.40710392	24.92717675	26.94437195	28.19875353	25.58190539	23.24015554	26.50637162	22.84311597	21.65209556	23.18848245	24.08070104	23.88413574	23.49884101	22.13855746	21.9619499	27.31747577	24.41137574	22.41855012
625.mp3	21.94310142	18.68560735	21.06075682	27.22084287	26.61615531	21.38843326	23.66787526	25.83946604	26.36287534	22.37004536	20.96267825	26.35392513	22.65751814	22.40186564	22.32390438	21.19990884	20.08418338	24.22561838	20.91379228	27.96731793	22.09968606	28.52825141	24.42030223	21.16346246	24.12768606	21.3778828	22.92398421	25.95801814	26.88684383	20.85219916	20.83326413	21.00005467	23.32158193	20.74861383	23.86626153	25.40050294	22.51127317	22.77645448	25.31350548	22.80216683	21.90091827	25.73414944	23.81763578	20.46700985	23.75920591	24.78425165	22.41908044	23.97920257	22.54970712
628.mp3	23.34208761	22.397412	25.471128	22.15571426	27.1657362	22.07582303	24.7655971	27.43409924	25.02898915	26.13637602	24.54822365	24.15912994	24.4124775	22.70354809	28.67955201	25.93235052	25.04220042	25.64193108	26.60065845	27.30514656	30.74801592	22.26428051	21.51207149	22.1480828	23.65601284	23.33800091	24.71986481	24.80016716	25.06304558	23.75800572	21.6007308	20.19794313	22.8803365	25.19585549	26.59210904	25.81306424	24.92628596	26.18972968	24.33451074	21.31619539	24.79576285	27.48688856	24.96828245	25.06276618	25.12409237	25.48171393	20.95075488	25.80423243	22.73470683
629.mp3	22.99687759	24.81011706	22.53486048	22.45659687	24.09995379	20.81125392	20.66625335	22.99383728	22.83989176	24.91541388	23.12592497	21.19177487	19.45042493	20.08511053	18.45973251	18.90592527	19.88818717	20.38539993	22.36714135	23.35990519	22.91528021	24.62739385	18.93673109	23.66220931	22.03858556	23.05325001	21.22734645	21.89000529	25.08815584	23.18987288	19.69215871	20.30698212	23.5295466	22.66263131	20.28270985	21.62089772	23.04672588	22.7317162	23.70127767	21.90379445	24.74998759	21.28581014	21.13701699	24.19496085	20.4158638	18.96310147	20.66982814	22.46940124	21.27947439
631.mp3	25.32292874	19.84997578	23.77988766	21.91237725	24.20437449	22.15918959	22.37628038	23.28398357	18.75287583	20.92402949	23.96913891	20.81722267	22.7769365	21.62895231	24.05198506	23.68527323	20.69507232	22.15309978	22.29803591	21.75425745	21.62803152	20.53113789	23.49883515	20.37431891	23.01032054	21.29970436	19.87312536	23.63655788	23.86149046	23.33317853	21.59113859	19.09387301	20.10091586	20.07346659	18.50025284	21.54478499	22.35513605	22.57704892	21.68672276	19.03317124	22.81104977	20.90174531	18.25532464	23.07958463	23.69643433	26.18179011	20.4827805	23.69183186	21.49922269
632.mp3	23.01763474	21.86191314	21.7894756	24.45426872	23.30789939	20.57827061	22.6399019	23.66544615	24.85254425	24.86970137	24.74365792	19.60824276	21.62138331	21.54390999	22.72388706	23.85353559	21.13284177	20.90370607	22.67826781	21.5867156	21.06676101	19.12683672	20.90876709	23.61178684	21.25942217	19.46440667	24.69500832	20.57645747	24.62764271	20.19932551	22.38806976	21.66661585	22.72065454	20.31860177	21.73367287	23.90072461	21.446547	19.7487333	21.26672194	25.06108893	20.63055865	23.28293866	20.15296706	18.01357399	25.64350852	21.70136875	23.72912848	21.66585008	23.40839541
634.mp3	20.28389662	24.64351636	22.53747654	24.37064788	24.45929246	22.7496766	23.72995138	21.97822195	24.3372201	22.24629444	28.10584287	20.90655517	25.92670975	26.08283813	19.66532649	20.8115551	19.27915787	19.95823634	24.22784115	22.61035364	21.74259592	23.3412773	21.62980824	23.64722433	20.71487672	22.57291937	20.9800263	21.15796436	25.12879094	26.68816335	23.25260371	24.35111824	22.47930624	23.50733761	23.59102121	14.83746995	22.47443914	20.05429264	21.85102456	24.7146911	22.55710052	21.54774755	24.6899532	24.65493736	18.89993525	23.17414104	20.03250779	21.291374	23.84461931
635.mp3	22.99803015	22.38202848	22.6881389	22.86319655	24.25295023	23.8433382	20.11660268	22.24237642	23.11233492	22.58436198	22.32781988	22.0073307	24.01349268	21.32539671	21.13337053	20.70577678	19.63599674	20.4790025	20.48980334	24.33696769	21.26358083	19.37109782	26.26734091	19.59485657	21.67828786	22.41224614	24.18760294	21.79678511	25.13789764	20.20698514	23.81448871	22.29143033	22.25335344	20.55580523	22.83109022	20.08750248	20.90851818	20.68655111	23.21954947	21.69227347	22.52495484	25.02308068	21.91052446	21.16524878	21.11405963	21.44132797	22.27424651	23.4666491	21.20602136
637.mp3	23.84207563	21.69858688	26.7858092	27.19479237	22.10684507	23.33115154	24.2598168	25.76671113	20.64295169	25.82966584	24.17564183	25.1903009	24.80122023	24.54020627	23.88400354	25.33767781	25.25015928	27.63903054	24.14101258	23.26979675	22.88497595	24.80485516	25.60142559	23.66474793	22.46383252	22.10932403	24.40908564	20.50111807	26.67394555	23.54831384	23.32559606	25.80335643	26.81930843	23.5005698	22.74506358	24.66088751	24.93782447	21.95008961	23.82808265	23.07754478	25.94866337	22.19292593	22.86102883	27.18806292	25.89402516	24.21163453	22.17361493	23.38872657	24.48218773
638.mp3	25.21674544	28.41601067	23.48031044	24.12736166	20.69978677	24.12713176	23.62845127	24.86593042	24.12208288	23.92063985	24.30557836	25.10285682	24.52197026	20.860886	23.76288679	22.00865601	21.93052038	23.05311233	28.51561662	23.23973144	23.30907469	25.36836134	27.34609488	24.85116913	25.85630929	25.27052174	24.94829631	19.18520451	27.1753293	22.55490408	24.16316924	23.20469507	23.95596049	23.33433064	22.34642025	24.97128561	25.12728013	23.9094569	25.19094197	24.01983924	24.39343188	25.18468354	23.94012472	21.22985154	21.74144468	22.74713953	24.19695809	23.77675004	25.32880709
639.mp3	22.30112117	22.2347834	23.0606319	21.17621393	19.86589995	23.14819161	20.90278874	23.34854783	21.97136022	23.37547044	24.45082988	26.04689096	23.60202542	24.58112418	23.4960944	21.73748401	19.72956493	18.35740931	21.94820766	22.40044435	21.53437968	25.87154315	23.09661824	23.58295913	21.40293233	18.9629946	20.02791482	22.36371587	21.67405231	23.33943547	23.15284037	22.29275023	20.48928746	20.63604446	24.2113859	22.8346619	21.28565564	23.3702469	21.92568718	20.28384379	21.1505645	20.54947587	21.84240922	22.43947818	22.84863479	22.70459191	21.4491956	20.85363821	22.47153887
640.mp3	25.92409448	29.80187366	20.10131058	25.09440855	20.76886221	23.68886858	22.54590215	21.87443062	24.86771944	20.64777919	23.79448768	24.04241646	20.37927897	19.06143427	25.66956276	23.29339654	21.46086837	21.81041296	26.7533349	20.81940694	20.06997402	22.64237624	23.2206353	22.31200764	22.48997069	21.13142295	21.89912617	21.15798336	21.41581603	26.71669021	20.21282249	24.5330105	21.56249468	22.67681032	24.62802883	23.58616414	20.37868271	21.3112441	23.83301443	18.38675247	22.4430053	21.89343091	19.81480264	21.38115761	19.11503612	22.68604605	20.39275011	19.07915515	21.68694239
643.mp3	26.34929046	22.60305048	22.27733636	23.73334805	25.40219002	26.15029037	24.14226832	26.63193545	24.75055657	23.67132259	24.58703877	24.11082089	24.13585835	21.11933791	26.29215397	23.68829302	25.32077602	25.57235048	23.91762615	25.43653928	19.76386515	19.80715017	19.80146511	21.62335813	21.15230428	23.83784588	23.67964311	20.83750034	26.93602862	30.9795206	26.1330927	23.6745383	24.76847592	23.8856516	23.96065794	26.27556633	23.41940297	25.71159138	25.92087195	23.20766085	26.00803258	20.98136292	21.68469534	19.65934641	28.99925473	26.31667409	20.95989763	25.73902027	27.18779488
644.mp3	21.99360324	23.59988041	22.46082333	22.37036572	18.06774202	23.30750029	20.07892917	18.82820187	21.64122862	21.44425047	20.45820118	18.69137083	19.38228392	19.57481869	21.21540484	21.47345937	21.05390545	20.33948214	19.73694832	23.41616736	23.16014429	20.74134217	19.19018886	22.90482373	22.52326902	18.35068158	19.26260918	19.497581	20.16395776	21.43946246	22.25803313	20.34397702	22.03782798	22.03260962	22.36122222	20.12663594	18.67138769	19.7701713	17.63070964	20.28832932	22.28708238	20.43965086	22.7389298	24.32153658	21.95366957	23.31265108	20.81285939	19.52112984	22.2157739
645.mp3	22.27656652	21.57814616	21.71858075	21.08217358	23.85546161	24.12370426	21.66968976	21.83488624	17.98201855	21.28775689	21.79431409	21.60935551	19.90090871	20.15545909	21.52055893	23.05707735	24.03557793	20.6101143	21.55624135	24.45075542	22.11613722	24.23471044	21.20511336	20.32865352	26.54321912	23.75976731	23.20650404	22.35920853	21.79524858	27.30480759	18.37250343	19.80721936	23.95885587	18.04214767	20.65821336	20.87068792	20.53793876	20.83715181	20.26702216	24.51566147	22.29992522	23.53818513	21.84295438	22.90561868	24.40812693	21.24296525	21.68231937	20.01602294	21.13987079
646.mp3	21.73310402	22.72824843	23.89607023	22.05135654	18.88546075	22.05275078	22.55360364	23.04392957	25.85524779	22.05024251	22.09204099	26.45786782	23.36405187	25.4575724	23.06572467	22.39832982	22.4224202	23.53080359	24.25824141	25.52323909	26.71409844	25.16532095	22.59542117	23.99192269	24.76232584	27.16135646	26.79878802	31.34868404	23.95583864	25.09306614	25.024159	24.45657379	23.35105436	24.51917282	25.20271904	26.86097553	22.44126347	24.81301886	22.20434205	22.2430668	21.30945661	23.62679762	21.33379818	24.37041757	21.55343436	22.12857636	23.82891634	21.31861275	24.15256083
647.mp3	23.90356565	19.52080455	22.97028203	20.30720327	18.24699707	20.28476397	18.30983112	20.85486937	22.25407674	20.16315773	22.84903302	24.24944981	22.3409042	21.42892306	19.60670206	21.24301358	21.58132613	22.00272667	21.99451664	16.57714777	22.52929162	19.71085244	20.81114273	21.78239052	21.16577691	21.17420346	19.98916799	20.32004606	26.41813209	23.89753773	23.72452347	23.09670665	21.92587218	24.84610574	21.55601667	21.62576943	18.40066985	21.94090665	17.52117512	21.71207205	19.33510929	22.44136213	20.96311472	19.28718537	19.97415291	20.33516413	19.36843697	25.13209848	20.90981696
648.mp3	21.65103433	22.69840377	21.41628363	24.27550014	23.45836653	25.60337031	23.50636421	25.5695125	24.79581185	23.05280708	26.341845	23.4203813	21.48597812	27.24495792	23.61616912	22.91895017	23.0751523	23.94225653	22.00377407	27.02958841	23.49051654	19.67581687	27.69042838	20.5125162	22.79161826	27.14672145	23.08431129	17.8461987	25.39235948	22.64186597	19.35155064	24.83746945	22.15896147	24.440669	23.58016375	24.83251782	23.20815888	23.28926915	26.23350506	26.97140758	21.72507932	24.3427688	22.78315833	23.42980828	27.4162415	23.18659807	23.14622079	23.25811902	24.64844745
649.mp3	22.23324813	26.35690848	25.10950487	25.15191891	23.58262679	22.20925256	29.31901437	20.0674442	24.12235678	25.77770227	21.74312307	22.42248925	19.97088917	19.78961514	23.65633909	24.57352097	20.75198351	18.59588672	22.38178818	23.97073665	21.93146672	19.37277145	23.77436779	22.75769804	21.16124505	21.69763395	21.93290162	25.58100276	24.08474726	26.34695381	28.31859748	25.57874354	23.44049601	20.55668637	21.69750777	22.09283678	22.24071579	22.46969584	24.75525724	24.04434561	20.80914766	20.23322914	22.33675426	23.47030871	21.00905531	19.94930822	22.12733155	23.36363479	23.4621432
650.mp3	22.194196	22.26201105	23.14863921	22.33640265	22.14577015	21.76930739	21.33143348	21.25211876	22.41856529	19.84613038	21.51823897	22.17780513	21.27815014	21.23668362	18.44662082	20.34622897	24.27531388	20.91170419	22.9719459	21.87151995	22.54469075	21.21137933	22.64130688	22.75633971	22.10968796	23.11665823	20.5849507	22.42292669	20.4154192	17.77321514	21.93189419	21.35611877	19.00888222	22.47838453	23.4288021	20.51807464	22.33361712	21.84550925	21.46839717	21.04037051	20.104017	18.94940419	19.51318826	24.57669901	25.0667676	20.53955998	20.71115912	18.6047056	22.00543029
651.mp3	25.31621021	27.63019136	25.60915468	22.34631345	22.23568	23.28298856	22.09619033	21.56324219	29.09394874	23.86737701	23.41866635	18.92078209	21.49950003	22.19533734	23.92292158	24.31544757	21.68137002	23.48545969	20.85368328	26.75349291	20.31217466	25.51322518	21.44214955	22.31629147	24.41736789	21.26305184	22.54620755	23.2068241	23.65927837	22.45036014	24.90974336	26.42633786	22.88316837	20.92245937	20.48080075	22.24437982	25.42805435	27.40811776	18.18119592	19.57397031	22.8507999	26.18778034	22.23840944	21.31926181	22.58256152	20.4729847	22.23298737	25.5527732	23.74555233
652.mp3	18.42598771	18.64752619	22.13864226	20.34496882	21.09125941	19.4045346	19.06646375	22.40825217	20.54135249	22.10832515	17.79580599	20.50910196	18.8805509	23.33250139	18.79016618	21.66298489	18.5916886	20.13389017	20.52150807	23.77446909	21.9036679	21.38038916	21.12042912	20.48050568	19.18413583	19.16301925	20.03213951	20.12543139	20.23518744	22.04799659	18.37262907	18.86551253	19.7721049	19.75770503	20.37517665	22.58306235	20.83187508	20.96474923	20.13455529	20.13307847	20.74576946	19.93390725	23.17432082	21.00294912	21.5769476	21.62290874	19.23275291	23.1352794	22.8759883
653.mp3	23.42252011	19.8705145	17.83437295	21.97162766	22.03573601	20.51256375	22.66199171	21.89215966	21.22432153	21.05589467	22.93417521	21.61844796	21.60885593	21.0407664	24.43395052	22.44276974	21.95040183	20.84336904	25.23130808	25.10624192	24.18737504	21.17839153	17.44048749	23.31054013	19.34071085	22.32619859	23.77522287	24.22031277	22.91177515	22.65475382	23.11652033	19.07731467	20.51532104	21.80244593	23.17054304	23.30195568	23.37028383	22.14795731	22.85602924	25.44700913	21.83985971	22.98993327	16.44545159	18.22851854	20.60496521	24.13007144	21.81663876	23.29785321	24.16661952
654.mp3	22.07022637	21.00698514	23.7411295	20.88265108	19.22239366	21.19932903	22.71314825	22.98126834	19.00703244	21.95602102	23.08241498	25.65881291	21.74057364	24.59690541	22.89876822	18.82202737	21.81212305	20.61022171	22.49681832	22.42802863	20.28985201	24.61437473	20.0393029	20.41386217	20.95943434	20.64565191	20.7487237	19.81246819	19.68641099	24.66837461	19.69041926	25.33891098	22.7103315	24.79180347	21.15646617	22.3744384	22.05270598	20.76003867	21.66375739	25.36937119	22.2628511	21.39713412	20.92445906	25.17448359	19.87161005	26.13530088	23.45438403	21.10203334	18.17297333
656.mp3	26.01943567	22.33181656	22.07285582	22.13746276	24.12760831	21.24527434	26.54961346	23.76768642	25.22124209	22.02167444	21.29646189	25.92733209	23.52620315	23.94804159	27.1618141	23.06516745	25.56448967	27.26618973	26.11080592	25.54606187	22.80228306	24.69636051	21.25750976	23.32547565	22.52819805	24.15524345	23.62986858	22.56985504	25.90840042	24.44676215	23.02381992	23.45011303	21.05872093	21.66880131	22.04840455	25.31214938	21.64662003	20.64646638	20.91661607	21.81734388	23.78895309	25.79263219	24.22695139	22.59010054	21.29878599	22.06846964	24.10666331	24.23731851	27.46476783
657.mp3	20.11124071	21.68674378	18.54485573	22.20536707	19.20055632	20.3549324	24.90615364	20.17312816	20.89105433	19.94121637	20.74337919	22.60351394	20.35967373	20.73409486	21.70042049	21.00354799	20.71244755	24.61296778	23.17301023	20.9581039	20.99185917	20.81116909	24.99857391	22.98170592	21.27371322	19.97478916	23.15510005	22.47852292	21.57312893	21.80893496	25.72138858	23.37656609	19.60931353	18.84481802	19.46773433	20.72244232	21.34408823	21.80748963	19.81346914	22.64331384	20.13060021	20.64051525	21.16019887	20.87327465	20.52493619	20.83853285	21.24544894	20.24302465	19.68205242
658.mp3	26.73174945	20.56251495	24.52718621	24.7066244	23.86486126	23.26156486	23.36748174	21.49671622	20.85209376	21.45234988	21.86931472	20.32561847	21.52499531	22.33364776	20.77972594	22.06138141	22.66638599	22.19810223	24.95608007	22.45660887	23.021141	20.78445698	17.64654901	23.66591031	20.01674078	21.05985859	25.6582875	18.83397818	18.27707238	21.57510737	23.07202054	24.34054654	21.70098994	23.73819931	20.67786224	22.30955476	20.61652077	20.713103	21.03943466	24.66661263	20.35189364	23.7438628	23.35050537	22.48377922	23.26082849	19.4159178	24.13221657	19.46212583	18.40033465
660.mp3	23.74627799	21.03522022	19.88158442	20.80776625	21.51160038	21.67502663	18.72259314	22.39893845	21.97755805	24.93415416	24.11690966	24.93227502	23.15740777	21.19772873	23.00796259	22.45078951	21.92407957	23.18415044	21.11440125	20.37593486	26.74249826	24.04975301	20.52006278	21.84242192	20.98649792	23.43589631	20.69815503	22.43377251	26.14482015	23.59376965	26.81695936	28.11900847	25.44156842	24.0750739	23.44151171	22.02319275	24.12778585	25.66673691	26.16366212	21.92582307	25.05145084	29.45841974	27.30673845	25.12099221	23.81646682	20.16403128	21.08895814	25.59477224	22.48446067
661.mp3	23.29690691	20.48920454	20.9851832	24.02098229	20.1709432	20.17904839	22.05508617	20.64909551	19.72697599	21.76710234	22.24648903	19.95863287	21.58136961	20.76823279	21.75390151	20.03644191	20.01777473	21.06299235	20.65644728	21.74253428	19.96360021	21.55459925	21.42438135	21.78799193	19.91019029	22.2817465	22.11582717	23.39927914	20.04747709	23.81416469	20.31884457	21.21984895	23.23259759	21.32227467	20.81156217	20.92362886	21.27972555	19.58055888	21.9613643	22.03228643	21.66296372	20.84320085	24.0545985	22.10942732	20.59883531	21.74628001	22.37330357	21.8538691	23.13521101
662.mp3	26.2217248	27.2573093	25.91521348	24.81529654	27.00975245	29.18779408	24.78337959	23.88968174	27.30117617	24.52465943	23.94112283	22.45118126	23.40985593	22.63130365	22.3447053	27.49689792	28.35964394	23.95022614	26.93131233	24.33083575	22.86571661	26.68703872	25.31339128	24.64267002	21.60196717	23.37920889	24.19467634	28.32420197	24.88446756	25.34208111	24.65299303	24.84526854	22.8831892	21.61504077	25.21519499	27.49015954	31.11122016	22.89873332	23.79610214	20.00785237	26.04905892	25.6891723	19.35451834	23.26621633	27.76712472	26.81676738	23.69567775	28.38760926	25.32788515
663.mp3	20.32529966	19.22380947	20.22745529	19.31893662	19.34457851	20.21765701	24.33583248	19.99838986	25.33821344	24.49606618	19.6047681	20.21620565	18.34155034	20.38126229	20.16122612	23.35202512	20.78027909	19.49444195	21.48666154	18.36539234	20.34199308	23.42976615	25.92635431	21.54458276	20.05087833	19.76625967	22.01172416	22.1915104	27.13382679	19.32333196	23.30344105	17.99766134	25.93055829	23.07363265	20.29896664	20.77613984	19.97730052	18.9351898	20.06443444	20.64677594	20.55661429	22.00425129	19.76657348	18.31239799	19.26601403	18.5091596	19.70217337	21.78029621	19.76228717
664.mp3	19.91982358	20.29121881	22.00457423	19.6940944	21.53617775	18.68112112	20.34928771	19.64277845	20.99743535	21.84012373	22.689503	19.37357746	21.12330119	18.61202509	21.46106765	22.58737045	21.64859618	21.46123012	17.61493799	22.16401036	20.15503418	21.63300518	20.78706573	22.01842018	20.28420162	20.90088011	21.79315702	22.24315707	21.3602254	20.42814333	20.76566141	20.49120418	20.61292387	19.49879436	20.99835065	21.58437838	20.60063618	19.52021307	20.43439465	22.3295427	21.30722153	23.29006672	21.88531744	19.23268643	23.3658412	21.71155817	21.16467195	21.14112945	17.71573795
665.mp3	27.66057679	27.66950373	26.75575444	32.67872305	22.45270024	26.89035361	24.59926494	24.23094619	28.83684683	22.65203103	20.35817654	24.93548201	25.60748655	27.84057183	24.57227806	26.706705	27.37048962	21.52269895	27.7557059	25.55125278	26.11008491	22.7201677	25.54381595	24.29177896	23.29043676	24.99457942	25.38461204	23.92029244	22.92256927	25.07533112	21.30116978	20.73171909	19.85520899	20.11979472	24.89792871	24.77995551	18.69734046	22.13466912	26.68152733	22.4790387	21.02780642	20.53227548	24.84613708	26.18249397	26.82814989	22.9912035	24.67327388	24.03995731	26.49562098
666.mp3	19.93843171	25.43248216	20.88350602	24.04627181	19.84007739	20.34515348	17.61977719	18.99695476	19.72542101	23.63401303	23.64055771	22.98092628	20.94989428	17.86079105	16.84236842	22.70749414	22.30334434	22.8005298	24.39407751	17.60035995	21.66252512	21.80722042	20.2185243	23.14355209	20.53900976	22.47470469	24.29421698	23.91790304	21.22536239	20.67325046	19.03977095	21.26851264	19.43920522	20.25041459	21.10083913	21.18954203	17.98333177	18.98098875	19.9993885	22.35449063	21.75245008	19.41351674	21.97547027	22.18920317	23.93835788	24.57756639	20.61722052	23.6751907	20.20272336
667.mp3	24.9463529	25.44073004	24.41108505	25.33988424	24.32450334	25.53897701	27.53419687	29.36498268	26.73942167	28.74538709	23.62067947	26.96179755	22.87753081	21.71394348	24.53288348	25.63880105	26.4817095	23.52245086	27.32657121	26.39897017	27.91344636	23.96809927	25.84051068	26.17593931	25.41612295	24.06528712	28.27686251	25.08719154	22.71499802	22.98760352	23.10783423	30.85628965	25.26572767	22.78271284	20.53387791	21.61143316	23.37716061	24.49724964	24.94235579	22.214489	23.04897847	20.54512647	24.91756092	24.58512514	21.2162583	24.9539769	22.8730063	19.57345273	25.39396056
668.mp3	24.1497878	19.58865891	21.68064553	23.58579007	17.59362105	23.19242919	16.50308909	17.44628273	20.07143181	18.03465657	21.08044572	22.07711971	20.38478608	20.286207	20.00117182	25.59793648	18.70483477	23.6062035	26.06630429	19.89056583	24.80158126	20.02672633	18.31451251	20.79669401	18.18829792	23.44100852	23.5062988	25.29191622	19.81201688	23.73682081	21.49459594	16.48946968	16.75668278	19.15457565	20.11953155	21.19769895	20.91364685	21.57573757	25.67379392	24.91425824	20.63621746	24.9182917	22.96120485	22.70324975	24.69884442	21.83719954	19.49638158	18.43286036	20.49907854
671.mp3	26.61339272	26.54340874	25.83649675	23.97848153	27.08650258	29.89701244	22.28078421	27.1980365	24.4421065	28.93263468	27.77401502	26.62671697	24.66980221	30.41418702	26.43459068	28.15279065	24.36347672	28.24076826	23.14501228	24.4241091	30.90794957	30.1520038	27.14347217	24.38772345	29.01197661	25.52975662	25.99106871	23.53297357	24.10701253	29.80191667	31.67886786	24.62621695	23.8293504	30.93468693	27.89806466	27.07377661	24.13402437	24.16975251	20.71579198	25.02269685	26.27279526	25.04160983	29.06439073	26.47699773	26.01705247	26.09961988	32.60718618	22.63557684	27.55664956
672.mp3	21.13125303	21.61882948	21.09268613	20.43866797	22.89504875	19.29248182	19.12125541	21.291512	22.5231045	23.36502448	19.15285077	20.76756145	20.96419617	19.7297987	22.99068217	22.37377039	21.9619625	21.81063092	20.19577956	20.95904825	21.59936608	20.47705346	20.89361055	18.83324243	23.74950074	19.5944565	23.94159496	21.25520706	22.53493794	21.41300759	23.41596955	22.49128351	22.82903277	21.07468933	19.78043103	21.34727085	20.27731491	22.01689783	24.26407403	24.19059417	22.47080526	26.80233579	18.79630303	23.79347689	26.48552334	21.74221626	25.6051877	25.37754896	26.4616416
673.mp3	20.68579216	23.11967573	20.88491829	18.93570783	18.20507881	18.10545175	18.82101608	23.52394124	20.91692492	18.56192886	21.07991992	20.34400779	18.18211576	19.01921976	21.40525434	21.74991618	20.26907506	21.31434148	24.54882591	19.35001032	21.98015118	20.69809171	21.8242072	17.80422139	20.88421803	19.6465296	16.88432048	20.00415725	18.99994123	21.22593154	20.19370313	21.26579746	18.43335453	22.49811866	18.51724901	20.5439146	22.65602298	20.34435062	23.45291192	20.30906869	22.74779927	20.65459563	20.42989221	20.5059395	22.15746051	20.50611664	22.01690206	24.15203953	23.39428313
674.mp3	21.5385902	24.71804018	23.27807217	22.49847827	29.96342914	26.14092186	21.24047002	23.13301601	18.47579137	24.17407718	26.45869103	22.85132459	23.97202563	21.0920739	27.3036664	21.69943893	24.56674607	22.53779238	21.65310583	26.41616336	26.55109613	25.16919499	25.740463	21.4762935	29.21392459	25.7012474	21.56599622	21.8923962	18.62866269	23.00015931	21.49497769	25.07658891	22.70037603	20.40333978	22.72495034	19.75643167	23.89318998	22.41318016	24.98813073	20.93084485	28.34143053	27.02795171	21.33450938	23.20101137	26.28855802	25.54085717	23.77162269	24.00698572	22.48920327
675.mp3	26.25466639	21.16899174	22.24174986	19.14651697	22.47384431	22.34217955	25.23655129	20.2103401	24.54737484	21.76699676	22.62125007	19.60125679	20.33465719	22.84887617	22.00941457	19.21368398	22.09966239	21.24275018	20.7497102	18.47840933	19.4270171	20.77409593	18.83747975	22.29301778	23.822606	23.00834323	25.10114764	21.06776994	19.64090825	20.64206647	21.16789113	22.24707922	20.7181108	26.6841605	24.32197979	19.42977727	20.18482061	21.89287696	23.72827419	20.52789162	19.73382064	25.81599479	19.95499557	19.82699158	17.82653449	23.67866592	21.20698659	22.06562826	22.23834977
676.mp3	22.81374026	24.18659854	20.80176097	22.10324561	25.22305679	21.49158256	18.42935447	21.90470598	20.14388791	22.23326359	22.42918312	25.85529334	22.38759367	24.296554	22.90172048	22.96198691	23.17879787	21.83233656	21.47819734	21.74698827	25.99412277	24.13549037	20.98909172	26.18818818	25.5415637	22.19385654	22.78742484	22.29614398	27.78964033	23.12148457	21.74332083	23.27975934	21.18904619	21.10417001	25.79057935	24.56119628	22.5875938	20.76829131	19.63455265	24.11342435	23.46226219	21.67265125	21.1984345	28.74227295	24.90286773	21.84347126	23.29374306	23.17346602	22.40134264
677.mp3	21.43451666	26.06669427	22.83929042	22.82805568	23.13732936	24.18010087	22.14119293	23.90119248	21.46816328	22.64686419	21.13839584	23.16885141	22.26734442	27.61360283	23.20821215	28.21970324	22.72732591	23.90184064	23.35407526	23.33014786	24.84249252	22.10356163	23.33585789	24.78831521	24.12394757	21.2006086	25.72432541	23.23093889	20.66363857	23.38948774	22.17019054	21.81942205	21.18573505	21.33959423	22.74571872	22.21222227	20.70663472	22.86382794	20.29315147	23.06898261	24.17130436	21.82471667	21.96730688	24.18529386	21.93654065	22.07640345	22.30254333	25.33568508	23.99632174
681.mp3	22.9049477	23.66249465	23.75754573	20.98794154	24.4064181	23.22294446	25.03959968	22.90096313	27.05217705	25.40044389	19.03132258	23.87798283	23.66133186	25.01266568	23.36681594	22.25547589	27.71414997	19.71964337	23.54116248	24.84584643	21.85216723	22.22724016	21.82190675	23.88068096	21.15182847	24.45309451	22.50648182	20.67515395	21.53596119	22.41831206	19.12210002	25.76220854	26.2386809	24.79527162	22.04024046	25.0912041	24.09502394	21.52009232	21.30550241	23.09362931	20.90923938	25.06353924	19.67219258	23.1125545	20.12102788	21.78999373	26.15542389	24.45916741	22.23424844
682.mp3	25.19575873	25.62912816	25.22631423	25.01593729	22.89778218	23.1048224	23.25145593	25.59454044	24.79616225	24.82266072	21.47432858	26.88123096	24.72272385	21.05764165	27.32915347	23.96198318	24.10588621	25.04781822	23.60376561	24.42593482	22.12902171	20.94935401	21.36445596	27.42730316	25.12467565	24.30038104	25.65304764	17.16142337	21.43556159	19.54022144	23.97636098	22.35241484	20.05472071	19.92429467	24.67100944	22.37672961	25.57332732	28.44755815	17.58308978	25.80674622	26.02354935	26.59828926	17.45841359	23.90061355	21.36749081	22.40487539	26.12496125	24.05829227	19.93114695
684.mp3	22.86180282	24.79263505	25.79307621	26.08230707	23.74222117	19.35862825	22.58870925	18.9462101	25.29980737	18.50109389	21.64435618	22.70201348	20.36396167	24.21672823	27.5516545	24.8711857	27.88438236	20.36495877	24.01195218	25.0797165	23.48298945	26.59899968	26.87782699	23.97661428	24.84644527	17.58407997	23.16012335	21.1880217	20.7769295	20.74573883	21.68445824	22.66622242	20.43621239	21.23706819	21.84814326	23.1989935	23.5853671	19.25372327	21.55913687	19.92117918	23.28549387	21.83797387	25.18233103	24.81088706	21.72543053	22.62534567	23.71238754	23.89558006	23.06916631
685.mp3	23.52271611	21.22855271	19.64427114	22.49038767	23.45078762	21.02869053	25.00688195	23.41346932	18.65759864	17.60441983	19.51368388	22.6591521	22.68809037	18.68238821	20.16828868	20.20016388	18.53638741	20.75563035	19.97229642	21.7434605	22.27596468	22.66197273	23.6946515	23.00454265	21.97272199	22.85162783	22.85222301	22.61119581	24.33425197	23.04376628	22.02794266	22.23733061	21.64514253	19.32056808	18.18111049	22.39190455	20.6868783	19.91873935	20.18992357	19.32355408	17.1619193	20.6501544	21.35110928	21.55242824	22.32588103	25.33350868	25.60184339	23.38650757	21.5385294
686.mp3	23.92425049	25.71487097	22.07994317	20.95003482	22.63563349	26.67304887	23.67611684	24.20497931	24.5249022	23.5032372	25.35202044	27.43383918	24.70662315	21.4385433	25.82338787	24.69255234	22.12644209	26.50186764	24.03753115	23.62223711	22.73066534	24.23988492	23.16113505	22.78693876	24.43295371	23.98900159	22.10607533	23.96195671	25.63465399	26.2659673	23.40835256	21.36059166	24.28548417	22.44918042	24.27261418	25.76684794	21.91609061	21.78480772	21.3010699	24.10296845	22.59061803	23.11659468	26.81835125	26.50238861	25.60840915	22.79147744	23.59462976	23.95409042	22.73433354
687.mp3	26.07015291	24.86178176	21.69351457	21.21561191	22.27872604	25.31201106	19.53923105	23.02109014	25.88027254	21.82055507	23.81938033	23.89343271	27.36634748	28.65927659	19.77848907	25.29418965	24.50975512	20.82653036	23.20692084	19.55015764	20.94003853	23.3948367	19.89051781	19.56625716	22.77447999	22.4198431	22.94638155	21.26981489	29.0107255	21.83273246	21.08058155	22.5146241	20.3592902	22.04622527	22.85845276	22.51645652	21.65003211	21.03003925	26.16188646	23.90804918	20.77203056	29.35715624	28.77742415	23.50591571	25.29270628	24.40250622	17.96477237	24.27493685	22.29671529
688.mp3	24.55658302	28.82626046	23.67331999	26.6262647	30.87095796	26.08821293	25.62724813	23.07177999	27.49959158	26.50873577	26.07079292	28.33975198	27.00649824	28.20748933	29.07128905	26.49112641	26.08386464	27.04911648	28.00096146	25.66587927	25.91673997	22.78306263	20.2689952	23.42957938	26.54243528	30.43188275	24.56431401	22.74399193	23.6769899	21.88032111	21.40402765	22.96743603	27.85301742	26.79208322	25.18799765	23.72247481	22.93173656	21.74000908	20.69590789	19.50254202	20.44709618	25.46614167	26.42951961	28.54069353	29.3992217	26.96386863	22.41961112	24.64861275	27.42867567
689.mp3	19.33754306	23.33759998	21.34095978	20.18014941	21.31279355	23.17385672	19.72406963	23.06672176	21.00151485	20.88510372	20.24200788	23.22273787	25.50981613	19.7626928	22.39208195	24.48940217	19.98810187	20.949381	23.20821584	18.49156122	25.20255172	20.87991482	21.75215638	19.19578251	22.36360122	22.4320714	20.60189472	20.92871737	19.89398985	20.67165089	23.53380983	20.50822962	23.34527127	19.74698017	22.01955683	24.21479221	20.97505537	22.67893426	22.09591222	20.31122938	20.44615067	23.75036635	20.91768668	21.25709024	21.93199941	21.59010964	26.88058579	26.84132272	21.14403238
690.mp3	22.28843306	25.57252	20.29995367	29.58930934	26.34810495	29.50330406	26.18611254	26.00483904	31.31274849	25.55687279	22.50280355	28.07065584	29.56417241	30.37869643	30.82716647	23.88420881	28.27411606	28.31632328	25.58357545	27.89771492	26.89046021	25.90288565	26.70493227	28.80102613	24.58334446	27.72287822	28.45967712	29.36097237	26.91876305	26.20803723	28.40627775	24.16673267	28.48998152	27.36331157	29.31300034	26.40288754	29.83897701	28.33127213	25.58387335	28.40381682	24.91197767	30.67724053	29.89076938	30.44329522	24.63426407	28.32916412	27.67164468	26.60898971	31.5925158
691.mp3	23.07411459	22.50096893	21.07811588	23.19426619	20.67213694	21.04365596	20.4056716	22.72302938	19.77195555	27.49521616	26.57248851	27.54544891	21.64558205	18.7763257	25.02375198	20.40244623	19.41663271	21.68921486	18.47235685	23.43275937	24.70405149	21.63282817	22.28893889	19.33200014	27.06750674	23.0566737	23.30301565	22.88414548	19.50230929	22.89271045	24.59529502	24.33073781	20.51019598	22.88439179	18.7460295	23.72882738	21.11394626	23.54034724	18.68342397	21.16877323	23.37612092	26.29831505	23.21188877	26.31237861	22.99574518	23.18325315	21.59388034	23.82867618	19.20015714
692.mp3	21.25068794	19.43946714	20.11270496	22.78446011	19.43212365	21.31977994	23.72707147	20.36823006	22.70740027	20.60285271	23.68314568	22.36552466	20.02490964	21.496444	19.94148233	21.06661884	21.72771682	19.84466067	19.62138245	19.65809836	23.33139083	20.86030291	20.58435777	20.79641835	20.71879141	19.60919106	22.2009915	20.14349632	21.40182475	19.63443114	21.51786738	20.83681834	21.65743915	18.97753358	19.13658342	21.82660743	22.21140387	22.37638062	22.48068352	22.13874789	20.3352373	19.38902207	23.24179637	18.66351517	19.89309731	22.03845888	17.79363328	22.95750395	20.3573737
693.mp3	19.69812852	25.74309786	19.86971928	20.29090384	21.98576236	22.63056496	21.026563	19.79136025	24.36749148	21.16926978	21.31255922	21.39502469	22.26284193	19.93558608	23.97195954	21.50542302	24.43636214	22.65719068	21.93856911	19.45157066	20.94547616	21.87184913	19.82836523	20.62065581	21.29155769	21.85812508	22.73869733	21.63048702	21.74287869	22.1415991	21.69880486	23.13718223	21.7458434	21.32838933	20.71494715	15.90400755	24.56309759	19.36712448	23.19069593	22.12472428	22.40010938	23.14256225	24.6930637	18.60190994	21.91639404	21.12572023	21.104814	22.56013542	26.14344363
695.mp3	19.57540453	19.06311967	19.7343534	21.89693229	22.37130408	18.25716694	20.10633798	16.96008331	19.44351635	19.82658755	20.82809477	18.92170941	17.52928568	18.35525427	24.16571718	20.41319508	20.24659433	18.3717891	18.57443849	21.71384894	17.83443549	23.38776631	17.44600265	20.76566548	22.57946827	19.40894077	23.25820202	19.48100128	18.90343059	18.55303494	19.2675752	21.02837355	18.5782136	20.92731363	21.45757269	20.99444814	22.67330531	20.07867355	23.69936062	21.92830982	19.61708801	19.81412437	18.36057998	19.62218191	20.08496711	22.19957247	22.76924701	19.31904832	21.20952177
696.mp3	22.34743513	19.54110667	24.93054777	20.55743237	19.57400207	20.65944419	22.85040744	21.85749486	21.02667381	19.70370198	20.0408094	19.7776837	19.23029132	19.35179832	22.37495113	21.22250413	20.31181797	21.69885304	21.8152139	23.02756189	21.24133793	21.78437067	22.90934401	17.48006902	18.28940802	19.56733475	21.8181874	22.63133969	17.28168955	18.9392459	19.46575701	20.60727177	21.10501864	24.11458924	21.64314629	26.42223787	17.8390423	20.90471919	19.19473486	18.55041994	19.54338019	19.25722549	19.47719012	24.89438495	21.81931122	20.41662298	20.56432802	24.55331949	22.73905552
697.mp3	22.1158424	17.29826406	18.167695	19.23771042	19.36854652	21.07274556	21.72289411	23.06055084	20.13088582	18.73985202	18.22533631	21.24819314	19.23081248	21.2612838	18.45814812	18.72849229	21.82196697	21.13629615	16.90204837	19.74883543	20.1017551	21.31648567	20.61478845	17.68562968	24.08423358	21.71279355	17.99077151	18.51016872	17.66063697	19.32214089	20.92586173	18.44443361	25.62617425	24.0524782	19.41277091	22.85039173	22.90117077	22.05728463	25.75389064	22.98458112	21.34390935	17.51182084	18.50314003	17.13846525	21.91371652	19.96286003	17.31333785	20.48229318	17.36893957
698.mp3	29.15311548	26.57298694	26.02153425	21.68681193	23.113626	27.76680417	24.2195418	21.73945232	24.82428176	27.9065902	26.36910093	25.26796694	26.17670627	23.88894161	26.75065652	25.74920418	24.82739883	23.89001596	21.43667423	25.31886831	20.82688421	24.57787728	28.5963611	22.41100361	22.97432231	26.51623654	19.09523218	25.72556296	26.40241208	22.36705007	25.70056068	25.13651169	26.72260884	28.83170895	20.90365932	24.3333963	23.02553501	26.50855579	20.70654043	22.57001269	26.13088708	23.79920759	24.14565029	20.13450151	24.88555387	20.78070739	25.95342064	21.1699083	26.28690254
699.mp3	21.054315	22.95335664	22.98212821	21.13964349	24.38758357	22.0833052	23.99210217	20.50651249	22.67976083	19.17778088	21.70192706	21.39968851	25.16131225	24.03565867	23.34037275	23.76979714	21.21437544	19.72939401	23.78137195	24.96370363	21.8510546	24.34415957	24.87564117	23.54586125	19.76191706	24.13777197	21.09263474	25.11783354	23.06127012	19.85352536	20.52670691	23.32598315	19.55269338	21.70195598	22.30473031	24.06503156	25.58788988	22.88719719	26.16250984	22.46237519	19.42782785	22.04690255	23.25993571	22.36944277	22.326369	24.03658481	22.62163527	20.48777557	23.18731448
700.mp3	24.1279864	24.65095616	24.06566254	22.92355155	25.28619646	22.59684383	25.10499472	23.59569337	20.88506655	20.86970024	21.52918627	24.91447574	23.94278253	21.8056586	23.26624734	24.01303807	23.15939144	26.89968631	25.42831426	22.83387716	19.87564792	19.86420175	22.18665344	25.18346483	21.73109522	21.89403394	20.68429529	25.94546195	26.05427237	23.00617357	23.74570707	24.24400422	24.14611353	20.7859073	26.67352897	24.505081	26.65349628	25.92672079	23.43827981	25.07347765	23.94967707	25.16220276	24.18280499	24.94544256	21.0100819	23.65316202	23.67287893	23.15659418	29.66463457
702.mp3	21.23712751	19.94930358	20.17706653	21.53599565	22.10943368	21.12452907	20.64787605	20.78231285	23.83856196	22.90207377	22.27014301	21.69653006	19.50889211	20.91158579	21.2171517	19.45009929	22.40253636	20.2378894	21.98382787	20.24573143	21.01665429	20.67517307	21.30204535	23.15087022	20.45004812	20.40767024	21.84111033	19.32939958	21.16329648	23.45980795	20.7280167	20.88473576	24.33830827	20.44809247	23.52508511	21.73560421	21.50150604	23.77043497	21.00250193	22.24975506	23.60798245	21.62111357	21.91383982	23.49081247	21.42400625	20.47189569	21.02072835	22.06005196	20.99522355
703.mp3	22.56757939	20.04348496	22.57019294	20.03759138	20.37897214	22.30998576	25.32348516	19.38680381	22.30713966	19.13412509	21.42258616	21.33346981	23.81862383	24.97415802	21.76060058	24.04530335	17.84728194	21.36512933	23.60429206	17.90909957	22.16593324	22.72730328	18.16104346	19.23360541	25.55842145	22.2177557	21.74441086	26.33189166	21.85095924	26.20027843	22.88053819	21.93166929	24.08294808	19.40374271	22.41255202	22.02924378	20.96754151	24.58434957	21.66740127	20.61881874	23.19333968	22.83321353	22.67863635	24.0402658	22.67238417	24.81721142	22.53091774	21.31998125	21.57979212
704.mp3	26.7545144	23.90798417	23.89943625	23.68531374	25.32752647	24.07674961	24.79968839	19.19334211	21.04736301	21.03271864	21.24668666	25.00555933	20.07342882	22.16458759	21.50419008	24.20161861	24.4697627	25.54414193	20.58879773	25.18865381	24.91171101	22.69322415	24.04656011	22.9078708	21.8322584	22.97754723	23.22443009	20.40016087	24.27361538	18.8506721	21.76017823	21.86199861	24.24955036	23.16732228	16.54720958	20.30960545	25.4492206	18.28006494	23.3616469	20.8901119	20.45730685	19.75954864	19.65858205	18.6863743	19.24728215	19.1277343	21.05691498	16.79791327	20.81854848
706.mp3	25.11758348	23.86816711	28.01358888	24.08779437	23.22217538	22.51255952	23.39999475	21.58195055	23.78000586	21.77761455	24.36672585	23.59626956	21.50032863	22.48892805	20.93143272	21.32934255	21.92004651	21.92523205	22.08395954	23.18492343	21.9596971	23.15675621	21.99295671	22.44131396	22.67430326	23.22627897	22.11042095	21.94174721	24.74802809	23.00071799	24.77023675	21.55118433	25.78677199	21.94027544	18.74829551	25.0539957	22.32264878	21.29722571	23.53506288	20.93460055	20.24684332	27.55556798	27.05702536	25.52219176	19.82491817	26.26338058	24.34988341	23.81832177	24.62451204
707.mp3	25.72696662	24.76282718	24.61705379	26.84527731	25.09210833	24.70784304	28.22586167	23.72929953	24.18342838	23.41101982	25.45261111	22.32527567	22.90660176	23.91159055	20.07871969	22.78179617	24.31355336	22.48653063	19.05417176	20.99993248	23.25553108	21.23905144	24.03133562	24.82134796	23.59819354	20.26599609	23.55437688	23.19295011	21.68220024	23.64031211	23.56192056	22.14206132	24.19178626	24.84147297	24.30804668	26.45965181	24.41005364	24.67291652	25.90081945	25.93533458	25.55535263	27.66781988	24.02843366	25.75481033	28.19998233	24.18085343	24.79920127	24.71582219	23.71576744
708.mp3	22.8738026	27.82504913	22.23788391	21.85929746	23.93542739	23.80070424	25.95770072	24.7736024	22.65884871	26.18103587	23.4346832	25.72568883	25.44883893	26.62374546	25.22365363	26.9378038	18.46756399	16.86416116	26.13330725	30.92086148	25.30759058	24.07121789	25.29184688	22.75968214	23.58072673	23.27419316	25.75550871	19.85255472	19.10078322	20.83053558	20.65351605	16.95635095	11.5064183	27.84350988	25.08009972	24.90454479	25.89086856	24.65510942	22.59954248	21.77719771	24.62823027	24.82195063	25.56094704	26.87474039	21.18774616	24.99178953	23.91315085	26.59954564	25.39009461
709.mp3	25.4576477	25.13177518	22.1740438	22.18839146	25.79804401	24.61483149	27.99689776	27.45453505	25.31747378	26.69928393	22.42671789	22.09276811	28.07348502	27.94706153	25.54751582	22.16955917	24.24698718	25.27315462	23.99773244	25.10274374	20.96338347	24.32849148	24.97870778	21.14169294	22.26910686	23.27364228	24.59694921	23.57522425	21.01516505	22.86357844	23.4580458	21.71545342	24.62486496	26.00800721	22.87396254	25.41860373	24.82876745	22.32381249	25.472864	23.08656967	26.4783386	21.24099834	25.91060953	23.42998182	25.02894038	24.72657031	19.52008405	23.99604307	27.31625064
710.mp3	19.10191326	19.23312253	17.69563232	19.0172823	19.39767423	22.79996308	19.39285615	18.64072032	20.93750453	19.6306427	18.56805489	18.96650341	19.71287807	20.88301354	20.25647053	19.39672077	18.72143681	19.04695113	19.27497764	18.36498811	21.07668421	19.53827393	18.41424181	19.15252504	19.6458214	18.89436926	20.74192945	19.81782612	19.55298123	18.27103835	19.66508573	19.9545738	19.80372972	20.24153624	18.71803626	19.07763484	20.62794043	18.50553841	20.68689036	21.29318498	18.32887827	18.805953	18.15394994	20.08935363	19.02841535	19.56811093	19.92221266	20.56758506	21.57366991
711.mp3	21.47081581	28.17846889	24.53653432	25.43702318	26.28033175	27.11902703	25.09278749	25.64782708	24.27407859	24.02753722	24.54421019	22.83480248	23.75531515	23.83858227	23.18151172	26.45490285	23.44487366	24.6497562	23.67379525	26.21287727	23.3041998	26.97093849	23.74161298	25.91997768	24.40262538	25.73170799	25.45311751	26.11486017	24.57409603	26.73153196	23.50594749	23.49235446	24.65963314	22.84995852	25.42815939	24.84513188	27.12651046	24.64596436	25.23441765	26.17271164	23.85765928	25.10747141	24.05223163	24.40455939	24.73432298	21.95006436	24.46887883	24.0400673	23.73419471
712.mp3	20.13342644	20.19550497	21.47914067	21.98830392	19.88339641	20.63237108	24.75969535	23.32929192	19.01430654	21.74845067	19.91380321	22.11823175	19.89037563	22.50034819	22.93605556	20.55741934	20.50807618	21.49810169	23.34887414	25.45982118	22.06550195	22.79232968	19.2885352	20.79493787	20.23131304	18.82805719	25.5680691	25.23536888	23.88355463	22.73606873	21.66383883	21.51717141	23.3881641	22.54772707	21.0909457	25.00765993	22.59365898	21.36652759	23.75958137	22.55450722	23.42653111	20.53125784	21.03184485	19.96919773	21.6600383	20.5854722	24.33445584	22.50911013	24.51565019
713.mp3	20.03801722	20.10112507	20.8852096	21.39175333	19.78646519	19.98188189	22.07261751	20.5268631	20.26514268	19.79553832	18.40426685	23.11925383	19.33850594	21.33279697	21.8686554	22.07051559	21.23923034	18.82742941	19.76066816	19.97868679	21.66199454	18.00749985	23.98935594	20.34494514	24.23342858	23.30302557	21.81132317	19.95573714	25.60945659	22.16347434	20.02878048	20.11379167	23.60136887	20.88705364	23.7539553	23.42723959	20.63498581	24.34197321	22.17701743	22.24476425	20.57595791	22.73474454	21.20244028	19.37093002	24.81658915	22.33695732	21.92641955	20.14621821	17.58449974
714.mp3	19.57147365	20.46324271	22.26281319	20.97912419	19.94479368	23.30036252	22.30913588	19.82517993	24.0941435	21.70577129	20.18520022	23.84985757	20.02303212	27.35635303	30.15397593	20.35229702	24.66321235	26.39744077	22.45602965	25.09953474	27.40579865	21.9767252	24.13309611	26.89737497	17.69616367	27.46341038	23.64089594	18.01748261	26.48107718	24.07674839	18.52129947	26.1811168	23.62050703	22.71937257	26.22653698	21.05649538	17.48643897	20.37325215	23.03450739	22.01543158	21.01164056	20.75224206	19.73972771	19.90484995	22.88830668	21.85717225	26.65377669	24.16907175	28.12801748
715.mp3	27.95229803	26.0796247	27.1311278	24.79987304	25.05052098	23.35424487	24.87931877	25.33320417	24.49255413	25.29958438	20.42470144	26.98480572	24.02811869	24.41864499	25.8508618	24.95533675	25.70949812	25.70970281	26.67681894	26.09824714	25.50581419	24.75436123	23.80347167	24.33854428	24.17418317	25.42509637	25.38539438	24.04744177	20.52386827	26.69027975	24.69893534	23.87856631	23.5380988	27.28599295	25.73497165	25.63537678	27.50547465	24.92557863	25.09478268	25.80062885	24.06700929	23.13192902	25.41858899	25.7841608	23.14254601	25.01074016	24.4025325	23.64736405	23.02569297
717.mp3	23.55089239	24.59037295	19.4715339	21.67994088	19.34406219	25.87678959	27.02180483	24.44492901	22.01386916	23.38658274	21.90454077	28.01422251	22.97846478	24.3320265	24.35029388	20.51316144	22.0276251	20.80661892	22.52048431	23.1797923	21.81942384	21.65524537	27.1782184	22.86670133	26.06984041	20.11254815	24.89818954	22.44584265	24.17519077	23.04512818	20.68774495	18.43865991	20.44435498	17.81118029	22.34649299	24.41114803	23.67194257	24.79169821	25.72585247	28.31469207	23.6834091	21.08584219	21.32560825	17.89285846	20.65378958	21.06016003	23.46908095	22.8610379	26.67650751
718.mp3	18.88513595	18.01640592	19.63603313	23.81062228	21.10282404	24.18651328	21.99155826	19.0846515	20.73705674	20.93042371	23.47760393	23.95909373	25.99515738	25.98831584	19.67660409	24.94702263	23.22782968	25.93087766	21.92978452	23.63856634	23.53736746	22.94804255	23.52753206	21.68723316	20.93319196	20.83798209	22.72091724	24.34730189	20.49673315	19.06960167	21.90776902	22.55993066	23.34383925	25.72504121	23.11754449	21.86242457	22.10183046	21.81859995	22.82729282	21.39760583	22.72167326	20.23279543	20.92229041	24.34336738	24.82492348	22.9583097	21.82057859	21.24202477	19.91878739
719.mp3	20.20041551	21.40014019	20.20952946	24.3043327	21.51855846	23.28376854	20.6709461	20.05925716	19.81180511	22.31731985	17.88158984	19.21629794	18.71258438	19.21640715	18.66787019	22.24341533	21.06672329	24.90259594	21.31383529	27.15082958	25.37643833	20.09649219	23.8844314	20.59104142	19.90121221	18.98006914	18.58248752	20.31481653	19.59598594	18.18591301	19.99720033	20.4202967	19.06545642	20.19188086	23.78756065	21.13816174	22.33851289	23.44765579	18.26644032	21.79652792	19.44472884	20.72637763	18.44292833	21.09991845	19.91106133	18.67328933	19.86060194	19.69793547	22.46261181
721.mp3	22.30774021	22.37636877	21.42527525	22.53085623	20.79859122	18.53045704	26.52928802	25.91464246	26.47892985	21.71459303	22.77692575	23.93112979	21.7623387	20.75180446	22.25304556	18.82963861	18.18536623	21.03242815	24.32142658	20.06714954	20.98394292	19.66937327	23.89302837	23.02576157	20.90284423	22.11329195	22.37421414	21.63736998	27.10543923	20.06278685	22.63972061	27.61189239	22.90006888	22.11745724	25.64389703	19.76955143	23.77633607	18.4077256	21.83739953	23.72020401	25.40062428	25.50413952	22.84192789	21.8153507	22.567667	23.8737405	20.94318678	22.68067493	22.63245198
722.mp3	22.88795668	21.53542634	21.29542715	22.96654163	20.96184293	26.42982325	20.70541823	23.24977797	22.40040286	21.44005663	19.05910002	19.26807078	21.31450436	19.94068402	19.89527294	22.04074578	20.84078699	19.56770918	21.69255262	17.46498023	22.10542932	18.67031766	20.81424218	24.75434647	22.82952834	21.41539185	20.48361605	19.17098767	20.33428526	19.46096432	20.93187389	21.44660922	22.28833922	24.02531015	23.58829467	20.61763204	19.40540461	22.29011833	18.22196918	21.72321905	24.8039336	23.77364794	22.73930581	22.57428884	22.78270744	22.67712825	22.71581971	17.43256041	21.59382718
723.mp3	21.80805222	20.402972	19.87581928	15.78265539	19.50310285	18.82848121	20.61372336	22.58653303	22.08642338	19.11538102	22.15581095	20.36834682	24.2716289	21.38722823	22.06593894	19.36487907	17.52786014	22.90585836	21.28084618	24.11170253	20.4895301	21.60917408	23.65244965	23.12206505	18.30526409	20.37379829	20.74294831	21.04162402	24.34047906	22.07259841	19.26371085	22.89399868	20.49350073	20.28454844	19.22016848	20.38510363	22.47776135	18.69190201	23.30115265	18.26787721	23.02851554	21.63585366	23.77431045	23.83083871	21.51648478	22.00998242	21.1168433	22.99606238	19.54616847
724.mp3	25.29990663	21.40354993	20.66307427	24.34333534	21.77309547	23.78528319	24.84321949	23.14470876	21.45866527	23.80232412	23.29906205	21.08893151	19.88779589	22.71443063	22.50412272	19.2384171	18.91595318	20.07127527	19.27058188	18.40690556	21.69101451	22.04515543	20.37893511	21.03837956	19.52891758	19.21826099	20.54409118	23.22236551	23.85361019	24.96324937	21.52336461	21.8650028	23.20157033	21.92234806	19.4677789	21.93706103	20.68436184	19.71033353	22.53445298	19.81069283	20.37631424	21.25553877	21.05925217	22.73067882	22.75216988	20.11988635	23.83101802	20.8251578	21.89947684
725.mp3	22.95530503	19.36361671	20.89208735	19.67393018	18.88501714	21.40215264	20.74251148	20.39046704	21.01303578	22.61412529	19.77958111	21.24358243	22.19835943	22.36631289	21.56028824	21.32972062	18.70149662	24.77409825	19.13527042	20.38346116	21.39136314	21.31423714	17.23960677	19.44292712	20.21132128	19.65374096	21.76942424	20.80080743	18.42763166	23.07026944	21.95806123	20.41912646	23.43026199	19.6500629	21.29493225	21.28926561	21.3939662	21.81764228	21.16438738	22.78039458	20.31855432	22.43448219	19.09923562	21.84585887	22.27159406	22.46824032	23.12438694	25.32434951	26.02796125
726.mp3	22.18744924	22.08573855	23.09563188	20.86399731	19.94157539	23.07378104	24.71492117	24.20735386	21.84583576	19.0854359	18.55596583	23.33613996	22.14443591	20.39938947	18.96295258	21.28817598	20.86830456	21.61295179	23.90201627	22.3536054	20.14394361	20.95661203	23.01239173	20.53418892	21.95728031	26.4090336	24.31994166	23.54178819	24.51998791	25.34313196	23.13035345	18.78753992	22.92385908	22.32086317	22.45155945	21.79106022	27.7566437	27.51207522	21.88343942	19.96665182	28.22354959	23.98843628	21.30661044	21.70472164	25.20109653	21.74466963	23.36888584	21.73309513	19.05813608
727.mp3	26.83271091	23.74184679	24.75140988	27.67183166	24.78544262	19.56748732	27.56726135	25.26157642	21.05260306	24.72493314	22.19825437	22.57851313	23.8043677	22.20890789	20.23102021	26.14562454	25.43116648	21.36578239	22.47691505	21.50984595	21.85913584	23.80362668	22.12672773	22.33013454	21.68334719	20.67330531	21.86529181	23.71453946	25.71266575	18.91411054	25.89175101	24.39694279	22.47123759	22.19630137	22.37912375	21.71310122	24.09134688	23.15778641	19.14803947	26.48055763	24.86629903	23.69997957	21.245123	18.81533088	25.40077119	25.35634398	25.48537871	24.27142871	27.91736283
728.mp3	20.39329861	21.40451655	20.7856187	24.73657403	26.46286243	28.74382332	27.64454261	27.24171601	27.2421441	28.99928413	26.50616767	26.66054357	22.28236352	27.94791187	24.27896963	20.60774859	24.36186519	25.3378456	20.1269258	26.17273522	23.91822288	23.04100431	24.84770887	23.45417676	24.71254337	25.48466203	24.51503263	22.59160621	24.80008164	22.20129833	24.23758381	26.18188194	26.85293172	20.41222605	24.86716718	25.9129199	24.39296005	21.08443492	25.33073649	25.70825997	26.3039245	21.20779462	20.80091505	23.10534027	25.86622039	23.6278838	27.22422106	23.90913295	22.74892805
729.mp3	21.2001812	21.48259866	20.91073691	22.46412286	21.22474988	22.88898323	20.88726103	19.98252784	22.14763313	21.1886918	20.02191401	22.03061702	17.94494558	22.7721171	21.94365081	19.59025478	21.36076169	25.62195448	20.63148114	23.47711348	22.70726138	18.53068944	19.25826726	17.85610395	18.47227885	19.92887566	21.8960065	20.71991893	17.82128349	19.09800995	20.02404191	24.20949586	21.73478912	22.38201728	20.41018754	20.44061028	22.73875926	20.34791884	23.9630884	19.86106005	19.4286575	24.5011757	22.91075145	21.63657751	20.37660266	19.38863515	20.38688624	22.42493972	22.01266946
730.mp3	20.13356925	20.48814744	18.67751255	22.36416047	22.03196614	20.93033321	19.37786981	20.60720287	20.06818739	20.30073645	19.54699447	22.57677242	18.88260765	20.44171665	24.97593748	22.63621093	21.57719106	22.00313017	21.50987029	20.78067887	21.6730123	20.52686243	20.97902445	20.22805878	18.64862203	20.39586927	18.309602	18.34876641	20.33408194	24.09997764	23.50998171	21.93462486	24.585081	20.83992995	19.77116998	22.30160703	21.23161616	22.03527573	18.90532184	19.92233739	19.28526614	19.26960013	20.37849238	20.12265457	19.77918096	18.40650016	25.70995062	20.75411677	24.23033792
731.mp3	24.95292727	23.69597455	27.18272493	27.37317279	27.67562482	22.7817288	25.32428944	24.34804218	27.2813645	21.74500188	28.37715482	23.16284751	25.95015504	24.1888578	25.85007252	25.32485996	22.77284089	26.91646072	25.25924748	25.45591304	23.1931556	25.03119889	25.51259792	24.39418197	22.19416192	23.2778802	21.99217219	21.93355405	23.19332708	22.35320912	22.43350832	22.87327482	22.98182533	24.39887857	20.7302818	22.24012068	23.26239538	22.24995856	23.94465592	25.35159579	25.02717073	21.76702927	23.37347368	24.70319919	21.36857297	23.48862148	21.28658931	23.01722447	21.96162611
732.mp3	18.20256123	18.41128866	15.94359238	20.04328683	23.94825149	24.53134839	23.683882	21.01912851	21.261352	24.90536095	25.34089984	23.20469008	20.84215805	19.22673276	23.40910599	30.79893736	23.22557541	24.78777108	25.99713811	22.17019701	24.01002922	22.29401706	23.49784419	30.89708762	23.80461853	24.29465965	25.38745488	20.70857829	22.01552539	25.07281501	20.66756342	26.66900976	22.80772653	28.40470714	22.65154118	22.58715127	23.25354078	23.66131025	24.02126603	26.20544907	24.72640133	20.63294018	22.02327928	26.39197296	22.50568173	26.0641902	24.4015215	26.55116462	21.53014798
733.mp3	19.9138041	27.20144256	23.99632569	22.46646373	22.30663133	23.88796949	26.36741447	24.19182511	23.94594001	26.64025489	27.69110896	25.95885153	23.50815419	21.71976948	27.27506137	21.97462479	25.61531835	21.10404669	26.97627753	28.63861176	25.72329186	26.02223524	23.97636289	27.4871285	25.14359341	28.62891844	29.42867417	24.932843	25.9034712	25.32418837	24.47983369	24.19812283	22.68105181	25.48290954	24.74269969	26.18352399	23.67748715	25.41500443	28.37755419	20.99208058	21.44809812	25.81280335	22.23372876	26.97496135	28.28976826	22.53283884	24.17145932	23.13557096	23.14235379
734.mp3	21.71474567	22.35979704	21.12780602	24.07950203	24.05382071	25.51302958	18.10749695	23.21324257	23.52500363	20.53453314	28.50056939	24.96853906	24.68015953	22.40980821	21.88890553	22.84556761	25.28548685	21.59832549	26.30547947	27.48908095	29.39488141	23.38856495	26.21834791	25.90269902	23.47403629	26.19449397	22.78549554	24.93306722	22.44243505	21.1727236	25.00065177	24.80717101	25.11175048	27.04298267	26.24514152	24.46436065	28.58108801	22.3863226	22.87054076	22.6172024	22.37866808	23.1699317	22.28292059	22.15395776	28.3942799	20.72951339	26.74256742	26.39049817	24.21516796
735.mp3	20.65046331	22.83551821	20.20650425	21.5566649	20.75733105	17.82338184	20.36073792	21.35382499	24.92302617	22.48098534	20.81242088	20.24977254	19.60870962	20.16900166	18.54426741	18.65914503	21.69318571	21.92620247	20.45457572	21.94296011	22.21891875	23.42711741	21.27321631	22.7402476	18.19117324	20.29157761	20.58442302	20.21266161	21.85106411	18.90819883	21.53336498	22.20213929	20.79593407	21.76316005	18.31955475	17.94444954	20.36140853	21.78921223	22.53917885	23.58643393	21.37089398	21.74557175	20.45475209	20.06145072	22.71508538	21.1840813	20.81524876	18.76182196	20.90085935
736.mp3	26.19924356	24.09789364	27.81146218	25.45612652	25.12714087	24.90912398	25.09076821	26.3796503	26.79637661	24.98640203	26.12849416	24.58124977	25.25133149	24.78988926	24.71033367	24.8101071	29.0552792	29.33301612	19.19934991	32.08258674	32.13450622	31.44181142	28.91928325	27.03869149	27.72351786	26.94661951	31.98484018	27.79947311	28.567462	32.29954277	31.3420919	28.94204775	31.2445656	31.74145487	30.70216812	31.54213516	26.56768159	28.74988968	27.15233927	30.14097535	27.67261375	28.24980319	29.59374172	27.31997872	28.70791356	27.20342265	28.04706964	24.84703964	26.46923514
737.mp3	19.51482745	21.3027271	18.14369394	17.25130592	18.77709252	19.46470747	19.08872499	18.45759517	19.20528246	18.85985112	19.77533191	17.34740036	19.79327893	19.90927238	19.70101266	18.00873808	19.20694562	21.1844469	19.65392668	20.54603991	20.14039375	22.7105458	18.96998775	20.6077487	18.85257198	16.99740246	19.50101344	19.07982052	19.4043509	18.04195237	21.00435549	15.75221383	18.95715022	18.72696754	20.64591467	22.89411328	20.49307241	24.46634927	20.72276475	21.10407542	15.95947731	19.08569769	19.13017624	18.2766873	17.41998746	20.63234719	19.40583881	19.75603163	17.47900118
738.mp3	19.56544129	22.90146124	20.57694534	21.4556286	20.23968863	22.83955867	23.40206784	21.64416496	20.25333898	21.65383131	25.12138435	25.56229705	20.49859863	21.65880654	22.18179859	23.99938776	24.1126054	24.08442448	23.58668674	22.32847903	24.3309115	22.51049582	23.75362786	23.99628177	24.15186564	24.74965856	23.29723474	24.57196268	24.08396004	27.8633561	23.79133778	22.59403611	20.43382883	18.86489152	23.2482079	24.34923353	21.96156175	25.01946429	25.29078567	23.67645861	27.89508947	22.55060277	22.31948643	22.58942094	24.07579909	27.43630096	22.68503447	24.79177439	21.54919303
739.mp3	26.83190589	23.43532474	22.33149919	20.33151356	20.35057654	24.11562496	22.97761188	23.71732339	19.30093209	18.23331924	19.8141371	22.91531664	24.21270938	21.65263659	28.44137545	26.64678085	21.94251122	23.05696554	23.49220806	24.678765	20.56375173	22.40417062	19.13563831	20.11005628	22.72334997	21.61420854	19.40888826	24.1124161	22.68319808	18.69727515	20.92159488	21.10689116	21.66469315	21.46981062	20.21302825	17.62794209	18.64511942	18.43227856	19.40262099	20.0965006	22.48344533	20.54029979	22.68366367	19.5453564	21.22849685	21.80868353	20.31578278	25.70772886	23.60988214
740.mp3	19.33102037	22.65025226	21.05991671	21.20573826	22.24431809	20.53030598	21.9306919	23.0986358	18.86744985	23.08622321	23.28123339	21.61862587	18.82610688	20.14183537	22.54257219	19.60295069	19.62472216	21.24433438	20.68667754	20.53872118	20.02972478	22.34078425	21.73946973	20.98802035	22.25050261	22.94418782	19.37526059	20.60116806	19.64346164	18.54270897	20.18042628	23.78798232	22.11630884	20.98163225	22.10749528	23.32391814	19.91747131	19.21106903	20.00163097	23.15948914	20.60881326	20.45197303	20.98848537	20.325998	22.33005478	20.23589009	19.15977992	20.31900705	19.83028989
741.mp3	21.05131685	24.08464564	21.94957572	19.40728693	23.61224679	25.50786315	23.45957093	24.67347548	23.67027255	21.74043486	22.22190451	23.32254934	21.54166089	22.40063542	19.26245089	23.06088314	22.06394595	22.35616413	19.77998779	23.13106409	20.99149774	23.71415357	20.56208303	20.54463397	22.76911265	23.6196348	23.39204677	20.23713974	21.50523137	22.5784547	22.92555225	19.49716015	23.42475168	24.07573603	21.32918134	18.0313466	17.93602163	20.04703173	18.02678815	23.00881065	21.42760428	20.45263116	25.21014352	23.37076505	20.11667566	22.47335928	21.94569612	25.76925645	24.2267012
742.mp3	23.01388312	22.00422298	23.16672327	22.16234126	22.09873549	22.14076027	21.84286687	22.0305016	23.31766412	24.85579654	24.56632981	26.49565918	24.32778541	20.89322245	20.74778077	20.1842495	20.21915922	23.17294224	21.67536779	24.09707099	22.54788958	20.18888303	24.45023944	22.68736302	24.09278949	25.28652969	23.85999639	26.51692253	24.09488953	22.56227776	22.44856871	27.64224442	19.2517526	22.24491513	19.32552092	21.00814368	19.0125203	23.39226881	22.20089595	22.95927973	22.08260473	23.13272172	21.81796249	23.45084493	20.42537672	22.52944948	26.93660103	28.35925911	22.64247413
743.mp3	28.93736662	21.23614123	21.35533138	23.41287153	23.40335041	24.04146199	23.55545277	19.71261777	23.12521009	20.8435297	21.87853149	20.67856306	20.03704984	21.52906318	21.91924666	21.53353668	21.50786301	19.01734458	23.18818133	19.79291666	21.82914095	25.07850894	21.33617994	15.53461942	21.10513742	18.43312001	20.47276021	19.09138763	20.3796556	19.48992462	22.13777422	18.77143376	22.28267717	19.60110166	24.81778442	24.75231675	24.89735497	22.18441569	25.39487495	17.93135051	22.03281475	17.46053335	21.08802857	20.72942267	20.12310342	25.27187877	24.52312476	19.42380236	23.83551259
744.mp3	22.67462637	22.79309273	24.19862189	21.44556284	21.95451028	22.20147882	24.10680765	19.13338648	24.5767375	25.8023503	22.37058731	18.94073423	23.60699027	19.679817	23.21415008	20.10797272	21.59773421	20.20296953	26.54124774	26.69454678	21.78666969	18.94862087	20.12378627	24.52051237	20.7888654	19.26360497	23.70029816	21.14436275	20.85134324	23.82796267	19.72228872	24.58491744	27.31264929	21.6885837	26.0521775	17.98256231	24.93097905	19.92271536	26.48837384	25.5188221	27.66601634	24.2589738	23.44731827	18.08635094	29.26396038	26.06950082	24.84129797	26.98776428	20.86783996
745.mp3	23.74698453	17.90428539	19.89474132	20.57091386	19.43259398	19.53203681	23.77903715	20.93733075	20.78699629	20.12618567	22.6500823	18.22463955	23.21751229	24.28938316	21.12443133	22.25519126	23.20033721	22.08434723	21.95823858	22.62505169	23.99810227	21.86983511	22.72339592	22.39780796	22.75679689	22.76516932	22.20147501	22.0711038	21.680351	18.57329826	22.95942993	20.70993395	21.87403646	21.3679288	23.45848944	21.71108022	23.72242977	17.9758653	21.74332671	21.39001994	23.53637813	21.8641982	21.50795663	24.18504372	22.35386698	23.53273138	23.28243028	24.85208925	22.09651173
746.mp3	22.47956439	24.47215627	22.29263811	28.73608125	23.1455767	21.28106988	21.40630222	25.08408128	20.82242566	27.04198365	28.35392669	24.87958422	25.91058903	23.66405258	25.42994034	25.20630021	25.70481543	24.98300018	24.35148582	24.50930744	20.41151237	24.02600693	24.17157839	26.88209087	24.50080143	22.58968695	22.9810262	21.77279046	26.51187125	25.30869128	20.08376343	24.9918931	24.21563143	25.47529714	24.30282827	26.54612135	27.22172634	21.07282243	22.77543912	25.22334581	19.98823015	23.92072123	23.31028423	23.1533232	24.28590781	27.90369404	24.39193178	24.06088953	25.53463223
747.mp3	30.92878394	26.64522857	26.87287006	22.4305793	23.1508324	22.48869894	22.66898775	21.89758027	23.57550386	22.32672498	22.53575008	21.97097132	21.17568012	20.64599729	25.36355061	28.80192691	29.40446258	26.83478334	22.64144718	24.64584137	24.92855474	27.47407173	26.63816429	23.30953749	27.86823591	25.47590287	22.46081533	26.56032133	25.11621152	26.47407447	22.35064128	21.70164793	22.38347937	24.74855071	25.85276356	23.32699351	26.12427185	25.12508451	26.07804827	28.49021676	25.03129409	26.58007316	27.57263863	22.26402811	21.85220674	21.05281734	21.18352456	20.77164982	22.42285705
748.mp3	21.48492217	19.26909765	20.00951872	20.35144578	18.07365736	20.97934632	18.98905919	20.90388273	20.39590513	19.76175598	21.47048729	19.29448233	19.5314325	21.8207682	20.30062637	18.69016644	21.93379373	18.79539979	21.78588156	19.9876435	20.13947828	20.38721578	20.0778177	21.38663305	20.18312312	21.12136111	19.69401815	21.28069428	20.99503328	20.72477392	20.25370698	21.9689314	22.30959227	21.4831427	20.99808219	20.0881351	21.94842473	22.57123062	19.98507637	23.01514462	20.13120736	20.91746416	23.51113098	19.94726932	18.96000581	19.70204752	19.28143227	20.36820423	21.03643179
749.mp3	20.352184	20.9908533	21.11901346	23.32879992	19.56467927	21.90892737	18.80867879	20.82901229	22.0016164	21.25734718	23.19769112	22.36383591	19.2935197	21.62709038	21.69630701	21.50836611	23.87296761	24.72328914	21.07270612	21.16471054	22.39721686	24.52883427	23.05230265	22.39440546	19.29947927	23.10790877	21.47487359	26.46273659	23.34872894	21.17533081	23.87422291	22.87549111	25.01907565	25.2077328	20.90778394	21.55372634	20.36835445	23.49661845	26.17119178	22.13457504	19.29280628	21.56317731	20.52896028	21.3756306	21.50937942	22.91934925	24.82280324	21.73025148	24.64028781
750.mp3	24.4087847	19.35255975	26.29071128	22.14527601	23.18972685	26.41161155	20.64459613	23.71467159	29.10216173	21.42841758	22.65493544	23.82418091	25.53715962	25.17709307	23.5837366	25.11250115	23.8825649	23.75847955	26.68580487	22.3210979	25.30958732	19.64532475	23.17843327	23.17983518	22.11920536	21.33804358	24.87673627	26.79064348	23.55017653	20.3091708	25.23321184	25.52935084	25.45882956	23.66373391	23.13680895	22.08682189	23.64118054	27.66380294	23.84727879	26.20253084	23.40378706	27.28117055	28.28511287	24.30500618	20.1663684	22.01528887	23.52869387	23.0077087	28.13231459
756.mp3	22.12433466	21.52206439	22.43896936	22.3301067	22.38295498	25.64442636	25.93459114	24.87236502	22.4194826	22.97925661	20.72293665	21.81252686	25.01695615	27.66596144	25.20442694	25.76029935	24.99185479	22.67517978	23.12570888	23.44053612	20.4568438	26.41951233	25.49154394	25.69472535	22.59938825	22.19439069	21.84116744	22.18551976	21.77937759	27.33316132	21.85357224	26.50399124	25.33138419	24.4448249	25.31071681	22.58604599	20.5798201	27.13597559	25.3820531	27.69979301	25.35775189	26.11228906	22.69777674	22.69643083	22.75694057	25.84564433	25.33339884	26.06546704	26.3410053
757.mp3	20.7435293	18.83536478	21.80189441	22.27887049	21.47753548	21.41037556	22.93998997	20.62316896	19.24947056	20.85015044	19.95339358	20.7404268	21.30113618	21.18508253	19.31859529	21.76780473	20.59716372	19.63002656	18.62084037	20.9190809	19.57718755	20.22124007	18.62296078	19.73542646	18.80873141	20.16997966	19.41133259	25.33542536	20.07332454	19.05235126	20.15433117	18.8184786	21.35588125	19.78180003	22.09989051	21.45796486	20.22779628	20.42962212	21.17129568	22.16479334	21.78894596	21.64520252	20.88431159	19.79257534	17.97040723	21.86367929	22.19018698	21.1156267	21.1776596
758.mp3	19.02376188	21.63035173	21.16037231	19.601218	22.76508596	19.48881523	18.25967226	20.01590271	22.4783866	19.35524665	20.67315122	21.16345021	21.42030053	20.34790006	19.84329376	21.49605124	22.08969431	23.23246201	20.17255556	18.58591291	22.77026707	17.76654588	22.59827409	21.2448517	19.31910516	19.42671109	17.87489936	21.70041935	19.96686448	21.21858737	20.85599491	19.1189225	18.26070893	18.40270108	20.57957516	22.21005583	19.6987518	21.41157924	19.63684763	19.56638114	21.50898938	19.76803719	22.34852313	22.85822689	21.66521418	20.34702728	20.8414832	28.23886882	19.24639786
759.mp3	21.0505316	19.56205115	20.52903517	20.98050393	20.34616675	18.77513239	21.3405298	21.68659549	18.55588249	22.72722079	19.59294295	21.42865003	20.19020625	20.4939201	17.69046376	21.81755217	22.44092862	21.89846907	19.25807668	20.6974876	20.23930442	20.19743245	20.33488095	21.26221131	18.08151694	22.53740893	19.26433265	19.51139899	20.84929666	21.59292752	19.55297839	20.69257384	21.07639807	20.99441795	19.74215722	20.23760755	19.71408696	19.83982622	21.85912292	18.98459082	23.40111922	22.44430092	18.72450361	21.69002065	19.59997043	22.2042332	22.37287674	19.62099304	21.2862992
763.mp3	22.63162934	20.47411693	20.54259975	22.08005392	25.01965983	19.89631928	18.91180193	20.09938502	23.82719218	21.87312133	21.65090121	22.61508034	19.92419571	22.29588148	21.57089109	21.83483879	24.18174975	23.32986319	20.11986799	22.03234479	23.86996522	23.3551194	23.23996412	23.01795386	23.85965226	22.48722374	24.80381653	21.28614398	21.59562648	21.20041493	22.47113246	22.86765908	22.51323272	25.17198584	23.97267952	23.0889765	22.69464917	22.00440949	22.92083802	23.17109597	22.18587046	21.63305637	19.3950963	22.04818601	24.80826459	22.47085417	22.81921717	22.00479152	20.9708286
764.mp3	22.57268225	23.04558254	21.32128902	20.29376795	20.44392176	23.65133421	27.82708776	25.50221798	22.60187871	22.83277342	24.67636339	22.7233875	20.06528006	23.36045735	24.15795921	22.16700601	24.274429	24.96412789	20.19594407	17.79188123	22.60069543	22.09019724	19.41169905	24.41978334	21.07357459	23.45465895	25.03108666	26.37746285	23.93153484	21.92685271	26.41305253	23.60067701	21.84356727	18.12274606	25.60520965	20.04518832	23.46812924	24.59010734	24.66654383	22.62697251	16.49429977	25.06390902	23.90156182	21.25508529	21.7219081	25.58958177	21.48962707	22.40304417	23.44846237
767.mp3	27.51102414	27.92383154	28.91027502	28.98066523	28.95569286	26.22230196	26.69666093	27.88437592	26.90125757	25.35666762	22.27684741	25.71961653	25.65201591	26.81999783	25.28973244	25.12833784	26.21100411	22.57345835	25.08583707	25.73148031	24.49690598	26.08778865	25.02377466	26.15031498	25.38972482	27.12004689	23.30499585	27.50853832	26.32613806	23.69760088	23.66112491	25.03549171	24.39313376	24.22439141	26.1758332	23.73640908	22.68946485	22.58302887	24.96262524	23.57172225	23.2835849	26.6237231	22.21658899	25.74559485	25.48676757	23.24389976	24.88800815	24.90356529	23.96083415
769.mp3	19.58395613	21.25750344	20.9869431	19.0854318	18.08227227	19.56199478	19.73869218	21.69498911	20.47142574	22.26294102	20.7134239	22.38807859	18.98855379	19.37265972	21.5648375	20.4941098	19.64490698	22.99721858	22.13098998	23.15142872	23.69142555	22.1935482	21.90076486	18.97451441	21.58793217	25.30127962	23.83860216	20.43322231	20.0824582	19.64654548	17.80370115	20.51337088	17.30024545	21.16909272	25.60093435	21.79748735	19.84423343	19.33048623	18.00520609	23.16728069	24.74898042	20.71026631	19.95276395	17.22711559	19.84803622	22.09869434	20.38878446	22.33131718	20.37421363
773.mp3	20.52057857	21.97007655	22.79503162	20.21949649	19.37254171	20.42013563	19.45005293	18.97387582	19.14001128	19.67432878	21.78465251	22.91741536	20.66787804	20.06808157	18.76752798	19.62397837	19.73070473	21.41355583	20.86661797	22.72596807	20.97974762	18.02790265	20.12456528	19.55921579	19.63023743	20.31211569	20.14304431	20.52601152	17.7119904	20.82689599	19.76775408	26.79026792	21.67812621	23.00843891	21.68468258	21.94861545	19.34056195	25.354364	21.99386032	19.27286345	19.1198332	21.02711784	24.43672718	19.5375816	23.7593778	23.16785724	22.38042359	21.70124167	20.85289945
775.mp3	21.89163867	20.33599932	19.70383434	20.39612432	20.18743598	20.48516041	22.5296466	19.85069612	20.66931364	20.80490947	20.19089092	22.38795152	21.94574175	19.6829224	21.65323159	20.74942797	20.43706303	21.80134206	20.36330249	20.96954002	19.51474669	20.48298326	18.77494754	20.28901577	19.80151109	20.03278569	21.45702596	21.42966287	23.58280694	20.95831599	19.65254943	20.79176827	19.88375516	21.93468347	20.8754089	20.64025197	19.43165717	20.13364368	23.36786715	20.01998418	21.67812752	22.63289746	20.45693573	19.93228316	21.18650817	18.96418384	20.48302482	23.65930587	20.52413342
776.mp3	21.3165571	20.57514456	18.50731016	20.32132193	18.43227552	20.58912634	21.10399412	21.69658715	17.70804163	21.82664534	20.59007504	19.03985877	19.57360409	18.49625864	19.65346465	19.59327046	21.94295264	20.28533431	21.6426426	21.85998992	19.79072236	18.84631963	20.08954187	20.49894324	20.16813195	20.72256821	21.4895493	19.6545788	20.92077859	21.28584972	17.82112055	20.75402784	19.78274019	21.41022303	19.45142235	19.53601189	21.73105773	20.57507161	19.49752737	18.61348912	20.07749146	22.20178491	19.89926548	20.74611886	21.9511468	24.35492839	21.32110482	21.94362981	20.97894235
777.mp3	19.90486383	23.09247668	24.0159146	21.75624562	20.06220782	19.89151454	21.38780389	24.64080785	21.06206603	21.05935941	23.40881314	22.69033703	24.71335275	25.07967065	19.23055338	22.47241693	25.32439465	21.82811558	21.33115028	21.80647771	16.59201325	24.1112305	21.04388499	19.03376271	22.13387972	21.83509996	22.29133145	24.35521109	21.51687416	21.2098827	23.93647421	21.14852974	21.74364887	20.93728376	19.08780742	19.71719818	25.32747505	25.27281073	21.42267131	18.689271	23.47932682	27.35041208	22.66703225	28.62188875	23.57895985	21.05216544	19.33117725	20.56493715	27.52383267
779.mp3	21.96338843	20.56430132	22.32886156	22.6070296	21.87487465	23.04951971	21.5487569	24.76797638	22.54823233	22.53704502	20.35734198	20.99827537	20.42432051	18.28916706	23.7352278	19.85961339	20.61979057	18.62442551	20.19736898	22.98603037	20.82756367	19.7665146	23.3593298	21.05463759	21.19275649	19.46627491	19.33129872	25.09537634	22.10451414	22.04223648	21.80876821	22.83739623	24.49041861	19.59142702	23.29093809	23.95873709	20.95095508	21.14954563	20.19228313	23.33141747	23.67845981	20.60613808	23.64833589	24.06373147	23.6404839	25.40707791	20.72028994	24.7752189	23.0364426
780.mp3	22.65189642	24.98123632	22.8564067	24.85336694	20.8429203	19.65869143	20.8589387	26.2254033	19.77141787	25.74698814	22.1689685	24.13660786	23.24566899	21.95040474	25.13427515	21.90374593	27.42727341	30.47792417	26.21693954	32.62294636	31.54363041	20.92204338	26.51219317	23.31834848	24.56476516	22.177121	19.22822013	26.50751141	19.99768032	25.99436736	21.86953971	21.45505009	32.08814345	25.00919713	20.82886524	23.2851563	23.01784414	20.830899	19.97865144	18.98123428	27.67769422	22.39564913	25.35016264	26.46358978	21.9217329	30.26525808	26.51477061	23.02574048	20.88417642
781.mp3	25.28597725	22.05336167	26.36688217	24.57690592	26.77646739	22.74503771	25.90942497	28.84539285	24.58229371	21.92627527	28.66520445	24.8963506	27.0629931	23.93742738	27.55852063	23.10618615	26.34630736	19.67056372	27.48123138	21.54120451	18.72150442	24.6213611	26.86117868	24.49161256	18.80555937	19.95781883	24.07450804	21.38710505	23.83075834	22.18286129	22.84801161	21.29129919	27.73982919	24.58317191	22.32460073	22.37913224	20.85669377	23.13371782	24.44935989	23.61713152	22.67595356	24.99699152	23.86183722	21.17329095	22.34600347	20.49251769	25.03626324	24.03479183	23.16333869
782.mp3	20.81269871	19.34949142	21.4997333	19.45719726	21.10985131	20.27284811	18.55872635	19.2901602	22.36337294	21.64580314	20.21793591	21.83544519	22.8039863	20.65114712	19.7273211	20.7903888	18.90256652	20.80226593	19.54385097	22.37838808	21.53165892	20.6830339	21.12548763	21.20018894	20.75597974	20.42590251	19.06906221	21.22797722	21.36398074	22.43683971	20.66570001	20.60196669	23.50203306	20.02612325	20.51217666	22.24325058	18.43702236	20.20422794	20.87893497	20.69415612	21.63935385	19.6504347	22.04609785	22.35051652	19.25595213	21.37587508	21.02662803	21.03402701	20.68767075
784.mp3	21.21577439	22.01072871	19.67880239	25.04332686	23.78179912	25.17681633	23.6028327	20.98574903	20.65465674	22.8654796	25.97888203	23.45298407	21.29940283	20.51316011	26.46818735	24.0324987	22.56409268	24.21011194	19.72586378	21.22261475	21.32529121	24.69613121	23.65617817	21.49672721	23.10102562	21.1350143	22.42711136	25.79959161	20.60746342	21.59539279	22.64436851	23.10149629	20.77549167	25.79612752	23.46852794	22.26601693	21.06337843	22.61427711	23.22124467	23.10238083	25.3727132	22.00752595	19.92704433	21.53696961	22.29431715	21.70311495	24.94332446	20.98810106	21.95385701
787.mp3	21.59132338	22.40714511	20.76010521	21.81492615	23.79445712	20.22409932	22.09242844	20.17465548	23.28003224	20.83083502	22.37944127	20.58089309	21.29744035	21.13357855	18.51490601	19.63358028	21.51849564	19.72835065	20.60414667	18.88074517	20.06134567	20.84190229	21.16058103	21.19631775	22.10276128	20.59349382	19.02235146	19.86769232	21.63904045	20.82055697	20.46745666	20.05275688	19.36319776	19.53344041	20.31520131	18.64494877	20.21377052	19.88246009	19.75073886	20.96519919	21.19561081	21.44895607	21.16601308	19.37112372	21.01419692	23.47179935	21.57198624	19.6896072	22.91572244
789.mp3	23.7381634	24.89522366	22.82722597	24.71586225	25.7400965	26.33950076	24.78629472	22.45843072	22.69405425	20.65033254	24.75761173	24.33558879	25.88606019	24.08549124	22.60301195	22.44782559	21.36475197	20.71599478	23.50142806	25.52084528	23.26879026	21.78832905	21.45812402	22.50311914	20.28990486	21.39810582	25.08617636	18.94803444	20.40115773	23.62556549	22.01655987	18.92507002	19.88104822	25.26510764	22.61010274	24.11008752	23.93284957	24.01450488	20.80416311	21.36748485	25.2319444	23.50664427	25.39423269	20.76073575	24.42775457	23.37458347	21.21908888	23.42840515	18.73243189
790.mp3	17.90022087	19.20673015	20.84925132	23.11005386	19.93373809	19.8464354	22.43901417	20.11332224	13.54567619	17.46096874	20.05691681	21.87396677	18.35067794	19.47544016	26.09194376	19.03653676	18.92730375	17.38142508	18.8064818	19.47611703	18.03073435	18.84640199	19.40427715	24.57290307	26.64823761	21.69117589	20.0187787	18.15292096	24.11535853	17.31123241	18.77623314	21.26696193	18.24676282	19.70363638	19.49383198	22.35246775	19.14223443	19.10906482	18.56562483	17.98919787	18.71200058	18.0664188	22.29851815	24.40038278	20.63971872	22.60607797	21.19795254	19.93345268	20.4668709
791.mp3	23.39774211	23.64223903	23.88894503	24.60946008	24.0286283	20.85669774	22.66775954	21.1545832	25.0171616	24.60052452	21.77539674	23.32822628	19.41966949	20.05646494	24.24981763	27.49135402	24.34718732	25.18922855	23.86535322	23.67005151	21.81394487	19.05516479	17.72214957	23.3574168	24.38288313	22.84696484	22.50073944	20.01511616	22.87845813	22.8654644	23.42194034	23.29752477	24.20930926	21.01190081	24.70422833	21.91364108	23.08935711	26.84134721	21.03183161	22.42198969	25.32771477	25.43006502	22.97427025	25.40054553	20.68484956	20.55773915	27.35970594	26.18142136	23.93880173
794.mp3	22.27466139	23.91494992	24.71413008	23.43880326	23.04403476	22.67911708	22.28998882	22.35081283	23.01577211	23.41108108	25.36510093	23.49072918	22.95950214	22.30614135	21.16637365	19.22971983	22.92556847	21.26266871	24.82192032	25.06200556	24.24612247	24.07030412	20.48397035	20.0434314	21.2862924	19.95773625	19.79451997	21.14452294	20.41517996	19.29022102	19.60026751	22.31579628	22.91286523	21.1420785	21.15652979	23.64408155	22.71148775	23.47471742	24.75344337	22.14886531	22.87561897	22.41626047	20.29937649	24.22477825	23.33204009	22.69693676	21.50209478	19.30452679	21.56970673
795.mp3	20.00106971	21.88232314	22.66296068	21.53776886	23.53515456	25.79753756	23.27009715	21.3350527	21.60492924	24.19711367	20.68007155	21.04415974	21.83776255	23.61492138	22.8346053	21.3276361	18.68092089	22.94675267	23.8311802	18.62266992	19.68519612	19.51108419	20.56660463	20.21456471	19.85010137	23.836468	17.91493224	22.88585117	21.12000965	17.32312113	18.82287571	23.70944199	19.07169057	21.60596243	23.52156586	23.51926532	18.1649834	21.99977846	19.30718325	18.60081104	21.93986851	22.12925345	20.47511909	23.4120092	19.92939905	22.57377195	20.48071954	19.22497118	20.15438582
796.mp3	23.51479844	20.85353729	20.11782821	19.61177185	21.34805736	21.48245072	21.73726938	22.25946099	20.17236708	23.00598277	22.97920434	19.72504295	22.97518156	20.93500397	20.99718947	20.52876803	22.37577539	19.47536112	18.26859583	21.13573149	21.2044898	20.61535014	20.39496677	22.7019141	20.20254276	20.34139415	19.76050062	22.34681419	20.68580068	21.90737302	22.55273273	26.14348262	20.97172683	21.2800749	22.31884345	24.85476507	24.21567875	22.42053683	24.87136182	25.03078191	20.52368408	21.92072999	25.72833551	24.96601807	22.64877727	21.04125049	19.68016118	21.39697942	21.61587612
797.mp3	21.90955123	22.2611516	21.42821574	20.84078665	20.23492742	21.39192533	22.21871662	25.01583306	20.3931886	20.21790776	24.28395655	21.59388962	26.62090505	23.66483339	23.04209096	24.06102782	22.35246512	22.58241212	23.73323429	22.68592186	22.00044393	23.44673062	23.56364445	22.25875952	20.179291	18.18043698	23.57126132	20.89410845	21.19001441	21.87814391	21.56070631	23.29052372	20.61400685	21.30199796	20.18995847	21.91026481	21.32823517	24.68763242	24.23094217	21.25366162	17.57008263	22.09908834	18.07178591	20.82004156	20.22788859	23.20780914	22.04918271	21.65246558	20.75341181
798.mp3	22.94333427	23.79066889	25.80879874	22.97791865	23.12265827	24.54105214	21.76963976	22.70226251	21.20450135	22.00347926	22.61793747	23.67140155	23.61077695	22.26888695	24.01547628	20.54240346	22.28565857	22.36401158	24.10216952	23.48910914	24.6479027	23.58327406	20.30184149	22.01320237	21.56192797	20.2469109	21.39577781	23.4516611	23.29073757	21.81593932	19.22641848	21.70749514	20.66218748	19.96752276	18.96103874	20.92537076	19.44216079	17.77816757	20.42375927	22.74752718	21.60904779	18.10997967	18.46021625	19.88664446	19.26485177	18.16799974	17.12269695	20.36547473	19.55587512
799.mp3	25.37669977	22.85952289	26.25055761	24.65887029	22.81308581	20.77576799	23.97135938	24.74874638	21.52497517	19.71123187	22.36024681	20.10229742	23.39446087	24.87844861	21.41470447	22.17006107	23.30516413	23.23595568	24.29751709	27.04534446	22.22685864	19.60758264	23.14812091	21.81838757	19.75568966	20.36517411	21.02995224	25.82451979	22.94063311	20.60265956	20.66262767	23.88779702	21.75390987	22.29495171	22.04463559	24.79698633	25.06458786	23.46815661	23.27330939	23.34649495	21.48729512	23.42695077	22.34465142	21.22386032	23.1453179	21.69574508	22.48052648	24.63557593	23.30547222
800.mp3	20.93176602	19.49735162	24.02961684	21.58028689	21.32799432	21.90901962	22.25026942	20.44345412	21.52897782	20.83335009	19.99705308	21.0829108	22.3908146	20.32786689	20.38052056	22.74148339	19.29727383	22.19313761	25.47769433	22.44335033	21.62381019	23.18498384	22.8451133	21.24509584	22.44833653	22.18305276	19.83591214	22.01464284	20.34047769	19.9702893	21.71048273	20.00979089	20.52890368	22.50357679	20.15235305	21.47119982	23.60556908	21.24761054	21.97150924	22.52912412	21.70326984	19.03042073	22.19248735	22.05160728	20.44712437	23.8170948	23.18329937	18.95281807	24.55068364
801.mp3	21.95611804	21.31325358	19.53595738	22.44580235	20.44970501	23.36953226	20.51529134	21.48669635	22.66974063	20.81792898	22.28759055	21.12620152	22.42540197	20.46298703	18.98429973	19.64272392	20.12509174	19.73137633	21.01502263	20.10065216	20.30450333	21.78738311	20.03429566	22.58063416	20.53994095	19.7478885	21.1779861	22.95197508	19.71429563	20.20561034	20.51702794	20.26122587	20.58439117	20.7640122	20.47039866	21.06590967	22.36613545	20.48112522	22.20326715	21.21548491	22.62456966	20.69456549	20.04030182	20.26522478	19.06898573	20.2384368	19.1098553	20.31393724	20.39706398
804.mp3	21.45814273	21.64483269	18.50928628	23.08441112	23.78209671	23.86547146	23.45399331	24.99788653	22.74104843	22.09048612	20.71256006	22.84551985	20.67317217	21.18502931	19.33495911	23.26152992	24.64767217	20.42805299	23.24739874	21.82310028	22.94315974	22.4148457	20.54074537	21.31795804	22.74944836	21.53030434	19.89930611	22.00672079	23.0836728	22.47825101	22.8342302	22.51148374	22.15774154	21.11554493	21.61942906	25.5462019	25.53661049	21.66496354	19.13011615	23.6737165	23.03151752	22.46854597	20.91238718	20.99931462	22.3628335	23.09800521	19.51190328	20.48573473	20.20251819
805.mp3	24.51244915	25.01273296	25.7439055	24.19065193	25.5587232	23.65121707	23.05852924	28.07321629	28.47705188	27.99307926	27.58097462	26.87025771	26.00070543	23.48304722	23.37924609	23.40186825	22.78203431	23.08542785	25.71756368	26.75689299	25.80474215	27.19817386	28.06789926	29.47820764	23.83917581	24.66894801	26.70942627	25.50366087	25.03133974	26.48186443	27.48312759	26.32696749	25.50811388	29.19185779	26.49926131	27.28931017	22.28940279	24.74491091	24.33935526	24.39320674	23.02760756	23.10096055	26.53854262	24.57981876	22.84898939	23.87450375	25.80721224	24.3864511	23.1696547
806.mp3	23.21084259	24.43826576	23.73682866	20.47967019	22.9163403	23.76629562	23.83217788	21.59009023	20.78927558	27.13986027	19.4078404	21.51127173	20.46752183	23.0373799	20.52529781	18.72130844	18.77429396	20.63406044	22.09058026	24.04643015	22.27672003	21.72081711	24.92962206	19.90380421	17.51916173	21.88397678	22.68694096	20.81777252	21.75414515	17.93152408	21.45968745	20.14820151	24.24330803	21.62818091	19.34750457	26.21892888	21.94441233	26.27667853	19.77270258	19.5966039	21.88898325	25.91565956	19.04741494	19.66357647	21.02561069	23.04976727	25.60749306	21.28668218	22.94873854
807.mp3	25.07953759	23.64039044	20.27934721	26.60358218	22.32717265	22.96570286	23.66045189	24.38547377	23.7793373	24.27827585	21.41377631	22.33495589	22.86142078	25.79456768	21.67935592	23.36725828	24.10379004	23.38520586	20.68842067	22.84313289	22.80670375	23.09798239	22.08310855	24.97457795	24.56514194	25.10873259	23.76213822	24.79882169	23.8150525	26.62726889	24.16035743	21.96198519	27.63090841	23.85516607	24.40056065	21.97457805	23.48528603	22.40014472	23.5324684	27.27547557	30.25630206	26.39018438	26.04893823	27.94612655	22.54148497	21.58169343	23.99393657	21.80359409	22.44773742
808.mp3	27.47294503	25.46892445	18.66714735	29.82061738	28.1424975	17.12677528	27.2486203	26.1516738	18.54880016	24.15872645	27.1141284	20.75345749	28.7879631	27.05632038	18.79720627	27.43898437	28.2952169	20.53994939	28.79956525	27.90865994	18.53120486	25.56196472	26.2781651	18.145151	29.02123056	25.4998374	20.62522693	24.92914744	22.38558075	19.67675495	29.78101094	22.93111416	19.50357879	28.05430766	26.65558264	22.72991548	26.02385543	26.52126903	18.70673611	29.03609961	28.69667916	21.59652583	29.36308744	27.75718767	20.37376226	29.75902903	22.88104753	19.50040178	24.5916809
810.mp3	22.14709706	20.08877521	20.77823115	20.27098452	24.21496922	21.14839678	21.02318396	21.00593501	19.67793351	20.92413275	20.47591369	21.88370068	21.00302795	19.69568041	22.34547323	19.52941962	21.81507572	19.13943081	21.32473777	20.71668973	20.64077003	21.41305334	19.43667621	22.67472174	20.13926651	22.33267172	24.18007769	22.72428151	25.56098527	24.58838961	21.99875979	22.46799858	22.08585005	22.41767266	21.93745621	22.0989592	22.84786397	22.96916253	20.66738265	22.92778675	22.06828161	22.93970598	22.09220953	24.55809821	21.56652517	22.65285774	21.5680343	20.00414178	22.09966977
811.mp3	24.61587303	22.34298826	22.05511434	25.46691482	21.30463834	24.1004328	22.93636427	21.4111373	24.25017015	27.59491409	25.47793921	24.45147543	17.62352321	20.84944388	23.55493938	23.68313187	21.31871814	22.18679791	23.16553806	21.82863507	21.76312457	21.62574484	23.60581397	22.09246767	21.00187767	20.73664569	18.71257991	19.63887516	20.97590072	20.20821281	21.89390882	22.35367918	23.856461	24.07232113	24.03527513	24.85228549	20.66768963	24.8005225	26.0619534	22.37878921	22.87647052	20.87969295	27.84194655	24.79155542	28.58244231	23.41570812	25.41874556	24.60422293	24.63495378
813.mp3	22.46196626	22.50970622	24.29652942	24.15755512	23.73953628	25.71785012	25.02969443	22.74240367	24.33547743	23.32610717	22.30897175	28.20783311	30.56483996	24.5560605	23.9862216	24.68947279	26.62469798	25.36130076	23.02173603	24.95309247	22.54019123	24.06597112	23.1759282	23.55446296	26.12932499	25.99709271	25.68330114	23.40209085	25.47310213	27.38372415	26.91067887	23.82408841	25.07061408	25.78653701	19.63756519	25.9898854	26.20166751	20.53562301	27.14562301	25.72793978	25.0251751	21.99022918	25.17455523	25.72165987	24.71974967	23.93462223	25.24396954	26.51130137	21.37863862
814.mp3	23.55758701	25.53695796	24.29478557	28.41731398	20.74457904	20.9805869	19.95368028	18.84136606	21.6369632	20.06442858	14.60368497	18.44517015	21.56738236	23.97864622	27.25810817	25.62794269	22.80876999	22.01857132	19.53050281	24.68165814	26.79644425	21.03892942	19.63889979	19.55527163	17.67673931	22.10549291	20.14515246	25.28404495	20.59146468	22.55444316	21.60093958	19.60476067	20.83001127	16.99048564	20.1735852	21.23296043	20.52560395	23.19254835	20.49056813	21.53701387	26.39058393	23.42375599	23.00025744	22.22459442	22.0844444	19.68882486	22.14909548	23.46901436	22.43005476
815.mp3	25.10169067	25.71036007	22.87772983	20.33372892	24.18965477	22.9301477	20.59277985	26.06106068	22.54441338	21.22965344	24.05304305	21.3172725	21.52352193	22.74918468	23.1430455	20.57394671	22.84255245	24.13093597	21.45741658	24.57103245	21.67247829	20.76356665	24.213665	21.5156352	22.11757217	25.90586556	21.6097739	20.47142146	28.38671666	23.97499526	20.57432044	24.59576331	22.97423163	20.39533012	24.77946606	23.26190954	21.37557597	24.54056282	23.25360597	20.09917606	24.41061832	21.78427932	18.25410963	28.31134874	22.40395973	19.74942172	20.61736186	20.82820393	22.89277881
818.mp3	17.74066708	19.36574432	18.23287437	17.19343716	17.57321319	21.9156035	22.52966905	18.37437682	22.73040323	20.41797571	20.00153229	22.01003005	21.84257712	22.36266633	17.10830484	16.73069826	19.08289675	18.34725615	21.09704989	19.75046818	21.26876831	19.98678451	16.92216131	18.39632138	19.7875889	18.61545923	17.92251646	20.63369036	18.38985114	18.75948239	21.44811388	19.40907263	19.14546261	20.15553194	22.15388956	18.78247545	17.29808939	19.21890861	22.33655379	18.5482086	18.73436415	21.47824303	21.67192099	21.75338083	21.49565059	18.66841924	20.48499292	19.53833725	19.59327334
819.mp3	22.78867942	22.20143901	22.73839962	22.24372321	22.82348628	23.70138985	22.71645473	23.44414606	22.531759	22.33745431	20.79519129	21.44669389	22.1654888	21.66683152	22.60367863	22.74760526	23.15924671	20.98448554	22.14070503	24.15688292	23.6648869	21.87480613	23.94645916	23.39528128	22.01714135	22.64422618	21.04833767	21.29726055	23.00710211	21.53255141	24.539417	22.36397316	21.71452229	22.68326215	22.62915969	24.18078407	23.18647987	25.38379535	23.54299613	22.14930005	21.10949209	23.15016441	21.91920021	22.87640539	22.7850162	23.70368267	22.46796922	22.39033167	20.90187095
820.mp3	22.13036886	26.8731425	25.44554719	23.7836964	23.30709046	24.00980031	22.75598336	25.27434039	21.08096643	24.2199357	19.72073134	21.7258023	19.77704845	19.67553748	29.63756833	22.99839652	24.65355723	21.36517786	19.03904393	28.73535198	27.68440676	25.86903884	24.59260192	21.38149594	19.89997702	20.66761769	22.18756562	23.42742569	20.8528082	22.81176085	23.95320437	22.9324695	25.55018348	19.58630894	21.71417382	22.6125422	18.36145331	23.60860716	22.24460719	24.23576549	21.93285658	22.95406532	20.91531269	21.99233111	22.65571151	23.25098261	22.91301964	23.51503563	20.60960948
823.mp3	18.82941276	18.53452681	19.78774068	23.46616675	23.95009304	22.41546366	18.94390776	19.86098455	21.59656338	20.63920932	21.85591774	22.04077801	23.06485152	19.94612911	19.63932774	23.62503559	21.64232628	20.6814584	19.9243021	21.71669146	21.11191947	20.96914307	18.03100524	21.56407666	21.99736223	24.34362261	19.91830745	21.48627279	22.65136727	19.19488084	22.31255283	21.80057895	20.05370084	20.6642352	21.92552425	23.70563257	20.45599981	19.72961656	21.45045302	21.61479967	24.04363738	22.48838567	21.53331804	21.40040652	19.84975127	20.09972472	19.05324835	20.31045622	21.84785028
824.mp3	20.94053608	18.99762584	21.84241276	18.31517052	22.26165162	20.31924496	23.23485217	19.55587113	19.36950453	22.29442821	17.74995471	22.90848054	20.22074448	19.56819819	17.77063981	19.36166823	20.28556217	20.91473918	21.08132082	20.06013896	18.67736553	19.26255759	22.31317145	19.13637709	20.97409526	23.43004567	22.03468078	21.83006768	18.96577328	19.44641488	18.54482994	19.52836959	21.92649539	19.12725706	20.24454694	19.79591679	19.12596232	24.32167	17.33792386	20.83064229	22.5960105	16.59210607	19.79641955	20.96879472	19.15195301	21.21220945	18.98140027	22.41840691	20.99538863
825.mp3	18.31033766	27.19333988	21.36126997	27.52615482	30.21237763	26.41849149	15.66514779	23.07720297	27.0655347	23.88687779	27.39912152	28.93309979	14.68148237	23.24664188	22.69661587	21.567263	28.16764535	23.874602	15.96182864	25.86125647	27.60191269	21.24381682	23.20606005	25.50045013	16.26331483	24.02357929	25.26485351	23.66529821	20.45375188	22.61639743	16.96136662	23.90425056	25.17458815	26.3453535	29.09268518	26.86916043	17.32162576	21.24894552	25.16929105	22.19601778	29.85595767	27.33967676	16.30676944	20.86872614	22.60096359	16.70908972	32.37856937	31.27635634	15.63870777
826.mp3	24.16155806	22.98737657	23.56725145	22.8325254	23.91121937	26.28913142	21.8358184	23.26285696	23.18278055	25.9879905	23.495051	24.24625258	20.22522929	21.65159682	22.16572025	24.98227257	23.39811851	22.68135764	27.5053837	25.79472655	23.36371978	21.08717425	24.48635962	25.24319014	23.22649185	21.24609916	20.85265471	26.11118631	22.59461947	27.97497289	23.85741077	23.52830634	24.39599957	24.54181629	26.25687406	26.29259235	21.96588779	26.20008668	24.02785837	26.12287887	25.70796401	27.66255694	26.67019602	29.20527455	22.97080539	22.02128782	20.64239294	23.50287301	28.64110544
829.mp3	23.02473538	19.12120516	19.60019157	20.78037585	19.26384844	20.37047411	21.57668886	23.8150243	20.44976072	22.33364089	19.35507401	24.05494079	17.83465851	20.99123835	19.09188301	20.93979678	17.80744325	24.12402204	18.68162763	22.47242036	23.00160491	20.94924866	20.89379272	21.7766601	21.52534563	21.07719122	23.11560649	22.25966992	19.75901495	19.31227358	27.76185123	20.19595541	21.45536527	22.52716079	21.72357017	23.38223401	19.75290184	21.56530134	20.80241564	22.2445433	17.20465355	21.51047308	20.00436913	21.15070883	19.35994398	21.36655004	22.49947736	21.05295179	23.45969363
830.mp3	19.42389417	18.6856951	20.02103315	20.34337112	17.56994979	20.39992724	20.12914488	18.96361849	18.19476358	19.07719141	19.30982917	21.5634303	18.61376516	22.36284984	20.20061379	21.03607598	17.64746474	19.25899216	19.61364797	21.27294721	17.85684304	20.73196036	18.84638387	21.31433265	19.42665112	17.65287233	19.20019307	20.80384004	19.02616756	22.31109008	20.67880289	20.04367284	20.14122506	17.90523629	20.03955	19.09228005	19.71179735	19.45705547	19.93818476	18.8861507	17.72960567	19.52197421	18.11025159	17.59778446	19.84886356	18.63370247	19.67888368	18.52176017	18.76509213
831.mp3	18.22406187	19.15065453	19.78179682	19.17328315	19.9189143	20.44437651	20.77293894	22.19160768	20.01189285	19.6413443	18.39858526	20.42531078	21.58314601	21.3608235	20.46150075	19.85792159	18.62368285	22.63078602	19.60129521	22.1519998	20.49723975	19.8821218	20.40710734	22.53782631	19.95453392	20.99291953	20.425088	19.45879153	21.19772603	20.66717935	20.39430919	21.86343487	20.05978913	21.59166974	20.95042477	19.78211292	22.10097935	21.39076165	22.29101236	20.94591192	21.87283948	22.05277659	19.28722054	21.25801224	22.17625203	22.96706867	19.89337779	21.45571679	19.40987364
833.mp3	20.67182753	19.71932292	20.42940481	23.0948742	22.04049548	22.24711305	21.36876084	21.4973507	22.07375114	20.47405918	19.33176048	19.72633521	20.78978486	22.45519527	19.94731109	22.869364	22.02343779	22.23175505	20.71241636	21.33983319	20.84480627	21.00787442	21.84429612	23.06855033	24.22904153	21.9682571	22.44142253	19.61660517	21.18640006	19.09883801	21.85320076	19.8590732	22.02254263	23.14011807	21.45161933	19.92661259	21.54888558	21.48607375	19.57829402	19.90223717	22.35949812	20.1425175	24.68425588	19.8295984	21.16681527	21.52905899	21.34685908	20.54344531	21.1903274
834.mp3	24.78313208	22.629999	22.85703509	24.99734487	25.12068368	25.17307855	23.86948976	27.41040662	28.01052296	20.86764963	27.16960517	25.26211963	24.12477755	20.37786271	21.20759531	24.79656789	25.25754634	24.11663099	21.56131984	24.17234688	23.68939187	22.85925884	20.35653395	28.06853133	22.95078535	22.96117784	22.003027	19.70529617	19.21107115	22.51862199	19.64139208	25.78226178	25.44590166	22.5779422	23.44926731	20.62649562	24.23022669	22.14836238	27.954855	24.85590911	25.71739113	24.49394495	23.84287085	21.2435165	20.39763939	23.83398955	22.33950634	25.51802325	22.3802006
836.mp3	20.04724512	20.96714023	18.74024106	20.34477293	23.62984584	24.47489961	23.75933226	22.8619762	19.31682359	28.41816585	21.37278852	25.34261547	22.63655109	23.13344092	22.93829792	26.38948568	22.65409908	20.85337867	26.06007846	23.11134752	20.83522884	24.68209018	21.90664811	22.12225533	24.96972526	20.99161274	20.79539338	27.54987804	24.54720816	23.84762884	24.02964747	20.547058	26.298931	26.70745549	22.78804375	22.3239573	28.0000308	18.32645169	22.72067461	22.30791038	21.1410572	21.77180814	21.82973534	20.12739916	22.00766614	20.7497797	20.747286	18.92592397	22.29505794
839.mp3	19.45099852	19.52804912	21.32114904	19.45993303	19.74196501	19.08769134	21.49977653	23.09005193	20.98294112	19.92034203	17.60212532	18.82529045	21.76133434	20.99098336	19.36200155	20.02769746	18.67055306	20.81175372	19.24598781	20.64771505	15.60453664	17.64208745	17.38275261	19.67218181	20.71146132	19.20456443	16.96053797	17.33537561	19.13571033	20.04862892	20.39179513	18.82341754	16.96650468	17.23779267	18.8229649	20.38696698	19.21081255	19.32187984	17.2788115	17.10580053	20.22148383	19.1707045	20.33415115	18.07493465	17.1974554	16.49630933	18.08745213	18.58879583	18.97963388
841.mp3	22.9424759	21.75798235	25.76180464	22.21142779	24.89589309	22.45930598	22.70451678	26.80024292	21.77878371	20.26534686	23.31316123	24.06668906	26.09773999	22.91346593	23.14965414	23.39374135	28.04879831	24.08353727	19.14219385	24.88379577	22.78187193	22.67682702	24.80717442	22.71747313	23.89234118	22.46674308	24.51933678	23.30598572	21.03793424	24.51349757	18.40807586	24.30022208	24.70154394	23.53150151	25.38094905	22.74795517	24.47701895	24.62992531	20.78789972	24.3036184	28.65170444	26.89344069	24.29549184	26.32955693	20.2141661	21.9852483	23.92027981	27.79432425	26.77479521
844.mp3	19.75803381	21.37848618	19.44586521	20.86063642	20.99706719	20.90893441	23.97233836	22.01763116	21.86758078	22.00359041	21.83769088	22.24695586	24.11103922	23.51824915	24.49089274	23.9071407	25.13226973	25.1135517	24.80371282	21.2045311	22.68522618	25.14235001	24.18884334	26.03901834	25.84836231	23.85794954	25.77187145	23.64027266	22.34386291	26.23692617	22.36060587	24.55781074	23.96624621	26.86760038	26.01995414	23.73364743	24.08804769	22.60153041	23.90627365	23.9816507	23.22811098	24.00544235	23.08066297	24.17647339	24.73368498	24.17684734	26.9211314	24.33130171	22.79310969
845.mp3	25.78198869	25.54794986	23.82654569	21.67636298	24.53323097	23.63775801	25.45314757	21.58249954	24.57098018	24.81438115	23.51015326	25.97751099	19.44098306	20.75163548	23.22404229	22.01147216	22.54692229	22.04910824	28.52988629	26.78174565	26.42816007	25.68739835	26.87176368	26.56927836	25.32896453	25.17372956	25.41695214	20.17147912	24.28122526	23.50317713	25.46741696	21.30930869	24.03863358	22.32447084	19.71740051	22.06373597	24.61104284	23.53210161	21.8259126	25.3962283	28.71495506	23.54153941	21.59183958	22.22808878	21.89174345	20.81406597	22.49021662	22.67937646	22.5939112
846.mp3	21.29836111	20.18800214	17.93997659	20.04518753	18.30783837	20.03472354	18.38011819	22.81910821	23.08443413	20.5386301	22.06444877	22.19818761	18.76975225	23.92257088	22.44912403	20.78427722	22.83851638	17.90762421	16.94492385	19.85380381	20.17457524	19.85407527	25.21363641	18.80025662	20.94454668	20.17145625	21.75237268	21.02255267	23.33755163	22.59506907	23.90160566	21.89842862	24.87333029	20.83720672	17.38762514	18.77042361	20.41893011	17.95782502	18.59023802	22.27737487	19.28848352	21.52681252	23.31674606	21.68803948	21.93685974	22.77378616	20.2444087	21.03884799	19.01975236
848.mp3	20.42598484	23.24893273	22.51428034	19.07618638	21.25725833	22.43971046	19.24600652	20.91655086	20.989712	22.18344205	20.36895127	24.05927962	19.68872506	22.44370755	22.22270708	20.98983222	21.32735863	21.22048173	21.30013216	20.41338565	23.50657905	18.90652131	21.23099445	21.83794523	19.64483222	23.15944278	20.76172098	21.54497852	21.84910923	19.83809382	21.76314027	22.81126943	20.64060861	21.6613334	21.94809095	19.86747814	24.17559405	19.72828795	22.73035308	21.35590898	22.14704081	22.34605109	20.95940729	22.65358347	23.60811959	22.18895372	21.78712312	20.90359301	20.37575771
850.mp3	26.71855021	22.49796739	23.12553003	23.98082828	25.36685654	20.21106806	19.32952451	19.52808225	17.96231305	21.38977051	20.62488274	19.11591599	22.80495619	19.19356261	24.23928865	18.84430352	21.03153901	20.65467864	23.18055915	22.38772956	20.77347495	18.74951638	21.92310834	24.12326018	20.45627848	23.57499213	22.09670696	24.62154389	19.10098342	20.27421677	20.76142838	20.92438132	20.64854697	21.09117436	18.17630175	19.65909997	20.41527494	19.5323159	23.06920724	23.33523094	24.14035033	20.28117185	22.50374632	24.63764144	21.47730069	20.29806271	24.07648031	20.62736921	21.71358674
851.mp3	21.83735516	25.79733494	27.87214412	24.16501064	24.38211643	24.89955301	23.63986895	23.96122513	21.33408096	27.28375578	24.24350963	24.28653669	26.42643658	21.383187	24.96514739	25.73561062	22.62602396	24.18915839	18.81034892	21.00998533	19.16048632	21.00059415	22.36373816	18.42282569	22.53239172	20.18128577	22.70136256	21.88006441	19.7224502	22.71225407	19.72541877	23.06781411	22.31713626	19.32415091	23.40038968	20.76399062	20.5509019	21.40769488	21.37671365	20.13551942	18.91665614	21.77270753	20.60010125	19.35892706	22.15182257	20.76230526	20.81932364	21.81582009	21.3591877
852.mp3	24.53366549	25.15789854	25.52093761	24.21876379	25.35579598	24.57272455	25.08439319	25.15353945	22.35837692	24.22701028	21.03580057	25.86468199	25.45164106	25.88313328	22.75877436	23.83981431	23.90129778	22.00564159	23.44299608	22.3116485	21.94320028	22.35771519	25.41850021	26.3572153	26.91503334	24.83602964	24.44746308	22.94829308	25.41465185	25.71894334	24.31295266	24.86869089	25.84622324	25.113297	24.25096562	23.1244614	25.82113049	22.63655921	26.61497414	25.25968676	23.86362912	27.12029957	28.06603429	25.43189903	26.31095787	26.86844824	27.62989433	27.33680502	23.77774343
854.mp3	24.27711652	29.0773771	28.29572167	27.07087949	22.20686088	26.16089674	26.23991123	27.72195626	23.9337781	22.81168672	24.00344492	29.87433916	27.46490486	26.00388938	26.00250035	28.03229859	25.30088838	23.57176302	22.77067387	24.65430085	27.2858524	27.6666008	23.32099866	23.58781612	27.04832981	23.57533873	28.25001171	27.91884324	22.02547962	31.02733059	25.97792606	30.30282815	28.03577118	25.18601771	24.55771085	27.2860732	27.19191437	27.59849491	27.02329082	25.13478125	26.3541882	25.40682077	23.86022078	26.59408505	25.22621008	22.48339187	22.68914894	30.06368148	27.08340197
855.mp3	27.60441723	28.66316882	23.30029239	25.13722966	25.24694851	21.53217905	26.85319982	28.87505479	23.13360019	26.14942148	24.45033431	27.01606906	25.541921	25.55109289	26.26052279	25.37935264	25.78518878	25.34938904	24.60773084	17.34799254	21.92023319	22.05161137	29.0331209	20.15201279	19.55962197	22.15186077	24.62363055	24.83307344	26.93801183	27.18997032	20.07618158	24.8520172	25.55604343	23.62141464	20.13513705	30.59515412	27.24431867	26.09883684	28.73622981	25.5179899	23.64748469	29.05636519	26.18693138	26.63060077	25.23405051	22.25799674	26.7145086	29.2140663	27.13732281
856.mp3	23.17365437	22.97218072	23.55986902	22.38872248	21.85842544	23.04268693	21.92958825	21.83047056	24.32185888	22.32890155	20.84840478	21.93227136	20.98823331	21.97770049	21.54339712	21.16430943	22.31838747	21.58379228	21.32149724	20.71989046	19.23213382	20.29863933	21.19775748	19.73025427	20.48177627	21.5237235	20.87310578	23.77680331	19.47558431	21.51746081	21.78889893	22.96147628	24.59427869	22.32762543	23.23980365	23.78062999	22.86111817	23.73683004	20.24524037	21.37583403	21.88209017	19.13357365	22.96743867	21.72775331	21.57785063	20.55685348	23.25952836	22.11085115	19.91749489
857.mp3	24.2183435	24.03572393	18.85926024	27.32480612	24.46092371	25.46235348	20.09719417	24.03062978	21.08865029	26.32319918	26.01443354	22.90137111	20.67279878	25.96279776	23.37576345	24.37175969	23.63763384	19.38757483	19.8886605	27.85231413	24.5235933	25.12447048	27.47731119	19.15553924	17.71021427	24.02408548	21.9428862	24.50036646	22.31250118	19.24784	25.92997245	20.85563752	24.56314204	23.21618546	24.80469618	19.4592579	24.53048896	19.24018244	25.9464174	22.06005595	21.2020866	21.0218266	25.47054339	23.87236692	20.80698497	22.21561241	18.69104321	22.92117262	18.93725079
858.mp3	18.46767281	21.21709418	20.94648324	18.88884303	16.83416714	17.00791714	20.07083128	19.64634534	19.55390232	15.29912344	16.40506416	19.80229031	18.0239607	20.68253176	20.82904471	20.15194214	19.65804582	19.45144236	21.91076857	19.02638173	20.66208363	22.35984835	20.1210823	20.60616075	20.68168331	18.03782314	19.45392308	21.95905819	20.78717464	18.07278499	19.27066718	19.81741314	19.16628139	19.02480097	17.87592613	16.84184698	19.22170754	22.09357813	19.43299142	17.44744207	19.74556905	20.79730955	21.19054478	18.56168699	21.10429258	21.06369736	20.18250331	21.24413091	20.8213279
859.mp3	23.43974206	25.3850462	27.74563236	24.32876067	22.18134743	22.17698188	21.85171119	25.00130492	23.15894939	23.85386464	20.46422944	25.3048897	22.93878138	18.85829799	23.51715478	24.90191874	27.64168487	22.32739457	21.87260792	20.38483067	24.94789821	27.67498812	22.29698879	23.21469971	20.06102333	28.19320228	24.45357109	22.96803841	23.10269853	28.43550329	20.67537422	21.79925105	21.88490186	25.59786315	21.81258341	27.48241961	21.56930428	21.31531476	23.45545697	23.02361095	25.51773264	26.25668895	22.78068556	22.39641031	25.81691169	20.87722609	24.46810609	26.30539491	19.48096937
860.mp3	20.04144949	18.93781155	20.29928552	18.46670834	19.57295246	19.16492603	20.55264421	18.49307443	19.09650295	19.17314311	20.23058579	21.07605423	20.45431786	17.85988523	20.61028108	18.2762384	20.00056171	20.64025958	18.99089585	19.61988585	21.01688612	18.49421709	21.96829491	20.05115729	19.77846176	19.59110612	21.94055217	18.08646555	20.26131727	19.83608103	20.22482723	18.51482326	19.64382755	22.49203792	21.85525649	18.61451119	19.28980916	23.48890478	21.06051755	22.68294553	20.46064491	21.14973005	22.11117239	19.58594934	21.25401226	20.13924433	21.01270336	18.92471261	19.41440691
863.mp3	21.28185231	20.07874937	23.54706945	21.79579952	23.30210858	20.95283107	24.2366087	24.54131981	24.98994413	24.10542515	24.69770505	20.91782477	19.60173302	22.06743297	21.28781145	21.2064522	22.92976898	22.73095836	22.18945108	20.87233542	24.72473688	24.96383298	26.340914	24.95406505	25.7745834	25.23347209	24.8576797	21.50291884	21.97760769	20.77157927	20.57225034	21.01525541	22.60149718	23.42722311	22.81667439	22.67878982	24.84217794	20.63444553	21.46383036	24.05415209	21.07822726	21.94299572	20.97188184	20.20285583	21.34697382	21.49800068	24.56628397	24.0873918	24.17412914
864.mp3	21.43865512	21.43732218	19.50157122	18.83157541	21.57923573	20.12547296	24.06489231	20.59900557	22.69744707	20.02058591	22.13934642	18.89822273	21.97392083	21.25013156	21.98742706	23.39043382	22.42529357	20.47198592	20.89534372	19.54657813	21.28797217	19.77917491	20.33033815	19.02953691	24.34222073	19.90601511	21.9858886	20.30927132	24.47020929	21.39046993	21.93578841	22.94469186	23.14826645	19.78413458	21.29184954	19.56883481	22.65003246	21.42811605	22.05007651	19.27844267	23.97011357	20.38965909	22.75361275	20.06264426	21.05412508	19.72091877	21.19510513	20.94553232	21.34088935
865.mp3	19.8492479	17.52494369	20.83660717	19.8047365	23.24633742	23.37910489	20.46779717	18.67769874	22.42722519	22.58876853	21.70277925	23.09475323	23.60772372	22.52406167	18.16208269	21.97079535	26.52872778	20.00294514	19.99206112	23.06809443	21.2291894	19.77483264	25.34117887	23.11594544	24.09210048	20.7114295	24.0212008	25.05392378	23.82465984	21.98776315	22.09060632	20.72641108	24.17658535	21.20140813	23.24823919	20.82282694	23.64451673	20.62773699	23.72889075	23.16861276	25.7942865	24.21637447	21.77026901	29.18534139	21.83186963	22.78168618	20.157362	26.51069917	23.25422498
866.mp3	17.46660965	26.12339743	30.67286577	19.46633832	19.74516946	21.81501287	23.74449674	25.87503129	21.48464609	18.00731733	19.763355	21.50409632	22.72302234	21.69620626	21.07099476	23.45087101	20.79808814	25.23497753	20.48373364	21.64562529	20.64944932	19.22795021	19.92452444	19.77761214	21.40106669	20.26275459	21.91275142	20.36439089	21.07934347	21.67871635	25.6943077	21.67743117	19.32481788	20.00375253	19.62078953	23.65856301	21.24963783	18.72749371	20.35691138	21.9606733	21.25223368	19.65804326	20.05193921	19.01614653	21.50912787	21.46963678	20.19694006	20.89185104	20.31084932
867.mp3	24.79017051	20.61851123	20.21253761	23.04279933	23.62403474	23.33388654	20.20841464	20.814321	19.61186045	26.0248993	27.17517233	24.58738924	23.39161637	21.5379946	21.3543938	24.18692859	22.37444858	21.38376249	27.7607549	22.9125081	20.22863305	22.7486749	24.31512665	22.60252945	21.82330082	24.07173295	20.8677991	22.14700416	25.37075096	23.47924711	20.15998282	25.24666287	20.9911308	27.3444683	25.79718853	22.22276712	24.15183567	20.85287556	24.61759187	25.34936972	22.36202262	26.9296419	23.42940203	21.0125928	23.32985374	23.1019221	24.96525662	22.2726645	21.56778126
869.mp3	24.73437254	22.99943643	24.94274145	26.9489696	25.48128877	25.53595257	27.50882536	26.64001507	21.82871289	26.38368479	27.8763139	25.18366423	25.59041973	25.73045234	27.31310453	23.4537077	26.43101281	25.52485637	22.21044684	28.8836084	26.26112553	26.51036391	22.75814027	24.63674071	25.07179935	24.64380908	23.23968888	16.79213202	20.6562107	20.82475646	24.25625962	27.48778668	24.55084652	25.25595246	20.96834607	22.84543506	22.11509869	23.1071305	24.70837573	21.88379895	22.17219754	24.07648746	19.30161748	18.76340957	20.95454636	19.2344311	22.14204613	19.4784123	23.49058433
871.mp3	25.78820315	21.01859886	24.51351927	24.2126803	21.47228857	17.94534541	22.86373402	20.02658012	23.07127504	17.25442788	17.3310312	21.42891837	23.01045989	19.89911882	21.48360915	21.04853009	19.13375314	24.8734158	19.16969792	22.11911222	18.58647586	19.50605287	17.9170018	22.8513921	19.45791742	19.80120329	20.30355609	19.59891599	19.73940209	19.85649796	22.08413745	18.56871243	24.47967382	28.91473644	24.63606777	31.67046025	23.32422756	29.75582205	26.58690628	23.49522561	26.79482006	28.13617141	25.06862749	25.03918333	26.64559528	20.80773909	27.88630322	28.52236157	27.2986595
872.mp3	20.46684886	19.52553668	20.14978235	21.87361009	22.13059727	21.08447333	22.56320001	20.35919624	18.78137895	18.83139426	20.37860292	19.32875885	20.33203771	20.0112775	24.34546783	21.935248	19.84324187	21.99580459	23.26242316	24.63606367	25.2355246	22.9242476	23.95276266	22.4737015	22.26548617	19.23280097	21.55087051	22.6290051	23.58596827	25.3223943	22.13762699	24.53308025	20.96879399	19.35814549	24.37464403	22.20231505	21.8979826	19.13277215	19.73293948	20.80959429	21.73439857	22.77711917	21.69525613	20.68816404	20.51894323	20.2594619	21.53523078	21.18778505	21.95251171
873.mp3	18.52856958	18.13477035	21.93931512	20.52688019	21.5592519	22.65636372	21.05856993	25.7670713	21.7452449	21.13519798	22.22685394	19.54889283	20.87274303	20.16607057	19.64682857	20.26605941	21.17715048	18.19854289	20.91130621	19.55129663	19.67238208	21.62281211	20.66569996	20.49461988	24.35045888	25.09725941	21.98289204	20.98479099	21.16521186	24.36212851	16.90858232	19.57543406	21.32516791	18.8807296	20.45128241	20.14510575	18.59933415	19.59573234	22.52763318	23.00469106	19.13707968	22.33884206	22.87882924	20.04358452	18.12196464	18.09133911	16.90054924	19.17908555	17.42419472
874.mp3	21.88394868	20.3283325	20.52116091	20.11534343	19.15032829	19.50244841	18.06442551	19.53264701	19.36863947	21.94775607	21.53589853	20.81023677	20.31949463	20.15850658	19.78519227	20.11763945	20.55964843	20.12350749	20.86214925	21.5730484	20.10019743	19.19289924	17.67726628	19.18433891	19.98919128	19.93081455	23.12618765	20.24959632	19.97502303	18.64579233	20.63429163	22.30816702	20.31721483	24.59169501	21.26352097	18.05779784	20.64467449	20.49501683	22.58007529	20.08930877	20.73458153	19.91211334	21.04327197	20.56258449	21.62185786	18.85097777	20.06068123	19.04497385	18.41878632
876.mp3	23.22772128	18.19929797	22.27505467	23.51697947	20.2247873	22.80602223	22.38822145	20.10123363	22.57571688	22.20397184	24.31425577	20.64994358	20.40632598	20.36258101	20.64675445	21.68997816	20.21640505	19.70467834	21.46530096	18.92721967	23.66621169	22.19810856	20.84322963	19.41993563	25.27354228	20.46323202	20.60235525	23.53972926	19.6856407	21.06565575	22.40193999	22.08673785	22.40826951	21.65274337	21.60073409	23.08528076	21.54501519	21.42855491	23.22356508	21.49291225	24.38283757	22.4491092	23.15808581	23.53529529	22.61257767	20.08554169	18.34812494	18.70355882	17.86422005
879.mp3	16.65902438	20.50099792	22.6518237	25.70061799	21.77822797	26.97514581	24.24281098	18.59506993	17.75096256	22.98667364	26.28440724	25.26715399	21.45480964	22.07895692	23.10065095	21.3852389	22.2995839	17.18766702	23.42037355	22.84187187	21.22313921	20.5631324	23.11905597	21.488147	20.16455174	22.03950853	19.81345145	21.84132997	23.25714853	23.21893083	21.93771354	21.52251361	21.46455409	19.94938963	21.44199084	21.10500215	23.97713122	22.91119309	23.41368391	22.12264605	21.14529415	24.64120206	17.68902704	17.85720033	20.99567673	22.89538456	21.66836737	24.9684743	23.23861507
880.mp3	19.74261366	21.66010796	21.27978887	22.34297284	19.41638297	23.61490799	22.15415558	22.32224392	23.37508195	22.77195855	20.45040925	23.33045745	19.82029335	20.90303555	20.61599843	19.24551251	18.39647318	20.54478014	19.64057627	19.67635918	18.98213279	18.15532993	19.20279685	19.00985519	18.09116682	20.43163212	19.28700807	18.81535791	18.62130705	20.79379571	18.82261955	18.0843236	19.15790857	20.43088436	19.67156087	20.39094399	20.23705842	20.19989911	21.48056218	19.86927934	22.1816316	23.54311977	19.43768937	19.89976986	22.22046775	20.32905788	21.99229636	22.21861907	19.02193329
[truncated: 1,074 more rows]
[truncated: 11 more columns]
