# Supplementary material for: Music-induced emotion flow modeling by ENMI Network
Source: PLoS One. 2024 Oct 21;19(10):e0297712. doi: 10.1371/journal.pone.0297712 (PMC11493256; doi:10.1371/journal.pone.0297712)
Supplement: S1 File — (ZIP) [file pone.0297712.s001.zip › minimal dataset/DEAM dataset/Music features/feature_1.csv]

SongNumber	Feature_30	Feature_31	Feature_32	Feature_33	Feature_34	Feature_35	Feature_36	Feature_37	Feature_38	Feature_39	Feature_40	Feature_41	Feature_42	Feature_43	Feature_44	Feature_45	Feature_46	Feature_47	Feature_48	Feature_49	Feature_50	Feature_51	Feature_52	Feature_53	Feature_54	Feature_55	Feature_56	Feature_57	Feature_58	Feature_59	Feature_60	Feature_61	Feature_62	Feature_63	Feature_64	Feature_65	Feature_66	Feature_67	Feature_68	Feature_69	Feature_70	Feature_71	Feature_72	Feature_73	Feature_74	Feature_75	Feature_76	Feature_77	Feature_78
2.mp3	-0.024680022	-0.024680022	-0.024680022	-0.024680022	-0.024680022	-0.024680022	-0.024680022	-0.024680022	-0.024680022	-0.024680022	-0.024680022	-0.024680022	-0.024680022	-0.024680022	-0.024680022	-0.024680022	-0.024680022	-0.024680022	-0.024680022	-0.024680022	-0.024680022	-0.024680022	-0.024680022	-0.024680022	-0.024680022	-0.024680022	-0.024680022	-0.024680022	-0.024680022	-0.024680022	-0.024680022	-0.024680022	-0.024680022	-0.024680022	-0.024680022	-0.024680022	-0.024680022	-0.024680022	-0.024680022	-0.024680022	-0.024680022	-0.024680022	-0.024680022	-0.024680022	-0.024680022	-0.024680022	-0.024680022	-0.024680022	-0.024680022
3.mp3	-0.1763691	-0.1763691	-0.1763691	-0.1763691	-0.1763691	-0.1763691	-0.1763691	-0.1763691	-0.1763691	-0.1763691	-0.1763691	-0.1763691	-0.1763691	-0.1763691	-0.1763691	-0.1763691	-0.1763691	-0.1763691	-0.1763691	-0.1763691	-0.1763691	-0.1763691	-0.1763691	-0.1763691	-0.1763691	-0.1763691	-0.1763691	-0.1763691	-0.1763691	-0.1763691	-0.1763691	-0.1763691	-0.1763691	-0.1763691	-0.1763691	-0.1763691	-0.1763691	-0.1763691	-0.1763691	-0.1763691	-0.1763691	-0.1763691	-0.1763691	-0.1763691	-0.1763691	-0.1763691	-0.1763691	-0.1763691	-0.1763691
4.mp3	-0.10139442	-0.10139442	-0.10139442	-0.10139442	-0.10139442	-0.10139442	-0.10139442	-0.10139442	-0.10139442	-0.10139442	-0.10139442	-0.10139442	-0.10139442	-0.10139442	-0.10139442	-0.10139442	-0.10139442	-0.10139442	-0.10139442	-0.10139442	-0.10139442	-0.10139442	-0.10139442	-0.10139442	-0.10139442	-0.10139442	-0.10139442	-0.10139442	-0.10139442	-0.10139442	-0.10139442	-0.10139442	-0.10139442	-0.10139442	-0.10139442	-0.10139442	-0.10139442	-0.10139442	-0.10139442	-0.10139442	-0.10139442	-0.10139442	-0.10139442	-0.10139442	-0.10139442	-0.10139442	-0.10139442	-0.10139442	-0.10139442
5.mp3	-0.24891764	-0.24891764	-0.24891764	-0.24891764	-0.24891764	-0.24891764	-0.24891764	-0.24891764	-0.24891764	-0.24891764	-0.24891764	-0.24891764	-0.24891764	-0.24891764	-0.24891764	-0.24891764	-0.24891764	-0.24891764	-0.24891764	-0.24891764	-0.24891764	-0.24891764	-0.24891764	-0.24891764	-0.24891764	-0.24891764	-0.24891764	-0.24891764	-0.24891764	-0.24891764	-0.24891764	-0.24891764	-0.24891764	-0.24891764	-0.24891764	-0.24891764	-0.24891764	-0.24891764	-0.24891764	-0.24891764	-0.24891764	-0.24891764	-0.24891764	-0.24891764	-0.24891764	-0.24891764	-0.24891764	-0.24891764	-0.24891764
7.mp3	-0.10603274	-0.10603274	-0.10603274	-0.10603274	-0.10603274	-0.10603274	-0.10603274	-0.10603274	-0.10603274	-0.10603274	-0.10603274	-0.10603274	-0.10603274	-0.10603274	-0.10603274	-0.10603274	-0.10603274	-0.10603274	-0.10603274	-0.10603274	-0.10603274	-0.10603274	-0.10603274	-0.10603274	-0.10603274	-0.10603274	-0.10603274	-0.10603274	-0.10603274	-0.10603274	-0.10603274	-0.10603274	-0.10603274	-0.10603274	-0.10603274	-0.10603274	-0.10603274	-0.10603274	-0.10603274	-0.10603274	-0.10603274	-0.10603274	-0.10603274	-0.10603274	-0.10603274	-0.10603274	-0.10603274	-0.10603274	-0.10603274
8.mp3	-0.16587517	-0.16587517	-0.16587517	-0.16587517	-0.16587517	-0.16587517	-0.16587517	-0.16587517	-0.16587517	-0.16587517	-0.16587517	-0.16587517	-0.16587517	-0.16587517	-0.16587517	-0.16587517	-0.16587517	-0.16587517	-0.16587517	-0.16587517	-0.16587517	-0.16587517	-0.16587517	-0.16587517	-0.16587517	-0.16587517	-0.16587517	-0.16587517	-0.16587517	-0.16587517	-0.16587517	-0.16587517	-0.16587517	-0.16587517	-0.16587517	-0.16587517	-0.16587517	-0.16587517	-0.16587517	-0.16587517	-0.16587517	-0.16587517	-0.16587517	-0.16587517	-0.16587517	-0.16587517	-0.16587517	-0.16587517	-0.16587517
10.mp3	-0.19883808	-0.19883808	-0.19883808	-0.19883808	-0.19883808	-0.19883808	-0.19883808	-0.19883808	-0.19883808	-0.19883808	-0.19883808	-0.19883808	-0.19883808	-0.19883808	-0.19883808	-0.19883808	-0.19883808	-0.19883808	-0.19883808	-0.19883808	-0.19883808	-0.19883808	-0.19883808	-0.19883808	-0.19883808	-0.19883808	-0.19883808	-0.19883808	-0.19883808	-0.19883808	-0.19883808	-0.19883808	-0.19883808	-0.19883808	-0.19883808	-0.19883808	-0.19883808	-0.19883808	-0.19883808	-0.19883808	-0.19883808	-0.19883808	-0.19883808	-0.19883808	-0.19883808	-0.19883808	-0.19883808	-0.19883808	-0.19883808
12.mp3	-0.19335926	-0.19335926	-0.19335926	-0.19335926	-0.19335926	-0.19335926	-0.19335926	-0.19335926	-0.19335926	-0.19335926	-0.19335926	-0.19335926	-0.19335926	-0.19335926	-0.19335926	-0.19335926	-0.19335926	-0.19335926	-0.19335926	-0.19335926	-0.19335926	-0.19335926	-0.19335926	-0.19335926	-0.19335926	-0.19335926	-0.19335926	-0.19335926	-0.19335926	-0.19335926	-0.19335926	-0.19335926	-0.19335926	-0.19335926	-0.19335926	-0.19335926	-0.19335926	-0.19335926	-0.19335926	-0.19335926	-0.19335926	-0.19335926	-0.19335926	-0.19335926	-0.19335926	-0.19335926	-0.19335926	-0.19335926	-0.19335926
13.mp3	-0.25733387	-0.25733387	-0.25733387	-0.25733387	-0.25733387	-0.25733387	-0.25733387	-0.25733387	-0.25733387	-0.25733387	-0.25733387	-0.25733387	-0.25733387	-0.25733387	-0.25733387	-0.25733387	-0.25733387	-0.25733387	-0.25733387	-0.25733387	-0.25733387	-0.25733387	-0.25733387	-0.25733387	-0.25733387	-0.25733387	-0.25733387	-0.25733387	-0.25733387	-0.25733387	-0.25733387	-0.25733387	-0.25733387	-0.25733387	-0.25733387	-0.25733387	-0.25733387	-0.25733387	-0.25733387	-0.25733387	-0.25733387	-0.25733387	-0.25733387	-0.25733387	-0.25733387	-0.25733387	-0.25733387	-0.25733387	-0.25733387
17.mp3	-0.20244497	-0.20244497	-0.20244497	-0.20244497	-0.20244497	-0.20244497	-0.20244497	-0.20244497	-0.20244497	-0.20244497	-0.20244497	-0.20244497	-0.20244497	-0.20244497	-0.20244497	-0.20244497	-0.20244497	-0.20244497	-0.20244497	-0.20244497	-0.20244497	-0.20244497	-0.20244497	-0.20244497	-0.20244497	-0.20244497	-0.20244497	-0.20244497	-0.20244497	-0.20244497	-0.20244497	-0.20244497	-0.20244497	-0.20244497	-0.20244497	-0.20244497	-0.20244497	-0.20244497	-0.20244497	-0.20244497	-0.20244497	-0.20244497	-0.20244497	-0.20244497	-0.20244497	-0.20244497	-0.20244497	-0.20244497	-0.20244497
18.mp3	-0.39644134	-0.39644134	-0.39644134	-0.39644134	-0.39644134	-0.39644134	-0.39644134	-0.39644134	-0.39644134	-0.39644134	-0.39644134	-0.39644134	-0.39644134	-0.39644134	-0.39644134	-0.39644134	-0.39644134	-0.39644134	-0.39644134	-0.39644134	-0.39644134	-0.39644134	-0.39644134	-0.39644134	-0.39644134	-0.39644134	-0.39644134	-0.39644134	-0.39644134	-0.39644134	-0.39644134	-0.39644134	-0.39644134	-0.39644134	-0.39644134	-0.39644134	-0.39644134	-0.39644134	-0.39644134	-0.39644134	-0.39644134	-0.39644134	-0.39644134	-0.39644134	-0.39644134	-0.39644134	-0.39644134	-0.39644134	-0.39644134
19.mp3	-0.14213416	-0.14213416	-0.14213416	-0.14213416	-0.14213416	-0.14213416	-0.14213416	-0.14213416	-0.14213416	-0.14213416	-0.14213416	-0.14213416	-0.14213416	-0.14213416	-0.14213416	-0.14213416	-0.14213416	-0.14213416	-0.14213416	-0.14213416	-0.14213416	-0.14213416	-0.14213416	-0.14213416	-0.14213416	-0.14213416	-0.14213416	-0.14213416	-0.14213416	-0.14213416	-0.14213416	-0.14213416	-0.14213416	-0.14213416	-0.14213416	-0.14213416	-0.14213416	-0.14213416	-0.14213416	-0.14213416	-0.14213416	-0.14213416	-0.14213416	-0.14213416	-0.14213416	-0.14213416	-0.14213416	-0.14213416	-0.14213416
20.mp3	-0.3280592	-0.3280592	-0.3280592	-0.3280592	-0.3280592	-0.3280592	-0.3280592	-0.3280592	-0.3280592	-0.3280592	-0.3280592	-0.3280592	-0.3280592	-0.3280592	-0.3280592	-0.3280592	-0.3280592	-0.3280592	-0.3280592	-0.3280592	-0.3280592	-0.3280592	-0.3280592	-0.3280592	-0.3280592	-0.3280592	-0.3280592	-0.3280592	-0.3280592	-0.3280592	-0.3280592	-0.3280592	-0.3280592	-0.3280592	-0.3280592	-0.3280592	-0.3280592	-0.3280592	-0.3280592	-0.3280592	-0.3280592	-0.3280592	-0.3280592	-0.3280592	-0.3280592	-0.3280592	-0.3280592	-0.3280592	-0.3280592
21.mp3	-0.35725227	-0.35725227	-0.35725227	-0.35725227	-0.35725227	-0.35725227	-0.35725227	-0.35725227	-0.35725227	-0.35725227	-0.35725227	-0.35725227	-0.35725227	-0.35725227	-0.35725227	-0.35725227	-0.35725227	-0.35725227	-0.35725227	-0.35725227	-0.35725227	-0.35725227	-0.35725227	-0.35725227	-0.35725227	-0.35725227	-0.35725227	-0.35725227	-0.35725227	-0.35725227	-0.35725227	-0.35725227	-0.35725227	-0.35725227	-0.35725227	-0.35725227	-0.35725227	-0.35725227	-0.35725227	-0.35725227	-0.35725227	-0.35725227	-0.35725227	-0.35725227	-0.35725227	-0.35725227	-0.35725227	-0.35725227	-0.35725227
22.mp3	-0.14577273	-0.14577273	-0.14577273	-0.14577273	-0.14577273	-0.14577273	-0.14577273	-0.14577273	-0.14577273	-0.14577273	-0.14577273	-0.14577273	-0.14577273	-0.14577273	-0.14577273	-0.14577273	-0.14577273	-0.14577273	-0.14577273	-0.14577273	-0.14577273	-0.14577273	-0.14577273	-0.14577273	-0.14577273	-0.14577273	-0.14577273	-0.14577273	-0.14577273	-0.14577273	-0.14577273	-0.14577273	-0.14577273	-0.14577273	-0.14577273	-0.14577273	-0.14577273	-0.14577273	-0.14577273	-0.14577273	-0.14577273	-0.14577273	-0.14577273	-0.14577273	-0.14577273	-0.14577273	-0.14577273	-0.14577273	-0.14577273
24.mp3	-0.1611413	-0.1611413	-0.1611413	-0.1611413	-0.1611413	-0.1611413	-0.1611413	-0.1611413	-0.1611413	-0.1611413	-0.1611413	-0.1611413	-0.1611413	-0.1611413	-0.1611413	-0.1611413	-0.1611413	-0.1611413	-0.1611413	-0.1611413	-0.1611413	-0.1611413	-0.1611413	-0.1611413	-0.1611413	-0.1611413	-0.1611413	-0.1611413	-0.1611413	-0.1611413	-0.1611413	-0.1611413	-0.1611413	-0.1611413	-0.1611413	-0.1611413	-0.1611413	-0.1611413	-0.1611413	-0.1611413	-0.1611413	-0.1611413	-0.1611413	-0.1611413	-0.1611413	-0.1611413	-0.1611413	-0.1611413	-0.1611413
25.mp3	-0.2803414	-0.2803414	-0.2803414	-0.2803414	-0.2803414	-0.2803414	-0.2803414	-0.2803414	-0.2803414	-0.2803414	-0.2803414	-0.2803414	-0.2803414	-0.2803414	-0.2803414	-0.2803414	-0.2803414	-0.2803414	-0.2803414	-0.2803414	-0.2803414	-0.2803414	-0.2803414	-0.2803414	-0.2803414	-0.2803414	-0.2803414	-0.2803414	-0.2803414	-0.2803414	-0.2803414	-0.2803414	-0.2803414	-0.2803414	-0.2803414	-0.2803414	-0.2803414	-0.2803414	-0.2803414	-0.2803414	-0.2803414	-0.2803414	-0.2803414	-0.2803414	-0.2803414	-0.2803414	-0.2803414	-0.2803414	-0.2803414
31.mp3	-0.2680805	-0.2680805	-0.2680805	-0.2680805	-0.2680805	-0.2680805	-0.2680805	-0.2680805	-0.2680805	-0.2680805	-0.2680805	-0.2680805	-0.2680805	-0.2680805	-0.2680805	-0.2680805	-0.2680805	-0.2680805	-0.2680805	-0.2680805	-0.2680805	-0.2680805	-0.2680805	-0.2680805	-0.2680805	-0.2680805	-0.2680805	-0.2680805	-0.2680805	-0.2680805	-0.2680805	-0.2680805	-0.2680805	-0.2680805	-0.2680805	-0.2680805	-0.2680805	-0.2680805	-0.2680805	-0.2680805	-0.2680805	-0.2680805	-0.2680805	-0.2680805	-0.2680805	-0.2680805	-0.2680805	-0.2680805	-0.2680805
32.mp3	-0.30892974	-0.30892974	-0.30892974	-0.30892974	-0.30892974	-0.30892974	-0.30892974	-0.30892974	-0.30892974	-0.30892974	-0.30892974	-0.30892974	-0.30892974	-0.30892974	-0.30892974	-0.30892974	-0.30892974	-0.30892974	-0.30892974	-0.30892974	-0.30892974	-0.30892974	-0.30892974	-0.30892974	-0.30892974	-0.30892974	-0.30892974	-0.30892974	-0.30892974	-0.30892974	-0.30892974	-0.30892974	-0.30892974	-0.30892974	-0.30892974	-0.30892974	-0.30892974	-0.30892974	-0.30892974	-0.30892974	-0.30892974	-0.30892974	-0.30892974	-0.30892974	-0.30892974	-0.30892974	-0.30892974	-0.30892974	-0.30892974
35.mp3	-0.32079858	-0.32079858	-0.32079858	-0.32079858	-0.32079858	-0.32079858	-0.32079858	-0.32079858	-0.32079858	-0.32079858	-0.32079858	-0.32079858	-0.32079858	-0.32079858	-0.32079858	-0.32079858	-0.32079858	-0.32079858	-0.32079858	-0.32079858	-0.32079858	-0.32079858	-0.32079858	-0.32079858	-0.32079858	-0.32079858	-0.32079858	-0.32079858	-0.32079858	-0.32079858	-0.32079858	-0.32079858	-0.32079858	-0.32079858	-0.32079858	-0.32079858	-0.32079858	-0.32079858	-0.32079858	-0.32079858	-0.32079858	-0.32079858	-0.32079858	-0.32079858	-0.32079858	-0.32079858	-0.32079858	-0.32079858	-0.32079858
37.mp3	-0.06598542	-0.06598542	-0.06598542	-0.06598542	-0.06598542	-0.06598542	-0.06598542	-0.06598542	-0.06598542	-0.06598542	-0.06598542	-0.06598542	-0.06598542	-0.06598542	-0.06598542	-0.06598542	-0.06598542	-0.06598542	-0.06598542	-0.06598542	-0.06598542	-0.06598542	-0.06598542	-0.06598542	-0.06598542	-0.06598542	-0.06598542	-0.06598542	-0.06598542	-0.06598542	-0.06598542	-0.06598542	-0.06598542	-0.06598542	-0.06598542	-0.06598542	-0.06598542	-0.06598542	-0.06598542	-0.06598542	-0.06598542	-0.06598542	-0.06598542	-0.06598542	-0.06598542	-0.06598542	-0.06598542	-0.06598542	-0.06598542
39.mp3	-0.16165096	-0.16165096	-0.16165096	-0.16165096	-0.16165096	-0.16165096	-0.16165096	-0.16165096	-0.16165096	-0.16165096	-0.16165096	-0.16165096	-0.16165096	-0.16165096	-0.16165096	-0.16165096	-0.16165096	-0.16165096	-0.16165096	-0.16165096	-0.16165096	-0.16165096	-0.16165096	-0.16165096	-0.16165096	-0.16165096	-0.16165096	-0.16165096	-0.16165096	-0.16165096	-0.16165096	-0.16165096	-0.16165096	-0.16165096	-0.16165096	-0.16165096	-0.16165096	-0.16165096	-0.16165096	-0.16165096	-0.16165096	-0.16165096	-0.16165096	-0.16165096	-0.16165096	-0.16165096	-0.16165096	-0.16165096	-0.16165096
40.mp3	-0.10471962	-0.10471962	-0.10471962	-0.10471962	-0.10471962	-0.10471962	-0.10471962	-0.10471962	-0.10471962	-0.10471962	-0.10471962	-0.10471962	-0.10471962	-0.10471962	-0.10471962	-0.10471962	-0.10471962	-0.10471962	-0.10471962	-0.10471962	-0.10471962	-0.10471962	-0.10471962	-0.10471962	-0.10471962	-0.10471962	-0.10471962	-0.10471962	-0.10471962	-0.10471962	-0.10471962	-0.10471962	-0.10471962	-0.10471962	-0.10471962	-0.10471962	-0.10471962	-0.10471962	-0.10471962	-0.10471962	-0.10471962	-0.10471962	-0.10471962	-0.10471962	-0.10471962	-0.10471962	-0.10471962	-0.10471962	-0.10471962
41.mp3	-0.13109052	-0.13109052	-0.13109052	-0.13109052	-0.13109052	-0.13109052	-0.13109052	-0.13109052	-0.13109052	-0.13109052	-0.13109052	-0.13109052	-0.13109052	-0.13109052	-0.13109052	-0.13109052	-0.13109052	-0.13109052	-0.13109052	-0.13109052	-0.13109052	-0.13109052	-0.13109052	-0.13109052	-0.13109052	-0.13109052	-0.13109052	-0.13109052	-0.13109052	-0.13109052	-0.13109052	-0.13109052	-0.13109052	-0.13109052	-0.13109052	-0.13109052	-0.13109052	-0.13109052	-0.13109052	-0.13109052	-0.13109052	-0.13109052	-0.13109052	-0.13109052	-0.13109052	-0.13109052	-0.13109052	-0.13109052	-0.13109052
42.mp3	-0.10810045	-0.10810045	-0.10810045	-0.10810045	-0.10810045	-0.10810045	-0.10810045	-0.10810045	-0.10810045	-0.10810045	-0.10810045	-0.10810045	-0.10810045	-0.10810045	-0.10810045	-0.10810045	-0.10810045	-0.10810045	-0.10810045	-0.10810045	-0.10810045	-0.10810045	-0.10810045	-0.10810045	-0.10810045	-0.10810045	-0.10810045	-0.10810045	-0.10810045	-0.10810045	-0.10810045	-0.10810045	-0.10810045	-0.10810045	-0.10810045	-0.10810045	-0.10810045	-0.10810045	-0.10810045	-0.10810045	-0.10810045	-0.10810045	-0.10810045	-0.10810045	-0.10810045	-0.10810045	-0.10810045	-0.10810045	-0.10810045
43.mp3	-0.21190184	-0.21190184	-0.21190184	-0.21190184	-0.21190184	-0.21190184	-0.21190184	-0.21190184	-0.21190184	-0.21190184	-0.21190184	-0.21190184	-0.21190184	-0.21190184	-0.21190184	-0.21190184	-0.21190184	-0.21190184	-0.21190184	-0.21190184	-0.21190184	-0.21190184	-0.21190184	-0.21190184	-0.21190184	-0.21190184	-0.21190184	-0.21190184	-0.21190184	-0.21190184	-0.21190184	-0.21190184	-0.21190184	-0.21190184	-0.21190184	-0.21190184	-0.21190184	-0.21190184	-0.21190184	-0.21190184	-0.21190184	-0.21190184	-0.21190184	-0.21190184	-0.21190184	-0.21190184	-0.21190184	-0.21190184	-0.21190184
44.mp3	-0.25198483	-0.25198483	-0.25198483	-0.25198483	-0.25198483	-0.25198483	-0.25198483	-0.25198483	-0.25198483	-0.25198483	-0.25198483	-0.25198483	-0.25198483	-0.25198483	-0.25198483	-0.25198483	-0.25198483	-0.25198483	-0.25198483	-0.25198483	-0.25198483	-0.25198483	-0.25198483	-0.25198483	-0.25198483	-0.25198483	-0.25198483	-0.25198483	-0.25198483	-0.25198483	-0.25198483	-0.25198483	-0.25198483	-0.25198483	-0.25198483	-0.25198483	-0.25198483	-0.25198483	-0.25198483	-0.25198483	-0.25198483	-0.25198483	-0.25198483	-0.25198483	-0.25198483	-0.25198483	-0.25198483	-0.25198483	-0.25198483
45.mp3	-0.15454844	-0.15454844	-0.15454844	-0.15454844	-0.15454844	-0.15454844	-0.15454844	-0.15454844	-0.15454844	-0.15454844	-0.15454844	-0.15454844	-0.15454844	-0.15454844	-0.15454844	-0.15454844	-0.15454844	-0.15454844	-0.15454844	-0.15454844	-0.15454844	-0.15454844	-0.15454844	-0.15454844	-0.15454844	-0.15454844	-0.15454844	-0.15454844	-0.15454844	-0.15454844	-0.15454844	-0.15454844	-0.15454844	-0.15454844	-0.15454844	-0.15454844	-0.15454844	-0.15454844	-0.15454844	-0.15454844	-0.15454844	-0.15454844	-0.15454844	-0.15454844	-0.15454844	-0.15454844	-0.15454844	-0.15454844	-0.15454844
46.mp3	-0.2632974	-0.2632974	-0.2632974	-0.2632974	-0.2632974	-0.2632974	-0.2632974	-0.2632974	-0.2632974	-0.2632974	-0.2632974	-0.2632974	-0.2632974	-0.2632974	-0.2632974	-0.2632974	-0.2632974	-0.2632974	-0.2632974	-0.2632974	-0.2632974	-0.2632974	-0.2632974	-0.2632974	-0.2632974	-0.2632974	-0.2632974	-0.2632974	-0.2632974	-0.2632974	-0.2632974	-0.2632974	-0.2632974	-0.2632974	-0.2632974	-0.2632974	-0.2632974	-0.2632974	-0.2632974	-0.2632974	-0.2632974	-0.2632974	-0.2632974	-0.2632974	-0.2632974	-0.2632974	-0.2632974	-0.2632974	-0.2632974
47.mp3	-0.10231673	-0.10231673	-0.10231673	-0.10231673	-0.10231673	-0.10231673	-0.10231673	-0.10231673	-0.10231673	-0.10231673	-0.10231673	-0.10231673	-0.10231673	-0.10231673	-0.10231673	-0.10231673	-0.10231673	-0.10231673	-0.10231673	-0.10231673	-0.10231673	-0.10231673	-0.10231673	-0.10231673	-0.10231673	-0.10231673	-0.10231673	-0.10231673	-0.10231673	-0.10231673	-0.10231673	-0.10231673	-0.10231673	-0.10231673	-0.10231673	-0.10231673	-0.10231673	-0.10231673	-0.10231673	-0.10231673	-0.10231673	-0.10231673	-0.10231673	-0.10231673	-0.10231673	-0.10231673	-0.10231673	-0.10231673	-0.10231673
48.mp3	-0.11411644	-0.11411644	-0.11411644	-0.11411644	-0.11411644	-0.11411644	-0.11411644	-0.11411644	-0.11411644	-0.11411644	-0.11411644	-0.11411644	-0.11411644	-0.11411644	-0.11411644	-0.11411644	-0.11411644	-0.11411644	-0.11411644	-0.11411644	-0.11411644	-0.11411644	-0.11411644	-0.11411644	-0.11411644	-0.11411644	-0.11411644	-0.11411644	-0.11411644	-0.11411644	-0.11411644	-0.11411644	-0.11411644	-0.11411644	-0.11411644	-0.11411644	-0.11411644	-0.11411644	-0.11411644	-0.11411644	-0.11411644	-0.11411644	-0.11411644	-0.11411644	-0.11411644	-0.11411644	-0.11411644	-0.11411644	-0.11411644
49.mp3	-0.31206965	-0.31206965	-0.31206965	-0.31206965	-0.31206965	-0.31206965	-0.31206965	-0.31206965	-0.31206965	-0.31206965	-0.31206965	-0.31206965	-0.31206965	-0.31206965	-0.31206965	-0.31206965	-0.31206965	-0.31206965	-0.31206965	-0.31206965	-0.31206965	-0.31206965	-0.31206965	-0.31206965	-0.31206965	-0.31206965	-0.31206965	-0.31206965	-0.31206965	-0.31206965	-0.31206965	-0.31206965	-0.31206965	-0.31206965	-0.31206965	-0.31206965	-0.31206965	-0.31206965	-0.31206965	-0.31206965	-0.31206965	-0.31206965	-0.31206965	-0.31206965	-0.31206965	-0.31206965	-0.31206965	-0.31206965	-0.31206965
50.mp3	-0.10447153	-0.10447153	-0.10447153	-0.10447153	-0.10447153	-0.10447153	-0.10447153	-0.10447153	-0.10447153	-0.10447153	-0.10447153	-0.10447153	-0.10447153	-0.10447153	-0.10447153	-0.10447153	-0.10447153	-0.10447153	-0.10447153	-0.10447153	-0.10447153	-0.10447153	-0.10447153	-0.10447153	-0.10447153	-0.10447153	-0.10447153	-0.10447153	-0.10447153	-0.10447153	-0.10447153	-0.10447153	-0.10447153	-0.10447153	-0.10447153	-0.10447153	-0.10447153	-0.10447153	-0.10447153	-0.10447153	-0.10447153	-0.10447153	-0.10447153	-0.10447153	-0.10447153	-0.10447153	-0.10447153	-0.10447153	-0.10447153
51.mp3	-0.1158139	-0.1158139	-0.1158139	-0.1158139	-0.1158139	-0.1158139	-0.1158139	-0.1158139	-0.1158139	-0.1158139	-0.1158139	-0.1158139	-0.1158139	-0.1158139	-0.1158139	-0.1158139	-0.1158139	-0.1158139	-0.1158139	-0.1158139	-0.1158139	-0.1158139	-0.1158139	-0.1158139	-0.1158139	-0.1158139	-0.1158139	-0.1158139	-0.1158139	-0.1158139	-0.1158139	-0.1158139	-0.1158139	-0.1158139	-0.1158139	-0.1158139	-0.1158139	-0.1158139	-0.1158139	-0.1158139	-0.1158139	-0.1158139	-0.1158139	-0.1158139	-0.1158139	-0.1158139	-0.1158139	-0.1158139	-0.1158139
52.mp3	-0.058990628	-0.058990628	-0.058990628	-0.058990628	-0.058990628	-0.058990628	-0.058990628	-0.058990628	-0.058990628	-0.058990628	-0.058990628	-0.058990628	-0.058990628	-0.058990628	-0.058990628	-0.058990628	-0.058990628	-0.058990628	-0.058990628	-0.058990628	-0.058990628	-0.058990628	-0.058990628	-0.058990628	-0.058990628	-0.058990628	-0.058990628	-0.058990628	-0.058990628	-0.058990628	-0.058990628	-0.058990628	-0.058990628	-0.058990628	-0.058990628	-0.058990628	-0.058990628	-0.058990628	-0.058990628	-0.058990628	-0.058990628	-0.058990628	-0.058990628	-0.058990628	-0.058990628	-0.058990628	-0.058990628	-0.058990628	-0.058990628
53.mp3	-0.19618493	-0.19618493	-0.19618493	-0.19618493	-0.19618493	-0.19618493	-0.19618493	-0.19618493	-0.19618493	-0.19618493	-0.19618493	-0.19618493	-0.19618493	-0.19618493	-0.19618493	-0.19618493	-0.19618493	-0.19618493	-0.19618493	-0.19618493	-0.19618493	-0.19618493	-0.19618493	-0.19618493	-0.19618493	-0.19618493	-0.19618493	-0.19618493	-0.19618493	-0.19618493	-0.19618493	-0.19618493	-0.19618493	-0.19618493	-0.19618493	-0.19618493	-0.19618493	-0.19618493	-0.19618493	-0.19618493	-0.19618493	-0.19618493	-0.19618493	-0.19618493	-0.19618493	-0.19618493	-0.19618493	-0.19618493	-0.19618493
54.mp3	-0.07353478	-0.07353478	-0.07353478	-0.07353478	-0.07353478	-0.07353478	-0.07353478	-0.07353478	-0.07353478	-0.07353478	-0.07353478	-0.07353478	-0.07353478	-0.07353478	-0.07353478	-0.07353478	-0.07353478	-0.07353478	-0.07353478	-0.07353478	-0.07353478	-0.07353478	-0.07353478	-0.07353478	-0.07353478	-0.07353478	-0.07353478	-0.07353478	-0.07353478	-0.07353478	-0.07353478	-0.07353478	-0.07353478	-0.07353478	-0.07353478	-0.07353478	-0.07353478	-0.07353478	-0.07353478	-0.07353478	-0.07353478	-0.07353478	-0.07353478	-0.07353478	-0.07353478	-0.07353478	-0.07353478	-0.07353478	-0.07353478
55.mp3	-0.15695348	-0.15695348	-0.15695348	-0.15695348	-0.15695348	-0.15695348	-0.15695348	-0.15695348	-0.15695348	-0.15695348	-0.15695348	-0.15695348	-0.15695348	-0.15695348	-0.15695348	-0.15695348	-0.15695348	-0.15695348	-0.15695348	-0.15695348	-0.15695348	-0.15695348	-0.15695348	-0.15695348	-0.15695348	-0.15695348	-0.15695348	-0.15695348	-0.15695348	-0.15695348	-0.15695348	-0.15695348	-0.15695348	-0.15695348	-0.15695348	-0.15695348	-0.15695348	-0.15695348	-0.15695348	-0.15695348	-0.15695348	-0.15695348	-0.15695348	-0.15695348	-0.15695348	-0.15695348	-0.15695348	-0.15695348	-0.15695348
56.mp3	-0.010421574	-0.010421574	-0.010421574	-0.010421574	-0.010421574	-0.010421574	-0.010421574	-0.010421574	-0.010421574	-0.010421574	-0.010421574	-0.010421574	-0.010421574	-0.010421574	-0.010421574	-0.010421574	-0.010421574	-0.010421574	-0.010421574	-0.010421574	-0.010421574	-0.010421574	-0.010421574	-0.010421574	-0.010421574	-0.010421574	-0.010421574	-0.010421574	-0.010421574	-0.010421574	-0.010421574	-0.010421574	-0.010421574	-0.010421574	-0.010421574	-0.010421574	-0.010421574	-0.010421574	-0.010421574	-0.010421574	-0.010421574	-0.010421574	-0.010421574	-0.010421574	-0.010421574	-0.010421574	-0.010421574	-0.010421574	-0.010421574
58.mp3	-0.32392526	-0.32392526	-0.32392526	-0.32392526	-0.32392526	-0.32392526	-0.32392526	-0.32392526	-0.32392526	-0.32392526	-0.32392526	-0.32392526	-0.32392526	-0.32392526	-0.32392526	-0.32392526	-0.32392526	-0.32392526	-0.32392526	-0.32392526	-0.32392526	-0.32392526	-0.32392526	-0.32392526	-0.32392526	-0.32392526	-0.32392526	-0.32392526	-0.32392526	-0.32392526	-0.32392526	-0.32392526	-0.32392526	-0.32392526	-0.32392526	-0.32392526	-0.32392526	-0.32392526	-0.32392526	-0.32392526	-0.32392526	-0.32392526	-0.32392526	-0.32392526	-0.32392526	-0.32392526	-0.32392526	-0.32392526	-0.32392526
59.mp3	-0.08543388	-0.08543388	-0.08543388	-0.08543388	-0.08543388	-0.08543388	-0.08543388	-0.08543388	-0.08543388	-0.08543388	-0.08543388	-0.08543388	-0.08543388	-0.08543388	-0.08543388	-0.08543388	-0.08543388	-0.08543388	-0.08543388	-0.08543388	-0.08543388	-0.08543388	-0.08543388	-0.08543388	-0.08543388	-0.08543388	-0.08543388	-0.08543388	-0.08543388	-0.08543388	-0.08543388	-0.08543388	-0.08543388	-0.08543388	-0.08543388	-0.08543388	-0.08543388	-0.08543388	-0.08543388	-0.08543388	-0.08543388	-0.08543388	-0.08543388	-0.08543388	-0.08543388	-0.08543388	-0.08543388	-0.08543388	-0.08543388
60.mp3	-0.16638687	-0.16638687	-0.16638687	-0.16638687	-0.16638687	-0.16638687	-0.16638687	-0.16638687	-0.16638687	-0.16638687	-0.16638687	-0.16638687	-0.16638687	-0.16638687	-0.16638687	-0.16638687	-0.16638687	-0.16638687	-0.16638687	-0.16638687	-0.16638687	-0.16638687	-0.16638687	-0.16638687	-0.16638687	-0.16638687	-0.16638687	-0.16638687	-0.16638687	-0.16638687	-0.16638687	-0.16638687	-0.16638687	-0.16638687	-0.16638687	-0.16638687	-0.16638687	-0.16638687	-0.16638687	-0.16638687	-0.16638687	-0.16638687	-0.16638687	-0.16638687	-0.16638687	-0.16638687	-0.16638687	-0.16638687	-0.16638687
62.mp3	-0.2197201	-0.2197201	-0.2197201	-0.2197201	-0.2197201	-0.2197201	-0.2197201	-0.2197201	-0.2197201	-0.2197201	-0.2197201	-0.2197201	-0.2197201	-0.2197201	-0.2197201	-0.2197201	-0.2197201	-0.2197201	-0.2197201	-0.2197201	-0.2197201	-0.2197201	-0.2197201	-0.2197201	-0.2197201	-0.2197201	-0.2197201	-0.2197201	-0.2197201	-0.2197201	-0.2197201	-0.2197201	-0.2197201	-0.2197201	-0.2197201	-0.2197201	-0.2197201	-0.2197201	-0.2197201	-0.2197201	-0.2197201	-0.2197201	-0.2197201	-0.2197201	-0.2197201	-0.2197201	-0.2197201	-0.2197201	-0.2197201
64.mp3	-0.09289853	-0.09289853	-0.09289853	-0.09289853	-0.09289853	-0.09289853	-0.09289853	-0.09289853	-0.09289853	-0.09289853	-0.09289853	-0.09289853	-0.09289853	-0.09289853	-0.09289853	-0.09289853	-0.09289853	-0.09289853	-0.09289853	-0.09289853	-0.09289853	-0.09289853	-0.09289853	-0.09289853	-0.09289853	-0.09289853	-0.09289853	-0.09289853	-0.09289853	-0.09289853	-0.09289853	-0.09289853	-0.09289853	-0.09289853	-0.09289853	-0.09289853	-0.09289853	-0.09289853	-0.09289853	-0.09289853	-0.09289853	-0.09289853	-0.09289853	-0.09289853	-0.09289853	-0.09289853	-0.09289853	-0.09289853	-0.09289853
65.mp3	-0.10218569	-0.10218569	-0.10218569	-0.10218569	-0.10218569	-0.10218569	-0.10218569	-0.10218569	-0.10218569	-0.10218569	-0.10218569	-0.10218569	-0.10218569	-0.10218569	-0.10218569	-0.10218569	-0.10218569	-0.10218569	-0.10218569	-0.10218569	-0.10218569	-0.10218569	-0.10218569	-0.10218569	-0.10218569	-0.10218569	-0.10218569	-0.10218569	-0.10218569	-0.10218569	-0.10218569	-0.10218569	-0.10218569	-0.10218569	-0.10218569	-0.10218569	-0.10218569	-0.10218569	-0.10218569	-0.10218569	-0.10218569	-0.10218569	-0.10218569	-0.10218569	-0.10218569	-0.10218569	-0.10218569	-0.10218569	-0.10218569
67.mp3	-0.08329604	-0.08329604	-0.08329604	-0.08329604	-0.08329604	-0.08329604	-0.08329604	-0.08329604	-0.08329604	-0.08329604	-0.08329604	-0.08329604	-0.08329604	-0.08329604	-0.08329604	-0.08329604	-0.08329604	-0.08329604	-0.08329604	-0.08329604	-0.08329604	-0.08329604	-0.08329604	-0.08329604	-0.08329604	-0.08329604	-0.08329604	-0.08329604	-0.08329604	-0.08329604	-0.08329604	-0.08329604	-0.08329604	-0.08329604	-0.08329604	-0.08329604	-0.08329604	-0.08329604	-0.08329604	-0.08329604	-0.08329604	-0.08329604	-0.08329604	-0.08329604	-0.08329604	-0.08329604	-0.08329604	-0.08329604	-0.08329604
68.mp3	-0.34790403	-0.34790403	-0.34790403	-0.34790403	-0.34790403	-0.34790403	-0.34790403	-0.34790403	-0.34790403	-0.34790403	-0.34790403	-0.34790403	-0.34790403	-0.34790403	-0.34790403	-0.34790403	-0.34790403	-0.34790403	-0.34790403	-0.34790403	-0.34790403	-0.34790403	-0.34790403	-0.34790403	-0.34790403	-0.34790403	-0.34790403	-0.34790403	-0.34790403	-0.34790403	-0.34790403	-0.34790403	-0.34790403	-0.34790403	-0.34790403	-0.34790403	-0.34790403	-0.34790403	-0.34790403	-0.34790403	-0.34790403	-0.34790403	-0.34790403	-0.34790403	-0.34790403	-0.34790403	-0.34790403	-0.34790403	-0.34790403
69.mp3	-0.10507337	-0.10507337	-0.10507337	-0.10507337	-0.10507337	-0.10507337	-0.10507337	-0.10507337	-0.10507337	-0.10507337	-0.10507337	-0.10507337	-0.10507337	-0.10507337	-0.10507337	-0.10507337	-0.10507337	-0.10507337	-0.10507337	-0.10507337	-0.10507337	-0.10507337	-0.10507337	-0.10507337	-0.10507337	-0.10507337	-0.10507337	-0.10507337	-0.10507337	-0.10507337	-0.10507337	-0.10507337	-0.10507337	-0.10507337	-0.10507337	-0.10507337	-0.10507337	-0.10507337	-0.10507337	-0.10507337	-0.10507337	-0.10507337	-0.10507337	-0.10507337	-0.10507337	-0.10507337	-0.10507337	-0.10507337	-0.10507337
70.mp3	-0.014926128	-0.014926128	-0.014926128	-0.014926128	-0.014926128	-0.014926128	-0.014926128	-0.014926128	-0.014926128	-0.014926128	-0.014926128	-0.014926128	-0.014926128	-0.014926128	-0.014926128	-0.014926128	-0.014926128	-0.014926128	-0.014926128	-0.014926128	-0.014926128	-0.014926128	-0.014926128	-0.014926128	-0.014926128	-0.014926128	-0.014926128	-0.014926128	-0.014926128	-0.014926128	-0.014926128	-0.014926128	-0.014926128	-0.014926128	-0.014926128	-0.014926128	-0.014926128	-0.014926128	-0.014926128	-0.014926128	-0.014926128	-0.014926128	-0.014926128	-0.014926128	-0.014926128	-0.014926128	-0.014926128	-0.014926128	-0.014926128
71.mp3	-0.1389823	-0.1389823	-0.1389823	-0.1389823	-0.1389823	-0.1389823	-0.1389823	-0.1389823	-0.1389823	-0.1389823	-0.1389823	-0.1389823	-0.1389823	-0.1389823	-0.1389823	-0.1389823	-0.1389823	-0.1389823	-0.1389823	-0.1389823	-0.1389823	-0.1389823	-0.1389823	-0.1389823	-0.1389823	-0.1389823	-0.1389823	-0.1389823	-0.1389823	-0.1389823	-0.1389823	-0.1389823	-0.1389823	-0.1389823	-0.1389823	-0.1389823	-0.1389823	-0.1389823	-0.1389823	-0.1389823	-0.1389823	-0.1389823	-0.1389823	-0.1389823	-0.1389823	-0.1389823	-0.1389823	-0.1389823	-0.1389823
72.mp3	0.013139091	0.013139091	0.013139091	0.013139091	0.013139091	0.013139091	0.013139091	0.013139091	0.013139091	0.013139091	0.013139091	0.013139091	0.013139091	0.013139091	0.013139091	0.013139091	0.013139091	0.013139091	0.013139091	0.013139091	0.013139091	0.013139091	0.013139091	0.013139091	0.013139091	0.013139091	0.013139091	0.013139091	0.013139091	0.013139091	0.013139091	0.013139091	0.013139091	0.013139091	0.013139091	0.013139091	0.013139091	0.013139091	0.013139091	0.013139091	0.013139091	0.013139091	0.013139091	0.013139091	0.013139091	0.013139091	0.013139091	0.013139091	0.013139091
73.mp3	-0.12743479	-0.12743479	-0.12743479	-0.12743479	-0.12743479	-0.12743479	-0.12743479	-0.12743479	-0.12743479	-0.12743479	-0.12743479	-0.12743479	-0.12743479	-0.12743479	-0.12743479	-0.12743479	-0.12743479	-0.12743479	-0.12743479	-0.12743479	-0.12743479	-0.12743479	-0.12743479	-0.12743479	-0.12743479	-0.12743479	-0.12743479	-0.12743479	-0.12743479	-0.12743479	-0.12743479	-0.12743479	-0.12743479	-0.12743479	-0.12743479	-0.12743479	-0.12743479	-0.12743479	-0.12743479	-0.12743479	-0.12743479	-0.12743479	-0.12743479	-0.12743479	-0.12743479	-0.12743479	-0.12743479	-0.12743479	-0.12743479
74.mp3	-0.21326804	-0.21326804	-0.21326804	-0.21326804	-0.21326804	-0.21326804	-0.21326804	-0.21326804	-0.21326804	-0.21326804	-0.21326804	-0.21326804	-0.21326804	-0.21326804	-0.21326804	-0.21326804	-0.21326804	-0.21326804	-0.21326804	-0.21326804	-0.21326804	-0.21326804	-0.21326804	-0.21326804	-0.21326804	-0.21326804	-0.21326804	-0.21326804	-0.21326804	-0.21326804	-0.21326804	-0.21326804	-0.21326804	-0.21326804	-0.21326804	-0.21326804	-0.21326804	-0.21326804	-0.21326804	-0.21326804	-0.21326804	-0.21326804	-0.21326804	-0.21326804	-0.21326804	-0.21326804	-0.21326804	-0.21326804	-0.21326804
76.mp3	-0.116556056	-0.116556056	-0.116556056	-0.116556056	-0.116556056	-0.116556056	-0.116556056	-0.116556056	-0.116556056	-0.116556056	-0.116556056	-0.116556056	-0.116556056	-0.116556056	-0.116556056	-0.116556056	-0.116556056	-0.116556056	-0.116556056	-0.116556056	-0.116556056	-0.116556056	-0.116556056	-0.116556056	-0.116556056	-0.116556056	-0.116556056	-0.116556056	-0.116556056	-0.116556056	-0.116556056	-0.116556056	-0.116556056	-0.116556056	-0.116556056	-0.116556056	-0.116556056	-0.116556056	-0.116556056	-0.116556056	-0.116556056	-0.116556056	-0.116556056	-0.116556056	-0.116556056	-0.116556056	-0.116556056	-0.116556056	-0.116556056
77.mp3	-0.09562099	-0.09562099	-0.09562099	-0.09562099	-0.09562099	-0.09562099	-0.09562099	-0.09562099	-0.09562099	-0.09562099	-0.09562099	-0.09562099	-0.09562099	-0.09562099	-0.09562099	-0.09562099	-0.09562099	-0.09562099	-0.09562099	-0.09562099	-0.09562099	-0.09562099	-0.09562099	-0.09562099	-0.09562099	-0.09562099	-0.09562099	-0.09562099	-0.09562099	-0.09562099	-0.09562099	-0.09562099	-0.09562099	-0.09562099	-0.09562099	-0.09562099	-0.09562099	-0.09562099	-0.09562099	-0.09562099	-0.09562099	-0.09562099	-0.09562099	-0.09562099	-0.09562099	-0.09562099	-0.09562099	-0.09562099	-0.09562099
78.mp3	-0.17542225	-0.17542225	-0.17542225	-0.17542225	-0.17542225	-0.17542225	-0.17542225	-0.17542225	-0.17542225	-0.17542225	-0.17542225	-0.17542225	-0.17542225	-0.17542225	-0.17542225	-0.17542225	-0.17542225	-0.17542225	-0.17542225	-0.17542225	-0.17542225	-0.17542225	-0.17542225	-0.17542225	-0.17542225	-0.17542225	-0.17542225	-0.17542225	-0.17542225	-0.17542225	-0.17542225	-0.17542225	-0.17542225	-0.17542225	-0.17542225	-0.17542225	-0.17542225	-0.17542225	-0.17542225	-0.17542225	-0.17542225	-0.17542225	-0.17542225	-0.17542225	-0.17542225	-0.17542225	-0.17542225	-0.17542225	-0.17542225
79.mp3	-0.19259891	-0.19259891	-0.19259891	-0.19259891	-0.19259891	-0.19259891	-0.19259891	-0.19259891	-0.19259891	-0.19259891	-0.19259891	-0.19259891	-0.19259891	-0.19259891	-0.19259891	-0.19259891	-0.19259891	-0.19259891	-0.19259891	-0.19259891	-0.19259891	-0.19259891	-0.19259891	-0.19259891	-0.19259891	-0.19259891	-0.19259891	-0.19259891	-0.19259891	-0.19259891	-0.19259891	-0.19259891	-0.19259891	-0.19259891	-0.19259891	-0.19259891	-0.19259891	-0.19259891	-0.19259891	-0.19259891	-0.19259891	-0.19259891	-0.19259891	-0.19259891	-0.19259891	-0.19259891	-0.19259891	-0.19259891	-0.19259891
80.mp3	-0.028860204	-0.028860204	-0.028860204	-0.028860204	-0.028860204	-0.028860204	-0.028860204	-0.028860204	-0.028860204	-0.028860204	-0.028860204	-0.028860204	-0.028860204	-0.028860204	-0.028860204	-0.028860204	-0.028860204	-0.028860204	-0.028860204	-0.028860204	-0.028860204	-0.028860204	-0.028860204	-0.028860204	-0.028860204	-0.028860204	-0.028860204	-0.028860204	-0.028860204	-0.028860204	-0.028860204	-0.028860204	-0.028860204	-0.028860204	-0.028860204	-0.028860204	-0.028860204	-0.028860204	-0.028860204	-0.028860204	-0.028860204	-0.028860204	-0.028860204	-0.028860204	-0.028860204	-0.028860204	-0.028860204	-0.028860204	-0.028860204
81.mp3	0.08779872	0.08779872	0.08779872	0.08779872	0.08779872	0.08779872	0.08779872	0.08779872	0.08779872	0.08779872	0.08779872	0.08779872	0.08779872	0.08779872	0.08779872	0.08779872	0.08779872	0.08779872	0.08779872	0.08779872	0.08779872	0.08779872	0.08779872	0.08779872	0.08779872	0.08779872	0.08779872	0.08779872	0.08779872	0.08779872	0.08779872	0.08779872	0.08779872	0.08779872	0.08779872	0.08779872	0.08779872	0.08779872	0.08779872	0.08779872	0.08779872	0.08779872	0.08779872	0.08779872	0.08779872	0.08779872	0.08779872	0.08779872	0.08779872
82.mp3	-0.28538692	-0.28538692	-0.28538692	-0.28538692	-0.28538692	-0.28538692	-0.28538692	-0.28538692	-0.28538692	-0.28538692	-0.28538692	-0.28538692	-0.28538692	-0.28538692	-0.28538692	-0.28538692	-0.28538692	-0.28538692	-0.28538692	-0.28538692	-0.28538692	-0.28538692	-0.28538692	-0.28538692	-0.28538692	-0.28538692	-0.28538692	-0.28538692	-0.28538692	-0.28538692	-0.28538692	-0.28538692	-0.28538692	-0.28538692	-0.28538692	-0.28538692	-0.28538692	-0.28538692	-0.28538692	-0.28538692	-0.28538692	-0.28538692	-0.28538692	-0.28538692	-0.28538692	-0.28538692	-0.28538692	-0.28538692	-0.28538692
83.mp3	-0.23202139	-0.23202139	-0.23202139	-0.23202139	-0.23202139	-0.23202139	-0.23202139	-0.23202139	-0.23202139	-0.23202139	-0.23202139	-0.23202139	-0.23202139	-0.23202139	-0.23202139	-0.23202139	-0.23202139	-0.23202139	-0.23202139	-0.23202139	-0.23202139	-0.23202139	-0.23202139	-0.23202139	-0.23202139	-0.23202139	-0.23202139	-0.23202139	-0.23202139	-0.23202139	-0.23202139	-0.23202139	-0.23202139	-0.23202139	-0.23202139	-0.23202139	-0.23202139	-0.23202139	-0.23202139	-0.23202139	-0.23202139	-0.23202139	-0.23202139	-0.23202139	-0.23202139	-0.23202139	-0.23202139	-0.23202139	-0.23202139
84.mp3	-0.12698519	-0.12698519	-0.12698519	-0.12698519	-0.12698519	-0.12698519	-0.12698519	-0.12698519	-0.12698519	-0.12698519	-0.12698519	-0.12698519	-0.12698519	-0.12698519	-0.12698519	-0.12698519	-0.12698519	-0.12698519	-0.12698519	-0.12698519	-0.12698519	-0.12698519	-0.12698519	-0.12698519	-0.12698519	-0.12698519	-0.12698519	-0.12698519	-0.12698519	-0.12698519	-0.12698519	-0.12698519	-0.12698519	-0.12698519	-0.12698519	-0.12698519	-0.12698519	-0.12698519	-0.12698519	-0.12698519	-0.12698519	-0.12698519	-0.12698519	-0.12698519	-0.12698519	-0.12698519	-0.12698519	-0.12698519	-0.12698519
85.mp3	0.17172769	0.17172769	0.17172769	0.17172769	0.17172769	0.17172769	0.17172769	0.17172769	0.17172769	0.17172769	0.17172769	0.17172769	0.17172769	0.17172769	0.17172769	0.17172769	0.17172769	0.17172769	0.17172769	0.17172769	0.17172769	0.17172769	0.17172769	0.17172769	0.17172769	0.17172769	0.17172769	0.17172769	0.17172769	0.17172769	0.17172769	0.17172769	0.17172769	0.17172769	0.17172769	0.17172769	0.17172769	0.17172769	0.17172769	0.17172769	0.17172769	0.17172769	0.17172769	0.17172769	0.17172769	0.17172769	0.17172769	0.17172769	0.17172769
86.mp3	0.016233541	0.016233541	0.016233541	0.016233541	0.016233541	0.016233541	0.016233541	0.016233541	0.016233541	0.016233541	0.016233541	0.016233541	0.016233541	0.016233541	0.016233541	0.016233541	0.016233541	0.016233541	0.016233541	0.016233541	0.016233541	0.016233541	0.016233541	0.016233541	0.016233541	0.016233541	0.016233541	0.016233541	0.016233541	0.016233541	0.016233541	0.016233541	0.016233541	0.016233541	0.016233541	0.016233541	0.016233541	0.016233541	0.016233541	0.016233541	0.016233541	0.016233541	0.016233541	0.016233541	0.016233541	0.016233541	0.016233541	0.016233541	0.016233541
87.mp3	-0.11810658	-0.11810658	-0.11810658	-0.11810658	-0.11810658	-0.11810658	-0.11810658	-0.11810658	-0.11810658	-0.11810658	-0.11810658	-0.11810658	-0.11810658	-0.11810658	-0.11810658	-0.11810658	-0.11810658	-0.11810658	-0.11810658	-0.11810658	-0.11810658	-0.11810658	-0.11810658	-0.11810658	-0.11810658	-0.11810658	-0.11810658	-0.11810658	-0.11810658	-0.11810658	-0.11810658	-0.11810658	-0.11810658	-0.11810658	-0.11810658	-0.11810658	-0.11810658	-0.11810658	-0.11810658	-0.11810658	-0.11810658	-0.11810658	-0.11810658	-0.11810658	-0.11810658	-0.11810658	-0.11810658	-0.11810658	-0.11810658
88.mp3	-0.05848848	-0.05848848	-0.05848848	-0.05848848	-0.05848848	-0.05848848	-0.05848848	-0.05848848	-0.05848848	-0.05848848	-0.05848848	-0.05848848	-0.05848848	-0.05848848	-0.05848848	-0.05848848	-0.05848848	-0.05848848	-0.05848848	-0.05848848	-0.05848848	-0.05848848	-0.05848848	-0.05848848	-0.05848848	-0.05848848	-0.05848848	-0.05848848	-0.05848848	-0.05848848	-0.05848848	-0.05848848	-0.05848848	-0.05848848	-0.05848848	-0.05848848	-0.05848848	-0.05848848	-0.05848848	-0.05848848	-0.05848848	-0.05848848	-0.05848848	-0.05848848	-0.05848848	-0.05848848	-0.05848848	-0.05848848	-0.05848848
89.mp3	-0.23050874	-0.23050874	-0.23050874	-0.23050874	-0.23050874	-0.23050874	-0.23050874	-0.23050874	-0.23050874	-0.23050874	-0.23050874	-0.23050874	-0.23050874	-0.23050874	-0.23050874	-0.23050874	-0.23050874	-0.23050874	-0.23050874	-0.23050874	-0.23050874	-0.23050874	-0.23050874	-0.23050874	-0.23050874	-0.23050874	-0.23050874	-0.23050874	-0.23050874	-0.23050874	-0.23050874	-0.23050874	-0.23050874	-0.23050874	-0.23050874	-0.23050874	-0.23050874	-0.23050874	-0.23050874	-0.23050874	-0.23050874	-0.23050874	-0.23050874	-0.23050874	-0.23050874	-0.23050874	-0.23050874	-0.23050874	-0.23050874
90.mp3	-0.09339475	-0.09339475	-0.09339475	-0.09339475	-0.09339475	-0.09339475	-0.09339475	-0.09339475	-0.09339475	-0.09339475	-0.09339475	-0.09339475	-0.09339475	-0.09339475	-0.09339475	-0.09339475	-0.09339475	-0.09339475	-0.09339475	-0.09339475	-0.09339475	-0.09339475	-0.09339475	-0.09339475	-0.09339475	-0.09339475	-0.09339475	-0.09339475	-0.09339475	-0.09339475	-0.09339475	-0.09339475	-0.09339475	-0.09339475	-0.09339475	-0.09339475	-0.09339475	-0.09339475	-0.09339475	-0.09339475	-0.09339475	-0.09339475	-0.09339475	-0.09339475	-0.09339475	-0.09339475	-0.09339475	-0.09339475	-0.09339475
91.mp3	-0.20994109	-0.20994109	-0.20994109	-0.20994109	-0.20994109	-0.20994109	-0.20994109	-0.20994109	-0.20994109	-0.20994109	-0.20994109	-0.20994109	-0.20994109	-0.20994109	-0.20994109	-0.20994109	-0.20994109	-0.20994109	-0.20994109	-0.20994109	-0.20994109	-0.20994109	-0.20994109	-0.20994109	-0.20994109	-0.20994109	-0.20994109	-0.20994109	-0.20994109	-0.20994109	-0.20994109	-0.20994109	-0.20994109	-0.20994109	-0.20994109	-0.20994109	-0.20994109	-0.20994109	-0.20994109	-0.20994109	-0.20994109	-0.20994109	-0.20994109	-0.20994109	-0.20994109	-0.20994109	-0.20994109	-0.20994109	-0.20994109
92.mp3	-0.1248086	-0.1248086	-0.1248086	-0.1248086	-0.1248086	-0.1248086	-0.1248086	-0.1248086	-0.1248086	-0.1248086	-0.1248086	-0.1248086	-0.1248086	-0.1248086	-0.1248086	-0.1248086	-0.1248086	-0.1248086	-0.1248086	-0.1248086	-0.1248086	-0.1248086	-0.1248086	-0.1248086	-0.1248086	-0.1248086	-0.1248086	-0.1248086	-0.1248086	-0.1248086	-0.1248086	-0.1248086	-0.1248086	-0.1248086	-0.1248086	-0.1248086	-0.1248086	-0.1248086	-0.1248086	-0.1248086	-0.1248086	-0.1248086	-0.1248086	-0.1248086	-0.1248086	-0.1248086	-0.1248086	-0.1248086	-0.1248086
93.mp3	-0.19724828	-0.19724828	-0.19724828	-0.19724828	-0.19724828	-0.19724828	-0.19724828	-0.19724828	-0.19724828	-0.19724828	-0.19724828	-0.19724828	-0.19724828	-0.19724828	-0.19724828	-0.19724828	-0.19724828	-0.19724828	-0.19724828	-0.19724828	-0.19724828	-0.19724828	-0.19724828	-0.19724828	-0.19724828	-0.19724828	-0.19724828	-0.19724828	-0.19724828	-0.19724828	-0.19724828	-0.19724828	-0.19724828	-0.19724828	-0.19724828	-0.19724828	-0.19724828	-0.19724828	-0.19724828	-0.19724828	-0.19724828	-0.19724828	-0.19724828	-0.19724828	-0.19724828	-0.19724828	-0.19724828	-0.19724828	-0.19724828
95.mp3	-0.22376898	-0.22376898	-0.22376898	-0.22376898	-0.22376898	-0.22376898	-0.22376898	-0.22376898	-0.22376898	-0.22376898	-0.22376898	-0.22376898	-0.22376898	-0.22376898	-0.22376898	-0.22376898	-0.22376898	-0.22376898	-0.22376898	-0.22376898	-0.22376898	-0.22376898	-0.22376898	-0.22376898	-0.22376898	-0.22376898	-0.22376898	-0.22376898	-0.22376898	-0.22376898	-0.22376898	-0.22376898	-0.22376898	-0.22376898	-0.22376898	-0.22376898	-0.22376898	-0.22376898	-0.22376898	-0.22376898	-0.22376898	-0.22376898	-0.22376898	-0.22376898	-0.22376898	-0.22376898	-0.22376898	-0.22376898	-0.22376898
96.mp3	-0.07704545	-0.07704545	-0.07704545	-0.07704545	-0.07704545	-0.07704545	-0.07704545	-0.07704545	-0.07704545	-0.07704545	-0.07704545	-0.07704545	-0.07704545	-0.07704545	-0.07704545	-0.07704545	-0.07704545	-0.07704545	-0.07704545	-0.07704545	-0.07704545	-0.07704545	-0.07704545	-0.07704545	-0.07704545	-0.07704545	-0.07704545	-0.07704545	-0.07704545	-0.07704545	-0.07704545	-0.07704545	-0.07704545	-0.07704545	-0.07704545	-0.07704545	-0.07704545	-0.07704545	-0.07704545	-0.07704545	-0.07704545	-0.07704545	-0.07704545	-0.07704545	-0.07704545	-0.07704545	-0.07704545	-0.07704545	-0.07704545
98.mp3	-0.16096023	-0.16096023	-0.16096023	-0.16096023	-0.16096023	-0.16096023	-0.16096023	-0.16096023	-0.16096023	-0.16096023	-0.16096023	-0.16096023	-0.16096023	-0.16096023	-0.16096023	-0.16096023	-0.16096023	-0.16096023	-0.16096023	-0.16096023	-0.16096023	-0.16096023	-0.16096023	-0.16096023	-0.16096023	-0.16096023	-0.16096023	-0.16096023	-0.16096023	-0.16096023	-0.16096023	-0.16096023	-0.16096023	-0.16096023	-0.16096023	-0.16096023	-0.16096023	-0.16096023	-0.16096023	-0.16096023	-0.16096023	-0.16096023	-0.16096023	-0.16096023	-0.16096023	-0.16096023	-0.16096023	-0.16096023	-0.16096023
99.mp3	-0.058188245	-0.058188245	-0.058188245	-0.058188245	-0.058188245	-0.058188245	-0.058188245	-0.058188245	-0.058188245	-0.058188245	-0.058188245	-0.058188245	-0.058188245	-0.058188245	-0.058188245	-0.058188245	-0.058188245	-0.058188245	-0.058188245	-0.058188245	-0.058188245	-0.058188245	-0.058188245	-0.058188245	-0.058188245	-0.058188245	-0.058188245	-0.058188245	-0.058188245	-0.058188245	-0.058188245	-0.058188245	-0.058188245	-0.058188245	-0.058188245	-0.058188245	-0.058188245	-0.058188245	-0.058188245	-0.058188245	-0.058188245	-0.058188245	-0.058188245	-0.058188245	-0.058188245	-0.058188245	-0.058188245	-0.058188245	-0.058188245
101.mp3	-0.36184293	-0.36184293	-0.36184293	-0.36184293	-0.36184293	-0.36184293	-0.36184293	-0.36184293	-0.36184293	-0.36184293	-0.36184293	-0.36184293	-0.36184293	-0.36184293	-0.36184293	-0.36184293	-0.36184293	-0.36184293	-0.36184293	-0.36184293	-0.36184293	-0.36184293	-0.36184293	-0.36184293	-0.36184293	-0.36184293	-0.36184293	-0.36184293	-0.36184293	-0.36184293	-0.36184293	-0.36184293	-0.36184293	-0.36184293	-0.36184293	-0.36184293	-0.36184293	-0.36184293	-0.36184293	-0.36184293	-0.36184293	-0.36184293	-0.36184293	-0.36184293	-0.36184293	-0.36184293	-0.36184293	-0.36184293	-0.36184293
102.mp3	-0.23455381	-0.23455381	-0.23455381	-0.23455381	-0.23455381	-0.23455381	-0.23455381	-0.23455381	-0.23455381	-0.23455381	-0.23455381	-0.23455381	-0.23455381	-0.23455381	-0.23455381	-0.23455381	-0.23455381	-0.23455381	-0.23455381	-0.23455381	-0.23455381	-0.23455381	-0.23455381	-0.23455381	-0.23455381	-0.23455381	-0.23455381	-0.23455381	-0.23455381	-0.23455381	-0.23455381	-0.23455381	-0.23455381	-0.23455381	-0.23455381	-0.23455381	-0.23455381	-0.23455381	-0.23455381	-0.23455381	-0.23455381	-0.23455381	-0.23455381	-0.23455381	-0.23455381	-0.23455381	-0.23455381	-0.23455381	-0.23455381
103.mp3	-0.038887493	-0.038887493	-0.038887493	-0.038887493	-0.038887493	-0.038887493	-0.038887493	-0.038887493	-0.038887493	-0.038887493	-0.038887493	-0.038887493	-0.038887493	-0.038887493	-0.038887493	-0.038887493	-0.038887493	-0.038887493	-0.038887493	-0.038887493	-0.038887493	-0.038887493	-0.038887493	-0.038887493	-0.038887493	-0.038887493	-0.038887493	-0.038887493	-0.038887493	-0.038887493	-0.038887493	-0.038887493	-0.038887493	-0.038887493	-0.038887493	-0.038887493	-0.038887493	-0.038887493	-0.038887493	-0.038887493	-0.038887493	-0.038887493	-0.038887493	-0.038887493	-0.038887493	-0.038887493	-0.038887493	-0.038887493	-0.038887493
104.mp3	-0.17177278	-0.17177278	-0.17177278	-0.17177278	-0.17177278	-0.17177278	-0.17177278	-0.17177278	-0.17177278	-0.17177278	-0.17177278	-0.17177278	-0.17177278	-0.17177278	-0.17177278	-0.17177278	-0.17177278	-0.17177278	-0.17177278	-0.17177278	-0.17177278	-0.17177278	-0.17177278	-0.17177278	-0.17177278	-0.17177278	-0.17177278	-0.17177278	-0.17177278	-0.17177278	-0.17177278	-0.17177278	-0.17177278	-0.17177278	-0.17177278	-0.17177278	-0.17177278	-0.17177278	-0.17177278	-0.17177278	-0.17177278	-0.17177278	-0.17177278	-0.17177278	-0.17177278	-0.17177278	-0.17177278	-0.17177278	-0.17177278
105.mp3	-0.13533008	-0.13533008	-0.13533008	-0.13533008	-0.13533008	-0.13533008	-0.13533008	-0.13533008	-0.13533008	-0.13533008	-0.13533008	-0.13533008	-0.13533008	-0.13533008	-0.13533008	-0.13533008	-0.13533008	-0.13533008	-0.13533008	-0.13533008	-0.13533008	-0.13533008	-0.13533008	-0.13533008	-0.13533008	-0.13533008	-0.13533008	-0.13533008	-0.13533008	-0.13533008	-0.13533008	-0.13533008	-0.13533008	-0.13533008	-0.13533008	-0.13533008	-0.13533008	-0.13533008	-0.13533008	-0.13533008	-0.13533008	-0.13533008	-0.13533008	-0.13533008	-0.13533008	-0.13533008	-0.13533008	-0.13533008	-0.13533008
106.mp3	-0.19111302	-0.19111302	-0.19111302	-0.19111302	-0.19111302	-0.19111302	-0.19111302	-0.19111302	-0.19111302	-0.19111302	-0.19111302	-0.19111302	-0.19111302	-0.19111302	-0.19111302	-0.19111302	-0.19111302	-0.19111302	-0.19111302	-0.19111302	-0.19111302	-0.19111302	-0.19111302	-0.19111302	-0.19111302	-0.19111302	-0.19111302	-0.19111302	-0.19111302	-0.19111302	-0.19111302	-0.19111302	-0.19111302	-0.19111302	-0.19111302	-0.19111302	-0.19111302	-0.19111302	-0.19111302	-0.19111302	-0.19111302	-0.19111302	-0.19111302	-0.19111302	-0.19111302	-0.19111302	-0.19111302	-0.19111302	-0.19111302
107.mp3	-0.19027653	-0.19027653	-0.19027653	-0.19027653	-0.19027653	-0.19027653	-0.19027653	-0.19027653	-0.19027653	-0.19027653	-0.19027653	-0.19027653	-0.19027653	-0.19027653	-0.19027653	-0.19027653	-0.19027653	-0.19027653	-0.19027653	-0.19027653	-0.19027653	-0.19027653	-0.19027653	-0.19027653	-0.19027653	-0.19027653	-0.19027653	-0.19027653	-0.19027653	-0.19027653	-0.19027653	-0.19027653	-0.19027653	-0.19027653	-0.19027653	-0.19027653	-0.19027653	-0.19027653	-0.19027653	-0.19027653	-0.19027653	-0.19027653	-0.19027653	-0.19027653	-0.19027653	-0.19027653	-0.19027653	-0.19027653	-0.19027653
108.mp3	-0.10632671	-0.10632671	-0.10632671	-0.10632671	-0.10632671	-0.10632671	-0.10632671	-0.10632671	-0.10632671	-0.10632671	-0.10632671	-0.10632671	-0.10632671	-0.10632671	-0.10632671	-0.10632671	-0.10632671	-0.10632671	-0.10632671	-0.10632671	-0.10632671	-0.10632671	-0.10632671	-0.10632671	-0.10632671	-0.10632671	-0.10632671	-0.10632671	-0.10632671	-0.10632671	-0.10632671	-0.10632671	-0.10632671	-0.10632671	-0.10632671	-0.10632671	-0.10632671	-0.10632671	-0.10632671	-0.10632671	-0.10632671	-0.10632671	-0.10632671	-0.10632671	-0.10632671	-0.10632671	-0.10632671	-0.10632671	-0.10632671
109.mp3	0.17248073	0.17248073	0.17248073	0.17248073	0.17248073	0.17248073	0.17248073	0.17248073	0.17248073	0.17248073	0.17248073	0.17248073	0.17248073	0.17248073	0.17248073	0.17248073	0.17248073	0.17248073	0.17248073	0.17248073	0.17248073	0.17248073	0.17248073	0.17248073	0.17248073	0.17248073	0.17248073	0.17248073	0.17248073	0.17248073	0.17248073	0.17248073	0.17248073	0.17248073	0.17248073	0.17248073	0.17248073	0.17248073	0.17248073	0.17248073	0.17248073	0.17248073	0.17248073	0.17248073	0.17248073	0.17248073	0.17248073	0.17248073	0.17248073
110.mp3	-0.046039306	-0.046039306	-0.046039306	-0.046039306	-0.046039306	-0.046039306	-0.046039306	-0.046039306	-0.046039306	-0.046039306	-0.046039306	-0.046039306	-0.046039306	-0.046039306	-0.046039306	-0.046039306	-0.046039306	-0.046039306	-0.046039306	-0.046039306	-0.046039306	-0.046039306	-0.046039306	-0.046039306	-0.046039306	-0.046039306	-0.046039306	-0.046039306	-0.046039306	-0.046039306	-0.046039306	-0.046039306	-0.046039306	-0.046039306	-0.046039306	-0.046039306	-0.046039306	-0.046039306	-0.046039306	-0.046039306	-0.046039306	-0.046039306	-0.046039306	-0.046039306	-0.046039306	-0.046039306	-0.046039306	-0.046039306	-0.046039306
111.mp3	-0.32930946	-0.32930946	-0.32930946	-0.32930946	-0.32930946	-0.32930946	-0.32930946	-0.32930946	-0.32930946	-0.32930946	-0.32930946	-0.32930946	-0.32930946	-0.32930946	-0.32930946	-0.32930946	-0.32930946	-0.32930946	-0.32930946	-0.32930946	-0.32930946	-0.32930946	-0.32930946	-0.32930946	-0.32930946	-0.32930946	-0.32930946	-0.32930946	-0.32930946	-0.32930946	-0.32930946	-0.32930946	-0.32930946	-0.32930946	-0.32930946	-0.32930946	-0.32930946	-0.32930946	-0.32930946	-0.32930946	-0.32930946	-0.32930946	-0.32930946	-0.32930946	-0.32930946	-0.32930946	-0.32930946	-0.32930946	-0.32930946
112.mp3	-0.086789764	-0.086789764	-0.086789764	-0.086789764	-0.086789764	-0.086789764	-0.086789764	-0.086789764	-0.086789764	-0.086789764	-0.086789764	-0.086789764	-0.086789764	-0.086789764	-0.086789764	-0.086789764	-0.086789764	-0.086789764	-0.086789764	-0.086789764	-0.086789764	-0.086789764	-0.086789764	-0.086789764	-0.086789764	-0.086789764	-0.086789764	-0.086789764	-0.086789764	-0.086789764	-0.086789764	-0.086789764	-0.086789764	-0.086789764	-0.086789764	-0.086789764	-0.086789764	-0.086789764	-0.086789764	-0.086789764	-0.086789764	-0.086789764	-0.086789764	-0.086789764	-0.086789764	-0.086789764	-0.086789764	-0.086789764	-0.086789764
113.mp3	-0.17353529	-0.17353529	-0.17353529	-0.17353529	-0.17353529	-0.17353529	-0.17353529	-0.17353529	-0.17353529	-0.17353529	-0.17353529	-0.17353529	-0.17353529	-0.17353529	-0.17353529	-0.17353529	-0.17353529	-0.17353529	-0.17353529	-0.17353529	-0.17353529	-0.17353529	-0.17353529	-0.17353529	-0.17353529	-0.17353529	-0.17353529	-0.17353529	-0.17353529	-0.17353529	-0.17353529	-0.17353529	-0.17353529	-0.17353529	-0.17353529	-0.17353529	-0.17353529	-0.17353529	-0.17353529	-0.17353529	-0.17353529	-0.17353529	-0.17353529	-0.17353529	-0.17353529	-0.17353529	-0.17353529	-0.17353529	-0.17353529
114.mp3	-0.17410901	-0.17410901	-0.17410901	-0.17410901	-0.17410901	-0.17410901	-0.17410901	-0.17410901	-0.17410901	-0.17410901	-0.17410901	-0.17410901	-0.17410901	-0.17410901	-0.17410901	-0.17410901	-0.17410901	-0.17410901	-0.17410901	-0.17410901	-0.17410901	-0.17410901	-0.17410901	-0.17410901	-0.17410901	-0.17410901	-0.17410901	-0.17410901	-0.17410901	-0.17410901	-0.17410901	-0.17410901	-0.17410901	-0.17410901	-0.17410901	-0.17410901	-0.17410901	-0.17410901	-0.17410901	-0.17410901	-0.17410901	-0.17410901	-0.17410901	-0.17410901	-0.17410901	-0.17410901	-0.17410901	-0.17410901	-0.17410901
115.mp3	-0.16658148	-0.16658148	-0.16658148	-0.16658148	-0.16658148	-0.16658148	-0.16658148	-0.16658148	-0.16658148	-0.16658148	-0.16658148	-0.16658148	-0.16658148	-0.16658148	-0.16658148	-0.16658148	-0.16658148	-0.16658148	-0.16658148	-0.16658148	-0.16658148	-0.16658148	-0.16658148	-0.16658148	-0.16658148	-0.16658148	-0.16658148	-0.16658148	-0.16658148	-0.16658148	-0.16658148	-0.16658148	-0.16658148	-0.16658148	-0.16658148	-0.16658148	-0.16658148	-0.16658148	-0.16658148	-0.16658148	-0.16658148	-0.16658148	-0.16658148	-0.16658148	-0.16658148	-0.16658148	-0.16658148	-0.16658148	-0.16658148
116.mp3	-0.23835078	-0.23835078	-0.23835078	-0.23835078	-0.23835078	-0.23835078	-0.23835078	-0.23835078	-0.23835078	-0.23835078	-0.23835078	-0.23835078	-0.23835078	-0.23835078	-0.23835078	-0.23835078	-0.23835078	-0.23835078	-0.23835078	-0.23835078	-0.23835078	-0.23835078	-0.23835078	-0.23835078	-0.23835078	-0.23835078	-0.23835078	-0.23835078	-0.23835078	-0.23835078	-0.23835078	-0.23835078	-0.23835078	-0.23835078	-0.23835078	-0.23835078	-0.23835078	-0.23835078	-0.23835078	-0.23835078	-0.23835078	-0.23835078	-0.23835078	-0.23835078	-0.23835078	-0.23835078	-0.23835078	-0.23835078	-0.23835078
117.mp3	-0.26863027	-0.26863027	-0.26863027	-0.26863027	-0.26863027	-0.26863027	-0.26863027	-0.26863027	-0.26863027	-0.26863027	-0.26863027	-0.26863027	-0.26863027	-0.26863027	-0.26863027	-0.26863027	-0.26863027	-0.26863027	-0.26863027	-0.26863027	-0.26863027	-0.26863027	-0.26863027	-0.26863027	-0.26863027	-0.26863027	-0.26863027	-0.26863027	-0.26863027	-0.26863027	-0.26863027	-0.26863027	-0.26863027	-0.26863027	-0.26863027	-0.26863027	-0.26863027	-0.26863027	-0.26863027	-0.26863027	-0.26863027	-0.26863027	-0.26863027	-0.26863027	-0.26863027	-0.26863027	-0.26863027	-0.26863027	-0.26863027
118.mp3	-0.3395894	-0.3395894	-0.3395894	-0.3395894	-0.3395894	-0.3395894	-0.3395894	-0.3395894	-0.3395894	-0.3395894	-0.3395894	-0.3395894	-0.3395894	-0.3395894	-0.3395894	-0.3395894	-0.3395894	-0.3395894	-0.3395894	-0.3395894	-0.3395894	-0.3395894	-0.3395894	-0.3395894	-0.3395894	-0.3395894	-0.3395894	-0.3395894	-0.3395894	-0.3395894	-0.3395894	-0.3395894	-0.3395894	-0.3395894	-0.3395894	-0.3395894	-0.3395894	-0.3395894	-0.3395894	-0.3395894	-0.3395894	-0.3395894	-0.3395894	-0.3395894	-0.3395894	-0.3395894	-0.3395894	-0.3395894	-0.3395894
119.mp3	0.036092103	0.036092103	0.036092103	0.036092103	0.036092103	0.036092103	0.036092103	0.036092103	0.036092103	0.036092103	0.036092103	0.036092103	0.036092103	0.036092103	0.036092103	0.036092103	0.036092103	0.036092103	0.036092103	0.036092103	0.036092103	0.036092103	0.036092103	0.036092103	0.036092103	0.036092103	0.036092103	0.036092103	0.036092103	0.036092103	0.036092103	0.036092103	0.036092103	0.036092103	0.036092103	0.036092103	0.036092103	0.036092103	0.036092103	0.036092103	0.036092103	0.036092103	0.036092103	0.036092103	0.036092103	0.036092103	0.036092103	0.036092103	0.036092103
120.mp3	-0.23387039	-0.23387039	-0.23387039	-0.23387039	-0.23387039	-0.23387039	-0.23387039	-0.23387039	-0.23387039	-0.23387039	-0.23387039	-0.23387039	-0.23387039	-0.23387039	-0.23387039	-0.23387039	-0.23387039	-0.23387039	-0.23387039	-0.23387039	-0.23387039	-0.23387039	-0.23387039	-0.23387039	-0.23387039	-0.23387039	-0.23387039	-0.23387039	-0.23387039	-0.23387039	-0.23387039	-0.23387039	-0.23387039	-0.23387039	-0.23387039	-0.23387039	-0.23387039	-0.23387039	-0.23387039	-0.23387039	-0.23387039	-0.23387039	-0.23387039	-0.23387039	-0.23387039	-0.23387039	-0.23387039	-0.23387039	-0.23387039
121.mp3	-0.29268253	-0.29268253	-0.29268253	-0.29268253	-0.29268253	-0.29268253	-0.29268253	-0.29268253	-0.29268253	-0.29268253	-0.29268253	-0.29268253	-0.29268253	-0.29268253	-0.29268253	-0.29268253	-0.29268253	-0.29268253	-0.29268253	-0.29268253	-0.29268253	-0.29268253	-0.29268253	-0.29268253	-0.29268253	-0.29268253	-0.29268253	-0.29268253	-0.29268253	-0.29268253	-0.29268253	-0.29268253	-0.29268253	-0.29268253	-0.29268253	-0.29268253	-0.29268253	-0.29268253	-0.29268253	-0.29268253	-0.29268253	-0.29268253	-0.29268253	-0.29268253	-0.29268253	-0.29268253	-0.29268253	-0.29268253	-0.29268253
122.mp3	-0.08034929	-0.08034929	-0.08034929	-0.08034929	-0.08034929	-0.08034929	-0.08034929	-0.08034929	-0.08034929	-0.08034929	-0.08034929	-0.08034929	-0.08034929	-0.08034929	-0.08034929	-0.08034929	-0.08034929	-0.08034929	-0.08034929	-0.08034929	-0.08034929	-0.08034929	-0.08034929	-0.08034929	-0.08034929	-0.08034929	-0.08034929	-0.08034929	-0.08034929	-0.08034929	-0.08034929	-0.08034929	-0.08034929	-0.08034929	-0.08034929	-0.08034929	-0.08034929	-0.08034929	-0.08034929	-0.08034929	-0.08034929	-0.08034929	-0.08034929	-0.08034929	-0.08034929	-0.08034929	-0.08034929	-0.08034929	-0.08034929
123.mp3	-0.09227396	-0.09227396	-0.09227396	-0.09227396	-0.09227396	-0.09227396	-0.09227396	-0.09227396	-0.09227396	-0.09227396	-0.09227396	-0.09227396	-0.09227396	-0.09227396	-0.09227396	-0.09227396	-0.09227396	-0.09227396	-0.09227396	-0.09227396	-0.09227396	-0.09227396	-0.09227396	-0.09227396	-0.09227396	-0.09227396	-0.09227396	-0.09227396	-0.09227396	-0.09227396	-0.09227396	-0.09227396	-0.09227396	-0.09227396	-0.09227396	-0.09227396	-0.09227396	-0.09227396	-0.09227396	-0.09227396	-0.09227396	-0.09227396	-0.09227396	-0.09227396	-0.09227396	-0.09227396	-0.09227396	-0.09227396	-0.09227396
124.mp3	-0.048869647	-0.048869647	-0.048869647	-0.048869647	-0.048869647	-0.048869647	-0.048869647	-0.048869647	-0.048869647	-0.048869647	-0.048869647	-0.048869647	-0.048869647	-0.048869647	-0.048869647	-0.048869647	-0.048869647	-0.048869647	-0.048869647	-0.048869647	-0.048869647	-0.048869647	-0.048869647	-0.048869647	-0.048869647	-0.048869647	-0.048869647	-0.048869647	-0.048869647	-0.048869647	-0.048869647	-0.048869647	-0.048869647	-0.048869647	-0.048869647	-0.048869647	-0.048869647	-0.048869647	-0.048869647	-0.048869647	-0.048869647	-0.048869647	-0.048869647	-0.048869647	-0.048869647	-0.048869647	-0.048869647	-0.048869647	-0.048869647
125.mp3	-0.13072681	-0.13072681	-0.13072681	-0.13072681	-0.13072681	-0.13072681	-0.13072681	-0.13072681	-0.13072681	-0.13072681	-0.13072681	-0.13072681	-0.13072681	-0.13072681	-0.13072681	-0.13072681	-0.13072681	-0.13072681	-0.13072681	-0.13072681	-0.13072681	-0.13072681	-0.13072681	-0.13072681	-0.13072681	-0.13072681	-0.13072681	-0.13072681	-0.13072681	-0.13072681	-0.13072681	-0.13072681	-0.13072681	-0.13072681	-0.13072681	-0.13072681	-0.13072681	-0.13072681	-0.13072681	-0.13072681	-0.13072681	-0.13072681	-0.13072681	-0.13072681	-0.13072681	-0.13072681	-0.13072681	-0.13072681	-0.13072681
126.mp3	-0.2220177	-0.2220177	-0.2220177	-0.2220177	-0.2220177	-0.2220177	-0.2220177	-0.2220177	-0.2220177	-0.2220177	-0.2220177	-0.2220177	-0.2220177	-0.2220177	-0.2220177	-0.2220177	-0.2220177	-0.2220177	-0.2220177	-0.2220177	-0.2220177	-0.2220177	-0.2220177	-0.2220177	-0.2220177	-0.2220177	-0.2220177	-0.2220177	-0.2220177	-0.2220177	-0.2220177	-0.2220177	-0.2220177	-0.2220177	-0.2220177	-0.2220177	-0.2220177	-0.2220177	-0.2220177	-0.2220177	-0.2220177	-0.2220177	-0.2220177	-0.2220177	-0.2220177	-0.2220177	-0.2220177	-0.2220177	-0.2220177
127.mp3	-0.4367603	-0.4367603	-0.4367603	-0.4367603	-0.4367603	-0.4367603	-0.4367603	-0.4367603	-0.4367603	-0.4367603	-0.4367603	-0.4367603	-0.4367603	-0.4367603	-0.4367603	-0.4367603	-0.4367603	-0.4367603	-0.4367603	-0.4367603	-0.4367603	-0.4367603	-0.4367603	-0.4367603	-0.4367603	-0.4367603	-0.4367603	-0.4367603	-0.4367603	-0.4367603	-0.4367603	-0.4367603	-0.4367603	-0.4367603	-0.4367603	-0.4367603	-0.4367603	-0.4367603	-0.4367603	-0.4367603	-0.4367603	-0.4367603	-0.4367603	-0.4367603	-0.4367603	-0.4367603	-0.4367603	-0.4367603	-0.4367603
128.mp3	-0.26958767	-0.26958767	-0.26958767	-0.26958767	-0.26958767	-0.26958767	-0.26958767	-0.26958767	-0.26958767	-0.26958767	-0.26958767	-0.26958767	-0.26958767	-0.26958767	-0.26958767	-0.26958767	-0.26958767	-0.26958767	-0.26958767	-0.26958767	-0.26958767	-0.26958767	-0.26958767	-0.26958767	-0.26958767	-0.26958767	-0.26958767	-0.26958767	-0.26958767	-0.26958767	-0.26958767	-0.26958767	-0.26958767	-0.26958767	-0.26958767	-0.26958767	-0.26958767	-0.26958767	-0.26958767	-0.26958767	-0.26958767	-0.26958767	-0.26958767	-0.26958767	-0.26958767	-0.26958767	-0.26958767	-0.26958767	-0.26958767
129.mp3	-0.2378563	-0.2378563	-0.2378563	-0.2378563	-0.2378563	-0.2378563	-0.2378563	-0.2378563	-0.2378563	-0.2378563	-0.2378563	-0.2378563	-0.2378563	-0.2378563	-0.2378563	-0.2378563	-0.2378563	-0.2378563	-0.2378563	-0.2378563	-0.2378563	-0.2378563	-0.2378563	-0.2378563	-0.2378563	-0.2378563	-0.2378563	-0.2378563	-0.2378563	-0.2378563	-0.2378563	-0.2378563	-0.2378563	-0.2378563	-0.2378563	-0.2378563	-0.2378563	-0.2378563	-0.2378563	-0.2378563	-0.2378563	-0.2378563	-0.2378563	-0.2378563	-0.2378563	-0.2378563	-0.2378563	-0.2378563	-0.2378563
130.mp3	-0.004502989	-0.004502989	-0.004502989	-0.004502989	-0.004502989	-0.004502989	-0.004502989	-0.004502989	-0.004502989	-0.004502989	-0.004502989	-0.004502989	-0.004502989	-0.004502989	-0.004502989	-0.004502989	-0.004502989	-0.004502989	-0.004502989	-0.004502989	-0.004502989	-0.004502989	-0.004502989	-0.004502989	-0.004502989	-0.004502989	-0.004502989	-0.004502989	-0.004502989	-0.004502989	-0.004502989	-0.004502989	-0.004502989	-0.004502989	-0.004502989	-0.004502989	-0.004502989	-0.004502989	-0.004502989	-0.004502989	-0.004502989	-0.004502989	-0.004502989	-0.004502989	-0.004502989	-0.004502989	-0.004502989	-0.004502989	-0.004502989
131.mp3	0.11222109	0.11222109	0.11222109	0.11222109	0.11222109	0.11222109	0.11222109	0.11222109	0.11222109	0.11222109	0.11222109	0.11222109	0.11222109	0.11222109	0.11222109	0.11222109	0.11222109	0.11222109	0.11222109	0.11222109	0.11222109	0.11222109	0.11222109	0.11222109	0.11222109	0.11222109	0.11222109	0.11222109	0.11222109	0.11222109	0.11222109	0.11222109	0.11222109	0.11222109	0.11222109	0.11222109	0.11222109	0.11222109	0.11222109	0.11222109	0.11222109	0.11222109	0.11222109	0.11222109	0.11222109	0.11222109	0.11222109	0.11222109	0.11222109
133.mp3	-0.10206323	-0.10206323	-0.10206323	-0.10206323	-0.10206323	-0.10206323	-0.10206323	-0.10206323	-0.10206323	-0.10206323	-0.10206323	-0.10206323	-0.10206323	-0.10206323	-0.10206323	-0.10206323	-0.10206323	-0.10206323	-0.10206323	-0.10206323	-0.10206323	-0.10206323	-0.10206323	-0.10206323	-0.10206323	-0.10206323	-0.10206323	-0.10206323	-0.10206323	-0.10206323	-0.10206323	-0.10206323	-0.10206323	-0.10206323	-0.10206323	-0.10206323	-0.10206323	-0.10206323	-0.10206323	-0.10206323	-0.10206323	-0.10206323	-0.10206323	-0.10206323	-0.10206323	-0.10206323	-0.10206323	-0.10206323	-0.10206323
134.mp3	-0.18260849	-0.18260849	-0.18260849	-0.18260849	-0.18260849	-0.18260849	-0.18260849	-0.18260849	-0.18260849	-0.18260849	-0.18260849	-0.18260849	-0.18260849	-0.18260849	-0.18260849	-0.18260849	-0.18260849	-0.18260849	-0.18260849	-0.18260849	-0.18260849	-0.18260849	-0.18260849	-0.18260849	-0.18260849	-0.18260849	-0.18260849	-0.18260849	-0.18260849	-0.18260849	-0.18260849	-0.18260849	-0.18260849	-0.18260849	-0.18260849	-0.18260849	-0.18260849	-0.18260849	-0.18260849	-0.18260849	-0.18260849	-0.18260849	-0.18260849	-0.18260849	-0.18260849	-0.18260849	-0.18260849	-0.18260849	-0.18260849
135.mp3	-0.33110893	-0.33110893	-0.33110893	-0.33110893	-0.33110893	-0.33110893	-0.33110893	-0.33110893	-0.33110893	-0.33110893	-0.33110893	-0.33110893	-0.33110893	-0.33110893	-0.33110893	-0.33110893	-0.33110893	-0.33110893	-0.33110893	-0.33110893	-0.33110893	-0.33110893	-0.33110893	-0.33110893	-0.33110893	-0.33110893	-0.33110893	-0.33110893	-0.33110893	-0.33110893	-0.33110893	-0.33110893	-0.33110893	-0.33110893	-0.33110893	-0.33110893	-0.33110893	-0.33110893	-0.33110893	-0.33110893	-0.33110893	-0.33110893	-0.33110893	-0.33110893	-0.33110893	-0.33110893	-0.33110893	-0.33110893	-0.33110893
136.mp3	-0.11305136	-0.11305136	-0.11305136	-0.11305136	-0.11305136	-0.11305136	-0.11305136	-0.11305136	-0.11305136	-0.11305136	-0.11305136	-0.11305136	-0.11305136	-0.11305136	-0.11305136	-0.11305136	-0.11305136	-0.11305136	-0.11305136	-0.11305136	-0.11305136	-0.11305136	-0.11305136	-0.11305136	-0.11305136	-0.11305136	-0.11305136	-0.11305136	-0.11305136	-0.11305136	-0.11305136	-0.11305136	-0.11305136	-0.11305136	-0.11305136	-0.11305136	-0.11305136	-0.11305136	-0.11305136	-0.11305136	-0.11305136	-0.11305136	-0.11305136	-0.11305136	-0.11305136	-0.11305136	-0.11305136	-0.11305136	-0.11305136
137.mp3	-0.065711595	-0.065711595	-0.065711595	-0.065711595	-0.065711595	-0.065711595	-0.065711595	-0.065711595	-0.065711595	-0.065711595	-0.065711595	-0.065711595	-0.065711595	-0.065711595	-0.065711595	-0.065711595	-0.065711595	-0.065711595	-0.065711595	-0.065711595	-0.065711595	-0.065711595	-0.065711595	-0.065711595	-0.065711595	-0.065711595	-0.065711595	-0.065711595	-0.065711595	-0.065711595	-0.065711595	-0.065711595	-0.065711595	-0.065711595	-0.065711595	-0.065711595	-0.065711595	-0.065711595	-0.065711595	-0.065711595	-0.065711595	-0.065711595	-0.065711595	-0.065711595	-0.065711595	-0.065711595	-0.065711595	-0.065711595	-0.065711595
138.mp3	-0.25300425	-0.25300425	-0.25300425	-0.25300425	-0.25300425	-0.25300425	-0.25300425	-0.25300425	-0.25300425	-0.25300425	-0.25300425	-0.25300425	-0.25300425	-0.25300425	-0.25300425	-0.25300425	-0.25300425	-0.25300425	-0.25300425	-0.25300425	-0.25300425	-0.25300425	-0.25300425	-0.25300425	-0.25300425	-0.25300425	-0.25300425	-0.25300425	-0.25300425	-0.25300425	-0.25300425	-0.25300425	-0.25300425	-0.25300425	-0.25300425	-0.25300425	-0.25300425	-0.25300425	-0.25300425	-0.25300425	-0.25300425	-0.25300425	-0.25300425	-0.25300425	-0.25300425	-0.25300425	-0.25300425	-0.25300425	-0.25300425
140.mp3	-0.4096145	-0.4096145	-0.4096145	-0.4096145	-0.4096145	-0.4096145	-0.4096145	-0.4096145	-0.4096145	-0.4096145	-0.4096145	-0.4096145	-0.4096145	-0.4096145	-0.4096145	-0.4096145	-0.4096145	-0.4096145	-0.4096145	-0.4096145	-0.4096145	-0.4096145	-0.4096145	-0.4096145	-0.4096145	-0.4096145	-0.4096145	-0.4096145	-0.4096145	-0.4096145	-0.4096145	-0.4096145	-0.4096145	-0.4096145	-0.4096145	-0.4096145	-0.4096145	-0.4096145	-0.4096145	-0.4096145	-0.4096145	-0.4096145	-0.4096145	-0.4096145	-0.4096145	-0.4096145	-0.4096145	-0.4096145	-0.4096145
142.mp3	-0.051484503	-0.051484503	-0.051484503	-0.051484503	-0.051484503	-0.051484503	-0.051484503	-0.051484503	-0.051484503	-0.051484503	-0.051484503	-0.051484503	-0.051484503	-0.051484503	-0.051484503	-0.051484503	-0.051484503	-0.051484503	-0.051484503	-0.051484503	-0.051484503	-0.051484503	-0.051484503	-0.051484503	-0.051484503	-0.051484503	-0.051484503	-0.051484503	-0.051484503	-0.051484503	-0.051484503	-0.051484503	-0.051484503	-0.051484503	-0.051484503	-0.051484503	-0.051484503	-0.051484503	-0.051484503	-0.051484503	-0.051484503	-0.051484503	-0.051484503	-0.051484503	-0.051484503	-0.051484503	-0.051484503	-0.051484503	-0.051484503
143.mp3	0.011704568	0.011704568	0.011704568	0.011704568	0.011704568	0.011704568	0.011704568	0.011704568	0.011704568	0.011704568	0.011704568	0.011704568	0.011704568	0.011704568	0.011704568	0.011704568	0.011704568	0.011704568	0.011704568	0.011704568	0.011704568	0.011704568	0.011704568	0.011704568	0.011704568	0.011704568	0.011704568	0.011704568	0.011704568	0.011704568	0.011704568	0.011704568	0.011704568	0.011704568	0.011704568	0.011704568	0.011704568	0.011704568	0.011704568	0.011704568	0.011704568	0.011704568	0.011704568	0.011704568	0.011704568	0.011704568	0.011704568	0.011704568	0.011704568
144.mp3	-0.039149065	-0.039149065	-0.039149065	-0.039149065	-0.039149065	-0.039149065	-0.039149065	-0.039149065	-0.039149065	-0.039149065	-0.039149065	-0.039149065	-0.039149065	-0.039149065	-0.039149065	-0.039149065	-0.039149065	-0.039149065	-0.039149065	-0.039149065	-0.039149065	-0.039149065	-0.039149065	-0.039149065	-0.039149065	-0.039149065	-0.039149065	-0.039149065	-0.039149065	-0.039149065	-0.039149065	-0.039149065	-0.039149065	-0.039149065	-0.039149065	-0.039149065	-0.039149065	-0.039149065	-0.039149065	-0.039149065	-0.039149065	-0.039149065	-0.039149065	-0.039149065	-0.039149065	-0.039149065	-0.039149065	-0.039149065	-0.039149065
145.mp3	-0.17623606	-0.17623606	-0.17623606	-0.17623606	-0.17623606	-0.17623606	-0.17623606	-0.17623606	-0.17623606	-0.17623606	-0.17623606	-0.17623606	-0.17623606	-0.17623606	-0.17623606	-0.17623606	-0.17623606	-0.17623606	-0.17623606	-0.17623606	-0.17623606	-0.17623606	-0.17623606	-0.17623606	-0.17623606	-0.17623606	-0.17623606	-0.17623606	-0.17623606	-0.17623606	-0.17623606	-0.17623606	-0.17623606	-0.17623606	-0.17623606	-0.17623606	-0.17623606	-0.17623606	-0.17623606	-0.17623606	-0.17623606	-0.17623606	-0.17623606	-0.17623606	-0.17623606	-0.17623606	-0.17623606	-0.17623606	-0.17623606
146.mp3	-0.10708826	-0.10708826	-0.10708826	-0.10708826	-0.10708826	-0.10708826	-0.10708826	-0.10708826	-0.10708826	-0.10708826	-0.10708826	-0.10708826	-0.10708826	-0.10708826	-0.10708826	-0.10708826	-0.10708826	-0.10708826	-0.10708826	-0.10708826	-0.10708826	-0.10708826	-0.10708826	-0.10708826	-0.10708826	-0.10708826	-0.10708826	-0.10708826	-0.10708826	-0.10708826	-0.10708826	-0.10708826	-0.10708826	-0.10708826	-0.10708826	-0.10708826	-0.10708826	-0.10708826	-0.10708826	-0.10708826	-0.10708826	-0.10708826	-0.10708826	-0.10708826	-0.10708826	-0.10708826	-0.10708826	-0.10708826	-0.10708826
148.mp3	-0.14067724	-0.14067724	-0.14067724	-0.14067724	-0.14067724	-0.14067724	-0.14067724	-0.14067724	-0.14067724	-0.14067724	-0.14067724	-0.14067724	-0.14067724	-0.14067724	-0.14067724	-0.14067724	-0.14067724	-0.14067724	-0.14067724	-0.14067724	-0.14067724	-0.14067724	-0.14067724	-0.14067724	-0.14067724	-0.14067724	-0.14067724	-0.14067724	-0.14067724	-0.14067724	-0.14067724	-0.14067724	-0.14067724	-0.14067724	-0.14067724	-0.14067724	-0.14067724	-0.14067724	-0.14067724	-0.14067724	-0.14067724	-0.14067724	-0.14067724	-0.14067724	-0.14067724	-0.14067724	-0.14067724	-0.14067724	-0.14067724
149.mp3	0.17121032	0.17121032	0.17121032	0.17121032	0.17121032	0.17121032	0.17121032	0.17121032	0.17121032	0.17121032	0.17121032	0.17121032	0.17121032	0.17121032	0.17121032	0.17121032	0.17121032	0.17121032	0.17121032	0.17121032	0.17121032	0.17121032	0.17121032	0.17121032	0.17121032	0.17121032	0.17121032	0.17121032	0.17121032	0.17121032	0.17121032	0.17121032	0.17121032	0.17121032	0.17121032	0.17121032	0.17121032	0.17121032	0.17121032	0.17121032	0.17121032	0.17121032	0.17121032	0.17121032	0.17121032	0.17121032	0.17121032	0.17121032	0.17121032
150.mp3	-0.122093834	-0.122093834	-0.122093834	-0.122093834	-0.122093834	-0.122093834	-0.122093834	-0.122093834	-0.122093834	-0.122093834	-0.122093834	-0.122093834	-0.122093834	-0.122093834	-0.122093834	-0.122093834	-0.122093834	-0.122093834	-0.122093834	-0.122093834	-0.122093834	-0.122093834	-0.122093834	-0.122093834	-0.122093834	-0.122093834	-0.122093834	-0.122093834	-0.122093834	-0.122093834	-0.122093834	-0.122093834	-0.122093834	-0.122093834	-0.122093834	-0.122093834	-0.122093834	-0.122093834	-0.122093834	-0.122093834	-0.122093834	-0.122093834	-0.122093834	-0.122093834	-0.122093834	-0.122093834	-0.122093834	-0.122093834	-0.122093834
151.mp3	0.007761173	0.007761173	0.007761173	0.007761173	0.007761173	0.007761173	0.007761173	0.007761173	0.007761173	0.007761173	0.007761173	0.007761173	0.007761173	0.007761173	0.007761173	0.007761173	0.007761173	0.007761173	0.007761173	0.007761173	0.007761173	0.007761173	0.007761173	0.007761173	0.007761173	0.007761173	0.007761173	0.007761173	0.007761173	0.007761173	0.007761173	0.007761173	0.007761173	0.007761173	0.007761173	0.007761173	0.007761173	0.007761173	0.007761173	0.007761173	0.007761173	0.007761173	0.007761173	0.007761173	0.007761173	0.007761173	0.007761173	0.007761173	0.007761173
152.mp3	-0.23165518	-0.23165518	-0.23165518	-0.23165518	-0.23165518	-0.23165518	-0.23165518	-0.23165518	-0.23165518	-0.23165518	-0.23165518	-0.23165518	-0.23165518	-0.23165518	-0.23165518	-0.23165518	-0.23165518	-0.23165518	-0.23165518	-0.23165518	-0.23165518	-0.23165518	-0.23165518	-0.23165518	-0.23165518	-0.23165518	-0.23165518	-0.23165518	-0.23165518	-0.23165518	-0.23165518	-0.23165518	-0.23165518	-0.23165518	-0.23165518	-0.23165518	-0.23165518	-0.23165518	-0.23165518	-0.23165518	-0.23165518	-0.23165518	-0.23165518	-0.23165518	-0.23165518	-0.23165518	-0.23165518	-0.23165518	-0.23165518
153.mp3	-0.20985335	-0.20985335	-0.20985335	-0.20985335	-0.20985335	-0.20985335	-0.20985335	-0.20985335	-0.20985335	-0.20985335	-0.20985335	-0.20985335	-0.20985335	-0.20985335	-0.20985335	-0.20985335	-0.20985335	-0.20985335	-0.20985335	-0.20985335	-0.20985335	-0.20985335	-0.20985335	-0.20985335	-0.20985335	-0.20985335	-0.20985335	-0.20985335	-0.20985335	-0.20985335	-0.20985335	-0.20985335	-0.20985335	-0.20985335	-0.20985335	-0.20985335	-0.20985335	-0.20985335	-0.20985335	-0.20985335	-0.20985335	-0.20985335	-0.20985335	-0.20985335	-0.20985335	-0.20985335	-0.20985335	-0.20985335	-0.20985335
154.mp3	-0.21949661	-0.21949661	-0.21949661	-0.21949661	-0.21949661	-0.21949661	-0.21949661	-0.21949661	-0.21949661	-0.21949661	-0.21949661	-0.21949661	-0.21949661	-0.21949661	-0.21949661	-0.21949661	-0.21949661	-0.21949661	-0.21949661	-0.21949661	-0.21949661	-0.21949661	-0.21949661	-0.21949661	-0.21949661	-0.21949661	-0.21949661	-0.21949661	-0.21949661	-0.21949661	-0.21949661	-0.21949661	-0.21949661	-0.21949661	-0.21949661	-0.21949661	-0.21949661	-0.21949661	-0.21949661	-0.21949661	-0.21949661	-0.21949661	-0.21949661	-0.21949661	-0.21949661	-0.21949661	-0.21949661	-0.21949661	-0.21949661
155.mp3	-0.25755414	-0.25755414	-0.25755414	-0.25755414	-0.25755414	-0.25755414	-0.25755414	-0.25755414	-0.25755414	-0.25755414	-0.25755414	-0.25755414	-0.25755414	-0.25755414	-0.25755414	-0.25755414	-0.25755414	-0.25755414	-0.25755414	-0.25755414	-0.25755414	-0.25755414	-0.25755414	-0.25755414	-0.25755414	-0.25755414	-0.25755414	-0.25755414	-0.25755414	-0.25755414	-0.25755414	-0.25755414	-0.25755414	-0.25755414	-0.25755414	-0.25755414	-0.25755414	-0.25755414	-0.25755414	-0.25755414	-0.25755414	-0.25755414	-0.25755414	-0.25755414	-0.25755414	-0.25755414	-0.25755414	-0.25755414	-0.25755414
156.mp3	0.06053351	0.06053351	0.06053351	0.06053351	0.06053351	0.06053351	0.06053351	0.06053351	0.06053351	0.06053351	0.06053351	0.06053351	0.06053351	0.06053351	0.06053351	0.06053351	0.06053351	0.06053351	0.06053351	0.06053351	0.06053351	0.06053351	0.06053351	0.06053351	0.06053351	0.06053351	0.06053351	0.06053351	0.06053351	0.06053351	0.06053351	0.06053351	0.06053351	0.06053351	0.06053351	0.06053351	0.06053351	0.06053351	0.06053351	0.06053351	0.06053351	0.06053351	0.06053351	0.06053351	0.06053351	0.06053351	0.06053351	0.06053351	0.06053351
157.mp3	0.10589952	0.10589952	0.10589952	0.10589952	0.10589952	0.10589952	0.10589952	0.10589952	0.10589952	0.10589952	0.10589952	0.10589952	0.10589952	0.10589952	0.10589952	0.10589952	0.10589952	0.10589952	0.10589952	0.10589952	0.10589952	0.10589952	0.10589952	0.10589952	0.10589952	0.10589952	0.10589952	0.10589952	0.10589952	0.10589952	0.10589952	0.10589952	0.10589952	0.10589952	0.10589952	0.10589952	0.10589952	0.10589952	0.10589952	0.10589952	0.10589952	0.10589952	0.10589952	0.10589952	0.10589952	0.10589952	0.10589952	0.10589952	0.10589952
158.mp3	0.11320167	0.11320167	0.11320167	0.11320167	0.11320167	0.11320167	0.11320167	0.11320167	0.11320167	0.11320167	0.11320167	0.11320167	0.11320167	0.11320167	0.11320167	0.11320167	0.11320167	0.11320167	0.11320167	0.11320167	0.11320167	0.11320167	0.11320167	0.11320167	0.11320167	0.11320167	0.11320167	0.11320167	0.11320167	0.11320167	0.11320167	0.11320167	0.11320167	0.11320167	0.11320167	0.11320167	0.11320167	0.11320167	0.11320167	0.11320167	0.11320167	0.11320167	0.11320167	0.11320167	0.11320167	0.11320167	0.11320167	0.11320167	0.11320167
159.mp3	-0.2016738	-0.2016738	-0.2016738	-0.2016738	-0.2016738	-0.2016738	-0.2016738	-0.2016738	-0.2016738	-0.2016738	-0.2016738	-0.2016738	-0.2016738	-0.2016738	-0.2016738	-0.2016738	-0.2016738	-0.2016738	-0.2016738	-0.2016738	-0.2016738	-0.2016738	-0.2016738	-0.2016738	-0.2016738	-0.2016738	-0.2016738	-0.2016738	-0.2016738	-0.2016738	-0.2016738	-0.2016738	-0.2016738	-0.2016738	-0.2016738	-0.2016738	-0.2016738	-0.2016738	-0.2016738	-0.2016738	-0.2016738	-0.2016738	-0.2016738	-0.2016738	-0.2016738	-0.2016738	-0.2016738	-0.2016738	-0.2016738
160.mp3	-0.16914558	-0.16914558	-0.16914558	-0.16914558	-0.16914558	-0.16914558	-0.16914558	-0.16914558	-0.16914558	-0.16914558	-0.16914558	-0.16914558	-0.16914558	-0.16914558	-0.16914558	-0.16914558	-0.16914558	-0.16914558	-0.16914558	-0.16914558	-0.16914558	-0.16914558	-0.16914558	-0.16914558	-0.16914558	-0.16914558	-0.16914558	-0.16914558	-0.16914558	-0.16914558	-0.16914558	-0.16914558	-0.16914558	-0.16914558	-0.16914558	-0.16914558	-0.16914558	-0.16914558	-0.16914558	-0.16914558	-0.16914558	-0.16914558	-0.16914558	-0.16914558	-0.16914558	-0.16914558	-0.16914558	-0.16914558	-0.16914558
161.mp3	0.029350393	0.029350393	0.029350393	0.029350393	0.029350393	0.029350393	0.029350393	0.029350393	0.029350393	0.029350393	0.029350393	0.029350393	0.029350393	0.029350393	0.029350393	0.029350393	0.029350393	0.029350393	0.029350393	0.029350393	0.029350393	0.029350393	0.029350393	0.029350393	0.029350393	0.029350393	0.029350393	0.029350393	0.029350393	0.029350393	0.029350393	0.029350393	0.029350393	0.029350393	0.029350393	0.029350393	0.029350393	0.029350393	0.029350393	0.029350393	0.029350393	0.029350393	0.029350393	0.029350393	0.029350393	0.029350393	0.029350393	0.029350393	0.029350393
162.mp3	-0.2491101	-0.2491101	-0.2491101	-0.2491101	-0.2491101	-0.2491101	-0.2491101	-0.2491101	-0.2491101	-0.2491101	-0.2491101	-0.2491101	-0.2491101	-0.2491101	-0.2491101	-0.2491101	-0.2491101	-0.2491101	-0.2491101	-0.2491101	-0.2491101	-0.2491101	-0.2491101	-0.2491101	-0.2491101	-0.2491101	-0.2491101	-0.2491101	-0.2491101	-0.2491101	-0.2491101	-0.2491101	-0.2491101	-0.2491101	-0.2491101	-0.2491101	-0.2491101	-0.2491101	-0.2491101	-0.2491101	-0.2491101	-0.2491101	-0.2491101	-0.2491101	-0.2491101	-0.2491101	-0.2491101	-0.2491101	-0.2491101
163.mp3	-0.15772888	-0.15772888	-0.15772888	-0.15772888	-0.15772888	-0.15772888	-0.15772888	-0.15772888	-0.15772888	-0.15772888	-0.15772888	-0.15772888	-0.15772888	-0.15772888	-0.15772888	-0.15772888	-0.15772888	-0.15772888	-0.15772888	-0.15772888	-0.15772888	-0.15772888	-0.15772888	-0.15772888	-0.15772888	-0.15772888	-0.15772888	-0.15772888	-0.15772888	-0.15772888	-0.15772888	-0.15772888	-0.15772888	-0.15772888	-0.15772888	-0.15772888	-0.15772888	-0.15772888	-0.15772888	-0.15772888	-0.15772888	-0.15772888	-0.15772888	-0.15772888	-0.15772888	-0.15772888	-0.15772888	-0.15772888	-0.15772888
164.mp3	-0.201794	-0.201794	-0.201794	-0.201794	-0.201794	-0.201794	-0.201794	-0.201794	-0.201794	-0.201794	-0.201794	-0.201794	-0.201794	-0.201794	-0.201794	-0.201794	-0.201794	-0.201794	-0.201794	-0.201794	-0.201794	-0.201794	-0.201794	-0.201794	-0.201794	-0.201794	-0.201794	-0.201794	-0.201794	-0.201794	-0.201794	-0.201794	-0.201794	-0.201794	-0.201794	-0.201794	-0.201794	-0.201794	-0.201794	-0.201794	-0.201794	-0.201794	-0.201794	-0.201794	-0.201794	-0.201794	-0.201794	-0.201794	-0.201794
166.mp3	-0.21215254	-0.21215254	-0.21215254	-0.21215254	-0.21215254	-0.21215254	-0.21215254	-0.21215254	-0.21215254	-0.21215254	-0.21215254	-0.21215254	-0.21215254	-0.21215254	-0.21215254	-0.21215254	-0.21215254	-0.21215254	-0.21215254	-0.21215254	-0.21215254	-0.21215254	-0.21215254	-0.21215254	-0.21215254	-0.21215254	-0.21215254	-0.21215254	-0.21215254	-0.21215254	-0.21215254	-0.21215254	-0.21215254	-0.21215254	-0.21215254	-0.21215254	-0.21215254	-0.21215254	-0.21215254	-0.21215254	-0.21215254	-0.21215254	-0.21215254	-0.21215254	-0.21215254	-0.21215254	-0.21215254	-0.21215254	-0.21215254
167.mp3	-0.26025677	-0.26025677	-0.26025677	-0.26025677	-0.26025677	-0.26025677	-0.26025677	-0.26025677	-0.26025677	-0.26025677	-0.26025677	-0.26025677	-0.26025677	-0.26025677	-0.26025677	-0.26025677	-0.26025677	-0.26025677	-0.26025677	-0.26025677	-0.26025677	-0.26025677	-0.26025677	-0.26025677	-0.26025677	-0.26025677	-0.26025677	-0.26025677	-0.26025677	-0.26025677	-0.26025677	-0.26025677	-0.26025677	-0.26025677	-0.26025677	-0.26025677	-0.26025677	-0.26025677	-0.26025677	-0.26025677	-0.26025677	-0.26025677	-0.26025677	-0.26025677	-0.26025677	-0.26025677	-0.26025677	-0.26025677	-0.26025677
168.mp3	0.13325703	0.13325703	0.13325703	0.13325703	0.13325703	0.13325703	0.13325703	0.13325703	0.13325703	0.13325703	0.13325703	0.13325703	0.13325703	0.13325703	0.13325703	0.13325703	0.13325703	0.13325703	0.13325703	0.13325703	0.13325703	0.13325703	0.13325703	0.13325703	0.13325703	0.13325703	0.13325703	0.13325703	0.13325703	0.13325703	0.13325703	0.13325703	0.13325703	0.13325703	0.13325703	0.13325703	0.13325703	0.13325703	0.13325703	0.13325703	0.13325703	0.13325703	0.13325703	0.13325703	0.13325703	0.13325703	0.13325703	0.13325703	0.13325703
169.mp3	-0.28859657	-0.28859657	-0.28859657	-0.28859657	-0.28859657	-0.28859657	-0.28859657	-0.28859657	-0.28859657	-0.28859657	-0.28859657	-0.28859657	-0.28859657	-0.28859657	-0.28859657	-0.28859657	-0.28859657	-0.28859657	-0.28859657	-0.28859657	-0.28859657	-0.28859657	-0.28859657	-0.28859657	-0.28859657	-0.28859657	-0.28859657	-0.28859657	-0.28859657	-0.28859657	-0.28859657	-0.28859657	-0.28859657	-0.28859657	-0.28859657	-0.28859657	-0.28859657	-0.28859657	-0.28859657	-0.28859657	-0.28859657	-0.28859657	-0.28859657	-0.28859657	-0.28859657	-0.28859657	-0.28859657	-0.28859657	-0.28859657
170.mp3	0.13302922	0.13302922	0.13302922	0.13302922	0.13302922	0.13302922	0.13302922	0.13302922	0.13302922	0.13302922	0.13302922	0.13302922	0.13302922	0.13302922	0.13302922	0.13302922	0.13302922	0.13302922	0.13302922	0.13302922	0.13302922	0.13302922	0.13302922	0.13302922	0.13302922	0.13302922	0.13302922	0.13302922	0.13302922	0.13302922	0.13302922	0.13302922	0.13302922	0.13302922	0.13302922	0.13302922	0.13302922	0.13302922	0.13302922	0.13302922	0.13302922	0.13302922	0.13302922	0.13302922	0.13302922	0.13302922	0.13302922	0.13302922	0.13302922
171.mp3	-0.26709127	-0.26709127	-0.26709127	-0.26709127	-0.26709127	-0.26709127	-0.26709127	-0.26709127	-0.26709127	-0.26709127	-0.26709127	-0.26709127	-0.26709127	-0.26709127	-0.26709127	-0.26709127	-0.26709127	-0.26709127	-0.26709127	-0.26709127	-0.26709127	-0.26709127	-0.26709127	-0.26709127	-0.26709127	-0.26709127	-0.26709127	-0.26709127	-0.26709127	-0.26709127	-0.26709127	-0.26709127	-0.26709127	-0.26709127	-0.26709127	-0.26709127	-0.26709127	-0.26709127	-0.26709127	-0.26709127	-0.26709127	-0.26709127	-0.26709127	-0.26709127	-0.26709127	-0.26709127	-0.26709127	-0.26709127	-0.26709127
172.mp3	0.01011426	0.01011426	0.01011426	0.01011426	0.01011426	0.01011426	0.01011426	0.01011426	0.01011426	0.01011426	0.01011426	0.01011426	0.01011426	0.01011426	0.01011426	0.01011426	0.01011426	0.01011426	0.01011426	0.01011426	0.01011426	0.01011426	0.01011426	0.01011426	0.01011426	0.01011426	0.01011426	0.01011426	0.01011426	0.01011426	0.01011426	0.01011426	0.01011426	0.01011426	0.01011426	0.01011426	0.01011426	0.01011426	0.01011426	0.01011426	0.01011426	0.01011426	0.01011426	0.01011426	0.01011426	0.01011426	0.01011426	0.01011426	0.01011426
173.mp3	-0.022319075	-0.022319075	-0.022319075	-0.022319075	-0.022319075	-0.022319075	-0.022319075	-0.022319075	-0.022319075	-0.022319075	-0.022319075	-0.022319075	-0.022319075	-0.022319075	-0.022319075	-0.022319075	-0.022319075	-0.022319075	-0.022319075	-0.022319075	-0.022319075	-0.022319075	-0.022319075	-0.022319075	-0.022319075	-0.022319075	-0.022319075	-0.022319075	-0.022319075	-0.022319075	-0.022319075	-0.022319075	-0.022319075	-0.022319075	-0.022319075	-0.022319075	-0.022319075	-0.022319075	-0.022319075	-0.022319075	-0.022319075	-0.022319075	-0.022319075	-0.022319075	-0.022319075	-0.022319075	-0.022319075	-0.022319075	-0.022319075
174.mp3	-0.033073492	-0.033073492	-0.033073492	-0.033073492	-0.033073492	-0.033073492	-0.033073492	-0.033073492	-0.033073492	-0.033073492	-0.033073492	-0.033073492	-0.033073492	-0.033073492	-0.033073492	-0.033073492	-0.033073492	-0.033073492	-0.033073492	-0.033073492	-0.033073492	-0.033073492	-0.033073492	-0.033073492	-0.033073492	-0.033073492	-0.033073492	-0.033073492	-0.033073492	-0.033073492	-0.033073492	-0.033073492	-0.033073492	-0.033073492	-0.033073492	-0.033073492	-0.033073492	-0.033073492	-0.033073492	-0.033073492	-0.033073492	-0.033073492	-0.033073492	-0.033073492	-0.033073492	-0.033073492	-0.033073492	-0.033073492	-0.033073492
175.mp3	-0.13548926	-0.13548926	-0.13548926	-0.13548926	-0.13548926	-0.13548926	-0.13548926	-0.13548926	-0.13548926	-0.13548926	-0.13548926	-0.13548926	-0.13548926	-0.13548926	-0.13548926	-0.13548926	-0.13548926	-0.13548926	-0.13548926	-0.13548926	-0.13548926	-0.13548926	-0.13548926	-0.13548926	-0.13548926	-0.13548926	-0.13548926	-0.13548926	-0.13548926	-0.13548926	-0.13548926	-0.13548926	-0.13548926	-0.13548926	-0.13548926	-0.13548926	-0.13548926	-0.13548926	-0.13548926	-0.13548926	-0.13548926	-0.13548926	-0.13548926	-0.13548926	-0.13548926	-0.13548926	-0.13548926	-0.13548926	-0.13548926
176.mp3	-0.09353873	-0.09353873	-0.09353873	-0.09353873	-0.09353873	-0.09353873	-0.09353873	-0.09353873	-0.09353873	-0.09353873	-0.09353873	-0.09353873	-0.09353873	-0.09353873	-0.09353873	-0.09353873	-0.09353873	-0.09353873	-0.09353873	-0.09353873	-0.09353873	-0.09353873	-0.09353873	-0.09353873	-0.09353873	-0.09353873	-0.09353873	-0.09353873	-0.09353873	-0.09353873	-0.09353873	-0.09353873	-0.09353873	-0.09353873	-0.09353873	-0.09353873	-0.09353873	-0.09353873	-0.09353873	-0.09353873	-0.09353873	-0.09353873	-0.09353873	-0.09353873	-0.09353873	-0.09353873	-0.09353873	-0.09353873	-0.09353873
177.mp3	-0.15186507	-0.15186507	-0.15186507	-0.15186507	-0.15186507	-0.15186507	-0.15186507	-0.15186507	-0.15186507	-0.15186507	-0.15186507	-0.15186507	-0.15186507	-0.15186507	-0.15186507	-0.15186507	-0.15186507	-0.15186507	-0.15186507	-0.15186507	-0.15186507	-0.15186507	-0.15186507	-0.15186507	-0.15186507	-0.15186507	-0.15186507	-0.15186507	-0.15186507	-0.15186507	-0.15186507	-0.15186507	-0.15186507	-0.15186507	-0.15186507	-0.15186507	-0.15186507	-0.15186507	-0.15186507	-0.15186507	-0.15186507	-0.15186507	-0.15186507	-0.15186507	-0.15186507	-0.15186507	-0.15186507	-0.15186507	-0.15186507
178.mp3	-0.20674449	-0.20674449	-0.20674449	-0.20674449	-0.20674449	-0.20674449	-0.20674449	-0.20674449	-0.20674449	-0.20674449	-0.20674449	-0.20674449	-0.20674449	-0.20674449	-0.20674449	-0.20674449	-0.20674449	-0.20674449	-0.20674449	-0.20674449	-0.20674449	-0.20674449	-0.20674449	-0.20674449	-0.20674449	-0.20674449	-0.20674449	-0.20674449	-0.20674449	-0.20674449	-0.20674449	-0.20674449	-0.20674449	-0.20674449	-0.20674449	-0.20674449	-0.20674449	-0.20674449	-0.20674449	-0.20674449	-0.20674449	-0.20674449	-0.20674449	-0.20674449	-0.20674449	-0.20674449	-0.20674449	-0.20674449	-0.20674449
179.mp3	0.006082423	0.006082423	0.006082423	0.006082423	0.006082423	0.006082423	0.006082423	0.006082423	0.006082423	0.006082423	0.006082423	0.006082423	0.006082423	0.006082423	0.006082423	0.006082423	0.006082423	0.006082423	0.006082423	0.006082423	0.006082423	0.006082423	0.006082423	0.006082423	0.006082423	0.006082423	0.006082423	0.006082423	0.006082423	0.006082423	0.006082423	0.006082423	0.006082423	0.006082423	0.006082423	0.006082423	0.006082423	0.006082423	0.006082423	0.006082423	0.006082423	0.006082423	0.006082423	0.006082423	0.006082423	0.006082423	0.006082423	0.006082423	0.006082423
180.mp3	-0.16827485	-0.16827485	-0.16827485	-0.16827485	-0.16827485	-0.16827485	-0.16827485	-0.16827485	-0.16827485	-0.16827485	-0.16827485	-0.16827485	-0.16827485	-0.16827485	-0.16827485	-0.16827485	-0.16827485	-0.16827485	-0.16827485	-0.16827485	-0.16827485	-0.16827485	-0.16827485	-0.16827485	-0.16827485	-0.16827485	-0.16827485	-0.16827485	-0.16827485	-0.16827485	-0.16827485	-0.16827485	-0.16827485	-0.16827485	-0.16827485	-0.16827485	-0.16827485	-0.16827485	-0.16827485	-0.16827485	-0.16827485	-0.16827485	-0.16827485	-0.16827485	-0.16827485	-0.16827485	-0.16827485	-0.16827485	-0.16827485
181.mp3	-0.016488336	-0.016488336	-0.016488336	-0.016488336	-0.016488336	-0.016488336	-0.016488336	-0.016488336	-0.016488336	-0.016488336	-0.016488336	-0.016488336	-0.016488336	-0.016488336	-0.016488336	-0.016488336	-0.016488336	-0.016488336	-0.016488336	-0.016488336	-0.016488336	-0.016488336	-0.016488336	-0.016488336	-0.016488336	-0.016488336	-0.016488336	-0.016488336	-0.016488336	-0.016488336	-0.016488336	-0.016488336	-0.016488336	-0.016488336	-0.016488336	-0.016488336	-0.016488336	-0.016488336	-0.016488336	-0.016488336	-0.016488336	-0.016488336	-0.016488336	-0.016488336	-0.016488336	-0.016488336	-0.016488336	-0.016488336	-0.016488336
182.mp3	0.021724343	0.021724343	0.021724343	0.021724343	0.021724343	0.021724343	0.021724343	0.021724343	0.021724343	0.021724343	0.021724343	0.021724343	0.021724343	0.021724343	0.021724343	0.021724343	0.021724343	0.021724343	0.021724343	0.021724343	0.021724343	0.021724343	0.021724343	0.021724343	0.021724343	0.021724343	0.021724343	0.021724343	0.021724343	0.021724343	0.021724343	0.021724343	0.021724343	0.021724343	0.021724343	0.021724343	0.021724343	0.021724343	0.021724343	0.021724343	0.021724343	0.021724343	0.021724343	0.021724343	0.021724343	0.021724343	0.021724343	0.021724343	0.021724343
184.mp3	-0.32263428	-0.32263428	-0.32263428	-0.32263428	-0.32263428	-0.32263428	-0.32263428	-0.32263428	-0.32263428	-0.32263428	-0.32263428	-0.32263428	-0.32263428	-0.32263428	-0.32263428	-0.32263428	-0.32263428	-0.32263428	-0.32263428	-0.32263428	-0.32263428	-0.32263428	-0.32263428	-0.32263428	-0.32263428	-0.32263428	-0.32263428	-0.32263428	-0.32263428	-0.32263428	-0.32263428	-0.32263428	-0.32263428	-0.32263428	-0.32263428	-0.32263428	-0.32263428	-0.32263428	-0.32263428	-0.32263428	-0.32263428	-0.32263428	-0.32263428	-0.32263428	-0.32263428	-0.32263428	-0.32263428	-0.32263428	-0.32263428
185.mp3	-0.024650361	-0.024650361	-0.024650361	-0.024650361	-0.024650361	-0.024650361	-0.024650361	-0.024650361	-0.024650361	-0.024650361	-0.024650361	-0.024650361	-0.024650361	-0.024650361	-0.024650361	-0.024650361	-0.024650361	-0.024650361	-0.024650361	-0.024650361	-0.024650361	-0.024650361	-0.024650361	-0.024650361	-0.024650361	-0.024650361	-0.024650361	-0.024650361	-0.024650361	-0.024650361	-0.024650361	-0.024650361	-0.024650361	-0.024650361	-0.024650361	-0.024650361	-0.024650361	-0.024650361	-0.024650361	-0.024650361	-0.024650361	-0.024650361	-0.024650361	-0.024650361	-0.024650361	-0.024650361	-0.024650361	-0.024650361	-0.024650361
186.mp3	0.04378922	0.04378922	0.04378922	0.04378922	0.04378922	0.04378922	0.04378922	0.04378922	0.04378922	0.04378922	0.04378922	0.04378922	0.04378922	0.04378922	0.04378922	0.04378922	0.04378922	0.04378922	0.04378922	0.04378922	0.04378922	0.04378922	0.04378922	0.04378922	0.04378922	0.04378922	0.04378922	0.04378922	0.04378922	0.04378922	0.04378922	0.04378922	0.04378922	0.04378922	0.04378922	0.04378922	0.04378922	0.04378922	0.04378922	0.04378922	0.04378922	0.04378922	0.04378922	0.04378922	0.04378922	0.04378922	0.04378922	0.04378922	0.04378922
187.mp3	-0.2445178	-0.2445178	-0.2445178	-0.2445178	-0.2445178	-0.2445178	-0.2445178	-0.2445178	-0.2445178	-0.2445178	-0.2445178	-0.2445178	-0.2445178	-0.2445178	-0.2445178	-0.2445178	-0.2445178	-0.2445178	-0.2445178	-0.2445178	-0.2445178	-0.2445178	-0.2445178	-0.2445178	-0.2445178	-0.2445178	-0.2445178	-0.2445178	-0.2445178	-0.2445178	-0.2445178	-0.2445178	-0.2445178	-0.2445178	-0.2445178	-0.2445178	-0.2445178	-0.2445178	-0.2445178	-0.2445178	-0.2445178	-0.2445178	-0.2445178	-0.2445178	-0.2445178	-0.2445178	-0.2445178	-0.2445178	-0.2445178
188.mp3	-0.17753008	-0.17753008	-0.17753008	-0.17753008	-0.17753008	-0.17753008	-0.17753008	-0.17753008	-0.17753008	-0.17753008	-0.17753008	-0.17753008	-0.17753008	-0.17753008	-0.17753008	-0.17753008	-0.17753008	-0.17753008	-0.17753008	-0.17753008	-0.17753008	-0.17753008	-0.17753008	-0.17753008	-0.17753008	-0.17753008	-0.17753008	-0.17753008	-0.17753008	-0.17753008	-0.17753008	-0.17753008	-0.17753008	-0.17753008	-0.17753008	-0.17753008	-0.17753008	-0.17753008	-0.17753008	-0.17753008	-0.17753008	-0.17753008	-0.17753008	-0.17753008	-0.17753008	-0.17753008	-0.17753008	-0.17753008	-0.17753008
189.mp3	-0.0245178	-0.0245178	-0.0245178	-0.0245178	-0.0245178	-0.0245178	-0.0245178	-0.0245178	-0.0245178	-0.0245178	-0.0245178	-0.0245178	-0.0245178	-0.0245178	-0.0245178	-0.0245178	-0.0245178	-0.0245178	-0.0245178	-0.0245178	-0.0245178	-0.0245178	-0.0245178	-0.0245178	-0.0245178	-0.0245178	-0.0245178	-0.0245178	-0.0245178	-0.0245178	-0.0245178	-0.0245178	-0.0245178	-0.0245178	-0.0245178	-0.0245178	-0.0245178	-0.0245178	-0.0245178	-0.0245178	-0.0245178	-0.0245178	-0.0245178	-0.0245178	-0.0245178	-0.0245178	-0.0245178	-0.0245178	-0.0245178
190.mp3	-0.2910048	-0.2910048	-0.2910048	-0.2910048	-0.2910048	-0.2910048	-0.2910048	-0.2910048	-0.2910048	-0.2910048	-0.2910048	-0.2910048	-0.2910048	-0.2910048	-0.2910048	-0.2910048	-0.2910048	-0.2910048	-0.2910048	-0.2910048	-0.2910048	-0.2910048	-0.2910048	-0.2910048	-0.2910048	-0.2910048	-0.2910048	-0.2910048	-0.2910048	-0.2910048	-0.2910048	-0.2910048	-0.2910048	-0.2910048	-0.2910048	-0.2910048	-0.2910048	-0.2910048	-0.2910048	-0.2910048	-0.2910048	-0.2910048	-0.2910048	-0.2910048	-0.2910048	-0.2910048	-0.2910048	-0.2910048	-0.2910048
191.mp3	-0.06278213	-0.06278213	-0.06278213	-0.06278213	-0.06278213	-0.06278213	-0.06278213	-0.06278213	-0.06278213	-0.06278213	-0.06278213	-0.06278213	-0.06278213	-0.06278213	-0.06278213	-0.06278213	-0.06278213	-0.06278213	-0.06278213	-0.06278213	-0.06278213	-0.06278213	-0.06278213	-0.06278213	-0.06278213	-0.06278213	-0.06278213	-0.06278213	-0.06278213	-0.06278213	-0.06278213	-0.06278213	-0.06278213	-0.06278213	-0.06278213	-0.06278213	-0.06278213	-0.06278213	-0.06278213	-0.06278213	-0.06278213	-0.06278213	-0.06278213	-0.06278213	-0.06278213	-0.06278213	-0.06278213	-0.06278213	-0.06278213
192.mp3	-0.23196495	-0.23196495	-0.23196495	-0.23196495	-0.23196495	-0.23196495	-0.23196495	-0.23196495	-0.23196495	-0.23196495	-0.23196495	-0.23196495	-0.23196495	-0.23196495	-0.23196495	-0.23196495	-0.23196495	-0.23196495	-0.23196495	-0.23196495	-0.23196495	-0.23196495	-0.23196495	-0.23196495	-0.23196495	-0.23196495	-0.23196495	-0.23196495	-0.23196495	-0.23196495	-0.23196495	-0.23196495	-0.23196495	-0.23196495	-0.23196495	-0.23196495	-0.23196495	-0.23196495	-0.23196495	-0.23196495	-0.23196495	-0.23196495	-0.23196495	-0.23196495	-0.23196495	-0.23196495	-0.23196495	-0.23196495	-0.23196495
193.mp3	-0.19655704	-0.19655704	-0.19655704	-0.19655704	-0.19655704	-0.19655704	-0.19655704	-0.19655704	-0.19655704	-0.19655704	-0.19655704	-0.19655704	-0.19655704	-0.19655704	-0.19655704	-0.19655704	-0.19655704	-0.19655704	-0.19655704	-0.19655704	-0.19655704	-0.19655704	-0.19655704	-0.19655704	-0.19655704	-0.19655704	-0.19655704	-0.19655704	-0.19655704	-0.19655704	-0.19655704	-0.19655704	-0.19655704	-0.19655704	-0.19655704	-0.19655704	-0.19655704	-0.19655704	-0.19655704	-0.19655704	-0.19655704	-0.19655704	-0.19655704	-0.19655704	-0.19655704	-0.19655704	-0.19655704	-0.19655704	-0.19655704
194.mp3	-0.15876639	-0.15876639	-0.15876639	-0.15876639	-0.15876639	-0.15876639	-0.15876639	-0.15876639	-0.15876639	-0.15876639	-0.15876639	-0.15876639	-0.15876639	-0.15876639	-0.15876639	-0.15876639	-0.15876639	-0.15876639	-0.15876639	-0.15876639	-0.15876639	-0.15876639	-0.15876639	-0.15876639	-0.15876639	-0.15876639	-0.15876639	-0.15876639	-0.15876639	-0.15876639	-0.15876639	-0.15876639	-0.15876639	-0.15876639	-0.15876639	-0.15876639	-0.15876639	-0.15876639	-0.15876639	-0.15876639	-0.15876639	-0.15876639	-0.15876639	-0.15876639	-0.15876639	-0.15876639	-0.15876639	-0.15876639	-0.15876639
195.mp3	-0.4097824	-0.4097824	-0.4097824	-0.4097824	-0.4097824	-0.4097824	-0.4097824	-0.4097824	-0.4097824	-0.4097824	-0.4097824	-0.4097824	-0.4097824	-0.4097824	-0.4097824	-0.4097824	-0.4097824	-0.4097824	-0.4097824	-0.4097824	-0.4097824	-0.4097824	-0.4097824	-0.4097824	-0.4097824	-0.4097824	-0.4097824	-0.4097824	-0.4097824	-0.4097824	-0.4097824	-0.4097824	-0.4097824	-0.4097824	-0.4097824	-0.4097824	-0.4097824	-0.4097824	-0.4097824	-0.4097824	-0.4097824	-0.4097824	-0.4097824	-0.4097824	-0.4097824	-0.4097824	-0.4097824	-0.4097824	-0.4097824
196.mp3	-0.27277175	-0.27277175	-0.27277175	-0.27277175	-0.27277175	-0.27277175	-0.27277175	-0.27277175	-0.27277175	-0.27277175	-0.27277175	-0.27277175	-0.27277175	-0.27277175	-0.27277175	-0.27277175	-0.27277175	-0.27277175	-0.27277175	-0.27277175	-0.27277175	-0.27277175	-0.27277175	-0.27277175	-0.27277175	-0.27277175	-0.27277175	-0.27277175	-0.27277175	-0.27277175	-0.27277175	-0.27277175	-0.27277175	-0.27277175	-0.27277175	-0.27277175	-0.27277175	-0.27277175	-0.27277175	-0.27277175	-0.27277175	-0.27277175	-0.27277175	-0.27277175	-0.27277175	-0.27277175	-0.27277175	-0.27277175	-0.27277175
197.mp3	-0.42051753	-0.42051753	-0.42051753	-0.42051753	-0.42051753	-0.42051753	-0.42051753	-0.42051753	-0.42051753	-0.42051753	-0.42051753	-0.42051753	-0.42051753	-0.42051753	-0.42051753	-0.42051753	-0.42051753	-0.42051753	-0.42051753	-0.42051753	-0.42051753	-0.42051753	-0.42051753	-0.42051753	-0.42051753	-0.42051753	-0.42051753	-0.42051753	-0.42051753	-0.42051753	-0.42051753	-0.42051753	-0.42051753	-0.42051753	-0.42051753	-0.42051753	-0.42051753	-0.42051753	-0.42051753	-0.42051753	-0.42051753	-0.42051753	-0.42051753	-0.42051753	-0.42051753	-0.42051753	-0.42051753	-0.42051753	-0.42051753
198.mp3	-0.14153019	-0.14153019	-0.14153019	-0.14153019	-0.14153019	-0.14153019	-0.14153019	-0.14153019	-0.14153019	-0.14153019	-0.14153019	-0.14153019	-0.14153019	-0.14153019	-0.14153019	-0.14153019	-0.14153019	-0.14153019	-0.14153019	-0.14153019	-0.14153019	-0.14153019	-0.14153019	-0.14153019	-0.14153019	-0.14153019	-0.14153019	-0.14153019	-0.14153019	-0.14153019	-0.14153019	-0.14153019	-0.14153019	-0.14153019	-0.14153019	-0.14153019	-0.14153019	-0.14153019	-0.14153019	-0.14153019	-0.14153019	-0.14153019	-0.14153019	-0.14153019	-0.14153019	-0.14153019	-0.14153019	-0.14153019	-0.14153019
199.mp3	0.0159849	0.0159849	0.0159849	0.0159849	0.0159849	0.0159849	0.0159849	0.0159849	0.0159849	0.0159849	0.0159849	0.0159849	0.0159849	0.0159849	0.0159849	0.0159849	0.0159849	0.0159849	0.0159849	0.0159849	0.0159849	0.0159849	0.0159849	0.0159849	0.0159849	0.0159849	0.0159849	0.0159849	0.0159849	0.0159849	0.0159849	0.0159849	0.0159849	0.0159849	0.0159849	0.0159849	0.0159849	0.0159849	0.0159849	0.0159849	0.0159849	0.0159849	0.0159849	0.0159849	0.0159849	0.0159849	0.0159849	0.0159849	0.0159849
201.mp3	-0.3240341	-0.3240341	-0.3240341	-0.3240341	-0.3240341	-0.3240341	-0.3240341	-0.3240341	-0.3240341	-0.3240341	-0.3240341	-0.3240341	-0.3240341	-0.3240341	-0.3240341	-0.3240341	-0.3240341	-0.3240341	-0.3240341	-0.3240341	-0.3240341	-0.3240341	-0.3240341	-0.3240341	-0.3240341	-0.3240341	-0.3240341	-0.3240341	-0.3240341	-0.3240341	-0.3240341	-0.3240341	-0.3240341	-0.3240341	-0.3240341	-0.3240341	-0.3240341	-0.3240341	-0.3240341	-0.3240341	-0.3240341	-0.3240341	-0.3240341	-0.3240341	-0.3240341	-0.3240341	-0.3240341	-0.3240341	-0.3240341
202.mp3	0.024429258	0.024429258	0.024429258	0.024429258	0.024429258	0.024429258	0.024429258	0.024429258	0.024429258	0.024429258	0.024429258	0.024429258	0.024429258	0.024429258	0.024429258	0.024429258	0.024429258	0.024429258	0.024429258	0.024429258	0.024429258	0.024429258	0.024429258	0.024429258	0.024429258	0.024429258	0.024429258	0.024429258	0.024429258	0.024429258	0.024429258	0.024429258	0.024429258	0.024429258	0.024429258	0.024429258	0.024429258	0.024429258	0.024429258	0.024429258	0.024429258	0.024429258	0.024429258	0.024429258	0.024429258	0.024429258	0.024429258	0.024429258	0.024429258
203.mp3	-0.3645874	-0.3645874	-0.3645874	-0.3645874	-0.3645874	-0.3645874	-0.3645874	-0.3645874	-0.3645874	-0.3645874	-0.3645874	-0.3645874	-0.3645874	-0.3645874	-0.3645874	-0.3645874	-0.3645874	-0.3645874	-0.3645874	-0.3645874	-0.3645874	-0.3645874	-0.3645874	-0.3645874	-0.3645874	-0.3645874	-0.3645874	-0.3645874	-0.3645874	-0.3645874	-0.3645874	-0.3645874	-0.3645874	-0.3645874	-0.3645874	-0.3645874	-0.3645874	-0.3645874	-0.3645874	-0.3645874	-0.3645874	-0.3645874	-0.3645874	-0.3645874	-0.3645874	-0.3645874	-0.3645874	-0.3645874	-0.3645874
204.mp3	-0.22528929	-0.22528929	-0.22528929	-0.22528929	-0.22528929	-0.22528929	-0.22528929	-0.22528929	-0.22528929	-0.22528929	-0.22528929	-0.22528929	-0.22528929	-0.22528929	-0.22528929	-0.22528929	-0.22528929	-0.22528929	-0.22528929	-0.22528929	-0.22528929	-0.22528929	-0.22528929	-0.22528929	-0.22528929	-0.22528929	-0.22528929	-0.22528929	-0.22528929	-0.22528929	-0.22528929	-0.22528929	-0.22528929	-0.22528929	-0.22528929	-0.22528929	-0.22528929	-0.22528929	-0.22528929	-0.22528929	-0.22528929	-0.22528929	-0.22528929	-0.22528929	-0.22528929	-0.22528929	-0.22528929	-0.22528929	-0.22528929
205.mp3	-0.22112009	-0.22112009	-0.22112009	-0.22112009	-0.22112009	-0.22112009	-0.22112009	-0.22112009	-0.22112009	-0.22112009	-0.22112009	-0.22112009	-0.22112009	-0.22112009	-0.22112009	-0.22112009	-0.22112009	-0.22112009	-0.22112009	-0.22112009	-0.22112009	-0.22112009	-0.22112009	-0.22112009	-0.22112009	-0.22112009	-0.22112009	-0.22112009	-0.22112009	-0.22112009	-0.22112009	-0.22112009	-0.22112009	-0.22112009	-0.22112009	-0.22112009	-0.22112009	-0.22112009	-0.22112009	-0.22112009	-0.22112009	-0.22112009	-0.22112009	-0.22112009	-0.22112009	-0.22112009	-0.22112009	-0.22112009	-0.22112009
206.mp3	-0.17726284	-0.17726284	-0.17726284	-0.17726284	-0.17726284	-0.17726284	-0.17726284	-0.17726284	-0.17726284	-0.17726284	-0.17726284	-0.17726284	-0.17726284	-0.17726284	-0.17726284	-0.17726284	-0.17726284	-0.17726284	-0.17726284	-0.17726284	-0.17726284	-0.17726284	-0.17726284	-0.17726284	-0.17726284	-0.17726284	-0.17726284	-0.17726284	-0.17726284	-0.17726284	-0.17726284	-0.17726284	-0.17726284	-0.17726284	-0.17726284	-0.17726284	-0.17726284	-0.17726284	-0.17726284	-0.17726284	-0.17726284	-0.17726284	-0.17726284	-0.17726284	-0.17726284	-0.17726284	-0.17726284	-0.17726284	-0.17726284
207.mp3	-0.02717629	-0.02717629	-0.02717629	-0.02717629	-0.02717629	-0.02717629	-0.02717629	-0.02717629	-0.02717629	-0.02717629	-0.02717629	-0.02717629	-0.02717629	-0.02717629	-0.02717629	-0.02717629	-0.02717629	-0.02717629	-0.02717629	-0.02717629	-0.02717629	-0.02717629	-0.02717629	-0.02717629	-0.02717629	-0.02717629	-0.02717629	-0.02717629	-0.02717629	-0.02717629	-0.02717629	-0.02717629	-0.02717629	-0.02717629	-0.02717629	-0.02717629	-0.02717629	-0.02717629	-0.02717629	-0.02717629	-0.02717629	-0.02717629	-0.02717629	-0.02717629	-0.02717629	-0.02717629	-0.02717629	-0.02717629	-0.02717629
208.mp3	-0.060989924	-0.060989924	-0.060989924	-0.060989924	-0.060989924	-0.060989924	-0.060989924	-0.060989924	-0.060989924	-0.060989924	-0.060989924	-0.060989924	-0.060989924	-0.060989924	-0.060989924	-0.060989924	-0.060989924	-0.060989924	-0.060989924	-0.060989924	-0.060989924	-0.060989924	-0.060989924	-0.060989924	-0.060989924	-0.060989924	-0.060989924	-0.060989924	-0.060989924	-0.060989924	-0.060989924	-0.060989924	-0.060989924	-0.060989924	-0.060989924	-0.060989924	-0.060989924	-0.060989924	-0.060989924	-0.060989924	-0.060989924	-0.060989924	-0.060989924	-0.060989924	-0.060989924	-0.060989924	-0.060989924	-0.060989924	-0.060989924
209.mp3	-0.21790522	-0.21790522	-0.21790522	-0.21790522	-0.21790522	-0.21790522	-0.21790522	-0.21790522	-0.21790522	-0.21790522	-0.21790522	-0.21790522	-0.21790522	-0.21790522	-0.21790522	-0.21790522	-0.21790522	-0.21790522	-0.21790522	-0.21790522	-0.21790522	-0.21790522	-0.21790522	-0.21790522	-0.21790522	-0.21790522	-0.21790522	-0.21790522	-0.21790522	-0.21790522	-0.21790522	-0.21790522	-0.21790522	-0.21790522	-0.21790522	-0.21790522	-0.21790522	-0.21790522	-0.21790522	-0.21790522	-0.21790522	-0.21790522	-0.21790522	-0.21790522	-0.21790522	-0.21790522	-0.21790522	-0.21790522	-0.21790522
210.mp3	-0.14440086	-0.14440086	-0.14440086	-0.14440086	-0.14440086	-0.14440086	-0.14440086	-0.14440086	-0.14440086	-0.14440086	-0.14440086	-0.14440086	-0.14440086	-0.14440086	-0.14440086	-0.14440086	-0.14440086	-0.14440086	-0.14440086	-0.14440086	-0.14440086	-0.14440086	-0.14440086	-0.14440086	-0.14440086	-0.14440086	-0.14440086	-0.14440086	-0.14440086	-0.14440086	-0.14440086	-0.14440086	-0.14440086	-0.14440086	-0.14440086	-0.14440086	-0.14440086	-0.14440086	-0.14440086	-0.14440086	-0.14440086	-0.14440086	-0.14440086	-0.14440086	-0.14440086	-0.14440086	-0.14440086	-0.14440086	-0.14440086
211.mp3	-0.036075197	-0.036075197	-0.036075197	-0.036075197	-0.036075197	-0.036075197	-0.036075197	-0.036075197	-0.036075197	-0.036075197	-0.036075197	-0.036075197	-0.036075197	-0.036075197	-0.036075197	-0.036075197	-0.036075197	-0.036075197	-0.036075197	-0.036075197	-0.036075197	-0.036075197	-0.036075197	-0.036075197	-0.036075197	-0.036075197	-0.036075197	-0.036075197	-0.036075197	-0.036075197	-0.036075197	-0.036075197	-0.036075197	-0.036075197	-0.036075197	-0.036075197	-0.036075197	-0.036075197	-0.036075197	-0.036075197	-0.036075197	-0.036075197	-0.036075197	-0.036075197	-0.036075197	-0.036075197	-0.036075197	-0.036075197	-0.036075197
212.mp3	-0.16231161	-0.16231161	-0.16231161	-0.16231161	-0.16231161	-0.16231161	-0.16231161	-0.16231161	-0.16231161	-0.16231161	-0.16231161	-0.16231161	-0.16231161	-0.16231161	-0.16231161	-0.16231161	-0.16231161	-0.16231161	-0.16231161	-0.16231161	-0.16231161	-0.16231161	-0.16231161	-0.16231161	-0.16231161	-0.16231161	-0.16231161	-0.16231161	-0.16231161	-0.16231161	-0.16231161	-0.16231161	-0.16231161	-0.16231161	-0.16231161	-0.16231161	-0.16231161	-0.16231161	-0.16231161	-0.16231161	-0.16231161	-0.16231161	-0.16231161	-0.16231161	-0.16231161	-0.16231161	-0.16231161	-0.16231161	-0.16231161
213.mp3	-0.22068718	-0.22068718	-0.22068718	-0.22068718	-0.22068718	-0.22068718	-0.22068718	-0.22068718	-0.22068718	-0.22068718	-0.22068718	-0.22068718	-0.22068718	-0.22068718	-0.22068718	-0.22068718	-0.22068718	-0.22068718	-0.22068718	-0.22068718	-0.22068718	-0.22068718	-0.22068718	-0.22068718	-0.22068718	-0.22068718	-0.22068718	-0.22068718	-0.22068718	-0.22068718	-0.22068718	-0.22068718	-0.22068718	-0.22068718	-0.22068718	-0.22068718	-0.22068718	-0.22068718	-0.22068718	-0.22068718	-0.22068718	-0.22068718	-0.22068718	-0.22068718	-0.22068718	-0.22068718	-0.22068718	-0.22068718	-0.22068718
214.mp3	-0.24494815	-0.24494815	-0.24494815	-0.24494815	-0.24494815	-0.24494815	-0.24494815	-0.24494815	-0.24494815	-0.24494815	-0.24494815	-0.24494815	-0.24494815	-0.24494815	-0.24494815	-0.24494815	-0.24494815	-0.24494815	-0.24494815	-0.24494815	-0.24494815	-0.24494815	-0.24494815	-0.24494815	-0.24494815	-0.24494815	-0.24494815	-0.24494815	-0.24494815	-0.24494815	-0.24494815	-0.24494815	-0.24494815	-0.24494815	-0.24494815	-0.24494815	-0.24494815	-0.24494815	-0.24494815	-0.24494815	-0.24494815	-0.24494815	-0.24494815	-0.24494815	-0.24494815	-0.24494815	-0.24494815	-0.24494815	-0.24494815
215.mp3	-0.03044885	-0.03044885	-0.03044885	-0.03044885	-0.03044885	-0.03044885	-0.03044885	-0.03044885	-0.03044885	-0.03044885	-0.03044885	-0.03044885	-0.03044885	-0.03044885	-0.03044885	-0.03044885	-0.03044885	-0.03044885	-0.03044885	-0.03044885	-0.03044885	-0.03044885	-0.03044885	-0.03044885	-0.03044885	-0.03044885	-0.03044885	-0.03044885	-0.03044885	-0.03044885	-0.03044885	-0.03044885	-0.03044885	-0.03044885	-0.03044885	-0.03044885	-0.03044885	-0.03044885	-0.03044885	-0.03044885	-0.03044885	-0.03044885	-0.03044885	-0.03044885	-0.03044885	-0.03044885	-0.03044885	-0.03044885	-0.03044885
216.mp3	-0.34139895	-0.34139895	-0.34139895	-0.34139895	-0.34139895	-0.34139895	-0.34139895	-0.34139895	-0.34139895	-0.34139895	-0.34139895	-0.34139895	-0.34139895	-0.34139895	-0.34139895	-0.34139895	-0.34139895	-0.34139895	-0.34139895	-0.34139895	-0.34139895	-0.34139895	-0.34139895	-0.34139895	-0.34139895	-0.34139895	-0.34139895	-0.34139895	-0.34139895	-0.34139895	-0.34139895	-0.34139895	-0.34139895	-0.34139895	-0.34139895	-0.34139895	-0.34139895	-0.34139895	-0.34139895	-0.34139895	-0.34139895	-0.34139895	-0.34139895	-0.34139895	-0.34139895	-0.34139895	-0.34139895	-0.34139895	-0.34139895
217.mp3	-0.046191044	-0.046191044	-0.046191044	-0.046191044	-0.046191044	-0.046191044	-0.046191044	-0.046191044	-0.046191044	-0.046191044	-0.046191044	-0.046191044	-0.046191044	-0.046191044	-0.046191044	-0.046191044	-0.046191044	-0.046191044	-0.046191044	-0.046191044	-0.046191044	-0.046191044	-0.046191044	-0.046191044	-0.046191044	-0.046191044	-0.046191044	-0.046191044	-0.046191044	-0.046191044	-0.046191044	-0.046191044	-0.046191044	-0.046191044	-0.046191044	-0.046191044	-0.046191044	-0.046191044	-0.046191044	-0.046191044	-0.046191044	-0.046191044	-0.046191044	-0.046191044	-0.046191044	-0.046191044	-0.046191044	-0.046191044	-0.046191044
218.mp3	-0.3441224	-0.3441224	-0.3441224	-0.3441224	-0.3441224	-0.3441224	-0.3441224	-0.3441224	-0.3441224	-0.3441224	-0.3441224	-0.3441224	-0.3441224	-0.3441224	-0.3441224	-0.3441224	-0.3441224	-0.3441224	-0.3441224	-0.3441224	-0.3441224	-0.3441224	-0.3441224	-0.3441224	-0.3441224	-0.3441224	-0.3441224	-0.3441224	-0.3441224	-0.3441224	-0.3441224	-0.3441224	-0.3441224	-0.3441224	-0.3441224	-0.3441224	-0.3441224	-0.3441224	-0.3441224	-0.3441224	-0.3441224	-0.3441224	-0.3441224	-0.3441224	-0.3441224	-0.3441224	-0.3441224	-0.3441224	-0.3441224
219.mp3	-0.08126711	-0.08126711	-0.08126711	-0.08126711	-0.08126711	-0.08126711	-0.08126711	-0.08126711	-0.08126711	-0.08126711	-0.08126711	-0.08126711	-0.08126711	-0.08126711	-0.08126711	-0.08126711	-0.08126711	-0.08126711	-0.08126711	-0.08126711	-0.08126711	-0.08126711	-0.08126711	-0.08126711	-0.08126711	-0.08126711	-0.08126711	-0.08126711	-0.08126711	-0.08126711	-0.08126711	-0.08126711	-0.08126711	-0.08126711	-0.08126711	-0.08126711	-0.08126711	-0.08126711	-0.08126711	-0.08126711	-0.08126711	-0.08126711	-0.08126711	-0.08126711	-0.08126711	-0.08126711	-0.08126711	-0.08126711	-0.08126711
220.mp3	-0.070536435	-0.070536435	-0.070536435	-0.070536435	-0.070536435	-0.070536435	-0.070536435	-0.070536435	-0.070536435	-0.070536435	-0.070536435	-0.070536435	-0.070536435	-0.070536435	-0.070536435	-0.070536435	-0.070536435	-0.070536435	-0.070536435	-0.070536435	-0.070536435	-0.070536435	-0.070536435	-0.070536435	-0.070536435	-0.070536435	-0.070536435	-0.070536435	-0.070536435	-0.070536435	-0.070536435	-0.070536435	-0.070536435	-0.070536435	-0.070536435	-0.070536435	-0.070536435	-0.070536435	-0.070536435	-0.070536435	-0.070536435	-0.070536435	-0.070536435	-0.070536435	-0.070536435	-0.070536435	-0.070536435	-0.070536435	-0.070536435
221.mp3	-0.048640907	-0.048640907	-0.048640907	-0.048640907	-0.048640907	-0.048640907	-0.048640907	-0.048640907	-0.048640907	-0.048640907	-0.048640907	-0.048640907	-0.048640907	-0.048640907	-0.048640907	-0.048640907	-0.048640907	-0.048640907	-0.048640907	-0.048640907	-0.048640907	-0.048640907	-0.048640907	-0.048640907	-0.048640907	-0.048640907	-0.048640907	-0.048640907	-0.048640907	-0.048640907	-0.048640907	-0.048640907	-0.048640907	-0.048640907	-0.048640907	-0.048640907	-0.048640907	-0.048640907	-0.048640907	-0.048640907	-0.048640907	-0.048640907	-0.048640907	-0.048640907	-0.048640907	-0.048640907	-0.048640907	-0.048640907	-0.048640907
222.mp3	-0.1443209	-0.1443209	-0.1443209	-0.1443209	-0.1443209	-0.1443209	-0.1443209	-0.1443209	-0.1443209	-0.1443209	-0.1443209	-0.1443209	-0.1443209	-0.1443209	-0.1443209	-0.1443209	-0.1443209	-0.1443209	-0.1443209	-0.1443209	-0.1443209	-0.1443209	-0.1443209	-0.1443209	-0.1443209	-0.1443209	-0.1443209	-0.1443209	-0.1443209	-0.1443209	-0.1443209	-0.1443209	-0.1443209	-0.1443209	-0.1443209	-0.1443209	-0.1443209	-0.1443209	-0.1443209	-0.1443209	-0.1443209	-0.1443209	-0.1443209	-0.1443209	-0.1443209	-0.1443209	-0.1443209	-0.1443209	-0.1443209
223.mp3	-0.41131926	-0.41131926	-0.41131926	-0.41131926	-0.41131926	-0.41131926	-0.41131926	-0.41131926	-0.41131926	-0.41131926	-0.41131926	-0.41131926	-0.41131926	-0.41131926	-0.41131926	-0.41131926	-0.41131926	-0.41131926	-0.41131926	-0.41131926	-0.41131926	-0.41131926	-0.41131926	-0.41131926	-0.41131926	-0.41131926	-0.41131926	-0.41131926	-0.41131926	-0.41131926	-0.41131926	-0.41131926	-0.41131926	-0.41131926	-0.41131926	-0.41131926	-0.41131926	-0.41131926	-0.41131926	-0.41131926	-0.41131926	-0.41131926	-0.41131926	-0.41131926	-0.41131926	-0.41131926	-0.41131926	-0.41131926	-0.41131926
224.mp3	-0.3773324	-0.3773324	-0.3773324	-0.3773324	-0.3773324	-0.3773324	-0.3773324	-0.3773324	-0.3773324	-0.3773324	-0.3773324	-0.3773324	-0.3773324	-0.3773324	-0.3773324	-0.3773324	-0.3773324	-0.3773324	-0.3773324	-0.3773324	-0.3773324	-0.3773324	-0.3773324	-0.3773324	-0.3773324	-0.3773324	-0.3773324	-0.3773324	-0.3773324	-0.3773324	-0.3773324	-0.3773324	-0.3773324	-0.3773324	-0.3773324	-0.3773324	-0.3773324	-0.3773324	-0.3773324	-0.3773324	-0.3773324	-0.3773324	-0.3773324	-0.3773324	-0.3773324	-0.3773324	-0.3773324	-0.3773324	-0.3773324
225.mp3	0.042338338	0.042338338	0.042338338	0.042338338	0.042338338	0.042338338	0.042338338	0.042338338	0.042338338	0.042338338	0.042338338	0.042338338	0.042338338	0.042338338	0.042338338	0.042338338	0.042338338	0.042338338	0.042338338	0.042338338	0.042338338	0.042338338	0.042338338	0.042338338	0.042338338	0.042338338	0.042338338	0.042338338	0.042338338	0.042338338	0.042338338	0.042338338	0.042338338	0.042338338	0.042338338	0.042338338	0.042338338	0.042338338	0.042338338	0.042338338	0.042338338	0.042338338	0.042338338	0.042338338	0.042338338	0.042338338	0.042338338	0.042338338	0.042338338
226.mp3	-0.031819947	-0.031819947	-0.031819947	-0.031819947	-0.031819947	-0.031819947	-0.031819947	-0.031819947	-0.031819947	-0.031819947	-0.031819947	-0.031819947	-0.031819947	-0.031819947	-0.031819947	-0.031819947	-0.031819947	-0.031819947	-0.031819947	-0.031819947	-0.031819947	-0.031819947	-0.031819947	-0.031819947	-0.031819947	-0.031819947	-0.031819947	-0.031819947	-0.031819947	-0.031819947	-0.031819947	-0.031819947	-0.031819947	-0.031819947	-0.031819947	-0.031819947	-0.031819947	-0.031819947	-0.031819947	-0.031819947	-0.031819947	-0.031819947	-0.031819947	-0.031819947	-0.031819947	-0.031819947	-0.031819947	-0.031819947	-0.031819947
227.mp3	-0.09081034	-0.09081034	-0.09081034	-0.09081034	-0.09081034	-0.09081034	-0.09081034	-0.09081034	-0.09081034	-0.09081034	-0.09081034	-0.09081034	-0.09081034	-0.09081034	-0.09081034	-0.09081034	-0.09081034	-0.09081034	-0.09081034	-0.09081034	-0.09081034	-0.09081034	-0.09081034	-0.09081034	-0.09081034	-0.09081034	-0.09081034	-0.09081034	-0.09081034	-0.09081034	-0.09081034	-0.09081034	-0.09081034	-0.09081034	-0.09081034	-0.09081034	-0.09081034	-0.09081034	-0.09081034	-0.09081034	-0.09081034	-0.09081034	-0.09081034	-0.09081034	-0.09081034	-0.09081034	-0.09081034	-0.09081034	-0.09081034
228.mp3	-0.29235148	-0.29235148	-0.29235148	-0.29235148	-0.29235148	-0.29235148	-0.29235148	-0.29235148	-0.29235148	-0.29235148	-0.29235148	-0.29235148	-0.29235148	-0.29235148	-0.29235148	-0.29235148	-0.29235148	-0.29235148	-0.29235148	-0.29235148	-0.29235148	-0.29235148	-0.29235148	-0.29235148	-0.29235148	-0.29235148	-0.29235148	-0.29235148	-0.29235148	-0.29235148	-0.29235148	-0.29235148	-0.29235148	-0.29235148	-0.29235148	-0.29235148	-0.29235148	-0.29235148	-0.29235148	-0.29235148	-0.29235148	-0.29235148	-0.29235148	-0.29235148	-0.29235148	-0.29235148	-0.29235148	-0.29235148	-0.29235148
229.mp3	-0.22164369	-0.22164369	-0.22164369	-0.22164369	-0.22164369	-0.22164369	-0.22164369	-0.22164369	-0.22164369	-0.22164369	-0.22164369	-0.22164369	-0.22164369	-0.22164369	-0.22164369	-0.22164369	-0.22164369	-0.22164369	-0.22164369	-0.22164369	-0.22164369	-0.22164369	-0.22164369	-0.22164369	-0.22164369	-0.22164369	-0.22164369	-0.22164369	-0.22164369	-0.22164369	-0.22164369	-0.22164369	-0.22164369	-0.22164369	-0.22164369	-0.22164369	-0.22164369	-0.22164369	-0.22164369	-0.22164369	-0.22164369	-0.22164369	-0.22164369	-0.22164369	-0.22164369	-0.22164369	-0.22164369	-0.22164369	-0.22164369
231.mp3	-0.32011127	-0.32011127	-0.32011127	-0.32011127	-0.32011127	-0.32011127	-0.32011127	-0.32011127	-0.32011127	-0.32011127	-0.32011127	-0.32011127	-0.32011127	-0.32011127	-0.32011127	-0.32011127	-0.32011127	-0.32011127	-0.32011127	-0.32011127	-0.32011127	-0.32011127	-0.32011127	-0.32011127	-0.32011127	-0.32011127	-0.32011127	-0.32011127	-0.32011127	-0.32011127	-0.32011127	-0.32011127	-0.32011127	-0.32011127	-0.32011127	-0.32011127	-0.32011127	-0.32011127	-0.32011127	-0.32011127	-0.32011127	-0.32011127	-0.32011127	-0.32011127	-0.32011127	-0.32011127	-0.32011127	-0.32011127	-0.32011127
232.mp3	0.09443363	0.09443363	0.09443363	0.09443363	0.09443363	0.09443363	0.09443363	0.09443363	0.09443363	0.09443363	0.09443363	0.09443363	0.09443363	0.09443363	0.09443363	0.09443363	0.09443363	0.09443363	0.09443363	0.09443363	0.09443363	0.09443363	0.09443363	0.09443363	0.09443363	0.09443363	0.09443363	0.09443363	0.09443363	0.09443363	0.09443363	0.09443363	0.09443363	0.09443363	0.09443363	0.09443363	0.09443363	0.09443363	0.09443363	0.09443363	0.09443363	0.09443363	0.09443363	0.09443363	0.09443363	0.09443363	0.09443363	0.09443363	0.09443363
233.mp3	-0.20434898	-0.20434898	-0.20434898	-0.20434898	-0.20434898	-0.20434898	-0.20434898	-0.20434898	-0.20434898	-0.20434898	-0.20434898	-0.20434898	-0.20434898	-0.20434898	-0.20434898	-0.20434898	-0.20434898	-0.20434898	-0.20434898	-0.20434898	-0.20434898	-0.20434898	-0.20434898	-0.20434898	-0.20434898	-0.20434898	-0.20434898	-0.20434898	-0.20434898	-0.20434898	-0.20434898	-0.20434898	-0.20434898	-0.20434898	-0.20434898	-0.20434898	-0.20434898	-0.20434898	-0.20434898	-0.20434898	-0.20434898	-0.20434898	-0.20434898	-0.20434898	-0.20434898	-0.20434898	-0.20434898	-0.20434898	-0.20434898
234.mp3	-0.17007437	-0.17007437	-0.17007437	-0.17007437	-0.17007437	-0.17007437	-0.17007437	-0.17007437	-0.17007437	-0.17007437	-0.17007437	-0.17007437	-0.17007437	-0.17007437	-0.17007437	-0.17007437	-0.17007437	-0.17007437	-0.17007437	-0.17007437	-0.17007437	-0.17007437	-0.17007437	-0.17007437	-0.17007437	-0.17007437	-0.17007437	-0.17007437	-0.17007437	-0.17007437	-0.17007437	-0.17007437	-0.17007437	-0.17007437	-0.17007437	-0.17007437	-0.17007437	-0.17007437	-0.17007437	-0.17007437	-0.17007437	-0.17007437	-0.17007437	-0.17007437	-0.17007437	-0.17007437	-0.17007437	-0.17007437	-0.17007437
235.mp3	-0.168004	-0.168004	-0.168004	-0.168004	-0.168004	-0.168004	-0.168004	-0.168004	-0.168004	-0.168004	-0.168004	-0.168004	-0.168004	-0.168004	-0.168004	-0.168004	-0.168004	-0.168004	-0.168004	-0.168004	-0.168004	-0.168004	-0.168004	-0.168004	-0.168004	-0.168004	-0.168004	-0.168004	-0.168004	-0.168004	-0.168004	-0.168004	-0.168004	-0.168004	-0.168004	-0.168004	-0.168004	-0.168004	-0.168004	-0.168004	-0.168004	-0.168004	-0.168004	-0.168004	-0.168004	-0.168004	-0.168004	-0.168004	-0.168004
236.mp3	-0.008882254	-0.008882254	-0.008882254	-0.008882254	-0.008882254	-0.008882254	-0.008882254	-0.008882254	-0.008882254	-0.008882254	-0.008882254	-0.008882254	-0.008882254	-0.008882254	-0.008882254	-0.008882254	-0.008882254	-0.008882254	-0.008882254	-0.008882254	-0.008882254	-0.008882254	-0.008882254	-0.008882254	-0.008882254	-0.008882254	-0.008882254	-0.008882254	-0.008882254	-0.008882254	-0.008882254	-0.008882254	-0.008882254	-0.008882254	-0.008882254	-0.008882254	-0.008882254	-0.008882254	-0.008882254	-0.008882254	-0.008882254	-0.008882254	-0.008882254	-0.008882254	-0.008882254	-0.008882254	-0.008882254	-0.008882254	-0.008882254
237.mp3	0.09363428	0.09363428	0.09363428	0.09363428	0.09363428	0.09363428	0.09363428	0.09363428	0.09363428	0.09363428	0.09363428	0.09363428	0.09363428	0.09363428	0.09363428	0.09363428	0.09363428	0.09363428	0.09363428	0.09363428	0.09363428	0.09363428	0.09363428	0.09363428	0.09363428	0.09363428	0.09363428	0.09363428	0.09363428	0.09363428	0.09363428	0.09363428	0.09363428	0.09363428	0.09363428	0.09363428	0.09363428	0.09363428	0.09363428	0.09363428	0.09363428	0.09363428	0.09363428	0.09363428	0.09363428	0.09363428	0.09363428	0.09363428	0.09363428
238.mp3	-0.3351946	-0.3351946	-0.3351946	-0.3351946	-0.3351946	-0.3351946	-0.3351946	-0.3351946	-0.3351946	-0.3351946	-0.3351946	-0.3351946	-0.3351946	-0.3351946	-0.3351946	-0.3351946	-0.3351946	-0.3351946	-0.3351946	-0.3351946	-0.3351946	-0.3351946	-0.3351946	-0.3351946	-0.3351946	-0.3351946	-0.3351946	-0.3351946	-0.3351946	-0.3351946	-0.3351946	-0.3351946	-0.3351946	-0.3351946	-0.3351946	-0.3351946	-0.3351946	-0.3351946	-0.3351946	-0.3351946	-0.3351946	-0.3351946	-0.3351946	-0.3351946	-0.3351946	-0.3351946	-0.3351946	-0.3351946	-0.3351946
239.mp3	-0.20817348	-0.20817348	-0.20817348	-0.20817348	-0.20817348	-0.20817348	-0.20817348	-0.20817348	-0.20817348	-0.20817348	-0.20817348	-0.20817348	-0.20817348	-0.20817348	-0.20817348	-0.20817348	-0.20817348	-0.20817348	-0.20817348	-0.20817348	-0.20817348	-0.20817348	-0.20817348	-0.20817348	-0.20817348	-0.20817348	-0.20817348	-0.20817348	-0.20817348	-0.20817348	-0.20817348	-0.20817348	-0.20817348	-0.20817348	-0.20817348	-0.20817348	-0.20817348	-0.20817348	-0.20817348	-0.20817348	-0.20817348	-0.20817348	-0.20817348	-0.20817348	-0.20817348	-0.20817348	-0.20817348	-0.20817348	-0.20817348
240.mp3	-0.15649793	-0.15649793	-0.15649793	-0.15649793	-0.15649793	-0.15649793	-0.15649793	-0.15649793	-0.15649793	-0.15649793	-0.15649793	-0.15649793	-0.15649793	-0.15649793	-0.15649793	-0.15649793	-0.15649793	-0.15649793	-0.15649793	-0.15649793	-0.15649793	-0.15649793	-0.15649793	-0.15649793	-0.15649793	-0.15649793	-0.15649793	-0.15649793	-0.15649793	-0.15649793	-0.15649793	-0.15649793	-0.15649793	-0.15649793	-0.15649793	-0.15649793	-0.15649793	-0.15649793	-0.15649793	-0.15649793	-0.15649793	-0.15649793	-0.15649793	-0.15649793	-0.15649793	-0.15649793	-0.15649793	-0.15649793	-0.15649793
241.mp3	-0.18613571	-0.18613571	-0.18613571	-0.18613571	-0.18613571	-0.18613571	-0.18613571	-0.18613571	-0.18613571	-0.18613571	-0.18613571	-0.18613571	-0.18613571	-0.18613571	-0.18613571	-0.18613571	-0.18613571	-0.18613571	-0.18613571	-0.18613571	-0.18613571	-0.18613571	-0.18613571	-0.18613571	-0.18613571	-0.18613571	-0.18613571	-0.18613571	-0.18613571	-0.18613571	-0.18613571	-0.18613571	-0.18613571	-0.18613571	-0.18613571	-0.18613571	-0.18613571	-0.18613571	-0.18613571	-0.18613571	-0.18613571	-0.18613571	-0.18613571	-0.18613571	-0.18613571	-0.18613571	-0.18613571	-0.18613571	-0.18613571
242.mp3	-0.050323315	-0.050323315	-0.050323315	-0.050323315	-0.050323315	-0.050323315	-0.050323315	-0.050323315	-0.050323315	-0.050323315	-0.050323315	-0.050323315	-0.050323315	-0.050323315	-0.050323315	-0.050323315	-0.050323315	-0.050323315	-0.050323315	-0.050323315	-0.050323315	-0.050323315	-0.050323315	-0.050323315	-0.050323315	-0.050323315	-0.050323315	-0.050323315	-0.050323315	-0.050323315	-0.050323315	-0.050323315	-0.050323315	-0.050323315	-0.050323315	-0.050323315	-0.050323315	-0.050323315	-0.050323315	-0.050323315	-0.050323315	-0.050323315	-0.050323315	-0.050323315	-0.050323315	-0.050323315	-0.050323315	-0.050323315	-0.050323315
243.mp3	-0.09310952	-0.09310952	-0.09310952	-0.09310952	-0.09310952	-0.09310952	-0.09310952	-0.09310952	-0.09310952	-0.09310952	-0.09310952	-0.09310952	-0.09310952	-0.09310952	-0.09310952	-0.09310952	-0.09310952	-0.09310952	-0.09310952	-0.09310952	-0.09310952	-0.09310952	-0.09310952	-0.09310952	-0.09310952	-0.09310952	-0.09310952	-0.09310952	-0.09310952	-0.09310952	-0.09310952	-0.09310952	-0.09310952	-0.09310952	-0.09310952	-0.09310952	-0.09310952	-0.09310952	-0.09310952	-0.09310952	-0.09310952	-0.09310952	-0.09310952	-0.09310952	-0.09310952	-0.09310952	-0.09310952	-0.09310952	-0.09310952
244.mp3	-0.24324349	-0.24324349	-0.24324349	-0.24324349	-0.24324349	-0.24324349	-0.24324349	-0.24324349	-0.24324349	-0.24324349	-0.24324349	-0.24324349	-0.24324349	-0.24324349	-0.24324349	-0.24324349	-0.24324349	-0.24324349	-0.24324349	-0.24324349	-0.24324349	-0.24324349	-0.24324349	-0.24324349	-0.24324349	-0.24324349	-0.24324349	-0.24324349	-0.24324349	-0.24324349	-0.24324349	-0.24324349	-0.24324349	-0.24324349	-0.24324349	-0.24324349	-0.24324349	-0.24324349	-0.24324349	-0.24324349	-0.24324349	-0.24324349	-0.24324349	-0.24324349	-0.24324349	-0.24324349	-0.24324349	-0.24324349	-0.24324349
245.mp3	-0.03236063	-0.03236063	-0.03236063	-0.03236063	-0.03236063	-0.03236063	-0.03236063	-0.03236063	-0.03236063	-0.03236063	-0.03236063	-0.03236063	-0.03236063	-0.03236063	-0.03236063	-0.03236063	-0.03236063	-0.03236063	-0.03236063	-0.03236063	-0.03236063	-0.03236063	-0.03236063	-0.03236063	-0.03236063	-0.03236063	-0.03236063	-0.03236063	-0.03236063	-0.03236063	-0.03236063	-0.03236063	-0.03236063	-0.03236063	-0.03236063	-0.03236063	-0.03236063	-0.03236063	-0.03236063	-0.03236063	-0.03236063	-0.03236063	-0.03236063	-0.03236063	-0.03236063	-0.03236063	-0.03236063	-0.03236063	-0.03236063
246.mp3	-0.34710288	-0.34710288	-0.34710288	-0.34710288	-0.34710288	-0.34710288	-0.34710288	-0.34710288	-0.34710288	-0.34710288	-0.34710288	-0.34710288	-0.34710288	-0.34710288	-0.34710288	-0.34710288	-0.34710288	-0.34710288	-0.34710288	-0.34710288	-0.34710288	-0.34710288	-0.34710288	-0.34710288	-0.34710288	-0.34710288	-0.34710288	-0.34710288	-0.34710288	-0.34710288	-0.34710288	-0.34710288	-0.34710288	-0.34710288	-0.34710288	-0.34710288	-0.34710288	-0.34710288	-0.34710288	-0.34710288	-0.34710288	-0.34710288	-0.34710288	-0.34710288	-0.34710288	-0.34710288	-0.34710288	-0.34710288	-0.34710288
247.mp3	-0.1974392	-0.1974392	-0.1974392	-0.1974392	-0.1974392	-0.1974392	-0.1974392	-0.1974392	-0.1974392	-0.1974392	-0.1974392	-0.1974392	-0.1974392	-0.1974392	-0.1974392	-0.1974392	-0.1974392	-0.1974392	-0.1974392	-0.1974392	-0.1974392	-0.1974392	-0.1974392	-0.1974392	-0.1974392	-0.1974392	-0.1974392	-0.1974392	-0.1974392	-0.1974392	-0.1974392	-0.1974392	-0.1974392	-0.1974392	-0.1974392	-0.1974392	-0.1974392	-0.1974392	-0.1974392	-0.1974392	-0.1974392	-0.1974392	-0.1974392	-0.1974392	-0.1974392	-0.1974392	-0.1974392	-0.1974392	-0.1974392
248.mp3	-0.3715572	-0.3715572	-0.3715572	-0.3715572	-0.3715572	-0.3715572	-0.3715572	-0.3715572	-0.3715572	-0.3715572	-0.3715572	-0.3715572	-0.3715572	-0.3715572	-0.3715572	-0.3715572	-0.3715572	-0.3715572	-0.3715572	-0.3715572	-0.3715572	-0.3715572	-0.3715572	-0.3715572	-0.3715572	-0.3715572	-0.3715572	-0.3715572	-0.3715572	-0.3715572	-0.3715572	-0.3715572	-0.3715572	-0.3715572	-0.3715572	-0.3715572	-0.3715572	-0.3715572	-0.3715572	-0.3715572	-0.3715572	-0.3715572	-0.3715572	-0.3715572	-0.3715572	-0.3715572	-0.3715572	-0.3715572	-0.3715572
250.mp3	-0.10363171	-0.10363171	-0.10363171	-0.10363171	-0.10363171	-0.10363171	-0.10363171	-0.10363171	-0.10363171	-0.10363171	-0.10363171	-0.10363171	-0.10363171	-0.10363171	-0.10363171	-0.10363171	-0.10363171	-0.10363171	-0.10363171	-0.10363171	-0.10363171	-0.10363171	-0.10363171	-0.10363171	-0.10363171	-0.10363171	-0.10363171	-0.10363171	-0.10363171	-0.10363171	-0.10363171	-0.10363171	-0.10363171	-0.10363171	-0.10363171	-0.10363171	-0.10363171	-0.10363171	-0.10363171	-0.10363171	-0.10363171	-0.10363171	-0.10363171	-0.10363171	-0.10363171	-0.10363171	-0.10363171	-0.10363171	-0.10363171
253.mp3	-0.08694921	-0.08694921	-0.08694921	-0.08694921	-0.08694921	-0.08694921	-0.08694921	-0.08694921	-0.08694921	-0.08694921	-0.08694921	-0.08694921	-0.08694921	-0.08694921	-0.08694921	-0.08694921	-0.08694921	-0.08694921	-0.08694921	-0.08694921	-0.08694921	-0.08694921	-0.08694921	-0.08694921	-0.08694921	-0.08694921	-0.08694921	-0.08694921	-0.08694921	-0.08694921	-0.08694921	-0.08694921	-0.08694921	-0.08694921	-0.08694921	-0.08694921	-0.08694921	-0.08694921	-0.08694921	-0.08694921	-0.08694921	-0.08694921	-0.08694921	-0.08694921	-0.08694921	-0.08694921	-0.08694921	-0.08694921	-0.08694921
254.mp3	-0.2920775	-0.2920775	-0.2920775	-0.2920775	-0.2920775	-0.2920775	-0.2920775	-0.2920775	-0.2920775	-0.2920775	-0.2920775	-0.2920775	-0.2920775	-0.2920775	-0.2920775	-0.2920775	-0.2920775	-0.2920775	-0.2920775	-0.2920775	-0.2920775	-0.2920775	-0.2920775	-0.2920775	-0.2920775	-0.2920775	-0.2920775	-0.2920775	-0.2920775	-0.2920775	-0.2920775	-0.2920775	-0.2920775	-0.2920775	-0.2920775	-0.2920775	-0.2920775	-0.2920775	-0.2920775	-0.2920775	-0.2920775	-0.2920775	-0.2920775	-0.2920775	-0.2920775	-0.2920775	-0.2920775	-0.2920775	-0.2920775
257.mp3	0.006713048	0.006713048	0.006713048	0.006713048	0.006713048	0.006713048	0.006713048	0.006713048	0.006713048	0.006713048	0.006713048	0.006713048	0.006713048	0.006713048	0.006713048	0.006713048	0.006713048	0.006713048	0.006713048	0.006713048	0.006713048	0.006713048	0.006713048	0.006713048	0.006713048	0.006713048	0.006713048	0.006713048	0.006713048	0.006713048	0.006713048	0.006713048	0.006713048	0.006713048	0.006713048	0.006713048	0.006713048	0.006713048	0.006713048	0.006713048	0.006713048	0.006713048	0.006713048	0.006713048	0.006713048	0.006713048	0.006713048	0.006713048	0.006713048
258.mp3	-0.38761503	-0.38761503	-0.38761503	-0.38761503	-0.38761503	-0.38761503	-0.38761503	-0.38761503	-0.38761503	-0.38761503	-0.38761503	-0.38761503	-0.38761503	-0.38761503	-0.38761503	-0.38761503	-0.38761503	-0.38761503	-0.38761503	-0.38761503	-0.38761503	-0.38761503	-0.38761503	-0.38761503	-0.38761503	-0.38761503	-0.38761503	-0.38761503	-0.38761503	-0.38761503	-0.38761503	-0.38761503	-0.38761503	-0.38761503	-0.38761503	-0.38761503	-0.38761503	-0.38761503	-0.38761503	-0.38761503	-0.38761503	-0.38761503	-0.38761503	-0.38761503	-0.38761503	-0.38761503	-0.38761503	-0.38761503	-0.38761503
260.mp3	0.09964512	0.09964512	0.09964512	0.09964512	0.09964512	0.09964512	0.09964512	0.09964512	0.09964512	0.09964512	0.09964512	0.09964512	0.09964512	0.09964512	0.09964512	0.09964512	0.09964512	0.09964512	0.09964512	0.09964512	0.09964512	0.09964512	0.09964512	0.09964512	0.09964512	0.09964512	0.09964512	0.09964512	0.09964512	0.09964512	0.09964512	0.09964512	0.09964512	0.09964512	0.09964512	0.09964512	0.09964512	0.09964512	0.09964512	0.09964512	0.09964512	0.09964512	0.09964512	0.09964512	0.09964512	0.09964512	0.09964512	0.09964512	0.09964512
262.mp3	0.078373745	0.078373745	0.078373745	0.078373745	0.078373745	0.078373745	0.078373745	0.078373745	0.078373745	0.078373745	0.078373745	0.078373745	0.078373745	0.078373745	0.078373745	0.078373745	0.078373745	0.078373745	0.078373745	0.078373745	0.078373745	0.078373745	0.078373745	0.078373745	0.078373745	0.078373745	0.078373745	0.078373745	0.078373745	0.078373745	0.078373745	0.078373745	0.078373745	0.078373745	0.078373745	0.078373745	0.078373745	0.078373745	0.078373745	0.078373745	0.078373745	0.078373745	0.078373745	0.078373745	0.078373745	0.078373745	0.078373745	0.078373745	0.078373745
264.mp3	-0.2253603	-0.2253603	-0.2253603	-0.2253603	-0.2253603	-0.2253603	-0.2253603	-0.2253603	-0.2253603	-0.2253603	-0.2253603	-0.2253603	-0.2253603	-0.2253603	-0.2253603	-0.2253603	-0.2253603	-0.2253603	-0.2253603	-0.2253603	-0.2253603	-0.2253603	-0.2253603	-0.2253603	-0.2253603	-0.2253603	-0.2253603	-0.2253603	-0.2253603	-0.2253603	-0.2253603	-0.2253603	-0.2253603	-0.2253603	-0.2253603	-0.2253603	-0.2253603	-0.2253603	-0.2253603	-0.2253603	-0.2253603	-0.2253603	-0.2253603	-0.2253603	-0.2253603	-0.2253603	-0.2253603	-0.2253603	-0.2253603
265.mp3	0.07319151	0.07319151	0.07319151	0.07319151	0.07319151	0.07319151	0.07319151	0.07319151	0.07319151	0.07319151	0.07319151	0.07319151	0.07319151	0.07319151	0.07319151	0.07319151	0.07319151	0.07319151	0.07319151	0.07319151	0.07319151	0.07319151	0.07319151	0.07319151	0.07319151	0.07319151	0.07319151	0.07319151	0.07319151	0.07319151	0.07319151	0.07319151	0.07319151	0.07319151	0.07319151	0.07319151	0.07319151	0.07319151	0.07319151	0.07319151	0.07319151	0.07319151	0.07319151	0.07319151	0.07319151	0.07319151	0.07319151	0.07319151	0.07319151
266.mp3	-0.300944	-0.300944	-0.300944	-0.300944	-0.300944	-0.300944	-0.300944	-0.300944	-0.300944	-0.300944	-0.300944	-0.300944	-0.300944	-0.300944	-0.300944	-0.300944	-0.300944	-0.300944	-0.300944	-0.300944	-0.300944	-0.300944	-0.300944	-0.300944	-0.300944	-0.300944	-0.300944	-0.300944	-0.300944	-0.300944	-0.300944	-0.300944	-0.300944	-0.300944	-0.300944	-0.300944	-0.300944	-0.300944	-0.300944	-0.300944	-0.300944	-0.300944	-0.300944	-0.300944	-0.300944	-0.300944	-0.300944	-0.300944	-0.300944
269.mp3	-0.26076263	-0.26076263	-0.26076263	-0.26076263	-0.26076263	-0.26076263	-0.26076263	-0.26076263	-0.26076263	-0.26076263	-0.26076263	-0.26076263	-0.26076263	-0.26076263	-0.26076263	-0.26076263	-0.26076263	-0.26076263	-0.26076263	-0.26076263	-0.26076263	-0.26076263	-0.26076263	-0.26076263	-0.26076263	-0.26076263	-0.26076263	-0.26076263	-0.26076263	-0.26076263	-0.26076263	-0.26076263	-0.26076263	-0.26076263	-0.26076263	-0.26076263	-0.26076263	-0.26076263	-0.26076263	-0.26076263	-0.26076263	-0.26076263	-0.26076263	-0.26076263	-0.26076263	-0.26076263	-0.26076263	-0.26076263	-0.26076263
270.mp3	-0.32268083	-0.32268083	-0.32268083	-0.32268083	-0.32268083	-0.32268083	-0.32268083	-0.32268083	-0.32268083	-0.32268083	-0.32268083	-0.32268083	-0.32268083	-0.32268083	-0.32268083	-0.32268083	-0.32268083	-0.32268083	-0.32268083	-0.32268083	-0.32268083	-0.32268083	-0.32268083	-0.32268083	-0.32268083	-0.32268083	-0.32268083	-0.32268083	-0.32268083	-0.32268083	-0.32268083	-0.32268083	-0.32268083	-0.32268083	-0.32268083	-0.32268083	-0.32268083	-0.32268083	-0.32268083	-0.32268083	-0.32268083	-0.32268083	-0.32268083	-0.32268083	-0.32268083	-0.32268083	-0.32268083	-0.32268083	-0.32268083
272.mp3	-0.14214763	-0.14214763	-0.14214763	-0.14214763	-0.14214763	-0.14214763	-0.14214763	-0.14214763	-0.14214763	-0.14214763	-0.14214763	-0.14214763	-0.14214763	-0.14214763	-0.14214763	-0.14214763	-0.14214763	-0.14214763	-0.14214763	-0.14214763	-0.14214763	-0.14214763	-0.14214763	-0.14214763	-0.14214763	-0.14214763	-0.14214763	-0.14214763	-0.14214763	-0.14214763	-0.14214763	-0.14214763	-0.14214763	-0.14214763	-0.14214763	-0.14214763	-0.14214763	-0.14214763	-0.14214763	-0.14214763	-0.14214763	-0.14214763	-0.14214763	-0.14214763	-0.14214763	-0.14214763	-0.14214763	-0.14214763	-0.14214763
273.mp3	-0.21961623	-0.21961623	-0.21961623	-0.21961623	-0.21961623	-0.21961623	-0.21961623	-0.21961623	-0.21961623	-0.21961623	-0.21961623	-0.21961623	-0.21961623	-0.21961623	-0.21961623	-0.21961623	-0.21961623	-0.21961623	-0.21961623	-0.21961623	-0.21961623	-0.21961623	-0.21961623	-0.21961623	-0.21961623	-0.21961623	-0.21961623	-0.21961623	-0.21961623	-0.21961623	-0.21961623	-0.21961623	-0.21961623	-0.21961623	-0.21961623	-0.21961623	-0.21961623	-0.21961623	-0.21961623	-0.21961623	-0.21961623	-0.21961623	-0.21961623	-0.21961623	-0.21961623	-0.21961623	-0.21961623	-0.21961623	-0.21961623
274.mp3	-0.038502797	-0.038502797	-0.038502797	-0.038502797	-0.038502797	-0.038502797	-0.038502797	-0.038502797	-0.038502797	-0.038502797	-0.038502797	-0.038502797	-0.038502797	-0.038502797	-0.038502797	-0.038502797	-0.038502797	-0.038502797	-0.038502797	-0.038502797	-0.038502797	-0.038502797	-0.038502797	-0.038502797	-0.038502797	-0.038502797	-0.038502797	-0.038502797	-0.038502797	-0.038502797	-0.038502797	-0.038502797	-0.038502797	-0.038502797	-0.038502797	-0.038502797	-0.038502797	-0.038502797	-0.038502797	-0.038502797	-0.038502797	-0.038502797	-0.038502797	-0.038502797	-0.038502797	-0.038502797	-0.038502797	-0.038502797	-0.038502797
275.mp3	0.10425409	0.10425409	0.10425409	0.10425409	0.10425409	0.10425409	0.10425409	0.10425409	0.10425409	0.10425409	0.10425409	0.10425409	0.10425409	0.10425409	0.10425409	0.10425409	0.10425409	0.10425409	0.10425409	0.10425409	0.10425409	0.10425409	0.10425409	0.10425409	0.10425409	0.10425409	0.10425409	0.10425409	0.10425409	0.10425409	0.10425409	0.10425409	0.10425409	0.10425409	0.10425409	0.10425409	0.10425409	0.10425409	0.10425409	0.10425409	0.10425409	0.10425409	0.10425409	0.10425409	0.10425409	0.10425409	0.10425409	0.10425409	0.10425409
276.mp3	-0.19267327	-0.19267327	-0.19267327	-0.19267327	-0.19267327	-0.19267327	-0.19267327	-0.19267327	-0.19267327	-0.19267327	-0.19267327	-0.19267327	-0.19267327	-0.19267327	-0.19267327	-0.19267327	-0.19267327	-0.19267327	-0.19267327	-0.19267327	-0.19267327	-0.19267327	-0.19267327	-0.19267327	-0.19267327	-0.19267327	-0.19267327	-0.19267327	-0.19267327	-0.19267327	-0.19267327	-0.19267327	-0.19267327	-0.19267327	-0.19267327	-0.19267327	-0.19267327	-0.19267327	-0.19267327	-0.19267327	-0.19267327	-0.19267327	-0.19267327	-0.19267327	-0.19267327	-0.19267327	-0.19267327	-0.19267327	-0.19267327
278.mp3	-0.097976655	-0.097976655	-0.097976655	-0.097976655	-0.097976655	-0.097976655	-0.097976655	-0.097976655	-0.097976655	-0.097976655	-0.097976655	-0.097976655	-0.097976655	-0.097976655	-0.097976655	-0.097976655	-0.097976655	-0.097976655	-0.097976655	-0.097976655	-0.097976655	-0.097976655	-0.097976655	-0.097976655	-0.097976655	-0.097976655	-0.097976655	-0.097976655	-0.097976655	-0.097976655	-0.097976655	-0.097976655	-0.097976655	-0.097976655	-0.097976655	-0.097976655	-0.097976655	-0.097976655	-0.097976655	-0.097976655	-0.097976655	-0.097976655	-0.097976655	-0.097976655	-0.097976655	-0.097976655	-0.097976655	-0.097976655	-0.097976655
279.mp3	-0.19416031	-0.19416031	-0.19416031	-0.19416031	-0.19416031	-0.19416031	-0.19416031	-0.19416031	-0.19416031	-0.19416031	-0.19416031	-0.19416031	-0.19416031	-0.19416031	-0.19416031	-0.19416031	-0.19416031	-0.19416031	-0.19416031	-0.19416031	-0.19416031	-0.19416031	-0.19416031	-0.19416031	-0.19416031	-0.19416031	-0.19416031	-0.19416031	-0.19416031	-0.19416031	-0.19416031	-0.19416031	-0.19416031	-0.19416031	-0.19416031	-0.19416031	-0.19416031	-0.19416031	-0.19416031	-0.19416031	-0.19416031	-0.19416031	-0.19416031	-0.19416031	-0.19416031	-0.19416031	-0.19416031	-0.19416031	-0.19416031
280.mp3	-0.23576936	-0.23576936	-0.23576936	-0.23576936	-0.23576936	-0.23576936	-0.23576936	-0.23576936	-0.23576936	-0.23576936	-0.23576936	-0.23576936	-0.23576936	-0.23576936	-0.23576936	-0.23576936	-0.23576936	-0.23576936	-0.23576936	-0.23576936	-0.23576936	-0.23576936	-0.23576936	-0.23576936	-0.23576936	-0.23576936	-0.23576936	-0.23576936	-0.23576936	-0.23576936	-0.23576936	-0.23576936	-0.23576936	-0.23576936	-0.23576936	-0.23576936	-0.23576936	-0.23576936	-0.23576936	-0.23576936	-0.23576936	-0.23576936	-0.23576936	-0.23576936	-0.23576936	-0.23576936	-0.23576936	-0.23576936	-0.23576936
281.mp3	-0.21164513	-0.21164513	-0.21164513	-0.21164513	-0.21164513	-0.21164513	-0.21164513	-0.21164513	-0.21164513	-0.21164513	-0.21164513	-0.21164513	-0.21164513	-0.21164513	-0.21164513	-0.21164513	-0.21164513	-0.21164513	-0.21164513	-0.21164513	-0.21164513	-0.21164513	-0.21164513	-0.21164513	-0.21164513	-0.21164513	-0.21164513	-0.21164513	-0.21164513	-0.21164513	-0.21164513	-0.21164513	-0.21164513	-0.21164513	-0.21164513	-0.21164513	-0.21164513	-0.21164513	-0.21164513	-0.21164513	-0.21164513	-0.21164513	-0.21164513	-0.21164513	-0.21164513	-0.21164513	-0.21164513	-0.21164513	-0.21164513
282.mp3	-0.22010767	-0.22010767	-0.22010767	-0.22010767	-0.22010767	-0.22010767	-0.22010767	-0.22010767	-0.22010767	-0.22010767	-0.22010767	-0.22010767	-0.22010767	-0.22010767	-0.22010767	-0.22010767	-0.22010767	-0.22010767	-0.22010767	-0.22010767	-0.22010767	-0.22010767	-0.22010767	-0.22010767	-0.22010767	-0.22010767	-0.22010767	-0.22010767	-0.22010767	-0.22010767	-0.22010767	-0.22010767	-0.22010767	-0.22010767	-0.22010767	-0.22010767	-0.22010767	-0.22010767	-0.22010767	-0.22010767	-0.22010767	-0.22010767	-0.22010767	-0.22010767	-0.22010767	-0.22010767	-0.22010767	-0.22010767	-0.22010767
284.mp3	0.011122987	0.011122987	0.011122987	0.011122987	0.011122987	0.011122987	0.011122987	0.011122987	0.011122987	0.011122987	0.011122987	0.011122987	0.011122987	0.011122987	0.011122987	0.011122987	0.011122987	0.011122987	0.011122987	0.011122987	0.011122987	0.011122987	0.011122987	0.011122987	0.011122987	0.011122987	0.011122987	0.011122987	0.011122987	0.011122987	0.011122987	0.011122987	0.011122987	0.011122987	0.011122987	0.011122987	0.011122987	0.011122987	0.011122987	0.011122987	0.011122987	0.011122987	0.011122987	0.011122987	0.011122987	0.011122987	0.011122987	0.011122987	0.011122987
285.mp3	-0.051492885	-0.051492885	-0.051492885	-0.051492885	-0.051492885	-0.051492885	-0.051492885	-0.051492885	-0.051492885	-0.051492885	-0.051492885	-0.051492885	-0.051492885	-0.051492885	-0.051492885	-0.051492885	-0.051492885	-0.051492885	-0.051492885	-0.051492885	-0.051492885	-0.051492885	-0.051492885	-0.051492885	-0.051492885	-0.051492885	-0.051492885	-0.051492885	-0.051492885	-0.051492885	-0.051492885	-0.051492885	-0.051492885	-0.051492885	-0.051492885	-0.051492885	-0.051492885	-0.051492885	-0.051492885	-0.051492885	-0.051492885	-0.051492885	-0.051492885	-0.051492885	-0.051492885	-0.051492885	-0.051492885	-0.051492885	-0.051492885
286.mp3	-0.13938585	-0.13938585	-0.13938585	-0.13938585	-0.13938585	-0.13938585	-0.13938585	-0.13938585	-0.13938585	-0.13938585	-0.13938585	-0.13938585	-0.13938585	-0.13938585	-0.13938585	-0.13938585	-0.13938585	-0.13938585	-0.13938585	-0.13938585	-0.13938585	-0.13938585	-0.13938585	-0.13938585	-0.13938585	-0.13938585	-0.13938585	-0.13938585	-0.13938585	-0.13938585	-0.13938585	-0.13938585	-0.13938585	-0.13938585	-0.13938585	-0.13938585	-0.13938585	-0.13938585	-0.13938585	-0.13938585	-0.13938585	-0.13938585	-0.13938585	-0.13938585	-0.13938585	-0.13938585	-0.13938585	-0.13938585	-0.13938585
288.mp3	-0.37389004	-0.37389004	-0.37389004	-0.37389004	-0.37389004	-0.37389004	-0.37389004	-0.37389004	-0.37389004	-0.37389004	-0.37389004	-0.37389004	-0.37389004	-0.37389004	-0.37389004	-0.37389004	-0.37389004	-0.37389004	-0.37389004	-0.37389004	-0.37389004	-0.37389004	-0.37389004	-0.37389004	-0.37389004	-0.37389004	-0.37389004	-0.37389004	-0.37389004	-0.37389004	-0.37389004	-0.37389004	-0.37389004	-0.37389004	-0.37389004	-0.37389004	-0.37389004	-0.37389004	-0.37389004	-0.37389004	-0.37389004	-0.37389004	-0.37389004	-0.37389004	-0.37389004	-0.37389004	-0.37389004	-0.37389004	-0.37389004
289.mp3	-0.20318258	-0.20318258	-0.20318258	-0.20318258	-0.20318258	-0.20318258	-0.20318258	-0.20318258	-0.20318258	-0.20318258	-0.20318258	-0.20318258	-0.20318258	-0.20318258	-0.20318258	-0.20318258	-0.20318258	-0.20318258	-0.20318258	-0.20318258	-0.20318258	-0.20318258	-0.20318258	-0.20318258	-0.20318258	-0.20318258	-0.20318258	-0.20318258	-0.20318258	-0.20318258	-0.20318258	-0.20318258	-0.20318258	-0.20318258	-0.20318258	-0.20318258	-0.20318258	-0.20318258	-0.20318258	-0.20318258	-0.20318258	-0.20318258	-0.20318258	-0.20318258	-0.20318258	-0.20318258	-0.20318258	-0.20318258	-0.20318258
290.mp3	0.05003249	0.05003249	0.05003249	0.05003249	0.05003249	0.05003249	0.05003249	0.05003249	0.05003249	0.05003249	0.05003249	0.05003249	0.05003249	0.05003249	0.05003249	0.05003249	0.05003249	0.05003249	0.05003249	0.05003249	0.05003249	0.05003249	0.05003249	0.05003249	0.05003249	0.05003249	0.05003249	0.05003249	0.05003249	0.05003249	0.05003249	0.05003249	0.05003249	0.05003249	0.05003249	0.05003249	0.05003249	0.05003249	0.05003249	0.05003249	0.05003249	0.05003249	0.05003249	0.05003249	0.05003249	0.05003249	0.05003249	0.05003249	0.05003249
292.mp3	0.002818588	0.002818588	0.002818588	0.002818588	0.002818588	0.002818588	0.002818588	0.002818588	0.002818588	0.002818588	0.002818588	0.002818588	0.002818588	0.002818588	0.002818588	0.002818588	0.002818588	0.002818588	0.002818588	0.002818588	0.002818588	0.002818588	0.002818588	0.002818588	0.002818588	0.002818588	0.002818588	0.002818588	0.002818588	0.002818588	0.002818588	0.002818588	0.002818588	0.002818588	0.002818588	0.002818588	0.002818588	0.002818588	0.002818588	0.002818588	0.002818588	0.002818588	0.002818588	0.002818588	0.002818588	0.002818588	0.002818588	0.002818588	0.002818588
293.mp3	-0.118433006	-0.118433006	-0.118433006	-0.118433006	-0.118433006	-0.118433006	-0.118433006	-0.118433006	-0.118433006	-0.118433006	-0.118433006	-0.118433006	-0.118433006	-0.118433006	-0.118433006	-0.118433006	-0.118433006	-0.118433006	-0.118433006	-0.118433006	-0.118433006	-0.118433006	-0.118433006	-0.118433006	-0.118433006	-0.118433006	-0.118433006	-0.118433006	-0.118433006	-0.118433006	-0.118433006	-0.118433006	-0.118433006	-0.118433006	-0.118433006	-0.118433006	-0.118433006	-0.118433006	-0.118433006	-0.118433006	-0.118433006	-0.118433006	-0.118433006	-0.118433006	-0.118433006	-0.118433006	-0.118433006	-0.118433006	-0.118433006
294.mp3	-0.3515608	-0.3515608	-0.3515608	-0.3515608	-0.3515608	-0.3515608	-0.3515608	-0.3515608	-0.3515608	-0.3515608	-0.3515608	-0.3515608	-0.3515608	-0.3515608	-0.3515608	-0.3515608	-0.3515608	-0.3515608	-0.3515608	-0.3515608	-0.3515608	-0.3515608	-0.3515608	-0.3515608	-0.3515608	-0.3515608	-0.3515608	-0.3515608	-0.3515608	-0.3515608	-0.3515608	-0.3515608	-0.3515608	-0.3515608	-0.3515608	-0.3515608	-0.3515608	-0.3515608	-0.3515608	-0.3515608	-0.3515608	-0.3515608	-0.3515608	-0.3515608	-0.3515608	-0.3515608	-0.3515608	-0.3515608	-0.3515608
296.mp3	-0.26082695	-0.26082695	-0.26082695	-0.26082695	-0.26082695	-0.26082695	-0.26082695	-0.26082695	-0.26082695	-0.26082695	-0.26082695	-0.26082695	-0.26082695	-0.26082695	-0.26082695	-0.26082695	-0.26082695	-0.26082695	-0.26082695	-0.26082695	-0.26082695	-0.26082695	-0.26082695	-0.26082695	-0.26082695	-0.26082695	-0.26082695	-0.26082695	-0.26082695	-0.26082695	-0.26082695	-0.26082695	-0.26082695	-0.26082695	-0.26082695	-0.26082695	-0.26082695	-0.26082695	-0.26082695	-0.26082695	-0.26082695	-0.26082695	-0.26082695	-0.26082695	-0.26082695	-0.26082695	-0.26082695	-0.26082695	-0.26082695
297.mp3	-0.20680693	-0.20680693	-0.20680693	-0.20680693	-0.20680693	-0.20680693	-0.20680693	-0.20680693	-0.20680693	-0.20680693	-0.20680693	-0.20680693	-0.20680693	-0.20680693	-0.20680693	-0.20680693	-0.20680693	-0.20680693	-0.20680693	-0.20680693	-0.20680693	-0.20680693	-0.20680693	-0.20680693	-0.20680693	-0.20680693	-0.20680693	-0.20680693	-0.20680693	-0.20680693	-0.20680693	-0.20680693	-0.20680693	-0.20680693	-0.20680693	-0.20680693	-0.20680693	-0.20680693	-0.20680693	-0.20680693	-0.20680693	-0.20680693	-0.20680693	-0.20680693	-0.20680693	-0.20680693	-0.20680693	-0.20680693	-0.20680693
298.mp3	-0.16871229	-0.16871229	-0.16871229	-0.16871229	-0.16871229	-0.16871229	-0.16871229	-0.16871229	-0.16871229	-0.16871229	-0.16871229	-0.16871229	-0.16871229	-0.16871229	-0.16871229	-0.16871229	-0.16871229	-0.16871229	-0.16871229	-0.16871229	-0.16871229	-0.16871229	-0.16871229	-0.16871229	-0.16871229	-0.16871229	-0.16871229	-0.16871229	-0.16871229	-0.16871229	-0.16871229	-0.16871229	-0.16871229	-0.16871229	-0.16871229	-0.16871229	-0.16871229	-0.16871229	-0.16871229	-0.16871229	-0.16871229	-0.16871229	-0.16871229	-0.16871229	-0.16871229	-0.16871229	-0.16871229	-0.16871229	-0.16871229
299.mp3	-0.3442318	-0.3442318	-0.3442318	-0.3442318	-0.3442318	-0.3442318	-0.3442318	-0.3442318	-0.3442318	-0.3442318	-0.3442318	-0.3442318	-0.3442318	-0.3442318	-0.3442318	-0.3442318	-0.3442318	-0.3442318	-0.3442318	-0.3442318	-0.3442318	-0.3442318	-0.3442318	-0.3442318	-0.3442318	-0.3442318	-0.3442318	-0.3442318	-0.3442318	-0.3442318	-0.3442318	-0.3442318	-0.3442318	-0.3442318	-0.3442318	-0.3442318	-0.3442318	-0.3442318	-0.3442318	-0.3442318	-0.3442318	-0.3442318	-0.3442318	-0.3442318	-0.3442318	-0.3442318	-0.3442318	-0.3442318	-0.3442318
300.mp3	-0.2510662	-0.2510662	-0.2510662	-0.2510662	-0.2510662	-0.2510662	-0.2510662	-0.2510662	-0.2510662	-0.2510662	-0.2510662	-0.2510662	-0.2510662	-0.2510662	-0.2510662	-0.2510662	-0.2510662	-0.2510662	-0.2510662	-0.2510662	-0.2510662	-0.2510662	-0.2510662	-0.2510662	-0.2510662	-0.2510662	-0.2510662	-0.2510662	-0.2510662	-0.2510662	-0.2510662	-0.2510662	-0.2510662	-0.2510662	-0.2510662	-0.2510662	-0.2510662	-0.2510662	-0.2510662	-0.2510662	-0.2510662	-0.2510662	-0.2510662	-0.2510662	-0.2510662	-0.2510662	-0.2510662	-0.2510662	-0.2510662
301.mp3	-0.29349732	-0.29349732	-0.29349732	-0.29349732	-0.29349732	-0.29349732	-0.29349732	-0.29349732	-0.29349732	-0.29349732	-0.29349732	-0.29349732	-0.29349732	-0.29349732	-0.29349732	-0.29349732	-0.29349732	-0.29349732	-0.29349732	-0.29349732	-0.29349732	-0.29349732	-0.29349732	-0.29349732	-0.29349732	-0.29349732	-0.29349732	-0.29349732	-0.29349732	-0.29349732	-0.29349732	-0.29349732	-0.29349732	-0.29349732	-0.29349732	-0.29349732	-0.29349732	-0.29349732	-0.29349732	-0.29349732	-0.29349732	-0.29349732	-0.29349732	-0.29349732	-0.29349732	-0.29349732	-0.29349732	-0.29349732	-0.29349732
302.mp3	-0.16868418	-0.16868418	-0.16868418	-0.16868418	-0.16868418	-0.16868418	-0.16868418	-0.16868418	-0.16868418	-0.16868418	-0.16868418	-0.16868418	-0.16868418	-0.16868418	-0.16868418	-0.16868418	-0.16868418	-0.16868418	-0.16868418	-0.16868418	-0.16868418	-0.16868418	-0.16868418	-0.16868418	-0.16868418	-0.16868418	-0.16868418	-0.16868418	-0.16868418	-0.16868418	-0.16868418	-0.16868418	-0.16868418	-0.16868418	-0.16868418	-0.16868418	-0.16868418	-0.16868418	-0.16868418	-0.16868418	-0.16868418	-0.16868418	-0.16868418	-0.16868418	-0.16868418	-0.16868418	-0.16868418	-0.16868418	-0.16868418
303.mp3	-0.12658757	-0.12658757	-0.12658757	-0.12658757	-0.12658757	-0.12658757	-0.12658757	-0.12658757	-0.12658757	-0.12658757	-0.12658757	-0.12658757	-0.12658757	-0.12658757	-0.12658757	-0.12658757	-0.12658757	-0.12658757	-0.12658757	-0.12658757	-0.12658757	-0.12658757	-0.12658757	-0.12658757	-0.12658757	-0.12658757	-0.12658757	-0.12658757	-0.12658757	-0.12658757	-0.12658757	-0.12658757	-0.12658757	-0.12658757	-0.12658757	-0.12658757	-0.12658757	-0.12658757	-0.12658757	-0.12658757	-0.12658757	-0.12658757	-0.12658757	-0.12658757	-0.12658757	-0.12658757	-0.12658757	-0.12658757	-0.12658757
304.mp3	0.022853203	0.022853203	0.022853203	0.022853203	0.022853203	0.022853203	0.022853203	0.022853203	0.022853203	0.022853203	0.022853203	0.022853203	0.022853203	0.022853203	0.022853203	0.022853203	0.022853203	0.022853203	0.022853203	0.022853203	0.022853203	0.022853203	0.022853203	0.022853203	0.022853203	0.022853203	0.022853203	0.022853203	0.022853203	0.022853203	0.022853203	0.022853203	0.022853203	0.022853203	0.022853203	0.022853203	0.022853203	0.022853203	0.022853203	0.022853203	0.022853203	0.022853203	0.022853203	0.022853203	0.022853203	0.022853203	0.022853203	0.022853203	0.022853203
305.mp3	-0.29380965	-0.29380965	-0.29380965	-0.29380965	-0.29380965	-0.29380965	-0.29380965	-0.29380965	-0.29380965	-0.29380965	-0.29380965	-0.29380965	-0.29380965	-0.29380965	-0.29380965	-0.29380965	-0.29380965	-0.29380965	-0.29380965	-0.29380965	-0.29380965	-0.29380965	-0.29380965	-0.29380965	-0.29380965	-0.29380965	-0.29380965	-0.29380965	-0.29380965	-0.29380965	-0.29380965	-0.29380965	-0.29380965	-0.29380965	-0.29380965	-0.29380965	-0.29380965	-0.29380965	-0.29380965	-0.29380965	-0.29380965	-0.29380965	-0.29380965	-0.29380965	-0.29380965	-0.29380965	-0.29380965	-0.29380965	-0.29380965
306.mp3	-0.25624406	-0.25624406	-0.25624406	-0.25624406	-0.25624406	-0.25624406	-0.25624406	-0.25624406	-0.25624406	-0.25624406	-0.25624406	-0.25624406	-0.25624406	-0.25624406	-0.25624406	-0.25624406	-0.25624406	-0.25624406	-0.25624406	-0.25624406	-0.25624406	-0.25624406	-0.25624406	-0.25624406	-0.25624406	-0.25624406	-0.25624406	-0.25624406	-0.25624406	-0.25624406	-0.25624406	-0.25624406	-0.25624406	-0.25624406	-0.25624406	-0.25624406	-0.25624406	-0.25624406	-0.25624406	-0.25624406	-0.25624406	-0.25624406	-0.25624406	-0.25624406	-0.25624406	-0.25624406	-0.25624406	-0.25624406	-0.25624406
307.mp3	-0.11263675	-0.11263675	-0.11263675	-0.11263675	-0.11263675	-0.11263675	-0.11263675	-0.11263675	-0.11263675	-0.11263675	-0.11263675	-0.11263675	-0.11263675	-0.11263675	-0.11263675	-0.11263675	-0.11263675	-0.11263675	-0.11263675	-0.11263675	-0.11263675	-0.11263675	-0.11263675	-0.11263675	-0.11263675	-0.11263675	-0.11263675	-0.11263675	-0.11263675	-0.11263675	-0.11263675	-0.11263675	-0.11263675	-0.11263675	-0.11263675	-0.11263675	-0.11263675	-0.11263675	-0.11263675	-0.11263675	-0.11263675	-0.11263675	-0.11263675	-0.11263675	-0.11263675	-0.11263675	-0.11263675	-0.11263675	-0.11263675
308.mp3	-0.16832095	-0.16832095	-0.16832095	-0.16832095	-0.16832095	-0.16832095	-0.16832095	-0.16832095	-0.16832095	-0.16832095	-0.16832095	-0.16832095	-0.16832095	-0.16832095	-0.16832095	-0.16832095	-0.16832095	-0.16832095	-0.16832095	-0.16832095	-0.16832095	-0.16832095	-0.16832095	-0.16832095	-0.16832095	-0.16832095	-0.16832095	-0.16832095	-0.16832095	-0.16832095	-0.16832095	-0.16832095	-0.16832095	-0.16832095	-0.16832095	-0.16832095	-0.16832095	-0.16832095	-0.16832095	-0.16832095	-0.16832095	-0.16832095	-0.16832095	-0.16832095	-0.16832095	-0.16832095	-0.16832095	-0.16832095	-0.16832095
309.mp3	0.05101446	0.05101446	0.05101446	0.05101446	0.05101446	0.05101446	0.05101446	0.05101446	0.05101446	0.05101446	0.05101446	0.05101446	0.05101446	0.05101446	0.05101446	0.05101446	0.05101446	0.05101446	0.05101446	0.05101446	0.05101446	0.05101446	0.05101446	0.05101446	0.05101446	0.05101446	0.05101446	0.05101446	0.05101446	0.05101446	0.05101446	0.05101446	0.05101446	0.05101446	0.05101446	0.05101446	0.05101446	0.05101446	0.05101446	0.05101446	0.05101446	0.05101446	0.05101446	0.05101446	0.05101446	0.05101446	0.05101446	0.05101446	0.05101446
310.mp3	-0.25237525	-0.25237525	-0.25237525	-0.25237525	-0.25237525	-0.25237525	-0.25237525	-0.25237525	-0.25237525	-0.25237525	-0.25237525	-0.25237525	-0.25237525	-0.25237525	-0.25237525	-0.25237525	-0.25237525	-0.25237525	-0.25237525	-0.25237525	-0.25237525	-0.25237525	-0.25237525	-0.25237525	-0.25237525	-0.25237525	-0.25237525	-0.25237525	-0.25237525	-0.25237525	-0.25237525	-0.25237525	-0.25237525	-0.25237525	-0.25237525	-0.25237525	-0.25237525	-0.25237525	-0.25237525	-0.25237525	-0.25237525	-0.25237525	-0.25237525	-0.25237525	-0.25237525	-0.25237525	-0.25237525	-0.25237525	-0.25237525
311.mp3	-0.09821203	-0.09821203	-0.09821203	-0.09821203	-0.09821203	-0.09821203	-0.09821203	-0.09821203	-0.09821203	-0.09821203	-0.09821203	-0.09821203	-0.09821203	-0.09821203	-0.09821203	-0.09821203	-0.09821203	-0.09821203	-0.09821203	-0.09821203	-0.09821203	-0.09821203	-0.09821203	-0.09821203	-0.09821203	-0.09821203	-0.09821203	-0.09821203	-0.09821203	-0.09821203	-0.09821203	-0.09821203	-0.09821203	-0.09821203	-0.09821203	-0.09821203	-0.09821203	-0.09821203	-0.09821203	-0.09821203	-0.09821203	-0.09821203	-0.09821203	-0.09821203	-0.09821203	-0.09821203	-0.09821203	-0.09821203	-0.09821203
312.mp3	-0.03447954	-0.03447954	-0.03447954	-0.03447954	-0.03447954	-0.03447954	-0.03447954	-0.03447954	-0.03447954	-0.03447954	-0.03447954	-0.03447954	-0.03447954	-0.03447954	-0.03447954	-0.03447954	-0.03447954	-0.03447954	-0.03447954	-0.03447954	-0.03447954	-0.03447954	-0.03447954	-0.03447954	-0.03447954	-0.03447954	-0.03447954	-0.03447954	-0.03447954	-0.03447954	-0.03447954	-0.03447954	-0.03447954	-0.03447954	-0.03447954	-0.03447954	-0.03447954	-0.03447954	-0.03447954	-0.03447954	-0.03447954	-0.03447954	-0.03447954	-0.03447954	-0.03447954	-0.03447954	-0.03447954	-0.03447954	-0.03447954
313.mp3	-0.24461758	-0.24461758	-0.24461758	-0.24461758	-0.24461758	-0.24461758	-0.24461758	-0.24461758	-0.24461758	-0.24461758	-0.24461758	-0.24461758	-0.24461758	-0.24461758	-0.24461758	-0.24461758	-0.24461758	-0.24461758	-0.24461758	-0.24461758	-0.24461758	-0.24461758	-0.24461758	-0.24461758	-0.24461758	-0.24461758	-0.24461758	-0.24461758	-0.24461758	-0.24461758	-0.24461758	-0.24461758	-0.24461758	-0.24461758	-0.24461758	-0.24461758	-0.24461758	-0.24461758	-0.24461758	-0.24461758	-0.24461758	-0.24461758	-0.24461758	-0.24461758	-0.24461758	-0.24461758	-0.24461758	-0.24461758	-0.24461758
314.mp3	-0.22047362	-0.22047362	-0.22047362	-0.22047362	-0.22047362	-0.22047362	-0.22047362	-0.22047362	-0.22047362	-0.22047362	-0.22047362	-0.22047362	-0.22047362	-0.22047362	-0.22047362	-0.22047362	-0.22047362	-0.22047362	-0.22047362	-0.22047362	-0.22047362	-0.22047362	-0.22047362	-0.22047362	-0.22047362	-0.22047362	-0.22047362	-0.22047362	-0.22047362	-0.22047362	-0.22047362	-0.22047362	-0.22047362	-0.22047362	-0.22047362	-0.22047362	-0.22047362	-0.22047362	-0.22047362	-0.22047362	-0.22047362	-0.22047362	-0.22047362	-0.22047362	-0.22047362	-0.22047362	-0.22047362	-0.22047362	-0.22047362
315.mp3	-0.18881786	-0.18881786	-0.18881786	-0.18881786	-0.18881786	-0.18881786	-0.18881786	-0.18881786	-0.18881786	-0.18881786	-0.18881786	-0.18881786	-0.18881786	-0.18881786	-0.18881786	-0.18881786	-0.18881786	-0.18881786	-0.18881786	-0.18881786	-0.18881786	-0.18881786	-0.18881786	-0.18881786	-0.18881786	-0.18881786	-0.18881786	-0.18881786	-0.18881786	-0.18881786	-0.18881786	-0.18881786	-0.18881786	-0.18881786	-0.18881786	-0.18881786	-0.18881786	-0.18881786	-0.18881786	-0.18881786	-0.18881786	-0.18881786	-0.18881786	-0.18881786	-0.18881786	-0.18881786	-0.18881786	-0.18881786	-0.18881786
316.mp3	-0.30539557	-0.30539557	-0.30539557	-0.30539557	-0.30539557	-0.30539557	-0.30539557	-0.30539557	-0.30539557	-0.30539557	-0.30539557	-0.30539557	-0.30539557	-0.30539557	-0.30539557	-0.30539557	-0.30539557	-0.30539557	-0.30539557	-0.30539557	-0.30539557	-0.30539557	-0.30539557	-0.30539557	-0.30539557	-0.30539557	-0.30539557	-0.30539557	-0.30539557	-0.30539557	-0.30539557	-0.30539557	-0.30539557	-0.30539557	-0.30539557	-0.30539557	-0.30539557	-0.30539557	-0.30539557	-0.30539557	-0.30539557	-0.30539557	-0.30539557	-0.30539557	-0.30539557	-0.30539557	-0.30539557	-0.30539557	-0.30539557
317.mp3	-0.07361793	-0.07361793	-0.07361793	-0.07361793	-0.07361793	-0.07361793	-0.07361793	-0.07361793	-0.07361793	-0.07361793	-0.07361793	-0.07361793	-0.07361793	-0.07361793	-0.07361793	-0.07361793	-0.07361793	-0.07361793	-0.07361793	-0.07361793	-0.07361793	-0.07361793	-0.07361793	-0.07361793	-0.07361793	-0.07361793	-0.07361793	-0.07361793	-0.07361793	-0.07361793	-0.07361793	-0.07361793	-0.07361793	-0.07361793	-0.07361793	-0.07361793	-0.07361793	-0.07361793	-0.07361793	-0.07361793	-0.07361793	-0.07361793	-0.07361793	-0.07361793	-0.07361793	-0.07361793	-0.07361793	-0.07361793	-0.07361793
318.mp3	-0.43755904	-0.43755904	-0.43755904	-0.43755904	-0.43755904	-0.43755904	-0.43755904	-0.43755904	-0.43755904	-0.43755904	-0.43755904	-0.43755904	-0.43755904	-0.43755904	-0.43755904	-0.43755904	-0.43755904	-0.43755904	-0.43755904	-0.43755904	-0.43755904	-0.43755904	-0.43755904	-0.43755904	-0.43755904	-0.43755904	-0.43755904	-0.43755904	-0.43755904	-0.43755904	-0.43755904	-0.43755904	-0.43755904	-0.43755904	-0.43755904	-0.43755904	-0.43755904	-0.43755904	-0.43755904	-0.43755904	-0.43755904	-0.43755904	-0.43755904	-0.43755904	-0.43755904	-0.43755904	-0.43755904	-0.43755904	-0.43755904
319.mp3	-0.14829609	-0.14829609	-0.14829609	-0.14829609	-0.14829609	-0.14829609	-0.14829609	-0.14829609	-0.14829609	-0.14829609	-0.14829609	-0.14829609	-0.14829609	-0.14829609	-0.14829609	-0.14829609	-0.14829609	-0.14829609	-0.14829609	-0.14829609	-0.14829609	-0.14829609	-0.14829609	-0.14829609	-0.14829609	-0.14829609	-0.14829609	-0.14829609	-0.14829609	-0.14829609	-0.14829609	-0.14829609	-0.14829609	-0.14829609	-0.14829609	-0.14829609	-0.14829609	-0.14829609	-0.14829609	-0.14829609	-0.14829609	-0.14829609	-0.14829609	-0.14829609	-0.14829609	-0.14829609	-0.14829609	-0.14829609	-0.14829609
320.mp3	0.08380365	0.08380365	0.08380365	0.08380365	0.08380365	0.08380365	0.08380365	0.08380365	0.08380365	0.08380365	0.08380365	0.08380365	0.08380365	0.08380365	0.08380365	0.08380365	0.08380365	0.08380365	0.08380365	0.08380365	0.08380365	0.08380365	0.08380365	0.08380365	0.08380365	0.08380365	0.08380365	0.08380365	0.08380365	0.08380365	0.08380365	0.08380365	0.08380365	0.08380365	0.08380365	0.08380365	0.08380365	0.08380365	0.08380365	0.08380365	0.08380365	0.08380365	0.08380365	0.08380365	0.08380365	0.08380365	0.08380365	0.08380365	0.08380365
321.mp3	-0.16325945	-0.16325945	-0.16325945	-0.16325945	-0.16325945	-0.16325945	-0.16325945	-0.16325945	-0.16325945	-0.16325945	-0.16325945	-0.16325945	-0.16325945	-0.16325945	-0.16325945	-0.16325945	-0.16325945	-0.16325945	-0.16325945	-0.16325945	-0.16325945	-0.16325945	-0.16325945	-0.16325945	-0.16325945	-0.16325945	-0.16325945	-0.16325945	-0.16325945	-0.16325945	-0.16325945	-0.16325945	-0.16325945	-0.16325945	-0.16325945	-0.16325945	-0.16325945	-0.16325945	-0.16325945	-0.16325945	-0.16325945	-0.16325945	-0.16325945	-0.16325945	-0.16325945	-0.16325945	-0.16325945	-0.16325945	-0.16325945
322.mp3	-0.12172445	-0.12172445	-0.12172445	-0.12172445	-0.12172445	-0.12172445	-0.12172445	-0.12172445	-0.12172445	-0.12172445	-0.12172445	-0.12172445	-0.12172445	-0.12172445	-0.12172445	-0.12172445	-0.12172445	-0.12172445	-0.12172445	-0.12172445	-0.12172445	-0.12172445	-0.12172445	-0.12172445	-0.12172445	-0.12172445	-0.12172445	-0.12172445	-0.12172445	-0.12172445	-0.12172445	-0.12172445	-0.12172445	-0.12172445	-0.12172445	-0.12172445	-0.12172445	-0.12172445	-0.12172445	-0.12172445	-0.12172445	-0.12172445	-0.12172445	-0.12172445	-0.12172445	-0.12172445	-0.12172445	-0.12172445	-0.12172445
323.mp3	-0.26113957	-0.26113957	-0.26113957	-0.26113957	-0.26113957	-0.26113957	-0.26113957	-0.26113957	-0.26113957	-0.26113957	-0.26113957	-0.26113957	-0.26113957	-0.26113957	-0.26113957	-0.26113957	-0.26113957	-0.26113957	-0.26113957	-0.26113957	-0.26113957	-0.26113957	-0.26113957	-0.26113957	-0.26113957	-0.26113957	-0.26113957	-0.26113957	-0.26113957	-0.26113957	-0.26113957	-0.26113957	-0.26113957	-0.26113957	-0.26113957	-0.26113957	-0.26113957	-0.26113957	-0.26113957	-0.26113957	-0.26113957	-0.26113957	-0.26113957	-0.26113957	-0.26113957	-0.26113957	-0.26113957	-0.26113957	-0.26113957
324.mp3	-0.23370445	-0.23370445	-0.23370445	-0.23370445	-0.23370445	-0.23370445	-0.23370445	-0.23370445	-0.23370445	-0.23370445	-0.23370445	-0.23370445	-0.23370445	-0.23370445	-0.23370445	-0.23370445	-0.23370445	-0.23370445	-0.23370445	-0.23370445	-0.23370445	-0.23370445	-0.23370445	-0.23370445	-0.23370445	-0.23370445	-0.23370445	-0.23370445	-0.23370445	-0.23370445	-0.23370445	-0.23370445	-0.23370445	-0.23370445	-0.23370445	-0.23370445	-0.23370445	-0.23370445	-0.23370445	-0.23370445	-0.23370445	-0.23370445	-0.23370445	-0.23370445	-0.23370445	-0.23370445	-0.23370445	-0.23370445	-0.23370445
325.mp3	-0.1138596	-0.1138596	-0.1138596	-0.1138596	-0.1138596	-0.1138596	-0.1138596	-0.1138596	-0.1138596	-0.1138596	-0.1138596	-0.1138596	-0.1138596	-0.1138596	-0.1138596	-0.1138596	-0.1138596	-0.1138596	-0.1138596	-0.1138596	-0.1138596	-0.1138596	-0.1138596	-0.1138596	-0.1138596	-0.1138596	-0.1138596	-0.1138596	-0.1138596	-0.1138596	-0.1138596	-0.1138596	-0.1138596	-0.1138596	-0.1138596	-0.1138596	-0.1138596	-0.1138596	-0.1138596	-0.1138596	-0.1138596	-0.1138596	-0.1138596	-0.1138596	-0.1138596	-0.1138596	-0.1138596	-0.1138596	-0.1138596
326.mp3	-0.2937372	-0.2937372	-0.2937372	-0.2937372	-0.2937372	-0.2937372	-0.2937372	-0.2937372	-0.2937372	-0.2937372	-0.2937372	-0.2937372	-0.2937372	-0.2937372	-0.2937372	-0.2937372	-0.2937372	-0.2937372	-0.2937372	-0.2937372	-0.2937372	-0.2937372	-0.2937372	-0.2937372	-0.2937372	-0.2937372	-0.2937372	-0.2937372	-0.2937372	-0.2937372	-0.2937372	-0.2937372	-0.2937372	-0.2937372	-0.2937372	-0.2937372	-0.2937372	-0.2937372	-0.2937372	-0.2937372	-0.2937372	-0.2937372	-0.2937372	-0.2937372	-0.2937372	-0.2937372	-0.2937372	-0.2937372	-0.2937372
327.mp3	-0.30686146	-0.30686146	-0.30686146	-0.30686146	-0.30686146	-0.30686146	-0.30686146	-0.30686146	-0.30686146	-0.30686146	-0.30686146	-0.30686146	-0.30686146	-0.30686146	-0.30686146	-0.30686146	-0.30686146	-0.30686146	-0.30686146	-0.30686146	-0.30686146	-0.30686146	-0.30686146	-0.30686146	-0.30686146	-0.30686146	-0.30686146	-0.30686146	-0.30686146	-0.30686146	-0.30686146	-0.30686146	-0.30686146	-0.30686146	-0.30686146	-0.30686146	-0.30686146	-0.30686146	-0.30686146	-0.30686146	-0.30686146	-0.30686146	-0.30686146	-0.30686146	-0.30686146	-0.30686146	-0.30686146	-0.30686146	-0.30686146
328.mp3	-0.14929086	-0.14929086	-0.14929086	-0.14929086	-0.14929086	-0.14929086	-0.14929086	-0.14929086	-0.14929086	-0.14929086	-0.14929086	-0.14929086	-0.14929086	-0.14929086	-0.14929086	-0.14929086	-0.14929086	-0.14929086	-0.14929086	-0.14929086	-0.14929086	-0.14929086	-0.14929086	-0.14929086	-0.14929086	-0.14929086	-0.14929086	-0.14929086	-0.14929086	-0.14929086	-0.14929086	-0.14929086	-0.14929086	-0.14929086	-0.14929086	-0.14929086	-0.14929086	-0.14929086	-0.14929086	-0.14929086	-0.14929086	-0.14929086	-0.14929086	-0.14929086	-0.14929086	-0.14929086	-0.14929086	-0.14929086	-0.14929086
329.mp3	-0.10669438	-0.10669438	-0.10669438	-0.10669438	-0.10669438	-0.10669438	-0.10669438	-0.10669438	-0.10669438	-0.10669438	-0.10669438	-0.10669438	-0.10669438	-0.10669438	-0.10669438	-0.10669438	-0.10669438	-0.10669438	-0.10669438	-0.10669438	-0.10669438	-0.10669438	-0.10669438	-0.10669438	-0.10669438	-0.10669438	-0.10669438	-0.10669438	-0.10669438	-0.10669438	-0.10669438	-0.10669438	-0.10669438	-0.10669438	-0.10669438	-0.10669438	-0.10669438	-0.10669438	-0.10669438	-0.10669438	-0.10669438	-0.10669438	-0.10669438	-0.10669438	-0.10669438	-0.10669438	-0.10669438	-0.10669438	-0.10669438
330.mp3	-0.34284395	-0.34284395	-0.34284395	-0.34284395	-0.34284395	-0.34284395	-0.34284395	-0.34284395	-0.34284395	-0.34284395	-0.34284395	-0.34284395	-0.34284395	-0.34284395	-0.34284395	-0.34284395	-0.34284395	-0.34284395	-0.34284395	-0.34284395	-0.34284395	-0.34284395	-0.34284395	-0.34284395	-0.34284395	-0.34284395	-0.34284395	-0.34284395	-0.34284395	-0.34284395	-0.34284395	-0.34284395	-0.34284395	-0.34284395	-0.34284395	-0.34284395	-0.34284395	-0.34284395	-0.34284395	-0.34284395	-0.34284395	-0.34284395	-0.34284395	-0.34284395	-0.34284395	-0.34284395	-0.34284395	-0.34284395	-0.34284395
332.mp3	-0.10941107	-0.10941107	-0.10941107	-0.10941107	-0.10941107	-0.10941107	-0.10941107	-0.10941107	-0.10941107	-0.10941107	-0.10941107	-0.10941107	-0.10941107	-0.10941107	-0.10941107	-0.10941107	-0.10941107	-0.10941107	-0.10941107	-0.10941107	-0.10941107	-0.10941107	-0.10941107	-0.10941107	-0.10941107	-0.10941107	-0.10941107	-0.10941107	-0.10941107	-0.10941107	-0.10941107	-0.10941107	-0.10941107	-0.10941107	-0.10941107	-0.10941107	-0.10941107	-0.10941107	-0.10941107	-0.10941107	-0.10941107	-0.10941107	-0.10941107	-0.10941107	-0.10941107	-0.10941107	-0.10941107	-0.10941107	-0.10941107
333.mp3	-0.06895917	-0.06895917	-0.06895917	-0.06895917	-0.06895917	-0.06895917	-0.06895917	-0.06895917	-0.06895917	-0.06895917	-0.06895917	-0.06895917	-0.06895917	-0.06895917	-0.06895917	-0.06895917	-0.06895917	-0.06895917	-0.06895917	-0.06895917	-0.06895917	-0.06895917	-0.06895917	-0.06895917	-0.06895917	-0.06895917	-0.06895917	-0.06895917	-0.06895917	-0.06895917	-0.06895917	-0.06895917	-0.06895917	-0.06895917	-0.06895917	-0.06895917	-0.06895917	-0.06895917	-0.06895917	-0.06895917	-0.06895917	-0.06895917	-0.06895917	-0.06895917	-0.06895917	-0.06895917	-0.06895917	-0.06895917	-0.06895917
334.mp3	-0.19262254	-0.19262254	-0.19262254	-0.19262254	-0.19262254	-0.19262254	-0.19262254	-0.19262254	-0.19262254	-0.19262254	-0.19262254	-0.19262254	-0.19262254	-0.19262254	-0.19262254	-0.19262254	-0.19262254	-0.19262254	-0.19262254	-0.19262254	-0.19262254	-0.19262254	-0.19262254	-0.19262254	-0.19262254	-0.19262254	-0.19262254	-0.19262254	-0.19262254	-0.19262254	-0.19262254	-0.19262254	-0.19262254	-0.19262254	-0.19262254	-0.19262254	-0.19262254	-0.19262254	-0.19262254	-0.19262254	-0.19262254	-0.19262254	-0.19262254	-0.19262254	-0.19262254	-0.19262254	-0.19262254	-0.19262254	-0.19262254
335.mp3	-0.024039991	-0.024039991	-0.024039991	-0.024039991	-0.024039991	-0.024039991	-0.024039991	-0.024039991	-0.024039991	-0.024039991	-0.024039991	-0.024039991	-0.024039991	-0.024039991	-0.024039991	-0.024039991	-0.024039991	-0.024039991	-0.024039991	-0.024039991	-0.024039991	-0.024039991	-0.024039991	-0.024039991	-0.024039991	-0.024039991	-0.024039991	-0.024039991	-0.024039991	-0.024039991	-0.024039991	-0.024039991	-0.024039991	-0.024039991	-0.024039991	-0.024039991	-0.024039991	-0.024039991	-0.024039991	-0.024039991	-0.024039991	-0.024039991	-0.024039991	-0.024039991	-0.024039991	-0.024039991	-0.024039991	-0.024039991	-0.024039991
336.mp3	-0.13718173	-0.13718173	-0.13718173	-0.13718173	-0.13718173	-0.13718173	-0.13718173	-0.13718173	-0.13718173	-0.13718173	-0.13718173	-0.13718173	-0.13718173	-0.13718173	-0.13718173	-0.13718173	-0.13718173	-0.13718173	-0.13718173	-0.13718173	-0.13718173	-0.13718173	-0.13718173	-0.13718173	-0.13718173	-0.13718173	-0.13718173	-0.13718173	-0.13718173	-0.13718173	-0.13718173	-0.13718173	-0.13718173	-0.13718173	-0.13718173	-0.13718173	-0.13718173	-0.13718173	-0.13718173	-0.13718173	-0.13718173	-0.13718173	-0.13718173	-0.13718173	-0.13718173	-0.13718173	-0.13718173	-0.13718173	-0.13718173
338.mp3	-0.082108386	-0.082108386	-0.082108386	-0.082108386	-0.082108386	-0.082108386	-0.082108386	-0.082108386	-0.082108386	-0.082108386	-0.082108386	-0.082108386	-0.082108386	-0.082108386	-0.082108386	-0.082108386	-0.082108386	-0.082108386	-0.082108386	-0.082108386	-0.082108386	-0.082108386	-0.082108386	-0.082108386	-0.082108386	-0.082108386	-0.082108386	-0.082108386	-0.082108386	-0.082108386	-0.082108386	-0.082108386	-0.082108386	-0.082108386	-0.082108386	-0.082108386	-0.082108386	-0.082108386	-0.082108386	-0.082108386	-0.082108386	-0.082108386	-0.082108386	-0.082108386	-0.082108386	-0.082108386	-0.082108386	-0.082108386	-0.082108386
339.mp3	-0.11897797	-0.11897797	-0.11897797	-0.11897797	-0.11897797	-0.11897797	-0.11897797	-0.11897797	-0.11897797	-0.11897797	-0.11897797	-0.11897797	-0.11897797	-0.11897797	-0.11897797	-0.11897797	-0.11897797	-0.11897797	-0.11897797	-0.11897797	-0.11897797	-0.11897797	-0.11897797	-0.11897797	-0.11897797	-0.11897797	-0.11897797	-0.11897797	-0.11897797	-0.11897797	-0.11897797	-0.11897797	-0.11897797	-0.11897797	-0.11897797	-0.11897797	-0.11897797	-0.11897797	-0.11897797	-0.11897797	-0.11897797	-0.11897797	-0.11897797	-0.11897797	-0.11897797	-0.11897797	-0.11897797	-0.11897797	-0.11897797
340.mp3	-0.17053401	-0.17053401	-0.17053401	-0.17053401	-0.17053401	-0.17053401	-0.17053401	-0.17053401	-0.17053401	-0.17053401	-0.17053401	-0.17053401	-0.17053401	-0.17053401	-0.17053401	-0.17053401	-0.17053401	-0.17053401	-0.17053401	-0.17053401	-0.17053401	-0.17053401	-0.17053401	-0.17053401	-0.17053401	-0.17053401	-0.17053401	-0.17053401	-0.17053401	-0.17053401	-0.17053401	-0.17053401	-0.17053401	-0.17053401	-0.17053401	-0.17053401	-0.17053401	-0.17053401	-0.17053401	-0.17053401	-0.17053401	-0.17053401	-0.17053401	-0.17053401	-0.17053401	-0.17053401	-0.17053401	-0.17053401	-0.17053401
341.mp3	-0.22414446	-0.22414446	-0.22414446	-0.22414446	-0.22414446	-0.22414446	-0.22414446	-0.22414446	-0.22414446	-0.22414446	-0.22414446	-0.22414446	-0.22414446	-0.22414446	-0.22414446	-0.22414446	-0.22414446	-0.22414446	-0.22414446	-0.22414446	-0.22414446	-0.22414446	-0.22414446	-0.22414446	-0.22414446	-0.22414446	-0.22414446	-0.22414446	-0.22414446	-0.22414446	-0.22414446	-0.22414446	-0.22414446	-0.22414446	-0.22414446	-0.22414446	-0.22414446	-0.22414446	-0.22414446	-0.22414446	-0.22414446	-0.22414446	-0.22414446	-0.22414446	-0.22414446	-0.22414446	-0.22414446	-0.22414446	-0.22414446
342.mp3	-0.47636926	-0.47636926	-0.47636926	-0.47636926	-0.47636926	-0.47636926	-0.47636926	-0.47636926	-0.47636926	-0.47636926	-0.47636926	-0.47636926	-0.47636926	-0.47636926	-0.47636926	-0.47636926	-0.47636926	-0.47636926	-0.47636926	-0.47636926	-0.47636926	-0.47636926	-0.47636926	-0.47636926	-0.47636926	-0.47636926	-0.47636926	-0.47636926	-0.47636926	-0.47636926	-0.47636926	-0.47636926	-0.47636926	-0.47636926	-0.47636926	-0.47636926	-0.47636926	-0.47636926	-0.47636926	-0.47636926	-0.47636926	-0.47636926	-0.47636926	-0.47636926	-0.47636926	-0.47636926	-0.47636926	-0.47636926	-0.47636926
343.mp3	-0.21428907	-0.21428907	-0.21428907	-0.21428907	-0.21428907	-0.21428907	-0.21428907	-0.21428907	-0.21428907	-0.21428907	-0.21428907	-0.21428907	-0.21428907	-0.21428907	-0.21428907	-0.21428907	-0.21428907	-0.21428907	-0.21428907	-0.21428907	-0.21428907	-0.21428907	-0.21428907	-0.21428907	-0.21428907	-0.21428907	-0.21428907	-0.21428907	-0.21428907	-0.21428907	-0.21428907	-0.21428907	-0.21428907	-0.21428907	-0.21428907	-0.21428907	-0.21428907	-0.21428907	-0.21428907	-0.21428907	-0.21428907	-0.21428907	-0.21428907	-0.21428907	-0.21428907	-0.21428907	-0.21428907	-0.21428907	-0.21428907
344.mp3	-0.22373751	-0.22373751	-0.22373751	-0.22373751	-0.22373751	-0.22373751	-0.22373751	-0.22373751	-0.22373751	-0.22373751	-0.22373751	-0.22373751	-0.22373751	-0.22373751	-0.22373751	-0.22373751	-0.22373751	-0.22373751	-0.22373751	-0.22373751	-0.22373751	-0.22373751	-0.22373751	-0.22373751	-0.22373751	-0.22373751	-0.22373751	-0.22373751	-0.22373751	-0.22373751	-0.22373751	-0.22373751	-0.22373751	-0.22373751	-0.22373751	-0.22373751	-0.22373751	-0.22373751	-0.22373751	-0.22373751	-0.22373751	-0.22373751	-0.22373751	-0.22373751	-0.22373751	-0.22373751	-0.22373751	-0.22373751	-0.22373751
345.mp3	0.000389094	0.000389094	0.000389094	0.000389094	0.000389094	0.000389094	0.000389094	0.000389094	0.000389094	0.000389094	0.000389094	0.000389094	0.000389094	0.000389094	0.000389094	0.000389094	0.000389094	0.000389094	0.000389094	0.000389094	0.000389094	0.000389094	0.000389094	0.000389094	0.000389094	0.000389094	0.000389094	0.000389094	0.000389094	0.000389094	0.000389094	0.000389094	0.000389094	0.000389094	0.000389094	0.000389094	0.000389094	0.000389094	0.000389094	0.000389094	0.000389094	0.000389094	0.000389094	0.000389094	0.000389094	0.000389094	0.000389094	0.000389094	0.000389094
346.mp3	-0.18510708	-0.18510708	-0.18510708	-0.18510708	-0.18510708	-0.18510708	-0.18510708	-0.18510708	-0.18510708	-0.18510708	-0.18510708	-0.18510708	-0.18510708	-0.18510708	-0.18510708	-0.18510708	-0.18510708	-0.18510708	-0.18510708	-0.18510708	-0.18510708	-0.18510708	-0.18510708	-0.18510708	-0.18510708	-0.18510708	-0.18510708	-0.18510708	-0.18510708	-0.18510708	-0.18510708	-0.18510708	-0.18510708	-0.18510708	-0.18510708	-0.18510708	-0.18510708	-0.18510708	-0.18510708	-0.18510708	-0.18510708	-0.18510708	-0.18510708	-0.18510708	-0.18510708	-0.18510708	-0.18510708	-0.18510708	-0.18510708
347.mp3	-0.16794112	-0.16794112	-0.16794112	-0.16794112	-0.16794112	-0.16794112	-0.16794112	-0.16794112	-0.16794112	-0.16794112	-0.16794112	-0.16794112	-0.16794112	-0.16794112	-0.16794112	-0.16794112	-0.16794112	-0.16794112	-0.16794112	-0.16794112	-0.16794112	-0.16794112	-0.16794112	-0.16794112	-0.16794112	-0.16794112	-0.16794112	-0.16794112	-0.16794112	-0.16794112	-0.16794112	-0.16794112	-0.16794112	-0.16794112	-0.16794112	-0.16794112	-0.16794112	-0.16794112	-0.16794112	-0.16794112	-0.16794112	-0.16794112	-0.16794112	-0.16794112	-0.16794112	-0.16794112	-0.16794112	-0.16794112	-0.16794112
348.mp3	-0.12033179	-0.12033179	-0.12033179	-0.12033179	-0.12033179	-0.12033179	-0.12033179	-0.12033179	-0.12033179	-0.12033179	-0.12033179	-0.12033179	-0.12033179	-0.12033179	-0.12033179	-0.12033179	-0.12033179	-0.12033179	-0.12033179	-0.12033179	-0.12033179	-0.12033179	-0.12033179	-0.12033179	-0.12033179	-0.12033179	-0.12033179	-0.12033179	-0.12033179	-0.12033179	-0.12033179	-0.12033179	-0.12033179	-0.12033179	-0.12033179	-0.12033179	-0.12033179	-0.12033179	-0.12033179	-0.12033179	-0.12033179	-0.12033179	-0.12033179	-0.12033179	-0.12033179	-0.12033179	-0.12033179	-0.12033179	-0.12033179
349.mp3	-0.25025982	-0.25025982	-0.25025982	-0.25025982	-0.25025982	-0.25025982	-0.25025982	-0.25025982	-0.25025982	-0.25025982	-0.25025982	-0.25025982	-0.25025982	-0.25025982	-0.25025982	-0.25025982	-0.25025982	-0.25025982	-0.25025982	-0.25025982	-0.25025982	-0.25025982	-0.25025982	-0.25025982	-0.25025982	-0.25025982	-0.25025982	-0.25025982	-0.25025982	-0.25025982	-0.25025982	-0.25025982	-0.25025982	-0.25025982	-0.25025982	-0.25025982	-0.25025982	-0.25025982	-0.25025982	-0.25025982	-0.25025982	-0.25025982	-0.25025982	-0.25025982	-0.25025982	-0.25025982	-0.25025982	-0.25025982	-0.25025982
350.mp3	-0.08973774	-0.08973774	-0.08973774	-0.08973774	-0.08973774	-0.08973774	-0.08973774	-0.08973774	-0.08973774	-0.08973774	-0.08973774	-0.08973774	-0.08973774	-0.08973774	-0.08973774	-0.08973774	-0.08973774	-0.08973774	-0.08973774	-0.08973774	-0.08973774	-0.08973774	-0.08973774	-0.08973774	-0.08973774	-0.08973774	-0.08973774	-0.08973774	-0.08973774	-0.08973774	-0.08973774	-0.08973774	-0.08973774	-0.08973774	-0.08973774	-0.08973774	-0.08973774	-0.08973774	-0.08973774	-0.08973774	-0.08973774	-0.08973774	-0.08973774	-0.08973774	-0.08973774	-0.08973774	-0.08973774	-0.08973774	-0.08973774
352.mp3	-0.11534906	-0.11534906	-0.11534906	-0.11534906	-0.11534906	-0.11534906	-0.11534906	-0.11534906	-0.11534906	-0.11534906	-0.11534906	-0.11534906	-0.11534906	-0.11534906	-0.11534906	-0.11534906	-0.11534906	-0.11534906	-0.11534906	-0.11534906	-0.11534906	-0.11534906	-0.11534906	-0.11534906	-0.11534906	-0.11534906	-0.11534906	-0.11534906	-0.11534906	-0.11534906	-0.11534906	-0.11534906	-0.11534906	-0.11534906	-0.11534906	-0.11534906	-0.11534906	-0.11534906	-0.11534906	-0.11534906	-0.11534906	-0.11534906	-0.11534906	-0.11534906	-0.11534906	-0.11534906	-0.11534906	-0.11534906	-0.11534906
353.mp3	-0.30760044	-0.30760044	-0.30760044	-0.30760044	-0.30760044	-0.30760044	-0.30760044	-0.30760044	-0.30760044	-0.30760044	-0.30760044	-0.30760044	-0.30760044	-0.30760044	-0.30760044	-0.30760044	-0.30760044	-0.30760044	-0.30760044	-0.30760044	-0.30760044	-0.30760044	-0.30760044	-0.30760044	-0.30760044	-0.30760044	-0.30760044	-0.30760044	-0.30760044	-0.30760044	-0.30760044	-0.30760044	-0.30760044	-0.30760044	-0.30760044	-0.30760044	-0.30760044	-0.30760044	-0.30760044	-0.30760044	-0.30760044	-0.30760044	-0.30760044	-0.30760044	-0.30760044	-0.30760044	-0.30760044	-0.30760044	-0.30760044
354.mp3	-0.2598415	-0.2598415	-0.2598415	-0.2598415	-0.2598415	-0.2598415	-0.2598415	-0.2598415	-0.2598415	-0.2598415	-0.2598415	-0.2598415	-0.2598415	-0.2598415	-0.2598415	-0.2598415	-0.2598415	-0.2598415	-0.2598415	-0.2598415	-0.2598415	-0.2598415	-0.2598415	-0.2598415	-0.2598415	-0.2598415	-0.2598415	-0.2598415	-0.2598415	-0.2598415	-0.2598415	-0.2598415	-0.2598415	-0.2598415	-0.2598415	-0.2598415	-0.2598415	-0.2598415	-0.2598415	-0.2598415	-0.2598415	-0.2598415	-0.2598415	-0.2598415	-0.2598415	-0.2598415	-0.2598415	-0.2598415	-0.2598415
355.mp3	-0.22987571	-0.22987571	-0.22987571	-0.22987571	-0.22987571	-0.22987571	-0.22987571	-0.22987571	-0.22987571	-0.22987571	-0.22987571	-0.22987571	-0.22987571	-0.22987571	-0.22987571	-0.22987571	-0.22987571	-0.22987571	-0.22987571	-0.22987571	-0.22987571	-0.22987571	-0.22987571	-0.22987571	-0.22987571	-0.22987571	-0.22987571	-0.22987571	-0.22987571	-0.22987571	-0.22987571	-0.22987571	-0.22987571	-0.22987571	-0.22987571	-0.22987571	-0.22987571	-0.22987571	-0.22987571	-0.22987571	-0.22987571	-0.22987571	-0.22987571	-0.22987571	-0.22987571	-0.22987571	-0.22987571	-0.22987571	-0.22987571
356.mp3	-0.16263008	-0.16263008	-0.16263008	-0.16263008	-0.16263008	-0.16263008	-0.16263008	-0.16263008	-0.16263008	-0.16263008	-0.16263008	-0.16263008	-0.16263008	-0.16263008	-0.16263008	-0.16263008	-0.16263008	-0.16263008	-0.16263008	-0.16263008	-0.16263008	-0.16263008	-0.16263008	-0.16263008	-0.16263008	-0.16263008	-0.16263008	-0.16263008	-0.16263008	-0.16263008	-0.16263008	-0.16263008	-0.16263008	-0.16263008	-0.16263008	-0.16263008	-0.16263008	-0.16263008	-0.16263008	-0.16263008	-0.16263008	-0.16263008	-0.16263008	-0.16263008	-0.16263008	-0.16263008	-0.16263008	-0.16263008	-0.16263008
357.mp3	0.041547652	0.041547652	0.041547652	0.041547652	0.041547652	0.041547652	0.041547652	0.041547652	0.041547652	0.041547652	0.041547652	0.041547652	0.041547652	0.041547652	0.041547652	0.041547652	0.041547652	0.041547652	0.041547652	0.041547652	0.041547652	0.041547652	0.041547652	0.041547652	0.041547652	0.041547652	0.041547652	0.041547652	0.041547652	0.041547652	0.041547652	0.041547652	0.041547652	0.041547652	0.041547652	0.041547652	0.041547652	0.041547652	0.041547652	0.041547652	0.041547652	0.041547652	0.041547652	0.041547652	0.041547652	0.041547652	0.041547652	0.041547652	0.041547652
358.mp3	-0.21373445	-0.21373445	-0.21373445	-0.21373445	-0.21373445	-0.21373445	-0.21373445	-0.21373445	-0.21373445	-0.21373445	-0.21373445	-0.21373445	-0.21373445	-0.21373445	-0.21373445	-0.21373445	-0.21373445	-0.21373445	-0.21373445	-0.21373445	-0.21373445	-0.21373445	-0.21373445	-0.21373445	-0.21373445	-0.21373445	-0.21373445	-0.21373445	-0.21373445	-0.21373445	-0.21373445	-0.21373445	-0.21373445	-0.21373445	-0.21373445	-0.21373445	-0.21373445	-0.21373445	-0.21373445	-0.21373445	-0.21373445	-0.21373445	-0.21373445	-0.21373445	-0.21373445	-0.21373445	-0.21373445	-0.21373445	-0.21373445
359.mp3	-0.08468344	-0.08468344	-0.08468344	-0.08468344	-0.08468344	-0.08468344	-0.08468344	-0.08468344	-0.08468344	-0.08468344	-0.08468344	-0.08468344	-0.08468344	-0.08468344	-0.08468344	-0.08468344	-0.08468344	-0.08468344	-0.08468344	-0.08468344	-0.08468344	-0.08468344	-0.08468344	-0.08468344	-0.08468344	-0.08468344	-0.08468344	-0.08468344	-0.08468344	-0.08468344	-0.08468344	-0.08468344	-0.08468344	-0.08468344	-0.08468344	-0.08468344	-0.08468344	-0.08468344	-0.08468344	-0.08468344	-0.08468344	-0.08468344	-0.08468344	-0.08468344	-0.08468344	-0.08468344	-0.08468344	-0.08468344	-0.08468344
360.mp3	-0.30930653	-0.30930653	-0.30930653	-0.30930653	-0.30930653	-0.30930653	-0.30930653	-0.30930653	-0.30930653	-0.30930653	-0.30930653	-0.30930653	-0.30930653	-0.30930653	-0.30930653	-0.30930653	-0.30930653	-0.30930653	-0.30930653	-0.30930653	-0.30930653	-0.30930653	-0.30930653	-0.30930653	-0.30930653	-0.30930653	-0.30930653	-0.30930653	-0.30930653	-0.30930653	-0.30930653	-0.30930653	-0.30930653	-0.30930653	-0.30930653	-0.30930653	-0.30930653	-0.30930653	-0.30930653	-0.30930653	-0.30930653	-0.30930653	-0.30930653	-0.30930653	-0.30930653	-0.30930653	-0.30930653	-0.30930653	-0.30930653
361.mp3	-0.21438241	-0.21438241	-0.21438241	-0.21438241	-0.21438241	-0.21438241	-0.21438241	-0.21438241	-0.21438241	-0.21438241	-0.21438241	-0.21438241	-0.21438241	-0.21438241	-0.21438241	-0.21438241	-0.21438241	-0.21438241	-0.21438241	-0.21438241	-0.21438241	-0.21438241	-0.21438241	-0.21438241	-0.21438241	-0.21438241	-0.21438241	-0.21438241	-0.21438241	-0.21438241	-0.21438241	-0.21438241	-0.21438241	-0.21438241	-0.21438241	-0.21438241	-0.21438241	-0.21438241	-0.21438241	-0.21438241	-0.21438241	-0.21438241	-0.21438241	-0.21438241	-0.21438241	-0.21438241	-0.21438241	-0.21438241	-0.21438241
362.mp3	-0.25777215	-0.25777215	-0.25777215	-0.25777215	-0.25777215	-0.25777215	-0.25777215	-0.25777215	-0.25777215	-0.25777215	-0.25777215	-0.25777215	-0.25777215	-0.25777215	-0.25777215	-0.25777215	-0.25777215	-0.25777215	-0.25777215	-0.25777215	-0.25777215	-0.25777215	-0.25777215	-0.25777215	-0.25777215	-0.25777215	-0.25777215	-0.25777215	-0.25777215	-0.25777215	-0.25777215	-0.25777215	-0.25777215	-0.25777215	-0.25777215	-0.25777215	-0.25777215	-0.25777215	-0.25777215	-0.25777215	-0.25777215	-0.25777215	-0.25777215	-0.25777215	-0.25777215	-0.25777215	-0.25777215	-0.25777215	-0.25777215
364.mp3	-0.2619353	-0.2619353	-0.2619353	-0.2619353	-0.2619353	-0.2619353	-0.2619353	-0.2619353	-0.2619353	-0.2619353	-0.2619353	-0.2619353	-0.2619353	-0.2619353	-0.2619353	-0.2619353	-0.2619353	-0.2619353	-0.2619353	-0.2619353	-0.2619353	-0.2619353	-0.2619353	-0.2619353	-0.2619353	-0.2619353	-0.2619353	-0.2619353	-0.2619353	-0.2619353	-0.2619353	-0.2619353	-0.2619353	-0.2619353	-0.2619353	-0.2619353	-0.2619353	-0.2619353	-0.2619353	-0.2619353	-0.2619353	-0.2619353	-0.2619353	-0.2619353	-0.2619353	-0.2619353	-0.2619353	-0.2619353	-0.2619353
365.mp3	-0.20135558	-0.20135558	-0.20135558	-0.20135558	-0.20135558	-0.20135558	-0.20135558	-0.20135558	-0.20135558	-0.20135558	-0.20135558	-0.20135558	-0.20135558	-0.20135558	-0.20135558	-0.20135558	-0.20135558	-0.20135558	-0.20135558	-0.20135558	-0.20135558	-0.20135558	-0.20135558	-0.20135558	-0.20135558	-0.20135558	-0.20135558	-0.20135558	-0.20135558	-0.20135558	-0.20135558	-0.20135558	-0.20135558	-0.20135558	-0.20135558	-0.20135558	-0.20135558	-0.20135558	-0.20135558	-0.20135558	-0.20135558	-0.20135558	-0.20135558	-0.20135558	-0.20135558	-0.20135558	-0.20135558	-0.20135558	-0.20135558
366.mp3	-0.026735775	-0.026735775	-0.026735775	-0.026735775	-0.026735775	-0.026735775	-0.026735775	-0.026735775	-0.026735775	-0.026735775	-0.026735775	-0.026735775	-0.026735775	-0.026735775	-0.026735775	-0.026735775	-0.026735775	-0.026735775	-0.026735775	-0.026735775	-0.026735775	-0.026735775	-0.026735775	-0.026735775	-0.026735775	-0.026735775	-0.026735775	-0.026735775	-0.026735775	-0.026735775	-0.026735775	-0.026735775	-0.026735775	-0.026735775	-0.026735775	-0.026735775	-0.026735775	-0.026735775	-0.026735775	-0.026735775	-0.026735775	-0.026735775	-0.026735775	-0.026735775	-0.026735775	-0.026735775	-0.026735775	-0.026735775	-0.026735775
367.mp3	-0.029860958	-0.029860958	-0.029860958	-0.029860958	-0.029860958	-0.029860958	-0.029860958	-0.029860958	-0.029860958	-0.029860958	-0.029860958	-0.029860958	-0.029860958	-0.029860958	-0.029860958	-0.029860958	-0.029860958	-0.029860958	-0.029860958	-0.029860958	-0.029860958	-0.029860958	-0.029860958	-0.029860958	-0.029860958	-0.029860958	-0.029860958	-0.029860958	-0.029860958	-0.029860958	-0.029860958	-0.029860958	-0.029860958	-0.029860958	-0.029860958	-0.029860958	-0.029860958	-0.029860958	-0.029860958	-0.029860958	-0.029860958	-0.029860958	-0.029860958	-0.029860958	-0.029860958	-0.029860958	-0.029860958	-0.029860958	-0.029860958
368.mp3	-0.14865825	-0.14865825	-0.14865825	-0.14865825	-0.14865825	-0.14865825	-0.14865825	-0.14865825	-0.14865825	-0.14865825	-0.14865825	-0.14865825	-0.14865825	-0.14865825	-0.14865825	-0.14865825	-0.14865825	-0.14865825	-0.14865825	-0.14865825	-0.14865825	-0.14865825	-0.14865825	-0.14865825	-0.14865825	-0.14865825	-0.14865825	-0.14865825	-0.14865825	-0.14865825	-0.14865825	-0.14865825	-0.14865825	-0.14865825	-0.14865825	-0.14865825	-0.14865825	-0.14865825	-0.14865825	-0.14865825	-0.14865825	-0.14865825	-0.14865825	-0.14865825	-0.14865825	-0.14865825	-0.14865825	-0.14865825	-0.14865825
369.mp3	-0.17628005	-0.17628005	-0.17628005	-0.17628005	-0.17628005	-0.17628005	-0.17628005	-0.17628005	-0.17628005	-0.17628005	-0.17628005	-0.17628005	-0.17628005	-0.17628005	-0.17628005	-0.17628005	-0.17628005	-0.17628005	-0.17628005	-0.17628005	-0.17628005	-0.17628005	-0.17628005	-0.17628005	-0.17628005	-0.17628005	-0.17628005	-0.17628005	-0.17628005	-0.17628005	-0.17628005	-0.17628005	-0.17628005	-0.17628005	-0.17628005	-0.17628005	-0.17628005	-0.17628005	-0.17628005	-0.17628005	-0.17628005	-0.17628005	-0.17628005	-0.17628005	-0.17628005	-0.17628005	-0.17628005	-0.17628005	-0.17628005
370.mp3	-0.15621302	-0.15621302	-0.15621302	-0.15621302	-0.15621302	-0.15621302	-0.15621302	-0.15621302	-0.15621302	-0.15621302	-0.15621302	-0.15621302	-0.15621302	-0.15621302	-0.15621302	-0.15621302	-0.15621302	-0.15621302	-0.15621302	-0.15621302	-0.15621302	-0.15621302	-0.15621302	-0.15621302	-0.15621302	-0.15621302	-0.15621302	-0.15621302	-0.15621302	-0.15621302	-0.15621302	-0.15621302	-0.15621302	-0.15621302	-0.15621302	-0.15621302	-0.15621302	-0.15621302	-0.15621302	-0.15621302	-0.15621302	-0.15621302	-0.15621302	-0.15621302	-0.15621302	-0.15621302	-0.15621302	-0.15621302	-0.15621302
371.mp3	-0.25458342	-0.25458342	-0.25458342	-0.25458342	-0.25458342	-0.25458342	-0.25458342	-0.25458342	-0.25458342	-0.25458342	-0.25458342	-0.25458342	-0.25458342	-0.25458342	-0.25458342	-0.25458342	-0.25458342	-0.25458342	-0.25458342	-0.25458342	-0.25458342	-0.25458342	-0.25458342	-0.25458342	-0.25458342	-0.25458342	-0.25458342	-0.25458342	-0.25458342	-0.25458342	-0.25458342	-0.25458342	-0.25458342	-0.25458342	-0.25458342	-0.25458342	-0.25458342	-0.25458342	-0.25458342	-0.25458342	-0.25458342	-0.25458342	-0.25458342	-0.25458342	-0.25458342	-0.25458342	-0.25458342	-0.25458342	-0.25458342
372.mp3	-0.26838365	-0.26838365	-0.26838365	-0.26838365	-0.26838365	-0.26838365	-0.26838365	-0.26838365	-0.26838365	-0.26838365	-0.26838365	-0.26838365	-0.26838365	-0.26838365	-0.26838365	-0.26838365	-0.26838365	-0.26838365	-0.26838365	-0.26838365	-0.26838365	-0.26838365	-0.26838365	-0.26838365	-0.26838365	-0.26838365	-0.26838365	-0.26838365	-0.26838365	-0.26838365	-0.26838365	-0.26838365	-0.26838365	-0.26838365	-0.26838365	-0.26838365	-0.26838365	-0.26838365	-0.26838365	-0.26838365	-0.26838365	-0.26838365	-0.26838365	-0.26838365	-0.26838365	-0.26838365	-0.26838365	-0.26838365	-0.26838365
374.mp3	-0.30679458	-0.30679458	-0.30679458	-0.30679458	-0.30679458	-0.30679458	-0.30679458	-0.30679458	-0.30679458	-0.30679458	-0.30679458	-0.30679458	-0.30679458	-0.30679458	-0.30679458	-0.30679458	-0.30679458	-0.30679458	-0.30679458	-0.30679458	-0.30679458	-0.30679458	-0.30679458	-0.30679458	-0.30679458	-0.30679458	-0.30679458	-0.30679458	-0.30679458	-0.30679458	-0.30679458	-0.30679458	-0.30679458	-0.30679458	-0.30679458	-0.30679458	-0.30679458	-0.30679458	-0.30679458	-0.30679458	-0.30679458	-0.30679458	-0.30679458	-0.30679458	-0.30679458	-0.30679458	-0.30679458	-0.30679458	-0.30679458
375.mp3	-0.2660616	-0.2660616	-0.2660616	-0.2660616	-0.2660616	-0.2660616	-0.2660616	-0.2660616	-0.2660616	-0.2660616	-0.2660616	-0.2660616	-0.2660616	-0.2660616	-0.2660616	-0.2660616	-0.2660616	-0.2660616	-0.2660616	-0.2660616	-0.2660616	-0.2660616	-0.2660616	-0.2660616	-0.2660616	-0.2660616	-0.2660616	-0.2660616	-0.2660616	-0.2660616	-0.2660616	-0.2660616	-0.2660616	-0.2660616	-0.2660616	-0.2660616	-0.2660616	-0.2660616	-0.2660616	-0.2660616	-0.2660616	-0.2660616	-0.2660616	-0.2660616	-0.2660616	-0.2660616	-0.2660616	-0.2660616	-0.2660616
376.mp3	-0.025130704	-0.025130704	-0.025130704	-0.025130704	-0.025130704	-0.025130704	-0.025130704	-0.025130704	-0.025130704	-0.025130704	-0.025130704	-0.025130704	-0.025130704	-0.025130704	-0.025130704	-0.025130704	-0.025130704	-0.025130704	-0.025130704	-0.025130704	-0.025130704	-0.025130704	-0.025130704	-0.025130704	-0.025130704	-0.025130704	-0.025130704	-0.025130704	-0.025130704	-0.025130704	-0.025130704	-0.025130704	-0.025130704	-0.025130704	-0.025130704	-0.025130704	-0.025130704	-0.025130704	-0.025130704	-0.025130704	-0.025130704	-0.025130704	-0.025130704	-0.025130704	-0.025130704	-0.025130704	-0.025130704	-0.025130704	-0.025130704
378.mp3	0.060426615	0.060426615	0.060426615	0.060426615	0.060426615	0.060426615	0.060426615	0.060426615	0.060426615	0.060426615	0.060426615	0.060426615	0.060426615	0.060426615	0.060426615	0.060426615	0.060426615	0.060426615	0.060426615	0.060426615	0.060426615	0.060426615	0.060426615	0.060426615	0.060426615	0.060426615	0.060426615	0.060426615	0.060426615	0.060426615	0.060426615	0.060426615	0.060426615	0.060426615	0.060426615	0.060426615	0.060426615	0.060426615	0.060426615	0.060426615	0.060426615	0.060426615	0.060426615	0.060426615	0.060426615	0.060426615	0.060426615	0.060426615	0.060426615
379.mp3	-0.24848655	-0.24848655	-0.24848655	-0.24848655	-0.24848655	-0.24848655	-0.24848655	-0.24848655	-0.24848655	-0.24848655	-0.24848655	-0.24848655	-0.24848655	-0.24848655	-0.24848655	-0.24848655	-0.24848655	-0.24848655	-0.24848655	-0.24848655	-0.24848655	-0.24848655	-0.24848655	-0.24848655	-0.24848655	-0.24848655	-0.24848655	-0.24848655	-0.24848655	-0.24848655	-0.24848655	-0.24848655	-0.24848655	-0.24848655	-0.24848655	-0.24848655	-0.24848655	-0.24848655	-0.24848655	-0.24848655	-0.24848655	-0.24848655	-0.24848655	-0.24848655	-0.24848655	-0.24848655	-0.24848655	-0.24848655	-0.24848655
380.mp3	-0.07180469	-0.07180469	-0.07180469	-0.07180469	-0.07180469	-0.07180469	-0.07180469	-0.07180469	-0.07180469	-0.07180469	-0.07180469	-0.07180469	-0.07180469	-0.07180469	-0.07180469	-0.07180469	-0.07180469	-0.07180469	-0.07180469	-0.07180469	-0.07180469	-0.07180469	-0.07180469	-0.07180469	-0.07180469	-0.07180469	-0.07180469	-0.07180469	-0.07180469	-0.07180469	-0.07180469	-0.07180469	-0.07180469	-0.07180469	-0.07180469	-0.07180469	-0.07180469	-0.07180469	-0.07180469	-0.07180469	-0.07180469	-0.07180469	-0.07180469	-0.07180469	-0.07180469	-0.07180469	-0.07180469	-0.07180469	-0.07180469
381.mp3	0.05985221	0.05985221	0.05985221	0.05985221	0.05985221	0.05985221	0.05985221	0.05985221	0.05985221	0.05985221	0.05985221	0.05985221	0.05985221	0.05985221	0.05985221	0.05985221	0.05985221	0.05985221	0.05985221	0.05985221	0.05985221	0.05985221	0.05985221	0.05985221	0.05985221	0.05985221	0.05985221	0.05985221	0.05985221	0.05985221	0.05985221	0.05985221	0.05985221	0.05985221	0.05985221	0.05985221	0.05985221	0.05985221	0.05985221	0.05985221	0.05985221	0.05985221	0.05985221	0.05985221	0.05985221	0.05985221	0.05985221	0.05985221	0.05985221
383.mp3	-0.065331474	-0.065331474	-0.065331474	-0.065331474	-0.065331474	-0.065331474	-0.065331474	-0.065331474	-0.065331474	-0.065331474	-0.065331474	-0.065331474	-0.065331474	-0.065331474	-0.065331474	-0.065331474	-0.065331474	-0.065331474	-0.065331474	-0.065331474	-0.065331474	-0.065331474	-0.065331474	-0.065331474	-0.065331474	-0.065331474	-0.065331474	-0.065331474	-0.065331474	-0.065331474	-0.065331474	-0.065331474	-0.065331474	-0.065331474	-0.065331474	-0.065331474	-0.065331474	-0.065331474	-0.065331474	-0.065331474	-0.065331474	-0.065331474	-0.065331474	-0.065331474	-0.065331474	-0.065331474	-0.065331474	-0.065331474	-0.065331474
384.mp3	-0.41234654	-0.41234654	-0.41234654	-0.41234654	-0.41234654	-0.41234654	-0.41234654	-0.41234654	-0.41234654	-0.41234654	-0.41234654	-0.41234654	-0.41234654	-0.41234654	-0.41234654	-0.41234654	-0.41234654	-0.41234654	-0.41234654	-0.41234654	-0.41234654	-0.41234654	-0.41234654	-0.41234654	-0.41234654	-0.41234654	-0.41234654	-0.41234654	-0.41234654	-0.41234654	-0.41234654	-0.41234654	-0.41234654	-0.41234654	-0.41234654	-0.41234654	-0.41234654	-0.41234654	-0.41234654	-0.41234654	-0.41234654	-0.41234654	-0.41234654	-0.41234654	-0.41234654	-0.41234654	-0.41234654	-0.41234654	-0.41234654
386.mp3	-0.11648614	-0.11648614	-0.11648614	-0.11648614	-0.11648614	-0.11648614	-0.11648614	-0.11648614	-0.11648614	-0.11648614	-0.11648614	-0.11648614	-0.11648614	-0.11648614	-0.11648614	-0.11648614	-0.11648614	-0.11648614	-0.11648614	-0.11648614	-0.11648614	-0.11648614	-0.11648614	-0.11648614	-0.11648614	-0.11648614	-0.11648614	-0.11648614	-0.11648614	-0.11648614	-0.11648614	-0.11648614	-0.11648614	-0.11648614	-0.11648614	-0.11648614	-0.11648614	-0.11648614	-0.11648614	-0.11648614	-0.11648614	-0.11648614	-0.11648614	-0.11648614	-0.11648614	-0.11648614	-0.11648614	-0.11648614	-0.11648614
387.mp3	0.07509842	0.07509842	0.07509842	0.07509842	0.07509842	0.07509842	0.07509842	0.07509842	0.07509842	0.07509842	0.07509842	0.07509842	0.07509842	0.07509842	0.07509842	0.07509842	0.07509842	0.07509842	0.07509842	0.07509842	0.07509842	0.07509842	0.07509842	0.07509842	0.07509842	0.07509842	0.07509842	0.07509842	0.07509842	0.07509842	0.07509842	0.07509842	0.07509842	0.07509842	0.07509842	0.07509842	0.07509842	0.07509842	0.07509842	0.07509842	0.07509842	0.07509842	0.07509842	0.07509842	0.07509842	0.07509842	0.07509842	0.07509842	0.07509842
390.mp3	-0.19669735	-0.19669735	-0.19669735	-0.19669735	-0.19669735	-0.19669735	-0.19669735	-0.19669735	-0.19669735	-0.19669735	-0.19669735	-0.19669735	-0.19669735	-0.19669735	-0.19669735	-0.19669735	-0.19669735	-0.19669735	-0.19669735	-0.19669735	-0.19669735	-0.19669735	-0.19669735	-0.19669735	-0.19669735	-0.19669735	-0.19669735	-0.19669735	-0.19669735	-0.19669735	-0.19669735	-0.19669735	-0.19669735	-0.19669735	-0.19669735	-0.19669735	-0.19669735	-0.19669735	-0.19669735	-0.19669735	-0.19669735	-0.19669735	-0.19669735	-0.19669735	-0.19669735	-0.19669735	-0.19669735	-0.19669735	-0.19669735
391.mp3	-0.10256607	-0.10256607	-0.10256607	-0.10256607	-0.10256607	-0.10256607	-0.10256607	-0.10256607	-0.10256607	-0.10256607	-0.10256607	-0.10256607	-0.10256607	-0.10256607	-0.10256607	-0.10256607	-0.10256607	-0.10256607	-0.10256607	-0.10256607	-0.10256607	-0.10256607	-0.10256607	-0.10256607	-0.10256607	-0.10256607	-0.10256607	-0.10256607	-0.10256607	-0.10256607	-0.10256607	-0.10256607	-0.10256607	-0.10256607	-0.10256607	-0.10256607	-0.10256607	-0.10256607	-0.10256607	-0.10256607	-0.10256607	-0.10256607	-0.10256607	-0.10256607	-0.10256607	-0.10256607	-0.10256607	-0.10256607	-0.10256607
392.mp3	0.11217558	0.11217558	0.11217558	0.11217558	0.11217558	0.11217558	0.11217558	0.11217558	0.11217558	0.11217558	0.11217558	0.11217558	0.11217558	0.11217558	0.11217558	0.11217558	0.11217558	0.11217558	0.11217558	0.11217558	0.11217558	0.11217558	0.11217558	0.11217558	0.11217558	0.11217558	0.11217558	0.11217558	0.11217558	0.11217558	0.11217558	0.11217558	0.11217558	0.11217558	0.11217558	0.11217558	0.11217558	0.11217558	0.11217558	0.11217558	0.11217558	0.11217558	0.11217558	0.11217558	0.11217558	0.11217558	0.11217558	0.11217558	0.11217558
393.mp3	-0.0928589	-0.0928589	-0.0928589	-0.0928589	-0.0928589	-0.0928589	-0.0928589	-0.0928589	-0.0928589	-0.0928589	-0.0928589	-0.0928589	-0.0928589	-0.0928589	-0.0928589	-0.0928589	-0.0928589	-0.0928589	-0.0928589	-0.0928589	-0.0928589	-0.0928589	-0.0928589	-0.0928589	-0.0928589	-0.0928589	-0.0928589	-0.0928589	-0.0928589	-0.0928589	-0.0928589	-0.0928589	-0.0928589	-0.0928589	-0.0928589	-0.0928589	-0.0928589	-0.0928589	-0.0928589	-0.0928589	-0.0928589	-0.0928589	-0.0928589	-0.0928589	-0.0928589	-0.0928589	-0.0928589	-0.0928589	-0.0928589
395.mp3	0.15524879	0.15524879	0.15524879	0.15524879	0.15524879	0.15524879	0.15524879	0.15524879	0.15524879	0.15524879	0.15524879	0.15524879	0.15524879	0.15524879	0.15524879	0.15524879	0.15524879	0.15524879	0.15524879	0.15524879	0.15524879	0.15524879	0.15524879	0.15524879	0.15524879	0.15524879	0.15524879	0.15524879	0.15524879	0.15524879	0.15524879	0.15524879	0.15524879	0.15524879	0.15524879	0.15524879	0.15524879	0.15524879	0.15524879	0.15524879	0.15524879	0.15524879	0.15524879	0.15524879	0.15524879	0.15524879	0.15524879	0.15524879	0.15524879
397.mp3	-0.14969876	-0.14969876	-0.14969876	-0.14969876	-0.14969876	-0.14969876	-0.14969876	-0.14969876	-0.14969876	-0.14969876	-0.14969876	-0.14969876	-0.14969876	-0.14969876	-0.14969876	-0.14969876	-0.14969876	-0.14969876	-0.14969876	-0.14969876	-0.14969876	-0.14969876	-0.14969876	-0.14969876	-0.14969876	-0.14969876	-0.14969876	-0.14969876	-0.14969876	-0.14969876	-0.14969876	-0.14969876	-0.14969876	-0.14969876	-0.14969876	-0.14969876	-0.14969876	-0.14969876	-0.14969876	-0.14969876	-0.14969876	-0.14969876	-0.14969876	-0.14969876	-0.14969876	-0.14969876	-0.14969876	-0.14969876	-0.14969876
399.mp3	-0.17224178	-0.17224178	-0.17224178	-0.17224178	-0.17224178	-0.17224178	-0.17224178	-0.17224178	-0.17224178	-0.17224178	-0.17224178	-0.17224178	-0.17224178	-0.17224178	-0.17224178	-0.17224178	-0.17224178	-0.17224178	-0.17224178	-0.17224178	-0.17224178	-0.17224178	-0.17224178	-0.17224178	-0.17224178	-0.17224178	-0.17224178	-0.17224178	-0.17224178	-0.17224178	-0.17224178	-0.17224178	-0.17224178	-0.17224178	-0.17224178	-0.17224178	-0.17224178	-0.17224178	-0.17224178	-0.17224178	-0.17224178	-0.17224178	-0.17224178	-0.17224178	-0.17224178	-0.17224178	-0.17224178	-0.17224178	-0.17224178
400.mp3	0.11383142	0.11383142	0.11383142	0.11383142	0.11383142	0.11383142	0.11383142	0.11383142	0.11383142	0.11383142	0.11383142	0.11383142	0.11383142	0.11383142	0.11383142	0.11383142	0.11383142	0.11383142	0.11383142	0.11383142	0.11383142	0.11383142	0.11383142	0.11383142	0.11383142	0.11383142	0.11383142	0.11383142	0.11383142	0.11383142	0.11383142	0.11383142	0.11383142	0.11383142	0.11383142	0.11383142	0.11383142	0.11383142	0.11383142	0.11383142	0.11383142	0.11383142	0.11383142	0.11383142	0.11383142	0.11383142	0.11383142	0.11383142	0.11383142
401.mp3	-0.2818575	-0.2818575	-0.2818575	-0.2818575	-0.2818575	-0.2818575	-0.2818575	-0.2818575	-0.2818575	-0.2818575	-0.2818575	-0.2818575	-0.2818575	-0.2818575	-0.2818575	-0.2818575	-0.2818575	-0.2818575	-0.2818575	-0.2818575	-0.2818575	-0.2818575	-0.2818575	-0.2818575	-0.2818575	-0.2818575	-0.2818575	-0.2818575	-0.2818575	-0.2818575	-0.2818575	-0.2818575	-0.2818575	-0.2818575	-0.2818575	-0.2818575	-0.2818575	-0.2818575	-0.2818575	-0.2818575	-0.2818575	-0.2818575	-0.2818575	-0.2818575	-0.2818575	-0.2818575	-0.2818575	-0.2818575	-0.2818575
402.mp3	0.025801055	0.025801055	0.025801055	0.025801055	0.025801055	0.025801055	0.025801055	0.025801055	0.025801055	0.025801055	0.025801055	0.025801055	0.025801055	0.025801055	0.025801055	0.025801055	0.025801055	0.025801055	0.025801055	0.025801055	0.025801055	0.025801055	0.025801055	0.025801055	0.025801055	0.025801055	0.025801055	0.025801055	0.025801055	0.025801055	0.025801055	0.025801055	0.025801055	0.025801055	0.025801055	0.025801055	0.025801055	0.025801055	0.025801055	0.025801055	0.025801055	0.025801055	0.025801055	0.025801055	0.025801055	0.025801055	0.025801055	0.025801055	0.025801055
403.mp3	-0.2062901	-0.2062901	-0.2062901	-0.2062901	-0.2062901	-0.2062901	-0.2062901	-0.2062901	-0.2062901	-0.2062901	-0.2062901	-0.2062901	-0.2062901	-0.2062901	-0.2062901	-0.2062901	-0.2062901	-0.2062901	-0.2062901	-0.2062901	-0.2062901	-0.2062901	-0.2062901	-0.2062901	-0.2062901	-0.2062901	-0.2062901	-0.2062901	-0.2062901	-0.2062901	-0.2062901	-0.2062901	-0.2062901	-0.2062901	-0.2062901	-0.2062901	-0.2062901	-0.2062901	-0.2062901	-0.2062901	-0.2062901	-0.2062901	-0.2062901	-0.2062901	-0.2062901	-0.2062901	-0.2062901	-0.2062901	-0.2062901
404.mp3	0.023682341	0.023682341	0.023682341	0.023682341	0.023682341	0.023682341	0.023682341	0.023682341	0.023682341	0.023682341	0.023682341	0.023682341	0.023682341	0.023682341	0.023682341	0.023682341	0.023682341	0.023682341	0.023682341	0.023682341	0.023682341	0.023682341	0.023682341	0.023682341	0.023682341	0.023682341	0.023682341	0.023682341	0.023682341	0.023682341	0.023682341	0.023682341	0.023682341	0.023682341	0.023682341	0.023682341	0.023682341	0.023682341	0.023682341	0.023682341	0.023682341	0.023682341	0.023682341	0.023682341	0.023682341	0.023682341	0.023682341	0.023682341	0.023682341
405.mp3	-0.007488675	-0.007488675	-0.007488675	-0.007488675	-0.007488675	-0.007488675	-0.007488675	-0.007488675	-0.007488675	-0.007488675	-0.007488675	-0.007488675	-0.007488675	-0.007488675	-0.007488675	-0.007488675	-0.007488675	-0.007488675	-0.007488675	-0.007488675	-0.007488675	-0.007488675	-0.007488675	-0.007488675	-0.007488675	-0.007488675	-0.007488675	-0.007488675	-0.007488675	-0.007488675	-0.007488675	-0.007488675	-0.007488675	-0.007488675	-0.007488675	-0.007488675	-0.007488675	-0.007488675	-0.007488675	-0.007488675	-0.007488675	-0.007488675	-0.007488675	-0.007488675	-0.007488675	-0.007488675	-0.007488675	-0.007488675	-0.007488675
406.mp3	-0.22064266	-0.22064266	-0.22064266	-0.22064266	-0.22064266	-0.22064266	-0.22064266	-0.22064266	-0.22064266	-0.22064266	-0.22064266	-0.22064266	-0.22064266	-0.22064266	-0.22064266	-0.22064266	-0.22064266	-0.22064266	-0.22064266	-0.22064266	-0.22064266	-0.22064266	-0.22064266	-0.22064266	-0.22064266	-0.22064266	-0.22064266	-0.22064266	-0.22064266	-0.22064266	-0.22064266	-0.22064266	-0.22064266	-0.22064266	-0.22064266	-0.22064266	-0.22064266	-0.22064266	-0.22064266	-0.22064266	-0.22064266	-0.22064266	-0.22064266	-0.22064266	-0.22064266	-0.22064266	-0.22064266	-0.22064266	-0.22064266
407.mp3	-0.017405994	-0.017405994	-0.017405994	-0.017405994	-0.017405994	-0.017405994	-0.017405994	-0.017405994	-0.017405994	-0.017405994	-0.017405994	-0.017405994	-0.017405994	-0.017405994	-0.017405994	-0.017405994	-0.017405994	-0.017405994	-0.017405994	-0.017405994	-0.017405994	-0.017405994	-0.017405994	-0.017405994	-0.017405994	-0.017405994	-0.017405994	-0.017405994	-0.017405994	-0.017405994	-0.017405994	-0.017405994	-0.017405994	-0.017405994	-0.017405994	-0.017405994	-0.017405994	-0.017405994	-0.017405994	-0.017405994	-0.017405994	-0.017405994	-0.017405994	-0.017405994	-0.017405994	-0.017405994	-0.017405994	-0.017405994	-0.017405994
408.mp3	-0.07073063	-0.07073063	-0.07073063	-0.07073063	-0.07073063	-0.07073063	-0.07073063	-0.07073063	-0.07073063	-0.07073063	-0.07073063	-0.07073063	-0.07073063	-0.07073063	-0.07073063	-0.07073063	-0.07073063	-0.07073063	-0.07073063	-0.07073063	-0.07073063	-0.07073063	-0.07073063	-0.07073063	-0.07073063	-0.07073063	-0.07073063	-0.07073063	-0.07073063	-0.07073063	-0.07073063	-0.07073063	-0.07073063	-0.07073063	-0.07073063	-0.07073063	-0.07073063	-0.07073063	-0.07073063	-0.07073063	-0.07073063	-0.07073063	-0.07073063	-0.07073063	-0.07073063	-0.07073063	-0.07073063	-0.07073063	-0.07073063
410.mp3	-0.14746058	-0.14746058	-0.14746058	-0.14746058	-0.14746058	-0.14746058	-0.14746058	-0.14746058	-0.14746058	-0.14746058	-0.14746058	-0.14746058	-0.14746058	-0.14746058	-0.14746058	-0.14746058	-0.14746058	-0.14746058	-0.14746058	-0.14746058	-0.14746058	-0.14746058	-0.14746058	-0.14746058	-0.14746058	-0.14746058	-0.14746058	-0.14746058	-0.14746058	-0.14746058	-0.14746058	-0.14746058	-0.14746058	-0.14746058	-0.14746058	-0.14746058	-0.14746058	-0.14746058	-0.14746058	-0.14746058	-0.14746058	-0.14746058	-0.14746058	-0.14746058	-0.14746058	-0.14746058	-0.14746058	-0.14746058	-0.14746058
415.mp3	-0.16739324	-0.16739324	-0.16739324	-0.16739324	-0.16739324	-0.16739324	-0.16739324	-0.16739324	-0.16739324	-0.16739324	-0.16739324	-0.16739324	-0.16739324	-0.16739324	-0.16739324	-0.16739324	-0.16739324	-0.16739324	-0.16739324	-0.16739324	-0.16739324	-0.16739324	-0.16739324	-0.16739324	-0.16739324	-0.16739324	-0.16739324	-0.16739324	-0.16739324	-0.16739324	-0.16739324	-0.16739324	-0.16739324	-0.16739324	-0.16739324	-0.16739324	-0.16739324	-0.16739324	-0.16739324	-0.16739324	-0.16739324	-0.16739324	-0.16739324	-0.16739324	-0.16739324	-0.16739324	-0.16739324	-0.16739324	-0.16739324
416.mp3	-0.024391092	-0.024391092	-0.024391092	-0.024391092	-0.024391092	-0.024391092	-0.024391092	-0.024391092	-0.024391092	-0.024391092	-0.024391092	-0.024391092	-0.024391092	-0.024391092	-0.024391092	-0.024391092	-0.024391092	-0.024391092	-0.024391092	-0.024391092	-0.024391092	-0.024391092	-0.024391092	-0.024391092	-0.024391092	-0.024391092	-0.024391092	-0.024391092	-0.024391092	-0.024391092	-0.024391092	-0.024391092	-0.024391092	-0.024391092	-0.024391092	-0.024391092	-0.024391092	-0.024391092	-0.024391092	-0.024391092	-0.024391092	-0.024391092	-0.024391092	-0.024391092	-0.024391092	-0.024391092	-0.024391092	-0.024391092	-0.024391092
419.mp3	-0.04877276	-0.04877276	-0.04877276	-0.04877276	-0.04877276	-0.04877276	-0.04877276	-0.04877276	-0.04877276	-0.04877276	-0.04877276	-0.04877276	-0.04877276	-0.04877276	-0.04877276	-0.04877276	-0.04877276	-0.04877276	-0.04877276	-0.04877276	-0.04877276	-0.04877276	-0.04877276	-0.04877276	-0.04877276	-0.04877276	-0.04877276	-0.04877276	-0.04877276	-0.04877276	-0.04877276	-0.04877276	-0.04877276	-0.04877276	-0.04877276	-0.04877276	-0.04877276	-0.04877276	-0.04877276	-0.04877276	-0.04877276	-0.04877276	-0.04877276	-0.04877276	-0.04877276	-0.04877276	-0.04877276	-0.04877276	-0.04877276
420.mp3	-0.38391638	-0.38391638	-0.38391638	-0.38391638	-0.38391638	-0.38391638	-0.38391638	-0.38391638	-0.38391638	-0.38391638	-0.38391638	-0.38391638	-0.38391638	-0.38391638	-0.38391638	-0.38391638	-0.38391638	-0.38391638	-0.38391638	-0.38391638	-0.38391638	-0.38391638	-0.38391638	-0.38391638	-0.38391638	-0.38391638	-0.38391638	-0.38391638	-0.38391638	-0.38391638	-0.38391638	-0.38391638	-0.38391638	-0.38391638	-0.38391638	-0.38391638	-0.38391638	-0.38391638	-0.38391638	-0.38391638	-0.38391638	-0.38391638	-0.38391638	-0.38391638	-0.38391638	-0.38391638	-0.38391638	-0.38391638	-0.38391638
422.mp3	0.18345118	0.18345118	0.18345118	0.18345118	0.18345118	0.18345118	0.18345118	0.18345118	0.18345118	0.18345118	0.18345118	0.18345118	0.18345118	0.18345118	0.18345118	0.18345118	0.18345118	0.18345118	0.18345118	0.18345118	0.18345118	0.18345118	0.18345118	0.18345118	0.18345118	0.18345118	0.18345118	0.18345118	0.18345118	0.18345118	0.18345118	0.18345118	0.18345118	0.18345118	0.18345118	0.18345118	0.18345118	0.18345118	0.18345118	0.18345118	0.18345118	0.18345118	0.18345118	0.18345118	0.18345118	0.18345118	0.18345118	0.18345118	0.18345118
423.mp3	-0.029491719	-0.029491719	-0.029491719	-0.029491719	-0.029491719	-0.029491719	-0.029491719	-0.029491719	-0.029491719	-0.029491719	-0.029491719	-0.029491719	-0.029491719	-0.029491719	-0.029491719	-0.029491719	-0.029491719	-0.029491719	-0.029491719	-0.029491719	-0.029491719	-0.029491719	-0.029491719	-0.029491719	-0.029491719	-0.029491719	-0.029491719	-0.029491719	-0.029491719	-0.029491719	-0.029491719	-0.029491719	-0.029491719	-0.029491719	-0.029491719	-0.029491719	-0.029491719	-0.029491719	-0.029491719	-0.029491719	-0.029491719	-0.029491719	-0.029491719	-0.029491719	-0.029491719	-0.029491719	-0.029491719	-0.029491719	-0.029491719
425.mp3	-0.0059506	-0.0059506	-0.0059506	-0.0059506	-0.0059506	-0.0059506	-0.0059506	-0.0059506	-0.0059506	-0.0059506	-0.0059506	-0.0059506	-0.0059506	-0.0059506	-0.0059506	-0.0059506	-0.0059506	-0.0059506	-0.0059506	-0.0059506	-0.0059506	-0.0059506	-0.0059506	-0.0059506	-0.0059506	-0.0059506	-0.0059506	-0.0059506	-0.0059506	-0.0059506	-0.0059506	-0.0059506	-0.0059506	-0.0059506	-0.0059506	-0.0059506	-0.0059506	-0.0059506	-0.0059506	-0.0059506	-0.0059506	-0.0059506	-0.0059506	-0.0059506	-0.0059506	-0.0059506	-0.0059506	-0.0059506	-0.0059506
426.mp3	-0.080248766	-0.080248766	-0.080248766	-0.080248766	-0.080248766	-0.080248766	-0.080248766	-0.080248766	-0.080248766	-0.080248766	-0.080248766	-0.080248766	-0.080248766	-0.080248766	-0.080248766	-0.080248766	-0.080248766	-0.080248766	-0.080248766	-0.080248766	-0.080248766	-0.080248766	-0.080248766	-0.080248766	-0.080248766	-0.080248766	-0.080248766	-0.080248766	-0.080248766	-0.080248766	-0.080248766	-0.080248766	-0.080248766	-0.080248766	-0.080248766	-0.080248766	-0.080248766	-0.080248766	-0.080248766	-0.080248766	-0.080248766	-0.080248766	-0.080248766	-0.080248766	-0.080248766	-0.080248766	-0.080248766	-0.080248766	-0.080248766
427.mp3	-0.120883204	-0.120883204	-0.120883204	-0.120883204	-0.120883204	-0.120883204	-0.120883204	-0.120883204	-0.120883204	-0.120883204	-0.120883204	-0.120883204	-0.120883204	-0.120883204	-0.120883204	-0.120883204	-0.120883204	-0.120883204	-0.120883204	-0.120883204	-0.120883204	-0.120883204	-0.120883204	-0.120883204	-0.120883204	-0.120883204	-0.120883204	-0.120883204	-0.120883204	-0.120883204	-0.120883204	-0.120883204	-0.120883204	-0.120883204	-0.120883204	-0.120883204	-0.120883204	-0.120883204	-0.120883204	-0.120883204	-0.120883204	-0.120883204	-0.120883204	-0.120883204	-0.120883204	-0.120883204	-0.120883204	-0.120883204	-0.120883204
428.mp3	-0.069955274	-0.069955274	-0.069955274	-0.069955274	-0.069955274	-0.069955274	-0.069955274	-0.069955274	-0.069955274	-0.069955274	-0.069955274	-0.069955274	-0.069955274	-0.069955274	-0.069955274	-0.069955274	-0.069955274	-0.069955274	-0.069955274	-0.069955274	-0.069955274	-0.069955274	-0.069955274	-0.069955274	-0.069955274	-0.069955274	-0.069955274	-0.069955274	-0.069955274	-0.069955274	-0.069955274	-0.069955274	-0.069955274	-0.069955274	-0.069955274	-0.069955274	-0.069955274	-0.069955274	-0.069955274	-0.069955274	-0.069955274	-0.069955274	-0.069955274	-0.069955274	-0.069955274	-0.069955274	-0.069955274	-0.069955274	-0.069955274
429.mp3	-0.3814332	-0.3814332	-0.3814332	-0.3814332	-0.3814332	-0.3814332	-0.3814332	-0.3814332	-0.3814332	-0.3814332	-0.3814332	-0.3814332	-0.3814332	-0.3814332	-0.3814332	-0.3814332	-0.3814332	-0.3814332	-0.3814332	-0.3814332	-0.3814332	-0.3814332	-0.3814332	-0.3814332	-0.3814332	-0.3814332	-0.3814332	-0.3814332	-0.3814332	-0.3814332	-0.3814332	-0.3814332	-0.3814332	-0.3814332	-0.3814332	-0.3814332	-0.3814332	-0.3814332	-0.3814332	-0.3814332	-0.3814332	-0.3814332	-0.3814332	-0.3814332	-0.3814332	-0.3814332	-0.3814332	-0.3814332	-0.3814332
430.mp3	-0.12921801	-0.12921801	-0.12921801	-0.12921801	-0.12921801	-0.12921801	-0.12921801	-0.12921801	-0.12921801	-0.12921801	-0.12921801	-0.12921801	-0.12921801	-0.12921801	-0.12921801	-0.12921801	-0.12921801	-0.12921801	-0.12921801	-0.12921801	-0.12921801	-0.12921801	-0.12921801	-0.12921801	-0.12921801	-0.12921801	-0.12921801	-0.12921801	-0.12921801	-0.12921801	-0.12921801	-0.12921801	-0.12921801	-0.12921801	-0.12921801	-0.12921801	-0.12921801	-0.12921801	-0.12921801	-0.12921801	-0.12921801	-0.12921801	-0.12921801	-0.12921801	-0.12921801	-0.12921801	-0.12921801	-0.12921801	-0.12921801
431.mp3	-0.1229688	-0.1229688	-0.1229688	-0.1229688	-0.1229688	-0.1229688	-0.1229688	-0.1229688	-0.1229688	-0.1229688	-0.1229688	-0.1229688	-0.1229688	-0.1229688	-0.1229688	-0.1229688	-0.1229688	-0.1229688	-0.1229688	-0.1229688	-0.1229688	-0.1229688	-0.1229688	-0.1229688	-0.1229688	-0.1229688	-0.1229688	-0.1229688	-0.1229688	-0.1229688	-0.1229688	-0.1229688	-0.1229688	-0.1229688	-0.1229688	-0.1229688	-0.1229688	-0.1229688	-0.1229688	-0.1229688	-0.1229688	-0.1229688	-0.1229688	-0.1229688	-0.1229688	-0.1229688	-0.1229688	-0.1229688	-0.1229688
432.mp3	-0.1397019	-0.1397019	-0.1397019	-0.1397019	-0.1397019	-0.1397019	-0.1397019	-0.1397019	-0.1397019	-0.1397019	-0.1397019	-0.1397019	-0.1397019	-0.1397019	-0.1397019	-0.1397019	-0.1397019	-0.1397019	-0.1397019	-0.1397019	-0.1397019	-0.1397019	-0.1397019	-0.1397019	-0.1397019	-0.1397019	-0.1397019	-0.1397019	-0.1397019	-0.1397019	-0.1397019	-0.1397019	-0.1397019	-0.1397019	-0.1397019	-0.1397019	-0.1397019	-0.1397019	-0.1397019	-0.1397019	-0.1397019	-0.1397019	-0.1397019	-0.1397019	-0.1397019	-0.1397019	-0.1397019	-0.1397019	-0.1397019
435.mp3	-0.04893391	-0.04893391	-0.04893391	-0.04893391	-0.04893391	-0.04893391	-0.04893391	-0.04893391	-0.04893391	-0.04893391	-0.04893391	-0.04893391	-0.04893391	-0.04893391	-0.04893391	-0.04893391	-0.04893391	-0.04893391	-0.04893391	-0.04893391	-0.04893391	-0.04893391	-0.04893391	-0.04893391	-0.04893391	-0.04893391	-0.04893391	-0.04893391	-0.04893391	-0.04893391	-0.04893391	-0.04893391	-0.04893391	-0.04893391	-0.04893391	-0.04893391	-0.04893391	-0.04893391	-0.04893391	-0.04893391	-0.04893391	-0.04893391	-0.04893391	-0.04893391	-0.04893391	-0.04893391	-0.04893391	-0.04893391	-0.04893391
436.mp3	-0.21076465	-0.21076465	-0.21076465	-0.21076465	-0.21076465	-0.21076465	-0.21076465	-0.21076465	-0.21076465	-0.21076465	-0.21076465	-0.21076465	-0.21076465	-0.21076465	-0.21076465	-0.21076465	-0.21076465	-0.21076465	-0.21076465	-0.21076465	-0.21076465	-0.21076465	-0.21076465	-0.21076465	-0.21076465	-0.21076465	-0.21076465	-0.21076465	-0.21076465	-0.21076465	-0.21076465	-0.21076465	-0.21076465	-0.21076465	-0.21076465	-0.21076465	-0.21076465	-0.21076465	-0.21076465	-0.21076465	-0.21076465	-0.21076465	-0.21076465	-0.21076465	-0.21076465	-0.21076465	-0.21076465	-0.21076465	-0.21076465
437.mp3	-0.1386182	-0.1386182	-0.1386182	-0.1386182	-0.1386182	-0.1386182	-0.1386182	-0.1386182	-0.1386182	-0.1386182	-0.1386182	-0.1386182	-0.1386182	-0.1386182	-0.1386182	-0.1386182	-0.1386182	-0.1386182	-0.1386182	-0.1386182	-0.1386182	-0.1386182	-0.1386182	-0.1386182	-0.1386182	-0.1386182	-0.1386182	-0.1386182	-0.1386182	-0.1386182	-0.1386182	-0.1386182	-0.1386182	-0.1386182	-0.1386182	-0.1386182	-0.1386182	-0.1386182	-0.1386182	-0.1386182	-0.1386182	-0.1386182	-0.1386182	-0.1386182	-0.1386182	-0.1386182	-0.1386182	-0.1386182	-0.1386182
440.mp3	-0.17433938	-0.17433938	-0.17433938	-0.17433938	-0.17433938	-0.17433938	-0.17433938	-0.17433938	-0.17433938	-0.17433938	-0.17433938	-0.17433938	-0.17433938	-0.17433938	-0.17433938	-0.17433938	-0.17433938	-0.17433938	-0.17433938	-0.17433938	-0.17433938	-0.17433938	-0.17433938	-0.17433938	-0.17433938	-0.17433938	-0.17433938	-0.17433938	-0.17433938	-0.17433938	-0.17433938	-0.17433938	-0.17433938	-0.17433938	-0.17433938	-0.17433938	-0.17433938	-0.17433938	-0.17433938	-0.17433938	-0.17433938	-0.17433938	-0.17433938	-0.17433938	-0.17433938	-0.17433938	-0.17433938	-0.17433938	-0.17433938
441.mp3	-0.0909514	-0.0909514	-0.0909514	-0.0909514	-0.0909514	-0.0909514	-0.0909514	-0.0909514	-0.0909514	-0.0909514	-0.0909514	-0.0909514	-0.0909514	-0.0909514	-0.0909514	-0.0909514	-0.0909514	-0.0909514	-0.0909514	-0.0909514	-0.0909514	-0.0909514	-0.0909514	-0.0909514	-0.0909514	-0.0909514	-0.0909514	-0.0909514	-0.0909514	-0.0909514	-0.0909514	-0.0909514	-0.0909514	-0.0909514	-0.0909514	-0.0909514	-0.0909514	-0.0909514	-0.0909514	-0.0909514	-0.0909514	-0.0909514	-0.0909514	-0.0909514	-0.0909514	-0.0909514	-0.0909514	-0.0909514	-0.0909514
442.mp3	-0.079895385	-0.079895385	-0.079895385	-0.079895385	-0.079895385	-0.079895385	-0.079895385	-0.079895385	-0.079895385	-0.079895385	-0.079895385	-0.079895385	-0.079895385	-0.079895385	-0.079895385	-0.079895385	-0.079895385	-0.079895385	-0.079895385	-0.079895385	-0.079895385	-0.079895385	-0.079895385	-0.079895385	-0.079895385	-0.079895385	-0.079895385	-0.079895385	-0.079895385	-0.079895385	-0.079895385	-0.079895385	-0.079895385	-0.079895385	-0.079895385	-0.079895385	-0.079895385	-0.079895385	-0.079895385	-0.079895385	-0.079895385	-0.079895385	-0.079895385	-0.079895385	-0.079895385	-0.079895385	-0.079895385	-0.079895385	-0.079895385
444.mp3	-0.19627243	-0.19627243	-0.19627243	-0.19627243	-0.19627243	-0.19627243	-0.19627243	-0.19627243	-0.19627243	-0.19627243	-0.19627243	-0.19627243	-0.19627243	-0.19627243	-0.19627243	-0.19627243	-0.19627243	-0.19627243	-0.19627243	-0.19627243	-0.19627243	-0.19627243	-0.19627243	-0.19627243	-0.19627243	-0.19627243	-0.19627243	-0.19627243	-0.19627243	-0.19627243	-0.19627243	-0.19627243	-0.19627243	-0.19627243	-0.19627243	-0.19627243	-0.19627243	-0.19627243	-0.19627243	-0.19627243	-0.19627243	-0.19627243	-0.19627243	-0.19627243	-0.19627243	-0.19627243	-0.19627243	-0.19627243	-0.19627243
445.mp3	0.16624334	0.16624334	0.16624334	0.16624334	0.16624334	0.16624334	0.16624334	0.16624334	0.16624334	0.16624334	0.16624334	0.16624334	0.16624334	0.16624334	0.16624334	0.16624334	0.16624334	0.16624334	0.16624334	0.16624334	0.16624334	0.16624334	0.16624334	0.16624334	0.16624334	0.16624334	0.16624334	0.16624334	0.16624334	0.16624334	0.16624334	0.16624334	0.16624334	0.16624334	0.16624334	0.16624334	0.16624334	0.16624334	0.16624334	0.16624334	0.16624334	0.16624334	0.16624334	0.16624334	0.16624334	0.16624334	0.16624334	0.16624334	0.16624334
448.mp3	-0.20241919	-0.20241919	-0.20241919	-0.20241919	-0.20241919	-0.20241919	-0.20241919	-0.20241919	-0.20241919	-0.20241919	-0.20241919	-0.20241919	-0.20241919	-0.20241919	-0.20241919	-0.20241919	-0.20241919	-0.20241919	-0.20241919	-0.20241919	-0.20241919	-0.20241919	-0.20241919	-0.20241919	-0.20241919	-0.20241919	-0.20241919	-0.20241919	-0.20241919	-0.20241919	-0.20241919	-0.20241919	-0.20241919	-0.20241919	-0.20241919	-0.20241919	-0.20241919	-0.20241919	-0.20241919	-0.20241919	-0.20241919	-0.20241919	-0.20241919	-0.20241919	-0.20241919	-0.20241919	-0.20241919	-0.20241919	-0.20241919
449.mp3	-0.19611445	-0.19611445	-0.19611445	-0.19611445	-0.19611445	-0.19611445	-0.19611445	-0.19611445	-0.19611445	-0.19611445	-0.19611445	-0.19611445	-0.19611445	-0.19611445	-0.19611445	-0.19611445	-0.19611445	-0.19611445	-0.19611445	-0.19611445	-0.19611445	-0.19611445	-0.19611445	-0.19611445	-0.19611445	-0.19611445	-0.19611445	-0.19611445	-0.19611445	-0.19611445	-0.19611445	-0.19611445	-0.19611445	-0.19611445	-0.19611445	-0.19611445	-0.19611445	-0.19611445	-0.19611445	-0.19611445	-0.19611445	-0.19611445	-0.19611445	-0.19611445	-0.19611445	-0.19611445	-0.19611445	-0.19611445	-0.19611445
450.mp3	0.26123324	0.26123324	0.26123324	0.26123324	0.26123324	0.26123324	0.26123324	0.26123324	0.26123324	0.26123324	0.26123324	0.26123324	0.26123324	0.26123324	0.26123324	0.26123324	0.26123324	0.26123324	0.26123324	0.26123324	0.26123324	0.26123324	0.26123324	0.26123324	0.26123324	0.26123324	0.26123324	0.26123324	0.26123324	0.26123324	0.26123324	0.26123324	0.26123324	0.26123324	0.26123324	0.26123324	0.26123324	0.26123324	0.26123324	0.26123324	0.26123324	0.26123324	0.26123324	0.26123324	0.26123324	0.26123324	0.26123324	0.26123324	0.26123324
451.mp3	0.17016527	0.17016527	0.17016527	0.17016527	0.17016527	0.17016527	0.17016527	0.17016527	0.17016527	0.17016527	0.17016527	0.17016527	0.17016527	0.17016527	0.17016527	0.17016527	0.17016527	0.17016527	0.17016527	0.17016527	0.17016527	0.17016527	0.17016527	0.17016527	0.17016527	0.17016527	0.17016527	0.17016527	0.17016527	0.17016527	0.17016527	0.17016527	0.17016527	0.17016527	0.17016527	0.17016527	0.17016527	0.17016527	0.17016527	0.17016527	0.17016527	0.17016527	0.17016527	0.17016527	0.17016527	0.17016527	0.17016527	0.17016527	0.17016527
452.mp3	-0.032649875	-0.032649875	-0.032649875	-0.032649875	-0.032649875	-0.032649875	-0.032649875	-0.032649875	-0.032649875	-0.032649875	-0.032649875	-0.032649875	-0.032649875	-0.032649875	-0.032649875	-0.032649875	-0.032649875	-0.032649875	-0.032649875	-0.032649875	-0.032649875	-0.032649875	-0.032649875	-0.032649875	-0.032649875	-0.032649875	-0.032649875	-0.032649875	-0.032649875	-0.032649875	-0.032649875	-0.032649875	-0.032649875	-0.032649875	-0.032649875	-0.032649875	-0.032649875	-0.032649875	-0.032649875	-0.032649875	-0.032649875	-0.032649875	-0.032649875	-0.032649875	-0.032649875	-0.032649875	-0.032649875	-0.032649875	-0.032649875
453.mp3	-0.1718199	-0.1718199	-0.1718199	-0.1718199	-0.1718199	-0.1718199	-0.1718199	-0.1718199	-0.1718199	-0.1718199	-0.1718199	-0.1718199	-0.1718199	-0.1718199	-0.1718199	-0.1718199	-0.1718199	-0.1718199	-0.1718199	-0.1718199	-0.1718199	-0.1718199	-0.1718199	-0.1718199	-0.1718199	-0.1718199	-0.1718199	-0.1718199	-0.1718199	-0.1718199	-0.1718199	-0.1718199	-0.1718199	-0.1718199	-0.1718199	-0.1718199	-0.1718199	-0.1718199	-0.1718199	-0.1718199	-0.1718199	-0.1718199	-0.1718199	-0.1718199	-0.1718199	-0.1718199	-0.1718199	-0.1718199	-0.1718199
454.mp3	-0.011743665	-0.011743665	-0.011743665	-0.011743665	-0.011743665	-0.011743665	-0.011743665	-0.011743665	-0.011743665	-0.011743665	-0.011743665	-0.011743665	-0.011743665	-0.011743665	-0.011743665	-0.011743665	-0.011743665	-0.011743665	-0.011743665	-0.011743665	-0.011743665	-0.011743665	-0.011743665	-0.011743665	-0.011743665	-0.011743665	-0.011743665	-0.011743665	-0.011743665	-0.011743665	-0.011743665	-0.011743665	-0.011743665	-0.011743665	-0.011743665	-0.011743665	-0.011743665	-0.011743665	-0.011743665	-0.011743665	-0.011743665	-0.011743665	-0.011743665	-0.011743665	-0.011743665	-0.011743665	-0.011743665	-0.011743665	-0.011743665
455.mp3	0.013227306	0.013227306	0.013227306	0.013227306	0.013227306	0.013227306	0.013227306	0.013227306	0.013227306	0.013227306	0.013227306	0.013227306	0.013227306	0.013227306	0.013227306	0.013227306	0.013227306	0.013227306	0.013227306	0.013227306	0.013227306	0.013227306	0.013227306	0.013227306	0.013227306	0.013227306	0.013227306	0.013227306	0.013227306	0.013227306	0.013227306	0.013227306	0.013227306	0.013227306	0.013227306	0.013227306	0.013227306	0.013227306	0.013227306	0.013227306	0.013227306	0.013227306	0.013227306	0.013227306	0.013227306	0.013227306	0.013227306	0.013227306	0.013227306
456.mp3	-0.037040275	-0.037040275	-0.037040275	-0.037040275	-0.037040275	-0.037040275	-0.037040275	-0.037040275	-0.037040275	-0.037040275	-0.037040275	-0.037040275	-0.037040275	-0.037040275	-0.037040275	-0.037040275	-0.037040275	-0.037040275	-0.037040275	-0.037040275	-0.037040275	-0.037040275	-0.037040275	-0.037040275	-0.037040275	-0.037040275	-0.037040275	-0.037040275	-0.037040275	-0.037040275	-0.037040275	-0.037040275	-0.037040275	-0.037040275	-0.037040275	-0.037040275	-0.037040275	-0.037040275	-0.037040275	-0.037040275	-0.037040275	-0.037040275	-0.037040275	-0.037040275	-0.037040275	-0.037040275	-0.037040275	-0.037040275	-0.037040275
458.mp3	-0.22919807	-0.22919807	-0.22919807	-0.22919807	-0.22919807	-0.22919807	-0.22919807	-0.22919807	-0.22919807	-0.22919807	-0.22919807	-0.22919807	-0.22919807	-0.22919807	-0.22919807	-0.22919807	-0.22919807	-0.22919807	-0.22919807	-0.22919807	-0.22919807	-0.22919807	-0.22919807	-0.22919807	-0.22919807	-0.22919807	-0.22919807	-0.22919807	-0.22919807	-0.22919807	-0.22919807	-0.22919807	-0.22919807	-0.22919807	-0.22919807	-0.22919807	-0.22919807	-0.22919807	-0.22919807	-0.22919807	-0.22919807	-0.22919807	-0.22919807	-0.22919807	-0.22919807	-0.22919807	-0.22919807	-0.22919807	-0.22919807
459.mp3	0.02650147	0.02650147	0.02650147	0.02650147	0.02650147	0.02650147	0.02650147	0.02650147	0.02650147	0.02650147	0.02650147	0.02650147	0.02650147	0.02650147	0.02650147	0.02650147	0.02650147	0.02650147	0.02650147	0.02650147	0.02650147	0.02650147	0.02650147	0.02650147	0.02650147	0.02650147	0.02650147	0.02650147	0.02650147	0.02650147	0.02650147	0.02650147	0.02650147	0.02650147	0.02650147	0.02650147	0.02650147	0.02650147	0.02650147	0.02650147	0.02650147	0.02650147	0.02650147	0.02650147	0.02650147	0.02650147	0.02650147	0.02650147	0.02650147
460.mp3	-0.056199826	-0.056199826	-0.056199826	-0.056199826	-0.056199826	-0.056199826	-0.056199826	-0.056199826	-0.056199826	-0.056199826	-0.056199826	-0.056199826	-0.056199826	-0.056199826	-0.056199826	-0.056199826	-0.056199826	-0.056199826	-0.056199826	-0.056199826	-0.056199826	-0.056199826	-0.056199826	-0.056199826	-0.056199826	-0.056199826	-0.056199826	-0.056199826	-0.056199826	-0.056199826	-0.056199826	-0.056199826	-0.056199826	-0.056199826	-0.056199826	-0.056199826	-0.056199826	-0.056199826	-0.056199826	-0.056199826	-0.056199826	-0.056199826	-0.056199826	-0.056199826	-0.056199826	-0.056199826	-0.056199826	-0.056199826	-0.056199826
461.mp3	-0.12734357	-0.12734357	-0.12734357	-0.12734357	-0.12734357	-0.12734357	-0.12734357	-0.12734357	-0.12734357	-0.12734357	-0.12734357	-0.12734357	-0.12734357	-0.12734357	-0.12734357	-0.12734357	-0.12734357	-0.12734357	-0.12734357	-0.12734357	-0.12734357	-0.12734357	-0.12734357	-0.12734357	-0.12734357	-0.12734357	-0.12734357	-0.12734357	-0.12734357	-0.12734357	-0.12734357	-0.12734357	-0.12734357	-0.12734357	-0.12734357	-0.12734357	-0.12734357	-0.12734357	-0.12734357	-0.12734357	-0.12734357	-0.12734357	-0.12734357	-0.12734357	-0.12734357	-0.12734357	-0.12734357	-0.12734357	-0.12734357
462.mp3	-0.25883776	-0.25883776	-0.25883776	-0.25883776	-0.25883776	-0.25883776	-0.25883776	-0.25883776	-0.25883776	-0.25883776	-0.25883776	-0.25883776	-0.25883776	-0.25883776	-0.25883776	-0.25883776	-0.25883776	-0.25883776	-0.25883776	-0.25883776	-0.25883776	-0.25883776	-0.25883776	-0.25883776	-0.25883776	-0.25883776	-0.25883776	-0.25883776	-0.25883776	-0.25883776	-0.25883776	-0.25883776	-0.25883776	-0.25883776	-0.25883776	-0.25883776	-0.25883776	-0.25883776	-0.25883776	-0.25883776	-0.25883776	-0.25883776	-0.25883776	-0.25883776	-0.25883776	-0.25883776	-0.25883776	-0.25883776	-0.25883776
463.mp3	-0.16405427	-0.16405427	-0.16405427	-0.16405427	-0.16405427	-0.16405427	-0.16405427	-0.16405427	-0.16405427	-0.16405427	-0.16405427	-0.16405427	-0.16405427	-0.16405427	-0.16405427	-0.16405427	-0.16405427	-0.16405427	-0.16405427	-0.16405427	-0.16405427	-0.16405427	-0.16405427	-0.16405427	-0.16405427	-0.16405427	-0.16405427	-0.16405427	-0.16405427	-0.16405427	-0.16405427	-0.16405427	-0.16405427	-0.16405427	-0.16405427	-0.16405427	-0.16405427	-0.16405427	-0.16405427	-0.16405427	-0.16405427	-0.16405427	-0.16405427	-0.16405427	-0.16405427	-0.16405427	-0.16405427	-0.16405427	-0.16405427
464.mp3	-0.09561453	-0.09561453	-0.09561453	-0.09561453	-0.09561453	-0.09561453	-0.09561453	-0.09561453	-0.09561453	-0.09561453	-0.09561453	-0.09561453	-0.09561453	-0.09561453	-0.09561453	-0.09561453	-0.09561453	-0.09561453	-0.09561453	-0.09561453	-0.09561453	-0.09561453	-0.09561453	-0.09561453	-0.09561453	-0.09561453	-0.09561453	-0.09561453	-0.09561453	-0.09561453	-0.09561453	-0.09561453	-0.09561453	-0.09561453	-0.09561453	-0.09561453	-0.09561453	-0.09561453	-0.09561453	-0.09561453	-0.09561453	-0.09561453	-0.09561453	-0.09561453	-0.09561453	-0.09561453	-0.09561453	-0.09561453	-0.09561453
466.mp3	-0.29363447	-0.29363447	-0.29363447	-0.29363447	-0.29363447	-0.29363447	-0.29363447	-0.29363447	-0.29363447	-0.29363447	-0.29363447	-0.29363447	-0.29363447	-0.29363447	-0.29363447	-0.29363447	-0.29363447	-0.29363447	-0.29363447	-0.29363447	-0.29363447	-0.29363447	-0.29363447	-0.29363447	-0.29363447	-0.29363447	-0.29363447	-0.29363447	-0.29363447	-0.29363447	-0.29363447	-0.29363447	-0.29363447	-0.29363447	-0.29363447	-0.29363447	-0.29363447	-0.29363447	-0.29363447	-0.29363447	-0.29363447	-0.29363447	-0.29363447	-0.29363447	-0.29363447	-0.29363447	-0.29363447	-0.29363447	-0.29363447
467.mp3	-0.09578305	-0.09578305	-0.09578305	-0.09578305	-0.09578305	-0.09578305	-0.09578305	-0.09578305	-0.09578305	-0.09578305	-0.09578305	-0.09578305	-0.09578305	-0.09578305	-0.09578305	-0.09578305	-0.09578305	-0.09578305	-0.09578305	-0.09578305	-0.09578305	-0.09578305	-0.09578305	-0.09578305	-0.09578305	-0.09578305	-0.09578305	-0.09578305	-0.09578305	-0.09578305	-0.09578305	-0.09578305	-0.09578305	-0.09578305	-0.09578305	-0.09578305	-0.09578305	-0.09578305	-0.09578305	-0.09578305	-0.09578305	-0.09578305	-0.09578305	-0.09578305	-0.09578305	-0.09578305	-0.09578305	-0.09578305	-0.09578305
468.mp3	-0.011543572	-0.011543572	-0.011543572	-0.011543572	-0.011543572	-0.011543572	-0.011543572	-0.011543572	-0.011543572	-0.011543572	-0.011543572	-0.011543572	-0.011543572	-0.011543572	-0.011543572	-0.011543572	-0.011543572	-0.011543572	-0.011543572	-0.011543572	-0.011543572	-0.011543572	-0.011543572	-0.011543572	-0.011543572	-0.011543572	-0.011543572	-0.011543572	-0.011543572	-0.011543572	-0.011543572	-0.011543572	-0.011543572	-0.011543572	-0.011543572	-0.011543572	-0.011543572	-0.011543572	-0.011543572	-0.011543572	-0.011543572	-0.011543572	-0.011543572	-0.011543572	-0.011543572	-0.011543572	-0.011543572	-0.011543572	-0.011543572
469.mp3	-0.16213945	-0.16213945	-0.16213945	-0.16213945	-0.16213945	-0.16213945	-0.16213945	-0.16213945	-0.16213945	-0.16213945	-0.16213945	-0.16213945	-0.16213945	-0.16213945	-0.16213945	-0.16213945	-0.16213945	-0.16213945	-0.16213945	-0.16213945	-0.16213945	-0.16213945	-0.16213945	-0.16213945	-0.16213945	-0.16213945	-0.16213945	-0.16213945	-0.16213945	-0.16213945	-0.16213945	-0.16213945	-0.16213945	-0.16213945	-0.16213945	-0.16213945	-0.16213945	-0.16213945	-0.16213945	-0.16213945	-0.16213945	-0.16213945	-0.16213945	-0.16213945	-0.16213945	-0.16213945	-0.16213945	-0.16213945	-0.16213945
472.mp3	-0.17699564	-0.17699564	-0.17699564	-0.17699564	-0.17699564	-0.17699564	-0.17699564	-0.17699564	-0.17699564	-0.17699564	-0.17699564	-0.17699564	-0.17699564	-0.17699564	-0.17699564	-0.17699564	-0.17699564	-0.17699564	-0.17699564	-0.17699564	-0.17699564	-0.17699564	-0.17699564	-0.17699564	-0.17699564	-0.17699564	-0.17699564	-0.17699564	-0.17699564	-0.17699564	-0.17699564	-0.17699564	-0.17699564	-0.17699564	-0.17699564	-0.17699564	-0.17699564	-0.17699564	-0.17699564	-0.17699564	-0.17699564	-0.17699564	-0.17699564	-0.17699564	-0.17699564	-0.17699564	-0.17699564	-0.17699564	-0.17699564
473.mp3	-0.11577568	-0.11577568	-0.11577568	-0.11577568	-0.11577568	-0.11577568	-0.11577568	-0.11577568	-0.11577568	-0.11577568	-0.11577568	-0.11577568	-0.11577568	-0.11577568	-0.11577568	-0.11577568	-0.11577568	-0.11577568	-0.11577568	-0.11577568	-0.11577568	-0.11577568	-0.11577568	-0.11577568	-0.11577568	-0.11577568	-0.11577568	-0.11577568	-0.11577568	-0.11577568	-0.11577568	-0.11577568	-0.11577568	-0.11577568	-0.11577568	-0.11577568	-0.11577568	-0.11577568	-0.11577568	-0.11577568	-0.11577568	-0.11577568	-0.11577568	-0.11577568	-0.11577568	-0.11577568	-0.11577568	-0.11577568	-0.11577568
475.mp3	-0.16687277	-0.16687277	-0.16687277	-0.16687277	-0.16687277	-0.16687277	-0.16687277	-0.16687277	-0.16687277	-0.16687277	-0.16687277	-0.16687277	-0.16687277	-0.16687277	-0.16687277	-0.16687277	-0.16687277	-0.16687277	-0.16687277	-0.16687277	-0.16687277	-0.16687277	-0.16687277	-0.16687277	-0.16687277	-0.16687277	-0.16687277	-0.16687277	-0.16687277	-0.16687277	-0.16687277	-0.16687277	-0.16687277	-0.16687277	-0.16687277	-0.16687277	-0.16687277	-0.16687277	-0.16687277	-0.16687277	-0.16687277	-0.16687277	-0.16687277	-0.16687277	-0.16687277	-0.16687277	-0.16687277	-0.16687277	-0.16687277
477.mp3	-0.089946985	-0.089946985	-0.089946985	-0.089946985	-0.089946985	-0.089946985	-0.089946985	-0.089946985	-0.089946985	-0.089946985	-0.089946985	-0.089946985	-0.089946985	-0.089946985	-0.089946985	-0.089946985	-0.089946985	-0.089946985	-0.089946985	-0.089946985	-0.089946985	-0.089946985	-0.089946985	-0.089946985	-0.089946985	-0.089946985	-0.089946985	-0.089946985	-0.089946985	-0.089946985	-0.089946985	-0.089946985	-0.089946985	-0.089946985	-0.089946985	-0.089946985	-0.089946985	-0.089946985	-0.089946985	-0.089946985	-0.089946985	-0.089946985	-0.089946985	-0.089946985	-0.089946985	-0.089946985	-0.089946985	-0.089946985	-0.089946985
478.mp3	-0.033349738	-0.033349738	-0.033349738	-0.033349738	-0.033349738	-0.033349738	-0.033349738	-0.033349738	-0.033349738	-0.033349738	-0.033349738	-0.033349738	-0.033349738	-0.033349738	-0.033349738	-0.033349738	-0.033349738	-0.033349738	-0.033349738	-0.033349738	-0.033349738	-0.033349738	-0.033349738	-0.033349738	-0.033349738	-0.033349738	-0.033349738	-0.033349738	-0.033349738	-0.033349738	-0.033349738	-0.033349738	-0.033349738	-0.033349738	-0.033349738	-0.033349738	-0.033349738	-0.033349738	-0.033349738	-0.033349738	-0.033349738	-0.033349738	-0.033349738	-0.033349738	-0.033349738	-0.033349738	-0.033349738	-0.033349738	-0.033349738
479.mp3	-0.35575494	-0.35575494	-0.35575494	-0.35575494	-0.35575494	-0.35575494	-0.35575494	-0.35575494	-0.35575494	-0.35575494	-0.35575494	-0.35575494	-0.35575494	-0.35575494	-0.35575494	-0.35575494	-0.35575494	-0.35575494	-0.35575494	-0.35575494	-0.35575494	-0.35575494	-0.35575494	-0.35575494	-0.35575494	-0.35575494	-0.35575494	-0.35575494	-0.35575494	-0.35575494	-0.35575494	-0.35575494	-0.35575494	-0.35575494	-0.35575494	-0.35575494	-0.35575494	-0.35575494	-0.35575494	-0.35575494	-0.35575494	-0.35575494	-0.35575494	-0.35575494	-0.35575494	-0.35575494	-0.35575494	-0.35575494	-0.35575494
480.mp3	-0.24795544	-0.24795544	-0.24795544	-0.24795544	-0.24795544	-0.24795544	-0.24795544	-0.24795544	-0.24795544	-0.24795544	-0.24795544	-0.24795544	-0.24795544	-0.24795544	-0.24795544	-0.24795544	-0.24795544	-0.24795544	-0.24795544	-0.24795544	-0.24795544	-0.24795544	-0.24795544	-0.24795544	-0.24795544	-0.24795544	-0.24795544	-0.24795544	-0.24795544	-0.24795544	-0.24795544	-0.24795544	-0.24795544	-0.24795544	-0.24795544	-0.24795544	-0.24795544	-0.24795544	-0.24795544	-0.24795544	-0.24795544	-0.24795544	-0.24795544	-0.24795544	-0.24795544	-0.24795544	-0.24795544	-0.24795544	-0.24795544
481.mp3	-0.11855302	-0.11855302	-0.11855302	-0.11855302	-0.11855302	-0.11855302	-0.11855302	-0.11855302	-0.11855302	-0.11855302	-0.11855302	-0.11855302	-0.11855302	-0.11855302	-0.11855302	-0.11855302	-0.11855302	-0.11855302	-0.11855302	-0.11855302	-0.11855302	-0.11855302	-0.11855302	-0.11855302	-0.11855302	-0.11855302	-0.11855302	-0.11855302	-0.11855302	-0.11855302	-0.11855302	-0.11855302	-0.11855302	-0.11855302	-0.11855302	-0.11855302	-0.11855302	-0.11855302	-0.11855302	-0.11855302	-0.11855302	-0.11855302	-0.11855302	-0.11855302	-0.11855302	-0.11855302	-0.11855302	-0.11855302	-0.11855302
482.mp3	-0.02347695	-0.02347695	-0.02347695	-0.02347695	-0.02347695	-0.02347695	-0.02347695	-0.02347695	-0.02347695	-0.02347695	-0.02347695	-0.02347695	-0.02347695	-0.02347695	-0.02347695	-0.02347695	-0.02347695	-0.02347695	-0.02347695	-0.02347695	-0.02347695	-0.02347695	-0.02347695	-0.02347695	-0.02347695	-0.02347695	-0.02347695	-0.02347695	-0.02347695	-0.02347695	-0.02347695	-0.02347695	-0.02347695	-0.02347695	-0.02347695	-0.02347695	-0.02347695	-0.02347695	-0.02347695	-0.02347695	-0.02347695	-0.02347695	-0.02347695	-0.02347695	-0.02347695	-0.02347695	-0.02347695	-0.02347695	-0.02347695
484.mp3	-0.07977308	-0.07977308	-0.07977308	-0.07977308	-0.07977308	-0.07977308	-0.07977308	-0.07977308	-0.07977308	-0.07977308	-0.07977308	-0.07977308	-0.07977308	-0.07977308	-0.07977308	-0.07977308	-0.07977308	-0.07977308	-0.07977308	-0.07977308	-0.07977308	-0.07977308	-0.07977308	-0.07977308	-0.07977308	-0.07977308	-0.07977308	-0.07977308	-0.07977308	-0.07977308	-0.07977308	-0.07977308	-0.07977308	-0.07977308	-0.07977308	-0.07977308	-0.07977308	-0.07977308	-0.07977308	-0.07977308	-0.07977308	-0.07977308	-0.07977308	-0.07977308	-0.07977308	-0.07977308	-0.07977308	-0.07977308	-0.07977308
485.mp3	-0.116004236	-0.116004236	-0.116004236	-0.116004236	-0.116004236	-0.116004236	-0.116004236	-0.116004236	-0.116004236	-0.116004236	-0.116004236	-0.116004236	-0.116004236	-0.116004236	-0.116004236	-0.116004236	-0.116004236	-0.116004236	-0.116004236	-0.116004236	-0.116004236	-0.116004236	-0.116004236	-0.116004236	-0.116004236	-0.116004236	-0.116004236	-0.116004236	-0.116004236	-0.116004236	-0.116004236	-0.116004236	-0.116004236	-0.116004236	-0.116004236	-0.116004236	-0.116004236	-0.116004236	-0.116004236	-0.116004236	-0.116004236	-0.116004236	-0.116004236	-0.116004236	-0.116004236	-0.116004236	-0.116004236	-0.116004236	-0.116004236
486.mp3	-0.04062791	-0.04062791	-0.04062791	-0.04062791	-0.04062791	-0.04062791	-0.04062791	-0.04062791	-0.04062791	-0.04062791	-0.04062791	-0.04062791	-0.04062791	-0.04062791	-0.04062791	-0.04062791	-0.04062791	-0.04062791	-0.04062791	-0.04062791	-0.04062791	-0.04062791	-0.04062791	-0.04062791	-0.04062791	-0.04062791	-0.04062791	-0.04062791	-0.04062791	-0.04062791	-0.04062791	-0.04062791	-0.04062791	-0.04062791	-0.04062791	-0.04062791	-0.04062791	-0.04062791	-0.04062791	-0.04062791	-0.04062791	-0.04062791	-0.04062791	-0.04062791	-0.04062791	-0.04062791	-0.04062791	-0.04062791	-0.04062791
487.mp3	-0.10666216	-0.10666216	-0.10666216	-0.10666216	-0.10666216	-0.10666216	-0.10666216	-0.10666216	-0.10666216	-0.10666216	-0.10666216	-0.10666216	-0.10666216	-0.10666216	-0.10666216	-0.10666216	-0.10666216	-0.10666216	-0.10666216	-0.10666216	-0.10666216	-0.10666216	-0.10666216	-0.10666216	-0.10666216	-0.10666216	-0.10666216	-0.10666216	-0.10666216	-0.10666216	-0.10666216	-0.10666216	-0.10666216	-0.10666216	-0.10666216	-0.10666216	-0.10666216	-0.10666216	-0.10666216	-0.10666216	-0.10666216	-0.10666216	-0.10666216	-0.10666216	-0.10666216	-0.10666216	-0.10666216	-0.10666216	-0.10666216
488.mp3	-0.38373187	-0.38373187	-0.38373187	-0.38373187	-0.38373187	-0.38373187	-0.38373187	-0.38373187	-0.38373187	-0.38373187	-0.38373187	-0.38373187	-0.38373187	-0.38373187	-0.38373187	-0.38373187	-0.38373187	-0.38373187	-0.38373187	-0.38373187	-0.38373187	-0.38373187	-0.38373187	-0.38373187	-0.38373187	-0.38373187	-0.38373187	-0.38373187	-0.38373187	-0.38373187	-0.38373187	-0.38373187	-0.38373187	-0.38373187	-0.38373187	-0.38373187	-0.38373187	-0.38373187	-0.38373187	-0.38373187	-0.38373187	-0.38373187	-0.38373187	-0.38373187	-0.38373187	-0.38373187	-0.38373187	-0.38373187	-0.38373187
489.mp3	0.07461627	0.07461627	0.07461627	0.07461627	0.07461627	0.07461627	0.07461627	0.07461627	0.07461627	0.07461627	0.07461627	0.07461627	0.07461627	0.07461627	0.07461627	0.07461627	0.07461627	0.07461627	0.07461627	0.07461627	0.07461627	0.07461627	0.07461627	0.07461627	0.07461627	0.07461627	0.07461627	0.07461627	0.07461627	0.07461627	0.07461627	0.07461627	0.07461627	0.07461627	0.07461627	0.07461627	0.07461627	0.07461627	0.07461627	0.07461627	0.07461627	0.07461627	0.07461627	0.07461627	0.07461627	0.07461627	0.07461627	0.07461627	0.07461627
490.mp3	-0.06173048	-0.06173048	-0.06173048	-0.06173048	-0.06173048	-0.06173048	-0.06173048	-0.06173048	-0.06173048	-0.06173048	-0.06173048	-0.06173048	-0.06173048	-0.06173048	-0.06173048	-0.06173048	-0.06173048	-0.06173048	-0.06173048	-0.06173048	-0.06173048	-0.06173048	-0.06173048	-0.06173048	-0.06173048	-0.06173048	-0.06173048	-0.06173048	-0.06173048	-0.06173048	-0.06173048	-0.06173048	-0.06173048	-0.06173048	-0.06173048	-0.06173048	-0.06173048	-0.06173048	-0.06173048	-0.06173048	-0.06173048	-0.06173048	-0.06173048	-0.06173048	-0.06173048	-0.06173048	-0.06173048	-0.06173048	-0.06173048
492.mp3	-0.13379145	-0.13379145	-0.13379145	-0.13379145	-0.13379145	-0.13379145	-0.13379145	-0.13379145	-0.13379145	-0.13379145	-0.13379145	-0.13379145	-0.13379145	-0.13379145	-0.13379145	-0.13379145	-0.13379145	-0.13379145	-0.13379145	-0.13379145	-0.13379145	-0.13379145	-0.13379145	-0.13379145	-0.13379145	-0.13379145	-0.13379145	-0.13379145	-0.13379145	-0.13379145	-0.13379145	-0.13379145	-0.13379145	-0.13379145	-0.13379145	-0.13379145	-0.13379145	-0.13379145	-0.13379145	-0.13379145	-0.13379145	-0.13379145	-0.13379145	-0.13379145	-0.13379145	-0.13379145	-0.13379145	-0.13379145	-0.13379145
493.mp3	-0.11332583	-0.11332583	-0.11332583	-0.11332583	-0.11332583	-0.11332583	-0.11332583	-0.11332583	-0.11332583	-0.11332583	-0.11332583	-0.11332583	-0.11332583	-0.11332583	-0.11332583	-0.11332583	-0.11332583	-0.11332583	-0.11332583	-0.11332583	-0.11332583	-0.11332583	-0.11332583	-0.11332583	-0.11332583	-0.11332583	-0.11332583	-0.11332583	-0.11332583	-0.11332583	-0.11332583	-0.11332583	-0.11332583	-0.11332583	-0.11332583	-0.11332583	-0.11332583	-0.11332583	-0.11332583	-0.11332583	-0.11332583	-0.11332583	-0.11332583	-0.11332583	-0.11332583	-0.11332583	-0.11332583	-0.11332583	-0.11332583
494.mp3	-0.09838779	-0.09838779	-0.09838779	-0.09838779	-0.09838779	-0.09838779	-0.09838779	-0.09838779	-0.09838779	-0.09838779	-0.09838779	-0.09838779	-0.09838779	-0.09838779	-0.09838779	-0.09838779	-0.09838779	-0.09838779	-0.09838779	-0.09838779	-0.09838779	-0.09838779	-0.09838779	-0.09838779	-0.09838779	-0.09838779	-0.09838779	-0.09838779	-0.09838779	-0.09838779	-0.09838779	-0.09838779	-0.09838779	-0.09838779	-0.09838779	-0.09838779	-0.09838779	-0.09838779	-0.09838779	-0.09838779	-0.09838779	-0.09838779	-0.09838779	-0.09838779	-0.09838779	-0.09838779	-0.09838779	-0.09838779	-0.09838779
496.mp3	0.01437892	0.01437892	0.01437892	0.01437892	0.01437892	0.01437892	0.01437892	0.01437892	0.01437892	0.01437892	0.01437892	0.01437892	0.01437892	0.01437892	0.01437892	0.01437892	0.01437892	0.01437892	0.01437892	0.01437892	0.01437892	0.01437892	0.01437892	0.01437892	0.01437892	0.01437892	0.01437892	0.01437892	0.01437892	0.01437892	0.01437892	0.01437892	0.01437892	0.01437892	0.01437892	0.01437892	0.01437892	0.01437892	0.01437892	0.01437892	0.01437892	0.01437892	0.01437892	0.01437892	0.01437892	0.01437892	0.01437892	0.01437892	0.01437892
497.mp3	0.026002467	0.026002467	0.026002467	0.026002467	0.026002467	0.026002467	0.026002467	0.026002467	0.026002467	0.026002467	0.026002467	0.026002467	0.026002467	0.026002467	0.026002467	0.026002467	0.026002467	0.026002467	0.026002467	0.026002467	0.026002467	0.026002467	0.026002467	0.026002467	0.026002467	0.026002467	0.026002467	0.026002467	0.026002467	0.026002467	0.026002467	0.026002467	0.026002467	0.026002467	0.026002467	0.026002467	0.026002467	0.026002467	0.026002467	0.026002467	0.026002467	0.026002467	0.026002467	0.026002467	0.026002467	0.026002467	0.026002467	0.026002467	0.026002467
498.mp3	-0.012948386	-0.012948386	-0.012948386	-0.012948386	-0.012948386	-0.012948386	-0.012948386	-0.012948386	-0.012948386	-0.012948386	-0.012948386	-0.012948386	-0.012948386	-0.012948386	-0.012948386	-0.012948386	-0.012948386	-0.012948386	-0.012948386	-0.012948386	-0.012948386	-0.012948386	-0.012948386	-0.012948386	-0.012948386	-0.012948386	-0.012948386	-0.012948386	-0.012948386	-0.012948386	-0.012948386	-0.012948386	-0.012948386	-0.012948386	-0.012948386	-0.012948386	-0.012948386	-0.012948386	-0.012948386	-0.012948386	-0.012948386	-0.012948386	-0.012948386	-0.012948386	-0.012948386	-0.012948386	-0.012948386	-0.012948386	-0.012948386
499.mp3	-0.10223789	-0.10223789	-0.10223789	-0.10223789	-0.10223789	-0.10223789	-0.10223789	-0.10223789	-0.10223789	-0.10223789	-0.10223789	-0.10223789	-0.10223789	-0.10223789	-0.10223789	-0.10223789	-0.10223789	-0.10223789	-0.10223789	-0.10223789	-0.10223789	-0.10223789	-0.10223789	-0.10223789	-0.10223789	-0.10223789	-0.10223789	-0.10223789	-0.10223789	-0.10223789	-0.10223789	-0.10223789	-0.10223789	-0.10223789	-0.10223789	-0.10223789	-0.10223789	-0.10223789	-0.10223789	-0.10223789	-0.10223789	-0.10223789	-0.10223789	-0.10223789	-0.10223789	-0.10223789	-0.10223789	-0.10223789	-0.10223789
500.mp3	0.16765308	0.16765308	0.16765308	0.16765308	0.16765308	0.16765308	0.16765308	0.16765308	0.16765308	0.16765308	0.16765308	0.16765308	0.16765308	0.16765308	0.16765308	0.16765308	0.16765308	0.16765308	0.16765308	0.16765308	0.16765308	0.16765308	0.16765308	0.16765308	0.16765308	0.16765308	0.16765308	0.16765308	0.16765308	0.16765308	0.16765308	0.16765308	0.16765308	0.16765308	0.16765308	0.16765308	0.16765308	0.16765308	0.16765308	0.16765308	0.16765308	0.16765308	0.16765308	0.16765308	0.16765308	0.16765308	0.16765308	0.16765308	0.16765308
501.mp3	-0.19763312	-0.19763312	-0.19763312	-0.19763312	-0.19763312	-0.19763312	-0.19763312	-0.19763312	-0.19763312	-0.19763312	-0.19763312	-0.19763312	-0.19763312	-0.19763312	-0.19763312	-0.19763312	-0.19763312	-0.19763312	-0.19763312	-0.19763312	-0.19763312	-0.19763312	-0.19763312	-0.19763312	-0.19763312	-0.19763312	-0.19763312	-0.19763312	-0.19763312	-0.19763312	-0.19763312	-0.19763312	-0.19763312	-0.19763312	-0.19763312	-0.19763312	-0.19763312	-0.19763312	-0.19763312	-0.19763312	-0.19763312	-0.19763312	-0.19763312	-0.19763312	-0.19763312	-0.19763312	-0.19763312	-0.19763312	-0.19763312
502.mp3	-0.35823107	-0.35823107	-0.35823107	-0.35823107	-0.35823107	-0.35823107	-0.35823107	-0.35823107	-0.35823107	-0.35823107	-0.35823107	-0.35823107	-0.35823107	-0.35823107	-0.35823107	-0.35823107	-0.35823107	-0.35823107	-0.35823107	-0.35823107	-0.35823107	-0.35823107	-0.35823107	-0.35823107	-0.35823107	-0.35823107	-0.35823107	-0.35823107	-0.35823107	-0.35823107	-0.35823107	-0.35823107	-0.35823107	-0.35823107	-0.35823107	-0.35823107	-0.35823107	-0.35823107	-0.35823107	-0.35823107	-0.35823107	-0.35823107	-0.35823107	-0.35823107	-0.35823107	-0.35823107	-0.35823107	-0.35823107	-0.35823107
503.mp3	-0.2028237	-0.2028237	-0.2028237	-0.2028237	-0.2028237	-0.2028237	-0.2028237	-0.2028237	-0.2028237	-0.2028237	-0.2028237	-0.2028237	-0.2028237	-0.2028237	-0.2028237	-0.2028237	-0.2028237	-0.2028237	-0.2028237	-0.2028237	-0.2028237	-0.2028237	-0.2028237	-0.2028237	-0.2028237	-0.2028237	-0.2028237	-0.2028237	-0.2028237	-0.2028237	-0.2028237	-0.2028237	-0.2028237	-0.2028237	-0.2028237	-0.2028237	-0.2028237	-0.2028237	-0.2028237	-0.2028237	-0.2028237	-0.2028237	-0.2028237	-0.2028237	-0.2028237	-0.2028237	-0.2028237	-0.2028237	-0.2028237
504.mp3	-0.068923004	-0.068923004	-0.068923004	-0.068923004	-0.068923004	-0.068923004	-0.068923004	-0.068923004	-0.068923004	-0.068923004	-0.068923004	-0.068923004	-0.068923004	-0.068923004	-0.068923004	-0.068923004	-0.068923004	-0.068923004	-0.068923004	-0.068923004	-0.068923004	-0.068923004	-0.068923004	-0.068923004	-0.068923004	-0.068923004	-0.068923004	-0.068923004	-0.068923004	-0.068923004	-0.068923004	-0.068923004	-0.068923004	-0.068923004	-0.068923004	-0.068923004	-0.068923004	-0.068923004	-0.068923004	-0.068923004	-0.068923004	-0.068923004	-0.068923004	-0.068923004	-0.068923004	-0.068923004	-0.068923004	-0.068923004	-0.068923004
506.mp3	-0.16756466	-0.16756466	-0.16756466	-0.16756466	-0.16756466	-0.16756466	-0.16756466	-0.16756466	-0.16756466	-0.16756466	-0.16756466	-0.16756466	-0.16756466	-0.16756466	-0.16756466	-0.16756466	-0.16756466	-0.16756466	-0.16756466	-0.16756466	-0.16756466	-0.16756466	-0.16756466	-0.16756466	-0.16756466	-0.16756466	-0.16756466	-0.16756466	-0.16756466	-0.16756466	-0.16756466	-0.16756466	-0.16756466	-0.16756466	-0.16756466	-0.16756466	-0.16756466	-0.16756466	-0.16756466	-0.16756466	-0.16756466	-0.16756466	-0.16756466	-0.16756466	-0.16756466	-0.16756466	-0.16756466	-0.16756466	-0.16756466
507.mp3	-0.097531416	-0.097531416	-0.097531416	-0.097531416	-0.097531416	-0.097531416	-0.097531416	-0.097531416	-0.097531416	-0.097531416	-0.097531416	-0.097531416	-0.097531416	-0.097531416	-0.097531416	-0.097531416	-0.097531416	-0.097531416	-0.097531416	-0.097531416	-0.097531416	-0.097531416	-0.097531416	-0.097531416	-0.097531416	-0.097531416	-0.097531416	-0.097531416	-0.097531416	-0.097531416	-0.097531416	-0.097531416	-0.097531416	-0.097531416	-0.097531416	-0.097531416	-0.097531416	-0.097531416	-0.097531416	-0.097531416	-0.097531416	-0.097531416	-0.097531416	-0.097531416	-0.097531416	-0.097531416	-0.097531416	-0.097531416	-0.097531416
512.mp3	-0.28626102	-0.28626102	-0.28626102	-0.28626102	-0.28626102	-0.28626102	-0.28626102	-0.28626102	-0.28626102	-0.28626102	-0.28626102	-0.28626102	-0.28626102	-0.28626102	-0.28626102	-0.28626102	-0.28626102	-0.28626102	-0.28626102	-0.28626102	-0.28626102	-0.28626102	-0.28626102	-0.28626102	-0.28626102	-0.28626102	-0.28626102	-0.28626102	-0.28626102	-0.28626102	-0.28626102	-0.28626102	-0.28626102	-0.28626102	-0.28626102	-0.28626102	-0.28626102	-0.28626102	-0.28626102	-0.28626102	-0.28626102	-0.28626102	-0.28626102	-0.28626102	-0.28626102	-0.28626102	-0.28626102	-0.28626102	-0.28626102
513.mp3	-0.29574412	-0.29574412	-0.29574412	-0.29574412	-0.29574412	-0.29574412	-0.29574412	-0.29574412	-0.29574412	-0.29574412	-0.29574412	-0.29574412	-0.29574412	-0.29574412	-0.29574412	-0.29574412	-0.29574412	-0.29574412	-0.29574412	-0.29574412	-0.29574412	-0.29574412	-0.29574412	-0.29574412	-0.29574412	-0.29574412	-0.29574412	-0.29574412	-0.29574412	-0.29574412	-0.29574412	-0.29574412	-0.29574412	-0.29574412	-0.29574412	-0.29574412	-0.29574412	-0.29574412	-0.29574412	-0.29574412	-0.29574412	-0.29574412	-0.29574412	-0.29574412	-0.29574412	-0.29574412	-0.29574412	-0.29574412	-0.29574412
514.mp3	0.09618329	0.09618329	0.09618329	0.09618329	0.09618329	0.09618329	0.09618329	0.09618329	0.09618329	0.09618329	0.09618329	0.09618329	0.09618329	0.09618329	0.09618329	0.09618329	0.09618329	0.09618329	0.09618329	0.09618329	0.09618329	0.09618329	0.09618329	0.09618329	0.09618329	0.09618329	0.09618329	0.09618329	0.09618329	0.09618329	0.09618329	0.09618329	0.09618329	0.09618329	0.09618329	0.09618329	0.09618329	0.09618329	0.09618329	0.09618329	0.09618329	0.09618329	0.09618329	0.09618329	0.09618329	0.09618329	0.09618329	0.09618329	0.09618329
515.mp3	-0.16369921	-0.16369921	-0.16369921	-0.16369921	-0.16369921	-0.16369921	-0.16369921	-0.16369921	-0.16369921	-0.16369921	-0.16369921	-0.16369921	-0.16369921	-0.16369921	-0.16369921	-0.16369921	-0.16369921	-0.16369921	-0.16369921	-0.16369921	-0.16369921	-0.16369921	-0.16369921	-0.16369921	-0.16369921	-0.16369921	-0.16369921	-0.16369921	-0.16369921	-0.16369921	-0.16369921	-0.16369921	-0.16369921	-0.16369921	-0.16369921	-0.16369921	-0.16369921	-0.16369921	-0.16369921	-0.16369921	-0.16369921	-0.16369921	-0.16369921	-0.16369921	-0.16369921	-0.16369921	-0.16369921	-0.16369921	-0.16369921
518.mp3	-0.35140243	-0.35140243	-0.35140243	-0.35140243	-0.35140243	-0.35140243	-0.35140243	-0.35140243	-0.35140243	-0.35140243	-0.35140243	-0.35140243	-0.35140243	-0.35140243	-0.35140243	-0.35140243	-0.35140243	-0.35140243	-0.35140243	-0.35140243	-0.35140243	-0.35140243	-0.35140243	-0.35140243	-0.35140243	-0.35140243	-0.35140243	-0.35140243	-0.35140243	-0.35140243	-0.35140243	-0.35140243	-0.35140243	-0.35140243	-0.35140243	-0.35140243	-0.35140243	-0.35140243	-0.35140243	-0.35140243	-0.35140243	-0.35140243	-0.35140243	-0.35140243	-0.35140243	-0.35140243	-0.35140243	-0.35140243	-0.35140243
519.mp3	-0.027771492	-0.027771492	-0.027771492	-0.027771492	-0.027771492	-0.027771492	-0.027771492	-0.027771492	-0.027771492	-0.027771492	-0.027771492	-0.027771492	-0.027771492	-0.027771492	-0.027771492	-0.027771492	-0.027771492	-0.027771492	-0.027771492	-0.027771492	-0.027771492	-0.027771492	-0.027771492	-0.027771492	-0.027771492	-0.027771492	-0.027771492	-0.027771492	-0.027771492	-0.027771492	-0.027771492	-0.027771492	-0.027771492	-0.027771492	-0.027771492	-0.027771492	-0.027771492	-0.027771492	-0.027771492	-0.027771492	-0.027771492	-0.027771492	-0.027771492	-0.027771492	-0.027771492	-0.027771492	-0.027771492	-0.027771492	-0.027771492
520.mp3	-0.20809516	-0.20809516	-0.20809516	-0.20809516	-0.20809516	-0.20809516	-0.20809516	-0.20809516	-0.20809516	-0.20809516	-0.20809516	-0.20809516	-0.20809516	-0.20809516	-0.20809516	-0.20809516	-0.20809516	-0.20809516	-0.20809516	-0.20809516	-0.20809516	-0.20809516	-0.20809516	-0.20809516	-0.20809516	-0.20809516	-0.20809516	-0.20809516	-0.20809516	-0.20809516	-0.20809516	-0.20809516	-0.20809516	-0.20809516	-0.20809516	-0.20809516	-0.20809516	-0.20809516	-0.20809516	-0.20809516	-0.20809516	-0.20809516	-0.20809516	-0.20809516	-0.20809516	-0.20809516	-0.20809516	-0.20809516	-0.20809516
521.mp3	-0.45242566	-0.45242566	-0.45242566	-0.45242566	-0.45242566	-0.45242566	-0.45242566	-0.45242566	-0.45242566	-0.45242566	-0.45242566	-0.45242566	-0.45242566	-0.45242566	-0.45242566	-0.45242566	-0.45242566	-0.45242566	-0.45242566	-0.45242566	-0.45242566	-0.45242566	-0.45242566	-0.45242566	-0.45242566	-0.45242566	-0.45242566	-0.45242566	-0.45242566	-0.45242566	-0.45242566	-0.45242566	-0.45242566	-0.45242566	-0.45242566	-0.45242566	-0.45242566	-0.45242566	-0.45242566	-0.45242566	-0.45242566	-0.45242566	-0.45242566	-0.45242566	-0.45242566	-0.45242566	-0.45242566	-0.45242566	-0.45242566
522.mp3	-0.07324128	-0.07324128	-0.07324128	-0.07324128	-0.07324128	-0.07324128	-0.07324128	-0.07324128	-0.07324128	-0.07324128	-0.07324128	-0.07324128	-0.07324128	-0.07324128	-0.07324128	-0.07324128	-0.07324128	-0.07324128	-0.07324128	-0.07324128	-0.07324128	-0.07324128	-0.07324128	-0.07324128	-0.07324128	-0.07324128	-0.07324128	-0.07324128	-0.07324128	-0.07324128	-0.07324128	-0.07324128	-0.07324128	-0.07324128	-0.07324128	-0.07324128	-0.07324128	-0.07324128	-0.07324128	-0.07324128	-0.07324128	-0.07324128	-0.07324128	-0.07324128	-0.07324128	-0.07324128	-0.07324128	-0.07324128	-0.07324128
523.mp3	0.17937893	0.17937893	0.17937893	0.17937893	0.17937893	0.17937893	0.17937893	0.17937893	0.17937893	0.17937893	0.17937893	0.17937893	0.17937893	0.17937893	0.17937893	0.17937893	0.17937893	0.17937893	0.17937893	0.17937893	0.17937893	0.17937893	0.17937893	0.17937893	0.17937893	0.17937893	0.17937893	0.17937893	0.17937893	0.17937893	0.17937893	0.17937893	0.17937893	0.17937893	0.17937893	0.17937893	0.17937893	0.17937893	0.17937893	0.17937893	0.17937893	0.17937893	0.17937893	0.17937893	0.17937893	0.17937893	0.17937893	0.17937893	0.17937893
524.mp3	-0.17860001	-0.17860001	-0.17860001	-0.17860001	-0.17860001	-0.17860001	-0.17860001	-0.17860001	-0.17860001	-0.17860001	-0.17860001	-0.17860001	-0.17860001	-0.17860001	-0.17860001	-0.17860001	-0.17860001	-0.17860001	-0.17860001	-0.17860001	-0.17860001	-0.17860001	-0.17860001	-0.17860001	-0.17860001	-0.17860001	-0.17860001	-0.17860001	-0.17860001	-0.17860001	-0.17860001	-0.17860001	-0.17860001	-0.17860001	-0.17860001	-0.17860001	-0.17860001	-0.17860001	-0.17860001	-0.17860001	-0.17860001	-0.17860001	-0.17860001	-0.17860001	-0.17860001	-0.17860001	-0.17860001	-0.17860001	-0.17860001
525.mp3	-0.4289164	-0.4289164	-0.4289164	-0.4289164	-0.4289164	-0.4289164	-0.4289164	-0.4289164	-0.4289164	-0.4289164	-0.4289164	-0.4289164	-0.4289164	-0.4289164	-0.4289164	-0.4289164	-0.4289164	-0.4289164	-0.4289164	-0.4289164	-0.4289164	-0.4289164	-0.4289164	-0.4289164	-0.4289164	-0.4289164	-0.4289164	-0.4289164	-0.4289164	-0.4289164	-0.4289164	-0.4289164	-0.4289164	-0.4289164	-0.4289164	-0.4289164	-0.4289164	-0.4289164	-0.4289164	-0.4289164	-0.4289164	-0.4289164	-0.4289164	-0.4289164	-0.4289164	-0.4289164	-0.4289164	-0.4289164	-0.4289164
527.mp3	-0.37672788	-0.37672788	-0.37672788	-0.37672788	-0.37672788	-0.37672788	-0.37672788	-0.37672788	-0.37672788	-0.37672788	-0.37672788	-0.37672788	-0.37672788	-0.37672788	-0.37672788	-0.37672788	-0.37672788	-0.37672788	-0.37672788	-0.37672788	-0.37672788	-0.37672788	-0.37672788	-0.37672788	-0.37672788	-0.37672788	-0.37672788	-0.37672788	-0.37672788	-0.37672788	-0.37672788	-0.37672788	-0.37672788	-0.37672788	-0.37672788	-0.37672788	-0.37672788	-0.37672788	-0.37672788	-0.37672788	-0.37672788	-0.37672788	-0.37672788	-0.37672788	-0.37672788	-0.37672788	-0.37672788	-0.37672788	-0.37672788
529.mp3	-0.10390655	-0.10390655	-0.10390655	-0.10390655	-0.10390655	-0.10390655	-0.10390655	-0.10390655	-0.10390655	-0.10390655	-0.10390655	-0.10390655	-0.10390655	-0.10390655	-0.10390655	-0.10390655	-0.10390655	-0.10390655	-0.10390655	-0.10390655	-0.10390655	-0.10390655	-0.10390655	-0.10390655	-0.10390655	-0.10390655	-0.10390655	-0.10390655	-0.10390655	-0.10390655	-0.10390655	-0.10390655	-0.10390655	-0.10390655	-0.10390655	-0.10390655	-0.10390655	-0.10390655	-0.10390655	-0.10390655	-0.10390655	-0.10390655	-0.10390655	-0.10390655	-0.10390655	-0.10390655	-0.10390655	-0.10390655	-0.10390655
530.mp3	-0.013901003	-0.013901003	-0.013901003	-0.013901003	-0.013901003	-0.013901003	-0.013901003	-0.013901003	-0.013901003	-0.013901003	-0.013901003	-0.013901003	-0.013901003	-0.013901003	-0.013901003	-0.013901003	-0.013901003	-0.013901003	-0.013901003	-0.013901003	-0.013901003	-0.013901003	-0.013901003	-0.013901003	-0.013901003	-0.013901003	-0.013901003	-0.013901003	-0.013901003	-0.013901003	-0.013901003	-0.013901003	-0.013901003	-0.013901003	-0.013901003	-0.013901003	-0.013901003	-0.013901003	-0.013901003	-0.013901003	-0.013901003	-0.013901003	-0.013901003	-0.013901003	-0.013901003	-0.013901003	-0.013901003	-0.013901003	-0.013901003
535.mp3	-0.3729472	-0.3729472	-0.3729472	-0.3729472	-0.3729472	-0.3729472	-0.3729472	-0.3729472	-0.3729472	-0.3729472	-0.3729472	-0.3729472	-0.3729472	-0.3729472	-0.3729472	-0.3729472	-0.3729472	-0.3729472	-0.3729472	-0.3729472	-0.3729472	-0.3729472	-0.3729472	-0.3729472	-0.3729472	-0.3729472	-0.3729472	-0.3729472	-0.3729472	-0.3729472	-0.3729472	-0.3729472	-0.3729472	-0.3729472	-0.3729472	-0.3729472	-0.3729472	-0.3729472	-0.3729472	-0.3729472	-0.3729472	-0.3729472	-0.3729472	-0.3729472	-0.3729472	-0.3729472	-0.3729472	-0.3729472	-0.3729472
536.mp3	-0.27119786	-0.27119786	-0.27119786	-0.27119786	-0.27119786	-0.27119786	-0.27119786	-0.27119786	-0.27119786	-0.27119786	-0.27119786	-0.27119786	-0.27119786	-0.27119786	-0.27119786	-0.27119786	-0.27119786	-0.27119786	-0.27119786	-0.27119786	-0.27119786	-0.27119786	-0.27119786	-0.27119786	-0.27119786	-0.27119786	-0.27119786	-0.27119786	-0.27119786	-0.27119786	-0.27119786	-0.27119786	-0.27119786	-0.27119786	-0.27119786	-0.27119786	-0.27119786	-0.27119786	-0.27119786	-0.27119786	-0.27119786	-0.27119786	-0.27119786	-0.27119786	-0.27119786	-0.27119786	-0.27119786	-0.27119786	-0.27119786
537.mp3	-0.28375828	-0.28375828	-0.28375828	-0.28375828	-0.28375828	-0.28375828	-0.28375828	-0.28375828	-0.28375828	-0.28375828	-0.28375828	-0.28375828	-0.28375828	-0.28375828	-0.28375828	-0.28375828	-0.28375828	-0.28375828	-0.28375828	-0.28375828	-0.28375828	-0.28375828	-0.28375828	-0.28375828	-0.28375828	-0.28375828	-0.28375828	-0.28375828	-0.28375828	-0.28375828	-0.28375828	-0.28375828	-0.28375828	-0.28375828	-0.28375828	-0.28375828	-0.28375828	-0.28375828	-0.28375828	-0.28375828	-0.28375828	-0.28375828	-0.28375828	-0.28375828	-0.28375828	-0.28375828	-0.28375828	-0.28375828	-0.28375828
540.mp3	-0.40059197	-0.40059197	-0.40059197	-0.40059197	-0.40059197	-0.40059197	-0.40059197	-0.40059197	-0.40059197	-0.40059197	-0.40059197	-0.40059197	-0.40059197	-0.40059197	-0.40059197	-0.40059197	-0.40059197	-0.40059197	-0.40059197	-0.40059197	-0.40059197	-0.40059197	-0.40059197	-0.40059197	-0.40059197	-0.40059197	-0.40059197	-0.40059197	-0.40059197	-0.40059197	-0.40059197	-0.40059197	-0.40059197	-0.40059197	-0.40059197	-0.40059197	-0.40059197	-0.40059197	-0.40059197	-0.40059197	-0.40059197	-0.40059197	-0.40059197	-0.40059197	-0.40059197	-0.40059197	-0.40059197	-0.40059197	-0.40059197
544.mp3	-0.30010563	-0.30010563	-0.30010563	-0.30010563	-0.30010563	-0.30010563	-0.30010563	-0.30010563	-0.30010563	-0.30010563	-0.30010563	-0.30010563	-0.30010563	-0.30010563	-0.30010563	-0.30010563	-0.30010563	-0.30010563	-0.30010563	-0.30010563	-0.30010563	-0.30010563	-0.30010563	-0.30010563	-0.30010563	-0.30010563	-0.30010563	-0.30010563	-0.30010563	-0.30010563	-0.30010563	-0.30010563	-0.30010563	-0.30010563	-0.30010563	-0.30010563	-0.30010563	-0.30010563	-0.30010563	-0.30010563	-0.30010563	-0.30010563	-0.30010563	-0.30010563	-0.30010563	-0.30010563	-0.30010563	-0.30010563	-0.30010563
547.mp3	-0.2635808	-0.2635808	-0.2635808	-0.2635808	-0.2635808	-0.2635808	-0.2635808	-0.2635808	-0.2635808	-0.2635808	-0.2635808	-0.2635808	-0.2635808	-0.2635808	-0.2635808	-0.2635808	-0.2635808	-0.2635808	-0.2635808	-0.2635808	-0.2635808	-0.2635808	-0.2635808	-0.2635808	-0.2635808	-0.2635808	-0.2635808	-0.2635808	-0.2635808	-0.2635808	-0.2635808	-0.2635808	-0.2635808	-0.2635808	-0.2635808	-0.2635808	-0.2635808	-0.2635808	-0.2635808	-0.2635808	-0.2635808	-0.2635808	-0.2635808	-0.2635808	-0.2635808	-0.2635808	-0.2635808	-0.2635808	-0.2635808
550.mp3	-0.06483	-0.06483	-0.06483	-0.06483	-0.06483	-0.06483	-0.06483	-0.06483	-0.06483	-0.06483	-0.06483	-0.06483	-0.06483	-0.06483	-0.06483	-0.06483	-0.06483	-0.06483	-0.06483	-0.06483	-0.06483	-0.06483	-0.06483	-0.06483	-0.06483	-0.06483	-0.06483	-0.06483	-0.06483	-0.06483	-0.06483	-0.06483	-0.06483	-0.06483	-0.06483	-0.06483	-0.06483	-0.06483	-0.06483	-0.06483	-0.06483	-0.06483	-0.06483	-0.06483	-0.06483	-0.06483	-0.06483	-0.06483	-0.06483
551.mp3	-0.30527562	-0.30527562	-0.30527562	-0.30527562	-0.30527562	-0.30527562	-0.30527562	-0.30527562	-0.30527562	-0.30527562	-0.30527562	-0.30527562	-0.30527562	-0.30527562	-0.30527562	-0.30527562	-0.30527562	-0.30527562	-0.30527562	-0.30527562	-0.30527562	-0.30527562	-0.30527562	-0.30527562	-0.30527562	-0.30527562	-0.30527562	-0.30527562	-0.30527562	-0.30527562	-0.30527562	-0.30527562	-0.30527562	-0.30527562	-0.30527562	-0.30527562	-0.30527562	-0.30527562	-0.30527562	-0.30527562	-0.30527562	-0.30527562	-0.30527562	-0.30527562	-0.30527562	-0.30527562	-0.30527562	-0.30527562	-0.30527562
554.mp3	-0.049561314	-0.049561314	-0.049561314	-0.049561314	-0.049561314	-0.049561314	-0.049561314	-0.049561314	-0.049561314	-0.049561314	-0.049561314	-0.049561314	-0.049561314	-0.049561314	-0.049561314	-0.049561314	-0.049561314	-0.049561314	-0.049561314	-0.049561314	-0.049561314	-0.049561314	-0.049561314	-0.049561314	-0.049561314	-0.049561314	-0.049561314	-0.049561314	-0.049561314	-0.049561314	-0.049561314	-0.049561314	-0.049561314	-0.049561314	-0.049561314	-0.049561314	-0.049561314	-0.049561314	-0.049561314	-0.049561314	-0.049561314	-0.049561314	-0.049561314	-0.049561314	-0.049561314	-0.049561314	-0.049561314	-0.049561314	-0.049561314
555.mp3	-0.12832925	-0.12832925	-0.12832925	-0.12832925	-0.12832925	-0.12832925	-0.12832925	-0.12832925	-0.12832925	-0.12832925	-0.12832925	-0.12832925	-0.12832925	-0.12832925	-0.12832925	-0.12832925	-0.12832925	-0.12832925	-0.12832925	-0.12832925	-0.12832925	-0.12832925	-0.12832925	-0.12832925	-0.12832925	-0.12832925	-0.12832925	-0.12832925	-0.12832925	-0.12832925	-0.12832925	-0.12832925	-0.12832925	-0.12832925	-0.12832925	-0.12832925	-0.12832925	-0.12832925	-0.12832925	-0.12832925	-0.12832925	-0.12832925	-0.12832925	-0.12832925	-0.12832925	-0.12832925	-0.12832925	-0.12832925	-0.12832925
556.mp3	-0.03369516	-0.03369516	-0.03369516	-0.03369516	-0.03369516	-0.03369516	-0.03369516	-0.03369516	-0.03369516	-0.03369516	-0.03369516	-0.03369516	-0.03369516	-0.03369516	-0.03369516	-0.03369516	-0.03369516	-0.03369516	-0.03369516	-0.03369516	-0.03369516	-0.03369516	-0.03369516	-0.03369516	-0.03369516	-0.03369516	-0.03369516	-0.03369516	-0.03369516	-0.03369516	-0.03369516	-0.03369516	-0.03369516	-0.03369516	-0.03369516	-0.03369516	-0.03369516	-0.03369516	-0.03369516	-0.03369516	-0.03369516	-0.03369516	-0.03369516	-0.03369516	-0.03369516	-0.03369516	-0.03369516	-0.03369516	-0.03369516
558.mp3	-0.20330408	-0.20330408	-0.20330408	-0.20330408	-0.20330408	-0.20330408	-0.20330408	-0.20330408	-0.20330408	-0.20330408	-0.20330408	-0.20330408	-0.20330408	-0.20330408	-0.20330408	-0.20330408	-0.20330408	-0.20330408	-0.20330408	-0.20330408	-0.20330408	-0.20330408	-0.20330408	-0.20330408	-0.20330408	-0.20330408	-0.20330408	-0.20330408	-0.20330408	-0.20330408	-0.20330408	-0.20330408	-0.20330408	-0.20330408	-0.20330408	-0.20330408	-0.20330408	-0.20330408	-0.20330408	-0.20330408	-0.20330408	-0.20330408	-0.20330408	-0.20330408	-0.20330408	-0.20330408	-0.20330408	-0.20330408	-0.20330408
560.mp3	-0.22541454	-0.22541454	-0.22541454	-0.22541454	-0.22541454	-0.22541454	-0.22541454	-0.22541454	-0.22541454	-0.22541454	-0.22541454	-0.22541454	-0.22541454	-0.22541454	-0.22541454	-0.22541454	-0.22541454	-0.22541454	-0.22541454	-0.22541454	-0.22541454	-0.22541454	-0.22541454	-0.22541454	-0.22541454	-0.22541454	-0.22541454	-0.22541454	-0.22541454	-0.22541454	-0.22541454	-0.22541454	-0.22541454	-0.22541454	-0.22541454	-0.22541454	-0.22541454	-0.22541454	-0.22541454	-0.22541454	-0.22541454	-0.22541454	-0.22541454	-0.22541454	-0.22541454	-0.22541454	-0.22541454	-0.22541454	-0.22541454
561.mp3	-0.032013834	-0.032013834	-0.032013834	-0.032013834	-0.032013834	-0.032013834	-0.032013834	-0.032013834	-0.032013834	-0.032013834	-0.032013834	-0.032013834	-0.032013834	-0.032013834	-0.032013834	-0.032013834	-0.032013834	-0.032013834	-0.032013834	-0.032013834	-0.032013834	-0.032013834	-0.032013834	-0.032013834	-0.032013834	-0.032013834	-0.032013834	-0.032013834	-0.032013834	-0.032013834	-0.032013834	-0.032013834	-0.032013834	-0.032013834	-0.032013834	-0.032013834	-0.032013834	-0.032013834	-0.032013834	-0.032013834	-0.032013834	-0.032013834	-0.032013834	-0.032013834	-0.032013834	-0.032013834	-0.032013834	-0.032013834	-0.032013834
564.mp3	-0.24090338	-0.24090338	-0.24090338	-0.24090338	-0.24090338	-0.24090338	-0.24090338	-0.24090338	-0.24090338	-0.24090338	-0.24090338	-0.24090338	-0.24090338	-0.24090338	-0.24090338	-0.24090338	-0.24090338	-0.24090338	-0.24090338	-0.24090338	-0.24090338	-0.24090338	-0.24090338	-0.24090338	-0.24090338	-0.24090338	-0.24090338	-0.24090338	-0.24090338	-0.24090338	-0.24090338	-0.24090338	-0.24090338	-0.24090338	-0.24090338	-0.24090338	-0.24090338	-0.24090338	-0.24090338	-0.24090338	-0.24090338	-0.24090338	-0.24090338	-0.24090338	-0.24090338	-0.24090338	-0.24090338	-0.24090338	-0.24090338
565.mp3	-0.26367265	-0.26367265	-0.26367265	-0.26367265	-0.26367265	-0.26367265	-0.26367265	-0.26367265	-0.26367265	-0.26367265	-0.26367265	-0.26367265	-0.26367265	-0.26367265	-0.26367265	-0.26367265	-0.26367265	-0.26367265	-0.26367265	-0.26367265	-0.26367265	-0.26367265	-0.26367265	-0.26367265	-0.26367265	-0.26367265	-0.26367265	-0.26367265	-0.26367265	-0.26367265	-0.26367265	-0.26367265	-0.26367265	-0.26367265	-0.26367265	-0.26367265	-0.26367265	-0.26367265	-0.26367265	-0.26367265	-0.26367265	-0.26367265	-0.26367265	-0.26367265	-0.26367265	-0.26367265	-0.26367265	-0.26367265	-0.26367265
568.mp3	-0.143509	-0.143509	-0.143509	-0.143509	-0.143509	-0.143509	-0.143509	-0.143509	-0.143509	-0.143509	-0.143509	-0.143509	-0.143509	-0.143509	-0.143509	-0.143509	-0.143509	-0.143509	-0.143509	-0.143509	-0.143509	-0.143509	-0.143509	-0.143509	-0.143509	-0.143509	-0.143509	-0.143509	-0.143509	-0.143509	-0.143509	-0.143509	-0.143509	-0.143509	-0.143509	-0.143509	-0.143509	-0.143509	-0.143509	-0.143509	-0.143509	-0.143509	-0.143509	-0.143509	-0.143509	-0.143509	-0.143509	-0.143509	-0.143509
574.mp3	-0.017284684	-0.017284684	-0.017284684	-0.017284684	-0.017284684	-0.017284684	-0.017284684	-0.017284684	-0.017284684	-0.017284684	-0.017284684	-0.017284684	-0.017284684	-0.017284684	-0.017284684	-0.017284684	-0.017284684	-0.017284684	-0.017284684	-0.017284684	-0.017284684	-0.017284684	-0.017284684	-0.017284684	-0.017284684	-0.017284684	-0.017284684	-0.017284684	-0.017284684	-0.017284684	-0.017284684	-0.017284684	-0.017284684	-0.017284684	-0.017284684	-0.017284684	-0.017284684	-0.017284684	-0.017284684	-0.017284684	-0.017284684	-0.017284684	-0.017284684	-0.017284684	-0.017284684	-0.017284684	-0.017284684	-0.017284684	-0.017284684
577.mp3	-0.14452335	-0.14452335	-0.14452335	-0.14452335	-0.14452335	-0.14452335	-0.14452335	-0.14452335	-0.14452335	-0.14452335	-0.14452335	-0.14452335	-0.14452335	-0.14452335	-0.14452335	-0.14452335	-0.14452335	-0.14452335	-0.14452335	-0.14452335	-0.14452335	-0.14452335	-0.14452335	-0.14452335	-0.14452335	-0.14452335	-0.14452335	-0.14452335	-0.14452335	-0.14452335	-0.14452335	-0.14452335	-0.14452335	-0.14452335	-0.14452335	-0.14452335	-0.14452335	-0.14452335	-0.14452335	-0.14452335	-0.14452335	-0.14452335	-0.14452335	-0.14452335	-0.14452335	-0.14452335	-0.14452335	-0.14452335	-0.14452335
579.mp3	-0.15935072	-0.15935072	-0.15935072	-0.15935072	-0.15935072	-0.15935072	-0.15935072	-0.15935072	-0.15935072	-0.15935072	-0.15935072	-0.15935072	-0.15935072	-0.15935072	-0.15935072	-0.15935072	-0.15935072	-0.15935072	-0.15935072	-0.15935072	-0.15935072	-0.15935072	-0.15935072	-0.15935072	-0.15935072	-0.15935072	-0.15935072	-0.15935072	-0.15935072	-0.15935072	-0.15935072	-0.15935072	-0.15935072	-0.15935072	-0.15935072	-0.15935072	-0.15935072	-0.15935072	-0.15935072	-0.15935072	-0.15935072	-0.15935072	-0.15935072	-0.15935072	-0.15935072	-0.15935072	-0.15935072	-0.15935072	-0.15935072
580.mp3	-0.01595813	-0.01595813	-0.01595813	-0.01595813	-0.01595813	-0.01595813	-0.01595813	-0.01595813	-0.01595813	-0.01595813	-0.01595813	-0.01595813	-0.01595813	-0.01595813	-0.01595813	-0.01595813	-0.01595813	-0.01595813	-0.01595813	-0.01595813	-0.01595813	-0.01595813	-0.01595813	-0.01595813	-0.01595813	-0.01595813	-0.01595813	-0.01595813	-0.01595813	-0.01595813	-0.01595813	-0.01595813	-0.01595813	-0.01595813	-0.01595813	-0.01595813	-0.01595813	-0.01595813	-0.01595813	-0.01595813	-0.01595813	-0.01595813	-0.01595813	-0.01595813	-0.01595813	-0.01595813	-0.01595813	-0.01595813	-0.01595813
581.mp3	-0.17360482	-0.17360482	-0.17360482	-0.17360482	-0.17360482	-0.17360482	-0.17360482	-0.17360482	-0.17360482	-0.17360482	-0.17360482	-0.17360482	-0.17360482	-0.17360482	-0.17360482	-0.17360482	-0.17360482	-0.17360482	-0.17360482	-0.17360482	-0.17360482	-0.17360482	-0.17360482	-0.17360482	-0.17360482	-0.17360482	-0.17360482	-0.17360482	-0.17360482	-0.17360482	-0.17360482	-0.17360482	-0.17360482	-0.17360482	-0.17360482	-0.17360482	-0.17360482	-0.17360482	-0.17360482	-0.17360482	-0.17360482	-0.17360482	-0.17360482	-0.17360482	-0.17360482	-0.17360482	-0.17360482	-0.17360482	-0.17360482
582.mp3	-0.21833172	-0.21833172	-0.21833172	-0.21833172	-0.21833172	-0.21833172	-0.21833172	-0.21833172	-0.21833172	-0.21833172	-0.21833172	-0.21833172	-0.21833172	-0.21833172	-0.21833172	-0.21833172	-0.21833172	-0.21833172	-0.21833172	-0.21833172	-0.21833172	-0.21833172	-0.21833172	-0.21833172	-0.21833172	-0.21833172	-0.21833172	-0.21833172	-0.21833172	-0.21833172	-0.21833172	-0.21833172	-0.21833172	-0.21833172	-0.21833172	-0.21833172	-0.21833172	-0.21833172	-0.21833172	-0.21833172	-0.21833172	-0.21833172	-0.21833172	-0.21833172	-0.21833172	-0.21833172	-0.21833172	-0.21833172	-0.21833172
584.mp3	-0.33368227	-0.33368227	-0.33368227	-0.33368227	-0.33368227	-0.33368227	-0.33368227	-0.33368227	-0.33368227	-0.33368227	-0.33368227	-0.33368227	-0.33368227	-0.33368227	-0.33368227	-0.33368227	-0.33368227	-0.33368227	-0.33368227	-0.33368227	-0.33368227	-0.33368227	-0.33368227	-0.33368227	-0.33368227	-0.33368227	-0.33368227	-0.33368227	-0.33368227	-0.33368227	-0.33368227	-0.33368227	-0.33368227	-0.33368227	-0.33368227	-0.33368227	-0.33368227	-0.33368227	-0.33368227	-0.33368227	-0.33368227	-0.33368227	-0.33368227	-0.33368227	-0.33368227	-0.33368227	-0.33368227	-0.33368227	-0.33368227
585.mp3	-0.062499218	-0.062499218	-0.062499218	-0.062499218	-0.062499218	-0.062499218	-0.062499218	-0.062499218	-0.062499218	-0.062499218	-0.062499218	-0.062499218	-0.062499218	-0.062499218	-0.062499218	-0.062499218	-0.062499218	-0.062499218	-0.062499218	-0.062499218	-0.062499218	-0.062499218	-0.062499218	-0.062499218	-0.062499218	-0.062499218	-0.062499218	-0.062499218	-0.062499218	-0.062499218	-0.062499218	-0.062499218	-0.062499218	-0.062499218	-0.062499218	-0.062499218	-0.062499218	-0.062499218	-0.062499218	-0.062499218	-0.062499218	-0.062499218	-0.062499218	-0.062499218	-0.062499218	-0.062499218	-0.062499218	-0.062499218	-0.062499218
586.mp3	-0.08736306	-0.08736306	-0.08736306	-0.08736306	-0.08736306	-0.08736306	-0.08736306	-0.08736306	-0.08736306	-0.08736306	-0.08736306	-0.08736306	-0.08736306	-0.08736306	-0.08736306	-0.08736306	-0.08736306	-0.08736306	-0.08736306	-0.08736306	-0.08736306	-0.08736306	-0.08736306	-0.08736306	-0.08736306	-0.08736306	-0.08736306	-0.08736306	-0.08736306	-0.08736306	-0.08736306	-0.08736306	-0.08736306	-0.08736306	-0.08736306	-0.08736306	-0.08736306	-0.08736306	-0.08736306	-0.08736306	-0.08736306	-0.08736306	-0.08736306	-0.08736306	-0.08736306	-0.08736306	-0.08736306	-0.08736306	-0.08736306
591.mp3	-0.3467873	-0.3467873	-0.3467873	-0.3467873	-0.3467873	-0.3467873	-0.3467873	-0.3467873	-0.3467873	-0.3467873	-0.3467873	-0.3467873	-0.3467873	-0.3467873	-0.3467873	-0.3467873	-0.3467873	-0.3467873	-0.3467873	-0.3467873	-0.3467873	-0.3467873	-0.3467873	-0.3467873	-0.3467873	-0.3467873	-0.3467873	-0.3467873	-0.3467873	-0.3467873	-0.3467873	-0.3467873	-0.3467873	-0.3467873	-0.3467873	-0.3467873	-0.3467873	-0.3467873	-0.3467873	-0.3467873	-0.3467873	-0.3467873	-0.3467873	-0.3467873	-0.3467873	-0.3467873	-0.3467873	-0.3467873	-0.3467873
592.mp3	-0.26693577	-0.26693577	-0.26693577	-0.26693577	-0.26693577	-0.26693577	-0.26693577	-0.26693577	-0.26693577	-0.26693577	-0.26693577	-0.26693577	-0.26693577	-0.26693577	-0.26693577	-0.26693577	-0.26693577	-0.26693577	-0.26693577	-0.26693577	-0.26693577	-0.26693577	-0.26693577	-0.26693577	-0.26693577	-0.26693577	-0.26693577	-0.26693577	-0.26693577	-0.26693577	-0.26693577	-0.26693577	-0.26693577	-0.26693577	-0.26693577	-0.26693577	-0.26693577	-0.26693577	-0.26693577	-0.26693577	-0.26693577	-0.26693577	-0.26693577	-0.26693577	-0.26693577	-0.26693577	-0.26693577	-0.26693577	-0.26693577
594.mp3	-0.13771945	-0.13771945	-0.13771945	-0.13771945	-0.13771945	-0.13771945	-0.13771945	-0.13771945	-0.13771945	-0.13771945	-0.13771945	-0.13771945	-0.13771945	-0.13771945	-0.13771945	-0.13771945	-0.13771945	-0.13771945	-0.13771945	-0.13771945	-0.13771945	-0.13771945	-0.13771945	-0.13771945	-0.13771945	-0.13771945	-0.13771945	-0.13771945	-0.13771945	-0.13771945	-0.13771945	-0.13771945	-0.13771945	-0.13771945	-0.13771945	-0.13771945	-0.13771945	-0.13771945	-0.13771945	-0.13771945	-0.13771945	-0.13771945	-0.13771945	-0.13771945	-0.13771945	-0.13771945	-0.13771945	-0.13771945	-0.13771945
597.mp3	-0.05567897	-0.05567897	-0.05567897	-0.05567897	-0.05567897	-0.05567897	-0.05567897	-0.05567897	-0.05567897	-0.05567897	-0.05567897	-0.05567897	-0.05567897	-0.05567897	-0.05567897	-0.05567897	-0.05567897	-0.05567897	-0.05567897	-0.05567897	-0.05567897	-0.05567897	-0.05567897	-0.05567897	-0.05567897	-0.05567897	-0.05567897	-0.05567897	-0.05567897	-0.05567897	-0.05567897	-0.05567897	-0.05567897	-0.05567897	-0.05567897	-0.05567897	-0.05567897	-0.05567897	-0.05567897	-0.05567897	-0.05567897	-0.05567897	-0.05567897	-0.05567897	-0.05567897	-0.05567897	-0.05567897	-0.05567897	-0.05567897
598.mp3	-0.39309156	-0.39309156	-0.39309156	-0.39309156	-0.39309156	-0.39309156	-0.39309156	-0.39309156	-0.39309156	-0.39309156	-0.39309156	-0.39309156	-0.39309156	-0.39309156	-0.39309156	-0.39309156	-0.39309156	-0.39309156	-0.39309156	-0.39309156	-0.39309156	-0.39309156	-0.39309156	-0.39309156	-0.39309156	-0.39309156	-0.39309156	-0.39309156	-0.39309156	-0.39309156	-0.39309156	-0.39309156	-0.39309156	-0.39309156	-0.39309156	-0.39309156	-0.39309156	-0.39309156	-0.39309156	-0.39309156	-0.39309156	-0.39309156	-0.39309156	-0.39309156	-0.39309156	-0.39309156	-0.39309156	-0.39309156	-0.39309156
600.mp3	-0.4748823	-0.4748823	-0.4748823	-0.4748823	-0.4748823	-0.4748823	-0.4748823	-0.4748823	-0.4748823	-0.4748823	-0.4748823	-0.4748823	-0.4748823	-0.4748823	-0.4748823	-0.4748823	-0.4748823	-0.4748823	-0.4748823	-0.4748823	-0.4748823	-0.4748823	-0.4748823	-0.4748823	-0.4748823	-0.4748823	-0.4748823	-0.4748823	-0.4748823	-0.4748823	-0.4748823	-0.4748823	-0.4748823	-0.4748823	-0.4748823	-0.4748823	-0.4748823	-0.4748823	-0.4748823	-0.4748823	-0.4748823	-0.4748823	-0.4748823	-0.4748823	-0.4748823	-0.4748823	-0.4748823	-0.4748823	-0.4748823
605.mp3	-0.34834963	-0.34834963	-0.34834963	-0.34834963	-0.34834963	-0.34834963	-0.34834963	-0.34834963	-0.34834963	-0.34834963	-0.34834963	-0.34834963	-0.34834963	-0.34834963	-0.34834963	-0.34834963	-0.34834963	-0.34834963	-0.34834963	-0.34834963	-0.34834963	-0.34834963	-0.34834963	-0.34834963	-0.34834963	-0.34834963	-0.34834963	-0.34834963	-0.34834963	-0.34834963	-0.34834963	-0.34834963	-0.34834963	-0.34834963	-0.34834963	-0.34834963	-0.34834963	-0.34834963	-0.34834963	-0.34834963	-0.34834963	-0.34834963	-0.34834963	-0.34834963	-0.34834963	-0.34834963	-0.34834963	-0.34834963	-0.34834963
606.mp3	-0.1782754	-0.1782754	-0.1782754	-0.1782754	-0.1782754	-0.1782754	-0.1782754	-0.1782754	-0.1782754	-0.1782754	-0.1782754	-0.1782754	-0.1782754	-0.1782754	-0.1782754	-0.1782754	-0.1782754	-0.1782754	-0.1782754	-0.1782754	-0.1782754	-0.1782754	-0.1782754	-0.1782754	-0.1782754	-0.1782754	-0.1782754	-0.1782754	-0.1782754	-0.1782754	-0.1782754	-0.1782754	-0.1782754	-0.1782754	-0.1782754	-0.1782754	-0.1782754	-0.1782754	-0.1782754	-0.1782754	-0.1782754	-0.1782754	-0.1782754	-0.1782754	-0.1782754	-0.1782754	-0.1782754	-0.1782754	-0.1782754
607.mp3	-0.37564343	-0.37564343	-0.37564343	-0.37564343	-0.37564343	-0.37564343	-0.37564343	-0.37564343	-0.37564343	-0.37564343	-0.37564343	-0.37564343	-0.37564343	-0.37564343	-0.37564343	-0.37564343	-0.37564343	-0.37564343	-0.37564343	-0.37564343	-0.37564343	-0.37564343	-0.37564343	-0.37564343	-0.37564343	-0.37564343	-0.37564343	-0.37564343	-0.37564343	-0.37564343	-0.37564343	-0.37564343	-0.37564343	-0.37564343	-0.37564343	-0.37564343	-0.37564343	-0.37564343	-0.37564343	-0.37564343	-0.37564343	-0.37564343	-0.37564343	-0.37564343	-0.37564343	-0.37564343	-0.37564343	-0.37564343	-0.37564343
608.mp3	-0.18466529	-0.18466529	-0.18466529	-0.18466529	-0.18466529	-0.18466529	-0.18466529	-0.18466529	-0.18466529	-0.18466529	-0.18466529	-0.18466529	-0.18466529	-0.18466529	-0.18466529	-0.18466529	-0.18466529	-0.18466529	-0.18466529	-0.18466529	-0.18466529	-0.18466529	-0.18466529	-0.18466529	-0.18466529	-0.18466529	-0.18466529	-0.18466529	-0.18466529	-0.18466529	-0.18466529	-0.18466529	-0.18466529	-0.18466529	-0.18466529	-0.18466529	-0.18466529	-0.18466529	-0.18466529	-0.18466529	-0.18466529	-0.18466529	-0.18466529	-0.18466529	-0.18466529	-0.18466529	-0.18466529	-0.18466529	-0.18466529
609.mp3	-0.30386698	-0.30386698	-0.30386698	-0.30386698	-0.30386698	-0.30386698	-0.30386698	-0.30386698	-0.30386698	-0.30386698	-0.30386698	-0.30386698	-0.30386698	-0.30386698	-0.30386698	-0.30386698	-0.30386698	-0.30386698	-0.30386698	-0.30386698	-0.30386698	-0.30386698	-0.30386698	-0.30386698	-0.30386698	-0.30386698	-0.30386698	-0.30386698	-0.30386698	-0.30386698	-0.30386698	-0.30386698	-0.30386698	-0.30386698	-0.30386698	-0.30386698	-0.30386698	-0.30386698	-0.30386698	-0.30386698	-0.30386698	-0.30386698	-0.30386698	-0.30386698	-0.30386698	-0.30386698	-0.30386698	-0.30386698	-0.30386698
610.mp3	-0.12166319	-0.12166319	-0.12166319	-0.12166319	-0.12166319	-0.12166319	-0.12166319	-0.12166319	-0.12166319	-0.12166319	-0.12166319	-0.12166319	-0.12166319	-0.12166319	-0.12166319	-0.12166319	-0.12166319	-0.12166319	-0.12166319	-0.12166319	-0.12166319	-0.12166319	-0.12166319	-0.12166319	-0.12166319	-0.12166319	-0.12166319	-0.12166319	-0.12166319	-0.12166319	-0.12166319	-0.12166319	-0.12166319	-0.12166319	-0.12166319	-0.12166319	-0.12166319	-0.12166319	-0.12166319	-0.12166319	-0.12166319	-0.12166319	-0.12166319	-0.12166319	-0.12166319	-0.12166319	-0.12166319	-0.12166319	-0.12166319
611.mp3	-0.13793534	-0.13793534	-0.13793534	-0.13793534	-0.13793534	-0.13793534	-0.13793534	-0.13793534	-0.13793534	-0.13793534	-0.13793534	-0.13793534	-0.13793534	-0.13793534	-0.13793534	-0.13793534	-0.13793534	-0.13793534	-0.13793534	-0.13793534	-0.13793534	-0.13793534	-0.13793534	-0.13793534	-0.13793534	-0.13793534	-0.13793534	-0.13793534	-0.13793534	-0.13793534	-0.13793534	-0.13793534	-0.13793534	-0.13793534	-0.13793534	-0.13793534	-0.13793534	-0.13793534	-0.13793534	-0.13793534	-0.13793534	-0.13793534	-0.13793534	-0.13793534	-0.13793534	-0.13793534	-0.13793534	-0.13793534	-0.13793534
612.mp3	-0.33058995	-0.33058995	-0.33058995	-0.33058995	-0.33058995	-0.33058995	-0.33058995	-0.33058995	-0.33058995	-0.33058995	-0.33058995	-0.33058995	-0.33058995	-0.33058995	-0.33058995	-0.33058995	-0.33058995	-0.33058995	-0.33058995	-0.33058995	-0.33058995	-0.33058995	-0.33058995	-0.33058995	-0.33058995	-0.33058995	-0.33058995	-0.33058995	-0.33058995	-0.33058995	-0.33058995	-0.33058995	-0.33058995	-0.33058995	-0.33058995	-0.33058995	-0.33058995	-0.33058995	-0.33058995	-0.33058995	-0.33058995	-0.33058995	-0.33058995	-0.33058995	-0.33058995	-0.33058995	-0.33058995	-0.33058995	-0.33058995
613.mp3	-0.36624604	-0.36624604	-0.36624604	-0.36624604	-0.36624604	-0.36624604	-0.36624604	-0.36624604	-0.36624604	-0.36624604	-0.36624604	-0.36624604	-0.36624604	-0.36624604	-0.36624604	-0.36624604	-0.36624604	-0.36624604	-0.36624604	-0.36624604	-0.36624604	-0.36624604	-0.36624604	-0.36624604	-0.36624604	-0.36624604	-0.36624604	-0.36624604	-0.36624604	-0.36624604	-0.36624604	-0.36624604	-0.36624604	-0.36624604	-0.36624604	-0.36624604	-0.36624604	-0.36624604	-0.36624604	-0.36624604	-0.36624604	-0.36624604	-0.36624604	-0.36624604	-0.36624604	-0.36624604	-0.36624604	-0.36624604	-0.36624604
614.mp3	-0.028558053	-0.028558053	-0.028558053	-0.028558053	-0.028558053	-0.028558053	-0.028558053	-0.028558053	-0.028558053	-0.028558053	-0.028558053	-0.028558053	-0.028558053	-0.028558053	-0.028558053	-0.028558053	-0.028558053	-0.028558053	-0.028558053	-0.028558053	-0.028558053	-0.028558053	-0.028558053	-0.028558053	-0.028558053	-0.028558053	-0.028558053	-0.028558053	-0.028558053	-0.028558053	-0.028558053	-0.028558053	-0.028558053	-0.028558053	-0.028558053	-0.028558053	-0.028558053	-0.028558053	-0.028558053	-0.028558053	-0.028558053	-0.028558053	-0.028558053	-0.028558053	-0.028558053	-0.028558053	-0.028558053	-0.028558053	-0.028558053
615.mp3	-0.30324298	-0.30324298	-0.30324298	-0.30324298	-0.30324298	-0.30324298	-0.30324298	-0.30324298	-0.30324298	-0.30324298	-0.30324298	-0.30324298	-0.30324298	-0.30324298	-0.30324298	-0.30324298	-0.30324298	-0.30324298	-0.30324298	-0.30324298	-0.30324298	-0.30324298	-0.30324298	-0.30324298	-0.30324298	-0.30324298	-0.30324298	-0.30324298	-0.30324298	-0.30324298	-0.30324298	-0.30324298	-0.30324298	-0.30324298	-0.30324298	-0.30324298	-0.30324298	-0.30324298	-0.30324298	-0.30324298	-0.30324298	-0.30324298	-0.30324298	-0.30324298	-0.30324298	-0.30324298	-0.30324298	-0.30324298	-0.30324298
616.mp3	-0.14010647	-0.14010647	-0.14010647	-0.14010647	-0.14010647	-0.14010647	-0.14010647	-0.14010647	-0.14010647	-0.14010647	-0.14010647	-0.14010647	-0.14010647	-0.14010647	-0.14010647	-0.14010647	-0.14010647	-0.14010647	-0.14010647	-0.14010647	-0.14010647	-0.14010647	-0.14010647	-0.14010647	-0.14010647	-0.14010647	-0.14010647	-0.14010647	-0.14010647	-0.14010647	-0.14010647	-0.14010647	-0.14010647	-0.14010647	-0.14010647	-0.14010647	-0.14010647	-0.14010647	-0.14010647	-0.14010647	-0.14010647	-0.14010647	-0.14010647	-0.14010647	-0.14010647	-0.14010647	-0.14010647	-0.14010647	-0.14010647
617.mp3	-0.12555996	-0.12555996	-0.12555996	-0.12555996	-0.12555996	-0.12555996	-0.12555996	-0.12555996	-0.12555996	-0.12555996	-0.12555996	-0.12555996	-0.12555996	-0.12555996	-0.12555996	-0.12555996	-0.12555996	-0.12555996	-0.12555996	-0.12555996	-0.12555996	-0.12555996	-0.12555996	-0.12555996	-0.12555996	-0.12555996	-0.12555996	-0.12555996	-0.12555996	-0.12555996	-0.12555996	-0.12555996	-0.12555996	-0.12555996	-0.12555996	-0.12555996	-0.12555996	-0.12555996	-0.12555996	-0.12555996	-0.12555996	-0.12555996	-0.12555996	-0.12555996	-0.12555996	-0.12555996	-0.12555996	-0.12555996	-0.12555996
620.mp3	-0.22064564	-0.22064564	-0.22064564	-0.22064564	-0.22064564	-0.22064564	-0.22064564	-0.22064564	-0.22064564	-0.22064564	-0.22064564	-0.22064564	-0.22064564	-0.22064564	-0.22064564	-0.22064564	-0.22064564	-0.22064564	-0.22064564	-0.22064564	-0.22064564	-0.22064564	-0.22064564	-0.22064564	-0.22064564	-0.22064564	-0.22064564	-0.22064564	-0.22064564	-0.22064564	-0.22064564	-0.22064564	-0.22064564	-0.22064564	-0.22064564	-0.22064564	-0.22064564	-0.22064564	-0.22064564	-0.22064564	-0.22064564	-0.22064564	-0.22064564	-0.22064564	-0.22064564	-0.22064564	-0.22064564	-0.22064564	-0.22064564
621.mp3	-0.21831197	-0.21831197	-0.21831197	-0.21831197	-0.21831197	-0.21831197	-0.21831197	-0.21831197	-0.21831197	-0.21831197	-0.21831197	-0.21831197	-0.21831197	-0.21831197	-0.21831197	-0.21831197	-0.21831197	-0.21831197	-0.21831197	-0.21831197	-0.21831197	-0.21831197	-0.21831197	-0.21831197	-0.21831197	-0.21831197	-0.21831197	-0.21831197	-0.21831197	-0.21831197	-0.21831197	-0.21831197	-0.21831197	-0.21831197	-0.21831197	-0.21831197	-0.21831197	-0.21831197	-0.21831197	-0.21831197	-0.21831197	-0.21831197	-0.21831197	-0.21831197	-0.21831197	-0.21831197	-0.21831197	-0.21831197	-0.21831197
622.mp3	-0.13573897	-0.13573897	-0.13573897	-0.13573897	-0.13573897	-0.13573897	-0.13573897	-0.13573897	-0.13573897	-0.13573897	-0.13573897	-0.13573897	-0.13573897	-0.13573897	-0.13573897	-0.13573897	-0.13573897	-0.13573897	-0.13573897	-0.13573897	-0.13573897	-0.13573897	-0.13573897	-0.13573897	-0.13573897	-0.13573897	-0.13573897	-0.13573897	-0.13573897	-0.13573897	-0.13573897	-0.13573897	-0.13573897	-0.13573897	-0.13573897	-0.13573897	-0.13573897	-0.13573897	-0.13573897	-0.13573897	-0.13573897	-0.13573897	-0.13573897	-0.13573897	-0.13573897	-0.13573897	-0.13573897	-0.13573897	-0.13573897
623.mp3	-0.2906732	-0.2906732	-0.2906732	-0.2906732	-0.2906732	-0.2906732	-0.2906732	-0.2906732	-0.2906732	-0.2906732	-0.2906732	-0.2906732	-0.2906732	-0.2906732	-0.2906732	-0.2906732	-0.2906732	-0.2906732	-0.2906732	-0.2906732	-0.2906732	-0.2906732	-0.2906732	-0.2906732	-0.2906732	-0.2906732	-0.2906732	-0.2906732	-0.2906732	-0.2906732	-0.2906732	-0.2906732	-0.2906732	-0.2906732	-0.2906732	-0.2906732	-0.2906732	-0.2906732	-0.2906732	-0.2906732	-0.2906732	-0.2906732	-0.2906732	-0.2906732	-0.2906732	-0.2906732	-0.2906732	-0.2906732	-0.2906732
625.mp3	-0.18166575	-0.18166575	-0.18166575	-0.18166575	-0.18166575	-0.18166575	-0.18166575	-0.18166575	-0.18166575	-0.18166575	-0.18166575	-0.18166575	-0.18166575	-0.18166575	-0.18166575	-0.18166575	-0.18166575	-0.18166575	-0.18166575	-0.18166575	-0.18166575	-0.18166575	-0.18166575	-0.18166575	-0.18166575	-0.18166575	-0.18166575	-0.18166575	-0.18166575	-0.18166575	-0.18166575	-0.18166575	-0.18166575	-0.18166575	-0.18166575	-0.18166575	-0.18166575	-0.18166575	-0.18166575	-0.18166575	-0.18166575	-0.18166575	-0.18166575	-0.18166575	-0.18166575	-0.18166575	-0.18166575	-0.18166575	-0.18166575
628.mp3	-0.2658318	-0.2658318	-0.2658318	-0.2658318	-0.2658318	-0.2658318	-0.2658318	-0.2658318	-0.2658318	-0.2658318	-0.2658318	-0.2658318	-0.2658318	-0.2658318	-0.2658318	-0.2658318	-0.2658318	-0.2658318	-0.2658318	-0.2658318	-0.2658318	-0.2658318	-0.2658318	-0.2658318	-0.2658318	-0.2658318	-0.2658318	-0.2658318	-0.2658318	-0.2658318	-0.2658318	-0.2658318	-0.2658318	-0.2658318	-0.2658318	-0.2658318	-0.2658318	-0.2658318	-0.2658318	-0.2658318	-0.2658318	-0.2658318	-0.2658318	-0.2658318	-0.2658318	-0.2658318	-0.2658318	-0.2658318	-0.2658318
629.mp3	0.030251477	0.030251477	0.030251477	0.030251477	0.030251477	0.030251477	0.030251477	0.030251477	0.030251477	0.030251477	0.030251477	0.030251477	0.030251477	0.030251477	0.030251477	0.030251477	0.030251477	0.030251477	0.030251477	0.030251477	0.030251477	0.030251477	0.030251477	0.030251477	0.030251477	0.030251477	0.030251477	0.030251477	0.030251477	0.030251477	0.030251477	0.030251477	0.030251477	0.030251477	0.030251477	0.030251477	0.030251477	0.030251477	0.030251477	0.030251477	0.030251477	0.030251477	0.030251477	0.030251477	0.030251477	0.030251477	0.030251477	0.030251477	0.030251477
631.mp3	-0.19579884	-0.19579884	-0.19579884	-0.19579884	-0.19579884	-0.19579884	-0.19579884	-0.19579884	-0.19579884	-0.19579884	-0.19579884	-0.19579884	-0.19579884	-0.19579884	-0.19579884	-0.19579884	-0.19579884	-0.19579884	-0.19579884	-0.19579884	-0.19579884	-0.19579884	-0.19579884	-0.19579884	-0.19579884	-0.19579884	-0.19579884	-0.19579884	-0.19579884	-0.19579884	-0.19579884	-0.19579884	-0.19579884	-0.19579884	-0.19579884	-0.19579884	-0.19579884	-0.19579884	-0.19579884	-0.19579884	-0.19579884	-0.19579884	-0.19579884	-0.19579884	-0.19579884	-0.19579884	-0.19579884	-0.19579884	-0.19579884
632.mp3	-0.21452606	-0.21452606	-0.21452606	-0.21452606	-0.21452606	-0.21452606	-0.21452606	-0.21452606	-0.21452606	-0.21452606	-0.21452606	-0.21452606	-0.21452606	-0.21452606	-0.21452606	-0.21452606	-0.21452606	-0.21452606	-0.21452606	-0.21452606	-0.21452606	-0.21452606	-0.21452606	-0.21452606	-0.21452606	-0.21452606	-0.21452606	-0.21452606	-0.21452606	-0.21452606	-0.21452606	-0.21452606	-0.21452606	-0.21452606	-0.21452606	-0.21452606	-0.21452606	-0.21452606	-0.21452606	-0.21452606	-0.21452606	-0.21452606	-0.21452606	-0.21452606	-0.21452606	-0.21452606	-0.21452606	-0.21452606	-0.21452606
634.mp3	-0.15713263	-0.15713263	-0.15713263	-0.15713263	-0.15713263	-0.15713263	-0.15713263	-0.15713263	-0.15713263	-0.15713263	-0.15713263	-0.15713263	-0.15713263	-0.15713263	-0.15713263	-0.15713263	-0.15713263	-0.15713263	-0.15713263	-0.15713263	-0.15713263	-0.15713263	-0.15713263	-0.15713263	-0.15713263	-0.15713263	-0.15713263	-0.15713263	-0.15713263	-0.15713263	-0.15713263	-0.15713263	-0.15713263	-0.15713263	-0.15713263	-0.15713263	-0.15713263	-0.15713263	-0.15713263	-0.15713263	-0.15713263	-0.15713263	-0.15713263	-0.15713263	-0.15713263	-0.15713263	-0.15713263	-0.15713263	-0.15713263
635.mp3	0.009111024	0.009111024	0.009111024	0.009111024	0.009111024	0.009111024	0.009111024	0.009111024	0.009111024	0.009111024	0.009111024	0.009111024	0.009111024	0.009111024	0.009111024	0.009111024	0.009111024	0.009111024	0.009111024	0.009111024	0.009111024	0.009111024	0.009111024	0.009111024	0.009111024	0.009111024	0.009111024	0.009111024	0.009111024	0.009111024	0.009111024	0.009111024	0.009111024	0.009111024	0.009111024	0.009111024	0.009111024	0.009111024	0.009111024	0.009111024	0.009111024	0.009111024	0.009111024	0.009111024	0.009111024	0.009111024	0.009111024	0.009111024	0.009111024
637.mp3	-0.15646145	-0.15646145	-0.15646145	-0.15646145	-0.15646145	-0.15646145	-0.15646145	-0.15646145	-0.15646145	-0.15646145	-0.15646145	-0.15646145	-0.15646145	-0.15646145	-0.15646145	-0.15646145	-0.15646145	-0.15646145	-0.15646145	-0.15646145	-0.15646145	-0.15646145	-0.15646145	-0.15646145	-0.15646145	-0.15646145	-0.15646145	-0.15646145	-0.15646145	-0.15646145	-0.15646145	-0.15646145	-0.15646145	-0.15646145	-0.15646145	-0.15646145	-0.15646145	-0.15646145	-0.15646145	-0.15646145	-0.15646145	-0.15646145	-0.15646145	-0.15646145	-0.15646145	-0.15646145	-0.15646145	-0.15646145	-0.15646145
638.mp3	-0.32256114	-0.32256114	-0.32256114	-0.32256114	-0.32256114	-0.32256114	-0.32256114	-0.32256114	-0.32256114	-0.32256114	-0.32256114	-0.32256114	-0.32256114	-0.32256114	-0.32256114	-0.32256114	-0.32256114	-0.32256114	-0.32256114	-0.32256114	-0.32256114	-0.32256114	-0.32256114	-0.32256114	-0.32256114	-0.32256114	-0.32256114	-0.32256114	-0.32256114	-0.32256114	-0.32256114	-0.32256114	-0.32256114	-0.32256114	-0.32256114	-0.32256114	-0.32256114	-0.32256114	-0.32256114	-0.32256114	-0.32256114	-0.32256114	-0.32256114	-0.32256114	-0.32256114	-0.32256114	-0.32256114	-0.32256114	-0.32256114
639.mp3	-0.20024842	-0.20024842	-0.20024842	-0.20024842	-0.20024842	-0.20024842	-0.20024842	-0.20024842	-0.20024842	-0.20024842	-0.20024842	-0.20024842	-0.20024842	-0.20024842	-0.20024842	-0.20024842	-0.20024842	-0.20024842	-0.20024842	-0.20024842	-0.20024842	-0.20024842	-0.20024842	-0.20024842	-0.20024842	-0.20024842	-0.20024842	-0.20024842	-0.20024842	-0.20024842	-0.20024842	-0.20024842	-0.20024842	-0.20024842	-0.20024842	-0.20024842	-0.20024842	-0.20024842	-0.20024842	-0.20024842	-0.20024842	-0.20024842	-0.20024842	-0.20024842	-0.20024842	-0.20024842	-0.20024842	-0.20024842	-0.20024842
640.mp3	-0.13240373	-0.13240373	-0.13240373	-0.13240373	-0.13240373	-0.13240373	-0.13240373	-0.13240373	-0.13240373	-0.13240373	-0.13240373	-0.13240373	-0.13240373	-0.13240373	-0.13240373	-0.13240373	-0.13240373	-0.13240373	-0.13240373	-0.13240373	-0.13240373	-0.13240373	-0.13240373	-0.13240373	-0.13240373	-0.13240373	-0.13240373	-0.13240373	-0.13240373	-0.13240373	-0.13240373	-0.13240373	-0.13240373	-0.13240373	-0.13240373	-0.13240373	-0.13240373	-0.13240373	-0.13240373	-0.13240373	-0.13240373	-0.13240373	-0.13240373	-0.13240373	-0.13240373	-0.13240373	-0.13240373	-0.13240373	-0.13240373
643.mp3	-0.16256297	-0.16256297	-0.16256297	-0.16256297	-0.16256297	-0.16256297	-0.16256297	-0.16256297	-0.16256297	-0.16256297	-0.16256297	-0.16256297	-0.16256297	-0.16256297	-0.16256297	-0.16256297	-0.16256297	-0.16256297	-0.16256297	-0.16256297	-0.16256297	-0.16256297	-0.16256297	-0.16256297	-0.16256297	-0.16256297	-0.16256297	-0.16256297	-0.16256297	-0.16256297	-0.16256297	-0.16256297	-0.16256297	-0.16256297	-0.16256297	-0.16256297	-0.16256297	-0.16256297	-0.16256297	-0.16256297	-0.16256297	-0.16256297	-0.16256297	-0.16256297	-0.16256297	-0.16256297	-0.16256297	-0.16256297	-0.16256297
644.mp3	-0.003976382	-0.003976382	-0.003976382	-0.003976382	-0.003976382	-0.003976382	-0.003976382	-0.003976382	-0.003976382	-0.003976382	-0.003976382	-0.003976382	-0.003976382	-0.003976382	-0.003976382	-0.003976382	-0.003976382	-0.003976382	-0.003976382	-0.003976382	-0.003976382	-0.003976382	-0.003976382	-0.003976382	-0.003976382	-0.003976382	-0.003976382	-0.003976382	-0.003976382	-0.003976382	-0.003976382	-0.003976382	-0.003976382	-0.003976382	-0.003976382	-0.003976382	-0.003976382	-0.003976382	-0.003976382	-0.003976382	-0.003976382	-0.003976382	-0.003976382	-0.003976382	-0.003976382	-0.003976382	-0.003976382	-0.003976382	-0.003976382
645.mp3	-0.09085376	-0.09085376	-0.09085376	-0.09085376	-0.09085376	-0.09085376	-0.09085376	-0.09085376	-0.09085376	-0.09085376	-0.09085376	-0.09085376	-0.09085376	-0.09085376	-0.09085376	-0.09085376	-0.09085376	-0.09085376	-0.09085376	-0.09085376	-0.09085376	-0.09085376	-0.09085376	-0.09085376	-0.09085376	-0.09085376	-0.09085376	-0.09085376	-0.09085376	-0.09085376	-0.09085376	-0.09085376	-0.09085376	-0.09085376	-0.09085376	-0.09085376	-0.09085376	-0.09085376	-0.09085376	-0.09085376	-0.09085376	-0.09085376	-0.09085376	-0.09085376	-0.09085376	-0.09085376	-0.09085376	-0.09085376	-0.09085376
646.mp3	-0.3657385	-0.3657385	-0.3657385	-0.3657385	-0.3657385	-0.3657385	-0.3657385	-0.3657385	-0.3657385	-0.3657385	-0.3657385	-0.3657385	-0.3657385	-0.3657385	-0.3657385	-0.3657385	-0.3657385	-0.3657385	-0.3657385	-0.3657385	-0.3657385	-0.3657385	-0.3657385	-0.3657385	-0.3657385	-0.3657385	-0.3657385	-0.3657385	-0.3657385	-0.3657385	-0.3657385	-0.3657385	-0.3657385	-0.3657385	-0.3657385	-0.3657385	-0.3657385	-0.3657385	-0.3657385	-0.3657385	-0.3657385	-0.3657385	-0.3657385	-0.3657385	-0.3657385	-0.3657385	-0.3657385	-0.3657385	-0.3657385
647.mp3	-0.23729035	-0.23729035	-0.23729035	-0.23729035	-0.23729035	-0.23729035	-0.23729035	-0.23729035	-0.23729035	-0.23729035	-0.23729035	-0.23729035	-0.23729035	-0.23729035	-0.23729035	-0.23729035	-0.23729035	-0.23729035	-0.23729035	-0.23729035	-0.23729035	-0.23729035	-0.23729035	-0.23729035	-0.23729035	-0.23729035	-0.23729035	-0.23729035	-0.23729035	-0.23729035	-0.23729035	-0.23729035	-0.23729035	-0.23729035	-0.23729035	-0.23729035	-0.23729035	-0.23729035	-0.23729035	-0.23729035	-0.23729035	-0.23729035	-0.23729035	-0.23729035	-0.23729035	-0.23729035	-0.23729035	-0.23729035	-0.23729035
648.mp3	-0.15363422	-0.15363422	-0.15363422	-0.15363422	-0.15363422	-0.15363422	-0.15363422	-0.15363422	-0.15363422	-0.15363422	-0.15363422	-0.15363422	-0.15363422	-0.15363422	-0.15363422	-0.15363422	-0.15363422	-0.15363422	-0.15363422	-0.15363422	-0.15363422	-0.15363422	-0.15363422	-0.15363422	-0.15363422	-0.15363422	-0.15363422	-0.15363422	-0.15363422	-0.15363422	-0.15363422	-0.15363422	-0.15363422	-0.15363422	-0.15363422	-0.15363422	-0.15363422	-0.15363422	-0.15363422	-0.15363422	-0.15363422	-0.15363422	-0.15363422	-0.15363422	-0.15363422	-0.15363422	-0.15363422	-0.15363422	-0.15363422
649.mp3	-0.24158236	-0.24158236	-0.24158236	-0.24158236	-0.24158236	-0.24158236	-0.24158236	-0.24158236	-0.24158236	-0.24158236	-0.24158236	-0.24158236	-0.24158236	-0.24158236	-0.24158236	-0.24158236	-0.24158236	-0.24158236	-0.24158236	-0.24158236	-0.24158236	-0.24158236	-0.24158236	-0.24158236	-0.24158236	-0.24158236	-0.24158236	-0.24158236	-0.24158236	-0.24158236	-0.24158236	-0.24158236	-0.24158236	-0.24158236	-0.24158236	-0.24158236	-0.24158236	-0.24158236	-0.24158236	-0.24158236	-0.24158236	-0.24158236	-0.24158236	-0.24158236	-0.24158236	-0.24158236	-0.24158236	-0.24158236	-0.24158236
650.mp3	-0.045739762	-0.045739762	-0.045739762	-0.045739762	-0.045739762	-0.045739762	-0.045739762	-0.045739762	-0.045739762	-0.045739762	-0.045739762	-0.045739762	-0.045739762	-0.045739762	-0.045739762	-0.045739762	-0.045739762	-0.045739762	-0.045739762	-0.045739762	-0.045739762	-0.045739762	-0.045739762	-0.045739762	-0.045739762	-0.045739762	-0.045739762	-0.045739762	-0.045739762	-0.045739762	-0.045739762	-0.045739762	-0.045739762	-0.045739762	-0.045739762	-0.045739762	-0.045739762	-0.045739762	-0.045739762	-0.045739762	-0.045739762	-0.045739762	-0.045739762	-0.045739762	-0.045739762	-0.045739762	-0.045739762	-0.045739762	-0.045739762
651.mp3	-0.21738014	-0.21738014	-0.21738014	-0.21738014	-0.21738014	-0.21738014	-0.21738014	-0.21738014	-0.21738014	-0.21738014	-0.21738014	-0.21738014	-0.21738014	-0.21738014	-0.21738014	-0.21738014	-0.21738014	-0.21738014	-0.21738014	-0.21738014	-0.21738014	-0.21738014	-0.21738014	-0.21738014	-0.21738014	-0.21738014	-0.21738014	-0.21738014	-0.21738014	-0.21738014	-0.21738014	-0.21738014	-0.21738014	-0.21738014	-0.21738014	-0.21738014	-0.21738014	-0.21738014	-0.21738014	-0.21738014	-0.21738014	-0.21738014	-0.21738014	-0.21738014	-0.21738014	-0.21738014	-0.21738014	-0.21738014	-0.21738014
652.mp3	-0.0785157	-0.0785157	-0.0785157	-0.0785157	-0.0785157	-0.0785157	-0.0785157	-0.0785157	-0.0785157	-0.0785157	-0.0785157	-0.0785157	-0.0785157	-0.0785157	-0.0785157	-0.0785157	-0.0785157	-0.0785157	-0.0785157	-0.0785157	-0.0785157	-0.0785157	-0.0785157	-0.0785157	-0.0785157	-0.0785157	-0.0785157	-0.0785157	-0.0785157	-0.0785157	-0.0785157	-0.0785157	-0.0785157	-0.0785157	-0.0785157	-0.0785157	-0.0785157	-0.0785157	-0.0785157	-0.0785157	-0.0785157	-0.0785157	-0.0785157	-0.0785157	-0.0785157	-0.0785157	-0.0785157	-0.0785157	-0.0785157
653.mp3	-0.26513353	-0.26513353	-0.26513353	-0.26513353	-0.26513353	-0.26513353	-0.26513353	-0.26513353	-0.26513353	-0.26513353	-0.26513353	-0.26513353	-0.26513353	-0.26513353	-0.26513353	-0.26513353	-0.26513353	-0.26513353	-0.26513353	-0.26513353	-0.26513353	-0.26513353	-0.26513353	-0.26513353	-0.26513353	-0.26513353	-0.26513353	-0.26513353	-0.26513353	-0.26513353	-0.26513353	-0.26513353	-0.26513353	-0.26513353	-0.26513353	-0.26513353	-0.26513353	-0.26513353	-0.26513353	-0.26513353	-0.26513353	-0.26513353	-0.26513353	-0.26513353	-0.26513353	-0.26513353	-0.26513353	-0.26513353	-0.26513353
654.mp3	-0.12900597	-0.12900597	-0.12900597	-0.12900597	-0.12900597	-0.12900597	-0.12900597	-0.12900597	-0.12900597	-0.12900597	-0.12900597	-0.12900597	-0.12900597	-0.12900597	-0.12900597	-0.12900597	-0.12900597	-0.12900597	-0.12900597	-0.12900597	-0.12900597	-0.12900597	-0.12900597	-0.12900597	-0.12900597	-0.12900597	-0.12900597	-0.12900597	-0.12900597	-0.12900597	-0.12900597	-0.12900597	-0.12900597	-0.12900597	-0.12900597	-0.12900597	-0.12900597	-0.12900597	-0.12900597	-0.12900597	-0.12900597	-0.12900597	-0.12900597	-0.12900597	-0.12900597	-0.12900597	-0.12900597	-0.12900597	-0.12900597
656.mp3	-0.1609905	-0.1609905	-0.1609905	-0.1609905	-0.1609905	-0.1609905	-0.1609905	-0.1609905	-0.1609905	-0.1609905	-0.1609905	-0.1609905	-0.1609905	-0.1609905	-0.1609905	-0.1609905	-0.1609905	-0.1609905	-0.1609905	-0.1609905	-0.1609905	-0.1609905	-0.1609905	-0.1609905	-0.1609905	-0.1609905	-0.1609905	-0.1609905	-0.1609905	-0.1609905	-0.1609905	-0.1609905	-0.1609905	-0.1609905	-0.1609905	-0.1609905	-0.1609905	-0.1609905	-0.1609905	-0.1609905	-0.1609905	-0.1609905	-0.1609905	-0.1609905	-0.1609905	-0.1609905	-0.1609905	-0.1609905	-0.1609905
657.mp3	-0.10848651	-0.10848651	-0.10848651	-0.10848651	-0.10848651	-0.10848651	-0.10848651	-0.10848651	-0.10848651	-0.10848651	-0.10848651	-0.10848651	-0.10848651	-0.10848651	-0.10848651	-0.10848651	-0.10848651	-0.10848651	-0.10848651	-0.10848651	-0.10848651	-0.10848651	-0.10848651	-0.10848651	-0.10848651	-0.10848651	-0.10848651	-0.10848651	-0.10848651	-0.10848651	-0.10848651	-0.10848651	-0.10848651	-0.10848651	-0.10848651	-0.10848651	-0.10848651	-0.10848651	-0.10848651	-0.10848651	-0.10848651	-0.10848651	-0.10848651	-0.10848651	-0.10848651	-0.10848651	-0.10848651	-0.10848651	-0.10848651
658.mp3	-0.23620415	-0.23620415	-0.23620415	-0.23620415	-0.23620415	-0.23620415	-0.23620415	-0.23620415	-0.23620415	-0.23620415	-0.23620415	-0.23620415	-0.23620415	-0.23620415	-0.23620415	-0.23620415	-0.23620415	-0.23620415	-0.23620415	-0.23620415	-0.23620415	-0.23620415	-0.23620415	-0.23620415	-0.23620415	-0.23620415	-0.23620415	-0.23620415	-0.23620415	-0.23620415	-0.23620415	-0.23620415	-0.23620415	-0.23620415	-0.23620415	-0.23620415	-0.23620415	-0.23620415	-0.23620415	-0.23620415	-0.23620415	-0.23620415	-0.23620415	-0.23620415	-0.23620415	-0.23620415	-0.23620415	-0.23620415	-0.23620415
660.mp3	-0.029694162	-0.029694162	-0.029694162	-0.029694162	-0.029694162	-0.029694162	-0.029694162	-0.029694162	-0.029694162	-0.029694162	-0.029694162	-0.029694162	-0.029694162	-0.029694162	-0.029694162	-0.029694162	-0.029694162	-0.029694162	-0.029694162	-0.029694162	-0.029694162	-0.029694162	-0.029694162	-0.029694162	-0.029694162	-0.029694162	-0.029694162	-0.029694162	-0.029694162	-0.029694162	-0.029694162	-0.029694162	-0.029694162	-0.029694162	-0.029694162	-0.029694162	-0.029694162	-0.029694162	-0.029694162	-0.029694162	-0.029694162	-0.029694162	-0.029694162	-0.029694162	-0.029694162	-0.029694162	-0.029694162	-0.029694162	-0.029694162
661.mp3	-0.48749322	-0.48749322	-0.48749322	-0.48749322	-0.48749322	-0.48749322	-0.48749322	-0.48749322	-0.48749322	-0.48749322	-0.48749322	-0.48749322	-0.48749322	-0.48749322	-0.48749322	-0.48749322	-0.48749322	-0.48749322	-0.48749322	-0.48749322	-0.48749322	-0.48749322	-0.48749322	-0.48749322	-0.48749322	-0.48749322	-0.48749322	-0.48749322	-0.48749322	-0.48749322	-0.48749322	-0.48749322	-0.48749322	-0.48749322	-0.48749322	-0.48749322	-0.48749322	-0.48749322	-0.48749322	-0.48749322	-0.48749322	-0.48749322	-0.48749322	-0.48749322	-0.48749322	-0.48749322	-0.48749322	-0.48749322	-0.48749322
662.mp3	-0.25353467	-0.25353467	-0.25353467	-0.25353467	-0.25353467	-0.25353467	-0.25353467	-0.25353467	-0.25353467	-0.25353467	-0.25353467	-0.25353467	-0.25353467	-0.25353467	-0.25353467	-0.25353467	-0.25353467	-0.25353467	-0.25353467	-0.25353467	-0.25353467	-0.25353467	-0.25353467	-0.25353467	-0.25353467	-0.25353467	-0.25353467	-0.25353467	-0.25353467	-0.25353467	-0.25353467	-0.25353467	-0.25353467	-0.25353467	-0.25353467	-0.25353467	-0.25353467	-0.25353467	-0.25353467	-0.25353467	-0.25353467	-0.25353467	-0.25353467	-0.25353467	-0.25353467	-0.25353467	-0.25353467	-0.25353467	-0.25353467
663.mp3	0.001592258	0.001592258	0.001592258	0.001592258	0.001592258	0.001592258	0.001592258	0.001592258	0.001592258	0.001592258	0.001592258	0.001592258	0.001592258	0.001592258	0.001592258	0.001592258	0.001592258	0.001592258	0.001592258	0.001592258	0.001592258	0.001592258	0.001592258	0.001592258	0.001592258	0.001592258	0.001592258	0.001592258	0.001592258	0.001592258	0.001592258	0.001592258	0.001592258	0.001592258	0.001592258	0.001592258	0.001592258	0.001592258	0.001592258	0.001592258	0.001592258	0.001592258	0.001592258	0.001592258	0.001592258	0.001592258	0.001592258	0.001592258	0.001592258
664.mp3	-0.0761295	-0.0761295	-0.0761295	-0.0761295	-0.0761295	-0.0761295	-0.0761295	-0.0761295	-0.0761295	-0.0761295	-0.0761295	-0.0761295	-0.0761295	-0.0761295	-0.0761295	-0.0761295	-0.0761295	-0.0761295	-0.0761295	-0.0761295	-0.0761295	-0.0761295	-0.0761295	-0.0761295	-0.0761295	-0.0761295	-0.0761295	-0.0761295	-0.0761295	-0.0761295	-0.0761295	-0.0761295	-0.0761295	-0.0761295	-0.0761295	-0.0761295	-0.0761295	-0.0761295	-0.0761295	-0.0761295	-0.0761295	-0.0761295	-0.0761295	-0.0761295	-0.0761295	-0.0761295	-0.0761295	-0.0761295	-0.0761295
665.mp3	-0.114257626	-0.114257626	-0.114257626	-0.114257626	-0.114257626	-0.114257626	-0.114257626	-0.114257626	-0.114257626	-0.114257626	-0.114257626	-0.114257626	-0.114257626	-0.114257626	-0.114257626	-0.114257626	-0.114257626	-0.114257626	-0.114257626	-0.114257626	-0.114257626	-0.114257626	-0.114257626	-0.114257626	-0.114257626	-0.114257626	-0.114257626	-0.114257626	-0.114257626	-0.114257626	-0.114257626	-0.114257626	-0.114257626	-0.114257626	-0.114257626	-0.114257626	-0.114257626	-0.114257626	-0.114257626	-0.114257626	-0.114257626	-0.114257626	-0.114257626	-0.114257626	-0.114257626	-0.114257626	-0.114257626	-0.114257626	-0.114257626
666.mp3	-0.1371477	-0.1371477	-0.1371477	-0.1371477	-0.1371477	-0.1371477	-0.1371477	-0.1371477	-0.1371477	-0.1371477	-0.1371477	-0.1371477	-0.1371477	-0.1371477	-0.1371477	-0.1371477	-0.1371477	-0.1371477	-0.1371477	-0.1371477	-0.1371477	-0.1371477	-0.1371477	-0.1371477	-0.1371477	-0.1371477	-0.1371477	-0.1371477	-0.1371477	-0.1371477	-0.1371477	-0.1371477	-0.1371477	-0.1371477	-0.1371477	-0.1371477	-0.1371477	-0.1371477	-0.1371477	-0.1371477	-0.1371477	-0.1371477	-0.1371477	-0.1371477	-0.1371477	-0.1371477	-0.1371477	-0.1371477	-0.1371477
667.mp3	-0.11401849	-0.11401849	-0.11401849	-0.11401849	-0.11401849	-0.11401849	-0.11401849	-0.11401849	-0.11401849	-0.11401849	-0.11401849	-0.11401849	-0.11401849	-0.11401849	-0.11401849	-0.11401849	-0.11401849	-0.11401849	-0.11401849	-0.11401849	-0.11401849	-0.11401849	-0.11401849	-0.11401849	-0.11401849	-0.11401849	-0.11401849	-0.11401849	-0.11401849	-0.11401849	-0.11401849	-0.11401849	-0.11401849	-0.11401849	-0.11401849	-0.11401849	-0.11401849	-0.11401849	-0.11401849	-0.11401849	-0.11401849	-0.11401849	-0.11401849	-0.11401849	-0.11401849	-0.11401849	-0.11401849	-0.11401849	-0.11401849
668.mp3	0.023494238	0.023494238	0.023494238	0.023494238	0.023494238	0.023494238	0.023494238	0.023494238	0.023494238	0.023494238	0.023494238	0.023494238	0.023494238	0.023494238	0.023494238	0.023494238	0.023494238	0.023494238	0.023494238	0.023494238	0.023494238	0.023494238	0.023494238	0.023494238	0.023494238	0.023494238	0.023494238	0.023494238	0.023494238	0.023494238	0.023494238	0.023494238	0.023494238	0.023494238	0.023494238	0.023494238	0.023494238	0.023494238	0.023494238	0.023494238	0.023494238	0.023494238	0.023494238	0.023494238	0.023494238	0.023494238	0.023494238	0.023494238	0.023494238
671.mp3	-0.089899585	-0.089899585	-0.089899585	-0.089899585	-0.089899585	-0.089899585	-0.089899585	-0.089899585	-0.089899585	-0.089899585	-0.089899585	-0.089899585	-0.089899585	-0.089899585	-0.089899585	-0.089899585	-0.089899585	-0.089899585	-0.089899585	-0.089899585	-0.089899585	-0.089899585	-0.089899585	-0.089899585	-0.089899585	-0.089899585	-0.089899585	-0.089899585	-0.089899585	-0.089899585	-0.089899585	-0.089899585	-0.089899585	-0.089899585	-0.089899585	-0.089899585	-0.089899585	-0.089899585	-0.089899585	-0.089899585	-0.089899585	-0.089899585	-0.089899585	-0.089899585	-0.089899585	-0.089899585	-0.089899585	-0.089899585	-0.089899585
672.mp3	-0.20852348	-0.20852348	-0.20852348	-0.20852348	-0.20852348	-0.20852348	-0.20852348	-0.20852348	-0.20852348	-0.20852348	-0.20852348	-0.20852348	-0.20852348	-0.20852348	-0.20852348	-0.20852348	-0.20852348	-0.20852348	-0.20852348	-0.20852348	-0.20852348	-0.20852348	-0.20852348	-0.20852348	-0.20852348	-0.20852348	-0.20852348	-0.20852348	-0.20852348	-0.20852348	-0.20852348	-0.20852348	-0.20852348	-0.20852348	-0.20852348	-0.20852348	-0.20852348	-0.20852348	-0.20852348	-0.20852348	-0.20852348	-0.20852348	-0.20852348	-0.20852348	-0.20852348	-0.20852348	-0.20852348	-0.20852348	-0.20852348
673.mp3	-0.19385159	-0.19385159	-0.19385159	-0.19385159	-0.19385159	-0.19385159	-0.19385159	-0.19385159	-0.19385159	-0.19385159	-0.19385159	-0.19385159	-0.19385159	-0.19385159	-0.19385159	-0.19385159	-0.19385159	-0.19385159	-0.19385159	-0.19385159	-0.19385159	-0.19385159	-0.19385159	-0.19385159	-0.19385159	-0.19385159	-0.19385159	-0.19385159	-0.19385159	-0.19385159	-0.19385159	-0.19385159	-0.19385159	-0.19385159	-0.19385159	-0.19385159	-0.19385159	-0.19385159	-0.19385159	-0.19385159	-0.19385159	-0.19385159	-0.19385159	-0.19385159	-0.19385159	-0.19385159	-0.19385159	-0.19385159	-0.19385159
674.mp3	-0.15858665	-0.15858665	-0.15858665	-0.15858665	-0.15858665	-0.15858665	-0.15858665	-0.15858665	-0.15858665	-0.15858665	-0.15858665	-0.15858665	-0.15858665	-0.15858665	-0.15858665	-0.15858665	-0.15858665	-0.15858665	-0.15858665	-0.15858665	-0.15858665	-0.15858665	-0.15858665	-0.15858665	-0.15858665	-0.15858665	-0.15858665	-0.15858665	-0.15858665	-0.15858665	-0.15858665	-0.15858665	-0.15858665	-0.15858665	-0.15858665	-0.15858665	-0.15858665	-0.15858665	-0.15858665	-0.15858665	-0.15858665	-0.15858665	-0.15858665	-0.15858665	-0.15858665	-0.15858665	-0.15858665	-0.15858665	-0.15858665
675.mp3	-0.07888123	-0.07888123	-0.07888123	-0.07888123	-0.07888123	-0.07888123	-0.07888123	-0.07888123	-0.07888123	-0.07888123	-0.07888123	-0.07888123	-0.07888123	-0.07888123	-0.07888123	-0.07888123	-0.07888123	-0.07888123	-0.07888123	-0.07888123	-0.07888123	-0.07888123	-0.07888123	-0.07888123	-0.07888123	-0.07888123	-0.07888123	-0.07888123	-0.07888123	-0.07888123	-0.07888123	-0.07888123	-0.07888123	-0.07888123	-0.07888123	-0.07888123	-0.07888123	-0.07888123	-0.07888123	-0.07888123	-0.07888123	-0.07888123	-0.07888123	-0.07888123	-0.07888123	-0.07888123	-0.07888123	-0.07888123	-0.07888123
676.mp3	-0.23272008	-0.23272008	-0.23272008	-0.23272008	-0.23272008	-0.23272008	-0.23272008	-0.23272008	-0.23272008	-0.23272008	-0.23272008	-0.23272008	-0.23272008	-0.23272008	-0.23272008	-0.23272008	-0.23272008	-0.23272008	-0.23272008	-0.23272008	-0.23272008	-0.23272008	-0.23272008	-0.23272008	-0.23272008	-0.23272008	-0.23272008	-0.23272008	-0.23272008	-0.23272008	-0.23272008	-0.23272008	-0.23272008	-0.23272008	-0.23272008	-0.23272008	-0.23272008	-0.23272008	-0.23272008	-0.23272008	-0.23272008	-0.23272008	-0.23272008	-0.23272008	-0.23272008	-0.23272008	-0.23272008	-0.23272008	-0.23272008
677.mp3	-0.21501017	-0.21501017	-0.21501017	-0.21501017	-0.21501017	-0.21501017	-0.21501017	-0.21501017	-0.21501017	-0.21501017	-0.21501017	-0.21501017	-0.21501017	-0.21501017	-0.21501017	-0.21501017	-0.21501017	-0.21501017	-0.21501017	-0.21501017	-0.21501017	-0.21501017	-0.21501017	-0.21501017	-0.21501017	-0.21501017	-0.21501017	-0.21501017	-0.21501017	-0.21501017	-0.21501017	-0.21501017	-0.21501017	-0.21501017	-0.21501017	-0.21501017	-0.21501017	-0.21501017	-0.21501017	-0.21501017	-0.21501017	-0.21501017	-0.21501017	-0.21501017	-0.21501017	-0.21501017	-0.21501017	-0.21501017	-0.21501017
681.mp3	-0.1611881	-0.1611881	-0.1611881	-0.1611881	-0.1611881	-0.1611881	-0.1611881	-0.1611881	-0.1611881	-0.1611881	-0.1611881	-0.1611881	-0.1611881	-0.1611881	-0.1611881	-0.1611881	-0.1611881	-0.1611881	-0.1611881	-0.1611881	-0.1611881	-0.1611881	-0.1611881	-0.1611881	-0.1611881	-0.1611881	-0.1611881	-0.1611881	-0.1611881	-0.1611881	-0.1611881	-0.1611881	-0.1611881	-0.1611881	-0.1611881	-0.1611881	-0.1611881	-0.1611881	-0.1611881	-0.1611881	-0.1611881	-0.1611881	-0.1611881	-0.1611881	-0.1611881	-0.1611881	-0.1611881	-0.1611881	-0.1611881
682.mp3	-0.11757914	-0.11757914	-0.11757914	-0.11757914	-0.11757914	-0.11757914	-0.11757914	-0.11757914	-0.11757914	-0.11757914	-0.11757914	-0.11757914	-0.11757914	-0.11757914	-0.11757914	-0.11757914	-0.11757914	-0.11757914	-0.11757914	-0.11757914	-0.11757914	-0.11757914	-0.11757914	-0.11757914	-0.11757914	-0.11757914	-0.11757914	-0.11757914	-0.11757914	-0.11757914	-0.11757914	-0.11757914	-0.11757914	-0.11757914	-0.11757914	-0.11757914	-0.11757914	-0.11757914	-0.11757914	-0.11757914	-0.11757914	-0.11757914	-0.11757914	-0.11757914	-0.11757914	-0.11757914	-0.11757914	-0.11757914	-0.11757914
684.mp3	-0.28874332	-0.28874332	-0.28874332	-0.28874332	-0.28874332	-0.28874332	-0.28874332	-0.28874332	-0.28874332	-0.28874332	-0.28874332	-0.28874332	-0.28874332	-0.28874332	-0.28874332	-0.28874332	-0.28874332	-0.28874332	-0.28874332	-0.28874332	-0.28874332	-0.28874332	-0.28874332	-0.28874332	-0.28874332	-0.28874332	-0.28874332	-0.28874332	-0.28874332	-0.28874332	-0.28874332	-0.28874332	-0.28874332	-0.28874332	-0.28874332	-0.28874332	-0.28874332	-0.28874332	-0.28874332	-0.28874332	-0.28874332	-0.28874332	-0.28874332	-0.28874332	-0.28874332	-0.28874332	-0.28874332	-0.28874332	-0.28874332
685.mp3	0.08148787	0.08148787	0.08148787	0.08148787	0.08148787	0.08148787	0.08148787	0.08148787	0.08148787	0.08148787	0.08148787	0.08148787	0.08148787	0.08148787	0.08148787	0.08148787	0.08148787	0.08148787	0.08148787	0.08148787	0.08148787	0.08148787	0.08148787	0.08148787	0.08148787	0.08148787	0.08148787	0.08148787	0.08148787	0.08148787	0.08148787	0.08148787	0.08148787	0.08148787	0.08148787	0.08148787	0.08148787	0.08148787	0.08148787	0.08148787	0.08148787	0.08148787	0.08148787	0.08148787	0.08148787	0.08148787	0.08148787	0.08148787	0.08148787
686.mp3	-0.07526072	-0.07526072	-0.07526072	-0.07526072	-0.07526072	-0.07526072	-0.07526072	-0.07526072	-0.07526072	-0.07526072	-0.07526072	-0.07526072	-0.07526072	-0.07526072	-0.07526072	-0.07526072	-0.07526072	-0.07526072	-0.07526072	-0.07526072	-0.07526072	-0.07526072	-0.07526072	-0.07526072	-0.07526072	-0.07526072	-0.07526072	-0.07526072	-0.07526072	-0.07526072	-0.07526072	-0.07526072	-0.07526072	-0.07526072	-0.07526072	-0.07526072	-0.07526072	-0.07526072	-0.07526072	-0.07526072	-0.07526072	-0.07526072	-0.07526072	-0.07526072	-0.07526072	-0.07526072	-0.07526072	-0.07526072	-0.07526072
687.mp3	-0.24807096	-0.24807096	-0.24807096	-0.24807096	-0.24807096	-0.24807096	-0.24807096	-0.24807096	-0.24807096	-0.24807096	-0.24807096	-0.24807096	-0.24807096	-0.24807096	-0.24807096	-0.24807096	-0.24807096	-0.24807096	-0.24807096	-0.24807096	-0.24807096	-0.24807096	-0.24807096	-0.24807096	-0.24807096	-0.24807096	-0.24807096	-0.24807096	-0.24807096	-0.24807096	-0.24807096	-0.24807096	-0.24807096	-0.24807096	-0.24807096	-0.24807096	-0.24807096	-0.24807096	-0.24807096	-0.24807096	-0.24807096	-0.24807096	-0.24807096	-0.24807096	-0.24807096	-0.24807096	-0.24807096	-0.24807096	-0.24807096
688.mp3	-0.06144116	-0.06144116	-0.06144116	-0.06144116	-0.06144116	-0.06144116	-0.06144116	-0.06144116	-0.06144116	-0.06144116	-0.06144116	-0.06144116	-0.06144116	-0.06144116	-0.06144116	-0.06144116	-0.06144116	-0.06144116	-0.06144116	-0.06144116	-0.06144116	-0.06144116	-0.06144116	-0.06144116	-0.06144116	-0.06144116	-0.06144116	-0.06144116	-0.06144116	-0.06144116	-0.06144116	-0.06144116	-0.06144116	-0.06144116	-0.06144116	-0.06144116	-0.06144116	-0.06144116	-0.06144116	-0.06144116	-0.06144116	-0.06144116	-0.06144116	-0.06144116	-0.06144116	-0.06144116	-0.06144116	-0.06144116	-0.06144116
689.mp3	-0.08277603	-0.08277603	-0.08277603	-0.08277603	-0.08277603	-0.08277603	-0.08277603	-0.08277603	-0.08277603	-0.08277603	-0.08277603	-0.08277603	-0.08277603	-0.08277603	-0.08277603	-0.08277603	-0.08277603	-0.08277603	-0.08277603	-0.08277603	-0.08277603	-0.08277603	-0.08277603	-0.08277603	-0.08277603	-0.08277603	-0.08277603	-0.08277603	-0.08277603	-0.08277603	-0.08277603	-0.08277603	-0.08277603	-0.08277603	-0.08277603	-0.08277603	-0.08277603	-0.08277603	-0.08277603	-0.08277603	-0.08277603	-0.08277603	-0.08277603	-0.08277603	-0.08277603	-0.08277603	-0.08277603	-0.08277603	-0.08277603
690.mp3	-0.26497826	-0.26497826	-0.26497826	-0.26497826	-0.26497826	-0.26497826	-0.26497826	-0.26497826	-0.26497826	-0.26497826	-0.26497826	-0.26497826	-0.26497826	-0.26497826	-0.26497826	-0.26497826	-0.26497826	-0.26497826	-0.26497826	-0.26497826	-0.26497826	-0.26497826	-0.26497826	-0.26497826	-0.26497826	-0.26497826	-0.26497826	-0.26497826	-0.26497826	-0.26497826	-0.26497826	-0.26497826	-0.26497826	-0.26497826	-0.26497826	-0.26497826	-0.26497826	-0.26497826	-0.26497826	-0.26497826	-0.26497826	-0.26497826	-0.26497826	-0.26497826	-0.26497826	-0.26497826	-0.26497826	-0.26497826	-0.26497826
691.mp3	-0.20095554	-0.20095554	-0.20095554	-0.20095554	-0.20095554	-0.20095554	-0.20095554	-0.20095554	-0.20095554	-0.20095554	-0.20095554	-0.20095554	-0.20095554	-0.20095554	-0.20095554	-0.20095554	-0.20095554	-0.20095554	-0.20095554	-0.20095554	-0.20095554	-0.20095554	-0.20095554	-0.20095554	-0.20095554	-0.20095554	-0.20095554	-0.20095554	-0.20095554	-0.20095554	-0.20095554	-0.20095554	-0.20095554	-0.20095554	-0.20095554	-0.20095554	-0.20095554	-0.20095554	-0.20095554	-0.20095554	-0.20095554	-0.20095554	-0.20095554	-0.20095554	-0.20095554	-0.20095554	-0.20095554	-0.20095554	-0.20095554
692.mp3	-0.27536476	-0.27536476	-0.27536476	-0.27536476	-0.27536476	-0.27536476	-0.27536476	-0.27536476	-0.27536476	-0.27536476	-0.27536476	-0.27536476	-0.27536476	-0.27536476	-0.27536476	-0.27536476	-0.27536476	-0.27536476	-0.27536476	-0.27536476	-0.27536476	-0.27536476	-0.27536476	-0.27536476	-0.27536476	-0.27536476	-0.27536476	-0.27536476	-0.27536476	-0.27536476	-0.27536476	-0.27536476	-0.27536476	-0.27536476	-0.27536476	-0.27536476	-0.27536476	-0.27536476	-0.27536476	-0.27536476	-0.27536476	-0.27536476	-0.27536476	-0.27536476	-0.27536476	-0.27536476	-0.27536476	-0.27536476	-0.27536476
693.mp3	-0.082662314	-0.082662314	-0.082662314	-0.082662314	-0.082662314	-0.082662314	-0.082662314	-0.082662314	-0.082662314	-0.082662314	-0.082662314	-0.082662314	-0.082662314	-0.082662314	-0.082662314	-0.082662314	-0.082662314	-0.082662314	-0.082662314	-0.082662314	-0.082662314	-0.082662314	-0.082662314	-0.082662314	-0.082662314	-0.082662314	-0.082662314	-0.082662314	-0.082662314	-0.082662314	-0.082662314	-0.082662314	-0.082662314	-0.082662314	-0.082662314	-0.082662314	-0.082662314	-0.082662314	-0.082662314	-0.082662314	-0.082662314	-0.082662314	-0.082662314	-0.082662314	-0.082662314	-0.082662314	-0.082662314	-0.082662314	-0.082662314
695.mp3	-0.054410502	-0.054410502	-0.054410502	-0.054410502	-0.054410502	-0.054410502	-0.054410502	-0.054410502	-0.054410502	-0.054410502	-0.054410502	-0.054410502	-0.054410502	-0.054410502	-0.054410502	-0.054410502	-0.054410502	-0.054410502	-0.054410502	-0.054410502	-0.054410502	-0.054410502	-0.054410502	-0.054410502	-0.054410502	-0.054410502	-0.054410502	-0.054410502	-0.054410502	-0.054410502	-0.054410502	-0.054410502	-0.054410502	-0.054410502	-0.054410502	-0.054410502	-0.054410502	-0.054410502	-0.054410502	-0.054410502	-0.054410502	-0.054410502	-0.054410502	-0.054410502	-0.054410502	-0.054410502	-0.054410502	-0.054410502	-0.054410502
696.mp3	0.16384026	0.16384026	0.16384026	0.16384026	0.16384026	0.16384026	0.16384026	0.16384026	0.16384026	0.16384026	0.16384026	0.16384026	0.16384026	0.16384026	0.16384026	0.16384026	0.16384026	0.16384026	0.16384026	0.16384026	0.16384026	0.16384026	0.16384026	0.16384026	0.16384026	0.16384026	0.16384026	0.16384026	0.16384026	0.16384026	0.16384026	0.16384026	0.16384026	0.16384026	0.16384026	0.16384026	0.16384026	0.16384026	0.16384026	0.16384026	0.16384026	0.16384026	0.16384026	0.16384026	0.16384026	0.16384026	0.16384026	0.16384026	0.16384026
697.mp3	0.0296688	0.0296688	0.0296688	0.0296688	0.0296688	0.0296688	0.0296688	0.0296688	0.0296688	0.0296688	0.0296688	0.0296688	0.0296688	0.0296688	0.0296688	0.0296688	0.0296688	0.0296688	0.0296688	0.0296688	0.0296688	0.0296688	0.0296688	0.0296688	0.0296688	0.0296688	0.0296688	0.0296688	0.0296688	0.0296688	0.0296688	0.0296688	0.0296688	0.0296688	0.0296688	0.0296688	0.0296688	0.0296688	0.0296688	0.0296688	0.0296688	0.0296688	0.0296688	0.0296688	0.0296688	0.0296688	0.0296688	0.0296688	0.0296688
698.mp3	-0.20395052	-0.20395052	-0.20395052	-0.20395052	-0.20395052	-0.20395052	-0.20395052	-0.20395052	-0.20395052	-0.20395052	-0.20395052	-0.20395052	-0.20395052	-0.20395052	-0.20395052	-0.20395052	-0.20395052	-0.20395052	-0.20395052	-0.20395052	-0.20395052	-0.20395052	-0.20395052	-0.20395052	-0.20395052	-0.20395052	-0.20395052	-0.20395052	-0.20395052	-0.20395052	-0.20395052	-0.20395052	-0.20395052	-0.20395052	-0.20395052	-0.20395052	-0.20395052	-0.20395052	-0.20395052	-0.20395052	-0.20395052	-0.20395052	-0.20395052	-0.20395052	-0.20395052	-0.20395052	-0.20395052	-0.20395052	-0.20395052
699.mp3	0.05871237	0.05871237	0.05871237	0.05871237	0.05871237	0.05871237	0.05871237	0.05871237	0.05871237	0.05871237	0.05871237	0.05871237	0.05871237	0.05871237	0.05871237	0.05871237	0.05871237	0.05871237	0.05871237	0.05871237	0.05871237	0.05871237	0.05871237	0.05871237	0.05871237	0.05871237	0.05871237	0.05871237	0.05871237	0.05871237	0.05871237	0.05871237	0.05871237	0.05871237	0.05871237	0.05871237	0.05871237	0.05871237	0.05871237	0.05871237	0.05871237	0.05871237	0.05871237	0.05871237	0.05871237	0.05871237	0.05871237	0.05871237	0.05871237
700.mp3	-0.2027075	-0.2027075	-0.2027075	-0.2027075	-0.2027075	-0.2027075	-0.2027075	-0.2027075	-0.2027075	-0.2027075	-0.2027075	-0.2027075	-0.2027075	-0.2027075	-0.2027075	-0.2027075	-0.2027075	-0.2027075	-0.2027075	-0.2027075	-0.2027075	-0.2027075	-0.2027075	-0.2027075	-0.2027075	-0.2027075	-0.2027075	-0.2027075	-0.2027075	-0.2027075	-0.2027075	-0.2027075	-0.2027075	-0.2027075	-0.2027075	-0.2027075	-0.2027075	-0.2027075	-0.2027075	-0.2027075	-0.2027075	-0.2027075	-0.2027075	-0.2027075	-0.2027075	-0.2027075	-0.2027075	-0.2027075	-0.2027075
702.mp3	-0.21110281	-0.21110281	-0.21110281	-0.21110281	-0.21110281	-0.21110281	-0.21110281	-0.21110281	-0.21110281	-0.21110281	-0.21110281	-0.21110281	-0.21110281	-0.21110281	-0.21110281	-0.21110281	-0.21110281	-0.21110281	-0.21110281	-0.21110281	-0.21110281	-0.21110281	-0.21110281	-0.21110281	-0.21110281	-0.21110281	-0.21110281	-0.21110281	-0.21110281	-0.21110281	-0.21110281	-0.21110281	-0.21110281	-0.21110281	-0.21110281	-0.21110281	-0.21110281	-0.21110281	-0.21110281	-0.21110281	-0.21110281	-0.21110281	-0.21110281	-0.21110281	-0.21110281	-0.21110281	-0.21110281	-0.21110281	-0.21110281
703.mp3	-0.017238453	-0.017238453	-0.017238453	-0.017238453	-0.017238453	-0.017238453	-0.017238453	-0.017238453	-0.017238453	-0.017238453	-0.017238453	-0.017238453	-0.017238453	-0.017238453	-0.017238453	-0.017238453	-0.017238453	-0.017238453	-0.017238453	-0.017238453	-0.017238453	-0.017238453	-0.017238453	-0.017238453	-0.017238453	-0.017238453	-0.017238453	-0.017238453	-0.017238453	-0.017238453	-0.017238453	-0.017238453	-0.017238453	-0.017238453	-0.017238453	-0.017238453	-0.017238453	-0.017238453	-0.017238453	-0.017238453	-0.017238453	-0.017238453	-0.017238453	-0.017238453	-0.017238453	-0.017238453	-0.017238453	-0.017238453	-0.017238453
704.mp3	-0.16163698	-0.16163698	-0.16163698	-0.16163698	-0.16163698	-0.16163698	-0.16163698	-0.16163698	-0.16163698	-0.16163698	-0.16163698	-0.16163698	-0.16163698	-0.16163698	-0.16163698	-0.16163698	-0.16163698	-0.16163698	-0.16163698	-0.16163698	-0.16163698	-0.16163698	-0.16163698	-0.16163698	-0.16163698	-0.16163698	-0.16163698	-0.16163698	-0.16163698	-0.16163698	-0.16163698	-0.16163698	-0.16163698	-0.16163698	-0.16163698	-0.16163698	-0.16163698	-0.16163698	-0.16163698	-0.16163698	-0.16163698	-0.16163698	-0.16163698	-0.16163698	-0.16163698	-0.16163698	-0.16163698	-0.16163698	-0.16163698
706.mp3	-0.36930433	-0.36930433	-0.36930433	-0.36930433	-0.36930433	-0.36930433	-0.36930433	-0.36930433	-0.36930433	-0.36930433	-0.36930433	-0.36930433	-0.36930433	-0.36930433	-0.36930433	-0.36930433	-0.36930433	-0.36930433	-0.36930433	-0.36930433	-0.36930433	-0.36930433	-0.36930433	-0.36930433	-0.36930433	-0.36930433	-0.36930433	-0.36930433	-0.36930433	-0.36930433	-0.36930433	-0.36930433	-0.36930433	-0.36930433	-0.36930433	-0.36930433	-0.36930433	-0.36930433	-0.36930433	-0.36930433	-0.36930433	-0.36930433	-0.36930433	-0.36930433	-0.36930433	-0.36930433	-0.36930433	-0.36930433	-0.36930433
707.mp3	-0.25165737	-0.25165737	-0.25165737	-0.25165737	-0.25165737	-0.25165737	-0.25165737	-0.25165737	-0.25165737	-0.25165737	-0.25165737	-0.25165737	-0.25165737	-0.25165737	-0.25165737	-0.25165737	-0.25165737	-0.25165737	-0.25165737	-0.25165737	-0.25165737	-0.25165737	-0.25165737	-0.25165737	-0.25165737	-0.25165737	-0.25165737	-0.25165737	-0.25165737	-0.25165737	-0.25165737	-0.25165737	-0.25165737	-0.25165737	-0.25165737	-0.25165737	-0.25165737	-0.25165737	-0.25165737	-0.25165737	-0.25165737	-0.25165737	-0.25165737	-0.25165737	-0.25165737	-0.25165737	-0.25165737	-0.25165737	-0.25165737
708.mp3	-0.04523345	-0.04523345	-0.04523345	-0.04523345	-0.04523345	-0.04523345	-0.04523345	-0.04523345	-0.04523345	-0.04523345	-0.04523345	-0.04523345	-0.04523345	-0.04523345	-0.04523345	-0.04523345	-0.04523345	-0.04523345	-0.04523345	-0.04523345	-0.04523345	-0.04523345	-0.04523345	-0.04523345	-0.04523345	-0.04523345	-0.04523345	-0.04523345	-0.04523345	-0.04523345	-0.04523345	-0.04523345	-0.04523345	-0.04523345	-0.04523345	-0.04523345	-0.04523345	-0.04523345	-0.04523345	-0.04523345	-0.04523345	-0.04523345	-0.04523345	-0.04523345	-0.04523345	-0.04523345	-0.04523345	-0.04523345	-0.04523345
709.mp3	-0.3442831	-0.3442831	-0.3442831	-0.3442831	-0.3442831	-0.3442831	-0.3442831	-0.3442831	-0.3442831	-0.3442831	-0.3442831	-0.3442831	-0.3442831	-0.3442831	-0.3442831	-0.3442831	-0.3442831	-0.3442831	-0.3442831	-0.3442831	-0.3442831	-0.3442831	-0.3442831	-0.3442831	-0.3442831	-0.3442831	-0.3442831	-0.3442831	-0.3442831	-0.3442831	-0.3442831	-0.3442831	-0.3442831	-0.3442831	-0.3442831	-0.3442831	-0.3442831	-0.3442831	-0.3442831	-0.3442831	-0.3442831	-0.3442831	-0.3442831	-0.3442831	-0.3442831	-0.3442831	-0.3442831	-0.3442831	-0.3442831
710.mp3	-0.061053574	-0.061053574	-0.061053574	-0.061053574	-0.061053574	-0.061053574	-0.061053574	-0.061053574	-0.061053574	-0.061053574	-0.061053574	-0.061053574	-0.061053574	-0.061053574	-0.061053574	-0.061053574	-0.061053574	-0.061053574	-0.061053574	-0.061053574	-0.061053574	-0.061053574	-0.061053574	-0.061053574	-0.061053574	-0.061053574	-0.061053574	-0.061053574	-0.061053574	-0.061053574	-0.061053574	-0.061053574	-0.061053574	-0.061053574	-0.061053574	-0.061053574	-0.061053574	-0.061053574	-0.061053574	-0.061053574	-0.061053574	-0.061053574	-0.061053574	-0.061053574	-0.061053574	-0.061053574	-0.061053574	-0.061053574	-0.061053574
711.mp3	-0.27735764	-0.27735764	-0.27735764	-0.27735764	-0.27735764	-0.27735764	-0.27735764	-0.27735764	-0.27735764	-0.27735764	-0.27735764	-0.27735764	-0.27735764	-0.27735764	-0.27735764	-0.27735764	-0.27735764	-0.27735764	-0.27735764	-0.27735764	-0.27735764	-0.27735764	-0.27735764	-0.27735764	-0.27735764	-0.27735764	-0.27735764	-0.27735764	-0.27735764	-0.27735764	-0.27735764	-0.27735764	-0.27735764	-0.27735764	-0.27735764	-0.27735764	-0.27735764	-0.27735764	-0.27735764	-0.27735764	-0.27735764	-0.27735764	-0.27735764	-0.27735764	-0.27735764	-0.27735764	-0.27735764	-0.27735764	-0.27735764
712.mp3	-0.06475987	-0.06475987	-0.06475987	-0.06475987	-0.06475987	-0.06475987	-0.06475987	-0.06475987	-0.06475987	-0.06475987	-0.06475987	-0.06475987	-0.06475987	-0.06475987	-0.06475987	-0.06475987	-0.06475987	-0.06475987	-0.06475987	-0.06475987	-0.06475987	-0.06475987	-0.06475987	-0.06475987	-0.06475987	-0.06475987	-0.06475987	-0.06475987	-0.06475987	-0.06475987	-0.06475987	-0.06475987	-0.06475987	-0.06475987	-0.06475987	-0.06475987	-0.06475987	-0.06475987	-0.06475987	-0.06475987	-0.06475987	-0.06475987	-0.06475987	-0.06475987	-0.06475987	-0.06475987	-0.06475987	-0.06475987	-0.06475987
713.mp3	-0.17403567	-0.17403567	-0.17403567	-0.17403567	-0.17403567	-0.17403567	-0.17403567	-0.17403567	-0.17403567	-0.17403567	-0.17403567	-0.17403567	-0.17403567	-0.17403567	-0.17403567	-0.17403567	-0.17403567	-0.17403567	-0.17403567	-0.17403567	-0.17403567	-0.17403567	-0.17403567	-0.17403567	-0.17403567	-0.17403567	-0.17403567	-0.17403567	-0.17403567	-0.17403567	-0.17403567	-0.17403567	-0.17403567	-0.17403567	-0.17403567	-0.17403567	-0.17403567	-0.17403567	-0.17403567	-0.17403567	-0.17403567	-0.17403567	-0.17403567	-0.17403567	-0.17403567	-0.17403567	-0.17403567	-0.17403567	-0.17403567
714.mp3	-0.18734789	-0.18734789	-0.18734789	-0.18734789	-0.18734789	-0.18734789	-0.18734789	-0.18734789	-0.18734789	-0.18734789	-0.18734789	-0.18734789	-0.18734789	-0.18734789	-0.18734789	-0.18734789	-0.18734789	-0.18734789	-0.18734789	-0.18734789	-0.18734789	-0.18734789	-0.18734789	-0.18734789	-0.18734789	-0.18734789	-0.18734789	-0.18734789	-0.18734789	-0.18734789	-0.18734789	-0.18734789	-0.18734789	-0.18734789	-0.18734789	-0.18734789	-0.18734789	-0.18734789	-0.18734789	-0.18734789	-0.18734789	-0.18734789	-0.18734789	-0.18734789	-0.18734789	-0.18734789	-0.18734789	-0.18734789	-0.18734789
715.mp3	-0.2395168	-0.2395168	-0.2395168	-0.2395168	-0.2395168	-0.2395168	-0.2395168	-0.2395168	-0.2395168	-0.2395168	-0.2395168	-0.2395168	-0.2395168	-0.2395168	-0.2395168	-0.2395168	-0.2395168	-0.2395168	-0.2395168	-0.2395168	-0.2395168	-0.2395168	-0.2395168	-0.2395168	-0.2395168	-0.2395168	-0.2395168	-0.2395168	-0.2395168	-0.2395168	-0.2395168	-0.2395168	-0.2395168	-0.2395168	-0.2395168	-0.2395168	-0.2395168	-0.2395168	-0.2395168	-0.2395168	-0.2395168	-0.2395168	-0.2395168	-0.2395168	-0.2395168	-0.2395168	-0.2395168	-0.2395168	-0.2395168
717.mp3	-0.26482397	-0.26482397	-0.26482397	-0.26482397	-0.26482397	-0.26482397	-0.26482397	-0.26482397	-0.26482397	-0.26482397	-0.26482397	-0.26482397	-0.26482397	-0.26482397	-0.26482397	-0.26482397	-0.26482397	-0.26482397	-0.26482397	-0.26482397	-0.26482397	-0.26482397	-0.26482397	-0.26482397	-0.26482397	-0.26482397	-0.26482397	-0.26482397	-0.26482397	-0.26482397	-0.26482397	-0.26482397	-0.26482397	-0.26482397	-0.26482397	-0.26482397	-0.26482397	-0.26482397	-0.26482397	-0.26482397	-0.26482397	-0.26482397	-0.26482397	-0.26482397	-0.26482397	-0.26482397	-0.26482397	-0.26482397	-0.26482397
718.mp3	-0.103121914	-0.103121914	-0.103121914	-0.103121914	-0.103121914	-0.103121914	-0.103121914	-0.103121914	-0.103121914	-0.103121914	-0.103121914	-0.103121914	-0.103121914	-0.103121914	-0.103121914	-0.103121914	-0.103121914	-0.103121914	-0.103121914	-0.103121914	-0.103121914	-0.103121914	-0.103121914	-0.103121914	-0.103121914	-0.103121914	-0.103121914	-0.103121914	-0.103121914	-0.103121914	-0.103121914	-0.103121914	-0.103121914	-0.103121914	-0.103121914	-0.103121914	-0.103121914	-0.103121914	-0.103121914	-0.103121914	-0.103121914	-0.103121914	-0.103121914	-0.103121914	-0.103121914	-0.103121914	-0.103121914	-0.103121914	-0.103121914
719.mp3	-0.13669929	-0.13669929	-0.13669929	-0.13669929	-0.13669929	-0.13669929	-0.13669929	-0.13669929	-0.13669929	-0.13669929	-0.13669929	-0.13669929	-0.13669929	-0.13669929	-0.13669929	-0.13669929	-0.13669929	-0.13669929	-0.13669929	-0.13669929	-0.13669929	-0.13669929	-0.13669929	-0.13669929	-0.13669929	-0.13669929	-0.13669929	-0.13669929	-0.13669929	-0.13669929	-0.13669929	-0.13669929	-0.13669929	-0.13669929	-0.13669929	-0.13669929	-0.13669929	-0.13669929	-0.13669929	-0.13669929	-0.13669929	-0.13669929	-0.13669929	-0.13669929	-0.13669929	-0.13669929	-0.13669929	-0.13669929	-0.13669929
721.mp3	0.003955472	0.003955472	0.003955472	0.003955472	0.003955472	0.003955472	0.003955472	0.003955472	0.003955472	0.003955472	0.003955472	0.003955472	0.003955472	0.003955472	0.003955472	0.003955472	0.003955472	0.003955472	0.003955472	0.003955472	0.003955472	0.003955472	0.003955472	0.003955472	0.003955472	0.003955472	0.003955472	0.003955472	0.003955472	0.003955472	0.003955472	0.003955472	0.003955472	0.003955472	0.003955472	0.003955472	0.003955472	0.003955472	0.003955472	0.003955472	0.003955472	0.003955472	0.003955472	0.003955472	0.003955472	0.003955472	0.003955472	0.003955472	0.003955472
722.mp3	-0.015402924	-0.015402924	-0.015402924	-0.015402924	-0.015402924	-0.015402924	-0.015402924	-0.015402924	-0.015402924	-0.015402924	-0.015402924	-0.015402924	-0.015402924	-0.015402924	-0.015402924	-0.015402924	-0.015402924	-0.015402924	-0.015402924	-0.015402924	-0.015402924	-0.015402924	-0.015402924	-0.015402924	-0.015402924	-0.015402924	-0.015402924	-0.015402924	-0.015402924	-0.015402924	-0.015402924	-0.015402924	-0.015402924	-0.015402924	-0.015402924	-0.015402924	-0.015402924	-0.015402924	-0.015402924	-0.015402924	-0.015402924	-0.015402924	-0.015402924	-0.015402924	-0.015402924	-0.015402924	-0.015402924	-0.015402924	-0.015402924
723.mp3	-0.10141467	-0.10141467	-0.10141467	-0.10141467	-0.10141467	-0.10141467	-0.10141467	-0.10141467	-0.10141467	-0.10141467	-0.10141467	-0.10141467	-0.10141467	-0.10141467	-0.10141467	-0.10141467	-0.10141467	-0.10141467	-0.10141467	-0.10141467	-0.10141467	-0.10141467	-0.10141467	-0.10141467	-0.10141467	-0.10141467	-0.10141467	-0.10141467	-0.10141467	-0.10141467	-0.10141467	-0.10141467	-0.10141467	-0.10141467	-0.10141467	-0.10141467	-0.10141467	-0.10141467	-0.10141467	-0.10141467	-0.10141467	-0.10141467	-0.10141467	-0.10141467	-0.10141467	-0.10141467	-0.10141467	-0.10141467	-0.10141467
724.mp3	-0.17655599	-0.17655599	-0.17655599	-0.17655599	-0.17655599	-0.17655599	-0.17655599	-0.17655599	-0.17655599	-0.17655599	-0.17655599	-0.17655599	-0.17655599	-0.17655599	-0.17655599	-0.17655599	-0.17655599	-0.17655599	-0.17655599	-0.17655599	-0.17655599	-0.17655599	-0.17655599	-0.17655599	-0.17655599	-0.17655599	-0.17655599	-0.17655599	-0.17655599	-0.17655599	-0.17655599	-0.17655599	-0.17655599	-0.17655599	-0.17655599	-0.17655599	-0.17655599	-0.17655599	-0.17655599	-0.17655599	-0.17655599	-0.17655599	-0.17655599	-0.17655599	-0.17655599	-0.17655599	-0.17655599	-0.17655599	-0.17655599
725.mp3	0.07191633	0.07191633	0.07191633	0.07191633	0.07191633	0.07191633	0.07191633	0.07191633	0.07191633	0.07191633	0.07191633	0.07191633	0.07191633	0.07191633	0.07191633	0.07191633	0.07191633	0.07191633	0.07191633	0.07191633	0.07191633	0.07191633	0.07191633	0.07191633	0.07191633	0.07191633	0.07191633	0.07191633	0.07191633	0.07191633	0.07191633	0.07191633	0.07191633	0.07191633	0.07191633	0.07191633	0.07191633	0.07191633	0.07191633	0.07191633	0.07191633	0.07191633	0.07191633	0.07191633	0.07191633	0.07191633	0.07191633	0.07191633	0.07191633
726.mp3	-0.20605683	-0.20605683	-0.20605683	-0.20605683	-0.20605683	-0.20605683	-0.20605683	-0.20605683	-0.20605683	-0.20605683	-0.20605683	-0.20605683	-0.20605683	-0.20605683	-0.20605683	-0.20605683	-0.20605683	-0.20605683	-0.20605683	-0.20605683	-0.20605683	-0.20605683	-0.20605683	-0.20605683	-0.20605683	-0.20605683	-0.20605683	-0.20605683	-0.20605683	-0.20605683	-0.20605683	-0.20605683	-0.20605683	-0.20605683	-0.20605683	-0.20605683	-0.20605683	-0.20605683	-0.20605683	-0.20605683	-0.20605683	-0.20605683	-0.20605683	-0.20605683	-0.20605683	-0.20605683	-0.20605683	-0.20605683	-0.20605683
727.mp3	-0.18652782	-0.18652782	-0.18652782	-0.18652782	-0.18652782	-0.18652782	-0.18652782	-0.18652782	-0.18652782	-0.18652782	-0.18652782	-0.18652782	-0.18652782	-0.18652782	-0.18652782	-0.18652782	-0.18652782	-0.18652782	-0.18652782	-0.18652782	-0.18652782	-0.18652782	-0.18652782	-0.18652782	-0.18652782	-0.18652782	-0.18652782	-0.18652782	-0.18652782	-0.18652782	-0.18652782	-0.18652782	-0.18652782	-0.18652782	-0.18652782	-0.18652782	-0.18652782	-0.18652782	-0.18652782	-0.18652782	-0.18652782	-0.18652782	-0.18652782	-0.18652782	-0.18652782	-0.18652782	-0.18652782	-0.18652782	-0.18652782
728.mp3	-0.31425375	-0.31425375	-0.31425375	-0.31425375	-0.31425375	-0.31425375	-0.31425375	-0.31425375	-0.31425375	-0.31425375	-0.31425375	-0.31425375	-0.31425375	-0.31425375	-0.31425375	-0.31425375	-0.31425375	-0.31425375	-0.31425375	-0.31425375	-0.31425375	-0.31425375	-0.31425375	-0.31425375	-0.31425375	-0.31425375	-0.31425375	-0.31425375	-0.31425375	-0.31425375	-0.31425375	-0.31425375	-0.31425375	-0.31425375	-0.31425375	-0.31425375	-0.31425375	-0.31425375	-0.31425375	-0.31425375	-0.31425375	-0.31425375	-0.31425375	-0.31425375	-0.31425375	-0.31425375	-0.31425375	-0.31425375	-0.31425375
729.mp3	-0.045883827	-0.045883827	-0.045883827	-0.045883827	-0.045883827	-0.045883827	-0.045883827	-0.045883827	-0.045883827	-0.045883827	-0.045883827	-0.045883827	-0.045883827	-0.045883827	-0.045883827	-0.045883827	-0.045883827	-0.045883827	-0.045883827	-0.045883827	-0.045883827	-0.045883827	-0.045883827	-0.045883827	-0.045883827	-0.045883827	-0.045883827	-0.045883827	-0.045883827	-0.045883827	-0.045883827	-0.045883827	-0.045883827	-0.045883827	-0.045883827	-0.045883827	-0.045883827	-0.045883827	-0.045883827	-0.045883827	-0.045883827	-0.045883827	-0.045883827	-0.045883827	-0.045883827	-0.045883827	-0.045883827	-0.045883827	-0.045883827
730.mp3	-0.09362584	-0.09362584	-0.09362584	-0.09362584	-0.09362584	-0.09362584	-0.09362584	-0.09362584	-0.09362584	-0.09362584	-0.09362584	-0.09362584	-0.09362584	-0.09362584	-0.09362584	-0.09362584	-0.09362584	-0.09362584	-0.09362584	-0.09362584	-0.09362584	-0.09362584	-0.09362584	-0.09362584	-0.09362584	-0.09362584	-0.09362584	-0.09362584	-0.09362584	-0.09362584	-0.09362584	-0.09362584	-0.09362584	-0.09362584	-0.09362584	-0.09362584	-0.09362584	-0.09362584	-0.09362584	-0.09362584	-0.09362584	-0.09362584	-0.09362584	-0.09362584	-0.09362584	-0.09362584	-0.09362584	-0.09362584	-0.09362584
731.mp3	-0.04022274	-0.04022274	-0.04022274	-0.04022274	-0.04022274	-0.04022274	-0.04022274	-0.04022274	-0.04022274	-0.04022274	-0.04022274	-0.04022274	-0.04022274	-0.04022274	-0.04022274	-0.04022274	-0.04022274	-0.04022274	-0.04022274	-0.04022274	-0.04022274	-0.04022274	-0.04022274	-0.04022274	-0.04022274	-0.04022274	-0.04022274	-0.04022274	-0.04022274	-0.04022274	-0.04022274	-0.04022274	-0.04022274	-0.04022274	-0.04022274	-0.04022274	-0.04022274	-0.04022274	-0.04022274	-0.04022274	-0.04022274	-0.04022274	-0.04022274	-0.04022274	-0.04022274	-0.04022274	-0.04022274	-0.04022274	-0.04022274
732.mp3	-0.10804609	-0.10804609	-0.10804609	-0.10804609	-0.10804609	-0.10804609	-0.10804609	-0.10804609	-0.10804609	-0.10804609	-0.10804609	-0.10804609	-0.10804609	-0.10804609	-0.10804609	-0.10804609	-0.10804609	-0.10804609	-0.10804609	-0.10804609	-0.10804609	-0.10804609	-0.10804609	-0.10804609	-0.10804609	-0.10804609	-0.10804609	-0.10804609	-0.10804609	-0.10804609	-0.10804609	-0.10804609	-0.10804609	-0.10804609	-0.10804609	-0.10804609	-0.10804609	-0.10804609	-0.10804609	-0.10804609	-0.10804609	-0.10804609	-0.10804609	-0.10804609	-0.10804609	-0.10804609	-0.10804609	-0.10804609	-0.10804609
733.mp3	-0.27695152	-0.27695152	-0.27695152	-0.27695152	-0.27695152	-0.27695152	-0.27695152	-0.27695152	-0.27695152	-0.27695152	-0.27695152	-0.27695152	-0.27695152	-0.27695152	-0.27695152	-0.27695152	-0.27695152	-0.27695152	-0.27695152	-0.27695152	-0.27695152	-0.27695152	-0.27695152	-0.27695152	-0.27695152	-0.27695152	-0.27695152	-0.27695152	-0.27695152	-0.27695152	-0.27695152	-0.27695152	-0.27695152	-0.27695152	-0.27695152	-0.27695152	-0.27695152	-0.27695152	-0.27695152	-0.27695152	-0.27695152	-0.27695152	-0.27695152	-0.27695152	-0.27695152	-0.27695152	-0.27695152	-0.27695152	-0.27695152
734.mp3	-0.13798061	-0.13798061	-0.13798061	-0.13798061	-0.13798061	-0.13798061	-0.13798061	-0.13798061	-0.13798061	-0.13798061	-0.13798061	-0.13798061	-0.13798061	-0.13798061	-0.13798061	-0.13798061	-0.13798061	-0.13798061	-0.13798061	-0.13798061	-0.13798061	-0.13798061	-0.13798061	-0.13798061	-0.13798061	-0.13798061	-0.13798061	-0.13798061	-0.13798061	-0.13798061	-0.13798061	-0.13798061	-0.13798061	-0.13798061	-0.13798061	-0.13798061	-0.13798061	-0.13798061	-0.13798061	-0.13798061	-0.13798061	-0.13798061	-0.13798061	-0.13798061	-0.13798061	-0.13798061	-0.13798061	-0.13798061	-0.13798061
735.mp3	-0.008054495	-0.008054495	-0.008054495	-0.008054495	-0.008054495	-0.008054495	-0.008054495	-0.008054495	-0.008054495	-0.008054495	-0.008054495	-0.008054495	-0.008054495	-0.008054495	-0.008054495	-0.008054495	-0.008054495	-0.008054495	-0.008054495	-0.008054495	-0.008054495	-0.008054495	-0.008054495	-0.008054495	-0.008054495	-0.008054495	-0.008054495	-0.008054495	-0.008054495	-0.008054495	-0.008054495	-0.008054495	-0.008054495	-0.008054495	-0.008054495	-0.008054495	-0.008054495	-0.008054495	-0.008054495	-0.008054495	-0.008054495	-0.008054495	-0.008054495	-0.008054495	-0.008054495	-0.008054495	-0.008054495	-0.008054495	-0.008054495
736.mp3	0.003560178	0.003560178	0.003560178	0.003560178	0.003560178	0.003560178	0.003560178	0.003560178	0.003560178	0.003560178	0.003560178	0.003560178	0.003560178	0.003560178	0.003560178	0.003560178	0.003560178	0.003560178	0.003560178	0.003560178	0.003560178	0.003560178	0.003560178	0.003560178	0.003560178	0.003560178	0.003560178	0.003560178	0.003560178	0.003560178	0.003560178	0.003560178	0.003560178	0.003560178	0.003560178	0.003560178	0.003560178	0.003560178	0.003560178	0.003560178	0.003560178	0.003560178	0.003560178	0.003560178	0.003560178	0.003560178	0.003560178	0.003560178	0.003560178
737.mp3	-0.037041564	-0.037041564	-0.037041564	-0.037041564	-0.037041564	-0.037041564	-0.037041564	-0.037041564	-0.037041564	-0.037041564	-0.037041564	-0.037041564	-0.037041564	-0.037041564	-0.037041564	-0.037041564	-0.037041564	-0.037041564	-0.037041564	-0.037041564	-0.037041564	-0.037041564	-0.037041564	-0.037041564	-0.037041564	-0.037041564	-0.037041564	-0.037041564	-0.037041564	-0.037041564	-0.037041564	-0.037041564	-0.037041564	-0.037041564	-0.037041564	-0.037041564	-0.037041564	-0.037041564	-0.037041564	-0.037041564	-0.037041564	-0.037041564	-0.037041564	-0.037041564	-0.037041564	-0.037041564	-0.037041564	-0.037041564	-0.037041564
738.mp3	-0.18895152	-0.18895152	-0.18895152	-0.18895152	-0.18895152	-0.18895152	-0.18895152	-0.18895152	-0.18895152	-0.18895152	-0.18895152	-0.18895152	-0.18895152	-0.18895152	-0.18895152	-0.18895152	-0.18895152	-0.18895152	-0.18895152	-0.18895152	-0.18895152	-0.18895152	-0.18895152	-0.18895152	-0.18895152	-0.18895152	-0.18895152	-0.18895152	-0.18895152	-0.18895152	-0.18895152	-0.18895152	-0.18895152	-0.18895152	-0.18895152	-0.18895152	-0.18895152	-0.18895152	-0.18895152	-0.18895152	-0.18895152	-0.18895152	-0.18895152	-0.18895152	-0.18895152	-0.18895152	-0.18895152	-0.18895152	-0.18895152
739.mp3	0.21927094	0.21927094	0.21927094	0.21927094	0.21927094	0.21927094	0.21927094	0.21927094	0.21927094	0.21927094	0.21927094	0.21927094	0.21927094	0.21927094	0.21927094	0.21927094	0.21927094	0.21927094	0.21927094	0.21927094	0.21927094	0.21927094	0.21927094	0.21927094	0.21927094	0.21927094	0.21927094	0.21927094	0.21927094	0.21927094	0.21927094	0.21927094	0.21927094	0.21927094	0.21927094	0.21927094	0.21927094	0.21927094	0.21927094	0.21927094	0.21927094	0.21927094	0.21927094	0.21927094	0.21927094	0.21927094	0.21927094	0.21927094	0.21927094
740.mp3	0.020353362	0.020353362	0.020353362	0.020353362	0.020353362	0.020353362	0.020353362	0.020353362	0.020353362	0.020353362	0.020353362	0.020353362	0.020353362	0.020353362	0.020353362	0.020353362	0.020353362	0.020353362	0.020353362	0.020353362	0.020353362	0.020353362	0.020353362	0.020353362	0.020353362	0.020353362	0.020353362	0.020353362	0.020353362	0.020353362	0.020353362	0.020353362	0.020353362	0.020353362	0.020353362	0.020353362	0.020353362	0.020353362	0.020353362	0.020353362	0.020353362	0.020353362	0.020353362	0.020353362	0.020353362	0.020353362	0.020353362	0.020353362	0.020353362
741.mp3	-0.2679988	-0.2679988	-0.2679988	-0.2679988	-0.2679988	-0.2679988	-0.2679988	-0.2679988	-0.2679988	-0.2679988	-0.2679988	-0.2679988	-0.2679988	-0.2679988	-0.2679988	-0.2679988	-0.2679988	-0.2679988	-0.2679988	-0.2679988	-0.2679988	-0.2679988	-0.2679988	-0.2679988	-0.2679988	-0.2679988	-0.2679988	-0.2679988	-0.2679988	-0.2679988	-0.2679988	-0.2679988	-0.2679988	-0.2679988	-0.2679988	-0.2679988	-0.2679988	-0.2679988	-0.2679988	-0.2679988	-0.2679988	-0.2679988	-0.2679988	-0.2679988	-0.2679988	-0.2679988	-0.2679988	-0.2679988	-0.2679988
742.mp3	-0.034392126	-0.034392126	-0.034392126	-0.034392126	-0.034392126	-0.034392126	-0.034392126	-0.034392126	-0.034392126	-0.034392126	-0.034392126	-0.034392126	-0.034392126	-0.034392126	-0.034392126	-0.034392126	-0.034392126	-0.034392126	-0.034392126	-0.034392126	-0.034392126	-0.034392126	-0.034392126	-0.034392126	-0.034392126	-0.034392126	-0.034392126	-0.034392126	-0.034392126	-0.034392126	-0.034392126	-0.034392126	-0.034392126	-0.034392126	-0.034392126	-0.034392126	-0.034392126	-0.034392126	-0.034392126	-0.034392126	-0.034392126	-0.034392126	-0.034392126	-0.034392126	-0.034392126	-0.034392126	-0.034392126	-0.034392126	-0.034392126
743.mp3	-0.18588656	-0.18588656	-0.18588656	-0.18588656	-0.18588656	-0.18588656	-0.18588656	-0.18588656	-0.18588656	-0.18588656	-0.18588656	-0.18588656	-0.18588656	-0.18588656	-0.18588656	-0.18588656	-0.18588656	-0.18588656	-0.18588656	-0.18588656	-0.18588656	-0.18588656	-0.18588656	-0.18588656	-0.18588656	-0.18588656	-0.18588656	-0.18588656	-0.18588656	-0.18588656	-0.18588656	-0.18588656	-0.18588656	-0.18588656	-0.18588656	-0.18588656	-0.18588656	-0.18588656	-0.18588656	-0.18588656	-0.18588656	-0.18588656	-0.18588656	-0.18588656	-0.18588656	-0.18588656	-0.18588656	-0.18588656	-0.18588656
744.mp3	0.1087759	0.1087759	0.1087759	0.1087759	0.1087759	0.1087759	0.1087759	0.1087759	0.1087759	0.1087759	0.1087759	0.1087759	0.1087759	0.1087759	0.1087759	0.1087759	0.1087759	0.1087759	0.1087759	0.1087759	0.1087759	0.1087759	0.1087759	0.1087759	0.1087759	0.1087759	0.1087759	0.1087759	0.1087759	0.1087759	0.1087759	0.1087759	0.1087759	0.1087759	0.1087759	0.1087759	0.1087759	0.1087759	0.1087759	0.1087759	0.1087759	0.1087759	0.1087759	0.1087759	0.1087759	0.1087759	0.1087759	0.1087759	0.1087759
745.mp3	-0.32657078	-0.32657078	-0.32657078	-0.32657078	-0.32657078	-0.32657078	-0.32657078	-0.32657078	-0.32657078	-0.32657078	-0.32657078	-0.32657078	-0.32657078	-0.32657078	-0.32657078	-0.32657078	-0.32657078	-0.32657078	-0.32657078	-0.32657078	-0.32657078	-0.32657078	-0.32657078	-0.32657078	-0.32657078	-0.32657078	-0.32657078	-0.32657078	-0.32657078	-0.32657078	-0.32657078	-0.32657078	-0.32657078	-0.32657078	-0.32657078	-0.32657078	-0.32657078	-0.32657078	-0.32657078	-0.32657078	-0.32657078	-0.32657078	-0.32657078	-0.32657078	-0.32657078	-0.32657078	-0.32657078	-0.32657078	-0.32657078
746.mp3	-0.41676098	-0.41676098	-0.41676098	-0.41676098	-0.41676098	-0.41676098	-0.41676098	-0.41676098	-0.41676098	-0.41676098	-0.41676098	-0.41676098	-0.41676098	-0.41676098	-0.41676098	-0.41676098	-0.41676098	-0.41676098	-0.41676098	-0.41676098	-0.41676098	-0.41676098	-0.41676098	-0.41676098	-0.41676098	-0.41676098	-0.41676098	-0.41676098	-0.41676098	-0.41676098	-0.41676098	-0.41676098	-0.41676098	-0.41676098	-0.41676098	-0.41676098	-0.41676098	-0.41676098	-0.41676098	-0.41676098	-0.41676098	-0.41676098	-0.41676098	-0.41676098	-0.41676098	-0.41676098	-0.41676098	-0.41676098	-0.41676098
747.mp3	0.053095467	0.053095467	0.053095467	0.053095467	0.053095467	0.053095467	0.053095467	0.053095467	0.053095467	0.053095467	0.053095467	0.053095467	0.053095467	0.053095467	0.053095467	0.053095467	0.053095467	0.053095467	0.053095467	0.053095467	0.053095467	0.053095467	0.053095467	0.053095467	0.053095467	0.053095467	0.053095467	0.053095467	0.053095467	0.053095467	0.053095467	0.053095467	0.053095467	0.053095467	0.053095467	0.053095467	0.053095467	0.053095467	0.053095467	0.053095467	0.053095467	0.053095467	0.053095467	0.053095467	0.053095467	0.053095467	0.053095467	0.053095467	0.053095467
748.mp3	-0.22276223	-0.22276223	-0.22276223	-0.22276223	-0.22276223	-0.22276223	-0.22276223	-0.22276223	-0.22276223	-0.22276223	-0.22276223	-0.22276223	-0.22276223	-0.22276223	-0.22276223	-0.22276223	-0.22276223	-0.22276223	-0.22276223	-0.22276223	-0.22276223	-0.22276223	-0.22276223	-0.22276223	-0.22276223	-0.22276223	-0.22276223	-0.22276223	-0.22276223	-0.22276223	-0.22276223	-0.22276223	-0.22276223	-0.22276223	-0.22276223	-0.22276223	-0.22276223	-0.22276223	-0.22276223	-0.22276223	-0.22276223	-0.22276223	-0.22276223	-0.22276223	-0.22276223	-0.22276223	-0.22276223	-0.22276223	-0.22276223
749.mp3	-0.107141815	-0.107141815	-0.107141815	-0.107141815	-0.107141815	-0.107141815	-0.107141815	-0.107141815	-0.107141815	-0.107141815	-0.107141815	-0.107141815	-0.107141815	-0.107141815	-0.107141815	-0.107141815	-0.107141815	-0.107141815	-0.107141815	-0.107141815	-0.107141815	-0.107141815	-0.107141815	-0.107141815	-0.107141815	-0.107141815	-0.107141815	-0.107141815	-0.107141815	-0.107141815	-0.107141815	-0.107141815	-0.107141815	-0.107141815	-0.107141815	-0.107141815	-0.107141815	-0.107141815	-0.107141815	-0.107141815	-0.107141815	-0.107141815	-0.107141815	-0.107141815	-0.107141815	-0.107141815	-0.107141815	-0.107141815	-0.107141815
750.mp3	-0.1276511	-0.1276511	-0.1276511	-0.1276511	-0.1276511	-0.1276511	-0.1276511	-0.1276511	-0.1276511	-0.1276511	-0.1276511	-0.1276511	-0.1276511	-0.1276511	-0.1276511	-0.1276511	-0.1276511	-0.1276511	-0.1276511	-0.1276511	-0.1276511	-0.1276511	-0.1276511	-0.1276511	-0.1276511	-0.1276511	-0.1276511	-0.1276511	-0.1276511	-0.1276511	-0.1276511	-0.1276511	-0.1276511	-0.1276511	-0.1276511	-0.1276511	-0.1276511	-0.1276511	-0.1276511	-0.1276511	-0.1276511	-0.1276511	-0.1276511	-0.1276511	-0.1276511	-0.1276511	-0.1276511	-0.1276511	-0.1276511
756.mp3	-0.17361012	-0.17361012	-0.17361012	-0.17361012	-0.17361012	-0.17361012	-0.17361012	-0.17361012	-0.17361012	-0.17361012	-0.17361012	-0.17361012	-0.17361012	-0.17361012	-0.17361012	-0.17361012	-0.17361012	-0.17361012	-0.17361012	-0.17361012	-0.17361012	-0.17361012	-0.17361012	-0.17361012	-0.17361012	-0.17361012	-0.17361012	-0.17361012	-0.17361012	-0.17361012	-0.17361012	-0.17361012	-0.17361012	-0.17361012	-0.17361012	-0.17361012	-0.17361012	-0.17361012	-0.17361012	-0.17361012	-0.17361012	-0.17361012	-0.17361012	-0.17361012	-0.17361012	-0.17361012	-0.17361012	-0.17361012	-0.17361012
757.mp3	-0.18098986	-0.18098986	-0.18098986	-0.18098986	-0.18098986	-0.18098986	-0.18098986	-0.18098986	-0.18098986	-0.18098986	-0.18098986	-0.18098986	-0.18098986	-0.18098986	-0.18098986	-0.18098986	-0.18098986	-0.18098986	-0.18098986	-0.18098986	-0.18098986	-0.18098986	-0.18098986	-0.18098986	-0.18098986	-0.18098986	-0.18098986	-0.18098986	-0.18098986	-0.18098986	-0.18098986	-0.18098986	-0.18098986	-0.18098986	-0.18098986	-0.18098986	-0.18098986	-0.18098986	-0.18098986	-0.18098986	-0.18098986	-0.18098986	-0.18098986	-0.18098986	-0.18098986	-0.18098986	-0.18098986	-0.18098986	-0.18098986
758.mp3	-0.15495515	-0.15495515	-0.15495515	-0.15495515	-0.15495515	-0.15495515	-0.15495515	-0.15495515	-0.15495515	-0.15495515	-0.15495515	-0.15495515	-0.15495515	-0.15495515	-0.15495515	-0.15495515	-0.15495515	-0.15495515	-0.15495515	-0.15495515	-0.15495515	-0.15495515	-0.15495515	-0.15495515	-0.15495515	-0.15495515	-0.15495515	-0.15495515	-0.15495515	-0.15495515	-0.15495515	-0.15495515	-0.15495515	-0.15495515	-0.15495515	-0.15495515	-0.15495515	-0.15495515	-0.15495515	-0.15495515	-0.15495515	-0.15495515	-0.15495515	-0.15495515	-0.15495515	-0.15495515	-0.15495515	-0.15495515	-0.15495515
759.mp3	0.04250051	0.04250051	0.04250051	0.04250051	0.04250051	0.04250051	0.04250051	0.04250051	0.04250051	0.04250051	0.04250051	0.04250051	0.04250051	0.04250051	0.04250051	0.04250051	0.04250051	0.04250051	0.04250051	0.04250051	0.04250051	0.04250051	0.04250051	0.04250051	0.04250051	0.04250051	0.04250051	0.04250051	0.04250051	0.04250051	0.04250051	0.04250051	0.04250051	0.04250051	0.04250051	0.04250051	0.04250051	0.04250051	0.04250051	0.04250051	0.04250051	0.04250051	0.04250051	0.04250051	0.04250051	0.04250051	0.04250051	0.04250051	0.04250051
763.mp3	-0.16267818	-0.16267818	-0.16267818	-0.16267818	-0.16267818	-0.16267818	-0.16267818	-0.16267818	-0.16267818	-0.16267818	-0.16267818	-0.16267818	-0.16267818	-0.16267818	-0.16267818	-0.16267818	-0.16267818	-0.16267818	-0.16267818	-0.16267818	-0.16267818	-0.16267818	-0.16267818	-0.16267818	-0.16267818	-0.16267818	-0.16267818	-0.16267818	-0.16267818	-0.16267818	-0.16267818	-0.16267818	-0.16267818	-0.16267818	-0.16267818	-0.16267818	-0.16267818	-0.16267818	-0.16267818	-0.16267818	-0.16267818	-0.16267818	-0.16267818	-0.16267818	-0.16267818	-0.16267818	-0.16267818	-0.16267818	-0.16267818
764.mp3	-0.20254278	-0.20254278	-0.20254278	-0.20254278	-0.20254278	-0.20254278	-0.20254278	-0.20254278	-0.20254278	-0.20254278	-0.20254278	-0.20254278	-0.20254278	-0.20254278	-0.20254278	-0.20254278	-0.20254278	-0.20254278	-0.20254278	-0.20254278	-0.20254278	-0.20254278	-0.20254278	-0.20254278	-0.20254278	-0.20254278	-0.20254278	-0.20254278	-0.20254278	-0.20254278	-0.20254278	-0.20254278	-0.20254278	-0.20254278	-0.20254278	-0.20254278	-0.20254278	-0.20254278	-0.20254278	-0.20254278	-0.20254278	-0.20254278	-0.20254278	-0.20254278	-0.20254278	-0.20254278	-0.20254278	-0.20254278	-0.20254278
767.mp3	0.08986577	0.08986577	0.08986577	0.08986577	0.08986577	0.08986577	0.08986577	0.08986577	0.08986577	0.08986577	0.08986577	0.08986577	0.08986577	0.08986577	0.08986577	0.08986577	0.08986577	0.08986577	0.08986577	0.08986577	0.08986577	0.08986577	0.08986577	0.08986577	0.08986577	0.08986577	0.08986577	0.08986577	0.08986577	0.08986577	0.08986577	0.08986577	0.08986577	0.08986577	0.08986577	0.08986577	0.08986577	0.08986577	0.08986577	0.08986577	0.08986577	0.08986577	0.08986577	0.08986577	0.08986577	0.08986577	0.08986577	0.08986577	0.08986577
769.mp3	-0.22949472	-0.22949472	-0.22949472	-0.22949472	-0.22949472	-0.22949472	-0.22949472	-0.22949472	-0.22949472	-0.22949472	-0.22949472	-0.22949472	-0.22949472	-0.22949472	-0.22949472	-0.22949472	-0.22949472	-0.22949472	-0.22949472	-0.22949472	-0.22949472	-0.22949472	-0.22949472	-0.22949472	-0.22949472	-0.22949472	-0.22949472	-0.22949472	-0.22949472	-0.22949472	-0.22949472	-0.22949472	-0.22949472	-0.22949472	-0.22949472	-0.22949472	-0.22949472	-0.22949472	-0.22949472	-0.22949472	-0.22949472	-0.22949472	-0.22949472	-0.22949472	-0.22949472	-0.22949472	-0.22949472	-0.22949472	-0.22949472
773.mp3	-0.21447358	-0.21447358	-0.21447358	-0.21447358	-0.21447358	-0.21447358	-0.21447358	-0.21447358	-0.21447358	-0.21447358	-0.21447358	-0.21447358	-0.21447358	-0.21447358	-0.21447358	-0.21447358	-0.21447358	-0.21447358	-0.21447358	-0.21447358	-0.21447358	-0.21447358	-0.21447358	-0.21447358	-0.21447358	-0.21447358	-0.21447358	-0.21447358	-0.21447358	-0.21447358	-0.21447358	-0.21447358	-0.21447358	-0.21447358	-0.21447358	-0.21447358	-0.21447358	-0.21447358	-0.21447358	-0.21447358	-0.21447358	-0.21447358	-0.21447358	-0.21447358	-0.21447358	-0.21447358	-0.21447358	-0.21447358	-0.21447358
775.mp3	0.018005047	0.018005047	0.018005047	0.018005047	0.018005047	0.018005047	0.018005047	0.018005047	0.018005047	0.018005047	0.018005047	0.018005047	0.018005047	0.018005047	0.018005047	0.018005047	0.018005047	0.018005047	0.018005047	0.018005047	0.018005047	0.018005047	0.018005047	0.018005047	0.018005047	0.018005047	0.018005047	0.018005047	0.018005047	0.018005047	0.018005047	0.018005047	0.018005047	0.018005047	0.018005047	0.018005047	0.018005047	0.018005047	0.018005047	0.018005047	0.018005047	0.018005047	0.018005047	0.018005047	0.018005047	0.018005047	0.018005047	0.018005047	0.018005047
776.mp3	-0.056122847	-0.056122847	-0.056122847	-0.056122847	-0.056122847	-0.056122847	-0.056122847	-0.056122847	-0.056122847	-0.056122847	-0.056122847	-0.056122847	-0.056122847	-0.056122847	-0.056122847	-0.056122847	-0.056122847	-0.056122847	-0.056122847	-0.056122847	-0.056122847	-0.056122847	-0.056122847	-0.056122847	-0.056122847	-0.056122847	-0.056122847	-0.056122847	-0.056122847	-0.056122847	-0.056122847	-0.056122847	-0.056122847	-0.056122847	-0.056122847	-0.056122847	-0.056122847	-0.056122847	-0.056122847	-0.056122847	-0.056122847	-0.056122847	-0.056122847	-0.056122847	-0.056122847	-0.056122847	-0.056122847	-0.056122847	-0.056122847
777.mp3	-0.22917178	-0.22917178	-0.22917178	-0.22917178	-0.22917178	-0.22917178	-0.22917178	-0.22917178	-0.22917178	-0.22917178	-0.22917178	-0.22917178	-0.22917178	-0.22917178	-0.22917178	-0.22917178	-0.22917178	-0.22917178	-0.22917178	-0.22917178	-0.22917178	-0.22917178	-0.22917178	-0.22917178	-0.22917178	-0.22917178	-0.22917178	-0.22917178	-0.22917178	-0.22917178	-0.22917178	-0.22917178	-0.22917178	-0.22917178	-0.22917178	-0.22917178	-0.22917178	-0.22917178	-0.22917178	-0.22917178	-0.22917178	-0.22917178	-0.22917178	-0.22917178	-0.22917178	-0.22917178	-0.22917178	-0.22917178	-0.22917178
779.mp3	-0.12975305	-0.12975305	-0.12975305	-0.12975305	-0.12975305	-0.12975305	-0.12975305	-0.12975305	-0.12975305	-0.12975305	-0.12975305	-0.12975305	-0.12975305	-0.12975305	-0.12975305	-0.12975305	-0.12975305	-0.12975305	-0.12975305	-0.12975305	-0.12975305	-0.12975305	-0.12975305	-0.12975305	-0.12975305	-0.12975305	-0.12975305	-0.12975305	-0.12975305	-0.12975305	-0.12975305	-0.12975305	-0.12975305	-0.12975305	-0.12975305	-0.12975305	-0.12975305	-0.12975305	-0.12975305	-0.12975305	-0.12975305	-0.12975305	-0.12975305	-0.12975305	-0.12975305	-0.12975305	-0.12975305	-0.12975305	-0.12975305
780.mp3	-0.14123717	-0.14123717	-0.14123717	-0.14123717	-0.14123717	-0.14123717	-0.14123717	-0.14123717	-0.14123717	-0.14123717	-0.14123717	-0.14123717	-0.14123717	-0.14123717	-0.14123717	-0.14123717	-0.14123717	-0.14123717	-0.14123717	-0.14123717	-0.14123717	-0.14123717	-0.14123717	-0.14123717	-0.14123717	-0.14123717	-0.14123717	-0.14123717	-0.14123717	-0.14123717	-0.14123717	-0.14123717	-0.14123717	-0.14123717	-0.14123717	-0.14123717	-0.14123717	-0.14123717	-0.14123717	-0.14123717	-0.14123717	-0.14123717	-0.14123717	-0.14123717	-0.14123717	-0.14123717	-0.14123717	-0.14123717	-0.14123717
781.mp3	-0.022610605	-0.022610605	-0.022610605	-0.022610605	-0.022610605	-0.022610605	-0.022610605	-0.022610605	-0.022610605	-0.022610605	-0.022610605	-0.022610605	-0.022610605	-0.022610605	-0.022610605	-0.022610605	-0.022610605	-0.022610605	-0.022610605	-0.022610605	-0.022610605	-0.022610605	-0.022610605	-0.022610605	-0.022610605	-0.022610605	-0.022610605	-0.022610605	-0.022610605	-0.022610605	-0.022610605	-0.022610605	-0.022610605	-0.022610605	-0.022610605	-0.022610605	-0.022610605	-0.022610605	-0.022610605	-0.022610605	-0.022610605	-0.022610605	-0.022610605	-0.022610605	-0.022610605	-0.022610605	-0.022610605	-0.022610605	-0.022610605
782.mp3	-0.12134931	-0.12134931	-0.12134931	-0.12134931	-0.12134931	-0.12134931	-0.12134931	-0.12134931	-0.12134931	-0.12134931	-0.12134931	-0.12134931	-0.12134931	-0.12134931	-0.12134931	-0.12134931	-0.12134931	-0.12134931	-0.12134931	-0.12134931	-0.12134931	-0.12134931	-0.12134931	-0.12134931	-0.12134931	-0.12134931	-0.12134931	-0.12134931	-0.12134931	-0.12134931	-0.12134931	-0.12134931	-0.12134931	-0.12134931	-0.12134931	-0.12134931	-0.12134931	-0.12134931	-0.12134931	-0.12134931	-0.12134931	-0.12134931	-0.12134931	-0.12134931	-0.12134931	-0.12134931	-0.12134931	-0.12134931	-0.12134931
784.mp3	-0.21207845	-0.21207845	-0.21207845	-0.21207845	-0.21207845	-0.21207845	-0.21207845	-0.21207845	-0.21207845	-0.21207845	-0.21207845	-0.21207845	-0.21207845	-0.21207845	-0.21207845	-0.21207845	-0.21207845	-0.21207845	-0.21207845	-0.21207845	-0.21207845	-0.21207845	-0.21207845	-0.21207845	-0.21207845	-0.21207845	-0.21207845	-0.21207845	-0.21207845	-0.21207845	-0.21207845	-0.21207845	-0.21207845	-0.21207845	-0.21207845	-0.21207845	-0.21207845	-0.21207845	-0.21207845	-0.21207845	-0.21207845	-0.21207845	-0.21207845	-0.21207845	-0.21207845	-0.21207845	-0.21207845	-0.21207845	-0.21207845
787.mp3	-0.0876103	-0.0876103	-0.0876103	-0.0876103	-0.0876103	-0.0876103	-0.0876103	-0.0876103	-0.0876103	-0.0876103	-0.0876103	-0.0876103	-0.0876103	-0.0876103	-0.0876103	-0.0876103	-0.0876103	-0.0876103	-0.0876103	-0.0876103	-0.0876103	-0.0876103	-0.0876103	-0.0876103	-0.0876103	-0.0876103	-0.0876103	-0.0876103	-0.0876103	-0.0876103	-0.0876103	-0.0876103	-0.0876103	-0.0876103	-0.0876103	-0.0876103	-0.0876103	-0.0876103	-0.0876103	-0.0876103	-0.0876103	-0.0876103	-0.0876103	-0.0876103	-0.0876103	-0.0876103	-0.0876103	-0.0876103	-0.0876103
789.mp3	-0.1841839	-0.1841839	-0.1841839	-0.1841839	-0.1841839	-0.1841839	-0.1841839	-0.1841839	-0.1841839	-0.1841839	-0.1841839	-0.1841839	-0.1841839	-0.1841839	-0.1841839	-0.1841839	-0.1841839	-0.1841839	-0.1841839	-0.1841839	-0.1841839	-0.1841839	-0.1841839	-0.1841839	-0.1841839	-0.1841839	-0.1841839	-0.1841839	-0.1841839	-0.1841839	-0.1841839	-0.1841839	-0.1841839	-0.1841839	-0.1841839	-0.1841839	-0.1841839	-0.1841839	-0.1841839	-0.1841839	-0.1841839	-0.1841839	-0.1841839	-0.1841839	-0.1841839	-0.1841839	-0.1841839	-0.1841839	-0.1841839
790.mp3	-0.19918317	-0.19918317	-0.19918317	-0.19918317	-0.19918317	-0.19918317	-0.19918317	-0.19918317	-0.19918317	-0.19918317	-0.19918317	-0.19918317	-0.19918317	-0.19918317	-0.19918317	-0.19918317	-0.19918317	-0.19918317	-0.19918317	-0.19918317	-0.19918317	-0.19918317	-0.19918317	-0.19918317	-0.19918317	-0.19918317	-0.19918317	-0.19918317	-0.19918317	-0.19918317	-0.19918317	-0.19918317	-0.19918317	-0.19918317	-0.19918317	-0.19918317	-0.19918317	-0.19918317	-0.19918317	-0.19918317	-0.19918317	-0.19918317	-0.19918317	-0.19918317	-0.19918317	-0.19918317	-0.19918317	-0.19918317	-0.19918317
791.mp3	-0.17509636	-0.17509636	-0.17509636	-0.17509636	-0.17509636	-0.17509636	-0.17509636	-0.17509636	-0.17509636	-0.17509636	-0.17509636	-0.17509636	-0.17509636	-0.17509636	-0.17509636	-0.17509636	-0.17509636	-0.17509636	-0.17509636	-0.17509636	-0.17509636	-0.17509636	-0.17509636	-0.17509636	-0.17509636	-0.17509636	-0.17509636	-0.17509636	-0.17509636	-0.17509636	-0.17509636	-0.17509636	-0.17509636	-0.17509636	-0.17509636	-0.17509636	-0.17509636	-0.17509636	-0.17509636	-0.17509636	-0.17509636	-0.17509636	-0.17509636	-0.17509636	-0.17509636	-0.17509636	-0.17509636	-0.17509636	-0.17509636
794.mp3	0.009950981	0.009950981	0.009950981	0.009950981	0.009950981	0.009950981	0.009950981	0.009950981	0.009950981	0.009950981	0.009950981	0.009950981	0.009950981	0.009950981	0.009950981	0.009950981	0.009950981	0.009950981	0.009950981	0.009950981	0.009950981	0.009950981	0.009950981	0.009950981	0.009950981	0.009950981	0.009950981	0.009950981	0.009950981	0.009950981	0.009950981	0.009950981	0.009950981	0.009950981	0.009950981	0.009950981	0.009950981	0.009950981	0.009950981	0.009950981	0.009950981	0.009950981	0.009950981	0.009950981	0.009950981	0.009950981	0.009950981	0.009950981	0.009950981
795.mp3	-0.14091551	-0.14091551	-0.14091551	-0.14091551	-0.14091551	-0.14091551	-0.14091551	-0.14091551	-0.14091551	-0.14091551	-0.14091551	-0.14091551	-0.14091551	-0.14091551	-0.14091551	-0.14091551	-0.14091551	-0.14091551	-0.14091551	-0.14091551	-0.14091551	-0.14091551	-0.14091551	-0.14091551	-0.14091551	-0.14091551	-0.14091551	-0.14091551	-0.14091551	-0.14091551	-0.14091551	-0.14091551	-0.14091551	-0.14091551	-0.14091551	-0.14091551	-0.14091551	-0.14091551	-0.14091551	-0.14091551	-0.14091551	-0.14091551	-0.14091551	-0.14091551	-0.14091551	-0.14091551	-0.14091551	-0.14091551	-0.14091551
796.mp3	-0.13083968	-0.13083968	-0.13083968	-0.13083968	-0.13083968	-0.13083968	-0.13083968	-0.13083968	-0.13083968	-0.13083968	-0.13083968	-0.13083968	-0.13083968	-0.13083968	-0.13083968	-0.13083968	-0.13083968	-0.13083968	-0.13083968	-0.13083968	-0.13083968	-0.13083968	-0.13083968	-0.13083968	-0.13083968	-0.13083968	-0.13083968	-0.13083968	-0.13083968	-0.13083968	-0.13083968	-0.13083968	-0.13083968	-0.13083968	-0.13083968	-0.13083968	-0.13083968	-0.13083968	-0.13083968	-0.13083968	-0.13083968	-0.13083968	-0.13083968	-0.13083968	-0.13083968	-0.13083968	-0.13083968	-0.13083968	-0.13083968
797.mp3	-0.12372611	-0.12372611	-0.12372611	-0.12372611	-0.12372611	-0.12372611	-0.12372611	-0.12372611	-0.12372611	-0.12372611	-0.12372611	-0.12372611	-0.12372611	-0.12372611	-0.12372611	-0.12372611	-0.12372611	-0.12372611	-0.12372611	-0.12372611	-0.12372611	-0.12372611	-0.12372611	-0.12372611	-0.12372611	-0.12372611	-0.12372611	-0.12372611	-0.12372611	-0.12372611	-0.12372611	-0.12372611	-0.12372611	-0.12372611	-0.12372611	-0.12372611	-0.12372611	-0.12372611	-0.12372611	-0.12372611	-0.12372611	-0.12372611	-0.12372611	-0.12372611	-0.12372611	-0.12372611	-0.12372611	-0.12372611	-0.12372611
798.mp3	-0.07149561	-0.07149561	-0.07149561	-0.07149561	-0.07149561	-0.07149561	-0.07149561	-0.07149561	-0.07149561	-0.07149561	-0.07149561	-0.07149561	-0.07149561	-0.07149561	-0.07149561	-0.07149561	-0.07149561	-0.07149561	-0.07149561	-0.07149561	-0.07149561	-0.07149561	-0.07149561	-0.07149561	-0.07149561	-0.07149561	-0.07149561	-0.07149561	-0.07149561	-0.07149561	-0.07149561	-0.07149561	-0.07149561	-0.07149561	-0.07149561	-0.07149561	-0.07149561	-0.07149561	-0.07149561	-0.07149561	-0.07149561	-0.07149561	-0.07149561	-0.07149561	-0.07149561	-0.07149561	-0.07149561	-0.07149561	-0.07149561
799.mp3	-0.28305078	-0.28305078	-0.28305078	-0.28305078	-0.28305078	-0.28305078	-0.28305078	-0.28305078	-0.28305078	-0.28305078	-0.28305078	-0.28305078	-0.28305078	-0.28305078	-0.28305078	-0.28305078	-0.28305078	-0.28305078	-0.28305078	-0.28305078	-0.28305078	-0.28305078	-0.28305078	-0.28305078	-0.28305078	-0.28305078	-0.28305078	-0.28305078	-0.28305078	-0.28305078	-0.28305078	-0.28305078	-0.28305078	-0.28305078	-0.28305078	-0.28305078	-0.28305078	-0.28305078	-0.28305078	-0.28305078	-0.28305078	-0.28305078	-0.28305078	-0.28305078	-0.28305078	-0.28305078	-0.28305078	-0.28305078	-0.28305078
800.mp3	-0.017711733	-0.017711733	-0.017711733	-0.017711733	-0.017711733	-0.017711733	-0.017711733	-0.017711733	-0.017711733	-0.017711733	-0.017711733	-0.017711733	-0.017711733	-0.017711733	-0.017711733	-0.017711733	-0.017711733	-0.017711733	-0.017711733	-0.017711733	-0.017711733	-0.017711733	-0.017711733	-0.017711733	-0.017711733	-0.017711733	-0.017711733	-0.017711733	-0.017711733	-0.017711733	-0.017711733	-0.017711733	-0.017711733	-0.017711733	-0.017711733	-0.017711733	-0.017711733	-0.017711733	-0.017711733	-0.017711733	-0.017711733	-0.017711733	-0.017711733	-0.017711733	-0.017711733	-0.017711733	-0.017711733	-0.017711733	-0.017711733
801.mp3	-0.18594924	-0.18594924	-0.18594924	-0.18594924	-0.18594924	-0.18594924	-0.18594924	-0.18594924	-0.18594924	-0.18594924	-0.18594924	-0.18594924	-0.18594924	-0.18594924	-0.18594924	-0.18594924	-0.18594924	-0.18594924	-0.18594924	-0.18594924	-0.18594924	-0.18594924	-0.18594924	-0.18594924	-0.18594924	-0.18594924	-0.18594924	-0.18594924	-0.18594924	-0.18594924	-0.18594924	-0.18594924	-0.18594924	-0.18594924	-0.18594924	-0.18594924	-0.18594924	-0.18594924	-0.18594924	-0.18594924	-0.18594924	-0.18594924	-0.18594924	-0.18594924	-0.18594924	-0.18594924	-0.18594924	-0.18594924	-0.18594924
804.mp3	-0.25805947	-0.25805947	-0.25805947	-0.25805947	-0.25805947	-0.25805947	-0.25805947	-0.25805947	-0.25805947	-0.25805947	-0.25805947	-0.25805947	-0.25805947	-0.25805947	-0.25805947	-0.25805947	-0.25805947	-0.25805947	-0.25805947	-0.25805947	-0.25805947	-0.25805947	-0.25805947	-0.25805947	-0.25805947	-0.25805947	-0.25805947	-0.25805947	-0.25805947	-0.25805947	-0.25805947	-0.25805947	-0.25805947	-0.25805947	-0.25805947	-0.25805947	-0.25805947	-0.25805947	-0.25805947	-0.25805947	-0.25805947	-0.25805947	-0.25805947	-0.25805947	-0.25805947	-0.25805947	-0.25805947	-0.25805947	-0.25805947
805.mp3	-0.33346003	-0.33346003	-0.33346003	-0.33346003	-0.33346003	-0.33346003	-0.33346003	-0.33346003	-0.33346003	-0.33346003	-0.33346003	-0.33346003	-0.33346003	-0.33346003	-0.33346003	-0.33346003	-0.33346003	-0.33346003	-0.33346003	-0.33346003	-0.33346003	-0.33346003	-0.33346003	-0.33346003	-0.33346003	-0.33346003	-0.33346003	-0.33346003	-0.33346003	-0.33346003	-0.33346003	-0.33346003	-0.33346003	-0.33346003	-0.33346003	-0.33346003	-0.33346003	-0.33346003	-0.33346003	-0.33346003	-0.33346003	-0.33346003	-0.33346003	-0.33346003	-0.33346003	-0.33346003	-0.33346003	-0.33346003	-0.33346003
806.mp3	-0.071008675	-0.071008675	-0.071008675	-0.071008675	-0.071008675	-0.071008675	-0.071008675	-0.071008675	-0.071008675	-0.071008675	-0.071008675	-0.071008675	-0.071008675	-0.071008675	-0.071008675	-0.071008675	-0.071008675	-0.071008675	-0.071008675	-0.071008675	-0.071008675	-0.071008675	-0.071008675	-0.071008675	-0.071008675	-0.071008675	-0.071008675	-0.071008675	-0.071008675	-0.071008675	-0.071008675	-0.071008675	-0.071008675	-0.071008675	-0.071008675	-0.071008675	-0.071008675	-0.071008675	-0.071008675	-0.071008675	-0.071008675	-0.071008675	-0.071008675	-0.071008675	-0.071008675	-0.071008675	-0.071008675	-0.071008675	-0.071008675
807.mp3	-0.13509423	-0.13509423	-0.13509423	-0.13509423	-0.13509423	-0.13509423	-0.13509423	-0.13509423	-0.13509423	-0.13509423	-0.13509423	-0.13509423	-0.13509423	-0.13509423	-0.13509423	-0.13509423	-0.13509423	-0.13509423	-0.13509423	-0.13509423	-0.13509423	-0.13509423	-0.13509423	-0.13509423	-0.13509423	-0.13509423	-0.13509423	-0.13509423	-0.13509423	-0.13509423	-0.13509423	-0.13509423	-0.13509423	-0.13509423	-0.13509423	-0.13509423	-0.13509423	-0.13509423	-0.13509423	-0.13509423	-0.13509423	-0.13509423	-0.13509423	-0.13509423	-0.13509423	-0.13509423	-0.13509423	-0.13509423	-0.13509423
808.mp3	-0.28493103	-0.28493103	-0.28493103	-0.28493103	-0.28493103	-0.28493103	-0.28493103	-0.28493103	-0.28493103	-0.28493103	-0.28493103	-0.28493103	-0.28493103	-0.28493103	-0.28493103	-0.28493103	-0.28493103	-0.28493103	-0.28493103	-0.28493103	-0.28493103	-0.28493103	-0.28493103	-0.28493103	-0.28493103	-0.28493103	-0.28493103	-0.28493103	-0.28493103	-0.28493103	-0.28493103	-0.28493103	-0.28493103	-0.28493103	-0.28493103	-0.28493103	-0.28493103	-0.28493103	-0.28493103	-0.28493103	-0.28493103	-0.28493103	-0.28493103	-0.28493103	-0.28493103	-0.28493103	-0.28493103	-0.28493103	-0.28493103
810.mp3	0.041251898	0.041251898	0.041251898	0.041251898	0.041251898	0.041251898	0.041251898	0.041251898	0.041251898	0.041251898	0.041251898	0.041251898	0.041251898	0.041251898	0.041251898	0.041251898	0.041251898	0.041251898	0.041251898	0.041251898	0.041251898	0.041251898	0.041251898	0.041251898	0.041251898	0.041251898	0.041251898	0.041251898	0.041251898	0.041251898	0.041251898	0.041251898	0.041251898	0.041251898	0.041251898	0.041251898	0.041251898	0.041251898	0.041251898	0.041251898	0.041251898	0.041251898	0.041251898	0.041251898	0.041251898	0.041251898	0.041251898	0.041251898	0.041251898
811.mp3	-0.08819511	-0.08819511	-0.08819511	-0.08819511	-0.08819511	-0.08819511	-0.08819511	-0.08819511	-0.08819511	-0.08819511	-0.08819511	-0.08819511	-0.08819511	-0.08819511	-0.08819511	-0.08819511	-0.08819511	-0.08819511	-0.08819511	-0.08819511	-0.08819511	-0.08819511	-0.08819511	-0.08819511	-0.08819511	-0.08819511	-0.08819511	-0.08819511	-0.08819511	-0.08819511	-0.08819511	-0.08819511	-0.08819511	-0.08819511	-0.08819511	-0.08819511	-0.08819511	-0.08819511	-0.08819511	-0.08819511	-0.08819511	-0.08819511	-0.08819511	-0.08819511	-0.08819511	-0.08819511	-0.08819511	-0.08819511	-0.08819511
813.mp3	-0.27717704	-0.27717704	-0.27717704	-0.27717704	-0.27717704	-0.27717704	-0.27717704	-0.27717704	-0.27717704	-0.27717704	-0.27717704	-0.27717704	-0.27717704	-0.27717704	-0.27717704	-0.27717704	-0.27717704	-0.27717704	-0.27717704	-0.27717704	-0.27717704	-0.27717704	-0.27717704	-0.27717704	-0.27717704	-0.27717704	-0.27717704	-0.27717704	-0.27717704	-0.27717704	-0.27717704	-0.27717704	-0.27717704	-0.27717704	-0.27717704	-0.27717704	-0.27717704	-0.27717704	-0.27717704	-0.27717704	-0.27717704	-0.27717704	-0.27717704	-0.27717704	-0.27717704	-0.27717704	-0.27717704	-0.27717704	-0.27717704
814.mp3	-0.10557299	-0.10557299	-0.10557299	-0.10557299	-0.10557299	-0.10557299	-0.10557299	-0.10557299	-0.10557299	-0.10557299	-0.10557299	-0.10557299	-0.10557299	-0.10557299	-0.10557299	-0.10557299	-0.10557299	-0.10557299	-0.10557299	-0.10557299	-0.10557299	-0.10557299	-0.10557299	-0.10557299	-0.10557299	-0.10557299	-0.10557299	-0.10557299	-0.10557299	-0.10557299	-0.10557299	-0.10557299	-0.10557299	-0.10557299	-0.10557299	-0.10557299	-0.10557299	-0.10557299	-0.10557299	-0.10557299	-0.10557299	-0.10557299	-0.10557299	-0.10557299	-0.10557299	-0.10557299	-0.10557299	-0.10557299	-0.10557299
815.mp3	-0.2623142	-0.2623142	-0.2623142	-0.2623142	-0.2623142	-0.2623142	-0.2623142	-0.2623142	-0.2623142	-0.2623142	-0.2623142	-0.2623142	-0.2623142	-0.2623142	-0.2623142	-0.2623142	-0.2623142	-0.2623142	-0.2623142	-0.2623142	-0.2623142	-0.2623142	-0.2623142	-0.2623142	-0.2623142	-0.2623142	-0.2623142	-0.2623142	-0.2623142	-0.2623142	-0.2623142	-0.2623142	-0.2623142	-0.2623142	-0.2623142	-0.2623142	-0.2623142	-0.2623142	-0.2623142	-0.2623142	-0.2623142	-0.2623142	-0.2623142	-0.2623142	-0.2623142	-0.2623142	-0.2623142	-0.2623142	-0.2623142
818.mp3	-0.026705928	-0.026705928	-0.026705928	-0.026705928	-0.026705928	-0.026705928	-0.026705928	-0.026705928	-0.026705928	-0.026705928	-0.026705928	-0.026705928	-0.026705928	-0.026705928	-0.026705928	-0.026705928	-0.026705928	-0.026705928	-0.026705928	-0.026705928	-0.026705928	-0.026705928	-0.026705928	-0.026705928	-0.026705928	-0.026705928	-0.026705928	-0.026705928	-0.026705928	-0.026705928	-0.026705928	-0.026705928	-0.026705928	-0.026705928	-0.026705928	-0.026705928	-0.026705928	-0.026705928	-0.026705928	-0.026705928	-0.026705928	-0.026705928	-0.026705928	-0.026705928	-0.026705928	-0.026705928	-0.026705928	-0.026705928	-0.026705928
819.mp3	-0.31271288	-0.31271288	-0.31271288	-0.31271288	-0.31271288	-0.31271288	-0.31271288	-0.31271288	-0.31271288	-0.31271288	-0.31271288	-0.31271288	-0.31271288	-0.31271288	-0.31271288	-0.31271288	-0.31271288	-0.31271288	-0.31271288	-0.31271288	-0.31271288	-0.31271288	-0.31271288	-0.31271288	-0.31271288	-0.31271288	-0.31271288	-0.31271288	-0.31271288	-0.31271288	-0.31271288	-0.31271288	-0.31271288	-0.31271288	-0.31271288	-0.31271288	-0.31271288	-0.31271288	-0.31271288	-0.31271288	-0.31271288	-0.31271288	-0.31271288	-0.31271288	-0.31271288	-0.31271288	-0.31271288	-0.31271288	-0.31271288
820.mp3	-0.05651863	-0.05651863	-0.05651863	-0.05651863	-0.05651863	-0.05651863	-0.05651863	-0.05651863	-0.05651863	-0.05651863	-0.05651863	-0.05651863	-0.05651863	-0.05651863	-0.05651863	-0.05651863	-0.05651863	-0.05651863	-0.05651863	-0.05651863	-0.05651863	-0.05651863	-0.05651863	-0.05651863	-0.05651863	-0.05651863	-0.05651863	-0.05651863	-0.05651863	-0.05651863	-0.05651863	-0.05651863	-0.05651863	-0.05651863	-0.05651863	-0.05651863	-0.05651863	-0.05651863	-0.05651863	-0.05651863	-0.05651863	-0.05651863	-0.05651863	-0.05651863	-0.05651863	-0.05651863	-0.05651863	-0.05651863	-0.05651863
823.mp3	-0.010216143	-0.010216143	-0.010216143	-0.010216143	-0.010216143	-0.010216143	-0.010216143	-0.010216143	-0.010216143	-0.010216143	-0.010216143	-0.010216143	-0.010216143	-0.010216143	-0.010216143	-0.010216143	-0.010216143	-0.010216143	-0.010216143	-0.010216143	-0.010216143	-0.010216143	-0.010216143	-0.010216143	-0.010216143	-0.010216143	-0.010216143	-0.010216143	-0.010216143	-0.010216143	-0.010216143	-0.010216143	-0.010216143	-0.010216143	-0.010216143	-0.010216143	-0.010216143	-0.010216143	-0.010216143	-0.010216143	-0.010216143	-0.010216143	-0.010216143	-0.010216143	-0.010216143	-0.010216143	-0.010216143	-0.010216143	-0.010216143
824.mp3	-0.107125975	-0.107125975	-0.107125975	-0.107125975	-0.107125975	-0.107125975	-0.107125975	-0.107125975	-0.107125975	-0.107125975	-0.107125975	-0.107125975	-0.107125975	-0.107125975	-0.107125975	-0.107125975	-0.107125975	-0.107125975	-0.107125975	-0.107125975	-0.107125975	-0.107125975	-0.107125975	-0.107125975	-0.107125975	-0.107125975	-0.107125975	-0.107125975	-0.107125975	-0.107125975	-0.107125975	-0.107125975	-0.107125975	-0.107125975	-0.107125975	-0.107125975	-0.107125975	-0.107125975	-0.107125975	-0.107125975	-0.107125975	-0.107125975	-0.107125975	-0.107125975	-0.107125975	-0.107125975	-0.107125975	-0.107125975	-0.107125975
825.mp3	0.01265182	0.01265182	0.01265182	0.01265182	0.01265182	0.01265182	0.01265182	0.01265182	0.01265182	0.01265182	0.01265182	0.01265182	0.01265182	0.01265182	0.01265182	0.01265182	0.01265182	0.01265182	0.01265182	0.01265182	0.01265182	0.01265182	0.01265182	0.01265182	0.01265182	0.01265182	0.01265182	0.01265182	0.01265182	0.01265182	0.01265182	0.01265182	0.01265182	0.01265182	0.01265182	0.01265182	0.01265182	0.01265182	0.01265182	0.01265182	0.01265182	0.01265182	0.01265182	0.01265182	0.01265182	0.01265182	0.01265182	0.01265182	0.01265182
826.mp3	-0.32715273	-0.32715273	-0.32715273	-0.32715273	-0.32715273	-0.32715273	-0.32715273	-0.32715273	-0.32715273	-0.32715273	-0.32715273	-0.32715273	-0.32715273	-0.32715273	-0.32715273	-0.32715273	-0.32715273	-0.32715273	-0.32715273	-0.32715273	-0.32715273	-0.32715273	-0.32715273	-0.32715273	-0.32715273	-0.32715273	-0.32715273	-0.32715273	-0.32715273	-0.32715273	-0.32715273	-0.32715273	-0.32715273	-0.32715273	-0.32715273	-0.32715273	-0.32715273	-0.32715273	-0.32715273	-0.32715273	-0.32715273	-0.32715273	-0.32715273	-0.32715273	-0.32715273	-0.32715273	-0.32715273	-0.32715273	-0.32715273
829.mp3	-0.03524448	-0.03524448	-0.03524448	-0.03524448	-0.03524448	-0.03524448	-0.03524448	-0.03524448	-0.03524448	-0.03524448	-0.03524448	-0.03524448	-0.03524448	-0.03524448	-0.03524448	-0.03524448	-0.03524448	-0.03524448	-0.03524448	-0.03524448	-0.03524448	-0.03524448	-0.03524448	-0.03524448	-0.03524448	-0.03524448	-0.03524448	-0.03524448	-0.03524448	-0.03524448	-0.03524448	-0.03524448	-0.03524448	-0.03524448	-0.03524448	-0.03524448	-0.03524448	-0.03524448	-0.03524448	-0.03524448	-0.03524448	-0.03524448	-0.03524448	-0.03524448	-0.03524448	-0.03524448	-0.03524448	-0.03524448	-0.03524448
830.mp3	-0.08706353	-0.08706353	-0.08706353	-0.08706353	-0.08706353	-0.08706353	-0.08706353	-0.08706353	-0.08706353	-0.08706353	-0.08706353	-0.08706353	-0.08706353	-0.08706353	-0.08706353	-0.08706353	-0.08706353	-0.08706353	-0.08706353	-0.08706353	-0.08706353	-0.08706353	-0.08706353	-0.08706353	-0.08706353	-0.08706353	-0.08706353	-0.08706353	-0.08706353	-0.08706353	-0.08706353	-0.08706353	-0.08706353	-0.08706353	-0.08706353	-0.08706353	-0.08706353	-0.08706353	-0.08706353	-0.08706353	-0.08706353	-0.08706353	-0.08706353	-0.08706353	-0.08706353	-0.08706353	-0.08706353	-0.08706353	-0.08706353
831.mp3	-0.02732981	-0.02732981	-0.02732981	-0.02732981	-0.02732981	-0.02732981	-0.02732981	-0.02732981	-0.02732981	-0.02732981	-0.02732981	-0.02732981	-0.02732981	-0.02732981	-0.02732981	-0.02732981	-0.02732981	-0.02732981	-0.02732981	-0.02732981	-0.02732981	-0.02732981	-0.02732981	-0.02732981	-0.02732981	-0.02732981	-0.02732981	-0.02732981	-0.02732981	-0.02732981	-0.02732981	-0.02732981	-0.02732981	-0.02732981	-0.02732981	-0.02732981	-0.02732981	-0.02732981	-0.02732981	-0.02732981	-0.02732981	-0.02732981	-0.02732981	-0.02732981	-0.02732981	-0.02732981	-0.02732981	-0.02732981	-0.02732981
833.mp3	-0.24834153	-0.24834153	-0.24834153	-0.24834153	-0.24834153	-0.24834153	-0.24834153	-0.24834153	-0.24834153	-0.24834153	-0.24834153	-0.24834153	-0.24834153	-0.24834153	-0.24834153	-0.24834153	-0.24834153	-0.24834153	-0.24834153	-0.24834153	-0.24834153	-0.24834153	-0.24834153	-0.24834153	-0.24834153	-0.24834153	-0.24834153	-0.24834153	-0.24834153	-0.24834153	-0.24834153	-0.24834153	-0.24834153	-0.24834153	-0.24834153	-0.24834153	-0.24834153	-0.24834153	-0.24834153	-0.24834153	-0.24834153	-0.24834153	-0.24834153	-0.24834153	-0.24834153	-0.24834153	-0.24834153	-0.24834153	-0.24834153
834.mp3	0.010326937	0.010326937	0.010326937	0.010326937	0.010326937	0.010326937	0.010326937	0.010326937	0.010326937	0.010326937	0.010326937	0.010326937	0.010326937	0.010326937	0.010326937	0.010326937	0.010326937	0.010326937	0.010326937	0.010326937	0.010326937	0.010326937	0.010326937	0.010326937	0.010326937	0.010326937	0.010326937	0.010326937	0.010326937	0.010326937	0.010326937	0.010326937	0.010326937	0.010326937	0.010326937	0.010326937	0.010326937	0.010326937	0.010326937	0.010326937	0.010326937	0.010326937	0.010326937	0.010326937	0.010326937	0.010326937	0.010326937	0.010326937	0.010326937
836.mp3	0.035627462	0.035627462	0.035627462	0.035627462	0.035627462	0.035627462	0.035627462	0.035627462	0.035627462	0.035627462	0.035627462	0.035627462	0.035627462	0.035627462	0.035627462	0.035627462	0.035627462	0.035627462	0.035627462	0.035627462	0.035627462	0.035627462	0.035627462	0.035627462	0.035627462	0.035627462	0.035627462	0.035627462	0.035627462	0.035627462	0.035627462	0.035627462	0.035627462	0.035627462	0.035627462	0.035627462	0.035627462	0.035627462	0.035627462	0.035627462	0.035627462	0.035627462	0.035627462	0.035627462	0.035627462	0.035627462	0.035627462	0.035627462	0.035627462
839.mp3	-0.022754367	-0.022754367	-0.022754367	-0.022754367	-0.022754367	-0.022754367	-0.022754367	-0.022754367	-0.022754367	-0.022754367	-0.022754367	-0.022754367	-0.022754367	-0.022754367	-0.022754367	-0.022754367	-0.022754367	-0.022754367	-0.022754367	-0.022754367	-0.022754367	-0.022754367	-0.022754367	-0.022754367	-0.022754367	-0.022754367	-0.022754367	-0.022754367	-0.022754367	-0.022754367	-0.022754367	-0.022754367	-0.022754367	-0.022754367	-0.022754367	-0.022754367	-0.022754367	-0.022754367	-0.022754367	-0.022754367	-0.022754367	-0.022754367	-0.022754367	-0.022754367	-0.022754367	-0.022754367	-0.022754367	-0.022754367	-0.022754367
841.mp3	-0.26910704	-0.26910704	-0.26910704	-0.26910704	-0.26910704	-0.26910704	-0.26910704	-0.26910704	-0.26910704	-0.26910704	-0.26910704	-0.26910704	-0.26910704	-0.26910704	-0.26910704	-0.26910704	-0.26910704	-0.26910704	-0.26910704	-0.26910704	-0.26910704	-0.26910704	-0.26910704	-0.26910704	-0.26910704	-0.26910704	-0.26910704	-0.26910704	-0.26910704	-0.26910704	-0.26910704	-0.26910704	-0.26910704	-0.26910704	-0.26910704	-0.26910704	-0.26910704	-0.26910704	-0.26910704	-0.26910704	-0.26910704	-0.26910704	-0.26910704	-0.26910704	-0.26910704	-0.26910704	-0.26910704	-0.26910704	-0.26910704
844.mp3	-0.14123985	-0.14123985	-0.14123985	-0.14123985	-0.14123985	-0.14123985	-0.14123985	-0.14123985	-0.14123985	-0.14123985	-0.14123985	-0.14123985	-0.14123985	-0.14123985	-0.14123985	-0.14123985	-0.14123985	-0.14123985	-0.14123985	-0.14123985	-0.14123985	-0.14123985	-0.14123985	-0.14123985	-0.14123985	-0.14123985	-0.14123985	-0.14123985	-0.14123985	-0.14123985	-0.14123985	-0.14123985	-0.14123985	-0.14123985	-0.14123985	-0.14123985	-0.14123985	-0.14123985	-0.14123985	-0.14123985	-0.14123985	-0.14123985	-0.14123985	-0.14123985	-0.14123985	-0.14123985	-0.14123985	-0.14123985	-0.14123985
845.mp3	-0.18995422	-0.18995422	-0.18995422	-0.18995422	-0.18995422	-0.18995422	-0.18995422	-0.18995422	-0.18995422	-0.18995422	-0.18995422	-0.18995422	-0.18995422	-0.18995422	-0.18995422	-0.18995422	-0.18995422	-0.18995422	-0.18995422	-0.18995422	-0.18995422	-0.18995422	-0.18995422	-0.18995422	-0.18995422	-0.18995422	-0.18995422	-0.18995422	-0.18995422	-0.18995422	-0.18995422	-0.18995422	-0.18995422	-0.18995422	-0.18995422	-0.18995422	-0.18995422	-0.18995422	-0.18995422	-0.18995422	-0.18995422	-0.18995422	-0.18995422	-0.18995422	-0.18995422	-0.18995422	-0.18995422	-0.18995422	-0.18995422
846.mp3	-0.12182427	-0.12182427	-0.12182427	-0.12182427	-0.12182427	-0.12182427	-0.12182427	-0.12182427	-0.12182427	-0.12182427	-0.12182427	-0.12182427	-0.12182427	-0.12182427	-0.12182427	-0.12182427	-0.12182427	-0.12182427	-0.12182427	-0.12182427	-0.12182427	-0.12182427	-0.12182427	-0.12182427	-0.12182427	-0.12182427	-0.12182427	-0.12182427	-0.12182427	-0.12182427	-0.12182427	-0.12182427	-0.12182427	-0.12182427	-0.12182427	-0.12182427	-0.12182427	-0.12182427	-0.12182427	-0.12182427	-0.12182427	-0.12182427	-0.12182427	-0.12182427	-0.12182427	-0.12182427	-0.12182427	-0.12182427	-0.12182427
848.mp3	-0.35469925	-0.35469925	-0.35469925	-0.35469925	-0.35469925	-0.35469925	-0.35469925	-0.35469925	-0.35469925	-0.35469925	-0.35469925	-0.35469925	-0.35469925	-0.35469925	-0.35469925	-0.35469925	-0.35469925	-0.35469925	-0.35469925	-0.35469925	-0.35469925	-0.35469925	-0.35469925	-0.35469925	-0.35469925	-0.35469925	-0.35469925	-0.35469925	-0.35469925	-0.35469925	-0.35469925	-0.35469925	-0.35469925	-0.35469925	-0.35469925	-0.35469925	-0.35469925	-0.35469925	-0.35469925	-0.35469925	-0.35469925	-0.35469925	-0.35469925	-0.35469925	-0.35469925	-0.35469925	-0.35469925	-0.35469925	-0.35469925
850.mp3	-0.1340445	-0.1340445	-0.1340445	-0.1340445	-0.1340445	-0.1340445	-0.1340445	-0.1340445	-0.1340445	-0.1340445	-0.1340445	-0.1340445	-0.1340445	-0.1340445	-0.1340445	-0.1340445	-0.1340445	-0.1340445	-0.1340445	-0.1340445	-0.1340445	-0.1340445	-0.1340445	-0.1340445	-0.1340445	-0.1340445	-0.1340445	-0.1340445	-0.1340445	-0.1340445	-0.1340445	-0.1340445	-0.1340445	-0.1340445	-0.1340445	-0.1340445	-0.1340445	-0.1340445	-0.1340445	-0.1340445	-0.1340445	-0.1340445	-0.1340445	-0.1340445	-0.1340445	-0.1340445	-0.1340445	-0.1340445	-0.1340445
851.mp3	-0.20515859	-0.20515859	-0.20515859	-0.20515859	-0.20515859	-0.20515859	-0.20515859	-0.20515859	-0.20515859	-0.20515859	-0.20515859	-0.20515859	-0.20515859	-0.20515859	-0.20515859	-0.20515859	-0.20515859	-0.20515859	-0.20515859	-0.20515859	-0.20515859	-0.20515859	-0.20515859	-0.20515859	-0.20515859	-0.20515859	-0.20515859	-0.20515859	-0.20515859	-0.20515859	-0.20515859	-0.20515859	-0.20515859	-0.20515859	-0.20515859	-0.20515859	-0.20515859	-0.20515859	-0.20515859	-0.20515859	-0.20515859	-0.20515859	-0.20515859	-0.20515859	-0.20515859	-0.20515859	-0.20515859	-0.20515859	-0.20515859
852.mp3	7.77E-05	7.77E-05	7.77E-05	7.77E-05	7.77E-05	7.77E-05	7.77E-05	7.77E-05	7.77E-05	7.77E-05	7.77E-05	7.77E-05	7.77E-05	7.77E-05	7.77E-05	7.77E-05	7.77E-05	7.77E-05	7.77E-05	7.77E-05	7.77E-05	7.77E-05	7.77E-05	7.77E-05	7.77E-05	7.77E-05	7.77E-05	7.77E-05	7.77E-05	7.77E-05	7.77E-05	7.77E-05	7.77E-05	7.77E-05	7.77E-05	7.77E-05	7.77E-05	7.77E-05	7.77E-05	7.77E-05	7.77E-05	7.77E-05	7.77E-05	7.77E-05	7.77E-05	7.77E-05	7.77E-05	7.77E-05	7.77E-05
854.mp3	-0.19943264	-0.19943264	-0.19943264	-0.19943264	-0.19943264	-0.19943264	-0.19943264	-0.19943264	-0.19943264	-0.19943264	-0.19943264	-0.19943264	-0.19943264	-0.19943264	-0.19943264	-0.19943264	-0.19943264	-0.19943264	-0.19943264	-0.19943264	-0.19943264	-0.19943264	-0.19943264	-0.19943264	-0.19943264	-0.19943264	-0.19943264	-0.19943264	-0.19943264	-0.19943264	-0.19943264	-0.19943264	-0.19943264	-0.19943264	-0.19943264	-0.19943264	-0.19943264	-0.19943264	-0.19943264	-0.19943264	-0.19943264	-0.19943264	-0.19943264	-0.19943264	-0.19943264	-0.19943264	-0.19943264	-0.19943264	-0.19943264
855.mp3	-0.19368643	-0.19368643	-0.19368643	-0.19368643	-0.19368643	-0.19368643	-0.19368643	-0.19368643	-0.19368643	-0.19368643	-0.19368643	-0.19368643	-0.19368643	-0.19368643	-0.19368643	-0.19368643	-0.19368643	-0.19368643	-0.19368643	-0.19368643	-0.19368643	-0.19368643	-0.19368643	-0.19368643	-0.19368643	-0.19368643	-0.19368643	-0.19368643	-0.19368643	-0.19368643	-0.19368643	-0.19368643	-0.19368643	-0.19368643	-0.19368643	-0.19368643	-0.19368643	-0.19368643	-0.19368643	-0.19368643	-0.19368643	-0.19368643	-0.19368643	-0.19368643	-0.19368643	-0.19368643	-0.19368643	-0.19368643	-0.19368643
856.mp3	-0.016465198	-0.016465198	-0.016465198	-0.016465198	-0.016465198	-0.016465198	-0.016465198	-0.016465198	-0.016465198	-0.016465198	-0.016465198	-0.016465198	-0.016465198	-0.016465198	-0.016465198	-0.016465198	-0.016465198	-0.016465198	-0.016465198	-0.016465198	-0.016465198	-0.016465198	-0.016465198	-0.016465198	-0.016465198	-0.016465198	-0.016465198	-0.016465198	-0.016465198	-0.016465198	-0.016465198	-0.016465198	-0.016465198	-0.016465198	-0.016465198	-0.016465198	-0.016465198	-0.016465198	-0.016465198	-0.016465198	-0.016465198	-0.016465198	-0.016465198	-0.016465198	-0.016465198	-0.016465198	-0.016465198	-0.016465198	-0.016465198
857.mp3	-0.13606367	-0.13606367	-0.13606367	-0.13606367	-0.13606367	-0.13606367	-0.13606367	-0.13606367	-0.13606367	-0.13606367	-0.13606367	-0.13606367	-0.13606367	-0.13606367	-0.13606367	-0.13606367	-0.13606367	-0.13606367	-0.13606367	-0.13606367	-0.13606367	-0.13606367	-0.13606367	-0.13606367	-0.13606367	-0.13606367	-0.13606367	-0.13606367	-0.13606367	-0.13606367	-0.13606367	-0.13606367	-0.13606367	-0.13606367	-0.13606367	-0.13606367	-0.13606367	-0.13606367	-0.13606367	-0.13606367	-0.13606367	-0.13606367	-0.13606367	-0.13606367	-0.13606367	-0.13606367	-0.13606367	-0.13606367	-0.13606367
858.mp3	0.048779495	0.048779495	0.048779495	0.048779495	0.048779495	0.048779495	0.048779495	0.048779495	0.048779495	0.048779495	0.048779495	0.048779495	0.048779495	0.048779495	0.048779495	0.048779495	0.048779495	0.048779495	0.048779495	0.048779495	0.048779495	0.048779495	0.048779495	0.048779495	0.048779495	0.048779495	0.048779495	0.048779495	0.048779495	0.048779495	0.048779495	0.048779495	0.048779495	0.048779495	0.048779495	0.048779495	0.048779495	0.048779495	0.048779495	0.048779495	0.048779495	0.048779495	0.048779495	0.048779495	0.048779495	0.048779495	0.048779495	0.048779495	0.048779495
859.mp3	-0.35412443	-0.35412443	-0.35412443	-0.35412443	-0.35412443	-0.35412443	-0.35412443	-0.35412443	-0.35412443	-0.35412443	-0.35412443	-0.35412443	-0.35412443	-0.35412443	-0.35412443	-0.35412443	-0.35412443	-0.35412443	-0.35412443	-0.35412443	-0.35412443	-0.35412443	-0.35412443	-0.35412443	-0.35412443	-0.35412443	-0.35412443	-0.35412443	-0.35412443	-0.35412443	-0.35412443	-0.35412443	-0.35412443	-0.35412443	-0.35412443	-0.35412443	-0.35412443	-0.35412443	-0.35412443	-0.35412443	-0.35412443	-0.35412443	-0.35412443	-0.35412443	-0.35412443	-0.35412443	-0.35412443	-0.35412443	-0.35412443
860.mp3	-0.001274917	-0.001274917	-0.001274917	-0.001274917	-0.001274917	-0.001274917	-0.001274917	-0.001274917	-0.001274917	-0.001274917	-0.001274917	-0.001274917	-0.001274917	-0.001274917	-0.001274917	-0.001274917	-0.001274917	-0.001274917	-0.001274917	-0.001274917	-0.001274917	-0.001274917	-0.001274917	-0.001274917	-0.001274917	-0.001274917	-0.001274917	-0.001274917	-0.001274917	-0.001274917	-0.001274917	-0.001274917	-0.001274917	-0.001274917	-0.001274917	-0.001274917	-0.001274917	-0.001274917	-0.001274917	-0.001274917	-0.001274917	-0.001274917	-0.001274917	-0.001274917	-0.001274917	-0.001274917	-0.001274917	-0.001274917	-0.001274917
863.mp3	-0.19641915	-0.19641915	-0.19641915	-0.19641915	-0.19641915	-0.19641915	-0.19641915	-0.19641915	-0.19641915	-0.19641915	-0.19641915	-0.19641915	-0.19641915	-0.19641915	-0.19641915	-0.19641915	-0.19641915	-0.19641915	-0.19641915	-0.19641915	-0.19641915	-0.19641915	-0.19641915	-0.19641915	-0.19641915	-0.19641915	-0.19641915	-0.19641915	-0.19641915	-0.19641915	-0.19641915	-0.19641915	-0.19641915	-0.19641915	-0.19641915	-0.19641915	-0.19641915	-0.19641915	-0.19641915	-0.19641915	-0.19641915	-0.19641915	-0.19641915	-0.19641915	-0.19641915	-0.19641915	-0.19641915	-0.19641915	-0.19641915
864.mp3	-0.11902494	-0.11902494	-0.11902494	-0.11902494	-0.11902494	-0.11902494	-0.11902494	-0.11902494	-0.11902494	-0.11902494	-0.11902494	-0.11902494	-0.11902494	-0.11902494	-0.11902494	-0.11902494	-0.11902494	-0.11902494	-0.11902494	-0.11902494	-0.11902494	-0.11902494	-0.11902494	-0.11902494	-0.11902494	-0.11902494	-0.11902494	-0.11902494	-0.11902494	-0.11902494	-0.11902494	-0.11902494	-0.11902494	-0.11902494	-0.11902494	-0.11902494	-0.11902494	-0.11902494	-0.11902494	-0.11902494	-0.11902494	-0.11902494	-0.11902494	-0.11902494	-0.11902494	-0.11902494	-0.11902494	-0.11902494	-0.11902494
865.mp3	-0.46310753	-0.46310753	-0.46310753	-0.46310753	-0.46310753	-0.46310753	-0.46310753	-0.46310753	-0.46310753	-0.46310753	-0.46310753	-0.46310753	-0.46310753	-0.46310753	-0.46310753	-0.46310753	-0.46310753	-0.46310753	-0.46310753	-0.46310753	-0.46310753	-0.46310753	-0.46310753	-0.46310753	-0.46310753	-0.46310753	-0.46310753	-0.46310753	-0.46310753	-0.46310753	-0.46310753	-0.46310753	-0.46310753	-0.46310753	-0.46310753	-0.46310753	-0.46310753	-0.46310753	-0.46310753	-0.46310753	-0.46310753	-0.46310753	-0.46310753	-0.46310753	-0.46310753	-0.46310753	-0.46310753	-0.46310753	-0.46310753
866.mp3	0.011128407	0.011128407	0.011128407	0.011128407	0.011128407	0.011128407	0.011128407	0.011128407	0.011128407	0.011128407	0.011128407	0.011128407	0.011128407	0.011128407	0.011128407	0.011128407	0.011128407	0.011128407	0.011128407	0.011128407	0.011128407	0.011128407	0.011128407	0.011128407	0.011128407	0.011128407	0.011128407	0.011128407	0.011128407	0.011128407	0.011128407	0.011128407	0.011128407	0.011128407	0.011128407	0.011128407	0.011128407	0.011128407	0.011128407	0.011128407	0.011128407	0.011128407	0.011128407	0.011128407	0.011128407	0.011128407	0.011128407	0.011128407	0.011128407
867.mp3	-0.19602498	-0.19602498	-0.19602498	-0.19602498	-0.19602498	-0.19602498	-0.19602498	-0.19602498	-0.19602498	-0.19602498	-0.19602498	-0.19602498	-0.19602498	-0.19602498	-0.19602498	-0.19602498	-0.19602498	-0.19602498	-0.19602498	-0.19602498	-0.19602498	-0.19602498	-0.19602498	-0.19602498	-0.19602498	-0.19602498	-0.19602498	-0.19602498	-0.19602498	-0.19602498	-0.19602498	-0.19602498	-0.19602498	-0.19602498	-0.19602498	-0.19602498	-0.19602498	-0.19602498	-0.19602498	-0.19602498	-0.19602498	-0.19602498	-0.19602498	-0.19602498	-0.19602498	-0.19602498	-0.19602498	-0.19602498	-0.19602498
869.mp3	0.13484076	0.13484076	0.13484076	0.13484076	0.13484076	0.13484076	0.13484076	0.13484076	0.13484076	0.13484076	0.13484076	0.13484076	0.13484076	0.13484076	0.13484076	0.13484076	0.13484076	0.13484076	0.13484076	0.13484076	0.13484076	0.13484076	0.13484076	0.13484076	0.13484076	0.13484076	0.13484076	0.13484076	0.13484076	0.13484076	0.13484076	0.13484076	0.13484076	0.13484076	0.13484076	0.13484076	0.13484076	0.13484076	0.13484076	0.13484076	0.13484076	0.13484076	0.13484076	0.13484076	0.13484076	0.13484076	0.13484076	0.13484076	0.13484076
871.mp3	-0.1874499	-0.1874499	-0.1874499	-0.1874499	-0.1874499	-0.1874499	-0.1874499	-0.1874499	-0.1874499	-0.1874499	-0.1874499	-0.1874499	-0.1874499	-0.1874499	-0.1874499	-0.1874499	-0.1874499	-0.1874499	-0.1874499	-0.1874499	-0.1874499	-0.1874499	-0.1874499	-0.1874499	-0.1874499	-0.1874499	-0.1874499	-0.1874499	-0.1874499	-0.1874499	-0.1874499	-0.1874499	-0.1874499	-0.1874499	-0.1874499	-0.1874499	-0.1874499	-0.1874499	-0.1874499	-0.1874499	-0.1874499	-0.1874499	-0.1874499	-0.1874499	-0.1874499	-0.1874499	-0.1874499	-0.1874499	-0.1874499
872.mp3	-0.25498316	-0.25498316	-0.25498316	-0.25498316	-0.25498316	-0.25498316	-0.25498316	-0.25498316	-0.25498316	-0.25498316	-0.25498316	-0.25498316	-0.25498316	-0.25498316	-0.25498316	-0.25498316	-0.25498316	-0.25498316	-0.25498316	-0.25498316	-0.25498316	-0.25498316	-0.25498316	-0.25498316	-0.25498316	-0.25498316	-0.25498316	-0.25498316	-0.25498316	-0.25498316	-0.25498316	-0.25498316	-0.25498316	-0.25498316	-0.25498316	-0.25498316	-0.25498316	-0.25498316	-0.25498316	-0.25498316	-0.25498316	-0.25498316	-0.25498316	-0.25498316	-0.25498316	-0.25498316	-0.25498316	-0.25498316	-0.25498316
873.mp3	-0.1466232	-0.1466232	-0.1466232	-0.1466232	-0.1466232	-0.1466232	-0.1466232	-0.1466232	-0.1466232	-0.1466232	-0.1466232	-0.1466232	-0.1466232	-0.1466232	-0.1466232	-0.1466232	-0.1466232	-0.1466232	-0.1466232	-0.1466232	-0.1466232	-0.1466232	-0.1466232	-0.1466232	-0.1466232	-0.1466232	-0.1466232	-0.1466232	-0.1466232	-0.1466232	-0.1466232	-0.1466232	-0.1466232	-0.1466232	-0.1466232	-0.1466232	-0.1466232	-0.1466232	-0.1466232	-0.1466232	-0.1466232	-0.1466232	-0.1466232	-0.1466232	-0.1466232	-0.1466232	-0.1466232	-0.1466232	-0.1466232
874.mp3	-0.23106313	-0.23106313	-0.23106313	-0.23106313	-0.23106313	-0.23106313	-0.23106313	-0.23106313	-0.23106313	-0.23106313	-0.23106313	-0.23106313	-0.23106313	-0.23106313	-0.23106313	-0.23106313	-0.23106313	-0.23106313	-0.23106313	-0.23106313	-0.23106313	-0.23106313	-0.23106313	-0.23106313	-0.23106313	-0.23106313	-0.23106313	-0.23106313	-0.23106313	-0.23106313	-0.23106313	-0.23106313	-0.23106313	-0.23106313	-0.23106313	-0.23106313	-0.23106313	-0.23106313	-0.23106313	-0.23106313	-0.23106313	-0.23106313	-0.23106313	-0.23106313	-0.23106313	-0.23106313	-0.23106313	-0.23106313	-0.23106313
[truncated: 1,077 more rows]
[truncated: 11 more columns]
