# Supplementary material for: Music-induced emotion flow modeling by ENMI Network
Source: PLoS One. 2024 Oct 21;19(10):e0297712. doi: 10.1371/journal.pone.0297712 (PMC11493256; doi:10.1371/journal.pone.0297712)
Supplement: S1 File — (ZIP) [file pone.0297712.s001.zip › minimal dataset/DEAM dataset/Music features/feature_3.csv]

SongNumber	Feature_30	Feature_31	Feature_32	Feature_33	Feature_34	Feature_35	Feature_36	Feature_37	Feature_38	Feature_39	Feature_40	Feature_41	Feature_42	Feature_43	Feature_44	Feature_45	Feature_46	Feature_47	Feature_48	Feature_49	Feature_50	Feature_51	Feature_52	Feature_53	Feature_54	Feature_55	Feature_56	Feature_57	Feature_58	Feature_59	Feature_60	Feature_61	Feature_62	Feature_63	Feature_64	Feature_65	Feature_66	Feature_67	Feature_68	Feature_69	Feature_70	Feature_71	Feature_72	Feature_73	Feature_74	Feature_75	Feature_76	Feature_77	Feature_78
2.mp3	0.38416582	0.38416582	0.38416582	0.38416582	0.38416582	0.38416582	0.38416582	0.38416582	0.38416582	0.38416582	0.38416582	0.38416582	0.38416582	0.38416582	0.38416582	0.38416582	0.38416582	0.38416582	0.38416582	0.38416582	0.38416582	0.38416582	0.38416582	0.38416582	0.38416582	0.38416582	0.38416582	0.38416582	0.38416582	0.38416582	0.38416582	0.38416582	0.38416582	0.38416582	0.38416582	0.38416582	0.38416582	0.38416582	0.38416582	0.38416582	0.38416582	0.38416582	0.38416582	0.38416582	0.38416582	0.38416582	0.38416582	0.38416582	0.38416582
3.mp3	0.25388268	0.25388268	0.25388268	0.25388268	0.25388268	0.25388268	0.25388268	0.25388268	0.25388268	0.25388268	0.25388268	0.25388268	0.25388268	0.25388268	0.25388268	0.25388268	0.25388268	0.25388268	0.25388268	0.25388268	0.25388268	0.25388268	0.25388268	0.25388268	0.25388268	0.25388268	0.25388268	0.25388268	0.25388268	0.25388268	0.25388268	0.25388268	0.25388268	0.25388268	0.25388268	0.25388268	0.25388268	0.25388268	0.25388268	0.25388268	0.25388268	0.25388268	0.25388268	0.25388268	0.25388268	0.25388268	0.25388268	0.25388268	0.25388268
4.mp3	0.37512577	0.37512577	0.37512577	0.37512577	0.37512577	0.37512577	0.37512577	0.37512577	0.37512577	0.37512577	0.37512577	0.37512577	0.37512577	0.37512577	0.37512577	0.37512577	0.37512577	0.37512577	0.37512577	0.37512577	0.37512577	0.37512577	0.37512577	0.37512577	0.37512577	0.37512577	0.37512577	0.37512577	0.37512577	0.37512577	0.37512577	0.37512577	0.37512577	0.37512577	0.37512577	0.37512577	0.37512577	0.37512577	0.37512577	0.37512577	0.37512577	0.37512577	0.37512577	0.37512577	0.37512577	0.37512577	0.37512577	0.37512577	0.37512577
5.mp3	0.2696567	0.2696567	0.2696567	0.2696567	0.2696567	0.2696567	0.2696567	0.2696567	0.2696567	0.2696567	0.2696567	0.2696567	0.2696567	0.2696567	0.2696567	0.2696567	0.2696567	0.2696567	0.2696567	0.2696567	0.2696567	0.2696567	0.2696567	0.2696567	0.2696567	0.2696567	0.2696567	0.2696567	0.2696567	0.2696567	0.2696567	0.2696567	0.2696567	0.2696567	0.2696567	0.2696567	0.2696567	0.2696567	0.2696567	0.2696567	0.2696567	0.2696567	0.2696567	0.2696567	0.2696567	0.2696567	0.2696567	0.2696567	0.2696567
7.mp3	0.00404926	0.00404926	0.00404926	0.00404926	0.00404926	0.00404926	0.00404926	0.00404926	0.00404926	0.00404926	0.00404926	0.00404926	0.00404926	0.00404926	0.00404926	0.00404926	0.00404926	0.00404926	0.00404926	0.00404926	0.00404926	0.00404926	0.00404926	0.00404926	0.00404926	0.00404926	0.00404926	0.00404926	0.00404926	0.00404926	0.00404926	0.00404926	0.00404926	0.00404926	0.00404926	0.00404926	0.00404926	0.00404926	0.00404926	0.00404926	0.00404926	0.00404926	0.00404926	0.00404926	0.00404926	0.00404926	0.00404926	0.00404926	0.00404926
8.mp3	0.33853757	0.33853757	0.33853757	0.33853757	0.33853757	0.33853757	0.33853757	0.33853757	0.33853757	0.33853757	0.33853757	0.33853757	0.33853757	0.33853757	0.33853757	0.33853757	0.33853757	0.33853757	0.33853757	0.33853757	0.33853757	0.33853757	0.33853757	0.33853757	0.33853757	0.33853757	0.33853757	0.33853757	0.33853757	0.33853757	0.33853757	0.33853757	0.33853757	0.33853757	0.33853757	0.33853757	0.33853757	0.33853757	0.33853757	0.33853757	0.33853757	0.33853757	0.33853757	0.33853757	0.33853757	0.33853757	0.33853757	0.33853757	0.33853757
10.mp3	0.31782052	0.31782052	0.31782052	0.31782052	0.31782052	0.31782052	0.31782052	0.31782052	0.31782052	0.31782052	0.31782052	0.31782052	0.31782052	0.31782052	0.31782052	0.31782052	0.31782052	0.31782052	0.31782052	0.31782052	0.31782052	0.31782052	0.31782052	0.31782052	0.31782052	0.31782052	0.31782052	0.31782052	0.31782052	0.31782052	0.31782052	0.31782052	0.31782052	0.31782052	0.31782052	0.31782052	0.31782052	0.31782052	0.31782052	0.31782052	0.31782052	0.31782052	0.31782052	0.31782052	0.31782052	0.31782052	0.31782052	0.31782052	0.31782052
12.mp3	0.44225165	0.44225165	0.44225165	0.44225165	0.44225165	0.44225165	0.44225165	0.44225165	0.44225165	0.44225165	0.44225165	0.44225165	0.44225165	0.44225165	0.44225165	0.44225165	0.44225165	0.44225165	0.44225165	0.44225165	0.44225165	0.44225165	0.44225165	0.44225165	0.44225165	0.44225165	0.44225165	0.44225165	0.44225165	0.44225165	0.44225165	0.44225165	0.44225165	0.44225165	0.44225165	0.44225165	0.44225165	0.44225165	0.44225165	0.44225165	0.44225165	0.44225165	0.44225165	0.44225165	0.44225165	0.44225165	0.44225165	0.44225165	0.44225165
13.mp3	0.30510384	0.30510384	0.30510384	0.30510384	0.30510384	0.30510384	0.30510384	0.30510384	0.30510384	0.30510384	0.30510384	0.30510384	0.30510384	0.30510384	0.30510384	0.30510384	0.30510384	0.30510384	0.30510384	0.30510384	0.30510384	0.30510384	0.30510384	0.30510384	0.30510384	0.30510384	0.30510384	0.30510384	0.30510384	0.30510384	0.30510384	0.30510384	0.30510384	0.30510384	0.30510384	0.30510384	0.30510384	0.30510384	0.30510384	0.30510384	0.30510384	0.30510384	0.30510384	0.30510384	0.30510384	0.30510384	0.30510384	0.30510384	0.30510384
17.mp3	0.37909523	0.37909523	0.37909523	0.37909523	0.37909523	0.37909523	0.37909523	0.37909523	0.37909523	0.37909523	0.37909523	0.37909523	0.37909523	0.37909523	0.37909523	0.37909523	0.37909523	0.37909523	0.37909523	0.37909523	0.37909523	0.37909523	0.37909523	0.37909523	0.37909523	0.37909523	0.37909523	0.37909523	0.37909523	0.37909523	0.37909523	0.37909523	0.37909523	0.37909523	0.37909523	0.37909523	0.37909523	0.37909523	0.37909523	0.37909523	0.37909523	0.37909523	0.37909523	0.37909523	0.37909523	0.37909523	0.37909523	0.37909523	0.37909523
18.mp3	0.38795242	0.38795242	0.38795242	0.38795242	0.38795242	0.38795242	0.38795242	0.38795242	0.38795242	0.38795242	0.38795242	0.38795242	0.38795242	0.38795242	0.38795242	0.38795242	0.38795242	0.38795242	0.38795242	0.38795242	0.38795242	0.38795242	0.38795242	0.38795242	0.38795242	0.38795242	0.38795242	0.38795242	0.38795242	0.38795242	0.38795242	0.38795242	0.38795242	0.38795242	0.38795242	0.38795242	0.38795242	0.38795242	0.38795242	0.38795242	0.38795242	0.38795242	0.38795242	0.38795242	0.38795242	0.38795242	0.38795242	0.38795242	0.38795242
19.mp3	0.43552062	0.43552062	0.43552062	0.43552062	0.43552062	0.43552062	0.43552062	0.43552062	0.43552062	0.43552062	0.43552062	0.43552062	0.43552062	0.43552062	0.43552062	0.43552062	0.43552062	0.43552062	0.43552062	0.43552062	0.43552062	0.43552062	0.43552062	0.43552062	0.43552062	0.43552062	0.43552062	0.43552062	0.43552062	0.43552062	0.43552062	0.43552062	0.43552062	0.43552062	0.43552062	0.43552062	0.43552062	0.43552062	0.43552062	0.43552062	0.43552062	0.43552062	0.43552062	0.43552062	0.43552062	0.43552062	0.43552062	0.43552062	0.43552062
20.mp3	0.15766957	0.15766957	0.15766957	0.15766957	0.15766957	0.15766957	0.15766957	0.15766957	0.15766957	0.15766957	0.15766957	0.15766957	0.15766957	0.15766957	0.15766957	0.15766957	0.15766957	0.15766957	0.15766957	0.15766957	0.15766957	0.15766957	0.15766957	0.15766957	0.15766957	0.15766957	0.15766957	0.15766957	0.15766957	0.15766957	0.15766957	0.15766957	0.15766957	0.15766957	0.15766957	0.15766957	0.15766957	0.15766957	0.15766957	0.15766957	0.15766957	0.15766957	0.15766957	0.15766957	0.15766957	0.15766957	0.15766957	0.15766957	0.15766957
21.mp3	0.102217466	0.102217466	0.102217466	0.102217466	0.102217466	0.102217466	0.102217466	0.102217466	0.102217466	0.102217466	0.102217466	0.102217466	0.102217466	0.102217466	0.102217466	0.102217466	0.102217466	0.102217466	0.102217466	0.102217466	0.102217466	0.102217466	0.102217466	0.102217466	0.102217466	0.102217466	0.102217466	0.102217466	0.102217466	0.102217466	0.102217466	0.102217466	0.102217466	0.102217466	0.102217466	0.102217466	0.102217466	0.102217466	0.102217466	0.102217466	0.102217466	0.102217466	0.102217466	0.102217466	0.102217466	0.102217466	0.102217466	0.102217466	0.102217466
22.mp3	0.3236271	0.3236271	0.3236271	0.3236271	0.3236271	0.3236271	0.3236271	0.3236271	0.3236271	0.3236271	0.3236271	0.3236271	0.3236271	0.3236271	0.3236271	0.3236271	0.3236271	0.3236271	0.3236271	0.3236271	0.3236271	0.3236271	0.3236271	0.3236271	0.3236271	0.3236271	0.3236271	0.3236271	0.3236271	0.3236271	0.3236271	0.3236271	0.3236271	0.3236271	0.3236271	0.3236271	0.3236271	0.3236271	0.3236271	0.3236271	0.3236271	0.3236271	0.3236271	0.3236271	0.3236271	0.3236271	0.3236271	0.3236271	0.3236271
24.mp3	0.32597533	0.32597533	0.32597533	0.32597533	0.32597533	0.32597533	0.32597533	0.32597533	0.32597533	0.32597533	0.32597533	0.32597533	0.32597533	0.32597533	0.32597533	0.32597533	0.32597533	0.32597533	0.32597533	0.32597533	0.32597533	0.32597533	0.32597533	0.32597533	0.32597533	0.32597533	0.32597533	0.32597533	0.32597533	0.32597533	0.32597533	0.32597533	0.32597533	0.32597533	0.32597533	0.32597533	0.32597533	0.32597533	0.32597533	0.32597533	0.32597533	0.32597533	0.32597533	0.32597533	0.32597533	0.32597533	0.32597533	0.32597533	0.32597533
25.mp3	0.30895922	0.30895922	0.30895922	0.30895922	0.30895922	0.30895922	0.30895922	0.30895922	0.30895922	0.30895922	0.30895922	0.30895922	0.30895922	0.30895922	0.30895922	0.30895922	0.30895922	0.30895922	0.30895922	0.30895922	0.30895922	0.30895922	0.30895922	0.30895922	0.30895922	0.30895922	0.30895922	0.30895922	0.30895922	0.30895922	0.30895922	0.30895922	0.30895922	0.30895922	0.30895922	0.30895922	0.30895922	0.30895922	0.30895922	0.30895922	0.30895922	0.30895922	0.30895922	0.30895922	0.30895922	0.30895922	0.30895922	0.30895922	0.30895922
31.mp3	0.5471689	0.5471689	0.5471689	0.5471689	0.5471689	0.5471689	0.5471689	0.5471689	0.5471689	0.5471689	0.5471689	0.5471689	0.5471689	0.5471689	0.5471689	0.5471689	0.5471689	0.5471689	0.5471689	0.5471689	0.5471689	0.5471689	0.5471689	0.5471689	0.5471689	0.5471689	0.5471689	0.5471689	0.5471689	0.5471689	0.5471689	0.5471689	0.5471689	0.5471689	0.5471689	0.5471689	0.5471689	0.5471689	0.5471689	0.5471689	0.5471689	0.5471689	0.5471689	0.5471689	0.5471689	0.5471689	0.5471689	0.5471689	0.5471689
32.mp3	0.4946418	0.4946418	0.4946418	0.4946418	0.4946418	0.4946418	0.4946418	0.4946418	0.4946418	0.4946418	0.4946418	0.4946418	0.4946418	0.4946418	0.4946418	0.4946418	0.4946418	0.4946418	0.4946418	0.4946418	0.4946418	0.4946418	0.4946418	0.4946418	0.4946418	0.4946418	0.4946418	0.4946418	0.4946418	0.4946418	0.4946418	0.4946418	0.4946418	0.4946418	0.4946418	0.4946418	0.4946418	0.4946418	0.4946418	0.4946418	0.4946418	0.4946418	0.4946418	0.4946418	0.4946418	0.4946418	0.4946418	0.4946418	0.4946418
35.mp3	0.27737772	0.27737772	0.27737772	0.27737772	0.27737772	0.27737772	0.27737772	0.27737772	0.27737772	0.27737772	0.27737772	0.27737772	0.27737772	0.27737772	0.27737772	0.27737772	0.27737772	0.27737772	0.27737772	0.27737772	0.27737772	0.27737772	0.27737772	0.27737772	0.27737772	0.27737772	0.27737772	0.27737772	0.27737772	0.27737772	0.27737772	0.27737772	0.27737772	0.27737772	0.27737772	0.27737772	0.27737772	0.27737772	0.27737772	0.27737772	0.27737772	0.27737772	0.27737772	0.27737772	0.27737772	0.27737772	0.27737772	0.27737772	0.27737772
37.mp3	0.15980688	0.15980688	0.15980688	0.15980688	0.15980688	0.15980688	0.15980688	0.15980688	0.15980688	0.15980688	0.15980688	0.15980688	0.15980688	0.15980688	0.15980688	0.15980688	0.15980688	0.15980688	0.15980688	0.15980688	0.15980688	0.15980688	0.15980688	0.15980688	0.15980688	0.15980688	0.15980688	0.15980688	0.15980688	0.15980688	0.15980688	0.15980688	0.15980688	0.15980688	0.15980688	0.15980688	0.15980688	0.15980688	0.15980688	0.15980688	0.15980688	0.15980688	0.15980688	0.15980688	0.15980688	0.15980688	0.15980688	0.15980688	0.15980688
39.mp3	0.39620444	0.39620444	0.39620444	0.39620444	0.39620444	0.39620444	0.39620444	0.39620444	0.39620444	0.39620444	0.39620444	0.39620444	0.39620444	0.39620444	0.39620444	0.39620444	0.39620444	0.39620444	0.39620444	0.39620444	0.39620444	0.39620444	0.39620444	0.39620444	0.39620444	0.39620444	0.39620444	0.39620444	0.39620444	0.39620444	0.39620444	0.39620444	0.39620444	0.39620444	0.39620444	0.39620444	0.39620444	0.39620444	0.39620444	0.39620444	0.39620444	0.39620444	0.39620444	0.39620444	0.39620444	0.39620444	0.39620444	0.39620444	0.39620444
40.mp3	0.43717235	0.43717235	0.43717235	0.43717235	0.43717235	0.43717235	0.43717235	0.43717235	0.43717235	0.43717235	0.43717235	0.43717235	0.43717235	0.43717235	0.43717235	0.43717235	0.43717235	0.43717235	0.43717235	0.43717235	0.43717235	0.43717235	0.43717235	0.43717235	0.43717235	0.43717235	0.43717235	0.43717235	0.43717235	0.43717235	0.43717235	0.43717235	0.43717235	0.43717235	0.43717235	0.43717235	0.43717235	0.43717235	0.43717235	0.43717235	0.43717235	0.43717235	0.43717235	0.43717235	0.43717235	0.43717235	0.43717235	0.43717235	0.43717235
41.mp3	0.22641891	0.22641891	0.22641891	0.22641891	0.22641891	0.22641891	0.22641891	0.22641891	0.22641891	0.22641891	0.22641891	0.22641891	0.22641891	0.22641891	0.22641891	0.22641891	0.22641891	0.22641891	0.22641891	0.22641891	0.22641891	0.22641891	0.22641891	0.22641891	0.22641891	0.22641891	0.22641891	0.22641891	0.22641891	0.22641891	0.22641891	0.22641891	0.22641891	0.22641891	0.22641891	0.22641891	0.22641891	0.22641891	0.22641891	0.22641891	0.22641891	0.22641891	0.22641891	0.22641891	0.22641891	0.22641891	0.22641891	0.22641891	0.22641891
42.mp3	0.22624752	0.22624752	0.22624752	0.22624752	0.22624752	0.22624752	0.22624752	0.22624752	0.22624752	0.22624752	0.22624752	0.22624752	0.22624752	0.22624752	0.22624752	0.22624752	0.22624752	0.22624752	0.22624752	0.22624752	0.22624752	0.22624752	0.22624752	0.22624752	0.22624752	0.22624752	0.22624752	0.22624752	0.22624752	0.22624752	0.22624752	0.22624752	0.22624752	0.22624752	0.22624752	0.22624752	0.22624752	0.22624752	0.22624752	0.22624752	0.22624752	0.22624752	0.22624752	0.22624752	0.22624752	0.22624752	0.22624752	0.22624752	0.22624752
43.mp3	0.19351521	0.19351521	0.19351521	0.19351521	0.19351521	0.19351521	0.19351521	0.19351521	0.19351521	0.19351521	0.19351521	0.19351521	0.19351521	0.19351521	0.19351521	0.19351521	0.19351521	0.19351521	0.19351521	0.19351521	0.19351521	0.19351521	0.19351521	0.19351521	0.19351521	0.19351521	0.19351521	0.19351521	0.19351521	0.19351521	0.19351521	0.19351521	0.19351521	0.19351521	0.19351521	0.19351521	0.19351521	0.19351521	0.19351521	0.19351521	0.19351521	0.19351521	0.19351521	0.19351521	0.19351521	0.19351521	0.19351521	0.19351521	0.19351521
44.mp3	0.032239325	0.032239325	0.032239325	0.032239325	0.032239325	0.032239325	0.032239325	0.032239325	0.032239325	0.032239325	0.032239325	0.032239325	0.032239325	0.032239325	0.032239325	0.032239325	0.032239325	0.032239325	0.032239325	0.032239325	0.032239325	0.032239325	0.032239325	0.032239325	0.032239325	0.032239325	0.032239325	0.032239325	0.032239325	0.032239325	0.032239325	0.032239325	0.032239325	0.032239325	0.032239325	0.032239325	0.032239325	0.032239325	0.032239325	0.032239325	0.032239325	0.032239325	0.032239325	0.032239325	0.032239325	0.032239325	0.032239325	0.032239325	0.032239325
45.mp3	0.25289807	0.25289807	0.25289807	0.25289807	0.25289807	0.25289807	0.25289807	0.25289807	0.25289807	0.25289807	0.25289807	0.25289807	0.25289807	0.25289807	0.25289807	0.25289807	0.25289807	0.25289807	0.25289807	0.25289807	0.25289807	0.25289807	0.25289807	0.25289807	0.25289807	0.25289807	0.25289807	0.25289807	0.25289807	0.25289807	0.25289807	0.25289807	0.25289807	0.25289807	0.25289807	0.25289807	0.25289807	0.25289807	0.25289807	0.25289807	0.25289807	0.25289807	0.25289807	0.25289807	0.25289807	0.25289807	0.25289807	0.25289807	0.25289807
46.mp3	0.24407157	0.24407157	0.24407157	0.24407157	0.24407157	0.24407157	0.24407157	0.24407157	0.24407157	0.24407157	0.24407157	0.24407157	0.24407157	0.24407157	0.24407157	0.24407157	0.24407157	0.24407157	0.24407157	0.24407157	0.24407157	0.24407157	0.24407157	0.24407157	0.24407157	0.24407157	0.24407157	0.24407157	0.24407157	0.24407157	0.24407157	0.24407157	0.24407157	0.24407157	0.24407157	0.24407157	0.24407157	0.24407157	0.24407157	0.24407157	0.24407157	0.24407157	0.24407157	0.24407157	0.24407157	0.24407157	0.24407157	0.24407157	0.24407157
47.mp3	0.08948934	0.08948934	0.08948934	0.08948934	0.08948934	0.08948934	0.08948934	0.08948934	0.08948934	0.08948934	0.08948934	0.08948934	0.08948934	0.08948934	0.08948934	0.08948934	0.08948934	0.08948934	0.08948934	0.08948934	0.08948934	0.08948934	0.08948934	0.08948934	0.08948934	0.08948934	0.08948934	0.08948934	0.08948934	0.08948934	0.08948934	0.08948934	0.08948934	0.08948934	0.08948934	0.08948934	0.08948934	0.08948934	0.08948934	0.08948934	0.08948934	0.08948934	0.08948934	0.08948934	0.08948934	0.08948934	0.08948934	0.08948934	0.08948934
48.mp3	0.19400269	0.19400269	0.19400269	0.19400269	0.19400269	0.19400269	0.19400269	0.19400269	0.19400269	0.19400269	0.19400269	0.19400269	0.19400269	0.19400269	0.19400269	0.19400269	0.19400269	0.19400269	0.19400269	0.19400269	0.19400269	0.19400269	0.19400269	0.19400269	0.19400269	0.19400269	0.19400269	0.19400269	0.19400269	0.19400269	0.19400269	0.19400269	0.19400269	0.19400269	0.19400269	0.19400269	0.19400269	0.19400269	0.19400269	0.19400269	0.19400269	0.19400269	0.19400269	0.19400269	0.19400269	0.19400269	0.19400269	0.19400269	0.19400269
49.mp3	0.18499465	0.18499465	0.18499465	0.18499465	0.18499465	0.18499465	0.18499465	0.18499465	0.18499465	0.18499465	0.18499465	0.18499465	0.18499465	0.18499465	0.18499465	0.18499465	0.18499465	0.18499465	0.18499465	0.18499465	0.18499465	0.18499465	0.18499465	0.18499465	0.18499465	0.18499465	0.18499465	0.18499465	0.18499465	0.18499465	0.18499465	0.18499465	0.18499465	0.18499465	0.18499465	0.18499465	0.18499465	0.18499465	0.18499465	0.18499465	0.18499465	0.18499465	0.18499465	0.18499465	0.18499465	0.18499465	0.18499465	0.18499465	0.18499465
50.mp3	0.5358905	0.5358905	0.5358905	0.5358905	0.5358905	0.5358905	0.5358905	0.5358905	0.5358905	0.5358905	0.5358905	0.5358905	0.5358905	0.5358905	0.5358905	0.5358905	0.5358905	0.5358905	0.5358905	0.5358905	0.5358905	0.5358905	0.5358905	0.5358905	0.5358905	0.5358905	0.5358905	0.5358905	0.5358905	0.5358905	0.5358905	0.5358905	0.5358905	0.5358905	0.5358905	0.5358905	0.5358905	0.5358905	0.5358905	0.5358905	0.5358905	0.5358905	0.5358905	0.5358905	0.5358905	0.5358905	0.5358905	0.5358905	0.5358905
51.mp3	0.22172968	0.22172968	0.22172968	0.22172968	0.22172968	0.22172968	0.22172968	0.22172968	0.22172968	0.22172968	0.22172968	0.22172968	0.22172968	0.22172968	0.22172968	0.22172968	0.22172968	0.22172968	0.22172968	0.22172968	0.22172968	0.22172968	0.22172968	0.22172968	0.22172968	0.22172968	0.22172968	0.22172968	0.22172968	0.22172968	0.22172968	0.22172968	0.22172968	0.22172968	0.22172968	0.22172968	0.22172968	0.22172968	0.22172968	0.22172968	0.22172968	0.22172968	0.22172968	0.22172968	0.22172968	0.22172968	0.22172968	0.22172968	0.22172968
52.mp3	0.10701808	0.10701808	0.10701808	0.10701808	0.10701808	0.10701808	0.10701808	0.10701808	0.10701808	0.10701808	0.10701808	0.10701808	0.10701808	0.10701808	0.10701808	0.10701808	0.10701808	0.10701808	0.10701808	0.10701808	0.10701808	0.10701808	0.10701808	0.10701808	0.10701808	0.10701808	0.10701808	0.10701808	0.10701808	0.10701808	0.10701808	0.10701808	0.10701808	0.10701808	0.10701808	0.10701808	0.10701808	0.10701808	0.10701808	0.10701808	0.10701808	0.10701808	0.10701808	0.10701808	0.10701808	0.10701808	0.10701808	0.10701808	0.10701808
53.mp3	0.10407908	0.10407908	0.10407908	0.10407908	0.10407908	0.10407908	0.10407908	0.10407908	0.10407908	0.10407908	0.10407908	0.10407908	0.10407908	0.10407908	0.10407908	0.10407908	0.10407908	0.10407908	0.10407908	0.10407908	0.10407908	0.10407908	0.10407908	0.10407908	0.10407908	0.10407908	0.10407908	0.10407908	0.10407908	0.10407908	0.10407908	0.10407908	0.10407908	0.10407908	0.10407908	0.10407908	0.10407908	0.10407908	0.10407908	0.10407908	0.10407908	0.10407908	0.10407908	0.10407908	0.10407908	0.10407908	0.10407908	0.10407908	0.10407908
54.mp3	0.4417933	0.4417933	0.4417933	0.4417933	0.4417933	0.4417933	0.4417933	0.4417933	0.4417933	0.4417933	0.4417933	0.4417933	0.4417933	0.4417933	0.4417933	0.4417933	0.4417933	0.4417933	0.4417933	0.4417933	0.4417933	0.4417933	0.4417933	0.4417933	0.4417933	0.4417933	0.4417933	0.4417933	0.4417933	0.4417933	0.4417933	0.4417933	0.4417933	0.4417933	0.4417933	0.4417933	0.4417933	0.4417933	0.4417933	0.4417933	0.4417933	0.4417933	0.4417933	0.4417933	0.4417933	0.4417933	0.4417933	0.4417933	0.4417933
55.mp3	0.29943457	0.29943457	0.29943457	0.29943457	0.29943457	0.29943457	0.29943457	0.29943457	0.29943457	0.29943457	0.29943457	0.29943457	0.29943457	0.29943457	0.29943457	0.29943457	0.29943457	0.29943457	0.29943457	0.29943457	0.29943457	0.29943457	0.29943457	0.29943457	0.29943457	0.29943457	0.29943457	0.29943457	0.29943457	0.29943457	0.29943457	0.29943457	0.29943457	0.29943457	0.29943457	0.29943457	0.29943457	0.29943457	0.29943457	0.29943457	0.29943457	0.29943457	0.29943457	0.29943457	0.29943457	0.29943457	0.29943457	0.29943457	0.29943457
56.mp3	0.31416956	0.31416956	0.31416956	0.31416956	0.31416956	0.31416956	0.31416956	0.31416956	0.31416956	0.31416956	0.31416956	0.31416956	0.31416956	0.31416956	0.31416956	0.31416956	0.31416956	0.31416956	0.31416956	0.31416956	0.31416956	0.31416956	0.31416956	0.31416956	0.31416956	0.31416956	0.31416956	0.31416956	0.31416956	0.31416956	0.31416956	0.31416956	0.31416956	0.31416956	0.31416956	0.31416956	0.31416956	0.31416956	0.31416956	0.31416956	0.31416956	0.31416956	0.31416956	0.31416956	0.31416956	0.31416956	0.31416956	0.31416956	0.31416956
58.mp3	0.585224	0.585224	0.585224	0.585224	0.585224	0.585224	0.585224	0.585224	0.585224	0.585224	0.585224	0.585224	0.585224	0.585224	0.585224	0.585224	0.585224	0.585224	0.585224	0.585224	0.585224	0.585224	0.585224	0.585224	0.585224	0.585224	0.585224	0.585224	0.585224	0.585224	0.585224	0.585224	0.585224	0.585224	0.585224	0.585224	0.585224	0.585224	0.585224	0.585224	0.585224	0.585224	0.585224	0.585224	0.585224	0.585224	0.585224	0.585224	0.585224
59.mp3	0.21936242	0.21936242	0.21936242	0.21936242	0.21936242	0.21936242	0.21936242	0.21936242	0.21936242	0.21936242	0.21936242	0.21936242	0.21936242	0.21936242	0.21936242	0.21936242	0.21936242	0.21936242	0.21936242	0.21936242	0.21936242	0.21936242	0.21936242	0.21936242	0.21936242	0.21936242	0.21936242	0.21936242	0.21936242	0.21936242	0.21936242	0.21936242	0.21936242	0.21936242	0.21936242	0.21936242	0.21936242	0.21936242	0.21936242	0.21936242	0.21936242	0.21936242	0.21936242	0.21936242	0.21936242	0.21936242	0.21936242	0.21936242	0.21936242
60.mp3	-0.044793922	-0.044793922	-0.044793922	-0.044793922	-0.044793922	-0.044793922	-0.044793922	-0.044793922	-0.044793922	-0.044793922	-0.044793922	-0.044793922	-0.044793922	-0.044793922	-0.044793922	-0.044793922	-0.044793922	-0.044793922	-0.044793922	-0.044793922	-0.044793922	-0.044793922	-0.044793922	-0.044793922	-0.044793922	-0.044793922	-0.044793922	-0.044793922	-0.044793922	-0.044793922	-0.044793922	-0.044793922	-0.044793922	-0.044793922	-0.044793922	-0.044793922	-0.044793922	-0.044793922	-0.044793922	-0.044793922	-0.044793922	-0.044793922	-0.044793922	-0.044793922	-0.044793922	-0.044793922	-0.044793922	-0.044793922	-0.044793922
62.mp3	0.4819354	0.4819354	0.4819354	0.4819354	0.4819354	0.4819354	0.4819354	0.4819354	0.4819354	0.4819354	0.4819354	0.4819354	0.4819354	0.4819354	0.4819354	0.4819354	0.4819354	0.4819354	0.4819354	0.4819354	0.4819354	0.4819354	0.4819354	0.4819354	0.4819354	0.4819354	0.4819354	0.4819354	0.4819354	0.4819354	0.4819354	0.4819354	0.4819354	0.4819354	0.4819354	0.4819354	0.4819354	0.4819354	0.4819354	0.4819354	0.4819354	0.4819354	0.4819354	0.4819354	0.4819354	0.4819354	0.4819354	0.4819354	0.4819354
64.mp3	-0.011033345	-0.011033345	-0.011033345	-0.011033345	-0.011033345	-0.011033345	-0.011033345	-0.011033345	-0.011033345	-0.011033345	-0.011033345	-0.011033345	-0.011033345	-0.011033345	-0.011033345	-0.011033345	-0.011033345	-0.011033345	-0.011033345	-0.011033345	-0.011033345	-0.011033345	-0.011033345	-0.011033345	-0.011033345	-0.011033345	-0.011033345	-0.011033345	-0.011033345	-0.011033345	-0.011033345	-0.011033345	-0.011033345	-0.011033345	-0.011033345	-0.011033345	-0.011033345	-0.011033345	-0.011033345	-0.011033345	-0.011033345	-0.011033345	-0.011033345	-0.011033345	-0.011033345	-0.011033345	-0.011033345	-0.011033345	-0.011033345
65.mp3	0.69234616	0.69234616	0.69234616	0.69234616	0.69234616	0.69234616	0.69234616	0.69234616	0.69234616	0.69234616	0.69234616	0.69234616	0.69234616	0.69234616	0.69234616	0.69234616	0.69234616	0.69234616	0.69234616	0.69234616	0.69234616	0.69234616	0.69234616	0.69234616	0.69234616	0.69234616	0.69234616	0.69234616	0.69234616	0.69234616	0.69234616	0.69234616	0.69234616	0.69234616	0.69234616	0.69234616	0.69234616	0.69234616	0.69234616	0.69234616	0.69234616	0.69234616	0.69234616	0.69234616	0.69234616	0.69234616	0.69234616	0.69234616	0.69234616
67.mp3	0.41449097	0.41449097	0.41449097	0.41449097	0.41449097	0.41449097	0.41449097	0.41449097	0.41449097	0.41449097	0.41449097	0.41449097	0.41449097	0.41449097	0.41449097	0.41449097	0.41449097	0.41449097	0.41449097	0.41449097	0.41449097	0.41449097	0.41449097	0.41449097	0.41449097	0.41449097	0.41449097	0.41449097	0.41449097	0.41449097	0.41449097	0.41449097	0.41449097	0.41449097	0.41449097	0.41449097	0.41449097	0.41449097	0.41449097	0.41449097	0.41449097	0.41449097	0.41449097	0.41449097	0.41449097	0.41449097	0.41449097	0.41449097	0.41449097
68.mp3	0.001381826	0.001381826	0.001381826	0.001381826	0.001381826	0.001381826	0.001381826	0.001381826	0.001381826	0.001381826	0.001381826	0.001381826	0.001381826	0.001381826	0.001381826	0.001381826	0.001381826	0.001381826	0.001381826	0.001381826	0.001381826	0.001381826	0.001381826	0.001381826	0.001381826	0.001381826	0.001381826	0.001381826	0.001381826	0.001381826	0.001381826	0.001381826	0.001381826	0.001381826	0.001381826	0.001381826	0.001381826	0.001381826	0.001381826	0.001381826	0.001381826	0.001381826	0.001381826	0.001381826	0.001381826	0.001381826	0.001381826	0.001381826	0.001381826
69.mp3	0.16314164	0.16314164	0.16314164	0.16314164	0.16314164	0.16314164	0.16314164	0.16314164	0.16314164	0.16314164	0.16314164	0.16314164	0.16314164	0.16314164	0.16314164	0.16314164	0.16314164	0.16314164	0.16314164	0.16314164	0.16314164	0.16314164	0.16314164	0.16314164	0.16314164	0.16314164	0.16314164	0.16314164	0.16314164	0.16314164	0.16314164	0.16314164	0.16314164	0.16314164	0.16314164	0.16314164	0.16314164	0.16314164	0.16314164	0.16314164	0.16314164	0.16314164	0.16314164	0.16314164	0.16314164	0.16314164	0.16314164	0.16314164	0.16314164
70.mp3	-0.037360724	-0.037360724	-0.037360724	-0.037360724	-0.037360724	-0.037360724	-0.037360724	-0.037360724	-0.037360724	-0.037360724	-0.037360724	-0.037360724	-0.037360724	-0.037360724	-0.037360724	-0.037360724	-0.037360724	-0.037360724	-0.037360724	-0.037360724	-0.037360724	-0.037360724	-0.037360724	-0.037360724	-0.037360724	-0.037360724	-0.037360724	-0.037360724	-0.037360724	-0.037360724	-0.037360724	-0.037360724	-0.037360724	-0.037360724	-0.037360724	-0.037360724	-0.037360724	-0.037360724	-0.037360724	-0.037360724	-0.037360724	-0.037360724	-0.037360724	-0.037360724	-0.037360724	-0.037360724	-0.037360724	-0.037360724	-0.037360724
71.mp3	0.57163197	0.57163197	0.57163197	0.57163197	0.57163197	0.57163197	0.57163197	0.57163197	0.57163197	0.57163197	0.57163197	0.57163197	0.57163197	0.57163197	0.57163197	0.57163197	0.57163197	0.57163197	0.57163197	0.57163197	0.57163197	0.57163197	0.57163197	0.57163197	0.57163197	0.57163197	0.57163197	0.57163197	0.57163197	0.57163197	0.57163197	0.57163197	0.57163197	0.57163197	0.57163197	0.57163197	0.57163197	0.57163197	0.57163197	0.57163197	0.57163197	0.57163197	0.57163197	0.57163197	0.57163197	0.57163197	0.57163197	0.57163197	0.57163197
72.mp3	0.2192285	0.2192285	0.2192285	0.2192285	0.2192285	0.2192285	0.2192285	0.2192285	0.2192285	0.2192285	0.2192285	0.2192285	0.2192285	0.2192285	0.2192285	0.2192285	0.2192285	0.2192285	0.2192285	0.2192285	0.2192285	0.2192285	0.2192285	0.2192285	0.2192285	0.2192285	0.2192285	0.2192285	0.2192285	0.2192285	0.2192285	0.2192285	0.2192285	0.2192285	0.2192285	0.2192285	0.2192285	0.2192285	0.2192285	0.2192285	0.2192285	0.2192285	0.2192285	0.2192285	0.2192285	0.2192285	0.2192285	0.2192285	0.2192285
73.mp3	0.39559293	0.39559293	0.39559293	0.39559293	0.39559293	0.39559293	0.39559293	0.39559293	0.39559293	0.39559293	0.39559293	0.39559293	0.39559293	0.39559293	0.39559293	0.39559293	0.39559293	0.39559293	0.39559293	0.39559293	0.39559293	0.39559293	0.39559293	0.39559293	0.39559293	0.39559293	0.39559293	0.39559293	0.39559293	0.39559293	0.39559293	0.39559293	0.39559293	0.39559293	0.39559293	0.39559293	0.39559293	0.39559293	0.39559293	0.39559293	0.39559293	0.39559293	0.39559293	0.39559293	0.39559293	0.39559293	0.39559293	0.39559293	0.39559293
74.mp3	0.20110847	0.20110847	0.20110847	0.20110847	0.20110847	0.20110847	0.20110847	0.20110847	0.20110847	0.20110847	0.20110847	0.20110847	0.20110847	0.20110847	0.20110847	0.20110847	0.20110847	0.20110847	0.20110847	0.20110847	0.20110847	0.20110847	0.20110847	0.20110847	0.20110847	0.20110847	0.20110847	0.20110847	0.20110847	0.20110847	0.20110847	0.20110847	0.20110847	0.20110847	0.20110847	0.20110847	0.20110847	0.20110847	0.20110847	0.20110847	0.20110847	0.20110847	0.20110847	0.20110847	0.20110847	0.20110847	0.20110847	0.20110847	0.20110847
76.mp3	0.3423283	0.3423283	0.3423283	0.3423283	0.3423283	0.3423283	0.3423283	0.3423283	0.3423283	0.3423283	0.3423283	0.3423283	0.3423283	0.3423283	0.3423283	0.3423283	0.3423283	0.3423283	0.3423283	0.3423283	0.3423283	0.3423283	0.3423283	0.3423283	0.3423283	0.3423283	0.3423283	0.3423283	0.3423283	0.3423283	0.3423283	0.3423283	0.3423283	0.3423283	0.3423283	0.3423283	0.3423283	0.3423283	0.3423283	0.3423283	0.3423283	0.3423283	0.3423283	0.3423283	0.3423283	0.3423283	0.3423283	0.3423283	0.3423283
77.mp3	0.46799427	0.46799427	0.46799427	0.46799427	0.46799427	0.46799427	0.46799427	0.46799427	0.46799427	0.46799427	0.46799427	0.46799427	0.46799427	0.46799427	0.46799427	0.46799427	0.46799427	0.46799427	0.46799427	0.46799427	0.46799427	0.46799427	0.46799427	0.46799427	0.46799427	0.46799427	0.46799427	0.46799427	0.46799427	0.46799427	0.46799427	0.46799427	0.46799427	0.46799427	0.46799427	0.46799427	0.46799427	0.46799427	0.46799427	0.46799427	0.46799427	0.46799427	0.46799427	0.46799427	0.46799427	0.46799427	0.46799427	0.46799427	0.46799427
78.mp3	0.3458757	0.3458757	0.3458757	0.3458757	0.3458757	0.3458757	0.3458757	0.3458757	0.3458757	0.3458757	0.3458757	0.3458757	0.3458757	0.3458757	0.3458757	0.3458757	0.3458757	0.3458757	0.3458757	0.3458757	0.3458757	0.3458757	0.3458757	0.3458757	0.3458757	0.3458757	0.3458757	0.3458757	0.3458757	0.3458757	0.3458757	0.3458757	0.3458757	0.3458757	0.3458757	0.3458757	0.3458757	0.3458757	0.3458757	0.3458757	0.3458757	0.3458757	0.3458757	0.3458757	0.3458757	0.3458757	0.3458757	0.3458757	0.3458757
79.mp3	0.4123122	0.4123122	0.4123122	0.4123122	0.4123122	0.4123122	0.4123122	0.4123122	0.4123122	0.4123122	0.4123122	0.4123122	0.4123122	0.4123122	0.4123122	0.4123122	0.4123122	0.4123122	0.4123122	0.4123122	0.4123122	0.4123122	0.4123122	0.4123122	0.4123122	0.4123122	0.4123122	0.4123122	0.4123122	0.4123122	0.4123122	0.4123122	0.4123122	0.4123122	0.4123122	0.4123122	0.4123122	0.4123122	0.4123122	0.4123122	0.4123122	0.4123122	0.4123122	0.4123122	0.4123122	0.4123122	0.4123122	0.4123122	0.4123122
80.mp3	0.6267175	0.6267175	0.6267175	0.6267175	0.6267175	0.6267175	0.6267175	0.6267175	0.6267175	0.6267175	0.6267175	0.6267175	0.6267175	0.6267175	0.6267175	0.6267175	0.6267175	0.6267175	0.6267175	0.6267175	0.6267175	0.6267175	0.6267175	0.6267175	0.6267175	0.6267175	0.6267175	0.6267175	0.6267175	0.6267175	0.6267175	0.6267175	0.6267175	0.6267175	0.6267175	0.6267175	0.6267175	0.6267175	0.6267175	0.6267175	0.6267175	0.6267175	0.6267175	0.6267175	0.6267175	0.6267175	0.6267175	0.6267175	0.6267175
81.mp3	0.10172628	0.10172628	0.10172628	0.10172628	0.10172628	0.10172628	0.10172628	0.10172628	0.10172628	0.10172628	0.10172628	0.10172628	0.10172628	0.10172628	0.10172628	0.10172628	0.10172628	0.10172628	0.10172628	0.10172628	0.10172628	0.10172628	0.10172628	0.10172628	0.10172628	0.10172628	0.10172628	0.10172628	0.10172628	0.10172628	0.10172628	0.10172628	0.10172628	0.10172628	0.10172628	0.10172628	0.10172628	0.10172628	0.10172628	0.10172628	0.10172628	0.10172628	0.10172628	0.10172628	0.10172628	0.10172628	0.10172628	0.10172628	0.10172628
82.mp3	0.33602002	0.33602002	0.33602002	0.33602002	0.33602002	0.33602002	0.33602002	0.33602002	0.33602002	0.33602002	0.33602002	0.33602002	0.33602002	0.33602002	0.33602002	0.33602002	0.33602002	0.33602002	0.33602002	0.33602002	0.33602002	0.33602002	0.33602002	0.33602002	0.33602002	0.33602002	0.33602002	0.33602002	0.33602002	0.33602002	0.33602002	0.33602002	0.33602002	0.33602002	0.33602002	0.33602002	0.33602002	0.33602002	0.33602002	0.33602002	0.33602002	0.33602002	0.33602002	0.33602002	0.33602002	0.33602002	0.33602002	0.33602002	0.33602002
83.mp3	0.24853233	0.24853233	0.24853233	0.24853233	0.24853233	0.24853233	0.24853233	0.24853233	0.24853233	0.24853233	0.24853233	0.24853233	0.24853233	0.24853233	0.24853233	0.24853233	0.24853233	0.24853233	0.24853233	0.24853233	0.24853233	0.24853233	0.24853233	0.24853233	0.24853233	0.24853233	0.24853233	0.24853233	0.24853233	0.24853233	0.24853233	0.24853233	0.24853233	0.24853233	0.24853233	0.24853233	0.24853233	0.24853233	0.24853233	0.24853233	0.24853233	0.24853233	0.24853233	0.24853233	0.24853233	0.24853233	0.24853233	0.24853233	0.24853233
84.mp3	0.32363743	0.32363743	0.32363743	0.32363743	0.32363743	0.32363743	0.32363743	0.32363743	0.32363743	0.32363743	0.32363743	0.32363743	0.32363743	0.32363743	0.32363743	0.32363743	0.32363743	0.32363743	0.32363743	0.32363743	0.32363743	0.32363743	0.32363743	0.32363743	0.32363743	0.32363743	0.32363743	0.32363743	0.32363743	0.32363743	0.32363743	0.32363743	0.32363743	0.32363743	0.32363743	0.32363743	0.32363743	0.32363743	0.32363743	0.32363743	0.32363743	0.32363743	0.32363743	0.32363743	0.32363743	0.32363743	0.32363743	0.32363743	0.32363743
85.mp3	0.19092181	0.19092181	0.19092181	0.19092181	0.19092181	0.19092181	0.19092181	0.19092181	0.19092181	0.19092181	0.19092181	0.19092181	0.19092181	0.19092181	0.19092181	0.19092181	0.19092181	0.19092181	0.19092181	0.19092181	0.19092181	0.19092181	0.19092181	0.19092181	0.19092181	0.19092181	0.19092181	0.19092181	0.19092181	0.19092181	0.19092181	0.19092181	0.19092181	0.19092181	0.19092181	0.19092181	0.19092181	0.19092181	0.19092181	0.19092181	0.19092181	0.19092181	0.19092181	0.19092181	0.19092181	0.19092181	0.19092181	0.19092181	0.19092181
86.mp3	0.27227607	0.27227607	0.27227607	0.27227607	0.27227607	0.27227607	0.27227607	0.27227607	0.27227607	0.27227607	0.27227607	0.27227607	0.27227607	0.27227607	0.27227607	0.27227607	0.27227607	0.27227607	0.27227607	0.27227607	0.27227607	0.27227607	0.27227607	0.27227607	0.27227607	0.27227607	0.27227607	0.27227607	0.27227607	0.27227607	0.27227607	0.27227607	0.27227607	0.27227607	0.27227607	0.27227607	0.27227607	0.27227607	0.27227607	0.27227607	0.27227607	0.27227607	0.27227607	0.27227607	0.27227607	0.27227607	0.27227607	0.27227607	0.27227607
87.mp3	0.5204688	0.5204688	0.5204688	0.5204688	0.5204688	0.5204688	0.5204688	0.5204688	0.5204688	0.5204688	0.5204688	0.5204688	0.5204688	0.5204688	0.5204688	0.5204688	0.5204688	0.5204688	0.5204688	0.5204688	0.5204688	0.5204688	0.5204688	0.5204688	0.5204688	0.5204688	0.5204688	0.5204688	0.5204688	0.5204688	0.5204688	0.5204688	0.5204688	0.5204688	0.5204688	0.5204688	0.5204688	0.5204688	0.5204688	0.5204688	0.5204688	0.5204688	0.5204688	0.5204688	0.5204688	0.5204688	0.5204688	0.5204688	0.5204688
88.mp3	0.3301038	0.3301038	0.3301038	0.3301038	0.3301038	0.3301038	0.3301038	0.3301038	0.3301038	0.3301038	0.3301038	0.3301038	0.3301038	0.3301038	0.3301038	0.3301038	0.3301038	0.3301038	0.3301038	0.3301038	0.3301038	0.3301038	0.3301038	0.3301038	0.3301038	0.3301038	0.3301038	0.3301038	0.3301038	0.3301038	0.3301038	0.3301038	0.3301038	0.3301038	0.3301038	0.3301038	0.3301038	0.3301038	0.3301038	0.3301038	0.3301038	0.3301038	0.3301038	0.3301038	0.3301038	0.3301038	0.3301038	0.3301038	0.3301038
89.mp3	0.40308008	0.40308008	0.40308008	0.40308008	0.40308008	0.40308008	0.40308008	0.40308008	0.40308008	0.40308008	0.40308008	0.40308008	0.40308008	0.40308008	0.40308008	0.40308008	0.40308008	0.40308008	0.40308008	0.40308008	0.40308008	0.40308008	0.40308008	0.40308008	0.40308008	0.40308008	0.40308008	0.40308008	0.40308008	0.40308008	0.40308008	0.40308008	0.40308008	0.40308008	0.40308008	0.40308008	0.40308008	0.40308008	0.40308008	0.40308008	0.40308008	0.40308008	0.40308008	0.40308008	0.40308008	0.40308008	0.40308008	0.40308008	0.40308008
90.mp3	0.29464114	0.29464114	0.29464114	0.29464114	0.29464114	0.29464114	0.29464114	0.29464114	0.29464114	0.29464114	0.29464114	0.29464114	0.29464114	0.29464114	0.29464114	0.29464114	0.29464114	0.29464114	0.29464114	0.29464114	0.29464114	0.29464114	0.29464114	0.29464114	0.29464114	0.29464114	0.29464114	0.29464114	0.29464114	0.29464114	0.29464114	0.29464114	0.29464114	0.29464114	0.29464114	0.29464114	0.29464114	0.29464114	0.29464114	0.29464114	0.29464114	0.29464114	0.29464114	0.29464114	0.29464114	0.29464114	0.29464114	0.29464114	0.29464114
91.mp3	0.2657808	0.2657808	0.2657808	0.2657808	0.2657808	0.2657808	0.2657808	0.2657808	0.2657808	0.2657808	0.2657808	0.2657808	0.2657808	0.2657808	0.2657808	0.2657808	0.2657808	0.2657808	0.2657808	0.2657808	0.2657808	0.2657808	0.2657808	0.2657808	0.2657808	0.2657808	0.2657808	0.2657808	0.2657808	0.2657808	0.2657808	0.2657808	0.2657808	0.2657808	0.2657808	0.2657808	0.2657808	0.2657808	0.2657808	0.2657808	0.2657808	0.2657808	0.2657808	0.2657808	0.2657808	0.2657808	0.2657808	0.2657808	0.2657808
92.mp3	0.3300794	0.3300794	0.3300794	0.3300794	0.3300794	0.3300794	0.3300794	0.3300794	0.3300794	0.3300794	0.3300794	0.3300794	0.3300794	0.3300794	0.3300794	0.3300794	0.3300794	0.3300794	0.3300794	0.3300794	0.3300794	0.3300794	0.3300794	0.3300794	0.3300794	0.3300794	0.3300794	0.3300794	0.3300794	0.3300794	0.3300794	0.3300794	0.3300794	0.3300794	0.3300794	0.3300794	0.3300794	0.3300794	0.3300794	0.3300794	0.3300794	0.3300794	0.3300794	0.3300794	0.3300794	0.3300794	0.3300794	0.3300794	0.3300794
93.mp3	0.15051267	0.15051267	0.15051267	0.15051267	0.15051267	0.15051267	0.15051267	0.15051267	0.15051267	0.15051267	0.15051267	0.15051267	0.15051267	0.15051267	0.15051267	0.15051267	0.15051267	0.15051267	0.15051267	0.15051267	0.15051267	0.15051267	0.15051267	0.15051267	0.15051267	0.15051267	0.15051267	0.15051267	0.15051267	0.15051267	0.15051267	0.15051267	0.15051267	0.15051267	0.15051267	0.15051267	0.15051267	0.15051267	0.15051267	0.15051267	0.15051267	0.15051267	0.15051267	0.15051267	0.15051267	0.15051267	0.15051267	0.15051267	0.15051267
95.mp3	0.22262932	0.22262932	0.22262932	0.22262932	0.22262932	0.22262932	0.22262932	0.22262932	0.22262932	0.22262932	0.22262932	0.22262932	0.22262932	0.22262932	0.22262932	0.22262932	0.22262932	0.22262932	0.22262932	0.22262932	0.22262932	0.22262932	0.22262932	0.22262932	0.22262932	0.22262932	0.22262932	0.22262932	0.22262932	0.22262932	0.22262932	0.22262932	0.22262932	0.22262932	0.22262932	0.22262932	0.22262932	0.22262932	0.22262932	0.22262932	0.22262932	0.22262932	0.22262932	0.22262932	0.22262932	0.22262932	0.22262932	0.22262932	0.22262932
96.mp3	0.19106281	0.19106281	0.19106281	0.19106281	0.19106281	0.19106281	0.19106281	0.19106281	0.19106281	0.19106281	0.19106281	0.19106281	0.19106281	0.19106281	0.19106281	0.19106281	0.19106281	0.19106281	0.19106281	0.19106281	0.19106281	0.19106281	0.19106281	0.19106281	0.19106281	0.19106281	0.19106281	0.19106281	0.19106281	0.19106281	0.19106281	0.19106281	0.19106281	0.19106281	0.19106281	0.19106281	0.19106281	0.19106281	0.19106281	0.19106281	0.19106281	0.19106281	0.19106281	0.19106281	0.19106281	0.19106281	0.19106281	0.19106281	0.19106281
98.mp3	0.16006272	0.16006272	0.16006272	0.16006272	0.16006272	0.16006272	0.16006272	0.16006272	0.16006272	0.16006272	0.16006272	0.16006272	0.16006272	0.16006272	0.16006272	0.16006272	0.16006272	0.16006272	0.16006272	0.16006272	0.16006272	0.16006272	0.16006272	0.16006272	0.16006272	0.16006272	0.16006272	0.16006272	0.16006272	0.16006272	0.16006272	0.16006272	0.16006272	0.16006272	0.16006272	0.16006272	0.16006272	0.16006272	0.16006272	0.16006272	0.16006272	0.16006272	0.16006272	0.16006272	0.16006272	0.16006272	0.16006272	0.16006272	0.16006272
99.mp3	0.38956305	0.38956305	0.38956305	0.38956305	0.38956305	0.38956305	0.38956305	0.38956305	0.38956305	0.38956305	0.38956305	0.38956305	0.38956305	0.38956305	0.38956305	0.38956305	0.38956305	0.38956305	0.38956305	0.38956305	0.38956305	0.38956305	0.38956305	0.38956305	0.38956305	0.38956305	0.38956305	0.38956305	0.38956305	0.38956305	0.38956305	0.38956305	0.38956305	0.38956305	0.38956305	0.38956305	0.38956305	0.38956305	0.38956305	0.38956305	0.38956305	0.38956305	0.38956305	0.38956305	0.38956305	0.38956305	0.38956305	0.38956305	0.38956305
101.mp3	0.31207004	0.31207004	0.31207004	0.31207004	0.31207004	0.31207004	0.31207004	0.31207004	0.31207004	0.31207004	0.31207004	0.31207004	0.31207004	0.31207004	0.31207004	0.31207004	0.31207004	0.31207004	0.31207004	0.31207004	0.31207004	0.31207004	0.31207004	0.31207004	0.31207004	0.31207004	0.31207004	0.31207004	0.31207004	0.31207004	0.31207004	0.31207004	0.31207004	0.31207004	0.31207004	0.31207004	0.31207004	0.31207004	0.31207004	0.31207004	0.31207004	0.31207004	0.31207004	0.31207004	0.31207004	0.31207004	0.31207004	0.31207004	0.31207004
102.mp3	0.19122097	0.19122097	0.19122097	0.19122097	0.19122097	0.19122097	0.19122097	0.19122097	0.19122097	0.19122097	0.19122097	0.19122097	0.19122097	0.19122097	0.19122097	0.19122097	0.19122097	0.19122097	0.19122097	0.19122097	0.19122097	0.19122097	0.19122097	0.19122097	0.19122097	0.19122097	0.19122097	0.19122097	0.19122097	0.19122097	0.19122097	0.19122097	0.19122097	0.19122097	0.19122097	0.19122097	0.19122097	0.19122097	0.19122097	0.19122097	0.19122097	0.19122097	0.19122097	0.19122097	0.19122097	0.19122097	0.19122097	0.19122097	0.19122097
103.mp3	0.4011806	0.4011806	0.4011806	0.4011806	0.4011806	0.4011806	0.4011806	0.4011806	0.4011806	0.4011806	0.4011806	0.4011806	0.4011806	0.4011806	0.4011806	0.4011806	0.4011806	0.4011806	0.4011806	0.4011806	0.4011806	0.4011806	0.4011806	0.4011806	0.4011806	0.4011806	0.4011806	0.4011806	0.4011806	0.4011806	0.4011806	0.4011806	0.4011806	0.4011806	0.4011806	0.4011806	0.4011806	0.4011806	0.4011806	0.4011806	0.4011806	0.4011806	0.4011806	0.4011806	0.4011806	0.4011806	0.4011806	0.4011806	0.4011806
104.mp3	0.27316934	0.27316934	0.27316934	0.27316934	0.27316934	0.27316934	0.27316934	0.27316934	0.27316934	0.27316934	0.27316934	0.27316934	0.27316934	0.27316934	0.27316934	0.27316934	0.27316934	0.27316934	0.27316934	0.27316934	0.27316934	0.27316934	0.27316934	0.27316934	0.27316934	0.27316934	0.27316934	0.27316934	0.27316934	0.27316934	0.27316934	0.27316934	0.27316934	0.27316934	0.27316934	0.27316934	0.27316934	0.27316934	0.27316934	0.27316934	0.27316934	0.27316934	0.27316934	0.27316934	0.27316934	0.27316934	0.27316934	0.27316934	0.27316934
105.mp3	0.46569166	0.46569166	0.46569166	0.46569166	0.46569166	0.46569166	0.46569166	0.46569166	0.46569166	0.46569166	0.46569166	0.46569166	0.46569166	0.46569166	0.46569166	0.46569166	0.46569166	0.46569166	0.46569166	0.46569166	0.46569166	0.46569166	0.46569166	0.46569166	0.46569166	0.46569166	0.46569166	0.46569166	0.46569166	0.46569166	0.46569166	0.46569166	0.46569166	0.46569166	0.46569166	0.46569166	0.46569166	0.46569166	0.46569166	0.46569166	0.46569166	0.46569166	0.46569166	0.46569166	0.46569166	0.46569166	0.46569166	0.46569166	0.46569166
106.mp3	0.4151894	0.4151894	0.4151894	0.4151894	0.4151894	0.4151894	0.4151894	0.4151894	0.4151894	0.4151894	0.4151894	0.4151894	0.4151894	0.4151894	0.4151894	0.4151894	0.4151894	0.4151894	0.4151894	0.4151894	0.4151894	0.4151894	0.4151894	0.4151894	0.4151894	0.4151894	0.4151894	0.4151894	0.4151894	0.4151894	0.4151894	0.4151894	0.4151894	0.4151894	0.4151894	0.4151894	0.4151894	0.4151894	0.4151894	0.4151894	0.4151894	0.4151894	0.4151894	0.4151894	0.4151894	0.4151894	0.4151894	0.4151894	0.4151894
107.mp3	0.30775622	0.30775622	0.30775622	0.30775622	0.30775622	0.30775622	0.30775622	0.30775622	0.30775622	0.30775622	0.30775622	0.30775622	0.30775622	0.30775622	0.30775622	0.30775622	0.30775622	0.30775622	0.30775622	0.30775622	0.30775622	0.30775622	0.30775622	0.30775622	0.30775622	0.30775622	0.30775622	0.30775622	0.30775622	0.30775622	0.30775622	0.30775622	0.30775622	0.30775622	0.30775622	0.30775622	0.30775622	0.30775622	0.30775622	0.30775622	0.30775622	0.30775622	0.30775622	0.30775622	0.30775622	0.30775622	0.30775622	0.30775622	0.30775622
108.mp3	0.22806028	0.22806028	0.22806028	0.22806028	0.22806028	0.22806028	0.22806028	0.22806028	0.22806028	0.22806028	0.22806028	0.22806028	0.22806028	0.22806028	0.22806028	0.22806028	0.22806028	0.22806028	0.22806028	0.22806028	0.22806028	0.22806028	0.22806028	0.22806028	0.22806028	0.22806028	0.22806028	0.22806028	0.22806028	0.22806028	0.22806028	0.22806028	0.22806028	0.22806028	0.22806028	0.22806028	0.22806028	0.22806028	0.22806028	0.22806028	0.22806028	0.22806028	0.22806028	0.22806028	0.22806028	0.22806028	0.22806028	0.22806028	0.22806028
109.mp3	0.66001534	0.66001534	0.66001534	0.66001534	0.66001534	0.66001534	0.66001534	0.66001534	0.66001534	0.66001534	0.66001534	0.66001534	0.66001534	0.66001534	0.66001534	0.66001534	0.66001534	0.66001534	0.66001534	0.66001534	0.66001534	0.66001534	0.66001534	0.66001534	0.66001534	0.66001534	0.66001534	0.66001534	0.66001534	0.66001534	0.66001534	0.66001534	0.66001534	0.66001534	0.66001534	0.66001534	0.66001534	0.66001534	0.66001534	0.66001534	0.66001534	0.66001534	0.66001534	0.66001534	0.66001534	0.66001534	0.66001534	0.66001534	0.66001534
110.mp3	0.52493924	0.52493924	0.52493924	0.52493924	0.52493924	0.52493924	0.52493924	0.52493924	0.52493924	0.52493924	0.52493924	0.52493924	0.52493924	0.52493924	0.52493924	0.52493924	0.52493924	0.52493924	0.52493924	0.52493924	0.52493924	0.52493924	0.52493924	0.52493924	0.52493924	0.52493924	0.52493924	0.52493924	0.52493924	0.52493924	0.52493924	0.52493924	0.52493924	0.52493924	0.52493924	0.52493924	0.52493924	0.52493924	0.52493924	0.52493924	0.52493924	0.52493924	0.52493924	0.52493924	0.52493924	0.52493924	0.52493924	0.52493924	0.52493924
111.mp3	0.06126826	0.06126826	0.06126826	0.06126826	0.06126826	0.06126826	0.06126826	0.06126826	0.06126826	0.06126826	0.06126826	0.06126826	0.06126826	0.06126826	0.06126826	0.06126826	0.06126826	0.06126826	0.06126826	0.06126826	0.06126826	0.06126826	0.06126826	0.06126826	0.06126826	0.06126826	0.06126826	0.06126826	0.06126826	0.06126826	0.06126826	0.06126826	0.06126826	0.06126826	0.06126826	0.06126826	0.06126826	0.06126826	0.06126826	0.06126826	0.06126826	0.06126826	0.06126826	0.06126826	0.06126826	0.06126826	0.06126826	0.06126826	0.06126826
112.mp3	0.14315745	0.14315745	0.14315745	0.14315745	0.14315745	0.14315745	0.14315745	0.14315745	0.14315745	0.14315745	0.14315745	0.14315745	0.14315745	0.14315745	0.14315745	0.14315745	0.14315745	0.14315745	0.14315745	0.14315745	0.14315745	0.14315745	0.14315745	0.14315745	0.14315745	0.14315745	0.14315745	0.14315745	0.14315745	0.14315745	0.14315745	0.14315745	0.14315745	0.14315745	0.14315745	0.14315745	0.14315745	0.14315745	0.14315745	0.14315745	0.14315745	0.14315745	0.14315745	0.14315745	0.14315745	0.14315745	0.14315745	0.14315745	0.14315745
113.mp3	0.21565507	0.21565507	0.21565507	0.21565507	0.21565507	0.21565507	0.21565507	0.21565507	0.21565507	0.21565507	0.21565507	0.21565507	0.21565507	0.21565507	0.21565507	0.21565507	0.21565507	0.21565507	0.21565507	0.21565507	0.21565507	0.21565507	0.21565507	0.21565507	0.21565507	0.21565507	0.21565507	0.21565507	0.21565507	0.21565507	0.21565507	0.21565507	0.21565507	0.21565507	0.21565507	0.21565507	0.21565507	0.21565507	0.21565507	0.21565507	0.21565507	0.21565507	0.21565507	0.21565507	0.21565507	0.21565507	0.21565507	0.21565507	0.21565507
114.mp3	0.32155332	0.32155332	0.32155332	0.32155332	0.32155332	0.32155332	0.32155332	0.32155332	0.32155332	0.32155332	0.32155332	0.32155332	0.32155332	0.32155332	0.32155332	0.32155332	0.32155332	0.32155332	0.32155332	0.32155332	0.32155332	0.32155332	0.32155332	0.32155332	0.32155332	0.32155332	0.32155332	0.32155332	0.32155332	0.32155332	0.32155332	0.32155332	0.32155332	0.32155332	0.32155332	0.32155332	0.32155332	0.32155332	0.32155332	0.32155332	0.32155332	0.32155332	0.32155332	0.32155332	0.32155332	0.32155332	0.32155332	0.32155332	0.32155332
115.mp3	0.1859914	0.1859914	0.1859914	0.1859914	0.1859914	0.1859914	0.1859914	0.1859914	0.1859914	0.1859914	0.1859914	0.1859914	0.1859914	0.1859914	0.1859914	0.1859914	0.1859914	0.1859914	0.1859914	0.1859914	0.1859914	0.1859914	0.1859914	0.1859914	0.1859914	0.1859914	0.1859914	0.1859914	0.1859914	0.1859914	0.1859914	0.1859914	0.1859914	0.1859914	0.1859914	0.1859914	0.1859914	0.1859914	0.1859914	0.1859914	0.1859914	0.1859914	0.1859914	0.1859914	0.1859914	0.1859914	0.1859914	0.1859914	0.1859914
116.mp3	0.5009713	0.5009713	0.5009713	0.5009713	0.5009713	0.5009713	0.5009713	0.5009713	0.5009713	0.5009713	0.5009713	0.5009713	0.5009713	0.5009713	0.5009713	0.5009713	0.5009713	0.5009713	0.5009713	0.5009713	0.5009713	0.5009713	0.5009713	0.5009713	0.5009713	0.5009713	0.5009713	0.5009713	0.5009713	0.5009713	0.5009713	0.5009713	0.5009713	0.5009713	0.5009713	0.5009713	0.5009713	0.5009713	0.5009713	0.5009713	0.5009713	0.5009713	0.5009713	0.5009713	0.5009713	0.5009713	0.5009713	0.5009713	0.5009713
117.mp3	0.2516144	0.2516144	0.2516144	0.2516144	0.2516144	0.2516144	0.2516144	0.2516144	0.2516144	0.2516144	0.2516144	0.2516144	0.2516144	0.2516144	0.2516144	0.2516144	0.2516144	0.2516144	0.2516144	0.2516144	0.2516144	0.2516144	0.2516144	0.2516144	0.2516144	0.2516144	0.2516144	0.2516144	0.2516144	0.2516144	0.2516144	0.2516144	0.2516144	0.2516144	0.2516144	0.2516144	0.2516144	0.2516144	0.2516144	0.2516144	0.2516144	0.2516144	0.2516144	0.2516144	0.2516144	0.2516144	0.2516144	0.2516144	0.2516144
118.mp3	0.4410281	0.4410281	0.4410281	0.4410281	0.4410281	0.4410281	0.4410281	0.4410281	0.4410281	0.4410281	0.4410281	0.4410281	0.4410281	0.4410281	0.4410281	0.4410281	0.4410281	0.4410281	0.4410281	0.4410281	0.4410281	0.4410281	0.4410281	0.4410281	0.4410281	0.4410281	0.4410281	0.4410281	0.4410281	0.4410281	0.4410281	0.4410281	0.4410281	0.4410281	0.4410281	0.4410281	0.4410281	0.4410281	0.4410281	0.4410281	0.4410281	0.4410281	0.4410281	0.4410281	0.4410281	0.4410281	0.4410281	0.4410281	0.4410281
119.mp3	0.44504735	0.44504735	0.44504735	0.44504735	0.44504735	0.44504735	0.44504735	0.44504735	0.44504735	0.44504735	0.44504735	0.44504735	0.44504735	0.44504735	0.44504735	0.44504735	0.44504735	0.44504735	0.44504735	0.44504735	0.44504735	0.44504735	0.44504735	0.44504735	0.44504735	0.44504735	0.44504735	0.44504735	0.44504735	0.44504735	0.44504735	0.44504735	0.44504735	0.44504735	0.44504735	0.44504735	0.44504735	0.44504735	0.44504735	0.44504735	0.44504735	0.44504735	0.44504735	0.44504735	0.44504735	0.44504735	0.44504735	0.44504735	0.44504735
120.mp3	0.19162649	0.19162649	0.19162649	0.19162649	0.19162649	0.19162649	0.19162649	0.19162649	0.19162649	0.19162649	0.19162649	0.19162649	0.19162649	0.19162649	0.19162649	0.19162649	0.19162649	0.19162649	0.19162649	0.19162649	0.19162649	0.19162649	0.19162649	0.19162649	0.19162649	0.19162649	0.19162649	0.19162649	0.19162649	0.19162649	0.19162649	0.19162649	0.19162649	0.19162649	0.19162649	0.19162649	0.19162649	0.19162649	0.19162649	0.19162649	0.19162649	0.19162649	0.19162649	0.19162649	0.19162649	0.19162649	0.19162649	0.19162649	0.19162649
121.mp3	0.33611408	0.33611408	0.33611408	0.33611408	0.33611408	0.33611408	0.33611408	0.33611408	0.33611408	0.33611408	0.33611408	0.33611408	0.33611408	0.33611408	0.33611408	0.33611408	0.33611408	0.33611408	0.33611408	0.33611408	0.33611408	0.33611408	0.33611408	0.33611408	0.33611408	0.33611408	0.33611408	0.33611408	0.33611408	0.33611408	0.33611408	0.33611408	0.33611408	0.33611408	0.33611408	0.33611408	0.33611408	0.33611408	0.33611408	0.33611408	0.33611408	0.33611408	0.33611408	0.33611408	0.33611408	0.33611408	0.33611408	0.33611408	0.33611408
122.mp3	0.26680365	0.26680365	0.26680365	0.26680365	0.26680365	0.26680365	0.26680365	0.26680365	0.26680365	0.26680365	0.26680365	0.26680365	0.26680365	0.26680365	0.26680365	0.26680365	0.26680365	0.26680365	0.26680365	0.26680365	0.26680365	0.26680365	0.26680365	0.26680365	0.26680365	0.26680365	0.26680365	0.26680365	0.26680365	0.26680365	0.26680365	0.26680365	0.26680365	0.26680365	0.26680365	0.26680365	0.26680365	0.26680365	0.26680365	0.26680365	0.26680365	0.26680365	0.26680365	0.26680365	0.26680365	0.26680365	0.26680365	0.26680365	0.26680365
123.mp3	0.07989937	0.07989937	0.07989937	0.07989937	0.07989937	0.07989937	0.07989937	0.07989937	0.07989937	0.07989937	0.07989937	0.07989937	0.07989937	0.07989937	0.07989937	0.07989937	0.07989937	0.07989937	0.07989937	0.07989937	0.07989937	0.07989937	0.07989937	0.07989937	0.07989937	0.07989937	0.07989937	0.07989937	0.07989937	0.07989937	0.07989937	0.07989937	0.07989937	0.07989937	0.07989937	0.07989937	0.07989937	0.07989937	0.07989937	0.07989937	0.07989937	0.07989937	0.07989937	0.07989937	0.07989937	0.07989937	0.07989937	0.07989937	0.07989937
124.mp3	0.41987732	0.41987732	0.41987732	0.41987732	0.41987732	0.41987732	0.41987732	0.41987732	0.41987732	0.41987732	0.41987732	0.41987732	0.41987732	0.41987732	0.41987732	0.41987732	0.41987732	0.41987732	0.41987732	0.41987732	0.41987732	0.41987732	0.41987732	0.41987732	0.41987732	0.41987732	0.41987732	0.41987732	0.41987732	0.41987732	0.41987732	0.41987732	0.41987732	0.41987732	0.41987732	0.41987732	0.41987732	0.41987732	0.41987732	0.41987732	0.41987732	0.41987732	0.41987732	0.41987732	0.41987732	0.41987732	0.41987732	0.41987732	0.41987732
125.mp3	0.3499474	0.3499474	0.3499474	0.3499474	0.3499474	0.3499474	0.3499474	0.3499474	0.3499474	0.3499474	0.3499474	0.3499474	0.3499474	0.3499474	0.3499474	0.3499474	0.3499474	0.3499474	0.3499474	0.3499474	0.3499474	0.3499474	0.3499474	0.3499474	0.3499474	0.3499474	0.3499474	0.3499474	0.3499474	0.3499474	0.3499474	0.3499474	0.3499474	0.3499474	0.3499474	0.3499474	0.3499474	0.3499474	0.3499474	0.3499474	0.3499474	0.3499474	0.3499474	0.3499474	0.3499474	0.3499474	0.3499474	0.3499474	0.3499474
126.mp3	-0.014480669	-0.014480669	-0.014480669	-0.014480669	-0.014480669	-0.014480669	-0.014480669	-0.014480669	-0.014480669	-0.014480669	-0.014480669	-0.014480669	-0.014480669	-0.014480669	-0.014480669	-0.014480669	-0.014480669	-0.014480669	-0.014480669	-0.014480669	-0.014480669	-0.014480669	-0.014480669	-0.014480669	-0.014480669	-0.014480669	-0.014480669	-0.014480669	-0.014480669	-0.014480669	-0.014480669	-0.014480669	-0.014480669	-0.014480669	-0.014480669	-0.014480669	-0.014480669	-0.014480669	-0.014480669	-0.014480669	-0.014480669	-0.014480669	-0.014480669	-0.014480669	-0.014480669	-0.014480669	-0.014480669	-0.014480669	-0.014480669
127.mp3	0.49245623	0.49245623	0.49245623	0.49245623	0.49245623	0.49245623	0.49245623	0.49245623	0.49245623	0.49245623	0.49245623	0.49245623	0.49245623	0.49245623	0.49245623	0.49245623	0.49245623	0.49245623	0.49245623	0.49245623	0.49245623	0.49245623	0.49245623	0.49245623	0.49245623	0.49245623	0.49245623	0.49245623	0.49245623	0.49245623	0.49245623	0.49245623	0.49245623	0.49245623	0.49245623	0.49245623	0.49245623	0.49245623	0.49245623	0.49245623	0.49245623	0.49245623	0.49245623	0.49245623	0.49245623	0.49245623	0.49245623	0.49245623	0.49245623
128.mp3	0.23325309	0.23325309	0.23325309	0.23325309	0.23325309	0.23325309	0.23325309	0.23325309	0.23325309	0.23325309	0.23325309	0.23325309	0.23325309	0.23325309	0.23325309	0.23325309	0.23325309	0.23325309	0.23325309	0.23325309	0.23325309	0.23325309	0.23325309	0.23325309	0.23325309	0.23325309	0.23325309	0.23325309	0.23325309	0.23325309	0.23325309	0.23325309	0.23325309	0.23325309	0.23325309	0.23325309	0.23325309	0.23325309	0.23325309	0.23325309	0.23325309	0.23325309	0.23325309	0.23325309	0.23325309	0.23325309	0.23325309	0.23325309	0.23325309
129.mp3	0.36181775	0.36181775	0.36181775	0.36181775	0.36181775	0.36181775	0.36181775	0.36181775	0.36181775	0.36181775	0.36181775	0.36181775	0.36181775	0.36181775	0.36181775	0.36181775	0.36181775	0.36181775	0.36181775	0.36181775	0.36181775	0.36181775	0.36181775	0.36181775	0.36181775	0.36181775	0.36181775	0.36181775	0.36181775	0.36181775	0.36181775	0.36181775	0.36181775	0.36181775	0.36181775	0.36181775	0.36181775	0.36181775	0.36181775	0.36181775	0.36181775	0.36181775	0.36181775	0.36181775	0.36181775	0.36181775	0.36181775	0.36181775	0.36181775
130.mp3	0.4617268	0.4617268	0.4617268	0.4617268	0.4617268	0.4617268	0.4617268	0.4617268	0.4617268	0.4617268	0.4617268	0.4617268	0.4617268	0.4617268	0.4617268	0.4617268	0.4617268	0.4617268	0.4617268	0.4617268	0.4617268	0.4617268	0.4617268	0.4617268	0.4617268	0.4617268	0.4617268	0.4617268	0.4617268	0.4617268	0.4617268	0.4617268	0.4617268	0.4617268	0.4617268	0.4617268	0.4617268	0.4617268	0.4617268	0.4617268	0.4617268	0.4617268	0.4617268	0.4617268	0.4617268	0.4617268	0.4617268	0.4617268	0.4617268
131.mp3	0.16671878	0.16671878	0.16671878	0.16671878	0.16671878	0.16671878	0.16671878	0.16671878	0.16671878	0.16671878	0.16671878	0.16671878	0.16671878	0.16671878	0.16671878	0.16671878	0.16671878	0.16671878	0.16671878	0.16671878	0.16671878	0.16671878	0.16671878	0.16671878	0.16671878	0.16671878	0.16671878	0.16671878	0.16671878	0.16671878	0.16671878	0.16671878	0.16671878	0.16671878	0.16671878	0.16671878	0.16671878	0.16671878	0.16671878	0.16671878	0.16671878	0.16671878	0.16671878	0.16671878	0.16671878	0.16671878	0.16671878	0.16671878	0.16671878
133.mp3	0.2305442	0.2305442	0.2305442	0.2305442	0.2305442	0.2305442	0.2305442	0.2305442	0.2305442	0.2305442	0.2305442	0.2305442	0.2305442	0.2305442	0.2305442	0.2305442	0.2305442	0.2305442	0.2305442	0.2305442	0.2305442	0.2305442	0.2305442	0.2305442	0.2305442	0.2305442	0.2305442	0.2305442	0.2305442	0.2305442	0.2305442	0.2305442	0.2305442	0.2305442	0.2305442	0.2305442	0.2305442	0.2305442	0.2305442	0.2305442	0.2305442	0.2305442	0.2305442	0.2305442	0.2305442	0.2305442	0.2305442	0.2305442	0.2305442
134.mp3	0.2549469	0.2549469	0.2549469	0.2549469	0.2549469	0.2549469	0.2549469	0.2549469	0.2549469	0.2549469	0.2549469	0.2549469	0.2549469	0.2549469	0.2549469	0.2549469	0.2549469	0.2549469	0.2549469	0.2549469	0.2549469	0.2549469	0.2549469	0.2549469	0.2549469	0.2549469	0.2549469	0.2549469	0.2549469	0.2549469	0.2549469	0.2549469	0.2549469	0.2549469	0.2549469	0.2549469	0.2549469	0.2549469	0.2549469	0.2549469	0.2549469	0.2549469	0.2549469	0.2549469	0.2549469	0.2549469	0.2549469	0.2549469	0.2549469
135.mp3	0.3201123	0.3201123	0.3201123	0.3201123	0.3201123	0.3201123	0.3201123	0.3201123	0.3201123	0.3201123	0.3201123	0.3201123	0.3201123	0.3201123	0.3201123	0.3201123	0.3201123	0.3201123	0.3201123	0.3201123	0.3201123	0.3201123	0.3201123	0.3201123	0.3201123	0.3201123	0.3201123	0.3201123	0.3201123	0.3201123	0.3201123	0.3201123	0.3201123	0.3201123	0.3201123	0.3201123	0.3201123	0.3201123	0.3201123	0.3201123	0.3201123	0.3201123	0.3201123	0.3201123	0.3201123	0.3201123	0.3201123	0.3201123	0.3201123
136.mp3	0.12656355	0.12656355	0.12656355	0.12656355	0.12656355	0.12656355	0.12656355	0.12656355	0.12656355	0.12656355	0.12656355	0.12656355	0.12656355	0.12656355	0.12656355	0.12656355	0.12656355	0.12656355	0.12656355	0.12656355	0.12656355	0.12656355	0.12656355	0.12656355	0.12656355	0.12656355	0.12656355	0.12656355	0.12656355	0.12656355	0.12656355	0.12656355	0.12656355	0.12656355	0.12656355	0.12656355	0.12656355	0.12656355	0.12656355	0.12656355	0.12656355	0.12656355	0.12656355	0.12656355	0.12656355	0.12656355	0.12656355	0.12656355	0.12656355
137.mp3	0.43189758	0.43189758	0.43189758	0.43189758	0.43189758	0.43189758	0.43189758	0.43189758	0.43189758	0.43189758	0.43189758	0.43189758	0.43189758	0.43189758	0.43189758	0.43189758	0.43189758	0.43189758	0.43189758	0.43189758	0.43189758	0.43189758	0.43189758	0.43189758	0.43189758	0.43189758	0.43189758	0.43189758	0.43189758	0.43189758	0.43189758	0.43189758	0.43189758	0.43189758	0.43189758	0.43189758	0.43189758	0.43189758	0.43189758	0.43189758	0.43189758	0.43189758	0.43189758	0.43189758	0.43189758	0.43189758	0.43189758	0.43189758	0.43189758
138.mp3	0.49769053	0.49769053	0.49769053	0.49769053	0.49769053	0.49769053	0.49769053	0.49769053	0.49769053	0.49769053	0.49769053	0.49769053	0.49769053	0.49769053	0.49769053	0.49769053	0.49769053	0.49769053	0.49769053	0.49769053	0.49769053	0.49769053	0.49769053	0.49769053	0.49769053	0.49769053	0.49769053	0.49769053	0.49769053	0.49769053	0.49769053	0.49769053	0.49769053	0.49769053	0.49769053	0.49769053	0.49769053	0.49769053	0.49769053	0.49769053	0.49769053	0.49769053	0.49769053	0.49769053	0.49769053	0.49769053	0.49769053	0.49769053	0.49769053
140.mp3	0.27350378	0.27350378	0.27350378	0.27350378	0.27350378	0.27350378	0.27350378	0.27350378	0.27350378	0.27350378	0.27350378	0.27350378	0.27350378	0.27350378	0.27350378	0.27350378	0.27350378	0.27350378	0.27350378	0.27350378	0.27350378	0.27350378	0.27350378	0.27350378	0.27350378	0.27350378	0.27350378	0.27350378	0.27350378	0.27350378	0.27350378	0.27350378	0.27350378	0.27350378	0.27350378	0.27350378	0.27350378	0.27350378	0.27350378	0.27350378	0.27350378	0.27350378	0.27350378	0.27350378	0.27350378	0.27350378	0.27350378	0.27350378	0.27350378
142.mp3	0.16135356	0.16135356	0.16135356	0.16135356	0.16135356	0.16135356	0.16135356	0.16135356	0.16135356	0.16135356	0.16135356	0.16135356	0.16135356	0.16135356	0.16135356	0.16135356	0.16135356	0.16135356	0.16135356	0.16135356	0.16135356	0.16135356	0.16135356	0.16135356	0.16135356	0.16135356	0.16135356	0.16135356	0.16135356	0.16135356	0.16135356	0.16135356	0.16135356	0.16135356	0.16135356	0.16135356	0.16135356	0.16135356	0.16135356	0.16135356	0.16135356	0.16135356	0.16135356	0.16135356	0.16135356	0.16135356	0.16135356	0.16135356	0.16135356
143.mp3	0.34932438	0.34932438	0.34932438	0.34932438	0.34932438	0.34932438	0.34932438	0.34932438	0.34932438	0.34932438	0.34932438	0.34932438	0.34932438	0.34932438	0.34932438	0.34932438	0.34932438	0.34932438	0.34932438	0.34932438	0.34932438	0.34932438	0.34932438	0.34932438	0.34932438	0.34932438	0.34932438	0.34932438	0.34932438	0.34932438	0.34932438	0.34932438	0.34932438	0.34932438	0.34932438	0.34932438	0.34932438	0.34932438	0.34932438	0.34932438	0.34932438	0.34932438	0.34932438	0.34932438	0.34932438	0.34932438	0.34932438	0.34932438	0.34932438
144.mp3	0.15006036	0.15006036	0.15006036	0.15006036	0.15006036	0.15006036	0.15006036	0.15006036	0.15006036	0.15006036	0.15006036	0.15006036	0.15006036	0.15006036	0.15006036	0.15006036	0.15006036	0.15006036	0.15006036	0.15006036	0.15006036	0.15006036	0.15006036	0.15006036	0.15006036	0.15006036	0.15006036	0.15006036	0.15006036	0.15006036	0.15006036	0.15006036	0.15006036	0.15006036	0.15006036	0.15006036	0.15006036	0.15006036	0.15006036	0.15006036	0.15006036	0.15006036	0.15006036	0.15006036	0.15006036	0.15006036	0.15006036	0.15006036	0.15006036
145.mp3	0.15108335	0.15108335	0.15108335	0.15108335	0.15108335	0.15108335	0.15108335	0.15108335	0.15108335	0.15108335	0.15108335	0.15108335	0.15108335	0.15108335	0.15108335	0.15108335	0.15108335	0.15108335	0.15108335	0.15108335	0.15108335	0.15108335	0.15108335	0.15108335	0.15108335	0.15108335	0.15108335	0.15108335	0.15108335	0.15108335	0.15108335	0.15108335	0.15108335	0.15108335	0.15108335	0.15108335	0.15108335	0.15108335	0.15108335	0.15108335	0.15108335	0.15108335	0.15108335	0.15108335	0.15108335	0.15108335	0.15108335	0.15108335	0.15108335
146.mp3	0.14700374	0.14700374	0.14700374	0.14700374	0.14700374	0.14700374	0.14700374	0.14700374	0.14700374	0.14700374	0.14700374	0.14700374	0.14700374	0.14700374	0.14700374	0.14700374	0.14700374	0.14700374	0.14700374	0.14700374	0.14700374	0.14700374	0.14700374	0.14700374	0.14700374	0.14700374	0.14700374	0.14700374	0.14700374	0.14700374	0.14700374	0.14700374	0.14700374	0.14700374	0.14700374	0.14700374	0.14700374	0.14700374	0.14700374	0.14700374	0.14700374	0.14700374	0.14700374	0.14700374	0.14700374	0.14700374	0.14700374	0.14700374	0.14700374
148.mp3	0.06798959	0.06798959	0.06798959	0.06798959	0.06798959	0.06798959	0.06798959	0.06798959	0.06798959	0.06798959	0.06798959	0.06798959	0.06798959	0.06798959	0.06798959	0.06798959	0.06798959	0.06798959	0.06798959	0.06798959	0.06798959	0.06798959	0.06798959	0.06798959	0.06798959	0.06798959	0.06798959	0.06798959	0.06798959	0.06798959	0.06798959	0.06798959	0.06798959	0.06798959	0.06798959	0.06798959	0.06798959	0.06798959	0.06798959	0.06798959	0.06798959	0.06798959	0.06798959	0.06798959	0.06798959	0.06798959	0.06798959	0.06798959	0.06798959
149.mp3	0.279478	0.279478	0.279478	0.279478	0.279478	0.279478	0.279478	0.279478	0.279478	0.279478	0.279478	0.279478	0.279478	0.279478	0.279478	0.279478	0.279478	0.279478	0.279478	0.279478	0.279478	0.279478	0.279478	0.279478	0.279478	0.279478	0.279478	0.279478	0.279478	0.279478	0.279478	0.279478	0.279478	0.279478	0.279478	0.279478	0.279478	0.279478	0.279478	0.279478	0.279478	0.279478	0.279478	0.279478	0.279478	0.279478	0.279478	0.279478	0.279478
150.mp3	0.31665918	0.31665918	0.31665918	0.31665918	0.31665918	0.31665918	0.31665918	0.31665918	0.31665918	0.31665918	0.31665918	0.31665918	0.31665918	0.31665918	0.31665918	0.31665918	0.31665918	0.31665918	0.31665918	0.31665918	0.31665918	0.31665918	0.31665918	0.31665918	0.31665918	0.31665918	0.31665918	0.31665918	0.31665918	0.31665918	0.31665918	0.31665918	0.31665918	0.31665918	0.31665918	0.31665918	0.31665918	0.31665918	0.31665918	0.31665918	0.31665918	0.31665918	0.31665918	0.31665918	0.31665918	0.31665918	0.31665918	0.31665918	0.31665918
151.mp3	0.5347522	0.5347522	0.5347522	0.5347522	0.5347522	0.5347522	0.5347522	0.5347522	0.5347522	0.5347522	0.5347522	0.5347522	0.5347522	0.5347522	0.5347522	0.5347522	0.5347522	0.5347522	0.5347522	0.5347522	0.5347522	0.5347522	0.5347522	0.5347522	0.5347522	0.5347522	0.5347522	0.5347522	0.5347522	0.5347522	0.5347522	0.5347522	0.5347522	0.5347522	0.5347522	0.5347522	0.5347522	0.5347522	0.5347522	0.5347522	0.5347522	0.5347522	0.5347522	0.5347522	0.5347522	0.5347522	0.5347522	0.5347522	0.5347522
152.mp3	0.12754	0.12754	0.12754	0.12754	0.12754	0.12754	0.12754	0.12754	0.12754	0.12754	0.12754	0.12754	0.12754	0.12754	0.12754	0.12754	0.12754	0.12754	0.12754	0.12754	0.12754	0.12754	0.12754	0.12754	0.12754	0.12754	0.12754	0.12754	0.12754	0.12754	0.12754	0.12754	0.12754	0.12754	0.12754	0.12754	0.12754	0.12754	0.12754	0.12754	0.12754	0.12754	0.12754	0.12754	0.12754	0.12754	0.12754	0.12754	0.12754
153.mp3	0.35435393	0.35435393	0.35435393	0.35435393	0.35435393	0.35435393	0.35435393	0.35435393	0.35435393	0.35435393	0.35435393	0.35435393	0.35435393	0.35435393	0.35435393	0.35435393	0.35435393	0.35435393	0.35435393	0.35435393	0.35435393	0.35435393	0.35435393	0.35435393	0.35435393	0.35435393	0.35435393	0.35435393	0.35435393	0.35435393	0.35435393	0.35435393	0.35435393	0.35435393	0.35435393	0.35435393	0.35435393	0.35435393	0.35435393	0.35435393	0.35435393	0.35435393	0.35435393	0.35435393	0.35435393	0.35435393	0.35435393	0.35435393	0.35435393
154.mp3	0.32062125	0.32062125	0.32062125	0.32062125	0.32062125	0.32062125	0.32062125	0.32062125	0.32062125	0.32062125	0.32062125	0.32062125	0.32062125	0.32062125	0.32062125	0.32062125	0.32062125	0.32062125	0.32062125	0.32062125	0.32062125	0.32062125	0.32062125	0.32062125	0.32062125	0.32062125	0.32062125	0.32062125	0.32062125	0.32062125	0.32062125	0.32062125	0.32062125	0.32062125	0.32062125	0.32062125	0.32062125	0.32062125	0.32062125	0.32062125	0.32062125	0.32062125	0.32062125	0.32062125	0.32062125	0.32062125	0.32062125	0.32062125	0.32062125
155.mp3	0.32329956	0.32329956	0.32329956	0.32329956	0.32329956	0.32329956	0.32329956	0.32329956	0.32329956	0.32329956	0.32329956	0.32329956	0.32329956	0.32329956	0.32329956	0.32329956	0.32329956	0.32329956	0.32329956	0.32329956	0.32329956	0.32329956	0.32329956	0.32329956	0.32329956	0.32329956	0.32329956	0.32329956	0.32329956	0.32329956	0.32329956	0.32329956	0.32329956	0.32329956	0.32329956	0.32329956	0.32329956	0.32329956	0.32329956	0.32329956	0.32329956	0.32329956	0.32329956	0.32329956	0.32329956	0.32329956	0.32329956	0.32329956	0.32329956
156.mp3	0.17594679	0.17594679	0.17594679	0.17594679	0.17594679	0.17594679	0.17594679	0.17594679	0.17594679	0.17594679	0.17594679	0.17594679	0.17594679	0.17594679	0.17594679	0.17594679	0.17594679	0.17594679	0.17594679	0.17594679	0.17594679	0.17594679	0.17594679	0.17594679	0.17594679	0.17594679	0.17594679	0.17594679	0.17594679	0.17594679	0.17594679	0.17594679	0.17594679	0.17594679	0.17594679	0.17594679	0.17594679	0.17594679	0.17594679	0.17594679	0.17594679	0.17594679	0.17594679	0.17594679	0.17594679	0.17594679	0.17594679	0.17594679	0.17594679
157.mp3	0.46265665	0.46265665	0.46265665	0.46265665	0.46265665	0.46265665	0.46265665	0.46265665	0.46265665	0.46265665	0.46265665	0.46265665	0.46265665	0.46265665	0.46265665	0.46265665	0.46265665	0.46265665	0.46265665	0.46265665	0.46265665	0.46265665	0.46265665	0.46265665	0.46265665	0.46265665	0.46265665	0.46265665	0.46265665	0.46265665	0.46265665	0.46265665	0.46265665	0.46265665	0.46265665	0.46265665	0.46265665	0.46265665	0.46265665	0.46265665	0.46265665	0.46265665	0.46265665	0.46265665	0.46265665	0.46265665	0.46265665	0.46265665	0.46265665
158.mp3	0.13747624	0.13747624	0.13747624	0.13747624	0.13747624	0.13747624	0.13747624	0.13747624	0.13747624	0.13747624	0.13747624	0.13747624	0.13747624	0.13747624	0.13747624	0.13747624	0.13747624	0.13747624	0.13747624	0.13747624	0.13747624	0.13747624	0.13747624	0.13747624	0.13747624	0.13747624	0.13747624	0.13747624	0.13747624	0.13747624	0.13747624	0.13747624	0.13747624	0.13747624	0.13747624	0.13747624	0.13747624	0.13747624	0.13747624	0.13747624	0.13747624	0.13747624	0.13747624	0.13747624	0.13747624	0.13747624	0.13747624	0.13747624	0.13747624
159.mp3	0.2388623	0.2388623	0.2388623	0.2388623	0.2388623	0.2388623	0.2388623	0.2388623	0.2388623	0.2388623	0.2388623	0.2388623	0.2388623	0.2388623	0.2388623	0.2388623	0.2388623	0.2388623	0.2388623	0.2388623	0.2388623	0.2388623	0.2388623	0.2388623	0.2388623	0.2388623	0.2388623	0.2388623	0.2388623	0.2388623	0.2388623	0.2388623	0.2388623	0.2388623	0.2388623	0.2388623	0.2388623	0.2388623	0.2388623	0.2388623	0.2388623	0.2388623	0.2388623	0.2388623	0.2388623	0.2388623	0.2388623	0.2388623	0.2388623
160.mp3	0.20526233	0.20526233	0.20526233	0.20526233	0.20526233	0.20526233	0.20526233	0.20526233	0.20526233	0.20526233	0.20526233	0.20526233	0.20526233	0.20526233	0.20526233	0.20526233	0.20526233	0.20526233	0.20526233	0.20526233	0.20526233	0.20526233	0.20526233	0.20526233	0.20526233	0.20526233	0.20526233	0.20526233	0.20526233	0.20526233	0.20526233	0.20526233	0.20526233	0.20526233	0.20526233	0.20526233	0.20526233	0.20526233	0.20526233	0.20526233	0.20526233	0.20526233	0.20526233	0.20526233	0.20526233	0.20526233	0.20526233	0.20526233	0.20526233
161.mp3	0.5292424	0.5292424	0.5292424	0.5292424	0.5292424	0.5292424	0.5292424	0.5292424	0.5292424	0.5292424	0.5292424	0.5292424	0.5292424	0.5292424	0.5292424	0.5292424	0.5292424	0.5292424	0.5292424	0.5292424	0.5292424	0.5292424	0.5292424	0.5292424	0.5292424	0.5292424	0.5292424	0.5292424	0.5292424	0.5292424	0.5292424	0.5292424	0.5292424	0.5292424	0.5292424	0.5292424	0.5292424	0.5292424	0.5292424	0.5292424	0.5292424	0.5292424	0.5292424	0.5292424	0.5292424	0.5292424	0.5292424	0.5292424	0.5292424
162.mp3	0.2535712	0.2535712	0.2535712	0.2535712	0.2535712	0.2535712	0.2535712	0.2535712	0.2535712	0.2535712	0.2535712	0.2535712	0.2535712	0.2535712	0.2535712	0.2535712	0.2535712	0.2535712	0.2535712	0.2535712	0.2535712	0.2535712	0.2535712	0.2535712	0.2535712	0.2535712	0.2535712	0.2535712	0.2535712	0.2535712	0.2535712	0.2535712	0.2535712	0.2535712	0.2535712	0.2535712	0.2535712	0.2535712	0.2535712	0.2535712	0.2535712	0.2535712	0.2535712	0.2535712	0.2535712	0.2535712	0.2535712	0.2535712	0.2535712
163.mp3	0.5444171	0.5444171	0.5444171	0.5444171	0.5444171	0.5444171	0.5444171	0.5444171	0.5444171	0.5444171	0.5444171	0.5444171	0.5444171	0.5444171	0.5444171	0.5444171	0.5444171	0.5444171	0.5444171	0.5444171	0.5444171	0.5444171	0.5444171	0.5444171	0.5444171	0.5444171	0.5444171	0.5444171	0.5444171	0.5444171	0.5444171	0.5444171	0.5444171	0.5444171	0.5444171	0.5444171	0.5444171	0.5444171	0.5444171	0.5444171	0.5444171	0.5444171	0.5444171	0.5444171	0.5444171	0.5444171	0.5444171	0.5444171	0.5444171
164.mp3	0.15774897	0.15774897	0.15774897	0.15774897	0.15774897	0.15774897	0.15774897	0.15774897	0.15774897	0.15774897	0.15774897	0.15774897	0.15774897	0.15774897	0.15774897	0.15774897	0.15774897	0.15774897	0.15774897	0.15774897	0.15774897	0.15774897	0.15774897	0.15774897	0.15774897	0.15774897	0.15774897	0.15774897	0.15774897	0.15774897	0.15774897	0.15774897	0.15774897	0.15774897	0.15774897	0.15774897	0.15774897	0.15774897	0.15774897	0.15774897	0.15774897	0.15774897	0.15774897	0.15774897	0.15774897	0.15774897	0.15774897	0.15774897	0.15774897
166.mp3	0.28354624	0.28354624	0.28354624	0.28354624	0.28354624	0.28354624	0.28354624	0.28354624	0.28354624	0.28354624	0.28354624	0.28354624	0.28354624	0.28354624	0.28354624	0.28354624	0.28354624	0.28354624	0.28354624	0.28354624	0.28354624	0.28354624	0.28354624	0.28354624	0.28354624	0.28354624	0.28354624	0.28354624	0.28354624	0.28354624	0.28354624	0.28354624	0.28354624	0.28354624	0.28354624	0.28354624	0.28354624	0.28354624	0.28354624	0.28354624	0.28354624	0.28354624	0.28354624	0.28354624	0.28354624	0.28354624	0.28354624	0.28354624	0.28354624
167.mp3	0.5224837	0.5224837	0.5224837	0.5224837	0.5224837	0.5224837	0.5224837	0.5224837	0.5224837	0.5224837	0.5224837	0.5224837	0.5224837	0.5224837	0.5224837	0.5224837	0.5224837	0.5224837	0.5224837	0.5224837	0.5224837	0.5224837	0.5224837	0.5224837	0.5224837	0.5224837	0.5224837	0.5224837	0.5224837	0.5224837	0.5224837	0.5224837	0.5224837	0.5224837	0.5224837	0.5224837	0.5224837	0.5224837	0.5224837	0.5224837	0.5224837	0.5224837	0.5224837	0.5224837	0.5224837	0.5224837	0.5224837	0.5224837	0.5224837
168.mp3	0.4547884	0.4547884	0.4547884	0.4547884	0.4547884	0.4547884	0.4547884	0.4547884	0.4547884	0.4547884	0.4547884	0.4547884	0.4547884	0.4547884	0.4547884	0.4547884	0.4547884	0.4547884	0.4547884	0.4547884	0.4547884	0.4547884	0.4547884	0.4547884	0.4547884	0.4547884	0.4547884	0.4547884	0.4547884	0.4547884	0.4547884	0.4547884	0.4547884	0.4547884	0.4547884	0.4547884	0.4547884	0.4547884	0.4547884	0.4547884	0.4547884	0.4547884	0.4547884	0.4547884	0.4547884	0.4547884	0.4547884	0.4547884	0.4547884
169.mp3	0.48436865	0.48436865	0.48436865	0.48436865	0.48436865	0.48436865	0.48436865	0.48436865	0.48436865	0.48436865	0.48436865	0.48436865	0.48436865	0.48436865	0.48436865	0.48436865	0.48436865	0.48436865	0.48436865	0.48436865	0.48436865	0.48436865	0.48436865	0.48436865	0.48436865	0.48436865	0.48436865	0.48436865	0.48436865	0.48436865	0.48436865	0.48436865	0.48436865	0.48436865	0.48436865	0.48436865	0.48436865	0.48436865	0.48436865	0.48436865	0.48436865	0.48436865	0.48436865	0.48436865	0.48436865	0.48436865	0.48436865	0.48436865	0.48436865
170.mp3	0.5270716	0.5270716	0.5270716	0.5270716	0.5270716	0.5270716	0.5270716	0.5270716	0.5270716	0.5270716	0.5270716	0.5270716	0.5270716	0.5270716	0.5270716	0.5270716	0.5270716	0.5270716	0.5270716	0.5270716	0.5270716	0.5270716	0.5270716	0.5270716	0.5270716	0.5270716	0.5270716	0.5270716	0.5270716	0.5270716	0.5270716	0.5270716	0.5270716	0.5270716	0.5270716	0.5270716	0.5270716	0.5270716	0.5270716	0.5270716	0.5270716	0.5270716	0.5270716	0.5270716	0.5270716	0.5270716	0.5270716	0.5270716	0.5270716
171.mp3	0.3541747	0.3541747	0.3541747	0.3541747	0.3541747	0.3541747	0.3541747	0.3541747	0.3541747	0.3541747	0.3541747	0.3541747	0.3541747	0.3541747	0.3541747	0.3541747	0.3541747	0.3541747	0.3541747	0.3541747	0.3541747	0.3541747	0.3541747	0.3541747	0.3541747	0.3541747	0.3541747	0.3541747	0.3541747	0.3541747	0.3541747	0.3541747	0.3541747	0.3541747	0.3541747	0.3541747	0.3541747	0.3541747	0.3541747	0.3541747	0.3541747	0.3541747	0.3541747	0.3541747	0.3541747	0.3541747	0.3541747	0.3541747	0.3541747
172.mp3	0.29608622	0.29608622	0.29608622	0.29608622	0.29608622	0.29608622	0.29608622	0.29608622	0.29608622	0.29608622	0.29608622	0.29608622	0.29608622	0.29608622	0.29608622	0.29608622	0.29608622	0.29608622	0.29608622	0.29608622	0.29608622	0.29608622	0.29608622	0.29608622	0.29608622	0.29608622	0.29608622	0.29608622	0.29608622	0.29608622	0.29608622	0.29608622	0.29608622	0.29608622	0.29608622	0.29608622	0.29608622	0.29608622	0.29608622	0.29608622	0.29608622	0.29608622	0.29608622	0.29608622	0.29608622	0.29608622	0.29608622	0.29608622	0.29608622
173.mp3	0.37098673	0.37098673	0.37098673	0.37098673	0.37098673	0.37098673	0.37098673	0.37098673	0.37098673	0.37098673	0.37098673	0.37098673	0.37098673	0.37098673	0.37098673	0.37098673	0.37098673	0.37098673	0.37098673	0.37098673	0.37098673	0.37098673	0.37098673	0.37098673	0.37098673	0.37098673	0.37098673	0.37098673	0.37098673	0.37098673	0.37098673	0.37098673	0.37098673	0.37098673	0.37098673	0.37098673	0.37098673	0.37098673	0.37098673	0.37098673	0.37098673	0.37098673	0.37098673	0.37098673	0.37098673	0.37098673	0.37098673	0.37098673	0.37098673
174.mp3	0.20720822	0.20720822	0.20720822	0.20720822	0.20720822	0.20720822	0.20720822	0.20720822	0.20720822	0.20720822	0.20720822	0.20720822	0.20720822	0.20720822	0.20720822	0.20720822	0.20720822	0.20720822	0.20720822	0.20720822	0.20720822	0.20720822	0.20720822	0.20720822	0.20720822	0.20720822	0.20720822	0.20720822	0.20720822	0.20720822	0.20720822	0.20720822	0.20720822	0.20720822	0.20720822	0.20720822	0.20720822	0.20720822	0.20720822	0.20720822	0.20720822	0.20720822	0.20720822	0.20720822	0.20720822	0.20720822	0.20720822	0.20720822	0.20720822
175.mp3	0.34758872	0.34758872	0.34758872	0.34758872	0.34758872	0.34758872	0.34758872	0.34758872	0.34758872	0.34758872	0.34758872	0.34758872	0.34758872	0.34758872	0.34758872	0.34758872	0.34758872	0.34758872	0.34758872	0.34758872	0.34758872	0.34758872	0.34758872	0.34758872	0.34758872	0.34758872	0.34758872	0.34758872	0.34758872	0.34758872	0.34758872	0.34758872	0.34758872	0.34758872	0.34758872	0.34758872	0.34758872	0.34758872	0.34758872	0.34758872	0.34758872	0.34758872	0.34758872	0.34758872	0.34758872	0.34758872	0.34758872	0.34758872	0.34758872
176.mp3	0.22718495	0.22718495	0.22718495	0.22718495	0.22718495	0.22718495	0.22718495	0.22718495	0.22718495	0.22718495	0.22718495	0.22718495	0.22718495	0.22718495	0.22718495	0.22718495	0.22718495	0.22718495	0.22718495	0.22718495	0.22718495	0.22718495	0.22718495	0.22718495	0.22718495	0.22718495	0.22718495	0.22718495	0.22718495	0.22718495	0.22718495	0.22718495	0.22718495	0.22718495	0.22718495	0.22718495	0.22718495	0.22718495	0.22718495	0.22718495	0.22718495	0.22718495	0.22718495	0.22718495	0.22718495	0.22718495	0.22718495	0.22718495	0.22718495
177.mp3	0.16038974	0.16038974	0.16038974	0.16038974	0.16038974	0.16038974	0.16038974	0.16038974	0.16038974	0.16038974	0.16038974	0.16038974	0.16038974	0.16038974	0.16038974	0.16038974	0.16038974	0.16038974	0.16038974	0.16038974	0.16038974	0.16038974	0.16038974	0.16038974	0.16038974	0.16038974	0.16038974	0.16038974	0.16038974	0.16038974	0.16038974	0.16038974	0.16038974	0.16038974	0.16038974	0.16038974	0.16038974	0.16038974	0.16038974	0.16038974	0.16038974	0.16038974	0.16038974	0.16038974	0.16038974	0.16038974	0.16038974	0.16038974	0.16038974
178.mp3	0.29285544	0.29285544	0.29285544	0.29285544	0.29285544	0.29285544	0.29285544	0.29285544	0.29285544	0.29285544	0.29285544	0.29285544	0.29285544	0.29285544	0.29285544	0.29285544	0.29285544	0.29285544	0.29285544	0.29285544	0.29285544	0.29285544	0.29285544	0.29285544	0.29285544	0.29285544	0.29285544	0.29285544	0.29285544	0.29285544	0.29285544	0.29285544	0.29285544	0.29285544	0.29285544	0.29285544	0.29285544	0.29285544	0.29285544	0.29285544	0.29285544	0.29285544	0.29285544	0.29285544	0.29285544	0.29285544	0.29285544	0.29285544	0.29285544
179.mp3	0.095459595	0.095459595	0.095459595	0.095459595	0.095459595	0.095459595	0.095459595	0.095459595	0.095459595	0.095459595	0.095459595	0.095459595	0.095459595	0.095459595	0.095459595	0.095459595	0.095459595	0.095459595	0.095459595	0.095459595	0.095459595	0.095459595	0.095459595	0.095459595	0.095459595	0.095459595	0.095459595	0.095459595	0.095459595	0.095459595	0.095459595	0.095459595	0.095459595	0.095459595	0.095459595	0.095459595	0.095459595	0.095459595	0.095459595	0.095459595	0.095459595	0.095459595	0.095459595	0.095459595	0.095459595	0.095459595	0.095459595	0.095459595	0.095459595
180.mp3	0.26008704	0.26008704	0.26008704	0.26008704	0.26008704	0.26008704	0.26008704	0.26008704	0.26008704	0.26008704	0.26008704	0.26008704	0.26008704	0.26008704	0.26008704	0.26008704	0.26008704	0.26008704	0.26008704	0.26008704	0.26008704	0.26008704	0.26008704	0.26008704	0.26008704	0.26008704	0.26008704	0.26008704	0.26008704	0.26008704	0.26008704	0.26008704	0.26008704	0.26008704	0.26008704	0.26008704	0.26008704	0.26008704	0.26008704	0.26008704	0.26008704	0.26008704	0.26008704	0.26008704	0.26008704	0.26008704	0.26008704	0.26008704	0.26008704
181.mp3	0.121485695	0.121485695	0.121485695	0.121485695	0.121485695	0.121485695	0.121485695	0.121485695	0.121485695	0.121485695	0.121485695	0.121485695	0.121485695	0.121485695	0.121485695	0.121485695	0.121485695	0.121485695	0.121485695	0.121485695	0.121485695	0.121485695	0.121485695	0.121485695	0.121485695	0.121485695	0.121485695	0.121485695	0.121485695	0.121485695	0.121485695	0.121485695	0.121485695	0.121485695	0.121485695	0.121485695	0.121485695	0.121485695	0.121485695	0.121485695	0.121485695	0.121485695	0.121485695	0.121485695	0.121485695	0.121485695	0.121485695	0.121485695	0.121485695
182.mp3	0.46235225	0.46235225	0.46235225	0.46235225	0.46235225	0.46235225	0.46235225	0.46235225	0.46235225	0.46235225	0.46235225	0.46235225	0.46235225	0.46235225	0.46235225	0.46235225	0.46235225	0.46235225	0.46235225	0.46235225	0.46235225	0.46235225	0.46235225	0.46235225	0.46235225	0.46235225	0.46235225	0.46235225	0.46235225	0.46235225	0.46235225	0.46235225	0.46235225	0.46235225	0.46235225	0.46235225	0.46235225	0.46235225	0.46235225	0.46235225	0.46235225	0.46235225	0.46235225	0.46235225	0.46235225	0.46235225	0.46235225	0.46235225	0.46235225
184.mp3	0.45703134	0.45703134	0.45703134	0.45703134	0.45703134	0.45703134	0.45703134	0.45703134	0.45703134	0.45703134	0.45703134	0.45703134	0.45703134	0.45703134	0.45703134	0.45703134	0.45703134	0.45703134	0.45703134	0.45703134	0.45703134	0.45703134	0.45703134	0.45703134	0.45703134	0.45703134	0.45703134	0.45703134	0.45703134	0.45703134	0.45703134	0.45703134	0.45703134	0.45703134	0.45703134	0.45703134	0.45703134	0.45703134	0.45703134	0.45703134	0.45703134	0.45703134	0.45703134	0.45703134	0.45703134	0.45703134	0.45703134	0.45703134	0.45703134
185.mp3	0.25723985	0.25723985	0.25723985	0.25723985	0.25723985	0.25723985	0.25723985	0.25723985	0.25723985	0.25723985	0.25723985	0.25723985	0.25723985	0.25723985	0.25723985	0.25723985	0.25723985	0.25723985	0.25723985	0.25723985	0.25723985	0.25723985	0.25723985	0.25723985	0.25723985	0.25723985	0.25723985	0.25723985	0.25723985	0.25723985	0.25723985	0.25723985	0.25723985	0.25723985	0.25723985	0.25723985	0.25723985	0.25723985	0.25723985	0.25723985	0.25723985	0.25723985	0.25723985	0.25723985	0.25723985	0.25723985	0.25723985	0.25723985	0.25723985
186.mp3	0.12866534	0.12866534	0.12866534	0.12866534	0.12866534	0.12866534	0.12866534	0.12866534	0.12866534	0.12866534	0.12866534	0.12866534	0.12866534	0.12866534	0.12866534	0.12866534	0.12866534	0.12866534	0.12866534	0.12866534	0.12866534	0.12866534	0.12866534	0.12866534	0.12866534	0.12866534	0.12866534	0.12866534	0.12866534	0.12866534	0.12866534	0.12866534	0.12866534	0.12866534	0.12866534	0.12866534	0.12866534	0.12866534	0.12866534	0.12866534	0.12866534	0.12866534	0.12866534	0.12866534	0.12866534	0.12866534	0.12866534	0.12866534	0.12866534
187.mp3	0.35180822	0.35180822	0.35180822	0.35180822	0.35180822	0.35180822	0.35180822	0.35180822	0.35180822	0.35180822	0.35180822	0.35180822	0.35180822	0.35180822	0.35180822	0.35180822	0.35180822	0.35180822	0.35180822	0.35180822	0.35180822	0.35180822	0.35180822	0.35180822	0.35180822	0.35180822	0.35180822	0.35180822	0.35180822	0.35180822	0.35180822	0.35180822	0.35180822	0.35180822	0.35180822	0.35180822	0.35180822	0.35180822	0.35180822	0.35180822	0.35180822	0.35180822	0.35180822	0.35180822	0.35180822	0.35180822	0.35180822	0.35180822	0.35180822
188.mp3	0.38079056	0.38079056	0.38079056	0.38079056	0.38079056	0.38079056	0.38079056	0.38079056	0.38079056	0.38079056	0.38079056	0.38079056	0.38079056	0.38079056	0.38079056	0.38079056	0.38079056	0.38079056	0.38079056	0.38079056	0.38079056	0.38079056	0.38079056	0.38079056	0.38079056	0.38079056	0.38079056	0.38079056	0.38079056	0.38079056	0.38079056	0.38079056	0.38079056	0.38079056	0.38079056	0.38079056	0.38079056	0.38079056	0.38079056	0.38079056	0.38079056	0.38079056	0.38079056	0.38079056	0.38079056	0.38079056	0.38079056	0.38079056	0.38079056
189.mp3	0.33862713	0.33862713	0.33862713	0.33862713	0.33862713	0.33862713	0.33862713	0.33862713	0.33862713	0.33862713	0.33862713	0.33862713	0.33862713	0.33862713	0.33862713	0.33862713	0.33862713	0.33862713	0.33862713	0.33862713	0.33862713	0.33862713	0.33862713	0.33862713	0.33862713	0.33862713	0.33862713	0.33862713	0.33862713	0.33862713	0.33862713	0.33862713	0.33862713	0.33862713	0.33862713	0.33862713	0.33862713	0.33862713	0.33862713	0.33862713	0.33862713	0.33862713	0.33862713	0.33862713	0.33862713	0.33862713	0.33862713	0.33862713	0.33862713
190.mp3	0.3363841	0.3363841	0.3363841	0.3363841	0.3363841	0.3363841	0.3363841	0.3363841	0.3363841	0.3363841	0.3363841	0.3363841	0.3363841	0.3363841	0.3363841	0.3363841	0.3363841	0.3363841	0.3363841	0.3363841	0.3363841	0.3363841	0.3363841	0.3363841	0.3363841	0.3363841	0.3363841	0.3363841	0.3363841	0.3363841	0.3363841	0.3363841	0.3363841	0.3363841	0.3363841	0.3363841	0.3363841	0.3363841	0.3363841	0.3363841	0.3363841	0.3363841	0.3363841	0.3363841	0.3363841	0.3363841	0.3363841	0.3363841	0.3363841
191.mp3	0.46944782	0.46944782	0.46944782	0.46944782	0.46944782	0.46944782	0.46944782	0.46944782	0.46944782	0.46944782	0.46944782	0.46944782	0.46944782	0.46944782	0.46944782	0.46944782	0.46944782	0.46944782	0.46944782	0.46944782	0.46944782	0.46944782	0.46944782	0.46944782	0.46944782	0.46944782	0.46944782	0.46944782	0.46944782	0.46944782	0.46944782	0.46944782	0.46944782	0.46944782	0.46944782	0.46944782	0.46944782	0.46944782	0.46944782	0.46944782	0.46944782	0.46944782	0.46944782	0.46944782	0.46944782	0.46944782	0.46944782	0.46944782	0.46944782
192.mp3	0.27454343	0.27454343	0.27454343	0.27454343	0.27454343	0.27454343	0.27454343	0.27454343	0.27454343	0.27454343	0.27454343	0.27454343	0.27454343	0.27454343	0.27454343	0.27454343	0.27454343	0.27454343	0.27454343	0.27454343	0.27454343	0.27454343	0.27454343	0.27454343	0.27454343	0.27454343	0.27454343	0.27454343	0.27454343	0.27454343	0.27454343	0.27454343	0.27454343	0.27454343	0.27454343	0.27454343	0.27454343	0.27454343	0.27454343	0.27454343	0.27454343	0.27454343	0.27454343	0.27454343	0.27454343	0.27454343	0.27454343	0.27454343	0.27454343
193.mp3	-0.022119995	-0.022119995	-0.022119995	-0.022119995	-0.022119995	-0.022119995	-0.022119995	-0.022119995	-0.022119995	-0.022119995	-0.022119995	-0.022119995	-0.022119995	-0.022119995	-0.022119995	-0.022119995	-0.022119995	-0.022119995	-0.022119995	-0.022119995	-0.022119995	-0.022119995	-0.022119995	-0.022119995	-0.022119995	-0.022119995	-0.022119995	-0.022119995	-0.022119995	-0.022119995	-0.022119995	-0.022119995	-0.022119995	-0.022119995	-0.022119995	-0.022119995	-0.022119995	-0.022119995	-0.022119995	-0.022119995	-0.022119995	-0.022119995	-0.022119995	-0.022119995	-0.022119995	-0.022119995	-0.022119995	-0.022119995	-0.022119995
194.mp3	0.3232629	0.3232629	0.3232629	0.3232629	0.3232629	0.3232629	0.3232629	0.3232629	0.3232629	0.3232629	0.3232629	0.3232629	0.3232629	0.3232629	0.3232629	0.3232629	0.3232629	0.3232629	0.3232629	0.3232629	0.3232629	0.3232629	0.3232629	0.3232629	0.3232629	0.3232629	0.3232629	0.3232629	0.3232629	0.3232629	0.3232629	0.3232629	0.3232629	0.3232629	0.3232629	0.3232629	0.3232629	0.3232629	0.3232629	0.3232629	0.3232629	0.3232629	0.3232629	0.3232629	0.3232629	0.3232629	0.3232629	0.3232629	0.3232629
195.mp3	0.15856844	0.15856844	0.15856844	0.15856844	0.15856844	0.15856844	0.15856844	0.15856844	0.15856844	0.15856844	0.15856844	0.15856844	0.15856844	0.15856844	0.15856844	0.15856844	0.15856844	0.15856844	0.15856844	0.15856844	0.15856844	0.15856844	0.15856844	0.15856844	0.15856844	0.15856844	0.15856844	0.15856844	0.15856844	0.15856844	0.15856844	0.15856844	0.15856844	0.15856844	0.15856844	0.15856844	0.15856844	0.15856844	0.15856844	0.15856844	0.15856844	0.15856844	0.15856844	0.15856844	0.15856844	0.15856844	0.15856844	0.15856844	0.15856844
196.mp3	0.19361494	0.19361494	0.19361494	0.19361494	0.19361494	0.19361494	0.19361494	0.19361494	0.19361494	0.19361494	0.19361494	0.19361494	0.19361494	0.19361494	0.19361494	0.19361494	0.19361494	0.19361494	0.19361494	0.19361494	0.19361494	0.19361494	0.19361494	0.19361494	0.19361494	0.19361494	0.19361494	0.19361494	0.19361494	0.19361494	0.19361494	0.19361494	0.19361494	0.19361494	0.19361494	0.19361494	0.19361494	0.19361494	0.19361494	0.19361494	0.19361494	0.19361494	0.19361494	0.19361494	0.19361494	0.19361494	0.19361494	0.19361494	0.19361494
197.mp3	0.23653895	0.23653895	0.23653895	0.23653895	0.23653895	0.23653895	0.23653895	0.23653895	0.23653895	0.23653895	0.23653895	0.23653895	0.23653895	0.23653895	0.23653895	0.23653895	0.23653895	0.23653895	0.23653895	0.23653895	0.23653895	0.23653895	0.23653895	0.23653895	0.23653895	0.23653895	0.23653895	0.23653895	0.23653895	0.23653895	0.23653895	0.23653895	0.23653895	0.23653895	0.23653895	0.23653895	0.23653895	0.23653895	0.23653895	0.23653895	0.23653895	0.23653895	0.23653895	0.23653895	0.23653895	0.23653895	0.23653895	0.23653895	0.23653895
198.mp3	0.06338522	0.06338522	0.06338522	0.06338522	0.06338522	0.06338522	0.06338522	0.06338522	0.06338522	0.06338522	0.06338522	0.06338522	0.06338522	0.06338522	0.06338522	0.06338522	0.06338522	0.06338522	0.06338522	0.06338522	0.06338522	0.06338522	0.06338522	0.06338522	0.06338522	0.06338522	0.06338522	0.06338522	0.06338522	0.06338522	0.06338522	0.06338522	0.06338522	0.06338522	0.06338522	0.06338522	0.06338522	0.06338522	0.06338522	0.06338522	0.06338522	0.06338522	0.06338522	0.06338522	0.06338522	0.06338522	0.06338522	0.06338522	0.06338522
199.mp3	0.21723369	0.21723369	0.21723369	0.21723369	0.21723369	0.21723369	0.21723369	0.21723369	0.21723369	0.21723369	0.21723369	0.21723369	0.21723369	0.21723369	0.21723369	0.21723369	0.21723369	0.21723369	0.21723369	0.21723369	0.21723369	0.21723369	0.21723369	0.21723369	0.21723369	0.21723369	0.21723369	0.21723369	0.21723369	0.21723369	0.21723369	0.21723369	0.21723369	0.21723369	0.21723369	0.21723369	0.21723369	0.21723369	0.21723369	0.21723369	0.21723369	0.21723369	0.21723369	0.21723369	0.21723369	0.21723369	0.21723369	0.21723369	0.21723369
201.mp3	0.4855993	0.4855993	0.4855993	0.4855993	0.4855993	0.4855993	0.4855993	0.4855993	0.4855993	0.4855993	0.4855993	0.4855993	0.4855993	0.4855993	0.4855993	0.4855993	0.4855993	0.4855993	0.4855993	0.4855993	0.4855993	0.4855993	0.4855993	0.4855993	0.4855993	0.4855993	0.4855993	0.4855993	0.4855993	0.4855993	0.4855993	0.4855993	0.4855993	0.4855993	0.4855993	0.4855993	0.4855993	0.4855993	0.4855993	0.4855993	0.4855993	0.4855993	0.4855993	0.4855993	0.4855993	0.4855993	0.4855993	0.4855993	0.4855993
202.mp3	0.26076838	0.26076838	0.26076838	0.26076838	0.26076838	0.26076838	0.26076838	0.26076838	0.26076838	0.26076838	0.26076838	0.26076838	0.26076838	0.26076838	0.26076838	0.26076838	0.26076838	0.26076838	0.26076838	0.26076838	0.26076838	0.26076838	0.26076838	0.26076838	0.26076838	0.26076838	0.26076838	0.26076838	0.26076838	0.26076838	0.26076838	0.26076838	0.26076838	0.26076838	0.26076838	0.26076838	0.26076838	0.26076838	0.26076838	0.26076838	0.26076838	0.26076838	0.26076838	0.26076838	0.26076838	0.26076838	0.26076838	0.26076838	0.26076838
203.mp3	0.3300539	0.3300539	0.3300539	0.3300539	0.3300539	0.3300539	0.3300539	0.3300539	0.3300539	0.3300539	0.3300539	0.3300539	0.3300539	0.3300539	0.3300539	0.3300539	0.3300539	0.3300539	0.3300539	0.3300539	0.3300539	0.3300539	0.3300539	0.3300539	0.3300539	0.3300539	0.3300539	0.3300539	0.3300539	0.3300539	0.3300539	0.3300539	0.3300539	0.3300539	0.3300539	0.3300539	0.3300539	0.3300539	0.3300539	0.3300539	0.3300539	0.3300539	0.3300539	0.3300539	0.3300539	0.3300539	0.3300539	0.3300539	0.3300539
204.mp3	0.19642979	0.19642979	0.19642979	0.19642979	0.19642979	0.19642979	0.19642979	0.19642979	0.19642979	0.19642979	0.19642979	0.19642979	0.19642979	0.19642979	0.19642979	0.19642979	0.19642979	0.19642979	0.19642979	0.19642979	0.19642979	0.19642979	0.19642979	0.19642979	0.19642979	0.19642979	0.19642979	0.19642979	0.19642979	0.19642979	0.19642979	0.19642979	0.19642979	0.19642979	0.19642979	0.19642979	0.19642979	0.19642979	0.19642979	0.19642979	0.19642979	0.19642979	0.19642979	0.19642979	0.19642979	0.19642979	0.19642979	0.19642979	0.19642979
205.mp3	0.35926485	0.35926485	0.35926485	0.35926485	0.35926485	0.35926485	0.35926485	0.35926485	0.35926485	0.35926485	0.35926485	0.35926485	0.35926485	0.35926485	0.35926485	0.35926485	0.35926485	0.35926485	0.35926485	0.35926485	0.35926485	0.35926485	0.35926485	0.35926485	0.35926485	0.35926485	0.35926485	0.35926485	0.35926485	0.35926485	0.35926485	0.35926485	0.35926485	0.35926485	0.35926485	0.35926485	0.35926485	0.35926485	0.35926485	0.35926485	0.35926485	0.35926485	0.35926485	0.35926485	0.35926485	0.35926485	0.35926485	0.35926485	0.35926485
206.mp3	0.25573763	0.25573763	0.25573763	0.25573763	0.25573763	0.25573763	0.25573763	0.25573763	0.25573763	0.25573763	0.25573763	0.25573763	0.25573763	0.25573763	0.25573763	0.25573763	0.25573763	0.25573763	0.25573763	0.25573763	0.25573763	0.25573763	0.25573763	0.25573763	0.25573763	0.25573763	0.25573763	0.25573763	0.25573763	0.25573763	0.25573763	0.25573763	0.25573763	0.25573763	0.25573763	0.25573763	0.25573763	0.25573763	0.25573763	0.25573763	0.25573763	0.25573763	0.25573763	0.25573763	0.25573763	0.25573763	0.25573763	0.25573763	0.25573763
207.mp3	0.23186278	0.23186278	0.23186278	0.23186278	0.23186278	0.23186278	0.23186278	0.23186278	0.23186278	0.23186278	0.23186278	0.23186278	0.23186278	0.23186278	0.23186278	0.23186278	0.23186278	0.23186278	0.23186278	0.23186278	0.23186278	0.23186278	0.23186278	0.23186278	0.23186278	0.23186278	0.23186278	0.23186278	0.23186278	0.23186278	0.23186278	0.23186278	0.23186278	0.23186278	0.23186278	0.23186278	0.23186278	0.23186278	0.23186278	0.23186278	0.23186278	0.23186278	0.23186278	0.23186278	0.23186278	0.23186278	0.23186278	0.23186278	0.23186278
208.mp3	0.3343011	0.3343011	0.3343011	0.3343011	0.3343011	0.3343011	0.3343011	0.3343011	0.3343011	0.3343011	0.3343011	0.3343011	0.3343011	0.3343011	0.3343011	0.3343011	0.3343011	0.3343011	0.3343011	0.3343011	0.3343011	0.3343011	0.3343011	0.3343011	0.3343011	0.3343011	0.3343011	0.3343011	0.3343011	0.3343011	0.3343011	0.3343011	0.3343011	0.3343011	0.3343011	0.3343011	0.3343011	0.3343011	0.3343011	0.3343011	0.3343011	0.3343011	0.3343011	0.3343011	0.3343011	0.3343011	0.3343011	0.3343011	0.3343011
209.mp3	0.27839154	0.27839154	0.27839154	0.27839154	0.27839154	0.27839154	0.27839154	0.27839154	0.27839154	0.27839154	0.27839154	0.27839154	0.27839154	0.27839154	0.27839154	0.27839154	0.27839154	0.27839154	0.27839154	0.27839154	0.27839154	0.27839154	0.27839154	0.27839154	0.27839154	0.27839154	0.27839154	0.27839154	0.27839154	0.27839154	0.27839154	0.27839154	0.27839154	0.27839154	0.27839154	0.27839154	0.27839154	0.27839154	0.27839154	0.27839154	0.27839154	0.27839154	0.27839154	0.27839154	0.27839154	0.27839154	0.27839154	0.27839154	0.27839154
210.mp3	0.14461954	0.14461954	0.14461954	0.14461954	0.14461954	0.14461954	0.14461954	0.14461954	0.14461954	0.14461954	0.14461954	0.14461954	0.14461954	0.14461954	0.14461954	0.14461954	0.14461954	0.14461954	0.14461954	0.14461954	0.14461954	0.14461954	0.14461954	0.14461954	0.14461954	0.14461954	0.14461954	0.14461954	0.14461954	0.14461954	0.14461954	0.14461954	0.14461954	0.14461954	0.14461954	0.14461954	0.14461954	0.14461954	0.14461954	0.14461954	0.14461954	0.14461954	0.14461954	0.14461954	0.14461954	0.14461954	0.14461954	0.14461954	0.14461954
211.mp3	0.6215063	0.6215063	0.6215063	0.6215063	0.6215063	0.6215063	0.6215063	0.6215063	0.6215063	0.6215063	0.6215063	0.6215063	0.6215063	0.6215063	0.6215063	0.6215063	0.6215063	0.6215063	0.6215063	0.6215063	0.6215063	0.6215063	0.6215063	0.6215063	0.6215063	0.6215063	0.6215063	0.6215063	0.6215063	0.6215063	0.6215063	0.6215063	0.6215063	0.6215063	0.6215063	0.6215063	0.6215063	0.6215063	0.6215063	0.6215063	0.6215063	0.6215063	0.6215063	0.6215063	0.6215063	0.6215063	0.6215063	0.6215063	0.6215063
212.mp3	0.035485778	0.035485778	0.035485778	0.035485778	0.035485778	0.035485778	0.035485778	0.035485778	0.035485778	0.035485778	0.035485778	0.035485778	0.035485778	0.035485778	0.035485778	0.035485778	0.035485778	0.035485778	0.035485778	0.035485778	0.035485778	0.035485778	0.035485778	0.035485778	0.035485778	0.035485778	0.035485778	0.035485778	0.035485778	0.035485778	0.035485778	0.035485778	0.035485778	0.035485778	0.035485778	0.035485778	0.035485778	0.035485778	0.035485778	0.035485778	0.035485778	0.035485778	0.035485778	0.035485778	0.035485778	0.035485778	0.035485778	0.035485778	0.035485778
213.mp3	0.5356103	0.5356103	0.5356103	0.5356103	0.5356103	0.5356103	0.5356103	0.5356103	0.5356103	0.5356103	0.5356103	0.5356103	0.5356103	0.5356103	0.5356103	0.5356103	0.5356103	0.5356103	0.5356103	0.5356103	0.5356103	0.5356103	0.5356103	0.5356103	0.5356103	0.5356103	0.5356103	0.5356103	0.5356103	0.5356103	0.5356103	0.5356103	0.5356103	0.5356103	0.5356103	0.5356103	0.5356103	0.5356103	0.5356103	0.5356103	0.5356103	0.5356103	0.5356103	0.5356103	0.5356103	0.5356103	0.5356103	0.5356103	0.5356103
214.mp3	0.27759787	0.27759787	0.27759787	0.27759787	0.27759787	0.27759787	0.27759787	0.27759787	0.27759787	0.27759787	0.27759787	0.27759787	0.27759787	0.27759787	0.27759787	0.27759787	0.27759787	0.27759787	0.27759787	0.27759787	0.27759787	0.27759787	0.27759787	0.27759787	0.27759787	0.27759787	0.27759787	0.27759787	0.27759787	0.27759787	0.27759787	0.27759787	0.27759787	0.27759787	0.27759787	0.27759787	0.27759787	0.27759787	0.27759787	0.27759787	0.27759787	0.27759787	0.27759787	0.27759787	0.27759787	0.27759787	0.27759787	0.27759787	0.27759787
215.mp3	0.37140295	0.37140295	0.37140295	0.37140295	0.37140295	0.37140295	0.37140295	0.37140295	0.37140295	0.37140295	0.37140295	0.37140295	0.37140295	0.37140295	0.37140295	0.37140295	0.37140295	0.37140295	0.37140295	0.37140295	0.37140295	0.37140295	0.37140295	0.37140295	0.37140295	0.37140295	0.37140295	0.37140295	0.37140295	0.37140295	0.37140295	0.37140295	0.37140295	0.37140295	0.37140295	0.37140295	0.37140295	0.37140295	0.37140295	0.37140295	0.37140295	0.37140295	0.37140295	0.37140295	0.37140295	0.37140295	0.37140295	0.37140295	0.37140295
216.mp3	0.23660883	0.23660883	0.23660883	0.23660883	0.23660883	0.23660883	0.23660883	0.23660883	0.23660883	0.23660883	0.23660883	0.23660883	0.23660883	0.23660883	0.23660883	0.23660883	0.23660883	0.23660883	0.23660883	0.23660883	0.23660883	0.23660883	0.23660883	0.23660883	0.23660883	0.23660883	0.23660883	0.23660883	0.23660883	0.23660883	0.23660883	0.23660883	0.23660883	0.23660883	0.23660883	0.23660883	0.23660883	0.23660883	0.23660883	0.23660883	0.23660883	0.23660883	0.23660883	0.23660883	0.23660883	0.23660883	0.23660883	0.23660883	0.23660883
217.mp3	0.14024594	0.14024594	0.14024594	0.14024594	0.14024594	0.14024594	0.14024594	0.14024594	0.14024594	0.14024594	0.14024594	0.14024594	0.14024594	0.14024594	0.14024594	0.14024594	0.14024594	0.14024594	0.14024594	0.14024594	0.14024594	0.14024594	0.14024594	0.14024594	0.14024594	0.14024594	0.14024594	0.14024594	0.14024594	0.14024594	0.14024594	0.14024594	0.14024594	0.14024594	0.14024594	0.14024594	0.14024594	0.14024594	0.14024594	0.14024594	0.14024594	0.14024594	0.14024594	0.14024594	0.14024594	0.14024594	0.14024594	0.14024594	0.14024594
218.mp3	0.5123729	0.5123729	0.5123729	0.5123729	0.5123729	0.5123729	0.5123729	0.5123729	0.5123729	0.5123729	0.5123729	0.5123729	0.5123729	0.5123729	0.5123729	0.5123729	0.5123729	0.5123729	0.5123729	0.5123729	0.5123729	0.5123729	0.5123729	0.5123729	0.5123729	0.5123729	0.5123729	0.5123729	0.5123729	0.5123729	0.5123729	0.5123729	0.5123729	0.5123729	0.5123729	0.5123729	0.5123729	0.5123729	0.5123729	0.5123729	0.5123729	0.5123729	0.5123729	0.5123729	0.5123729	0.5123729	0.5123729	0.5123729	0.5123729
219.mp3	0.5213551	0.5213551	0.5213551	0.5213551	0.5213551	0.5213551	0.5213551	0.5213551	0.5213551	0.5213551	0.5213551	0.5213551	0.5213551	0.5213551	0.5213551	0.5213551	0.5213551	0.5213551	0.5213551	0.5213551	0.5213551	0.5213551	0.5213551	0.5213551	0.5213551	0.5213551	0.5213551	0.5213551	0.5213551	0.5213551	0.5213551	0.5213551	0.5213551	0.5213551	0.5213551	0.5213551	0.5213551	0.5213551	0.5213551	0.5213551	0.5213551	0.5213551	0.5213551	0.5213551	0.5213551	0.5213551	0.5213551	0.5213551	0.5213551
220.mp3	0.29174206	0.29174206	0.29174206	0.29174206	0.29174206	0.29174206	0.29174206	0.29174206	0.29174206	0.29174206	0.29174206	0.29174206	0.29174206	0.29174206	0.29174206	0.29174206	0.29174206	0.29174206	0.29174206	0.29174206	0.29174206	0.29174206	0.29174206	0.29174206	0.29174206	0.29174206	0.29174206	0.29174206	0.29174206	0.29174206	0.29174206	0.29174206	0.29174206	0.29174206	0.29174206	0.29174206	0.29174206	0.29174206	0.29174206	0.29174206	0.29174206	0.29174206	0.29174206	0.29174206	0.29174206	0.29174206	0.29174206	0.29174206	0.29174206
221.mp3	0.4746422	0.4746422	0.4746422	0.4746422	0.4746422	0.4746422	0.4746422	0.4746422	0.4746422	0.4746422	0.4746422	0.4746422	0.4746422	0.4746422	0.4746422	0.4746422	0.4746422	0.4746422	0.4746422	0.4746422	0.4746422	0.4746422	0.4746422	0.4746422	0.4746422	0.4746422	0.4746422	0.4746422	0.4746422	0.4746422	0.4746422	0.4746422	0.4746422	0.4746422	0.4746422	0.4746422	0.4746422	0.4746422	0.4746422	0.4746422	0.4746422	0.4746422	0.4746422	0.4746422	0.4746422	0.4746422	0.4746422	0.4746422	0.4746422
222.mp3	0.3937939	0.3937939	0.3937939	0.3937939	0.3937939	0.3937939	0.3937939	0.3937939	0.3937939	0.3937939	0.3937939	0.3937939	0.3937939	0.3937939	0.3937939	0.3937939	0.3937939	0.3937939	0.3937939	0.3937939	0.3937939	0.3937939	0.3937939	0.3937939	0.3937939	0.3937939	0.3937939	0.3937939	0.3937939	0.3937939	0.3937939	0.3937939	0.3937939	0.3937939	0.3937939	0.3937939	0.3937939	0.3937939	0.3937939	0.3937939	0.3937939	0.3937939	0.3937939	0.3937939	0.3937939	0.3937939	0.3937939	0.3937939	0.3937939
223.mp3	0.2271618	0.2271618	0.2271618	0.2271618	0.2271618	0.2271618	0.2271618	0.2271618	0.2271618	0.2271618	0.2271618	0.2271618	0.2271618	0.2271618	0.2271618	0.2271618	0.2271618	0.2271618	0.2271618	0.2271618	0.2271618	0.2271618	0.2271618	0.2271618	0.2271618	0.2271618	0.2271618	0.2271618	0.2271618	0.2271618	0.2271618	0.2271618	0.2271618	0.2271618	0.2271618	0.2271618	0.2271618	0.2271618	0.2271618	0.2271618	0.2271618	0.2271618	0.2271618	0.2271618	0.2271618	0.2271618	0.2271618	0.2271618	0.2271618
224.mp3	0.15883161	0.15883161	0.15883161	0.15883161	0.15883161	0.15883161	0.15883161	0.15883161	0.15883161	0.15883161	0.15883161	0.15883161	0.15883161	0.15883161	0.15883161	0.15883161	0.15883161	0.15883161	0.15883161	0.15883161	0.15883161	0.15883161	0.15883161	0.15883161	0.15883161	0.15883161	0.15883161	0.15883161	0.15883161	0.15883161	0.15883161	0.15883161	0.15883161	0.15883161	0.15883161	0.15883161	0.15883161	0.15883161	0.15883161	0.15883161	0.15883161	0.15883161	0.15883161	0.15883161	0.15883161	0.15883161	0.15883161	0.15883161	0.15883161
225.mp3	0.40680167	0.40680167	0.40680167	0.40680167	0.40680167	0.40680167	0.40680167	0.40680167	0.40680167	0.40680167	0.40680167	0.40680167	0.40680167	0.40680167	0.40680167	0.40680167	0.40680167	0.40680167	0.40680167	0.40680167	0.40680167	0.40680167	0.40680167	0.40680167	0.40680167	0.40680167	0.40680167	0.40680167	0.40680167	0.40680167	0.40680167	0.40680167	0.40680167	0.40680167	0.40680167	0.40680167	0.40680167	0.40680167	0.40680167	0.40680167	0.40680167	0.40680167	0.40680167	0.40680167	0.40680167	0.40680167	0.40680167	0.40680167	0.40680167
226.mp3	0.48216072	0.48216072	0.48216072	0.48216072	0.48216072	0.48216072	0.48216072	0.48216072	0.48216072	0.48216072	0.48216072	0.48216072	0.48216072	0.48216072	0.48216072	0.48216072	0.48216072	0.48216072	0.48216072	0.48216072	0.48216072	0.48216072	0.48216072	0.48216072	0.48216072	0.48216072	0.48216072	0.48216072	0.48216072	0.48216072	0.48216072	0.48216072	0.48216072	0.48216072	0.48216072	0.48216072	0.48216072	0.48216072	0.48216072	0.48216072	0.48216072	0.48216072	0.48216072	0.48216072	0.48216072	0.48216072	0.48216072	0.48216072	0.48216072
227.mp3	0.10171829	0.10171829	0.10171829	0.10171829	0.10171829	0.10171829	0.10171829	0.10171829	0.10171829	0.10171829	0.10171829	0.10171829	0.10171829	0.10171829	0.10171829	0.10171829	0.10171829	0.10171829	0.10171829	0.10171829	0.10171829	0.10171829	0.10171829	0.10171829	0.10171829	0.10171829	0.10171829	0.10171829	0.10171829	0.10171829	0.10171829	0.10171829	0.10171829	0.10171829	0.10171829	0.10171829	0.10171829	0.10171829	0.10171829	0.10171829	0.10171829	0.10171829	0.10171829	0.10171829	0.10171829	0.10171829	0.10171829	0.10171829	0.10171829
228.mp3	0.3685914	0.3685914	0.3685914	0.3685914	0.3685914	0.3685914	0.3685914	0.3685914	0.3685914	0.3685914	0.3685914	0.3685914	0.3685914	0.3685914	0.3685914	0.3685914	0.3685914	0.3685914	0.3685914	0.3685914	0.3685914	0.3685914	0.3685914	0.3685914	0.3685914	0.3685914	0.3685914	0.3685914	0.3685914	0.3685914	0.3685914	0.3685914	0.3685914	0.3685914	0.3685914	0.3685914	0.3685914	0.3685914	0.3685914	0.3685914	0.3685914	0.3685914	0.3685914	0.3685914	0.3685914	0.3685914	0.3685914	0.3685914	0.3685914
229.mp3	0.5415749	0.5415749	0.5415749	0.5415749	0.5415749	0.5415749	0.5415749	0.5415749	0.5415749	0.5415749	0.5415749	0.5415749	0.5415749	0.5415749	0.5415749	0.5415749	0.5415749	0.5415749	0.5415749	0.5415749	0.5415749	0.5415749	0.5415749	0.5415749	0.5415749	0.5415749	0.5415749	0.5415749	0.5415749	0.5415749	0.5415749	0.5415749	0.5415749	0.5415749	0.5415749	0.5415749	0.5415749	0.5415749	0.5415749	0.5415749	0.5415749	0.5415749	0.5415749	0.5415749	0.5415749	0.5415749	0.5415749	0.5415749	0.5415749
231.mp3	0.3923479	0.3923479	0.3923479	0.3923479	0.3923479	0.3923479	0.3923479	0.3923479	0.3923479	0.3923479	0.3923479	0.3923479	0.3923479	0.3923479	0.3923479	0.3923479	0.3923479	0.3923479	0.3923479	0.3923479	0.3923479	0.3923479	0.3923479	0.3923479	0.3923479	0.3923479	0.3923479	0.3923479	0.3923479	0.3923479	0.3923479	0.3923479	0.3923479	0.3923479	0.3923479	0.3923479	0.3923479	0.3923479	0.3923479	0.3923479	0.3923479	0.3923479	0.3923479	0.3923479	0.3923479	0.3923479	0.3923479	0.3923479	0.3923479
232.mp3	0.13101496	0.13101496	0.13101496	0.13101496	0.13101496	0.13101496	0.13101496	0.13101496	0.13101496	0.13101496	0.13101496	0.13101496	0.13101496	0.13101496	0.13101496	0.13101496	0.13101496	0.13101496	0.13101496	0.13101496	0.13101496	0.13101496	0.13101496	0.13101496	0.13101496	0.13101496	0.13101496	0.13101496	0.13101496	0.13101496	0.13101496	0.13101496	0.13101496	0.13101496	0.13101496	0.13101496	0.13101496	0.13101496	0.13101496	0.13101496	0.13101496	0.13101496	0.13101496	0.13101496	0.13101496	0.13101496	0.13101496	0.13101496	0.13101496
233.mp3	0.25992614	0.25992614	0.25992614	0.25992614	0.25992614	0.25992614	0.25992614	0.25992614	0.25992614	0.25992614	0.25992614	0.25992614	0.25992614	0.25992614	0.25992614	0.25992614	0.25992614	0.25992614	0.25992614	0.25992614	0.25992614	0.25992614	0.25992614	0.25992614	0.25992614	0.25992614	0.25992614	0.25992614	0.25992614	0.25992614	0.25992614	0.25992614	0.25992614	0.25992614	0.25992614	0.25992614	0.25992614	0.25992614	0.25992614	0.25992614	0.25992614	0.25992614	0.25992614	0.25992614	0.25992614	0.25992614	0.25992614	0.25992614	0.25992614
234.mp3	0.36259955	0.36259955	0.36259955	0.36259955	0.36259955	0.36259955	0.36259955	0.36259955	0.36259955	0.36259955	0.36259955	0.36259955	0.36259955	0.36259955	0.36259955	0.36259955	0.36259955	0.36259955	0.36259955	0.36259955	0.36259955	0.36259955	0.36259955	0.36259955	0.36259955	0.36259955	0.36259955	0.36259955	0.36259955	0.36259955	0.36259955	0.36259955	0.36259955	0.36259955	0.36259955	0.36259955	0.36259955	0.36259955	0.36259955	0.36259955	0.36259955	0.36259955	0.36259955	0.36259955	0.36259955	0.36259955	0.36259955	0.36259955	0.36259955
235.mp3	0.24365863	0.24365863	0.24365863	0.24365863	0.24365863	0.24365863	0.24365863	0.24365863	0.24365863	0.24365863	0.24365863	0.24365863	0.24365863	0.24365863	0.24365863	0.24365863	0.24365863	0.24365863	0.24365863	0.24365863	0.24365863	0.24365863	0.24365863	0.24365863	0.24365863	0.24365863	0.24365863	0.24365863	0.24365863	0.24365863	0.24365863	0.24365863	0.24365863	0.24365863	0.24365863	0.24365863	0.24365863	0.24365863	0.24365863	0.24365863	0.24365863	0.24365863	0.24365863	0.24365863	0.24365863	0.24365863	0.24365863	0.24365863	0.24365863
236.mp3	0.50717705	0.50717705	0.50717705	0.50717705	0.50717705	0.50717705	0.50717705	0.50717705	0.50717705	0.50717705	0.50717705	0.50717705	0.50717705	0.50717705	0.50717705	0.50717705	0.50717705	0.50717705	0.50717705	0.50717705	0.50717705	0.50717705	0.50717705	0.50717705	0.50717705	0.50717705	0.50717705	0.50717705	0.50717705	0.50717705	0.50717705	0.50717705	0.50717705	0.50717705	0.50717705	0.50717705	0.50717705	0.50717705	0.50717705	0.50717705	0.50717705	0.50717705	0.50717705	0.50717705	0.50717705	0.50717705	0.50717705	0.50717705	0.50717705
237.mp3	0.47373557	0.47373557	0.47373557	0.47373557	0.47373557	0.47373557	0.47373557	0.47373557	0.47373557	0.47373557	0.47373557	0.47373557	0.47373557	0.47373557	0.47373557	0.47373557	0.47373557	0.47373557	0.47373557	0.47373557	0.47373557	0.47373557	0.47373557	0.47373557	0.47373557	0.47373557	0.47373557	0.47373557	0.47373557	0.47373557	0.47373557	0.47373557	0.47373557	0.47373557	0.47373557	0.47373557	0.47373557	0.47373557	0.47373557	0.47373557	0.47373557	0.47373557	0.47373557	0.47373557	0.47373557	0.47373557	0.47373557	0.47373557	0.47373557
238.mp3	0.24436244	0.24436244	0.24436244	0.24436244	0.24436244	0.24436244	0.24436244	0.24436244	0.24436244	0.24436244	0.24436244	0.24436244	0.24436244	0.24436244	0.24436244	0.24436244	0.24436244	0.24436244	0.24436244	0.24436244	0.24436244	0.24436244	0.24436244	0.24436244	0.24436244	0.24436244	0.24436244	0.24436244	0.24436244	0.24436244	0.24436244	0.24436244	0.24436244	0.24436244	0.24436244	0.24436244	0.24436244	0.24436244	0.24436244	0.24436244	0.24436244	0.24436244	0.24436244	0.24436244	0.24436244	0.24436244	0.24436244	0.24436244	0.24436244
239.mp3	0.15488523	0.15488523	0.15488523	0.15488523	0.15488523	0.15488523	0.15488523	0.15488523	0.15488523	0.15488523	0.15488523	0.15488523	0.15488523	0.15488523	0.15488523	0.15488523	0.15488523	0.15488523	0.15488523	0.15488523	0.15488523	0.15488523	0.15488523	0.15488523	0.15488523	0.15488523	0.15488523	0.15488523	0.15488523	0.15488523	0.15488523	0.15488523	0.15488523	0.15488523	0.15488523	0.15488523	0.15488523	0.15488523	0.15488523	0.15488523	0.15488523	0.15488523	0.15488523	0.15488523	0.15488523	0.15488523	0.15488523	0.15488523	0.15488523
240.mp3	0.23833272	0.23833272	0.23833272	0.23833272	0.23833272	0.23833272	0.23833272	0.23833272	0.23833272	0.23833272	0.23833272	0.23833272	0.23833272	0.23833272	0.23833272	0.23833272	0.23833272	0.23833272	0.23833272	0.23833272	0.23833272	0.23833272	0.23833272	0.23833272	0.23833272	0.23833272	0.23833272	0.23833272	0.23833272	0.23833272	0.23833272	0.23833272	0.23833272	0.23833272	0.23833272	0.23833272	0.23833272	0.23833272	0.23833272	0.23833272	0.23833272	0.23833272	0.23833272	0.23833272	0.23833272	0.23833272	0.23833272	0.23833272	0.23833272
241.mp3	0.28066814	0.28066814	0.28066814	0.28066814	0.28066814	0.28066814	0.28066814	0.28066814	0.28066814	0.28066814	0.28066814	0.28066814	0.28066814	0.28066814	0.28066814	0.28066814	0.28066814	0.28066814	0.28066814	0.28066814	0.28066814	0.28066814	0.28066814	0.28066814	0.28066814	0.28066814	0.28066814	0.28066814	0.28066814	0.28066814	0.28066814	0.28066814	0.28066814	0.28066814	0.28066814	0.28066814	0.28066814	0.28066814	0.28066814	0.28066814	0.28066814	0.28066814	0.28066814	0.28066814	0.28066814	0.28066814	0.28066814	0.28066814	0.28066814
242.mp3	0.47530827	0.47530827	0.47530827	0.47530827	0.47530827	0.47530827	0.47530827	0.47530827	0.47530827	0.47530827	0.47530827	0.47530827	0.47530827	0.47530827	0.47530827	0.47530827	0.47530827	0.47530827	0.47530827	0.47530827	0.47530827	0.47530827	0.47530827	0.47530827	0.47530827	0.47530827	0.47530827	0.47530827	0.47530827	0.47530827	0.47530827	0.47530827	0.47530827	0.47530827	0.47530827	0.47530827	0.47530827	0.47530827	0.47530827	0.47530827	0.47530827	0.47530827	0.47530827	0.47530827	0.47530827	0.47530827	0.47530827	0.47530827	0.47530827
243.mp3	0.46953765	0.46953765	0.46953765	0.46953765	0.46953765	0.46953765	0.46953765	0.46953765	0.46953765	0.46953765	0.46953765	0.46953765	0.46953765	0.46953765	0.46953765	0.46953765	0.46953765	0.46953765	0.46953765	0.46953765	0.46953765	0.46953765	0.46953765	0.46953765	0.46953765	0.46953765	0.46953765	0.46953765	0.46953765	0.46953765	0.46953765	0.46953765	0.46953765	0.46953765	0.46953765	0.46953765	0.46953765	0.46953765	0.46953765	0.46953765	0.46953765	0.46953765	0.46953765	0.46953765	0.46953765	0.46953765	0.46953765	0.46953765	0.46953765
244.mp3	0.24324912	0.24324912	0.24324912	0.24324912	0.24324912	0.24324912	0.24324912	0.24324912	0.24324912	0.24324912	0.24324912	0.24324912	0.24324912	0.24324912	0.24324912	0.24324912	0.24324912	0.24324912	0.24324912	0.24324912	0.24324912	0.24324912	0.24324912	0.24324912	0.24324912	0.24324912	0.24324912	0.24324912	0.24324912	0.24324912	0.24324912	0.24324912	0.24324912	0.24324912	0.24324912	0.24324912	0.24324912	0.24324912	0.24324912	0.24324912	0.24324912	0.24324912	0.24324912	0.24324912	0.24324912	0.24324912	0.24324912	0.24324912	0.24324912
245.mp3	0.18811998	0.18811998	0.18811998	0.18811998	0.18811998	0.18811998	0.18811998	0.18811998	0.18811998	0.18811998	0.18811998	0.18811998	0.18811998	0.18811998	0.18811998	0.18811998	0.18811998	0.18811998	0.18811998	0.18811998	0.18811998	0.18811998	0.18811998	0.18811998	0.18811998	0.18811998	0.18811998	0.18811998	0.18811998	0.18811998	0.18811998	0.18811998	0.18811998	0.18811998	0.18811998	0.18811998	0.18811998	0.18811998	0.18811998	0.18811998	0.18811998	0.18811998	0.18811998	0.18811998	0.18811998	0.18811998	0.18811998	0.18811998	0.18811998
246.mp3	0.5266474	0.5266474	0.5266474	0.5266474	0.5266474	0.5266474	0.5266474	0.5266474	0.5266474	0.5266474	0.5266474	0.5266474	0.5266474	0.5266474	0.5266474	0.5266474	0.5266474	0.5266474	0.5266474	0.5266474	0.5266474	0.5266474	0.5266474	0.5266474	0.5266474	0.5266474	0.5266474	0.5266474	0.5266474	0.5266474	0.5266474	0.5266474	0.5266474	0.5266474	0.5266474	0.5266474	0.5266474	0.5266474	0.5266474	0.5266474	0.5266474	0.5266474	0.5266474	0.5266474	0.5266474	0.5266474	0.5266474	0.5266474	0.5266474
247.mp3	0.14866298	0.14866298	0.14866298	0.14866298	0.14866298	0.14866298	0.14866298	0.14866298	0.14866298	0.14866298	0.14866298	0.14866298	0.14866298	0.14866298	0.14866298	0.14866298	0.14866298	0.14866298	0.14866298	0.14866298	0.14866298	0.14866298	0.14866298	0.14866298	0.14866298	0.14866298	0.14866298	0.14866298	0.14866298	0.14866298	0.14866298	0.14866298	0.14866298	0.14866298	0.14866298	0.14866298	0.14866298	0.14866298	0.14866298	0.14866298	0.14866298	0.14866298	0.14866298	0.14866298	0.14866298	0.14866298	0.14866298	0.14866298	0.14866298
248.mp3	0.34433404	0.34433404	0.34433404	0.34433404	0.34433404	0.34433404	0.34433404	0.34433404	0.34433404	0.34433404	0.34433404	0.34433404	0.34433404	0.34433404	0.34433404	0.34433404	0.34433404	0.34433404	0.34433404	0.34433404	0.34433404	0.34433404	0.34433404	0.34433404	0.34433404	0.34433404	0.34433404	0.34433404	0.34433404	0.34433404	0.34433404	0.34433404	0.34433404	0.34433404	0.34433404	0.34433404	0.34433404	0.34433404	0.34433404	0.34433404	0.34433404	0.34433404	0.34433404	0.34433404	0.34433404	0.34433404	0.34433404	0.34433404	0.34433404
250.mp3	0.34110007	0.34110007	0.34110007	0.34110007	0.34110007	0.34110007	0.34110007	0.34110007	0.34110007	0.34110007	0.34110007	0.34110007	0.34110007	0.34110007	0.34110007	0.34110007	0.34110007	0.34110007	0.34110007	0.34110007	0.34110007	0.34110007	0.34110007	0.34110007	0.34110007	0.34110007	0.34110007	0.34110007	0.34110007	0.34110007	0.34110007	0.34110007	0.34110007	0.34110007	0.34110007	0.34110007	0.34110007	0.34110007	0.34110007	0.34110007	0.34110007	0.34110007	0.34110007	0.34110007	0.34110007	0.34110007	0.34110007	0.34110007	0.34110007
253.mp3	0.29267892	0.29267892	0.29267892	0.29267892	0.29267892	0.29267892	0.29267892	0.29267892	0.29267892	0.29267892	0.29267892	0.29267892	0.29267892	0.29267892	0.29267892	0.29267892	0.29267892	0.29267892	0.29267892	0.29267892	0.29267892	0.29267892	0.29267892	0.29267892	0.29267892	0.29267892	0.29267892	0.29267892	0.29267892	0.29267892	0.29267892	0.29267892	0.29267892	0.29267892	0.29267892	0.29267892	0.29267892	0.29267892	0.29267892	0.29267892	0.29267892	0.29267892	0.29267892	0.29267892	0.29267892	0.29267892	0.29267892	0.29267892	0.29267892
254.mp3	0.056920093	0.056920093	0.056920093	0.056920093	0.056920093	0.056920093	0.056920093	0.056920093	0.056920093	0.056920093	0.056920093	0.056920093	0.056920093	0.056920093	0.056920093	0.056920093	0.056920093	0.056920093	0.056920093	0.056920093	0.056920093	0.056920093	0.056920093	0.056920093	0.056920093	0.056920093	0.056920093	0.056920093	0.056920093	0.056920093	0.056920093	0.056920093	0.056920093	0.056920093	0.056920093	0.056920093	0.056920093	0.056920093	0.056920093	0.056920093	0.056920093	0.056920093	0.056920093	0.056920093	0.056920093	0.056920093	0.056920093	0.056920093	0.056920093
257.mp3	0.27755	0.27755	0.27755	0.27755	0.27755	0.27755	0.27755	0.27755	0.27755	0.27755	0.27755	0.27755	0.27755	0.27755	0.27755	0.27755	0.27755	0.27755	0.27755	0.27755	0.27755	0.27755	0.27755	0.27755	0.27755	0.27755	0.27755	0.27755	0.27755	0.27755	0.27755	0.27755	0.27755	0.27755	0.27755	0.27755	0.27755	0.27755	0.27755	0.27755	0.27755	0.27755	0.27755	0.27755	0.27755	0.27755	0.27755	0.27755	0.27755
258.mp3	0.27093104	0.27093104	0.27093104	0.27093104	0.27093104	0.27093104	0.27093104	0.27093104	0.27093104	0.27093104	0.27093104	0.27093104	0.27093104	0.27093104	0.27093104	0.27093104	0.27093104	0.27093104	0.27093104	0.27093104	0.27093104	0.27093104	0.27093104	0.27093104	0.27093104	0.27093104	0.27093104	0.27093104	0.27093104	0.27093104	0.27093104	0.27093104	0.27093104	0.27093104	0.27093104	0.27093104	0.27093104	0.27093104	0.27093104	0.27093104	0.27093104	0.27093104	0.27093104	0.27093104	0.27093104	0.27093104	0.27093104	0.27093104	0.27093104
260.mp3	0.3206962	0.3206962	0.3206962	0.3206962	0.3206962	0.3206962	0.3206962	0.3206962	0.3206962	0.3206962	0.3206962	0.3206962	0.3206962	0.3206962	0.3206962	0.3206962	0.3206962	0.3206962	0.3206962	0.3206962	0.3206962	0.3206962	0.3206962	0.3206962	0.3206962	0.3206962	0.3206962	0.3206962	0.3206962	0.3206962	0.3206962	0.3206962	0.3206962	0.3206962	0.3206962	0.3206962	0.3206962	0.3206962	0.3206962	0.3206962	0.3206962	0.3206962	0.3206962	0.3206962	0.3206962	0.3206962	0.3206962	0.3206962	0.3206962
262.mp3	0.176887	0.176887	0.176887	0.176887	0.176887	0.176887	0.176887	0.176887	0.176887	0.176887	0.176887	0.176887	0.176887	0.176887	0.176887	0.176887	0.176887	0.176887	0.176887	0.176887	0.176887	0.176887	0.176887	0.176887	0.176887	0.176887	0.176887	0.176887	0.176887	0.176887	0.176887	0.176887	0.176887	0.176887	0.176887	0.176887	0.176887	0.176887	0.176887	0.176887	0.176887	0.176887	0.176887	0.176887	0.176887	0.176887	0.176887	0.176887	0.176887
264.mp3	0.4454898	0.4454898	0.4454898	0.4454898	0.4454898	0.4454898	0.4454898	0.4454898	0.4454898	0.4454898	0.4454898	0.4454898	0.4454898	0.4454898	0.4454898	0.4454898	0.4454898	0.4454898	0.4454898	0.4454898	0.4454898	0.4454898	0.4454898	0.4454898	0.4454898	0.4454898	0.4454898	0.4454898	0.4454898	0.4454898	0.4454898	0.4454898	0.4454898	0.4454898	0.4454898	0.4454898	0.4454898	0.4454898	0.4454898	0.4454898	0.4454898	0.4454898	0.4454898	0.4454898	0.4454898	0.4454898	0.4454898	0.4454898	0.4454898
265.mp3	0.2849332	0.2849332	0.2849332	0.2849332	0.2849332	0.2849332	0.2849332	0.2849332	0.2849332	0.2849332	0.2849332	0.2849332	0.2849332	0.2849332	0.2849332	0.2849332	0.2849332	0.2849332	0.2849332	0.2849332	0.2849332	0.2849332	0.2849332	0.2849332	0.2849332	0.2849332	0.2849332	0.2849332	0.2849332	0.2849332	0.2849332	0.2849332	0.2849332	0.2849332	0.2849332	0.2849332	0.2849332	0.2849332	0.2849332	0.2849332	0.2849332	0.2849332	0.2849332	0.2849332	0.2849332	0.2849332	0.2849332	0.2849332	0.2849332
266.mp3	0.11512995	0.11512995	0.11512995	0.11512995	0.11512995	0.11512995	0.11512995	0.11512995	0.11512995	0.11512995	0.11512995	0.11512995	0.11512995	0.11512995	0.11512995	0.11512995	0.11512995	0.11512995	0.11512995	0.11512995	0.11512995	0.11512995	0.11512995	0.11512995	0.11512995	0.11512995	0.11512995	0.11512995	0.11512995	0.11512995	0.11512995	0.11512995	0.11512995	0.11512995	0.11512995	0.11512995	0.11512995	0.11512995	0.11512995	0.11512995	0.11512995	0.11512995	0.11512995	0.11512995	0.11512995	0.11512995	0.11512995	0.11512995	0.11512995
269.mp3	0.31178916	0.31178916	0.31178916	0.31178916	0.31178916	0.31178916	0.31178916	0.31178916	0.31178916	0.31178916	0.31178916	0.31178916	0.31178916	0.31178916	0.31178916	0.31178916	0.31178916	0.31178916	0.31178916	0.31178916	0.31178916	0.31178916	0.31178916	0.31178916	0.31178916	0.31178916	0.31178916	0.31178916	0.31178916	0.31178916	0.31178916	0.31178916	0.31178916	0.31178916	0.31178916	0.31178916	0.31178916	0.31178916	0.31178916	0.31178916	0.31178916	0.31178916	0.31178916	0.31178916	0.31178916	0.31178916	0.31178916	0.31178916	0.31178916
270.mp3	0.20143563	0.20143563	0.20143563	0.20143563	0.20143563	0.20143563	0.20143563	0.20143563	0.20143563	0.20143563	0.20143563	0.20143563	0.20143563	0.20143563	0.20143563	0.20143563	0.20143563	0.20143563	0.20143563	0.20143563	0.20143563	0.20143563	0.20143563	0.20143563	0.20143563	0.20143563	0.20143563	0.20143563	0.20143563	0.20143563	0.20143563	0.20143563	0.20143563	0.20143563	0.20143563	0.20143563	0.20143563	0.20143563	0.20143563	0.20143563	0.20143563	0.20143563	0.20143563	0.20143563	0.20143563	0.20143563	0.20143563	0.20143563	0.20143563
272.mp3	0.07706313	0.07706313	0.07706313	0.07706313	0.07706313	0.07706313	0.07706313	0.07706313	0.07706313	0.07706313	0.07706313	0.07706313	0.07706313	0.07706313	0.07706313	0.07706313	0.07706313	0.07706313	0.07706313	0.07706313	0.07706313	0.07706313	0.07706313	0.07706313	0.07706313	0.07706313	0.07706313	0.07706313	0.07706313	0.07706313	0.07706313	0.07706313	0.07706313	0.07706313	0.07706313	0.07706313	0.07706313	0.07706313	0.07706313	0.07706313	0.07706313	0.07706313	0.07706313	0.07706313	0.07706313	0.07706313	0.07706313	0.07706313	0.07706313
273.mp3	-0.06158534	-0.06158534	-0.06158534	-0.06158534	-0.06158534	-0.06158534	-0.06158534	-0.06158534	-0.06158534	-0.06158534	-0.06158534	-0.06158534	-0.06158534	-0.06158534	-0.06158534	-0.06158534	-0.06158534	-0.06158534	-0.06158534	-0.06158534	-0.06158534	-0.06158534	-0.06158534	-0.06158534	-0.06158534	-0.06158534	-0.06158534	-0.06158534	-0.06158534	-0.06158534	-0.06158534	-0.06158534	-0.06158534	-0.06158534	-0.06158534	-0.06158534	-0.06158534	-0.06158534	-0.06158534	-0.06158534	-0.06158534	-0.06158534	-0.06158534	-0.06158534	-0.06158534	-0.06158534	-0.06158534	-0.06158534	-0.06158534
274.mp3	0.31814453	0.31814453	0.31814453	0.31814453	0.31814453	0.31814453	0.31814453	0.31814453	0.31814453	0.31814453	0.31814453	0.31814453	0.31814453	0.31814453	0.31814453	0.31814453	0.31814453	0.31814453	0.31814453	0.31814453	0.31814453	0.31814453	0.31814453	0.31814453	0.31814453	0.31814453	0.31814453	0.31814453	0.31814453	0.31814453	0.31814453	0.31814453	0.31814453	0.31814453	0.31814453	0.31814453	0.31814453	0.31814453	0.31814453	0.31814453	0.31814453	0.31814453	0.31814453	0.31814453	0.31814453	0.31814453	0.31814453	0.31814453	0.31814453
275.mp3	0.39512417	0.39512417	0.39512417	0.39512417	0.39512417	0.39512417	0.39512417	0.39512417	0.39512417	0.39512417	0.39512417	0.39512417	0.39512417	0.39512417	0.39512417	0.39512417	0.39512417	0.39512417	0.39512417	0.39512417	0.39512417	0.39512417	0.39512417	0.39512417	0.39512417	0.39512417	0.39512417	0.39512417	0.39512417	0.39512417	0.39512417	0.39512417	0.39512417	0.39512417	0.39512417	0.39512417	0.39512417	0.39512417	0.39512417	0.39512417	0.39512417	0.39512417	0.39512417	0.39512417	0.39512417	0.39512417	0.39512417	0.39512417	0.39512417
276.mp3	0.23516485	0.23516485	0.23516485	0.23516485	0.23516485	0.23516485	0.23516485	0.23516485	0.23516485	0.23516485	0.23516485	0.23516485	0.23516485	0.23516485	0.23516485	0.23516485	0.23516485	0.23516485	0.23516485	0.23516485	0.23516485	0.23516485	0.23516485	0.23516485	0.23516485	0.23516485	0.23516485	0.23516485	0.23516485	0.23516485	0.23516485	0.23516485	0.23516485	0.23516485	0.23516485	0.23516485	0.23516485	0.23516485	0.23516485	0.23516485	0.23516485	0.23516485	0.23516485	0.23516485	0.23516485	0.23516485	0.23516485	0.23516485	0.23516485
278.mp3	-0.06246921	-0.06246921	-0.06246921	-0.06246921	-0.06246921	-0.06246921	-0.06246921	-0.06246921	-0.06246921	-0.06246921	-0.06246921	-0.06246921	-0.06246921	-0.06246921	-0.06246921	-0.06246921	-0.06246921	-0.06246921	-0.06246921	-0.06246921	-0.06246921	-0.06246921	-0.06246921	-0.06246921	-0.06246921	-0.06246921	-0.06246921	-0.06246921	-0.06246921	-0.06246921	-0.06246921	-0.06246921	-0.06246921	-0.06246921	-0.06246921	-0.06246921	-0.06246921	-0.06246921	-0.06246921	-0.06246921	-0.06246921	-0.06246921	-0.06246921	-0.06246921	-0.06246921	-0.06246921	-0.06246921	-0.06246921	-0.06246921
279.mp3	0.40338027	0.40338027	0.40338027	0.40338027	0.40338027	0.40338027	0.40338027	0.40338027	0.40338027	0.40338027	0.40338027	0.40338027	0.40338027	0.40338027	0.40338027	0.40338027	0.40338027	0.40338027	0.40338027	0.40338027	0.40338027	0.40338027	0.40338027	0.40338027	0.40338027	0.40338027	0.40338027	0.40338027	0.40338027	0.40338027	0.40338027	0.40338027	0.40338027	0.40338027	0.40338027	0.40338027	0.40338027	0.40338027	0.40338027	0.40338027	0.40338027	0.40338027	0.40338027	0.40338027	0.40338027	0.40338027	0.40338027	0.40338027	0.40338027
280.mp3	0.35163987	0.35163987	0.35163987	0.35163987	0.35163987	0.35163987	0.35163987	0.35163987	0.35163987	0.35163987	0.35163987	0.35163987	0.35163987	0.35163987	0.35163987	0.35163987	0.35163987	0.35163987	0.35163987	0.35163987	0.35163987	0.35163987	0.35163987	0.35163987	0.35163987	0.35163987	0.35163987	0.35163987	0.35163987	0.35163987	0.35163987	0.35163987	0.35163987	0.35163987	0.35163987	0.35163987	0.35163987	0.35163987	0.35163987	0.35163987	0.35163987	0.35163987	0.35163987	0.35163987	0.35163987	0.35163987	0.35163987	0.35163987	0.35163987
281.mp3	0.39288488	0.39288488	0.39288488	0.39288488	0.39288488	0.39288488	0.39288488	0.39288488	0.39288488	0.39288488	0.39288488	0.39288488	0.39288488	0.39288488	0.39288488	0.39288488	0.39288488	0.39288488	0.39288488	0.39288488	0.39288488	0.39288488	0.39288488	0.39288488	0.39288488	0.39288488	0.39288488	0.39288488	0.39288488	0.39288488	0.39288488	0.39288488	0.39288488	0.39288488	0.39288488	0.39288488	0.39288488	0.39288488	0.39288488	0.39288488	0.39288488	0.39288488	0.39288488	0.39288488	0.39288488	0.39288488	0.39288488	0.39288488	0.39288488
282.mp3	0.13683566	0.13683566	0.13683566	0.13683566	0.13683566	0.13683566	0.13683566	0.13683566	0.13683566	0.13683566	0.13683566	0.13683566	0.13683566	0.13683566	0.13683566	0.13683566	0.13683566	0.13683566	0.13683566	0.13683566	0.13683566	0.13683566	0.13683566	0.13683566	0.13683566	0.13683566	0.13683566	0.13683566	0.13683566	0.13683566	0.13683566	0.13683566	0.13683566	0.13683566	0.13683566	0.13683566	0.13683566	0.13683566	0.13683566	0.13683566	0.13683566	0.13683566	0.13683566	0.13683566	0.13683566	0.13683566	0.13683566	0.13683566	0.13683566
284.mp3	0.5362989	0.5362989	0.5362989	0.5362989	0.5362989	0.5362989	0.5362989	0.5362989	0.5362989	0.5362989	0.5362989	0.5362989	0.5362989	0.5362989	0.5362989	0.5362989	0.5362989	0.5362989	0.5362989	0.5362989	0.5362989	0.5362989	0.5362989	0.5362989	0.5362989	0.5362989	0.5362989	0.5362989	0.5362989	0.5362989	0.5362989	0.5362989	0.5362989	0.5362989	0.5362989	0.5362989	0.5362989	0.5362989	0.5362989	0.5362989	0.5362989	0.5362989	0.5362989	0.5362989	0.5362989	0.5362989	0.5362989	0.5362989	0.5362989
285.mp3	0.4207949	0.4207949	0.4207949	0.4207949	0.4207949	0.4207949	0.4207949	0.4207949	0.4207949	0.4207949	0.4207949	0.4207949	0.4207949	0.4207949	0.4207949	0.4207949	0.4207949	0.4207949	0.4207949	0.4207949	0.4207949	0.4207949	0.4207949	0.4207949	0.4207949	0.4207949	0.4207949	0.4207949	0.4207949	0.4207949	0.4207949	0.4207949	0.4207949	0.4207949	0.4207949	0.4207949	0.4207949	0.4207949	0.4207949	0.4207949	0.4207949	0.4207949	0.4207949	0.4207949	0.4207949	0.4207949	0.4207949	0.4207949	0.4207949
286.mp3	0.20191887	0.20191887	0.20191887	0.20191887	0.20191887	0.20191887	0.20191887	0.20191887	0.20191887	0.20191887	0.20191887	0.20191887	0.20191887	0.20191887	0.20191887	0.20191887	0.20191887	0.20191887	0.20191887	0.20191887	0.20191887	0.20191887	0.20191887	0.20191887	0.20191887	0.20191887	0.20191887	0.20191887	0.20191887	0.20191887	0.20191887	0.20191887	0.20191887	0.20191887	0.20191887	0.20191887	0.20191887	0.20191887	0.20191887	0.20191887	0.20191887	0.20191887	0.20191887	0.20191887	0.20191887	0.20191887	0.20191887	0.20191887	0.20191887
288.mp3	0.17294192	0.17294192	0.17294192	0.17294192	0.17294192	0.17294192	0.17294192	0.17294192	0.17294192	0.17294192	0.17294192	0.17294192	0.17294192	0.17294192	0.17294192	0.17294192	0.17294192	0.17294192	0.17294192	0.17294192	0.17294192	0.17294192	0.17294192	0.17294192	0.17294192	0.17294192	0.17294192	0.17294192	0.17294192	0.17294192	0.17294192	0.17294192	0.17294192	0.17294192	0.17294192	0.17294192	0.17294192	0.17294192	0.17294192	0.17294192	0.17294192	0.17294192	0.17294192	0.17294192	0.17294192	0.17294192	0.17294192	0.17294192	0.17294192
289.mp3	0.26228595	0.26228595	0.26228595	0.26228595	0.26228595	0.26228595	0.26228595	0.26228595	0.26228595	0.26228595	0.26228595	0.26228595	0.26228595	0.26228595	0.26228595	0.26228595	0.26228595	0.26228595	0.26228595	0.26228595	0.26228595	0.26228595	0.26228595	0.26228595	0.26228595	0.26228595	0.26228595	0.26228595	0.26228595	0.26228595	0.26228595	0.26228595	0.26228595	0.26228595	0.26228595	0.26228595	0.26228595	0.26228595	0.26228595	0.26228595	0.26228595	0.26228595	0.26228595	0.26228595	0.26228595	0.26228595	0.26228595	0.26228595	0.26228595
290.mp3	0.113184914	0.113184914	0.113184914	0.113184914	0.113184914	0.113184914	0.113184914	0.113184914	0.113184914	0.113184914	0.113184914	0.113184914	0.113184914	0.113184914	0.113184914	0.113184914	0.113184914	0.113184914	0.113184914	0.113184914	0.113184914	0.113184914	0.113184914	0.113184914	0.113184914	0.113184914	0.113184914	0.113184914	0.113184914	0.113184914	0.113184914	0.113184914	0.113184914	0.113184914	0.113184914	0.113184914	0.113184914	0.113184914	0.113184914	0.113184914	0.113184914	0.113184914	0.113184914	0.113184914	0.113184914	0.113184914	0.113184914	0.113184914	0.113184914
292.mp3	0.12510063	0.12510063	0.12510063	0.12510063	0.12510063	0.12510063	0.12510063	0.12510063	0.12510063	0.12510063	0.12510063	0.12510063	0.12510063	0.12510063	0.12510063	0.12510063	0.12510063	0.12510063	0.12510063	0.12510063	0.12510063	0.12510063	0.12510063	0.12510063	0.12510063	0.12510063	0.12510063	0.12510063	0.12510063	0.12510063	0.12510063	0.12510063	0.12510063	0.12510063	0.12510063	0.12510063	0.12510063	0.12510063	0.12510063	0.12510063	0.12510063	0.12510063	0.12510063	0.12510063	0.12510063	0.12510063	0.12510063	0.12510063	0.12510063
293.mp3	0.35432622	0.35432622	0.35432622	0.35432622	0.35432622	0.35432622	0.35432622	0.35432622	0.35432622	0.35432622	0.35432622	0.35432622	0.35432622	0.35432622	0.35432622	0.35432622	0.35432622	0.35432622	0.35432622	0.35432622	0.35432622	0.35432622	0.35432622	0.35432622	0.35432622	0.35432622	0.35432622	0.35432622	0.35432622	0.35432622	0.35432622	0.35432622	0.35432622	0.35432622	0.35432622	0.35432622	0.35432622	0.35432622	0.35432622	0.35432622	0.35432622	0.35432622	0.35432622	0.35432622	0.35432622	0.35432622	0.35432622	0.35432622	0.35432622
294.mp3	0.10119064	0.10119064	0.10119064	0.10119064	0.10119064	0.10119064	0.10119064	0.10119064	0.10119064	0.10119064	0.10119064	0.10119064	0.10119064	0.10119064	0.10119064	0.10119064	0.10119064	0.10119064	0.10119064	0.10119064	0.10119064	0.10119064	0.10119064	0.10119064	0.10119064	0.10119064	0.10119064	0.10119064	0.10119064	0.10119064	0.10119064	0.10119064	0.10119064	0.10119064	0.10119064	0.10119064	0.10119064	0.10119064	0.10119064	0.10119064	0.10119064	0.10119064	0.10119064	0.10119064	0.10119064	0.10119064	0.10119064	0.10119064	0.10119064
296.mp3	0.42368084	0.42368084	0.42368084	0.42368084	0.42368084	0.42368084	0.42368084	0.42368084	0.42368084	0.42368084	0.42368084	0.42368084	0.42368084	0.42368084	0.42368084	0.42368084	0.42368084	0.42368084	0.42368084	0.42368084	0.42368084	0.42368084	0.42368084	0.42368084	0.42368084	0.42368084	0.42368084	0.42368084	0.42368084	0.42368084	0.42368084	0.42368084	0.42368084	0.42368084	0.42368084	0.42368084	0.42368084	0.42368084	0.42368084	0.42368084	0.42368084	0.42368084	0.42368084	0.42368084	0.42368084	0.42368084	0.42368084	0.42368084	0.42368084
297.mp3	0.32857797	0.32857797	0.32857797	0.32857797	0.32857797	0.32857797	0.32857797	0.32857797	0.32857797	0.32857797	0.32857797	0.32857797	0.32857797	0.32857797	0.32857797	0.32857797	0.32857797	0.32857797	0.32857797	0.32857797	0.32857797	0.32857797	0.32857797	0.32857797	0.32857797	0.32857797	0.32857797	0.32857797	0.32857797	0.32857797	0.32857797	0.32857797	0.32857797	0.32857797	0.32857797	0.32857797	0.32857797	0.32857797	0.32857797	0.32857797	0.32857797	0.32857797	0.32857797	0.32857797	0.32857797	0.32857797	0.32857797	0.32857797	0.32857797
298.mp3	0.24448851	0.24448851	0.24448851	0.24448851	0.24448851	0.24448851	0.24448851	0.24448851	0.24448851	0.24448851	0.24448851	0.24448851	0.24448851	0.24448851	0.24448851	0.24448851	0.24448851	0.24448851	0.24448851	0.24448851	0.24448851	0.24448851	0.24448851	0.24448851	0.24448851	0.24448851	0.24448851	0.24448851	0.24448851	0.24448851	0.24448851	0.24448851	0.24448851	0.24448851	0.24448851	0.24448851	0.24448851	0.24448851	0.24448851	0.24448851	0.24448851	0.24448851	0.24448851	0.24448851	0.24448851	0.24448851	0.24448851	0.24448851	0.24448851
299.mp3	0.19745879	0.19745879	0.19745879	0.19745879	0.19745879	0.19745879	0.19745879	0.19745879	0.19745879	0.19745879	0.19745879	0.19745879	0.19745879	0.19745879	0.19745879	0.19745879	0.19745879	0.19745879	0.19745879	0.19745879	0.19745879	0.19745879	0.19745879	0.19745879	0.19745879	0.19745879	0.19745879	0.19745879	0.19745879	0.19745879	0.19745879	0.19745879	0.19745879	0.19745879	0.19745879	0.19745879	0.19745879	0.19745879	0.19745879	0.19745879	0.19745879	0.19745879	0.19745879	0.19745879	0.19745879	0.19745879	0.19745879	0.19745879	0.19745879
300.mp3	0.3320461	0.3320461	0.3320461	0.3320461	0.3320461	0.3320461	0.3320461	0.3320461	0.3320461	0.3320461	0.3320461	0.3320461	0.3320461	0.3320461	0.3320461	0.3320461	0.3320461	0.3320461	0.3320461	0.3320461	0.3320461	0.3320461	0.3320461	0.3320461	0.3320461	0.3320461	0.3320461	0.3320461	0.3320461	0.3320461	0.3320461	0.3320461	0.3320461	0.3320461	0.3320461	0.3320461	0.3320461	0.3320461	0.3320461	0.3320461	0.3320461	0.3320461	0.3320461	0.3320461	0.3320461	0.3320461	0.3320461	0.3320461	0.3320461
301.mp3	0.5281802	0.5281802	0.5281802	0.5281802	0.5281802	0.5281802	0.5281802	0.5281802	0.5281802	0.5281802	0.5281802	0.5281802	0.5281802	0.5281802	0.5281802	0.5281802	0.5281802	0.5281802	0.5281802	0.5281802	0.5281802	0.5281802	0.5281802	0.5281802	0.5281802	0.5281802	0.5281802	0.5281802	0.5281802	0.5281802	0.5281802	0.5281802	0.5281802	0.5281802	0.5281802	0.5281802	0.5281802	0.5281802	0.5281802	0.5281802	0.5281802	0.5281802	0.5281802	0.5281802	0.5281802	0.5281802	0.5281802	0.5281802	0.5281802
302.mp3	0.47448885	0.47448885	0.47448885	0.47448885	0.47448885	0.47448885	0.47448885	0.47448885	0.47448885	0.47448885	0.47448885	0.47448885	0.47448885	0.47448885	0.47448885	0.47448885	0.47448885	0.47448885	0.47448885	0.47448885	0.47448885	0.47448885	0.47448885	0.47448885	0.47448885	0.47448885	0.47448885	0.47448885	0.47448885	0.47448885	0.47448885	0.47448885	0.47448885	0.47448885	0.47448885	0.47448885	0.47448885	0.47448885	0.47448885	0.47448885	0.47448885	0.47448885	0.47448885	0.47448885	0.47448885	0.47448885	0.47448885	0.47448885	0.47448885
303.mp3	0.1428636	0.1428636	0.1428636	0.1428636	0.1428636	0.1428636	0.1428636	0.1428636	0.1428636	0.1428636	0.1428636	0.1428636	0.1428636	0.1428636	0.1428636	0.1428636	0.1428636	0.1428636	0.1428636	0.1428636	0.1428636	0.1428636	0.1428636	0.1428636	0.1428636	0.1428636	0.1428636	0.1428636	0.1428636	0.1428636	0.1428636	0.1428636	0.1428636	0.1428636	0.1428636	0.1428636	0.1428636	0.1428636	0.1428636	0.1428636	0.1428636	0.1428636	0.1428636	0.1428636	0.1428636	0.1428636	0.1428636	0.1428636	0.1428636
304.mp3	0.60618013	0.60618013	0.60618013	0.60618013	0.60618013	0.60618013	0.60618013	0.60618013	0.60618013	0.60618013	0.60618013	0.60618013	0.60618013	0.60618013	0.60618013	0.60618013	0.60618013	0.60618013	0.60618013	0.60618013	0.60618013	0.60618013	0.60618013	0.60618013	0.60618013	0.60618013	0.60618013	0.60618013	0.60618013	0.60618013	0.60618013	0.60618013	0.60618013	0.60618013	0.60618013	0.60618013	0.60618013	0.60618013	0.60618013	0.60618013	0.60618013	0.60618013	0.60618013	0.60618013	0.60618013	0.60618013	0.60618013	0.60618013	0.60618013
305.mp3	0.24311584	0.24311584	0.24311584	0.24311584	0.24311584	0.24311584	0.24311584	0.24311584	0.24311584	0.24311584	0.24311584	0.24311584	0.24311584	0.24311584	0.24311584	0.24311584	0.24311584	0.24311584	0.24311584	0.24311584	0.24311584	0.24311584	0.24311584	0.24311584	0.24311584	0.24311584	0.24311584	0.24311584	0.24311584	0.24311584	0.24311584	0.24311584	0.24311584	0.24311584	0.24311584	0.24311584	0.24311584	0.24311584	0.24311584	0.24311584	0.24311584	0.24311584	0.24311584	0.24311584	0.24311584	0.24311584	0.24311584	0.24311584	0.24311584
306.mp3	0.17769815	0.17769815	0.17769815	0.17769815	0.17769815	0.17769815	0.17769815	0.17769815	0.17769815	0.17769815	0.17769815	0.17769815	0.17769815	0.17769815	0.17769815	0.17769815	0.17769815	0.17769815	0.17769815	0.17769815	0.17769815	0.17769815	0.17769815	0.17769815	0.17769815	0.17769815	0.17769815	0.17769815	0.17769815	0.17769815	0.17769815	0.17769815	0.17769815	0.17769815	0.17769815	0.17769815	0.17769815	0.17769815	0.17769815	0.17769815	0.17769815	0.17769815	0.17769815	0.17769815	0.17769815	0.17769815	0.17769815	0.17769815	0.17769815
307.mp3	-0.07211009	-0.07211009	-0.07211009	-0.07211009	-0.07211009	-0.07211009	-0.07211009	-0.07211009	-0.07211009	-0.07211009	-0.07211009	-0.07211009	-0.07211009	-0.07211009	-0.07211009	-0.07211009	-0.07211009	-0.07211009	-0.07211009	-0.07211009	-0.07211009	-0.07211009	-0.07211009	-0.07211009	-0.07211009	-0.07211009	-0.07211009	-0.07211009	-0.07211009	-0.07211009	-0.07211009	-0.07211009	-0.07211009	-0.07211009	-0.07211009	-0.07211009	-0.07211009	-0.07211009	-0.07211009	-0.07211009	-0.07211009	-0.07211009	-0.07211009	-0.07211009	-0.07211009	-0.07211009	-0.07211009	-0.07211009	-0.07211009
308.mp3	0.3288918	0.3288918	0.3288918	0.3288918	0.3288918	0.3288918	0.3288918	0.3288918	0.3288918	0.3288918	0.3288918	0.3288918	0.3288918	0.3288918	0.3288918	0.3288918	0.3288918	0.3288918	0.3288918	0.3288918	0.3288918	0.3288918	0.3288918	0.3288918	0.3288918	0.3288918	0.3288918	0.3288918	0.3288918	0.3288918	0.3288918	0.3288918	0.3288918	0.3288918	0.3288918	0.3288918	0.3288918	0.3288918	0.3288918	0.3288918	0.3288918	0.3288918	0.3288918	0.3288918	0.3288918	0.3288918	0.3288918	0.3288918	0.3288918
309.mp3	0.31036314	0.31036314	0.31036314	0.31036314	0.31036314	0.31036314	0.31036314	0.31036314	0.31036314	0.31036314	0.31036314	0.31036314	0.31036314	0.31036314	0.31036314	0.31036314	0.31036314	0.31036314	0.31036314	0.31036314	0.31036314	0.31036314	0.31036314	0.31036314	0.31036314	0.31036314	0.31036314	0.31036314	0.31036314	0.31036314	0.31036314	0.31036314	0.31036314	0.31036314	0.31036314	0.31036314	0.31036314	0.31036314	0.31036314	0.31036314	0.31036314	0.31036314	0.31036314	0.31036314	0.31036314	0.31036314	0.31036314	0.31036314	0.31036314
310.mp3	0.24805206	0.24805206	0.24805206	0.24805206	0.24805206	0.24805206	0.24805206	0.24805206	0.24805206	0.24805206	0.24805206	0.24805206	0.24805206	0.24805206	0.24805206	0.24805206	0.24805206	0.24805206	0.24805206	0.24805206	0.24805206	0.24805206	0.24805206	0.24805206	0.24805206	0.24805206	0.24805206	0.24805206	0.24805206	0.24805206	0.24805206	0.24805206	0.24805206	0.24805206	0.24805206	0.24805206	0.24805206	0.24805206	0.24805206	0.24805206	0.24805206	0.24805206	0.24805206	0.24805206	0.24805206	0.24805206	0.24805206	0.24805206	0.24805206
311.mp3	0.38516757	0.38516757	0.38516757	0.38516757	0.38516757	0.38516757	0.38516757	0.38516757	0.38516757	0.38516757	0.38516757	0.38516757	0.38516757	0.38516757	0.38516757	0.38516757	0.38516757	0.38516757	0.38516757	0.38516757	0.38516757	0.38516757	0.38516757	0.38516757	0.38516757	0.38516757	0.38516757	0.38516757	0.38516757	0.38516757	0.38516757	0.38516757	0.38516757	0.38516757	0.38516757	0.38516757	0.38516757	0.38516757	0.38516757	0.38516757	0.38516757	0.38516757	0.38516757	0.38516757	0.38516757	0.38516757	0.38516757	0.38516757	0.38516757
312.mp3	0.3132483	0.3132483	0.3132483	0.3132483	0.3132483	0.3132483	0.3132483	0.3132483	0.3132483	0.3132483	0.3132483	0.3132483	0.3132483	0.3132483	0.3132483	0.3132483	0.3132483	0.3132483	0.3132483	0.3132483	0.3132483	0.3132483	0.3132483	0.3132483	0.3132483	0.3132483	0.3132483	0.3132483	0.3132483	0.3132483	0.3132483	0.3132483	0.3132483	0.3132483	0.3132483	0.3132483	0.3132483	0.3132483	0.3132483	0.3132483	0.3132483	0.3132483	0.3132483	0.3132483	0.3132483	0.3132483	0.3132483	0.3132483	0.3132483
313.mp3	0.06240234	0.06240234	0.06240234	0.06240234	0.06240234	0.06240234	0.06240234	0.06240234	0.06240234	0.06240234	0.06240234	0.06240234	0.06240234	0.06240234	0.06240234	0.06240234	0.06240234	0.06240234	0.06240234	0.06240234	0.06240234	0.06240234	0.06240234	0.06240234	0.06240234	0.06240234	0.06240234	0.06240234	0.06240234	0.06240234	0.06240234	0.06240234	0.06240234	0.06240234	0.06240234	0.06240234	0.06240234	0.06240234	0.06240234	0.06240234	0.06240234	0.06240234	0.06240234	0.06240234	0.06240234	0.06240234	0.06240234	0.06240234	0.06240234
314.mp3	0.08397871	0.08397871	0.08397871	0.08397871	0.08397871	0.08397871	0.08397871	0.08397871	0.08397871	0.08397871	0.08397871	0.08397871	0.08397871	0.08397871	0.08397871	0.08397871	0.08397871	0.08397871	0.08397871	0.08397871	0.08397871	0.08397871	0.08397871	0.08397871	0.08397871	0.08397871	0.08397871	0.08397871	0.08397871	0.08397871	0.08397871	0.08397871	0.08397871	0.08397871	0.08397871	0.08397871	0.08397871	0.08397871	0.08397871	0.08397871	0.08397871	0.08397871	0.08397871	0.08397871	0.08397871	0.08397871	0.08397871	0.08397871	0.08397871
315.mp3	0.01324271	0.01324271	0.01324271	0.01324271	0.01324271	0.01324271	0.01324271	0.01324271	0.01324271	0.01324271	0.01324271	0.01324271	0.01324271	0.01324271	0.01324271	0.01324271	0.01324271	0.01324271	0.01324271	0.01324271	0.01324271	0.01324271	0.01324271	0.01324271	0.01324271	0.01324271	0.01324271	0.01324271	0.01324271	0.01324271	0.01324271	0.01324271	0.01324271	0.01324271	0.01324271	0.01324271	0.01324271	0.01324271	0.01324271	0.01324271	0.01324271	0.01324271	0.01324271	0.01324271	0.01324271	0.01324271	0.01324271	0.01324271	0.01324271
316.mp3	0.25598085	0.25598085	0.25598085	0.25598085	0.25598085	0.25598085	0.25598085	0.25598085	0.25598085	0.25598085	0.25598085	0.25598085	0.25598085	0.25598085	0.25598085	0.25598085	0.25598085	0.25598085	0.25598085	0.25598085	0.25598085	0.25598085	0.25598085	0.25598085	0.25598085	0.25598085	0.25598085	0.25598085	0.25598085	0.25598085	0.25598085	0.25598085	0.25598085	0.25598085	0.25598085	0.25598085	0.25598085	0.25598085	0.25598085	0.25598085	0.25598085	0.25598085	0.25598085	0.25598085	0.25598085	0.25598085	0.25598085	0.25598085	0.25598085
317.mp3	0.27422562	0.27422562	0.27422562	0.27422562	0.27422562	0.27422562	0.27422562	0.27422562	0.27422562	0.27422562	0.27422562	0.27422562	0.27422562	0.27422562	0.27422562	0.27422562	0.27422562	0.27422562	0.27422562	0.27422562	0.27422562	0.27422562	0.27422562	0.27422562	0.27422562	0.27422562	0.27422562	0.27422562	0.27422562	0.27422562	0.27422562	0.27422562	0.27422562	0.27422562	0.27422562	0.27422562	0.27422562	0.27422562	0.27422562	0.27422562	0.27422562	0.27422562	0.27422562	0.27422562	0.27422562	0.27422562	0.27422562	0.27422562	0.27422562
318.mp3	0.16533023	0.16533023	0.16533023	0.16533023	0.16533023	0.16533023	0.16533023	0.16533023	0.16533023	0.16533023	0.16533023	0.16533023	0.16533023	0.16533023	0.16533023	0.16533023	0.16533023	0.16533023	0.16533023	0.16533023	0.16533023	0.16533023	0.16533023	0.16533023	0.16533023	0.16533023	0.16533023	0.16533023	0.16533023	0.16533023	0.16533023	0.16533023	0.16533023	0.16533023	0.16533023	0.16533023	0.16533023	0.16533023	0.16533023	0.16533023	0.16533023	0.16533023	0.16533023	0.16533023	0.16533023	0.16533023	0.16533023	0.16533023	0.16533023
319.mp3	0.4105942	0.4105942	0.4105942	0.4105942	0.4105942	0.4105942	0.4105942	0.4105942	0.4105942	0.4105942	0.4105942	0.4105942	0.4105942	0.4105942	0.4105942	0.4105942	0.4105942	0.4105942	0.4105942	0.4105942	0.4105942	0.4105942	0.4105942	0.4105942	0.4105942	0.4105942	0.4105942	0.4105942	0.4105942	0.4105942	0.4105942	0.4105942	0.4105942	0.4105942	0.4105942	0.4105942	0.4105942	0.4105942	0.4105942	0.4105942	0.4105942	0.4105942	0.4105942	0.4105942	0.4105942	0.4105942	0.4105942	0.4105942	0.4105942
320.mp3	0.26886836	0.26886836	0.26886836	0.26886836	0.26886836	0.26886836	0.26886836	0.26886836	0.26886836	0.26886836	0.26886836	0.26886836	0.26886836	0.26886836	0.26886836	0.26886836	0.26886836	0.26886836	0.26886836	0.26886836	0.26886836	0.26886836	0.26886836	0.26886836	0.26886836	0.26886836	0.26886836	0.26886836	0.26886836	0.26886836	0.26886836	0.26886836	0.26886836	0.26886836	0.26886836	0.26886836	0.26886836	0.26886836	0.26886836	0.26886836	0.26886836	0.26886836	0.26886836	0.26886836	0.26886836	0.26886836	0.26886836	0.26886836	0.26886836
321.mp3	0.3179992	0.3179992	0.3179992	0.3179992	0.3179992	0.3179992	0.3179992	0.3179992	0.3179992	0.3179992	0.3179992	0.3179992	0.3179992	0.3179992	0.3179992	0.3179992	0.3179992	0.3179992	0.3179992	0.3179992	0.3179992	0.3179992	0.3179992	0.3179992	0.3179992	0.3179992	0.3179992	0.3179992	0.3179992	0.3179992	0.3179992	0.3179992	0.3179992	0.3179992	0.3179992	0.3179992	0.3179992	0.3179992	0.3179992	0.3179992	0.3179992	0.3179992	0.3179992	0.3179992	0.3179992	0.3179992	0.3179992	0.3179992	0.3179992
322.mp3	0.3219037	0.3219037	0.3219037	0.3219037	0.3219037	0.3219037	0.3219037	0.3219037	0.3219037	0.3219037	0.3219037	0.3219037	0.3219037	0.3219037	0.3219037	0.3219037	0.3219037	0.3219037	0.3219037	0.3219037	0.3219037	0.3219037	0.3219037	0.3219037	0.3219037	0.3219037	0.3219037	0.3219037	0.3219037	0.3219037	0.3219037	0.3219037	0.3219037	0.3219037	0.3219037	0.3219037	0.3219037	0.3219037	0.3219037	0.3219037	0.3219037	0.3219037	0.3219037	0.3219037	0.3219037	0.3219037	0.3219037	0.3219037	0.3219037
323.mp3	0.21117161	0.21117161	0.21117161	0.21117161	0.21117161	0.21117161	0.21117161	0.21117161	0.21117161	0.21117161	0.21117161	0.21117161	0.21117161	0.21117161	0.21117161	0.21117161	0.21117161	0.21117161	0.21117161	0.21117161	0.21117161	0.21117161	0.21117161	0.21117161	0.21117161	0.21117161	0.21117161	0.21117161	0.21117161	0.21117161	0.21117161	0.21117161	0.21117161	0.21117161	0.21117161	0.21117161	0.21117161	0.21117161	0.21117161	0.21117161	0.21117161	0.21117161	0.21117161	0.21117161	0.21117161	0.21117161	0.21117161	0.21117161	0.21117161
324.mp3	0.21681193	0.21681193	0.21681193	0.21681193	0.21681193	0.21681193	0.21681193	0.21681193	0.21681193	0.21681193	0.21681193	0.21681193	0.21681193	0.21681193	0.21681193	0.21681193	0.21681193	0.21681193	0.21681193	0.21681193	0.21681193	0.21681193	0.21681193	0.21681193	0.21681193	0.21681193	0.21681193	0.21681193	0.21681193	0.21681193	0.21681193	0.21681193	0.21681193	0.21681193	0.21681193	0.21681193	0.21681193	0.21681193	0.21681193	0.21681193	0.21681193	0.21681193	0.21681193	0.21681193	0.21681193	0.21681193	0.21681193	0.21681193	0.21681193
325.mp3	0.26093715	0.26093715	0.26093715	0.26093715	0.26093715	0.26093715	0.26093715	0.26093715	0.26093715	0.26093715	0.26093715	0.26093715	0.26093715	0.26093715	0.26093715	0.26093715	0.26093715	0.26093715	0.26093715	0.26093715	0.26093715	0.26093715	0.26093715	0.26093715	0.26093715	0.26093715	0.26093715	0.26093715	0.26093715	0.26093715	0.26093715	0.26093715	0.26093715	0.26093715	0.26093715	0.26093715	0.26093715	0.26093715	0.26093715	0.26093715	0.26093715	0.26093715	0.26093715	0.26093715	0.26093715	0.26093715	0.26093715	0.26093715	0.26093715
326.mp3	0.06687373	0.06687373	0.06687373	0.06687373	0.06687373	0.06687373	0.06687373	0.06687373	0.06687373	0.06687373	0.06687373	0.06687373	0.06687373	0.06687373	0.06687373	0.06687373	0.06687373	0.06687373	0.06687373	0.06687373	0.06687373	0.06687373	0.06687373	0.06687373	0.06687373	0.06687373	0.06687373	0.06687373	0.06687373	0.06687373	0.06687373	0.06687373	0.06687373	0.06687373	0.06687373	0.06687373	0.06687373	0.06687373	0.06687373	0.06687373	0.06687373	0.06687373	0.06687373	0.06687373	0.06687373	0.06687373	0.06687373	0.06687373	0.06687373
327.mp3	0.57184	0.57184	0.57184	0.57184	0.57184	0.57184	0.57184	0.57184	0.57184	0.57184	0.57184	0.57184	0.57184	0.57184	0.57184	0.57184	0.57184	0.57184	0.57184	0.57184	0.57184	0.57184	0.57184	0.57184	0.57184	0.57184	0.57184	0.57184	0.57184	0.57184	0.57184	0.57184	0.57184	0.57184	0.57184	0.57184	0.57184	0.57184	0.57184	0.57184	0.57184	0.57184	0.57184	0.57184	0.57184	0.57184	0.57184	0.57184	0.57184
328.mp3	0.17093408	0.17093408	0.17093408	0.17093408	0.17093408	0.17093408	0.17093408	0.17093408	0.17093408	0.17093408	0.17093408	0.17093408	0.17093408	0.17093408	0.17093408	0.17093408	0.17093408	0.17093408	0.17093408	0.17093408	0.17093408	0.17093408	0.17093408	0.17093408	0.17093408	0.17093408	0.17093408	0.17093408	0.17093408	0.17093408	0.17093408	0.17093408	0.17093408	0.17093408	0.17093408	0.17093408	0.17093408	0.17093408	0.17093408	0.17093408	0.17093408	0.17093408	0.17093408	0.17093408	0.17093408	0.17093408	0.17093408	0.17093408	0.17093408
329.mp3	0.20540436	0.20540436	0.20540436	0.20540436	0.20540436	0.20540436	0.20540436	0.20540436	0.20540436	0.20540436	0.20540436	0.20540436	0.20540436	0.20540436	0.20540436	0.20540436	0.20540436	0.20540436	0.20540436	0.20540436	0.20540436	0.20540436	0.20540436	0.20540436	0.20540436	0.20540436	0.20540436	0.20540436	0.20540436	0.20540436	0.20540436	0.20540436	0.20540436	0.20540436	0.20540436	0.20540436	0.20540436	0.20540436	0.20540436	0.20540436	0.20540436	0.20540436	0.20540436	0.20540436	0.20540436	0.20540436	0.20540436	0.20540436	0.20540436
330.mp3	0.10792513	0.10792513	0.10792513	0.10792513	0.10792513	0.10792513	0.10792513	0.10792513	0.10792513	0.10792513	0.10792513	0.10792513	0.10792513	0.10792513	0.10792513	0.10792513	0.10792513	0.10792513	0.10792513	0.10792513	0.10792513	0.10792513	0.10792513	0.10792513	0.10792513	0.10792513	0.10792513	0.10792513	0.10792513	0.10792513	0.10792513	0.10792513	0.10792513	0.10792513	0.10792513	0.10792513	0.10792513	0.10792513	0.10792513	0.10792513	0.10792513	0.10792513	0.10792513	0.10792513	0.10792513	0.10792513	0.10792513	0.10792513	0.10792513
332.mp3	0.29871282	0.29871282	0.29871282	0.29871282	0.29871282	0.29871282	0.29871282	0.29871282	0.29871282	0.29871282	0.29871282	0.29871282	0.29871282	0.29871282	0.29871282	0.29871282	0.29871282	0.29871282	0.29871282	0.29871282	0.29871282	0.29871282	0.29871282	0.29871282	0.29871282	0.29871282	0.29871282	0.29871282	0.29871282	0.29871282	0.29871282	0.29871282	0.29871282	0.29871282	0.29871282	0.29871282	0.29871282	0.29871282	0.29871282	0.29871282	0.29871282	0.29871282	0.29871282	0.29871282	0.29871282	0.29871282	0.29871282	0.29871282	0.29871282
333.mp3	0.14033881	0.14033881	0.14033881	0.14033881	0.14033881	0.14033881	0.14033881	0.14033881	0.14033881	0.14033881	0.14033881	0.14033881	0.14033881	0.14033881	0.14033881	0.14033881	0.14033881	0.14033881	0.14033881	0.14033881	0.14033881	0.14033881	0.14033881	0.14033881	0.14033881	0.14033881	0.14033881	0.14033881	0.14033881	0.14033881	0.14033881	0.14033881	0.14033881	0.14033881	0.14033881	0.14033881	0.14033881	0.14033881	0.14033881	0.14033881	0.14033881	0.14033881	0.14033881	0.14033881	0.14033881	0.14033881	0.14033881	0.14033881	0.14033881
334.mp3	0.30494148	0.30494148	0.30494148	0.30494148	0.30494148	0.30494148	0.30494148	0.30494148	0.30494148	0.30494148	0.30494148	0.30494148	0.30494148	0.30494148	0.30494148	0.30494148	0.30494148	0.30494148	0.30494148	0.30494148	0.30494148	0.30494148	0.30494148	0.30494148	0.30494148	0.30494148	0.30494148	0.30494148	0.30494148	0.30494148	0.30494148	0.30494148	0.30494148	0.30494148	0.30494148	0.30494148	0.30494148	0.30494148	0.30494148	0.30494148	0.30494148	0.30494148	0.30494148	0.30494148	0.30494148	0.30494148	0.30494148	0.30494148	0.30494148
335.mp3	0.037769	0.037769	0.037769	0.037769	0.037769	0.037769	0.037769	0.037769	0.037769	0.037769	0.037769	0.037769	0.037769	0.037769	0.037769	0.037769	0.037769	0.037769	0.037769	0.037769	0.037769	0.037769	0.037769	0.037769	0.037769	0.037769	0.037769	0.037769	0.037769	0.037769	0.037769	0.037769	0.037769	0.037769	0.037769	0.037769	0.037769	0.037769	0.037769	0.037769	0.037769	0.037769	0.037769	0.037769	0.037769	0.037769	0.037769	0.037769	0.037769
336.mp3	0.16419537	0.16419537	0.16419537	0.16419537	0.16419537	0.16419537	0.16419537	0.16419537	0.16419537	0.16419537	0.16419537	0.16419537	0.16419537	0.16419537	0.16419537	0.16419537	0.16419537	0.16419537	0.16419537	0.16419537	0.16419537	0.16419537	0.16419537	0.16419537	0.16419537	0.16419537	0.16419537	0.16419537	0.16419537	0.16419537	0.16419537	0.16419537	0.16419537	0.16419537	0.16419537	0.16419537	0.16419537	0.16419537	0.16419537	0.16419537	0.16419537	0.16419537	0.16419537	0.16419537	0.16419537	0.16419537	0.16419537	0.16419537	0.16419537
338.mp3	0.4896569	0.4896569	0.4896569	0.4896569	0.4896569	0.4896569	0.4896569	0.4896569	0.4896569	0.4896569	0.4896569	0.4896569	0.4896569	0.4896569	0.4896569	0.4896569	0.4896569	0.4896569	0.4896569	0.4896569	0.4896569	0.4896569	0.4896569	0.4896569	0.4896569	0.4896569	0.4896569	0.4896569	0.4896569	0.4896569	0.4896569	0.4896569	0.4896569	0.4896569	0.4896569	0.4896569	0.4896569	0.4896569	0.4896569	0.4896569	0.4896569	0.4896569	0.4896569	0.4896569	0.4896569	0.4896569	0.4896569	0.4896569	0.4896569
339.mp3	-0.09575187	-0.09575187	-0.09575187	-0.09575187	-0.09575187	-0.09575187	-0.09575187	-0.09575187	-0.09575187	-0.09575187	-0.09575187	-0.09575187	-0.09575187	-0.09575187	-0.09575187	-0.09575187	-0.09575187	-0.09575187	-0.09575187	-0.09575187	-0.09575187	-0.09575187	-0.09575187	-0.09575187	-0.09575187	-0.09575187	-0.09575187	-0.09575187	-0.09575187	-0.09575187	-0.09575187	-0.09575187	-0.09575187	-0.09575187	-0.09575187	-0.09575187	-0.09575187	-0.09575187	-0.09575187	-0.09575187	-0.09575187	-0.09575187	-0.09575187	-0.09575187	-0.09575187	-0.09575187	-0.09575187	-0.09575187	-0.09575187
340.mp3	0.63040763	0.63040763	0.63040763	0.63040763	0.63040763	0.63040763	0.63040763	0.63040763	0.63040763	0.63040763	0.63040763	0.63040763	0.63040763	0.63040763	0.63040763	0.63040763	0.63040763	0.63040763	0.63040763	0.63040763	0.63040763	0.63040763	0.63040763	0.63040763	0.63040763	0.63040763	0.63040763	0.63040763	0.63040763	0.63040763	0.63040763	0.63040763	0.63040763	0.63040763	0.63040763	0.63040763	0.63040763	0.63040763	0.63040763	0.63040763	0.63040763	0.63040763	0.63040763	0.63040763	0.63040763	0.63040763	0.63040763	0.63040763	0.63040763
341.mp3	0.29312468	0.29312468	0.29312468	0.29312468	0.29312468	0.29312468	0.29312468	0.29312468	0.29312468	0.29312468	0.29312468	0.29312468	0.29312468	0.29312468	0.29312468	0.29312468	0.29312468	0.29312468	0.29312468	0.29312468	0.29312468	0.29312468	0.29312468	0.29312468	0.29312468	0.29312468	0.29312468	0.29312468	0.29312468	0.29312468	0.29312468	0.29312468	0.29312468	0.29312468	0.29312468	0.29312468	0.29312468	0.29312468	0.29312468	0.29312468	0.29312468	0.29312468	0.29312468	0.29312468	0.29312468	0.29312468	0.29312468	0.29312468	0.29312468
342.mp3	0.14706382	0.14706382	0.14706382	0.14706382	0.14706382	0.14706382	0.14706382	0.14706382	0.14706382	0.14706382	0.14706382	0.14706382	0.14706382	0.14706382	0.14706382	0.14706382	0.14706382	0.14706382	0.14706382	0.14706382	0.14706382	0.14706382	0.14706382	0.14706382	0.14706382	0.14706382	0.14706382	0.14706382	0.14706382	0.14706382	0.14706382	0.14706382	0.14706382	0.14706382	0.14706382	0.14706382	0.14706382	0.14706382	0.14706382	0.14706382	0.14706382	0.14706382	0.14706382	0.14706382	0.14706382	0.14706382	0.14706382	0.14706382	0.14706382
343.mp3	0.013923075	0.013923075	0.013923075	0.013923075	0.013923075	0.013923075	0.013923075	0.013923075	0.013923075	0.013923075	0.013923075	0.013923075	0.013923075	0.013923075	0.013923075	0.013923075	0.013923075	0.013923075	0.013923075	0.013923075	0.013923075	0.013923075	0.013923075	0.013923075	0.013923075	0.013923075	0.013923075	0.013923075	0.013923075	0.013923075	0.013923075	0.013923075	0.013923075	0.013923075	0.013923075	0.013923075	0.013923075	0.013923075	0.013923075	0.013923075	0.013923075	0.013923075	0.013923075	0.013923075	0.013923075	0.013923075	0.013923075	0.013923075	0.013923075
344.mp3	0.3173127	0.3173127	0.3173127	0.3173127	0.3173127	0.3173127	0.3173127	0.3173127	0.3173127	0.3173127	0.3173127	0.3173127	0.3173127	0.3173127	0.3173127	0.3173127	0.3173127	0.3173127	0.3173127	0.3173127	0.3173127	0.3173127	0.3173127	0.3173127	0.3173127	0.3173127	0.3173127	0.3173127	0.3173127	0.3173127	0.3173127	0.3173127	0.3173127	0.3173127	0.3173127	0.3173127	0.3173127	0.3173127	0.3173127	0.3173127	0.3173127	0.3173127	0.3173127	0.3173127	0.3173127	0.3173127	0.3173127	0.3173127	0.3173127
345.mp3	0.19896275	0.19896275	0.19896275	0.19896275	0.19896275	0.19896275	0.19896275	0.19896275	0.19896275	0.19896275	0.19896275	0.19896275	0.19896275	0.19896275	0.19896275	0.19896275	0.19896275	0.19896275	0.19896275	0.19896275	0.19896275	0.19896275	0.19896275	0.19896275	0.19896275	0.19896275	0.19896275	0.19896275	0.19896275	0.19896275	0.19896275	0.19896275	0.19896275	0.19896275	0.19896275	0.19896275	0.19896275	0.19896275	0.19896275	0.19896275	0.19896275	0.19896275	0.19896275	0.19896275	0.19896275	0.19896275	0.19896275	0.19896275	0.19896275
346.mp3	0.15129276	0.15129276	0.15129276	0.15129276	0.15129276	0.15129276	0.15129276	0.15129276	0.15129276	0.15129276	0.15129276	0.15129276	0.15129276	0.15129276	0.15129276	0.15129276	0.15129276	0.15129276	0.15129276	0.15129276	0.15129276	0.15129276	0.15129276	0.15129276	0.15129276	0.15129276	0.15129276	0.15129276	0.15129276	0.15129276	0.15129276	0.15129276	0.15129276	0.15129276	0.15129276	0.15129276	0.15129276	0.15129276	0.15129276	0.15129276	0.15129276	0.15129276	0.15129276	0.15129276	0.15129276	0.15129276	0.15129276	0.15129276	0.15129276
347.mp3	0.45383433	0.45383433	0.45383433	0.45383433	0.45383433	0.45383433	0.45383433	0.45383433	0.45383433	0.45383433	0.45383433	0.45383433	0.45383433	0.45383433	0.45383433	0.45383433	0.45383433	0.45383433	0.45383433	0.45383433	0.45383433	0.45383433	0.45383433	0.45383433	0.45383433	0.45383433	0.45383433	0.45383433	0.45383433	0.45383433	0.45383433	0.45383433	0.45383433	0.45383433	0.45383433	0.45383433	0.45383433	0.45383433	0.45383433	0.45383433	0.45383433	0.45383433	0.45383433	0.45383433	0.45383433	0.45383433	0.45383433	0.45383433	0.45383433
348.mp3	0.1876679	0.1876679	0.1876679	0.1876679	0.1876679	0.1876679	0.1876679	0.1876679	0.1876679	0.1876679	0.1876679	0.1876679	0.1876679	0.1876679	0.1876679	0.1876679	0.1876679	0.1876679	0.1876679	0.1876679	0.1876679	0.1876679	0.1876679	0.1876679	0.1876679	0.1876679	0.1876679	0.1876679	0.1876679	0.1876679	0.1876679	0.1876679	0.1876679	0.1876679	0.1876679	0.1876679	0.1876679	0.1876679	0.1876679	0.1876679	0.1876679	0.1876679	0.1876679	0.1876679	0.1876679	0.1876679	0.1876679	0.1876679	0.1876679
349.mp3	0.22256088	0.22256088	0.22256088	0.22256088	0.22256088	0.22256088	0.22256088	0.22256088	0.22256088	0.22256088	0.22256088	0.22256088	0.22256088	0.22256088	0.22256088	0.22256088	0.22256088	0.22256088	0.22256088	0.22256088	0.22256088	0.22256088	0.22256088	0.22256088	0.22256088	0.22256088	0.22256088	0.22256088	0.22256088	0.22256088	0.22256088	0.22256088	0.22256088	0.22256088	0.22256088	0.22256088	0.22256088	0.22256088	0.22256088	0.22256088	0.22256088	0.22256088	0.22256088	0.22256088	0.22256088	0.22256088	0.22256088	0.22256088	0.22256088
350.mp3	0.082005545	0.082005545	0.082005545	0.082005545	0.082005545	0.082005545	0.082005545	0.082005545	0.082005545	0.082005545	0.082005545	0.082005545	0.082005545	0.082005545	0.082005545	0.082005545	0.082005545	0.082005545	0.082005545	0.082005545	0.082005545	0.082005545	0.082005545	0.082005545	0.082005545	0.082005545	0.082005545	0.082005545	0.082005545	0.082005545	0.082005545	0.082005545	0.082005545	0.082005545	0.082005545	0.082005545	0.082005545	0.082005545	0.082005545	0.082005545	0.082005545	0.082005545	0.082005545	0.082005545	0.082005545	0.082005545	0.082005545	0.082005545	0.082005545
352.mp3	0.40841907	0.40841907	0.40841907	0.40841907	0.40841907	0.40841907	0.40841907	0.40841907	0.40841907	0.40841907	0.40841907	0.40841907	0.40841907	0.40841907	0.40841907	0.40841907	0.40841907	0.40841907	0.40841907	0.40841907	0.40841907	0.40841907	0.40841907	0.40841907	0.40841907	0.40841907	0.40841907	0.40841907	0.40841907	0.40841907	0.40841907	0.40841907	0.40841907	0.40841907	0.40841907	0.40841907	0.40841907	0.40841907	0.40841907	0.40841907	0.40841907	0.40841907	0.40841907	0.40841907	0.40841907	0.40841907	0.40841907	0.40841907	0.40841907
353.mp3	0.47444913	0.47444913	0.47444913	0.47444913	0.47444913	0.47444913	0.47444913	0.47444913	0.47444913	0.47444913	0.47444913	0.47444913	0.47444913	0.47444913	0.47444913	0.47444913	0.47444913	0.47444913	0.47444913	0.47444913	0.47444913	0.47444913	0.47444913	0.47444913	0.47444913	0.47444913	0.47444913	0.47444913	0.47444913	0.47444913	0.47444913	0.47444913	0.47444913	0.47444913	0.47444913	0.47444913	0.47444913	0.47444913	0.47444913	0.47444913	0.47444913	0.47444913	0.47444913	0.47444913	0.47444913	0.47444913	0.47444913	0.47444913	0.47444913
354.mp3	0.14871827	0.14871827	0.14871827	0.14871827	0.14871827	0.14871827	0.14871827	0.14871827	0.14871827	0.14871827	0.14871827	0.14871827	0.14871827	0.14871827	0.14871827	0.14871827	0.14871827	0.14871827	0.14871827	0.14871827	0.14871827	0.14871827	0.14871827	0.14871827	0.14871827	0.14871827	0.14871827	0.14871827	0.14871827	0.14871827	0.14871827	0.14871827	0.14871827	0.14871827	0.14871827	0.14871827	0.14871827	0.14871827	0.14871827	0.14871827	0.14871827	0.14871827	0.14871827	0.14871827	0.14871827	0.14871827	0.14871827	0.14871827	0.14871827
355.mp3	0.31937447	0.31937447	0.31937447	0.31937447	0.31937447	0.31937447	0.31937447	0.31937447	0.31937447	0.31937447	0.31937447	0.31937447	0.31937447	0.31937447	0.31937447	0.31937447	0.31937447	0.31937447	0.31937447	0.31937447	0.31937447	0.31937447	0.31937447	0.31937447	0.31937447	0.31937447	0.31937447	0.31937447	0.31937447	0.31937447	0.31937447	0.31937447	0.31937447	0.31937447	0.31937447	0.31937447	0.31937447	0.31937447	0.31937447	0.31937447	0.31937447	0.31937447	0.31937447	0.31937447	0.31937447	0.31937447	0.31937447	0.31937447	0.31937447
356.mp3	-0.001496535	-0.001496535	-0.001496535	-0.001496535	-0.001496535	-0.001496535	-0.001496535	-0.001496535	-0.001496535	-0.001496535	-0.001496535	-0.001496535	-0.001496535	-0.001496535	-0.001496535	-0.001496535	-0.001496535	-0.001496535	-0.001496535	-0.001496535	-0.001496535	-0.001496535	-0.001496535	-0.001496535	-0.001496535	-0.001496535	-0.001496535	-0.001496535	-0.001496535	-0.001496535	-0.001496535	-0.001496535	-0.001496535	-0.001496535	-0.001496535	-0.001496535	-0.001496535	-0.001496535	-0.001496535	-0.001496535	-0.001496535	-0.001496535	-0.001496535	-0.001496535	-0.001496535	-0.001496535	-0.001496535	-0.001496535	-0.001496535
357.mp3	0.07904029	0.07904029	0.07904029	0.07904029	0.07904029	0.07904029	0.07904029	0.07904029	0.07904029	0.07904029	0.07904029	0.07904029	0.07904029	0.07904029	0.07904029	0.07904029	0.07904029	0.07904029	0.07904029	0.07904029	0.07904029	0.07904029	0.07904029	0.07904029	0.07904029	0.07904029	0.07904029	0.07904029	0.07904029	0.07904029	0.07904029	0.07904029	0.07904029	0.07904029	0.07904029	0.07904029	0.07904029	0.07904029	0.07904029	0.07904029	0.07904029	0.07904029	0.07904029	0.07904029	0.07904029	0.07904029	0.07904029	0.07904029	0.07904029
358.mp3	0.29668322	0.29668322	0.29668322	0.29668322	0.29668322	0.29668322	0.29668322	0.29668322	0.29668322	0.29668322	0.29668322	0.29668322	0.29668322	0.29668322	0.29668322	0.29668322	0.29668322	0.29668322	0.29668322	0.29668322	0.29668322	0.29668322	0.29668322	0.29668322	0.29668322	0.29668322	0.29668322	0.29668322	0.29668322	0.29668322	0.29668322	0.29668322	0.29668322	0.29668322	0.29668322	0.29668322	0.29668322	0.29668322	0.29668322	0.29668322	0.29668322	0.29668322	0.29668322	0.29668322	0.29668322	0.29668322	0.29668322	0.29668322	0.29668322
359.mp3	0.6014909	0.6014909	0.6014909	0.6014909	0.6014909	0.6014909	0.6014909	0.6014909	0.6014909	0.6014909	0.6014909	0.6014909	0.6014909	0.6014909	0.6014909	0.6014909	0.6014909	0.6014909	0.6014909	0.6014909	0.6014909	0.6014909	0.6014909	0.6014909	0.6014909	0.6014909	0.6014909	0.6014909	0.6014909	0.6014909	0.6014909	0.6014909	0.6014909	0.6014909	0.6014909	0.6014909	0.6014909	0.6014909	0.6014909	0.6014909	0.6014909	0.6014909	0.6014909	0.6014909	0.6014909	0.6014909	0.6014909	0.6014909	0.6014909
360.mp3	0.51211953	0.51211953	0.51211953	0.51211953	0.51211953	0.51211953	0.51211953	0.51211953	0.51211953	0.51211953	0.51211953	0.51211953	0.51211953	0.51211953	0.51211953	0.51211953	0.51211953	0.51211953	0.51211953	0.51211953	0.51211953	0.51211953	0.51211953	0.51211953	0.51211953	0.51211953	0.51211953	0.51211953	0.51211953	0.51211953	0.51211953	0.51211953	0.51211953	0.51211953	0.51211953	0.51211953	0.51211953	0.51211953	0.51211953	0.51211953	0.51211953	0.51211953	0.51211953	0.51211953	0.51211953	0.51211953	0.51211953	0.51211953	0.51211953
361.mp3	0.38424042	0.38424042	0.38424042	0.38424042	0.38424042	0.38424042	0.38424042	0.38424042	0.38424042	0.38424042	0.38424042	0.38424042	0.38424042	0.38424042	0.38424042	0.38424042	0.38424042	0.38424042	0.38424042	0.38424042	0.38424042	0.38424042	0.38424042	0.38424042	0.38424042	0.38424042	0.38424042	0.38424042	0.38424042	0.38424042	0.38424042	0.38424042	0.38424042	0.38424042	0.38424042	0.38424042	0.38424042	0.38424042	0.38424042	0.38424042	0.38424042	0.38424042	0.38424042	0.38424042	0.38424042	0.38424042	0.38424042	0.38424042	0.38424042
362.mp3	0.26277468	0.26277468	0.26277468	0.26277468	0.26277468	0.26277468	0.26277468	0.26277468	0.26277468	0.26277468	0.26277468	0.26277468	0.26277468	0.26277468	0.26277468	0.26277468	0.26277468	0.26277468	0.26277468	0.26277468	0.26277468	0.26277468	0.26277468	0.26277468	0.26277468	0.26277468	0.26277468	0.26277468	0.26277468	0.26277468	0.26277468	0.26277468	0.26277468	0.26277468	0.26277468	0.26277468	0.26277468	0.26277468	0.26277468	0.26277468	0.26277468	0.26277468	0.26277468	0.26277468	0.26277468	0.26277468	0.26277468	0.26277468	0.26277468
364.mp3	0.2622878	0.2622878	0.2622878	0.2622878	0.2622878	0.2622878	0.2622878	0.2622878	0.2622878	0.2622878	0.2622878	0.2622878	0.2622878	0.2622878	0.2622878	0.2622878	0.2622878	0.2622878	0.2622878	0.2622878	0.2622878	0.2622878	0.2622878	0.2622878	0.2622878	0.2622878	0.2622878	0.2622878	0.2622878	0.2622878	0.2622878	0.2622878	0.2622878	0.2622878	0.2622878	0.2622878	0.2622878	0.2622878	0.2622878	0.2622878	0.2622878	0.2622878	0.2622878	0.2622878	0.2622878	0.2622878	0.2622878	0.2622878	0.2622878
365.mp3	-0.06445545	-0.06445545	-0.06445545	-0.06445545	-0.06445545	-0.06445545	-0.06445545	-0.06445545	-0.06445545	-0.06445545	-0.06445545	-0.06445545	-0.06445545	-0.06445545	-0.06445545	-0.06445545	-0.06445545	-0.06445545	-0.06445545	-0.06445545	-0.06445545	-0.06445545	-0.06445545	-0.06445545	-0.06445545	-0.06445545	-0.06445545	-0.06445545	-0.06445545	-0.06445545	-0.06445545	-0.06445545	-0.06445545	-0.06445545	-0.06445545	-0.06445545	-0.06445545	-0.06445545	-0.06445545	-0.06445545	-0.06445545	-0.06445545	-0.06445545	-0.06445545	-0.06445545	-0.06445545	-0.06445545	-0.06445545	-0.06445545
366.mp3	0.16013601	0.16013601	0.16013601	0.16013601	0.16013601	0.16013601	0.16013601	0.16013601	0.16013601	0.16013601	0.16013601	0.16013601	0.16013601	0.16013601	0.16013601	0.16013601	0.16013601	0.16013601	0.16013601	0.16013601	0.16013601	0.16013601	0.16013601	0.16013601	0.16013601	0.16013601	0.16013601	0.16013601	0.16013601	0.16013601	0.16013601	0.16013601	0.16013601	0.16013601	0.16013601	0.16013601	0.16013601	0.16013601	0.16013601	0.16013601	0.16013601	0.16013601	0.16013601	0.16013601	0.16013601	0.16013601	0.16013601	0.16013601	0.16013601
367.mp3	0.42114374	0.42114374	0.42114374	0.42114374	0.42114374	0.42114374	0.42114374	0.42114374	0.42114374	0.42114374	0.42114374	0.42114374	0.42114374	0.42114374	0.42114374	0.42114374	0.42114374	0.42114374	0.42114374	0.42114374	0.42114374	0.42114374	0.42114374	0.42114374	0.42114374	0.42114374	0.42114374	0.42114374	0.42114374	0.42114374	0.42114374	0.42114374	0.42114374	0.42114374	0.42114374	0.42114374	0.42114374	0.42114374	0.42114374	0.42114374	0.42114374	0.42114374	0.42114374	0.42114374	0.42114374	0.42114374	0.42114374	0.42114374	0.42114374
368.mp3	0.4080138	0.4080138	0.4080138	0.4080138	0.4080138	0.4080138	0.4080138	0.4080138	0.4080138	0.4080138	0.4080138	0.4080138	0.4080138	0.4080138	0.4080138	0.4080138	0.4080138	0.4080138	0.4080138	0.4080138	0.4080138	0.4080138	0.4080138	0.4080138	0.4080138	0.4080138	0.4080138	0.4080138	0.4080138	0.4080138	0.4080138	0.4080138	0.4080138	0.4080138	0.4080138	0.4080138	0.4080138	0.4080138	0.4080138	0.4080138	0.4080138	0.4080138	0.4080138	0.4080138	0.4080138	0.4080138	0.4080138	0.4080138	0.4080138
369.mp3	0.31595597	0.31595597	0.31595597	0.31595597	0.31595597	0.31595597	0.31595597	0.31595597	0.31595597	0.31595597	0.31595597	0.31595597	0.31595597	0.31595597	0.31595597	0.31595597	0.31595597	0.31595597	0.31595597	0.31595597	0.31595597	0.31595597	0.31595597	0.31595597	0.31595597	0.31595597	0.31595597	0.31595597	0.31595597	0.31595597	0.31595597	0.31595597	0.31595597	0.31595597	0.31595597	0.31595597	0.31595597	0.31595597	0.31595597	0.31595597	0.31595597	0.31595597	0.31595597	0.31595597	0.31595597	0.31595597	0.31595597	0.31595597	0.31595597
370.mp3	0.31617627	0.31617627	0.31617627	0.31617627	0.31617627	0.31617627	0.31617627	0.31617627	0.31617627	0.31617627	0.31617627	0.31617627	0.31617627	0.31617627	0.31617627	0.31617627	0.31617627	0.31617627	0.31617627	0.31617627	0.31617627	0.31617627	0.31617627	0.31617627	0.31617627	0.31617627	0.31617627	0.31617627	0.31617627	0.31617627	0.31617627	0.31617627	0.31617627	0.31617627	0.31617627	0.31617627	0.31617627	0.31617627	0.31617627	0.31617627	0.31617627	0.31617627	0.31617627	0.31617627	0.31617627	0.31617627	0.31617627	0.31617627	0.31617627
371.mp3	0.32138556	0.32138556	0.32138556	0.32138556	0.32138556	0.32138556	0.32138556	0.32138556	0.32138556	0.32138556	0.32138556	0.32138556	0.32138556	0.32138556	0.32138556	0.32138556	0.32138556	0.32138556	0.32138556	0.32138556	0.32138556	0.32138556	0.32138556	0.32138556	0.32138556	0.32138556	0.32138556	0.32138556	0.32138556	0.32138556	0.32138556	0.32138556	0.32138556	0.32138556	0.32138556	0.32138556	0.32138556	0.32138556	0.32138556	0.32138556	0.32138556	0.32138556	0.32138556	0.32138556	0.32138556	0.32138556	0.32138556	0.32138556	0.32138556
372.mp3	0.31426445	0.31426445	0.31426445	0.31426445	0.31426445	0.31426445	0.31426445	0.31426445	0.31426445	0.31426445	0.31426445	0.31426445	0.31426445	0.31426445	0.31426445	0.31426445	0.31426445	0.31426445	0.31426445	0.31426445	0.31426445	0.31426445	0.31426445	0.31426445	0.31426445	0.31426445	0.31426445	0.31426445	0.31426445	0.31426445	0.31426445	0.31426445	0.31426445	0.31426445	0.31426445	0.31426445	0.31426445	0.31426445	0.31426445	0.31426445	0.31426445	0.31426445	0.31426445	0.31426445	0.31426445	0.31426445	0.31426445	0.31426445	0.31426445
374.mp3	0.27662784	0.27662784	0.27662784	0.27662784	0.27662784	0.27662784	0.27662784	0.27662784	0.27662784	0.27662784	0.27662784	0.27662784	0.27662784	0.27662784	0.27662784	0.27662784	0.27662784	0.27662784	0.27662784	0.27662784	0.27662784	0.27662784	0.27662784	0.27662784	0.27662784	0.27662784	0.27662784	0.27662784	0.27662784	0.27662784	0.27662784	0.27662784	0.27662784	0.27662784	0.27662784	0.27662784	0.27662784	0.27662784	0.27662784	0.27662784	0.27662784	0.27662784	0.27662784	0.27662784	0.27662784	0.27662784	0.27662784	0.27662784	0.27662784
375.mp3	0.24677184	0.24677184	0.24677184	0.24677184	0.24677184	0.24677184	0.24677184	0.24677184	0.24677184	0.24677184	0.24677184	0.24677184	0.24677184	0.24677184	0.24677184	0.24677184	0.24677184	0.24677184	0.24677184	0.24677184	0.24677184	0.24677184	0.24677184	0.24677184	0.24677184	0.24677184	0.24677184	0.24677184	0.24677184	0.24677184	0.24677184	0.24677184	0.24677184	0.24677184	0.24677184	0.24677184	0.24677184	0.24677184	0.24677184	0.24677184	0.24677184	0.24677184	0.24677184	0.24677184	0.24677184	0.24677184	0.24677184	0.24677184	0.24677184
376.mp3	0.3081191	0.3081191	0.3081191	0.3081191	0.3081191	0.3081191	0.3081191	0.3081191	0.3081191	0.3081191	0.3081191	0.3081191	0.3081191	0.3081191	0.3081191	0.3081191	0.3081191	0.3081191	0.3081191	0.3081191	0.3081191	0.3081191	0.3081191	0.3081191	0.3081191	0.3081191	0.3081191	0.3081191	0.3081191	0.3081191	0.3081191	0.3081191	0.3081191	0.3081191	0.3081191	0.3081191	0.3081191	0.3081191	0.3081191	0.3081191	0.3081191	0.3081191	0.3081191	0.3081191	0.3081191	0.3081191	0.3081191	0.3081191	0.3081191
378.mp3	0.04711089	0.04711089	0.04711089	0.04711089	0.04711089	0.04711089	0.04711089	0.04711089	0.04711089	0.04711089	0.04711089	0.04711089	0.04711089	0.04711089	0.04711089	0.04711089	0.04711089	0.04711089	0.04711089	0.04711089	0.04711089	0.04711089	0.04711089	0.04711089	0.04711089	0.04711089	0.04711089	0.04711089	0.04711089	0.04711089	0.04711089	0.04711089	0.04711089	0.04711089	0.04711089	0.04711089	0.04711089	0.04711089	0.04711089	0.04711089	0.04711089	0.04711089	0.04711089	0.04711089	0.04711089	0.04711089	0.04711089	0.04711089	0.04711089
379.mp3	0.03585046	0.03585046	0.03585046	0.03585046	0.03585046	0.03585046	0.03585046	0.03585046	0.03585046	0.03585046	0.03585046	0.03585046	0.03585046	0.03585046	0.03585046	0.03585046	0.03585046	0.03585046	0.03585046	0.03585046	0.03585046	0.03585046	0.03585046	0.03585046	0.03585046	0.03585046	0.03585046	0.03585046	0.03585046	0.03585046	0.03585046	0.03585046	0.03585046	0.03585046	0.03585046	0.03585046	0.03585046	0.03585046	0.03585046	0.03585046	0.03585046	0.03585046	0.03585046	0.03585046	0.03585046	0.03585046	0.03585046	0.03585046	0.03585046
380.mp3	0.1474266	0.1474266	0.1474266	0.1474266	0.1474266	0.1474266	0.1474266	0.1474266	0.1474266	0.1474266	0.1474266	0.1474266	0.1474266	0.1474266	0.1474266	0.1474266	0.1474266	0.1474266	0.1474266	0.1474266	0.1474266	0.1474266	0.1474266	0.1474266	0.1474266	0.1474266	0.1474266	0.1474266	0.1474266	0.1474266	0.1474266	0.1474266	0.1474266	0.1474266	0.1474266	0.1474266	0.1474266	0.1474266	0.1474266	0.1474266	0.1474266	0.1474266	0.1474266	0.1474266	0.1474266	0.1474266	0.1474266	0.1474266	0.1474266
381.mp3	0.5870663	0.5870663	0.5870663	0.5870663	0.5870663	0.5870663	0.5870663	0.5870663	0.5870663	0.5870663	0.5870663	0.5870663	0.5870663	0.5870663	0.5870663	0.5870663	0.5870663	0.5870663	0.5870663	0.5870663	0.5870663	0.5870663	0.5870663	0.5870663	0.5870663	0.5870663	0.5870663	0.5870663	0.5870663	0.5870663	0.5870663	0.5870663	0.5870663	0.5870663	0.5870663	0.5870663	0.5870663	0.5870663	0.5870663	0.5870663	0.5870663	0.5870663	0.5870663	0.5870663	0.5870663	0.5870663	0.5870663	0.5870663	0.5870663
383.mp3	0.5284853	0.5284853	0.5284853	0.5284853	0.5284853	0.5284853	0.5284853	0.5284853	0.5284853	0.5284853	0.5284853	0.5284853	0.5284853	0.5284853	0.5284853	0.5284853	0.5284853	0.5284853	0.5284853	0.5284853	0.5284853	0.5284853	0.5284853	0.5284853	0.5284853	0.5284853	0.5284853	0.5284853	0.5284853	0.5284853	0.5284853	0.5284853	0.5284853	0.5284853	0.5284853	0.5284853	0.5284853	0.5284853	0.5284853	0.5284853	0.5284853	0.5284853	0.5284853	0.5284853	0.5284853	0.5284853	0.5284853	0.5284853	0.5284853
384.mp3	0.2731693	0.2731693	0.2731693	0.2731693	0.2731693	0.2731693	0.2731693	0.2731693	0.2731693	0.2731693	0.2731693	0.2731693	0.2731693	0.2731693	0.2731693	0.2731693	0.2731693	0.2731693	0.2731693	0.2731693	0.2731693	0.2731693	0.2731693	0.2731693	0.2731693	0.2731693	0.2731693	0.2731693	0.2731693	0.2731693	0.2731693	0.2731693	0.2731693	0.2731693	0.2731693	0.2731693	0.2731693	0.2731693	0.2731693	0.2731693	0.2731693	0.2731693	0.2731693	0.2731693	0.2731693	0.2731693	0.2731693	0.2731693	0.2731693
386.mp3	0.53076524	0.53076524	0.53076524	0.53076524	0.53076524	0.53076524	0.53076524	0.53076524	0.53076524	0.53076524	0.53076524	0.53076524	0.53076524	0.53076524	0.53076524	0.53076524	0.53076524	0.53076524	0.53076524	0.53076524	0.53076524	0.53076524	0.53076524	0.53076524	0.53076524	0.53076524	0.53076524	0.53076524	0.53076524	0.53076524	0.53076524	0.53076524	0.53076524	0.53076524	0.53076524	0.53076524	0.53076524	0.53076524	0.53076524	0.53076524	0.53076524	0.53076524	0.53076524	0.53076524	0.53076524	0.53076524	0.53076524	0.53076524	0.53076524
387.mp3	0.17739744	0.17739744	0.17739744	0.17739744	0.17739744	0.17739744	0.17739744	0.17739744	0.17739744	0.17739744	0.17739744	0.17739744	0.17739744	0.17739744	0.17739744	0.17739744	0.17739744	0.17739744	0.17739744	0.17739744	0.17739744	0.17739744	0.17739744	0.17739744	0.17739744	0.17739744	0.17739744	0.17739744	0.17739744	0.17739744	0.17739744	0.17739744	0.17739744	0.17739744	0.17739744	0.17739744	0.17739744	0.17739744	0.17739744	0.17739744	0.17739744	0.17739744	0.17739744	0.17739744	0.17739744	0.17739744	0.17739744	0.17739744	0.17739744
390.mp3	0.27869412	0.27869412	0.27869412	0.27869412	0.27869412	0.27869412	0.27869412	0.27869412	0.27869412	0.27869412	0.27869412	0.27869412	0.27869412	0.27869412	0.27869412	0.27869412	0.27869412	0.27869412	0.27869412	0.27869412	0.27869412	0.27869412	0.27869412	0.27869412	0.27869412	0.27869412	0.27869412	0.27869412	0.27869412	0.27869412	0.27869412	0.27869412	0.27869412	0.27869412	0.27869412	0.27869412	0.27869412	0.27869412	0.27869412	0.27869412	0.27869412	0.27869412	0.27869412	0.27869412	0.27869412	0.27869412	0.27869412	0.27869412	0.27869412
391.mp3	0.353522	0.353522	0.353522	0.353522	0.353522	0.353522	0.353522	0.353522	0.353522	0.353522	0.353522	0.353522	0.353522	0.353522	0.353522	0.353522	0.353522	0.353522	0.353522	0.353522	0.353522	0.353522	0.353522	0.353522	0.353522	0.353522	0.353522	0.353522	0.353522	0.353522	0.353522	0.353522	0.353522	0.353522	0.353522	0.353522	0.353522	0.353522	0.353522	0.353522	0.353522	0.353522	0.353522	0.353522	0.353522	0.353522	0.353522	0.353522	0.353522
392.mp3	0.21134873	0.21134873	0.21134873	0.21134873	0.21134873	0.21134873	0.21134873	0.21134873	0.21134873	0.21134873	0.21134873	0.21134873	0.21134873	0.21134873	0.21134873	0.21134873	0.21134873	0.21134873	0.21134873	0.21134873	0.21134873	0.21134873	0.21134873	0.21134873	0.21134873	0.21134873	0.21134873	0.21134873	0.21134873	0.21134873	0.21134873	0.21134873	0.21134873	0.21134873	0.21134873	0.21134873	0.21134873	0.21134873	0.21134873	0.21134873	0.21134873	0.21134873	0.21134873	0.21134873	0.21134873	0.21134873	0.21134873	0.21134873	0.21134873
393.mp3	0.5399715	0.5399715	0.5399715	0.5399715	0.5399715	0.5399715	0.5399715	0.5399715	0.5399715	0.5399715	0.5399715	0.5399715	0.5399715	0.5399715	0.5399715	0.5399715	0.5399715	0.5399715	0.5399715	0.5399715	0.5399715	0.5399715	0.5399715	0.5399715	0.5399715	0.5399715	0.5399715	0.5399715	0.5399715	0.5399715	0.5399715	0.5399715	0.5399715	0.5399715	0.5399715	0.5399715	0.5399715	0.5399715	0.5399715	0.5399715	0.5399715	0.5399715	0.5399715	0.5399715	0.5399715	0.5399715	0.5399715	0.5399715	0.5399715
395.mp3	0.39739448	0.39739448	0.39739448	0.39739448	0.39739448	0.39739448	0.39739448	0.39739448	0.39739448	0.39739448	0.39739448	0.39739448	0.39739448	0.39739448	0.39739448	0.39739448	0.39739448	0.39739448	0.39739448	0.39739448	0.39739448	0.39739448	0.39739448	0.39739448	0.39739448	0.39739448	0.39739448	0.39739448	0.39739448	0.39739448	0.39739448	0.39739448	0.39739448	0.39739448	0.39739448	0.39739448	0.39739448	0.39739448	0.39739448	0.39739448	0.39739448	0.39739448	0.39739448	0.39739448	0.39739448	0.39739448	0.39739448	0.39739448	0.39739448
397.mp3	0.35287762	0.35287762	0.35287762	0.35287762	0.35287762	0.35287762	0.35287762	0.35287762	0.35287762	0.35287762	0.35287762	0.35287762	0.35287762	0.35287762	0.35287762	0.35287762	0.35287762	0.35287762	0.35287762	0.35287762	0.35287762	0.35287762	0.35287762	0.35287762	0.35287762	0.35287762	0.35287762	0.35287762	0.35287762	0.35287762	0.35287762	0.35287762	0.35287762	0.35287762	0.35287762	0.35287762	0.35287762	0.35287762	0.35287762	0.35287762	0.35287762	0.35287762	0.35287762	0.35287762	0.35287762	0.35287762	0.35287762	0.35287762	0.35287762
399.mp3	0.19322559	0.19322559	0.19322559	0.19322559	0.19322559	0.19322559	0.19322559	0.19322559	0.19322559	0.19322559	0.19322559	0.19322559	0.19322559	0.19322559	0.19322559	0.19322559	0.19322559	0.19322559	0.19322559	0.19322559	0.19322559	0.19322559	0.19322559	0.19322559	0.19322559	0.19322559	0.19322559	0.19322559	0.19322559	0.19322559	0.19322559	0.19322559	0.19322559	0.19322559	0.19322559	0.19322559	0.19322559	0.19322559	0.19322559	0.19322559	0.19322559	0.19322559	0.19322559	0.19322559	0.19322559	0.19322559	0.19322559	0.19322559	0.19322559
400.mp3	0.099368945	0.099368945	0.099368945	0.099368945	0.099368945	0.099368945	0.099368945	0.099368945	0.099368945	0.099368945	0.099368945	0.099368945	0.099368945	0.099368945	0.099368945	0.099368945	0.099368945	0.099368945	0.099368945	0.099368945	0.099368945	0.099368945	0.099368945	0.099368945	0.099368945	0.099368945	0.099368945	0.099368945	0.099368945	0.099368945	0.099368945	0.099368945	0.099368945	0.099368945	0.099368945	0.099368945	0.099368945	0.099368945	0.099368945	0.099368945	0.099368945	0.099368945	0.099368945	0.099368945	0.099368945	0.099368945	0.099368945	0.099368945	0.099368945
401.mp3	0.50224024	0.50224024	0.50224024	0.50224024	0.50224024	0.50224024	0.50224024	0.50224024	0.50224024	0.50224024	0.50224024	0.50224024	0.50224024	0.50224024	0.50224024	0.50224024	0.50224024	0.50224024	0.50224024	0.50224024	0.50224024	0.50224024	0.50224024	0.50224024	0.50224024	0.50224024	0.50224024	0.50224024	0.50224024	0.50224024	0.50224024	0.50224024	0.50224024	0.50224024	0.50224024	0.50224024	0.50224024	0.50224024	0.50224024	0.50224024	0.50224024	0.50224024	0.50224024	0.50224024	0.50224024	0.50224024	0.50224024	0.50224024	0.50224024
402.mp3	0.47639176	0.47639176	0.47639176	0.47639176	0.47639176	0.47639176	0.47639176	0.47639176	0.47639176	0.47639176	0.47639176	0.47639176	0.47639176	0.47639176	0.47639176	0.47639176	0.47639176	0.47639176	0.47639176	0.47639176	0.47639176	0.47639176	0.47639176	0.47639176	0.47639176	0.47639176	0.47639176	0.47639176	0.47639176	0.47639176	0.47639176	0.47639176	0.47639176	0.47639176	0.47639176	0.47639176	0.47639176	0.47639176	0.47639176	0.47639176	0.47639176	0.47639176	0.47639176	0.47639176	0.47639176	0.47639176	0.47639176	0.47639176	0.47639176
403.mp3	0.4063135	0.4063135	0.4063135	0.4063135	0.4063135	0.4063135	0.4063135	0.4063135	0.4063135	0.4063135	0.4063135	0.4063135	0.4063135	0.4063135	0.4063135	0.4063135	0.4063135	0.4063135	0.4063135	0.4063135	0.4063135	0.4063135	0.4063135	0.4063135	0.4063135	0.4063135	0.4063135	0.4063135	0.4063135	0.4063135	0.4063135	0.4063135	0.4063135	0.4063135	0.4063135	0.4063135	0.4063135	0.4063135	0.4063135	0.4063135	0.4063135	0.4063135	0.4063135	0.4063135	0.4063135	0.4063135	0.4063135	0.4063135	0.4063135
404.mp3	0.23867074	0.23867074	0.23867074	0.23867074	0.23867074	0.23867074	0.23867074	0.23867074	0.23867074	0.23867074	0.23867074	0.23867074	0.23867074	0.23867074	0.23867074	0.23867074	0.23867074	0.23867074	0.23867074	0.23867074	0.23867074	0.23867074	0.23867074	0.23867074	0.23867074	0.23867074	0.23867074	0.23867074	0.23867074	0.23867074	0.23867074	0.23867074	0.23867074	0.23867074	0.23867074	0.23867074	0.23867074	0.23867074	0.23867074	0.23867074	0.23867074	0.23867074	0.23867074	0.23867074	0.23867074	0.23867074	0.23867074	0.23867074	0.23867074
405.mp3	0.38645878	0.38645878	0.38645878	0.38645878	0.38645878	0.38645878	0.38645878	0.38645878	0.38645878	0.38645878	0.38645878	0.38645878	0.38645878	0.38645878	0.38645878	0.38645878	0.38645878	0.38645878	0.38645878	0.38645878	0.38645878	0.38645878	0.38645878	0.38645878	0.38645878	0.38645878	0.38645878	0.38645878	0.38645878	0.38645878	0.38645878	0.38645878	0.38645878	0.38645878	0.38645878	0.38645878	0.38645878	0.38645878	0.38645878	0.38645878	0.38645878	0.38645878	0.38645878	0.38645878	0.38645878	0.38645878	0.38645878	0.38645878	0.38645878
406.mp3	0.44370124	0.44370124	0.44370124	0.44370124	0.44370124	0.44370124	0.44370124	0.44370124	0.44370124	0.44370124	0.44370124	0.44370124	0.44370124	0.44370124	0.44370124	0.44370124	0.44370124	0.44370124	0.44370124	0.44370124	0.44370124	0.44370124	0.44370124	0.44370124	0.44370124	0.44370124	0.44370124	0.44370124	0.44370124	0.44370124	0.44370124	0.44370124	0.44370124	0.44370124	0.44370124	0.44370124	0.44370124	0.44370124	0.44370124	0.44370124	0.44370124	0.44370124	0.44370124	0.44370124	0.44370124	0.44370124	0.44370124	0.44370124	0.44370124
407.mp3	0.39033288	0.39033288	0.39033288	0.39033288	0.39033288	0.39033288	0.39033288	0.39033288	0.39033288	0.39033288	0.39033288	0.39033288	0.39033288	0.39033288	0.39033288	0.39033288	0.39033288	0.39033288	0.39033288	0.39033288	0.39033288	0.39033288	0.39033288	0.39033288	0.39033288	0.39033288	0.39033288	0.39033288	0.39033288	0.39033288	0.39033288	0.39033288	0.39033288	0.39033288	0.39033288	0.39033288	0.39033288	0.39033288	0.39033288	0.39033288	0.39033288	0.39033288	0.39033288	0.39033288	0.39033288	0.39033288	0.39033288	0.39033288	0.39033288
408.mp3	-0.055781912	-0.055781912	-0.055781912	-0.055781912	-0.055781912	-0.055781912	-0.055781912	-0.055781912	-0.055781912	-0.055781912	-0.055781912	-0.055781912	-0.055781912	-0.055781912	-0.055781912	-0.055781912	-0.055781912	-0.055781912	-0.055781912	-0.055781912	-0.055781912	-0.055781912	-0.055781912	-0.055781912	-0.055781912	-0.055781912	-0.055781912	-0.055781912	-0.055781912	-0.055781912	-0.055781912	-0.055781912	-0.055781912	-0.055781912	-0.055781912	-0.055781912	-0.055781912	-0.055781912	-0.055781912	-0.055781912	-0.055781912	-0.055781912	-0.055781912	-0.055781912	-0.055781912	-0.055781912	-0.055781912	-0.055781912	-0.055781912
410.mp3	0.3514382	0.3514382	0.3514382	0.3514382	0.3514382	0.3514382	0.3514382	0.3514382	0.3514382	0.3514382	0.3514382	0.3514382	0.3514382	0.3514382	0.3514382	0.3514382	0.3514382	0.3514382	0.3514382	0.3514382	0.3514382	0.3514382	0.3514382	0.3514382	0.3514382	0.3514382	0.3514382	0.3514382	0.3514382	0.3514382	0.3514382	0.3514382	0.3514382	0.3514382	0.3514382	0.3514382	0.3514382	0.3514382	0.3514382	0.3514382	0.3514382	0.3514382	0.3514382	0.3514382	0.3514382	0.3514382	0.3514382	0.3514382	0.3514382
415.mp3	0.44956043	0.44956043	0.44956043	0.44956043	0.44956043	0.44956043	0.44956043	0.44956043	0.44956043	0.44956043	0.44956043	0.44956043	0.44956043	0.44956043	0.44956043	0.44956043	0.44956043	0.44956043	0.44956043	0.44956043	0.44956043	0.44956043	0.44956043	0.44956043	0.44956043	0.44956043	0.44956043	0.44956043	0.44956043	0.44956043	0.44956043	0.44956043	0.44956043	0.44956043	0.44956043	0.44956043	0.44956043	0.44956043	0.44956043	0.44956043	0.44956043	0.44956043	0.44956043	0.44956043	0.44956043	0.44956043	0.44956043	0.44956043	0.44956043
416.mp3	0.27234748	0.27234748	0.27234748	0.27234748	0.27234748	0.27234748	0.27234748	0.27234748	0.27234748	0.27234748	0.27234748	0.27234748	0.27234748	0.27234748	0.27234748	0.27234748	0.27234748	0.27234748	0.27234748	0.27234748	0.27234748	0.27234748	0.27234748	0.27234748	0.27234748	0.27234748	0.27234748	0.27234748	0.27234748	0.27234748	0.27234748	0.27234748	0.27234748	0.27234748	0.27234748	0.27234748	0.27234748	0.27234748	0.27234748	0.27234748	0.27234748	0.27234748	0.27234748	0.27234748	0.27234748	0.27234748	0.27234748	0.27234748	0.27234748
419.mp3	0.37745938	0.37745938	0.37745938	0.37745938	0.37745938	0.37745938	0.37745938	0.37745938	0.37745938	0.37745938	0.37745938	0.37745938	0.37745938	0.37745938	0.37745938	0.37745938	0.37745938	0.37745938	0.37745938	0.37745938	0.37745938	0.37745938	0.37745938	0.37745938	0.37745938	0.37745938	0.37745938	0.37745938	0.37745938	0.37745938	0.37745938	0.37745938	0.37745938	0.37745938	0.37745938	0.37745938	0.37745938	0.37745938	0.37745938	0.37745938	0.37745938	0.37745938	0.37745938	0.37745938	0.37745938	0.37745938	0.37745938	0.37745938	0.37745938
420.mp3	0.39827928	0.39827928	0.39827928	0.39827928	0.39827928	0.39827928	0.39827928	0.39827928	0.39827928	0.39827928	0.39827928	0.39827928	0.39827928	0.39827928	0.39827928	0.39827928	0.39827928	0.39827928	0.39827928	0.39827928	0.39827928	0.39827928	0.39827928	0.39827928	0.39827928	0.39827928	0.39827928	0.39827928	0.39827928	0.39827928	0.39827928	0.39827928	0.39827928	0.39827928	0.39827928	0.39827928	0.39827928	0.39827928	0.39827928	0.39827928	0.39827928	0.39827928	0.39827928	0.39827928	0.39827928	0.39827928	0.39827928	0.39827928	0.39827928
422.mp3	0.2024923	0.2024923	0.2024923	0.2024923	0.2024923	0.2024923	0.2024923	0.2024923	0.2024923	0.2024923	0.2024923	0.2024923	0.2024923	0.2024923	0.2024923	0.2024923	0.2024923	0.2024923	0.2024923	0.2024923	0.2024923	0.2024923	0.2024923	0.2024923	0.2024923	0.2024923	0.2024923	0.2024923	0.2024923	0.2024923	0.2024923	0.2024923	0.2024923	0.2024923	0.2024923	0.2024923	0.2024923	0.2024923	0.2024923	0.2024923	0.2024923	0.2024923	0.2024923	0.2024923	0.2024923	0.2024923	0.2024923	0.2024923	0.2024923
423.mp3	0.31261116	0.31261116	0.31261116	0.31261116	0.31261116	0.31261116	0.31261116	0.31261116	0.31261116	0.31261116	0.31261116	0.31261116	0.31261116	0.31261116	0.31261116	0.31261116	0.31261116	0.31261116	0.31261116	0.31261116	0.31261116	0.31261116	0.31261116	0.31261116	0.31261116	0.31261116	0.31261116	0.31261116	0.31261116	0.31261116	0.31261116	0.31261116	0.31261116	0.31261116	0.31261116	0.31261116	0.31261116	0.31261116	0.31261116	0.31261116	0.31261116	0.31261116	0.31261116	0.31261116	0.31261116	0.31261116	0.31261116	0.31261116	0.31261116
425.mp3	0.13253553	0.13253553	0.13253553	0.13253553	0.13253553	0.13253553	0.13253553	0.13253553	0.13253553	0.13253553	0.13253553	0.13253553	0.13253553	0.13253553	0.13253553	0.13253553	0.13253553	0.13253553	0.13253553	0.13253553	0.13253553	0.13253553	0.13253553	0.13253553	0.13253553	0.13253553	0.13253553	0.13253553	0.13253553	0.13253553	0.13253553	0.13253553	0.13253553	0.13253553	0.13253553	0.13253553	0.13253553	0.13253553	0.13253553	0.13253553	0.13253553	0.13253553	0.13253553	0.13253553	0.13253553	0.13253553	0.13253553	0.13253553	0.13253553
426.mp3	0.21790266	0.21790266	0.21790266	0.21790266	0.21790266	0.21790266	0.21790266	0.21790266	0.21790266	0.21790266	0.21790266	0.21790266	0.21790266	0.21790266	0.21790266	0.21790266	0.21790266	0.21790266	0.21790266	0.21790266	0.21790266	0.21790266	0.21790266	0.21790266	0.21790266	0.21790266	0.21790266	0.21790266	0.21790266	0.21790266	0.21790266	0.21790266	0.21790266	0.21790266	0.21790266	0.21790266	0.21790266	0.21790266	0.21790266	0.21790266	0.21790266	0.21790266	0.21790266	0.21790266	0.21790266	0.21790266	0.21790266	0.21790266	0.21790266
427.mp3	0.17032924	0.17032924	0.17032924	0.17032924	0.17032924	0.17032924	0.17032924	0.17032924	0.17032924	0.17032924	0.17032924	0.17032924	0.17032924	0.17032924	0.17032924	0.17032924	0.17032924	0.17032924	0.17032924	0.17032924	0.17032924	0.17032924	0.17032924	0.17032924	0.17032924	0.17032924	0.17032924	0.17032924	0.17032924	0.17032924	0.17032924	0.17032924	0.17032924	0.17032924	0.17032924	0.17032924	0.17032924	0.17032924	0.17032924	0.17032924	0.17032924	0.17032924	0.17032924	0.17032924	0.17032924	0.17032924	0.17032924	0.17032924	0.17032924
428.mp3	0.27789816	0.27789816	0.27789816	0.27789816	0.27789816	0.27789816	0.27789816	0.27789816	0.27789816	0.27789816	0.27789816	0.27789816	0.27789816	0.27789816	0.27789816	0.27789816	0.27789816	0.27789816	0.27789816	0.27789816	0.27789816	0.27789816	0.27789816	0.27789816	0.27789816	0.27789816	0.27789816	0.27789816	0.27789816	0.27789816	0.27789816	0.27789816	0.27789816	0.27789816	0.27789816	0.27789816	0.27789816	0.27789816	0.27789816	0.27789816	0.27789816	0.27789816	0.27789816	0.27789816	0.27789816	0.27789816	0.27789816	0.27789816	0.27789816
429.mp3	0.33787838	0.33787838	0.33787838	0.33787838	0.33787838	0.33787838	0.33787838	0.33787838	0.33787838	0.33787838	0.33787838	0.33787838	0.33787838	0.33787838	0.33787838	0.33787838	0.33787838	0.33787838	0.33787838	0.33787838	0.33787838	0.33787838	0.33787838	0.33787838	0.33787838	0.33787838	0.33787838	0.33787838	0.33787838	0.33787838	0.33787838	0.33787838	0.33787838	0.33787838	0.33787838	0.33787838	0.33787838	0.33787838	0.33787838	0.33787838	0.33787838	0.33787838	0.33787838	0.33787838	0.33787838	0.33787838	0.33787838	0.33787838	0.33787838
430.mp3	0.5683035	0.5683035	0.5683035	0.5683035	0.5683035	0.5683035	0.5683035	0.5683035	0.5683035	0.5683035	0.5683035	0.5683035	0.5683035	0.5683035	0.5683035	0.5683035	0.5683035	0.5683035	0.5683035	0.5683035	0.5683035	0.5683035	0.5683035	0.5683035	0.5683035	0.5683035	0.5683035	0.5683035	0.5683035	0.5683035	0.5683035	0.5683035	0.5683035	0.5683035	0.5683035	0.5683035	0.5683035	0.5683035	0.5683035	0.5683035	0.5683035	0.5683035	0.5683035	0.5683035	0.5683035	0.5683035	0.5683035	0.5683035	0.5683035
431.mp3	0.36706564	0.36706564	0.36706564	0.36706564	0.36706564	0.36706564	0.36706564	0.36706564	0.36706564	0.36706564	0.36706564	0.36706564	0.36706564	0.36706564	0.36706564	0.36706564	0.36706564	0.36706564	0.36706564	0.36706564	0.36706564	0.36706564	0.36706564	0.36706564	0.36706564	0.36706564	0.36706564	0.36706564	0.36706564	0.36706564	0.36706564	0.36706564	0.36706564	0.36706564	0.36706564	0.36706564	0.36706564	0.36706564	0.36706564	0.36706564	0.36706564	0.36706564	0.36706564	0.36706564	0.36706564	0.36706564	0.36706564	0.36706564	0.36706564
432.mp3	0.17718898	0.17718898	0.17718898	0.17718898	0.17718898	0.17718898	0.17718898	0.17718898	0.17718898	0.17718898	0.17718898	0.17718898	0.17718898	0.17718898	0.17718898	0.17718898	0.17718898	0.17718898	0.17718898	0.17718898	0.17718898	0.17718898	0.17718898	0.17718898	0.17718898	0.17718898	0.17718898	0.17718898	0.17718898	0.17718898	0.17718898	0.17718898	0.17718898	0.17718898	0.17718898	0.17718898	0.17718898	0.17718898	0.17718898	0.17718898	0.17718898	0.17718898	0.17718898	0.17718898	0.17718898	0.17718898	0.17718898	0.17718898	0.17718898
435.mp3	0.38820764	0.38820764	0.38820764	0.38820764	0.38820764	0.38820764	0.38820764	0.38820764	0.38820764	0.38820764	0.38820764	0.38820764	0.38820764	0.38820764	0.38820764	0.38820764	0.38820764	0.38820764	0.38820764	0.38820764	0.38820764	0.38820764	0.38820764	0.38820764	0.38820764	0.38820764	0.38820764	0.38820764	0.38820764	0.38820764	0.38820764	0.38820764	0.38820764	0.38820764	0.38820764	0.38820764	0.38820764	0.38820764	0.38820764	0.38820764	0.38820764	0.38820764	0.38820764	0.38820764	0.38820764	0.38820764	0.38820764	0.38820764	0.38820764
436.mp3	0.32987007	0.32987007	0.32987007	0.32987007	0.32987007	0.32987007	0.32987007	0.32987007	0.32987007	0.32987007	0.32987007	0.32987007	0.32987007	0.32987007	0.32987007	0.32987007	0.32987007	0.32987007	0.32987007	0.32987007	0.32987007	0.32987007	0.32987007	0.32987007	0.32987007	0.32987007	0.32987007	0.32987007	0.32987007	0.32987007	0.32987007	0.32987007	0.32987007	0.32987007	0.32987007	0.32987007	0.32987007	0.32987007	0.32987007	0.32987007	0.32987007	0.32987007	0.32987007	0.32987007	0.32987007	0.32987007	0.32987007	0.32987007	0.32987007
437.mp3	0.03664347	0.03664347	0.03664347	0.03664347	0.03664347	0.03664347	0.03664347	0.03664347	0.03664347	0.03664347	0.03664347	0.03664347	0.03664347	0.03664347	0.03664347	0.03664347	0.03664347	0.03664347	0.03664347	0.03664347	0.03664347	0.03664347	0.03664347	0.03664347	0.03664347	0.03664347	0.03664347	0.03664347	0.03664347	0.03664347	0.03664347	0.03664347	0.03664347	0.03664347	0.03664347	0.03664347	0.03664347	0.03664347	0.03664347	0.03664347	0.03664347	0.03664347	0.03664347	0.03664347	0.03664347	0.03664347	0.03664347	0.03664347	0.03664347
440.mp3	-0.10034087	-0.10034087	-0.10034087	-0.10034087	-0.10034087	-0.10034087	-0.10034087	-0.10034087	-0.10034087	-0.10034087	-0.10034087	-0.10034087	-0.10034087	-0.10034087	-0.10034087	-0.10034087	-0.10034087	-0.10034087	-0.10034087	-0.10034087	-0.10034087	-0.10034087	-0.10034087	-0.10034087	-0.10034087	-0.10034087	-0.10034087	-0.10034087	-0.10034087	-0.10034087	-0.10034087	-0.10034087	-0.10034087	-0.10034087	-0.10034087	-0.10034087	-0.10034087	-0.10034087	-0.10034087	-0.10034087	-0.10034087	-0.10034087	-0.10034087	-0.10034087	-0.10034087	-0.10034087	-0.10034087	-0.10034087	-0.10034087
441.mp3	0.11098495	0.11098495	0.11098495	0.11098495	0.11098495	0.11098495	0.11098495	0.11098495	0.11098495	0.11098495	0.11098495	0.11098495	0.11098495	0.11098495	0.11098495	0.11098495	0.11098495	0.11098495	0.11098495	0.11098495	0.11098495	0.11098495	0.11098495	0.11098495	0.11098495	0.11098495	0.11098495	0.11098495	0.11098495	0.11098495	0.11098495	0.11098495	0.11098495	0.11098495	0.11098495	0.11098495	0.11098495	0.11098495	0.11098495	0.11098495	0.11098495	0.11098495	0.11098495	0.11098495	0.11098495	0.11098495	0.11098495	0.11098495	0.11098495
442.mp3	0.28468433	0.28468433	0.28468433	0.28468433	0.28468433	0.28468433	0.28468433	0.28468433	0.28468433	0.28468433	0.28468433	0.28468433	0.28468433	0.28468433	0.28468433	0.28468433	0.28468433	0.28468433	0.28468433	0.28468433	0.28468433	0.28468433	0.28468433	0.28468433	0.28468433	0.28468433	0.28468433	0.28468433	0.28468433	0.28468433	0.28468433	0.28468433	0.28468433	0.28468433	0.28468433	0.28468433	0.28468433	0.28468433	0.28468433	0.28468433	0.28468433	0.28468433	0.28468433	0.28468433	0.28468433	0.28468433	0.28468433	0.28468433	0.28468433
444.mp3	0.3371796	0.3371796	0.3371796	0.3371796	0.3371796	0.3371796	0.3371796	0.3371796	0.3371796	0.3371796	0.3371796	0.3371796	0.3371796	0.3371796	0.3371796	0.3371796	0.3371796	0.3371796	0.3371796	0.3371796	0.3371796	0.3371796	0.3371796	0.3371796	0.3371796	0.3371796	0.3371796	0.3371796	0.3371796	0.3371796	0.3371796	0.3371796	0.3371796	0.3371796	0.3371796	0.3371796	0.3371796	0.3371796	0.3371796	0.3371796	0.3371796	0.3371796	0.3371796	0.3371796	0.3371796	0.3371796	0.3371796	0.3371796	0.3371796
445.mp3	0.56301075	0.56301075	0.56301075	0.56301075	0.56301075	0.56301075	0.56301075	0.56301075	0.56301075	0.56301075	0.56301075	0.56301075	0.56301075	0.56301075	0.56301075	0.56301075	0.56301075	0.56301075	0.56301075	0.56301075	0.56301075	0.56301075	0.56301075	0.56301075	0.56301075	0.56301075	0.56301075	0.56301075	0.56301075	0.56301075	0.56301075	0.56301075	0.56301075	0.56301075	0.56301075	0.56301075	0.56301075	0.56301075	0.56301075	0.56301075	0.56301075	0.56301075	0.56301075	0.56301075	0.56301075	0.56301075	0.56301075	0.56301075	0.56301075
448.mp3	0.5377714	0.5377714	0.5377714	0.5377714	0.5377714	0.5377714	0.5377714	0.5377714	0.5377714	0.5377714	0.5377714	0.5377714	0.5377714	0.5377714	0.5377714	0.5377714	0.5377714	0.5377714	0.5377714	0.5377714	0.5377714	0.5377714	0.5377714	0.5377714	0.5377714	0.5377714	0.5377714	0.5377714	0.5377714	0.5377714	0.5377714	0.5377714	0.5377714	0.5377714	0.5377714	0.5377714	0.5377714	0.5377714	0.5377714	0.5377714	0.5377714	0.5377714	0.5377714	0.5377714	0.5377714	0.5377714	0.5377714	0.5377714	0.5377714
449.mp3	0.2355015	0.2355015	0.2355015	0.2355015	0.2355015	0.2355015	0.2355015	0.2355015	0.2355015	0.2355015	0.2355015	0.2355015	0.2355015	0.2355015	0.2355015	0.2355015	0.2355015	0.2355015	0.2355015	0.2355015	0.2355015	0.2355015	0.2355015	0.2355015	0.2355015	0.2355015	0.2355015	0.2355015	0.2355015	0.2355015	0.2355015	0.2355015	0.2355015	0.2355015	0.2355015	0.2355015	0.2355015	0.2355015	0.2355015	0.2355015	0.2355015	0.2355015	0.2355015	0.2355015	0.2355015	0.2355015	0.2355015	0.2355015	0.2355015
450.mp3	0.34965935	0.34965935	0.34965935	0.34965935	0.34965935	0.34965935	0.34965935	0.34965935	0.34965935	0.34965935	0.34965935	0.34965935	0.34965935	0.34965935	0.34965935	0.34965935	0.34965935	0.34965935	0.34965935	0.34965935	0.34965935	0.34965935	0.34965935	0.34965935	0.34965935	0.34965935	0.34965935	0.34965935	0.34965935	0.34965935	0.34965935	0.34965935	0.34965935	0.34965935	0.34965935	0.34965935	0.34965935	0.34965935	0.34965935	0.34965935	0.34965935	0.34965935	0.34965935	0.34965935	0.34965935	0.34965935	0.34965935	0.34965935	0.34965935
451.mp3	0.13726886	0.13726886	0.13726886	0.13726886	0.13726886	0.13726886	0.13726886	0.13726886	0.13726886	0.13726886	0.13726886	0.13726886	0.13726886	0.13726886	0.13726886	0.13726886	0.13726886	0.13726886	0.13726886	0.13726886	0.13726886	0.13726886	0.13726886	0.13726886	0.13726886	0.13726886	0.13726886	0.13726886	0.13726886	0.13726886	0.13726886	0.13726886	0.13726886	0.13726886	0.13726886	0.13726886	0.13726886	0.13726886	0.13726886	0.13726886	0.13726886	0.13726886	0.13726886	0.13726886	0.13726886	0.13726886	0.13726886	0.13726886	0.13726886
452.mp3	0.27756336	0.27756336	0.27756336	0.27756336	0.27756336	0.27756336	0.27756336	0.27756336	0.27756336	0.27756336	0.27756336	0.27756336	0.27756336	0.27756336	0.27756336	0.27756336	0.27756336	0.27756336	0.27756336	0.27756336	0.27756336	0.27756336	0.27756336	0.27756336	0.27756336	0.27756336	0.27756336	0.27756336	0.27756336	0.27756336	0.27756336	0.27756336	0.27756336	0.27756336	0.27756336	0.27756336	0.27756336	0.27756336	0.27756336	0.27756336	0.27756336	0.27756336	0.27756336	0.27756336	0.27756336	0.27756336	0.27756336	0.27756336	0.27756336
453.mp3	0.4264978	0.4264978	0.4264978	0.4264978	0.4264978	0.4264978	0.4264978	0.4264978	0.4264978	0.4264978	0.4264978	0.4264978	0.4264978	0.4264978	0.4264978	0.4264978	0.4264978	0.4264978	0.4264978	0.4264978	0.4264978	0.4264978	0.4264978	0.4264978	0.4264978	0.4264978	0.4264978	0.4264978	0.4264978	0.4264978	0.4264978	0.4264978	0.4264978	0.4264978	0.4264978	0.4264978	0.4264978	0.4264978	0.4264978	0.4264978	0.4264978	0.4264978	0.4264978	0.4264978	0.4264978	0.4264978	0.4264978	0.4264978	0.4264978
454.mp3	0.12909618	0.12909618	0.12909618	0.12909618	0.12909618	0.12909618	0.12909618	0.12909618	0.12909618	0.12909618	0.12909618	0.12909618	0.12909618	0.12909618	0.12909618	0.12909618	0.12909618	0.12909618	0.12909618	0.12909618	0.12909618	0.12909618	0.12909618	0.12909618	0.12909618	0.12909618	0.12909618	0.12909618	0.12909618	0.12909618	0.12909618	0.12909618	0.12909618	0.12909618	0.12909618	0.12909618	0.12909618	0.12909618	0.12909618	0.12909618	0.12909618	0.12909618	0.12909618	0.12909618	0.12909618	0.12909618	0.12909618	0.12909618	0.12909618
455.mp3	0.32596704	0.32596704	0.32596704	0.32596704	0.32596704	0.32596704	0.32596704	0.32596704	0.32596704	0.32596704	0.32596704	0.32596704	0.32596704	0.32596704	0.32596704	0.32596704	0.32596704	0.32596704	0.32596704	0.32596704	0.32596704	0.32596704	0.32596704	0.32596704	0.32596704	0.32596704	0.32596704	0.32596704	0.32596704	0.32596704	0.32596704	0.32596704	0.32596704	0.32596704	0.32596704	0.32596704	0.32596704	0.32596704	0.32596704	0.32596704	0.32596704	0.32596704	0.32596704	0.32596704	0.32596704	0.32596704	0.32596704	0.32596704	0.32596704
456.mp3	0.33054242	0.33054242	0.33054242	0.33054242	0.33054242	0.33054242	0.33054242	0.33054242	0.33054242	0.33054242	0.33054242	0.33054242	0.33054242	0.33054242	0.33054242	0.33054242	0.33054242	0.33054242	0.33054242	0.33054242	0.33054242	0.33054242	0.33054242	0.33054242	0.33054242	0.33054242	0.33054242	0.33054242	0.33054242	0.33054242	0.33054242	0.33054242	0.33054242	0.33054242	0.33054242	0.33054242	0.33054242	0.33054242	0.33054242	0.33054242	0.33054242	0.33054242	0.33054242	0.33054242	0.33054242	0.33054242	0.33054242	0.33054242	0.33054242
458.mp3	0.16891263	0.16891263	0.16891263	0.16891263	0.16891263	0.16891263	0.16891263	0.16891263	0.16891263	0.16891263	0.16891263	0.16891263	0.16891263	0.16891263	0.16891263	0.16891263	0.16891263	0.16891263	0.16891263	0.16891263	0.16891263	0.16891263	0.16891263	0.16891263	0.16891263	0.16891263	0.16891263	0.16891263	0.16891263	0.16891263	0.16891263	0.16891263	0.16891263	0.16891263	0.16891263	0.16891263	0.16891263	0.16891263	0.16891263	0.16891263	0.16891263	0.16891263	0.16891263	0.16891263	0.16891263	0.16891263	0.16891263	0.16891263	0.16891263
459.mp3	0.47720453	0.47720453	0.47720453	0.47720453	0.47720453	0.47720453	0.47720453	0.47720453	0.47720453	0.47720453	0.47720453	0.47720453	0.47720453	0.47720453	0.47720453	0.47720453	0.47720453	0.47720453	0.47720453	0.47720453	0.47720453	0.47720453	0.47720453	0.47720453	0.47720453	0.47720453	0.47720453	0.47720453	0.47720453	0.47720453	0.47720453	0.47720453	0.47720453	0.47720453	0.47720453	0.47720453	0.47720453	0.47720453	0.47720453	0.47720453	0.47720453	0.47720453	0.47720453	0.47720453	0.47720453	0.47720453	0.47720453	0.47720453	0.47720453
460.mp3	0.23409978	0.23409978	0.23409978	0.23409978	0.23409978	0.23409978	0.23409978	0.23409978	0.23409978	0.23409978	0.23409978	0.23409978	0.23409978	0.23409978	0.23409978	0.23409978	0.23409978	0.23409978	0.23409978	0.23409978	0.23409978	0.23409978	0.23409978	0.23409978	0.23409978	0.23409978	0.23409978	0.23409978	0.23409978	0.23409978	0.23409978	0.23409978	0.23409978	0.23409978	0.23409978	0.23409978	0.23409978	0.23409978	0.23409978	0.23409978	0.23409978	0.23409978	0.23409978	0.23409978	0.23409978	0.23409978	0.23409978	0.23409978	0.23409978
461.mp3	0.35939863	0.35939863	0.35939863	0.35939863	0.35939863	0.35939863	0.35939863	0.35939863	0.35939863	0.35939863	0.35939863	0.35939863	0.35939863	0.35939863	0.35939863	0.35939863	0.35939863	0.35939863	0.35939863	0.35939863	0.35939863	0.35939863	0.35939863	0.35939863	0.35939863	0.35939863	0.35939863	0.35939863	0.35939863	0.35939863	0.35939863	0.35939863	0.35939863	0.35939863	0.35939863	0.35939863	0.35939863	0.35939863	0.35939863	0.35939863	0.35939863	0.35939863	0.35939863	0.35939863	0.35939863	0.35939863	0.35939863	0.35939863	0.35939863
462.mp3	0.4058057	0.4058057	0.4058057	0.4058057	0.4058057	0.4058057	0.4058057	0.4058057	0.4058057	0.4058057	0.4058057	0.4058057	0.4058057	0.4058057	0.4058057	0.4058057	0.4058057	0.4058057	0.4058057	0.4058057	0.4058057	0.4058057	0.4058057	0.4058057	0.4058057	0.4058057	0.4058057	0.4058057	0.4058057	0.4058057	0.4058057	0.4058057	0.4058057	0.4058057	0.4058057	0.4058057	0.4058057	0.4058057	0.4058057	0.4058057	0.4058057	0.4058057	0.4058057	0.4058057	0.4058057	0.4058057	0.4058057	0.4058057	0.4058057
463.mp3	0.24350682	0.24350682	0.24350682	0.24350682	0.24350682	0.24350682	0.24350682	0.24350682	0.24350682	0.24350682	0.24350682	0.24350682	0.24350682	0.24350682	0.24350682	0.24350682	0.24350682	0.24350682	0.24350682	0.24350682	0.24350682	0.24350682	0.24350682	0.24350682	0.24350682	0.24350682	0.24350682	0.24350682	0.24350682	0.24350682	0.24350682	0.24350682	0.24350682	0.24350682	0.24350682	0.24350682	0.24350682	0.24350682	0.24350682	0.24350682	0.24350682	0.24350682	0.24350682	0.24350682	0.24350682	0.24350682	0.24350682	0.24350682	0.24350682
464.mp3	0.39427808	0.39427808	0.39427808	0.39427808	0.39427808	0.39427808	0.39427808	0.39427808	0.39427808	0.39427808	0.39427808	0.39427808	0.39427808	0.39427808	0.39427808	0.39427808	0.39427808	0.39427808	0.39427808	0.39427808	0.39427808	0.39427808	0.39427808	0.39427808	0.39427808	0.39427808	0.39427808	0.39427808	0.39427808	0.39427808	0.39427808	0.39427808	0.39427808	0.39427808	0.39427808	0.39427808	0.39427808	0.39427808	0.39427808	0.39427808	0.39427808	0.39427808	0.39427808	0.39427808	0.39427808	0.39427808	0.39427808	0.39427808	0.39427808
466.mp3	0.30892715	0.30892715	0.30892715	0.30892715	0.30892715	0.30892715	0.30892715	0.30892715	0.30892715	0.30892715	0.30892715	0.30892715	0.30892715	0.30892715	0.30892715	0.30892715	0.30892715	0.30892715	0.30892715	0.30892715	0.30892715	0.30892715	0.30892715	0.30892715	0.30892715	0.30892715	0.30892715	0.30892715	0.30892715	0.30892715	0.30892715	0.30892715	0.30892715	0.30892715	0.30892715	0.30892715	0.30892715	0.30892715	0.30892715	0.30892715	0.30892715	0.30892715	0.30892715	0.30892715	0.30892715	0.30892715	0.30892715	0.30892715	0.30892715
467.mp3	0.48777798	0.48777798	0.48777798	0.48777798	0.48777798	0.48777798	0.48777798	0.48777798	0.48777798	0.48777798	0.48777798	0.48777798	0.48777798	0.48777798	0.48777798	0.48777798	0.48777798	0.48777798	0.48777798	0.48777798	0.48777798	0.48777798	0.48777798	0.48777798	0.48777798	0.48777798	0.48777798	0.48777798	0.48777798	0.48777798	0.48777798	0.48777798	0.48777798	0.48777798	0.48777798	0.48777798	0.48777798	0.48777798	0.48777798	0.48777798	0.48777798	0.48777798	0.48777798	0.48777798	0.48777798	0.48777798	0.48777798	0.48777798	0.48777798
468.mp3	0.18654189	0.18654189	0.18654189	0.18654189	0.18654189	0.18654189	0.18654189	0.18654189	0.18654189	0.18654189	0.18654189	0.18654189	0.18654189	0.18654189	0.18654189	0.18654189	0.18654189	0.18654189	0.18654189	0.18654189	0.18654189	0.18654189	0.18654189	0.18654189	0.18654189	0.18654189	0.18654189	0.18654189	0.18654189	0.18654189	0.18654189	0.18654189	0.18654189	0.18654189	0.18654189	0.18654189	0.18654189	0.18654189	0.18654189	0.18654189	0.18654189	0.18654189	0.18654189	0.18654189	0.18654189	0.18654189	0.18654189	0.18654189	0.18654189
469.mp3	0.2250368	0.2250368	0.2250368	0.2250368	0.2250368	0.2250368	0.2250368	0.2250368	0.2250368	0.2250368	0.2250368	0.2250368	0.2250368	0.2250368	0.2250368	0.2250368	0.2250368	0.2250368	0.2250368	0.2250368	0.2250368	0.2250368	0.2250368	0.2250368	0.2250368	0.2250368	0.2250368	0.2250368	0.2250368	0.2250368	0.2250368	0.2250368	0.2250368	0.2250368	0.2250368	0.2250368	0.2250368	0.2250368	0.2250368	0.2250368	0.2250368	0.2250368	0.2250368	0.2250368	0.2250368	0.2250368	0.2250368	0.2250368	0.2250368
472.mp3	0.5098474	0.5098474	0.5098474	0.5098474	0.5098474	0.5098474	0.5098474	0.5098474	0.5098474	0.5098474	0.5098474	0.5098474	0.5098474	0.5098474	0.5098474	0.5098474	0.5098474	0.5098474	0.5098474	0.5098474	0.5098474	0.5098474	0.5098474	0.5098474	0.5098474	0.5098474	0.5098474	0.5098474	0.5098474	0.5098474	0.5098474	0.5098474	0.5098474	0.5098474	0.5098474	0.5098474	0.5098474	0.5098474	0.5098474	0.5098474	0.5098474	0.5098474	0.5098474	0.5098474	0.5098474	0.5098474	0.5098474	0.5098474	0.5098474
473.mp3	0.60729903	0.60729903	0.60729903	0.60729903	0.60729903	0.60729903	0.60729903	0.60729903	0.60729903	0.60729903	0.60729903	0.60729903	0.60729903	0.60729903	0.60729903	0.60729903	0.60729903	0.60729903	0.60729903	0.60729903	0.60729903	0.60729903	0.60729903	0.60729903	0.60729903	0.60729903	0.60729903	0.60729903	0.60729903	0.60729903	0.60729903	0.60729903	0.60729903	0.60729903	0.60729903	0.60729903	0.60729903	0.60729903	0.60729903	0.60729903	0.60729903	0.60729903	0.60729903	0.60729903	0.60729903	0.60729903	0.60729903	0.60729903	0.60729903
475.mp3	0.46931115	0.46931115	0.46931115	0.46931115	0.46931115	0.46931115	0.46931115	0.46931115	0.46931115	0.46931115	0.46931115	0.46931115	0.46931115	0.46931115	0.46931115	0.46931115	0.46931115	0.46931115	0.46931115	0.46931115	0.46931115	0.46931115	0.46931115	0.46931115	0.46931115	0.46931115	0.46931115	0.46931115	0.46931115	0.46931115	0.46931115	0.46931115	0.46931115	0.46931115	0.46931115	0.46931115	0.46931115	0.46931115	0.46931115	0.46931115	0.46931115	0.46931115	0.46931115	0.46931115	0.46931115	0.46931115	0.46931115	0.46931115	0.46931115
477.mp3	0.231294	0.231294	0.231294	0.231294	0.231294	0.231294	0.231294	0.231294	0.231294	0.231294	0.231294	0.231294	0.231294	0.231294	0.231294	0.231294	0.231294	0.231294	0.231294	0.231294	0.231294	0.231294	0.231294	0.231294	0.231294	0.231294	0.231294	0.231294	0.231294	0.231294	0.231294	0.231294	0.231294	0.231294	0.231294	0.231294	0.231294	0.231294	0.231294	0.231294	0.231294	0.231294	0.231294	0.231294	0.231294	0.231294	0.231294	0.231294	0.231294
478.mp3	0.7405819	0.7405819	0.7405819	0.7405819	0.7405819	0.7405819	0.7405819	0.7405819	0.7405819	0.7405819	0.7405819	0.7405819	0.7405819	0.7405819	0.7405819	0.7405819	0.7405819	0.7405819	0.7405819	0.7405819	0.7405819	0.7405819	0.7405819	0.7405819	0.7405819	0.7405819	0.7405819	0.7405819	0.7405819	0.7405819	0.7405819	0.7405819	0.7405819	0.7405819	0.7405819	0.7405819	0.7405819	0.7405819	0.7405819	0.7405819	0.7405819	0.7405819	0.7405819	0.7405819	0.7405819	0.7405819	0.7405819	0.7405819	0.7405819
479.mp3	0.49567	0.49567	0.49567	0.49567	0.49567	0.49567	0.49567	0.49567	0.49567	0.49567	0.49567	0.49567	0.49567	0.49567	0.49567	0.49567	0.49567	0.49567	0.49567	0.49567	0.49567	0.49567	0.49567	0.49567	0.49567	0.49567	0.49567	0.49567	0.49567	0.49567	0.49567	0.49567	0.49567	0.49567	0.49567	0.49567	0.49567	0.49567	0.49567	0.49567	0.49567	0.49567	0.49567	0.49567	0.49567	0.49567	0.49567	0.49567	0.49567
480.mp3	0.12555823	0.12555823	0.12555823	0.12555823	0.12555823	0.12555823	0.12555823	0.12555823	0.12555823	0.12555823	0.12555823	0.12555823	0.12555823	0.12555823	0.12555823	0.12555823	0.12555823	0.12555823	0.12555823	0.12555823	0.12555823	0.12555823	0.12555823	0.12555823	0.12555823	0.12555823	0.12555823	0.12555823	0.12555823	0.12555823	0.12555823	0.12555823	0.12555823	0.12555823	0.12555823	0.12555823	0.12555823	0.12555823	0.12555823	0.12555823	0.12555823	0.12555823	0.12555823	0.12555823	0.12555823	0.12555823	0.12555823	0.12555823	0.12555823
481.mp3	0.26489884	0.26489884	0.26489884	0.26489884	0.26489884	0.26489884	0.26489884	0.26489884	0.26489884	0.26489884	0.26489884	0.26489884	0.26489884	0.26489884	0.26489884	0.26489884	0.26489884	0.26489884	0.26489884	0.26489884	0.26489884	0.26489884	0.26489884	0.26489884	0.26489884	0.26489884	0.26489884	0.26489884	0.26489884	0.26489884	0.26489884	0.26489884	0.26489884	0.26489884	0.26489884	0.26489884	0.26489884	0.26489884	0.26489884	0.26489884	0.26489884	0.26489884	0.26489884	0.26489884	0.26489884	0.26489884	0.26489884	0.26489884	0.26489884
482.mp3	0.35633034	0.35633034	0.35633034	0.35633034	0.35633034	0.35633034	0.35633034	0.35633034	0.35633034	0.35633034	0.35633034	0.35633034	0.35633034	0.35633034	0.35633034	0.35633034	0.35633034	0.35633034	0.35633034	0.35633034	0.35633034	0.35633034	0.35633034	0.35633034	0.35633034	0.35633034	0.35633034	0.35633034	0.35633034	0.35633034	0.35633034	0.35633034	0.35633034	0.35633034	0.35633034	0.35633034	0.35633034	0.35633034	0.35633034	0.35633034	0.35633034	0.35633034	0.35633034	0.35633034	0.35633034	0.35633034	0.35633034	0.35633034	0.35633034
484.mp3	0.08124916	0.08124916	0.08124916	0.08124916	0.08124916	0.08124916	0.08124916	0.08124916	0.08124916	0.08124916	0.08124916	0.08124916	0.08124916	0.08124916	0.08124916	0.08124916	0.08124916	0.08124916	0.08124916	0.08124916	0.08124916	0.08124916	0.08124916	0.08124916	0.08124916	0.08124916	0.08124916	0.08124916	0.08124916	0.08124916	0.08124916	0.08124916	0.08124916	0.08124916	0.08124916	0.08124916	0.08124916	0.08124916	0.08124916	0.08124916	0.08124916	0.08124916	0.08124916	0.08124916	0.08124916	0.08124916	0.08124916	0.08124916	0.08124916
485.mp3	0.21713078	0.21713078	0.21713078	0.21713078	0.21713078	0.21713078	0.21713078	0.21713078	0.21713078	0.21713078	0.21713078	0.21713078	0.21713078	0.21713078	0.21713078	0.21713078	0.21713078	0.21713078	0.21713078	0.21713078	0.21713078	0.21713078	0.21713078	0.21713078	0.21713078	0.21713078	0.21713078	0.21713078	0.21713078	0.21713078	0.21713078	0.21713078	0.21713078	0.21713078	0.21713078	0.21713078	0.21713078	0.21713078	0.21713078	0.21713078	0.21713078	0.21713078	0.21713078	0.21713078	0.21713078	0.21713078	0.21713078	0.21713078	0.21713078
486.mp3	0.10140206	0.10140206	0.10140206	0.10140206	0.10140206	0.10140206	0.10140206	0.10140206	0.10140206	0.10140206	0.10140206	0.10140206	0.10140206	0.10140206	0.10140206	0.10140206	0.10140206	0.10140206	0.10140206	0.10140206	0.10140206	0.10140206	0.10140206	0.10140206	0.10140206	0.10140206	0.10140206	0.10140206	0.10140206	0.10140206	0.10140206	0.10140206	0.10140206	0.10140206	0.10140206	0.10140206	0.10140206	0.10140206	0.10140206	0.10140206	0.10140206	0.10140206	0.10140206	0.10140206	0.10140206	0.10140206	0.10140206	0.10140206	0.10140206
487.mp3	0.3687571	0.3687571	0.3687571	0.3687571	0.3687571	0.3687571	0.3687571	0.3687571	0.3687571	0.3687571	0.3687571	0.3687571	0.3687571	0.3687571	0.3687571	0.3687571	0.3687571	0.3687571	0.3687571	0.3687571	0.3687571	0.3687571	0.3687571	0.3687571	0.3687571	0.3687571	0.3687571	0.3687571	0.3687571	0.3687571	0.3687571	0.3687571	0.3687571	0.3687571	0.3687571	0.3687571	0.3687571	0.3687571	0.3687571	0.3687571	0.3687571	0.3687571	0.3687571	0.3687571	0.3687571	0.3687571	0.3687571	0.3687571	0.3687571
488.mp3	0.38481882	0.38481882	0.38481882	0.38481882	0.38481882	0.38481882	0.38481882	0.38481882	0.38481882	0.38481882	0.38481882	0.38481882	0.38481882	0.38481882	0.38481882	0.38481882	0.38481882	0.38481882	0.38481882	0.38481882	0.38481882	0.38481882	0.38481882	0.38481882	0.38481882	0.38481882	0.38481882	0.38481882	0.38481882	0.38481882	0.38481882	0.38481882	0.38481882	0.38481882	0.38481882	0.38481882	0.38481882	0.38481882	0.38481882	0.38481882	0.38481882	0.38481882	0.38481882	0.38481882	0.38481882	0.38481882	0.38481882	0.38481882	0.38481882
489.mp3	0.7030392	0.7030392	0.7030392	0.7030392	0.7030392	0.7030392	0.7030392	0.7030392	0.7030392	0.7030392	0.7030392	0.7030392	0.7030392	0.7030392	0.7030392	0.7030392	0.7030392	0.7030392	0.7030392	0.7030392	0.7030392	0.7030392	0.7030392	0.7030392	0.7030392	0.7030392	0.7030392	0.7030392	0.7030392	0.7030392	0.7030392	0.7030392	0.7030392	0.7030392	0.7030392	0.7030392	0.7030392	0.7030392	0.7030392	0.7030392	0.7030392	0.7030392	0.7030392	0.7030392	0.7030392	0.7030392	0.7030392	0.7030392	0.7030392
490.mp3	0.20792782	0.20792782	0.20792782	0.20792782	0.20792782	0.20792782	0.20792782	0.20792782	0.20792782	0.20792782	0.20792782	0.20792782	0.20792782	0.20792782	0.20792782	0.20792782	0.20792782	0.20792782	0.20792782	0.20792782	0.20792782	0.20792782	0.20792782	0.20792782	0.20792782	0.20792782	0.20792782	0.20792782	0.20792782	0.20792782	0.20792782	0.20792782	0.20792782	0.20792782	0.20792782	0.20792782	0.20792782	0.20792782	0.20792782	0.20792782	0.20792782	0.20792782	0.20792782	0.20792782	0.20792782	0.20792782	0.20792782	0.20792782	0.20792782
492.mp3	0.25482157	0.25482157	0.25482157	0.25482157	0.25482157	0.25482157	0.25482157	0.25482157	0.25482157	0.25482157	0.25482157	0.25482157	0.25482157	0.25482157	0.25482157	0.25482157	0.25482157	0.25482157	0.25482157	0.25482157	0.25482157	0.25482157	0.25482157	0.25482157	0.25482157	0.25482157	0.25482157	0.25482157	0.25482157	0.25482157	0.25482157	0.25482157	0.25482157	0.25482157	0.25482157	0.25482157	0.25482157	0.25482157	0.25482157	0.25482157	0.25482157	0.25482157	0.25482157	0.25482157	0.25482157	0.25482157	0.25482157	0.25482157	0.25482157
493.mp3	0.28468665	0.28468665	0.28468665	0.28468665	0.28468665	0.28468665	0.28468665	0.28468665	0.28468665	0.28468665	0.28468665	0.28468665	0.28468665	0.28468665	0.28468665	0.28468665	0.28468665	0.28468665	0.28468665	0.28468665	0.28468665	0.28468665	0.28468665	0.28468665	0.28468665	0.28468665	0.28468665	0.28468665	0.28468665	0.28468665	0.28468665	0.28468665	0.28468665	0.28468665	0.28468665	0.28468665	0.28468665	0.28468665	0.28468665	0.28468665	0.28468665	0.28468665	0.28468665	0.28468665	0.28468665	0.28468665	0.28468665	0.28468665	0.28468665
494.mp3	0.31614706	0.31614706	0.31614706	0.31614706	0.31614706	0.31614706	0.31614706	0.31614706	0.31614706	0.31614706	0.31614706	0.31614706	0.31614706	0.31614706	0.31614706	0.31614706	0.31614706	0.31614706	0.31614706	0.31614706	0.31614706	0.31614706	0.31614706	0.31614706	0.31614706	0.31614706	0.31614706	0.31614706	0.31614706	0.31614706	0.31614706	0.31614706	0.31614706	0.31614706	0.31614706	0.31614706	0.31614706	0.31614706	0.31614706	0.31614706	0.31614706	0.31614706	0.31614706	0.31614706	0.31614706	0.31614706	0.31614706	0.31614706	0.31614706
496.mp3	0.46459392	0.46459392	0.46459392	0.46459392	0.46459392	0.46459392	0.46459392	0.46459392	0.46459392	0.46459392	0.46459392	0.46459392	0.46459392	0.46459392	0.46459392	0.46459392	0.46459392	0.46459392	0.46459392	0.46459392	0.46459392	0.46459392	0.46459392	0.46459392	0.46459392	0.46459392	0.46459392	0.46459392	0.46459392	0.46459392	0.46459392	0.46459392	0.46459392	0.46459392	0.46459392	0.46459392	0.46459392	0.46459392	0.46459392	0.46459392	0.46459392	0.46459392	0.46459392	0.46459392	0.46459392	0.46459392	0.46459392	0.46459392	0.46459392
497.mp3	0.25758344	0.25758344	0.25758344	0.25758344	0.25758344	0.25758344	0.25758344	0.25758344	0.25758344	0.25758344	0.25758344	0.25758344	0.25758344	0.25758344	0.25758344	0.25758344	0.25758344	0.25758344	0.25758344	0.25758344	0.25758344	0.25758344	0.25758344	0.25758344	0.25758344	0.25758344	0.25758344	0.25758344	0.25758344	0.25758344	0.25758344	0.25758344	0.25758344	0.25758344	0.25758344	0.25758344	0.25758344	0.25758344	0.25758344	0.25758344	0.25758344	0.25758344	0.25758344	0.25758344	0.25758344	0.25758344	0.25758344	0.25758344	0.25758344
498.mp3	-0.044078555	-0.044078555	-0.044078555	-0.044078555	-0.044078555	-0.044078555	-0.044078555	-0.044078555	-0.044078555	-0.044078555	-0.044078555	-0.044078555	-0.044078555	-0.044078555	-0.044078555	-0.044078555	-0.044078555	-0.044078555	-0.044078555	-0.044078555	-0.044078555	-0.044078555	-0.044078555	-0.044078555	-0.044078555	-0.044078555	-0.044078555	-0.044078555	-0.044078555	-0.044078555	-0.044078555	-0.044078555	-0.044078555	-0.044078555	-0.044078555	-0.044078555	-0.044078555	-0.044078555	-0.044078555	-0.044078555	-0.044078555	-0.044078555	-0.044078555	-0.044078555	-0.044078555	-0.044078555	-0.044078555	-0.044078555	-0.044078555
499.mp3	0.39218733	0.39218733	0.39218733	0.39218733	0.39218733	0.39218733	0.39218733	0.39218733	0.39218733	0.39218733	0.39218733	0.39218733	0.39218733	0.39218733	0.39218733	0.39218733	0.39218733	0.39218733	0.39218733	0.39218733	0.39218733	0.39218733	0.39218733	0.39218733	0.39218733	0.39218733	0.39218733	0.39218733	0.39218733	0.39218733	0.39218733	0.39218733	0.39218733	0.39218733	0.39218733	0.39218733	0.39218733	0.39218733	0.39218733	0.39218733	0.39218733	0.39218733	0.39218733	0.39218733	0.39218733	0.39218733	0.39218733	0.39218733	0.39218733
500.mp3	0.263145	0.263145	0.263145	0.263145	0.263145	0.263145	0.263145	0.263145	0.263145	0.263145	0.263145	0.263145	0.263145	0.263145	0.263145	0.263145	0.263145	0.263145	0.263145	0.263145	0.263145	0.263145	0.263145	0.263145	0.263145	0.263145	0.263145	0.263145	0.263145	0.263145	0.263145	0.263145	0.263145	0.263145	0.263145	0.263145	0.263145	0.263145	0.263145	0.263145	0.263145	0.263145	0.263145	0.263145	0.263145	0.263145	0.263145	0.263145	0.263145
501.mp3	0.15972425	0.15972425	0.15972425	0.15972425	0.15972425	0.15972425	0.15972425	0.15972425	0.15972425	0.15972425	0.15972425	0.15972425	0.15972425	0.15972425	0.15972425	0.15972425	0.15972425	0.15972425	0.15972425	0.15972425	0.15972425	0.15972425	0.15972425	0.15972425	0.15972425	0.15972425	0.15972425	0.15972425	0.15972425	0.15972425	0.15972425	0.15972425	0.15972425	0.15972425	0.15972425	0.15972425	0.15972425	0.15972425	0.15972425	0.15972425	0.15972425	0.15972425	0.15972425	0.15972425	0.15972425	0.15972425	0.15972425	0.15972425	0.15972425
502.mp3	0.21053179	0.21053179	0.21053179	0.21053179	0.21053179	0.21053179	0.21053179	0.21053179	0.21053179	0.21053179	0.21053179	0.21053179	0.21053179	0.21053179	0.21053179	0.21053179	0.21053179	0.21053179	0.21053179	0.21053179	0.21053179	0.21053179	0.21053179	0.21053179	0.21053179	0.21053179	0.21053179	0.21053179	0.21053179	0.21053179	0.21053179	0.21053179	0.21053179	0.21053179	0.21053179	0.21053179	0.21053179	0.21053179	0.21053179	0.21053179	0.21053179	0.21053179	0.21053179	0.21053179	0.21053179	0.21053179	0.21053179	0.21053179	0.21053179
503.mp3	0.36484307	0.36484307	0.36484307	0.36484307	0.36484307	0.36484307	0.36484307	0.36484307	0.36484307	0.36484307	0.36484307	0.36484307	0.36484307	0.36484307	0.36484307	0.36484307	0.36484307	0.36484307	0.36484307	0.36484307	0.36484307	0.36484307	0.36484307	0.36484307	0.36484307	0.36484307	0.36484307	0.36484307	0.36484307	0.36484307	0.36484307	0.36484307	0.36484307	0.36484307	0.36484307	0.36484307	0.36484307	0.36484307	0.36484307	0.36484307	0.36484307	0.36484307	0.36484307	0.36484307	0.36484307	0.36484307	0.36484307	0.36484307	0.36484307
504.mp3	0.3812006	0.3812006	0.3812006	0.3812006	0.3812006	0.3812006	0.3812006	0.3812006	0.3812006	0.3812006	0.3812006	0.3812006	0.3812006	0.3812006	0.3812006	0.3812006	0.3812006	0.3812006	0.3812006	0.3812006	0.3812006	0.3812006	0.3812006	0.3812006	0.3812006	0.3812006	0.3812006	0.3812006	0.3812006	0.3812006	0.3812006	0.3812006	0.3812006	0.3812006	0.3812006	0.3812006	0.3812006	0.3812006	0.3812006	0.3812006	0.3812006	0.3812006	0.3812006	0.3812006	0.3812006	0.3812006	0.3812006	0.3812006	0.3812006
506.mp3	0.35811958	0.35811958	0.35811958	0.35811958	0.35811958	0.35811958	0.35811958	0.35811958	0.35811958	0.35811958	0.35811958	0.35811958	0.35811958	0.35811958	0.35811958	0.35811958	0.35811958	0.35811958	0.35811958	0.35811958	0.35811958	0.35811958	0.35811958	0.35811958	0.35811958	0.35811958	0.35811958	0.35811958	0.35811958	0.35811958	0.35811958	0.35811958	0.35811958	0.35811958	0.35811958	0.35811958	0.35811958	0.35811958	0.35811958	0.35811958	0.35811958	0.35811958	0.35811958	0.35811958	0.35811958	0.35811958	0.35811958	0.35811958	0.35811958
507.mp3	0.37820485	0.37820485	0.37820485	0.37820485	0.37820485	0.37820485	0.37820485	0.37820485	0.37820485	0.37820485	0.37820485	0.37820485	0.37820485	0.37820485	0.37820485	0.37820485	0.37820485	0.37820485	0.37820485	0.37820485	0.37820485	0.37820485	0.37820485	0.37820485	0.37820485	0.37820485	0.37820485	0.37820485	0.37820485	0.37820485	0.37820485	0.37820485	0.37820485	0.37820485	0.37820485	0.37820485	0.37820485	0.37820485	0.37820485	0.37820485	0.37820485	0.37820485	0.37820485	0.37820485	0.37820485	0.37820485	0.37820485	0.37820485	0.37820485
512.mp3	0.52411133	0.52411133	0.52411133	0.52411133	0.52411133	0.52411133	0.52411133	0.52411133	0.52411133	0.52411133	0.52411133	0.52411133	0.52411133	0.52411133	0.52411133	0.52411133	0.52411133	0.52411133	0.52411133	0.52411133	0.52411133	0.52411133	0.52411133	0.52411133	0.52411133	0.52411133	0.52411133	0.52411133	0.52411133	0.52411133	0.52411133	0.52411133	0.52411133	0.52411133	0.52411133	0.52411133	0.52411133	0.52411133	0.52411133	0.52411133	0.52411133	0.52411133	0.52411133	0.52411133	0.52411133	0.52411133	0.52411133	0.52411133	0.52411133
513.mp3	0.29608768	0.29608768	0.29608768	0.29608768	0.29608768	0.29608768	0.29608768	0.29608768	0.29608768	0.29608768	0.29608768	0.29608768	0.29608768	0.29608768	0.29608768	0.29608768	0.29608768	0.29608768	0.29608768	0.29608768	0.29608768	0.29608768	0.29608768	0.29608768	0.29608768	0.29608768	0.29608768	0.29608768	0.29608768	0.29608768	0.29608768	0.29608768	0.29608768	0.29608768	0.29608768	0.29608768	0.29608768	0.29608768	0.29608768	0.29608768	0.29608768	0.29608768	0.29608768	0.29608768	0.29608768	0.29608768	0.29608768	0.29608768	0.29608768
514.mp3	0.35501385	0.35501385	0.35501385	0.35501385	0.35501385	0.35501385	0.35501385	0.35501385	0.35501385	0.35501385	0.35501385	0.35501385	0.35501385	0.35501385	0.35501385	0.35501385	0.35501385	0.35501385	0.35501385	0.35501385	0.35501385	0.35501385	0.35501385	0.35501385	0.35501385	0.35501385	0.35501385	0.35501385	0.35501385	0.35501385	0.35501385	0.35501385	0.35501385	0.35501385	0.35501385	0.35501385	0.35501385	0.35501385	0.35501385	0.35501385	0.35501385	0.35501385	0.35501385	0.35501385	0.35501385	0.35501385	0.35501385	0.35501385	0.35501385
515.mp3	0.4180843	0.4180843	0.4180843	0.4180843	0.4180843	0.4180843	0.4180843	0.4180843	0.4180843	0.4180843	0.4180843	0.4180843	0.4180843	0.4180843	0.4180843	0.4180843	0.4180843	0.4180843	0.4180843	0.4180843	0.4180843	0.4180843	0.4180843	0.4180843	0.4180843	0.4180843	0.4180843	0.4180843	0.4180843	0.4180843	0.4180843	0.4180843	0.4180843	0.4180843	0.4180843	0.4180843	0.4180843	0.4180843	0.4180843	0.4180843	0.4180843	0.4180843	0.4180843	0.4180843	0.4180843	0.4180843	0.4180843	0.4180843	0.4180843
518.mp3	0.42623624	0.42623624	0.42623624	0.42623624	0.42623624	0.42623624	0.42623624	0.42623624	0.42623624	0.42623624	0.42623624	0.42623624	0.42623624	0.42623624	0.42623624	0.42623624	0.42623624	0.42623624	0.42623624	0.42623624	0.42623624	0.42623624	0.42623624	0.42623624	0.42623624	0.42623624	0.42623624	0.42623624	0.42623624	0.42623624	0.42623624	0.42623624	0.42623624	0.42623624	0.42623624	0.42623624	0.42623624	0.42623624	0.42623624	0.42623624	0.42623624	0.42623624	0.42623624	0.42623624	0.42623624	0.42623624	0.42623624	0.42623624	0.42623624
519.mp3	0.12216771	0.12216771	0.12216771	0.12216771	0.12216771	0.12216771	0.12216771	0.12216771	0.12216771	0.12216771	0.12216771	0.12216771	0.12216771	0.12216771	0.12216771	0.12216771	0.12216771	0.12216771	0.12216771	0.12216771	0.12216771	0.12216771	0.12216771	0.12216771	0.12216771	0.12216771	0.12216771	0.12216771	0.12216771	0.12216771	0.12216771	0.12216771	0.12216771	0.12216771	0.12216771	0.12216771	0.12216771	0.12216771	0.12216771	0.12216771	0.12216771	0.12216771	0.12216771	0.12216771	0.12216771	0.12216771	0.12216771	0.12216771	0.12216771
520.mp3	0.13308978	0.13308978	0.13308978	0.13308978	0.13308978	0.13308978	0.13308978	0.13308978	0.13308978	0.13308978	0.13308978	0.13308978	0.13308978	0.13308978	0.13308978	0.13308978	0.13308978	0.13308978	0.13308978	0.13308978	0.13308978	0.13308978	0.13308978	0.13308978	0.13308978	0.13308978	0.13308978	0.13308978	0.13308978	0.13308978	0.13308978	0.13308978	0.13308978	0.13308978	0.13308978	0.13308978	0.13308978	0.13308978	0.13308978	0.13308978	0.13308978	0.13308978	0.13308978	0.13308978	0.13308978	0.13308978	0.13308978	0.13308978	0.13308978
521.mp3	0.09476744	0.09476744	0.09476744	0.09476744	0.09476744	0.09476744	0.09476744	0.09476744	0.09476744	0.09476744	0.09476744	0.09476744	0.09476744	0.09476744	0.09476744	0.09476744	0.09476744	0.09476744	0.09476744	0.09476744	0.09476744	0.09476744	0.09476744	0.09476744	0.09476744	0.09476744	0.09476744	0.09476744	0.09476744	0.09476744	0.09476744	0.09476744	0.09476744	0.09476744	0.09476744	0.09476744	0.09476744	0.09476744	0.09476744	0.09476744	0.09476744	0.09476744	0.09476744	0.09476744	0.09476744	0.09476744	0.09476744	0.09476744	0.09476744
522.mp3	0.4081716	0.4081716	0.4081716	0.4081716	0.4081716	0.4081716	0.4081716	0.4081716	0.4081716	0.4081716	0.4081716	0.4081716	0.4081716	0.4081716	0.4081716	0.4081716	0.4081716	0.4081716	0.4081716	0.4081716	0.4081716	0.4081716	0.4081716	0.4081716	0.4081716	0.4081716	0.4081716	0.4081716	0.4081716	0.4081716	0.4081716	0.4081716	0.4081716	0.4081716	0.4081716	0.4081716	0.4081716	0.4081716	0.4081716	0.4081716	0.4081716	0.4081716	0.4081716	0.4081716	0.4081716	0.4081716	0.4081716	0.4081716	0.4081716
523.mp3	0.26923245	0.26923245	0.26923245	0.26923245	0.26923245	0.26923245	0.26923245	0.26923245	0.26923245	0.26923245	0.26923245	0.26923245	0.26923245	0.26923245	0.26923245	0.26923245	0.26923245	0.26923245	0.26923245	0.26923245	0.26923245	0.26923245	0.26923245	0.26923245	0.26923245	0.26923245	0.26923245	0.26923245	0.26923245	0.26923245	0.26923245	0.26923245	0.26923245	0.26923245	0.26923245	0.26923245	0.26923245	0.26923245	0.26923245	0.26923245	0.26923245	0.26923245	0.26923245	0.26923245	0.26923245	0.26923245	0.26923245	0.26923245	0.26923245
524.mp3	0.07905936	0.07905936	0.07905936	0.07905936	0.07905936	0.07905936	0.07905936	0.07905936	0.07905936	0.07905936	0.07905936	0.07905936	0.07905936	0.07905936	0.07905936	0.07905936	0.07905936	0.07905936	0.07905936	0.07905936	0.07905936	0.07905936	0.07905936	0.07905936	0.07905936	0.07905936	0.07905936	0.07905936	0.07905936	0.07905936	0.07905936	0.07905936	0.07905936	0.07905936	0.07905936	0.07905936	0.07905936	0.07905936	0.07905936	0.07905936	0.07905936	0.07905936	0.07905936	0.07905936	0.07905936	0.07905936	0.07905936	0.07905936	0.07905936
525.mp3	0.23792145	0.23792145	0.23792145	0.23792145	0.23792145	0.23792145	0.23792145	0.23792145	0.23792145	0.23792145	0.23792145	0.23792145	0.23792145	0.23792145	0.23792145	0.23792145	0.23792145	0.23792145	0.23792145	0.23792145	0.23792145	0.23792145	0.23792145	0.23792145	0.23792145	0.23792145	0.23792145	0.23792145	0.23792145	0.23792145	0.23792145	0.23792145	0.23792145	0.23792145	0.23792145	0.23792145	0.23792145	0.23792145	0.23792145	0.23792145	0.23792145	0.23792145	0.23792145	0.23792145	0.23792145	0.23792145	0.23792145	0.23792145	0.23792145
527.mp3	0.13034487	0.13034487	0.13034487	0.13034487	0.13034487	0.13034487	0.13034487	0.13034487	0.13034487	0.13034487	0.13034487	0.13034487	0.13034487	0.13034487	0.13034487	0.13034487	0.13034487	0.13034487	0.13034487	0.13034487	0.13034487	0.13034487	0.13034487	0.13034487	0.13034487	0.13034487	0.13034487	0.13034487	0.13034487	0.13034487	0.13034487	0.13034487	0.13034487	0.13034487	0.13034487	0.13034487	0.13034487	0.13034487	0.13034487	0.13034487	0.13034487	0.13034487	0.13034487	0.13034487	0.13034487	0.13034487	0.13034487	0.13034487	0.13034487
529.mp3	0.142208	0.142208	0.142208	0.142208	0.142208	0.142208	0.142208	0.142208	0.142208	0.142208	0.142208	0.142208	0.142208	0.142208	0.142208	0.142208	0.142208	0.142208	0.142208	0.142208	0.142208	0.142208	0.142208	0.142208	0.142208	0.142208	0.142208	0.142208	0.142208	0.142208	0.142208	0.142208	0.142208	0.142208	0.142208	0.142208	0.142208	0.142208	0.142208	0.142208	0.142208	0.142208	0.142208	0.142208	0.142208	0.142208	0.142208	0.142208	0.142208
530.mp3	0.25329623	0.25329623	0.25329623	0.25329623	0.25329623	0.25329623	0.25329623	0.25329623	0.25329623	0.25329623	0.25329623	0.25329623	0.25329623	0.25329623	0.25329623	0.25329623	0.25329623	0.25329623	0.25329623	0.25329623	0.25329623	0.25329623	0.25329623	0.25329623	0.25329623	0.25329623	0.25329623	0.25329623	0.25329623	0.25329623	0.25329623	0.25329623	0.25329623	0.25329623	0.25329623	0.25329623	0.25329623	0.25329623	0.25329623	0.25329623	0.25329623	0.25329623	0.25329623	0.25329623	0.25329623	0.25329623	0.25329623	0.25329623	0.25329623
535.mp3	0.09772281	0.09772281	0.09772281	0.09772281	0.09772281	0.09772281	0.09772281	0.09772281	0.09772281	0.09772281	0.09772281	0.09772281	0.09772281	0.09772281	0.09772281	0.09772281	0.09772281	0.09772281	0.09772281	0.09772281	0.09772281	0.09772281	0.09772281	0.09772281	0.09772281	0.09772281	0.09772281	0.09772281	0.09772281	0.09772281	0.09772281	0.09772281	0.09772281	0.09772281	0.09772281	0.09772281	0.09772281	0.09772281	0.09772281	0.09772281	0.09772281	0.09772281	0.09772281	0.09772281	0.09772281	0.09772281	0.09772281	0.09772281	0.09772281
536.mp3	0.38547066	0.38547066	0.38547066	0.38547066	0.38547066	0.38547066	0.38547066	0.38547066	0.38547066	0.38547066	0.38547066	0.38547066	0.38547066	0.38547066	0.38547066	0.38547066	0.38547066	0.38547066	0.38547066	0.38547066	0.38547066	0.38547066	0.38547066	0.38547066	0.38547066	0.38547066	0.38547066	0.38547066	0.38547066	0.38547066	0.38547066	0.38547066	0.38547066	0.38547066	0.38547066	0.38547066	0.38547066	0.38547066	0.38547066	0.38547066	0.38547066	0.38547066	0.38547066	0.38547066	0.38547066	0.38547066	0.38547066	0.38547066	0.38547066
537.mp3	0.3109782	0.3109782	0.3109782	0.3109782	0.3109782	0.3109782	0.3109782	0.3109782	0.3109782	0.3109782	0.3109782	0.3109782	0.3109782	0.3109782	0.3109782	0.3109782	0.3109782	0.3109782	0.3109782	0.3109782	0.3109782	0.3109782	0.3109782	0.3109782	0.3109782	0.3109782	0.3109782	0.3109782	0.3109782	0.3109782	0.3109782	0.3109782	0.3109782	0.3109782	0.3109782	0.3109782	0.3109782	0.3109782	0.3109782	0.3109782	0.3109782	0.3109782	0.3109782	0.3109782	0.3109782	0.3109782	0.3109782	0.3109782	0.3109782
540.mp3	0.1716157	0.1716157	0.1716157	0.1716157	0.1716157	0.1716157	0.1716157	0.1716157	0.1716157	0.1716157	0.1716157	0.1716157	0.1716157	0.1716157	0.1716157	0.1716157	0.1716157	0.1716157	0.1716157	0.1716157	0.1716157	0.1716157	0.1716157	0.1716157	0.1716157	0.1716157	0.1716157	0.1716157	0.1716157	0.1716157	0.1716157	0.1716157	0.1716157	0.1716157	0.1716157	0.1716157	0.1716157	0.1716157	0.1716157	0.1716157	0.1716157	0.1716157	0.1716157	0.1716157	0.1716157	0.1716157	0.1716157	0.1716157	0.1716157
544.mp3	0.36738735	0.36738735	0.36738735	0.36738735	0.36738735	0.36738735	0.36738735	0.36738735	0.36738735	0.36738735	0.36738735	0.36738735	0.36738735	0.36738735	0.36738735	0.36738735	0.36738735	0.36738735	0.36738735	0.36738735	0.36738735	0.36738735	0.36738735	0.36738735	0.36738735	0.36738735	0.36738735	0.36738735	0.36738735	0.36738735	0.36738735	0.36738735	0.36738735	0.36738735	0.36738735	0.36738735	0.36738735	0.36738735	0.36738735	0.36738735	0.36738735	0.36738735	0.36738735	0.36738735	0.36738735	0.36738735	0.36738735	0.36738735	0.36738735
547.mp3	0.3381708	0.3381708	0.3381708	0.3381708	0.3381708	0.3381708	0.3381708	0.3381708	0.3381708	0.3381708	0.3381708	0.3381708	0.3381708	0.3381708	0.3381708	0.3381708	0.3381708	0.3381708	0.3381708	0.3381708	0.3381708	0.3381708	0.3381708	0.3381708	0.3381708	0.3381708	0.3381708	0.3381708	0.3381708	0.3381708	0.3381708	0.3381708	0.3381708	0.3381708	0.3381708	0.3381708	0.3381708	0.3381708	0.3381708	0.3381708	0.3381708	0.3381708	0.3381708	0.3381708	0.3381708	0.3381708	0.3381708	0.3381708	0.3381708
550.mp3	0.21266842	0.21266842	0.21266842	0.21266842	0.21266842	0.21266842	0.21266842	0.21266842	0.21266842	0.21266842	0.21266842	0.21266842	0.21266842	0.21266842	0.21266842	0.21266842	0.21266842	0.21266842	0.21266842	0.21266842	0.21266842	0.21266842	0.21266842	0.21266842	0.21266842	0.21266842	0.21266842	0.21266842	0.21266842	0.21266842	0.21266842	0.21266842	0.21266842	0.21266842	0.21266842	0.21266842	0.21266842	0.21266842	0.21266842	0.21266842	0.21266842	0.21266842	0.21266842	0.21266842	0.21266842	0.21266842	0.21266842	0.21266842	0.21266842
551.mp3	0.30699375	0.30699375	0.30699375	0.30699375	0.30699375	0.30699375	0.30699375	0.30699375	0.30699375	0.30699375	0.30699375	0.30699375	0.30699375	0.30699375	0.30699375	0.30699375	0.30699375	0.30699375	0.30699375	0.30699375	0.30699375	0.30699375	0.30699375	0.30699375	0.30699375	0.30699375	0.30699375	0.30699375	0.30699375	0.30699375	0.30699375	0.30699375	0.30699375	0.30699375	0.30699375	0.30699375	0.30699375	0.30699375	0.30699375	0.30699375	0.30699375	0.30699375	0.30699375	0.30699375	0.30699375	0.30699375	0.30699375	0.30699375	0.30699375
554.mp3	0.02376369	0.02376369	0.02376369	0.02376369	0.02376369	0.02376369	0.02376369	0.02376369	0.02376369	0.02376369	0.02376369	0.02376369	0.02376369	0.02376369	0.02376369	0.02376369	0.02376369	0.02376369	0.02376369	0.02376369	0.02376369	0.02376369	0.02376369	0.02376369	0.02376369	0.02376369	0.02376369	0.02376369	0.02376369	0.02376369	0.02376369	0.02376369	0.02376369	0.02376369	0.02376369	0.02376369	0.02376369	0.02376369	0.02376369	0.02376369	0.02376369	0.02376369	0.02376369	0.02376369	0.02376369	0.02376369	0.02376369	0.02376369	0.02376369
555.mp3	0.2869582	0.2869582	0.2869582	0.2869582	0.2869582	0.2869582	0.2869582	0.2869582	0.2869582	0.2869582	0.2869582	0.2869582	0.2869582	0.2869582	0.2869582	0.2869582	0.2869582	0.2869582	0.2869582	0.2869582	0.2869582	0.2869582	0.2869582	0.2869582	0.2869582	0.2869582	0.2869582	0.2869582	0.2869582	0.2869582	0.2869582	0.2869582	0.2869582	0.2869582	0.2869582	0.2869582	0.2869582	0.2869582	0.2869582	0.2869582	0.2869582	0.2869582	0.2869582	0.2869582	0.2869582	0.2869582	0.2869582	0.2869582	0.2869582
556.mp3	0.31424606	0.31424606	0.31424606	0.31424606	0.31424606	0.31424606	0.31424606	0.31424606	0.31424606	0.31424606	0.31424606	0.31424606	0.31424606	0.31424606	0.31424606	0.31424606	0.31424606	0.31424606	0.31424606	0.31424606	0.31424606	0.31424606	0.31424606	0.31424606	0.31424606	0.31424606	0.31424606	0.31424606	0.31424606	0.31424606	0.31424606	0.31424606	0.31424606	0.31424606	0.31424606	0.31424606	0.31424606	0.31424606	0.31424606	0.31424606	0.31424606	0.31424606	0.31424606	0.31424606	0.31424606	0.31424606	0.31424606	0.31424606	0.31424606
558.mp3	0.53153485	0.53153485	0.53153485	0.53153485	0.53153485	0.53153485	0.53153485	0.53153485	0.53153485	0.53153485	0.53153485	0.53153485	0.53153485	0.53153485	0.53153485	0.53153485	0.53153485	0.53153485	0.53153485	0.53153485	0.53153485	0.53153485	0.53153485	0.53153485	0.53153485	0.53153485	0.53153485	0.53153485	0.53153485	0.53153485	0.53153485	0.53153485	0.53153485	0.53153485	0.53153485	0.53153485	0.53153485	0.53153485	0.53153485	0.53153485	0.53153485	0.53153485	0.53153485	0.53153485	0.53153485	0.53153485	0.53153485	0.53153485	0.53153485
560.mp3	0.32574221	0.32574221	0.32574221	0.32574221	0.32574221	0.32574221	0.32574221	0.32574221	0.32574221	0.32574221	0.32574221	0.32574221	0.32574221	0.32574221	0.32574221	0.32574221	0.32574221	0.32574221	0.32574221	0.32574221	0.32574221	0.32574221	0.32574221	0.32574221	0.32574221	0.32574221	0.32574221	0.32574221	0.32574221	0.32574221	0.32574221	0.32574221	0.32574221	0.32574221	0.32574221	0.32574221	0.32574221	0.32574221	0.32574221	0.32574221	0.32574221	0.32574221	0.32574221	0.32574221	0.32574221	0.32574221	0.32574221	0.32574221	0.32574221
561.mp3	0.1680964	0.1680964	0.1680964	0.1680964	0.1680964	0.1680964	0.1680964	0.1680964	0.1680964	0.1680964	0.1680964	0.1680964	0.1680964	0.1680964	0.1680964	0.1680964	0.1680964	0.1680964	0.1680964	0.1680964	0.1680964	0.1680964	0.1680964	0.1680964	0.1680964	0.1680964	0.1680964	0.1680964	0.1680964	0.1680964	0.1680964	0.1680964	0.1680964	0.1680964	0.1680964	0.1680964	0.1680964	0.1680964	0.1680964	0.1680964	0.1680964	0.1680964	0.1680964	0.1680964	0.1680964	0.1680964	0.1680964	0.1680964	0.1680964
564.mp3	0.41204897	0.41204897	0.41204897	0.41204897	0.41204897	0.41204897	0.41204897	0.41204897	0.41204897	0.41204897	0.41204897	0.41204897	0.41204897	0.41204897	0.41204897	0.41204897	0.41204897	0.41204897	0.41204897	0.41204897	0.41204897	0.41204897	0.41204897	0.41204897	0.41204897	0.41204897	0.41204897	0.41204897	0.41204897	0.41204897	0.41204897	0.41204897	0.41204897	0.41204897	0.41204897	0.41204897	0.41204897	0.41204897	0.41204897	0.41204897	0.41204897	0.41204897	0.41204897	0.41204897	0.41204897	0.41204897	0.41204897	0.41204897	0.41204897
565.mp3	0.105696455	0.105696455	0.105696455	0.105696455	0.105696455	0.105696455	0.105696455	0.105696455	0.105696455	0.105696455	0.105696455	0.105696455	0.105696455	0.105696455	0.105696455	0.105696455	0.105696455	0.105696455	0.105696455	0.105696455	0.105696455	0.105696455	0.105696455	0.105696455	0.105696455	0.105696455	0.105696455	0.105696455	0.105696455	0.105696455	0.105696455	0.105696455	0.105696455	0.105696455	0.105696455	0.105696455	0.105696455	0.105696455	0.105696455	0.105696455	0.105696455	0.105696455	0.105696455	0.105696455	0.105696455	0.105696455	0.105696455	0.105696455	0.105696455
568.mp3	0.18735263	0.18735263	0.18735263	0.18735263	0.18735263	0.18735263	0.18735263	0.18735263	0.18735263	0.18735263	0.18735263	0.18735263	0.18735263	0.18735263	0.18735263	0.18735263	0.18735263	0.18735263	0.18735263	0.18735263	0.18735263	0.18735263	0.18735263	0.18735263	0.18735263	0.18735263	0.18735263	0.18735263	0.18735263	0.18735263	0.18735263	0.18735263	0.18735263	0.18735263	0.18735263	0.18735263	0.18735263	0.18735263	0.18735263	0.18735263	0.18735263	0.18735263	0.18735263	0.18735263	0.18735263	0.18735263	0.18735263	0.18735263	0.18735263
574.mp3	0.28660992	0.28660992	0.28660992	0.28660992	0.28660992	0.28660992	0.28660992	0.28660992	0.28660992	0.28660992	0.28660992	0.28660992	0.28660992	0.28660992	0.28660992	0.28660992	0.28660992	0.28660992	0.28660992	0.28660992	0.28660992	0.28660992	0.28660992	0.28660992	0.28660992	0.28660992	0.28660992	0.28660992	0.28660992	0.28660992	0.28660992	0.28660992	0.28660992	0.28660992	0.28660992	0.28660992	0.28660992	0.28660992	0.28660992	0.28660992	0.28660992	0.28660992	0.28660992	0.28660992	0.28660992	0.28660992	0.28660992	0.28660992	0.28660992
577.mp3	0.23848173	0.23848173	0.23848173	0.23848173	0.23848173	0.23848173	0.23848173	0.23848173	0.23848173	0.23848173	0.23848173	0.23848173	0.23848173	0.23848173	0.23848173	0.23848173	0.23848173	0.23848173	0.23848173	0.23848173	0.23848173	0.23848173	0.23848173	0.23848173	0.23848173	0.23848173	0.23848173	0.23848173	0.23848173	0.23848173	0.23848173	0.23848173	0.23848173	0.23848173	0.23848173	0.23848173	0.23848173	0.23848173	0.23848173	0.23848173	0.23848173	0.23848173	0.23848173	0.23848173	0.23848173	0.23848173	0.23848173	0.23848173	0.23848173
579.mp3	0.15514259	0.15514259	0.15514259	0.15514259	0.15514259	0.15514259	0.15514259	0.15514259	0.15514259	0.15514259	0.15514259	0.15514259	0.15514259	0.15514259	0.15514259	0.15514259	0.15514259	0.15514259	0.15514259	0.15514259	0.15514259	0.15514259	0.15514259	0.15514259	0.15514259	0.15514259	0.15514259	0.15514259	0.15514259	0.15514259	0.15514259	0.15514259	0.15514259	0.15514259	0.15514259	0.15514259	0.15514259	0.15514259	0.15514259	0.15514259	0.15514259	0.15514259	0.15514259	0.15514259	0.15514259	0.15514259	0.15514259	0.15514259	0.15514259
580.mp3	0.6250745	0.6250745	0.6250745	0.6250745	0.6250745	0.6250745	0.6250745	0.6250745	0.6250745	0.6250745	0.6250745	0.6250745	0.6250745	0.6250745	0.6250745	0.6250745	0.6250745	0.6250745	0.6250745	0.6250745	0.6250745	0.6250745	0.6250745	0.6250745	0.6250745	0.6250745	0.6250745	0.6250745	0.6250745	0.6250745	0.6250745	0.6250745	0.6250745	0.6250745	0.6250745	0.6250745	0.6250745	0.6250745	0.6250745	0.6250745	0.6250745	0.6250745	0.6250745	0.6250745	0.6250745	0.6250745	0.6250745	0.6250745	0.6250745
581.mp3	0.20235223	0.20235223	0.20235223	0.20235223	0.20235223	0.20235223	0.20235223	0.20235223	0.20235223	0.20235223	0.20235223	0.20235223	0.20235223	0.20235223	0.20235223	0.20235223	0.20235223	0.20235223	0.20235223	0.20235223	0.20235223	0.20235223	0.20235223	0.20235223	0.20235223	0.20235223	0.20235223	0.20235223	0.20235223	0.20235223	0.20235223	0.20235223	0.20235223	0.20235223	0.20235223	0.20235223	0.20235223	0.20235223	0.20235223	0.20235223	0.20235223	0.20235223	0.20235223	0.20235223	0.20235223	0.20235223	0.20235223	0.20235223	0.20235223
582.mp3	0.19903782	0.19903782	0.19903782	0.19903782	0.19903782	0.19903782	0.19903782	0.19903782	0.19903782	0.19903782	0.19903782	0.19903782	0.19903782	0.19903782	0.19903782	0.19903782	0.19903782	0.19903782	0.19903782	0.19903782	0.19903782	0.19903782	0.19903782	0.19903782	0.19903782	0.19903782	0.19903782	0.19903782	0.19903782	0.19903782	0.19903782	0.19903782	0.19903782	0.19903782	0.19903782	0.19903782	0.19903782	0.19903782	0.19903782	0.19903782	0.19903782	0.19903782	0.19903782	0.19903782	0.19903782	0.19903782	0.19903782	0.19903782	0.19903782
584.mp3	0.20734663	0.20734663	0.20734663	0.20734663	0.20734663	0.20734663	0.20734663	0.20734663	0.20734663	0.20734663	0.20734663	0.20734663	0.20734663	0.20734663	0.20734663	0.20734663	0.20734663	0.20734663	0.20734663	0.20734663	0.20734663	0.20734663	0.20734663	0.20734663	0.20734663	0.20734663	0.20734663	0.20734663	0.20734663	0.20734663	0.20734663	0.20734663	0.20734663	0.20734663	0.20734663	0.20734663	0.20734663	0.20734663	0.20734663	0.20734663	0.20734663	0.20734663	0.20734663	0.20734663	0.20734663	0.20734663	0.20734663	0.20734663	0.20734663
585.mp3	0.28862983	0.28862983	0.28862983	0.28862983	0.28862983	0.28862983	0.28862983	0.28862983	0.28862983	0.28862983	0.28862983	0.28862983	0.28862983	0.28862983	0.28862983	0.28862983	0.28862983	0.28862983	0.28862983	0.28862983	0.28862983	0.28862983	0.28862983	0.28862983	0.28862983	0.28862983	0.28862983	0.28862983	0.28862983	0.28862983	0.28862983	0.28862983	0.28862983	0.28862983	0.28862983	0.28862983	0.28862983	0.28862983	0.28862983	0.28862983	0.28862983	0.28862983	0.28862983	0.28862983	0.28862983	0.28862983	0.28862983	0.28862983	0.28862983
586.mp3	0.011814419	0.011814419	0.011814419	0.011814419	0.011814419	0.011814419	0.011814419	0.011814419	0.011814419	0.011814419	0.011814419	0.011814419	0.011814419	0.011814419	0.011814419	0.011814419	0.011814419	0.011814419	0.011814419	0.011814419	0.011814419	0.011814419	0.011814419	0.011814419	0.011814419	0.011814419	0.011814419	0.011814419	0.011814419	0.011814419	0.011814419	0.011814419	0.011814419	0.011814419	0.011814419	0.011814419	0.011814419	0.011814419	0.011814419	0.011814419	0.011814419	0.011814419	0.011814419	0.011814419	0.011814419	0.011814419	0.011814419	0.011814419	0.011814419
591.mp3	0.32492766	0.32492766	0.32492766	0.32492766	0.32492766	0.32492766	0.32492766	0.32492766	0.32492766	0.32492766	0.32492766	0.32492766	0.32492766	0.32492766	0.32492766	0.32492766	0.32492766	0.32492766	0.32492766	0.32492766	0.32492766	0.32492766	0.32492766	0.32492766	0.32492766	0.32492766	0.32492766	0.32492766	0.32492766	0.32492766	0.32492766	0.32492766	0.32492766	0.32492766	0.32492766	0.32492766	0.32492766	0.32492766	0.32492766	0.32492766	0.32492766	0.32492766	0.32492766	0.32492766	0.32492766	0.32492766	0.32492766	0.32492766	0.32492766
592.mp3	0.19574928	0.19574928	0.19574928	0.19574928	0.19574928	0.19574928	0.19574928	0.19574928	0.19574928	0.19574928	0.19574928	0.19574928	0.19574928	0.19574928	0.19574928	0.19574928	0.19574928	0.19574928	0.19574928	0.19574928	0.19574928	0.19574928	0.19574928	0.19574928	0.19574928	0.19574928	0.19574928	0.19574928	0.19574928	0.19574928	0.19574928	0.19574928	0.19574928	0.19574928	0.19574928	0.19574928	0.19574928	0.19574928	0.19574928	0.19574928	0.19574928	0.19574928	0.19574928	0.19574928	0.19574928	0.19574928	0.19574928	0.19574928	0.19574928
594.mp3	0.4667075	0.4667075	0.4667075	0.4667075	0.4667075	0.4667075	0.4667075	0.4667075	0.4667075	0.4667075	0.4667075	0.4667075	0.4667075	0.4667075	0.4667075	0.4667075	0.4667075	0.4667075	0.4667075	0.4667075	0.4667075	0.4667075	0.4667075	0.4667075	0.4667075	0.4667075	0.4667075	0.4667075	0.4667075	0.4667075	0.4667075	0.4667075	0.4667075	0.4667075	0.4667075	0.4667075	0.4667075	0.4667075	0.4667075	0.4667075	0.4667075	0.4667075	0.4667075	0.4667075	0.4667075	0.4667075	0.4667075	0.4667075	0.4667075
597.mp3	0.1902011	0.1902011	0.1902011	0.1902011	0.1902011	0.1902011	0.1902011	0.1902011	0.1902011	0.1902011	0.1902011	0.1902011	0.1902011	0.1902011	0.1902011	0.1902011	0.1902011	0.1902011	0.1902011	0.1902011	0.1902011	0.1902011	0.1902011	0.1902011	0.1902011	0.1902011	0.1902011	0.1902011	0.1902011	0.1902011	0.1902011	0.1902011	0.1902011	0.1902011	0.1902011	0.1902011	0.1902011	0.1902011	0.1902011	0.1902011	0.1902011	0.1902011	0.1902011	0.1902011	0.1902011	0.1902011	0.1902011	0.1902011	0.1902011
598.mp3	0.12945603	0.12945603	0.12945603	0.12945603	0.12945603	0.12945603	0.12945603	0.12945603	0.12945603	0.12945603	0.12945603	0.12945603	0.12945603	0.12945603	0.12945603	0.12945603	0.12945603	0.12945603	0.12945603	0.12945603	0.12945603	0.12945603	0.12945603	0.12945603	0.12945603	0.12945603	0.12945603	0.12945603	0.12945603	0.12945603	0.12945603	0.12945603	0.12945603	0.12945603	0.12945603	0.12945603	0.12945603	0.12945603	0.12945603	0.12945603	0.12945603	0.12945603	0.12945603	0.12945603	0.12945603	0.12945603	0.12945603	0.12945603	0.12945603
600.mp3	0.318226	0.318226	0.318226	0.318226	0.318226	0.318226	0.318226	0.318226	0.318226	0.318226	0.318226	0.318226	0.318226	0.318226	0.318226	0.318226	0.318226	0.318226	0.318226	0.318226	0.318226	0.318226	0.318226	0.318226	0.318226	0.318226	0.318226	0.318226	0.318226	0.318226	0.318226	0.318226	0.318226	0.318226	0.318226	0.318226	0.318226	0.318226	0.318226	0.318226	0.318226	0.318226	0.318226	0.318226	0.318226	0.318226	0.318226	0.318226	0.318226
605.mp3	0.2427876	0.2427876	0.2427876	0.2427876	0.2427876	0.2427876	0.2427876	0.2427876	0.2427876	0.2427876	0.2427876	0.2427876	0.2427876	0.2427876	0.2427876	0.2427876	0.2427876	0.2427876	0.2427876	0.2427876	0.2427876	0.2427876	0.2427876	0.2427876	0.2427876	0.2427876	0.2427876	0.2427876	0.2427876	0.2427876	0.2427876	0.2427876	0.2427876	0.2427876	0.2427876	0.2427876	0.2427876	0.2427876	0.2427876	0.2427876	0.2427876	0.2427876	0.2427876	0.2427876	0.2427876	0.2427876	0.2427876	0.2427876	0.2427876
606.mp3	0.20998384	0.20998384	0.20998384	0.20998384	0.20998384	0.20998384	0.20998384	0.20998384	0.20998384	0.20998384	0.20998384	0.20998384	0.20998384	0.20998384	0.20998384	0.20998384	0.20998384	0.20998384	0.20998384	0.20998384	0.20998384	0.20998384	0.20998384	0.20998384	0.20998384	0.20998384	0.20998384	0.20998384	0.20998384	0.20998384	0.20998384	0.20998384	0.20998384	0.20998384	0.20998384	0.20998384	0.20998384	0.20998384	0.20998384	0.20998384	0.20998384	0.20998384	0.20998384	0.20998384	0.20998384	0.20998384	0.20998384	0.20998384	0.20998384
607.mp3	0.085865214	0.085865214	0.085865214	0.085865214	0.085865214	0.085865214	0.085865214	0.085865214	0.085865214	0.085865214	0.085865214	0.085865214	0.085865214	0.085865214	0.085865214	0.085865214	0.085865214	0.085865214	0.085865214	0.085865214	0.085865214	0.085865214	0.085865214	0.085865214	0.085865214	0.085865214	0.085865214	0.085865214	0.085865214	0.085865214	0.085865214	0.085865214	0.085865214	0.085865214	0.085865214	0.085865214	0.085865214	0.085865214	0.085865214	0.085865214	0.085865214	0.085865214	0.085865214	0.085865214	0.085865214	0.085865214	0.085865214	0.085865214	0.085865214
608.mp3	0.37645605	0.37645605	0.37645605	0.37645605	0.37645605	0.37645605	0.37645605	0.37645605	0.37645605	0.37645605	0.37645605	0.37645605	0.37645605	0.37645605	0.37645605	0.37645605	0.37645605	0.37645605	0.37645605	0.37645605	0.37645605	0.37645605	0.37645605	0.37645605	0.37645605	0.37645605	0.37645605	0.37645605	0.37645605	0.37645605	0.37645605	0.37645605	0.37645605	0.37645605	0.37645605	0.37645605	0.37645605	0.37645605	0.37645605	0.37645605	0.37645605	0.37645605	0.37645605	0.37645605	0.37645605	0.37645605	0.37645605	0.37645605	0.37645605
609.mp3	0.1703862	0.1703862	0.1703862	0.1703862	0.1703862	0.1703862	0.1703862	0.1703862	0.1703862	0.1703862	0.1703862	0.1703862	0.1703862	0.1703862	0.1703862	0.1703862	0.1703862	0.1703862	0.1703862	0.1703862	0.1703862	0.1703862	0.1703862	0.1703862	0.1703862	0.1703862	0.1703862	0.1703862	0.1703862	0.1703862	0.1703862	0.1703862	0.1703862	0.1703862	0.1703862	0.1703862	0.1703862	0.1703862	0.1703862	0.1703862	0.1703862	0.1703862	0.1703862	0.1703862	0.1703862	0.1703862	0.1703862	0.1703862	0.1703862
610.mp3	0.39619914	0.39619914	0.39619914	0.39619914	0.39619914	0.39619914	0.39619914	0.39619914	0.39619914	0.39619914	0.39619914	0.39619914	0.39619914	0.39619914	0.39619914	0.39619914	0.39619914	0.39619914	0.39619914	0.39619914	0.39619914	0.39619914	0.39619914	0.39619914	0.39619914	0.39619914	0.39619914	0.39619914	0.39619914	0.39619914	0.39619914	0.39619914	0.39619914	0.39619914	0.39619914	0.39619914	0.39619914	0.39619914	0.39619914	0.39619914	0.39619914	0.39619914	0.39619914	0.39619914	0.39619914	0.39619914	0.39619914	0.39619914	0.39619914
611.mp3	0.09841882	0.09841882	0.09841882	0.09841882	0.09841882	0.09841882	0.09841882	0.09841882	0.09841882	0.09841882	0.09841882	0.09841882	0.09841882	0.09841882	0.09841882	0.09841882	0.09841882	0.09841882	0.09841882	0.09841882	0.09841882	0.09841882	0.09841882	0.09841882	0.09841882	0.09841882	0.09841882	0.09841882	0.09841882	0.09841882	0.09841882	0.09841882	0.09841882	0.09841882	0.09841882	0.09841882	0.09841882	0.09841882	0.09841882	0.09841882	0.09841882	0.09841882	0.09841882	0.09841882	0.09841882	0.09841882	0.09841882	0.09841882	0.09841882
612.mp3	0.12412697	0.12412697	0.12412697	0.12412697	0.12412697	0.12412697	0.12412697	0.12412697	0.12412697	0.12412697	0.12412697	0.12412697	0.12412697	0.12412697	0.12412697	0.12412697	0.12412697	0.12412697	0.12412697	0.12412697	0.12412697	0.12412697	0.12412697	0.12412697	0.12412697	0.12412697	0.12412697	0.12412697	0.12412697	0.12412697	0.12412697	0.12412697	0.12412697	0.12412697	0.12412697	0.12412697	0.12412697	0.12412697	0.12412697	0.12412697	0.12412697	0.12412697	0.12412697	0.12412697	0.12412697	0.12412697	0.12412697	0.12412697	0.12412697
613.mp3	0.1663633	0.1663633	0.1663633	0.1663633	0.1663633	0.1663633	0.1663633	0.1663633	0.1663633	0.1663633	0.1663633	0.1663633	0.1663633	0.1663633	0.1663633	0.1663633	0.1663633	0.1663633	0.1663633	0.1663633	0.1663633	0.1663633	0.1663633	0.1663633	0.1663633	0.1663633	0.1663633	0.1663633	0.1663633	0.1663633	0.1663633	0.1663633	0.1663633	0.1663633	0.1663633	0.1663633	0.1663633	0.1663633	0.1663633	0.1663633	0.1663633	0.1663633	0.1663633	0.1663633	0.1663633	0.1663633	0.1663633	0.1663633	0.1663633
614.mp3	0.31278184	0.31278184	0.31278184	0.31278184	0.31278184	0.31278184	0.31278184	0.31278184	0.31278184	0.31278184	0.31278184	0.31278184	0.31278184	0.31278184	0.31278184	0.31278184	0.31278184	0.31278184	0.31278184	0.31278184	0.31278184	0.31278184	0.31278184	0.31278184	0.31278184	0.31278184	0.31278184	0.31278184	0.31278184	0.31278184	0.31278184	0.31278184	0.31278184	0.31278184	0.31278184	0.31278184	0.31278184	0.31278184	0.31278184	0.31278184	0.31278184	0.31278184	0.31278184	0.31278184	0.31278184	0.31278184	0.31278184	0.31278184	0.31278184
615.mp3	0.29954422	0.29954422	0.29954422	0.29954422	0.29954422	0.29954422	0.29954422	0.29954422	0.29954422	0.29954422	0.29954422	0.29954422	0.29954422	0.29954422	0.29954422	0.29954422	0.29954422	0.29954422	0.29954422	0.29954422	0.29954422	0.29954422	0.29954422	0.29954422	0.29954422	0.29954422	0.29954422	0.29954422	0.29954422	0.29954422	0.29954422	0.29954422	0.29954422	0.29954422	0.29954422	0.29954422	0.29954422	0.29954422	0.29954422	0.29954422	0.29954422	0.29954422	0.29954422	0.29954422	0.29954422	0.29954422	0.29954422	0.29954422	0.29954422
616.mp3	0.4698603	0.4698603	0.4698603	0.4698603	0.4698603	0.4698603	0.4698603	0.4698603	0.4698603	0.4698603	0.4698603	0.4698603	0.4698603	0.4698603	0.4698603	0.4698603	0.4698603	0.4698603	0.4698603	0.4698603	0.4698603	0.4698603	0.4698603	0.4698603	0.4698603	0.4698603	0.4698603	0.4698603	0.4698603	0.4698603	0.4698603	0.4698603	0.4698603	0.4698603	0.4698603	0.4698603	0.4698603	0.4698603	0.4698603	0.4698603	0.4698603	0.4698603	0.4698603	0.4698603	0.4698603	0.4698603	0.4698603	0.4698603	0.4698603
617.mp3	0.308262	0.308262	0.308262	0.308262	0.308262	0.308262	0.308262	0.308262	0.308262	0.308262	0.308262	0.308262	0.308262	0.308262	0.308262	0.308262	0.308262	0.308262	0.308262	0.308262	0.308262	0.308262	0.308262	0.308262	0.308262	0.308262	0.308262	0.308262	0.308262	0.308262	0.308262	0.308262	0.308262	0.308262	0.308262	0.308262	0.308262	0.308262	0.308262	0.308262	0.308262	0.308262	0.308262	0.308262	0.308262	0.308262	0.308262	0.308262	0.308262
620.mp3	0.3548147	0.3548147	0.3548147	0.3548147	0.3548147	0.3548147	0.3548147	0.3548147	0.3548147	0.3548147	0.3548147	0.3548147	0.3548147	0.3548147	0.3548147	0.3548147	0.3548147	0.3548147	0.3548147	0.3548147	0.3548147	0.3548147	0.3548147	0.3548147	0.3548147	0.3548147	0.3548147	0.3548147	0.3548147	0.3548147	0.3548147	0.3548147	0.3548147	0.3548147	0.3548147	0.3548147	0.3548147	0.3548147	0.3548147	0.3548147	0.3548147	0.3548147	0.3548147	0.3548147	0.3548147	0.3548147	0.3548147	0.3548147	0.3548147
621.mp3	0.24962124	0.24962124	0.24962124	0.24962124	0.24962124	0.24962124	0.24962124	0.24962124	0.24962124	0.24962124	0.24962124	0.24962124	0.24962124	0.24962124	0.24962124	0.24962124	0.24962124	0.24962124	0.24962124	0.24962124	0.24962124	0.24962124	0.24962124	0.24962124	0.24962124	0.24962124	0.24962124	0.24962124	0.24962124	0.24962124	0.24962124	0.24962124	0.24962124	0.24962124	0.24962124	0.24962124	0.24962124	0.24962124	0.24962124	0.24962124	0.24962124	0.24962124	0.24962124	0.24962124	0.24962124	0.24962124	0.24962124	0.24962124	0.24962124
622.mp3	0.12087795	0.12087795	0.12087795	0.12087795	0.12087795	0.12087795	0.12087795	0.12087795	0.12087795	0.12087795	0.12087795	0.12087795	0.12087795	0.12087795	0.12087795	0.12087795	0.12087795	0.12087795	0.12087795	0.12087795	0.12087795	0.12087795	0.12087795	0.12087795	0.12087795	0.12087795	0.12087795	0.12087795	0.12087795	0.12087795	0.12087795	0.12087795	0.12087795	0.12087795	0.12087795	0.12087795	0.12087795	0.12087795	0.12087795	0.12087795	0.12087795	0.12087795	0.12087795	0.12087795	0.12087795	0.12087795	0.12087795	0.12087795	0.12087795
623.mp3	0.05762719	0.05762719	0.05762719	0.05762719	0.05762719	0.05762719	0.05762719	0.05762719	0.05762719	0.05762719	0.05762719	0.05762719	0.05762719	0.05762719	0.05762719	0.05762719	0.05762719	0.05762719	0.05762719	0.05762719	0.05762719	0.05762719	0.05762719	0.05762719	0.05762719	0.05762719	0.05762719	0.05762719	0.05762719	0.05762719	0.05762719	0.05762719	0.05762719	0.05762719	0.05762719	0.05762719	0.05762719	0.05762719	0.05762719	0.05762719	0.05762719	0.05762719	0.05762719	0.05762719	0.05762719	0.05762719	0.05762719	0.05762719	0.05762719
625.mp3	0.3998152	0.3998152	0.3998152	0.3998152	0.3998152	0.3998152	0.3998152	0.3998152	0.3998152	0.3998152	0.3998152	0.3998152	0.3998152	0.3998152	0.3998152	0.3998152	0.3998152	0.3998152	0.3998152	0.3998152	0.3998152	0.3998152	0.3998152	0.3998152	0.3998152	0.3998152	0.3998152	0.3998152	0.3998152	0.3998152	0.3998152	0.3998152	0.3998152	0.3998152	0.3998152	0.3998152	0.3998152	0.3998152	0.3998152	0.3998152	0.3998152	0.3998152	0.3998152	0.3998152	0.3998152	0.3998152	0.3998152	0.3998152	0.3998152
628.mp3	0.14488187	0.14488187	0.14488187	0.14488187	0.14488187	0.14488187	0.14488187	0.14488187	0.14488187	0.14488187	0.14488187	0.14488187	0.14488187	0.14488187	0.14488187	0.14488187	0.14488187	0.14488187	0.14488187	0.14488187	0.14488187	0.14488187	0.14488187	0.14488187	0.14488187	0.14488187	0.14488187	0.14488187	0.14488187	0.14488187	0.14488187	0.14488187	0.14488187	0.14488187	0.14488187	0.14488187	0.14488187	0.14488187	0.14488187	0.14488187	0.14488187	0.14488187	0.14488187	0.14488187	0.14488187	0.14488187	0.14488187	0.14488187	0.14488187
629.mp3	0.101339474	0.101339474	0.101339474	0.101339474	0.101339474	0.101339474	0.101339474	0.101339474	0.101339474	0.101339474	0.101339474	0.101339474	0.101339474	0.101339474	0.101339474	0.101339474	0.101339474	0.101339474	0.101339474	0.101339474	0.101339474	0.101339474	0.101339474	0.101339474	0.101339474	0.101339474	0.101339474	0.101339474	0.101339474	0.101339474	0.101339474	0.101339474	0.101339474	0.101339474	0.101339474	0.101339474	0.101339474	0.101339474	0.101339474	0.101339474	0.101339474	0.101339474	0.101339474	0.101339474	0.101339474	0.101339474	0.101339474	0.101339474	0.101339474
631.mp3	0.13469447	0.13469447	0.13469447	0.13469447	0.13469447	0.13469447	0.13469447	0.13469447	0.13469447	0.13469447	0.13469447	0.13469447	0.13469447	0.13469447	0.13469447	0.13469447	0.13469447	0.13469447	0.13469447	0.13469447	0.13469447	0.13469447	0.13469447	0.13469447	0.13469447	0.13469447	0.13469447	0.13469447	0.13469447	0.13469447	0.13469447	0.13469447	0.13469447	0.13469447	0.13469447	0.13469447	0.13469447	0.13469447	0.13469447	0.13469447	0.13469447	0.13469447	0.13469447	0.13469447	0.13469447	0.13469447	0.13469447	0.13469447	0.13469447
632.mp3	0.38212144	0.38212144	0.38212144	0.38212144	0.38212144	0.38212144	0.38212144	0.38212144	0.38212144	0.38212144	0.38212144	0.38212144	0.38212144	0.38212144	0.38212144	0.38212144	0.38212144	0.38212144	0.38212144	0.38212144	0.38212144	0.38212144	0.38212144	0.38212144	0.38212144	0.38212144	0.38212144	0.38212144	0.38212144	0.38212144	0.38212144	0.38212144	0.38212144	0.38212144	0.38212144	0.38212144	0.38212144	0.38212144	0.38212144	0.38212144	0.38212144	0.38212144	0.38212144	0.38212144	0.38212144	0.38212144	0.38212144	0.38212144	0.38212144
634.mp3	0.34816056	0.34816056	0.34816056	0.34816056	0.34816056	0.34816056	0.34816056	0.34816056	0.34816056	0.34816056	0.34816056	0.34816056	0.34816056	0.34816056	0.34816056	0.34816056	0.34816056	0.34816056	0.34816056	0.34816056	0.34816056	0.34816056	0.34816056	0.34816056	0.34816056	0.34816056	0.34816056	0.34816056	0.34816056	0.34816056	0.34816056	0.34816056	0.34816056	0.34816056	0.34816056	0.34816056	0.34816056	0.34816056	0.34816056	0.34816056	0.34816056	0.34816056	0.34816056	0.34816056	0.34816056	0.34816056	0.34816056	0.34816056	0.34816056
635.mp3	0.42444023	0.42444023	0.42444023	0.42444023	0.42444023	0.42444023	0.42444023	0.42444023	0.42444023	0.42444023	0.42444023	0.42444023	0.42444023	0.42444023	0.42444023	0.42444023	0.42444023	0.42444023	0.42444023	0.42444023	0.42444023	0.42444023	0.42444023	0.42444023	0.42444023	0.42444023	0.42444023	0.42444023	0.42444023	0.42444023	0.42444023	0.42444023	0.42444023	0.42444023	0.42444023	0.42444023	0.42444023	0.42444023	0.42444023	0.42444023	0.42444023	0.42444023	0.42444023	0.42444023	0.42444023	0.42444023	0.42444023	0.42444023	0.42444023
637.mp3	0.2765357	0.2765357	0.2765357	0.2765357	0.2765357	0.2765357	0.2765357	0.2765357	0.2765357	0.2765357	0.2765357	0.2765357	0.2765357	0.2765357	0.2765357	0.2765357	0.2765357	0.2765357	0.2765357	0.2765357	0.2765357	0.2765357	0.2765357	0.2765357	0.2765357	0.2765357	0.2765357	0.2765357	0.2765357	0.2765357	0.2765357	0.2765357	0.2765357	0.2765357	0.2765357	0.2765357	0.2765357	0.2765357	0.2765357	0.2765357	0.2765357	0.2765357	0.2765357	0.2765357	0.2765357	0.2765357	0.2765357	0.2765357	0.2765357
638.mp3	0.44983196	0.44983196	0.44983196	0.44983196	0.44983196	0.44983196	0.44983196	0.44983196	0.44983196	0.44983196	0.44983196	0.44983196	0.44983196	0.44983196	0.44983196	0.44983196	0.44983196	0.44983196	0.44983196	0.44983196	0.44983196	0.44983196	0.44983196	0.44983196	0.44983196	0.44983196	0.44983196	0.44983196	0.44983196	0.44983196	0.44983196	0.44983196	0.44983196	0.44983196	0.44983196	0.44983196	0.44983196	0.44983196	0.44983196	0.44983196	0.44983196	0.44983196	0.44983196	0.44983196	0.44983196	0.44983196	0.44983196	0.44983196	0.44983196
639.mp3	0.21198013	0.21198013	0.21198013	0.21198013	0.21198013	0.21198013	0.21198013	0.21198013	0.21198013	0.21198013	0.21198013	0.21198013	0.21198013	0.21198013	0.21198013	0.21198013	0.21198013	0.21198013	0.21198013	0.21198013	0.21198013	0.21198013	0.21198013	0.21198013	0.21198013	0.21198013	0.21198013	0.21198013	0.21198013	0.21198013	0.21198013	0.21198013	0.21198013	0.21198013	0.21198013	0.21198013	0.21198013	0.21198013	0.21198013	0.21198013	0.21198013	0.21198013	0.21198013	0.21198013	0.21198013	0.21198013	0.21198013	0.21198013	0.21198013
640.mp3	0.11682233	0.11682233	0.11682233	0.11682233	0.11682233	0.11682233	0.11682233	0.11682233	0.11682233	0.11682233	0.11682233	0.11682233	0.11682233	0.11682233	0.11682233	0.11682233	0.11682233	0.11682233	0.11682233	0.11682233	0.11682233	0.11682233	0.11682233	0.11682233	0.11682233	0.11682233	0.11682233	0.11682233	0.11682233	0.11682233	0.11682233	0.11682233	0.11682233	0.11682233	0.11682233	0.11682233	0.11682233	0.11682233	0.11682233	0.11682233	0.11682233	0.11682233	0.11682233	0.11682233	0.11682233	0.11682233	0.11682233	0.11682233	0.11682233
643.mp3	0.10278207	0.10278207	0.10278207	0.10278207	0.10278207	0.10278207	0.10278207	0.10278207	0.10278207	0.10278207	0.10278207	0.10278207	0.10278207	0.10278207	0.10278207	0.10278207	0.10278207	0.10278207	0.10278207	0.10278207	0.10278207	0.10278207	0.10278207	0.10278207	0.10278207	0.10278207	0.10278207	0.10278207	0.10278207	0.10278207	0.10278207	0.10278207	0.10278207	0.10278207	0.10278207	0.10278207	0.10278207	0.10278207	0.10278207	0.10278207	0.10278207	0.10278207	0.10278207	0.10278207	0.10278207	0.10278207	0.10278207	0.10278207	0.10278207
644.mp3	0.17576942	0.17576942	0.17576942	0.17576942	0.17576942	0.17576942	0.17576942	0.17576942	0.17576942	0.17576942	0.17576942	0.17576942	0.17576942	0.17576942	0.17576942	0.17576942	0.17576942	0.17576942	0.17576942	0.17576942	0.17576942	0.17576942	0.17576942	0.17576942	0.17576942	0.17576942	0.17576942	0.17576942	0.17576942	0.17576942	0.17576942	0.17576942	0.17576942	0.17576942	0.17576942	0.17576942	0.17576942	0.17576942	0.17576942	0.17576942	0.17576942	0.17576942	0.17576942	0.17576942	0.17576942	0.17576942	0.17576942	0.17576942	0.17576942
645.mp3	0.20006076	0.20006076	0.20006076	0.20006076	0.20006076	0.20006076	0.20006076	0.20006076	0.20006076	0.20006076	0.20006076	0.20006076	0.20006076	0.20006076	0.20006076	0.20006076	0.20006076	0.20006076	0.20006076	0.20006076	0.20006076	0.20006076	0.20006076	0.20006076	0.20006076	0.20006076	0.20006076	0.20006076	0.20006076	0.20006076	0.20006076	0.20006076	0.20006076	0.20006076	0.20006076	0.20006076	0.20006076	0.20006076	0.20006076	0.20006076	0.20006076	0.20006076	0.20006076	0.20006076	0.20006076	0.20006076	0.20006076	0.20006076	0.20006076
646.mp3	0.43022206	0.43022206	0.43022206	0.43022206	0.43022206	0.43022206	0.43022206	0.43022206	0.43022206	0.43022206	0.43022206	0.43022206	0.43022206	0.43022206	0.43022206	0.43022206	0.43022206	0.43022206	0.43022206	0.43022206	0.43022206	0.43022206	0.43022206	0.43022206	0.43022206	0.43022206	0.43022206	0.43022206	0.43022206	0.43022206	0.43022206	0.43022206	0.43022206	0.43022206	0.43022206	0.43022206	0.43022206	0.43022206	0.43022206	0.43022206	0.43022206	0.43022206	0.43022206	0.43022206	0.43022206	0.43022206	0.43022206	0.43022206	0.43022206
647.mp3	0.29645258	0.29645258	0.29645258	0.29645258	0.29645258	0.29645258	0.29645258	0.29645258	0.29645258	0.29645258	0.29645258	0.29645258	0.29645258	0.29645258	0.29645258	0.29645258	0.29645258	0.29645258	0.29645258	0.29645258	0.29645258	0.29645258	0.29645258	0.29645258	0.29645258	0.29645258	0.29645258	0.29645258	0.29645258	0.29645258	0.29645258	0.29645258	0.29645258	0.29645258	0.29645258	0.29645258	0.29645258	0.29645258	0.29645258	0.29645258	0.29645258	0.29645258	0.29645258	0.29645258	0.29645258	0.29645258	0.29645258	0.29645258	0.29645258
648.mp3	0.1755318	0.1755318	0.1755318	0.1755318	0.1755318	0.1755318	0.1755318	0.1755318	0.1755318	0.1755318	0.1755318	0.1755318	0.1755318	0.1755318	0.1755318	0.1755318	0.1755318	0.1755318	0.1755318	0.1755318	0.1755318	0.1755318	0.1755318	0.1755318	0.1755318	0.1755318	0.1755318	0.1755318	0.1755318	0.1755318	0.1755318	0.1755318	0.1755318	0.1755318	0.1755318	0.1755318	0.1755318	0.1755318	0.1755318	0.1755318	0.1755318	0.1755318	0.1755318	0.1755318	0.1755318	0.1755318	0.1755318	0.1755318	0.1755318
649.mp3	0.19768922	0.19768922	0.19768922	0.19768922	0.19768922	0.19768922	0.19768922	0.19768922	0.19768922	0.19768922	0.19768922	0.19768922	0.19768922	0.19768922	0.19768922	0.19768922	0.19768922	0.19768922	0.19768922	0.19768922	0.19768922	0.19768922	0.19768922	0.19768922	0.19768922	0.19768922	0.19768922	0.19768922	0.19768922	0.19768922	0.19768922	0.19768922	0.19768922	0.19768922	0.19768922	0.19768922	0.19768922	0.19768922	0.19768922	0.19768922	0.19768922	0.19768922	0.19768922	0.19768922	0.19768922	0.19768922	0.19768922	0.19768922	0.19768922
650.mp3	0.053040195	0.053040195	0.053040195	0.053040195	0.053040195	0.053040195	0.053040195	0.053040195	0.053040195	0.053040195	0.053040195	0.053040195	0.053040195	0.053040195	0.053040195	0.053040195	0.053040195	0.053040195	0.053040195	0.053040195	0.053040195	0.053040195	0.053040195	0.053040195	0.053040195	0.053040195	0.053040195	0.053040195	0.053040195	0.053040195	0.053040195	0.053040195	0.053040195	0.053040195	0.053040195	0.053040195	0.053040195	0.053040195	0.053040195	0.053040195	0.053040195	0.053040195	0.053040195	0.053040195	0.053040195	0.053040195	0.053040195	0.053040195	0.053040195
651.mp3	0.16298415	0.16298415	0.16298415	0.16298415	0.16298415	0.16298415	0.16298415	0.16298415	0.16298415	0.16298415	0.16298415	0.16298415	0.16298415	0.16298415	0.16298415	0.16298415	0.16298415	0.16298415	0.16298415	0.16298415	0.16298415	0.16298415	0.16298415	0.16298415	0.16298415	0.16298415	0.16298415	0.16298415	0.16298415	0.16298415	0.16298415	0.16298415	0.16298415	0.16298415	0.16298415	0.16298415	0.16298415	0.16298415	0.16298415	0.16298415	0.16298415	0.16298415	0.16298415	0.16298415	0.16298415	0.16298415	0.16298415	0.16298415	0.16298415
652.mp3	0.37545905	0.37545905	0.37545905	0.37545905	0.37545905	0.37545905	0.37545905	0.37545905	0.37545905	0.37545905	0.37545905	0.37545905	0.37545905	0.37545905	0.37545905	0.37545905	0.37545905	0.37545905	0.37545905	0.37545905	0.37545905	0.37545905	0.37545905	0.37545905	0.37545905	0.37545905	0.37545905	0.37545905	0.37545905	0.37545905	0.37545905	0.37545905	0.37545905	0.37545905	0.37545905	0.37545905	0.37545905	0.37545905	0.37545905	0.37545905	0.37545905	0.37545905	0.37545905	0.37545905	0.37545905	0.37545905	0.37545905	0.37545905	0.37545905
653.mp3	0.18558061	0.18558061	0.18558061	0.18558061	0.18558061	0.18558061	0.18558061	0.18558061	0.18558061	0.18558061	0.18558061	0.18558061	0.18558061	0.18558061	0.18558061	0.18558061	0.18558061	0.18558061	0.18558061	0.18558061	0.18558061	0.18558061	0.18558061	0.18558061	0.18558061	0.18558061	0.18558061	0.18558061	0.18558061	0.18558061	0.18558061	0.18558061	0.18558061	0.18558061	0.18558061	0.18558061	0.18558061	0.18558061	0.18558061	0.18558061	0.18558061	0.18558061	0.18558061	0.18558061	0.18558061	0.18558061	0.18558061	0.18558061	0.18558061
654.mp3	0.30878097	0.30878097	0.30878097	0.30878097	0.30878097	0.30878097	0.30878097	0.30878097	0.30878097	0.30878097	0.30878097	0.30878097	0.30878097	0.30878097	0.30878097	0.30878097	0.30878097	0.30878097	0.30878097	0.30878097	0.30878097	0.30878097	0.30878097	0.30878097	0.30878097	0.30878097	0.30878097	0.30878097	0.30878097	0.30878097	0.30878097	0.30878097	0.30878097	0.30878097	0.30878097	0.30878097	0.30878097	0.30878097	0.30878097	0.30878097	0.30878097	0.30878097	0.30878097	0.30878097	0.30878097	0.30878097	0.30878097	0.30878097	0.30878097
656.mp3	0.56760746	0.56760746	0.56760746	0.56760746	0.56760746	0.56760746	0.56760746	0.56760746	0.56760746	0.56760746	0.56760746	0.56760746	0.56760746	0.56760746	0.56760746	0.56760746	0.56760746	0.56760746	0.56760746	0.56760746	0.56760746	0.56760746	0.56760746	0.56760746	0.56760746	0.56760746	0.56760746	0.56760746	0.56760746	0.56760746	0.56760746	0.56760746	0.56760746	0.56760746	0.56760746	0.56760746	0.56760746	0.56760746	0.56760746	0.56760746	0.56760746	0.56760746	0.56760746	0.56760746	0.56760746	0.56760746	0.56760746	0.56760746	0.56760746
657.mp3	0.2211437	0.2211437	0.2211437	0.2211437	0.2211437	0.2211437	0.2211437	0.2211437	0.2211437	0.2211437	0.2211437	0.2211437	0.2211437	0.2211437	0.2211437	0.2211437	0.2211437	0.2211437	0.2211437	0.2211437	0.2211437	0.2211437	0.2211437	0.2211437	0.2211437	0.2211437	0.2211437	0.2211437	0.2211437	0.2211437	0.2211437	0.2211437	0.2211437	0.2211437	0.2211437	0.2211437	0.2211437	0.2211437	0.2211437	0.2211437	0.2211437	0.2211437	0.2211437	0.2211437	0.2211437	0.2211437	0.2211437	0.2211437	0.2211437
658.mp3	0.07772291	0.07772291	0.07772291	0.07772291	0.07772291	0.07772291	0.07772291	0.07772291	0.07772291	0.07772291	0.07772291	0.07772291	0.07772291	0.07772291	0.07772291	0.07772291	0.07772291	0.07772291	0.07772291	0.07772291	0.07772291	0.07772291	0.07772291	0.07772291	0.07772291	0.07772291	0.07772291	0.07772291	0.07772291	0.07772291	0.07772291	0.07772291	0.07772291	0.07772291	0.07772291	0.07772291	0.07772291	0.07772291	0.07772291	0.07772291	0.07772291	0.07772291	0.07772291	0.07772291	0.07772291	0.07772291	0.07772291	0.07772291	0.07772291
660.mp3	0.47255844	0.47255844	0.47255844	0.47255844	0.47255844	0.47255844	0.47255844	0.47255844	0.47255844	0.47255844	0.47255844	0.47255844	0.47255844	0.47255844	0.47255844	0.47255844	0.47255844	0.47255844	0.47255844	0.47255844	0.47255844	0.47255844	0.47255844	0.47255844	0.47255844	0.47255844	0.47255844	0.47255844	0.47255844	0.47255844	0.47255844	0.47255844	0.47255844	0.47255844	0.47255844	0.47255844	0.47255844	0.47255844	0.47255844	0.47255844	0.47255844	0.47255844	0.47255844	0.47255844	0.47255844	0.47255844	0.47255844	0.47255844	0.47255844
661.mp3	0.3710263	0.3710263	0.3710263	0.3710263	0.3710263	0.3710263	0.3710263	0.3710263	0.3710263	0.3710263	0.3710263	0.3710263	0.3710263	0.3710263	0.3710263	0.3710263	0.3710263	0.3710263	0.3710263	0.3710263	0.3710263	0.3710263	0.3710263	0.3710263	0.3710263	0.3710263	0.3710263	0.3710263	0.3710263	0.3710263	0.3710263	0.3710263	0.3710263	0.3710263	0.3710263	0.3710263	0.3710263	0.3710263	0.3710263	0.3710263	0.3710263	0.3710263	0.3710263	0.3710263	0.3710263	0.3710263	0.3710263	0.3710263	0.3710263
662.mp3	0.47184733	0.47184733	0.47184733	0.47184733	0.47184733	0.47184733	0.47184733	0.47184733	0.47184733	0.47184733	0.47184733	0.47184733	0.47184733	0.47184733	0.47184733	0.47184733	0.47184733	0.47184733	0.47184733	0.47184733	0.47184733	0.47184733	0.47184733	0.47184733	0.47184733	0.47184733	0.47184733	0.47184733	0.47184733	0.47184733	0.47184733	0.47184733	0.47184733	0.47184733	0.47184733	0.47184733	0.47184733	0.47184733	0.47184733	0.47184733	0.47184733	0.47184733	0.47184733	0.47184733	0.47184733	0.47184733	0.47184733	0.47184733	0.47184733
663.mp3	0.5163198	0.5163198	0.5163198	0.5163198	0.5163198	0.5163198	0.5163198	0.5163198	0.5163198	0.5163198	0.5163198	0.5163198	0.5163198	0.5163198	0.5163198	0.5163198	0.5163198	0.5163198	0.5163198	0.5163198	0.5163198	0.5163198	0.5163198	0.5163198	0.5163198	0.5163198	0.5163198	0.5163198	0.5163198	0.5163198	0.5163198	0.5163198	0.5163198	0.5163198	0.5163198	0.5163198	0.5163198	0.5163198	0.5163198	0.5163198	0.5163198	0.5163198	0.5163198	0.5163198	0.5163198	0.5163198	0.5163198	0.5163198	0.5163198
664.mp3	0.20763919	0.20763919	0.20763919	0.20763919	0.20763919	0.20763919	0.20763919	0.20763919	0.20763919	0.20763919	0.20763919	0.20763919	0.20763919	0.20763919	0.20763919	0.20763919	0.20763919	0.20763919	0.20763919	0.20763919	0.20763919	0.20763919	0.20763919	0.20763919	0.20763919	0.20763919	0.20763919	0.20763919	0.20763919	0.20763919	0.20763919	0.20763919	0.20763919	0.20763919	0.20763919	0.20763919	0.20763919	0.20763919	0.20763919	0.20763919	0.20763919	0.20763919	0.20763919	0.20763919	0.20763919	0.20763919	0.20763919	0.20763919	0.20763919
665.mp3	0.5412975	0.5412975	0.5412975	0.5412975	0.5412975	0.5412975	0.5412975	0.5412975	0.5412975	0.5412975	0.5412975	0.5412975	0.5412975	0.5412975	0.5412975	0.5412975	0.5412975	0.5412975	0.5412975	0.5412975	0.5412975	0.5412975	0.5412975	0.5412975	0.5412975	0.5412975	0.5412975	0.5412975	0.5412975	0.5412975	0.5412975	0.5412975	0.5412975	0.5412975	0.5412975	0.5412975	0.5412975	0.5412975	0.5412975	0.5412975	0.5412975	0.5412975	0.5412975	0.5412975	0.5412975	0.5412975	0.5412975	0.5412975	0.5412975
666.mp3	0.6207908	0.6207908	0.6207908	0.6207908	0.6207908	0.6207908	0.6207908	0.6207908	0.6207908	0.6207908	0.6207908	0.6207908	0.6207908	0.6207908	0.6207908	0.6207908	0.6207908	0.6207908	0.6207908	0.6207908	0.6207908	0.6207908	0.6207908	0.6207908	0.6207908	0.6207908	0.6207908	0.6207908	0.6207908	0.6207908	0.6207908	0.6207908	0.6207908	0.6207908	0.6207908	0.6207908	0.6207908	0.6207908	0.6207908	0.6207908	0.6207908	0.6207908	0.6207908	0.6207908	0.6207908	0.6207908	0.6207908	0.6207908	0.6207908
667.mp3	0.5265911	0.5265911	0.5265911	0.5265911	0.5265911	0.5265911	0.5265911	0.5265911	0.5265911	0.5265911	0.5265911	0.5265911	0.5265911	0.5265911	0.5265911	0.5265911	0.5265911	0.5265911	0.5265911	0.5265911	0.5265911	0.5265911	0.5265911	0.5265911	0.5265911	0.5265911	0.5265911	0.5265911	0.5265911	0.5265911	0.5265911	0.5265911	0.5265911	0.5265911	0.5265911	0.5265911	0.5265911	0.5265911	0.5265911	0.5265911	0.5265911	0.5265911	0.5265911	0.5265911	0.5265911	0.5265911	0.5265911	0.5265911	0.5265911
668.mp3	0.6306016	0.6306016	0.6306016	0.6306016	0.6306016	0.6306016	0.6306016	0.6306016	0.6306016	0.6306016	0.6306016	0.6306016	0.6306016	0.6306016	0.6306016	0.6306016	0.6306016	0.6306016	0.6306016	0.6306016	0.6306016	0.6306016	0.6306016	0.6306016	0.6306016	0.6306016	0.6306016	0.6306016	0.6306016	0.6306016	0.6306016	0.6306016	0.6306016	0.6306016	0.6306016	0.6306016	0.6306016	0.6306016	0.6306016	0.6306016	0.6306016	0.6306016	0.6306016	0.6306016	0.6306016	0.6306016	0.6306016	0.6306016	0.6306016
671.mp3	0.5420309	0.5420309	0.5420309	0.5420309	0.5420309	0.5420309	0.5420309	0.5420309	0.5420309	0.5420309	0.5420309	0.5420309	0.5420309	0.5420309	0.5420309	0.5420309	0.5420309	0.5420309	0.5420309	0.5420309	0.5420309	0.5420309	0.5420309	0.5420309	0.5420309	0.5420309	0.5420309	0.5420309	0.5420309	0.5420309	0.5420309	0.5420309	0.5420309	0.5420309	0.5420309	0.5420309	0.5420309	0.5420309	0.5420309	0.5420309	0.5420309	0.5420309	0.5420309	0.5420309	0.5420309	0.5420309	0.5420309	0.5420309	0.5420309
672.mp3	0.28001603	0.28001603	0.28001603	0.28001603	0.28001603	0.28001603	0.28001603	0.28001603	0.28001603	0.28001603	0.28001603	0.28001603	0.28001603	0.28001603	0.28001603	0.28001603	0.28001603	0.28001603	0.28001603	0.28001603	0.28001603	0.28001603	0.28001603	0.28001603	0.28001603	0.28001603	0.28001603	0.28001603	0.28001603	0.28001603	0.28001603	0.28001603	0.28001603	0.28001603	0.28001603	0.28001603	0.28001603	0.28001603	0.28001603	0.28001603	0.28001603	0.28001603	0.28001603	0.28001603	0.28001603	0.28001603	0.28001603	0.28001603	0.28001603
673.mp3	0.30402836	0.30402836	0.30402836	0.30402836	0.30402836	0.30402836	0.30402836	0.30402836	0.30402836	0.30402836	0.30402836	0.30402836	0.30402836	0.30402836	0.30402836	0.30402836	0.30402836	0.30402836	0.30402836	0.30402836	0.30402836	0.30402836	0.30402836	0.30402836	0.30402836	0.30402836	0.30402836	0.30402836	0.30402836	0.30402836	0.30402836	0.30402836	0.30402836	0.30402836	0.30402836	0.30402836	0.30402836	0.30402836	0.30402836	0.30402836	0.30402836	0.30402836	0.30402836	0.30402836	0.30402836	0.30402836	0.30402836	0.30402836	0.30402836
674.mp3	0.04270344	0.04270344	0.04270344	0.04270344	0.04270344	0.04270344	0.04270344	0.04270344	0.04270344	0.04270344	0.04270344	0.04270344	0.04270344	0.04270344	0.04270344	0.04270344	0.04270344	0.04270344	0.04270344	0.04270344	0.04270344	0.04270344	0.04270344	0.04270344	0.04270344	0.04270344	0.04270344	0.04270344	0.04270344	0.04270344	0.04270344	0.04270344	0.04270344	0.04270344	0.04270344	0.04270344	0.04270344	0.04270344	0.04270344	0.04270344	0.04270344	0.04270344	0.04270344	0.04270344	0.04270344	0.04270344	0.04270344	0.04270344	0.04270344
675.mp3	0.06311086	0.06311086	0.06311086	0.06311086	0.06311086	0.06311086	0.06311086	0.06311086	0.06311086	0.06311086	0.06311086	0.06311086	0.06311086	0.06311086	0.06311086	0.06311086	0.06311086	0.06311086	0.06311086	0.06311086	0.06311086	0.06311086	0.06311086	0.06311086	0.06311086	0.06311086	0.06311086	0.06311086	0.06311086	0.06311086	0.06311086	0.06311086	0.06311086	0.06311086	0.06311086	0.06311086	0.06311086	0.06311086	0.06311086	0.06311086	0.06311086	0.06311086	0.06311086	0.06311086	0.06311086	0.06311086	0.06311086	0.06311086	0.06311086
676.mp3	0.001474802	0.001474802	0.001474802	0.001474802	0.001474802	0.001474802	0.001474802	0.001474802	0.001474802	0.001474802	0.001474802	0.001474802	0.001474802	0.001474802	0.001474802	0.001474802	0.001474802	0.001474802	0.001474802	0.001474802	0.001474802	0.001474802	0.001474802	0.001474802	0.001474802	0.001474802	0.001474802	0.001474802	0.001474802	0.001474802	0.001474802	0.001474802	0.001474802	0.001474802	0.001474802	0.001474802	0.001474802	0.001474802	0.001474802	0.001474802	0.001474802	0.001474802	0.001474802	0.001474802	0.001474802	0.001474802	0.001474802	0.001474802	0.001474802
677.mp3	0.12195888	0.12195888	0.12195888	0.12195888	0.12195888	0.12195888	0.12195888	0.12195888	0.12195888	0.12195888	0.12195888	0.12195888	0.12195888	0.12195888	0.12195888	0.12195888	0.12195888	0.12195888	0.12195888	0.12195888	0.12195888	0.12195888	0.12195888	0.12195888	0.12195888	0.12195888	0.12195888	0.12195888	0.12195888	0.12195888	0.12195888	0.12195888	0.12195888	0.12195888	0.12195888	0.12195888	0.12195888	0.12195888	0.12195888	0.12195888	0.12195888	0.12195888	0.12195888	0.12195888	0.12195888	0.12195888	0.12195888	0.12195888	0.12195888
681.mp3	0.088895485	0.088895485	0.088895485	0.088895485	0.088895485	0.088895485	0.088895485	0.088895485	0.088895485	0.088895485	0.088895485	0.088895485	0.088895485	0.088895485	0.088895485	0.088895485	0.088895485	0.088895485	0.088895485	0.088895485	0.088895485	0.088895485	0.088895485	0.088895485	0.088895485	0.088895485	0.088895485	0.088895485	0.088895485	0.088895485	0.088895485	0.088895485	0.088895485	0.088895485	0.088895485	0.088895485	0.088895485	0.088895485	0.088895485	0.088895485	0.088895485	0.088895485	0.088895485	0.088895485	0.088895485	0.088895485	0.088895485	0.088895485	0.088895485
682.mp3	0.22888175	0.22888175	0.22888175	0.22888175	0.22888175	0.22888175	0.22888175	0.22888175	0.22888175	0.22888175	0.22888175	0.22888175	0.22888175	0.22888175	0.22888175	0.22888175	0.22888175	0.22888175	0.22888175	0.22888175	0.22888175	0.22888175	0.22888175	0.22888175	0.22888175	0.22888175	0.22888175	0.22888175	0.22888175	0.22888175	0.22888175	0.22888175	0.22888175	0.22888175	0.22888175	0.22888175	0.22888175	0.22888175	0.22888175	0.22888175	0.22888175	0.22888175	0.22888175	0.22888175	0.22888175	0.22888175	0.22888175	0.22888175	0.22888175
684.mp3	0.3904988	0.3904988	0.3904988	0.3904988	0.3904988	0.3904988	0.3904988	0.3904988	0.3904988	0.3904988	0.3904988	0.3904988	0.3904988	0.3904988	0.3904988	0.3904988	0.3904988	0.3904988	0.3904988	0.3904988	0.3904988	0.3904988	0.3904988	0.3904988	0.3904988	0.3904988	0.3904988	0.3904988	0.3904988	0.3904988	0.3904988	0.3904988	0.3904988	0.3904988	0.3904988	0.3904988	0.3904988	0.3904988	0.3904988	0.3904988	0.3904988	0.3904988	0.3904988	0.3904988	0.3904988	0.3904988	0.3904988	0.3904988	0.3904988
685.mp3	0.5185017	0.5185017	0.5185017	0.5185017	0.5185017	0.5185017	0.5185017	0.5185017	0.5185017	0.5185017	0.5185017	0.5185017	0.5185017	0.5185017	0.5185017	0.5185017	0.5185017	0.5185017	0.5185017	0.5185017	0.5185017	0.5185017	0.5185017	0.5185017	0.5185017	0.5185017	0.5185017	0.5185017	0.5185017	0.5185017	0.5185017	0.5185017	0.5185017	0.5185017	0.5185017	0.5185017	0.5185017	0.5185017	0.5185017	0.5185017	0.5185017	0.5185017	0.5185017	0.5185017	0.5185017	0.5185017	0.5185017	0.5185017	0.5185017
686.mp3	0.44279286	0.44279286	0.44279286	0.44279286	0.44279286	0.44279286	0.44279286	0.44279286	0.44279286	0.44279286	0.44279286	0.44279286	0.44279286	0.44279286	0.44279286	0.44279286	0.44279286	0.44279286	0.44279286	0.44279286	0.44279286	0.44279286	0.44279286	0.44279286	0.44279286	0.44279286	0.44279286	0.44279286	0.44279286	0.44279286	0.44279286	0.44279286	0.44279286	0.44279286	0.44279286	0.44279286	0.44279286	0.44279286	0.44279286	0.44279286	0.44279286	0.44279286	0.44279286	0.44279286	0.44279286	0.44279286	0.44279286	0.44279286	0.44279286
687.mp3	0.30727986	0.30727986	0.30727986	0.30727986	0.30727986	0.30727986	0.30727986	0.30727986	0.30727986	0.30727986	0.30727986	0.30727986	0.30727986	0.30727986	0.30727986	0.30727986	0.30727986	0.30727986	0.30727986	0.30727986	0.30727986	0.30727986	0.30727986	0.30727986	0.30727986	0.30727986	0.30727986	0.30727986	0.30727986	0.30727986	0.30727986	0.30727986	0.30727986	0.30727986	0.30727986	0.30727986	0.30727986	0.30727986	0.30727986	0.30727986	0.30727986	0.30727986	0.30727986	0.30727986	0.30727986	0.30727986	0.30727986	0.30727986	0.30727986
688.mp3	0.50924957	0.50924957	0.50924957	0.50924957	0.50924957	0.50924957	0.50924957	0.50924957	0.50924957	0.50924957	0.50924957	0.50924957	0.50924957	0.50924957	0.50924957	0.50924957	0.50924957	0.50924957	0.50924957	0.50924957	0.50924957	0.50924957	0.50924957	0.50924957	0.50924957	0.50924957	0.50924957	0.50924957	0.50924957	0.50924957	0.50924957	0.50924957	0.50924957	0.50924957	0.50924957	0.50924957	0.50924957	0.50924957	0.50924957	0.50924957	0.50924957	0.50924957	0.50924957	0.50924957	0.50924957	0.50924957	0.50924957	0.50924957	0.50924957
689.mp3	-0.054863114	-0.054863114	-0.054863114	-0.054863114	-0.054863114	-0.054863114	-0.054863114	-0.054863114	-0.054863114	-0.054863114	-0.054863114	-0.054863114	-0.054863114	-0.054863114	-0.054863114	-0.054863114	-0.054863114	-0.054863114	-0.054863114	-0.054863114	-0.054863114	-0.054863114	-0.054863114	-0.054863114	-0.054863114	-0.054863114	-0.054863114	-0.054863114	-0.054863114	-0.054863114	-0.054863114	-0.054863114	-0.054863114	-0.054863114	-0.054863114	-0.054863114	-0.054863114	-0.054863114	-0.054863114	-0.054863114	-0.054863114	-0.054863114	-0.054863114	-0.054863114	-0.054863114	-0.054863114	-0.054863114	-0.054863114	-0.054863114
690.mp3	0.4260656	0.4260656	0.4260656	0.4260656	0.4260656	0.4260656	0.4260656	0.4260656	0.4260656	0.4260656	0.4260656	0.4260656	0.4260656	0.4260656	0.4260656	0.4260656	0.4260656	0.4260656	0.4260656	0.4260656	0.4260656	0.4260656	0.4260656	0.4260656	0.4260656	0.4260656	0.4260656	0.4260656	0.4260656	0.4260656	0.4260656	0.4260656	0.4260656	0.4260656	0.4260656	0.4260656	0.4260656	0.4260656	0.4260656	0.4260656	0.4260656	0.4260656	0.4260656	0.4260656	0.4260656	0.4260656	0.4260656	0.4260656	0.4260656
691.mp3	0.2629402	0.2629402	0.2629402	0.2629402	0.2629402	0.2629402	0.2629402	0.2629402	0.2629402	0.2629402	0.2629402	0.2629402	0.2629402	0.2629402	0.2629402	0.2629402	0.2629402	0.2629402	0.2629402	0.2629402	0.2629402	0.2629402	0.2629402	0.2629402	0.2629402	0.2629402	0.2629402	0.2629402	0.2629402	0.2629402	0.2629402	0.2629402	0.2629402	0.2629402	0.2629402	0.2629402	0.2629402	0.2629402	0.2629402	0.2629402	0.2629402	0.2629402	0.2629402	0.2629402	0.2629402	0.2629402	0.2629402	0.2629402	0.2629402
692.mp3	-0.054761343	-0.054761343	-0.054761343	-0.054761343	-0.054761343	-0.054761343	-0.054761343	-0.054761343	-0.054761343	-0.054761343	-0.054761343	-0.054761343	-0.054761343	-0.054761343	-0.054761343	-0.054761343	-0.054761343	-0.054761343	-0.054761343	-0.054761343	-0.054761343	-0.054761343	-0.054761343	-0.054761343	-0.054761343	-0.054761343	-0.054761343	-0.054761343	-0.054761343	-0.054761343	-0.054761343	-0.054761343	-0.054761343	-0.054761343	-0.054761343	-0.054761343	-0.054761343	-0.054761343	-0.054761343	-0.054761343	-0.054761343	-0.054761343	-0.054761343	-0.054761343	-0.054761343	-0.054761343	-0.054761343	-0.054761343	-0.054761343
693.mp3	0.0517917	0.0517917	0.0517917	0.0517917	0.0517917	0.0517917	0.0517917	0.0517917	0.0517917	0.0517917	0.0517917	0.0517917	0.0517917	0.0517917	0.0517917	0.0517917	0.0517917	0.0517917	0.0517917	0.0517917	0.0517917	0.0517917	0.0517917	0.0517917	0.0517917	0.0517917	0.0517917	0.0517917	0.0517917	0.0517917	0.0517917	0.0517917	0.0517917	0.0517917	0.0517917	0.0517917	0.0517917	0.0517917	0.0517917	0.0517917	0.0517917	0.0517917	0.0517917	0.0517917	0.0517917	0.0517917	0.0517917	0.0517917	0.0517917
695.mp3	0.32119587	0.32119587	0.32119587	0.32119587	0.32119587	0.32119587	0.32119587	0.32119587	0.32119587	0.32119587	0.32119587	0.32119587	0.32119587	0.32119587	0.32119587	0.32119587	0.32119587	0.32119587	0.32119587	0.32119587	0.32119587	0.32119587	0.32119587	0.32119587	0.32119587	0.32119587	0.32119587	0.32119587	0.32119587	0.32119587	0.32119587	0.32119587	0.32119587	0.32119587	0.32119587	0.32119587	0.32119587	0.32119587	0.32119587	0.32119587	0.32119587	0.32119587	0.32119587	0.32119587	0.32119587	0.32119587	0.32119587	0.32119587	0.32119587
696.mp3	0.1451621	0.1451621	0.1451621	0.1451621	0.1451621	0.1451621	0.1451621	0.1451621	0.1451621	0.1451621	0.1451621	0.1451621	0.1451621	0.1451621	0.1451621	0.1451621	0.1451621	0.1451621	0.1451621	0.1451621	0.1451621	0.1451621	0.1451621	0.1451621	0.1451621	0.1451621	0.1451621	0.1451621	0.1451621	0.1451621	0.1451621	0.1451621	0.1451621	0.1451621	0.1451621	0.1451621	0.1451621	0.1451621	0.1451621	0.1451621	0.1451621	0.1451621	0.1451621	0.1451621	0.1451621	0.1451621	0.1451621	0.1451621	0.1451621
697.mp3	0.46646369	0.46646369	0.46646369	0.46646369	0.46646369	0.46646369	0.46646369	0.46646369	0.46646369	0.46646369	0.46646369	0.46646369	0.46646369	0.46646369	0.46646369	0.46646369	0.46646369	0.46646369	0.46646369	0.46646369	0.46646369	0.46646369	0.46646369	0.46646369	0.46646369	0.46646369	0.46646369	0.46646369	0.46646369	0.46646369	0.46646369	0.46646369	0.46646369	0.46646369	0.46646369	0.46646369	0.46646369	0.46646369	0.46646369	0.46646369	0.46646369	0.46646369	0.46646369	0.46646369	0.46646369	0.46646369	0.46646369	0.46646369	0.46646369
698.mp3	0.47640127	0.47640127	0.47640127	0.47640127	0.47640127	0.47640127	0.47640127	0.47640127	0.47640127	0.47640127	0.47640127	0.47640127	0.47640127	0.47640127	0.47640127	0.47640127	0.47640127	0.47640127	0.47640127	0.47640127	0.47640127	0.47640127	0.47640127	0.47640127	0.47640127	0.47640127	0.47640127	0.47640127	0.47640127	0.47640127	0.47640127	0.47640127	0.47640127	0.47640127	0.47640127	0.47640127	0.47640127	0.47640127	0.47640127	0.47640127	0.47640127	0.47640127	0.47640127	0.47640127	0.47640127	0.47640127	0.47640127	0.47640127	0.47640127
699.mp3	-0.007381048	-0.007381048	-0.007381048	-0.007381048	-0.007381048	-0.007381048	-0.007381048	-0.007381048	-0.007381048	-0.007381048	-0.007381048	-0.007381048	-0.007381048	-0.007381048	-0.007381048	-0.007381048	-0.007381048	-0.007381048	-0.007381048	-0.007381048	-0.007381048	-0.007381048	-0.007381048	-0.007381048	-0.007381048	-0.007381048	-0.007381048	-0.007381048	-0.007381048	-0.007381048	-0.007381048	-0.007381048	-0.007381048	-0.007381048	-0.007381048	-0.007381048	-0.007381048	-0.007381048	-0.007381048	-0.007381048	-0.007381048	-0.007381048	-0.007381048	-0.007381048	-0.007381048	-0.007381048	-0.007381048	-0.007381048	-0.007381048
700.mp3	0.058723677	0.058723677	0.058723677	0.058723677	0.058723677	0.058723677	0.058723677	0.058723677	0.058723677	0.058723677	0.058723677	0.058723677	0.058723677	0.058723677	0.058723677	0.058723677	0.058723677	0.058723677	0.058723677	0.058723677	0.058723677	0.058723677	0.058723677	0.058723677	0.058723677	0.058723677	0.058723677	0.058723677	0.058723677	0.058723677	0.058723677	0.058723677	0.058723677	0.058723677	0.058723677	0.058723677	0.058723677	0.058723677	0.058723677	0.058723677	0.058723677	0.058723677	0.058723677	0.058723677	0.058723677	0.058723677	0.058723677	0.058723677	0.058723677
702.mp3	0.33456048	0.33456048	0.33456048	0.33456048	0.33456048	0.33456048	0.33456048	0.33456048	0.33456048	0.33456048	0.33456048	0.33456048	0.33456048	0.33456048	0.33456048	0.33456048	0.33456048	0.33456048	0.33456048	0.33456048	0.33456048	0.33456048	0.33456048	0.33456048	0.33456048	0.33456048	0.33456048	0.33456048	0.33456048	0.33456048	0.33456048	0.33456048	0.33456048	0.33456048	0.33456048	0.33456048	0.33456048	0.33456048	0.33456048	0.33456048	0.33456048	0.33456048	0.33456048	0.33456048	0.33456048	0.33456048	0.33456048	0.33456048	0.33456048
703.mp3	0.12344377	0.12344377	0.12344377	0.12344377	0.12344377	0.12344377	0.12344377	0.12344377	0.12344377	0.12344377	0.12344377	0.12344377	0.12344377	0.12344377	0.12344377	0.12344377	0.12344377	0.12344377	0.12344377	0.12344377	0.12344377	0.12344377	0.12344377	0.12344377	0.12344377	0.12344377	0.12344377	0.12344377	0.12344377	0.12344377	0.12344377	0.12344377	0.12344377	0.12344377	0.12344377	0.12344377	0.12344377	0.12344377	0.12344377	0.12344377	0.12344377	0.12344377	0.12344377	0.12344377	0.12344377	0.12344377	0.12344377	0.12344377	0.12344377
704.mp3	0.59527296	0.59527296	0.59527296	0.59527296	0.59527296	0.59527296	0.59527296	0.59527296	0.59527296	0.59527296	0.59527296	0.59527296	0.59527296	0.59527296	0.59527296	0.59527296	0.59527296	0.59527296	0.59527296	0.59527296	0.59527296	0.59527296	0.59527296	0.59527296	0.59527296	0.59527296	0.59527296	0.59527296	0.59527296	0.59527296	0.59527296	0.59527296	0.59527296	0.59527296	0.59527296	0.59527296	0.59527296	0.59527296	0.59527296	0.59527296	0.59527296	0.59527296	0.59527296	0.59527296	0.59527296	0.59527296	0.59527296	0.59527296	0.59527296
706.mp3	0.43449923	0.43449923	0.43449923	0.43449923	0.43449923	0.43449923	0.43449923	0.43449923	0.43449923	0.43449923	0.43449923	0.43449923	0.43449923	0.43449923	0.43449923	0.43449923	0.43449923	0.43449923	0.43449923	0.43449923	0.43449923	0.43449923	0.43449923	0.43449923	0.43449923	0.43449923	0.43449923	0.43449923	0.43449923	0.43449923	0.43449923	0.43449923	0.43449923	0.43449923	0.43449923	0.43449923	0.43449923	0.43449923	0.43449923	0.43449923	0.43449923	0.43449923	0.43449923	0.43449923	0.43449923	0.43449923	0.43449923	0.43449923	0.43449923
707.mp3	0.31872132	0.31872132	0.31872132	0.31872132	0.31872132	0.31872132	0.31872132	0.31872132	0.31872132	0.31872132	0.31872132	0.31872132	0.31872132	0.31872132	0.31872132	0.31872132	0.31872132	0.31872132	0.31872132	0.31872132	0.31872132	0.31872132	0.31872132	0.31872132	0.31872132	0.31872132	0.31872132	0.31872132	0.31872132	0.31872132	0.31872132	0.31872132	0.31872132	0.31872132	0.31872132	0.31872132	0.31872132	0.31872132	0.31872132	0.31872132	0.31872132	0.31872132	0.31872132	0.31872132	0.31872132	0.31872132	0.31872132	0.31872132	0.31872132
708.mp3	0.30080202	0.30080202	0.30080202	0.30080202	0.30080202	0.30080202	0.30080202	0.30080202	0.30080202	0.30080202	0.30080202	0.30080202	0.30080202	0.30080202	0.30080202	0.30080202	0.30080202	0.30080202	0.30080202	0.30080202	0.30080202	0.30080202	0.30080202	0.30080202	0.30080202	0.30080202	0.30080202	0.30080202	0.30080202	0.30080202	0.30080202	0.30080202	0.30080202	0.30080202	0.30080202	0.30080202	0.30080202	0.30080202	0.30080202	0.30080202	0.30080202	0.30080202	0.30080202	0.30080202	0.30080202	0.30080202	0.30080202	0.30080202	0.30080202
709.mp3	0.024490666	0.024490666	0.024490666	0.024490666	0.024490666	0.024490666	0.024490666	0.024490666	0.024490666	0.024490666	0.024490666	0.024490666	0.024490666	0.024490666	0.024490666	0.024490666	0.024490666	0.024490666	0.024490666	0.024490666	0.024490666	0.024490666	0.024490666	0.024490666	0.024490666	0.024490666	0.024490666	0.024490666	0.024490666	0.024490666	0.024490666	0.024490666	0.024490666	0.024490666	0.024490666	0.024490666	0.024490666	0.024490666	0.024490666	0.024490666	0.024490666	0.024490666	0.024490666	0.024490666	0.024490666	0.024490666	0.024490666	0.024490666	0.024490666
710.mp3	0.38882938	0.38882938	0.38882938	0.38882938	0.38882938	0.38882938	0.38882938	0.38882938	0.38882938	0.38882938	0.38882938	0.38882938	0.38882938	0.38882938	0.38882938	0.38882938	0.38882938	0.38882938	0.38882938	0.38882938	0.38882938	0.38882938	0.38882938	0.38882938	0.38882938	0.38882938	0.38882938	0.38882938	0.38882938	0.38882938	0.38882938	0.38882938	0.38882938	0.38882938	0.38882938	0.38882938	0.38882938	0.38882938	0.38882938	0.38882938	0.38882938	0.38882938	0.38882938	0.38882938	0.38882938	0.38882938	0.38882938	0.38882938	0.38882938
711.mp3	0.24043447	0.24043447	0.24043447	0.24043447	0.24043447	0.24043447	0.24043447	0.24043447	0.24043447	0.24043447	0.24043447	0.24043447	0.24043447	0.24043447	0.24043447	0.24043447	0.24043447	0.24043447	0.24043447	0.24043447	0.24043447	0.24043447	0.24043447	0.24043447	0.24043447	0.24043447	0.24043447	0.24043447	0.24043447	0.24043447	0.24043447	0.24043447	0.24043447	0.24043447	0.24043447	0.24043447	0.24043447	0.24043447	0.24043447	0.24043447	0.24043447	0.24043447	0.24043447	0.24043447	0.24043447	0.24043447	0.24043447	0.24043447	0.24043447
712.mp3	0.37577733	0.37577733	0.37577733	0.37577733	0.37577733	0.37577733	0.37577733	0.37577733	0.37577733	0.37577733	0.37577733	0.37577733	0.37577733	0.37577733	0.37577733	0.37577733	0.37577733	0.37577733	0.37577733	0.37577733	0.37577733	0.37577733	0.37577733	0.37577733	0.37577733	0.37577733	0.37577733	0.37577733	0.37577733	0.37577733	0.37577733	0.37577733	0.37577733	0.37577733	0.37577733	0.37577733	0.37577733	0.37577733	0.37577733	0.37577733	0.37577733	0.37577733	0.37577733	0.37577733	0.37577733	0.37577733	0.37577733	0.37577733	0.37577733
713.mp3	0.060596738	0.060596738	0.060596738	0.060596738	0.060596738	0.060596738	0.060596738	0.060596738	0.060596738	0.060596738	0.060596738	0.060596738	0.060596738	0.060596738	0.060596738	0.060596738	0.060596738	0.060596738	0.060596738	0.060596738	0.060596738	0.060596738	0.060596738	0.060596738	0.060596738	0.060596738	0.060596738	0.060596738	0.060596738	0.060596738	0.060596738	0.060596738	0.060596738	0.060596738	0.060596738	0.060596738	0.060596738	0.060596738	0.060596738	0.060596738	0.060596738	0.060596738	0.060596738	0.060596738	0.060596738	0.060596738	0.060596738	0.060596738	0.060596738
714.mp3	0.5529518	0.5529518	0.5529518	0.5529518	0.5529518	0.5529518	0.5529518	0.5529518	0.5529518	0.5529518	0.5529518	0.5529518	0.5529518	0.5529518	0.5529518	0.5529518	0.5529518	0.5529518	0.5529518	0.5529518	0.5529518	0.5529518	0.5529518	0.5529518	0.5529518	0.5529518	0.5529518	0.5529518	0.5529518	0.5529518	0.5529518	0.5529518	0.5529518	0.5529518	0.5529518	0.5529518	0.5529518	0.5529518	0.5529518	0.5529518	0.5529518	0.5529518	0.5529518	0.5529518	0.5529518	0.5529518	0.5529518	0.5529518	0.5529518
715.mp3	0.53820497	0.53820497	0.53820497	0.53820497	0.53820497	0.53820497	0.53820497	0.53820497	0.53820497	0.53820497	0.53820497	0.53820497	0.53820497	0.53820497	0.53820497	0.53820497	0.53820497	0.53820497	0.53820497	0.53820497	0.53820497	0.53820497	0.53820497	0.53820497	0.53820497	0.53820497	0.53820497	0.53820497	0.53820497	0.53820497	0.53820497	0.53820497	0.53820497	0.53820497	0.53820497	0.53820497	0.53820497	0.53820497	0.53820497	0.53820497	0.53820497	0.53820497	0.53820497	0.53820497	0.53820497	0.53820497	0.53820497	0.53820497	0.53820497
717.mp3	0.47015533	0.47015533	0.47015533	0.47015533	0.47015533	0.47015533	0.47015533	0.47015533	0.47015533	0.47015533	0.47015533	0.47015533	0.47015533	0.47015533	0.47015533	0.47015533	0.47015533	0.47015533	0.47015533	0.47015533	0.47015533	0.47015533	0.47015533	0.47015533	0.47015533	0.47015533	0.47015533	0.47015533	0.47015533	0.47015533	0.47015533	0.47015533	0.47015533	0.47015533	0.47015533	0.47015533	0.47015533	0.47015533	0.47015533	0.47015533	0.47015533	0.47015533	0.47015533	0.47015533	0.47015533	0.47015533	0.47015533	0.47015533	0.47015533
718.mp3	-0.12486075	-0.12486075	-0.12486075	-0.12486075	-0.12486075	-0.12486075	-0.12486075	-0.12486075	-0.12486075	-0.12486075	-0.12486075	-0.12486075	-0.12486075	-0.12486075	-0.12486075	-0.12486075	-0.12486075	-0.12486075	-0.12486075	-0.12486075	-0.12486075	-0.12486075	-0.12486075	-0.12486075	-0.12486075	-0.12486075	-0.12486075	-0.12486075	-0.12486075	-0.12486075	-0.12486075	-0.12486075	-0.12486075	-0.12486075	-0.12486075	-0.12486075	-0.12486075	-0.12486075	-0.12486075	-0.12486075	-0.12486075	-0.12486075	-0.12486075	-0.12486075	-0.12486075	-0.12486075	-0.12486075	-0.12486075	-0.12486075
719.mp3	0.46566966	0.46566966	0.46566966	0.46566966	0.46566966	0.46566966	0.46566966	0.46566966	0.46566966	0.46566966	0.46566966	0.46566966	0.46566966	0.46566966	0.46566966	0.46566966	0.46566966	0.46566966	0.46566966	0.46566966	0.46566966	0.46566966	0.46566966	0.46566966	0.46566966	0.46566966	0.46566966	0.46566966	0.46566966	0.46566966	0.46566966	0.46566966	0.46566966	0.46566966	0.46566966	0.46566966	0.46566966	0.46566966	0.46566966	0.46566966	0.46566966	0.46566966	0.46566966	0.46566966	0.46566966	0.46566966	0.46566966	0.46566966	0.46566966
721.mp3	0.35376355	0.35376355	0.35376355	0.35376355	0.35376355	0.35376355	0.35376355	0.35376355	0.35376355	0.35376355	0.35376355	0.35376355	0.35376355	0.35376355	0.35376355	0.35376355	0.35376355	0.35376355	0.35376355	0.35376355	0.35376355	0.35376355	0.35376355	0.35376355	0.35376355	0.35376355	0.35376355	0.35376355	0.35376355	0.35376355	0.35376355	0.35376355	0.35376355	0.35376355	0.35376355	0.35376355	0.35376355	0.35376355	0.35376355	0.35376355	0.35376355	0.35376355	0.35376355	0.35376355	0.35376355	0.35376355	0.35376355	0.35376355	0.35376355
722.mp3	0.29137966	0.29137966	0.29137966	0.29137966	0.29137966	0.29137966	0.29137966	0.29137966	0.29137966	0.29137966	0.29137966	0.29137966	0.29137966	0.29137966	0.29137966	0.29137966	0.29137966	0.29137966	0.29137966	0.29137966	0.29137966	0.29137966	0.29137966	0.29137966	0.29137966	0.29137966	0.29137966	0.29137966	0.29137966	0.29137966	0.29137966	0.29137966	0.29137966	0.29137966	0.29137966	0.29137966	0.29137966	0.29137966	0.29137966	0.29137966	0.29137966	0.29137966	0.29137966	0.29137966	0.29137966	0.29137966	0.29137966	0.29137966	0.29137966
723.mp3	0.46669593	0.46669593	0.46669593	0.46669593	0.46669593	0.46669593	0.46669593	0.46669593	0.46669593	0.46669593	0.46669593	0.46669593	0.46669593	0.46669593	0.46669593	0.46669593	0.46669593	0.46669593	0.46669593	0.46669593	0.46669593	0.46669593	0.46669593	0.46669593	0.46669593	0.46669593	0.46669593	0.46669593	0.46669593	0.46669593	0.46669593	0.46669593	0.46669593	0.46669593	0.46669593	0.46669593	0.46669593	0.46669593	0.46669593	0.46669593	0.46669593	0.46669593	0.46669593	0.46669593	0.46669593	0.46669593	0.46669593	0.46669593	0.46669593
724.mp3	0.021665562	0.021665562	0.021665562	0.021665562	0.021665562	0.021665562	0.021665562	0.021665562	0.021665562	0.021665562	0.021665562	0.021665562	0.021665562	0.021665562	0.021665562	0.021665562	0.021665562	0.021665562	0.021665562	0.021665562	0.021665562	0.021665562	0.021665562	0.021665562	0.021665562	0.021665562	0.021665562	0.021665562	0.021665562	0.021665562	0.021665562	0.021665562	0.021665562	0.021665562	0.021665562	0.021665562	0.021665562	0.021665562	0.021665562	0.021665562	0.021665562	0.021665562	0.021665562	0.021665562	0.021665562	0.021665562	0.021665562	0.021665562	0.021665562
725.mp3	-0.09572254	-0.09572254	-0.09572254	-0.09572254	-0.09572254	-0.09572254	-0.09572254	-0.09572254	-0.09572254	-0.09572254	-0.09572254	-0.09572254	-0.09572254	-0.09572254	-0.09572254	-0.09572254	-0.09572254	-0.09572254	-0.09572254	-0.09572254	-0.09572254	-0.09572254	-0.09572254	-0.09572254	-0.09572254	-0.09572254	-0.09572254	-0.09572254	-0.09572254	-0.09572254	-0.09572254	-0.09572254	-0.09572254	-0.09572254	-0.09572254	-0.09572254	-0.09572254	-0.09572254	-0.09572254	-0.09572254	-0.09572254	-0.09572254	-0.09572254	-0.09572254	-0.09572254	-0.09572254	-0.09572254	-0.09572254	-0.09572254
726.mp3	0.4142502	0.4142502	0.4142502	0.4142502	0.4142502	0.4142502	0.4142502	0.4142502	0.4142502	0.4142502	0.4142502	0.4142502	0.4142502	0.4142502	0.4142502	0.4142502	0.4142502	0.4142502	0.4142502	0.4142502	0.4142502	0.4142502	0.4142502	0.4142502	0.4142502	0.4142502	0.4142502	0.4142502	0.4142502	0.4142502	0.4142502	0.4142502	0.4142502	0.4142502	0.4142502	0.4142502	0.4142502	0.4142502	0.4142502	0.4142502	0.4142502	0.4142502	0.4142502	0.4142502	0.4142502	0.4142502	0.4142502	0.4142502	0.4142502
727.mp3	0.28328153	0.28328153	0.28328153	0.28328153	0.28328153	0.28328153	0.28328153	0.28328153	0.28328153	0.28328153	0.28328153	0.28328153	0.28328153	0.28328153	0.28328153	0.28328153	0.28328153	0.28328153	0.28328153	0.28328153	0.28328153	0.28328153	0.28328153	0.28328153	0.28328153	0.28328153	0.28328153	0.28328153	0.28328153	0.28328153	0.28328153	0.28328153	0.28328153	0.28328153	0.28328153	0.28328153	0.28328153	0.28328153	0.28328153	0.28328153	0.28328153	0.28328153	0.28328153	0.28328153	0.28328153	0.28328153	0.28328153	0.28328153	0.28328153
728.mp3	0.13445929	0.13445929	0.13445929	0.13445929	0.13445929	0.13445929	0.13445929	0.13445929	0.13445929	0.13445929	0.13445929	0.13445929	0.13445929	0.13445929	0.13445929	0.13445929	0.13445929	0.13445929	0.13445929	0.13445929	0.13445929	0.13445929	0.13445929	0.13445929	0.13445929	0.13445929	0.13445929	0.13445929	0.13445929	0.13445929	0.13445929	0.13445929	0.13445929	0.13445929	0.13445929	0.13445929	0.13445929	0.13445929	0.13445929	0.13445929	0.13445929	0.13445929	0.13445929	0.13445929	0.13445929	0.13445929	0.13445929	0.13445929	0.13445929
729.mp3	0.4615523	0.4615523	0.4615523	0.4615523	0.4615523	0.4615523	0.4615523	0.4615523	0.4615523	0.4615523	0.4615523	0.4615523	0.4615523	0.4615523	0.4615523	0.4615523	0.4615523	0.4615523	0.4615523	0.4615523	0.4615523	0.4615523	0.4615523	0.4615523	0.4615523	0.4615523	0.4615523	0.4615523	0.4615523	0.4615523	0.4615523	0.4615523	0.4615523	0.4615523	0.4615523	0.4615523	0.4615523	0.4615523	0.4615523	0.4615523	0.4615523	0.4615523	0.4615523	0.4615523	0.4615523	0.4615523	0.4615523	0.4615523	0.4615523
730.mp3	0.32489476	0.32489476	0.32489476	0.32489476	0.32489476	0.32489476	0.32489476	0.32489476	0.32489476	0.32489476	0.32489476	0.32489476	0.32489476	0.32489476	0.32489476	0.32489476	0.32489476	0.32489476	0.32489476	0.32489476	0.32489476	0.32489476	0.32489476	0.32489476	0.32489476	0.32489476	0.32489476	0.32489476	0.32489476	0.32489476	0.32489476	0.32489476	0.32489476	0.32489476	0.32489476	0.32489476	0.32489476	0.32489476	0.32489476	0.32489476	0.32489476	0.32489476	0.32489476	0.32489476	0.32489476	0.32489476	0.32489476	0.32489476	0.32489476
731.mp3	0.4263063	0.4263063	0.4263063	0.4263063	0.4263063	0.4263063	0.4263063	0.4263063	0.4263063	0.4263063	0.4263063	0.4263063	0.4263063	0.4263063	0.4263063	0.4263063	0.4263063	0.4263063	0.4263063	0.4263063	0.4263063	0.4263063	0.4263063	0.4263063	0.4263063	0.4263063	0.4263063	0.4263063	0.4263063	0.4263063	0.4263063	0.4263063	0.4263063	0.4263063	0.4263063	0.4263063	0.4263063	0.4263063	0.4263063	0.4263063	0.4263063	0.4263063	0.4263063	0.4263063	0.4263063	0.4263063	0.4263063	0.4263063	0.4263063
732.mp3	0.39608398	0.39608398	0.39608398	0.39608398	0.39608398	0.39608398	0.39608398	0.39608398	0.39608398	0.39608398	0.39608398	0.39608398	0.39608398	0.39608398	0.39608398	0.39608398	0.39608398	0.39608398	0.39608398	0.39608398	0.39608398	0.39608398	0.39608398	0.39608398	0.39608398	0.39608398	0.39608398	0.39608398	0.39608398	0.39608398	0.39608398	0.39608398	0.39608398	0.39608398	0.39608398	0.39608398	0.39608398	0.39608398	0.39608398	0.39608398	0.39608398	0.39608398	0.39608398	0.39608398	0.39608398	0.39608398	0.39608398	0.39608398	0.39608398
733.mp3	0.4373283	0.4373283	0.4373283	0.4373283	0.4373283	0.4373283	0.4373283	0.4373283	0.4373283	0.4373283	0.4373283	0.4373283	0.4373283	0.4373283	0.4373283	0.4373283	0.4373283	0.4373283	0.4373283	0.4373283	0.4373283	0.4373283	0.4373283	0.4373283	0.4373283	0.4373283	0.4373283	0.4373283	0.4373283	0.4373283	0.4373283	0.4373283	0.4373283	0.4373283	0.4373283	0.4373283	0.4373283	0.4373283	0.4373283	0.4373283	0.4373283	0.4373283	0.4373283	0.4373283	0.4373283	0.4373283	0.4373283	0.4373283	0.4373283
734.mp3	0.17519033	0.17519033	0.17519033	0.17519033	0.17519033	0.17519033	0.17519033	0.17519033	0.17519033	0.17519033	0.17519033	0.17519033	0.17519033	0.17519033	0.17519033	0.17519033	0.17519033	0.17519033	0.17519033	0.17519033	0.17519033	0.17519033	0.17519033	0.17519033	0.17519033	0.17519033	0.17519033	0.17519033	0.17519033	0.17519033	0.17519033	0.17519033	0.17519033	0.17519033	0.17519033	0.17519033	0.17519033	0.17519033	0.17519033	0.17519033	0.17519033	0.17519033	0.17519033	0.17519033	0.17519033	0.17519033	0.17519033	0.17519033	0.17519033
735.mp3	0.43975016	0.43975016	0.43975016	0.43975016	0.43975016	0.43975016	0.43975016	0.43975016	0.43975016	0.43975016	0.43975016	0.43975016	0.43975016	0.43975016	0.43975016	0.43975016	0.43975016	0.43975016	0.43975016	0.43975016	0.43975016	0.43975016	0.43975016	0.43975016	0.43975016	0.43975016	0.43975016	0.43975016	0.43975016	0.43975016	0.43975016	0.43975016	0.43975016	0.43975016	0.43975016	0.43975016	0.43975016	0.43975016	0.43975016	0.43975016	0.43975016	0.43975016	0.43975016	0.43975016	0.43975016	0.43975016	0.43975016	0.43975016	0.43975016
736.mp3	0.38889885	0.38889885	0.38889885	0.38889885	0.38889885	0.38889885	0.38889885	0.38889885	0.38889885	0.38889885	0.38889885	0.38889885	0.38889885	0.38889885	0.38889885	0.38889885	0.38889885	0.38889885	0.38889885	0.38889885	0.38889885	0.38889885	0.38889885	0.38889885	0.38889885	0.38889885	0.38889885	0.38889885	0.38889885	0.38889885	0.38889885	0.38889885	0.38889885	0.38889885	0.38889885	0.38889885	0.38889885	0.38889885	0.38889885	0.38889885	0.38889885	0.38889885	0.38889885	0.38889885	0.38889885	0.38889885	0.38889885	0.38889885	0.38889885
737.mp3	0.46945667	0.46945667	0.46945667	0.46945667	0.46945667	0.46945667	0.46945667	0.46945667	0.46945667	0.46945667	0.46945667	0.46945667	0.46945667	0.46945667	0.46945667	0.46945667	0.46945667	0.46945667	0.46945667	0.46945667	0.46945667	0.46945667	0.46945667	0.46945667	0.46945667	0.46945667	0.46945667	0.46945667	0.46945667	0.46945667	0.46945667	0.46945667	0.46945667	0.46945667	0.46945667	0.46945667	0.46945667	0.46945667	0.46945667	0.46945667	0.46945667	0.46945667	0.46945667	0.46945667	0.46945667	0.46945667	0.46945667	0.46945667	0.46945667
738.mp3	0.17019415	0.17019415	0.17019415	0.17019415	0.17019415	0.17019415	0.17019415	0.17019415	0.17019415	0.17019415	0.17019415	0.17019415	0.17019415	0.17019415	0.17019415	0.17019415	0.17019415	0.17019415	0.17019415	0.17019415	0.17019415	0.17019415	0.17019415	0.17019415	0.17019415	0.17019415	0.17019415	0.17019415	0.17019415	0.17019415	0.17019415	0.17019415	0.17019415	0.17019415	0.17019415	0.17019415	0.17019415	0.17019415	0.17019415	0.17019415	0.17019415	0.17019415	0.17019415	0.17019415	0.17019415	0.17019415	0.17019415	0.17019415	0.17019415
739.mp3	0.53695697	0.53695697	0.53695697	0.53695697	0.53695697	0.53695697	0.53695697	0.53695697	0.53695697	0.53695697	0.53695697	0.53695697	0.53695697	0.53695697	0.53695697	0.53695697	0.53695697	0.53695697	0.53695697	0.53695697	0.53695697	0.53695697	0.53695697	0.53695697	0.53695697	0.53695697	0.53695697	0.53695697	0.53695697	0.53695697	0.53695697	0.53695697	0.53695697	0.53695697	0.53695697	0.53695697	0.53695697	0.53695697	0.53695697	0.53695697	0.53695697	0.53695697	0.53695697	0.53695697	0.53695697	0.53695697	0.53695697	0.53695697	0.53695697
740.mp3	0.48333612	0.48333612	0.48333612	0.48333612	0.48333612	0.48333612	0.48333612	0.48333612	0.48333612	0.48333612	0.48333612	0.48333612	0.48333612	0.48333612	0.48333612	0.48333612	0.48333612	0.48333612	0.48333612	0.48333612	0.48333612	0.48333612	0.48333612	0.48333612	0.48333612	0.48333612	0.48333612	0.48333612	0.48333612	0.48333612	0.48333612	0.48333612	0.48333612	0.48333612	0.48333612	0.48333612	0.48333612	0.48333612	0.48333612	0.48333612	0.48333612	0.48333612	0.48333612	0.48333612	0.48333612	0.48333612	0.48333612	0.48333612	0.48333612
741.mp3	0.39924923	0.39924923	0.39924923	0.39924923	0.39924923	0.39924923	0.39924923	0.39924923	0.39924923	0.39924923	0.39924923	0.39924923	0.39924923	0.39924923	0.39924923	0.39924923	0.39924923	0.39924923	0.39924923	0.39924923	0.39924923	0.39924923	0.39924923	0.39924923	0.39924923	0.39924923	0.39924923	0.39924923	0.39924923	0.39924923	0.39924923	0.39924923	0.39924923	0.39924923	0.39924923	0.39924923	0.39924923	0.39924923	0.39924923	0.39924923	0.39924923	0.39924923	0.39924923	0.39924923	0.39924923	0.39924923	0.39924923	0.39924923	0.39924923
742.mp3	0.45519793	0.45519793	0.45519793	0.45519793	0.45519793	0.45519793	0.45519793	0.45519793	0.45519793	0.45519793	0.45519793	0.45519793	0.45519793	0.45519793	0.45519793	0.45519793	0.45519793	0.45519793	0.45519793	0.45519793	0.45519793	0.45519793	0.45519793	0.45519793	0.45519793	0.45519793	0.45519793	0.45519793	0.45519793	0.45519793	0.45519793	0.45519793	0.45519793	0.45519793	0.45519793	0.45519793	0.45519793	0.45519793	0.45519793	0.45519793	0.45519793	0.45519793	0.45519793	0.45519793	0.45519793	0.45519793	0.45519793	0.45519793	0.45519793
743.mp3	0.5128405	0.5128405	0.5128405	0.5128405	0.5128405	0.5128405	0.5128405	0.5128405	0.5128405	0.5128405	0.5128405	0.5128405	0.5128405	0.5128405	0.5128405	0.5128405	0.5128405	0.5128405	0.5128405	0.5128405	0.5128405	0.5128405	0.5128405	0.5128405	0.5128405	0.5128405	0.5128405	0.5128405	0.5128405	0.5128405	0.5128405	0.5128405	0.5128405	0.5128405	0.5128405	0.5128405	0.5128405	0.5128405	0.5128405	0.5128405	0.5128405	0.5128405	0.5128405	0.5128405	0.5128405	0.5128405	0.5128405	0.5128405	0.5128405
744.mp3	0.45388466	0.45388466	0.45388466	0.45388466	0.45388466	0.45388466	0.45388466	0.45388466	0.45388466	0.45388466	0.45388466	0.45388466	0.45388466	0.45388466	0.45388466	0.45388466	0.45388466	0.45388466	0.45388466	0.45388466	0.45388466	0.45388466	0.45388466	0.45388466	0.45388466	0.45388466	0.45388466	0.45388466	0.45388466	0.45388466	0.45388466	0.45388466	0.45388466	0.45388466	0.45388466	0.45388466	0.45388466	0.45388466	0.45388466	0.45388466	0.45388466	0.45388466	0.45388466	0.45388466	0.45388466	0.45388466	0.45388466	0.45388466	0.45388466
745.mp3	0.36022547	0.36022547	0.36022547	0.36022547	0.36022547	0.36022547	0.36022547	0.36022547	0.36022547	0.36022547	0.36022547	0.36022547	0.36022547	0.36022547	0.36022547	0.36022547	0.36022547	0.36022547	0.36022547	0.36022547	0.36022547	0.36022547	0.36022547	0.36022547	0.36022547	0.36022547	0.36022547	0.36022547	0.36022547	0.36022547	0.36022547	0.36022547	0.36022547	0.36022547	0.36022547	0.36022547	0.36022547	0.36022547	0.36022547	0.36022547	0.36022547	0.36022547	0.36022547	0.36022547	0.36022547	0.36022547	0.36022547	0.36022547	0.36022547
746.mp3	0.33256397	0.33256397	0.33256397	0.33256397	0.33256397	0.33256397	0.33256397	0.33256397	0.33256397	0.33256397	0.33256397	0.33256397	0.33256397	0.33256397	0.33256397	0.33256397	0.33256397	0.33256397	0.33256397	0.33256397	0.33256397	0.33256397	0.33256397	0.33256397	0.33256397	0.33256397	0.33256397	0.33256397	0.33256397	0.33256397	0.33256397	0.33256397	0.33256397	0.33256397	0.33256397	0.33256397	0.33256397	0.33256397	0.33256397	0.33256397	0.33256397	0.33256397	0.33256397	0.33256397	0.33256397	0.33256397	0.33256397	0.33256397	0.33256397
747.mp3	0.475306	0.475306	0.475306	0.475306	0.475306	0.475306	0.475306	0.475306	0.475306	0.475306	0.475306	0.475306	0.475306	0.475306	0.475306	0.475306	0.475306	0.475306	0.475306	0.475306	0.475306	0.475306	0.475306	0.475306	0.475306	0.475306	0.475306	0.475306	0.475306	0.475306	0.475306	0.475306	0.475306	0.475306	0.475306	0.475306	0.475306	0.475306	0.475306	0.475306	0.475306	0.475306	0.475306	0.475306	0.475306	0.475306	0.475306	0.475306	0.475306
748.mp3	0.06793997	0.06793997	0.06793997	0.06793997	0.06793997	0.06793997	0.06793997	0.06793997	0.06793997	0.06793997	0.06793997	0.06793997	0.06793997	0.06793997	0.06793997	0.06793997	0.06793997	0.06793997	0.06793997	0.06793997	0.06793997	0.06793997	0.06793997	0.06793997	0.06793997	0.06793997	0.06793997	0.06793997	0.06793997	0.06793997	0.06793997	0.06793997	0.06793997	0.06793997	0.06793997	0.06793997	0.06793997	0.06793997	0.06793997	0.06793997	0.06793997	0.06793997	0.06793997	0.06793997	0.06793997	0.06793997	0.06793997	0.06793997	0.06793997
749.mp3	0.3846284	0.3846284	0.3846284	0.3846284	0.3846284	0.3846284	0.3846284	0.3846284	0.3846284	0.3846284	0.3846284	0.3846284	0.3846284	0.3846284	0.3846284	0.3846284	0.3846284	0.3846284	0.3846284	0.3846284	0.3846284	0.3846284	0.3846284	0.3846284	0.3846284	0.3846284	0.3846284	0.3846284	0.3846284	0.3846284	0.3846284	0.3846284	0.3846284	0.3846284	0.3846284	0.3846284	0.3846284	0.3846284	0.3846284	0.3846284	0.3846284	0.3846284	0.3846284	0.3846284	0.3846284	0.3846284	0.3846284	0.3846284	0.3846284
750.mp3	0.38420227	0.38420227	0.38420227	0.38420227	0.38420227	0.38420227	0.38420227	0.38420227	0.38420227	0.38420227	0.38420227	0.38420227	0.38420227	0.38420227	0.38420227	0.38420227	0.38420227	0.38420227	0.38420227	0.38420227	0.38420227	0.38420227	0.38420227	0.38420227	0.38420227	0.38420227	0.38420227	0.38420227	0.38420227	0.38420227	0.38420227	0.38420227	0.38420227	0.38420227	0.38420227	0.38420227	0.38420227	0.38420227	0.38420227	0.38420227	0.38420227	0.38420227	0.38420227	0.38420227	0.38420227	0.38420227	0.38420227	0.38420227	0.38420227
756.mp3	0.14699537	0.14699537	0.14699537	0.14699537	0.14699537	0.14699537	0.14699537	0.14699537	0.14699537	0.14699537	0.14699537	0.14699537	0.14699537	0.14699537	0.14699537	0.14699537	0.14699537	0.14699537	0.14699537	0.14699537	0.14699537	0.14699537	0.14699537	0.14699537	0.14699537	0.14699537	0.14699537	0.14699537	0.14699537	0.14699537	0.14699537	0.14699537	0.14699537	0.14699537	0.14699537	0.14699537	0.14699537	0.14699537	0.14699537	0.14699537	0.14699537	0.14699537	0.14699537	0.14699537	0.14699537	0.14699537	0.14699537	0.14699537	0.14699537
757.mp3	0.14216617	0.14216617	0.14216617	0.14216617	0.14216617	0.14216617	0.14216617	0.14216617	0.14216617	0.14216617	0.14216617	0.14216617	0.14216617	0.14216617	0.14216617	0.14216617	0.14216617	0.14216617	0.14216617	0.14216617	0.14216617	0.14216617	0.14216617	0.14216617	0.14216617	0.14216617	0.14216617	0.14216617	0.14216617	0.14216617	0.14216617	0.14216617	0.14216617	0.14216617	0.14216617	0.14216617	0.14216617	0.14216617	0.14216617	0.14216617	0.14216617	0.14216617	0.14216617	0.14216617	0.14216617	0.14216617	0.14216617	0.14216617	0.14216617
758.mp3	0.39283797	0.39283797	0.39283797	0.39283797	0.39283797	0.39283797	0.39283797	0.39283797	0.39283797	0.39283797	0.39283797	0.39283797	0.39283797	0.39283797	0.39283797	0.39283797	0.39283797	0.39283797	0.39283797	0.39283797	0.39283797	0.39283797	0.39283797	0.39283797	0.39283797	0.39283797	0.39283797	0.39283797	0.39283797	0.39283797	0.39283797	0.39283797	0.39283797	0.39283797	0.39283797	0.39283797	0.39283797	0.39283797	0.39283797	0.39283797	0.39283797	0.39283797	0.39283797	0.39283797	0.39283797	0.39283797	0.39283797	0.39283797	0.39283797
759.mp3	0.1189716	0.1189716	0.1189716	0.1189716	0.1189716	0.1189716	0.1189716	0.1189716	0.1189716	0.1189716	0.1189716	0.1189716	0.1189716	0.1189716	0.1189716	0.1189716	0.1189716	0.1189716	0.1189716	0.1189716	0.1189716	0.1189716	0.1189716	0.1189716	0.1189716	0.1189716	0.1189716	0.1189716	0.1189716	0.1189716	0.1189716	0.1189716	0.1189716	0.1189716	0.1189716	0.1189716	0.1189716	0.1189716	0.1189716	0.1189716	0.1189716	0.1189716	0.1189716	0.1189716	0.1189716	0.1189716	0.1189716	0.1189716	0.1189716
763.mp3	0.28224295	0.28224295	0.28224295	0.28224295	0.28224295	0.28224295	0.28224295	0.28224295	0.28224295	0.28224295	0.28224295	0.28224295	0.28224295	0.28224295	0.28224295	0.28224295	0.28224295	0.28224295	0.28224295	0.28224295	0.28224295	0.28224295	0.28224295	0.28224295	0.28224295	0.28224295	0.28224295	0.28224295	0.28224295	0.28224295	0.28224295	0.28224295	0.28224295	0.28224295	0.28224295	0.28224295	0.28224295	0.28224295	0.28224295	0.28224295	0.28224295	0.28224295	0.28224295	0.28224295	0.28224295	0.28224295	0.28224295	0.28224295	0.28224295
764.mp3	0.26898584	0.26898584	0.26898584	0.26898584	0.26898584	0.26898584	0.26898584	0.26898584	0.26898584	0.26898584	0.26898584	0.26898584	0.26898584	0.26898584	0.26898584	0.26898584	0.26898584	0.26898584	0.26898584	0.26898584	0.26898584	0.26898584	0.26898584	0.26898584	0.26898584	0.26898584	0.26898584	0.26898584	0.26898584	0.26898584	0.26898584	0.26898584	0.26898584	0.26898584	0.26898584	0.26898584	0.26898584	0.26898584	0.26898584	0.26898584	0.26898584	0.26898584	0.26898584	0.26898584	0.26898584	0.26898584	0.26898584	0.26898584	0.26898584
767.mp3	0.13745837	0.13745837	0.13745837	0.13745837	0.13745837	0.13745837	0.13745837	0.13745837	0.13745837	0.13745837	0.13745837	0.13745837	0.13745837	0.13745837	0.13745837	0.13745837	0.13745837	0.13745837	0.13745837	0.13745837	0.13745837	0.13745837	0.13745837	0.13745837	0.13745837	0.13745837	0.13745837	0.13745837	0.13745837	0.13745837	0.13745837	0.13745837	0.13745837	0.13745837	0.13745837	0.13745837	0.13745837	0.13745837	0.13745837	0.13745837	0.13745837	0.13745837	0.13745837	0.13745837	0.13745837	0.13745837	0.13745837	0.13745837	0.13745837
769.mp3	0.44542864	0.44542864	0.44542864	0.44542864	0.44542864	0.44542864	0.44542864	0.44542864	0.44542864	0.44542864	0.44542864	0.44542864	0.44542864	0.44542864	0.44542864	0.44542864	0.44542864	0.44542864	0.44542864	0.44542864	0.44542864	0.44542864	0.44542864	0.44542864	0.44542864	0.44542864	0.44542864	0.44542864	0.44542864	0.44542864	0.44542864	0.44542864	0.44542864	0.44542864	0.44542864	0.44542864	0.44542864	0.44542864	0.44542864	0.44542864	0.44542864	0.44542864	0.44542864	0.44542864	0.44542864	0.44542864	0.44542864	0.44542864	0.44542864
773.mp3	0.3571254	0.3571254	0.3571254	0.3571254	0.3571254	0.3571254	0.3571254	0.3571254	0.3571254	0.3571254	0.3571254	0.3571254	0.3571254	0.3571254	0.3571254	0.3571254	0.3571254	0.3571254	0.3571254	0.3571254	0.3571254	0.3571254	0.3571254	0.3571254	0.3571254	0.3571254	0.3571254	0.3571254	0.3571254	0.3571254	0.3571254	0.3571254	0.3571254	0.3571254	0.3571254	0.3571254	0.3571254	0.3571254	0.3571254	0.3571254	0.3571254	0.3571254	0.3571254	0.3571254	0.3571254	0.3571254	0.3571254	0.3571254	0.3571254
775.mp3	-0.028594613	-0.028594613	-0.028594613	-0.028594613	-0.028594613	-0.028594613	-0.028594613	-0.028594613	-0.028594613	-0.028594613	-0.028594613	-0.028594613	-0.028594613	-0.028594613	-0.028594613	-0.028594613	-0.028594613	-0.028594613	-0.028594613	-0.028594613	-0.028594613	-0.028594613	-0.028594613	-0.028594613	-0.028594613	-0.028594613	-0.028594613	-0.028594613	-0.028594613	-0.028594613	-0.028594613	-0.028594613	-0.028594613	-0.028594613	-0.028594613	-0.028594613	-0.028594613	-0.028594613	-0.028594613	-0.028594613	-0.028594613	-0.028594613	-0.028594613	-0.028594613	-0.028594613	-0.028594613	-0.028594613	-0.028594613	-0.028594613
776.mp3	0.031355012	0.031355012	0.031355012	0.031355012	0.031355012	0.031355012	0.031355012	0.031355012	0.031355012	0.031355012	0.031355012	0.031355012	0.031355012	0.031355012	0.031355012	0.031355012	0.031355012	0.031355012	0.031355012	0.031355012	0.031355012	0.031355012	0.031355012	0.031355012	0.031355012	0.031355012	0.031355012	0.031355012	0.031355012	0.031355012	0.031355012	0.031355012	0.031355012	0.031355012	0.031355012	0.031355012	0.031355012	0.031355012	0.031355012	0.031355012	0.031355012	0.031355012	0.031355012	0.031355012	0.031355012	0.031355012	0.031355012	0.031355012	0.031355012
777.mp3	0.23355979	0.23355979	0.23355979	0.23355979	0.23355979	0.23355979	0.23355979	0.23355979	0.23355979	0.23355979	0.23355979	0.23355979	0.23355979	0.23355979	0.23355979	0.23355979	0.23355979	0.23355979	0.23355979	0.23355979	0.23355979	0.23355979	0.23355979	0.23355979	0.23355979	0.23355979	0.23355979	0.23355979	0.23355979	0.23355979	0.23355979	0.23355979	0.23355979	0.23355979	0.23355979	0.23355979	0.23355979	0.23355979	0.23355979	0.23355979	0.23355979	0.23355979	0.23355979	0.23355979	0.23355979	0.23355979	0.23355979	0.23355979	0.23355979
779.mp3	0.069666326	0.069666326	0.069666326	0.069666326	0.069666326	0.069666326	0.069666326	0.069666326	0.069666326	0.069666326	0.069666326	0.069666326	0.069666326	0.069666326	0.069666326	0.069666326	0.069666326	0.069666326	0.069666326	0.069666326	0.069666326	0.069666326	0.069666326	0.069666326	0.069666326	0.069666326	0.069666326	0.069666326	0.069666326	0.069666326	0.069666326	0.069666326	0.069666326	0.069666326	0.069666326	0.069666326	0.069666326	0.069666326	0.069666326	0.069666326	0.069666326	0.069666326	0.069666326	0.069666326	0.069666326	0.069666326	0.069666326	0.069666326	0.069666326
780.mp3	0.23410505	0.23410505	0.23410505	0.23410505	0.23410505	0.23410505	0.23410505	0.23410505	0.23410505	0.23410505	0.23410505	0.23410505	0.23410505	0.23410505	0.23410505	0.23410505	0.23410505	0.23410505	0.23410505	0.23410505	0.23410505	0.23410505	0.23410505	0.23410505	0.23410505	0.23410505	0.23410505	0.23410505	0.23410505	0.23410505	0.23410505	0.23410505	0.23410505	0.23410505	0.23410505	0.23410505	0.23410505	0.23410505	0.23410505	0.23410505	0.23410505	0.23410505	0.23410505	0.23410505	0.23410505	0.23410505	0.23410505	0.23410505	0.23410505
781.mp3	0.1756947	0.1756947	0.1756947	0.1756947	0.1756947	0.1756947	0.1756947	0.1756947	0.1756947	0.1756947	0.1756947	0.1756947	0.1756947	0.1756947	0.1756947	0.1756947	0.1756947	0.1756947	0.1756947	0.1756947	0.1756947	0.1756947	0.1756947	0.1756947	0.1756947	0.1756947	0.1756947	0.1756947	0.1756947	0.1756947	0.1756947	0.1756947	0.1756947	0.1756947	0.1756947	0.1756947	0.1756947	0.1756947	0.1756947	0.1756947	0.1756947	0.1756947	0.1756947	0.1756947	0.1756947	0.1756947	0.1756947	0.1756947	0.1756947
782.mp3	0.14857826	0.14857826	0.14857826	0.14857826	0.14857826	0.14857826	0.14857826	0.14857826	0.14857826	0.14857826	0.14857826	0.14857826	0.14857826	0.14857826	0.14857826	0.14857826	0.14857826	0.14857826	0.14857826	0.14857826	0.14857826	0.14857826	0.14857826	0.14857826	0.14857826	0.14857826	0.14857826	0.14857826	0.14857826	0.14857826	0.14857826	0.14857826	0.14857826	0.14857826	0.14857826	0.14857826	0.14857826	0.14857826	0.14857826	0.14857826	0.14857826	0.14857826	0.14857826	0.14857826	0.14857826	0.14857826	0.14857826	0.14857826	0.14857826
784.mp3	0.3066544	0.3066544	0.3066544	0.3066544	0.3066544	0.3066544	0.3066544	0.3066544	0.3066544	0.3066544	0.3066544	0.3066544	0.3066544	0.3066544	0.3066544	0.3066544	0.3066544	0.3066544	0.3066544	0.3066544	0.3066544	0.3066544	0.3066544	0.3066544	0.3066544	0.3066544	0.3066544	0.3066544	0.3066544	0.3066544	0.3066544	0.3066544	0.3066544	0.3066544	0.3066544	0.3066544	0.3066544	0.3066544	0.3066544	0.3066544	0.3066544	0.3066544	0.3066544	0.3066544	0.3066544	0.3066544	0.3066544	0.3066544	0.3066544
787.mp3	0.12034273	0.12034273	0.12034273	0.12034273	0.12034273	0.12034273	0.12034273	0.12034273	0.12034273	0.12034273	0.12034273	0.12034273	0.12034273	0.12034273	0.12034273	0.12034273	0.12034273	0.12034273	0.12034273	0.12034273	0.12034273	0.12034273	0.12034273	0.12034273	0.12034273	0.12034273	0.12034273	0.12034273	0.12034273	0.12034273	0.12034273	0.12034273	0.12034273	0.12034273	0.12034273	0.12034273	0.12034273	0.12034273	0.12034273	0.12034273	0.12034273	0.12034273	0.12034273	0.12034273	0.12034273	0.12034273	0.12034273	0.12034273	0.12034273
789.mp3	0.3163443	0.3163443	0.3163443	0.3163443	0.3163443	0.3163443	0.3163443	0.3163443	0.3163443	0.3163443	0.3163443	0.3163443	0.3163443	0.3163443	0.3163443	0.3163443	0.3163443	0.3163443	0.3163443	0.3163443	0.3163443	0.3163443	0.3163443	0.3163443	0.3163443	0.3163443	0.3163443	0.3163443	0.3163443	0.3163443	0.3163443	0.3163443	0.3163443	0.3163443	0.3163443	0.3163443	0.3163443	0.3163443	0.3163443	0.3163443	0.3163443	0.3163443	0.3163443	0.3163443	0.3163443	0.3163443	0.3163443	0.3163443	0.3163443
790.mp3	0.56368715	0.56368715	0.56368715	0.56368715	0.56368715	0.56368715	0.56368715	0.56368715	0.56368715	0.56368715	0.56368715	0.56368715	0.56368715	0.56368715	0.56368715	0.56368715	0.56368715	0.56368715	0.56368715	0.56368715	0.56368715	0.56368715	0.56368715	0.56368715	0.56368715	0.56368715	0.56368715	0.56368715	0.56368715	0.56368715	0.56368715	0.56368715	0.56368715	0.56368715	0.56368715	0.56368715	0.56368715	0.56368715	0.56368715	0.56368715	0.56368715	0.56368715	0.56368715	0.56368715	0.56368715	0.56368715	0.56368715	0.56368715	0.56368715
791.mp3	0.51221657	0.51221657	0.51221657	0.51221657	0.51221657	0.51221657	0.51221657	0.51221657	0.51221657	0.51221657	0.51221657	0.51221657	0.51221657	0.51221657	0.51221657	0.51221657	0.51221657	0.51221657	0.51221657	0.51221657	0.51221657	0.51221657	0.51221657	0.51221657	0.51221657	0.51221657	0.51221657	0.51221657	0.51221657	0.51221657	0.51221657	0.51221657	0.51221657	0.51221657	0.51221657	0.51221657	0.51221657	0.51221657	0.51221657	0.51221657	0.51221657	0.51221657	0.51221657	0.51221657	0.51221657	0.51221657	0.51221657	0.51221657	0.51221657
794.mp3	0.15657642	0.15657642	0.15657642	0.15657642	0.15657642	0.15657642	0.15657642	0.15657642	0.15657642	0.15657642	0.15657642	0.15657642	0.15657642	0.15657642	0.15657642	0.15657642	0.15657642	0.15657642	0.15657642	0.15657642	0.15657642	0.15657642	0.15657642	0.15657642	0.15657642	0.15657642	0.15657642	0.15657642	0.15657642	0.15657642	0.15657642	0.15657642	0.15657642	0.15657642	0.15657642	0.15657642	0.15657642	0.15657642	0.15657642	0.15657642	0.15657642	0.15657642	0.15657642	0.15657642	0.15657642	0.15657642	0.15657642	0.15657642	0.15657642
795.mp3	0.29630452	0.29630452	0.29630452	0.29630452	0.29630452	0.29630452	0.29630452	0.29630452	0.29630452	0.29630452	0.29630452	0.29630452	0.29630452	0.29630452	0.29630452	0.29630452	0.29630452	0.29630452	0.29630452	0.29630452	0.29630452	0.29630452	0.29630452	0.29630452	0.29630452	0.29630452	0.29630452	0.29630452	0.29630452	0.29630452	0.29630452	0.29630452	0.29630452	0.29630452	0.29630452	0.29630452	0.29630452	0.29630452	0.29630452	0.29630452	0.29630452	0.29630452	0.29630452	0.29630452	0.29630452	0.29630452	0.29630452	0.29630452	0.29630452
796.mp3	0.28002614	0.28002614	0.28002614	0.28002614	0.28002614	0.28002614	0.28002614	0.28002614	0.28002614	0.28002614	0.28002614	0.28002614	0.28002614	0.28002614	0.28002614	0.28002614	0.28002614	0.28002614	0.28002614	0.28002614	0.28002614	0.28002614	0.28002614	0.28002614	0.28002614	0.28002614	0.28002614	0.28002614	0.28002614	0.28002614	0.28002614	0.28002614	0.28002614	0.28002614	0.28002614	0.28002614	0.28002614	0.28002614	0.28002614	0.28002614	0.28002614	0.28002614	0.28002614	0.28002614	0.28002614	0.28002614	0.28002614	0.28002614	0.28002614
797.mp3	0.2246277	0.2246277	0.2246277	0.2246277	0.2246277	0.2246277	0.2246277	0.2246277	0.2246277	0.2246277	0.2246277	0.2246277	0.2246277	0.2246277	0.2246277	0.2246277	0.2246277	0.2246277	0.2246277	0.2246277	0.2246277	0.2246277	0.2246277	0.2246277	0.2246277	0.2246277	0.2246277	0.2246277	0.2246277	0.2246277	0.2246277	0.2246277	0.2246277	0.2246277	0.2246277	0.2246277	0.2246277	0.2246277	0.2246277	0.2246277	0.2246277	0.2246277	0.2246277	0.2246277	0.2246277	0.2246277	0.2246277	0.2246277	0.2246277
798.mp3	0.34525105	0.34525105	0.34525105	0.34525105	0.34525105	0.34525105	0.34525105	0.34525105	0.34525105	0.34525105	0.34525105	0.34525105	0.34525105	0.34525105	0.34525105	0.34525105	0.34525105	0.34525105	0.34525105	0.34525105	0.34525105	0.34525105	0.34525105	0.34525105	0.34525105	0.34525105	0.34525105	0.34525105	0.34525105	0.34525105	0.34525105	0.34525105	0.34525105	0.34525105	0.34525105	0.34525105	0.34525105	0.34525105	0.34525105	0.34525105	0.34525105	0.34525105	0.34525105	0.34525105	0.34525105	0.34525105	0.34525105	0.34525105	0.34525105
799.mp3	0.4596983	0.4596983	0.4596983	0.4596983	0.4596983	0.4596983	0.4596983	0.4596983	0.4596983	0.4596983	0.4596983	0.4596983	0.4596983	0.4596983	0.4596983	0.4596983	0.4596983	0.4596983	0.4596983	0.4596983	0.4596983	0.4596983	0.4596983	0.4596983	0.4596983	0.4596983	0.4596983	0.4596983	0.4596983	0.4596983	0.4596983	0.4596983	0.4596983	0.4596983	0.4596983	0.4596983	0.4596983	0.4596983	0.4596983	0.4596983	0.4596983	0.4596983	0.4596983	0.4596983	0.4596983	0.4596983	0.4596983	0.4596983	0.4596983
800.mp3	0.21035281	0.21035281	0.21035281	0.21035281	0.21035281	0.21035281	0.21035281	0.21035281	0.21035281	0.21035281	0.21035281	0.21035281	0.21035281	0.21035281	0.21035281	0.21035281	0.21035281	0.21035281	0.21035281	0.21035281	0.21035281	0.21035281	0.21035281	0.21035281	0.21035281	0.21035281	0.21035281	0.21035281	0.21035281	0.21035281	0.21035281	0.21035281	0.21035281	0.21035281	0.21035281	0.21035281	0.21035281	0.21035281	0.21035281	0.21035281	0.21035281	0.21035281	0.21035281	0.21035281	0.21035281	0.21035281	0.21035281	0.21035281	0.21035281
801.mp3	0.3115823	0.3115823	0.3115823	0.3115823	0.3115823	0.3115823	0.3115823	0.3115823	0.3115823	0.3115823	0.3115823	0.3115823	0.3115823	0.3115823	0.3115823	0.3115823	0.3115823	0.3115823	0.3115823	0.3115823	0.3115823	0.3115823	0.3115823	0.3115823	0.3115823	0.3115823	0.3115823	0.3115823	0.3115823	0.3115823	0.3115823	0.3115823	0.3115823	0.3115823	0.3115823	0.3115823	0.3115823	0.3115823	0.3115823	0.3115823	0.3115823	0.3115823	0.3115823	0.3115823	0.3115823	0.3115823	0.3115823	0.3115823	0.3115823
804.mp3	0.09758118	0.09758118	0.09758118	0.09758118	0.09758118	0.09758118	0.09758118	0.09758118	0.09758118	0.09758118	0.09758118	0.09758118	0.09758118	0.09758118	0.09758118	0.09758118	0.09758118	0.09758118	0.09758118	0.09758118	0.09758118	0.09758118	0.09758118	0.09758118	0.09758118	0.09758118	0.09758118	0.09758118	0.09758118	0.09758118	0.09758118	0.09758118	0.09758118	0.09758118	0.09758118	0.09758118	0.09758118	0.09758118	0.09758118	0.09758118	0.09758118	0.09758118	0.09758118	0.09758118	0.09758118	0.09758118	0.09758118	0.09758118	0.09758118
805.mp3	0.08878107	0.08878107	0.08878107	0.08878107	0.08878107	0.08878107	0.08878107	0.08878107	0.08878107	0.08878107	0.08878107	0.08878107	0.08878107	0.08878107	0.08878107	0.08878107	0.08878107	0.08878107	0.08878107	0.08878107	0.08878107	0.08878107	0.08878107	0.08878107	0.08878107	0.08878107	0.08878107	0.08878107	0.08878107	0.08878107	0.08878107	0.08878107	0.08878107	0.08878107	0.08878107	0.08878107	0.08878107	0.08878107	0.08878107	0.08878107	0.08878107	0.08878107	0.08878107	0.08878107	0.08878107	0.08878107	0.08878107	0.08878107	0.08878107
806.mp3	0.2565599	0.2565599	0.2565599	0.2565599	0.2565599	0.2565599	0.2565599	0.2565599	0.2565599	0.2565599	0.2565599	0.2565599	0.2565599	0.2565599	0.2565599	0.2565599	0.2565599	0.2565599	0.2565599	0.2565599	0.2565599	0.2565599	0.2565599	0.2565599	0.2565599	0.2565599	0.2565599	0.2565599	0.2565599	0.2565599	0.2565599	0.2565599	0.2565599	0.2565599	0.2565599	0.2565599	0.2565599	0.2565599	0.2565599	0.2565599	0.2565599	0.2565599	0.2565599	0.2565599	0.2565599	0.2565599	0.2565599	0.2565599	0.2565599
807.mp3	0.52851427	0.52851427	0.52851427	0.52851427	0.52851427	0.52851427	0.52851427	0.52851427	0.52851427	0.52851427	0.52851427	0.52851427	0.52851427	0.52851427	0.52851427	0.52851427	0.52851427	0.52851427	0.52851427	0.52851427	0.52851427	0.52851427	0.52851427	0.52851427	0.52851427	0.52851427	0.52851427	0.52851427	0.52851427	0.52851427	0.52851427	0.52851427	0.52851427	0.52851427	0.52851427	0.52851427	0.52851427	0.52851427	0.52851427	0.52851427	0.52851427	0.52851427	0.52851427	0.52851427	0.52851427	0.52851427	0.52851427	0.52851427	0.52851427
808.mp3	0.288103	0.288103	0.288103	0.288103	0.288103	0.288103	0.288103	0.288103	0.288103	0.288103	0.288103	0.288103	0.288103	0.288103	0.288103	0.288103	0.288103	0.288103	0.288103	0.288103	0.288103	0.288103	0.288103	0.288103	0.288103	0.288103	0.288103	0.288103	0.288103	0.288103	0.288103	0.288103	0.288103	0.288103	0.288103	0.288103	0.288103	0.288103	0.288103	0.288103	0.288103	0.288103	0.288103	0.288103	0.288103	0.288103	0.288103	0.288103	0.288103
810.mp3	0.2029888	0.2029888	0.2029888	0.2029888	0.2029888	0.2029888	0.2029888	0.2029888	0.2029888	0.2029888	0.2029888	0.2029888	0.2029888	0.2029888	0.2029888	0.2029888	0.2029888	0.2029888	0.2029888	0.2029888	0.2029888	0.2029888	0.2029888	0.2029888	0.2029888	0.2029888	0.2029888	0.2029888	0.2029888	0.2029888	0.2029888	0.2029888	0.2029888	0.2029888	0.2029888	0.2029888	0.2029888	0.2029888	0.2029888	0.2029888	0.2029888	0.2029888	0.2029888	0.2029888	0.2029888	0.2029888	0.2029888	0.2029888	0.2029888
811.mp3	0.4749469	0.4749469	0.4749469	0.4749469	0.4749469	0.4749469	0.4749469	0.4749469	0.4749469	0.4749469	0.4749469	0.4749469	0.4749469	0.4749469	0.4749469	0.4749469	0.4749469	0.4749469	0.4749469	0.4749469	0.4749469	0.4749469	0.4749469	0.4749469	0.4749469	0.4749469	0.4749469	0.4749469	0.4749469	0.4749469	0.4749469	0.4749469	0.4749469	0.4749469	0.4749469	0.4749469	0.4749469	0.4749469	0.4749469	0.4749469	0.4749469	0.4749469	0.4749469	0.4749469	0.4749469	0.4749469	0.4749469	0.4749469	0.4749469
813.mp3	0.16816148	0.16816148	0.16816148	0.16816148	0.16816148	0.16816148	0.16816148	0.16816148	0.16816148	0.16816148	0.16816148	0.16816148	0.16816148	0.16816148	0.16816148	0.16816148	0.16816148	0.16816148	0.16816148	0.16816148	0.16816148	0.16816148	0.16816148	0.16816148	0.16816148	0.16816148	0.16816148	0.16816148	0.16816148	0.16816148	0.16816148	0.16816148	0.16816148	0.16816148	0.16816148	0.16816148	0.16816148	0.16816148	0.16816148	0.16816148	0.16816148	0.16816148	0.16816148	0.16816148	0.16816148	0.16816148	0.16816148	0.16816148	0.16816148
814.mp3	0.04048422	0.04048422	0.04048422	0.04048422	0.04048422	0.04048422	0.04048422	0.04048422	0.04048422	0.04048422	0.04048422	0.04048422	0.04048422	0.04048422	0.04048422	0.04048422	0.04048422	0.04048422	0.04048422	0.04048422	0.04048422	0.04048422	0.04048422	0.04048422	0.04048422	0.04048422	0.04048422	0.04048422	0.04048422	0.04048422	0.04048422	0.04048422	0.04048422	0.04048422	0.04048422	0.04048422	0.04048422	0.04048422	0.04048422	0.04048422	0.04048422	0.04048422	0.04048422	0.04048422	0.04048422	0.04048422	0.04048422	0.04048422	0.04048422
815.mp3	-0.100021526	-0.100021526	-0.100021526	-0.100021526	-0.100021526	-0.100021526	-0.100021526	-0.100021526	-0.100021526	-0.100021526	-0.100021526	-0.100021526	-0.100021526	-0.100021526	-0.100021526	-0.100021526	-0.100021526	-0.100021526	-0.100021526	-0.100021526	-0.100021526	-0.100021526	-0.100021526	-0.100021526	-0.100021526	-0.100021526	-0.100021526	-0.100021526	-0.100021526	-0.100021526	-0.100021526	-0.100021526	-0.100021526	-0.100021526	-0.100021526	-0.100021526	-0.100021526	-0.100021526	-0.100021526	-0.100021526	-0.100021526	-0.100021526	-0.100021526	-0.100021526	-0.100021526	-0.100021526	-0.100021526	-0.100021526	-0.100021526
818.mp3	0.54904217	0.54904217	0.54904217	0.54904217	0.54904217	0.54904217	0.54904217	0.54904217	0.54904217	0.54904217	0.54904217	0.54904217	0.54904217	0.54904217	0.54904217	0.54904217	0.54904217	0.54904217	0.54904217	0.54904217	0.54904217	0.54904217	0.54904217	0.54904217	0.54904217	0.54904217	0.54904217	0.54904217	0.54904217	0.54904217	0.54904217	0.54904217	0.54904217	0.54904217	0.54904217	0.54904217	0.54904217	0.54904217	0.54904217	0.54904217	0.54904217	0.54904217	0.54904217	0.54904217	0.54904217	0.54904217	0.54904217	0.54904217	0.54904217
819.mp3	0.20976551	0.20976551	0.20976551	0.20976551	0.20976551	0.20976551	0.20976551	0.20976551	0.20976551	0.20976551	0.20976551	0.20976551	0.20976551	0.20976551	0.20976551	0.20976551	0.20976551	0.20976551	0.20976551	0.20976551	0.20976551	0.20976551	0.20976551	0.20976551	0.20976551	0.20976551	0.20976551	0.20976551	0.20976551	0.20976551	0.20976551	0.20976551	0.20976551	0.20976551	0.20976551	0.20976551	0.20976551	0.20976551	0.20976551	0.20976551	0.20976551	0.20976551	0.20976551	0.20976551	0.20976551	0.20976551	0.20976551	0.20976551	0.20976551
820.mp3	0.07963297	0.07963297	0.07963297	0.07963297	0.07963297	0.07963297	0.07963297	0.07963297	0.07963297	0.07963297	0.07963297	0.07963297	0.07963297	0.07963297	0.07963297	0.07963297	0.07963297	0.07963297	0.07963297	0.07963297	0.07963297	0.07963297	0.07963297	0.07963297	0.07963297	0.07963297	0.07963297	0.07963297	0.07963297	0.07963297	0.07963297	0.07963297	0.07963297	0.07963297	0.07963297	0.07963297	0.07963297	0.07963297	0.07963297	0.07963297	0.07963297	0.07963297	0.07963297	0.07963297	0.07963297	0.07963297	0.07963297	0.07963297	0.07963297
823.mp3	0.33268368	0.33268368	0.33268368	0.33268368	0.33268368	0.33268368	0.33268368	0.33268368	0.33268368	0.33268368	0.33268368	0.33268368	0.33268368	0.33268368	0.33268368	0.33268368	0.33268368	0.33268368	0.33268368	0.33268368	0.33268368	0.33268368	0.33268368	0.33268368	0.33268368	0.33268368	0.33268368	0.33268368	0.33268368	0.33268368	0.33268368	0.33268368	0.33268368	0.33268368	0.33268368	0.33268368	0.33268368	0.33268368	0.33268368	0.33268368	0.33268368	0.33268368	0.33268368	0.33268368	0.33268368	0.33268368	0.33268368	0.33268368	0.33268368
824.mp3	-0.040013213	-0.040013213	-0.040013213	-0.040013213	-0.040013213	-0.040013213	-0.040013213	-0.040013213	-0.040013213	-0.040013213	-0.040013213	-0.040013213	-0.040013213	-0.040013213	-0.040013213	-0.040013213	-0.040013213	-0.040013213	-0.040013213	-0.040013213	-0.040013213	-0.040013213	-0.040013213	-0.040013213	-0.040013213	-0.040013213	-0.040013213	-0.040013213	-0.040013213	-0.040013213	-0.040013213	-0.040013213	-0.040013213	-0.040013213	-0.040013213	-0.040013213	-0.040013213	-0.040013213	-0.040013213	-0.040013213	-0.040013213	-0.040013213	-0.040013213	-0.040013213	-0.040013213	-0.040013213	-0.040013213	-0.040013213	-0.040013213
825.mp3	0.38819325	0.38819325	0.38819325	0.38819325	0.38819325	0.38819325	0.38819325	0.38819325	0.38819325	0.38819325	0.38819325	0.38819325	0.38819325	0.38819325	0.38819325	0.38819325	0.38819325	0.38819325	0.38819325	0.38819325	0.38819325	0.38819325	0.38819325	0.38819325	0.38819325	0.38819325	0.38819325	0.38819325	0.38819325	0.38819325	0.38819325	0.38819325	0.38819325	0.38819325	0.38819325	0.38819325	0.38819325	0.38819325	0.38819325	0.38819325	0.38819325	0.38819325	0.38819325	0.38819325	0.38819325	0.38819325	0.38819325	0.38819325	0.38819325
826.mp3	0.39668864	0.39668864	0.39668864	0.39668864	0.39668864	0.39668864	0.39668864	0.39668864	0.39668864	0.39668864	0.39668864	0.39668864	0.39668864	0.39668864	0.39668864	0.39668864	0.39668864	0.39668864	0.39668864	0.39668864	0.39668864	0.39668864	0.39668864	0.39668864	0.39668864	0.39668864	0.39668864	0.39668864	0.39668864	0.39668864	0.39668864	0.39668864	0.39668864	0.39668864	0.39668864	0.39668864	0.39668864	0.39668864	0.39668864	0.39668864	0.39668864	0.39668864	0.39668864	0.39668864	0.39668864	0.39668864	0.39668864	0.39668864	0.39668864
829.mp3	0.2687828	0.2687828	0.2687828	0.2687828	0.2687828	0.2687828	0.2687828	0.2687828	0.2687828	0.2687828	0.2687828	0.2687828	0.2687828	0.2687828	0.2687828	0.2687828	0.2687828	0.2687828	0.2687828	0.2687828	0.2687828	0.2687828	0.2687828	0.2687828	0.2687828	0.2687828	0.2687828	0.2687828	0.2687828	0.2687828	0.2687828	0.2687828	0.2687828	0.2687828	0.2687828	0.2687828	0.2687828	0.2687828	0.2687828	0.2687828	0.2687828	0.2687828	0.2687828	0.2687828	0.2687828	0.2687828	0.2687828	0.2687828	0.2687828
830.mp3	0.43586025	0.43586025	0.43586025	0.43586025	0.43586025	0.43586025	0.43586025	0.43586025	0.43586025	0.43586025	0.43586025	0.43586025	0.43586025	0.43586025	0.43586025	0.43586025	0.43586025	0.43586025	0.43586025	0.43586025	0.43586025	0.43586025	0.43586025	0.43586025	0.43586025	0.43586025	0.43586025	0.43586025	0.43586025	0.43586025	0.43586025	0.43586025	0.43586025	0.43586025	0.43586025	0.43586025	0.43586025	0.43586025	0.43586025	0.43586025	0.43586025	0.43586025	0.43586025	0.43586025	0.43586025	0.43586025	0.43586025	0.43586025	0.43586025
831.mp3	0.08130318	0.08130318	0.08130318	0.08130318	0.08130318	0.08130318	0.08130318	0.08130318	0.08130318	0.08130318	0.08130318	0.08130318	0.08130318	0.08130318	0.08130318	0.08130318	0.08130318	0.08130318	0.08130318	0.08130318	0.08130318	0.08130318	0.08130318	0.08130318	0.08130318	0.08130318	0.08130318	0.08130318	0.08130318	0.08130318	0.08130318	0.08130318	0.08130318	0.08130318	0.08130318	0.08130318	0.08130318	0.08130318	0.08130318	0.08130318	0.08130318	0.08130318	0.08130318	0.08130318	0.08130318	0.08130318	0.08130318	0.08130318	0.08130318
833.mp3	0.26037246	0.26037246	0.26037246	0.26037246	0.26037246	0.26037246	0.26037246	0.26037246	0.26037246	0.26037246	0.26037246	0.26037246	0.26037246	0.26037246	0.26037246	0.26037246	0.26037246	0.26037246	0.26037246	0.26037246	0.26037246	0.26037246	0.26037246	0.26037246	0.26037246	0.26037246	0.26037246	0.26037246	0.26037246	0.26037246	0.26037246	0.26037246	0.26037246	0.26037246	0.26037246	0.26037246	0.26037246	0.26037246	0.26037246	0.26037246	0.26037246	0.26037246	0.26037246	0.26037246	0.26037246	0.26037246	0.26037246	0.26037246	0.26037246
834.mp3	0.50316024	0.50316024	0.50316024	0.50316024	0.50316024	0.50316024	0.50316024	0.50316024	0.50316024	0.50316024	0.50316024	0.50316024	0.50316024	0.50316024	0.50316024	0.50316024	0.50316024	0.50316024	0.50316024	0.50316024	0.50316024	0.50316024	0.50316024	0.50316024	0.50316024	0.50316024	0.50316024	0.50316024	0.50316024	0.50316024	0.50316024	0.50316024	0.50316024	0.50316024	0.50316024	0.50316024	0.50316024	0.50316024	0.50316024	0.50316024	0.50316024	0.50316024	0.50316024	0.50316024	0.50316024	0.50316024	0.50316024	0.50316024	0.50316024
836.mp3	0.42369613	0.42369613	0.42369613	0.42369613	0.42369613	0.42369613	0.42369613	0.42369613	0.42369613	0.42369613	0.42369613	0.42369613	0.42369613	0.42369613	0.42369613	0.42369613	0.42369613	0.42369613	0.42369613	0.42369613	0.42369613	0.42369613	0.42369613	0.42369613	0.42369613	0.42369613	0.42369613	0.42369613	0.42369613	0.42369613	0.42369613	0.42369613	0.42369613	0.42369613	0.42369613	0.42369613	0.42369613	0.42369613	0.42369613	0.42369613	0.42369613	0.42369613	0.42369613	0.42369613	0.42369613	0.42369613	0.42369613	0.42369613	0.42369613
839.mp3	0.43997696	0.43997696	0.43997696	0.43997696	0.43997696	0.43997696	0.43997696	0.43997696	0.43997696	0.43997696	0.43997696	0.43997696	0.43997696	0.43997696	0.43997696	0.43997696	0.43997696	0.43997696	0.43997696	0.43997696	0.43997696	0.43997696	0.43997696	0.43997696	0.43997696	0.43997696	0.43997696	0.43997696	0.43997696	0.43997696	0.43997696	0.43997696	0.43997696	0.43997696	0.43997696	0.43997696	0.43997696	0.43997696	0.43997696	0.43997696	0.43997696	0.43997696	0.43997696	0.43997696	0.43997696	0.43997696	0.43997696	0.43997696	0.43997696
841.mp3	0.11596504	0.11596504	0.11596504	0.11596504	0.11596504	0.11596504	0.11596504	0.11596504	0.11596504	0.11596504	0.11596504	0.11596504	0.11596504	0.11596504	0.11596504	0.11596504	0.11596504	0.11596504	0.11596504	0.11596504	0.11596504	0.11596504	0.11596504	0.11596504	0.11596504	0.11596504	0.11596504	0.11596504	0.11596504	0.11596504	0.11596504	0.11596504	0.11596504	0.11596504	0.11596504	0.11596504	0.11596504	0.11596504	0.11596504	0.11596504	0.11596504	0.11596504	0.11596504	0.11596504	0.11596504	0.11596504	0.11596504	0.11596504	0.11596504
844.mp3	0.332723	0.332723	0.332723	0.332723	0.332723	0.332723	0.332723	0.332723	0.332723	0.332723	0.332723	0.332723	0.332723	0.332723	0.332723	0.332723	0.332723	0.332723	0.332723	0.332723	0.332723	0.332723	0.332723	0.332723	0.332723	0.332723	0.332723	0.332723	0.332723	0.332723	0.332723	0.332723	0.332723	0.332723	0.332723	0.332723	0.332723	0.332723	0.332723	0.332723	0.332723	0.332723	0.332723	0.332723	0.332723	0.332723	0.332723	0.332723	0.332723
845.mp3	0.24468625	0.24468625	0.24468625	0.24468625	0.24468625	0.24468625	0.24468625	0.24468625	0.24468625	0.24468625	0.24468625	0.24468625	0.24468625	0.24468625	0.24468625	0.24468625	0.24468625	0.24468625	0.24468625	0.24468625	0.24468625	0.24468625	0.24468625	0.24468625	0.24468625	0.24468625	0.24468625	0.24468625	0.24468625	0.24468625	0.24468625	0.24468625	0.24468625	0.24468625	0.24468625	0.24468625	0.24468625	0.24468625	0.24468625	0.24468625	0.24468625	0.24468625	0.24468625	0.24468625	0.24468625	0.24468625	0.24468625	0.24468625	0.24468625
846.mp3	0.38295808	0.38295808	0.38295808	0.38295808	0.38295808	0.38295808	0.38295808	0.38295808	0.38295808	0.38295808	0.38295808	0.38295808	0.38295808	0.38295808	0.38295808	0.38295808	0.38295808	0.38295808	0.38295808	0.38295808	0.38295808	0.38295808	0.38295808	0.38295808	0.38295808	0.38295808	0.38295808	0.38295808	0.38295808	0.38295808	0.38295808	0.38295808	0.38295808	0.38295808	0.38295808	0.38295808	0.38295808	0.38295808	0.38295808	0.38295808	0.38295808	0.38295808	0.38295808	0.38295808	0.38295808	0.38295808	0.38295808	0.38295808	0.38295808
848.mp3	0.42689046	0.42689046	0.42689046	0.42689046	0.42689046	0.42689046	0.42689046	0.42689046	0.42689046	0.42689046	0.42689046	0.42689046	0.42689046	0.42689046	0.42689046	0.42689046	0.42689046	0.42689046	0.42689046	0.42689046	0.42689046	0.42689046	0.42689046	0.42689046	0.42689046	0.42689046	0.42689046	0.42689046	0.42689046	0.42689046	0.42689046	0.42689046	0.42689046	0.42689046	0.42689046	0.42689046	0.42689046	0.42689046	0.42689046	0.42689046	0.42689046	0.42689046	0.42689046	0.42689046	0.42689046	0.42689046	0.42689046	0.42689046	0.42689046
850.mp3	0.40233615	0.40233615	0.40233615	0.40233615	0.40233615	0.40233615	0.40233615	0.40233615	0.40233615	0.40233615	0.40233615	0.40233615	0.40233615	0.40233615	0.40233615	0.40233615	0.40233615	0.40233615	0.40233615	0.40233615	0.40233615	0.40233615	0.40233615	0.40233615	0.40233615	0.40233615	0.40233615	0.40233615	0.40233615	0.40233615	0.40233615	0.40233615	0.40233615	0.40233615	0.40233615	0.40233615	0.40233615	0.40233615	0.40233615	0.40233615	0.40233615	0.40233615	0.40233615	0.40233615	0.40233615	0.40233615	0.40233615	0.40233615	0.40233615
851.mp3	0.23859665	0.23859665	0.23859665	0.23859665	0.23859665	0.23859665	0.23859665	0.23859665	0.23859665	0.23859665	0.23859665	0.23859665	0.23859665	0.23859665	0.23859665	0.23859665	0.23859665	0.23859665	0.23859665	0.23859665	0.23859665	0.23859665	0.23859665	0.23859665	0.23859665	0.23859665	0.23859665	0.23859665	0.23859665	0.23859665	0.23859665	0.23859665	0.23859665	0.23859665	0.23859665	0.23859665	0.23859665	0.23859665	0.23859665	0.23859665	0.23859665	0.23859665	0.23859665	0.23859665	0.23859665	0.23859665	0.23859665	0.23859665	0.23859665
852.mp3	0.36927858	0.36927858	0.36927858	0.36927858	0.36927858	0.36927858	0.36927858	0.36927858	0.36927858	0.36927858	0.36927858	0.36927858	0.36927858	0.36927858	0.36927858	0.36927858	0.36927858	0.36927858	0.36927858	0.36927858	0.36927858	0.36927858	0.36927858	0.36927858	0.36927858	0.36927858	0.36927858	0.36927858	0.36927858	0.36927858	0.36927858	0.36927858	0.36927858	0.36927858	0.36927858	0.36927858	0.36927858	0.36927858	0.36927858	0.36927858	0.36927858	0.36927858	0.36927858	0.36927858	0.36927858	0.36927858	0.36927858	0.36927858	0.36927858
854.mp3	0.3680026	0.3680026	0.3680026	0.3680026	0.3680026	0.3680026	0.3680026	0.3680026	0.3680026	0.3680026	0.3680026	0.3680026	0.3680026	0.3680026	0.3680026	0.3680026	0.3680026	0.3680026	0.3680026	0.3680026	0.3680026	0.3680026	0.3680026	0.3680026	0.3680026	0.3680026	0.3680026	0.3680026	0.3680026	0.3680026	0.3680026	0.3680026	0.3680026	0.3680026	0.3680026	0.3680026	0.3680026	0.3680026	0.3680026	0.3680026	0.3680026	0.3680026	0.3680026	0.3680026	0.3680026	0.3680026	0.3680026	0.3680026	0.3680026
855.mp3	0.24101219	0.24101219	0.24101219	0.24101219	0.24101219	0.24101219	0.24101219	0.24101219	0.24101219	0.24101219	0.24101219	0.24101219	0.24101219	0.24101219	0.24101219	0.24101219	0.24101219	0.24101219	0.24101219	0.24101219	0.24101219	0.24101219	0.24101219	0.24101219	0.24101219	0.24101219	0.24101219	0.24101219	0.24101219	0.24101219	0.24101219	0.24101219	0.24101219	0.24101219	0.24101219	0.24101219	0.24101219	0.24101219	0.24101219	0.24101219	0.24101219	0.24101219	0.24101219	0.24101219	0.24101219	0.24101219	0.24101219	0.24101219	0.24101219
856.mp3	0.13939475	0.13939475	0.13939475	0.13939475	0.13939475	0.13939475	0.13939475	0.13939475	0.13939475	0.13939475	0.13939475	0.13939475	0.13939475	0.13939475	0.13939475	0.13939475	0.13939475	0.13939475	0.13939475	0.13939475	0.13939475	0.13939475	0.13939475	0.13939475	0.13939475	0.13939475	0.13939475	0.13939475	0.13939475	0.13939475	0.13939475	0.13939475	0.13939475	0.13939475	0.13939475	0.13939475	0.13939475	0.13939475	0.13939475	0.13939475	0.13939475	0.13939475	0.13939475	0.13939475	0.13939475	0.13939475	0.13939475	0.13939475	0.13939475
857.mp3	0.42224365	0.42224365	0.42224365	0.42224365	0.42224365	0.42224365	0.42224365	0.42224365	0.42224365	0.42224365	0.42224365	0.42224365	0.42224365	0.42224365	0.42224365	0.42224365	0.42224365	0.42224365	0.42224365	0.42224365	0.42224365	0.42224365	0.42224365	0.42224365	0.42224365	0.42224365	0.42224365	0.42224365	0.42224365	0.42224365	0.42224365	0.42224365	0.42224365	0.42224365	0.42224365	0.42224365	0.42224365	0.42224365	0.42224365	0.42224365	0.42224365	0.42224365	0.42224365	0.42224365	0.42224365	0.42224365	0.42224365	0.42224365	0.42224365
858.mp3	0.22062577	0.22062577	0.22062577	0.22062577	0.22062577	0.22062577	0.22062577	0.22062577	0.22062577	0.22062577	0.22062577	0.22062577	0.22062577	0.22062577	0.22062577	0.22062577	0.22062577	0.22062577	0.22062577	0.22062577	0.22062577	0.22062577	0.22062577	0.22062577	0.22062577	0.22062577	0.22062577	0.22062577	0.22062577	0.22062577	0.22062577	0.22062577	0.22062577	0.22062577	0.22062577	0.22062577	0.22062577	0.22062577	0.22062577	0.22062577	0.22062577	0.22062577	0.22062577	0.22062577	0.22062577	0.22062577	0.22062577	0.22062577	0.22062577
859.mp3	0.10258256	0.10258256	0.10258256	0.10258256	0.10258256	0.10258256	0.10258256	0.10258256	0.10258256	0.10258256	0.10258256	0.10258256	0.10258256	0.10258256	0.10258256	0.10258256	0.10258256	0.10258256	0.10258256	0.10258256	0.10258256	0.10258256	0.10258256	0.10258256	0.10258256	0.10258256	0.10258256	0.10258256	0.10258256	0.10258256	0.10258256	0.10258256	0.10258256	0.10258256	0.10258256	0.10258256	0.10258256	0.10258256	0.10258256	0.10258256	0.10258256	0.10258256	0.10258256	0.10258256	0.10258256	0.10258256	0.10258256	0.10258256	0.10258256
860.mp3	-0.15368962	-0.15368962	-0.15368962	-0.15368962	-0.15368962	-0.15368962	-0.15368962	-0.15368962	-0.15368962	-0.15368962	-0.15368962	-0.15368962	-0.15368962	-0.15368962	-0.15368962	-0.15368962	-0.15368962	-0.15368962	-0.15368962	-0.15368962	-0.15368962	-0.15368962	-0.15368962	-0.15368962	-0.15368962	-0.15368962	-0.15368962	-0.15368962	-0.15368962	-0.15368962	-0.15368962	-0.15368962	-0.15368962	-0.15368962	-0.15368962	-0.15368962	-0.15368962	-0.15368962	-0.15368962	-0.15368962	-0.15368962	-0.15368962	-0.15368962	-0.15368962	-0.15368962	-0.15368962	-0.15368962	-0.15368962	-0.15368962
863.mp3	0.17349541	0.17349541	0.17349541	0.17349541	0.17349541	0.17349541	0.17349541	0.17349541	0.17349541	0.17349541	0.17349541	0.17349541	0.17349541	0.17349541	0.17349541	0.17349541	0.17349541	0.17349541	0.17349541	0.17349541	0.17349541	0.17349541	0.17349541	0.17349541	0.17349541	0.17349541	0.17349541	0.17349541	0.17349541	0.17349541	0.17349541	0.17349541	0.17349541	0.17349541	0.17349541	0.17349541	0.17349541	0.17349541	0.17349541	0.17349541	0.17349541	0.17349541	0.17349541	0.17349541	0.17349541	0.17349541	0.17349541	0.17349541	0.17349541
864.mp3	0.14868262	0.14868262	0.14868262	0.14868262	0.14868262	0.14868262	0.14868262	0.14868262	0.14868262	0.14868262	0.14868262	0.14868262	0.14868262	0.14868262	0.14868262	0.14868262	0.14868262	0.14868262	0.14868262	0.14868262	0.14868262	0.14868262	0.14868262	0.14868262	0.14868262	0.14868262	0.14868262	0.14868262	0.14868262	0.14868262	0.14868262	0.14868262	0.14868262	0.14868262	0.14868262	0.14868262	0.14868262	0.14868262	0.14868262	0.14868262	0.14868262	0.14868262	0.14868262	0.14868262	0.14868262	0.14868262	0.14868262	0.14868262	0.14868262
865.mp3	0.3055813	0.3055813	0.3055813	0.3055813	0.3055813	0.3055813	0.3055813	0.3055813	0.3055813	0.3055813	0.3055813	0.3055813	0.3055813	0.3055813	0.3055813	0.3055813	0.3055813	0.3055813	0.3055813	0.3055813	0.3055813	0.3055813	0.3055813	0.3055813	0.3055813	0.3055813	0.3055813	0.3055813	0.3055813	0.3055813	0.3055813	0.3055813	0.3055813	0.3055813	0.3055813	0.3055813	0.3055813	0.3055813	0.3055813	0.3055813	0.3055813	0.3055813	0.3055813	0.3055813	0.3055813	0.3055813	0.3055813	0.3055813	0.3055813
866.mp3	0.49827936	0.49827936	0.49827936	0.49827936	0.49827936	0.49827936	0.49827936	0.49827936	0.49827936	0.49827936	0.49827936	0.49827936	0.49827936	0.49827936	0.49827936	0.49827936	0.49827936	0.49827936	0.49827936	0.49827936	0.49827936	0.49827936	0.49827936	0.49827936	0.49827936	0.49827936	0.49827936	0.49827936	0.49827936	0.49827936	0.49827936	0.49827936	0.49827936	0.49827936	0.49827936	0.49827936	0.49827936	0.49827936	0.49827936	0.49827936	0.49827936	0.49827936	0.49827936	0.49827936	0.49827936	0.49827936	0.49827936	0.49827936	0.49827936
867.mp3	0.39999124	0.39999124	0.39999124	0.39999124	0.39999124	0.39999124	0.39999124	0.39999124	0.39999124	0.39999124	0.39999124	0.39999124	0.39999124	0.39999124	0.39999124	0.39999124	0.39999124	0.39999124	0.39999124	0.39999124	0.39999124	0.39999124	0.39999124	0.39999124	0.39999124	0.39999124	0.39999124	0.39999124	0.39999124	0.39999124	0.39999124	0.39999124	0.39999124	0.39999124	0.39999124	0.39999124	0.39999124	0.39999124	0.39999124	0.39999124	0.39999124	0.39999124	0.39999124	0.39999124	0.39999124	0.39999124	0.39999124	0.39999124	0.39999124
869.mp3	0.6668394	0.6668394	0.6668394	0.6668394	0.6668394	0.6668394	0.6668394	0.6668394	0.6668394	0.6668394	0.6668394	0.6668394	0.6668394	0.6668394	0.6668394	0.6668394	0.6668394	0.6668394	0.6668394	0.6668394	0.6668394	0.6668394	0.6668394	0.6668394	0.6668394	0.6668394	0.6668394	0.6668394	0.6668394	0.6668394	0.6668394	0.6668394	0.6668394	0.6668394	0.6668394	0.6668394	0.6668394	0.6668394	0.6668394	0.6668394	0.6668394	0.6668394	0.6668394	0.6668394	0.6668394	0.6668394	0.6668394	0.6668394	0.6668394
871.mp3	0.34768173	0.34768173	0.34768173	0.34768173	0.34768173	0.34768173	0.34768173	0.34768173	0.34768173	0.34768173	0.34768173	0.34768173	0.34768173	0.34768173	0.34768173	0.34768173	0.34768173	0.34768173	0.34768173	0.34768173	0.34768173	0.34768173	0.34768173	0.34768173	0.34768173	0.34768173	0.34768173	0.34768173	0.34768173	0.34768173	0.34768173	0.34768173	0.34768173	0.34768173	0.34768173	0.34768173	0.34768173	0.34768173	0.34768173	0.34768173	0.34768173	0.34768173	0.34768173	0.34768173	0.34768173	0.34768173	0.34768173	0.34768173	0.34768173
872.mp3	0.26543626	0.26543626	0.26543626	0.26543626	0.26543626	0.26543626	0.26543626	0.26543626	0.26543626	0.26543626	0.26543626	0.26543626	0.26543626	0.26543626	0.26543626	0.26543626	0.26543626	0.26543626	0.26543626	0.26543626	0.26543626	0.26543626	0.26543626	0.26543626	0.26543626	0.26543626	0.26543626	0.26543626	0.26543626	0.26543626	0.26543626	0.26543626	0.26543626	0.26543626	0.26543626	0.26543626	0.26543626	0.26543626	0.26543626	0.26543626	0.26543626	0.26543626	0.26543626	0.26543626	0.26543626	0.26543626	0.26543626	0.26543626	0.26543626
873.mp3	0.044250283	0.044250283	0.044250283	0.044250283	0.044250283	0.044250283	0.044250283	0.044250283	0.044250283	0.044250283	0.044250283	0.044250283	0.044250283	0.044250283	0.044250283	0.044250283	0.044250283	0.044250283	0.044250283	0.044250283	0.044250283	0.044250283	0.044250283	0.044250283	0.044250283	0.044250283	0.044250283	0.044250283	0.044250283	0.044250283	0.044250283	0.044250283	0.044250283	0.044250283	0.044250283	0.044250283	0.044250283	0.044250283	0.044250283	0.044250283	0.044250283	0.044250283	0.044250283	0.044250283	0.044250283	0.044250283	0.044250283	0.044250283	0.044250283
874.mp3	0.049599115	0.049599115	0.049599115	0.049599115	0.049599115	0.049599115	0.049599115	0.049599115	0.049599115	0.049599115	0.049599115	0.049599115	0.049599115	0.049599115	0.049599115	0.049599115	0.049599115	0.049599115	0.049599115	0.049599115	0.049599115	0.049599115	0.049599115	0.049599115	0.049599115	0.049599115	0.049599115	0.049599115	0.049599115	0.049599115	0.049599115	0.049599115	0.049599115	0.049599115	0.049599115	0.049599115	0.049599115	0.049599115	0.049599115	0.049599115	0.049599115	0.049599115	0.049599115	0.049599115	0.049599115	0.049599115	0.049599115	0.049599115	0.049599115
876.mp3	0.15865406	0.15865406	0.15865406	0.15865406	0.15865406	0.15865406	0.15865406	0.15865406	0.15865406	0.15865406	0.15865406	0.15865406	0.15865406	0.15865406	0.15865406	0.15865406	0.15865406	0.15865406	0.15865406	0.15865406	0.15865406	0.15865406	0.15865406	0.15865406	0.15865406	0.15865406	0.15865406	0.15865406	0.15865406	0.15865406	0.15865406	0.15865406	0.15865406	0.15865406	0.15865406	0.15865406	0.15865406	0.15865406	0.15865406	0.15865406	0.15865406	0.15865406	0.15865406	0.15865406	0.15865406	0.15865406	0.15865406	0.15865406	0.15865406
879.mp3	0.19042042	0.19042042	0.19042042	0.19042042	0.19042042	0.19042042	0.19042042	0.19042042	0.19042042	0.19042042	0.19042042	0.19042042	0.19042042	0.19042042	0.19042042	0.19042042	0.19042042	0.19042042	0.19042042	0.19042042	0.19042042	0.19042042	0.19042042	0.19042042	0.19042042	0.19042042	0.19042042	0.19042042	0.19042042	0.19042042	0.19042042	0.19042042	0.19042042	0.19042042	0.19042042	0.19042042	0.19042042	0.19042042	0.19042042	0.19042042	0.19042042	0.19042042	0.19042042	0.19042042	0.19042042	0.19042042	0.19042042	0.19042042	0.19042042
880.mp3	0.35569695	0.35569695	0.35569695	0.35569695	0.35569695	0.35569695	0.35569695	0.35569695	0.35569695	0.35569695	0.35569695	0.35569695	0.35569695	0.35569695	0.35569695	0.35569695	0.35569695	0.35569695	0.35569695	0.35569695	0.35569695	0.35569695	0.35569695	0.35569695	0.35569695	0.35569695	0.35569695	0.35569695	0.35569695	0.35569695	0.35569695	0.35569695	0.35569695	0.35569695	0.35569695	0.35569695	0.35569695	0.35569695	0.35569695	0.35569695	0.35569695	0.35569695	0.35569695	0.35569695	0.35569695	0.35569695	0.35569695	0.35569695	0.35569695
882.mp3	0.14201452	0.14201452	0.14201452	0.14201452	0.14201452	0.14201452	0.14201452	0.14201452	0.14201452	0.14201452	0.14201452	0.14201452	0.14201452	0.14201452	0.14201452	0.14201452	0.14201452	0.14201452	0.14201452	0.14201452	0.14201452	0.14201452	0.14201452	0.14201452	0.14201452	0.14201452	0.14201452	0.14201452	0.14201452	0.14201452	0.14201452	0.14201452	0.14201452	0.14201452	0.14201452	0.14201452	0.14201452	0.14201452	0.14201452	0.14201452	0.14201452	0.14201452	0.14201452	0.14201452	0.14201452	0.14201452	0.14201452	0.14201452	0.14201452
884.mp3	0.25942987	0.25942987	0.25942987	0.25942987	0.25942987	0.25942987	0.25942987	0.25942987	0.25942987	0.25942987	0.25942987	0.25942987	0.25942987	0.25942987	0.25942987	0.25942987	0.25942987	0.25942987	0.25942987	0.25942987	0.25942987	0.25942987	0.25942987	0.25942987	0.25942987	0.25942987	0.25942987	0.25942987	0.25942987	0.25942987	0.25942987	0.25942987	0.25942987	0.25942987	0.25942987	0.25942987	0.25942987	0.25942987	0.25942987	0.25942987	0.25942987	0.25942987	0.25942987	0.25942987	0.25942987	0.25942987	0.25942987	0.25942987	0.25942987
886.mp3	-0.053526957	-0.053526957	-0.053526957	-0.053526957	-0.053526957	-0.053526957	-0.053526957	-0.053526957	-0.053526957	-0.053526957	-0.053526957	-0.053526957	-0.053526957	-0.053526957	-0.053526957	-0.053526957	-0.053526957	-0.053526957	-0.053526957	-0.053526957	-0.053526957	-0.053526957	-0.053526957	-0.053526957	-0.053526957	-0.053526957	-0.053526957	-0.053526957	-0.053526957	-0.053526957	-0.053526957	-0.053526957	-0.053526957	-0.053526957	-0.053526957	-0.053526957	-0.053526957	-0.053526957	-0.053526957	-0.053526957	-0.053526957	-0.053526957	-0.053526957	-0.053526957	-0.053526957	-0.053526957	-0.053526957	-0.053526957	-0.053526957
887.mp3	0.34142765	0.34142765	0.34142765	0.34142765	0.34142765	0.34142765	0.34142765	0.34142765	0.34142765	0.34142765	0.34142765	0.34142765	0.34142765	0.34142765	0.34142765	0.34142765	0.34142765	0.34142765	0.34142765	0.34142765	0.34142765	0.34142765	0.34142765	0.34142765	0.34142765	0.34142765	0.34142765	0.34142765	0.34142765	0.34142765	0.34142765	0.34142765	0.34142765	0.34142765	0.34142765	0.34142765	0.34142765	0.34142765	0.34142765	0.34142765	0.34142765	0.34142765	0.34142765	0.34142765	0.34142765	0.34142765	0.34142765	0.34142765	0.34142765
889.mp3	0.105292365	0.105292365	0.105292365	0.105292365	0.105292365	0.105292365	0.105292365	0.105292365	0.105292365	0.105292365	0.105292365	0.105292365	0.105292365	0.105292365	0.105292365	0.105292365	0.105292365	0.105292365	0.105292365	0.105292365	0.105292365	0.105292365	0.105292365	0.105292365	0.105292365	0.105292365	0.105292365	0.105292365	0.105292365	0.105292365	0.105292365	0.105292365	0.105292365	0.105292365	0.105292365	0.105292365	0.105292365	0.105292365	0.105292365	0.105292365	0.105292365	0.105292365	0.105292365	0.105292365	0.105292365	0.105292365	0.105292365	0.105292365	0.105292365
890.mp3	-0.00296076	-0.00296076	-0.00296076	-0.00296076	-0.00296076	-0.00296076	-0.00296076	-0.00296076	-0.00296076	-0.00296076	-0.00296076	-0.00296076	-0.00296076	-0.00296076	-0.00296076	-0.00296076	-0.00296076	-0.00296076	-0.00296076	-0.00296076	-0.00296076	-0.00296076	-0.00296076	-0.00296076	-0.00296076	-0.00296076	-0.00296076	-0.00296076	-0.00296076	-0.00296076	-0.00296076	-0.00296076	-0.00296076	-0.00296076	-0.00296076	-0.00296076	-0.00296076	-0.00296076	-0.00296076	-0.00296076	-0.00296076	-0.00296076	-0.00296076	-0.00296076	-0.00296076	-0.00296076	-0.00296076	-0.00296076	-0.00296076
891.mp3	0.18414737	0.18414737	0.18414737	0.18414737	0.18414737	0.18414737	0.18414737	0.18414737	0.18414737	0.18414737	0.18414737	0.18414737	0.18414737	0.18414737	0.18414737	0.18414737	0.18414737	0.18414737	0.18414737	0.18414737	0.18414737	0.18414737	0.18414737	0.18414737	0.18414737	0.18414737	0.18414737	0.18414737	0.18414737	0.18414737	0.18414737	0.18414737	0.18414737	0.18414737	0.18414737	0.18414737	0.18414737	0.18414737	0.18414737	0.18414737	0.18414737	0.18414737	0.18414737	0.18414737	0.18414737	0.18414737	0.18414737	0.18414737	0.18414737
892.mp3	0.5034627	0.5034627	0.5034627	0.5034627	0.5034627	0.5034627	0.5034627	0.5034627	0.5034627	0.5034627	0.5034627	0.5034627	0.5034627	0.5034627	0.5034627	0.5034627	0.5034627	0.5034627	0.5034627	0.5034627	0.5034627	0.5034627	0.5034627	0.5034627	0.5034627	0.5034627	0.5034627	0.5034627	0.5034627	0.5034627	0.5034627	0.5034627	0.5034627	0.5034627	0.5034627	0.5034627	0.5034627	0.5034627	0.5034627	0.5034627	0.5034627	0.5034627	0.5034627	0.5034627	0.5034627	0.5034627	0.5034627	0.5034627	0.5034627
893.mp3	0.026862118	0.026862118	0.026862118	0.026862118	0.026862118	0.026862118	0.026862118	0.026862118	0.026862118	0.026862118	0.026862118	0.026862118	0.026862118	0.026862118	0.026862118	0.026862118	0.026862118	0.026862118	0.026862118	0.026862118	0.026862118	0.026862118	0.026862118	0.026862118	0.026862118	0.026862118	0.026862118	0.026862118	0.026862118	0.026862118	0.026862118	0.026862118	0.026862118	0.026862118	0.026862118	0.026862118	0.026862118	0.026862118	0.026862118	0.026862118	0.026862118	0.026862118	0.026862118	0.026862118	0.026862118	0.026862118	0.026862118	0.026862118	0.026862118
897.mp3	0.27885756	0.27885756	0.27885756	0.27885756	0.27885756	0.27885756	0.27885756	0.27885756	0.27885756	0.27885756	0.27885756	0.27885756	0.27885756	0.27885756	0.27885756	0.27885756	0.27885756	0.27885756	0.27885756	0.27885756	0.27885756	0.27885756	0.27885756	0.27885756	0.27885756	0.27885756	0.27885756	0.27885756	0.27885756	0.27885756	0.27885756	0.27885756	0.27885756	0.27885756	0.27885756	0.27885756	0.27885756	0.27885756	0.27885756	0.27885756	0.27885756	0.27885756	0.27885756	0.27885756	0.27885756	0.27885756	0.27885756	0.27885756	0.27885756
898.mp3	0.22581068	0.22581068	0.22581068	0.22581068	0.22581068	0.22581068	0.22581068	0.22581068	0.22581068	0.22581068	0.22581068	0.22581068	0.22581068	0.22581068	0.22581068	0.22581068	0.22581068	0.22581068	0.22581068	0.22581068	0.22581068	0.22581068	0.22581068	0.22581068	0.22581068	0.22581068	0.22581068	0.22581068	0.22581068	0.22581068	0.22581068	0.22581068	0.22581068	0.22581068	0.22581068	0.22581068	0.22581068	0.22581068	0.22581068	0.22581068	0.22581068	0.22581068	0.22581068	0.22581068	0.22581068	0.22581068	0.22581068	0.22581068	0.22581068
899.mp3	0.26612884	0.26612884	0.26612884	0.26612884	0.26612884	0.26612884	0.26612884	0.26612884	0.26612884	0.26612884	0.26612884	0.26612884	0.26612884	0.26612884	0.26612884	0.26612884	0.26612884	0.26612884	0.26612884	0.26612884	0.26612884	0.26612884	0.26612884	0.26612884	0.26612884	0.26612884	0.26612884	0.26612884	0.26612884	0.26612884	0.26612884	0.26612884	0.26612884	0.26612884	0.26612884	0.26612884	0.26612884	0.26612884	0.26612884	0.26612884	0.26612884	0.26612884	0.26612884	0.26612884	0.26612884	0.26612884	0.26612884	0.26612884	0.26612884
902.mp3	0.34385177	0.34385177	0.34385177	0.34385177	0.34385177	0.34385177	0.34385177	0.34385177	0.34385177	0.34385177	0.34385177	0.34385177	0.34385177	0.34385177	0.34385177	0.34385177	0.34385177	0.34385177	0.34385177	0.34385177	0.34385177	0.34385177	0.34385177	0.34385177	0.34385177	0.34385177	0.34385177	0.34385177	0.34385177	0.34385177	0.34385177	0.34385177	0.34385177	0.34385177	0.34385177	0.34385177	0.34385177	0.34385177	0.34385177	0.34385177	0.34385177	0.34385177	0.34385177	0.34385177	0.34385177	0.34385177	0.34385177	0.34385177	0.34385177
903.mp3	0.046658415	0.046658415	0.046658415	0.046658415	0.046658415	0.046658415	0.046658415	0.046658415	0.046658415	0.046658415	0.046658415	0.046658415	0.046658415	0.046658415	0.046658415	0.046658415	0.046658415	0.046658415	0.046658415	0.046658415	0.046658415	0.046658415	0.046658415	0.046658415	0.046658415	0.046658415	0.046658415	0.046658415	0.046658415	0.046658415	0.046658415	0.046658415	0.046658415	0.046658415	0.046658415	0.046658415	0.046658415	0.046658415	0.046658415	0.046658415	0.046658415	0.046658415	0.046658415	0.046658415	0.046658415	0.046658415	0.046658415	0.046658415	0.046658415
904.mp3	0.22147997	0.22147997	0.22147997	0.22147997	0.22147997	0.22147997	0.22147997	0.22147997	0.22147997	0.22147997	0.22147997	0.22147997	0.22147997	0.22147997	0.22147997	0.22147997	0.22147997	0.22147997	0.22147997	0.22147997	0.22147997	0.22147997	0.22147997	0.22147997	0.22147997	0.22147997	0.22147997	0.22147997	0.22147997	0.22147997	0.22147997	0.22147997	0.22147997	0.22147997	0.22147997	0.22147997	0.22147997	0.22147997	0.22147997	0.22147997	0.22147997	0.22147997	0.22147997	0.22147997	0.22147997	0.22147997	0.22147997	0.22147997	0.22147997
908.mp3	0.2766981	0.2766981	0.2766981	0.2766981	0.2766981	0.2766981	0.2766981	0.2766981	0.2766981	0.2766981	0.2766981	0.2766981	0.2766981	0.2766981	0.2766981	0.2766981	0.2766981	0.2766981	0.2766981	0.2766981	0.2766981	0.2766981	0.2766981	0.2766981	0.2766981	0.2766981	0.2766981	0.2766981	0.2766981	0.2766981	0.2766981	0.2766981	0.2766981	0.2766981	0.2766981	0.2766981	0.2766981	0.2766981	0.2766981	0.2766981	0.2766981	0.2766981	0.2766981	0.2766981	0.2766981	0.2766981	0.2766981	0.2766981	0.2766981
909.mp3	0.25425425	0.25425425	0.25425425	0.25425425	0.25425425	0.25425425	0.25425425	0.25425425	0.25425425	0.25425425	0.25425425	0.25425425	0.25425425	0.25425425	0.25425425	0.25425425	0.25425425	0.25425425	0.25425425	0.25425425	0.25425425	0.25425425	0.25425425	0.25425425	0.25425425	0.25425425	0.25425425	0.25425425	0.25425425	0.25425425	0.25425425	0.25425425	0.25425425	0.25425425	0.25425425	0.25425425	0.25425425	0.25425425	0.25425425	0.25425425	0.25425425	0.25425425	0.25425425	0.25425425	0.25425425	0.25425425	0.25425425	0.25425425	0.25425425
910.mp3	0.24245185	0.24245185	0.24245185	0.24245185	0.24245185	0.24245185	0.24245185	0.24245185	0.24245185	0.24245185	0.24245185	0.24245185	0.24245185	0.24245185	0.24245185	0.24245185	0.24245185	0.24245185	0.24245185	0.24245185	0.24245185	0.24245185	0.24245185	0.24245185	0.24245185	0.24245185	0.24245185	0.24245185	0.24245185	0.24245185	0.24245185	0.24245185	0.24245185	0.24245185	0.24245185	0.24245185	0.24245185	0.24245185	0.24245185	0.24245185	0.24245185	0.24245185	0.24245185	0.24245185	0.24245185	0.24245185	0.24245185	0.24245185	0.24245185
911.mp3	0.5079297	0.5079297	0.5079297	0.5079297	0.5079297	0.5079297	0.5079297	0.5079297	0.5079297	0.5079297	0.5079297	0.5079297	0.5079297	0.5079297	0.5079297	0.5079297	0.5079297	0.5079297	0.5079297	0.5079297	0.5079297	0.5079297	0.5079297	0.5079297	0.5079297	0.5079297	0.5079297	0.5079297	0.5079297	0.5079297	0.5079297	0.5079297	0.5079297	0.5079297	0.5079297	0.5079297	0.5079297	0.5079297	0.5079297	0.5079297	0.5079297	0.5079297	0.5079297	0.5079297	0.5079297	0.5079297	0.5079297	0.5079297	0.5079297
913.mp3	0.37061575	0.37061575	0.37061575	0.37061575	0.37061575	0.37061575	0.37061575	0.37061575	0.37061575	0.37061575	0.37061575	0.37061575	0.37061575	0.37061575	0.37061575	0.37061575	0.37061575	0.37061575	0.37061575	0.37061575	0.37061575	0.37061575	0.37061575	0.37061575	0.37061575	0.37061575	0.37061575	0.37061575	0.37061575	0.37061575	0.37061575	0.37061575	0.37061575	0.37061575	0.37061575	0.37061575	0.37061575	0.37061575	0.37061575	0.37061575	0.37061575	0.37061575	0.37061575	0.37061575	0.37061575	0.37061575	0.37061575	0.37061575	0.37061575
915.mp3	0.00928174	0.00928174	0.00928174	0.00928174	0.00928174	0.00928174	0.00928174	0.00928174	0.00928174	0.00928174	0.00928174	0.00928174	0.00928174	0.00928174	0.00928174	0.00928174	0.00928174	0.00928174	0.00928174	0.00928174	0.00928174	0.00928174	0.00928174	0.00928174	0.00928174	0.00928174	0.00928174	0.00928174	0.00928174	0.00928174	0.00928174	0.00928174	0.00928174	0.00928174	0.00928174	0.00928174	0.00928174	0.00928174	0.00928174	0.00928174	0.00928174	0.00928174	0.00928174	0.00928174	0.00928174	0.00928174	0.00928174	0.00928174	0.00928174
921.mp3	-0.074581385	-0.074581385	-0.074581385	-0.074581385	-0.074581385	-0.074581385	-0.074581385	-0.074581385	-0.074581385	-0.074581385	-0.074581385	-0.074581385	-0.074581385	-0.074581385	-0.074581385	-0.074581385	-0.074581385	-0.074581385	-0.074581385	-0.074581385	-0.074581385	-0.074581385	-0.074581385	-0.074581385	-0.074581385	-0.074581385	-0.074581385	-0.074581385	-0.074581385	-0.074581385	-0.074581385	-0.074581385	-0.074581385	-0.074581385	-0.074581385	-0.074581385	-0.074581385	-0.074581385	-0.074581385	-0.074581385	-0.074581385	-0.074581385	-0.074581385	-0.074581385	-0.074581385	-0.074581385	-0.074581385	-0.074581385	-0.074581385
924.mp3	0.43323535	0.43323535	0.43323535	0.43323535	0.43323535	0.43323535	0.43323535	0.43323535	0.43323535	0.43323535	0.43323535	0.43323535	0.43323535	0.43323535	0.43323535	0.43323535	0.43323535	0.43323535	0.43323535	0.43323535	0.43323535	0.43323535	0.43323535	0.43323535	0.43323535	0.43323535	0.43323535	0.43323535	0.43323535	0.43323535	0.43323535	0.43323535	0.43323535	0.43323535	0.43323535	0.43323535	0.43323535	0.43323535	0.43323535	0.43323535	0.43323535	0.43323535	0.43323535	0.43323535	0.43323535	0.43323535	0.43323535	0.43323535	0.43323535
925.mp3	0.19431086	0.19431086	0.19431086	0.19431086	0.19431086	0.19431086	0.19431086	0.19431086	0.19431086	0.19431086	0.19431086	0.19431086	0.19431086	0.19431086	0.19431086	0.19431086	0.19431086	0.19431086	0.19431086	0.19431086	0.19431086	0.19431086	0.19431086	0.19431086	0.19431086	0.19431086	0.19431086	0.19431086	0.19431086	0.19431086	0.19431086	0.19431086	0.19431086	0.19431086	0.19431086	0.19431086	0.19431086	0.19431086	0.19431086	0.19431086	0.19431086	0.19431086	0.19431086	0.19431086	0.19431086	0.19431086	0.19431086	0.19431086	0.19431086
926.mp3	0.32877678	0.32877678	0.32877678	0.32877678	0.32877678	0.32877678	0.32877678	0.32877678	0.32877678	0.32877678	0.32877678	0.32877678	0.32877678	0.32877678	0.32877678	0.32877678	0.32877678	0.32877678	0.32877678	0.32877678	0.32877678	0.32877678	0.32877678	0.32877678	0.32877678	0.32877678	0.32877678	0.32877678	0.32877678	0.32877678	0.32877678	0.32877678	0.32877678	0.32877678	0.32877678	0.32877678	0.32877678	0.32877678	0.32877678	0.32877678	0.32877678	0.32877678	0.32877678	0.32877678	0.32877678	0.32877678	0.32877678	0.32877678	0.32877678
928.mp3	0.040493894	0.040493894	0.040493894	0.040493894	0.040493894	0.040493894	0.040493894	0.040493894	0.040493894	0.040493894	0.040493894	0.040493894	0.040493894	0.040493894	0.040493894	0.040493894	0.040493894	0.040493894	0.040493894	0.040493894	0.040493894	0.040493894	0.040493894	0.040493894	0.040493894	0.040493894	0.040493894	0.040493894	0.040493894	0.040493894	0.040493894	0.040493894	0.040493894	0.040493894	0.040493894	0.040493894	0.040493894	0.040493894	0.040493894	0.040493894	0.040493894	0.040493894	0.040493894	0.040493894	0.040493894	0.040493894	0.040493894	0.040493894	0.040493894
931.mp3	0.20155796	0.20155796	0.20155796	0.20155796	0.20155796	0.20155796	0.20155796	0.20155796	0.20155796	0.20155796	0.20155796	0.20155796	0.20155796	0.20155796	0.20155796	0.20155796	0.20155796	0.20155796	0.20155796	0.20155796	0.20155796	0.20155796	0.20155796	0.20155796	0.20155796	0.20155796	0.20155796	0.20155796	0.20155796	0.20155796	0.20155796	0.20155796	0.20155796	0.20155796	0.20155796	0.20155796	0.20155796	0.20155796	0.20155796	0.20155796	0.20155796	0.20155796	0.20155796	0.20155796	0.20155796	0.20155796	0.20155796	0.20155796	0.20155796
932.mp3	0.22572267	0.22572267	0.22572267	0.22572267	0.22572267	0.22572267	0.22572267	0.22572267	0.22572267	0.22572267	0.22572267	0.22572267	0.22572267	0.22572267	0.22572267	0.22572267	0.22572267	0.22572267	0.22572267	0.22572267	0.22572267	0.22572267	0.22572267	0.22572267	0.22572267	0.22572267	0.22572267	0.22572267	0.22572267	0.22572267	0.22572267	0.22572267	0.22572267	0.22572267	0.22572267	0.22572267	0.22572267	0.22572267	0.22572267	0.22572267	0.22572267	0.22572267	0.22572267	0.22572267	0.22572267	0.22572267	0.22572267	0.22572267	0.22572267
934.mp3	0.41229406	0.41229406	0.41229406	0.41229406	0.41229406	0.41229406	0.41229406	0.41229406	0.41229406	0.41229406	0.41229406	0.41229406	0.41229406	0.41229406	0.41229406	0.41229406	0.41229406	0.41229406	0.41229406	0.41229406	0.41229406	0.41229406	0.41229406	0.41229406	0.41229406	0.41229406	0.41229406	0.41229406	0.41229406	0.41229406	0.41229406	0.41229406	0.41229406	0.41229406	0.41229406	0.41229406	0.41229406	0.41229406	0.41229406	0.41229406	0.41229406	0.41229406	0.41229406	0.41229406	0.41229406	0.41229406	0.41229406	0.41229406	0.41229406
936.mp3	0.21236551	0.21236551	0.21236551	0.21236551	0.21236551	0.21236551	0.21236551	0.21236551	0.21236551	0.21236551	0.21236551	0.21236551	0.21236551	0.21236551	0.21236551	0.21236551	0.21236551	0.21236551	0.21236551	0.21236551	0.21236551	0.21236551	0.21236551	0.21236551	0.21236551	0.21236551	0.21236551	0.21236551	0.21236551	0.21236551	0.21236551	0.21236551	0.21236551	0.21236551	0.21236551	0.21236551	0.21236551	0.21236551	0.21236551	0.21236551	0.21236551	0.21236551	0.21236551	0.21236551	0.21236551	0.21236551	0.21236551	0.21236551	0.21236551
938.mp3	0.36976248	0.36976248	0.36976248	0.36976248	0.36976248	0.36976248	0.36976248	0.36976248	0.36976248	0.36976248	0.36976248	0.36976248	0.36976248	0.36976248	0.36976248	0.36976248	0.36976248	0.36976248	0.36976248	0.36976248	0.36976248	0.36976248	0.36976248	0.36976248	0.36976248	0.36976248	0.36976248	0.36976248	0.36976248	0.36976248	0.36976248	0.36976248	0.36976248	0.36976248	0.36976248	0.36976248	0.36976248	0.36976248	0.36976248	0.36976248	0.36976248	0.36976248	0.36976248	0.36976248	0.36976248	0.36976248	0.36976248	0.36976248	0.36976248
939.mp3	0.3993402	0.3993402	0.3993402	0.3993402	0.3993402	0.3993402	0.3993402	0.3993402	0.3993402	0.3993402	0.3993402	0.3993402	0.3993402	0.3993402	0.3993402	0.3993402	0.3993402	0.3993402	0.3993402	0.3993402	0.3993402	0.3993402	0.3993402	0.3993402	0.3993402	0.3993402	0.3993402	0.3993402	0.3993402	0.3993402	0.3993402	0.3993402	0.3993402	0.3993402	0.3993402	0.3993402	0.3993402	0.3993402	0.3993402	0.3993402	0.3993402	0.3993402	0.3993402	0.3993402	0.3993402	0.3993402	0.3993402	0.3993402	0.3993402
941.mp3	0.26333383	0.26333383	0.26333383	0.26333383	0.26333383	0.26333383	0.26333383	0.26333383	0.26333383	0.26333383	0.26333383	0.26333383	0.26333383	0.26333383	0.26333383	0.26333383	0.26333383	0.26333383	0.26333383	0.26333383	0.26333383	0.26333383	0.26333383	0.26333383	0.26333383	0.26333383	0.26333383	0.26333383	0.26333383	0.26333383	0.26333383	0.26333383	0.26333383	0.26333383	0.26333383	0.26333383	0.26333383	0.26333383	0.26333383	0.26333383	0.26333383	0.26333383	0.26333383	0.26333383	0.26333383	0.26333383	0.26333383	0.26333383	0.26333383
942.mp3	0.41841835	0.41841835	0.41841835	0.41841835	0.41841835	0.41841835	0.41841835	0.41841835	0.41841835	0.41841835	0.41841835	0.41841835	0.41841835	0.41841835	0.41841835	0.41841835	0.41841835	0.41841835	0.41841835	0.41841835	0.41841835	0.41841835	0.41841835	0.41841835	0.41841835	0.41841835	0.41841835	0.41841835	0.41841835	0.41841835	0.41841835	0.41841835	0.41841835	0.41841835	0.41841835	0.41841835	0.41841835	0.41841835	0.41841835	0.41841835	0.41841835	0.41841835	0.41841835	0.41841835	0.41841835	0.41841835	0.41841835	0.41841835	0.41841835
944.mp3	0.13011056	0.13011056	0.13011056	0.13011056	0.13011056	0.13011056	0.13011056	0.13011056	0.13011056	0.13011056	0.13011056	0.13011056	0.13011056	0.13011056	0.13011056	0.13011056	0.13011056	0.13011056	0.13011056	0.13011056	0.13011056	0.13011056	0.13011056	0.13011056	0.13011056	0.13011056	0.13011056	0.13011056	0.13011056	0.13011056	0.13011056	0.13011056	0.13011056	0.13011056	0.13011056	0.13011056	0.13011056	0.13011056	0.13011056	0.13011056	0.13011056	0.13011056	0.13011056	0.13011056	0.13011056	0.13011056	0.13011056	0.13011056	0.13011056
945.mp3	0.15328321	0.15328321	0.15328321	0.15328321	0.15328321	0.15328321	0.15328321	0.15328321	0.15328321	0.15328321	0.15328321	0.15328321	0.15328321	0.15328321	0.15328321	0.15328321	0.15328321	0.15328321	0.15328321	0.15328321	0.15328321	0.15328321	0.15328321	0.15328321	0.15328321	0.15328321	0.15328321	0.15328321	0.15328321	0.15328321	0.15328321	0.15328321	0.15328321	0.15328321	0.15328321	0.15328321	0.15328321	0.15328321	0.15328321	0.15328321	0.15328321	0.15328321	0.15328321	0.15328321	0.15328321	0.15328321	0.15328321	0.15328321	0.15328321
949.mp3	0.107807696	0.107807696	0.107807696	0.107807696	0.107807696	0.107807696	0.107807696	0.107807696	0.107807696	0.107807696	0.107807696	0.107807696	0.107807696	0.107807696	0.107807696	0.107807696	0.107807696	0.107807696	0.107807696	0.107807696	0.107807696	0.107807696	0.107807696	0.107807696	0.107807696	0.107807696	0.107807696	0.107807696	0.107807696	0.107807696	0.107807696	0.107807696	0.107807696	0.107807696	0.107807696	0.107807696	0.107807696	0.107807696	0.107807696	0.107807696	0.107807696	0.107807696	0.107807696	0.107807696	0.107807696	0.107807696	0.107807696	0.107807696	0.107807696
952.mp3	0.5945852	0.5945852	0.5945852	0.5945852	0.5945852	0.5945852	0.5945852	0.5945852	0.5945852	0.5945852	0.5945852	0.5945852	0.5945852	0.5945852	0.5945852	0.5945852	0.5945852	0.5945852	0.5945852	0.5945852	0.5945852	0.5945852	0.5945852	0.5945852	0.5945852	0.5945852	0.5945852	0.5945852	0.5945852	0.5945852	0.5945852	0.5945852	0.5945852	0.5945852	0.5945852	0.5945852	0.5945852	0.5945852	0.5945852	0.5945852	0.5945852	0.5945852	0.5945852	0.5945852	0.5945852	0.5945852	0.5945852	0.5945852	0.5945852
954.mp3	0.42155364	0.42155364	0.42155364	0.42155364	0.42155364	0.42155364	0.42155364	0.42155364	0.42155364	0.42155364	0.42155364	0.42155364	0.42155364	0.42155364	0.42155364	0.42155364	0.42155364	0.42155364	0.42155364	0.42155364	0.42155364	0.42155364	0.42155364	0.42155364	0.42155364	0.42155364	0.42155364	0.42155364	0.42155364	0.42155364	0.42155364	0.42155364	0.42155364	0.42155364	0.42155364	0.42155364	0.42155364	0.42155364	0.42155364	0.42155364	0.42155364	0.42155364	0.42155364	0.42155364	0.42155364	0.42155364	0.42155364	0.42155364	0.42155364
955.mp3	0.25932667	0.25932667	0.25932667	0.25932667	0.25932667	0.25932667	0.25932667	0.25932667	0.25932667	0.25932667	0.25932667	0.25932667	0.25932667	0.25932667	0.25932667	0.25932667	0.25932667	0.25932667	0.25932667	0.25932667	0.25932667	0.25932667	0.25932667	0.25932667	0.25932667	0.25932667	0.25932667	0.25932667	0.25932667	0.25932667	0.25932667	0.25932667	0.25932667	0.25932667	0.25932667	0.25932667	0.25932667	0.25932667	0.25932667	0.25932667	0.25932667	0.25932667	0.25932667	0.25932667	0.25932667	0.25932667	0.25932667	0.25932667	0.25932667
956.mp3	0.017709903	0.017709903	0.017709903	0.017709903	0.017709903	0.017709903	0.017709903	0.017709903	0.017709903	0.017709903	0.017709903	0.017709903	0.017709903	0.017709903	0.017709903	0.017709903	0.017709903	0.017709903	0.017709903	0.017709903	0.017709903	0.017709903	0.017709903	0.017709903	0.017709903	0.017709903	0.017709903	0.017709903	0.017709903	0.017709903	0.017709903	0.017709903	0.017709903	0.017709903	0.017709903	0.017709903	0.017709903	0.017709903	0.017709903	0.017709903	0.017709903	0.017709903	0.017709903	0.017709903	0.017709903	0.017709903	0.017709903	0.017709903	0.017709903
957.mp3	0.24452606	0.24452606	0.24452606	0.24452606	0.24452606	0.24452606	0.24452606	0.24452606	0.24452606	0.24452606	0.24452606	0.24452606	0.24452606	0.24452606	0.24452606	0.24452606	0.24452606	0.24452606	0.24452606	0.24452606	0.24452606	0.24452606	0.24452606	0.24452606	0.24452606	0.24452606	0.24452606	0.24452606	0.24452606	0.24452606	0.24452606	0.24452606	0.24452606	0.24452606	0.24452606	0.24452606	0.24452606	0.24452606	0.24452606	0.24452606	0.24452606	0.24452606	0.24452606	0.24452606	0.24452606	0.24452606	0.24452606	0.24452606	0.24452606
958.mp3	0.06987028	0.06987028	0.06987028	0.06987028	0.06987028	0.06987028	0.06987028	0.06987028	0.06987028	0.06987028	0.06987028	0.06987028	0.06987028	0.06987028	0.06987028	0.06987028	0.06987028	0.06987028	0.06987028	0.06987028	0.06987028	0.06987028	0.06987028	0.06987028	0.06987028	0.06987028	0.06987028	0.06987028	0.06987028	0.06987028	0.06987028	0.06987028	0.06987028	0.06987028	0.06987028	0.06987028	0.06987028	0.06987028	0.06987028	0.06987028	0.06987028	0.06987028	0.06987028	0.06987028	0.06987028	0.06987028	0.06987028	0.06987028	0.06987028
959.mp3	0.33653948	0.33653948	0.33653948	0.33653948	0.33653948	0.33653948	0.33653948	0.33653948	0.33653948	0.33653948	0.33653948	0.33653948	0.33653948	0.33653948	0.33653948	0.33653948	0.33653948	0.33653948	0.33653948	0.33653948	0.33653948	0.33653948	0.33653948	0.33653948	0.33653948	0.33653948	0.33653948	0.33653948	0.33653948	0.33653948	0.33653948	0.33653948	0.33653948	0.33653948	0.33653948	0.33653948	0.33653948	0.33653948	0.33653948	0.33653948	0.33653948	0.33653948	0.33653948	0.33653948	0.33653948	0.33653948	0.33653948	0.33653948	0.33653948
960.mp3	0.01800365	0.01800365	0.01800365	0.01800365	0.01800365	0.01800365	0.01800365	0.01800365	0.01800365	0.01800365	0.01800365	0.01800365	0.01800365	0.01800365	0.01800365	0.01800365	0.01800365	0.01800365	0.01800365	0.01800365	0.01800365	0.01800365	0.01800365	0.01800365	0.01800365	0.01800365	0.01800365	0.01800365	0.01800365	0.01800365	0.01800365	0.01800365	0.01800365	0.01800365	0.01800365	0.01800365	0.01800365	0.01800365	0.01800365	0.01800365	0.01800365	0.01800365	0.01800365	0.01800365	0.01800365	0.01800365	0.01800365	0.01800365	0.01800365
961.mp3	0.49056152	0.49056152	0.49056152	0.49056152	0.49056152	0.49056152	0.49056152	0.49056152	0.49056152	0.49056152	0.49056152	0.49056152	0.49056152	0.49056152	0.49056152	0.49056152	0.49056152	0.49056152	0.49056152	0.49056152	0.49056152	0.49056152	0.49056152	0.49056152	0.49056152	0.49056152	0.49056152	0.49056152	0.49056152	0.49056152	0.49056152	0.49056152	0.49056152	0.49056152	0.49056152	0.49056152	0.49056152	0.49056152	0.49056152	0.49056152	0.49056152	0.49056152	0.49056152	0.49056152	0.49056152	0.49056152	0.49056152	0.49056152	0.49056152
962.mp3	0.5344309	0.5344309	0.5344309	0.5344309	0.5344309	0.5344309	0.5344309	0.5344309	0.5344309	0.5344309	0.5344309	0.5344309	0.5344309	0.5344309	0.5344309	0.5344309	0.5344309	0.5344309	0.5344309	0.5344309	0.5344309	0.5344309	0.5344309	0.5344309	0.5344309	0.5344309	0.5344309	0.5344309	0.5344309	0.5344309	0.5344309	0.5344309	0.5344309	0.5344309	0.5344309	0.5344309	0.5344309	0.5344309	0.5344309	0.5344309	0.5344309	0.5344309	0.5344309	0.5344309	0.5344309	0.5344309	0.5344309	0.5344309	0.5344309
964.mp3	0.26875207	0.26875207	0.26875207	0.26875207	0.26875207	0.26875207	0.26875207	0.26875207	0.26875207	0.26875207	0.26875207	0.26875207	0.26875207	0.26875207	0.26875207	0.26875207	0.26875207	0.26875207	0.26875207	0.26875207	0.26875207	0.26875207	0.26875207	0.26875207	0.26875207	0.26875207	0.26875207	0.26875207	0.26875207	0.26875207	0.26875207	0.26875207	0.26875207	0.26875207	0.26875207	0.26875207	0.26875207	0.26875207	0.26875207	0.26875207	0.26875207	0.26875207	0.26875207	0.26875207	0.26875207	0.26875207	0.26875207	0.26875207	0.26875207
967.mp3	0.45291218	0.45291218	0.45291218	0.45291218	0.45291218	0.45291218	0.45291218	0.45291218	0.45291218	0.45291218	0.45291218	0.45291218	0.45291218	0.45291218	0.45291218	0.45291218	0.45291218	0.45291218	0.45291218	0.45291218	0.45291218	0.45291218	0.45291218	0.45291218	0.45291218	0.45291218	0.45291218	0.45291218	0.45291218	0.45291218	0.45291218	0.45291218	0.45291218	0.45291218	0.45291218	0.45291218	0.45291218	0.45291218	0.45291218	0.45291218	0.45291218	0.45291218	0.45291218	0.45291218	0.45291218	0.45291218	0.45291218	0.45291218	0.45291218
968.mp3	0.2636508	0.2636508	0.2636508	0.2636508	0.2636508	0.2636508	0.2636508	0.2636508	0.2636508	0.2636508	0.2636508	0.2636508	0.2636508	0.2636508	0.2636508	0.2636508	0.2636508	0.2636508	0.2636508	0.2636508	0.2636508	0.2636508	0.2636508	0.2636508	0.2636508	0.2636508	0.2636508	0.2636508	0.2636508	0.2636508	0.2636508	0.2636508	0.2636508	0.2636508	0.2636508	0.2636508	0.2636508	0.2636508	0.2636508	0.2636508	0.2636508	0.2636508	0.2636508	0.2636508	0.2636508	0.2636508	0.2636508	0.2636508	0.2636508
970.mp3	0.12067032	0.12067032	0.12067032	0.12067032	0.12067032	0.12067032	0.12067032	0.12067032	0.12067032	0.12067032	0.12067032	0.12067032	0.12067032	0.12067032	0.12067032	0.12067032	0.12067032	0.12067032	0.12067032	0.12067032	0.12067032	0.12067032	0.12067032	0.12067032	0.12067032	0.12067032	0.12067032	0.12067032	0.12067032	0.12067032	0.12067032	0.12067032	0.12067032	0.12067032	0.12067032	0.12067032	0.12067032	0.12067032	0.12067032	0.12067032	0.12067032	0.12067032	0.12067032	0.12067032	0.12067032	0.12067032	0.12067032	0.12067032	0.12067032
973.mp3	0.23510206	0.23510206	0.23510206	0.23510206	0.23510206	0.23510206	0.23510206	0.23510206	0.23510206	0.23510206	0.23510206	0.23510206	0.23510206	0.23510206	0.23510206	0.23510206	0.23510206	0.23510206	0.23510206	0.23510206	0.23510206	0.23510206	0.23510206	0.23510206	0.23510206	0.23510206	0.23510206	0.23510206	0.23510206	0.23510206	0.23510206	0.23510206	0.23510206	0.23510206	0.23510206	0.23510206	0.23510206	0.23510206	0.23510206	0.23510206	0.23510206	0.23510206	0.23510206	0.23510206	0.23510206	0.23510206	0.23510206	0.23510206	0.23510206
974.mp3	0.26794547	0.26794547	0.26794547	0.26794547	0.26794547	0.26794547	0.26794547	0.26794547	0.26794547	0.26794547	0.26794547	0.26794547	0.26794547	0.26794547	0.26794547	0.26794547	0.26794547	0.26794547	0.26794547	0.26794547	0.26794547	0.26794547	0.26794547	0.26794547	0.26794547	0.26794547	0.26794547	0.26794547	0.26794547	0.26794547	0.26794547	0.26794547	0.26794547	0.26794547	0.26794547	0.26794547	0.26794547	0.26794547	0.26794547	0.26794547	0.26794547	0.26794547	0.26794547	0.26794547	0.26794547	0.26794547	0.26794547	0.26794547	0.26794547
976.mp3	0.31529093	0.31529093	0.31529093	0.31529093	0.31529093	0.31529093	0.31529093	0.31529093	0.31529093	0.31529093	0.31529093	0.31529093	0.31529093	0.31529093	0.31529093	0.31529093	0.31529093	0.31529093	0.31529093	0.31529093	0.31529093	0.31529093	0.31529093	0.31529093	0.31529093	0.31529093	0.31529093	0.31529093	0.31529093	0.31529093	0.31529093	0.31529093	0.31529093	0.31529093	0.31529093	0.31529093	0.31529093	0.31529093	0.31529093	0.31529093	0.31529093	0.31529093	0.31529093	0.31529093	0.31529093	0.31529093	0.31529093	0.31529093	0.31529093
977.mp3	0.1418072	0.1418072	0.1418072	0.1418072	0.1418072	0.1418072	0.1418072	0.1418072	0.1418072	0.1418072	0.1418072	0.1418072	0.1418072	0.1418072	0.1418072	0.1418072	0.1418072	0.1418072	0.1418072	0.1418072	0.1418072	0.1418072	0.1418072	0.1418072	0.1418072	0.1418072	0.1418072	0.1418072	0.1418072	0.1418072	0.1418072	0.1418072	0.1418072	0.1418072	0.1418072	0.1418072	0.1418072	0.1418072	0.1418072	0.1418072	0.1418072	0.1418072	0.1418072	0.1418072	0.1418072	0.1418072	0.1418072	0.1418072	0.1418072
978.mp3	0.2638587	0.2638587	0.2638587	0.2638587	0.2638587	0.2638587	0.2638587	0.2638587	0.2638587	0.2638587	0.2638587	0.2638587	0.2638587	0.2638587	0.2638587	0.2638587	0.2638587	0.2638587	0.2638587	0.2638587	0.2638587	0.2638587	0.2638587	0.2638587	0.2638587	0.2638587	0.2638587	0.2638587	0.2638587	0.2638587	0.2638587	0.2638587	0.2638587	0.2638587	0.2638587	0.2638587	0.2638587	0.2638587	0.2638587	0.2638587	0.2638587	0.2638587	0.2638587	0.2638587	0.2638587	0.2638587	0.2638587	0.2638587	0.2638587
979.mp3	0.44827563	0.44827563	0.44827563	0.44827563	0.44827563	0.44827563	0.44827563	0.44827563	0.44827563	0.44827563	0.44827563	0.44827563	0.44827563	0.44827563	0.44827563	0.44827563	0.44827563	0.44827563	0.44827563	0.44827563	0.44827563	0.44827563	0.44827563	0.44827563	0.44827563	0.44827563	0.44827563	0.44827563	0.44827563	0.44827563	0.44827563	0.44827563	0.44827563	0.44827563	0.44827563	0.44827563	0.44827563	0.44827563	0.44827563	0.44827563	0.44827563	0.44827563	0.44827563	0.44827563	0.44827563	0.44827563	0.44827563	0.44827563	0.44827563
980.mp3	0.17323287	0.17323287	0.17323287	0.17323287	0.17323287	0.17323287	0.17323287	0.17323287	0.17323287	0.17323287	0.17323287	0.17323287	0.17323287	0.17323287	0.17323287	0.17323287	0.17323287	0.17323287	0.17323287	0.17323287	0.17323287	0.17323287	0.17323287	0.17323287	0.17323287	0.17323287	0.17323287	0.17323287	0.17323287	0.17323287	0.17323287	0.17323287	0.17323287	0.17323287	0.17323287	0.17323287	0.17323287	0.17323287	0.17323287	0.17323287	0.17323287	0.17323287	0.17323287	0.17323287	0.17323287	0.17323287	0.17323287	0.17323287	0.17323287
981.mp3	0.3524152	0.3524152	0.3524152	0.3524152	0.3524152	0.3524152	0.3524152	0.3524152	0.3524152	0.3524152	0.3524152	0.3524152	0.3524152	0.3524152	0.3524152	0.3524152	0.3524152	0.3524152	0.3524152	0.3524152	0.3524152	0.3524152	0.3524152	0.3524152	0.3524152	0.3524152	0.3524152	0.3524152	0.3524152	0.3524152	0.3524152	0.3524152	0.3524152	0.3524152	0.3524152	0.3524152	0.3524152	0.3524152	0.3524152	0.3524152	0.3524152	0.3524152	0.3524152	0.3524152	0.3524152	0.3524152	0.3524152	0.3524152	0.3524152
983.mp3	0.31757745	0.31757745	0.31757745	0.31757745	0.31757745	0.31757745	0.31757745	0.31757745	0.31757745	0.31757745	0.31757745	0.31757745	0.31757745	0.31757745	0.31757745	0.31757745	0.31757745	0.31757745	0.31757745	0.31757745	0.31757745	0.31757745	0.31757745	0.31757745	0.31757745	0.31757745	0.31757745	0.31757745	0.31757745	0.31757745	0.31757745	0.31757745	0.31757745	0.31757745	0.31757745	0.31757745	0.31757745	0.31757745	0.31757745	0.31757745	0.31757745	0.31757745	0.31757745	0.31757745	0.31757745	0.31757745	0.31757745	0.31757745	0.31757745
985.mp3	0.37399778	0.37399778	0.37399778	0.37399778	0.37399778	0.37399778	0.37399778	0.37399778	0.37399778	0.37399778	0.37399778	0.37399778	0.37399778	0.37399778	0.37399778	0.37399778	0.37399778	0.37399778	0.37399778	0.37399778	0.37399778	0.37399778	0.37399778	0.37399778	0.37399778	0.37399778	0.37399778	0.37399778	0.37399778	0.37399778	0.37399778	0.37399778	0.37399778	0.37399778	0.37399778	0.37399778	0.37399778	0.37399778	0.37399778	0.37399778	0.37399778	0.37399778	0.37399778	0.37399778	0.37399778	0.37399778	0.37399778	0.37399778	0.37399778
986.mp3	0.15449396	0.15449396	0.15449396	0.15449396	0.15449396	0.15449396	0.15449396	0.15449396	0.15449396	0.15449396	0.15449396	0.15449396	0.15449396	0.15449396	0.15449396	0.15449396	0.15449396	0.15449396	0.15449396	0.15449396	0.15449396	0.15449396	0.15449396	0.15449396	0.15449396	0.15449396	0.15449396	0.15449396	0.15449396	0.15449396	0.15449396	0.15449396	0.15449396	0.15449396	0.15449396	0.15449396	0.15449396	0.15449396	0.15449396	0.15449396	0.15449396	0.15449396	0.15449396	0.15449396	0.15449396	0.15449396	0.15449396	0.15449396	0.15449396
987.mp3	0.08690682	0.08690682	0.08690682	0.08690682	0.08690682	0.08690682	0.08690682	0.08690682	0.08690682	0.08690682	0.08690682	0.08690682	0.08690682	0.08690682	0.08690682	0.08690682	0.08690682	0.08690682	0.08690682	0.08690682	0.08690682	0.08690682	0.08690682	0.08690682	0.08690682	0.08690682	0.08690682	0.08690682	0.08690682	0.08690682	0.08690682	0.08690682	0.08690682	0.08690682	0.08690682	0.08690682	0.08690682	0.08690682	0.08690682	0.08690682	0.08690682	0.08690682	0.08690682	0.08690682	0.08690682	0.08690682	0.08690682	0.08690682	0.08690682
[truncated: 1,011 more rows]
[truncated: 11 more columns]
