# Supplementary material for: Music-induced emotion flow modeling by ENMI Network
Source: PLoS One. 2024 Oct 21;19(10):e0297712. doi: 10.1371/journal.pone.0297712 (PMC11493256; doi:10.1371/journal.pone.0297712)
Supplement: S1 File — (ZIP) [file pone.0297712.s001.zip › minimal dataset/DEAM dataset/Music features/feature_4.csv]

SongNumber	Feature_30	Feature_31	Feature_32	Feature_33	Feature_34	Feature_35	Feature_36	Feature_37	Feature_38	Feature_39	Feature_40	Feature_41	Feature_42	Feature_43	Feature_44	Feature_45	Feature_46	Feature_47	Feature_48	Feature_49	Feature_50	Feature_51	Feature_52	Feature_53	Feature_54	Feature_55	Feature_56	Feature_57	Feature_58	Feature_59	Feature_60	Feature_61	Feature_62	Feature_63	Feature_64	Feature_65	Feature_66	Feature_67	Feature_68	Feature_69	Feature_70	Feature_71	Feature_72	Feature_73	Feature_74	Feature_75	Feature_76	Feature_77	Feature_78
2.mp3	0.02559701	0.02559701	0.02559701	0.02559701	0.02559701	0.02559701	0.02559701	0.02559701	0.02559701	0.02559701	0.02559701	0.02559701	0.02559701	0.02559701	0.02559701	0.02559701	0.02559701	0.02559701	0.02559701	0.02559701	0.02559701	0.02559701	0.02559701	0.02559701	0.02559701	0.02559701	0.02559701	0.02559701	0.02559701	0.02559701	0.02559701	0.02559701	0.02559701	0.02559701	0.02559701	0.02559701	0.02559701	0.02559701	0.02559701	0.02559701	0.02559701	0.02559701	0.02559701	0.02559701	0.02559701	0.02559701	0.02559701	0.02559701	0.02559701
3.mp3	-0.005552199	-0.005552199	-0.005552199	-0.005552199	-0.005552199	-0.005552199	-0.005552199	-0.005552199	-0.005552199	-0.005552199	-0.005552199	-0.005552199	-0.005552199	-0.005552199	-0.005552199	-0.005552199	-0.005552199	-0.005552199	-0.005552199	-0.005552199	-0.005552199	-0.005552199	-0.005552199	-0.005552199	-0.005552199	-0.005552199	-0.005552199	-0.005552199	-0.005552199	-0.005552199	-0.005552199	-0.005552199	-0.005552199	-0.005552199	-0.005552199	-0.005552199	-0.005552199	-0.005552199	-0.005552199	-0.005552199	-0.005552199	-0.005552199	-0.005552199	-0.005552199	-0.005552199	-0.005552199	-0.005552199	-0.005552199	-0.005552199
4.mp3	-0.036491603	-0.036491603	-0.036491603	-0.036491603	-0.036491603	-0.036491603	-0.036491603	-0.036491603	-0.036491603	-0.036491603	-0.036491603	-0.036491603	-0.036491603	-0.036491603	-0.036491603	-0.036491603	-0.036491603	-0.036491603	-0.036491603	-0.036491603	-0.036491603	-0.036491603	-0.036491603	-0.036491603	-0.036491603	-0.036491603	-0.036491603	-0.036491603	-0.036491603	-0.036491603	-0.036491603	-0.036491603	-0.036491603	-0.036491603	-0.036491603	-0.036491603	-0.036491603	-0.036491603	-0.036491603	-0.036491603	-0.036491603	-0.036491603	-0.036491603	-0.036491603	-0.036491603	-0.036491603	-0.036491603	-0.036491603	-0.036491603
5.mp3	-0.015336055	-0.015336055	-0.015336055	-0.015336055	-0.015336055	-0.015336055	-0.015336055	-0.015336055	-0.015336055	-0.015336055	-0.015336055	-0.015336055	-0.015336055	-0.015336055	-0.015336055	-0.015336055	-0.015336055	-0.015336055	-0.015336055	-0.015336055	-0.015336055	-0.015336055	-0.015336055	-0.015336055	-0.015336055	-0.015336055	-0.015336055	-0.015336055	-0.015336055	-0.015336055	-0.015336055	-0.015336055	-0.015336055	-0.015336055	-0.015336055	-0.015336055	-0.015336055	-0.015336055	-0.015336055	-0.015336055	-0.015336055	-0.015336055	-0.015336055	-0.015336055	-0.015336055	-0.015336055	-0.015336055	-0.015336055	-0.015336055
7.mp3	-0.22573864	-0.22573864	-0.22573864	-0.22573864	-0.22573864	-0.22573864	-0.22573864	-0.22573864	-0.22573864	-0.22573864	-0.22573864	-0.22573864	-0.22573864	-0.22573864	-0.22573864	-0.22573864	-0.22573864	-0.22573864	-0.22573864	-0.22573864	-0.22573864	-0.22573864	-0.22573864	-0.22573864	-0.22573864	-0.22573864	-0.22573864	-0.22573864	-0.22573864	-0.22573864	-0.22573864	-0.22573864	-0.22573864	-0.22573864	-0.22573864	-0.22573864	-0.22573864	-0.22573864	-0.22573864	-0.22573864	-0.22573864	-0.22573864	-0.22573864	-0.22573864	-0.22573864	-0.22573864	-0.22573864	-0.22573864	-0.22573864
8.mp3	0.18654037	0.18654037	0.18654037	0.18654037	0.18654037	0.18654037	0.18654037	0.18654037	0.18654037	0.18654037	0.18654037	0.18654037	0.18654037	0.18654037	0.18654037	0.18654037	0.18654037	0.18654037	0.18654037	0.18654037	0.18654037	0.18654037	0.18654037	0.18654037	0.18654037	0.18654037	0.18654037	0.18654037	0.18654037	0.18654037	0.18654037	0.18654037	0.18654037	0.18654037	0.18654037	0.18654037	0.18654037	0.18654037	0.18654037	0.18654037	0.18654037	0.18654037	0.18654037	0.18654037	0.18654037	0.18654037	0.18654037	0.18654037	0.18654037
10.mp3	0.13870461	0.13870461	0.13870461	0.13870461	0.13870461	0.13870461	0.13870461	0.13870461	0.13870461	0.13870461	0.13870461	0.13870461	0.13870461	0.13870461	0.13870461	0.13870461	0.13870461	0.13870461	0.13870461	0.13870461	0.13870461	0.13870461	0.13870461	0.13870461	0.13870461	0.13870461	0.13870461	0.13870461	0.13870461	0.13870461	0.13870461	0.13870461	0.13870461	0.13870461	0.13870461	0.13870461	0.13870461	0.13870461	0.13870461	0.13870461	0.13870461	0.13870461	0.13870461	0.13870461	0.13870461	0.13870461	0.13870461	0.13870461	0.13870461
12.mp3	0.23741683	0.23741683	0.23741683	0.23741683	0.23741683	0.23741683	0.23741683	0.23741683	0.23741683	0.23741683	0.23741683	0.23741683	0.23741683	0.23741683	0.23741683	0.23741683	0.23741683	0.23741683	0.23741683	0.23741683	0.23741683	0.23741683	0.23741683	0.23741683	0.23741683	0.23741683	0.23741683	0.23741683	0.23741683	0.23741683	0.23741683	0.23741683	0.23741683	0.23741683	0.23741683	0.23741683	0.23741683	0.23741683	0.23741683	0.23741683	0.23741683	0.23741683	0.23741683	0.23741683	0.23741683	0.23741683	0.23741683	0.23741683	0.23741683
13.mp3	-0.121104	-0.121104	-0.121104	-0.121104	-0.121104	-0.121104	-0.121104	-0.121104	-0.121104	-0.121104	-0.121104	-0.121104	-0.121104	-0.121104	-0.121104	-0.121104	-0.121104	-0.121104	-0.121104	-0.121104	-0.121104	-0.121104	-0.121104	-0.121104	-0.121104	-0.121104	-0.121104	-0.121104	-0.121104	-0.121104	-0.121104	-0.121104	-0.121104	-0.121104	-0.121104	-0.121104	-0.121104	-0.121104	-0.121104	-0.121104	-0.121104	-0.121104	-0.121104	-0.121104	-0.121104	-0.121104	-0.121104	-0.121104	-0.121104
17.mp3	0.05371613	0.05371613	0.05371613	0.05371613	0.05371613	0.05371613	0.05371613	0.05371613	0.05371613	0.05371613	0.05371613	0.05371613	0.05371613	0.05371613	0.05371613	0.05371613	0.05371613	0.05371613	0.05371613	0.05371613	0.05371613	0.05371613	0.05371613	0.05371613	0.05371613	0.05371613	0.05371613	0.05371613	0.05371613	0.05371613	0.05371613	0.05371613	0.05371613	0.05371613	0.05371613	0.05371613	0.05371613	0.05371613	0.05371613	0.05371613	0.05371613	0.05371613	0.05371613	0.05371613	0.05371613	0.05371613	0.05371613	0.05371613	0.05371613
18.mp3	-0.084812894	-0.084812894	-0.084812894	-0.084812894	-0.084812894	-0.084812894	-0.084812894	-0.084812894	-0.084812894	-0.084812894	-0.084812894	-0.084812894	-0.084812894	-0.084812894	-0.084812894	-0.084812894	-0.084812894	-0.084812894	-0.084812894	-0.084812894	-0.084812894	-0.084812894	-0.084812894	-0.084812894	-0.084812894	-0.084812894	-0.084812894	-0.084812894	-0.084812894	-0.084812894	-0.084812894	-0.084812894	-0.084812894	-0.084812894	-0.084812894	-0.084812894	-0.084812894	-0.084812894	-0.084812894	-0.084812894	-0.084812894	-0.084812894	-0.084812894	-0.084812894	-0.084812894	-0.084812894	-0.084812894	-0.084812894	-0.084812894
19.mp3	0.14349422	0.14349422	0.14349422	0.14349422	0.14349422	0.14349422	0.14349422	0.14349422	0.14349422	0.14349422	0.14349422	0.14349422	0.14349422	0.14349422	0.14349422	0.14349422	0.14349422	0.14349422	0.14349422	0.14349422	0.14349422	0.14349422	0.14349422	0.14349422	0.14349422	0.14349422	0.14349422	0.14349422	0.14349422	0.14349422	0.14349422	0.14349422	0.14349422	0.14349422	0.14349422	0.14349422	0.14349422	0.14349422	0.14349422	0.14349422	0.14349422	0.14349422	0.14349422	0.14349422	0.14349422	0.14349422	0.14349422	0.14349422	0.14349422
20.mp3	-0.12841807	-0.12841807	-0.12841807	-0.12841807	-0.12841807	-0.12841807	-0.12841807	-0.12841807	-0.12841807	-0.12841807	-0.12841807	-0.12841807	-0.12841807	-0.12841807	-0.12841807	-0.12841807	-0.12841807	-0.12841807	-0.12841807	-0.12841807	-0.12841807	-0.12841807	-0.12841807	-0.12841807	-0.12841807	-0.12841807	-0.12841807	-0.12841807	-0.12841807	-0.12841807	-0.12841807	-0.12841807	-0.12841807	-0.12841807	-0.12841807	-0.12841807	-0.12841807	-0.12841807	-0.12841807	-0.12841807	-0.12841807	-0.12841807	-0.12841807	-0.12841807	-0.12841807	-0.12841807	-0.12841807	-0.12841807	-0.12841807
21.mp3	-0.13625684	-0.13625684	-0.13625684	-0.13625684	-0.13625684	-0.13625684	-0.13625684	-0.13625684	-0.13625684	-0.13625684	-0.13625684	-0.13625684	-0.13625684	-0.13625684	-0.13625684	-0.13625684	-0.13625684	-0.13625684	-0.13625684	-0.13625684	-0.13625684	-0.13625684	-0.13625684	-0.13625684	-0.13625684	-0.13625684	-0.13625684	-0.13625684	-0.13625684	-0.13625684	-0.13625684	-0.13625684	-0.13625684	-0.13625684	-0.13625684	-0.13625684	-0.13625684	-0.13625684	-0.13625684	-0.13625684	-0.13625684	-0.13625684	-0.13625684	-0.13625684	-0.13625684	-0.13625684	-0.13625684	-0.13625684	-0.13625684
22.mp3	-0.027455047	-0.027455047	-0.027455047	-0.027455047	-0.027455047	-0.027455047	-0.027455047	-0.027455047	-0.027455047	-0.027455047	-0.027455047	-0.027455047	-0.027455047	-0.027455047	-0.027455047	-0.027455047	-0.027455047	-0.027455047	-0.027455047	-0.027455047	-0.027455047	-0.027455047	-0.027455047	-0.027455047	-0.027455047	-0.027455047	-0.027455047	-0.027455047	-0.027455047	-0.027455047	-0.027455047	-0.027455047	-0.027455047	-0.027455047	-0.027455047	-0.027455047	-0.027455047	-0.027455047	-0.027455047	-0.027455047	-0.027455047	-0.027455047	-0.027455047	-0.027455047	-0.027455047	-0.027455047	-0.027455047	-0.027455047	-0.027455047
24.mp3	-0.07062422	-0.07062422	-0.07062422	-0.07062422	-0.07062422	-0.07062422	-0.07062422	-0.07062422	-0.07062422	-0.07062422	-0.07062422	-0.07062422	-0.07062422	-0.07062422	-0.07062422	-0.07062422	-0.07062422	-0.07062422	-0.07062422	-0.07062422	-0.07062422	-0.07062422	-0.07062422	-0.07062422	-0.07062422	-0.07062422	-0.07062422	-0.07062422	-0.07062422	-0.07062422	-0.07062422	-0.07062422	-0.07062422	-0.07062422	-0.07062422	-0.07062422	-0.07062422	-0.07062422	-0.07062422	-0.07062422	-0.07062422	-0.07062422	-0.07062422	-0.07062422	-0.07062422	-0.07062422	-0.07062422	-0.07062422	-0.07062422
25.mp3	-0.007207777	-0.007207777	-0.007207777	-0.007207777	-0.007207777	-0.007207777	-0.007207777	-0.007207777	-0.007207777	-0.007207777	-0.007207777	-0.007207777	-0.007207777	-0.007207777	-0.007207777	-0.007207777	-0.007207777	-0.007207777	-0.007207777	-0.007207777	-0.007207777	-0.007207777	-0.007207777	-0.007207777	-0.007207777	-0.007207777	-0.007207777	-0.007207777	-0.007207777	-0.007207777	-0.007207777	-0.007207777	-0.007207777	-0.007207777	-0.007207777	-0.007207777	-0.007207777	-0.007207777	-0.007207777	-0.007207777	-0.007207777	-0.007207777	-0.007207777	-0.007207777	-0.007207777	-0.007207777	-0.007207777	-0.007207777	-0.007207777
31.mp3	0.014368616	0.014368616	0.014368616	0.014368616	0.014368616	0.014368616	0.014368616	0.014368616	0.014368616	0.014368616	0.014368616	0.014368616	0.014368616	0.014368616	0.014368616	0.014368616	0.014368616	0.014368616	0.014368616	0.014368616	0.014368616	0.014368616	0.014368616	0.014368616	0.014368616	0.014368616	0.014368616	0.014368616	0.014368616	0.014368616	0.014368616	0.014368616	0.014368616	0.014368616	0.014368616	0.014368616	0.014368616	0.014368616	0.014368616	0.014368616	0.014368616	0.014368616	0.014368616	0.014368616	0.014368616	0.014368616	0.014368616	0.014368616	0.014368616
32.mp3	0.0604692	0.0604692	0.0604692	0.0604692	0.0604692	0.0604692	0.0604692	0.0604692	0.0604692	0.0604692	0.0604692	0.0604692	0.0604692	0.0604692	0.0604692	0.0604692	0.0604692	0.0604692	0.0604692	0.0604692	0.0604692	0.0604692	0.0604692	0.0604692	0.0604692	0.0604692	0.0604692	0.0604692	0.0604692	0.0604692	0.0604692	0.0604692	0.0604692	0.0604692	0.0604692	0.0604692	0.0604692	0.0604692	0.0604692	0.0604692	0.0604692	0.0604692	0.0604692	0.0604692	0.0604692	0.0604692	0.0604692	0.0604692	0.0604692
35.mp3	0.08675441	0.08675441	0.08675441	0.08675441	0.08675441	0.08675441	0.08675441	0.08675441	0.08675441	0.08675441	0.08675441	0.08675441	0.08675441	0.08675441	0.08675441	0.08675441	0.08675441	0.08675441	0.08675441	0.08675441	0.08675441	0.08675441	0.08675441	0.08675441	0.08675441	0.08675441	0.08675441	0.08675441	0.08675441	0.08675441	0.08675441	0.08675441	0.08675441	0.08675441	0.08675441	0.08675441	0.08675441	0.08675441	0.08675441	0.08675441	0.08675441	0.08675441	0.08675441	0.08675441	0.08675441	0.08675441	0.08675441	0.08675441	0.08675441
37.mp3	-0.16997215	-0.16997215	-0.16997215	-0.16997215	-0.16997215	-0.16997215	-0.16997215	-0.16997215	-0.16997215	-0.16997215	-0.16997215	-0.16997215	-0.16997215	-0.16997215	-0.16997215	-0.16997215	-0.16997215	-0.16997215	-0.16997215	-0.16997215	-0.16997215	-0.16997215	-0.16997215	-0.16997215	-0.16997215	-0.16997215	-0.16997215	-0.16997215	-0.16997215	-0.16997215	-0.16997215	-0.16997215	-0.16997215	-0.16997215	-0.16997215	-0.16997215	-0.16997215	-0.16997215	-0.16997215	-0.16997215	-0.16997215	-0.16997215	-0.16997215	-0.16997215	-0.16997215	-0.16997215	-0.16997215	-0.16997215	-0.16997215
39.mp3	-0.02812057	-0.02812057	-0.02812057	-0.02812057	-0.02812057	-0.02812057	-0.02812057	-0.02812057	-0.02812057	-0.02812057	-0.02812057	-0.02812057	-0.02812057	-0.02812057	-0.02812057	-0.02812057	-0.02812057	-0.02812057	-0.02812057	-0.02812057	-0.02812057	-0.02812057	-0.02812057	-0.02812057	-0.02812057	-0.02812057	-0.02812057	-0.02812057	-0.02812057	-0.02812057	-0.02812057	-0.02812057	-0.02812057	-0.02812057	-0.02812057	-0.02812057	-0.02812057	-0.02812057	-0.02812057	-0.02812057	-0.02812057	-0.02812057	-0.02812057	-0.02812057	-0.02812057	-0.02812057	-0.02812057	-0.02812057	-0.02812057
40.mp3	0.10333574	0.10333574	0.10333574	0.10333574	0.10333574	0.10333574	0.10333574	0.10333574	0.10333574	0.10333574	0.10333574	0.10333574	0.10333574	0.10333574	0.10333574	0.10333574	0.10333574	0.10333574	0.10333574	0.10333574	0.10333574	0.10333574	0.10333574	0.10333574	0.10333574	0.10333574	0.10333574	0.10333574	0.10333574	0.10333574	0.10333574	0.10333574	0.10333574	0.10333574	0.10333574	0.10333574	0.10333574	0.10333574	0.10333574	0.10333574	0.10333574	0.10333574	0.10333574	0.10333574	0.10333574	0.10333574	0.10333574	0.10333574	0.10333574
41.mp3	-0.15763752	-0.15763752	-0.15763752	-0.15763752	-0.15763752	-0.15763752	-0.15763752	-0.15763752	-0.15763752	-0.15763752	-0.15763752	-0.15763752	-0.15763752	-0.15763752	-0.15763752	-0.15763752	-0.15763752	-0.15763752	-0.15763752	-0.15763752	-0.15763752	-0.15763752	-0.15763752	-0.15763752	-0.15763752	-0.15763752	-0.15763752	-0.15763752	-0.15763752	-0.15763752	-0.15763752	-0.15763752	-0.15763752	-0.15763752	-0.15763752	-0.15763752	-0.15763752	-0.15763752	-0.15763752	-0.15763752	-0.15763752	-0.15763752	-0.15763752	-0.15763752	-0.15763752	-0.15763752	-0.15763752	-0.15763752	-0.15763752
42.mp3	-0.021767441	-0.021767441	-0.021767441	-0.021767441	-0.021767441	-0.021767441	-0.021767441	-0.021767441	-0.021767441	-0.021767441	-0.021767441	-0.021767441	-0.021767441	-0.021767441	-0.021767441	-0.021767441	-0.021767441	-0.021767441	-0.021767441	-0.021767441	-0.021767441	-0.021767441	-0.021767441	-0.021767441	-0.021767441	-0.021767441	-0.021767441	-0.021767441	-0.021767441	-0.021767441	-0.021767441	-0.021767441	-0.021767441	-0.021767441	-0.021767441	-0.021767441	-0.021767441	-0.021767441	-0.021767441	-0.021767441	-0.021767441	-0.021767441	-0.021767441	-0.021767441	-0.021767441	-0.021767441	-0.021767441	-0.021767441	-0.021767441
43.mp3	-0.14301926	-0.14301926	-0.14301926	-0.14301926	-0.14301926	-0.14301926	-0.14301926	-0.14301926	-0.14301926	-0.14301926	-0.14301926	-0.14301926	-0.14301926	-0.14301926	-0.14301926	-0.14301926	-0.14301926	-0.14301926	-0.14301926	-0.14301926	-0.14301926	-0.14301926	-0.14301926	-0.14301926	-0.14301926	-0.14301926	-0.14301926	-0.14301926	-0.14301926	-0.14301926	-0.14301926	-0.14301926	-0.14301926	-0.14301926	-0.14301926	-0.14301926	-0.14301926	-0.14301926	-0.14301926	-0.14301926	-0.14301926	-0.14301926	-0.14301926	-0.14301926	-0.14301926	-0.14301926	-0.14301926	-0.14301926	-0.14301926
44.mp3	-0.06996837	-0.06996837	-0.06996837	-0.06996837	-0.06996837	-0.06996837	-0.06996837	-0.06996837	-0.06996837	-0.06996837	-0.06996837	-0.06996837	-0.06996837	-0.06996837	-0.06996837	-0.06996837	-0.06996837	-0.06996837	-0.06996837	-0.06996837	-0.06996837	-0.06996837	-0.06996837	-0.06996837	-0.06996837	-0.06996837	-0.06996837	-0.06996837	-0.06996837	-0.06996837	-0.06996837	-0.06996837	-0.06996837	-0.06996837	-0.06996837	-0.06996837	-0.06996837	-0.06996837	-0.06996837	-0.06996837	-0.06996837	-0.06996837	-0.06996837	-0.06996837	-0.06996837	-0.06996837	-0.06996837	-0.06996837	-0.06996837
45.mp3	-0.059254747	-0.059254747	-0.059254747	-0.059254747	-0.059254747	-0.059254747	-0.059254747	-0.059254747	-0.059254747	-0.059254747	-0.059254747	-0.059254747	-0.059254747	-0.059254747	-0.059254747	-0.059254747	-0.059254747	-0.059254747	-0.059254747	-0.059254747	-0.059254747	-0.059254747	-0.059254747	-0.059254747	-0.059254747	-0.059254747	-0.059254747	-0.059254747	-0.059254747	-0.059254747	-0.059254747	-0.059254747	-0.059254747	-0.059254747	-0.059254747	-0.059254747	-0.059254747	-0.059254747	-0.059254747	-0.059254747	-0.059254747	-0.059254747	-0.059254747	-0.059254747	-0.059254747	-0.059254747	-0.059254747	-0.059254747	-0.059254747
46.mp3	0.019303057	0.019303057	0.019303057	0.019303057	0.019303057	0.019303057	0.019303057	0.019303057	0.019303057	0.019303057	0.019303057	0.019303057	0.019303057	0.019303057	0.019303057	0.019303057	0.019303057	0.019303057	0.019303057	0.019303057	0.019303057	0.019303057	0.019303057	0.019303057	0.019303057	0.019303057	0.019303057	0.019303057	0.019303057	0.019303057	0.019303057	0.019303057	0.019303057	0.019303057	0.019303057	0.019303057	0.019303057	0.019303057	0.019303057	0.019303057	0.019303057	0.019303057	0.019303057	0.019303057	0.019303057	0.019303057	0.019303057	0.019303057	0.019303057
47.mp3	-0.14199087	-0.14199087	-0.14199087	-0.14199087	-0.14199087	-0.14199087	-0.14199087	-0.14199087	-0.14199087	-0.14199087	-0.14199087	-0.14199087	-0.14199087	-0.14199087	-0.14199087	-0.14199087	-0.14199087	-0.14199087	-0.14199087	-0.14199087	-0.14199087	-0.14199087	-0.14199087	-0.14199087	-0.14199087	-0.14199087	-0.14199087	-0.14199087	-0.14199087	-0.14199087	-0.14199087	-0.14199087	-0.14199087	-0.14199087	-0.14199087	-0.14199087	-0.14199087	-0.14199087	-0.14199087	-0.14199087	-0.14199087	-0.14199087	-0.14199087	-0.14199087	-0.14199087	-0.14199087	-0.14199087	-0.14199087	-0.14199087
48.mp3	-0.056553822	-0.056553822	-0.056553822	-0.056553822	-0.056553822	-0.056553822	-0.056553822	-0.056553822	-0.056553822	-0.056553822	-0.056553822	-0.056553822	-0.056553822	-0.056553822	-0.056553822	-0.056553822	-0.056553822	-0.056553822	-0.056553822	-0.056553822	-0.056553822	-0.056553822	-0.056553822	-0.056553822	-0.056553822	-0.056553822	-0.056553822	-0.056553822	-0.056553822	-0.056553822	-0.056553822	-0.056553822	-0.056553822	-0.056553822	-0.056553822	-0.056553822	-0.056553822	-0.056553822	-0.056553822	-0.056553822	-0.056553822	-0.056553822	-0.056553822	-0.056553822	-0.056553822	-0.056553822	-0.056553822	-0.056553822	-0.056553822
49.mp3	-0.116690814	-0.116690814	-0.116690814	-0.116690814	-0.116690814	-0.116690814	-0.116690814	-0.116690814	-0.116690814	-0.116690814	-0.116690814	-0.116690814	-0.116690814	-0.116690814	-0.116690814	-0.116690814	-0.116690814	-0.116690814	-0.116690814	-0.116690814	-0.116690814	-0.116690814	-0.116690814	-0.116690814	-0.116690814	-0.116690814	-0.116690814	-0.116690814	-0.116690814	-0.116690814	-0.116690814	-0.116690814	-0.116690814	-0.116690814	-0.116690814	-0.116690814	-0.116690814	-0.116690814	-0.116690814	-0.116690814	-0.116690814	-0.116690814	-0.116690814	-0.116690814	-0.116690814	-0.116690814	-0.116690814	-0.116690814	-0.116690814
50.mp3	0.24844354	0.24844354	0.24844354	0.24844354	0.24844354	0.24844354	0.24844354	0.24844354	0.24844354	0.24844354	0.24844354	0.24844354	0.24844354	0.24844354	0.24844354	0.24844354	0.24844354	0.24844354	0.24844354	0.24844354	0.24844354	0.24844354	0.24844354	0.24844354	0.24844354	0.24844354	0.24844354	0.24844354	0.24844354	0.24844354	0.24844354	0.24844354	0.24844354	0.24844354	0.24844354	0.24844354	0.24844354	0.24844354	0.24844354	0.24844354	0.24844354	0.24844354	0.24844354	0.24844354	0.24844354	0.24844354	0.24844354	0.24844354	0.24844354
51.mp3	-0.004479965	-0.004479965	-0.004479965	-0.004479965	-0.004479965	-0.004479965	-0.004479965	-0.004479965	-0.004479965	-0.004479965	-0.004479965	-0.004479965	-0.004479965	-0.004479965	-0.004479965	-0.004479965	-0.004479965	-0.004479965	-0.004479965	-0.004479965	-0.004479965	-0.004479965	-0.004479965	-0.004479965	-0.004479965	-0.004479965	-0.004479965	-0.004479965	-0.004479965	-0.004479965	-0.004479965	-0.004479965	-0.004479965	-0.004479965	-0.004479965	-0.004479965	-0.004479965	-0.004479965	-0.004479965	-0.004479965	-0.004479965	-0.004479965	-0.004479965	-0.004479965	-0.004479965	-0.004479965	-0.004479965	-0.004479965	-0.004479965
52.mp3	-0.15649399	-0.15649399	-0.15649399	-0.15649399	-0.15649399	-0.15649399	-0.15649399	-0.15649399	-0.15649399	-0.15649399	-0.15649399	-0.15649399	-0.15649399	-0.15649399	-0.15649399	-0.15649399	-0.15649399	-0.15649399	-0.15649399	-0.15649399	-0.15649399	-0.15649399	-0.15649399	-0.15649399	-0.15649399	-0.15649399	-0.15649399	-0.15649399	-0.15649399	-0.15649399	-0.15649399	-0.15649399	-0.15649399	-0.15649399	-0.15649399	-0.15649399	-0.15649399	-0.15649399	-0.15649399	-0.15649399	-0.15649399	-0.15649399	-0.15649399	-0.15649399	-0.15649399	-0.15649399	-0.15649399	-0.15649399	-0.15649399
53.mp3	-0.28501818	-0.28501818	-0.28501818	-0.28501818	-0.28501818	-0.28501818	-0.28501818	-0.28501818	-0.28501818	-0.28501818	-0.28501818	-0.28501818	-0.28501818	-0.28501818	-0.28501818	-0.28501818	-0.28501818	-0.28501818	-0.28501818	-0.28501818	-0.28501818	-0.28501818	-0.28501818	-0.28501818	-0.28501818	-0.28501818	-0.28501818	-0.28501818	-0.28501818	-0.28501818	-0.28501818	-0.28501818	-0.28501818	-0.28501818	-0.28501818	-0.28501818	-0.28501818	-0.28501818	-0.28501818	-0.28501818	-0.28501818	-0.28501818	-0.28501818	-0.28501818	-0.28501818	-0.28501818	-0.28501818	-0.28501818	-0.28501818
54.mp3	-0.12232748	-0.12232748	-0.12232748	-0.12232748	-0.12232748	-0.12232748	-0.12232748	-0.12232748	-0.12232748	-0.12232748	-0.12232748	-0.12232748	-0.12232748	-0.12232748	-0.12232748	-0.12232748	-0.12232748	-0.12232748	-0.12232748	-0.12232748	-0.12232748	-0.12232748	-0.12232748	-0.12232748	-0.12232748	-0.12232748	-0.12232748	-0.12232748	-0.12232748	-0.12232748	-0.12232748	-0.12232748	-0.12232748	-0.12232748	-0.12232748	-0.12232748	-0.12232748	-0.12232748	-0.12232748	-0.12232748	-0.12232748	-0.12232748	-0.12232748	-0.12232748	-0.12232748	-0.12232748	-0.12232748	-0.12232748	-0.12232748
55.mp3	-0.111257344	-0.111257344	-0.111257344	-0.111257344	-0.111257344	-0.111257344	-0.111257344	-0.111257344	-0.111257344	-0.111257344	-0.111257344	-0.111257344	-0.111257344	-0.111257344	-0.111257344	-0.111257344	-0.111257344	-0.111257344	-0.111257344	-0.111257344	-0.111257344	-0.111257344	-0.111257344	-0.111257344	-0.111257344	-0.111257344	-0.111257344	-0.111257344	-0.111257344	-0.111257344	-0.111257344	-0.111257344	-0.111257344	-0.111257344	-0.111257344	-0.111257344	-0.111257344	-0.111257344	-0.111257344	-0.111257344	-0.111257344	-0.111257344	-0.111257344	-0.111257344	-0.111257344	-0.111257344	-0.111257344	-0.111257344	-0.111257344
56.mp3	0.002518047	0.002518047	0.002518047	0.002518047	0.002518047	0.002518047	0.002518047	0.002518047	0.002518047	0.002518047	0.002518047	0.002518047	0.002518047	0.002518047	0.002518047	0.002518047	0.002518047	0.002518047	0.002518047	0.002518047	0.002518047	0.002518047	0.002518047	0.002518047	0.002518047	0.002518047	0.002518047	0.002518047	0.002518047	0.002518047	0.002518047	0.002518047	0.002518047	0.002518047	0.002518047	0.002518047	0.002518047	0.002518047	0.002518047	0.002518047	0.002518047	0.002518047	0.002518047	0.002518047	0.002518047	0.002518047	0.002518047	0.002518047	0.002518047
58.mp3	0.006625567	0.006625567	0.006625567	0.006625567	0.006625567	0.006625567	0.006625567	0.006625567	0.006625567	0.006625567	0.006625567	0.006625567	0.006625567	0.006625567	0.006625567	0.006625567	0.006625567	0.006625567	0.006625567	0.006625567	0.006625567	0.006625567	0.006625567	0.006625567	0.006625567	0.006625567	0.006625567	0.006625567	0.006625567	0.006625567	0.006625567	0.006625567	0.006625567	0.006625567	0.006625567	0.006625567	0.006625567	0.006625567	0.006625567	0.006625567	0.006625567	0.006625567	0.006625567	0.006625567	0.006625567	0.006625567	0.006625567	0.006625567	0.006625567
59.mp3	-0.24555734	-0.24555734	-0.24555734	-0.24555734	-0.24555734	-0.24555734	-0.24555734	-0.24555734	-0.24555734	-0.24555734	-0.24555734	-0.24555734	-0.24555734	-0.24555734	-0.24555734	-0.24555734	-0.24555734	-0.24555734	-0.24555734	-0.24555734	-0.24555734	-0.24555734	-0.24555734	-0.24555734	-0.24555734	-0.24555734	-0.24555734	-0.24555734	-0.24555734	-0.24555734	-0.24555734	-0.24555734	-0.24555734	-0.24555734	-0.24555734	-0.24555734	-0.24555734	-0.24555734	-0.24555734	-0.24555734	-0.24555734	-0.24555734	-0.24555734	-0.24555734	-0.24555734	-0.24555734	-0.24555734	-0.24555734	-0.24555734
60.mp3	-0.3436838	-0.3436838	-0.3436838	-0.3436838	-0.3436838	-0.3436838	-0.3436838	-0.3436838	-0.3436838	-0.3436838	-0.3436838	-0.3436838	-0.3436838	-0.3436838	-0.3436838	-0.3436838	-0.3436838	-0.3436838	-0.3436838	-0.3436838	-0.3436838	-0.3436838	-0.3436838	-0.3436838	-0.3436838	-0.3436838	-0.3436838	-0.3436838	-0.3436838	-0.3436838	-0.3436838	-0.3436838	-0.3436838	-0.3436838	-0.3436838	-0.3436838	-0.3436838	-0.3436838	-0.3436838	-0.3436838	-0.3436838	-0.3436838	-0.3436838	-0.3436838	-0.3436838	-0.3436838	-0.3436838	-0.3436838	-0.3436838
62.mp3	0.05993722	0.05993722	0.05993722	0.05993722	0.05993722	0.05993722	0.05993722	0.05993722	0.05993722	0.05993722	0.05993722	0.05993722	0.05993722	0.05993722	0.05993722	0.05993722	0.05993722	0.05993722	0.05993722	0.05993722	0.05993722	0.05993722	0.05993722	0.05993722	0.05993722	0.05993722	0.05993722	0.05993722	0.05993722	0.05993722	0.05993722	0.05993722	0.05993722	0.05993722	0.05993722	0.05993722	0.05993722	0.05993722	0.05993722	0.05993722	0.05993722	0.05993722	0.05993722	0.05993722	0.05993722	0.05993722	0.05993722	0.05993722	0.05993722
64.mp3	-0.18279661	-0.18279661	-0.18279661	-0.18279661	-0.18279661	-0.18279661	-0.18279661	-0.18279661	-0.18279661	-0.18279661	-0.18279661	-0.18279661	-0.18279661	-0.18279661	-0.18279661	-0.18279661	-0.18279661	-0.18279661	-0.18279661	-0.18279661	-0.18279661	-0.18279661	-0.18279661	-0.18279661	-0.18279661	-0.18279661	-0.18279661	-0.18279661	-0.18279661	-0.18279661	-0.18279661	-0.18279661	-0.18279661	-0.18279661	-0.18279661	-0.18279661	-0.18279661	-0.18279661	-0.18279661	-0.18279661	-0.18279661	-0.18279661	-0.18279661	-0.18279661	-0.18279661	-0.18279661	-0.18279661	-0.18279661	-0.18279661
65.mp3	0.1862153	0.1862153	0.1862153	0.1862153	0.1862153	0.1862153	0.1862153	0.1862153	0.1862153	0.1862153	0.1862153	0.1862153	0.1862153	0.1862153	0.1862153	0.1862153	0.1862153	0.1862153	0.1862153	0.1862153	0.1862153	0.1862153	0.1862153	0.1862153	0.1862153	0.1862153	0.1862153	0.1862153	0.1862153	0.1862153	0.1862153	0.1862153	0.1862153	0.1862153	0.1862153	0.1862153	0.1862153	0.1862153	0.1862153	0.1862153	0.1862153	0.1862153	0.1862153	0.1862153	0.1862153	0.1862153	0.1862153	0.1862153	0.1862153
67.mp3	0.10459401	0.10459401	0.10459401	0.10459401	0.10459401	0.10459401	0.10459401	0.10459401	0.10459401	0.10459401	0.10459401	0.10459401	0.10459401	0.10459401	0.10459401	0.10459401	0.10459401	0.10459401	0.10459401	0.10459401	0.10459401	0.10459401	0.10459401	0.10459401	0.10459401	0.10459401	0.10459401	0.10459401	0.10459401	0.10459401	0.10459401	0.10459401	0.10459401	0.10459401	0.10459401	0.10459401	0.10459401	0.10459401	0.10459401	0.10459401	0.10459401	0.10459401	0.10459401	0.10459401	0.10459401	0.10459401	0.10459401	0.10459401	0.10459401
68.mp3	-0.21506336	-0.21506336	-0.21506336	-0.21506336	-0.21506336	-0.21506336	-0.21506336	-0.21506336	-0.21506336	-0.21506336	-0.21506336	-0.21506336	-0.21506336	-0.21506336	-0.21506336	-0.21506336	-0.21506336	-0.21506336	-0.21506336	-0.21506336	-0.21506336	-0.21506336	-0.21506336	-0.21506336	-0.21506336	-0.21506336	-0.21506336	-0.21506336	-0.21506336	-0.21506336	-0.21506336	-0.21506336	-0.21506336	-0.21506336	-0.21506336	-0.21506336	-0.21506336	-0.21506336	-0.21506336	-0.21506336	-0.21506336	-0.21506336	-0.21506336	-0.21506336	-0.21506336	-0.21506336	-0.21506336	-0.21506336	-0.21506336
69.mp3	-0.17590833	-0.17590833	-0.17590833	-0.17590833	-0.17590833	-0.17590833	-0.17590833	-0.17590833	-0.17590833	-0.17590833	-0.17590833	-0.17590833	-0.17590833	-0.17590833	-0.17590833	-0.17590833	-0.17590833	-0.17590833	-0.17590833	-0.17590833	-0.17590833	-0.17590833	-0.17590833	-0.17590833	-0.17590833	-0.17590833	-0.17590833	-0.17590833	-0.17590833	-0.17590833	-0.17590833	-0.17590833	-0.17590833	-0.17590833	-0.17590833	-0.17590833	-0.17590833	-0.17590833	-0.17590833	-0.17590833	-0.17590833	-0.17590833	-0.17590833	-0.17590833	-0.17590833	-0.17590833	-0.17590833	-0.17590833	-0.17590833
70.mp3	-0.20803508	-0.20803508	-0.20803508	-0.20803508	-0.20803508	-0.20803508	-0.20803508	-0.20803508	-0.20803508	-0.20803508	-0.20803508	-0.20803508	-0.20803508	-0.20803508	-0.20803508	-0.20803508	-0.20803508	-0.20803508	-0.20803508	-0.20803508	-0.20803508	-0.20803508	-0.20803508	-0.20803508	-0.20803508	-0.20803508	-0.20803508	-0.20803508	-0.20803508	-0.20803508	-0.20803508	-0.20803508	-0.20803508	-0.20803508	-0.20803508	-0.20803508	-0.20803508	-0.20803508	-0.20803508	-0.20803508	-0.20803508	-0.20803508	-0.20803508	-0.20803508	-0.20803508	-0.20803508	-0.20803508	-0.20803508	-0.20803508
71.mp3	0.0631125	0.0631125	0.0631125	0.0631125	0.0631125	0.0631125	0.0631125	0.0631125	0.0631125	0.0631125	0.0631125	0.0631125	0.0631125	0.0631125	0.0631125	0.0631125	0.0631125	0.0631125	0.0631125	0.0631125	0.0631125	0.0631125	0.0631125	0.0631125	0.0631125	0.0631125	0.0631125	0.0631125	0.0631125	0.0631125	0.0631125	0.0631125	0.0631125	0.0631125	0.0631125	0.0631125	0.0631125	0.0631125	0.0631125	0.0631125	0.0631125	0.0631125	0.0631125	0.0631125	0.0631125	0.0631125	0.0631125	0.0631125	0.0631125
72.mp3	-0.053317774	-0.053317774	-0.053317774	-0.053317774	-0.053317774	-0.053317774	-0.053317774	-0.053317774	-0.053317774	-0.053317774	-0.053317774	-0.053317774	-0.053317774	-0.053317774	-0.053317774	-0.053317774	-0.053317774	-0.053317774	-0.053317774	-0.053317774	-0.053317774	-0.053317774	-0.053317774	-0.053317774	-0.053317774	-0.053317774	-0.053317774	-0.053317774	-0.053317774	-0.053317774	-0.053317774	-0.053317774	-0.053317774	-0.053317774	-0.053317774	-0.053317774	-0.053317774	-0.053317774	-0.053317774	-0.053317774	-0.053317774	-0.053317774	-0.053317774	-0.053317774	-0.053317774	-0.053317774	-0.053317774	-0.053317774	-0.053317774
73.mp3	-0.011083376	-0.011083376	-0.011083376	-0.011083376	-0.011083376	-0.011083376	-0.011083376	-0.011083376	-0.011083376	-0.011083376	-0.011083376	-0.011083376	-0.011083376	-0.011083376	-0.011083376	-0.011083376	-0.011083376	-0.011083376	-0.011083376	-0.011083376	-0.011083376	-0.011083376	-0.011083376	-0.011083376	-0.011083376	-0.011083376	-0.011083376	-0.011083376	-0.011083376	-0.011083376	-0.011083376	-0.011083376	-0.011083376	-0.011083376	-0.011083376	-0.011083376	-0.011083376	-0.011083376	-0.011083376	-0.011083376	-0.011083376	-0.011083376	-0.011083376	-0.011083376	-0.011083376	-0.011083376	-0.011083376	-0.011083376	-0.011083376
74.mp3	0.13768256	0.13768256	0.13768256	0.13768256	0.13768256	0.13768256	0.13768256	0.13768256	0.13768256	0.13768256	0.13768256	0.13768256	0.13768256	0.13768256	0.13768256	0.13768256	0.13768256	0.13768256	0.13768256	0.13768256	0.13768256	0.13768256	0.13768256	0.13768256	0.13768256	0.13768256	0.13768256	0.13768256	0.13768256	0.13768256	0.13768256	0.13768256	0.13768256	0.13768256	0.13768256	0.13768256	0.13768256	0.13768256	0.13768256	0.13768256	0.13768256	0.13768256	0.13768256	0.13768256	0.13768256	0.13768256	0.13768256	0.13768256	0.13768256
76.mp3	0.13213705	0.13213705	0.13213705	0.13213705	0.13213705	0.13213705	0.13213705	0.13213705	0.13213705	0.13213705	0.13213705	0.13213705	0.13213705	0.13213705	0.13213705	0.13213705	0.13213705	0.13213705	0.13213705	0.13213705	0.13213705	0.13213705	0.13213705	0.13213705	0.13213705	0.13213705	0.13213705	0.13213705	0.13213705	0.13213705	0.13213705	0.13213705	0.13213705	0.13213705	0.13213705	0.13213705	0.13213705	0.13213705	0.13213705	0.13213705	0.13213705	0.13213705	0.13213705	0.13213705	0.13213705	0.13213705	0.13213705	0.13213705	0.13213705
77.mp3	-0.28908712	-0.28908712	-0.28908712	-0.28908712	-0.28908712	-0.28908712	-0.28908712	-0.28908712	-0.28908712	-0.28908712	-0.28908712	-0.28908712	-0.28908712	-0.28908712	-0.28908712	-0.28908712	-0.28908712	-0.28908712	-0.28908712	-0.28908712	-0.28908712	-0.28908712	-0.28908712	-0.28908712	-0.28908712	-0.28908712	-0.28908712	-0.28908712	-0.28908712	-0.28908712	-0.28908712	-0.28908712	-0.28908712	-0.28908712	-0.28908712	-0.28908712	-0.28908712	-0.28908712	-0.28908712	-0.28908712	-0.28908712	-0.28908712	-0.28908712	-0.28908712	-0.28908712	-0.28908712	-0.28908712	-0.28908712	-0.28908712
78.mp3	-0.038270347	-0.038270347	-0.038270347	-0.038270347	-0.038270347	-0.038270347	-0.038270347	-0.038270347	-0.038270347	-0.038270347	-0.038270347	-0.038270347	-0.038270347	-0.038270347	-0.038270347	-0.038270347	-0.038270347	-0.038270347	-0.038270347	-0.038270347	-0.038270347	-0.038270347	-0.038270347	-0.038270347	-0.038270347	-0.038270347	-0.038270347	-0.038270347	-0.038270347	-0.038270347	-0.038270347	-0.038270347	-0.038270347	-0.038270347	-0.038270347	-0.038270347	-0.038270347	-0.038270347	-0.038270347	-0.038270347	-0.038270347	-0.038270347	-0.038270347	-0.038270347	-0.038270347	-0.038270347	-0.038270347	-0.038270347	-0.038270347
79.mp3	-0.22260392	-0.22260392	-0.22260392	-0.22260392	-0.22260392	-0.22260392	-0.22260392	-0.22260392	-0.22260392	-0.22260392	-0.22260392	-0.22260392	-0.22260392	-0.22260392	-0.22260392	-0.22260392	-0.22260392	-0.22260392	-0.22260392	-0.22260392	-0.22260392	-0.22260392	-0.22260392	-0.22260392	-0.22260392	-0.22260392	-0.22260392	-0.22260392	-0.22260392	-0.22260392	-0.22260392	-0.22260392	-0.22260392	-0.22260392	-0.22260392	-0.22260392	-0.22260392	-0.22260392	-0.22260392	-0.22260392	-0.22260392	-0.22260392	-0.22260392	-0.22260392	-0.22260392	-0.22260392	-0.22260392	-0.22260392	-0.22260392
80.mp3	0.1829457	0.1829457	0.1829457	0.1829457	0.1829457	0.1829457	0.1829457	0.1829457	0.1829457	0.1829457	0.1829457	0.1829457	0.1829457	0.1829457	0.1829457	0.1829457	0.1829457	0.1829457	0.1829457	0.1829457	0.1829457	0.1829457	0.1829457	0.1829457	0.1829457	0.1829457	0.1829457	0.1829457	0.1829457	0.1829457	0.1829457	0.1829457	0.1829457	0.1829457	0.1829457	0.1829457	0.1829457	0.1829457	0.1829457	0.1829457	0.1829457	0.1829457	0.1829457	0.1829457	0.1829457	0.1829457	0.1829457	0.1829457	0.1829457
81.mp3	-0.18448031	-0.18448031	-0.18448031	-0.18448031	-0.18448031	-0.18448031	-0.18448031	-0.18448031	-0.18448031	-0.18448031	-0.18448031	-0.18448031	-0.18448031	-0.18448031	-0.18448031	-0.18448031	-0.18448031	-0.18448031	-0.18448031	-0.18448031	-0.18448031	-0.18448031	-0.18448031	-0.18448031	-0.18448031	-0.18448031	-0.18448031	-0.18448031	-0.18448031	-0.18448031	-0.18448031	-0.18448031	-0.18448031	-0.18448031	-0.18448031	-0.18448031	-0.18448031	-0.18448031	-0.18448031	-0.18448031	-0.18448031	-0.18448031	-0.18448031	-0.18448031	-0.18448031	-0.18448031	-0.18448031	-0.18448031	-0.18448031
82.mp3	0.039761394	0.039761394	0.039761394	0.039761394	0.039761394	0.039761394	0.039761394	0.039761394	0.039761394	0.039761394	0.039761394	0.039761394	0.039761394	0.039761394	0.039761394	0.039761394	0.039761394	0.039761394	0.039761394	0.039761394	0.039761394	0.039761394	0.039761394	0.039761394	0.039761394	0.039761394	0.039761394	0.039761394	0.039761394	0.039761394	0.039761394	0.039761394	0.039761394	0.039761394	0.039761394	0.039761394	0.039761394	0.039761394	0.039761394	0.039761394	0.039761394	0.039761394	0.039761394	0.039761394	0.039761394	0.039761394	0.039761394	0.039761394	0.039761394
83.mp3	-0.08361174	-0.08361174	-0.08361174	-0.08361174	-0.08361174	-0.08361174	-0.08361174	-0.08361174	-0.08361174	-0.08361174	-0.08361174	-0.08361174	-0.08361174	-0.08361174	-0.08361174	-0.08361174	-0.08361174	-0.08361174	-0.08361174	-0.08361174	-0.08361174	-0.08361174	-0.08361174	-0.08361174	-0.08361174	-0.08361174	-0.08361174	-0.08361174	-0.08361174	-0.08361174	-0.08361174	-0.08361174	-0.08361174	-0.08361174	-0.08361174	-0.08361174	-0.08361174	-0.08361174	-0.08361174	-0.08361174	-0.08361174	-0.08361174	-0.08361174	-0.08361174	-0.08361174	-0.08361174	-0.08361174	-0.08361174	-0.08361174
84.mp3	-0.1553429	-0.1553429	-0.1553429	-0.1553429	-0.1553429	-0.1553429	-0.1553429	-0.1553429	-0.1553429	-0.1553429	-0.1553429	-0.1553429	-0.1553429	-0.1553429	-0.1553429	-0.1553429	-0.1553429	-0.1553429	-0.1553429	-0.1553429	-0.1553429	-0.1553429	-0.1553429	-0.1553429	-0.1553429	-0.1553429	-0.1553429	-0.1553429	-0.1553429	-0.1553429	-0.1553429	-0.1553429	-0.1553429	-0.1553429	-0.1553429	-0.1553429	-0.1553429	-0.1553429	-0.1553429	-0.1553429	-0.1553429	-0.1553429	-0.1553429	-0.1553429	-0.1553429	-0.1553429	-0.1553429	-0.1553429	-0.1553429
85.mp3	-0.010629654	-0.010629654	-0.010629654	-0.010629654	-0.010629654	-0.010629654	-0.010629654	-0.010629654	-0.010629654	-0.010629654	-0.010629654	-0.010629654	-0.010629654	-0.010629654	-0.010629654	-0.010629654	-0.010629654	-0.010629654	-0.010629654	-0.010629654	-0.010629654	-0.010629654	-0.010629654	-0.010629654	-0.010629654	-0.010629654	-0.010629654	-0.010629654	-0.010629654	-0.010629654	-0.010629654	-0.010629654	-0.010629654	-0.010629654	-0.010629654	-0.010629654	-0.010629654	-0.010629654	-0.010629654	-0.010629654	-0.010629654	-0.010629654	-0.010629654	-0.010629654	-0.010629654	-0.010629654	-0.010629654	-0.010629654	-0.010629654
86.mp3	-0.098193526	-0.098193526	-0.098193526	-0.098193526	-0.098193526	-0.098193526	-0.098193526	-0.098193526	-0.098193526	-0.098193526	-0.098193526	-0.098193526	-0.098193526	-0.098193526	-0.098193526	-0.098193526	-0.098193526	-0.098193526	-0.098193526	-0.098193526	-0.098193526	-0.098193526	-0.098193526	-0.098193526	-0.098193526	-0.098193526	-0.098193526	-0.098193526	-0.098193526	-0.098193526	-0.098193526	-0.098193526	-0.098193526	-0.098193526	-0.098193526	-0.098193526	-0.098193526	-0.098193526	-0.098193526	-0.098193526	-0.098193526	-0.098193526	-0.098193526	-0.098193526	-0.098193526	-0.098193526	-0.098193526	-0.098193526	-0.098193526
87.mp3	0.27730218	0.27730218	0.27730218	0.27730218	0.27730218	0.27730218	0.27730218	0.27730218	0.27730218	0.27730218	0.27730218	0.27730218	0.27730218	0.27730218	0.27730218	0.27730218	0.27730218	0.27730218	0.27730218	0.27730218	0.27730218	0.27730218	0.27730218	0.27730218	0.27730218	0.27730218	0.27730218	0.27730218	0.27730218	0.27730218	0.27730218	0.27730218	0.27730218	0.27730218	0.27730218	0.27730218	0.27730218	0.27730218	0.27730218	0.27730218	0.27730218	0.27730218	0.27730218	0.27730218	0.27730218	0.27730218	0.27730218	0.27730218	0.27730218
88.mp3	0.030679673	0.030679673	0.030679673	0.030679673	0.030679673	0.030679673	0.030679673	0.030679673	0.030679673	0.030679673	0.030679673	0.030679673	0.030679673	0.030679673	0.030679673	0.030679673	0.030679673	0.030679673	0.030679673	0.030679673	0.030679673	0.030679673	0.030679673	0.030679673	0.030679673	0.030679673	0.030679673	0.030679673	0.030679673	0.030679673	0.030679673	0.030679673	0.030679673	0.030679673	0.030679673	0.030679673	0.030679673	0.030679673	0.030679673	0.030679673	0.030679673	0.030679673	0.030679673	0.030679673	0.030679673	0.030679673	0.030679673	0.030679673	0.030679673
89.mp3	-0.103569955	-0.103569955	-0.103569955	-0.103569955	-0.103569955	-0.103569955	-0.103569955	-0.103569955	-0.103569955	-0.103569955	-0.103569955	-0.103569955	-0.103569955	-0.103569955	-0.103569955	-0.103569955	-0.103569955	-0.103569955	-0.103569955	-0.103569955	-0.103569955	-0.103569955	-0.103569955	-0.103569955	-0.103569955	-0.103569955	-0.103569955	-0.103569955	-0.103569955	-0.103569955	-0.103569955	-0.103569955	-0.103569955	-0.103569955	-0.103569955	-0.103569955	-0.103569955	-0.103569955	-0.103569955	-0.103569955	-0.103569955	-0.103569955	-0.103569955	-0.103569955	-0.103569955	-0.103569955	-0.103569955	-0.103569955	-0.103569955
90.mp3	0.007830517	0.007830517	0.007830517	0.007830517	0.007830517	0.007830517	0.007830517	0.007830517	0.007830517	0.007830517	0.007830517	0.007830517	0.007830517	0.007830517	0.007830517	0.007830517	0.007830517	0.007830517	0.007830517	0.007830517	0.007830517	0.007830517	0.007830517	0.007830517	0.007830517	0.007830517	0.007830517	0.007830517	0.007830517	0.007830517	0.007830517	0.007830517	0.007830517	0.007830517	0.007830517	0.007830517	0.007830517	0.007830517	0.007830517	0.007830517	0.007830517	0.007830517	0.007830517	0.007830517	0.007830517	0.007830517	0.007830517	0.007830517	0.007830517
91.mp3	0.14045618	0.14045618	0.14045618	0.14045618	0.14045618	0.14045618	0.14045618	0.14045618	0.14045618	0.14045618	0.14045618	0.14045618	0.14045618	0.14045618	0.14045618	0.14045618	0.14045618	0.14045618	0.14045618	0.14045618	0.14045618	0.14045618	0.14045618	0.14045618	0.14045618	0.14045618	0.14045618	0.14045618	0.14045618	0.14045618	0.14045618	0.14045618	0.14045618	0.14045618	0.14045618	0.14045618	0.14045618	0.14045618	0.14045618	0.14045618	0.14045618	0.14045618	0.14045618	0.14045618	0.14045618	0.14045618	0.14045618	0.14045618	0.14045618
92.mp3	-0.058460813	-0.058460813	-0.058460813	-0.058460813	-0.058460813	-0.058460813	-0.058460813	-0.058460813	-0.058460813	-0.058460813	-0.058460813	-0.058460813	-0.058460813	-0.058460813	-0.058460813	-0.058460813	-0.058460813	-0.058460813	-0.058460813	-0.058460813	-0.058460813	-0.058460813	-0.058460813	-0.058460813	-0.058460813	-0.058460813	-0.058460813	-0.058460813	-0.058460813	-0.058460813	-0.058460813	-0.058460813	-0.058460813	-0.058460813	-0.058460813	-0.058460813	-0.058460813	-0.058460813	-0.058460813	-0.058460813	-0.058460813	-0.058460813	-0.058460813	-0.058460813	-0.058460813	-0.058460813	-0.058460813	-0.058460813	-0.058460813
93.mp3	-0.002102796	-0.002102796	-0.002102796	-0.002102796	-0.002102796	-0.002102796	-0.002102796	-0.002102796	-0.002102796	-0.002102796	-0.002102796	-0.002102796	-0.002102796	-0.002102796	-0.002102796	-0.002102796	-0.002102796	-0.002102796	-0.002102796	-0.002102796	-0.002102796	-0.002102796	-0.002102796	-0.002102796	-0.002102796	-0.002102796	-0.002102796	-0.002102796	-0.002102796	-0.002102796	-0.002102796	-0.002102796	-0.002102796	-0.002102796	-0.002102796	-0.002102796	-0.002102796	-0.002102796	-0.002102796	-0.002102796	-0.002102796	-0.002102796	-0.002102796	-0.002102796	-0.002102796	-0.002102796	-0.002102796	-0.002102796	-0.002102796
95.mp3	-0.20425744	-0.20425744	-0.20425744	-0.20425744	-0.20425744	-0.20425744	-0.20425744	-0.20425744	-0.20425744	-0.20425744	-0.20425744	-0.20425744	-0.20425744	-0.20425744	-0.20425744	-0.20425744	-0.20425744	-0.20425744	-0.20425744	-0.20425744	-0.20425744	-0.20425744	-0.20425744	-0.20425744	-0.20425744	-0.20425744	-0.20425744	-0.20425744	-0.20425744	-0.20425744	-0.20425744	-0.20425744	-0.20425744	-0.20425744	-0.20425744	-0.20425744	-0.20425744	-0.20425744	-0.20425744	-0.20425744	-0.20425744	-0.20425744	-0.20425744	-0.20425744	-0.20425744	-0.20425744	-0.20425744	-0.20425744	-0.20425744
96.mp3	-0.16285956	-0.16285956	-0.16285956	-0.16285956	-0.16285956	-0.16285956	-0.16285956	-0.16285956	-0.16285956	-0.16285956	-0.16285956	-0.16285956	-0.16285956	-0.16285956	-0.16285956	-0.16285956	-0.16285956	-0.16285956	-0.16285956	-0.16285956	-0.16285956	-0.16285956	-0.16285956	-0.16285956	-0.16285956	-0.16285956	-0.16285956	-0.16285956	-0.16285956	-0.16285956	-0.16285956	-0.16285956	-0.16285956	-0.16285956	-0.16285956	-0.16285956	-0.16285956	-0.16285956	-0.16285956	-0.16285956	-0.16285956	-0.16285956	-0.16285956	-0.16285956	-0.16285956	-0.16285956	-0.16285956	-0.16285956	-0.16285956
98.mp3	-0.30976245	-0.30976245	-0.30976245	-0.30976245	-0.30976245	-0.30976245	-0.30976245	-0.30976245	-0.30976245	-0.30976245	-0.30976245	-0.30976245	-0.30976245	-0.30976245	-0.30976245	-0.30976245	-0.30976245	-0.30976245	-0.30976245	-0.30976245	-0.30976245	-0.30976245	-0.30976245	-0.30976245	-0.30976245	-0.30976245	-0.30976245	-0.30976245	-0.30976245	-0.30976245	-0.30976245	-0.30976245	-0.30976245	-0.30976245	-0.30976245	-0.30976245	-0.30976245	-0.30976245	-0.30976245	-0.30976245	-0.30976245	-0.30976245	-0.30976245	-0.30976245	-0.30976245	-0.30976245	-0.30976245	-0.30976245	-0.30976245
99.mp3	0.000432603	0.000432603	0.000432603	0.000432603	0.000432603	0.000432603	0.000432603	0.000432603	0.000432603	0.000432603	0.000432603	0.000432603	0.000432603	0.000432603	0.000432603	0.000432603	0.000432603	0.000432603	0.000432603	0.000432603	0.000432603	0.000432603	0.000432603	0.000432603	0.000432603	0.000432603	0.000432603	0.000432603	0.000432603	0.000432603	0.000432603	0.000432603	0.000432603	0.000432603	0.000432603	0.000432603	0.000432603	0.000432603	0.000432603	0.000432603	0.000432603	0.000432603	0.000432603	0.000432603	0.000432603	0.000432603	0.000432603	0.000432603	0.000432603
101.mp3	0.06676391	0.06676391	0.06676391	0.06676391	0.06676391	0.06676391	0.06676391	0.06676391	0.06676391	0.06676391	0.06676391	0.06676391	0.06676391	0.06676391	0.06676391	0.06676391	0.06676391	0.06676391	0.06676391	0.06676391	0.06676391	0.06676391	0.06676391	0.06676391	0.06676391	0.06676391	0.06676391	0.06676391	0.06676391	0.06676391	0.06676391	0.06676391	0.06676391	0.06676391	0.06676391	0.06676391	0.06676391	0.06676391	0.06676391	0.06676391	0.06676391	0.06676391	0.06676391	0.06676391	0.06676391	0.06676391	0.06676391	0.06676391	0.06676391
102.mp3	-0.15527408	-0.15527408	-0.15527408	-0.15527408	-0.15527408	-0.15527408	-0.15527408	-0.15527408	-0.15527408	-0.15527408	-0.15527408	-0.15527408	-0.15527408	-0.15527408	-0.15527408	-0.15527408	-0.15527408	-0.15527408	-0.15527408	-0.15527408	-0.15527408	-0.15527408	-0.15527408	-0.15527408	-0.15527408	-0.15527408	-0.15527408	-0.15527408	-0.15527408	-0.15527408	-0.15527408	-0.15527408	-0.15527408	-0.15527408	-0.15527408	-0.15527408	-0.15527408	-0.15527408	-0.15527408	-0.15527408	-0.15527408	-0.15527408	-0.15527408	-0.15527408	-0.15527408	-0.15527408	-0.15527408	-0.15527408	-0.15527408
103.mp3	0.07333481	0.07333481	0.07333481	0.07333481	0.07333481	0.07333481	0.07333481	0.07333481	0.07333481	0.07333481	0.07333481	0.07333481	0.07333481	0.07333481	0.07333481	0.07333481	0.07333481	0.07333481	0.07333481	0.07333481	0.07333481	0.07333481	0.07333481	0.07333481	0.07333481	0.07333481	0.07333481	0.07333481	0.07333481	0.07333481	0.07333481	0.07333481	0.07333481	0.07333481	0.07333481	0.07333481	0.07333481	0.07333481	0.07333481	0.07333481	0.07333481	0.07333481	0.07333481	0.07333481	0.07333481	0.07333481	0.07333481	0.07333481	0.07333481
104.mp3	-0.09332532	-0.09332532	-0.09332532	-0.09332532	-0.09332532	-0.09332532	-0.09332532	-0.09332532	-0.09332532	-0.09332532	-0.09332532	-0.09332532	-0.09332532	-0.09332532	-0.09332532	-0.09332532	-0.09332532	-0.09332532	-0.09332532	-0.09332532	-0.09332532	-0.09332532	-0.09332532	-0.09332532	-0.09332532	-0.09332532	-0.09332532	-0.09332532	-0.09332532	-0.09332532	-0.09332532	-0.09332532	-0.09332532	-0.09332532	-0.09332532	-0.09332532	-0.09332532	-0.09332532	-0.09332532	-0.09332532	-0.09332532	-0.09332532	-0.09332532	-0.09332532	-0.09332532	-0.09332532	-0.09332532	-0.09332532	-0.09332532
105.mp3	0.13061626	0.13061626	0.13061626	0.13061626	0.13061626	0.13061626	0.13061626	0.13061626	0.13061626	0.13061626	0.13061626	0.13061626	0.13061626	0.13061626	0.13061626	0.13061626	0.13061626	0.13061626	0.13061626	0.13061626	0.13061626	0.13061626	0.13061626	0.13061626	0.13061626	0.13061626	0.13061626	0.13061626	0.13061626	0.13061626	0.13061626	0.13061626	0.13061626	0.13061626	0.13061626	0.13061626	0.13061626	0.13061626	0.13061626	0.13061626	0.13061626	0.13061626	0.13061626	0.13061626	0.13061626	0.13061626	0.13061626	0.13061626	0.13061626
106.mp3	-0.132747	-0.132747	-0.132747	-0.132747	-0.132747	-0.132747	-0.132747	-0.132747	-0.132747	-0.132747	-0.132747	-0.132747	-0.132747	-0.132747	-0.132747	-0.132747	-0.132747	-0.132747	-0.132747	-0.132747	-0.132747	-0.132747	-0.132747	-0.132747	-0.132747	-0.132747	-0.132747	-0.132747	-0.132747	-0.132747	-0.132747	-0.132747	-0.132747	-0.132747	-0.132747	-0.132747	-0.132747	-0.132747	-0.132747	-0.132747	-0.132747	-0.132747	-0.132747	-0.132747	-0.132747	-0.132747	-0.132747	-0.132747	-0.132747
107.mp3	0.016622689	0.016622689	0.016622689	0.016622689	0.016622689	0.016622689	0.016622689	0.016622689	0.016622689	0.016622689	0.016622689	0.016622689	0.016622689	0.016622689	0.016622689	0.016622689	0.016622689	0.016622689	0.016622689	0.016622689	0.016622689	0.016622689	0.016622689	0.016622689	0.016622689	0.016622689	0.016622689	0.016622689	0.016622689	0.016622689	0.016622689	0.016622689	0.016622689	0.016622689	0.016622689	0.016622689	0.016622689	0.016622689	0.016622689	0.016622689	0.016622689	0.016622689	0.016622689	0.016622689	0.016622689	0.016622689	0.016622689	0.016622689	0.016622689
108.mp3	-0.20608306	-0.20608306	-0.20608306	-0.20608306	-0.20608306	-0.20608306	-0.20608306	-0.20608306	-0.20608306	-0.20608306	-0.20608306	-0.20608306	-0.20608306	-0.20608306	-0.20608306	-0.20608306	-0.20608306	-0.20608306	-0.20608306	-0.20608306	-0.20608306	-0.20608306	-0.20608306	-0.20608306	-0.20608306	-0.20608306	-0.20608306	-0.20608306	-0.20608306	-0.20608306	-0.20608306	-0.20608306	-0.20608306	-0.20608306	-0.20608306	-0.20608306	-0.20608306	-0.20608306	-0.20608306	-0.20608306	-0.20608306	-0.20608306	-0.20608306	-0.20608306	-0.20608306	-0.20608306	-0.20608306	-0.20608306	-0.20608306
109.mp3	0.16615438	0.16615438	0.16615438	0.16615438	0.16615438	0.16615438	0.16615438	0.16615438	0.16615438	0.16615438	0.16615438	0.16615438	0.16615438	0.16615438	0.16615438	0.16615438	0.16615438	0.16615438	0.16615438	0.16615438	0.16615438	0.16615438	0.16615438	0.16615438	0.16615438	0.16615438	0.16615438	0.16615438	0.16615438	0.16615438	0.16615438	0.16615438	0.16615438	0.16615438	0.16615438	0.16615438	0.16615438	0.16615438	0.16615438	0.16615438	0.16615438	0.16615438	0.16615438	0.16615438	0.16615438	0.16615438	0.16615438	0.16615438	0.16615438
110.mp3	0.2071743	0.2071743	0.2071743	0.2071743	0.2071743	0.2071743	0.2071743	0.2071743	0.2071743	0.2071743	0.2071743	0.2071743	0.2071743	0.2071743	0.2071743	0.2071743	0.2071743	0.2071743	0.2071743	0.2071743	0.2071743	0.2071743	0.2071743	0.2071743	0.2071743	0.2071743	0.2071743	0.2071743	0.2071743	0.2071743	0.2071743	0.2071743	0.2071743	0.2071743	0.2071743	0.2071743	0.2071743	0.2071743	0.2071743	0.2071743	0.2071743	0.2071743	0.2071743	0.2071743	0.2071743	0.2071743	0.2071743	0.2071743	0.2071743
111.mp3	-0.27468994	-0.27468994	-0.27468994	-0.27468994	-0.27468994	-0.27468994	-0.27468994	-0.27468994	-0.27468994	-0.27468994	-0.27468994	-0.27468994	-0.27468994	-0.27468994	-0.27468994	-0.27468994	-0.27468994	-0.27468994	-0.27468994	-0.27468994	-0.27468994	-0.27468994	-0.27468994	-0.27468994	-0.27468994	-0.27468994	-0.27468994	-0.27468994	-0.27468994	-0.27468994	-0.27468994	-0.27468994	-0.27468994	-0.27468994	-0.27468994	-0.27468994	-0.27468994	-0.27468994	-0.27468994	-0.27468994	-0.27468994	-0.27468994	-0.27468994	-0.27468994	-0.27468994	-0.27468994	-0.27468994	-0.27468994	-0.27468994
112.mp3	-0.21541458	-0.21541458	-0.21541458	-0.21541458	-0.21541458	-0.21541458	-0.21541458	-0.21541458	-0.21541458	-0.21541458	-0.21541458	-0.21541458	-0.21541458	-0.21541458	-0.21541458	-0.21541458	-0.21541458	-0.21541458	-0.21541458	-0.21541458	-0.21541458	-0.21541458	-0.21541458	-0.21541458	-0.21541458	-0.21541458	-0.21541458	-0.21541458	-0.21541458	-0.21541458	-0.21541458	-0.21541458	-0.21541458	-0.21541458	-0.21541458	-0.21541458	-0.21541458	-0.21541458	-0.21541458	-0.21541458	-0.21541458	-0.21541458	-0.21541458	-0.21541458	-0.21541458	-0.21541458	-0.21541458	-0.21541458	-0.21541458
113.mp3	-0.05910128	-0.05910128	-0.05910128	-0.05910128	-0.05910128	-0.05910128	-0.05910128	-0.05910128	-0.05910128	-0.05910128	-0.05910128	-0.05910128	-0.05910128	-0.05910128	-0.05910128	-0.05910128	-0.05910128	-0.05910128	-0.05910128	-0.05910128	-0.05910128	-0.05910128	-0.05910128	-0.05910128	-0.05910128	-0.05910128	-0.05910128	-0.05910128	-0.05910128	-0.05910128	-0.05910128	-0.05910128	-0.05910128	-0.05910128	-0.05910128	-0.05910128	-0.05910128	-0.05910128	-0.05910128	-0.05910128	-0.05910128	-0.05910128	-0.05910128	-0.05910128	-0.05910128	-0.05910128	-0.05910128	-0.05910128	-0.05910128
114.mp3	0.09515686	0.09515686	0.09515686	0.09515686	0.09515686	0.09515686	0.09515686	0.09515686	0.09515686	0.09515686	0.09515686	0.09515686	0.09515686	0.09515686	0.09515686	0.09515686	0.09515686	0.09515686	0.09515686	0.09515686	0.09515686	0.09515686	0.09515686	0.09515686	0.09515686	0.09515686	0.09515686	0.09515686	0.09515686	0.09515686	0.09515686	0.09515686	0.09515686	0.09515686	0.09515686	0.09515686	0.09515686	0.09515686	0.09515686	0.09515686	0.09515686	0.09515686	0.09515686	0.09515686	0.09515686	0.09515686	0.09515686	0.09515686	0.09515686
115.mp3	-0.17176118	-0.17176118	-0.17176118	-0.17176118	-0.17176118	-0.17176118	-0.17176118	-0.17176118	-0.17176118	-0.17176118	-0.17176118	-0.17176118	-0.17176118	-0.17176118	-0.17176118	-0.17176118	-0.17176118	-0.17176118	-0.17176118	-0.17176118	-0.17176118	-0.17176118	-0.17176118	-0.17176118	-0.17176118	-0.17176118	-0.17176118	-0.17176118	-0.17176118	-0.17176118	-0.17176118	-0.17176118	-0.17176118	-0.17176118	-0.17176118	-0.17176118	-0.17176118	-0.17176118	-0.17176118	-0.17176118	-0.17176118	-0.17176118	-0.17176118	-0.17176118	-0.17176118	-0.17176118	-0.17176118	-0.17176118	-0.17176118
116.mp3	-0.013512787	-0.013512787	-0.013512787	-0.013512787	-0.013512787	-0.013512787	-0.013512787	-0.013512787	-0.013512787	-0.013512787	-0.013512787	-0.013512787	-0.013512787	-0.013512787	-0.013512787	-0.013512787	-0.013512787	-0.013512787	-0.013512787	-0.013512787	-0.013512787	-0.013512787	-0.013512787	-0.013512787	-0.013512787	-0.013512787	-0.013512787	-0.013512787	-0.013512787	-0.013512787	-0.013512787	-0.013512787	-0.013512787	-0.013512787	-0.013512787	-0.013512787	-0.013512787	-0.013512787	-0.013512787	-0.013512787	-0.013512787	-0.013512787	-0.013512787	-0.013512787	-0.013512787	-0.013512787	-0.013512787	-0.013512787	-0.013512787
117.mp3	0.12128331	0.12128331	0.12128331	0.12128331	0.12128331	0.12128331	0.12128331	0.12128331	0.12128331	0.12128331	0.12128331	0.12128331	0.12128331	0.12128331	0.12128331	0.12128331	0.12128331	0.12128331	0.12128331	0.12128331	0.12128331	0.12128331	0.12128331	0.12128331	0.12128331	0.12128331	0.12128331	0.12128331	0.12128331	0.12128331	0.12128331	0.12128331	0.12128331	0.12128331	0.12128331	0.12128331	0.12128331	0.12128331	0.12128331	0.12128331	0.12128331	0.12128331	0.12128331	0.12128331	0.12128331	0.12128331	0.12128331	0.12128331	0.12128331
118.mp3	0.10806589	0.10806589	0.10806589	0.10806589	0.10806589	0.10806589	0.10806589	0.10806589	0.10806589	0.10806589	0.10806589	0.10806589	0.10806589	0.10806589	0.10806589	0.10806589	0.10806589	0.10806589	0.10806589	0.10806589	0.10806589	0.10806589	0.10806589	0.10806589	0.10806589	0.10806589	0.10806589	0.10806589	0.10806589	0.10806589	0.10806589	0.10806589	0.10806589	0.10806589	0.10806589	0.10806589	0.10806589	0.10806589	0.10806589	0.10806589	0.10806589	0.10806589	0.10806589	0.10806589	0.10806589	0.10806589	0.10806589	0.10806589	0.10806589
119.mp3	-0.00783807	-0.00783807	-0.00783807	-0.00783807	-0.00783807	-0.00783807	-0.00783807	-0.00783807	-0.00783807	-0.00783807	-0.00783807	-0.00783807	-0.00783807	-0.00783807	-0.00783807	-0.00783807	-0.00783807	-0.00783807	-0.00783807	-0.00783807	-0.00783807	-0.00783807	-0.00783807	-0.00783807	-0.00783807	-0.00783807	-0.00783807	-0.00783807	-0.00783807	-0.00783807	-0.00783807	-0.00783807	-0.00783807	-0.00783807	-0.00783807	-0.00783807	-0.00783807	-0.00783807	-0.00783807	-0.00783807	-0.00783807	-0.00783807	-0.00783807	-0.00783807	-0.00783807	-0.00783807	-0.00783807	-0.00783807	-0.00783807
120.mp3	-0.013419855	-0.013419855	-0.013419855	-0.013419855	-0.013419855	-0.013419855	-0.013419855	-0.013419855	-0.013419855	-0.013419855	-0.013419855	-0.013419855	-0.013419855	-0.013419855	-0.013419855	-0.013419855	-0.013419855	-0.013419855	-0.013419855	-0.013419855	-0.013419855	-0.013419855	-0.013419855	-0.013419855	-0.013419855	-0.013419855	-0.013419855	-0.013419855	-0.013419855	-0.013419855	-0.013419855	-0.013419855	-0.013419855	-0.013419855	-0.013419855	-0.013419855	-0.013419855	-0.013419855	-0.013419855	-0.013419855	-0.013419855	-0.013419855	-0.013419855	-0.013419855	-0.013419855	-0.013419855	-0.013419855	-0.013419855	-0.013419855
121.mp3	0.07864704	0.07864704	0.07864704	0.07864704	0.07864704	0.07864704	0.07864704	0.07864704	0.07864704	0.07864704	0.07864704	0.07864704	0.07864704	0.07864704	0.07864704	0.07864704	0.07864704	0.07864704	0.07864704	0.07864704	0.07864704	0.07864704	0.07864704	0.07864704	0.07864704	0.07864704	0.07864704	0.07864704	0.07864704	0.07864704	0.07864704	0.07864704	0.07864704	0.07864704	0.07864704	0.07864704	0.07864704	0.07864704	0.07864704	0.07864704	0.07864704	0.07864704	0.07864704	0.07864704	0.07864704	0.07864704	0.07864704	0.07864704	0.07864704
122.mp3	-0.038287636	-0.038287636	-0.038287636	-0.038287636	-0.038287636	-0.038287636	-0.038287636	-0.038287636	-0.038287636	-0.038287636	-0.038287636	-0.038287636	-0.038287636	-0.038287636	-0.038287636	-0.038287636	-0.038287636	-0.038287636	-0.038287636	-0.038287636	-0.038287636	-0.038287636	-0.038287636	-0.038287636	-0.038287636	-0.038287636	-0.038287636	-0.038287636	-0.038287636	-0.038287636	-0.038287636	-0.038287636	-0.038287636	-0.038287636	-0.038287636	-0.038287636	-0.038287636	-0.038287636	-0.038287636	-0.038287636	-0.038287636	-0.038287636	-0.038287636	-0.038287636	-0.038287636	-0.038287636	-0.038287636	-0.038287636	-0.038287636
123.mp3	-0.22327794	-0.22327794	-0.22327794	-0.22327794	-0.22327794	-0.22327794	-0.22327794	-0.22327794	-0.22327794	-0.22327794	-0.22327794	-0.22327794	-0.22327794	-0.22327794	-0.22327794	-0.22327794	-0.22327794	-0.22327794	-0.22327794	-0.22327794	-0.22327794	-0.22327794	-0.22327794	-0.22327794	-0.22327794	-0.22327794	-0.22327794	-0.22327794	-0.22327794	-0.22327794	-0.22327794	-0.22327794	-0.22327794	-0.22327794	-0.22327794	-0.22327794	-0.22327794	-0.22327794	-0.22327794	-0.22327794	-0.22327794	-0.22327794	-0.22327794	-0.22327794	-0.22327794	-0.22327794	-0.22327794	-0.22327794	-0.22327794
124.mp3	-0.07816282	-0.07816282	-0.07816282	-0.07816282	-0.07816282	-0.07816282	-0.07816282	-0.07816282	-0.07816282	-0.07816282	-0.07816282	-0.07816282	-0.07816282	-0.07816282	-0.07816282	-0.07816282	-0.07816282	-0.07816282	-0.07816282	-0.07816282	-0.07816282	-0.07816282	-0.07816282	-0.07816282	-0.07816282	-0.07816282	-0.07816282	-0.07816282	-0.07816282	-0.07816282	-0.07816282	-0.07816282	-0.07816282	-0.07816282	-0.07816282	-0.07816282	-0.07816282	-0.07816282	-0.07816282	-0.07816282	-0.07816282	-0.07816282	-0.07816282	-0.07816282	-0.07816282	-0.07816282	-0.07816282	-0.07816282	-0.07816282
125.mp3	-0.038983617	-0.038983617	-0.038983617	-0.038983617	-0.038983617	-0.038983617	-0.038983617	-0.038983617	-0.038983617	-0.038983617	-0.038983617	-0.038983617	-0.038983617	-0.038983617	-0.038983617	-0.038983617	-0.038983617	-0.038983617	-0.038983617	-0.038983617	-0.038983617	-0.038983617	-0.038983617	-0.038983617	-0.038983617	-0.038983617	-0.038983617	-0.038983617	-0.038983617	-0.038983617	-0.038983617	-0.038983617	-0.038983617	-0.038983617	-0.038983617	-0.038983617	-0.038983617	-0.038983617	-0.038983617	-0.038983617	-0.038983617	-0.038983617	-0.038983617	-0.038983617	-0.038983617	-0.038983617	-0.038983617	-0.038983617	-0.038983617
126.mp3	-0.15148273	-0.15148273	-0.15148273	-0.15148273	-0.15148273	-0.15148273	-0.15148273	-0.15148273	-0.15148273	-0.15148273	-0.15148273	-0.15148273	-0.15148273	-0.15148273	-0.15148273	-0.15148273	-0.15148273	-0.15148273	-0.15148273	-0.15148273	-0.15148273	-0.15148273	-0.15148273	-0.15148273	-0.15148273	-0.15148273	-0.15148273	-0.15148273	-0.15148273	-0.15148273	-0.15148273	-0.15148273	-0.15148273	-0.15148273	-0.15148273	-0.15148273	-0.15148273	-0.15148273	-0.15148273	-0.15148273	-0.15148273	-0.15148273	-0.15148273	-0.15148273	-0.15148273	-0.15148273	-0.15148273	-0.15148273	-0.15148273
127.mp3	-0.055906747	-0.055906747	-0.055906747	-0.055906747	-0.055906747	-0.055906747	-0.055906747	-0.055906747	-0.055906747	-0.055906747	-0.055906747	-0.055906747	-0.055906747	-0.055906747	-0.055906747	-0.055906747	-0.055906747	-0.055906747	-0.055906747	-0.055906747	-0.055906747	-0.055906747	-0.055906747	-0.055906747	-0.055906747	-0.055906747	-0.055906747	-0.055906747	-0.055906747	-0.055906747	-0.055906747	-0.055906747	-0.055906747	-0.055906747	-0.055906747	-0.055906747	-0.055906747	-0.055906747	-0.055906747	-0.055906747	-0.055906747	-0.055906747	-0.055906747	-0.055906747	-0.055906747	-0.055906747	-0.055906747	-0.055906747	-0.055906747
128.mp3	0.049619548	0.049619548	0.049619548	0.049619548	0.049619548	0.049619548	0.049619548	0.049619548	0.049619548	0.049619548	0.049619548	0.049619548	0.049619548	0.049619548	0.049619548	0.049619548	0.049619548	0.049619548	0.049619548	0.049619548	0.049619548	0.049619548	0.049619548	0.049619548	0.049619548	0.049619548	0.049619548	0.049619548	0.049619548	0.049619548	0.049619548	0.049619548	0.049619548	0.049619548	0.049619548	0.049619548	0.049619548	0.049619548	0.049619548	0.049619548	0.049619548	0.049619548	0.049619548	0.049619548	0.049619548	0.049619548	0.049619548	0.049619548	0.049619548
129.mp3	0.16215444	0.16215444	0.16215444	0.16215444	0.16215444	0.16215444	0.16215444	0.16215444	0.16215444	0.16215444	0.16215444	0.16215444	0.16215444	0.16215444	0.16215444	0.16215444	0.16215444	0.16215444	0.16215444	0.16215444	0.16215444	0.16215444	0.16215444	0.16215444	0.16215444	0.16215444	0.16215444	0.16215444	0.16215444	0.16215444	0.16215444	0.16215444	0.16215444	0.16215444	0.16215444	0.16215444	0.16215444	0.16215444	0.16215444	0.16215444	0.16215444	0.16215444	0.16215444	0.16215444	0.16215444	0.16215444	0.16215444	0.16215444	0.16215444
130.mp3	-0.21596837	-0.21596837	-0.21596837	-0.21596837	-0.21596837	-0.21596837	-0.21596837	-0.21596837	-0.21596837	-0.21596837	-0.21596837	-0.21596837	-0.21596837	-0.21596837	-0.21596837	-0.21596837	-0.21596837	-0.21596837	-0.21596837	-0.21596837	-0.21596837	-0.21596837	-0.21596837	-0.21596837	-0.21596837	-0.21596837	-0.21596837	-0.21596837	-0.21596837	-0.21596837	-0.21596837	-0.21596837	-0.21596837	-0.21596837	-0.21596837	-0.21596837	-0.21596837	-0.21596837	-0.21596837	-0.21596837	-0.21596837	-0.21596837	-0.21596837	-0.21596837	-0.21596837	-0.21596837	-0.21596837	-0.21596837	-0.21596837
131.mp3	0.096205056	0.096205056	0.096205056	0.096205056	0.096205056	0.096205056	0.096205056	0.096205056	0.096205056	0.096205056	0.096205056	0.096205056	0.096205056	0.096205056	0.096205056	0.096205056	0.096205056	0.096205056	0.096205056	0.096205056	0.096205056	0.096205056	0.096205056	0.096205056	0.096205056	0.096205056	0.096205056	0.096205056	0.096205056	0.096205056	0.096205056	0.096205056	0.096205056	0.096205056	0.096205056	0.096205056	0.096205056	0.096205056	0.096205056	0.096205056	0.096205056	0.096205056	0.096205056	0.096205056	0.096205056	0.096205056	0.096205056	0.096205056	0.096205056
133.mp3	-0.026833247	-0.026833247	-0.026833247	-0.026833247	-0.026833247	-0.026833247	-0.026833247	-0.026833247	-0.026833247	-0.026833247	-0.026833247	-0.026833247	-0.026833247	-0.026833247	-0.026833247	-0.026833247	-0.026833247	-0.026833247	-0.026833247	-0.026833247	-0.026833247	-0.026833247	-0.026833247	-0.026833247	-0.026833247	-0.026833247	-0.026833247	-0.026833247	-0.026833247	-0.026833247	-0.026833247	-0.026833247	-0.026833247	-0.026833247	-0.026833247	-0.026833247	-0.026833247	-0.026833247	-0.026833247	-0.026833247	-0.026833247	-0.026833247	-0.026833247	-0.026833247	-0.026833247	-0.026833247	-0.026833247	-0.026833247	-0.026833247
134.mp3	0.1308057	0.1308057	0.1308057	0.1308057	0.1308057	0.1308057	0.1308057	0.1308057	0.1308057	0.1308057	0.1308057	0.1308057	0.1308057	0.1308057	0.1308057	0.1308057	0.1308057	0.1308057	0.1308057	0.1308057	0.1308057	0.1308057	0.1308057	0.1308057	0.1308057	0.1308057	0.1308057	0.1308057	0.1308057	0.1308057	0.1308057	0.1308057	0.1308057	0.1308057	0.1308057	0.1308057	0.1308057	0.1308057	0.1308057	0.1308057	0.1308057	0.1308057	0.1308057	0.1308057	0.1308057	0.1308057	0.1308057	0.1308057	0.1308057
135.mp3	0.12205984	0.12205984	0.12205984	0.12205984	0.12205984	0.12205984	0.12205984	0.12205984	0.12205984	0.12205984	0.12205984	0.12205984	0.12205984	0.12205984	0.12205984	0.12205984	0.12205984	0.12205984	0.12205984	0.12205984	0.12205984	0.12205984	0.12205984	0.12205984	0.12205984	0.12205984	0.12205984	0.12205984	0.12205984	0.12205984	0.12205984	0.12205984	0.12205984	0.12205984	0.12205984	0.12205984	0.12205984	0.12205984	0.12205984	0.12205984	0.12205984	0.12205984	0.12205984	0.12205984	0.12205984	0.12205984	0.12205984	0.12205984	0.12205984
136.mp3	-0.06418866	-0.06418866	-0.06418866	-0.06418866	-0.06418866	-0.06418866	-0.06418866	-0.06418866	-0.06418866	-0.06418866	-0.06418866	-0.06418866	-0.06418866	-0.06418866	-0.06418866	-0.06418866	-0.06418866	-0.06418866	-0.06418866	-0.06418866	-0.06418866	-0.06418866	-0.06418866	-0.06418866	-0.06418866	-0.06418866	-0.06418866	-0.06418866	-0.06418866	-0.06418866	-0.06418866	-0.06418866	-0.06418866	-0.06418866	-0.06418866	-0.06418866	-0.06418866	-0.06418866	-0.06418866	-0.06418866	-0.06418866	-0.06418866	-0.06418866	-0.06418866	-0.06418866	-0.06418866	-0.06418866	-0.06418866	-0.06418866
137.mp3	0.09671576	0.09671576	0.09671576	0.09671576	0.09671576	0.09671576	0.09671576	0.09671576	0.09671576	0.09671576	0.09671576	0.09671576	0.09671576	0.09671576	0.09671576	0.09671576	0.09671576	0.09671576	0.09671576	0.09671576	0.09671576	0.09671576	0.09671576	0.09671576	0.09671576	0.09671576	0.09671576	0.09671576	0.09671576	0.09671576	0.09671576	0.09671576	0.09671576	0.09671576	0.09671576	0.09671576	0.09671576	0.09671576	0.09671576	0.09671576	0.09671576	0.09671576	0.09671576	0.09671576	0.09671576	0.09671576	0.09671576	0.09671576	0.09671576
138.mp3	0.04323173	0.04323173	0.04323173	0.04323173	0.04323173	0.04323173	0.04323173	0.04323173	0.04323173	0.04323173	0.04323173	0.04323173	0.04323173	0.04323173	0.04323173	0.04323173	0.04323173	0.04323173	0.04323173	0.04323173	0.04323173	0.04323173	0.04323173	0.04323173	0.04323173	0.04323173	0.04323173	0.04323173	0.04323173	0.04323173	0.04323173	0.04323173	0.04323173	0.04323173	0.04323173	0.04323173	0.04323173	0.04323173	0.04323173	0.04323173	0.04323173	0.04323173	0.04323173	0.04323173	0.04323173	0.04323173	0.04323173	0.04323173	0.04323173
140.mp3	-0.093158156	-0.093158156	-0.093158156	-0.093158156	-0.093158156	-0.093158156	-0.093158156	-0.093158156	-0.093158156	-0.093158156	-0.093158156	-0.093158156	-0.093158156	-0.093158156	-0.093158156	-0.093158156	-0.093158156	-0.093158156	-0.093158156	-0.093158156	-0.093158156	-0.093158156	-0.093158156	-0.093158156	-0.093158156	-0.093158156	-0.093158156	-0.093158156	-0.093158156	-0.093158156	-0.093158156	-0.093158156	-0.093158156	-0.093158156	-0.093158156	-0.093158156	-0.093158156	-0.093158156	-0.093158156	-0.093158156	-0.093158156	-0.093158156	-0.093158156	-0.093158156	-0.093158156	-0.093158156	-0.093158156	-0.093158156	-0.093158156
142.mp3	-0.05377977	-0.05377977	-0.05377977	-0.05377977	-0.05377977	-0.05377977	-0.05377977	-0.05377977	-0.05377977	-0.05377977	-0.05377977	-0.05377977	-0.05377977	-0.05377977	-0.05377977	-0.05377977	-0.05377977	-0.05377977	-0.05377977	-0.05377977	-0.05377977	-0.05377977	-0.05377977	-0.05377977	-0.05377977	-0.05377977	-0.05377977	-0.05377977	-0.05377977	-0.05377977	-0.05377977	-0.05377977	-0.05377977	-0.05377977	-0.05377977	-0.05377977	-0.05377977	-0.05377977	-0.05377977	-0.05377977	-0.05377977	-0.05377977	-0.05377977	-0.05377977	-0.05377977	-0.05377977	-0.05377977	-0.05377977	-0.05377977
143.mp3	0.054090444	0.054090444	0.054090444	0.054090444	0.054090444	0.054090444	0.054090444	0.054090444	0.054090444	0.054090444	0.054090444	0.054090444	0.054090444	0.054090444	0.054090444	0.054090444	0.054090444	0.054090444	0.054090444	0.054090444	0.054090444	0.054090444	0.054090444	0.054090444	0.054090444	0.054090444	0.054090444	0.054090444	0.054090444	0.054090444	0.054090444	0.054090444	0.054090444	0.054090444	0.054090444	0.054090444	0.054090444	0.054090444	0.054090444	0.054090444	0.054090444	0.054090444	0.054090444	0.054090444	0.054090444	0.054090444	0.054090444	0.054090444	0.054090444
144.mp3	-0.062201437	-0.062201437	-0.062201437	-0.062201437	-0.062201437	-0.062201437	-0.062201437	-0.062201437	-0.062201437	-0.062201437	-0.062201437	-0.062201437	-0.062201437	-0.062201437	-0.062201437	-0.062201437	-0.062201437	-0.062201437	-0.062201437	-0.062201437	-0.062201437	-0.062201437	-0.062201437	-0.062201437	-0.062201437	-0.062201437	-0.062201437	-0.062201437	-0.062201437	-0.062201437	-0.062201437	-0.062201437	-0.062201437	-0.062201437	-0.062201437	-0.062201437	-0.062201437	-0.062201437	-0.062201437	-0.062201437	-0.062201437	-0.062201437	-0.062201437	-0.062201437	-0.062201437	-0.062201437	-0.062201437	-0.062201437	-0.062201437
145.mp3	0.04461896	0.04461896	0.04461896	0.04461896	0.04461896	0.04461896	0.04461896	0.04461896	0.04461896	0.04461896	0.04461896	0.04461896	0.04461896	0.04461896	0.04461896	0.04461896	0.04461896	0.04461896	0.04461896	0.04461896	0.04461896	0.04461896	0.04461896	0.04461896	0.04461896	0.04461896	0.04461896	0.04461896	0.04461896	0.04461896	0.04461896	0.04461896	0.04461896	0.04461896	0.04461896	0.04461896	0.04461896	0.04461896	0.04461896	0.04461896	0.04461896	0.04461896	0.04461896	0.04461896	0.04461896	0.04461896	0.04461896	0.04461896	0.04461896
146.mp3	0.118076146	0.118076146	0.118076146	0.118076146	0.118076146	0.118076146	0.118076146	0.118076146	0.118076146	0.118076146	0.118076146	0.118076146	0.118076146	0.118076146	0.118076146	0.118076146	0.118076146	0.118076146	0.118076146	0.118076146	0.118076146	0.118076146	0.118076146	0.118076146	0.118076146	0.118076146	0.118076146	0.118076146	0.118076146	0.118076146	0.118076146	0.118076146	0.118076146	0.118076146	0.118076146	0.118076146	0.118076146	0.118076146	0.118076146	0.118076146	0.118076146	0.118076146	0.118076146	0.118076146	0.118076146	0.118076146	0.118076146	0.118076146	0.118076146
148.mp3	-0.36730146	-0.36730146	-0.36730146	-0.36730146	-0.36730146	-0.36730146	-0.36730146	-0.36730146	-0.36730146	-0.36730146	-0.36730146	-0.36730146	-0.36730146	-0.36730146	-0.36730146	-0.36730146	-0.36730146	-0.36730146	-0.36730146	-0.36730146	-0.36730146	-0.36730146	-0.36730146	-0.36730146	-0.36730146	-0.36730146	-0.36730146	-0.36730146	-0.36730146	-0.36730146	-0.36730146	-0.36730146	-0.36730146	-0.36730146	-0.36730146	-0.36730146	-0.36730146	-0.36730146	-0.36730146	-0.36730146	-0.36730146	-0.36730146	-0.36730146	-0.36730146	-0.36730146	-0.36730146	-0.36730146	-0.36730146	-0.36730146
149.mp3	0.028285788	0.028285788	0.028285788	0.028285788	0.028285788	0.028285788	0.028285788	0.028285788	0.028285788	0.028285788	0.028285788	0.028285788	0.028285788	0.028285788	0.028285788	0.028285788	0.028285788	0.028285788	0.028285788	0.028285788	0.028285788	0.028285788	0.028285788	0.028285788	0.028285788	0.028285788	0.028285788	0.028285788	0.028285788	0.028285788	0.028285788	0.028285788	0.028285788	0.028285788	0.028285788	0.028285788	0.028285788	0.028285788	0.028285788	0.028285788	0.028285788	0.028285788	0.028285788	0.028285788	0.028285788	0.028285788	0.028285788	0.028285788	0.028285788
150.mp3	0.009529434	0.009529434	0.009529434	0.009529434	0.009529434	0.009529434	0.009529434	0.009529434	0.009529434	0.009529434	0.009529434	0.009529434	0.009529434	0.009529434	0.009529434	0.009529434	0.009529434	0.009529434	0.009529434	0.009529434	0.009529434	0.009529434	0.009529434	0.009529434	0.009529434	0.009529434	0.009529434	0.009529434	0.009529434	0.009529434	0.009529434	0.009529434	0.009529434	0.009529434	0.009529434	0.009529434	0.009529434	0.009529434	0.009529434	0.009529434	0.009529434	0.009529434	0.009529434	0.009529434	0.009529434	0.009529434	0.009529434	0.009529434	0.009529434
151.mp3	-0.016997162	-0.016997162	-0.016997162	-0.016997162	-0.016997162	-0.016997162	-0.016997162	-0.016997162	-0.016997162	-0.016997162	-0.016997162	-0.016997162	-0.016997162	-0.016997162	-0.016997162	-0.016997162	-0.016997162	-0.016997162	-0.016997162	-0.016997162	-0.016997162	-0.016997162	-0.016997162	-0.016997162	-0.016997162	-0.016997162	-0.016997162	-0.016997162	-0.016997162	-0.016997162	-0.016997162	-0.016997162	-0.016997162	-0.016997162	-0.016997162	-0.016997162	-0.016997162	-0.016997162	-0.016997162	-0.016997162	-0.016997162	-0.016997162	-0.016997162	-0.016997162	-0.016997162	-0.016997162	-0.016997162	-0.016997162	-0.016997162
152.mp3	-0.2144804	-0.2144804	-0.2144804	-0.2144804	-0.2144804	-0.2144804	-0.2144804	-0.2144804	-0.2144804	-0.2144804	-0.2144804	-0.2144804	-0.2144804	-0.2144804	-0.2144804	-0.2144804	-0.2144804	-0.2144804	-0.2144804	-0.2144804	-0.2144804	-0.2144804	-0.2144804	-0.2144804	-0.2144804	-0.2144804	-0.2144804	-0.2144804	-0.2144804	-0.2144804	-0.2144804	-0.2144804	-0.2144804	-0.2144804	-0.2144804	-0.2144804	-0.2144804	-0.2144804	-0.2144804	-0.2144804	-0.2144804	-0.2144804	-0.2144804	-0.2144804	-0.2144804	-0.2144804	-0.2144804	-0.2144804	-0.2144804
153.mp3	-0.03330281	-0.03330281	-0.03330281	-0.03330281	-0.03330281	-0.03330281	-0.03330281	-0.03330281	-0.03330281	-0.03330281	-0.03330281	-0.03330281	-0.03330281	-0.03330281	-0.03330281	-0.03330281	-0.03330281	-0.03330281	-0.03330281	-0.03330281	-0.03330281	-0.03330281	-0.03330281	-0.03330281	-0.03330281	-0.03330281	-0.03330281	-0.03330281	-0.03330281	-0.03330281	-0.03330281	-0.03330281	-0.03330281	-0.03330281	-0.03330281	-0.03330281	-0.03330281	-0.03330281	-0.03330281	-0.03330281	-0.03330281	-0.03330281	-0.03330281	-0.03330281	-0.03330281	-0.03330281	-0.03330281	-0.03330281	-0.03330281
154.mp3	0.049186718	0.049186718	0.049186718	0.049186718	0.049186718	0.049186718	0.049186718	0.049186718	0.049186718	0.049186718	0.049186718	0.049186718	0.049186718	0.049186718	0.049186718	0.049186718	0.049186718	0.049186718	0.049186718	0.049186718	0.049186718	0.049186718	0.049186718	0.049186718	0.049186718	0.049186718	0.049186718	0.049186718	0.049186718	0.049186718	0.049186718	0.049186718	0.049186718	0.049186718	0.049186718	0.049186718	0.049186718	0.049186718	0.049186718	0.049186718	0.049186718	0.049186718	0.049186718	0.049186718	0.049186718	0.049186718	0.049186718	0.049186718	0.049186718
155.mp3	0.0793063	0.0793063	0.0793063	0.0793063	0.0793063	0.0793063	0.0793063	0.0793063	0.0793063	0.0793063	0.0793063	0.0793063	0.0793063	0.0793063	0.0793063	0.0793063	0.0793063	0.0793063	0.0793063	0.0793063	0.0793063	0.0793063	0.0793063	0.0793063	0.0793063	0.0793063	0.0793063	0.0793063	0.0793063	0.0793063	0.0793063	0.0793063	0.0793063	0.0793063	0.0793063	0.0793063	0.0793063	0.0793063	0.0793063	0.0793063	0.0793063	0.0793063	0.0793063	0.0793063	0.0793063	0.0793063	0.0793063	0.0793063	0.0793063
156.mp3	0.15356725	0.15356725	0.15356725	0.15356725	0.15356725	0.15356725	0.15356725	0.15356725	0.15356725	0.15356725	0.15356725	0.15356725	0.15356725	0.15356725	0.15356725	0.15356725	0.15356725	0.15356725	0.15356725	0.15356725	0.15356725	0.15356725	0.15356725	0.15356725	0.15356725	0.15356725	0.15356725	0.15356725	0.15356725	0.15356725	0.15356725	0.15356725	0.15356725	0.15356725	0.15356725	0.15356725	0.15356725	0.15356725	0.15356725	0.15356725	0.15356725	0.15356725	0.15356725	0.15356725	0.15356725	0.15356725	0.15356725	0.15356725	0.15356725
157.mp3	-0.069990054	-0.069990054	-0.069990054	-0.069990054	-0.069990054	-0.069990054	-0.069990054	-0.069990054	-0.069990054	-0.069990054	-0.069990054	-0.069990054	-0.069990054	-0.069990054	-0.069990054	-0.069990054	-0.069990054	-0.069990054	-0.069990054	-0.069990054	-0.069990054	-0.069990054	-0.069990054	-0.069990054	-0.069990054	-0.069990054	-0.069990054	-0.069990054	-0.069990054	-0.069990054	-0.069990054	-0.069990054	-0.069990054	-0.069990054	-0.069990054	-0.069990054	-0.069990054	-0.069990054	-0.069990054	-0.069990054	-0.069990054	-0.069990054	-0.069990054	-0.069990054	-0.069990054	-0.069990054	-0.069990054	-0.069990054	-0.069990054
158.mp3	0.018590901	0.018590901	0.018590901	0.018590901	0.018590901	0.018590901	0.018590901	0.018590901	0.018590901	0.018590901	0.018590901	0.018590901	0.018590901	0.018590901	0.018590901	0.018590901	0.018590901	0.018590901	0.018590901	0.018590901	0.018590901	0.018590901	0.018590901	0.018590901	0.018590901	0.018590901	0.018590901	0.018590901	0.018590901	0.018590901	0.018590901	0.018590901	0.018590901	0.018590901	0.018590901	0.018590901	0.018590901	0.018590901	0.018590901	0.018590901	0.018590901	0.018590901	0.018590901	0.018590901	0.018590901	0.018590901	0.018590901	0.018590901	0.018590901
159.mp3	-0.083525166	-0.083525166	-0.083525166	-0.083525166	-0.083525166	-0.083525166	-0.083525166	-0.083525166	-0.083525166	-0.083525166	-0.083525166	-0.083525166	-0.083525166	-0.083525166	-0.083525166	-0.083525166	-0.083525166	-0.083525166	-0.083525166	-0.083525166	-0.083525166	-0.083525166	-0.083525166	-0.083525166	-0.083525166	-0.083525166	-0.083525166	-0.083525166	-0.083525166	-0.083525166	-0.083525166	-0.083525166	-0.083525166	-0.083525166	-0.083525166	-0.083525166	-0.083525166	-0.083525166	-0.083525166	-0.083525166	-0.083525166	-0.083525166	-0.083525166	-0.083525166	-0.083525166	-0.083525166	-0.083525166	-0.083525166	-0.083525166
160.mp3	0.04010785	0.04010785	0.04010785	0.04010785	0.04010785	0.04010785	0.04010785	0.04010785	0.04010785	0.04010785	0.04010785	0.04010785	0.04010785	0.04010785	0.04010785	0.04010785	0.04010785	0.04010785	0.04010785	0.04010785	0.04010785	0.04010785	0.04010785	0.04010785	0.04010785	0.04010785	0.04010785	0.04010785	0.04010785	0.04010785	0.04010785	0.04010785	0.04010785	0.04010785	0.04010785	0.04010785	0.04010785	0.04010785	0.04010785	0.04010785	0.04010785	0.04010785	0.04010785	0.04010785	0.04010785	0.04010785	0.04010785	0.04010785	0.04010785
161.mp3	0.2653508	0.2653508	0.2653508	0.2653508	0.2653508	0.2653508	0.2653508	0.2653508	0.2653508	0.2653508	0.2653508	0.2653508	0.2653508	0.2653508	0.2653508	0.2653508	0.2653508	0.2653508	0.2653508	0.2653508	0.2653508	0.2653508	0.2653508	0.2653508	0.2653508	0.2653508	0.2653508	0.2653508	0.2653508	0.2653508	0.2653508	0.2653508	0.2653508	0.2653508	0.2653508	0.2653508	0.2653508	0.2653508	0.2653508	0.2653508	0.2653508	0.2653508	0.2653508	0.2653508	0.2653508	0.2653508	0.2653508	0.2653508	0.2653508
162.mp3	-0.12156354	-0.12156354	-0.12156354	-0.12156354	-0.12156354	-0.12156354	-0.12156354	-0.12156354	-0.12156354	-0.12156354	-0.12156354	-0.12156354	-0.12156354	-0.12156354	-0.12156354	-0.12156354	-0.12156354	-0.12156354	-0.12156354	-0.12156354	-0.12156354	-0.12156354	-0.12156354	-0.12156354	-0.12156354	-0.12156354	-0.12156354	-0.12156354	-0.12156354	-0.12156354	-0.12156354	-0.12156354	-0.12156354	-0.12156354	-0.12156354	-0.12156354	-0.12156354	-0.12156354	-0.12156354	-0.12156354	-0.12156354	-0.12156354	-0.12156354	-0.12156354	-0.12156354	-0.12156354	-0.12156354	-0.12156354	-0.12156354
163.mp3	-0.05805057	-0.05805057	-0.05805057	-0.05805057	-0.05805057	-0.05805057	-0.05805057	-0.05805057	-0.05805057	-0.05805057	-0.05805057	-0.05805057	-0.05805057	-0.05805057	-0.05805057	-0.05805057	-0.05805057	-0.05805057	-0.05805057	-0.05805057	-0.05805057	-0.05805057	-0.05805057	-0.05805057	-0.05805057	-0.05805057	-0.05805057	-0.05805057	-0.05805057	-0.05805057	-0.05805057	-0.05805057	-0.05805057	-0.05805057	-0.05805057	-0.05805057	-0.05805057	-0.05805057	-0.05805057	-0.05805057	-0.05805057	-0.05805057	-0.05805057	-0.05805057	-0.05805057	-0.05805057	-0.05805057	-0.05805057	-0.05805057
164.mp3	0.036360834	0.036360834	0.036360834	0.036360834	0.036360834	0.036360834	0.036360834	0.036360834	0.036360834	0.036360834	0.036360834	0.036360834	0.036360834	0.036360834	0.036360834	0.036360834	0.036360834	0.036360834	0.036360834	0.036360834	0.036360834	0.036360834	0.036360834	0.036360834	0.036360834	0.036360834	0.036360834	0.036360834	0.036360834	0.036360834	0.036360834	0.036360834	0.036360834	0.036360834	0.036360834	0.036360834	0.036360834	0.036360834	0.036360834	0.036360834	0.036360834	0.036360834	0.036360834	0.036360834	0.036360834	0.036360834	0.036360834	0.036360834	0.036360834
166.mp3	0.09699455	0.09699455	0.09699455	0.09699455	0.09699455	0.09699455	0.09699455	0.09699455	0.09699455	0.09699455	0.09699455	0.09699455	0.09699455	0.09699455	0.09699455	0.09699455	0.09699455	0.09699455	0.09699455	0.09699455	0.09699455	0.09699455	0.09699455	0.09699455	0.09699455	0.09699455	0.09699455	0.09699455	0.09699455	0.09699455	0.09699455	0.09699455	0.09699455	0.09699455	0.09699455	0.09699455	0.09699455	0.09699455	0.09699455	0.09699455	0.09699455	0.09699455	0.09699455	0.09699455	0.09699455	0.09699455	0.09699455	0.09699455	0.09699455
167.mp3	0.20559114	0.20559114	0.20559114	0.20559114	0.20559114	0.20559114	0.20559114	0.20559114	0.20559114	0.20559114	0.20559114	0.20559114	0.20559114	0.20559114	0.20559114	0.20559114	0.20559114	0.20559114	0.20559114	0.20559114	0.20559114	0.20559114	0.20559114	0.20559114	0.20559114	0.20559114	0.20559114	0.20559114	0.20559114	0.20559114	0.20559114	0.20559114	0.20559114	0.20559114	0.20559114	0.20559114	0.20559114	0.20559114	0.20559114	0.20559114	0.20559114	0.20559114	0.20559114	0.20559114	0.20559114	0.20559114	0.20559114	0.20559114	0.20559114
168.mp3	0.05650934	0.05650934	0.05650934	0.05650934	0.05650934	0.05650934	0.05650934	0.05650934	0.05650934	0.05650934	0.05650934	0.05650934	0.05650934	0.05650934	0.05650934	0.05650934	0.05650934	0.05650934	0.05650934	0.05650934	0.05650934	0.05650934	0.05650934	0.05650934	0.05650934	0.05650934	0.05650934	0.05650934	0.05650934	0.05650934	0.05650934	0.05650934	0.05650934	0.05650934	0.05650934	0.05650934	0.05650934	0.05650934	0.05650934	0.05650934	0.05650934	0.05650934	0.05650934	0.05650934	0.05650934	0.05650934	0.05650934	0.05650934	0.05650934
169.mp3	0.02863751	0.02863751	0.02863751	0.02863751	0.02863751	0.02863751	0.02863751	0.02863751	0.02863751	0.02863751	0.02863751	0.02863751	0.02863751	0.02863751	0.02863751	0.02863751	0.02863751	0.02863751	0.02863751	0.02863751	0.02863751	0.02863751	0.02863751	0.02863751	0.02863751	0.02863751	0.02863751	0.02863751	0.02863751	0.02863751	0.02863751	0.02863751	0.02863751	0.02863751	0.02863751	0.02863751	0.02863751	0.02863751	0.02863751	0.02863751	0.02863751	0.02863751	0.02863751	0.02863751	0.02863751	0.02863751	0.02863751	0.02863751	0.02863751
170.mp3	-0.015249226	-0.015249226	-0.015249226	-0.015249226	-0.015249226	-0.015249226	-0.015249226	-0.015249226	-0.015249226	-0.015249226	-0.015249226	-0.015249226	-0.015249226	-0.015249226	-0.015249226	-0.015249226	-0.015249226	-0.015249226	-0.015249226	-0.015249226	-0.015249226	-0.015249226	-0.015249226	-0.015249226	-0.015249226	-0.015249226	-0.015249226	-0.015249226	-0.015249226	-0.015249226	-0.015249226	-0.015249226	-0.015249226	-0.015249226	-0.015249226	-0.015249226	-0.015249226	-0.015249226	-0.015249226	-0.015249226	-0.015249226	-0.015249226	-0.015249226	-0.015249226	-0.015249226	-0.015249226	-0.015249226	-0.015249226	-0.015249226
171.mp3	0.035375897	0.035375897	0.035375897	0.035375897	0.035375897	0.035375897	0.035375897	0.035375897	0.035375897	0.035375897	0.035375897	0.035375897	0.035375897	0.035375897	0.035375897	0.035375897	0.035375897	0.035375897	0.035375897	0.035375897	0.035375897	0.035375897	0.035375897	0.035375897	0.035375897	0.035375897	0.035375897	0.035375897	0.035375897	0.035375897	0.035375897	0.035375897	0.035375897	0.035375897	0.035375897	0.035375897	0.035375897	0.035375897	0.035375897	0.035375897	0.035375897	0.035375897	0.035375897	0.035375897	0.035375897	0.035375897	0.035375897	0.035375897	0.035375897
172.mp3	0.05813128	0.05813128	0.05813128	0.05813128	0.05813128	0.05813128	0.05813128	0.05813128	0.05813128	0.05813128	0.05813128	0.05813128	0.05813128	0.05813128	0.05813128	0.05813128	0.05813128	0.05813128	0.05813128	0.05813128	0.05813128	0.05813128	0.05813128	0.05813128	0.05813128	0.05813128	0.05813128	0.05813128	0.05813128	0.05813128	0.05813128	0.05813128	0.05813128	0.05813128	0.05813128	0.05813128	0.05813128	0.05813128	0.05813128	0.05813128	0.05813128	0.05813128	0.05813128	0.05813128	0.05813128	0.05813128	0.05813128	0.05813128	0.05813128
173.mp3	-0.011533055	-0.011533055	-0.011533055	-0.011533055	-0.011533055	-0.011533055	-0.011533055	-0.011533055	-0.011533055	-0.011533055	-0.011533055	-0.011533055	-0.011533055	-0.011533055	-0.011533055	-0.011533055	-0.011533055	-0.011533055	-0.011533055	-0.011533055	-0.011533055	-0.011533055	-0.011533055	-0.011533055	-0.011533055	-0.011533055	-0.011533055	-0.011533055	-0.011533055	-0.011533055	-0.011533055	-0.011533055	-0.011533055	-0.011533055	-0.011533055	-0.011533055	-0.011533055	-0.011533055	-0.011533055	-0.011533055	-0.011533055	-0.011533055	-0.011533055	-0.011533055	-0.011533055	-0.011533055	-0.011533055	-0.011533055	-0.011533055
174.mp3	0.024322752	0.024322752	0.024322752	0.024322752	0.024322752	0.024322752	0.024322752	0.024322752	0.024322752	0.024322752	0.024322752	0.024322752	0.024322752	0.024322752	0.024322752	0.024322752	0.024322752	0.024322752	0.024322752	0.024322752	0.024322752	0.024322752	0.024322752	0.024322752	0.024322752	0.024322752	0.024322752	0.024322752	0.024322752	0.024322752	0.024322752	0.024322752	0.024322752	0.024322752	0.024322752	0.024322752	0.024322752	0.024322752	0.024322752	0.024322752	0.024322752	0.024322752	0.024322752	0.024322752	0.024322752	0.024322752	0.024322752	0.024322752	0.024322752
175.mp3	-0.039461743	-0.039461743	-0.039461743	-0.039461743	-0.039461743	-0.039461743	-0.039461743	-0.039461743	-0.039461743	-0.039461743	-0.039461743	-0.039461743	-0.039461743	-0.039461743	-0.039461743	-0.039461743	-0.039461743	-0.039461743	-0.039461743	-0.039461743	-0.039461743	-0.039461743	-0.039461743	-0.039461743	-0.039461743	-0.039461743	-0.039461743	-0.039461743	-0.039461743	-0.039461743	-0.039461743	-0.039461743	-0.039461743	-0.039461743	-0.039461743	-0.039461743	-0.039461743	-0.039461743	-0.039461743	-0.039461743	-0.039461743	-0.039461743	-0.039461743	-0.039461743	-0.039461743	-0.039461743	-0.039461743	-0.039461743	-0.039461743
176.mp3	0.13672164	0.13672164	0.13672164	0.13672164	0.13672164	0.13672164	0.13672164	0.13672164	0.13672164	0.13672164	0.13672164	0.13672164	0.13672164	0.13672164	0.13672164	0.13672164	0.13672164	0.13672164	0.13672164	0.13672164	0.13672164	0.13672164	0.13672164	0.13672164	0.13672164	0.13672164	0.13672164	0.13672164	0.13672164	0.13672164	0.13672164	0.13672164	0.13672164	0.13672164	0.13672164	0.13672164	0.13672164	0.13672164	0.13672164	0.13672164	0.13672164	0.13672164	0.13672164	0.13672164	0.13672164	0.13672164	0.13672164	0.13672164	0.13672164
177.mp3	-0.12056017	-0.12056017	-0.12056017	-0.12056017	-0.12056017	-0.12056017	-0.12056017	-0.12056017	-0.12056017	-0.12056017	-0.12056017	-0.12056017	-0.12056017	-0.12056017	-0.12056017	-0.12056017	-0.12056017	-0.12056017	-0.12056017	-0.12056017	-0.12056017	-0.12056017	-0.12056017	-0.12056017	-0.12056017	-0.12056017	-0.12056017	-0.12056017	-0.12056017	-0.12056017	-0.12056017	-0.12056017	-0.12056017	-0.12056017	-0.12056017	-0.12056017	-0.12056017	-0.12056017	-0.12056017	-0.12056017	-0.12056017	-0.12056017	-0.12056017	-0.12056017	-0.12056017	-0.12056017	-0.12056017	-0.12056017	-0.12056017
178.mp3	-0.117593974	-0.117593974	-0.117593974	-0.117593974	-0.117593974	-0.117593974	-0.117593974	-0.117593974	-0.117593974	-0.117593974	-0.117593974	-0.117593974	-0.117593974	-0.117593974	-0.117593974	-0.117593974	-0.117593974	-0.117593974	-0.117593974	-0.117593974	-0.117593974	-0.117593974	-0.117593974	-0.117593974	-0.117593974	-0.117593974	-0.117593974	-0.117593974	-0.117593974	-0.117593974	-0.117593974	-0.117593974	-0.117593974	-0.117593974	-0.117593974	-0.117593974	-0.117593974	-0.117593974	-0.117593974	-0.117593974	-0.117593974	-0.117593974	-0.117593974	-0.117593974	-0.117593974	-0.117593974	-0.117593974	-0.117593974	-0.117593974
179.mp3	-0.121822864	-0.121822864	-0.121822864	-0.121822864	-0.121822864	-0.121822864	-0.121822864	-0.121822864	-0.121822864	-0.121822864	-0.121822864	-0.121822864	-0.121822864	-0.121822864	-0.121822864	-0.121822864	-0.121822864	-0.121822864	-0.121822864	-0.121822864	-0.121822864	-0.121822864	-0.121822864	-0.121822864	-0.121822864	-0.121822864	-0.121822864	-0.121822864	-0.121822864	-0.121822864	-0.121822864	-0.121822864	-0.121822864	-0.121822864	-0.121822864	-0.121822864	-0.121822864	-0.121822864	-0.121822864	-0.121822864	-0.121822864	-0.121822864	-0.121822864	-0.121822864	-0.121822864	-0.121822864	-0.121822864	-0.121822864	-0.121822864
180.mp3	0.27695063	0.27695063	0.27695063	0.27695063	0.27695063	0.27695063	0.27695063	0.27695063	0.27695063	0.27695063	0.27695063	0.27695063	0.27695063	0.27695063	0.27695063	0.27695063	0.27695063	0.27695063	0.27695063	0.27695063	0.27695063	0.27695063	0.27695063	0.27695063	0.27695063	0.27695063	0.27695063	0.27695063	0.27695063	0.27695063	0.27695063	0.27695063	0.27695063	0.27695063	0.27695063	0.27695063	0.27695063	0.27695063	0.27695063	0.27695063	0.27695063	0.27695063	0.27695063	0.27695063	0.27695063	0.27695063	0.27695063	0.27695063	0.27695063
181.mp3	-0.20190156	-0.20190156	-0.20190156	-0.20190156	-0.20190156	-0.20190156	-0.20190156	-0.20190156	-0.20190156	-0.20190156	-0.20190156	-0.20190156	-0.20190156	-0.20190156	-0.20190156	-0.20190156	-0.20190156	-0.20190156	-0.20190156	-0.20190156	-0.20190156	-0.20190156	-0.20190156	-0.20190156	-0.20190156	-0.20190156	-0.20190156	-0.20190156	-0.20190156	-0.20190156	-0.20190156	-0.20190156	-0.20190156	-0.20190156	-0.20190156	-0.20190156	-0.20190156	-0.20190156	-0.20190156	-0.20190156	-0.20190156	-0.20190156	-0.20190156	-0.20190156	-0.20190156	-0.20190156	-0.20190156	-0.20190156	-0.20190156
182.mp3	0.19553997	0.19553997	0.19553997	0.19553997	0.19553997	0.19553997	0.19553997	0.19553997	0.19553997	0.19553997	0.19553997	0.19553997	0.19553997	0.19553997	0.19553997	0.19553997	0.19553997	0.19553997	0.19553997	0.19553997	0.19553997	0.19553997	0.19553997	0.19553997	0.19553997	0.19553997	0.19553997	0.19553997	0.19553997	0.19553997	0.19553997	0.19553997	0.19553997	0.19553997	0.19553997	0.19553997	0.19553997	0.19553997	0.19553997	0.19553997	0.19553997	0.19553997	0.19553997	0.19553997	0.19553997	0.19553997	0.19553997	0.19553997	0.19553997
184.mp3	0.034499906	0.034499906	0.034499906	0.034499906	0.034499906	0.034499906	0.034499906	0.034499906	0.034499906	0.034499906	0.034499906	0.034499906	0.034499906	0.034499906	0.034499906	0.034499906	0.034499906	0.034499906	0.034499906	0.034499906	0.034499906	0.034499906	0.034499906	0.034499906	0.034499906	0.034499906	0.034499906	0.034499906	0.034499906	0.034499906	0.034499906	0.034499906	0.034499906	0.034499906	0.034499906	0.034499906	0.034499906	0.034499906	0.034499906	0.034499906	0.034499906	0.034499906	0.034499906	0.034499906	0.034499906	0.034499906	0.034499906	0.034499906	0.034499906
185.mp3	0.110250026	0.110250026	0.110250026	0.110250026	0.110250026	0.110250026	0.110250026	0.110250026	0.110250026	0.110250026	0.110250026	0.110250026	0.110250026	0.110250026	0.110250026	0.110250026	0.110250026	0.110250026	0.110250026	0.110250026	0.110250026	0.110250026	0.110250026	0.110250026	0.110250026	0.110250026	0.110250026	0.110250026	0.110250026	0.110250026	0.110250026	0.110250026	0.110250026	0.110250026	0.110250026	0.110250026	0.110250026	0.110250026	0.110250026	0.110250026	0.110250026	0.110250026	0.110250026	0.110250026	0.110250026	0.110250026	0.110250026	0.110250026	0.110250026
186.mp3	0.1312076	0.1312076	0.1312076	0.1312076	0.1312076	0.1312076	0.1312076	0.1312076	0.1312076	0.1312076	0.1312076	0.1312076	0.1312076	0.1312076	0.1312076	0.1312076	0.1312076	0.1312076	0.1312076	0.1312076	0.1312076	0.1312076	0.1312076	0.1312076	0.1312076	0.1312076	0.1312076	0.1312076	0.1312076	0.1312076	0.1312076	0.1312076	0.1312076	0.1312076	0.1312076	0.1312076	0.1312076	0.1312076	0.1312076	0.1312076	0.1312076	0.1312076	0.1312076	0.1312076	0.1312076	0.1312076	0.1312076	0.1312076	0.1312076
187.mp3	-0.03080292	-0.03080292	-0.03080292	-0.03080292	-0.03080292	-0.03080292	-0.03080292	-0.03080292	-0.03080292	-0.03080292	-0.03080292	-0.03080292	-0.03080292	-0.03080292	-0.03080292	-0.03080292	-0.03080292	-0.03080292	-0.03080292	-0.03080292	-0.03080292	-0.03080292	-0.03080292	-0.03080292	-0.03080292	-0.03080292	-0.03080292	-0.03080292	-0.03080292	-0.03080292	-0.03080292	-0.03080292	-0.03080292	-0.03080292	-0.03080292	-0.03080292	-0.03080292	-0.03080292	-0.03080292	-0.03080292	-0.03080292	-0.03080292	-0.03080292	-0.03080292	-0.03080292	-0.03080292	-0.03080292	-0.03080292	-0.03080292
188.mp3	0.21861304	0.21861304	0.21861304	0.21861304	0.21861304	0.21861304	0.21861304	0.21861304	0.21861304	0.21861304	0.21861304	0.21861304	0.21861304	0.21861304	0.21861304	0.21861304	0.21861304	0.21861304	0.21861304	0.21861304	0.21861304	0.21861304	0.21861304	0.21861304	0.21861304	0.21861304	0.21861304	0.21861304	0.21861304	0.21861304	0.21861304	0.21861304	0.21861304	0.21861304	0.21861304	0.21861304	0.21861304	0.21861304	0.21861304	0.21861304	0.21861304	0.21861304	0.21861304	0.21861304	0.21861304	0.21861304	0.21861304	0.21861304	0.21861304
189.mp3	0.06751451	0.06751451	0.06751451	0.06751451	0.06751451	0.06751451	0.06751451	0.06751451	0.06751451	0.06751451	0.06751451	0.06751451	0.06751451	0.06751451	0.06751451	0.06751451	0.06751451	0.06751451	0.06751451	0.06751451	0.06751451	0.06751451	0.06751451	0.06751451	0.06751451	0.06751451	0.06751451	0.06751451	0.06751451	0.06751451	0.06751451	0.06751451	0.06751451	0.06751451	0.06751451	0.06751451	0.06751451	0.06751451	0.06751451	0.06751451	0.06751451	0.06751451	0.06751451	0.06751451	0.06751451	0.06751451	0.06751451	0.06751451	0.06751451
190.mp3	-0.18083197	-0.18083197	-0.18083197	-0.18083197	-0.18083197	-0.18083197	-0.18083197	-0.18083197	-0.18083197	-0.18083197	-0.18083197	-0.18083197	-0.18083197	-0.18083197	-0.18083197	-0.18083197	-0.18083197	-0.18083197	-0.18083197	-0.18083197	-0.18083197	-0.18083197	-0.18083197	-0.18083197	-0.18083197	-0.18083197	-0.18083197	-0.18083197	-0.18083197	-0.18083197	-0.18083197	-0.18083197	-0.18083197	-0.18083197	-0.18083197	-0.18083197	-0.18083197	-0.18083197	-0.18083197	-0.18083197	-0.18083197	-0.18083197	-0.18083197	-0.18083197	-0.18083197	-0.18083197	-0.18083197	-0.18083197	-0.18083197
191.mp3	0.20451328	0.20451328	0.20451328	0.20451328	0.20451328	0.20451328	0.20451328	0.20451328	0.20451328	0.20451328	0.20451328	0.20451328	0.20451328	0.20451328	0.20451328	0.20451328	0.20451328	0.20451328	0.20451328	0.20451328	0.20451328	0.20451328	0.20451328	0.20451328	0.20451328	0.20451328	0.20451328	0.20451328	0.20451328	0.20451328	0.20451328	0.20451328	0.20451328	0.20451328	0.20451328	0.20451328	0.20451328	0.20451328	0.20451328	0.20451328	0.20451328	0.20451328	0.20451328	0.20451328	0.20451328	0.20451328	0.20451328	0.20451328	0.20451328
192.mp3	0.09126924	0.09126924	0.09126924	0.09126924	0.09126924	0.09126924	0.09126924	0.09126924	0.09126924	0.09126924	0.09126924	0.09126924	0.09126924	0.09126924	0.09126924	0.09126924	0.09126924	0.09126924	0.09126924	0.09126924	0.09126924	0.09126924	0.09126924	0.09126924	0.09126924	0.09126924	0.09126924	0.09126924	0.09126924	0.09126924	0.09126924	0.09126924	0.09126924	0.09126924	0.09126924	0.09126924	0.09126924	0.09126924	0.09126924	0.09126924	0.09126924	0.09126924	0.09126924	0.09126924	0.09126924	0.09126924	0.09126924	0.09126924	0.09126924
193.mp3	-0.2993795	-0.2993795	-0.2993795	-0.2993795	-0.2993795	-0.2993795	-0.2993795	-0.2993795	-0.2993795	-0.2993795	-0.2993795	-0.2993795	-0.2993795	-0.2993795	-0.2993795	-0.2993795	-0.2993795	-0.2993795	-0.2993795	-0.2993795	-0.2993795	-0.2993795	-0.2993795	-0.2993795	-0.2993795	-0.2993795	-0.2993795	-0.2993795	-0.2993795	-0.2993795	-0.2993795	-0.2993795	-0.2993795	-0.2993795	-0.2993795	-0.2993795	-0.2993795	-0.2993795	-0.2993795	-0.2993795	-0.2993795	-0.2993795	-0.2993795	-0.2993795	-0.2993795	-0.2993795	-0.2993795	-0.2993795	-0.2993795
194.mp3	-0.04920118	-0.04920118	-0.04920118	-0.04920118	-0.04920118	-0.04920118	-0.04920118	-0.04920118	-0.04920118	-0.04920118	-0.04920118	-0.04920118	-0.04920118	-0.04920118	-0.04920118	-0.04920118	-0.04920118	-0.04920118	-0.04920118	-0.04920118	-0.04920118	-0.04920118	-0.04920118	-0.04920118	-0.04920118	-0.04920118	-0.04920118	-0.04920118	-0.04920118	-0.04920118	-0.04920118	-0.04920118	-0.04920118	-0.04920118	-0.04920118	-0.04920118	-0.04920118	-0.04920118	-0.04920118	-0.04920118	-0.04920118	-0.04920118	-0.04920118	-0.04920118	-0.04920118	-0.04920118	-0.04920118	-0.04920118	-0.04920118
195.mp3	-0.05913579	-0.05913579	-0.05913579	-0.05913579	-0.05913579	-0.05913579	-0.05913579	-0.05913579	-0.05913579	-0.05913579	-0.05913579	-0.05913579	-0.05913579	-0.05913579	-0.05913579	-0.05913579	-0.05913579	-0.05913579	-0.05913579	-0.05913579	-0.05913579	-0.05913579	-0.05913579	-0.05913579	-0.05913579	-0.05913579	-0.05913579	-0.05913579	-0.05913579	-0.05913579	-0.05913579	-0.05913579	-0.05913579	-0.05913579	-0.05913579	-0.05913579	-0.05913579	-0.05913579	-0.05913579	-0.05913579	-0.05913579	-0.05913579	-0.05913579	-0.05913579	-0.05913579	-0.05913579	-0.05913579	-0.05913579	-0.05913579
196.mp3	0.032767214	0.032767214	0.032767214	0.032767214	0.032767214	0.032767214	0.032767214	0.032767214	0.032767214	0.032767214	0.032767214	0.032767214	0.032767214	0.032767214	0.032767214	0.032767214	0.032767214	0.032767214	0.032767214	0.032767214	0.032767214	0.032767214	0.032767214	0.032767214	0.032767214	0.032767214	0.032767214	0.032767214	0.032767214	0.032767214	0.032767214	0.032767214	0.032767214	0.032767214	0.032767214	0.032767214	0.032767214	0.032767214	0.032767214	0.032767214	0.032767214	0.032767214	0.032767214	0.032767214	0.032767214	0.032767214	0.032767214	0.032767214	0.032767214
197.mp3	-0.020753678	-0.020753678	-0.020753678	-0.020753678	-0.020753678	-0.020753678	-0.020753678	-0.020753678	-0.020753678	-0.020753678	-0.020753678	-0.020753678	-0.020753678	-0.020753678	-0.020753678	-0.020753678	-0.020753678	-0.020753678	-0.020753678	-0.020753678	-0.020753678	-0.020753678	-0.020753678	-0.020753678	-0.020753678	-0.020753678	-0.020753678	-0.020753678	-0.020753678	-0.020753678	-0.020753678	-0.020753678	-0.020753678	-0.020753678	-0.020753678	-0.020753678	-0.020753678	-0.020753678	-0.020753678	-0.020753678	-0.020753678	-0.020753678	-0.020753678	-0.020753678	-0.020753678	-0.020753678	-0.020753678	-0.020753678	-0.020753678
198.mp3	-0.1779348	-0.1779348	-0.1779348	-0.1779348	-0.1779348	-0.1779348	-0.1779348	-0.1779348	-0.1779348	-0.1779348	-0.1779348	-0.1779348	-0.1779348	-0.1779348	-0.1779348	-0.1779348	-0.1779348	-0.1779348	-0.1779348	-0.1779348	-0.1779348	-0.1779348	-0.1779348	-0.1779348	-0.1779348	-0.1779348	-0.1779348	-0.1779348	-0.1779348	-0.1779348	-0.1779348	-0.1779348	-0.1779348	-0.1779348	-0.1779348	-0.1779348	-0.1779348	-0.1779348	-0.1779348	-0.1779348	-0.1779348	-0.1779348	-0.1779348	-0.1779348	-0.1779348	-0.1779348	-0.1779348	-0.1779348	-0.1779348
199.mp3	-0.048158776	-0.048158776	-0.048158776	-0.048158776	-0.048158776	-0.048158776	-0.048158776	-0.048158776	-0.048158776	-0.048158776	-0.048158776	-0.048158776	-0.048158776	-0.048158776	-0.048158776	-0.048158776	-0.048158776	-0.048158776	-0.048158776	-0.048158776	-0.048158776	-0.048158776	-0.048158776	-0.048158776	-0.048158776	-0.048158776	-0.048158776	-0.048158776	-0.048158776	-0.048158776	-0.048158776	-0.048158776	-0.048158776	-0.048158776	-0.048158776	-0.048158776	-0.048158776	-0.048158776	-0.048158776	-0.048158776	-0.048158776	-0.048158776	-0.048158776	-0.048158776	-0.048158776	-0.048158776	-0.048158776	-0.048158776	-0.048158776
201.mp3	0.100240394	0.100240394	0.100240394	0.100240394	0.100240394	0.100240394	0.100240394	0.100240394	0.100240394	0.100240394	0.100240394	0.100240394	0.100240394	0.100240394	0.100240394	0.100240394	0.100240394	0.100240394	0.100240394	0.100240394	0.100240394	0.100240394	0.100240394	0.100240394	0.100240394	0.100240394	0.100240394	0.100240394	0.100240394	0.100240394	0.100240394	0.100240394	0.100240394	0.100240394	0.100240394	0.100240394	0.100240394	0.100240394	0.100240394	0.100240394	0.100240394	0.100240394	0.100240394	0.100240394	0.100240394	0.100240394	0.100240394	0.100240394	0.100240394
202.mp3	0.06657924	0.06657924	0.06657924	0.06657924	0.06657924	0.06657924	0.06657924	0.06657924	0.06657924	0.06657924	0.06657924	0.06657924	0.06657924	0.06657924	0.06657924	0.06657924	0.06657924	0.06657924	0.06657924	0.06657924	0.06657924	0.06657924	0.06657924	0.06657924	0.06657924	0.06657924	0.06657924	0.06657924	0.06657924	0.06657924	0.06657924	0.06657924	0.06657924	0.06657924	0.06657924	0.06657924	0.06657924	0.06657924	0.06657924	0.06657924	0.06657924	0.06657924	0.06657924	0.06657924	0.06657924	0.06657924	0.06657924	0.06657924	0.06657924
203.mp3	0.26739058	0.26739058	0.26739058	0.26739058	0.26739058	0.26739058	0.26739058	0.26739058	0.26739058	0.26739058	0.26739058	0.26739058	0.26739058	0.26739058	0.26739058	0.26739058	0.26739058	0.26739058	0.26739058	0.26739058	0.26739058	0.26739058	0.26739058	0.26739058	0.26739058	0.26739058	0.26739058	0.26739058	0.26739058	0.26739058	0.26739058	0.26739058	0.26739058	0.26739058	0.26739058	0.26739058	0.26739058	0.26739058	0.26739058	0.26739058	0.26739058	0.26739058	0.26739058	0.26739058	0.26739058	0.26739058	0.26739058	0.26739058	0.26739058
204.mp3	-0.23172185	-0.23172185	-0.23172185	-0.23172185	-0.23172185	-0.23172185	-0.23172185	-0.23172185	-0.23172185	-0.23172185	-0.23172185	-0.23172185	-0.23172185	-0.23172185	-0.23172185	-0.23172185	-0.23172185	-0.23172185	-0.23172185	-0.23172185	-0.23172185	-0.23172185	-0.23172185	-0.23172185	-0.23172185	-0.23172185	-0.23172185	-0.23172185	-0.23172185	-0.23172185	-0.23172185	-0.23172185	-0.23172185	-0.23172185	-0.23172185	-0.23172185	-0.23172185	-0.23172185	-0.23172185	-0.23172185	-0.23172185	-0.23172185	-0.23172185	-0.23172185	-0.23172185	-0.23172185	-0.23172185	-0.23172185	-0.23172185
205.mp3	0.000253271	0.000253271	0.000253271	0.000253271	0.000253271	0.000253271	0.000253271	0.000253271	0.000253271	0.000253271	0.000253271	0.000253271	0.000253271	0.000253271	0.000253271	0.000253271	0.000253271	0.000253271	0.000253271	0.000253271	0.000253271	0.000253271	0.000253271	0.000253271	0.000253271	0.000253271	0.000253271	0.000253271	0.000253271	0.000253271	0.000253271	0.000253271	0.000253271	0.000253271	0.000253271	0.000253271	0.000253271	0.000253271	0.000253271	0.000253271	0.000253271	0.000253271	0.000253271	0.000253271	0.000253271	0.000253271	0.000253271	0.000253271	0.000253271
206.mp3	0.049338646	0.049338646	0.049338646	0.049338646	0.049338646	0.049338646	0.049338646	0.049338646	0.049338646	0.049338646	0.049338646	0.049338646	0.049338646	0.049338646	0.049338646	0.049338646	0.049338646	0.049338646	0.049338646	0.049338646	0.049338646	0.049338646	0.049338646	0.049338646	0.049338646	0.049338646	0.049338646	0.049338646	0.049338646	0.049338646	0.049338646	0.049338646	0.049338646	0.049338646	0.049338646	0.049338646	0.049338646	0.049338646	0.049338646	0.049338646	0.049338646	0.049338646	0.049338646	0.049338646	0.049338646	0.049338646	0.049338646	0.049338646	0.049338646
207.mp3	0.319747	0.319747	0.319747	0.319747	0.319747	0.319747	0.319747	0.319747	0.319747	0.319747	0.319747	0.319747	0.319747	0.319747	0.319747	0.319747	0.319747	0.319747	0.319747	0.319747	0.319747	0.319747	0.319747	0.319747	0.319747	0.319747	0.319747	0.319747	0.319747	0.319747	0.319747	0.319747	0.319747	0.319747	0.319747	0.319747	0.319747	0.319747	0.319747	0.319747	0.319747	0.319747	0.319747	0.319747	0.319747	0.319747	0.319747	0.319747	0.319747
208.mp3	0.15847892	0.15847892	0.15847892	0.15847892	0.15847892	0.15847892	0.15847892	0.15847892	0.15847892	0.15847892	0.15847892	0.15847892	0.15847892	0.15847892	0.15847892	0.15847892	0.15847892	0.15847892	0.15847892	0.15847892	0.15847892	0.15847892	0.15847892	0.15847892	0.15847892	0.15847892	0.15847892	0.15847892	0.15847892	0.15847892	0.15847892	0.15847892	0.15847892	0.15847892	0.15847892	0.15847892	0.15847892	0.15847892	0.15847892	0.15847892	0.15847892	0.15847892	0.15847892	0.15847892	0.15847892	0.15847892	0.15847892	0.15847892	0.15847892
209.mp3	-0.07961935	-0.07961935	-0.07961935	-0.07961935	-0.07961935	-0.07961935	-0.07961935	-0.07961935	-0.07961935	-0.07961935	-0.07961935	-0.07961935	-0.07961935	-0.07961935	-0.07961935	-0.07961935	-0.07961935	-0.07961935	-0.07961935	-0.07961935	-0.07961935	-0.07961935	-0.07961935	-0.07961935	-0.07961935	-0.07961935	-0.07961935	-0.07961935	-0.07961935	-0.07961935	-0.07961935	-0.07961935	-0.07961935	-0.07961935	-0.07961935	-0.07961935	-0.07961935	-0.07961935	-0.07961935	-0.07961935	-0.07961935	-0.07961935	-0.07961935	-0.07961935	-0.07961935	-0.07961935	-0.07961935	-0.07961935	-0.07961935
210.mp3	0.09272814	0.09272814	0.09272814	0.09272814	0.09272814	0.09272814	0.09272814	0.09272814	0.09272814	0.09272814	0.09272814	0.09272814	0.09272814	0.09272814	0.09272814	0.09272814	0.09272814	0.09272814	0.09272814	0.09272814	0.09272814	0.09272814	0.09272814	0.09272814	0.09272814	0.09272814	0.09272814	0.09272814	0.09272814	0.09272814	0.09272814	0.09272814	0.09272814	0.09272814	0.09272814	0.09272814	0.09272814	0.09272814	0.09272814	0.09272814	0.09272814	0.09272814	0.09272814	0.09272814	0.09272814	0.09272814	0.09272814	0.09272814	0.09272814
211.mp3	0.18332702	0.18332702	0.18332702	0.18332702	0.18332702	0.18332702	0.18332702	0.18332702	0.18332702	0.18332702	0.18332702	0.18332702	0.18332702	0.18332702	0.18332702	0.18332702	0.18332702	0.18332702	0.18332702	0.18332702	0.18332702	0.18332702	0.18332702	0.18332702	0.18332702	0.18332702	0.18332702	0.18332702	0.18332702	0.18332702	0.18332702	0.18332702	0.18332702	0.18332702	0.18332702	0.18332702	0.18332702	0.18332702	0.18332702	0.18332702	0.18332702	0.18332702	0.18332702	0.18332702	0.18332702	0.18332702	0.18332702	0.18332702	0.18332702
212.mp3	-0.17646213	-0.17646213	-0.17646213	-0.17646213	-0.17646213	-0.17646213	-0.17646213	-0.17646213	-0.17646213	-0.17646213	-0.17646213	-0.17646213	-0.17646213	-0.17646213	-0.17646213	-0.17646213	-0.17646213	-0.17646213	-0.17646213	-0.17646213	-0.17646213	-0.17646213	-0.17646213	-0.17646213	-0.17646213	-0.17646213	-0.17646213	-0.17646213	-0.17646213	-0.17646213	-0.17646213	-0.17646213	-0.17646213	-0.17646213	-0.17646213	-0.17646213	-0.17646213	-0.17646213	-0.17646213	-0.17646213	-0.17646213	-0.17646213	-0.17646213	-0.17646213	-0.17646213	-0.17646213	-0.17646213	-0.17646213	-0.17646213
213.mp3	0.042719956	0.042719956	0.042719956	0.042719956	0.042719956	0.042719956	0.042719956	0.042719956	0.042719956	0.042719956	0.042719956	0.042719956	0.042719956	0.042719956	0.042719956	0.042719956	0.042719956	0.042719956	0.042719956	0.042719956	0.042719956	0.042719956	0.042719956	0.042719956	0.042719956	0.042719956	0.042719956	0.042719956	0.042719956	0.042719956	0.042719956	0.042719956	0.042719956	0.042719956	0.042719956	0.042719956	0.042719956	0.042719956	0.042719956	0.042719956	0.042719956	0.042719956	0.042719956	0.042719956	0.042719956	0.042719956	0.042719956	0.042719956	0.042719956
214.mp3	0.073852375	0.073852375	0.073852375	0.073852375	0.073852375	0.073852375	0.073852375	0.073852375	0.073852375	0.073852375	0.073852375	0.073852375	0.073852375	0.073852375	0.073852375	0.073852375	0.073852375	0.073852375	0.073852375	0.073852375	0.073852375	0.073852375	0.073852375	0.073852375	0.073852375	0.073852375	0.073852375	0.073852375	0.073852375	0.073852375	0.073852375	0.073852375	0.073852375	0.073852375	0.073852375	0.073852375	0.073852375	0.073852375	0.073852375	0.073852375	0.073852375	0.073852375	0.073852375	0.073852375	0.073852375	0.073852375	0.073852375	0.073852375	0.073852375
215.mp3	0.30001247	0.30001247	0.30001247	0.30001247	0.30001247	0.30001247	0.30001247	0.30001247	0.30001247	0.30001247	0.30001247	0.30001247	0.30001247	0.30001247	0.30001247	0.30001247	0.30001247	0.30001247	0.30001247	0.30001247	0.30001247	0.30001247	0.30001247	0.30001247	0.30001247	0.30001247	0.30001247	0.30001247	0.30001247	0.30001247	0.30001247	0.30001247	0.30001247	0.30001247	0.30001247	0.30001247	0.30001247	0.30001247	0.30001247	0.30001247	0.30001247	0.30001247	0.30001247	0.30001247	0.30001247	0.30001247	0.30001247	0.30001247	0.30001247
216.mp3	0.14818032	0.14818032	0.14818032	0.14818032	0.14818032	0.14818032	0.14818032	0.14818032	0.14818032	0.14818032	0.14818032	0.14818032	0.14818032	0.14818032	0.14818032	0.14818032	0.14818032	0.14818032	0.14818032	0.14818032	0.14818032	0.14818032	0.14818032	0.14818032	0.14818032	0.14818032	0.14818032	0.14818032	0.14818032	0.14818032	0.14818032	0.14818032	0.14818032	0.14818032	0.14818032	0.14818032	0.14818032	0.14818032	0.14818032	0.14818032	0.14818032	0.14818032	0.14818032	0.14818032	0.14818032	0.14818032	0.14818032	0.14818032	0.14818032
217.mp3	0.11274342	0.11274342	0.11274342	0.11274342	0.11274342	0.11274342	0.11274342	0.11274342	0.11274342	0.11274342	0.11274342	0.11274342	0.11274342	0.11274342	0.11274342	0.11274342	0.11274342	0.11274342	0.11274342	0.11274342	0.11274342	0.11274342	0.11274342	0.11274342	0.11274342	0.11274342	0.11274342	0.11274342	0.11274342	0.11274342	0.11274342	0.11274342	0.11274342	0.11274342	0.11274342	0.11274342	0.11274342	0.11274342	0.11274342	0.11274342	0.11274342	0.11274342	0.11274342	0.11274342	0.11274342	0.11274342	0.11274342	0.11274342	0.11274342
218.mp3	0.22209048	0.22209048	0.22209048	0.22209048	0.22209048	0.22209048	0.22209048	0.22209048	0.22209048	0.22209048	0.22209048	0.22209048	0.22209048	0.22209048	0.22209048	0.22209048	0.22209048	0.22209048	0.22209048	0.22209048	0.22209048	0.22209048	0.22209048	0.22209048	0.22209048	0.22209048	0.22209048	0.22209048	0.22209048	0.22209048	0.22209048	0.22209048	0.22209048	0.22209048	0.22209048	0.22209048	0.22209048	0.22209048	0.22209048	0.22209048	0.22209048	0.22209048	0.22209048	0.22209048	0.22209048	0.22209048	0.22209048	0.22209048	0.22209048
219.mp3	0.07995905	0.07995905	0.07995905	0.07995905	0.07995905	0.07995905	0.07995905	0.07995905	0.07995905	0.07995905	0.07995905	0.07995905	0.07995905	0.07995905	0.07995905	0.07995905	0.07995905	0.07995905	0.07995905	0.07995905	0.07995905	0.07995905	0.07995905	0.07995905	0.07995905	0.07995905	0.07995905	0.07995905	0.07995905	0.07995905	0.07995905	0.07995905	0.07995905	0.07995905	0.07995905	0.07995905	0.07995905	0.07995905	0.07995905	0.07995905	0.07995905	0.07995905	0.07995905	0.07995905	0.07995905	0.07995905	0.07995905	0.07995905	0.07995905
220.mp3	0.1462981	0.1462981	0.1462981	0.1462981	0.1462981	0.1462981	0.1462981	0.1462981	0.1462981	0.1462981	0.1462981	0.1462981	0.1462981	0.1462981	0.1462981	0.1462981	0.1462981	0.1462981	0.1462981	0.1462981	0.1462981	0.1462981	0.1462981	0.1462981	0.1462981	0.1462981	0.1462981	0.1462981	0.1462981	0.1462981	0.1462981	0.1462981	0.1462981	0.1462981	0.1462981	0.1462981	0.1462981	0.1462981	0.1462981	0.1462981	0.1462981	0.1462981	0.1462981	0.1462981	0.1462981	0.1462981	0.1462981	0.1462981	0.1462981
221.mp3	-0.07344346	-0.07344346	-0.07344346	-0.07344346	-0.07344346	-0.07344346	-0.07344346	-0.07344346	-0.07344346	-0.07344346	-0.07344346	-0.07344346	-0.07344346	-0.07344346	-0.07344346	-0.07344346	-0.07344346	-0.07344346	-0.07344346	-0.07344346	-0.07344346	-0.07344346	-0.07344346	-0.07344346	-0.07344346	-0.07344346	-0.07344346	-0.07344346	-0.07344346	-0.07344346	-0.07344346	-0.07344346	-0.07344346	-0.07344346	-0.07344346	-0.07344346	-0.07344346	-0.07344346	-0.07344346	-0.07344346	-0.07344346	-0.07344346	-0.07344346	-0.07344346	-0.07344346	-0.07344346	-0.07344346	-0.07344346	-0.07344346
222.mp3	-0.038182136	-0.038182136	-0.038182136	-0.038182136	-0.038182136	-0.038182136	-0.038182136	-0.038182136	-0.038182136	-0.038182136	-0.038182136	-0.038182136	-0.038182136	-0.038182136	-0.038182136	-0.038182136	-0.038182136	-0.038182136	-0.038182136	-0.038182136	-0.038182136	-0.038182136	-0.038182136	-0.038182136	-0.038182136	-0.038182136	-0.038182136	-0.038182136	-0.038182136	-0.038182136	-0.038182136	-0.038182136	-0.038182136	-0.038182136	-0.038182136	-0.038182136	-0.038182136	-0.038182136	-0.038182136	-0.038182136	-0.038182136	-0.038182136	-0.038182136	-0.038182136	-0.038182136	-0.038182136	-0.038182136	-0.038182136	-0.038182136
223.mp3	0.036049407	0.036049407	0.036049407	0.036049407	0.036049407	0.036049407	0.036049407	0.036049407	0.036049407	0.036049407	0.036049407	0.036049407	0.036049407	0.036049407	0.036049407	0.036049407	0.036049407	0.036049407	0.036049407	0.036049407	0.036049407	0.036049407	0.036049407	0.036049407	0.036049407	0.036049407	0.036049407	0.036049407	0.036049407	0.036049407	0.036049407	0.036049407	0.036049407	0.036049407	0.036049407	0.036049407	0.036049407	0.036049407	0.036049407	0.036049407	0.036049407	0.036049407	0.036049407	0.036049407	0.036049407	0.036049407	0.036049407	0.036049407	0.036049407
224.mp3	-0.12954247	-0.12954247	-0.12954247	-0.12954247	-0.12954247	-0.12954247	-0.12954247	-0.12954247	-0.12954247	-0.12954247	-0.12954247	-0.12954247	-0.12954247	-0.12954247	-0.12954247	-0.12954247	-0.12954247	-0.12954247	-0.12954247	-0.12954247	-0.12954247	-0.12954247	-0.12954247	-0.12954247	-0.12954247	-0.12954247	-0.12954247	-0.12954247	-0.12954247	-0.12954247	-0.12954247	-0.12954247	-0.12954247	-0.12954247	-0.12954247	-0.12954247	-0.12954247	-0.12954247	-0.12954247	-0.12954247	-0.12954247	-0.12954247	-0.12954247	-0.12954247	-0.12954247	-0.12954247	-0.12954247	-0.12954247	-0.12954247
225.mp3	0.131927	0.131927	0.131927	0.131927	0.131927	0.131927	0.131927	0.131927	0.131927	0.131927	0.131927	0.131927	0.131927	0.131927	0.131927	0.131927	0.131927	0.131927	0.131927	0.131927	0.131927	0.131927	0.131927	0.131927	0.131927	0.131927	0.131927	0.131927	0.131927	0.131927	0.131927	0.131927	0.131927	0.131927	0.131927	0.131927	0.131927	0.131927	0.131927	0.131927	0.131927	0.131927	0.131927	0.131927	0.131927	0.131927	0.131927	0.131927	0.131927
226.mp3	0.3352384	0.3352384	0.3352384	0.3352384	0.3352384	0.3352384	0.3352384	0.3352384	0.3352384	0.3352384	0.3352384	0.3352384	0.3352384	0.3352384	0.3352384	0.3352384	0.3352384	0.3352384	0.3352384	0.3352384	0.3352384	0.3352384	0.3352384	0.3352384	0.3352384	0.3352384	0.3352384	0.3352384	0.3352384	0.3352384	0.3352384	0.3352384	0.3352384	0.3352384	0.3352384	0.3352384	0.3352384	0.3352384	0.3352384	0.3352384	0.3352384	0.3352384	0.3352384	0.3352384	0.3352384	0.3352384	0.3352384	0.3352384	0.3352384
227.mp3	-0.18043384	-0.18043384	-0.18043384	-0.18043384	-0.18043384	-0.18043384	-0.18043384	-0.18043384	-0.18043384	-0.18043384	-0.18043384	-0.18043384	-0.18043384	-0.18043384	-0.18043384	-0.18043384	-0.18043384	-0.18043384	-0.18043384	-0.18043384	-0.18043384	-0.18043384	-0.18043384	-0.18043384	-0.18043384	-0.18043384	-0.18043384	-0.18043384	-0.18043384	-0.18043384	-0.18043384	-0.18043384	-0.18043384	-0.18043384	-0.18043384	-0.18043384	-0.18043384	-0.18043384	-0.18043384	-0.18043384	-0.18043384	-0.18043384	-0.18043384	-0.18043384	-0.18043384	-0.18043384	-0.18043384	-0.18043384	-0.18043384
228.mp3	-0.08263314	-0.08263314	-0.08263314	-0.08263314	-0.08263314	-0.08263314	-0.08263314	-0.08263314	-0.08263314	-0.08263314	-0.08263314	-0.08263314	-0.08263314	-0.08263314	-0.08263314	-0.08263314	-0.08263314	-0.08263314	-0.08263314	-0.08263314	-0.08263314	-0.08263314	-0.08263314	-0.08263314	-0.08263314	-0.08263314	-0.08263314	-0.08263314	-0.08263314	-0.08263314	-0.08263314	-0.08263314	-0.08263314	-0.08263314	-0.08263314	-0.08263314	-0.08263314	-0.08263314	-0.08263314	-0.08263314	-0.08263314	-0.08263314	-0.08263314	-0.08263314	-0.08263314	-0.08263314	-0.08263314	-0.08263314	-0.08263314
229.mp3	0.092167094	0.092167094	0.092167094	0.092167094	0.092167094	0.092167094	0.092167094	0.092167094	0.092167094	0.092167094	0.092167094	0.092167094	0.092167094	0.092167094	0.092167094	0.092167094	0.092167094	0.092167094	0.092167094	0.092167094	0.092167094	0.092167094	0.092167094	0.092167094	0.092167094	0.092167094	0.092167094	0.092167094	0.092167094	0.092167094	0.092167094	0.092167094	0.092167094	0.092167094	0.092167094	0.092167094	0.092167094	0.092167094	0.092167094	0.092167094	0.092167094	0.092167094	0.092167094	0.092167094	0.092167094	0.092167094	0.092167094	0.092167094	0.092167094
231.mp3	0.1624034	0.1624034	0.1624034	0.1624034	0.1624034	0.1624034	0.1624034	0.1624034	0.1624034	0.1624034	0.1624034	0.1624034	0.1624034	0.1624034	0.1624034	0.1624034	0.1624034	0.1624034	0.1624034	0.1624034	0.1624034	0.1624034	0.1624034	0.1624034	0.1624034	0.1624034	0.1624034	0.1624034	0.1624034	0.1624034	0.1624034	0.1624034	0.1624034	0.1624034	0.1624034	0.1624034	0.1624034	0.1624034	0.1624034	0.1624034	0.1624034	0.1624034	0.1624034	0.1624034	0.1624034	0.1624034	0.1624034	0.1624034	0.1624034
232.mp3	-0.04502411	-0.04502411	-0.04502411	-0.04502411	-0.04502411	-0.04502411	-0.04502411	-0.04502411	-0.04502411	-0.04502411	-0.04502411	-0.04502411	-0.04502411	-0.04502411	-0.04502411	-0.04502411	-0.04502411	-0.04502411	-0.04502411	-0.04502411	-0.04502411	-0.04502411	-0.04502411	-0.04502411	-0.04502411	-0.04502411	-0.04502411	-0.04502411	-0.04502411	-0.04502411	-0.04502411	-0.04502411	-0.04502411	-0.04502411	-0.04502411	-0.04502411	-0.04502411	-0.04502411	-0.04502411	-0.04502411	-0.04502411	-0.04502411	-0.04502411	-0.04502411	-0.04502411	-0.04502411	-0.04502411	-0.04502411	-0.04502411
233.mp3	0.027255548	0.027255548	0.027255548	0.027255548	0.027255548	0.027255548	0.027255548	0.027255548	0.027255548	0.027255548	0.027255548	0.027255548	0.027255548	0.027255548	0.027255548	0.027255548	0.027255548	0.027255548	0.027255548	0.027255548	0.027255548	0.027255548	0.027255548	0.027255548	0.027255548	0.027255548	0.027255548	0.027255548	0.027255548	0.027255548	0.027255548	0.027255548	0.027255548	0.027255548	0.027255548	0.027255548	0.027255548	0.027255548	0.027255548	0.027255548	0.027255548	0.027255548	0.027255548	0.027255548	0.027255548	0.027255548	0.027255548	0.027255548	0.027255548
234.mp3	-0.08885835	-0.08885835	-0.08885835	-0.08885835	-0.08885835	-0.08885835	-0.08885835	-0.08885835	-0.08885835	-0.08885835	-0.08885835	-0.08885835	-0.08885835	-0.08885835	-0.08885835	-0.08885835	-0.08885835	-0.08885835	-0.08885835	-0.08885835	-0.08885835	-0.08885835	-0.08885835	-0.08885835	-0.08885835	-0.08885835	-0.08885835	-0.08885835	-0.08885835	-0.08885835	-0.08885835	-0.08885835	-0.08885835	-0.08885835	-0.08885835	-0.08885835	-0.08885835	-0.08885835	-0.08885835	-0.08885835	-0.08885835	-0.08885835	-0.08885835	-0.08885835	-0.08885835	-0.08885835	-0.08885835	-0.08885835	-0.08885835
235.mp3	0.15238702	0.15238702	0.15238702	0.15238702	0.15238702	0.15238702	0.15238702	0.15238702	0.15238702	0.15238702	0.15238702	0.15238702	0.15238702	0.15238702	0.15238702	0.15238702	0.15238702	0.15238702	0.15238702	0.15238702	0.15238702	0.15238702	0.15238702	0.15238702	0.15238702	0.15238702	0.15238702	0.15238702	0.15238702	0.15238702	0.15238702	0.15238702	0.15238702	0.15238702	0.15238702	0.15238702	0.15238702	0.15238702	0.15238702	0.15238702	0.15238702	0.15238702	0.15238702	0.15238702	0.15238702	0.15238702	0.15238702	0.15238702	0.15238702
236.mp3	0.24852858	0.24852858	0.24852858	0.24852858	0.24852858	0.24852858	0.24852858	0.24852858	0.24852858	0.24852858	0.24852858	0.24852858	0.24852858	0.24852858	0.24852858	0.24852858	0.24852858	0.24852858	0.24852858	0.24852858	0.24852858	0.24852858	0.24852858	0.24852858	0.24852858	0.24852858	0.24852858	0.24852858	0.24852858	0.24852858	0.24852858	0.24852858	0.24852858	0.24852858	0.24852858	0.24852858	0.24852858	0.24852858	0.24852858	0.24852858	0.24852858	0.24852858	0.24852858	0.24852858	0.24852858	0.24852858	0.24852858	0.24852858	0.24852858
237.mp3	-0.075592205	-0.075592205	-0.075592205	-0.075592205	-0.075592205	-0.075592205	-0.075592205	-0.075592205	-0.075592205	-0.075592205	-0.075592205	-0.075592205	-0.075592205	-0.075592205	-0.075592205	-0.075592205	-0.075592205	-0.075592205	-0.075592205	-0.075592205	-0.075592205	-0.075592205	-0.075592205	-0.075592205	-0.075592205	-0.075592205	-0.075592205	-0.075592205	-0.075592205	-0.075592205	-0.075592205	-0.075592205	-0.075592205	-0.075592205	-0.075592205	-0.075592205	-0.075592205	-0.075592205	-0.075592205	-0.075592205	-0.075592205	-0.075592205	-0.075592205	-0.075592205	-0.075592205	-0.075592205	-0.075592205	-0.075592205	-0.075592205
238.mp3	-0.019580465	-0.019580465	-0.019580465	-0.019580465	-0.019580465	-0.019580465	-0.019580465	-0.019580465	-0.019580465	-0.019580465	-0.019580465	-0.019580465	-0.019580465	-0.019580465	-0.019580465	-0.019580465	-0.019580465	-0.019580465	-0.019580465	-0.019580465	-0.019580465	-0.019580465	-0.019580465	-0.019580465	-0.019580465	-0.019580465	-0.019580465	-0.019580465	-0.019580465	-0.019580465	-0.019580465	-0.019580465	-0.019580465	-0.019580465	-0.019580465	-0.019580465	-0.019580465	-0.019580465	-0.019580465	-0.019580465	-0.019580465	-0.019580465	-0.019580465	-0.019580465	-0.019580465	-0.019580465	-0.019580465	-0.019580465	-0.019580465
239.mp3	0.04260732	0.04260732	0.04260732	0.04260732	0.04260732	0.04260732	0.04260732	0.04260732	0.04260732	0.04260732	0.04260732	0.04260732	0.04260732	0.04260732	0.04260732	0.04260732	0.04260732	0.04260732	0.04260732	0.04260732	0.04260732	0.04260732	0.04260732	0.04260732	0.04260732	0.04260732	0.04260732	0.04260732	0.04260732	0.04260732	0.04260732	0.04260732	0.04260732	0.04260732	0.04260732	0.04260732	0.04260732	0.04260732	0.04260732	0.04260732	0.04260732	0.04260732	0.04260732	0.04260732	0.04260732	0.04260732	0.04260732	0.04260732	0.04260732
240.mp3	0.09419799	0.09419799	0.09419799	0.09419799	0.09419799	0.09419799	0.09419799	0.09419799	0.09419799	0.09419799	0.09419799	0.09419799	0.09419799	0.09419799	0.09419799	0.09419799	0.09419799	0.09419799	0.09419799	0.09419799	0.09419799	0.09419799	0.09419799	0.09419799	0.09419799	0.09419799	0.09419799	0.09419799	0.09419799	0.09419799	0.09419799	0.09419799	0.09419799	0.09419799	0.09419799	0.09419799	0.09419799	0.09419799	0.09419799	0.09419799	0.09419799	0.09419799	0.09419799	0.09419799	0.09419799	0.09419799	0.09419799	0.09419799	0.09419799
241.mp3	-0.057815943	-0.057815943	-0.057815943	-0.057815943	-0.057815943	-0.057815943	-0.057815943	-0.057815943	-0.057815943	-0.057815943	-0.057815943	-0.057815943	-0.057815943	-0.057815943	-0.057815943	-0.057815943	-0.057815943	-0.057815943	-0.057815943	-0.057815943	-0.057815943	-0.057815943	-0.057815943	-0.057815943	-0.057815943	-0.057815943	-0.057815943	-0.057815943	-0.057815943	-0.057815943	-0.057815943	-0.057815943	-0.057815943	-0.057815943	-0.057815943	-0.057815943	-0.057815943	-0.057815943	-0.057815943	-0.057815943	-0.057815943	-0.057815943	-0.057815943	-0.057815943	-0.057815943	-0.057815943	-0.057815943	-0.057815943	-0.057815943
242.mp3	-0.2789106	-0.2789106	-0.2789106	-0.2789106	-0.2789106	-0.2789106	-0.2789106	-0.2789106	-0.2789106	-0.2789106	-0.2789106	-0.2789106	-0.2789106	-0.2789106	-0.2789106	-0.2789106	-0.2789106	-0.2789106	-0.2789106	-0.2789106	-0.2789106	-0.2789106	-0.2789106	-0.2789106	-0.2789106	-0.2789106	-0.2789106	-0.2789106	-0.2789106	-0.2789106	-0.2789106	-0.2789106	-0.2789106	-0.2789106	-0.2789106	-0.2789106	-0.2789106	-0.2789106	-0.2789106	-0.2789106	-0.2789106	-0.2789106	-0.2789106	-0.2789106	-0.2789106	-0.2789106	-0.2789106	-0.2789106	-0.2789106
243.mp3	0.13007608	0.13007608	0.13007608	0.13007608	0.13007608	0.13007608	0.13007608	0.13007608	0.13007608	0.13007608	0.13007608	0.13007608	0.13007608	0.13007608	0.13007608	0.13007608	0.13007608	0.13007608	0.13007608	0.13007608	0.13007608	0.13007608	0.13007608	0.13007608	0.13007608	0.13007608	0.13007608	0.13007608	0.13007608	0.13007608	0.13007608	0.13007608	0.13007608	0.13007608	0.13007608	0.13007608	0.13007608	0.13007608	0.13007608	0.13007608	0.13007608	0.13007608	0.13007608	0.13007608	0.13007608	0.13007608	0.13007608	0.13007608	0.13007608
244.mp3	-0.000596646	-0.000596646	-0.000596646	-0.000596646	-0.000596646	-0.000596646	-0.000596646	-0.000596646	-0.000596646	-0.000596646	-0.000596646	-0.000596646	-0.000596646	-0.000596646	-0.000596646	-0.000596646	-0.000596646	-0.000596646	-0.000596646	-0.000596646	-0.000596646	-0.000596646	-0.000596646	-0.000596646	-0.000596646	-0.000596646	-0.000596646	-0.000596646	-0.000596646	-0.000596646	-0.000596646	-0.000596646	-0.000596646	-0.000596646	-0.000596646	-0.000596646	-0.000596646	-0.000596646	-0.000596646	-0.000596646	-0.000596646	-0.000596646	-0.000596646	-0.000596646	-0.000596646	-0.000596646	-0.000596646	-0.000596646	-0.000596646
245.mp3	0.23041157	0.23041157	0.23041157	0.23041157	0.23041157	0.23041157	0.23041157	0.23041157	0.23041157	0.23041157	0.23041157	0.23041157	0.23041157	0.23041157	0.23041157	0.23041157	0.23041157	0.23041157	0.23041157	0.23041157	0.23041157	0.23041157	0.23041157	0.23041157	0.23041157	0.23041157	0.23041157	0.23041157	0.23041157	0.23041157	0.23041157	0.23041157	0.23041157	0.23041157	0.23041157	0.23041157	0.23041157	0.23041157	0.23041157	0.23041157	0.23041157	0.23041157	0.23041157	0.23041157	0.23041157	0.23041157	0.23041157	0.23041157	0.23041157
246.mp3	-0.17807332	-0.17807332	-0.17807332	-0.17807332	-0.17807332	-0.17807332	-0.17807332	-0.17807332	-0.17807332	-0.17807332	-0.17807332	-0.17807332	-0.17807332	-0.17807332	-0.17807332	-0.17807332	-0.17807332	-0.17807332	-0.17807332	-0.17807332	-0.17807332	-0.17807332	-0.17807332	-0.17807332	-0.17807332	-0.17807332	-0.17807332	-0.17807332	-0.17807332	-0.17807332	-0.17807332	-0.17807332	-0.17807332	-0.17807332	-0.17807332	-0.17807332	-0.17807332	-0.17807332	-0.17807332	-0.17807332	-0.17807332	-0.17807332	-0.17807332	-0.17807332	-0.17807332	-0.17807332	-0.17807332	-0.17807332	-0.17807332
247.mp3	0.09780046	0.09780046	0.09780046	0.09780046	0.09780046	0.09780046	0.09780046	0.09780046	0.09780046	0.09780046	0.09780046	0.09780046	0.09780046	0.09780046	0.09780046	0.09780046	0.09780046	0.09780046	0.09780046	0.09780046	0.09780046	0.09780046	0.09780046	0.09780046	0.09780046	0.09780046	0.09780046	0.09780046	0.09780046	0.09780046	0.09780046	0.09780046	0.09780046	0.09780046	0.09780046	0.09780046	0.09780046	0.09780046	0.09780046	0.09780046	0.09780046	0.09780046	0.09780046	0.09780046	0.09780046	0.09780046	0.09780046	0.09780046	0.09780046
248.mp3	0.08255993	0.08255993	0.08255993	0.08255993	0.08255993	0.08255993	0.08255993	0.08255993	0.08255993	0.08255993	0.08255993	0.08255993	0.08255993	0.08255993	0.08255993	0.08255993	0.08255993	0.08255993	0.08255993	0.08255993	0.08255993	0.08255993	0.08255993	0.08255993	0.08255993	0.08255993	0.08255993	0.08255993	0.08255993	0.08255993	0.08255993	0.08255993	0.08255993	0.08255993	0.08255993	0.08255993	0.08255993	0.08255993	0.08255993	0.08255993	0.08255993	0.08255993	0.08255993	0.08255993	0.08255993	0.08255993	0.08255993	0.08255993	0.08255993
250.mp3	0.027784903	0.027784903	0.027784903	0.027784903	0.027784903	0.027784903	0.027784903	0.027784903	0.027784903	0.027784903	0.027784903	0.027784903	0.027784903	0.027784903	0.027784903	0.027784903	0.027784903	0.027784903	0.027784903	0.027784903	0.027784903	0.027784903	0.027784903	0.027784903	0.027784903	0.027784903	0.027784903	0.027784903	0.027784903	0.027784903	0.027784903	0.027784903	0.027784903	0.027784903	0.027784903	0.027784903	0.027784903	0.027784903	0.027784903	0.027784903	0.027784903	0.027784903	0.027784903	0.027784903	0.027784903	0.027784903	0.027784903	0.027784903	0.027784903
253.mp3	-0.033685368	-0.033685368	-0.033685368	-0.033685368	-0.033685368	-0.033685368	-0.033685368	-0.033685368	-0.033685368	-0.033685368	-0.033685368	-0.033685368	-0.033685368	-0.033685368	-0.033685368	-0.033685368	-0.033685368	-0.033685368	-0.033685368	-0.033685368	-0.033685368	-0.033685368	-0.033685368	-0.033685368	-0.033685368	-0.033685368	-0.033685368	-0.033685368	-0.033685368	-0.033685368	-0.033685368	-0.033685368	-0.033685368	-0.033685368	-0.033685368	-0.033685368	-0.033685368	-0.033685368	-0.033685368	-0.033685368	-0.033685368	-0.033685368	-0.033685368	-0.033685368	-0.033685368	-0.033685368	-0.033685368	-0.033685368	-0.033685368
254.mp3	-0.039635133	-0.039635133	-0.039635133	-0.039635133	-0.039635133	-0.039635133	-0.039635133	-0.039635133	-0.039635133	-0.039635133	-0.039635133	-0.039635133	-0.039635133	-0.039635133	-0.039635133	-0.039635133	-0.039635133	-0.039635133	-0.039635133	-0.039635133	-0.039635133	-0.039635133	-0.039635133	-0.039635133	-0.039635133	-0.039635133	-0.039635133	-0.039635133	-0.039635133	-0.039635133	-0.039635133	-0.039635133	-0.039635133	-0.039635133	-0.039635133	-0.039635133	-0.039635133	-0.039635133	-0.039635133	-0.039635133	-0.039635133	-0.039635133	-0.039635133	-0.039635133	-0.039635133	-0.039635133	-0.039635133	-0.039635133	-0.039635133
257.mp3	-0.04200953	-0.04200953	-0.04200953	-0.04200953	-0.04200953	-0.04200953	-0.04200953	-0.04200953	-0.04200953	-0.04200953	-0.04200953	-0.04200953	-0.04200953	-0.04200953	-0.04200953	-0.04200953	-0.04200953	-0.04200953	-0.04200953	-0.04200953	-0.04200953	-0.04200953	-0.04200953	-0.04200953	-0.04200953	-0.04200953	-0.04200953	-0.04200953	-0.04200953	-0.04200953	-0.04200953	-0.04200953	-0.04200953	-0.04200953	-0.04200953	-0.04200953	-0.04200953	-0.04200953	-0.04200953	-0.04200953	-0.04200953	-0.04200953	-0.04200953	-0.04200953	-0.04200953	-0.04200953	-0.04200953	-0.04200953	-0.04200953
258.mp3	-0.007535938	-0.007535938	-0.007535938	-0.007535938	-0.007535938	-0.007535938	-0.007535938	-0.007535938	-0.007535938	-0.007535938	-0.007535938	-0.007535938	-0.007535938	-0.007535938	-0.007535938	-0.007535938	-0.007535938	-0.007535938	-0.007535938	-0.007535938	-0.007535938	-0.007535938	-0.007535938	-0.007535938	-0.007535938	-0.007535938	-0.007535938	-0.007535938	-0.007535938	-0.007535938	-0.007535938	-0.007535938	-0.007535938	-0.007535938	-0.007535938	-0.007535938	-0.007535938	-0.007535938	-0.007535938	-0.007535938	-0.007535938	-0.007535938	-0.007535938	-0.007535938	-0.007535938	-0.007535938	-0.007535938	-0.007535938	-0.007535938
260.mp3	0.21352133	0.21352133	0.21352133	0.21352133	0.21352133	0.21352133	0.21352133	0.21352133	0.21352133	0.21352133	0.21352133	0.21352133	0.21352133	0.21352133	0.21352133	0.21352133	0.21352133	0.21352133	0.21352133	0.21352133	0.21352133	0.21352133	0.21352133	0.21352133	0.21352133	0.21352133	0.21352133	0.21352133	0.21352133	0.21352133	0.21352133	0.21352133	0.21352133	0.21352133	0.21352133	0.21352133	0.21352133	0.21352133	0.21352133	0.21352133	0.21352133	0.21352133	0.21352133	0.21352133	0.21352133	0.21352133	0.21352133	0.21352133	0.21352133
262.mp3	0.066877395	0.066877395	0.066877395	0.066877395	0.066877395	0.066877395	0.066877395	0.066877395	0.066877395	0.066877395	0.066877395	0.066877395	0.066877395	0.066877395	0.066877395	0.066877395	0.066877395	0.066877395	0.066877395	0.066877395	0.066877395	0.066877395	0.066877395	0.066877395	0.066877395	0.066877395	0.066877395	0.066877395	0.066877395	0.066877395	0.066877395	0.066877395	0.066877395	0.066877395	0.066877395	0.066877395	0.066877395	0.066877395	0.066877395	0.066877395	0.066877395	0.066877395	0.066877395	0.066877395	0.066877395	0.066877395	0.066877395	0.066877395	0.066877395
264.mp3	-0.09847106	-0.09847106	-0.09847106	-0.09847106	-0.09847106	-0.09847106	-0.09847106	-0.09847106	-0.09847106	-0.09847106	-0.09847106	-0.09847106	-0.09847106	-0.09847106	-0.09847106	-0.09847106	-0.09847106	-0.09847106	-0.09847106	-0.09847106	-0.09847106	-0.09847106	-0.09847106	-0.09847106	-0.09847106	-0.09847106	-0.09847106	-0.09847106	-0.09847106	-0.09847106	-0.09847106	-0.09847106	-0.09847106	-0.09847106	-0.09847106	-0.09847106	-0.09847106	-0.09847106	-0.09847106	-0.09847106	-0.09847106	-0.09847106	-0.09847106	-0.09847106	-0.09847106	-0.09847106	-0.09847106	-0.09847106	-0.09847106
265.mp3	-0.16023073	-0.16023073	-0.16023073	-0.16023073	-0.16023073	-0.16023073	-0.16023073	-0.16023073	-0.16023073	-0.16023073	-0.16023073	-0.16023073	-0.16023073	-0.16023073	-0.16023073	-0.16023073	-0.16023073	-0.16023073	-0.16023073	-0.16023073	-0.16023073	-0.16023073	-0.16023073	-0.16023073	-0.16023073	-0.16023073	-0.16023073	-0.16023073	-0.16023073	-0.16023073	-0.16023073	-0.16023073	-0.16023073	-0.16023073	-0.16023073	-0.16023073	-0.16023073	-0.16023073	-0.16023073	-0.16023073	-0.16023073	-0.16023073	-0.16023073	-0.16023073	-0.16023073	-0.16023073	-0.16023073	-0.16023073	-0.16023073
266.mp3	-0.10622254	-0.10622254	-0.10622254	-0.10622254	-0.10622254	-0.10622254	-0.10622254	-0.10622254	-0.10622254	-0.10622254	-0.10622254	-0.10622254	-0.10622254	-0.10622254	-0.10622254	-0.10622254	-0.10622254	-0.10622254	-0.10622254	-0.10622254	-0.10622254	-0.10622254	-0.10622254	-0.10622254	-0.10622254	-0.10622254	-0.10622254	-0.10622254	-0.10622254	-0.10622254	-0.10622254	-0.10622254	-0.10622254	-0.10622254	-0.10622254	-0.10622254	-0.10622254	-0.10622254	-0.10622254	-0.10622254	-0.10622254	-0.10622254	-0.10622254	-0.10622254	-0.10622254	-0.10622254	-0.10622254	-0.10622254	-0.10622254
269.mp3	-0.000315491	-0.000315491	-0.000315491	-0.000315491	-0.000315491	-0.000315491	-0.000315491	-0.000315491	-0.000315491	-0.000315491	-0.000315491	-0.000315491	-0.000315491	-0.000315491	-0.000315491	-0.000315491	-0.000315491	-0.000315491	-0.000315491	-0.000315491	-0.000315491	-0.000315491	-0.000315491	-0.000315491	-0.000315491	-0.000315491	-0.000315491	-0.000315491	-0.000315491	-0.000315491	-0.000315491	-0.000315491	-0.000315491	-0.000315491	-0.000315491	-0.000315491	-0.000315491	-0.000315491	-0.000315491	-0.000315491	-0.000315491	-0.000315491	-0.000315491	-0.000315491	-0.000315491	-0.000315491	-0.000315491	-0.000315491	-0.000315491
270.mp3	0.15447561	0.15447561	0.15447561	0.15447561	0.15447561	0.15447561	0.15447561	0.15447561	0.15447561	0.15447561	0.15447561	0.15447561	0.15447561	0.15447561	0.15447561	0.15447561	0.15447561	0.15447561	0.15447561	0.15447561	0.15447561	0.15447561	0.15447561	0.15447561	0.15447561	0.15447561	0.15447561	0.15447561	0.15447561	0.15447561	0.15447561	0.15447561	0.15447561	0.15447561	0.15447561	0.15447561	0.15447561	0.15447561	0.15447561	0.15447561	0.15447561	0.15447561	0.15447561	0.15447561	0.15447561	0.15447561	0.15447561	0.15447561	0.15447561
272.mp3	-0.14112681	-0.14112681	-0.14112681	-0.14112681	-0.14112681	-0.14112681	-0.14112681	-0.14112681	-0.14112681	-0.14112681	-0.14112681	-0.14112681	-0.14112681	-0.14112681	-0.14112681	-0.14112681	-0.14112681	-0.14112681	-0.14112681	-0.14112681	-0.14112681	-0.14112681	-0.14112681	-0.14112681	-0.14112681	-0.14112681	-0.14112681	-0.14112681	-0.14112681	-0.14112681	-0.14112681	-0.14112681	-0.14112681	-0.14112681	-0.14112681	-0.14112681	-0.14112681	-0.14112681	-0.14112681	-0.14112681	-0.14112681	-0.14112681	-0.14112681	-0.14112681	-0.14112681	-0.14112681	-0.14112681	-0.14112681	-0.14112681
273.mp3	-0.2788847	-0.2788847	-0.2788847	-0.2788847	-0.2788847	-0.2788847	-0.2788847	-0.2788847	-0.2788847	-0.2788847	-0.2788847	-0.2788847	-0.2788847	-0.2788847	-0.2788847	-0.2788847	-0.2788847	-0.2788847	-0.2788847	-0.2788847	-0.2788847	-0.2788847	-0.2788847	-0.2788847	-0.2788847	-0.2788847	-0.2788847	-0.2788847	-0.2788847	-0.2788847	-0.2788847	-0.2788847	-0.2788847	-0.2788847	-0.2788847	-0.2788847	-0.2788847	-0.2788847	-0.2788847	-0.2788847	-0.2788847	-0.2788847	-0.2788847	-0.2788847	-0.2788847	-0.2788847	-0.2788847	-0.2788847	-0.2788847
274.mp3	0.11162883	0.11162883	0.11162883	0.11162883	0.11162883	0.11162883	0.11162883	0.11162883	0.11162883	0.11162883	0.11162883	0.11162883	0.11162883	0.11162883	0.11162883	0.11162883	0.11162883	0.11162883	0.11162883	0.11162883	0.11162883	0.11162883	0.11162883	0.11162883	0.11162883	0.11162883	0.11162883	0.11162883	0.11162883	0.11162883	0.11162883	0.11162883	0.11162883	0.11162883	0.11162883	0.11162883	0.11162883	0.11162883	0.11162883	0.11162883	0.11162883	0.11162883	0.11162883	0.11162883	0.11162883	0.11162883	0.11162883	0.11162883	0.11162883
275.mp3	-0.12441778	-0.12441778	-0.12441778	-0.12441778	-0.12441778	-0.12441778	-0.12441778	-0.12441778	-0.12441778	-0.12441778	-0.12441778	-0.12441778	-0.12441778	-0.12441778	-0.12441778	-0.12441778	-0.12441778	-0.12441778	-0.12441778	-0.12441778	-0.12441778	-0.12441778	-0.12441778	-0.12441778	-0.12441778	-0.12441778	-0.12441778	-0.12441778	-0.12441778	-0.12441778	-0.12441778	-0.12441778	-0.12441778	-0.12441778	-0.12441778	-0.12441778	-0.12441778	-0.12441778	-0.12441778	-0.12441778	-0.12441778	-0.12441778	-0.12441778	-0.12441778	-0.12441778	-0.12441778	-0.12441778	-0.12441778	-0.12441778
276.mp3	0.017982785	0.017982785	0.017982785	0.017982785	0.017982785	0.017982785	0.017982785	0.017982785	0.017982785	0.017982785	0.017982785	0.017982785	0.017982785	0.017982785	0.017982785	0.017982785	0.017982785	0.017982785	0.017982785	0.017982785	0.017982785	0.017982785	0.017982785	0.017982785	0.017982785	0.017982785	0.017982785	0.017982785	0.017982785	0.017982785	0.017982785	0.017982785	0.017982785	0.017982785	0.017982785	0.017982785	0.017982785	0.017982785	0.017982785	0.017982785	0.017982785	0.017982785	0.017982785	0.017982785	0.017982785	0.017982785	0.017982785	0.017982785	0.017982785
278.mp3	-0.24005055	-0.24005055	-0.24005055	-0.24005055	-0.24005055	-0.24005055	-0.24005055	-0.24005055	-0.24005055	-0.24005055	-0.24005055	-0.24005055	-0.24005055	-0.24005055	-0.24005055	-0.24005055	-0.24005055	-0.24005055	-0.24005055	-0.24005055	-0.24005055	-0.24005055	-0.24005055	-0.24005055	-0.24005055	-0.24005055	-0.24005055	-0.24005055	-0.24005055	-0.24005055	-0.24005055	-0.24005055	-0.24005055	-0.24005055	-0.24005055	-0.24005055	-0.24005055	-0.24005055	-0.24005055	-0.24005055	-0.24005055	-0.24005055	-0.24005055	-0.24005055	-0.24005055	-0.24005055	-0.24005055	-0.24005055	-0.24005055
279.mp3	-0.044108253	-0.044108253	-0.044108253	-0.044108253	-0.044108253	-0.044108253	-0.044108253	-0.044108253	-0.044108253	-0.044108253	-0.044108253	-0.044108253	-0.044108253	-0.044108253	-0.044108253	-0.044108253	-0.044108253	-0.044108253	-0.044108253	-0.044108253	-0.044108253	-0.044108253	-0.044108253	-0.044108253	-0.044108253	-0.044108253	-0.044108253	-0.044108253	-0.044108253	-0.044108253	-0.044108253	-0.044108253	-0.044108253	-0.044108253	-0.044108253	-0.044108253	-0.044108253	-0.044108253	-0.044108253	-0.044108253	-0.044108253	-0.044108253	-0.044108253	-0.044108253	-0.044108253	-0.044108253	-0.044108253	-0.044108253	-0.044108253
280.mp3	-0.07802397	-0.07802397	-0.07802397	-0.07802397	-0.07802397	-0.07802397	-0.07802397	-0.07802397	-0.07802397	-0.07802397	-0.07802397	-0.07802397	-0.07802397	-0.07802397	-0.07802397	-0.07802397	-0.07802397	-0.07802397	-0.07802397	-0.07802397	-0.07802397	-0.07802397	-0.07802397	-0.07802397	-0.07802397	-0.07802397	-0.07802397	-0.07802397	-0.07802397	-0.07802397	-0.07802397	-0.07802397	-0.07802397	-0.07802397	-0.07802397	-0.07802397	-0.07802397	-0.07802397	-0.07802397	-0.07802397	-0.07802397	-0.07802397	-0.07802397	-0.07802397	-0.07802397	-0.07802397	-0.07802397	-0.07802397	-0.07802397
281.mp3	-0.013543438	-0.013543438	-0.013543438	-0.013543438	-0.013543438	-0.013543438	-0.013543438	-0.013543438	-0.013543438	-0.013543438	-0.013543438	-0.013543438	-0.013543438	-0.013543438	-0.013543438	-0.013543438	-0.013543438	-0.013543438	-0.013543438	-0.013543438	-0.013543438	-0.013543438	-0.013543438	-0.013543438	-0.013543438	-0.013543438	-0.013543438	-0.013543438	-0.013543438	-0.013543438	-0.013543438	-0.013543438	-0.013543438	-0.013543438	-0.013543438	-0.013543438	-0.013543438	-0.013543438	-0.013543438	-0.013543438	-0.013543438	-0.013543438	-0.013543438	-0.013543438	-0.013543438	-0.013543438	-0.013543438	-0.013543438	-0.013543438
282.mp3	-0.2273359	-0.2273359	-0.2273359	-0.2273359	-0.2273359	-0.2273359	-0.2273359	-0.2273359	-0.2273359	-0.2273359	-0.2273359	-0.2273359	-0.2273359	-0.2273359	-0.2273359	-0.2273359	-0.2273359	-0.2273359	-0.2273359	-0.2273359	-0.2273359	-0.2273359	-0.2273359	-0.2273359	-0.2273359	-0.2273359	-0.2273359	-0.2273359	-0.2273359	-0.2273359	-0.2273359	-0.2273359	-0.2273359	-0.2273359	-0.2273359	-0.2273359	-0.2273359	-0.2273359	-0.2273359	-0.2273359	-0.2273359	-0.2273359	-0.2273359	-0.2273359	-0.2273359	-0.2273359	-0.2273359	-0.2273359	-0.2273359
284.mp3	0.015044306	0.015044306	0.015044306	0.015044306	0.015044306	0.015044306	0.015044306	0.015044306	0.015044306	0.015044306	0.015044306	0.015044306	0.015044306	0.015044306	0.015044306	0.015044306	0.015044306	0.015044306	0.015044306	0.015044306	0.015044306	0.015044306	0.015044306	0.015044306	0.015044306	0.015044306	0.015044306	0.015044306	0.015044306	0.015044306	0.015044306	0.015044306	0.015044306	0.015044306	0.015044306	0.015044306	0.015044306	0.015044306	0.015044306	0.015044306	0.015044306	0.015044306	0.015044306	0.015044306	0.015044306	0.015044306	0.015044306	0.015044306	0.015044306
285.mp3	0.120038375	0.120038375	0.120038375	0.120038375	0.120038375	0.120038375	0.120038375	0.120038375	0.120038375	0.120038375	0.120038375	0.120038375	0.120038375	0.120038375	0.120038375	0.120038375	0.120038375	0.120038375	0.120038375	0.120038375	0.120038375	0.120038375	0.120038375	0.120038375	0.120038375	0.120038375	0.120038375	0.120038375	0.120038375	0.120038375	0.120038375	0.120038375	0.120038375	0.120038375	0.120038375	0.120038375	0.120038375	0.120038375	0.120038375	0.120038375	0.120038375	0.120038375	0.120038375	0.120038375	0.120038375	0.120038375	0.120038375	0.120038375	0.120038375
286.mp3	0.07334392	0.07334392	0.07334392	0.07334392	0.07334392	0.07334392	0.07334392	0.07334392	0.07334392	0.07334392	0.07334392	0.07334392	0.07334392	0.07334392	0.07334392	0.07334392	0.07334392	0.07334392	0.07334392	0.07334392	0.07334392	0.07334392	0.07334392	0.07334392	0.07334392	0.07334392	0.07334392	0.07334392	0.07334392	0.07334392	0.07334392	0.07334392	0.07334392	0.07334392	0.07334392	0.07334392	0.07334392	0.07334392	0.07334392	0.07334392	0.07334392	0.07334392	0.07334392	0.07334392	0.07334392	0.07334392	0.07334392	0.07334392	0.07334392
288.mp3	0.017965216	0.017965216	0.017965216	0.017965216	0.017965216	0.017965216	0.017965216	0.017965216	0.017965216	0.017965216	0.017965216	0.017965216	0.017965216	0.017965216	0.017965216	0.017965216	0.017965216	0.017965216	0.017965216	0.017965216	0.017965216	0.017965216	0.017965216	0.017965216	0.017965216	0.017965216	0.017965216	0.017965216	0.017965216	0.017965216	0.017965216	0.017965216	0.017965216	0.017965216	0.017965216	0.017965216	0.017965216	0.017965216	0.017965216	0.017965216	0.017965216	0.017965216	0.017965216	0.017965216	0.017965216	0.017965216	0.017965216	0.017965216	0.017965216
289.mp3	0.095023215	0.095023215	0.095023215	0.095023215	0.095023215	0.095023215	0.095023215	0.095023215	0.095023215	0.095023215	0.095023215	0.095023215	0.095023215	0.095023215	0.095023215	0.095023215	0.095023215	0.095023215	0.095023215	0.095023215	0.095023215	0.095023215	0.095023215	0.095023215	0.095023215	0.095023215	0.095023215	0.095023215	0.095023215	0.095023215	0.095023215	0.095023215	0.095023215	0.095023215	0.095023215	0.095023215	0.095023215	0.095023215	0.095023215	0.095023215	0.095023215	0.095023215	0.095023215	0.095023215	0.095023215	0.095023215	0.095023215	0.095023215	0.095023215
290.mp3	0.088497475	0.088497475	0.088497475	0.088497475	0.088497475	0.088497475	0.088497475	0.088497475	0.088497475	0.088497475	0.088497475	0.088497475	0.088497475	0.088497475	0.088497475	0.088497475	0.088497475	0.088497475	0.088497475	0.088497475	0.088497475	0.088497475	0.088497475	0.088497475	0.088497475	0.088497475	0.088497475	0.088497475	0.088497475	0.088497475	0.088497475	0.088497475	0.088497475	0.088497475	0.088497475	0.088497475	0.088497475	0.088497475	0.088497475	0.088497475	0.088497475	0.088497475	0.088497475	0.088497475	0.088497475	0.088497475	0.088497475	0.088497475	0.088497475
292.mp3	0.029456127	0.029456127	0.029456127	0.029456127	0.029456127	0.029456127	0.029456127	0.029456127	0.029456127	0.029456127	0.029456127	0.029456127	0.029456127	0.029456127	0.029456127	0.029456127	0.029456127	0.029456127	0.029456127	0.029456127	0.029456127	0.029456127	0.029456127	0.029456127	0.029456127	0.029456127	0.029456127	0.029456127	0.029456127	0.029456127	0.029456127	0.029456127	0.029456127	0.029456127	0.029456127	0.029456127	0.029456127	0.029456127	0.029456127	0.029456127	0.029456127	0.029456127	0.029456127	0.029456127	0.029456127	0.029456127	0.029456127	0.029456127	0.029456127
293.mp3	0.012327362	0.012327362	0.012327362	0.012327362	0.012327362	0.012327362	0.012327362	0.012327362	0.012327362	0.012327362	0.012327362	0.012327362	0.012327362	0.012327362	0.012327362	0.012327362	0.012327362	0.012327362	0.012327362	0.012327362	0.012327362	0.012327362	0.012327362	0.012327362	0.012327362	0.012327362	0.012327362	0.012327362	0.012327362	0.012327362	0.012327362	0.012327362	0.012327362	0.012327362	0.012327362	0.012327362	0.012327362	0.012327362	0.012327362	0.012327362	0.012327362	0.012327362	0.012327362	0.012327362	0.012327362	0.012327362	0.012327362	0.012327362	0.012327362
294.mp3	-0.052282516	-0.052282516	-0.052282516	-0.052282516	-0.052282516	-0.052282516	-0.052282516	-0.052282516	-0.052282516	-0.052282516	-0.052282516	-0.052282516	-0.052282516	-0.052282516	-0.052282516	-0.052282516	-0.052282516	-0.052282516	-0.052282516	-0.052282516	-0.052282516	-0.052282516	-0.052282516	-0.052282516	-0.052282516	-0.052282516	-0.052282516	-0.052282516	-0.052282516	-0.052282516	-0.052282516	-0.052282516	-0.052282516	-0.052282516	-0.052282516	-0.052282516	-0.052282516	-0.052282516	-0.052282516	-0.052282516	-0.052282516	-0.052282516	-0.052282516	-0.052282516	-0.052282516	-0.052282516	-0.052282516	-0.052282516	-0.052282516
296.mp3	-0.08432925	-0.08432925	-0.08432925	-0.08432925	-0.08432925	-0.08432925	-0.08432925	-0.08432925	-0.08432925	-0.08432925	-0.08432925	-0.08432925	-0.08432925	-0.08432925	-0.08432925	-0.08432925	-0.08432925	-0.08432925	-0.08432925	-0.08432925	-0.08432925	-0.08432925	-0.08432925	-0.08432925	-0.08432925	-0.08432925	-0.08432925	-0.08432925	-0.08432925	-0.08432925	-0.08432925	-0.08432925	-0.08432925	-0.08432925	-0.08432925	-0.08432925	-0.08432925	-0.08432925	-0.08432925	-0.08432925	-0.08432925	-0.08432925	-0.08432925	-0.08432925	-0.08432925	-0.08432925	-0.08432925	-0.08432925	-0.08432925
297.mp3	-0.14994289	-0.14994289	-0.14994289	-0.14994289	-0.14994289	-0.14994289	-0.14994289	-0.14994289	-0.14994289	-0.14994289	-0.14994289	-0.14994289	-0.14994289	-0.14994289	-0.14994289	-0.14994289	-0.14994289	-0.14994289	-0.14994289	-0.14994289	-0.14994289	-0.14994289	-0.14994289	-0.14994289	-0.14994289	-0.14994289	-0.14994289	-0.14994289	-0.14994289	-0.14994289	-0.14994289	-0.14994289	-0.14994289	-0.14994289	-0.14994289	-0.14994289	-0.14994289	-0.14994289	-0.14994289	-0.14994289	-0.14994289	-0.14994289	-0.14994289	-0.14994289	-0.14994289	-0.14994289	-0.14994289	-0.14994289	-0.14994289
298.mp3	-0.16724864	-0.16724864	-0.16724864	-0.16724864	-0.16724864	-0.16724864	-0.16724864	-0.16724864	-0.16724864	-0.16724864	-0.16724864	-0.16724864	-0.16724864	-0.16724864	-0.16724864	-0.16724864	-0.16724864	-0.16724864	-0.16724864	-0.16724864	-0.16724864	-0.16724864	-0.16724864	-0.16724864	-0.16724864	-0.16724864	-0.16724864	-0.16724864	-0.16724864	-0.16724864	-0.16724864	-0.16724864	-0.16724864	-0.16724864	-0.16724864	-0.16724864	-0.16724864	-0.16724864	-0.16724864	-0.16724864	-0.16724864	-0.16724864	-0.16724864	-0.16724864	-0.16724864	-0.16724864	-0.16724864	-0.16724864	-0.16724864
299.mp3	-0.010944162	-0.010944162	-0.010944162	-0.010944162	-0.010944162	-0.010944162	-0.010944162	-0.010944162	-0.010944162	-0.010944162	-0.010944162	-0.010944162	-0.010944162	-0.010944162	-0.010944162	-0.010944162	-0.010944162	-0.010944162	-0.010944162	-0.010944162	-0.010944162	-0.010944162	-0.010944162	-0.010944162	-0.010944162	-0.010944162	-0.010944162	-0.010944162	-0.010944162	-0.010944162	-0.010944162	-0.010944162	-0.010944162	-0.010944162	-0.010944162	-0.010944162	-0.010944162	-0.010944162	-0.010944162	-0.010944162	-0.010944162	-0.010944162	-0.010944162	-0.010944162	-0.010944162	-0.010944162	-0.010944162	-0.010944162	-0.010944162
300.mp3	0.02240836	0.02240836	0.02240836	0.02240836	0.02240836	0.02240836	0.02240836	0.02240836	0.02240836	0.02240836	0.02240836	0.02240836	0.02240836	0.02240836	0.02240836	0.02240836	0.02240836	0.02240836	0.02240836	0.02240836	0.02240836	0.02240836	0.02240836	0.02240836	0.02240836	0.02240836	0.02240836	0.02240836	0.02240836	0.02240836	0.02240836	0.02240836	0.02240836	0.02240836	0.02240836	0.02240836	0.02240836	0.02240836	0.02240836	0.02240836	0.02240836	0.02240836	0.02240836	0.02240836	0.02240836	0.02240836	0.02240836	0.02240836	0.02240836
301.mp3	0.03519163	0.03519163	0.03519163	0.03519163	0.03519163	0.03519163	0.03519163	0.03519163	0.03519163	0.03519163	0.03519163	0.03519163	0.03519163	0.03519163	0.03519163	0.03519163	0.03519163	0.03519163	0.03519163	0.03519163	0.03519163	0.03519163	0.03519163	0.03519163	0.03519163	0.03519163	0.03519163	0.03519163	0.03519163	0.03519163	0.03519163	0.03519163	0.03519163	0.03519163	0.03519163	0.03519163	0.03519163	0.03519163	0.03519163	0.03519163	0.03519163	0.03519163	0.03519163	0.03519163	0.03519163	0.03519163	0.03519163	0.03519163	0.03519163
302.mp3	-0.14390342	-0.14390342	-0.14390342	-0.14390342	-0.14390342	-0.14390342	-0.14390342	-0.14390342	-0.14390342	-0.14390342	-0.14390342	-0.14390342	-0.14390342	-0.14390342	-0.14390342	-0.14390342	-0.14390342	-0.14390342	-0.14390342	-0.14390342	-0.14390342	-0.14390342	-0.14390342	-0.14390342	-0.14390342	-0.14390342	-0.14390342	-0.14390342	-0.14390342	-0.14390342	-0.14390342	-0.14390342	-0.14390342	-0.14390342	-0.14390342	-0.14390342	-0.14390342	-0.14390342	-0.14390342	-0.14390342	-0.14390342	-0.14390342	-0.14390342	-0.14390342	-0.14390342	-0.14390342	-0.14390342	-0.14390342	-0.14390342
303.mp3	0.13436767	0.13436767	0.13436767	0.13436767	0.13436767	0.13436767	0.13436767	0.13436767	0.13436767	0.13436767	0.13436767	0.13436767	0.13436767	0.13436767	0.13436767	0.13436767	0.13436767	0.13436767	0.13436767	0.13436767	0.13436767	0.13436767	0.13436767	0.13436767	0.13436767	0.13436767	0.13436767	0.13436767	0.13436767	0.13436767	0.13436767	0.13436767	0.13436767	0.13436767	0.13436767	0.13436767	0.13436767	0.13436767	0.13436767	0.13436767	0.13436767	0.13436767	0.13436767	0.13436767	0.13436767	0.13436767	0.13436767	0.13436767	0.13436767
304.mp3	-0.09168863	-0.09168863	-0.09168863	-0.09168863	-0.09168863	-0.09168863	-0.09168863	-0.09168863	-0.09168863	-0.09168863	-0.09168863	-0.09168863	-0.09168863	-0.09168863	-0.09168863	-0.09168863	-0.09168863	-0.09168863	-0.09168863	-0.09168863	-0.09168863	-0.09168863	-0.09168863	-0.09168863	-0.09168863	-0.09168863	-0.09168863	-0.09168863	-0.09168863	-0.09168863	-0.09168863	-0.09168863	-0.09168863	-0.09168863	-0.09168863	-0.09168863	-0.09168863	-0.09168863	-0.09168863	-0.09168863	-0.09168863	-0.09168863	-0.09168863	-0.09168863	-0.09168863	-0.09168863	-0.09168863	-0.09168863	-0.09168863
305.mp3	-0.14260626	-0.14260626	-0.14260626	-0.14260626	-0.14260626	-0.14260626	-0.14260626	-0.14260626	-0.14260626	-0.14260626	-0.14260626	-0.14260626	-0.14260626	-0.14260626	-0.14260626	-0.14260626	-0.14260626	-0.14260626	-0.14260626	-0.14260626	-0.14260626	-0.14260626	-0.14260626	-0.14260626	-0.14260626	-0.14260626	-0.14260626	-0.14260626	-0.14260626	-0.14260626	-0.14260626	-0.14260626	-0.14260626	-0.14260626	-0.14260626	-0.14260626	-0.14260626	-0.14260626	-0.14260626	-0.14260626	-0.14260626	-0.14260626	-0.14260626	-0.14260626	-0.14260626	-0.14260626	-0.14260626	-0.14260626	-0.14260626
306.mp3	-0.026456542	-0.026456542	-0.026456542	-0.026456542	-0.026456542	-0.026456542	-0.026456542	-0.026456542	-0.026456542	-0.026456542	-0.026456542	-0.026456542	-0.026456542	-0.026456542	-0.026456542	-0.026456542	-0.026456542	-0.026456542	-0.026456542	-0.026456542	-0.026456542	-0.026456542	-0.026456542	-0.026456542	-0.026456542	-0.026456542	-0.026456542	-0.026456542	-0.026456542	-0.026456542	-0.026456542	-0.026456542	-0.026456542	-0.026456542	-0.026456542	-0.026456542	-0.026456542	-0.026456542	-0.026456542	-0.026456542	-0.026456542	-0.026456542	-0.026456542	-0.026456542	-0.026456542	-0.026456542	-0.026456542	-0.026456542	-0.026456542
307.mp3	-0.23095289	-0.23095289	-0.23095289	-0.23095289	-0.23095289	-0.23095289	-0.23095289	-0.23095289	-0.23095289	-0.23095289	-0.23095289	-0.23095289	-0.23095289	-0.23095289	-0.23095289	-0.23095289	-0.23095289	-0.23095289	-0.23095289	-0.23095289	-0.23095289	-0.23095289	-0.23095289	-0.23095289	-0.23095289	-0.23095289	-0.23095289	-0.23095289	-0.23095289	-0.23095289	-0.23095289	-0.23095289	-0.23095289	-0.23095289	-0.23095289	-0.23095289	-0.23095289	-0.23095289	-0.23095289	-0.23095289	-0.23095289	-0.23095289	-0.23095289	-0.23095289	-0.23095289	-0.23095289	-0.23095289	-0.23095289	-0.23095289
308.mp3	0.058910508	0.058910508	0.058910508	0.058910508	0.058910508	0.058910508	0.058910508	0.058910508	0.058910508	0.058910508	0.058910508	0.058910508	0.058910508	0.058910508	0.058910508	0.058910508	0.058910508	0.058910508	0.058910508	0.058910508	0.058910508	0.058910508	0.058910508	0.058910508	0.058910508	0.058910508	0.058910508	0.058910508	0.058910508	0.058910508	0.058910508	0.058910508	0.058910508	0.058910508	0.058910508	0.058910508	0.058910508	0.058910508	0.058910508	0.058910508	0.058910508	0.058910508	0.058910508	0.058910508	0.058910508	0.058910508	0.058910508	0.058910508	0.058910508
309.mp3	-0.01463823	-0.01463823	-0.01463823	-0.01463823	-0.01463823	-0.01463823	-0.01463823	-0.01463823	-0.01463823	-0.01463823	-0.01463823	-0.01463823	-0.01463823	-0.01463823	-0.01463823	-0.01463823	-0.01463823	-0.01463823	-0.01463823	-0.01463823	-0.01463823	-0.01463823	-0.01463823	-0.01463823	-0.01463823	-0.01463823	-0.01463823	-0.01463823	-0.01463823	-0.01463823	-0.01463823	-0.01463823	-0.01463823	-0.01463823	-0.01463823	-0.01463823	-0.01463823	-0.01463823	-0.01463823	-0.01463823	-0.01463823	-0.01463823	-0.01463823	-0.01463823	-0.01463823	-0.01463823	-0.01463823	-0.01463823	-0.01463823
310.mp3	-0.04572233	-0.04572233	-0.04572233	-0.04572233	-0.04572233	-0.04572233	-0.04572233	-0.04572233	-0.04572233	-0.04572233	-0.04572233	-0.04572233	-0.04572233	-0.04572233	-0.04572233	-0.04572233	-0.04572233	-0.04572233	-0.04572233	-0.04572233	-0.04572233	-0.04572233	-0.04572233	-0.04572233	-0.04572233	-0.04572233	-0.04572233	-0.04572233	-0.04572233	-0.04572233	-0.04572233	-0.04572233	-0.04572233	-0.04572233	-0.04572233	-0.04572233	-0.04572233	-0.04572233	-0.04572233	-0.04572233	-0.04572233	-0.04572233	-0.04572233	-0.04572233	-0.04572233	-0.04572233	-0.04572233	-0.04572233	-0.04572233
311.mp3	-0.07565121	-0.07565121	-0.07565121	-0.07565121	-0.07565121	-0.07565121	-0.07565121	-0.07565121	-0.07565121	-0.07565121	-0.07565121	-0.07565121	-0.07565121	-0.07565121	-0.07565121	-0.07565121	-0.07565121	-0.07565121	-0.07565121	-0.07565121	-0.07565121	-0.07565121	-0.07565121	-0.07565121	-0.07565121	-0.07565121	-0.07565121	-0.07565121	-0.07565121	-0.07565121	-0.07565121	-0.07565121	-0.07565121	-0.07565121	-0.07565121	-0.07565121	-0.07565121	-0.07565121	-0.07565121	-0.07565121	-0.07565121	-0.07565121	-0.07565121	-0.07565121	-0.07565121	-0.07565121	-0.07565121	-0.07565121	-0.07565121
312.mp3	-0.062720865	-0.062720865	-0.062720865	-0.062720865	-0.062720865	-0.062720865	-0.062720865	-0.062720865	-0.062720865	-0.062720865	-0.062720865	-0.062720865	-0.062720865	-0.062720865	-0.062720865	-0.062720865	-0.062720865	-0.062720865	-0.062720865	-0.062720865	-0.062720865	-0.062720865	-0.062720865	-0.062720865	-0.062720865	-0.062720865	-0.062720865	-0.062720865	-0.062720865	-0.062720865	-0.062720865	-0.062720865	-0.062720865	-0.062720865	-0.062720865	-0.062720865	-0.062720865	-0.062720865	-0.062720865	-0.062720865	-0.062720865	-0.062720865	-0.062720865	-0.062720865	-0.062720865	-0.062720865	-0.062720865	-0.062720865	-0.062720865
313.mp3	-0.23642829	-0.23642829	-0.23642829	-0.23642829	-0.23642829	-0.23642829	-0.23642829	-0.23642829	-0.23642829	-0.23642829	-0.23642829	-0.23642829	-0.23642829	-0.23642829	-0.23642829	-0.23642829	-0.23642829	-0.23642829	-0.23642829	-0.23642829	-0.23642829	-0.23642829	-0.23642829	-0.23642829	-0.23642829	-0.23642829	-0.23642829	-0.23642829	-0.23642829	-0.23642829	-0.23642829	-0.23642829	-0.23642829	-0.23642829	-0.23642829	-0.23642829	-0.23642829	-0.23642829	-0.23642829	-0.23642829	-0.23642829	-0.23642829	-0.23642829	-0.23642829	-0.23642829	-0.23642829	-0.23642829	-0.23642829	-0.23642829
314.mp3	-0.16756076	-0.16756076	-0.16756076	-0.16756076	-0.16756076	-0.16756076	-0.16756076	-0.16756076	-0.16756076	-0.16756076	-0.16756076	-0.16756076	-0.16756076	-0.16756076	-0.16756076	-0.16756076	-0.16756076	-0.16756076	-0.16756076	-0.16756076	-0.16756076	-0.16756076	-0.16756076	-0.16756076	-0.16756076	-0.16756076	-0.16756076	-0.16756076	-0.16756076	-0.16756076	-0.16756076	-0.16756076	-0.16756076	-0.16756076	-0.16756076	-0.16756076	-0.16756076	-0.16756076	-0.16756076	-0.16756076	-0.16756076	-0.16756076	-0.16756076	-0.16756076	-0.16756076	-0.16756076	-0.16756076	-0.16756076	-0.16756076
315.mp3	-0.18332224	-0.18332224	-0.18332224	-0.18332224	-0.18332224	-0.18332224	-0.18332224	-0.18332224	-0.18332224	-0.18332224	-0.18332224	-0.18332224	-0.18332224	-0.18332224	-0.18332224	-0.18332224	-0.18332224	-0.18332224	-0.18332224	-0.18332224	-0.18332224	-0.18332224	-0.18332224	-0.18332224	-0.18332224	-0.18332224	-0.18332224	-0.18332224	-0.18332224	-0.18332224	-0.18332224	-0.18332224	-0.18332224	-0.18332224	-0.18332224	-0.18332224	-0.18332224	-0.18332224	-0.18332224	-0.18332224	-0.18332224	-0.18332224	-0.18332224	-0.18332224	-0.18332224	-0.18332224	-0.18332224	-0.18332224	-0.18332224
316.mp3	-0.17569792	-0.17569792	-0.17569792	-0.17569792	-0.17569792	-0.17569792	-0.17569792	-0.17569792	-0.17569792	-0.17569792	-0.17569792	-0.17569792	-0.17569792	-0.17569792	-0.17569792	-0.17569792	-0.17569792	-0.17569792	-0.17569792	-0.17569792	-0.17569792	-0.17569792	-0.17569792	-0.17569792	-0.17569792	-0.17569792	-0.17569792	-0.17569792	-0.17569792	-0.17569792	-0.17569792	-0.17569792	-0.17569792	-0.17569792	-0.17569792	-0.17569792	-0.17569792	-0.17569792	-0.17569792	-0.17569792	-0.17569792	-0.17569792	-0.17569792	-0.17569792	-0.17569792	-0.17569792	-0.17569792	-0.17569792	-0.17569792
317.mp3	0.06678089	0.06678089	0.06678089	0.06678089	0.06678089	0.06678089	0.06678089	0.06678089	0.06678089	0.06678089	0.06678089	0.06678089	0.06678089	0.06678089	0.06678089	0.06678089	0.06678089	0.06678089	0.06678089	0.06678089	0.06678089	0.06678089	0.06678089	0.06678089	0.06678089	0.06678089	0.06678089	0.06678089	0.06678089	0.06678089	0.06678089	0.06678089	0.06678089	0.06678089	0.06678089	0.06678089	0.06678089	0.06678089	0.06678089	0.06678089	0.06678089	0.06678089	0.06678089	0.06678089	0.06678089	0.06678089	0.06678089	0.06678089	0.06678089
318.mp3	-0.35551986	-0.35551986	-0.35551986	-0.35551986	-0.35551986	-0.35551986	-0.35551986	-0.35551986	-0.35551986	-0.35551986	-0.35551986	-0.35551986	-0.35551986	-0.35551986	-0.35551986	-0.35551986	-0.35551986	-0.35551986	-0.35551986	-0.35551986	-0.35551986	-0.35551986	-0.35551986	-0.35551986	-0.35551986	-0.35551986	-0.35551986	-0.35551986	-0.35551986	-0.35551986	-0.35551986	-0.35551986	-0.35551986	-0.35551986	-0.35551986	-0.35551986	-0.35551986	-0.35551986	-0.35551986	-0.35551986	-0.35551986	-0.35551986	-0.35551986	-0.35551986	-0.35551986	-0.35551986	-0.35551986	-0.35551986	-0.35551986
319.mp3	0.118019894	0.118019894	0.118019894	0.118019894	0.118019894	0.118019894	0.118019894	0.118019894	0.118019894	0.118019894	0.118019894	0.118019894	0.118019894	0.118019894	0.118019894	0.118019894	0.118019894	0.118019894	0.118019894	0.118019894	0.118019894	0.118019894	0.118019894	0.118019894	0.118019894	0.118019894	0.118019894	0.118019894	0.118019894	0.118019894	0.118019894	0.118019894	0.118019894	0.118019894	0.118019894	0.118019894	0.118019894	0.118019894	0.118019894	0.118019894	0.118019894	0.118019894	0.118019894	0.118019894	0.118019894	0.118019894	0.118019894	0.118019894	0.118019894
320.mp3	-0.03078721	-0.03078721	-0.03078721	-0.03078721	-0.03078721	-0.03078721	-0.03078721	-0.03078721	-0.03078721	-0.03078721	-0.03078721	-0.03078721	-0.03078721	-0.03078721	-0.03078721	-0.03078721	-0.03078721	-0.03078721	-0.03078721	-0.03078721	-0.03078721	-0.03078721	-0.03078721	-0.03078721	-0.03078721	-0.03078721	-0.03078721	-0.03078721	-0.03078721	-0.03078721	-0.03078721	-0.03078721	-0.03078721	-0.03078721	-0.03078721	-0.03078721	-0.03078721	-0.03078721	-0.03078721	-0.03078721	-0.03078721	-0.03078721	-0.03078721	-0.03078721	-0.03078721	-0.03078721	-0.03078721	-0.03078721	-0.03078721
321.mp3	-0.22194245	-0.22194245	-0.22194245	-0.22194245	-0.22194245	-0.22194245	-0.22194245	-0.22194245	-0.22194245	-0.22194245	-0.22194245	-0.22194245	-0.22194245	-0.22194245	-0.22194245	-0.22194245	-0.22194245	-0.22194245	-0.22194245	-0.22194245	-0.22194245	-0.22194245	-0.22194245	-0.22194245	-0.22194245	-0.22194245	-0.22194245	-0.22194245	-0.22194245	-0.22194245	-0.22194245	-0.22194245	-0.22194245	-0.22194245	-0.22194245	-0.22194245	-0.22194245	-0.22194245	-0.22194245	-0.22194245	-0.22194245	-0.22194245	-0.22194245	-0.22194245	-0.22194245	-0.22194245	-0.22194245	-0.22194245	-0.22194245
322.mp3	-0.08634408	-0.08634408	-0.08634408	-0.08634408	-0.08634408	-0.08634408	-0.08634408	-0.08634408	-0.08634408	-0.08634408	-0.08634408	-0.08634408	-0.08634408	-0.08634408	-0.08634408	-0.08634408	-0.08634408	-0.08634408	-0.08634408	-0.08634408	-0.08634408	-0.08634408	-0.08634408	-0.08634408	-0.08634408	-0.08634408	-0.08634408	-0.08634408	-0.08634408	-0.08634408	-0.08634408	-0.08634408	-0.08634408	-0.08634408	-0.08634408	-0.08634408	-0.08634408	-0.08634408	-0.08634408	-0.08634408	-0.08634408	-0.08634408	-0.08634408	-0.08634408	-0.08634408	-0.08634408	-0.08634408	-0.08634408	-0.08634408
323.mp3	-0.18718982	-0.18718982	-0.18718982	-0.18718982	-0.18718982	-0.18718982	-0.18718982	-0.18718982	-0.18718982	-0.18718982	-0.18718982	-0.18718982	-0.18718982	-0.18718982	-0.18718982	-0.18718982	-0.18718982	-0.18718982	-0.18718982	-0.18718982	-0.18718982	-0.18718982	-0.18718982	-0.18718982	-0.18718982	-0.18718982	-0.18718982	-0.18718982	-0.18718982	-0.18718982	-0.18718982	-0.18718982	-0.18718982	-0.18718982	-0.18718982	-0.18718982	-0.18718982	-0.18718982	-0.18718982	-0.18718982	-0.18718982	-0.18718982	-0.18718982	-0.18718982	-0.18718982	-0.18718982	-0.18718982	-0.18718982	-0.18718982
324.mp3	-0.15468252	-0.15468252	-0.15468252	-0.15468252	-0.15468252	-0.15468252	-0.15468252	-0.15468252	-0.15468252	-0.15468252	-0.15468252	-0.15468252	-0.15468252	-0.15468252	-0.15468252	-0.15468252	-0.15468252	-0.15468252	-0.15468252	-0.15468252	-0.15468252	-0.15468252	-0.15468252	-0.15468252	-0.15468252	-0.15468252	-0.15468252	-0.15468252	-0.15468252	-0.15468252	-0.15468252	-0.15468252	-0.15468252	-0.15468252	-0.15468252	-0.15468252	-0.15468252	-0.15468252	-0.15468252	-0.15468252	-0.15468252	-0.15468252	-0.15468252	-0.15468252	-0.15468252	-0.15468252	-0.15468252	-0.15468252	-0.15468252
325.mp3	-0.09576617	-0.09576617	-0.09576617	-0.09576617	-0.09576617	-0.09576617	-0.09576617	-0.09576617	-0.09576617	-0.09576617	-0.09576617	-0.09576617	-0.09576617	-0.09576617	-0.09576617	-0.09576617	-0.09576617	-0.09576617	-0.09576617	-0.09576617	-0.09576617	-0.09576617	-0.09576617	-0.09576617	-0.09576617	-0.09576617	-0.09576617	-0.09576617	-0.09576617	-0.09576617	-0.09576617	-0.09576617	-0.09576617	-0.09576617	-0.09576617	-0.09576617	-0.09576617	-0.09576617	-0.09576617	-0.09576617	-0.09576617	-0.09576617	-0.09576617	-0.09576617	-0.09576617	-0.09576617	-0.09576617	-0.09576617	-0.09576617
326.mp3	-0.1613193	-0.1613193	-0.1613193	-0.1613193	-0.1613193	-0.1613193	-0.1613193	-0.1613193	-0.1613193	-0.1613193	-0.1613193	-0.1613193	-0.1613193	-0.1613193	-0.1613193	-0.1613193	-0.1613193	-0.1613193	-0.1613193	-0.1613193	-0.1613193	-0.1613193	-0.1613193	-0.1613193	-0.1613193	-0.1613193	-0.1613193	-0.1613193	-0.1613193	-0.1613193	-0.1613193	-0.1613193	-0.1613193	-0.1613193	-0.1613193	-0.1613193	-0.1613193	-0.1613193	-0.1613193	-0.1613193	-0.1613193	-0.1613193	-0.1613193	-0.1613193	-0.1613193	-0.1613193	-0.1613193	-0.1613193	-0.1613193
327.mp3	-0.2099185	-0.2099185	-0.2099185	-0.2099185	-0.2099185	-0.2099185	-0.2099185	-0.2099185	-0.2099185	-0.2099185	-0.2099185	-0.2099185	-0.2099185	-0.2099185	-0.2099185	-0.2099185	-0.2099185	-0.2099185	-0.2099185	-0.2099185	-0.2099185	-0.2099185	-0.2099185	-0.2099185	-0.2099185	-0.2099185	-0.2099185	-0.2099185	-0.2099185	-0.2099185	-0.2099185	-0.2099185	-0.2099185	-0.2099185	-0.2099185	-0.2099185	-0.2099185	-0.2099185	-0.2099185	-0.2099185	-0.2099185	-0.2099185	-0.2099185	-0.2099185	-0.2099185	-0.2099185	-0.2099185	-0.2099185	-0.2099185
328.mp3	0.07586461	0.07586461	0.07586461	0.07586461	0.07586461	0.07586461	0.07586461	0.07586461	0.07586461	0.07586461	0.07586461	0.07586461	0.07586461	0.07586461	0.07586461	0.07586461	0.07586461	0.07586461	0.07586461	0.07586461	0.07586461	0.07586461	0.07586461	0.07586461	0.07586461	0.07586461	0.07586461	0.07586461	0.07586461	0.07586461	0.07586461	0.07586461	0.07586461	0.07586461	0.07586461	0.07586461	0.07586461	0.07586461	0.07586461	0.07586461	0.07586461	0.07586461	0.07586461	0.07586461	0.07586461	0.07586461	0.07586461	0.07586461	0.07586461
329.mp3	0.013858501	0.013858501	0.013858501	0.013858501	0.013858501	0.013858501	0.013858501	0.013858501	0.013858501	0.013858501	0.013858501	0.013858501	0.013858501	0.013858501	0.013858501	0.013858501	0.013858501	0.013858501	0.013858501	0.013858501	0.013858501	0.013858501	0.013858501	0.013858501	0.013858501	0.013858501	0.013858501	0.013858501	0.013858501	0.013858501	0.013858501	0.013858501	0.013858501	0.013858501	0.013858501	0.013858501	0.013858501	0.013858501	0.013858501	0.013858501	0.013858501	0.013858501	0.013858501	0.013858501	0.013858501	0.013858501	0.013858501	0.013858501	0.013858501
330.mp3	-0.2569103	-0.2569103	-0.2569103	-0.2569103	-0.2569103	-0.2569103	-0.2569103	-0.2569103	-0.2569103	-0.2569103	-0.2569103	-0.2569103	-0.2569103	-0.2569103	-0.2569103	-0.2569103	-0.2569103	-0.2569103	-0.2569103	-0.2569103	-0.2569103	-0.2569103	-0.2569103	-0.2569103	-0.2569103	-0.2569103	-0.2569103	-0.2569103	-0.2569103	-0.2569103	-0.2569103	-0.2569103	-0.2569103	-0.2569103	-0.2569103	-0.2569103	-0.2569103	-0.2569103	-0.2569103	-0.2569103	-0.2569103	-0.2569103	-0.2569103	-0.2569103	-0.2569103	-0.2569103	-0.2569103	-0.2569103	-0.2569103
332.mp3	-0.1140345	-0.1140345	-0.1140345	-0.1140345	-0.1140345	-0.1140345	-0.1140345	-0.1140345	-0.1140345	-0.1140345	-0.1140345	-0.1140345	-0.1140345	-0.1140345	-0.1140345	-0.1140345	-0.1140345	-0.1140345	-0.1140345	-0.1140345	-0.1140345	-0.1140345	-0.1140345	-0.1140345	-0.1140345	-0.1140345	-0.1140345	-0.1140345	-0.1140345	-0.1140345	-0.1140345	-0.1140345	-0.1140345	-0.1140345	-0.1140345	-0.1140345	-0.1140345	-0.1140345	-0.1140345	-0.1140345	-0.1140345	-0.1140345	-0.1140345	-0.1140345	-0.1140345	-0.1140345	-0.1140345	-0.1140345	-0.1140345
333.mp3	-0.045761805	-0.045761805	-0.045761805	-0.045761805	-0.045761805	-0.045761805	-0.045761805	-0.045761805	-0.045761805	-0.045761805	-0.045761805	-0.045761805	-0.045761805	-0.045761805	-0.045761805	-0.045761805	-0.045761805	-0.045761805	-0.045761805	-0.045761805	-0.045761805	-0.045761805	-0.045761805	-0.045761805	-0.045761805	-0.045761805	-0.045761805	-0.045761805	-0.045761805	-0.045761805	-0.045761805	-0.045761805	-0.045761805	-0.045761805	-0.045761805	-0.045761805	-0.045761805	-0.045761805	-0.045761805	-0.045761805	-0.045761805	-0.045761805	-0.045761805	-0.045761805	-0.045761805	-0.045761805	-0.045761805	-0.045761805	-0.045761805
334.mp3	-0.007093694	-0.007093694	-0.007093694	-0.007093694	-0.007093694	-0.007093694	-0.007093694	-0.007093694	-0.007093694	-0.007093694	-0.007093694	-0.007093694	-0.007093694	-0.007093694	-0.007093694	-0.007093694	-0.007093694	-0.007093694	-0.007093694	-0.007093694	-0.007093694	-0.007093694	-0.007093694	-0.007093694	-0.007093694	-0.007093694	-0.007093694	-0.007093694	-0.007093694	-0.007093694	-0.007093694	-0.007093694	-0.007093694	-0.007093694	-0.007093694	-0.007093694	-0.007093694	-0.007093694	-0.007093694	-0.007093694	-0.007093694	-0.007093694	-0.007093694	-0.007093694	-0.007093694	-0.007093694	-0.007093694	-0.007093694	-0.007093694
335.mp3	-0.2695745	-0.2695745	-0.2695745	-0.2695745	-0.2695745	-0.2695745	-0.2695745	-0.2695745	-0.2695745	-0.2695745	-0.2695745	-0.2695745	-0.2695745	-0.2695745	-0.2695745	-0.2695745	-0.2695745	-0.2695745	-0.2695745	-0.2695745	-0.2695745	-0.2695745	-0.2695745	-0.2695745	-0.2695745	-0.2695745	-0.2695745	-0.2695745	-0.2695745	-0.2695745	-0.2695745	-0.2695745	-0.2695745	-0.2695745	-0.2695745	-0.2695745	-0.2695745	-0.2695745	-0.2695745	-0.2695745	-0.2695745	-0.2695745	-0.2695745	-0.2695745	-0.2695745	-0.2695745	-0.2695745	-0.2695745	-0.2695745
336.mp3	-0.13469116	-0.13469116	-0.13469116	-0.13469116	-0.13469116	-0.13469116	-0.13469116	-0.13469116	-0.13469116	-0.13469116	-0.13469116	-0.13469116	-0.13469116	-0.13469116	-0.13469116	-0.13469116	-0.13469116	-0.13469116	-0.13469116	-0.13469116	-0.13469116	-0.13469116	-0.13469116	-0.13469116	-0.13469116	-0.13469116	-0.13469116	-0.13469116	-0.13469116	-0.13469116	-0.13469116	-0.13469116	-0.13469116	-0.13469116	-0.13469116	-0.13469116	-0.13469116	-0.13469116	-0.13469116	-0.13469116	-0.13469116	-0.13469116	-0.13469116	-0.13469116	-0.13469116	-0.13469116	-0.13469116	-0.13469116	-0.13469116
338.mp3	0.038116083	0.038116083	0.038116083	0.038116083	0.038116083	0.038116083	0.038116083	0.038116083	0.038116083	0.038116083	0.038116083	0.038116083	0.038116083	0.038116083	0.038116083	0.038116083	0.038116083	0.038116083	0.038116083	0.038116083	0.038116083	0.038116083	0.038116083	0.038116083	0.038116083	0.038116083	0.038116083	0.038116083	0.038116083	0.038116083	0.038116083	0.038116083	0.038116083	0.038116083	0.038116083	0.038116083	0.038116083	0.038116083	0.038116083	0.038116083	0.038116083	0.038116083	0.038116083	0.038116083	0.038116083	0.038116083	0.038116083	0.038116083	0.038116083
339.mp3	-0.17848086	-0.17848086	-0.17848086	-0.17848086	-0.17848086	-0.17848086	-0.17848086	-0.17848086	-0.17848086	-0.17848086	-0.17848086	-0.17848086	-0.17848086	-0.17848086	-0.17848086	-0.17848086	-0.17848086	-0.17848086	-0.17848086	-0.17848086	-0.17848086	-0.17848086	-0.17848086	-0.17848086	-0.17848086	-0.17848086	-0.17848086	-0.17848086	-0.17848086	-0.17848086	-0.17848086	-0.17848086	-0.17848086	-0.17848086	-0.17848086	-0.17848086	-0.17848086	-0.17848086	-0.17848086	-0.17848086	-0.17848086	-0.17848086	-0.17848086	-0.17848086	-0.17848086	-0.17848086	-0.17848086	-0.17848086	-0.17848086
340.mp3	0.13139044	0.13139044	0.13139044	0.13139044	0.13139044	0.13139044	0.13139044	0.13139044	0.13139044	0.13139044	0.13139044	0.13139044	0.13139044	0.13139044	0.13139044	0.13139044	0.13139044	0.13139044	0.13139044	0.13139044	0.13139044	0.13139044	0.13139044	0.13139044	0.13139044	0.13139044	0.13139044	0.13139044	0.13139044	0.13139044	0.13139044	0.13139044	0.13139044	0.13139044	0.13139044	0.13139044	0.13139044	0.13139044	0.13139044	0.13139044	0.13139044	0.13139044	0.13139044	0.13139044	0.13139044	0.13139044	0.13139044	0.13139044	0.13139044
341.mp3	-0.071881875	-0.071881875	-0.071881875	-0.071881875	-0.071881875	-0.071881875	-0.071881875	-0.071881875	-0.071881875	-0.071881875	-0.071881875	-0.071881875	-0.071881875	-0.071881875	-0.071881875	-0.071881875	-0.071881875	-0.071881875	-0.071881875	-0.071881875	-0.071881875	-0.071881875	-0.071881875	-0.071881875	-0.071881875	-0.071881875	-0.071881875	-0.071881875	-0.071881875	-0.071881875	-0.071881875	-0.071881875	-0.071881875	-0.071881875	-0.071881875	-0.071881875	-0.071881875	-0.071881875	-0.071881875	-0.071881875	-0.071881875	-0.071881875	-0.071881875	-0.071881875	-0.071881875	-0.071881875	-0.071881875	-0.071881875	-0.071881875
342.mp3	-0.1495676	-0.1495676	-0.1495676	-0.1495676	-0.1495676	-0.1495676	-0.1495676	-0.1495676	-0.1495676	-0.1495676	-0.1495676	-0.1495676	-0.1495676	-0.1495676	-0.1495676	-0.1495676	-0.1495676	-0.1495676	-0.1495676	-0.1495676	-0.1495676	-0.1495676	-0.1495676	-0.1495676	-0.1495676	-0.1495676	-0.1495676	-0.1495676	-0.1495676	-0.1495676	-0.1495676	-0.1495676	-0.1495676	-0.1495676	-0.1495676	-0.1495676	-0.1495676	-0.1495676	-0.1495676	-0.1495676	-0.1495676	-0.1495676	-0.1495676	-0.1495676	-0.1495676	-0.1495676	-0.1495676	-0.1495676	-0.1495676
343.mp3	-0.2138671	-0.2138671	-0.2138671	-0.2138671	-0.2138671	-0.2138671	-0.2138671	-0.2138671	-0.2138671	-0.2138671	-0.2138671	-0.2138671	-0.2138671	-0.2138671	-0.2138671	-0.2138671	-0.2138671	-0.2138671	-0.2138671	-0.2138671	-0.2138671	-0.2138671	-0.2138671	-0.2138671	-0.2138671	-0.2138671	-0.2138671	-0.2138671	-0.2138671	-0.2138671	-0.2138671	-0.2138671	-0.2138671	-0.2138671	-0.2138671	-0.2138671	-0.2138671	-0.2138671	-0.2138671	-0.2138671	-0.2138671	-0.2138671	-0.2138671	-0.2138671	-0.2138671	-0.2138671	-0.2138671	-0.2138671	-0.2138671
344.mp3	0.00880966	0.00880966	0.00880966	0.00880966	0.00880966	0.00880966	0.00880966	0.00880966	0.00880966	0.00880966	0.00880966	0.00880966	0.00880966	0.00880966	0.00880966	0.00880966	0.00880966	0.00880966	0.00880966	0.00880966	0.00880966	0.00880966	0.00880966	0.00880966	0.00880966	0.00880966	0.00880966	0.00880966	0.00880966	0.00880966	0.00880966	0.00880966	0.00880966	0.00880966	0.00880966	0.00880966	0.00880966	0.00880966	0.00880966	0.00880966	0.00880966	0.00880966	0.00880966	0.00880966	0.00880966	0.00880966	0.00880966	0.00880966	0.00880966
345.mp3	-0.029856067	-0.029856067	-0.029856067	-0.029856067	-0.029856067	-0.029856067	-0.029856067	-0.029856067	-0.029856067	-0.029856067	-0.029856067	-0.029856067	-0.029856067	-0.029856067	-0.029856067	-0.029856067	-0.029856067	-0.029856067	-0.029856067	-0.029856067	-0.029856067	-0.029856067	-0.029856067	-0.029856067	-0.029856067	-0.029856067	-0.029856067	-0.029856067	-0.029856067	-0.029856067	-0.029856067	-0.029856067	-0.029856067	-0.029856067	-0.029856067	-0.029856067	-0.029856067	-0.029856067	-0.029856067	-0.029856067	-0.029856067	-0.029856067	-0.029856067	-0.029856067	-0.029856067	-0.029856067	-0.029856067	-0.029856067	-0.029856067
346.mp3	-0.24743655	-0.24743655	-0.24743655	-0.24743655	-0.24743655	-0.24743655	-0.24743655	-0.24743655	-0.24743655	-0.24743655	-0.24743655	-0.24743655	-0.24743655	-0.24743655	-0.24743655	-0.24743655	-0.24743655	-0.24743655	-0.24743655	-0.24743655	-0.24743655	-0.24743655	-0.24743655	-0.24743655	-0.24743655	-0.24743655	-0.24743655	-0.24743655	-0.24743655	-0.24743655	-0.24743655	-0.24743655	-0.24743655	-0.24743655	-0.24743655	-0.24743655	-0.24743655	-0.24743655	-0.24743655	-0.24743655	-0.24743655	-0.24743655	-0.24743655	-0.24743655	-0.24743655	-0.24743655	-0.24743655	-0.24743655	-0.24743655
347.mp3	-0.027780373	-0.027780373	-0.027780373	-0.027780373	-0.027780373	-0.027780373	-0.027780373	-0.027780373	-0.027780373	-0.027780373	-0.027780373	-0.027780373	-0.027780373	-0.027780373	-0.027780373	-0.027780373	-0.027780373	-0.027780373	-0.027780373	-0.027780373	-0.027780373	-0.027780373	-0.027780373	-0.027780373	-0.027780373	-0.027780373	-0.027780373	-0.027780373	-0.027780373	-0.027780373	-0.027780373	-0.027780373	-0.027780373	-0.027780373	-0.027780373	-0.027780373	-0.027780373	-0.027780373	-0.027780373	-0.027780373	-0.027780373	-0.027780373	-0.027780373	-0.027780373	-0.027780373	-0.027780373	-0.027780373	-0.027780373	-0.027780373
348.mp3	-0.16708809	-0.16708809	-0.16708809	-0.16708809	-0.16708809	-0.16708809	-0.16708809	-0.16708809	-0.16708809	-0.16708809	-0.16708809	-0.16708809	-0.16708809	-0.16708809	-0.16708809	-0.16708809	-0.16708809	-0.16708809	-0.16708809	-0.16708809	-0.16708809	-0.16708809	-0.16708809	-0.16708809	-0.16708809	-0.16708809	-0.16708809	-0.16708809	-0.16708809	-0.16708809	-0.16708809	-0.16708809	-0.16708809	-0.16708809	-0.16708809	-0.16708809	-0.16708809	-0.16708809	-0.16708809	-0.16708809	-0.16708809	-0.16708809	-0.16708809	-0.16708809	-0.16708809	-0.16708809	-0.16708809	-0.16708809	-0.16708809
349.mp3	-0.21734536	-0.21734536	-0.21734536	-0.21734536	-0.21734536	-0.21734536	-0.21734536	-0.21734536	-0.21734536	-0.21734536	-0.21734536	-0.21734536	-0.21734536	-0.21734536	-0.21734536	-0.21734536	-0.21734536	-0.21734536	-0.21734536	-0.21734536	-0.21734536	-0.21734536	-0.21734536	-0.21734536	-0.21734536	-0.21734536	-0.21734536	-0.21734536	-0.21734536	-0.21734536	-0.21734536	-0.21734536	-0.21734536	-0.21734536	-0.21734536	-0.21734536	-0.21734536	-0.21734536	-0.21734536	-0.21734536	-0.21734536	-0.21734536	-0.21734536	-0.21734536	-0.21734536	-0.21734536	-0.21734536	-0.21734536	-0.21734536
350.mp3	-0.044183705	-0.044183705	-0.044183705	-0.044183705	-0.044183705	-0.044183705	-0.044183705	-0.044183705	-0.044183705	-0.044183705	-0.044183705	-0.044183705	-0.044183705	-0.044183705	-0.044183705	-0.044183705	-0.044183705	-0.044183705	-0.044183705	-0.044183705	-0.044183705	-0.044183705	-0.044183705	-0.044183705	-0.044183705	-0.044183705	-0.044183705	-0.044183705	-0.044183705	-0.044183705	-0.044183705	-0.044183705	-0.044183705	-0.044183705	-0.044183705	-0.044183705	-0.044183705	-0.044183705	-0.044183705	-0.044183705	-0.044183705	-0.044183705	-0.044183705	-0.044183705	-0.044183705	-0.044183705	-0.044183705	-0.044183705	-0.044183705
352.mp3	-0.06389977	-0.06389977	-0.06389977	-0.06389977	-0.06389977	-0.06389977	-0.06389977	-0.06389977	-0.06389977	-0.06389977	-0.06389977	-0.06389977	-0.06389977	-0.06389977	-0.06389977	-0.06389977	-0.06389977	-0.06389977	-0.06389977	-0.06389977	-0.06389977	-0.06389977	-0.06389977	-0.06389977	-0.06389977	-0.06389977	-0.06389977	-0.06389977	-0.06389977	-0.06389977	-0.06389977	-0.06389977	-0.06389977	-0.06389977	-0.06389977	-0.06389977	-0.06389977	-0.06389977	-0.06389977	-0.06389977	-0.06389977	-0.06389977	-0.06389977	-0.06389977	-0.06389977	-0.06389977	-0.06389977	-0.06389977	-0.06389977
353.mp3	-0.06781776	-0.06781776	-0.06781776	-0.06781776	-0.06781776	-0.06781776	-0.06781776	-0.06781776	-0.06781776	-0.06781776	-0.06781776	-0.06781776	-0.06781776	-0.06781776	-0.06781776	-0.06781776	-0.06781776	-0.06781776	-0.06781776	-0.06781776	-0.06781776	-0.06781776	-0.06781776	-0.06781776	-0.06781776	-0.06781776	-0.06781776	-0.06781776	-0.06781776	-0.06781776	-0.06781776	-0.06781776	-0.06781776	-0.06781776	-0.06781776	-0.06781776	-0.06781776	-0.06781776	-0.06781776	-0.06781776	-0.06781776	-0.06781776	-0.06781776	-0.06781776	-0.06781776	-0.06781776	-0.06781776	-0.06781776	-0.06781776
354.mp3	-0.09845474	-0.09845474	-0.09845474	-0.09845474	-0.09845474	-0.09845474	-0.09845474	-0.09845474	-0.09845474	-0.09845474	-0.09845474	-0.09845474	-0.09845474	-0.09845474	-0.09845474	-0.09845474	-0.09845474	-0.09845474	-0.09845474	-0.09845474	-0.09845474	-0.09845474	-0.09845474	-0.09845474	-0.09845474	-0.09845474	-0.09845474	-0.09845474	-0.09845474	-0.09845474	-0.09845474	-0.09845474	-0.09845474	-0.09845474	-0.09845474	-0.09845474	-0.09845474	-0.09845474	-0.09845474	-0.09845474	-0.09845474	-0.09845474	-0.09845474	-0.09845474	-0.09845474	-0.09845474	-0.09845474	-0.09845474	-0.09845474
355.mp3	-0.013044041	-0.013044041	-0.013044041	-0.013044041	-0.013044041	-0.013044041	-0.013044041	-0.013044041	-0.013044041	-0.013044041	-0.013044041	-0.013044041	-0.013044041	-0.013044041	-0.013044041	-0.013044041	-0.013044041	-0.013044041	-0.013044041	-0.013044041	-0.013044041	-0.013044041	-0.013044041	-0.013044041	-0.013044041	-0.013044041	-0.013044041	-0.013044041	-0.013044041	-0.013044041	-0.013044041	-0.013044041	-0.013044041	-0.013044041	-0.013044041	-0.013044041	-0.013044041	-0.013044041	-0.013044041	-0.013044041	-0.013044041	-0.013044041	-0.013044041	-0.013044041	-0.013044041	-0.013044041	-0.013044041	-0.013044041	-0.013044041
356.mp3	-0.22141767	-0.22141767	-0.22141767	-0.22141767	-0.22141767	-0.22141767	-0.22141767	-0.22141767	-0.22141767	-0.22141767	-0.22141767	-0.22141767	-0.22141767	-0.22141767	-0.22141767	-0.22141767	-0.22141767	-0.22141767	-0.22141767	-0.22141767	-0.22141767	-0.22141767	-0.22141767	-0.22141767	-0.22141767	-0.22141767	-0.22141767	-0.22141767	-0.22141767	-0.22141767	-0.22141767	-0.22141767	-0.22141767	-0.22141767	-0.22141767	-0.22141767	-0.22141767	-0.22141767	-0.22141767	-0.22141767	-0.22141767	-0.22141767	-0.22141767	-0.22141767	-0.22141767	-0.22141767	-0.22141767	-0.22141767	-0.22141767
357.mp3	-0.16000375	-0.16000375	-0.16000375	-0.16000375	-0.16000375	-0.16000375	-0.16000375	-0.16000375	-0.16000375	-0.16000375	-0.16000375	-0.16000375	-0.16000375	-0.16000375	-0.16000375	-0.16000375	-0.16000375	-0.16000375	-0.16000375	-0.16000375	-0.16000375	-0.16000375	-0.16000375	-0.16000375	-0.16000375	-0.16000375	-0.16000375	-0.16000375	-0.16000375	-0.16000375	-0.16000375	-0.16000375	-0.16000375	-0.16000375	-0.16000375	-0.16000375	-0.16000375	-0.16000375	-0.16000375	-0.16000375	-0.16000375	-0.16000375	-0.16000375	-0.16000375	-0.16000375	-0.16000375	-0.16000375	-0.16000375	-0.16000375
358.mp3	-0.011800677	-0.011800677	-0.011800677	-0.011800677	-0.011800677	-0.011800677	-0.011800677	-0.011800677	-0.011800677	-0.011800677	-0.011800677	-0.011800677	-0.011800677	-0.011800677	-0.011800677	-0.011800677	-0.011800677	-0.011800677	-0.011800677	-0.011800677	-0.011800677	-0.011800677	-0.011800677	-0.011800677	-0.011800677	-0.011800677	-0.011800677	-0.011800677	-0.011800677	-0.011800677	-0.011800677	-0.011800677	-0.011800677	-0.011800677	-0.011800677	-0.011800677	-0.011800677	-0.011800677	-0.011800677	-0.011800677	-0.011800677	-0.011800677	-0.011800677	-0.011800677	-0.011800677	-0.011800677	-0.011800677	-0.011800677	-0.011800677
359.mp3	-0.071214005	-0.071214005	-0.071214005	-0.071214005	-0.071214005	-0.071214005	-0.071214005	-0.071214005	-0.071214005	-0.071214005	-0.071214005	-0.071214005	-0.071214005	-0.071214005	-0.071214005	-0.071214005	-0.071214005	-0.071214005	-0.071214005	-0.071214005	-0.071214005	-0.071214005	-0.071214005	-0.071214005	-0.071214005	-0.071214005	-0.071214005	-0.071214005	-0.071214005	-0.071214005	-0.071214005	-0.071214005	-0.071214005	-0.071214005	-0.071214005	-0.071214005	-0.071214005	-0.071214005	-0.071214005	-0.071214005	-0.071214005	-0.071214005	-0.071214005	-0.071214005	-0.071214005	-0.071214005	-0.071214005	-0.071214005	-0.071214005
360.mp3	-0.041158672	-0.041158672	-0.041158672	-0.041158672	-0.041158672	-0.041158672	-0.041158672	-0.041158672	-0.041158672	-0.041158672	-0.041158672	-0.041158672	-0.041158672	-0.041158672	-0.041158672	-0.041158672	-0.041158672	-0.041158672	-0.041158672	-0.041158672	-0.041158672	-0.041158672	-0.041158672	-0.041158672	-0.041158672	-0.041158672	-0.041158672	-0.041158672	-0.041158672	-0.041158672	-0.041158672	-0.041158672	-0.041158672	-0.041158672	-0.041158672	-0.041158672	-0.041158672	-0.041158672	-0.041158672	-0.041158672	-0.041158672	-0.041158672	-0.041158672	-0.041158672	-0.041158672	-0.041158672	-0.041158672	-0.041158672	-0.041158672
361.mp3	-0.04384133	-0.04384133	-0.04384133	-0.04384133	-0.04384133	-0.04384133	-0.04384133	-0.04384133	-0.04384133	-0.04384133	-0.04384133	-0.04384133	-0.04384133	-0.04384133	-0.04384133	-0.04384133	-0.04384133	-0.04384133	-0.04384133	-0.04384133	-0.04384133	-0.04384133	-0.04384133	-0.04384133	-0.04384133	-0.04384133	-0.04384133	-0.04384133	-0.04384133	-0.04384133	-0.04384133	-0.04384133	-0.04384133	-0.04384133	-0.04384133	-0.04384133	-0.04384133	-0.04384133	-0.04384133	-0.04384133	-0.04384133	-0.04384133	-0.04384133	-0.04384133	-0.04384133	-0.04384133	-0.04384133	-0.04384133	-0.04384133
362.mp3	-0.012290504	-0.012290504	-0.012290504	-0.012290504	-0.012290504	-0.012290504	-0.012290504	-0.012290504	-0.012290504	-0.012290504	-0.012290504	-0.012290504	-0.012290504	-0.012290504	-0.012290504	-0.012290504	-0.012290504	-0.012290504	-0.012290504	-0.012290504	-0.012290504	-0.012290504	-0.012290504	-0.012290504	-0.012290504	-0.012290504	-0.012290504	-0.012290504	-0.012290504	-0.012290504	-0.012290504	-0.012290504	-0.012290504	-0.012290504	-0.012290504	-0.012290504	-0.012290504	-0.012290504	-0.012290504	-0.012290504	-0.012290504	-0.012290504	-0.012290504	-0.012290504	-0.012290504	-0.012290504	-0.012290504	-0.012290504	-0.012290504
364.mp3	0.005105842	0.005105842	0.005105842	0.005105842	0.005105842	0.005105842	0.005105842	0.005105842	0.005105842	0.005105842	0.005105842	0.005105842	0.005105842	0.005105842	0.005105842	0.005105842	0.005105842	0.005105842	0.005105842	0.005105842	0.005105842	0.005105842	0.005105842	0.005105842	0.005105842	0.005105842	0.005105842	0.005105842	0.005105842	0.005105842	0.005105842	0.005105842	0.005105842	0.005105842	0.005105842	0.005105842	0.005105842	0.005105842	0.005105842	0.005105842	0.005105842	0.005105842	0.005105842	0.005105842	0.005105842	0.005105842	0.005105842	0.005105842	0.005105842
365.mp3	-0.36441028	-0.36441028	-0.36441028	-0.36441028	-0.36441028	-0.36441028	-0.36441028	-0.36441028	-0.36441028	-0.36441028	-0.36441028	-0.36441028	-0.36441028	-0.36441028	-0.36441028	-0.36441028	-0.36441028	-0.36441028	-0.36441028	-0.36441028	-0.36441028	-0.36441028	-0.36441028	-0.36441028	-0.36441028	-0.36441028	-0.36441028	-0.36441028	-0.36441028	-0.36441028	-0.36441028	-0.36441028	-0.36441028	-0.36441028	-0.36441028	-0.36441028	-0.36441028	-0.36441028	-0.36441028	-0.36441028	-0.36441028	-0.36441028	-0.36441028	-0.36441028	-0.36441028	-0.36441028	-0.36441028	-0.36441028	-0.36441028
366.mp3	-0.120391786	-0.120391786	-0.120391786	-0.120391786	-0.120391786	-0.120391786	-0.120391786	-0.120391786	-0.120391786	-0.120391786	-0.120391786	-0.120391786	-0.120391786	-0.120391786	-0.120391786	-0.120391786	-0.120391786	-0.120391786	-0.120391786	-0.120391786	-0.120391786	-0.120391786	-0.120391786	-0.120391786	-0.120391786	-0.120391786	-0.120391786	-0.120391786	-0.120391786	-0.120391786	-0.120391786	-0.120391786	-0.120391786	-0.120391786	-0.120391786	-0.120391786	-0.120391786	-0.120391786	-0.120391786	-0.120391786	-0.120391786	-0.120391786	-0.120391786	-0.120391786	-0.120391786	-0.120391786	-0.120391786	-0.120391786	-0.120391786
367.mp3	-0.045790005	-0.045790005	-0.045790005	-0.045790005	-0.045790005	-0.045790005	-0.045790005	-0.045790005	-0.045790005	-0.045790005	-0.045790005	-0.045790005	-0.045790005	-0.045790005	-0.045790005	-0.045790005	-0.045790005	-0.045790005	-0.045790005	-0.045790005	-0.045790005	-0.045790005	-0.045790005	-0.045790005	-0.045790005	-0.045790005	-0.045790005	-0.045790005	-0.045790005	-0.045790005	-0.045790005	-0.045790005	-0.045790005	-0.045790005	-0.045790005	-0.045790005	-0.045790005	-0.045790005	-0.045790005	-0.045790005	-0.045790005	-0.045790005	-0.045790005	-0.045790005	-0.045790005	-0.045790005	-0.045790005	-0.045790005	-0.045790005
368.mp3	0.047817897	0.047817897	0.047817897	0.047817897	0.047817897	0.047817897	0.047817897	0.047817897	0.047817897	0.047817897	0.047817897	0.047817897	0.047817897	0.047817897	0.047817897	0.047817897	0.047817897	0.047817897	0.047817897	0.047817897	0.047817897	0.047817897	0.047817897	0.047817897	0.047817897	0.047817897	0.047817897	0.047817897	0.047817897	0.047817897	0.047817897	0.047817897	0.047817897	0.047817897	0.047817897	0.047817897	0.047817897	0.047817897	0.047817897	0.047817897	0.047817897	0.047817897	0.047817897	0.047817897	0.047817897	0.047817897	0.047817897	0.047817897	0.047817897
369.mp3	0.13579707	0.13579707	0.13579707	0.13579707	0.13579707	0.13579707	0.13579707	0.13579707	0.13579707	0.13579707	0.13579707	0.13579707	0.13579707	0.13579707	0.13579707	0.13579707	0.13579707	0.13579707	0.13579707	0.13579707	0.13579707	0.13579707	0.13579707	0.13579707	0.13579707	0.13579707	0.13579707	0.13579707	0.13579707	0.13579707	0.13579707	0.13579707	0.13579707	0.13579707	0.13579707	0.13579707	0.13579707	0.13579707	0.13579707	0.13579707	0.13579707	0.13579707	0.13579707	0.13579707	0.13579707	0.13579707	0.13579707	0.13579707	0.13579707
370.mp3	0.14833926	0.14833926	0.14833926	0.14833926	0.14833926	0.14833926	0.14833926	0.14833926	0.14833926	0.14833926	0.14833926	0.14833926	0.14833926	0.14833926	0.14833926	0.14833926	0.14833926	0.14833926	0.14833926	0.14833926	0.14833926	0.14833926	0.14833926	0.14833926	0.14833926	0.14833926	0.14833926	0.14833926	0.14833926	0.14833926	0.14833926	0.14833926	0.14833926	0.14833926	0.14833926	0.14833926	0.14833926	0.14833926	0.14833926	0.14833926	0.14833926	0.14833926	0.14833926	0.14833926	0.14833926	0.14833926	0.14833926	0.14833926	0.14833926
371.mp3	0.046836246	0.046836246	0.046836246	0.046836246	0.046836246	0.046836246	0.046836246	0.046836246	0.046836246	0.046836246	0.046836246	0.046836246	0.046836246	0.046836246	0.046836246	0.046836246	0.046836246	0.046836246	0.046836246	0.046836246	0.046836246	0.046836246	0.046836246	0.046836246	0.046836246	0.046836246	0.046836246	0.046836246	0.046836246	0.046836246	0.046836246	0.046836246	0.046836246	0.046836246	0.046836246	0.046836246	0.046836246	0.046836246	0.046836246	0.046836246	0.046836246	0.046836246	0.046836246	0.046836246	0.046836246	0.046836246	0.046836246	0.046836246	0.046836246
372.mp3	0.0338033	0.0338033	0.0338033	0.0338033	0.0338033	0.0338033	0.0338033	0.0338033	0.0338033	0.0338033	0.0338033	0.0338033	0.0338033	0.0338033	0.0338033	0.0338033	0.0338033	0.0338033	0.0338033	0.0338033	0.0338033	0.0338033	0.0338033	0.0338033	0.0338033	0.0338033	0.0338033	0.0338033	0.0338033	0.0338033	0.0338033	0.0338033	0.0338033	0.0338033	0.0338033	0.0338033	0.0338033	0.0338033	0.0338033	0.0338033	0.0338033	0.0338033	0.0338033	0.0338033	0.0338033	0.0338033	0.0338033	0.0338033	0.0338033
374.mp3	-0.2524427	-0.2524427	-0.2524427	-0.2524427	-0.2524427	-0.2524427	-0.2524427	-0.2524427	-0.2524427	-0.2524427	-0.2524427	-0.2524427	-0.2524427	-0.2524427	-0.2524427	-0.2524427	-0.2524427	-0.2524427	-0.2524427	-0.2524427	-0.2524427	-0.2524427	-0.2524427	-0.2524427	-0.2524427	-0.2524427	-0.2524427	-0.2524427	-0.2524427	-0.2524427	-0.2524427	-0.2524427	-0.2524427	-0.2524427	-0.2524427	-0.2524427	-0.2524427	-0.2524427	-0.2524427	-0.2524427	-0.2524427	-0.2524427	-0.2524427	-0.2524427	-0.2524427	-0.2524427	-0.2524427	-0.2524427	-0.2524427
375.mp3	-0.047456052	-0.047456052	-0.047456052	-0.047456052	-0.047456052	-0.047456052	-0.047456052	-0.047456052	-0.047456052	-0.047456052	-0.047456052	-0.047456052	-0.047456052	-0.047456052	-0.047456052	-0.047456052	-0.047456052	-0.047456052	-0.047456052	-0.047456052	-0.047456052	-0.047456052	-0.047456052	-0.047456052	-0.047456052	-0.047456052	-0.047456052	-0.047456052	-0.047456052	-0.047456052	-0.047456052	-0.047456052	-0.047456052	-0.047456052	-0.047456052	-0.047456052	-0.047456052	-0.047456052	-0.047456052	-0.047456052	-0.047456052	-0.047456052	-0.047456052	-0.047456052	-0.047456052	-0.047456052	-0.047456052	-0.047456052	-0.047456052
376.mp3	0.32975796	0.32975796	0.32975796	0.32975796	0.32975796	0.32975796	0.32975796	0.32975796	0.32975796	0.32975796	0.32975796	0.32975796	0.32975796	0.32975796	0.32975796	0.32975796	0.32975796	0.32975796	0.32975796	0.32975796	0.32975796	0.32975796	0.32975796	0.32975796	0.32975796	0.32975796	0.32975796	0.32975796	0.32975796	0.32975796	0.32975796	0.32975796	0.32975796	0.32975796	0.32975796	0.32975796	0.32975796	0.32975796	0.32975796	0.32975796	0.32975796	0.32975796	0.32975796	0.32975796	0.32975796	0.32975796	0.32975796	0.32975796	0.32975796
378.mp3	-0.11870143	-0.11870143	-0.11870143	-0.11870143	-0.11870143	-0.11870143	-0.11870143	-0.11870143	-0.11870143	-0.11870143	-0.11870143	-0.11870143	-0.11870143	-0.11870143	-0.11870143	-0.11870143	-0.11870143	-0.11870143	-0.11870143	-0.11870143	-0.11870143	-0.11870143	-0.11870143	-0.11870143	-0.11870143	-0.11870143	-0.11870143	-0.11870143	-0.11870143	-0.11870143	-0.11870143	-0.11870143	-0.11870143	-0.11870143	-0.11870143	-0.11870143	-0.11870143	-0.11870143	-0.11870143	-0.11870143	-0.11870143	-0.11870143	-0.11870143	-0.11870143	-0.11870143	-0.11870143	-0.11870143	-0.11870143	-0.11870143
379.mp3	-0.30261463	-0.30261463	-0.30261463	-0.30261463	-0.30261463	-0.30261463	-0.30261463	-0.30261463	-0.30261463	-0.30261463	-0.30261463	-0.30261463	-0.30261463	-0.30261463	-0.30261463	-0.30261463	-0.30261463	-0.30261463	-0.30261463	-0.30261463	-0.30261463	-0.30261463	-0.30261463	-0.30261463	-0.30261463	-0.30261463	-0.30261463	-0.30261463	-0.30261463	-0.30261463	-0.30261463	-0.30261463	-0.30261463	-0.30261463	-0.30261463	-0.30261463	-0.30261463	-0.30261463	-0.30261463	-0.30261463	-0.30261463	-0.30261463	-0.30261463	-0.30261463	-0.30261463	-0.30261463	-0.30261463	-0.30261463	-0.30261463
380.mp3	-0.28684905	-0.28684905	-0.28684905	-0.28684905	-0.28684905	-0.28684905	-0.28684905	-0.28684905	-0.28684905	-0.28684905	-0.28684905	-0.28684905	-0.28684905	-0.28684905	-0.28684905	-0.28684905	-0.28684905	-0.28684905	-0.28684905	-0.28684905	-0.28684905	-0.28684905	-0.28684905	-0.28684905	-0.28684905	-0.28684905	-0.28684905	-0.28684905	-0.28684905	-0.28684905	-0.28684905	-0.28684905	-0.28684905	-0.28684905	-0.28684905	-0.28684905	-0.28684905	-0.28684905	-0.28684905	-0.28684905	-0.28684905	-0.28684905	-0.28684905	-0.28684905	-0.28684905	-0.28684905	-0.28684905	-0.28684905	-0.28684905
381.mp3	0.25060746	0.25060746	0.25060746	0.25060746	0.25060746	0.25060746	0.25060746	0.25060746	0.25060746	0.25060746	0.25060746	0.25060746	0.25060746	0.25060746	0.25060746	0.25060746	0.25060746	0.25060746	0.25060746	0.25060746	0.25060746	0.25060746	0.25060746	0.25060746	0.25060746	0.25060746	0.25060746	0.25060746	0.25060746	0.25060746	0.25060746	0.25060746	0.25060746	0.25060746	0.25060746	0.25060746	0.25060746	0.25060746	0.25060746	0.25060746	0.25060746	0.25060746	0.25060746	0.25060746	0.25060746	0.25060746	0.25060746	0.25060746	0.25060746
383.mp3	-0.064313635	-0.064313635	-0.064313635	-0.064313635	-0.064313635	-0.064313635	-0.064313635	-0.064313635	-0.064313635	-0.064313635	-0.064313635	-0.064313635	-0.064313635	-0.064313635	-0.064313635	-0.064313635	-0.064313635	-0.064313635	-0.064313635	-0.064313635	-0.064313635	-0.064313635	-0.064313635	-0.064313635	-0.064313635	-0.064313635	-0.064313635	-0.064313635	-0.064313635	-0.064313635	-0.064313635	-0.064313635	-0.064313635	-0.064313635	-0.064313635	-0.064313635	-0.064313635	-0.064313635	-0.064313635	-0.064313635	-0.064313635	-0.064313635	-0.064313635	-0.064313635	-0.064313635	-0.064313635	-0.064313635	-0.064313635	-0.064313635
384.mp3	-0.035162155	-0.035162155	-0.035162155	-0.035162155	-0.035162155	-0.035162155	-0.035162155	-0.035162155	-0.035162155	-0.035162155	-0.035162155	-0.035162155	-0.035162155	-0.035162155	-0.035162155	-0.035162155	-0.035162155	-0.035162155	-0.035162155	-0.035162155	-0.035162155	-0.035162155	-0.035162155	-0.035162155	-0.035162155	-0.035162155	-0.035162155	-0.035162155	-0.035162155	-0.035162155	-0.035162155	-0.035162155	-0.035162155	-0.035162155	-0.035162155	-0.035162155	-0.035162155	-0.035162155	-0.035162155	-0.035162155	-0.035162155	-0.035162155	-0.035162155	-0.035162155	-0.035162155	-0.035162155	-0.035162155	-0.035162155	-0.035162155
386.mp3	0.1512119	0.1512119	0.1512119	0.1512119	0.1512119	0.1512119	0.1512119	0.1512119	0.1512119	0.1512119	0.1512119	0.1512119	0.1512119	0.1512119	0.1512119	0.1512119	0.1512119	0.1512119	0.1512119	0.1512119	0.1512119	0.1512119	0.1512119	0.1512119	0.1512119	0.1512119	0.1512119	0.1512119	0.1512119	0.1512119	0.1512119	0.1512119	0.1512119	0.1512119	0.1512119	0.1512119	0.1512119	0.1512119	0.1512119	0.1512119	0.1512119	0.1512119	0.1512119	0.1512119	0.1512119	0.1512119	0.1512119	0.1512119	0.1512119
387.mp3	0.011211198	0.011211198	0.011211198	0.011211198	0.011211198	0.011211198	0.011211198	0.011211198	0.011211198	0.011211198	0.011211198	0.011211198	0.011211198	0.011211198	0.011211198	0.011211198	0.011211198	0.011211198	0.011211198	0.011211198	0.011211198	0.011211198	0.011211198	0.011211198	0.011211198	0.011211198	0.011211198	0.011211198	0.011211198	0.011211198	0.011211198	0.011211198	0.011211198	0.011211198	0.011211198	0.011211198	0.011211198	0.011211198	0.011211198	0.011211198	0.011211198	0.011211198	0.011211198	0.011211198	0.011211198	0.011211198	0.011211198	0.011211198	0.011211198
390.mp3	0.10256027	0.10256027	0.10256027	0.10256027	0.10256027	0.10256027	0.10256027	0.10256027	0.10256027	0.10256027	0.10256027	0.10256027	0.10256027	0.10256027	0.10256027	0.10256027	0.10256027	0.10256027	0.10256027	0.10256027	0.10256027	0.10256027	0.10256027	0.10256027	0.10256027	0.10256027	0.10256027	0.10256027	0.10256027	0.10256027	0.10256027	0.10256027	0.10256027	0.10256027	0.10256027	0.10256027	0.10256027	0.10256027	0.10256027	0.10256027	0.10256027	0.10256027	0.10256027	0.10256027	0.10256027	0.10256027	0.10256027	0.10256027	0.10256027
391.mp3	-0.100662574	-0.100662574	-0.100662574	-0.100662574	-0.100662574	-0.100662574	-0.100662574	-0.100662574	-0.100662574	-0.100662574	-0.100662574	-0.100662574	-0.100662574	-0.100662574	-0.100662574	-0.100662574	-0.100662574	-0.100662574	-0.100662574	-0.100662574	-0.100662574	-0.100662574	-0.100662574	-0.100662574	-0.100662574	-0.100662574	-0.100662574	-0.100662574	-0.100662574	-0.100662574	-0.100662574	-0.100662574	-0.100662574	-0.100662574	-0.100662574	-0.100662574	-0.100662574	-0.100662574	-0.100662574	-0.100662574	-0.100662574	-0.100662574	-0.100662574	-0.100662574	-0.100662574	-0.100662574	-0.100662574	-0.100662574	-0.100662574
392.mp3	0.07199082	0.07199082	0.07199082	0.07199082	0.07199082	0.07199082	0.07199082	0.07199082	0.07199082	0.07199082	0.07199082	0.07199082	0.07199082	0.07199082	0.07199082	0.07199082	0.07199082	0.07199082	0.07199082	0.07199082	0.07199082	0.07199082	0.07199082	0.07199082	0.07199082	0.07199082	0.07199082	0.07199082	0.07199082	0.07199082	0.07199082	0.07199082	0.07199082	0.07199082	0.07199082	0.07199082	0.07199082	0.07199082	0.07199082	0.07199082	0.07199082	0.07199082	0.07199082	0.07199082	0.07199082	0.07199082	0.07199082	0.07199082	0.07199082
393.mp3	0.1677689	0.1677689	0.1677689	0.1677689	0.1677689	0.1677689	0.1677689	0.1677689	0.1677689	0.1677689	0.1677689	0.1677689	0.1677689	0.1677689	0.1677689	0.1677689	0.1677689	0.1677689	0.1677689	0.1677689	0.1677689	0.1677689	0.1677689	0.1677689	0.1677689	0.1677689	0.1677689	0.1677689	0.1677689	0.1677689	0.1677689	0.1677689	0.1677689	0.1677689	0.1677689	0.1677689	0.1677689	0.1677689	0.1677689	0.1677689	0.1677689	0.1677689	0.1677689	0.1677689	0.1677689	0.1677689	0.1677689	0.1677689	0.1677689
395.mp3	0.10156089	0.10156089	0.10156089	0.10156089	0.10156089	0.10156089	0.10156089	0.10156089	0.10156089	0.10156089	0.10156089	0.10156089	0.10156089	0.10156089	0.10156089	0.10156089	0.10156089	0.10156089	0.10156089	0.10156089	0.10156089	0.10156089	0.10156089	0.10156089	0.10156089	0.10156089	0.10156089	0.10156089	0.10156089	0.10156089	0.10156089	0.10156089	0.10156089	0.10156089	0.10156089	0.10156089	0.10156089	0.10156089	0.10156089	0.10156089	0.10156089	0.10156089	0.10156089	0.10156089	0.10156089	0.10156089	0.10156089	0.10156089	0.10156089
397.mp3	-0.06707117	-0.06707117	-0.06707117	-0.06707117	-0.06707117	-0.06707117	-0.06707117	-0.06707117	-0.06707117	-0.06707117	-0.06707117	-0.06707117	-0.06707117	-0.06707117	-0.06707117	-0.06707117	-0.06707117	-0.06707117	-0.06707117	-0.06707117	-0.06707117	-0.06707117	-0.06707117	-0.06707117	-0.06707117	-0.06707117	-0.06707117	-0.06707117	-0.06707117	-0.06707117	-0.06707117	-0.06707117	-0.06707117	-0.06707117	-0.06707117	-0.06707117	-0.06707117	-0.06707117	-0.06707117	-0.06707117	-0.06707117	-0.06707117	-0.06707117	-0.06707117	-0.06707117	-0.06707117	-0.06707117	-0.06707117	-0.06707117
399.mp3	-0.11835766	-0.11835766	-0.11835766	-0.11835766	-0.11835766	-0.11835766	-0.11835766	-0.11835766	-0.11835766	-0.11835766	-0.11835766	-0.11835766	-0.11835766	-0.11835766	-0.11835766	-0.11835766	-0.11835766	-0.11835766	-0.11835766	-0.11835766	-0.11835766	-0.11835766	-0.11835766	-0.11835766	-0.11835766	-0.11835766	-0.11835766	-0.11835766	-0.11835766	-0.11835766	-0.11835766	-0.11835766	-0.11835766	-0.11835766	-0.11835766	-0.11835766	-0.11835766	-0.11835766	-0.11835766	-0.11835766	-0.11835766	-0.11835766	-0.11835766	-0.11835766	-0.11835766	-0.11835766	-0.11835766	-0.11835766	-0.11835766
400.mp3	0.1842274	0.1842274	0.1842274	0.1842274	0.1842274	0.1842274	0.1842274	0.1842274	0.1842274	0.1842274	0.1842274	0.1842274	0.1842274	0.1842274	0.1842274	0.1842274	0.1842274	0.1842274	0.1842274	0.1842274	0.1842274	0.1842274	0.1842274	0.1842274	0.1842274	0.1842274	0.1842274	0.1842274	0.1842274	0.1842274	0.1842274	0.1842274	0.1842274	0.1842274	0.1842274	0.1842274	0.1842274	0.1842274	0.1842274	0.1842274	0.1842274	0.1842274	0.1842274	0.1842274	0.1842274	0.1842274	0.1842274	0.1842274	0.1842274
401.mp3	0.29752982	0.29752982	0.29752982	0.29752982	0.29752982	0.29752982	0.29752982	0.29752982	0.29752982	0.29752982	0.29752982	0.29752982	0.29752982	0.29752982	0.29752982	0.29752982	0.29752982	0.29752982	0.29752982	0.29752982	0.29752982	0.29752982	0.29752982	0.29752982	0.29752982	0.29752982	0.29752982	0.29752982	0.29752982	0.29752982	0.29752982	0.29752982	0.29752982	0.29752982	0.29752982	0.29752982	0.29752982	0.29752982	0.29752982	0.29752982	0.29752982	0.29752982	0.29752982	0.29752982	0.29752982	0.29752982	0.29752982	0.29752982	0.29752982
402.mp3	0.105498165	0.105498165	0.105498165	0.105498165	0.105498165	0.105498165	0.105498165	0.105498165	0.105498165	0.105498165	0.105498165	0.105498165	0.105498165	0.105498165	0.105498165	0.105498165	0.105498165	0.105498165	0.105498165	0.105498165	0.105498165	0.105498165	0.105498165	0.105498165	0.105498165	0.105498165	0.105498165	0.105498165	0.105498165	0.105498165	0.105498165	0.105498165	0.105498165	0.105498165	0.105498165	0.105498165	0.105498165	0.105498165	0.105498165	0.105498165	0.105498165	0.105498165	0.105498165	0.105498165	0.105498165	0.105498165	0.105498165	0.105498165	0.105498165
403.mp3	0.06859036	0.06859036	0.06859036	0.06859036	0.06859036	0.06859036	0.06859036	0.06859036	0.06859036	0.06859036	0.06859036	0.06859036	0.06859036	0.06859036	0.06859036	0.06859036	0.06859036	0.06859036	0.06859036	0.06859036	0.06859036	0.06859036	0.06859036	0.06859036	0.06859036	0.06859036	0.06859036	0.06859036	0.06859036	0.06859036	0.06859036	0.06859036	0.06859036	0.06859036	0.06859036	0.06859036	0.06859036	0.06859036	0.06859036	0.06859036	0.06859036	0.06859036	0.06859036	0.06859036	0.06859036	0.06859036	0.06859036	0.06859036	0.06859036
404.mp3	0.21173373	0.21173373	0.21173373	0.21173373	0.21173373	0.21173373	0.21173373	0.21173373	0.21173373	0.21173373	0.21173373	0.21173373	0.21173373	0.21173373	0.21173373	0.21173373	0.21173373	0.21173373	0.21173373	0.21173373	0.21173373	0.21173373	0.21173373	0.21173373	0.21173373	0.21173373	0.21173373	0.21173373	0.21173373	0.21173373	0.21173373	0.21173373	0.21173373	0.21173373	0.21173373	0.21173373	0.21173373	0.21173373	0.21173373	0.21173373	0.21173373	0.21173373	0.21173373	0.21173373	0.21173373	0.21173373	0.21173373	0.21173373	0.21173373
405.mp3	-0.004318927	-0.004318927	-0.004318927	-0.004318927	-0.004318927	-0.004318927	-0.004318927	-0.004318927	-0.004318927	-0.004318927	-0.004318927	-0.004318927	-0.004318927	-0.004318927	-0.004318927	-0.004318927	-0.004318927	-0.004318927	-0.004318927	-0.004318927	-0.004318927	-0.004318927	-0.004318927	-0.004318927	-0.004318927	-0.004318927	-0.004318927	-0.004318927	-0.004318927	-0.004318927	-0.004318927	-0.004318927	-0.004318927	-0.004318927	-0.004318927	-0.004318927	-0.004318927	-0.004318927	-0.004318927	-0.004318927	-0.004318927	-0.004318927	-0.004318927	-0.004318927	-0.004318927	-0.004318927	-0.004318927	-0.004318927	-0.004318927
406.mp3	-0.22327054	-0.22327054	-0.22327054	-0.22327054	-0.22327054	-0.22327054	-0.22327054	-0.22327054	-0.22327054	-0.22327054	-0.22327054	-0.22327054	-0.22327054	-0.22327054	-0.22327054	-0.22327054	-0.22327054	-0.22327054	-0.22327054	-0.22327054	-0.22327054	-0.22327054	-0.22327054	-0.22327054	-0.22327054	-0.22327054	-0.22327054	-0.22327054	-0.22327054	-0.22327054	-0.22327054	-0.22327054	-0.22327054	-0.22327054	-0.22327054	-0.22327054	-0.22327054	-0.22327054	-0.22327054	-0.22327054	-0.22327054	-0.22327054	-0.22327054	-0.22327054	-0.22327054	-0.22327054	-0.22327054	-0.22327054	-0.22327054
407.mp3	0.34089485	0.34089485	0.34089485	0.34089485	0.34089485	0.34089485	0.34089485	0.34089485	0.34089485	0.34089485	0.34089485	0.34089485	0.34089485	0.34089485	0.34089485	0.34089485	0.34089485	0.34089485	0.34089485	0.34089485	0.34089485	0.34089485	0.34089485	0.34089485	0.34089485	0.34089485	0.34089485	0.34089485	0.34089485	0.34089485	0.34089485	0.34089485	0.34089485	0.34089485	0.34089485	0.34089485	0.34089485	0.34089485	0.34089485	0.34089485	0.34089485	0.34089485	0.34089485	0.34089485	0.34089485	0.34089485	0.34089485	0.34089485	0.34089485
408.mp3	-0.22575247	-0.22575247	-0.22575247	-0.22575247	-0.22575247	-0.22575247	-0.22575247	-0.22575247	-0.22575247	-0.22575247	-0.22575247	-0.22575247	-0.22575247	-0.22575247	-0.22575247	-0.22575247	-0.22575247	-0.22575247	-0.22575247	-0.22575247	-0.22575247	-0.22575247	-0.22575247	-0.22575247	-0.22575247	-0.22575247	-0.22575247	-0.22575247	-0.22575247	-0.22575247	-0.22575247	-0.22575247	-0.22575247	-0.22575247	-0.22575247	-0.22575247	-0.22575247	-0.22575247	-0.22575247	-0.22575247	-0.22575247	-0.22575247	-0.22575247	-0.22575247	-0.22575247	-0.22575247	-0.22575247	-0.22575247	-0.22575247
410.mp3	0.030755173	0.030755173	0.030755173	0.030755173	0.030755173	0.030755173	0.030755173	0.030755173	0.030755173	0.030755173	0.030755173	0.030755173	0.030755173	0.030755173	0.030755173	0.030755173	0.030755173	0.030755173	0.030755173	0.030755173	0.030755173	0.030755173	0.030755173	0.030755173	0.030755173	0.030755173	0.030755173	0.030755173	0.030755173	0.030755173	0.030755173	0.030755173	0.030755173	0.030755173	0.030755173	0.030755173	0.030755173	0.030755173	0.030755173	0.030755173	0.030755173	0.030755173	0.030755173	0.030755173	0.030755173	0.030755173	0.030755173	0.030755173	0.030755173
415.mp3	-0.01754466	-0.01754466	-0.01754466	-0.01754466	-0.01754466	-0.01754466	-0.01754466	-0.01754466	-0.01754466	-0.01754466	-0.01754466	-0.01754466	-0.01754466	-0.01754466	-0.01754466	-0.01754466	-0.01754466	-0.01754466	-0.01754466	-0.01754466	-0.01754466	-0.01754466	-0.01754466	-0.01754466	-0.01754466	-0.01754466	-0.01754466	-0.01754466	-0.01754466	-0.01754466	-0.01754466	-0.01754466	-0.01754466	-0.01754466	-0.01754466	-0.01754466	-0.01754466	-0.01754466	-0.01754466	-0.01754466	-0.01754466	-0.01754466	-0.01754466	-0.01754466	-0.01754466	-0.01754466	-0.01754466	-0.01754466	-0.01754466
416.mp3	-0.049131308	-0.049131308	-0.049131308	-0.049131308	-0.049131308	-0.049131308	-0.049131308	-0.049131308	-0.049131308	-0.049131308	-0.049131308	-0.049131308	-0.049131308	-0.049131308	-0.049131308	-0.049131308	-0.049131308	-0.049131308	-0.049131308	-0.049131308	-0.049131308	-0.049131308	-0.049131308	-0.049131308	-0.049131308	-0.049131308	-0.049131308	-0.049131308	-0.049131308	-0.049131308	-0.049131308	-0.049131308	-0.049131308	-0.049131308	-0.049131308	-0.049131308	-0.049131308	-0.049131308	-0.049131308	-0.049131308	-0.049131308	-0.049131308	-0.049131308	-0.049131308	-0.049131308	-0.049131308	-0.049131308	-0.049131308	-0.049131308
419.mp3	0.18577686	0.18577686	0.18577686	0.18577686	0.18577686	0.18577686	0.18577686	0.18577686	0.18577686	0.18577686	0.18577686	0.18577686	0.18577686	0.18577686	0.18577686	0.18577686	0.18577686	0.18577686	0.18577686	0.18577686	0.18577686	0.18577686	0.18577686	0.18577686	0.18577686	0.18577686	0.18577686	0.18577686	0.18577686	0.18577686	0.18577686	0.18577686	0.18577686	0.18577686	0.18577686	0.18577686	0.18577686	0.18577686	0.18577686	0.18577686	0.18577686	0.18577686	0.18577686	0.18577686	0.18577686	0.18577686	0.18577686	0.18577686	0.18577686
420.mp3	0.26051417	0.26051417	0.26051417	0.26051417	0.26051417	0.26051417	0.26051417	0.26051417	0.26051417	0.26051417	0.26051417	0.26051417	0.26051417	0.26051417	0.26051417	0.26051417	0.26051417	0.26051417	0.26051417	0.26051417	0.26051417	0.26051417	0.26051417	0.26051417	0.26051417	0.26051417	0.26051417	0.26051417	0.26051417	0.26051417	0.26051417	0.26051417	0.26051417	0.26051417	0.26051417	0.26051417	0.26051417	0.26051417	0.26051417	0.26051417	0.26051417	0.26051417	0.26051417	0.26051417	0.26051417	0.26051417	0.26051417	0.26051417	0.26051417
422.mp3	-0.11725405	-0.11725405	-0.11725405	-0.11725405	-0.11725405	-0.11725405	-0.11725405	-0.11725405	-0.11725405	-0.11725405	-0.11725405	-0.11725405	-0.11725405	-0.11725405	-0.11725405	-0.11725405	-0.11725405	-0.11725405	-0.11725405	-0.11725405	-0.11725405	-0.11725405	-0.11725405	-0.11725405	-0.11725405	-0.11725405	-0.11725405	-0.11725405	-0.11725405	-0.11725405	-0.11725405	-0.11725405	-0.11725405	-0.11725405	-0.11725405	-0.11725405	-0.11725405	-0.11725405	-0.11725405	-0.11725405	-0.11725405	-0.11725405	-0.11725405	-0.11725405	-0.11725405	-0.11725405	-0.11725405	-0.11725405	-0.11725405
423.mp3	-0.004180659	-0.004180659	-0.004180659	-0.004180659	-0.004180659	-0.004180659	-0.004180659	-0.004180659	-0.004180659	-0.004180659	-0.004180659	-0.004180659	-0.004180659	-0.004180659	-0.004180659	-0.004180659	-0.004180659	-0.004180659	-0.004180659	-0.004180659	-0.004180659	-0.004180659	-0.004180659	-0.004180659	-0.004180659	-0.004180659	-0.004180659	-0.004180659	-0.004180659	-0.004180659	-0.004180659	-0.004180659	-0.004180659	-0.004180659	-0.004180659	-0.004180659	-0.004180659	-0.004180659	-0.004180659	-0.004180659	-0.004180659	-0.004180659	-0.004180659	-0.004180659	-0.004180659	-0.004180659	-0.004180659	-0.004180659	-0.004180659
425.mp3	-0.017081272	-0.017081272	-0.017081272	-0.017081272	-0.017081272	-0.017081272	-0.017081272	-0.017081272	-0.017081272	-0.017081272	-0.017081272	-0.017081272	-0.017081272	-0.017081272	-0.017081272	-0.017081272	-0.017081272	-0.017081272	-0.017081272	-0.017081272	-0.017081272	-0.017081272	-0.017081272	-0.017081272	-0.017081272	-0.017081272	-0.017081272	-0.017081272	-0.017081272	-0.017081272	-0.017081272	-0.017081272	-0.017081272	-0.017081272	-0.017081272	-0.017081272	-0.017081272	-0.017081272	-0.017081272	-0.017081272	-0.017081272	-0.017081272	-0.017081272	-0.017081272	-0.017081272	-0.017081272	-0.017081272	-0.017081272	-0.017081272
426.mp3	-0.10502863	-0.10502863	-0.10502863	-0.10502863	-0.10502863	-0.10502863	-0.10502863	-0.10502863	-0.10502863	-0.10502863	-0.10502863	-0.10502863	-0.10502863	-0.10502863	-0.10502863	-0.10502863	-0.10502863	-0.10502863	-0.10502863	-0.10502863	-0.10502863	-0.10502863	-0.10502863	-0.10502863	-0.10502863	-0.10502863	-0.10502863	-0.10502863	-0.10502863	-0.10502863	-0.10502863	-0.10502863	-0.10502863	-0.10502863	-0.10502863	-0.10502863	-0.10502863	-0.10502863	-0.10502863	-0.10502863	-0.10502863	-0.10502863	-0.10502863	-0.10502863	-0.10502863	-0.10502863	-0.10502863	-0.10502863	-0.10502863
427.mp3	-0.061858367	-0.061858367	-0.061858367	-0.061858367	-0.061858367	-0.061858367	-0.061858367	-0.061858367	-0.061858367	-0.061858367	-0.061858367	-0.061858367	-0.061858367	-0.061858367	-0.061858367	-0.061858367	-0.061858367	-0.061858367	-0.061858367	-0.061858367	-0.061858367	-0.061858367	-0.061858367	-0.061858367	-0.061858367	-0.061858367	-0.061858367	-0.061858367	-0.061858367	-0.061858367	-0.061858367	-0.061858367	-0.061858367	-0.061858367	-0.061858367	-0.061858367	-0.061858367	-0.061858367	-0.061858367	-0.061858367	-0.061858367	-0.061858367	-0.061858367	-0.061858367	-0.061858367	-0.061858367	-0.061858367	-0.061858367	-0.061858367
428.mp3	-0.089507475	-0.089507475	-0.089507475	-0.089507475	-0.089507475	-0.089507475	-0.089507475	-0.089507475	-0.089507475	-0.089507475	-0.089507475	-0.089507475	-0.089507475	-0.089507475	-0.089507475	-0.089507475	-0.089507475	-0.089507475	-0.089507475	-0.089507475	-0.089507475	-0.089507475	-0.089507475	-0.089507475	-0.089507475	-0.089507475	-0.089507475	-0.089507475	-0.089507475	-0.089507475	-0.089507475	-0.089507475	-0.089507475	-0.089507475	-0.089507475	-0.089507475	-0.089507475	-0.089507475	-0.089507475	-0.089507475	-0.089507475	-0.089507475	-0.089507475	-0.089507475	-0.089507475	-0.089507475	-0.089507475	-0.089507475	-0.089507475
429.mp3	0.11830461	0.11830461	0.11830461	0.11830461	0.11830461	0.11830461	0.11830461	0.11830461	0.11830461	0.11830461	0.11830461	0.11830461	0.11830461	0.11830461	0.11830461	0.11830461	0.11830461	0.11830461	0.11830461	0.11830461	0.11830461	0.11830461	0.11830461	0.11830461	0.11830461	0.11830461	0.11830461	0.11830461	0.11830461	0.11830461	0.11830461	0.11830461	0.11830461	0.11830461	0.11830461	0.11830461	0.11830461	0.11830461	0.11830461	0.11830461	0.11830461	0.11830461	0.11830461	0.11830461	0.11830461	0.11830461	0.11830461	0.11830461	0.11830461
430.mp3	0.24109182	0.24109182	0.24109182	0.24109182	0.24109182	0.24109182	0.24109182	0.24109182	0.24109182	0.24109182	0.24109182	0.24109182	0.24109182	0.24109182	0.24109182	0.24109182	0.24109182	0.24109182	0.24109182	0.24109182	0.24109182	0.24109182	0.24109182	0.24109182	0.24109182	0.24109182	0.24109182	0.24109182	0.24109182	0.24109182	0.24109182	0.24109182	0.24109182	0.24109182	0.24109182	0.24109182	0.24109182	0.24109182	0.24109182	0.24109182	0.24109182	0.24109182	0.24109182	0.24109182	0.24109182	0.24109182	0.24109182	0.24109182	0.24109182
431.mp3	0.053577937	0.053577937	0.053577937	0.053577937	0.053577937	0.053577937	0.053577937	0.053577937	0.053577937	0.053577937	0.053577937	0.053577937	0.053577937	0.053577937	0.053577937	0.053577937	0.053577937	0.053577937	0.053577937	0.053577937	0.053577937	0.053577937	0.053577937	0.053577937	0.053577937	0.053577937	0.053577937	0.053577937	0.053577937	0.053577937	0.053577937	0.053577937	0.053577937	0.053577937	0.053577937	0.053577937	0.053577937	0.053577937	0.053577937	0.053577937	0.053577937	0.053577937	0.053577937	0.053577937	0.053577937	0.053577937	0.053577937	0.053577937	0.053577937
432.mp3	0.036608443	0.036608443	0.036608443	0.036608443	0.036608443	0.036608443	0.036608443	0.036608443	0.036608443	0.036608443	0.036608443	0.036608443	0.036608443	0.036608443	0.036608443	0.036608443	0.036608443	0.036608443	0.036608443	0.036608443	0.036608443	0.036608443	0.036608443	0.036608443	0.036608443	0.036608443	0.036608443	0.036608443	0.036608443	0.036608443	0.036608443	0.036608443	0.036608443	0.036608443	0.036608443	0.036608443	0.036608443	0.036608443	0.036608443	0.036608443	0.036608443	0.036608443	0.036608443	0.036608443	0.036608443	0.036608443	0.036608443	0.036608443	0.036608443
435.mp3	0.001880821	0.001880821	0.001880821	0.001880821	0.001880821	0.001880821	0.001880821	0.001880821	0.001880821	0.001880821	0.001880821	0.001880821	0.001880821	0.001880821	0.001880821	0.001880821	0.001880821	0.001880821	0.001880821	0.001880821	0.001880821	0.001880821	0.001880821	0.001880821	0.001880821	0.001880821	0.001880821	0.001880821	0.001880821	0.001880821	0.001880821	0.001880821	0.001880821	0.001880821	0.001880821	0.001880821	0.001880821	0.001880821	0.001880821	0.001880821	0.001880821	0.001880821	0.001880821	0.001880821	0.001880821	0.001880821	0.001880821	0.001880821	0.001880821
436.mp3	-0.27323797	-0.27323797	-0.27323797	-0.27323797	-0.27323797	-0.27323797	-0.27323797	-0.27323797	-0.27323797	-0.27323797	-0.27323797	-0.27323797	-0.27323797	-0.27323797	-0.27323797	-0.27323797	-0.27323797	-0.27323797	-0.27323797	-0.27323797	-0.27323797	-0.27323797	-0.27323797	-0.27323797	-0.27323797	-0.27323797	-0.27323797	-0.27323797	-0.27323797	-0.27323797	-0.27323797	-0.27323797	-0.27323797	-0.27323797	-0.27323797	-0.27323797	-0.27323797	-0.27323797	-0.27323797	-0.27323797	-0.27323797	-0.27323797	-0.27323797	-0.27323797	-0.27323797	-0.27323797	-0.27323797	-0.27323797	-0.27323797
437.mp3	-0.24205792	-0.24205792	-0.24205792	-0.24205792	-0.24205792	-0.24205792	-0.24205792	-0.24205792	-0.24205792	-0.24205792	-0.24205792	-0.24205792	-0.24205792	-0.24205792	-0.24205792	-0.24205792	-0.24205792	-0.24205792	-0.24205792	-0.24205792	-0.24205792	-0.24205792	-0.24205792	-0.24205792	-0.24205792	-0.24205792	-0.24205792	-0.24205792	-0.24205792	-0.24205792	-0.24205792	-0.24205792	-0.24205792	-0.24205792	-0.24205792	-0.24205792	-0.24205792	-0.24205792	-0.24205792	-0.24205792	-0.24205792	-0.24205792	-0.24205792	-0.24205792	-0.24205792	-0.24205792	-0.24205792	-0.24205792	-0.24205792
440.mp3	-0.16880322	-0.16880322	-0.16880322	-0.16880322	-0.16880322	-0.16880322	-0.16880322	-0.16880322	-0.16880322	-0.16880322	-0.16880322	-0.16880322	-0.16880322	-0.16880322	-0.16880322	-0.16880322	-0.16880322	-0.16880322	-0.16880322	-0.16880322	-0.16880322	-0.16880322	-0.16880322	-0.16880322	-0.16880322	-0.16880322	-0.16880322	-0.16880322	-0.16880322	-0.16880322	-0.16880322	-0.16880322	-0.16880322	-0.16880322	-0.16880322	-0.16880322	-0.16880322	-0.16880322	-0.16880322	-0.16880322	-0.16880322	-0.16880322	-0.16880322	-0.16880322	-0.16880322	-0.16880322	-0.16880322	-0.16880322	-0.16880322
441.mp3	0.009737324	0.009737324	0.009737324	0.009737324	0.009737324	0.009737324	0.009737324	0.009737324	0.009737324	0.009737324	0.009737324	0.009737324	0.009737324	0.009737324	0.009737324	0.009737324	0.009737324	0.009737324	0.009737324	0.009737324	0.009737324	0.009737324	0.009737324	0.009737324	0.009737324	0.009737324	0.009737324	0.009737324	0.009737324	0.009737324	0.009737324	0.009737324	0.009737324	0.009737324	0.009737324	0.009737324	0.009737324	0.009737324	0.009737324	0.009737324	0.009737324	0.009737324	0.009737324	0.009737324	0.009737324	0.009737324	0.009737324	0.009737324	0.009737324
442.mp3	-0.10894127	-0.10894127	-0.10894127	-0.10894127	-0.10894127	-0.10894127	-0.10894127	-0.10894127	-0.10894127	-0.10894127	-0.10894127	-0.10894127	-0.10894127	-0.10894127	-0.10894127	-0.10894127	-0.10894127	-0.10894127	-0.10894127	-0.10894127	-0.10894127	-0.10894127	-0.10894127	-0.10894127	-0.10894127	-0.10894127	-0.10894127	-0.10894127	-0.10894127	-0.10894127	-0.10894127	-0.10894127	-0.10894127	-0.10894127	-0.10894127	-0.10894127	-0.10894127	-0.10894127	-0.10894127	-0.10894127	-0.10894127	-0.10894127	-0.10894127	-0.10894127	-0.10894127	-0.10894127	-0.10894127	-0.10894127	-0.10894127
444.mp3	0.19315514	0.19315514	0.19315514	0.19315514	0.19315514	0.19315514	0.19315514	0.19315514	0.19315514	0.19315514	0.19315514	0.19315514	0.19315514	0.19315514	0.19315514	0.19315514	0.19315514	0.19315514	0.19315514	0.19315514	0.19315514	0.19315514	0.19315514	0.19315514	0.19315514	0.19315514	0.19315514	0.19315514	0.19315514	0.19315514	0.19315514	0.19315514	0.19315514	0.19315514	0.19315514	0.19315514	0.19315514	0.19315514	0.19315514	0.19315514	0.19315514	0.19315514	0.19315514	0.19315514	0.19315514	0.19315514	0.19315514	0.19315514	0.19315514
445.mp3	0.083082	0.083082	0.083082	0.083082	0.083082	0.083082	0.083082	0.083082	0.083082	0.083082	0.083082	0.083082	0.083082	0.083082	0.083082	0.083082	0.083082	0.083082	0.083082	0.083082	0.083082	0.083082	0.083082	0.083082	0.083082	0.083082	0.083082	0.083082	0.083082	0.083082	0.083082	0.083082	0.083082	0.083082	0.083082	0.083082	0.083082	0.083082	0.083082	0.083082	0.083082	0.083082	0.083082	0.083082	0.083082	0.083082	0.083082	0.083082	0.083082
448.mp3	-0.090014726	-0.090014726	-0.090014726	-0.090014726	-0.090014726	-0.090014726	-0.090014726	-0.090014726	-0.090014726	-0.090014726	-0.090014726	-0.090014726	-0.090014726	-0.090014726	-0.090014726	-0.090014726	-0.090014726	-0.090014726	-0.090014726	-0.090014726	-0.090014726	-0.090014726	-0.090014726	-0.090014726	-0.090014726	-0.090014726	-0.090014726	-0.090014726	-0.090014726	-0.090014726	-0.090014726	-0.090014726	-0.090014726	-0.090014726	-0.090014726	-0.090014726	-0.090014726	-0.090014726	-0.090014726	-0.090014726	-0.090014726	-0.090014726	-0.090014726	-0.090014726	-0.090014726	-0.090014726	-0.090014726	-0.090014726	-0.090014726
449.mp3	0.041777853	0.041777853	0.041777853	0.041777853	0.041777853	0.041777853	0.041777853	0.041777853	0.041777853	0.041777853	0.041777853	0.041777853	0.041777853	0.041777853	0.041777853	0.041777853	0.041777853	0.041777853	0.041777853	0.041777853	0.041777853	0.041777853	0.041777853	0.041777853	0.041777853	0.041777853	0.041777853	0.041777853	0.041777853	0.041777853	0.041777853	0.041777853	0.041777853	0.041777853	0.041777853	0.041777853	0.041777853	0.041777853	0.041777853	0.041777853	0.041777853	0.041777853	0.041777853	0.041777853	0.041777853	0.041777853	0.041777853	0.041777853	0.041777853
450.mp3	0.37240663	0.37240663	0.37240663	0.37240663	0.37240663	0.37240663	0.37240663	0.37240663	0.37240663	0.37240663	0.37240663	0.37240663	0.37240663	0.37240663	0.37240663	0.37240663	0.37240663	0.37240663	0.37240663	0.37240663	0.37240663	0.37240663	0.37240663	0.37240663	0.37240663	0.37240663	0.37240663	0.37240663	0.37240663	0.37240663	0.37240663	0.37240663	0.37240663	0.37240663	0.37240663	0.37240663	0.37240663	0.37240663	0.37240663	0.37240663	0.37240663	0.37240663	0.37240663	0.37240663	0.37240663	0.37240663	0.37240663	0.37240663	0.37240663
451.mp3	0.011200648	0.011200648	0.011200648	0.011200648	0.011200648	0.011200648	0.011200648	0.011200648	0.011200648	0.011200648	0.011200648	0.011200648	0.011200648	0.011200648	0.011200648	0.011200648	0.011200648	0.011200648	0.011200648	0.011200648	0.011200648	0.011200648	0.011200648	0.011200648	0.011200648	0.011200648	0.011200648	0.011200648	0.011200648	0.011200648	0.011200648	0.011200648	0.011200648	0.011200648	0.011200648	0.011200648	0.011200648	0.011200648	0.011200648	0.011200648	0.011200648	0.011200648	0.011200648	0.011200648	0.011200648	0.011200648	0.011200648	0.011200648	0.011200648
452.mp3	0.11699228	0.11699228	0.11699228	0.11699228	0.11699228	0.11699228	0.11699228	0.11699228	0.11699228	0.11699228	0.11699228	0.11699228	0.11699228	0.11699228	0.11699228	0.11699228	0.11699228	0.11699228	0.11699228	0.11699228	0.11699228	0.11699228	0.11699228	0.11699228	0.11699228	0.11699228	0.11699228	0.11699228	0.11699228	0.11699228	0.11699228	0.11699228	0.11699228	0.11699228	0.11699228	0.11699228	0.11699228	0.11699228	0.11699228	0.11699228	0.11699228	0.11699228	0.11699228	0.11699228	0.11699228	0.11699228	0.11699228	0.11699228	0.11699228
453.mp3	0.1924932	0.1924932	0.1924932	0.1924932	0.1924932	0.1924932	0.1924932	0.1924932	0.1924932	0.1924932	0.1924932	0.1924932	0.1924932	0.1924932	0.1924932	0.1924932	0.1924932	0.1924932	0.1924932	0.1924932	0.1924932	0.1924932	0.1924932	0.1924932	0.1924932	0.1924932	0.1924932	0.1924932	0.1924932	0.1924932	0.1924932	0.1924932	0.1924932	0.1924932	0.1924932	0.1924932	0.1924932	0.1924932	0.1924932	0.1924932	0.1924932	0.1924932	0.1924932	0.1924932	0.1924932	0.1924932	0.1924932	0.1924932	0.1924932
454.mp3	-0.08664554	-0.08664554	-0.08664554	-0.08664554	-0.08664554	-0.08664554	-0.08664554	-0.08664554	-0.08664554	-0.08664554	-0.08664554	-0.08664554	-0.08664554	-0.08664554	-0.08664554	-0.08664554	-0.08664554	-0.08664554	-0.08664554	-0.08664554	-0.08664554	-0.08664554	-0.08664554	-0.08664554	-0.08664554	-0.08664554	-0.08664554	-0.08664554	-0.08664554	-0.08664554	-0.08664554	-0.08664554	-0.08664554	-0.08664554	-0.08664554	-0.08664554	-0.08664554	-0.08664554	-0.08664554	-0.08664554	-0.08664554	-0.08664554	-0.08664554	-0.08664554	-0.08664554	-0.08664554	-0.08664554	-0.08664554	-0.08664554
455.mp3	-0.006780114	-0.006780114	-0.006780114	-0.006780114	-0.006780114	-0.006780114	-0.006780114	-0.006780114	-0.006780114	-0.006780114	-0.006780114	-0.006780114	-0.006780114	-0.006780114	-0.006780114	-0.006780114	-0.006780114	-0.006780114	-0.006780114	-0.006780114	-0.006780114	-0.006780114	-0.006780114	-0.006780114	-0.006780114	-0.006780114	-0.006780114	-0.006780114	-0.006780114	-0.006780114	-0.006780114	-0.006780114	-0.006780114	-0.006780114	-0.006780114	-0.006780114	-0.006780114	-0.006780114	-0.006780114	-0.006780114	-0.006780114	-0.006780114	-0.006780114	-0.006780114	-0.006780114	-0.006780114	-0.006780114	-0.006780114	-0.006780114
456.mp3	0.055095088	0.055095088	0.055095088	0.055095088	0.055095088	0.055095088	0.055095088	0.055095088	0.055095088	0.055095088	0.055095088	0.055095088	0.055095088	0.055095088	0.055095088	0.055095088	0.055095088	0.055095088	0.055095088	0.055095088	0.055095088	0.055095088	0.055095088	0.055095088	0.055095088	0.055095088	0.055095088	0.055095088	0.055095088	0.055095088	0.055095088	0.055095088	0.055095088	0.055095088	0.055095088	0.055095088	0.055095088	0.055095088	0.055095088	0.055095088	0.055095088	0.055095088	0.055095088	0.055095088	0.055095088	0.055095088	0.055095088	0.055095088	0.055095088
458.mp3	0.0289351	0.0289351	0.0289351	0.0289351	0.0289351	0.0289351	0.0289351	0.0289351	0.0289351	0.0289351	0.0289351	0.0289351	0.0289351	0.0289351	0.0289351	0.0289351	0.0289351	0.0289351	0.0289351	0.0289351	0.0289351	0.0289351	0.0289351	0.0289351	0.0289351	0.0289351	0.0289351	0.0289351	0.0289351	0.0289351	0.0289351	0.0289351	0.0289351	0.0289351	0.0289351	0.0289351	0.0289351	0.0289351	0.0289351	0.0289351	0.0289351	0.0289351	0.0289351	0.0289351	0.0289351	0.0289351	0.0289351	0.0289351	0.0289351
459.mp3	-0.004983101	-0.004983101	-0.004983101	-0.004983101	-0.004983101	-0.004983101	-0.004983101	-0.004983101	-0.004983101	-0.004983101	-0.004983101	-0.004983101	-0.004983101	-0.004983101	-0.004983101	-0.004983101	-0.004983101	-0.004983101	-0.004983101	-0.004983101	-0.004983101	-0.004983101	-0.004983101	-0.004983101	-0.004983101	-0.004983101	-0.004983101	-0.004983101	-0.004983101	-0.004983101	-0.004983101	-0.004983101	-0.004983101	-0.004983101	-0.004983101	-0.004983101	-0.004983101	-0.004983101	-0.004983101	-0.004983101	-0.004983101	-0.004983101	-0.004983101	-0.004983101	-0.004983101	-0.004983101	-0.004983101	-0.004983101	-0.004983101
460.mp3	-0.07994072	-0.07994072	-0.07994072	-0.07994072	-0.07994072	-0.07994072	-0.07994072	-0.07994072	-0.07994072	-0.07994072	-0.07994072	-0.07994072	-0.07994072	-0.07994072	-0.07994072	-0.07994072	-0.07994072	-0.07994072	-0.07994072	-0.07994072	-0.07994072	-0.07994072	-0.07994072	-0.07994072	-0.07994072	-0.07994072	-0.07994072	-0.07994072	-0.07994072	-0.07994072	-0.07994072	-0.07994072	-0.07994072	-0.07994072	-0.07994072	-0.07994072	-0.07994072	-0.07994072	-0.07994072	-0.07994072	-0.07994072	-0.07994072	-0.07994072	-0.07994072	-0.07994072	-0.07994072	-0.07994072	-0.07994072	-0.07994072
461.mp3	0.060366996	0.060366996	0.060366996	0.060366996	0.060366996	0.060366996	0.060366996	0.060366996	0.060366996	0.060366996	0.060366996	0.060366996	0.060366996	0.060366996	0.060366996	0.060366996	0.060366996	0.060366996	0.060366996	0.060366996	0.060366996	0.060366996	0.060366996	0.060366996	0.060366996	0.060366996	0.060366996	0.060366996	0.060366996	0.060366996	0.060366996	0.060366996	0.060366996	0.060366996	0.060366996	0.060366996	0.060366996	0.060366996	0.060366996	0.060366996	0.060366996	0.060366996	0.060366996	0.060366996	0.060366996	0.060366996	0.060366996	0.060366996	0.060366996
462.mp3	-0.035457503	-0.035457503	-0.035457503	-0.035457503	-0.035457503	-0.035457503	-0.035457503	-0.035457503	-0.035457503	-0.035457503	-0.035457503	-0.035457503	-0.035457503	-0.035457503	-0.035457503	-0.035457503	-0.035457503	-0.035457503	-0.035457503	-0.035457503	-0.035457503	-0.035457503	-0.035457503	-0.035457503	-0.035457503	-0.035457503	-0.035457503	-0.035457503	-0.035457503	-0.035457503	-0.035457503	-0.035457503	-0.035457503	-0.035457503	-0.035457503	-0.035457503	-0.035457503	-0.035457503	-0.035457503	-0.035457503	-0.035457503	-0.035457503	-0.035457503	-0.035457503	-0.035457503	-0.035457503	-0.035457503	-0.035457503	-0.035457503
463.mp3	-0.2050224	-0.2050224	-0.2050224	-0.2050224	-0.2050224	-0.2050224	-0.2050224	-0.2050224	-0.2050224	-0.2050224	-0.2050224	-0.2050224	-0.2050224	-0.2050224	-0.2050224	-0.2050224	-0.2050224	-0.2050224	-0.2050224	-0.2050224	-0.2050224	-0.2050224	-0.2050224	-0.2050224	-0.2050224	-0.2050224	-0.2050224	-0.2050224	-0.2050224	-0.2050224	-0.2050224	-0.2050224	-0.2050224	-0.2050224	-0.2050224	-0.2050224	-0.2050224	-0.2050224	-0.2050224	-0.2050224	-0.2050224	-0.2050224	-0.2050224	-0.2050224	-0.2050224	-0.2050224	-0.2050224	-0.2050224	-0.2050224
464.mp3	-0.06280558	-0.06280558	-0.06280558	-0.06280558	-0.06280558	-0.06280558	-0.06280558	-0.06280558	-0.06280558	-0.06280558	-0.06280558	-0.06280558	-0.06280558	-0.06280558	-0.06280558	-0.06280558	-0.06280558	-0.06280558	-0.06280558	-0.06280558	-0.06280558	-0.06280558	-0.06280558	-0.06280558	-0.06280558	-0.06280558	-0.06280558	-0.06280558	-0.06280558	-0.06280558	-0.06280558	-0.06280558	-0.06280558	-0.06280558	-0.06280558	-0.06280558	-0.06280558	-0.06280558	-0.06280558	-0.06280558	-0.06280558	-0.06280558	-0.06280558	-0.06280558	-0.06280558	-0.06280558	-0.06280558	-0.06280558	-0.06280558
466.mp3	0.15223485	0.15223485	0.15223485	0.15223485	0.15223485	0.15223485	0.15223485	0.15223485	0.15223485	0.15223485	0.15223485	0.15223485	0.15223485	0.15223485	0.15223485	0.15223485	0.15223485	0.15223485	0.15223485	0.15223485	0.15223485	0.15223485	0.15223485	0.15223485	0.15223485	0.15223485	0.15223485	0.15223485	0.15223485	0.15223485	0.15223485	0.15223485	0.15223485	0.15223485	0.15223485	0.15223485	0.15223485	0.15223485	0.15223485	0.15223485	0.15223485	0.15223485	0.15223485	0.15223485	0.15223485	0.15223485	0.15223485	0.15223485	0.15223485
467.mp3	0.006622139	0.006622139	0.006622139	0.006622139	0.006622139	0.006622139	0.006622139	0.006622139	0.006622139	0.006622139	0.006622139	0.006622139	0.006622139	0.006622139	0.006622139	0.006622139	0.006622139	0.006622139	0.006622139	0.006622139	0.006622139	0.006622139	0.006622139	0.006622139	0.006622139	0.006622139	0.006622139	0.006622139	0.006622139	0.006622139	0.006622139	0.006622139	0.006622139	0.006622139	0.006622139	0.006622139	0.006622139	0.006622139	0.006622139	0.006622139	0.006622139	0.006622139	0.006622139	0.006622139	0.006622139	0.006622139	0.006622139	0.006622139	0.006622139
468.mp3	0.13614403	0.13614403	0.13614403	0.13614403	0.13614403	0.13614403	0.13614403	0.13614403	0.13614403	0.13614403	0.13614403	0.13614403	0.13614403	0.13614403	0.13614403	0.13614403	0.13614403	0.13614403	0.13614403	0.13614403	0.13614403	0.13614403	0.13614403	0.13614403	0.13614403	0.13614403	0.13614403	0.13614403	0.13614403	0.13614403	0.13614403	0.13614403	0.13614403	0.13614403	0.13614403	0.13614403	0.13614403	0.13614403	0.13614403	0.13614403	0.13614403	0.13614403	0.13614403	0.13614403	0.13614403	0.13614403	0.13614403	0.13614403	0.13614403
469.mp3	0.16245489	0.16245489	0.16245489	0.16245489	0.16245489	0.16245489	0.16245489	0.16245489	0.16245489	0.16245489	0.16245489	0.16245489	0.16245489	0.16245489	0.16245489	0.16245489	0.16245489	0.16245489	0.16245489	0.16245489	0.16245489	0.16245489	0.16245489	0.16245489	0.16245489	0.16245489	0.16245489	0.16245489	0.16245489	0.16245489	0.16245489	0.16245489	0.16245489	0.16245489	0.16245489	0.16245489	0.16245489	0.16245489	0.16245489	0.16245489	0.16245489	0.16245489	0.16245489	0.16245489	0.16245489	0.16245489	0.16245489	0.16245489	0.16245489
472.mp3	0.15786898	0.15786898	0.15786898	0.15786898	0.15786898	0.15786898	0.15786898	0.15786898	0.15786898	0.15786898	0.15786898	0.15786898	0.15786898	0.15786898	0.15786898	0.15786898	0.15786898	0.15786898	0.15786898	0.15786898	0.15786898	0.15786898	0.15786898	0.15786898	0.15786898	0.15786898	0.15786898	0.15786898	0.15786898	0.15786898	0.15786898	0.15786898	0.15786898	0.15786898	0.15786898	0.15786898	0.15786898	0.15786898	0.15786898	0.15786898	0.15786898	0.15786898	0.15786898	0.15786898	0.15786898	0.15786898	0.15786898	0.15786898	0.15786898
473.mp3	0.1324055	0.1324055	0.1324055	0.1324055	0.1324055	0.1324055	0.1324055	0.1324055	0.1324055	0.1324055	0.1324055	0.1324055	0.1324055	0.1324055	0.1324055	0.1324055	0.1324055	0.1324055	0.1324055	0.1324055	0.1324055	0.1324055	0.1324055	0.1324055	0.1324055	0.1324055	0.1324055	0.1324055	0.1324055	0.1324055	0.1324055	0.1324055	0.1324055	0.1324055	0.1324055	0.1324055	0.1324055	0.1324055	0.1324055	0.1324055	0.1324055	0.1324055	0.1324055	0.1324055	0.1324055	0.1324055	0.1324055	0.1324055	0.1324055
475.mp3	0.081887454	0.081887454	0.081887454	0.081887454	0.081887454	0.081887454	0.081887454	0.081887454	0.081887454	0.081887454	0.081887454	0.081887454	0.081887454	0.081887454	0.081887454	0.081887454	0.081887454	0.081887454	0.081887454	0.081887454	0.081887454	0.081887454	0.081887454	0.081887454	0.081887454	0.081887454	0.081887454	0.081887454	0.081887454	0.081887454	0.081887454	0.081887454	0.081887454	0.081887454	0.081887454	0.081887454	0.081887454	0.081887454	0.081887454	0.081887454	0.081887454	0.081887454	0.081887454	0.081887454	0.081887454	0.081887454	0.081887454	0.081887454	0.081887454
477.mp3	0.029630728	0.029630728	0.029630728	0.029630728	0.029630728	0.029630728	0.029630728	0.029630728	0.029630728	0.029630728	0.029630728	0.029630728	0.029630728	0.029630728	0.029630728	0.029630728	0.029630728	0.029630728	0.029630728	0.029630728	0.029630728	0.029630728	0.029630728	0.029630728	0.029630728	0.029630728	0.029630728	0.029630728	0.029630728	0.029630728	0.029630728	0.029630728	0.029630728	0.029630728	0.029630728	0.029630728	0.029630728	0.029630728	0.029630728	0.029630728	0.029630728	0.029630728	0.029630728	0.029630728	0.029630728	0.029630728	0.029630728	0.029630728	0.029630728
478.mp3	0.24192837	0.24192837	0.24192837	0.24192837	0.24192837	0.24192837	0.24192837	0.24192837	0.24192837	0.24192837	0.24192837	0.24192837	0.24192837	0.24192837	0.24192837	0.24192837	0.24192837	0.24192837	0.24192837	0.24192837	0.24192837	0.24192837	0.24192837	0.24192837	0.24192837	0.24192837	0.24192837	0.24192837	0.24192837	0.24192837	0.24192837	0.24192837	0.24192837	0.24192837	0.24192837	0.24192837	0.24192837	0.24192837	0.24192837	0.24192837	0.24192837	0.24192837	0.24192837	0.24192837	0.24192837	0.24192837	0.24192837	0.24192837	0.24192837
479.mp3	0.12471147	0.12471147	0.12471147	0.12471147	0.12471147	0.12471147	0.12471147	0.12471147	0.12471147	0.12471147	0.12471147	0.12471147	0.12471147	0.12471147	0.12471147	0.12471147	0.12471147	0.12471147	0.12471147	0.12471147	0.12471147	0.12471147	0.12471147	0.12471147	0.12471147	0.12471147	0.12471147	0.12471147	0.12471147	0.12471147	0.12471147	0.12471147	0.12471147	0.12471147	0.12471147	0.12471147	0.12471147	0.12471147	0.12471147	0.12471147	0.12471147	0.12471147	0.12471147	0.12471147	0.12471147	0.12471147	0.12471147	0.12471147	0.12471147
480.mp3	-0.2257674	-0.2257674	-0.2257674	-0.2257674	-0.2257674	-0.2257674	-0.2257674	-0.2257674	-0.2257674	-0.2257674	-0.2257674	-0.2257674	-0.2257674	-0.2257674	-0.2257674	-0.2257674	-0.2257674	-0.2257674	-0.2257674	-0.2257674	-0.2257674	-0.2257674	-0.2257674	-0.2257674	-0.2257674	-0.2257674	-0.2257674	-0.2257674	-0.2257674	-0.2257674	-0.2257674	-0.2257674	-0.2257674	-0.2257674	-0.2257674	-0.2257674	-0.2257674	-0.2257674	-0.2257674	-0.2257674	-0.2257674	-0.2257674	-0.2257674	-0.2257674	-0.2257674	-0.2257674	-0.2257674	-0.2257674	-0.2257674
481.mp3	-0.03571227	-0.03571227	-0.03571227	-0.03571227	-0.03571227	-0.03571227	-0.03571227	-0.03571227	-0.03571227	-0.03571227	-0.03571227	-0.03571227	-0.03571227	-0.03571227	-0.03571227	-0.03571227	-0.03571227	-0.03571227	-0.03571227	-0.03571227	-0.03571227	-0.03571227	-0.03571227	-0.03571227	-0.03571227	-0.03571227	-0.03571227	-0.03571227	-0.03571227	-0.03571227	-0.03571227	-0.03571227	-0.03571227	-0.03571227	-0.03571227	-0.03571227	-0.03571227	-0.03571227	-0.03571227	-0.03571227	-0.03571227	-0.03571227	-0.03571227	-0.03571227	-0.03571227	-0.03571227	-0.03571227	-0.03571227	-0.03571227
482.mp3	-0.10524237	-0.10524237	-0.10524237	-0.10524237	-0.10524237	-0.10524237	-0.10524237	-0.10524237	-0.10524237	-0.10524237	-0.10524237	-0.10524237	-0.10524237	-0.10524237	-0.10524237	-0.10524237	-0.10524237	-0.10524237	-0.10524237	-0.10524237	-0.10524237	-0.10524237	-0.10524237	-0.10524237	-0.10524237	-0.10524237	-0.10524237	-0.10524237	-0.10524237	-0.10524237	-0.10524237	-0.10524237	-0.10524237	-0.10524237	-0.10524237	-0.10524237	-0.10524237	-0.10524237	-0.10524237	-0.10524237	-0.10524237	-0.10524237	-0.10524237	-0.10524237	-0.10524237	-0.10524237	-0.10524237	-0.10524237	-0.10524237
484.mp3	0.032615058	0.032615058	0.032615058	0.032615058	0.032615058	0.032615058	0.032615058	0.032615058	0.032615058	0.032615058	0.032615058	0.032615058	0.032615058	0.032615058	0.032615058	0.032615058	0.032615058	0.032615058	0.032615058	0.032615058	0.032615058	0.032615058	0.032615058	0.032615058	0.032615058	0.032615058	0.032615058	0.032615058	0.032615058	0.032615058	0.032615058	0.032615058	0.032615058	0.032615058	0.032615058	0.032615058	0.032615058	0.032615058	0.032615058	0.032615058	0.032615058	0.032615058	0.032615058	0.032615058	0.032615058	0.032615058	0.032615058	0.032615058	0.032615058
485.mp3	-0.19466469	-0.19466469	-0.19466469	-0.19466469	-0.19466469	-0.19466469	-0.19466469	-0.19466469	-0.19466469	-0.19466469	-0.19466469	-0.19466469	-0.19466469	-0.19466469	-0.19466469	-0.19466469	-0.19466469	-0.19466469	-0.19466469	-0.19466469	-0.19466469	-0.19466469	-0.19466469	-0.19466469	-0.19466469	-0.19466469	-0.19466469	-0.19466469	-0.19466469	-0.19466469	-0.19466469	-0.19466469	-0.19466469	-0.19466469	-0.19466469	-0.19466469	-0.19466469	-0.19466469	-0.19466469	-0.19466469	-0.19466469	-0.19466469	-0.19466469	-0.19466469	-0.19466469	-0.19466469	-0.19466469	-0.19466469	-0.19466469
486.mp3	-0.06306811	-0.06306811	-0.06306811	-0.06306811	-0.06306811	-0.06306811	-0.06306811	-0.06306811	-0.06306811	-0.06306811	-0.06306811	-0.06306811	-0.06306811	-0.06306811	-0.06306811	-0.06306811	-0.06306811	-0.06306811	-0.06306811	-0.06306811	-0.06306811	-0.06306811	-0.06306811	-0.06306811	-0.06306811	-0.06306811	-0.06306811	-0.06306811	-0.06306811	-0.06306811	-0.06306811	-0.06306811	-0.06306811	-0.06306811	-0.06306811	-0.06306811	-0.06306811	-0.06306811	-0.06306811	-0.06306811	-0.06306811	-0.06306811	-0.06306811	-0.06306811	-0.06306811	-0.06306811	-0.06306811	-0.06306811	-0.06306811
487.mp3	0.16215457	0.16215457	0.16215457	0.16215457	0.16215457	0.16215457	0.16215457	0.16215457	0.16215457	0.16215457	0.16215457	0.16215457	0.16215457	0.16215457	0.16215457	0.16215457	0.16215457	0.16215457	0.16215457	0.16215457	0.16215457	0.16215457	0.16215457	0.16215457	0.16215457	0.16215457	0.16215457	0.16215457	0.16215457	0.16215457	0.16215457	0.16215457	0.16215457	0.16215457	0.16215457	0.16215457	0.16215457	0.16215457	0.16215457	0.16215457	0.16215457	0.16215457	0.16215457	0.16215457	0.16215457	0.16215457	0.16215457	0.16215457	0.16215457
488.mp3	0.080763936	0.080763936	0.080763936	0.080763936	0.080763936	0.080763936	0.080763936	0.080763936	0.080763936	0.080763936	0.080763936	0.080763936	0.080763936	0.080763936	0.080763936	0.080763936	0.080763936	0.080763936	0.080763936	0.080763936	0.080763936	0.080763936	0.080763936	0.080763936	0.080763936	0.080763936	0.080763936	0.080763936	0.080763936	0.080763936	0.080763936	0.080763936	0.080763936	0.080763936	0.080763936	0.080763936	0.080763936	0.080763936	0.080763936	0.080763936	0.080763936	0.080763936	0.080763936	0.080763936	0.080763936	0.080763936	0.080763936	0.080763936	0.080763936
489.mp3	0.14931512	0.14931512	0.14931512	0.14931512	0.14931512	0.14931512	0.14931512	0.14931512	0.14931512	0.14931512	0.14931512	0.14931512	0.14931512	0.14931512	0.14931512	0.14931512	0.14931512	0.14931512	0.14931512	0.14931512	0.14931512	0.14931512	0.14931512	0.14931512	0.14931512	0.14931512	0.14931512	0.14931512	0.14931512	0.14931512	0.14931512	0.14931512	0.14931512	0.14931512	0.14931512	0.14931512	0.14931512	0.14931512	0.14931512	0.14931512	0.14931512	0.14931512	0.14931512	0.14931512	0.14931512	0.14931512	0.14931512	0.14931512	0.14931512
490.mp3	-0.07858284	-0.07858284	-0.07858284	-0.07858284	-0.07858284	-0.07858284	-0.07858284	-0.07858284	-0.07858284	-0.07858284	-0.07858284	-0.07858284	-0.07858284	-0.07858284	-0.07858284	-0.07858284	-0.07858284	-0.07858284	-0.07858284	-0.07858284	-0.07858284	-0.07858284	-0.07858284	-0.07858284	-0.07858284	-0.07858284	-0.07858284	-0.07858284	-0.07858284	-0.07858284	-0.07858284	-0.07858284	-0.07858284	-0.07858284	-0.07858284	-0.07858284	-0.07858284	-0.07858284	-0.07858284	-0.07858284	-0.07858284	-0.07858284	-0.07858284	-0.07858284	-0.07858284	-0.07858284	-0.07858284	-0.07858284	-0.07858284
492.mp3	0.025334397	0.025334397	0.025334397	0.025334397	0.025334397	0.025334397	0.025334397	0.025334397	0.025334397	0.025334397	0.025334397	0.025334397	0.025334397	0.025334397	0.025334397	0.025334397	0.025334397	0.025334397	0.025334397	0.025334397	0.025334397	0.025334397	0.025334397	0.025334397	0.025334397	0.025334397	0.025334397	0.025334397	0.025334397	0.025334397	0.025334397	0.025334397	0.025334397	0.025334397	0.025334397	0.025334397	0.025334397	0.025334397	0.025334397	0.025334397	0.025334397	0.025334397	0.025334397	0.025334397	0.025334397	0.025334397	0.025334397	0.025334397	0.025334397
493.mp3	-0.057857875	-0.057857875	-0.057857875	-0.057857875	-0.057857875	-0.057857875	-0.057857875	-0.057857875	-0.057857875	-0.057857875	-0.057857875	-0.057857875	-0.057857875	-0.057857875	-0.057857875	-0.057857875	-0.057857875	-0.057857875	-0.057857875	-0.057857875	-0.057857875	-0.057857875	-0.057857875	-0.057857875	-0.057857875	-0.057857875	-0.057857875	-0.057857875	-0.057857875	-0.057857875	-0.057857875	-0.057857875	-0.057857875	-0.057857875	-0.057857875	-0.057857875	-0.057857875	-0.057857875	-0.057857875	-0.057857875	-0.057857875	-0.057857875	-0.057857875	-0.057857875	-0.057857875	-0.057857875	-0.057857875	-0.057857875	-0.057857875
494.mp3	0.06191234	0.06191234	0.06191234	0.06191234	0.06191234	0.06191234	0.06191234	0.06191234	0.06191234	0.06191234	0.06191234	0.06191234	0.06191234	0.06191234	0.06191234	0.06191234	0.06191234	0.06191234	0.06191234	0.06191234	0.06191234	0.06191234	0.06191234	0.06191234	0.06191234	0.06191234	0.06191234	0.06191234	0.06191234	0.06191234	0.06191234	0.06191234	0.06191234	0.06191234	0.06191234	0.06191234	0.06191234	0.06191234	0.06191234	0.06191234	0.06191234	0.06191234	0.06191234	0.06191234	0.06191234	0.06191234	0.06191234	0.06191234	0.06191234
496.mp3	0.19867164	0.19867164	0.19867164	0.19867164	0.19867164	0.19867164	0.19867164	0.19867164	0.19867164	0.19867164	0.19867164	0.19867164	0.19867164	0.19867164	0.19867164	0.19867164	0.19867164	0.19867164	0.19867164	0.19867164	0.19867164	0.19867164	0.19867164	0.19867164	0.19867164	0.19867164	0.19867164	0.19867164	0.19867164	0.19867164	0.19867164	0.19867164	0.19867164	0.19867164	0.19867164	0.19867164	0.19867164	0.19867164	0.19867164	0.19867164	0.19867164	0.19867164	0.19867164	0.19867164	0.19867164	0.19867164	0.19867164	0.19867164	0.19867164
497.mp3	0.24556427	0.24556427	0.24556427	0.24556427	0.24556427	0.24556427	0.24556427	0.24556427	0.24556427	0.24556427	0.24556427	0.24556427	0.24556427	0.24556427	0.24556427	0.24556427	0.24556427	0.24556427	0.24556427	0.24556427	0.24556427	0.24556427	0.24556427	0.24556427	0.24556427	0.24556427	0.24556427	0.24556427	0.24556427	0.24556427	0.24556427	0.24556427	0.24556427	0.24556427	0.24556427	0.24556427	0.24556427	0.24556427	0.24556427	0.24556427	0.24556427	0.24556427	0.24556427	0.24556427	0.24556427	0.24556427	0.24556427	0.24556427	0.24556427
498.mp3	-0.008249369	-0.008249369	-0.008249369	-0.008249369	-0.008249369	-0.008249369	-0.008249369	-0.008249369	-0.008249369	-0.008249369	-0.008249369	-0.008249369	-0.008249369	-0.008249369	-0.008249369	-0.008249369	-0.008249369	-0.008249369	-0.008249369	-0.008249369	-0.008249369	-0.008249369	-0.008249369	-0.008249369	-0.008249369	-0.008249369	-0.008249369	-0.008249369	-0.008249369	-0.008249369	-0.008249369	-0.008249369	-0.008249369	-0.008249369	-0.008249369	-0.008249369	-0.008249369	-0.008249369	-0.008249369	-0.008249369	-0.008249369	-0.008249369	-0.008249369	-0.008249369	-0.008249369	-0.008249369	-0.008249369	-0.008249369	-0.008249369
499.mp3	-0.12887928	-0.12887928	-0.12887928	-0.12887928	-0.12887928	-0.12887928	-0.12887928	-0.12887928	-0.12887928	-0.12887928	-0.12887928	-0.12887928	-0.12887928	-0.12887928	-0.12887928	-0.12887928	-0.12887928	-0.12887928	-0.12887928	-0.12887928	-0.12887928	-0.12887928	-0.12887928	-0.12887928	-0.12887928	-0.12887928	-0.12887928	-0.12887928	-0.12887928	-0.12887928	-0.12887928	-0.12887928	-0.12887928	-0.12887928	-0.12887928	-0.12887928	-0.12887928	-0.12887928	-0.12887928	-0.12887928	-0.12887928	-0.12887928	-0.12887928	-0.12887928	-0.12887928	-0.12887928	-0.12887928	-0.12887928	-0.12887928
500.mp3	-0.003861841	-0.003861841	-0.003861841	-0.003861841	-0.003861841	-0.003861841	-0.003861841	-0.003861841	-0.003861841	-0.003861841	-0.003861841	-0.003861841	-0.003861841	-0.003861841	-0.003861841	-0.003861841	-0.003861841	-0.003861841	-0.003861841	-0.003861841	-0.003861841	-0.003861841	-0.003861841	-0.003861841	-0.003861841	-0.003861841	-0.003861841	-0.003861841	-0.003861841	-0.003861841	-0.003861841	-0.003861841	-0.003861841	-0.003861841	-0.003861841	-0.003861841	-0.003861841	-0.003861841	-0.003861841	-0.003861841	-0.003861841	-0.003861841	-0.003861841	-0.003861841	-0.003861841	-0.003861841	-0.003861841	-0.003861841	-0.003861841
501.mp3	-0.1265543	-0.1265543	-0.1265543	-0.1265543	-0.1265543	-0.1265543	-0.1265543	-0.1265543	-0.1265543	-0.1265543	-0.1265543	-0.1265543	-0.1265543	-0.1265543	-0.1265543	-0.1265543	-0.1265543	-0.1265543	-0.1265543	-0.1265543	-0.1265543	-0.1265543	-0.1265543	-0.1265543	-0.1265543	-0.1265543	-0.1265543	-0.1265543	-0.1265543	-0.1265543	-0.1265543	-0.1265543	-0.1265543	-0.1265543	-0.1265543	-0.1265543	-0.1265543	-0.1265543	-0.1265543	-0.1265543	-0.1265543	-0.1265543	-0.1265543	-0.1265543	-0.1265543	-0.1265543	-0.1265543	-0.1265543	-0.1265543
502.mp3	0.034629986	0.034629986	0.034629986	0.034629986	0.034629986	0.034629986	0.034629986	0.034629986	0.034629986	0.034629986	0.034629986	0.034629986	0.034629986	0.034629986	0.034629986	0.034629986	0.034629986	0.034629986	0.034629986	0.034629986	0.034629986	0.034629986	0.034629986	0.034629986	0.034629986	0.034629986	0.034629986	0.034629986	0.034629986	0.034629986	0.034629986	0.034629986	0.034629986	0.034629986	0.034629986	0.034629986	0.034629986	0.034629986	0.034629986	0.034629986	0.034629986	0.034629986	0.034629986	0.034629986	0.034629986	0.034629986	0.034629986	0.034629986	0.034629986
503.mp3	0.21403922	0.21403922	0.21403922	0.21403922	0.21403922	0.21403922	0.21403922	0.21403922	0.21403922	0.21403922	0.21403922	0.21403922	0.21403922	0.21403922	0.21403922	0.21403922	0.21403922	0.21403922	0.21403922	0.21403922	0.21403922	0.21403922	0.21403922	0.21403922	0.21403922	0.21403922	0.21403922	0.21403922	0.21403922	0.21403922	0.21403922	0.21403922	0.21403922	0.21403922	0.21403922	0.21403922	0.21403922	0.21403922	0.21403922	0.21403922	0.21403922	0.21403922	0.21403922	0.21403922	0.21403922	0.21403922	0.21403922	0.21403922	0.21403922
504.mp3	-0.002110548	-0.002110548	-0.002110548	-0.002110548	-0.002110548	-0.002110548	-0.002110548	-0.002110548	-0.002110548	-0.002110548	-0.002110548	-0.002110548	-0.002110548	-0.002110548	-0.002110548	-0.002110548	-0.002110548	-0.002110548	-0.002110548	-0.002110548	-0.002110548	-0.002110548	-0.002110548	-0.002110548	-0.002110548	-0.002110548	-0.002110548	-0.002110548	-0.002110548	-0.002110548	-0.002110548	-0.002110548	-0.002110548	-0.002110548	-0.002110548	-0.002110548	-0.002110548	-0.002110548	-0.002110548	-0.002110548	-0.002110548	-0.002110548	-0.002110548	-0.002110548	-0.002110548	-0.002110548	-0.002110548	-0.002110548	-0.002110548
506.mp3	0.027772743	0.027772743	0.027772743	0.027772743	0.027772743	0.027772743	0.027772743	0.027772743	0.027772743	0.027772743	0.027772743	0.027772743	0.027772743	0.027772743	0.027772743	0.027772743	0.027772743	0.027772743	0.027772743	0.027772743	0.027772743	0.027772743	0.027772743	0.027772743	0.027772743	0.027772743	0.027772743	0.027772743	0.027772743	0.027772743	0.027772743	0.027772743	0.027772743	0.027772743	0.027772743	0.027772743	0.027772743	0.027772743	0.027772743	0.027772743	0.027772743	0.027772743	0.027772743	0.027772743	0.027772743	0.027772743	0.027772743	0.027772743	0.027772743
507.mp3	0.20510587	0.20510587	0.20510587	0.20510587	0.20510587	0.20510587	0.20510587	0.20510587	0.20510587	0.20510587	0.20510587	0.20510587	0.20510587	0.20510587	0.20510587	0.20510587	0.20510587	0.20510587	0.20510587	0.20510587	0.20510587	0.20510587	0.20510587	0.20510587	0.20510587	0.20510587	0.20510587	0.20510587	0.20510587	0.20510587	0.20510587	0.20510587	0.20510587	0.20510587	0.20510587	0.20510587	0.20510587	0.20510587	0.20510587	0.20510587	0.20510587	0.20510587	0.20510587	0.20510587	0.20510587	0.20510587	0.20510587	0.20510587	0.20510587
512.mp3	-0.005072426	-0.005072426	-0.005072426	-0.005072426	-0.005072426	-0.005072426	-0.005072426	-0.005072426	-0.005072426	-0.005072426	-0.005072426	-0.005072426	-0.005072426	-0.005072426	-0.005072426	-0.005072426	-0.005072426	-0.005072426	-0.005072426	-0.005072426	-0.005072426	-0.005072426	-0.005072426	-0.005072426	-0.005072426	-0.005072426	-0.005072426	-0.005072426	-0.005072426	-0.005072426	-0.005072426	-0.005072426	-0.005072426	-0.005072426	-0.005072426	-0.005072426	-0.005072426	-0.005072426	-0.005072426	-0.005072426	-0.005072426	-0.005072426	-0.005072426	-0.005072426	-0.005072426	-0.005072426	-0.005072426	-0.005072426	-0.005072426
513.mp3	0.19098055	0.19098055	0.19098055	0.19098055	0.19098055	0.19098055	0.19098055	0.19098055	0.19098055	0.19098055	0.19098055	0.19098055	0.19098055	0.19098055	0.19098055	0.19098055	0.19098055	0.19098055	0.19098055	0.19098055	0.19098055	0.19098055	0.19098055	0.19098055	0.19098055	0.19098055	0.19098055	0.19098055	0.19098055	0.19098055	0.19098055	0.19098055	0.19098055	0.19098055	0.19098055	0.19098055	0.19098055	0.19098055	0.19098055	0.19098055	0.19098055	0.19098055	0.19098055	0.19098055	0.19098055	0.19098055	0.19098055	0.19098055	0.19098055
514.mp3	-0.08287053	-0.08287053	-0.08287053	-0.08287053	-0.08287053	-0.08287053	-0.08287053	-0.08287053	-0.08287053	-0.08287053	-0.08287053	-0.08287053	-0.08287053	-0.08287053	-0.08287053	-0.08287053	-0.08287053	-0.08287053	-0.08287053	-0.08287053	-0.08287053	-0.08287053	-0.08287053	-0.08287053	-0.08287053	-0.08287053	-0.08287053	-0.08287053	-0.08287053	-0.08287053	-0.08287053	-0.08287053	-0.08287053	-0.08287053	-0.08287053	-0.08287053	-0.08287053	-0.08287053	-0.08287053	-0.08287053	-0.08287053	-0.08287053	-0.08287053	-0.08287053	-0.08287053	-0.08287053	-0.08287053	-0.08287053	-0.08287053
515.mp3	0.039903916	0.039903916	0.039903916	0.039903916	0.039903916	0.039903916	0.039903916	0.039903916	0.039903916	0.039903916	0.039903916	0.039903916	0.039903916	0.039903916	0.039903916	0.039903916	0.039903916	0.039903916	0.039903916	0.039903916	0.039903916	0.039903916	0.039903916	0.039903916	0.039903916	0.039903916	0.039903916	0.039903916	0.039903916	0.039903916	0.039903916	0.039903916	0.039903916	0.039903916	0.039903916	0.039903916	0.039903916	0.039903916	0.039903916	0.039903916	0.039903916	0.039903916	0.039903916	0.039903916	0.039903916	0.039903916	0.039903916	0.039903916	0.039903916
518.mp3	-0.17054912	-0.17054912	-0.17054912	-0.17054912	-0.17054912	-0.17054912	-0.17054912	-0.17054912	-0.17054912	-0.17054912	-0.17054912	-0.17054912	-0.17054912	-0.17054912	-0.17054912	-0.17054912	-0.17054912	-0.17054912	-0.17054912	-0.17054912	-0.17054912	-0.17054912	-0.17054912	-0.17054912	-0.17054912	-0.17054912	-0.17054912	-0.17054912	-0.17054912	-0.17054912	-0.17054912	-0.17054912	-0.17054912	-0.17054912	-0.17054912	-0.17054912	-0.17054912	-0.17054912	-0.17054912	-0.17054912	-0.17054912	-0.17054912	-0.17054912	-0.17054912	-0.17054912	-0.17054912	-0.17054912	-0.17054912	-0.17054912
519.mp3	-0.011396032	-0.011396032	-0.011396032	-0.011396032	-0.011396032	-0.011396032	-0.011396032	-0.011396032	-0.011396032	-0.011396032	-0.011396032	-0.011396032	-0.011396032	-0.011396032	-0.011396032	-0.011396032	-0.011396032	-0.011396032	-0.011396032	-0.011396032	-0.011396032	-0.011396032	-0.011396032	-0.011396032	-0.011396032	-0.011396032	-0.011396032	-0.011396032	-0.011396032	-0.011396032	-0.011396032	-0.011396032	-0.011396032	-0.011396032	-0.011396032	-0.011396032	-0.011396032	-0.011396032	-0.011396032	-0.011396032	-0.011396032	-0.011396032	-0.011396032	-0.011396032	-0.011396032	-0.011396032	-0.011396032	-0.011396032	-0.011396032
520.mp3	-0.12831289	-0.12831289	-0.12831289	-0.12831289	-0.12831289	-0.12831289	-0.12831289	-0.12831289	-0.12831289	-0.12831289	-0.12831289	-0.12831289	-0.12831289	-0.12831289	-0.12831289	-0.12831289	-0.12831289	-0.12831289	-0.12831289	-0.12831289	-0.12831289	-0.12831289	-0.12831289	-0.12831289	-0.12831289	-0.12831289	-0.12831289	-0.12831289	-0.12831289	-0.12831289	-0.12831289	-0.12831289	-0.12831289	-0.12831289	-0.12831289	-0.12831289	-0.12831289	-0.12831289	-0.12831289	-0.12831289	-0.12831289	-0.12831289	-0.12831289	-0.12831289	-0.12831289	-0.12831289	-0.12831289	-0.12831289	-0.12831289
521.mp3	-0.27411658	-0.27411658	-0.27411658	-0.27411658	-0.27411658	-0.27411658	-0.27411658	-0.27411658	-0.27411658	-0.27411658	-0.27411658	-0.27411658	-0.27411658	-0.27411658	-0.27411658	-0.27411658	-0.27411658	-0.27411658	-0.27411658	-0.27411658	-0.27411658	-0.27411658	-0.27411658	-0.27411658	-0.27411658	-0.27411658	-0.27411658	-0.27411658	-0.27411658	-0.27411658	-0.27411658	-0.27411658	-0.27411658	-0.27411658	-0.27411658	-0.27411658	-0.27411658	-0.27411658	-0.27411658	-0.27411658	-0.27411658	-0.27411658	-0.27411658	-0.27411658	-0.27411658	-0.27411658	-0.27411658	-0.27411658	-0.27411658
522.mp3	-0.15111977	-0.15111977	-0.15111977	-0.15111977	-0.15111977	-0.15111977	-0.15111977	-0.15111977	-0.15111977	-0.15111977	-0.15111977	-0.15111977	-0.15111977	-0.15111977	-0.15111977	-0.15111977	-0.15111977	-0.15111977	-0.15111977	-0.15111977	-0.15111977	-0.15111977	-0.15111977	-0.15111977	-0.15111977	-0.15111977	-0.15111977	-0.15111977	-0.15111977	-0.15111977	-0.15111977	-0.15111977	-0.15111977	-0.15111977	-0.15111977	-0.15111977	-0.15111977	-0.15111977	-0.15111977	-0.15111977	-0.15111977	-0.15111977	-0.15111977	-0.15111977	-0.15111977	-0.15111977	-0.15111977	-0.15111977	-0.15111977
523.mp3	0.094471395	0.094471395	0.094471395	0.094471395	0.094471395	0.094471395	0.094471395	0.094471395	0.094471395	0.094471395	0.094471395	0.094471395	0.094471395	0.094471395	0.094471395	0.094471395	0.094471395	0.094471395	0.094471395	0.094471395	0.094471395	0.094471395	0.094471395	0.094471395	0.094471395	0.094471395	0.094471395	0.094471395	0.094471395	0.094471395	0.094471395	0.094471395	0.094471395	0.094471395	0.094471395	0.094471395	0.094471395	0.094471395	0.094471395	0.094471395	0.094471395	0.094471395	0.094471395	0.094471395	0.094471395	0.094471395	0.094471395	0.094471395	0.094471395
524.mp3	-0.33148065	-0.33148065	-0.33148065	-0.33148065	-0.33148065	-0.33148065	-0.33148065	-0.33148065	-0.33148065	-0.33148065	-0.33148065	-0.33148065	-0.33148065	-0.33148065	-0.33148065	-0.33148065	-0.33148065	-0.33148065	-0.33148065	-0.33148065	-0.33148065	-0.33148065	-0.33148065	-0.33148065	-0.33148065	-0.33148065	-0.33148065	-0.33148065	-0.33148065	-0.33148065	-0.33148065	-0.33148065	-0.33148065	-0.33148065	-0.33148065	-0.33148065	-0.33148065	-0.33148065	-0.33148065	-0.33148065	-0.33148065	-0.33148065	-0.33148065	-0.33148065	-0.33148065	-0.33148065	-0.33148065	-0.33148065	-0.33148065
525.mp3	0.041504543	0.041504543	0.041504543	0.041504543	0.041504543	0.041504543	0.041504543	0.041504543	0.041504543	0.041504543	0.041504543	0.041504543	0.041504543	0.041504543	0.041504543	0.041504543	0.041504543	0.041504543	0.041504543	0.041504543	0.041504543	0.041504543	0.041504543	0.041504543	0.041504543	0.041504543	0.041504543	0.041504543	0.041504543	0.041504543	0.041504543	0.041504543	0.041504543	0.041504543	0.041504543	0.041504543	0.041504543	0.041504543	0.041504543	0.041504543	0.041504543	0.041504543	0.041504543	0.041504543	0.041504543	0.041504543	0.041504543	0.041504543	0.041504543
527.mp3	-0.12555191	-0.12555191	-0.12555191	-0.12555191	-0.12555191	-0.12555191	-0.12555191	-0.12555191	-0.12555191	-0.12555191	-0.12555191	-0.12555191	-0.12555191	-0.12555191	-0.12555191	-0.12555191	-0.12555191	-0.12555191	-0.12555191	-0.12555191	-0.12555191	-0.12555191	-0.12555191	-0.12555191	-0.12555191	-0.12555191	-0.12555191	-0.12555191	-0.12555191	-0.12555191	-0.12555191	-0.12555191	-0.12555191	-0.12555191	-0.12555191	-0.12555191	-0.12555191	-0.12555191	-0.12555191	-0.12555191	-0.12555191	-0.12555191	-0.12555191	-0.12555191	-0.12555191	-0.12555191	-0.12555191	-0.12555191	-0.12555191
529.mp3	-0.23194525	-0.23194525	-0.23194525	-0.23194525	-0.23194525	-0.23194525	-0.23194525	-0.23194525	-0.23194525	-0.23194525	-0.23194525	-0.23194525	-0.23194525	-0.23194525	-0.23194525	-0.23194525	-0.23194525	-0.23194525	-0.23194525	-0.23194525	-0.23194525	-0.23194525	-0.23194525	-0.23194525	-0.23194525	-0.23194525	-0.23194525	-0.23194525	-0.23194525	-0.23194525	-0.23194525	-0.23194525	-0.23194525	-0.23194525	-0.23194525	-0.23194525	-0.23194525	-0.23194525	-0.23194525	-0.23194525	-0.23194525	-0.23194525	-0.23194525	-0.23194525	-0.23194525	-0.23194525	-0.23194525	-0.23194525	-0.23194525
530.mp3	-0.14785376	-0.14785376	-0.14785376	-0.14785376	-0.14785376	-0.14785376	-0.14785376	-0.14785376	-0.14785376	-0.14785376	-0.14785376	-0.14785376	-0.14785376	-0.14785376	-0.14785376	-0.14785376	-0.14785376	-0.14785376	-0.14785376	-0.14785376	-0.14785376	-0.14785376	-0.14785376	-0.14785376	-0.14785376	-0.14785376	-0.14785376	-0.14785376	-0.14785376	-0.14785376	-0.14785376	-0.14785376	-0.14785376	-0.14785376	-0.14785376	-0.14785376	-0.14785376	-0.14785376	-0.14785376	-0.14785376	-0.14785376	-0.14785376	-0.14785376	-0.14785376	-0.14785376	-0.14785376	-0.14785376	-0.14785376	-0.14785376
535.mp3	-0.170172	-0.170172	-0.170172	-0.170172	-0.170172	-0.170172	-0.170172	-0.170172	-0.170172	-0.170172	-0.170172	-0.170172	-0.170172	-0.170172	-0.170172	-0.170172	-0.170172	-0.170172	-0.170172	-0.170172	-0.170172	-0.170172	-0.170172	-0.170172	-0.170172	-0.170172	-0.170172	-0.170172	-0.170172	-0.170172	-0.170172	-0.170172	-0.170172	-0.170172	-0.170172	-0.170172	-0.170172	-0.170172	-0.170172	-0.170172	-0.170172	-0.170172	-0.170172	-0.170172	-0.170172	-0.170172	-0.170172	-0.170172	-0.170172
536.mp3	-0.023287497	-0.023287497	-0.023287497	-0.023287497	-0.023287497	-0.023287497	-0.023287497	-0.023287497	-0.023287497	-0.023287497	-0.023287497	-0.023287497	-0.023287497	-0.023287497	-0.023287497	-0.023287497	-0.023287497	-0.023287497	-0.023287497	-0.023287497	-0.023287497	-0.023287497	-0.023287497	-0.023287497	-0.023287497	-0.023287497	-0.023287497	-0.023287497	-0.023287497	-0.023287497	-0.023287497	-0.023287497	-0.023287497	-0.023287497	-0.023287497	-0.023287497	-0.023287497	-0.023287497	-0.023287497	-0.023287497	-0.023287497	-0.023287497	-0.023287497	-0.023287497	-0.023287497	-0.023287497	-0.023287497	-0.023287497	-0.023287497
537.mp3	-0.18510614	-0.18510614	-0.18510614	-0.18510614	-0.18510614	-0.18510614	-0.18510614	-0.18510614	-0.18510614	-0.18510614	-0.18510614	-0.18510614	-0.18510614	-0.18510614	-0.18510614	-0.18510614	-0.18510614	-0.18510614	-0.18510614	-0.18510614	-0.18510614	-0.18510614	-0.18510614	-0.18510614	-0.18510614	-0.18510614	-0.18510614	-0.18510614	-0.18510614	-0.18510614	-0.18510614	-0.18510614	-0.18510614	-0.18510614	-0.18510614	-0.18510614	-0.18510614	-0.18510614	-0.18510614	-0.18510614	-0.18510614	-0.18510614	-0.18510614	-0.18510614	-0.18510614	-0.18510614	-0.18510614	-0.18510614	-0.18510614
540.mp3	-0.20864415	-0.20864415	-0.20864415	-0.20864415	-0.20864415	-0.20864415	-0.20864415	-0.20864415	-0.20864415	-0.20864415	-0.20864415	-0.20864415	-0.20864415	-0.20864415	-0.20864415	-0.20864415	-0.20864415	-0.20864415	-0.20864415	-0.20864415	-0.20864415	-0.20864415	-0.20864415	-0.20864415	-0.20864415	-0.20864415	-0.20864415	-0.20864415	-0.20864415	-0.20864415	-0.20864415	-0.20864415	-0.20864415	-0.20864415	-0.20864415	-0.20864415	-0.20864415	-0.20864415	-0.20864415	-0.20864415	-0.20864415	-0.20864415	-0.20864415	-0.20864415	-0.20864415	-0.20864415	-0.20864415	-0.20864415	-0.20864415
544.mp3	0.017402422	0.017402422	0.017402422	0.017402422	0.017402422	0.017402422	0.017402422	0.017402422	0.017402422	0.017402422	0.017402422	0.017402422	0.017402422	0.017402422	0.017402422	0.017402422	0.017402422	0.017402422	0.017402422	0.017402422	0.017402422	0.017402422	0.017402422	0.017402422	0.017402422	0.017402422	0.017402422	0.017402422	0.017402422	0.017402422	0.017402422	0.017402422	0.017402422	0.017402422	0.017402422	0.017402422	0.017402422	0.017402422	0.017402422	0.017402422	0.017402422	0.017402422	0.017402422	0.017402422	0.017402422	0.017402422	0.017402422	0.017402422	0.017402422
547.mp3	-0.014875274	-0.014875274	-0.014875274	-0.014875274	-0.014875274	-0.014875274	-0.014875274	-0.014875274	-0.014875274	-0.014875274	-0.014875274	-0.014875274	-0.014875274	-0.014875274	-0.014875274	-0.014875274	-0.014875274	-0.014875274	-0.014875274	-0.014875274	-0.014875274	-0.014875274	-0.014875274	-0.014875274	-0.014875274	-0.014875274	-0.014875274	-0.014875274	-0.014875274	-0.014875274	-0.014875274	-0.014875274	-0.014875274	-0.014875274	-0.014875274	-0.014875274	-0.014875274	-0.014875274	-0.014875274	-0.014875274	-0.014875274	-0.014875274	-0.014875274	-0.014875274	-0.014875274	-0.014875274	-0.014875274	-0.014875274	-0.014875274
550.mp3	-0.0651896	-0.0651896	-0.0651896	-0.0651896	-0.0651896	-0.0651896	-0.0651896	-0.0651896	-0.0651896	-0.0651896	-0.0651896	-0.0651896	-0.0651896	-0.0651896	-0.0651896	-0.0651896	-0.0651896	-0.0651896	-0.0651896	-0.0651896	-0.0651896	-0.0651896	-0.0651896	-0.0651896	-0.0651896	-0.0651896	-0.0651896	-0.0651896	-0.0651896	-0.0651896	-0.0651896	-0.0651896	-0.0651896	-0.0651896	-0.0651896	-0.0651896	-0.0651896	-0.0651896	-0.0651896	-0.0651896	-0.0651896	-0.0651896	-0.0651896	-0.0651896	-0.0651896	-0.0651896	-0.0651896	-0.0651896	-0.0651896
551.mp3	-0.08892299	-0.08892299	-0.08892299	-0.08892299	-0.08892299	-0.08892299	-0.08892299	-0.08892299	-0.08892299	-0.08892299	-0.08892299	-0.08892299	-0.08892299	-0.08892299	-0.08892299	-0.08892299	-0.08892299	-0.08892299	-0.08892299	-0.08892299	-0.08892299	-0.08892299	-0.08892299	-0.08892299	-0.08892299	-0.08892299	-0.08892299	-0.08892299	-0.08892299	-0.08892299	-0.08892299	-0.08892299	-0.08892299	-0.08892299	-0.08892299	-0.08892299	-0.08892299	-0.08892299	-0.08892299	-0.08892299	-0.08892299	-0.08892299	-0.08892299	-0.08892299	-0.08892299	-0.08892299	-0.08892299	-0.08892299	-0.08892299
554.mp3	-0.25110587	-0.25110587	-0.25110587	-0.25110587	-0.25110587	-0.25110587	-0.25110587	-0.25110587	-0.25110587	-0.25110587	-0.25110587	-0.25110587	-0.25110587	-0.25110587	-0.25110587	-0.25110587	-0.25110587	-0.25110587	-0.25110587	-0.25110587	-0.25110587	-0.25110587	-0.25110587	-0.25110587	-0.25110587	-0.25110587	-0.25110587	-0.25110587	-0.25110587	-0.25110587	-0.25110587	-0.25110587	-0.25110587	-0.25110587	-0.25110587	-0.25110587	-0.25110587	-0.25110587	-0.25110587	-0.25110587	-0.25110587	-0.25110587	-0.25110587	-0.25110587	-0.25110587	-0.25110587	-0.25110587	-0.25110587	-0.25110587
555.mp3	-0.22722998	-0.22722998	-0.22722998	-0.22722998	-0.22722998	-0.22722998	-0.22722998	-0.22722998	-0.22722998	-0.22722998	-0.22722998	-0.22722998	-0.22722998	-0.22722998	-0.22722998	-0.22722998	-0.22722998	-0.22722998	-0.22722998	-0.22722998	-0.22722998	-0.22722998	-0.22722998	-0.22722998	-0.22722998	-0.22722998	-0.22722998	-0.22722998	-0.22722998	-0.22722998	-0.22722998	-0.22722998	-0.22722998	-0.22722998	-0.22722998	-0.22722998	-0.22722998	-0.22722998	-0.22722998	-0.22722998	-0.22722998	-0.22722998	-0.22722998	-0.22722998	-0.22722998	-0.22722998	-0.22722998	-0.22722998	-0.22722998
556.mp3	0.1652931	0.1652931	0.1652931	0.1652931	0.1652931	0.1652931	0.1652931	0.1652931	0.1652931	0.1652931	0.1652931	0.1652931	0.1652931	0.1652931	0.1652931	0.1652931	0.1652931	0.1652931	0.1652931	0.1652931	0.1652931	0.1652931	0.1652931	0.1652931	0.1652931	0.1652931	0.1652931	0.1652931	0.1652931	0.1652931	0.1652931	0.1652931	0.1652931	0.1652931	0.1652931	0.1652931	0.1652931	0.1652931	0.1652931	0.1652931	0.1652931	0.1652931	0.1652931	0.1652931	0.1652931	0.1652931	0.1652931	0.1652931	0.1652931
558.mp3	0.014581472	0.014581472	0.014581472	0.014581472	0.014581472	0.014581472	0.014581472	0.014581472	0.014581472	0.014581472	0.014581472	0.014581472	0.014581472	0.014581472	0.014581472	0.014581472	0.014581472	0.014581472	0.014581472	0.014581472	0.014581472	0.014581472	0.014581472	0.014581472	0.014581472	0.014581472	0.014581472	0.014581472	0.014581472	0.014581472	0.014581472	0.014581472	0.014581472	0.014581472	0.014581472	0.014581472	0.014581472	0.014581472	0.014581472	0.014581472	0.014581472	0.014581472	0.014581472	0.014581472	0.014581472	0.014581472	0.014581472	0.014581472	0.014581472
560.mp3	0.006201154	0.006201154	0.006201154	0.006201154	0.006201154	0.006201154	0.006201154	0.006201154	0.006201154	0.006201154	0.006201154	0.006201154	0.006201154	0.006201154	0.006201154	0.006201154	0.006201154	0.006201154	0.006201154	0.006201154	0.006201154	0.006201154	0.006201154	0.006201154	0.006201154	0.006201154	0.006201154	0.006201154	0.006201154	0.006201154	0.006201154	0.006201154	0.006201154	0.006201154	0.006201154	0.006201154	0.006201154	0.006201154	0.006201154	0.006201154	0.006201154	0.006201154	0.006201154	0.006201154	0.006201154	0.006201154	0.006201154	0.006201154	0.006201154
561.mp3	-0.084394574	-0.084394574	-0.084394574	-0.084394574	-0.084394574	-0.084394574	-0.084394574	-0.084394574	-0.084394574	-0.084394574	-0.084394574	-0.084394574	-0.084394574	-0.084394574	-0.084394574	-0.084394574	-0.084394574	-0.084394574	-0.084394574	-0.084394574	-0.084394574	-0.084394574	-0.084394574	-0.084394574	-0.084394574	-0.084394574	-0.084394574	-0.084394574	-0.084394574	-0.084394574	-0.084394574	-0.084394574	-0.084394574	-0.084394574	-0.084394574	-0.084394574	-0.084394574	-0.084394574	-0.084394574	-0.084394574	-0.084394574	-0.084394574	-0.084394574	-0.084394574	-0.084394574	-0.084394574	-0.084394574	-0.084394574	-0.084394574
564.mp3	0.0951858	0.0951858	0.0951858	0.0951858	0.0951858	0.0951858	0.0951858	0.0951858	0.0951858	0.0951858	0.0951858	0.0951858	0.0951858	0.0951858	0.0951858	0.0951858	0.0951858	0.0951858	0.0951858	0.0951858	0.0951858	0.0951858	0.0951858	0.0951858	0.0951858	0.0951858	0.0951858	0.0951858	0.0951858	0.0951858	0.0951858	0.0951858	0.0951858	0.0951858	0.0951858	0.0951858	0.0951858	0.0951858	0.0951858	0.0951858	0.0951858	0.0951858	0.0951858	0.0951858	0.0951858	0.0951858	0.0951858	0.0951858	0.0951858
565.mp3	-0.17149736	-0.17149736	-0.17149736	-0.17149736	-0.17149736	-0.17149736	-0.17149736	-0.17149736	-0.17149736	-0.17149736	-0.17149736	-0.17149736	-0.17149736	-0.17149736	-0.17149736	-0.17149736	-0.17149736	-0.17149736	-0.17149736	-0.17149736	-0.17149736	-0.17149736	-0.17149736	-0.17149736	-0.17149736	-0.17149736	-0.17149736	-0.17149736	-0.17149736	-0.17149736	-0.17149736	-0.17149736	-0.17149736	-0.17149736	-0.17149736	-0.17149736	-0.17149736	-0.17149736	-0.17149736	-0.17149736	-0.17149736	-0.17149736	-0.17149736	-0.17149736	-0.17149736	-0.17149736	-0.17149736	-0.17149736	-0.17149736
568.mp3	0.1242802	0.1242802	0.1242802	0.1242802	0.1242802	0.1242802	0.1242802	0.1242802	0.1242802	0.1242802	0.1242802	0.1242802	0.1242802	0.1242802	0.1242802	0.1242802	0.1242802	0.1242802	0.1242802	0.1242802	0.1242802	0.1242802	0.1242802	0.1242802	0.1242802	0.1242802	0.1242802	0.1242802	0.1242802	0.1242802	0.1242802	0.1242802	0.1242802	0.1242802	0.1242802	0.1242802	0.1242802	0.1242802	0.1242802	0.1242802	0.1242802	0.1242802	0.1242802	0.1242802	0.1242802	0.1242802	0.1242802	0.1242802	0.1242802
574.mp3	-0.2507532	-0.2507532	-0.2507532	-0.2507532	-0.2507532	-0.2507532	-0.2507532	-0.2507532	-0.2507532	-0.2507532	-0.2507532	-0.2507532	-0.2507532	-0.2507532	-0.2507532	-0.2507532	-0.2507532	-0.2507532	-0.2507532	-0.2507532	-0.2507532	-0.2507532	-0.2507532	-0.2507532	-0.2507532	-0.2507532	-0.2507532	-0.2507532	-0.2507532	-0.2507532	-0.2507532	-0.2507532	-0.2507532	-0.2507532	-0.2507532	-0.2507532	-0.2507532	-0.2507532	-0.2507532	-0.2507532	-0.2507532	-0.2507532	-0.2507532	-0.2507532	-0.2507532	-0.2507532	-0.2507532	-0.2507532	-0.2507532
577.mp3	0.003918849	0.003918849	0.003918849	0.003918849	0.003918849	0.003918849	0.003918849	0.003918849	0.003918849	0.003918849	0.003918849	0.003918849	0.003918849	0.003918849	0.003918849	0.003918849	0.003918849	0.003918849	0.003918849	0.003918849	0.003918849	0.003918849	0.003918849	0.003918849	0.003918849	0.003918849	0.003918849	0.003918849	0.003918849	0.003918849	0.003918849	0.003918849	0.003918849	0.003918849	0.003918849	0.003918849	0.003918849	0.003918849	0.003918849	0.003918849	0.003918849	0.003918849	0.003918849	0.003918849	0.003918849	0.003918849	0.003918849	0.003918849	0.003918849
579.mp3	-0.5250459	-0.5250459	-0.5250459	-0.5250459	-0.5250459	-0.5250459	-0.5250459	-0.5250459	-0.5250459	-0.5250459	-0.5250459	-0.5250459	-0.5250459	-0.5250459	-0.5250459	-0.5250459	-0.5250459	-0.5250459	-0.5250459	-0.5250459	-0.5250459	-0.5250459	-0.5250459	-0.5250459	-0.5250459	-0.5250459	-0.5250459	-0.5250459	-0.5250459	-0.5250459	-0.5250459	-0.5250459	-0.5250459	-0.5250459	-0.5250459	-0.5250459	-0.5250459	-0.5250459	-0.5250459	-0.5250459	-0.5250459	-0.5250459	-0.5250459	-0.5250459	-0.5250459	-0.5250459	-0.5250459	-0.5250459	-0.5250459
580.mp3	-0.12203707	-0.12203707	-0.12203707	-0.12203707	-0.12203707	-0.12203707	-0.12203707	-0.12203707	-0.12203707	-0.12203707	-0.12203707	-0.12203707	-0.12203707	-0.12203707	-0.12203707	-0.12203707	-0.12203707	-0.12203707	-0.12203707	-0.12203707	-0.12203707	-0.12203707	-0.12203707	-0.12203707	-0.12203707	-0.12203707	-0.12203707	-0.12203707	-0.12203707	-0.12203707	-0.12203707	-0.12203707	-0.12203707	-0.12203707	-0.12203707	-0.12203707	-0.12203707	-0.12203707	-0.12203707	-0.12203707	-0.12203707	-0.12203707	-0.12203707	-0.12203707	-0.12203707	-0.12203707	-0.12203707	-0.12203707	-0.12203707
581.mp3	-0.010082398	-0.010082398	-0.010082398	-0.010082398	-0.010082398	-0.010082398	-0.010082398	-0.010082398	-0.010082398	-0.010082398	-0.010082398	-0.010082398	-0.010082398	-0.010082398	-0.010082398	-0.010082398	-0.010082398	-0.010082398	-0.010082398	-0.010082398	-0.010082398	-0.010082398	-0.010082398	-0.010082398	-0.010082398	-0.010082398	-0.010082398	-0.010082398	-0.010082398	-0.010082398	-0.010082398	-0.010082398	-0.010082398	-0.010082398	-0.010082398	-0.010082398	-0.010082398	-0.010082398	-0.010082398	-0.010082398	-0.010082398	-0.010082398	-0.010082398	-0.010082398	-0.010082398	-0.010082398	-0.010082398	-0.010082398	-0.010082398
582.mp3	-0.02651754	-0.02651754	-0.02651754	-0.02651754	-0.02651754	-0.02651754	-0.02651754	-0.02651754	-0.02651754	-0.02651754	-0.02651754	-0.02651754	-0.02651754	-0.02651754	-0.02651754	-0.02651754	-0.02651754	-0.02651754	-0.02651754	-0.02651754	-0.02651754	-0.02651754	-0.02651754	-0.02651754	-0.02651754	-0.02651754	-0.02651754	-0.02651754	-0.02651754	-0.02651754	-0.02651754	-0.02651754	-0.02651754	-0.02651754	-0.02651754	-0.02651754	-0.02651754	-0.02651754	-0.02651754	-0.02651754	-0.02651754	-0.02651754	-0.02651754	-0.02651754	-0.02651754	-0.02651754	-0.02651754	-0.02651754	-0.02651754
584.mp3	-0.068514526	-0.068514526	-0.068514526	-0.068514526	-0.068514526	-0.068514526	-0.068514526	-0.068514526	-0.068514526	-0.068514526	-0.068514526	-0.068514526	-0.068514526	-0.068514526	-0.068514526	-0.068514526	-0.068514526	-0.068514526	-0.068514526	-0.068514526	-0.068514526	-0.068514526	-0.068514526	-0.068514526	-0.068514526	-0.068514526	-0.068514526	-0.068514526	-0.068514526	-0.068514526	-0.068514526	-0.068514526	-0.068514526	-0.068514526	-0.068514526	-0.068514526	-0.068514526	-0.068514526	-0.068514526	-0.068514526	-0.068514526	-0.068514526	-0.068514526	-0.068514526	-0.068514526	-0.068514526	-0.068514526	-0.068514526	-0.068514526
585.mp3	-0.007036924	-0.007036924	-0.007036924	-0.007036924	-0.007036924	-0.007036924	-0.007036924	-0.007036924	-0.007036924	-0.007036924	-0.007036924	-0.007036924	-0.007036924	-0.007036924	-0.007036924	-0.007036924	-0.007036924	-0.007036924	-0.007036924	-0.007036924	-0.007036924	-0.007036924	-0.007036924	-0.007036924	-0.007036924	-0.007036924	-0.007036924	-0.007036924	-0.007036924	-0.007036924	-0.007036924	-0.007036924	-0.007036924	-0.007036924	-0.007036924	-0.007036924	-0.007036924	-0.007036924	-0.007036924	-0.007036924	-0.007036924	-0.007036924	-0.007036924	-0.007036924	-0.007036924	-0.007036924	-0.007036924	-0.007036924	-0.007036924
586.mp3	-0.12464985	-0.12464985	-0.12464985	-0.12464985	-0.12464985	-0.12464985	-0.12464985	-0.12464985	-0.12464985	-0.12464985	-0.12464985	-0.12464985	-0.12464985	-0.12464985	-0.12464985	-0.12464985	-0.12464985	-0.12464985	-0.12464985	-0.12464985	-0.12464985	-0.12464985	-0.12464985	-0.12464985	-0.12464985	-0.12464985	-0.12464985	-0.12464985	-0.12464985	-0.12464985	-0.12464985	-0.12464985	-0.12464985	-0.12464985	-0.12464985	-0.12464985	-0.12464985	-0.12464985	-0.12464985	-0.12464985	-0.12464985	-0.12464985	-0.12464985	-0.12464985	-0.12464985	-0.12464985	-0.12464985	-0.12464985	-0.12464985
591.mp3	-0.08999394	-0.08999394	-0.08999394	-0.08999394	-0.08999394	-0.08999394	-0.08999394	-0.08999394	-0.08999394	-0.08999394	-0.08999394	-0.08999394	-0.08999394	-0.08999394	-0.08999394	-0.08999394	-0.08999394	-0.08999394	-0.08999394	-0.08999394	-0.08999394	-0.08999394	-0.08999394	-0.08999394	-0.08999394	-0.08999394	-0.08999394	-0.08999394	-0.08999394	-0.08999394	-0.08999394	-0.08999394	-0.08999394	-0.08999394	-0.08999394	-0.08999394	-0.08999394	-0.08999394	-0.08999394	-0.08999394	-0.08999394	-0.08999394	-0.08999394	-0.08999394	-0.08999394	-0.08999394	-0.08999394	-0.08999394	-0.08999394
592.mp3	0.09160356	0.09160356	0.09160356	0.09160356	0.09160356	0.09160356	0.09160356	0.09160356	0.09160356	0.09160356	0.09160356	0.09160356	0.09160356	0.09160356	0.09160356	0.09160356	0.09160356	0.09160356	0.09160356	0.09160356	0.09160356	0.09160356	0.09160356	0.09160356	0.09160356	0.09160356	0.09160356	0.09160356	0.09160356	0.09160356	0.09160356	0.09160356	0.09160356	0.09160356	0.09160356	0.09160356	0.09160356	0.09160356	0.09160356	0.09160356	0.09160356	0.09160356	0.09160356	0.09160356	0.09160356	0.09160356	0.09160356	0.09160356	0.09160356
594.mp3	-0.2613791	-0.2613791	-0.2613791	-0.2613791	-0.2613791	-0.2613791	-0.2613791	-0.2613791	-0.2613791	-0.2613791	-0.2613791	-0.2613791	-0.2613791	-0.2613791	-0.2613791	-0.2613791	-0.2613791	-0.2613791	-0.2613791	-0.2613791	-0.2613791	-0.2613791	-0.2613791	-0.2613791	-0.2613791	-0.2613791	-0.2613791	-0.2613791	-0.2613791	-0.2613791	-0.2613791	-0.2613791	-0.2613791	-0.2613791	-0.2613791	-0.2613791	-0.2613791	-0.2613791	-0.2613791	-0.2613791	-0.2613791	-0.2613791	-0.2613791	-0.2613791	-0.2613791	-0.2613791	-0.2613791	-0.2613791	-0.2613791
597.mp3	-0.15886648	-0.15886648	-0.15886648	-0.15886648	-0.15886648	-0.15886648	-0.15886648	-0.15886648	-0.15886648	-0.15886648	-0.15886648	-0.15886648	-0.15886648	-0.15886648	-0.15886648	-0.15886648	-0.15886648	-0.15886648	-0.15886648	-0.15886648	-0.15886648	-0.15886648	-0.15886648	-0.15886648	-0.15886648	-0.15886648	-0.15886648	-0.15886648	-0.15886648	-0.15886648	-0.15886648	-0.15886648	-0.15886648	-0.15886648	-0.15886648	-0.15886648	-0.15886648	-0.15886648	-0.15886648	-0.15886648	-0.15886648	-0.15886648	-0.15886648	-0.15886648	-0.15886648	-0.15886648	-0.15886648	-0.15886648	-0.15886648
598.mp3	-0.0973375	-0.0973375	-0.0973375	-0.0973375	-0.0973375	-0.0973375	-0.0973375	-0.0973375	-0.0973375	-0.0973375	-0.0973375	-0.0973375	-0.0973375	-0.0973375	-0.0973375	-0.0973375	-0.0973375	-0.0973375	-0.0973375	-0.0973375	-0.0973375	-0.0973375	-0.0973375	-0.0973375	-0.0973375	-0.0973375	-0.0973375	-0.0973375	-0.0973375	-0.0973375	-0.0973375	-0.0973375	-0.0973375	-0.0973375	-0.0973375	-0.0973375	-0.0973375	-0.0973375	-0.0973375	-0.0973375	-0.0973375	-0.0973375	-0.0973375	-0.0973375	-0.0973375	-0.0973375	-0.0973375	-0.0973375	-0.0973375
600.mp3	-0.1828673	-0.1828673	-0.1828673	-0.1828673	-0.1828673	-0.1828673	-0.1828673	-0.1828673	-0.1828673	-0.1828673	-0.1828673	-0.1828673	-0.1828673	-0.1828673	-0.1828673	-0.1828673	-0.1828673	-0.1828673	-0.1828673	-0.1828673	-0.1828673	-0.1828673	-0.1828673	-0.1828673	-0.1828673	-0.1828673	-0.1828673	-0.1828673	-0.1828673	-0.1828673	-0.1828673	-0.1828673	-0.1828673	-0.1828673	-0.1828673	-0.1828673	-0.1828673	-0.1828673	-0.1828673	-0.1828673	-0.1828673	-0.1828673	-0.1828673	-0.1828673	-0.1828673	-0.1828673	-0.1828673	-0.1828673	-0.1828673
605.mp3	-0.115113616	-0.115113616	-0.115113616	-0.115113616	-0.115113616	-0.115113616	-0.115113616	-0.115113616	-0.115113616	-0.115113616	-0.115113616	-0.115113616	-0.115113616	-0.115113616	-0.115113616	-0.115113616	-0.115113616	-0.115113616	-0.115113616	-0.115113616	-0.115113616	-0.115113616	-0.115113616	-0.115113616	-0.115113616	-0.115113616	-0.115113616	-0.115113616	-0.115113616	-0.115113616	-0.115113616	-0.115113616	-0.115113616	-0.115113616	-0.115113616	-0.115113616	-0.115113616	-0.115113616	-0.115113616	-0.115113616	-0.115113616	-0.115113616	-0.115113616	-0.115113616	-0.115113616	-0.115113616	-0.115113616	-0.115113616	-0.115113616
606.mp3	-0.028728943	-0.028728943	-0.028728943	-0.028728943	-0.028728943	-0.028728943	-0.028728943	-0.028728943	-0.028728943	-0.028728943	-0.028728943	-0.028728943	-0.028728943	-0.028728943	-0.028728943	-0.028728943	-0.028728943	-0.028728943	-0.028728943	-0.028728943	-0.028728943	-0.028728943	-0.028728943	-0.028728943	-0.028728943	-0.028728943	-0.028728943	-0.028728943	-0.028728943	-0.028728943	-0.028728943	-0.028728943	-0.028728943	-0.028728943	-0.028728943	-0.028728943	-0.028728943	-0.028728943	-0.028728943	-0.028728943	-0.028728943	-0.028728943	-0.028728943	-0.028728943	-0.028728943	-0.028728943	-0.028728943	-0.028728943	-0.028728943
607.mp3	-0.25952783	-0.25952783	-0.25952783	-0.25952783	-0.25952783	-0.25952783	-0.25952783	-0.25952783	-0.25952783	-0.25952783	-0.25952783	-0.25952783	-0.25952783	-0.25952783	-0.25952783	-0.25952783	-0.25952783	-0.25952783	-0.25952783	-0.25952783	-0.25952783	-0.25952783	-0.25952783	-0.25952783	-0.25952783	-0.25952783	-0.25952783	-0.25952783	-0.25952783	-0.25952783	-0.25952783	-0.25952783	-0.25952783	-0.25952783	-0.25952783	-0.25952783	-0.25952783	-0.25952783	-0.25952783	-0.25952783	-0.25952783	-0.25952783	-0.25952783	-0.25952783	-0.25952783	-0.25952783	-0.25952783	-0.25952783	-0.25952783
608.mp3	0.098514825	0.098514825	0.098514825	0.098514825	0.098514825	0.098514825	0.098514825	0.098514825	0.098514825	0.098514825	0.098514825	0.098514825	0.098514825	0.098514825	0.098514825	0.098514825	0.098514825	0.098514825	0.098514825	0.098514825	0.098514825	0.098514825	0.098514825	0.098514825	0.098514825	0.098514825	0.098514825	0.098514825	0.098514825	0.098514825	0.098514825	0.098514825	0.098514825	0.098514825	0.098514825	0.098514825	0.098514825	0.098514825	0.098514825	0.098514825	0.098514825	0.098514825	0.098514825	0.098514825	0.098514825	0.098514825	0.098514825	0.098514825	0.098514825
609.mp3	0.12851824	0.12851824	0.12851824	0.12851824	0.12851824	0.12851824	0.12851824	0.12851824	0.12851824	0.12851824	0.12851824	0.12851824	0.12851824	0.12851824	0.12851824	0.12851824	0.12851824	0.12851824	0.12851824	0.12851824	0.12851824	0.12851824	0.12851824	0.12851824	0.12851824	0.12851824	0.12851824	0.12851824	0.12851824	0.12851824	0.12851824	0.12851824	0.12851824	0.12851824	0.12851824	0.12851824	0.12851824	0.12851824	0.12851824	0.12851824	0.12851824	0.12851824	0.12851824	0.12851824	0.12851824	0.12851824	0.12851824	0.12851824	0.12851824
610.mp3	0.19105011	0.19105011	0.19105011	0.19105011	0.19105011	0.19105011	0.19105011	0.19105011	0.19105011	0.19105011	0.19105011	0.19105011	0.19105011	0.19105011	0.19105011	0.19105011	0.19105011	0.19105011	0.19105011	0.19105011	0.19105011	0.19105011	0.19105011	0.19105011	0.19105011	0.19105011	0.19105011	0.19105011	0.19105011	0.19105011	0.19105011	0.19105011	0.19105011	0.19105011	0.19105011	0.19105011	0.19105011	0.19105011	0.19105011	0.19105011	0.19105011	0.19105011	0.19105011	0.19105011	0.19105011	0.19105011	0.19105011	0.19105011	0.19105011
611.mp3	-0.16286212	-0.16286212	-0.16286212	-0.16286212	-0.16286212	-0.16286212	-0.16286212	-0.16286212	-0.16286212	-0.16286212	-0.16286212	-0.16286212	-0.16286212	-0.16286212	-0.16286212	-0.16286212	-0.16286212	-0.16286212	-0.16286212	-0.16286212	-0.16286212	-0.16286212	-0.16286212	-0.16286212	-0.16286212	-0.16286212	-0.16286212	-0.16286212	-0.16286212	-0.16286212	-0.16286212	-0.16286212	-0.16286212	-0.16286212	-0.16286212	-0.16286212	-0.16286212	-0.16286212	-0.16286212	-0.16286212	-0.16286212	-0.16286212	-0.16286212	-0.16286212	-0.16286212	-0.16286212	-0.16286212	-0.16286212	-0.16286212
612.mp3	-0.19675224	-0.19675224	-0.19675224	-0.19675224	-0.19675224	-0.19675224	-0.19675224	-0.19675224	-0.19675224	-0.19675224	-0.19675224	-0.19675224	-0.19675224	-0.19675224	-0.19675224	-0.19675224	-0.19675224	-0.19675224	-0.19675224	-0.19675224	-0.19675224	-0.19675224	-0.19675224	-0.19675224	-0.19675224	-0.19675224	-0.19675224	-0.19675224	-0.19675224	-0.19675224	-0.19675224	-0.19675224	-0.19675224	-0.19675224	-0.19675224	-0.19675224	-0.19675224	-0.19675224	-0.19675224	-0.19675224	-0.19675224	-0.19675224	-0.19675224	-0.19675224	-0.19675224	-0.19675224	-0.19675224	-0.19675224	-0.19675224
613.mp3	-0.051284906	-0.051284906	-0.051284906	-0.051284906	-0.051284906	-0.051284906	-0.051284906	-0.051284906	-0.051284906	-0.051284906	-0.051284906	-0.051284906	-0.051284906	-0.051284906	-0.051284906	-0.051284906	-0.051284906	-0.051284906	-0.051284906	-0.051284906	-0.051284906	-0.051284906	-0.051284906	-0.051284906	-0.051284906	-0.051284906	-0.051284906	-0.051284906	-0.051284906	-0.051284906	-0.051284906	-0.051284906	-0.051284906	-0.051284906	-0.051284906	-0.051284906	-0.051284906	-0.051284906	-0.051284906	-0.051284906	-0.051284906	-0.051284906	-0.051284906	-0.051284906	-0.051284906	-0.051284906	-0.051284906	-0.051284906	-0.051284906
614.mp3	-0.06223646	-0.06223646	-0.06223646	-0.06223646	-0.06223646	-0.06223646	-0.06223646	-0.06223646	-0.06223646	-0.06223646	-0.06223646	-0.06223646	-0.06223646	-0.06223646	-0.06223646	-0.06223646	-0.06223646	-0.06223646	-0.06223646	-0.06223646	-0.06223646	-0.06223646	-0.06223646	-0.06223646	-0.06223646	-0.06223646	-0.06223646	-0.06223646	-0.06223646	-0.06223646	-0.06223646	-0.06223646	-0.06223646	-0.06223646	-0.06223646	-0.06223646	-0.06223646	-0.06223646	-0.06223646	-0.06223646	-0.06223646	-0.06223646	-0.06223646	-0.06223646	-0.06223646	-0.06223646	-0.06223646	-0.06223646	-0.06223646
615.mp3	0.103894874	0.103894874	0.103894874	0.103894874	0.103894874	0.103894874	0.103894874	0.103894874	0.103894874	0.103894874	0.103894874	0.103894874	0.103894874	0.103894874	0.103894874	0.103894874	0.103894874	0.103894874	0.103894874	0.103894874	0.103894874	0.103894874	0.103894874	0.103894874	0.103894874	0.103894874	0.103894874	0.103894874	0.103894874	0.103894874	0.103894874	0.103894874	0.103894874	0.103894874	0.103894874	0.103894874	0.103894874	0.103894874	0.103894874	0.103894874	0.103894874	0.103894874	0.103894874	0.103894874	0.103894874	0.103894874	0.103894874	0.103894874	0.103894874
616.mp3	0.13780645	0.13780645	0.13780645	0.13780645	0.13780645	0.13780645	0.13780645	0.13780645	0.13780645	0.13780645	0.13780645	0.13780645	0.13780645	0.13780645	0.13780645	0.13780645	0.13780645	0.13780645	0.13780645	0.13780645	0.13780645	0.13780645	0.13780645	0.13780645	0.13780645	0.13780645	0.13780645	0.13780645	0.13780645	0.13780645	0.13780645	0.13780645	0.13780645	0.13780645	0.13780645	0.13780645	0.13780645	0.13780645	0.13780645	0.13780645	0.13780645	0.13780645	0.13780645	0.13780645	0.13780645	0.13780645	0.13780645	0.13780645	0.13780645
617.mp3	-0.06606403	-0.06606403	-0.06606403	-0.06606403	-0.06606403	-0.06606403	-0.06606403	-0.06606403	-0.06606403	-0.06606403	-0.06606403	-0.06606403	-0.06606403	-0.06606403	-0.06606403	-0.06606403	-0.06606403	-0.06606403	-0.06606403	-0.06606403	-0.06606403	-0.06606403	-0.06606403	-0.06606403	-0.06606403	-0.06606403	-0.06606403	-0.06606403	-0.06606403	-0.06606403	-0.06606403	-0.06606403	-0.06606403	-0.06606403	-0.06606403	-0.06606403	-0.06606403	-0.06606403	-0.06606403	-0.06606403	-0.06606403	-0.06606403	-0.06606403	-0.06606403	-0.06606403	-0.06606403	-0.06606403	-0.06606403	-0.06606403
620.mp3	0.04461452	0.04461452	0.04461452	0.04461452	0.04461452	0.04461452	0.04461452	0.04461452	0.04461452	0.04461452	0.04461452	0.04461452	0.04461452	0.04461452	0.04461452	0.04461452	0.04461452	0.04461452	0.04461452	0.04461452	0.04461452	0.04461452	0.04461452	0.04461452	0.04461452	0.04461452	0.04461452	0.04461452	0.04461452	0.04461452	0.04461452	0.04461452	0.04461452	0.04461452	0.04461452	0.04461452	0.04461452	0.04461452	0.04461452	0.04461452	0.04461452	0.04461452	0.04461452	0.04461452	0.04461452	0.04461452	0.04461452	0.04461452	0.04461452
621.mp3	-0.14601357	-0.14601357	-0.14601357	-0.14601357	-0.14601357	-0.14601357	-0.14601357	-0.14601357	-0.14601357	-0.14601357	-0.14601357	-0.14601357	-0.14601357	-0.14601357	-0.14601357	-0.14601357	-0.14601357	-0.14601357	-0.14601357	-0.14601357	-0.14601357	-0.14601357	-0.14601357	-0.14601357	-0.14601357	-0.14601357	-0.14601357	-0.14601357	-0.14601357	-0.14601357	-0.14601357	-0.14601357	-0.14601357	-0.14601357	-0.14601357	-0.14601357	-0.14601357	-0.14601357	-0.14601357	-0.14601357	-0.14601357	-0.14601357	-0.14601357	-0.14601357	-0.14601357	-0.14601357	-0.14601357	-0.14601357	-0.14601357
622.mp3	-0.021628123	-0.021628123	-0.021628123	-0.021628123	-0.021628123	-0.021628123	-0.021628123	-0.021628123	-0.021628123	-0.021628123	-0.021628123	-0.021628123	-0.021628123	-0.021628123	-0.021628123	-0.021628123	-0.021628123	-0.021628123	-0.021628123	-0.021628123	-0.021628123	-0.021628123	-0.021628123	-0.021628123	-0.021628123	-0.021628123	-0.021628123	-0.021628123	-0.021628123	-0.021628123	-0.021628123	-0.021628123	-0.021628123	-0.021628123	-0.021628123	-0.021628123	-0.021628123	-0.021628123	-0.021628123	-0.021628123	-0.021628123	-0.021628123	-0.021628123	-0.021628123	-0.021628123	-0.021628123	-0.021628123	-0.021628123	-0.021628123
623.mp3	-0.069996476	-0.069996476	-0.069996476	-0.069996476	-0.069996476	-0.069996476	-0.069996476	-0.069996476	-0.069996476	-0.069996476	-0.069996476	-0.069996476	-0.069996476	-0.069996476	-0.069996476	-0.069996476	-0.069996476	-0.069996476	-0.069996476	-0.069996476	-0.069996476	-0.069996476	-0.069996476	-0.069996476	-0.069996476	-0.069996476	-0.069996476	-0.069996476	-0.069996476	-0.069996476	-0.069996476	-0.069996476	-0.069996476	-0.069996476	-0.069996476	-0.069996476	-0.069996476	-0.069996476	-0.069996476	-0.069996476	-0.069996476	-0.069996476	-0.069996476	-0.069996476	-0.069996476	-0.069996476	-0.069996476	-0.069996476	-0.069996476
625.mp3	-0.061350968	-0.061350968	-0.061350968	-0.061350968	-0.061350968	-0.061350968	-0.061350968	-0.061350968	-0.061350968	-0.061350968	-0.061350968	-0.061350968	-0.061350968	-0.061350968	-0.061350968	-0.061350968	-0.061350968	-0.061350968	-0.061350968	-0.061350968	-0.061350968	-0.061350968	-0.061350968	-0.061350968	-0.061350968	-0.061350968	-0.061350968	-0.061350968	-0.061350968	-0.061350968	-0.061350968	-0.061350968	-0.061350968	-0.061350968	-0.061350968	-0.061350968	-0.061350968	-0.061350968	-0.061350968	-0.061350968	-0.061350968	-0.061350968	-0.061350968	-0.061350968	-0.061350968	-0.061350968	-0.061350968	-0.061350968	-0.061350968
628.mp3	-0.07172416	-0.07172416	-0.07172416	-0.07172416	-0.07172416	-0.07172416	-0.07172416	-0.07172416	-0.07172416	-0.07172416	-0.07172416	-0.07172416	-0.07172416	-0.07172416	-0.07172416	-0.07172416	-0.07172416	-0.07172416	-0.07172416	-0.07172416	-0.07172416	-0.07172416	-0.07172416	-0.07172416	-0.07172416	-0.07172416	-0.07172416	-0.07172416	-0.07172416	-0.07172416	-0.07172416	-0.07172416	-0.07172416	-0.07172416	-0.07172416	-0.07172416	-0.07172416	-0.07172416	-0.07172416	-0.07172416	-0.07172416	-0.07172416	-0.07172416	-0.07172416	-0.07172416	-0.07172416	-0.07172416	-0.07172416	-0.07172416
629.mp3	0.023623325	0.023623325	0.023623325	0.023623325	0.023623325	0.023623325	0.023623325	0.023623325	0.023623325	0.023623325	0.023623325	0.023623325	0.023623325	0.023623325	0.023623325	0.023623325	0.023623325	0.023623325	0.023623325	0.023623325	0.023623325	0.023623325	0.023623325	0.023623325	0.023623325	0.023623325	0.023623325	0.023623325	0.023623325	0.023623325	0.023623325	0.023623325	0.023623325	0.023623325	0.023623325	0.023623325	0.023623325	0.023623325	0.023623325	0.023623325	0.023623325	0.023623325	0.023623325	0.023623325	0.023623325	0.023623325	0.023623325	0.023623325	0.023623325
631.mp3	-0.15944508	-0.15944508	-0.15944508	-0.15944508	-0.15944508	-0.15944508	-0.15944508	-0.15944508	-0.15944508	-0.15944508	-0.15944508	-0.15944508	-0.15944508	-0.15944508	-0.15944508	-0.15944508	-0.15944508	-0.15944508	-0.15944508	-0.15944508	-0.15944508	-0.15944508	-0.15944508	-0.15944508	-0.15944508	-0.15944508	-0.15944508	-0.15944508	-0.15944508	-0.15944508	-0.15944508	-0.15944508	-0.15944508	-0.15944508	-0.15944508	-0.15944508	-0.15944508	-0.15944508	-0.15944508	-0.15944508	-0.15944508	-0.15944508	-0.15944508	-0.15944508	-0.15944508	-0.15944508	-0.15944508	-0.15944508	-0.15944508
632.mp3	0.022552293	0.022552293	0.022552293	0.022552293	0.022552293	0.022552293	0.022552293	0.022552293	0.022552293	0.022552293	0.022552293	0.022552293	0.022552293	0.022552293	0.022552293	0.022552293	0.022552293	0.022552293	0.022552293	0.022552293	0.022552293	0.022552293	0.022552293	0.022552293	0.022552293	0.022552293	0.022552293	0.022552293	0.022552293	0.022552293	0.022552293	0.022552293	0.022552293	0.022552293	0.022552293	0.022552293	0.022552293	0.022552293	0.022552293	0.022552293	0.022552293	0.022552293	0.022552293	0.022552293	0.022552293	0.022552293	0.022552293	0.022552293	0.022552293
634.mp3	0.004074242	0.004074242	0.004074242	0.004074242	0.004074242	0.004074242	0.004074242	0.004074242	0.004074242	0.004074242	0.004074242	0.004074242	0.004074242	0.004074242	0.004074242	0.004074242	0.004074242	0.004074242	0.004074242	0.004074242	0.004074242	0.004074242	0.004074242	0.004074242	0.004074242	0.004074242	0.004074242	0.004074242	0.004074242	0.004074242	0.004074242	0.004074242	0.004074242	0.004074242	0.004074242	0.004074242	0.004074242	0.004074242	0.004074242	0.004074242	0.004074242	0.004074242	0.004074242	0.004074242	0.004074242	0.004074242	0.004074242	0.004074242	0.004074242
635.mp3	-0.19692492	-0.19692492	-0.19692492	-0.19692492	-0.19692492	-0.19692492	-0.19692492	-0.19692492	-0.19692492	-0.19692492	-0.19692492	-0.19692492	-0.19692492	-0.19692492	-0.19692492	-0.19692492	-0.19692492	-0.19692492	-0.19692492	-0.19692492	-0.19692492	-0.19692492	-0.19692492	-0.19692492	-0.19692492	-0.19692492	-0.19692492	-0.19692492	-0.19692492	-0.19692492	-0.19692492	-0.19692492	-0.19692492	-0.19692492	-0.19692492	-0.19692492	-0.19692492	-0.19692492	-0.19692492	-0.19692492	-0.19692492	-0.19692492	-0.19692492	-0.19692492	-0.19692492	-0.19692492	-0.19692492	-0.19692492	-0.19692492
637.mp3	0.056640428	0.056640428	0.056640428	0.056640428	0.056640428	0.056640428	0.056640428	0.056640428	0.056640428	0.056640428	0.056640428	0.056640428	0.056640428	0.056640428	0.056640428	0.056640428	0.056640428	0.056640428	0.056640428	0.056640428	0.056640428	0.056640428	0.056640428	0.056640428	0.056640428	0.056640428	0.056640428	0.056640428	0.056640428	0.056640428	0.056640428	0.056640428	0.056640428	0.056640428	0.056640428	0.056640428	0.056640428	0.056640428	0.056640428	0.056640428	0.056640428	0.056640428	0.056640428	0.056640428	0.056640428	0.056640428	0.056640428	0.056640428	0.056640428
638.mp3	0.011649612	0.011649612	0.011649612	0.011649612	0.011649612	0.011649612	0.011649612	0.011649612	0.011649612	0.011649612	0.011649612	0.011649612	0.011649612	0.011649612	0.011649612	0.011649612	0.011649612	0.011649612	0.011649612	0.011649612	0.011649612	0.011649612	0.011649612	0.011649612	0.011649612	0.011649612	0.011649612	0.011649612	0.011649612	0.011649612	0.011649612	0.011649612	0.011649612	0.011649612	0.011649612	0.011649612	0.011649612	0.011649612	0.011649612	0.011649612	0.011649612	0.011649612	0.011649612	0.011649612	0.011649612	0.011649612	0.011649612	0.011649612	0.011649612
639.mp3	0.017438155	0.017438155	0.017438155	0.017438155	0.017438155	0.017438155	0.017438155	0.017438155	0.017438155	0.017438155	0.017438155	0.017438155	0.017438155	0.017438155	0.017438155	0.017438155	0.017438155	0.017438155	0.017438155	0.017438155	0.017438155	0.017438155	0.017438155	0.017438155	0.017438155	0.017438155	0.017438155	0.017438155	0.017438155	0.017438155	0.017438155	0.017438155	0.017438155	0.017438155	0.017438155	0.017438155	0.017438155	0.017438155	0.017438155	0.017438155	0.017438155	0.017438155	0.017438155	0.017438155	0.017438155	0.017438155	0.017438155	0.017438155	0.017438155
640.mp3	0.027883675	0.027883675	0.027883675	0.027883675	0.027883675	0.027883675	0.027883675	0.027883675	0.027883675	0.027883675	0.027883675	0.027883675	0.027883675	0.027883675	0.027883675	0.027883675	0.027883675	0.027883675	0.027883675	0.027883675	0.027883675	0.027883675	0.027883675	0.027883675	0.027883675	0.027883675	0.027883675	0.027883675	0.027883675	0.027883675	0.027883675	0.027883675	0.027883675	0.027883675	0.027883675	0.027883675	0.027883675	0.027883675	0.027883675	0.027883675	0.027883675	0.027883675	0.027883675	0.027883675	0.027883675	0.027883675	0.027883675	0.027883675	0.027883675
643.mp3	0.004532855	0.004532855	0.004532855	0.004532855	0.004532855	0.004532855	0.004532855	0.004532855	0.004532855	0.004532855	0.004532855	0.004532855	0.004532855	0.004532855	0.004532855	0.004532855	0.004532855	0.004532855	0.004532855	0.004532855	0.004532855	0.004532855	0.004532855	0.004532855	0.004532855	0.004532855	0.004532855	0.004532855	0.004532855	0.004532855	0.004532855	0.004532855	0.004532855	0.004532855	0.004532855	0.004532855	0.004532855	0.004532855	0.004532855	0.004532855	0.004532855	0.004532855	0.004532855	0.004532855	0.004532855	0.004532855	0.004532855	0.004532855	0.004532855
644.mp3	0.027008776	0.027008776	0.027008776	0.027008776	0.027008776	0.027008776	0.027008776	0.027008776	0.027008776	0.027008776	0.027008776	0.027008776	0.027008776	0.027008776	0.027008776	0.027008776	0.027008776	0.027008776	0.027008776	0.027008776	0.027008776	0.027008776	0.027008776	0.027008776	0.027008776	0.027008776	0.027008776	0.027008776	0.027008776	0.027008776	0.027008776	0.027008776	0.027008776	0.027008776	0.027008776	0.027008776	0.027008776	0.027008776	0.027008776	0.027008776	0.027008776	0.027008776	0.027008776	0.027008776	0.027008776	0.027008776	0.027008776	0.027008776	0.027008776
645.mp3	-0.08957189	-0.08957189	-0.08957189	-0.08957189	-0.08957189	-0.08957189	-0.08957189	-0.08957189	-0.08957189	-0.08957189	-0.08957189	-0.08957189	-0.08957189	-0.08957189	-0.08957189	-0.08957189	-0.08957189	-0.08957189	-0.08957189	-0.08957189	-0.08957189	-0.08957189	-0.08957189	-0.08957189	-0.08957189	-0.08957189	-0.08957189	-0.08957189	-0.08957189	-0.08957189	-0.08957189	-0.08957189	-0.08957189	-0.08957189	-0.08957189	-0.08957189	-0.08957189	-0.08957189	-0.08957189	-0.08957189	-0.08957189	-0.08957189	-0.08957189	-0.08957189	-0.08957189	-0.08957189	-0.08957189	-0.08957189	-0.08957189
646.mp3	0.23318042	0.23318042	0.23318042	0.23318042	0.23318042	0.23318042	0.23318042	0.23318042	0.23318042	0.23318042	0.23318042	0.23318042	0.23318042	0.23318042	0.23318042	0.23318042	0.23318042	0.23318042	0.23318042	0.23318042	0.23318042	0.23318042	0.23318042	0.23318042	0.23318042	0.23318042	0.23318042	0.23318042	0.23318042	0.23318042	0.23318042	0.23318042	0.23318042	0.23318042	0.23318042	0.23318042	0.23318042	0.23318042	0.23318042	0.23318042	0.23318042	0.23318042	0.23318042	0.23318042	0.23318042	0.23318042	0.23318042	0.23318042	0.23318042
647.mp3	-0.12927032	-0.12927032	-0.12927032	-0.12927032	-0.12927032	-0.12927032	-0.12927032	-0.12927032	-0.12927032	-0.12927032	-0.12927032	-0.12927032	-0.12927032	-0.12927032	-0.12927032	-0.12927032	-0.12927032	-0.12927032	-0.12927032	-0.12927032	-0.12927032	-0.12927032	-0.12927032	-0.12927032	-0.12927032	-0.12927032	-0.12927032	-0.12927032	-0.12927032	-0.12927032	-0.12927032	-0.12927032	-0.12927032	-0.12927032	-0.12927032	-0.12927032	-0.12927032	-0.12927032	-0.12927032	-0.12927032	-0.12927032	-0.12927032	-0.12927032	-0.12927032	-0.12927032	-0.12927032	-0.12927032	-0.12927032	-0.12927032
648.mp3	-0.23978934	-0.23978934	-0.23978934	-0.23978934	-0.23978934	-0.23978934	-0.23978934	-0.23978934	-0.23978934	-0.23978934	-0.23978934	-0.23978934	-0.23978934	-0.23978934	-0.23978934	-0.23978934	-0.23978934	-0.23978934	-0.23978934	-0.23978934	-0.23978934	-0.23978934	-0.23978934	-0.23978934	-0.23978934	-0.23978934	-0.23978934	-0.23978934	-0.23978934	-0.23978934	-0.23978934	-0.23978934	-0.23978934	-0.23978934	-0.23978934	-0.23978934	-0.23978934	-0.23978934	-0.23978934	-0.23978934	-0.23978934	-0.23978934	-0.23978934	-0.23978934	-0.23978934	-0.23978934	-0.23978934	-0.23978934	-0.23978934
649.mp3	-0.18938297	-0.18938297	-0.18938297	-0.18938297	-0.18938297	-0.18938297	-0.18938297	-0.18938297	-0.18938297	-0.18938297	-0.18938297	-0.18938297	-0.18938297	-0.18938297	-0.18938297	-0.18938297	-0.18938297	-0.18938297	-0.18938297	-0.18938297	-0.18938297	-0.18938297	-0.18938297	-0.18938297	-0.18938297	-0.18938297	-0.18938297	-0.18938297	-0.18938297	-0.18938297	-0.18938297	-0.18938297	-0.18938297	-0.18938297	-0.18938297	-0.18938297	-0.18938297	-0.18938297	-0.18938297	-0.18938297	-0.18938297	-0.18938297	-0.18938297	-0.18938297	-0.18938297	-0.18938297	-0.18938297	-0.18938297	-0.18938297
650.mp3	-0.20524246	-0.20524246	-0.20524246	-0.20524246	-0.20524246	-0.20524246	-0.20524246	-0.20524246	-0.20524246	-0.20524246	-0.20524246	-0.20524246	-0.20524246	-0.20524246	-0.20524246	-0.20524246	-0.20524246	-0.20524246	-0.20524246	-0.20524246	-0.20524246	-0.20524246	-0.20524246	-0.20524246	-0.20524246	-0.20524246	-0.20524246	-0.20524246	-0.20524246	-0.20524246	-0.20524246	-0.20524246	-0.20524246	-0.20524246	-0.20524246	-0.20524246	-0.20524246	-0.20524246	-0.20524246	-0.20524246	-0.20524246	-0.20524246	-0.20524246	-0.20524246	-0.20524246	-0.20524246	-0.20524246	-0.20524246	-0.20524246
651.mp3	0.10845819	0.10845819	0.10845819	0.10845819	0.10845819	0.10845819	0.10845819	0.10845819	0.10845819	0.10845819	0.10845819	0.10845819	0.10845819	0.10845819	0.10845819	0.10845819	0.10845819	0.10845819	0.10845819	0.10845819	0.10845819	0.10845819	0.10845819	0.10845819	0.10845819	0.10845819	0.10845819	0.10845819	0.10845819	0.10845819	0.10845819	0.10845819	0.10845819	0.10845819	0.10845819	0.10845819	0.10845819	0.10845819	0.10845819	0.10845819	0.10845819	0.10845819	0.10845819	0.10845819	0.10845819	0.10845819	0.10845819	0.10845819	0.10845819
652.mp3	0.018644534	0.018644534	0.018644534	0.018644534	0.018644534	0.018644534	0.018644534	0.018644534	0.018644534	0.018644534	0.018644534	0.018644534	0.018644534	0.018644534	0.018644534	0.018644534	0.018644534	0.018644534	0.018644534	0.018644534	0.018644534	0.018644534	0.018644534	0.018644534	0.018644534	0.018644534	0.018644534	0.018644534	0.018644534	0.018644534	0.018644534	0.018644534	0.018644534	0.018644534	0.018644534	0.018644534	0.018644534	0.018644534	0.018644534	0.018644534	0.018644534	0.018644534	0.018644534	0.018644534	0.018644534	0.018644534	0.018644534	0.018644534	0.018644534
653.mp3	-0.04268514	-0.04268514	-0.04268514	-0.04268514	-0.04268514	-0.04268514	-0.04268514	-0.04268514	-0.04268514	-0.04268514	-0.04268514	-0.04268514	-0.04268514	-0.04268514	-0.04268514	-0.04268514	-0.04268514	-0.04268514	-0.04268514	-0.04268514	-0.04268514	-0.04268514	-0.04268514	-0.04268514	-0.04268514	-0.04268514	-0.04268514	-0.04268514	-0.04268514	-0.04268514	-0.04268514	-0.04268514	-0.04268514	-0.04268514	-0.04268514	-0.04268514	-0.04268514	-0.04268514	-0.04268514	-0.04268514	-0.04268514	-0.04268514	-0.04268514	-0.04268514	-0.04268514	-0.04268514	-0.04268514	-0.04268514	-0.04268514
654.mp3	0.060651805	0.060651805	0.060651805	0.060651805	0.060651805	0.060651805	0.060651805	0.060651805	0.060651805	0.060651805	0.060651805	0.060651805	0.060651805	0.060651805	0.060651805	0.060651805	0.060651805	0.060651805	0.060651805	0.060651805	0.060651805	0.060651805	0.060651805	0.060651805	0.060651805	0.060651805	0.060651805	0.060651805	0.060651805	0.060651805	0.060651805	0.060651805	0.060651805	0.060651805	0.060651805	0.060651805	0.060651805	0.060651805	0.060651805	0.060651805	0.060651805	0.060651805	0.060651805	0.060651805	0.060651805	0.060651805	0.060651805	0.060651805	0.060651805
656.mp3	-0.03951071	-0.03951071	-0.03951071	-0.03951071	-0.03951071	-0.03951071	-0.03951071	-0.03951071	-0.03951071	-0.03951071	-0.03951071	-0.03951071	-0.03951071	-0.03951071	-0.03951071	-0.03951071	-0.03951071	-0.03951071	-0.03951071	-0.03951071	-0.03951071	-0.03951071	-0.03951071	-0.03951071	-0.03951071	-0.03951071	-0.03951071	-0.03951071	-0.03951071	-0.03951071	-0.03951071	-0.03951071	-0.03951071	-0.03951071	-0.03951071	-0.03951071	-0.03951071	-0.03951071	-0.03951071	-0.03951071	-0.03951071	-0.03951071	-0.03951071	-0.03951071	-0.03951071	-0.03951071	-0.03951071	-0.03951071	-0.03951071
657.mp3	0.10016355	0.10016355	0.10016355	0.10016355	0.10016355	0.10016355	0.10016355	0.10016355	0.10016355	0.10016355	0.10016355	0.10016355	0.10016355	0.10016355	0.10016355	0.10016355	0.10016355	0.10016355	0.10016355	0.10016355	0.10016355	0.10016355	0.10016355	0.10016355	0.10016355	0.10016355	0.10016355	0.10016355	0.10016355	0.10016355	0.10016355	0.10016355	0.10016355	0.10016355	0.10016355	0.10016355	0.10016355	0.10016355	0.10016355	0.10016355	0.10016355	0.10016355	0.10016355	0.10016355	0.10016355	0.10016355	0.10016355	0.10016355	0.10016355
658.mp3	-0.1391832	-0.1391832	-0.1391832	-0.1391832	-0.1391832	-0.1391832	-0.1391832	-0.1391832	-0.1391832	-0.1391832	-0.1391832	-0.1391832	-0.1391832	-0.1391832	-0.1391832	-0.1391832	-0.1391832	-0.1391832	-0.1391832	-0.1391832	-0.1391832	-0.1391832	-0.1391832	-0.1391832	-0.1391832	-0.1391832	-0.1391832	-0.1391832	-0.1391832	-0.1391832	-0.1391832	-0.1391832	-0.1391832	-0.1391832	-0.1391832	-0.1391832	-0.1391832	-0.1391832	-0.1391832	-0.1391832	-0.1391832	-0.1391832	-0.1391832	-0.1391832	-0.1391832	-0.1391832	-0.1391832	-0.1391832	-0.1391832
660.mp3	0.16714463	0.16714463	0.16714463	0.16714463	0.16714463	0.16714463	0.16714463	0.16714463	0.16714463	0.16714463	0.16714463	0.16714463	0.16714463	0.16714463	0.16714463	0.16714463	0.16714463	0.16714463	0.16714463	0.16714463	0.16714463	0.16714463	0.16714463	0.16714463	0.16714463	0.16714463	0.16714463	0.16714463	0.16714463	0.16714463	0.16714463	0.16714463	0.16714463	0.16714463	0.16714463	0.16714463	0.16714463	0.16714463	0.16714463	0.16714463	0.16714463	0.16714463	0.16714463	0.16714463	0.16714463	0.16714463	0.16714463	0.16714463	0.16714463
661.mp3	-0.16146591	-0.16146591	-0.16146591	-0.16146591	-0.16146591	-0.16146591	-0.16146591	-0.16146591	-0.16146591	-0.16146591	-0.16146591	-0.16146591	-0.16146591	-0.16146591	-0.16146591	-0.16146591	-0.16146591	-0.16146591	-0.16146591	-0.16146591	-0.16146591	-0.16146591	-0.16146591	-0.16146591	-0.16146591	-0.16146591	-0.16146591	-0.16146591	-0.16146591	-0.16146591	-0.16146591	-0.16146591	-0.16146591	-0.16146591	-0.16146591	-0.16146591	-0.16146591	-0.16146591	-0.16146591	-0.16146591	-0.16146591	-0.16146591	-0.16146591	-0.16146591	-0.16146591	-0.16146591	-0.16146591	-0.16146591	-0.16146591
662.mp3	-0.09377879	-0.09377879	-0.09377879	-0.09377879	-0.09377879	-0.09377879	-0.09377879	-0.09377879	-0.09377879	-0.09377879	-0.09377879	-0.09377879	-0.09377879	-0.09377879	-0.09377879	-0.09377879	-0.09377879	-0.09377879	-0.09377879	-0.09377879	-0.09377879	-0.09377879	-0.09377879	-0.09377879	-0.09377879	-0.09377879	-0.09377879	-0.09377879	-0.09377879	-0.09377879	-0.09377879	-0.09377879	-0.09377879	-0.09377879	-0.09377879	-0.09377879	-0.09377879	-0.09377879	-0.09377879	-0.09377879	-0.09377879	-0.09377879	-0.09377879	-0.09377879	-0.09377879	-0.09377879	-0.09377879	-0.09377879	-0.09377879
663.mp3	-0.026766818	-0.026766818	-0.026766818	-0.026766818	-0.026766818	-0.026766818	-0.026766818	-0.026766818	-0.026766818	-0.026766818	-0.026766818	-0.026766818	-0.026766818	-0.026766818	-0.026766818	-0.026766818	-0.026766818	-0.026766818	-0.026766818	-0.026766818	-0.026766818	-0.026766818	-0.026766818	-0.026766818	-0.026766818	-0.026766818	-0.026766818	-0.026766818	-0.026766818	-0.026766818	-0.026766818	-0.026766818	-0.026766818	-0.026766818	-0.026766818	-0.026766818	-0.026766818	-0.026766818	-0.026766818	-0.026766818	-0.026766818	-0.026766818	-0.026766818	-0.026766818	-0.026766818	-0.026766818	-0.026766818	-0.026766818	-0.026766818
664.mp3	-0.224836	-0.224836	-0.224836	-0.224836	-0.224836	-0.224836	-0.224836	-0.224836	-0.224836	-0.224836	-0.224836	-0.224836	-0.224836	-0.224836	-0.224836	-0.224836	-0.224836	-0.224836	-0.224836	-0.224836	-0.224836	-0.224836	-0.224836	-0.224836	-0.224836	-0.224836	-0.224836	-0.224836	-0.224836	-0.224836	-0.224836	-0.224836	-0.224836	-0.224836	-0.224836	-0.224836	-0.224836	-0.224836	-0.224836	-0.224836	-0.224836	-0.224836	-0.224836	-0.224836	-0.224836	-0.224836	-0.224836	-0.224836	-0.224836
665.mp3	-0.085266694	-0.085266694	-0.085266694	-0.085266694	-0.085266694	-0.085266694	-0.085266694	-0.085266694	-0.085266694	-0.085266694	-0.085266694	-0.085266694	-0.085266694	-0.085266694	-0.085266694	-0.085266694	-0.085266694	-0.085266694	-0.085266694	-0.085266694	-0.085266694	-0.085266694	-0.085266694	-0.085266694	-0.085266694	-0.085266694	-0.085266694	-0.085266694	-0.085266694	-0.085266694	-0.085266694	-0.085266694	-0.085266694	-0.085266694	-0.085266694	-0.085266694	-0.085266694	-0.085266694	-0.085266694	-0.085266694	-0.085266694	-0.085266694	-0.085266694	-0.085266694	-0.085266694	-0.085266694	-0.085266694	-0.085266694	-0.085266694
666.mp3	0.1416347	0.1416347	0.1416347	0.1416347	0.1416347	0.1416347	0.1416347	0.1416347	0.1416347	0.1416347	0.1416347	0.1416347	0.1416347	0.1416347	0.1416347	0.1416347	0.1416347	0.1416347	0.1416347	0.1416347	0.1416347	0.1416347	0.1416347	0.1416347	0.1416347	0.1416347	0.1416347	0.1416347	0.1416347	0.1416347	0.1416347	0.1416347	0.1416347	0.1416347	0.1416347	0.1416347	0.1416347	0.1416347	0.1416347	0.1416347	0.1416347	0.1416347	0.1416347	0.1416347	0.1416347	0.1416347	0.1416347	0.1416347	0.1416347
667.mp3	-0.053907912	-0.053907912	-0.053907912	-0.053907912	-0.053907912	-0.053907912	-0.053907912	-0.053907912	-0.053907912	-0.053907912	-0.053907912	-0.053907912	-0.053907912	-0.053907912	-0.053907912	-0.053907912	-0.053907912	-0.053907912	-0.053907912	-0.053907912	-0.053907912	-0.053907912	-0.053907912	-0.053907912	-0.053907912	-0.053907912	-0.053907912	-0.053907912	-0.053907912	-0.053907912	-0.053907912	-0.053907912	-0.053907912	-0.053907912	-0.053907912	-0.053907912	-0.053907912	-0.053907912	-0.053907912	-0.053907912	-0.053907912	-0.053907912	-0.053907912	-0.053907912	-0.053907912	-0.053907912	-0.053907912	-0.053907912	-0.053907912
668.mp3	0.02621767	0.02621767	0.02621767	0.02621767	0.02621767	0.02621767	0.02621767	0.02621767	0.02621767	0.02621767	0.02621767	0.02621767	0.02621767	0.02621767	0.02621767	0.02621767	0.02621767	0.02621767	0.02621767	0.02621767	0.02621767	0.02621767	0.02621767	0.02621767	0.02621767	0.02621767	0.02621767	0.02621767	0.02621767	0.02621767	0.02621767	0.02621767	0.02621767	0.02621767	0.02621767	0.02621767	0.02621767	0.02621767	0.02621767	0.02621767	0.02621767	0.02621767	0.02621767	0.02621767	0.02621767	0.02621767	0.02621767	0.02621767	0.02621767
671.mp3	-0.067451924	-0.067451924	-0.067451924	-0.067451924	-0.067451924	-0.067451924	-0.067451924	-0.067451924	-0.067451924	-0.067451924	-0.067451924	-0.067451924	-0.067451924	-0.067451924	-0.067451924	-0.067451924	-0.067451924	-0.067451924	-0.067451924	-0.067451924	-0.067451924	-0.067451924	-0.067451924	-0.067451924	-0.067451924	-0.067451924	-0.067451924	-0.067451924	-0.067451924	-0.067451924	-0.067451924	-0.067451924	-0.067451924	-0.067451924	-0.067451924	-0.067451924	-0.067451924	-0.067451924	-0.067451924	-0.067451924	-0.067451924	-0.067451924	-0.067451924	-0.067451924	-0.067451924	-0.067451924	-0.067451924	-0.067451924	-0.067451924
672.mp3	0.22576666	0.22576666	0.22576666	0.22576666	0.22576666	0.22576666	0.22576666	0.22576666	0.22576666	0.22576666	0.22576666	0.22576666	0.22576666	0.22576666	0.22576666	0.22576666	0.22576666	0.22576666	0.22576666	0.22576666	0.22576666	0.22576666	0.22576666	0.22576666	0.22576666	0.22576666	0.22576666	0.22576666	0.22576666	0.22576666	0.22576666	0.22576666	0.22576666	0.22576666	0.22576666	0.22576666	0.22576666	0.22576666	0.22576666	0.22576666	0.22576666	0.22576666	0.22576666	0.22576666	0.22576666	0.22576666	0.22576666	0.22576666	0.22576666
673.mp3	-0.046650227	-0.046650227	-0.046650227	-0.046650227	-0.046650227	-0.046650227	-0.046650227	-0.046650227	-0.046650227	-0.046650227	-0.046650227	-0.046650227	-0.046650227	-0.046650227	-0.046650227	-0.046650227	-0.046650227	-0.046650227	-0.046650227	-0.046650227	-0.046650227	-0.046650227	-0.046650227	-0.046650227	-0.046650227	-0.046650227	-0.046650227	-0.046650227	-0.046650227	-0.046650227	-0.046650227	-0.046650227	-0.046650227	-0.046650227	-0.046650227	-0.046650227	-0.046650227	-0.046650227	-0.046650227	-0.046650227	-0.046650227	-0.046650227	-0.046650227	-0.046650227	-0.046650227	-0.046650227	-0.046650227	-0.046650227	-0.046650227
674.mp3	-0.037368853	-0.037368853	-0.037368853	-0.037368853	-0.037368853	-0.037368853	-0.037368853	-0.037368853	-0.037368853	-0.037368853	-0.037368853	-0.037368853	-0.037368853	-0.037368853	-0.037368853	-0.037368853	-0.037368853	-0.037368853	-0.037368853	-0.037368853	-0.037368853	-0.037368853	-0.037368853	-0.037368853	-0.037368853	-0.037368853	-0.037368853	-0.037368853	-0.037368853	-0.037368853	-0.037368853	-0.037368853	-0.037368853	-0.037368853	-0.037368853	-0.037368853	-0.037368853	-0.037368853	-0.037368853	-0.037368853	-0.037368853	-0.037368853	-0.037368853	-0.037368853	-0.037368853	-0.037368853	-0.037368853	-0.037368853	-0.037368853
675.mp3	-0.18342301	-0.18342301	-0.18342301	-0.18342301	-0.18342301	-0.18342301	-0.18342301	-0.18342301	-0.18342301	-0.18342301	-0.18342301	-0.18342301	-0.18342301	-0.18342301	-0.18342301	-0.18342301	-0.18342301	-0.18342301	-0.18342301	-0.18342301	-0.18342301	-0.18342301	-0.18342301	-0.18342301	-0.18342301	-0.18342301	-0.18342301	-0.18342301	-0.18342301	-0.18342301	-0.18342301	-0.18342301	-0.18342301	-0.18342301	-0.18342301	-0.18342301	-0.18342301	-0.18342301	-0.18342301	-0.18342301	-0.18342301	-0.18342301	-0.18342301	-0.18342301	-0.18342301	-0.18342301	-0.18342301	-0.18342301	-0.18342301
676.mp3	-0.062251244	-0.062251244	-0.062251244	-0.062251244	-0.062251244	-0.062251244	-0.062251244	-0.062251244	-0.062251244	-0.062251244	-0.062251244	-0.062251244	-0.062251244	-0.062251244	-0.062251244	-0.062251244	-0.062251244	-0.062251244	-0.062251244	-0.062251244	-0.062251244	-0.062251244	-0.062251244	-0.062251244	-0.062251244	-0.062251244	-0.062251244	-0.062251244	-0.062251244	-0.062251244	-0.062251244	-0.062251244	-0.062251244	-0.062251244	-0.062251244	-0.062251244	-0.062251244	-0.062251244	-0.062251244	-0.062251244	-0.062251244	-0.062251244	-0.062251244	-0.062251244	-0.062251244	-0.062251244	-0.062251244	-0.062251244	-0.062251244
677.mp3	-0.21989247	-0.21989247	-0.21989247	-0.21989247	-0.21989247	-0.21989247	-0.21989247	-0.21989247	-0.21989247	-0.21989247	-0.21989247	-0.21989247	-0.21989247	-0.21989247	-0.21989247	-0.21989247	-0.21989247	-0.21989247	-0.21989247	-0.21989247	-0.21989247	-0.21989247	-0.21989247	-0.21989247	-0.21989247	-0.21989247	-0.21989247	-0.21989247	-0.21989247	-0.21989247	-0.21989247	-0.21989247	-0.21989247	-0.21989247	-0.21989247	-0.21989247	-0.21989247	-0.21989247	-0.21989247	-0.21989247	-0.21989247	-0.21989247	-0.21989247	-0.21989247	-0.21989247	-0.21989247	-0.21989247	-0.21989247	-0.21989247
681.mp3	-0.04773126	-0.04773126	-0.04773126	-0.04773126	-0.04773126	-0.04773126	-0.04773126	-0.04773126	-0.04773126	-0.04773126	-0.04773126	-0.04773126	-0.04773126	-0.04773126	-0.04773126	-0.04773126	-0.04773126	-0.04773126	-0.04773126	-0.04773126	-0.04773126	-0.04773126	-0.04773126	-0.04773126	-0.04773126	-0.04773126	-0.04773126	-0.04773126	-0.04773126	-0.04773126	-0.04773126	-0.04773126	-0.04773126	-0.04773126	-0.04773126	-0.04773126	-0.04773126	-0.04773126	-0.04773126	-0.04773126	-0.04773126	-0.04773126	-0.04773126	-0.04773126	-0.04773126	-0.04773126	-0.04773126	-0.04773126	-0.04773126
682.mp3	-0.10827014	-0.10827014	-0.10827014	-0.10827014	-0.10827014	-0.10827014	-0.10827014	-0.10827014	-0.10827014	-0.10827014	-0.10827014	-0.10827014	-0.10827014	-0.10827014	-0.10827014	-0.10827014	-0.10827014	-0.10827014	-0.10827014	-0.10827014	-0.10827014	-0.10827014	-0.10827014	-0.10827014	-0.10827014	-0.10827014	-0.10827014	-0.10827014	-0.10827014	-0.10827014	-0.10827014	-0.10827014	-0.10827014	-0.10827014	-0.10827014	-0.10827014	-0.10827014	-0.10827014	-0.10827014	-0.10827014	-0.10827014	-0.10827014	-0.10827014	-0.10827014	-0.10827014	-0.10827014	-0.10827014	-0.10827014	-0.10827014
684.mp3	-0.009055857	-0.009055857	-0.009055857	-0.009055857	-0.009055857	-0.009055857	-0.009055857	-0.009055857	-0.009055857	-0.009055857	-0.009055857	-0.009055857	-0.009055857	-0.009055857	-0.009055857	-0.009055857	-0.009055857	-0.009055857	-0.009055857	-0.009055857	-0.009055857	-0.009055857	-0.009055857	-0.009055857	-0.009055857	-0.009055857	-0.009055857	-0.009055857	-0.009055857	-0.009055857	-0.009055857	-0.009055857	-0.009055857	-0.009055857	-0.009055857	-0.009055857	-0.009055857	-0.009055857	-0.009055857	-0.009055857	-0.009055857	-0.009055857	-0.009055857	-0.009055857	-0.009055857	-0.009055857	-0.009055857	-0.009055857	-0.009055857
685.mp3	0.2328934	0.2328934	0.2328934	0.2328934	0.2328934	0.2328934	0.2328934	0.2328934	0.2328934	0.2328934	0.2328934	0.2328934	0.2328934	0.2328934	0.2328934	0.2328934	0.2328934	0.2328934	0.2328934	0.2328934	0.2328934	0.2328934	0.2328934	0.2328934	0.2328934	0.2328934	0.2328934	0.2328934	0.2328934	0.2328934	0.2328934	0.2328934	0.2328934	0.2328934	0.2328934	0.2328934	0.2328934	0.2328934	0.2328934	0.2328934	0.2328934	0.2328934	0.2328934	0.2328934	0.2328934	0.2328934	0.2328934	0.2328934	0.2328934
686.mp3	0.07828602	0.07828602	0.07828602	0.07828602	0.07828602	0.07828602	0.07828602	0.07828602	0.07828602	0.07828602	0.07828602	0.07828602	0.07828602	0.07828602	0.07828602	0.07828602	0.07828602	0.07828602	0.07828602	0.07828602	0.07828602	0.07828602	0.07828602	0.07828602	0.07828602	0.07828602	0.07828602	0.07828602	0.07828602	0.07828602	0.07828602	0.07828602	0.07828602	0.07828602	0.07828602	0.07828602	0.07828602	0.07828602	0.07828602	0.07828602	0.07828602	0.07828602	0.07828602	0.07828602	0.07828602	0.07828602	0.07828602	0.07828602	0.07828602
687.mp3	0.16639373	0.16639373	0.16639373	0.16639373	0.16639373	0.16639373	0.16639373	0.16639373	0.16639373	0.16639373	0.16639373	0.16639373	0.16639373	0.16639373	0.16639373	0.16639373	0.16639373	0.16639373	0.16639373	0.16639373	0.16639373	0.16639373	0.16639373	0.16639373	0.16639373	0.16639373	0.16639373	0.16639373	0.16639373	0.16639373	0.16639373	0.16639373	0.16639373	0.16639373	0.16639373	0.16639373	0.16639373	0.16639373	0.16639373	0.16639373	0.16639373	0.16639373	0.16639373	0.16639373	0.16639373	0.16639373	0.16639373	0.16639373	0.16639373
688.mp3	-0.0499599	-0.0499599	-0.0499599	-0.0499599	-0.0499599	-0.0499599	-0.0499599	-0.0499599	-0.0499599	-0.0499599	-0.0499599	-0.0499599	-0.0499599	-0.0499599	-0.0499599	-0.0499599	-0.0499599	-0.0499599	-0.0499599	-0.0499599	-0.0499599	-0.0499599	-0.0499599	-0.0499599	-0.0499599	-0.0499599	-0.0499599	-0.0499599	-0.0499599	-0.0499599	-0.0499599	-0.0499599	-0.0499599	-0.0499599	-0.0499599	-0.0499599	-0.0499599	-0.0499599	-0.0499599	-0.0499599	-0.0499599	-0.0499599	-0.0499599	-0.0499599	-0.0499599	-0.0499599	-0.0499599	-0.0499599	-0.0499599
689.mp3	0.025644284	0.025644284	0.025644284	0.025644284	0.025644284	0.025644284	0.025644284	0.025644284	0.025644284	0.025644284	0.025644284	0.025644284	0.025644284	0.025644284	0.025644284	0.025644284	0.025644284	0.025644284	0.025644284	0.025644284	0.025644284	0.025644284	0.025644284	0.025644284	0.025644284	0.025644284	0.025644284	0.025644284	0.025644284	0.025644284	0.025644284	0.025644284	0.025644284	0.025644284	0.025644284	0.025644284	0.025644284	0.025644284	0.025644284	0.025644284	0.025644284	0.025644284	0.025644284	0.025644284	0.025644284	0.025644284	0.025644284	0.025644284	0.025644284
690.mp3	0.11930156	0.11930156	0.11930156	0.11930156	0.11930156	0.11930156	0.11930156	0.11930156	0.11930156	0.11930156	0.11930156	0.11930156	0.11930156	0.11930156	0.11930156	0.11930156	0.11930156	0.11930156	0.11930156	0.11930156	0.11930156	0.11930156	0.11930156	0.11930156	0.11930156	0.11930156	0.11930156	0.11930156	0.11930156	0.11930156	0.11930156	0.11930156	0.11930156	0.11930156	0.11930156	0.11930156	0.11930156	0.11930156	0.11930156	0.11930156	0.11930156	0.11930156	0.11930156	0.11930156	0.11930156	0.11930156	0.11930156	0.11930156	0.11930156
691.mp3	-0.01889953	-0.01889953	-0.01889953	-0.01889953	-0.01889953	-0.01889953	-0.01889953	-0.01889953	-0.01889953	-0.01889953	-0.01889953	-0.01889953	-0.01889953	-0.01889953	-0.01889953	-0.01889953	-0.01889953	-0.01889953	-0.01889953	-0.01889953	-0.01889953	-0.01889953	-0.01889953	-0.01889953	-0.01889953	-0.01889953	-0.01889953	-0.01889953	-0.01889953	-0.01889953	-0.01889953	-0.01889953	-0.01889953	-0.01889953	-0.01889953	-0.01889953	-0.01889953	-0.01889953	-0.01889953	-0.01889953	-0.01889953	-0.01889953	-0.01889953	-0.01889953	-0.01889953	-0.01889953	-0.01889953	-0.01889953	-0.01889953
692.mp3	-0.28243622	-0.28243622	-0.28243622	-0.28243622	-0.28243622	-0.28243622	-0.28243622	-0.28243622	-0.28243622	-0.28243622	-0.28243622	-0.28243622	-0.28243622	-0.28243622	-0.28243622	-0.28243622	-0.28243622	-0.28243622	-0.28243622	-0.28243622	-0.28243622	-0.28243622	-0.28243622	-0.28243622	-0.28243622	-0.28243622	-0.28243622	-0.28243622	-0.28243622	-0.28243622	-0.28243622	-0.28243622	-0.28243622	-0.28243622	-0.28243622	-0.28243622	-0.28243622	-0.28243622	-0.28243622	-0.28243622	-0.28243622	-0.28243622	-0.28243622	-0.28243622	-0.28243622	-0.28243622	-0.28243622	-0.28243622	-0.28243622
693.mp3	-0.14288908	-0.14288908	-0.14288908	-0.14288908	-0.14288908	-0.14288908	-0.14288908	-0.14288908	-0.14288908	-0.14288908	-0.14288908	-0.14288908	-0.14288908	-0.14288908	-0.14288908	-0.14288908	-0.14288908	-0.14288908	-0.14288908	-0.14288908	-0.14288908	-0.14288908	-0.14288908	-0.14288908	-0.14288908	-0.14288908	-0.14288908	-0.14288908	-0.14288908	-0.14288908	-0.14288908	-0.14288908	-0.14288908	-0.14288908	-0.14288908	-0.14288908	-0.14288908	-0.14288908	-0.14288908	-0.14288908	-0.14288908	-0.14288908	-0.14288908	-0.14288908	-0.14288908	-0.14288908	-0.14288908	-0.14288908	-0.14288908
695.mp3	-0.012117859	-0.012117859	-0.012117859	-0.012117859	-0.012117859	-0.012117859	-0.012117859	-0.012117859	-0.012117859	-0.012117859	-0.012117859	-0.012117859	-0.012117859	-0.012117859	-0.012117859	-0.012117859	-0.012117859	-0.012117859	-0.012117859	-0.012117859	-0.012117859	-0.012117859	-0.012117859	-0.012117859	-0.012117859	-0.012117859	-0.012117859	-0.012117859	-0.012117859	-0.012117859	-0.012117859	-0.012117859	-0.012117859	-0.012117859	-0.012117859	-0.012117859	-0.012117859	-0.012117859	-0.012117859	-0.012117859	-0.012117859	-0.012117859	-0.012117859	-0.012117859	-0.012117859	-0.012117859	-0.012117859	-0.012117859	-0.012117859
696.mp3	0.07117729	0.07117729	0.07117729	0.07117729	0.07117729	0.07117729	0.07117729	0.07117729	0.07117729	0.07117729	0.07117729	0.07117729	0.07117729	0.07117729	0.07117729	0.07117729	0.07117729	0.07117729	0.07117729	0.07117729	0.07117729	0.07117729	0.07117729	0.07117729	0.07117729	0.07117729	0.07117729	0.07117729	0.07117729	0.07117729	0.07117729	0.07117729	0.07117729	0.07117729	0.07117729	0.07117729	0.07117729	0.07117729	0.07117729	0.07117729	0.07117729	0.07117729	0.07117729	0.07117729	0.07117729	0.07117729	0.07117729	0.07117729	0.07117729
697.mp3	0.21521786	0.21521786	0.21521786	0.21521786	0.21521786	0.21521786	0.21521786	0.21521786	0.21521786	0.21521786	0.21521786	0.21521786	0.21521786	0.21521786	0.21521786	0.21521786	0.21521786	0.21521786	0.21521786	0.21521786	0.21521786	0.21521786	0.21521786	0.21521786	0.21521786	0.21521786	0.21521786	0.21521786	0.21521786	0.21521786	0.21521786	0.21521786	0.21521786	0.21521786	0.21521786	0.21521786	0.21521786	0.21521786	0.21521786	0.21521786	0.21521786	0.21521786	0.21521786	0.21521786	0.21521786	0.21521786	0.21521786	0.21521786	0.21521786
698.mp3	0.23147553	0.23147553	0.23147553	0.23147553	0.23147553	0.23147553	0.23147553	0.23147553	0.23147553	0.23147553	0.23147553	0.23147553	0.23147553	0.23147553	0.23147553	0.23147553	0.23147553	0.23147553	0.23147553	0.23147553	0.23147553	0.23147553	0.23147553	0.23147553	0.23147553	0.23147553	0.23147553	0.23147553	0.23147553	0.23147553	0.23147553	0.23147553	0.23147553	0.23147553	0.23147553	0.23147553	0.23147553	0.23147553	0.23147553	0.23147553	0.23147553	0.23147553	0.23147553	0.23147553	0.23147553	0.23147553	0.23147553	0.23147553	0.23147553
699.mp3	0.021844309	0.021844309	0.021844309	0.021844309	0.021844309	0.021844309	0.021844309	0.021844309	0.021844309	0.021844309	0.021844309	0.021844309	0.021844309	0.021844309	0.021844309	0.021844309	0.021844309	0.021844309	0.021844309	0.021844309	0.021844309	0.021844309	0.021844309	0.021844309	0.021844309	0.021844309	0.021844309	0.021844309	0.021844309	0.021844309	0.021844309	0.021844309	0.021844309	0.021844309	0.021844309	0.021844309	0.021844309	0.021844309	0.021844309	0.021844309	0.021844309	0.021844309	0.021844309	0.021844309	0.021844309	0.021844309	0.021844309	0.021844309	0.021844309
700.mp3	-0.06425615	-0.06425615	-0.06425615	-0.06425615	-0.06425615	-0.06425615	-0.06425615	-0.06425615	-0.06425615	-0.06425615	-0.06425615	-0.06425615	-0.06425615	-0.06425615	-0.06425615	-0.06425615	-0.06425615	-0.06425615	-0.06425615	-0.06425615	-0.06425615	-0.06425615	-0.06425615	-0.06425615	-0.06425615	-0.06425615	-0.06425615	-0.06425615	-0.06425615	-0.06425615	-0.06425615	-0.06425615	-0.06425615	-0.06425615	-0.06425615	-0.06425615	-0.06425615	-0.06425615	-0.06425615	-0.06425615	-0.06425615	-0.06425615	-0.06425615	-0.06425615	-0.06425615	-0.06425615	-0.06425615	-0.06425615	-0.06425615
702.mp3	-0.13255554	-0.13255554	-0.13255554	-0.13255554	-0.13255554	-0.13255554	-0.13255554	-0.13255554	-0.13255554	-0.13255554	-0.13255554	-0.13255554	-0.13255554	-0.13255554	-0.13255554	-0.13255554	-0.13255554	-0.13255554	-0.13255554	-0.13255554	-0.13255554	-0.13255554	-0.13255554	-0.13255554	-0.13255554	-0.13255554	-0.13255554	-0.13255554	-0.13255554	-0.13255554	-0.13255554	-0.13255554	-0.13255554	-0.13255554	-0.13255554	-0.13255554	-0.13255554	-0.13255554	-0.13255554	-0.13255554	-0.13255554	-0.13255554	-0.13255554	-0.13255554	-0.13255554	-0.13255554	-0.13255554	-0.13255554	-0.13255554
703.mp3	-0.27227613	-0.27227613	-0.27227613	-0.27227613	-0.27227613	-0.27227613	-0.27227613	-0.27227613	-0.27227613	-0.27227613	-0.27227613	-0.27227613	-0.27227613	-0.27227613	-0.27227613	-0.27227613	-0.27227613	-0.27227613	-0.27227613	-0.27227613	-0.27227613	-0.27227613	-0.27227613	-0.27227613	-0.27227613	-0.27227613	-0.27227613	-0.27227613	-0.27227613	-0.27227613	-0.27227613	-0.27227613	-0.27227613	-0.27227613	-0.27227613	-0.27227613	-0.27227613	-0.27227613	-0.27227613	-0.27227613	-0.27227613	-0.27227613	-0.27227613	-0.27227613	-0.27227613	-0.27227613	-0.27227613	-0.27227613	-0.27227613
704.mp3	0.18388727	0.18388727	0.18388727	0.18388727	0.18388727	0.18388727	0.18388727	0.18388727	0.18388727	0.18388727	0.18388727	0.18388727	0.18388727	0.18388727	0.18388727	0.18388727	0.18388727	0.18388727	0.18388727	0.18388727	0.18388727	0.18388727	0.18388727	0.18388727	0.18388727	0.18388727	0.18388727	0.18388727	0.18388727	0.18388727	0.18388727	0.18388727	0.18388727	0.18388727	0.18388727	0.18388727	0.18388727	0.18388727	0.18388727	0.18388727	0.18388727	0.18388727	0.18388727	0.18388727	0.18388727	0.18388727	0.18388727	0.18388727	0.18388727
706.mp3	-0.029509034	-0.029509034	-0.029509034	-0.029509034	-0.029509034	-0.029509034	-0.029509034	-0.029509034	-0.029509034	-0.029509034	-0.029509034	-0.029509034	-0.029509034	-0.029509034	-0.029509034	-0.029509034	-0.029509034	-0.029509034	-0.029509034	-0.029509034	-0.029509034	-0.029509034	-0.029509034	-0.029509034	-0.029509034	-0.029509034	-0.029509034	-0.029509034	-0.029509034	-0.029509034	-0.029509034	-0.029509034	-0.029509034	-0.029509034	-0.029509034	-0.029509034	-0.029509034	-0.029509034	-0.029509034	-0.029509034	-0.029509034	-0.029509034	-0.029509034	-0.029509034	-0.029509034	-0.029509034	-0.029509034	-0.029509034	-0.029509034
707.mp3	-0.02463093	-0.02463093	-0.02463093	-0.02463093	-0.02463093	-0.02463093	-0.02463093	-0.02463093	-0.02463093	-0.02463093	-0.02463093	-0.02463093	-0.02463093	-0.02463093	-0.02463093	-0.02463093	-0.02463093	-0.02463093	-0.02463093	-0.02463093	-0.02463093	-0.02463093	-0.02463093	-0.02463093	-0.02463093	-0.02463093	-0.02463093	-0.02463093	-0.02463093	-0.02463093	-0.02463093	-0.02463093	-0.02463093	-0.02463093	-0.02463093	-0.02463093	-0.02463093	-0.02463093	-0.02463093	-0.02463093	-0.02463093	-0.02463093	-0.02463093	-0.02463093	-0.02463093	-0.02463093	-0.02463093	-0.02463093	-0.02463093
708.mp3	0.31751713	0.31751713	0.31751713	0.31751713	0.31751713	0.31751713	0.31751713	0.31751713	0.31751713	0.31751713	0.31751713	0.31751713	0.31751713	0.31751713	0.31751713	0.31751713	0.31751713	0.31751713	0.31751713	0.31751713	0.31751713	0.31751713	0.31751713	0.31751713	0.31751713	0.31751713	0.31751713	0.31751713	0.31751713	0.31751713	0.31751713	0.31751713	0.31751713	0.31751713	0.31751713	0.31751713	0.31751713	0.31751713	0.31751713	0.31751713	0.31751713	0.31751713	0.31751713	0.31751713	0.31751713	0.31751713	0.31751713	0.31751713	0.31751713
709.mp3	-0.14642312	-0.14642312	-0.14642312	-0.14642312	-0.14642312	-0.14642312	-0.14642312	-0.14642312	-0.14642312	-0.14642312	-0.14642312	-0.14642312	-0.14642312	-0.14642312	-0.14642312	-0.14642312	-0.14642312	-0.14642312	-0.14642312	-0.14642312	-0.14642312	-0.14642312	-0.14642312	-0.14642312	-0.14642312	-0.14642312	-0.14642312	-0.14642312	-0.14642312	-0.14642312	-0.14642312	-0.14642312	-0.14642312	-0.14642312	-0.14642312	-0.14642312	-0.14642312	-0.14642312	-0.14642312	-0.14642312	-0.14642312	-0.14642312	-0.14642312	-0.14642312	-0.14642312	-0.14642312	-0.14642312	-0.14642312	-0.14642312
710.mp3	0.045888353	0.045888353	0.045888353	0.045888353	0.045888353	0.045888353	0.045888353	0.045888353	0.045888353	0.045888353	0.045888353	0.045888353	0.045888353	0.045888353	0.045888353	0.045888353	0.045888353	0.045888353	0.045888353	0.045888353	0.045888353	0.045888353	0.045888353	0.045888353	0.045888353	0.045888353	0.045888353	0.045888353	0.045888353	0.045888353	0.045888353	0.045888353	0.045888353	0.045888353	0.045888353	0.045888353	0.045888353	0.045888353	0.045888353	0.045888353	0.045888353	0.045888353	0.045888353	0.045888353	0.045888353	0.045888353	0.045888353	0.045888353	0.045888353
711.mp3	0.046407003	0.046407003	0.046407003	0.046407003	0.046407003	0.046407003	0.046407003	0.046407003	0.046407003	0.046407003	0.046407003	0.046407003	0.046407003	0.046407003	0.046407003	0.046407003	0.046407003	0.046407003	0.046407003	0.046407003	0.046407003	0.046407003	0.046407003	0.046407003	0.046407003	0.046407003	0.046407003	0.046407003	0.046407003	0.046407003	0.046407003	0.046407003	0.046407003	0.046407003	0.046407003	0.046407003	0.046407003	0.046407003	0.046407003	0.046407003	0.046407003	0.046407003	0.046407003	0.046407003	0.046407003	0.046407003	0.046407003	0.046407003	0.046407003
712.mp3	0.08008517	0.08008517	0.08008517	0.08008517	0.08008517	0.08008517	0.08008517	0.08008517	0.08008517	0.08008517	0.08008517	0.08008517	0.08008517	0.08008517	0.08008517	0.08008517	0.08008517	0.08008517	0.08008517	0.08008517	0.08008517	0.08008517	0.08008517	0.08008517	0.08008517	0.08008517	0.08008517	0.08008517	0.08008517	0.08008517	0.08008517	0.08008517	0.08008517	0.08008517	0.08008517	0.08008517	0.08008517	0.08008517	0.08008517	0.08008517	0.08008517	0.08008517	0.08008517	0.08008517	0.08008517	0.08008517	0.08008517	0.08008517	0.08008517
713.mp3	-0.12804808	-0.12804808	-0.12804808	-0.12804808	-0.12804808	-0.12804808	-0.12804808	-0.12804808	-0.12804808	-0.12804808	-0.12804808	-0.12804808	-0.12804808	-0.12804808	-0.12804808	-0.12804808	-0.12804808	-0.12804808	-0.12804808	-0.12804808	-0.12804808	-0.12804808	-0.12804808	-0.12804808	-0.12804808	-0.12804808	-0.12804808	-0.12804808	-0.12804808	-0.12804808	-0.12804808	-0.12804808	-0.12804808	-0.12804808	-0.12804808	-0.12804808	-0.12804808	-0.12804808	-0.12804808	-0.12804808	-0.12804808	-0.12804808	-0.12804808	-0.12804808	-0.12804808	-0.12804808	-0.12804808	-0.12804808	-0.12804808
714.mp3	0.04215501	0.04215501	0.04215501	0.04215501	0.04215501	0.04215501	0.04215501	0.04215501	0.04215501	0.04215501	0.04215501	0.04215501	0.04215501	0.04215501	0.04215501	0.04215501	0.04215501	0.04215501	0.04215501	0.04215501	0.04215501	0.04215501	0.04215501	0.04215501	0.04215501	0.04215501	0.04215501	0.04215501	0.04215501	0.04215501	0.04215501	0.04215501	0.04215501	0.04215501	0.04215501	0.04215501	0.04215501	0.04215501	0.04215501	0.04215501	0.04215501	0.04215501	0.04215501	0.04215501	0.04215501	0.04215501	0.04215501	0.04215501	0.04215501
715.mp3	0.20941928	0.20941928	0.20941928	0.20941928	0.20941928	0.20941928	0.20941928	0.20941928	0.20941928	0.20941928	0.20941928	0.20941928	0.20941928	0.20941928	0.20941928	0.20941928	0.20941928	0.20941928	0.20941928	0.20941928	0.20941928	0.20941928	0.20941928	0.20941928	0.20941928	0.20941928	0.20941928	0.20941928	0.20941928	0.20941928	0.20941928	0.20941928	0.20941928	0.20941928	0.20941928	0.20941928	0.20941928	0.20941928	0.20941928	0.20941928	0.20941928	0.20941928	0.20941928	0.20941928	0.20941928	0.20941928	0.20941928	0.20941928	0.20941928
717.mp3	0.15911214	0.15911214	0.15911214	0.15911214	0.15911214	0.15911214	0.15911214	0.15911214	0.15911214	0.15911214	0.15911214	0.15911214	0.15911214	0.15911214	0.15911214	0.15911214	0.15911214	0.15911214	0.15911214	0.15911214	0.15911214	0.15911214	0.15911214	0.15911214	0.15911214	0.15911214	0.15911214	0.15911214	0.15911214	0.15911214	0.15911214	0.15911214	0.15911214	0.15911214	0.15911214	0.15911214	0.15911214	0.15911214	0.15911214	0.15911214	0.15911214	0.15911214	0.15911214	0.15911214	0.15911214	0.15911214	0.15911214	0.15911214	0.15911214
718.mp3	-0.002578016	-0.002578016	-0.002578016	-0.002578016	-0.002578016	-0.002578016	-0.002578016	-0.002578016	-0.002578016	-0.002578016	-0.002578016	-0.002578016	-0.002578016	-0.002578016	-0.002578016	-0.002578016	-0.002578016	-0.002578016	-0.002578016	-0.002578016	-0.002578016	-0.002578016	-0.002578016	-0.002578016	-0.002578016	-0.002578016	-0.002578016	-0.002578016	-0.002578016	-0.002578016	-0.002578016	-0.002578016	-0.002578016	-0.002578016	-0.002578016	-0.002578016	-0.002578016	-0.002578016	-0.002578016	-0.002578016	-0.002578016	-0.002578016	-0.002578016	-0.002578016	-0.002578016	-0.002578016	-0.002578016	-0.002578016	-0.002578016
719.mp3	-0.013088334	-0.013088334	-0.013088334	-0.013088334	-0.013088334	-0.013088334	-0.013088334	-0.013088334	-0.013088334	-0.013088334	-0.013088334	-0.013088334	-0.013088334	-0.013088334	-0.013088334	-0.013088334	-0.013088334	-0.013088334	-0.013088334	-0.013088334	-0.013088334	-0.013088334	-0.013088334	-0.013088334	-0.013088334	-0.013088334	-0.013088334	-0.013088334	-0.013088334	-0.013088334	-0.013088334	-0.013088334	-0.013088334	-0.013088334	-0.013088334	-0.013088334	-0.013088334	-0.013088334	-0.013088334	-0.013088334	-0.013088334	-0.013088334	-0.013088334	-0.013088334	-0.013088334	-0.013088334	-0.013088334	-0.013088334	-0.013088334
721.mp3	-0.03641832	-0.03641832	-0.03641832	-0.03641832	-0.03641832	-0.03641832	-0.03641832	-0.03641832	-0.03641832	-0.03641832	-0.03641832	-0.03641832	-0.03641832	-0.03641832	-0.03641832	-0.03641832	-0.03641832	-0.03641832	-0.03641832	-0.03641832	-0.03641832	-0.03641832	-0.03641832	-0.03641832	-0.03641832	-0.03641832	-0.03641832	-0.03641832	-0.03641832	-0.03641832	-0.03641832	-0.03641832	-0.03641832	-0.03641832	-0.03641832	-0.03641832	-0.03641832	-0.03641832	-0.03641832	-0.03641832	-0.03641832	-0.03641832	-0.03641832	-0.03641832	-0.03641832	-0.03641832	-0.03641832	-0.03641832	-0.03641832
722.mp3	-0.06865506	-0.06865506	-0.06865506	-0.06865506	-0.06865506	-0.06865506	-0.06865506	-0.06865506	-0.06865506	-0.06865506	-0.06865506	-0.06865506	-0.06865506	-0.06865506	-0.06865506	-0.06865506	-0.06865506	-0.06865506	-0.06865506	-0.06865506	-0.06865506	-0.06865506	-0.06865506	-0.06865506	-0.06865506	-0.06865506	-0.06865506	-0.06865506	-0.06865506	-0.06865506	-0.06865506	-0.06865506	-0.06865506	-0.06865506	-0.06865506	-0.06865506	-0.06865506	-0.06865506	-0.06865506	-0.06865506	-0.06865506	-0.06865506	-0.06865506	-0.06865506	-0.06865506	-0.06865506	-0.06865506	-0.06865506	-0.06865506
723.mp3	0.22201201	0.22201201	0.22201201	0.22201201	0.22201201	0.22201201	0.22201201	0.22201201	0.22201201	0.22201201	0.22201201	0.22201201	0.22201201	0.22201201	0.22201201	0.22201201	0.22201201	0.22201201	0.22201201	0.22201201	0.22201201	0.22201201	0.22201201	0.22201201	0.22201201	0.22201201	0.22201201	0.22201201	0.22201201	0.22201201	0.22201201	0.22201201	0.22201201	0.22201201	0.22201201	0.22201201	0.22201201	0.22201201	0.22201201	0.22201201	0.22201201	0.22201201	0.22201201	0.22201201	0.22201201	0.22201201	0.22201201	0.22201201	0.22201201
724.mp3	-0.054341	-0.054341	-0.054341	-0.054341	-0.054341	-0.054341	-0.054341	-0.054341	-0.054341	-0.054341	-0.054341	-0.054341	-0.054341	-0.054341	-0.054341	-0.054341	-0.054341	-0.054341	-0.054341	-0.054341	-0.054341	-0.054341	-0.054341	-0.054341	-0.054341	-0.054341	-0.054341	-0.054341	-0.054341	-0.054341	-0.054341	-0.054341	-0.054341	-0.054341	-0.054341	-0.054341	-0.054341	-0.054341	-0.054341	-0.054341	-0.054341	-0.054341	-0.054341	-0.054341	-0.054341	-0.054341	-0.054341	-0.054341	-0.054341
725.mp3	-0.12373322	-0.12373322	-0.12373322	-0.12373322	-0.12373322	-0.12373322	-0.12373322	-0.12373322	-0.12373322	-0.12373322	-0.12373322	-0.12373322	-0.12373322	-0.12373322	-0.12373322	-0.12373322	-0.12373322	-0.12373322	-0.12373322	-0.12373322	-0.12373322	-0.12373322	-0.12373322	-0.12373322	-0.12373322	-0.12373322	-0.12373322	-0.12373322	-0.12373322	-0.12373322	-0.12373322	-0.12373322	-0.12373322	-0.12373322	-0.12373322	-0.12373322	-0.12373322	-0.12373322	-0.12373322	-0.12373322	-0.12373322	-0.12373322	-0.12373322	-0.12373322	-0.12373322	-0.12373322	-0.12373322	-0.12373322	-0.12373322
726.mp3	0.08184567	0.08184567	0.08184567	0.08184567	0.08184567	0.08184567	0.08184567	0.08184567	0.08184567	0.08184567	0.08184567	0.08184567	0.08184567	0.08184567	0.08184567	0.08184567	0.08184567	0.08184567	0.08184567	0.08184567	0.08184567	0.08184567	0.08184567	0.08184567	0.08184567	0.08184567	0.08184567	0.08184567	0.08184567	0.08184567	0.08184567	0.08184567	0.08184567	0.08184567	0.08184567	0.08184567	0.08184567	0.08184567	0.08184567	0.08184567	0.08184567	0.08184567	0.08184567	0.08184567	0.08184567	0.08184567	0.08184567	0.08184567	0.08184567
727.mp3	0.35752591	0.35752591	0.35752591	0.35752591	0.35752591	0.35752591	0.35752591	0.35752591	0.35752591	0.35752591	0.35752591	0.35752591	0.35752591	0.35752591	0.35752591	0.35752591	0.35752591	0.35752591	0.35752591	0.35752591	0.35752591	0.35752591	0.35752591	0.35752591	0.35752591	0.35752591	0.35752591	0.35752591	0.35752591	0.35752591	0.35752591	0.35752591	0.35752591	0.35752591	0.35752591	0.35752591	0.35752591	0.35752591	0.35752591	0.35752591	0.35752591	0.35752591	0.35752591	0.35752591	0.35752591	0.35752591	0.35752591	0.35752591	0.35752591
728.mp3	-0.12894893	-0.12894893	-0.12894893	-0.12894893	-0.12894893	-0.12894893	-0.12894893	-0.12894893	-0.12894893	-0.12894893	-0.12894893	-0.12894893	-0.12894893	-0.12894893	-0.12894893	-0.12894893	-0.12894893	-0.12894893	-0.12894893	-0.12894893	-0.12894893	-0.12894893	-0.12894893	-0.12894893	-0.12894893	-0.12894893	-0.12894893	-0.12894893	-0.12894893	-0.12894893	-0.12894893	-0.12894893	-0.12894893	-0.12894893	-0.12894893	-0.12894893	-0.12894893	-0.12894893	-0.12894893	-0.12894893	-0.12894893	-0.12894893	-0.12894893	-0.12894893	-0.12894893	-0.12894893	-0.12894893	-0.12894893	-0.12894893
729.mp3	0.26170024	0.26170024	0.26170024	0.26170024	0.26170024	0.26170024	0.26170024	0.26170024	0.26170024	0.26170024	0.26170024	0.26170024	0.26170024	0.26170024	0.26170024	0.26170024	0.26170024	0.26170024	0.26170024	0.26170024	0.26170024	0.26170024	0.26170024	0.26170024	0.26170024	0.26170024	0.26170024	0.26170024	0.26170024	0.26170024	0.26170024	0.26170024	0.26170024	0.26170024	0.26170024	0.26170024	0.26170024	0.26170024	0.26170024	0.26170024	0.26170024	0.26170024	0.26170024	0.26170024	0.26170024	0.26170024	0.26170024	0.26170024	0.26170024
730.mp3	-0.12394598	-0.12394598	-0.12394598	-0.12394598	-0.12394598	-0.12394598	-0.12394598	-0.12394598	-0.12394598	-0.12394598	-0.12394598	-0.12394598	-0.12394598	-0.12394598	-0.12394598	-0.12394598	-0.12394598	-0.12394598	-0.12394598	-0.12394598	-0.12394598	-0.12394598	-0.12394598	-0.12394598	-0.12394598	-0.12394598	-0.12394598	-0.12394598	-0.12394598	-0.12394598	-0.12394598	-0.12394598	-0.12394598	-0.12394598	-0.12394598	-0.12394598	-0.12394598	-0.12394598	-0.12394598	-0.12394598	-0.12394598	-0.12394598	-0.12394598	-0.12394598	-0.12394598	-0.12394598	-0.12394598	-0.12394598	-0.12394598
731.mp3	0.055847086	0.055847086	0.055847086	0.055847086	0.055847086	0.055847086	0.055847086	0.055847086	0.055847086	0.055847086	0.055847086	0.055847086	0.055847086	0.055847086	0.055847086	0.055847086	0.055847086	0.055847086	0.055847086	0.055847086	0.055847086	0.055847086	0.055847086	0.055847086	0.055847086	0.055847086	0.055847086	0.055847086	0.055847086	0.055847086	0.055847086	0.055847086	0.055847086	0.055847086	0.055847086	0.055847086	0.055847086	0.055847086	0.055847086	0.055847086	0.055847086	0.055847086	0.055847086	0.055847086	0.055847086	0.055847086	0.055847086	0.055847086	0.055847086
732.mp3	-0.09214741	-0.09214741	-0.09214741	-0.09214741	-0.09214741	-0.09214741	-0.09214741	-0.09214741	-0.09214741	-0.09214741	-0.09214741	-0.09214741	-0.09214741	-0.09214741	-0.09214741	-0.09214741	-0.09214741	-0.09214741	-0.09214741	-0.09214741	-0.09214741	-0.09214741	-0.09214741	-0.09214741	-0.09214741	-0.09214741	-0.09214741	-0.09214741	-0.09214741	-0.09214741	-0.09214741	-0.09214741	-0.09214741	-0.09214741	-0.09214741	-0.09214741	-0.09214741	-0.09214741	-0.09214741	-0.09214741	-0.09214741	-0.09214741	-0.09214741	-0.09214741	-0.09214741	-0.09214741	-0.09214741	-0.09214741	-0.09214741
733.mp3	-0.036091913	-0.036091913	-0.036091913	-0.036091913	-0.036091913	-0.036091913	-0.036091913	-0.036091913	-0.036091913	-0.036091913	-0.036091913	-0.036091913	-0.036091913	-0.036091913	-0.036091913	-0.036091913	-0.036091913	-0.036091913	-0.036091913	-0.036091913	-0.036091913	-0.036091913	-0.036091913	-0.036091913	-0.036091913	-0.036091913	-0.036091913	-0.036091913	-0.036091913	-0.036091913	-0.036091913	-0.036091913	-0.036091913	-0.036091913	-0.036091913	-0.036091913	-0.036091913	-0.036091913	-0.036091913	-0.036091913	-0.036091913	-0.036091913	-0.036091913	-0.036091913	-0.036091913	-0.036091913	-0.036091913	-0.036091913	-0.036091913
734.mp3	-0.069687545	-0.069687545	-0.069687545	-0.069687545	-0.069687545	-0.069687545	-0.069687545	-0.069687545	-0.069687545	-0.069687545	-0.069687545	-0.069687545	-0.069687545	-0.069687545	-0.069687545	-0.069687545	-0.069687545	-0.069687545	-0.069687545	-0.069687545	-0.069687545	-0.069687545	-0.069687545	-0.069687545	-0.069687545	-0.069687545	-0.069687545	-0.069687545	-0.069687545	-0.069687545	-0.069687545	-0.069687545	-0.069687545	-0.069687545	-0.069687545	-0.069687545	-0.069687545	-0.069687545	-0.069687545	-0.069687545	-0.069687545	-0.069687545	-0.069687545	-0.069687545	-0.069687545	-0.069687545	-0.069687545	-0.069687545	-0.069687545
735.mp3	-0.09358223	-0.09358223	-0.09358223	-0.09358223	-0.09358223	-0.09358223	-0.09358223	-0.09358223	-0.09358223	-0.09358223	-0.09358223	-0.09358223	-0.09358223	-0.09358223	-0.09358223	-0.09358223	-0.09358223	-0.09358223	-0.09358223	-0.09358223	-0.09358223	-0.09358223	-0.09358223	-0.09358223	-0.09358223	-0.09358223	-0.09358223	-0.09358223	-0.09358223	-0.09358223	-0.09358223	-0.09358223	-0.09358223	-0.09358223	-0.09358223	-0.09358223	-0.09358223	-0.09358223	-0.09358223	-0.09358223	-0.09358223	-0.09358223	-0.09358223	-0.09358223	-0.09358223	-0.09358223	-0.09358223	-0.09358223	-0.09358223
736.mp3	-0.24646267	-0.24646267	-0.24646267	-0.24646267	-0.24646267	-0.24646267	-0.24646267	-0.24646267	-0.24646267	-0.24646267	-0.24646267	-0.24646267	-0.24646267	-0.24646267	-0.24646267	-0.24646267	-0.24646267	-0.24646267	-0.24646267	-0.24646267	-0.24646267	-0.24646267	-0.24646267	-0.24646267	-0.24646267	-0.24646267	-0.24646267	-0.24646267	-0.24646267	-0.24646267	-0.24646267	-0.24646267	-0.24646267	-0.24646267	-0.24646267	-0.24646267	-0.24646267	-0.24646267	-0.24646267	-0.24646267	-0.24646267	-0.24646267	-0.24646267	-0.24646267	-0.24646267	-0.24646267	-0.24646267	-0.24646267	-0.24646267
737.mp3	0.22233017	0.22233017	0.22233017	0.22233017	0.22233017	0.22233017	0.22233017	0.22233017	0.22233017	0.22233017	0.22233017	0.22233017	0.22233017	0.22233017	0.22233017	0.22233017	0.22233017	0.22233017	0.22233017	0.22233017	0.22233017	0.22233017	0.22233017	0.22233017	0.22233017	0.22233017	0.22233017	0.22233017	0.22233017	0.22233017	0.22233017	0.22233017	0.22233017	0.22233017	0.22233017	0.22233017	0.22233017	0.22233017	0.22233017	0.22233017	0.22233017	0.22233017	0.22233017	0.22233017	0.22233017	0.22233017	0.22233017	0.22233017	0.22233017
738.mp3	-0.0752904	-0.0752904	-0.0752904	-0.0752904	-0.0752904	-0.0752904	-0.0752904	-0.0752904	-0.0752904	-0.0752904	-0.0752904	-0.0752904	-0.0752904	-0.0752904	-0.0752904	-0.0752904	-0.0752904	-0.0752904	-0.0752904	-0.0752904	-0.0752904	-0.0752904	-0.0752904	-0.0752904	-0.0752904	-0.0752904	-0.0752904	-0.0752904	-0.0752904	-0.0752904	-0.0752904	-0.0752904	-0.0752904	-0.0752904	-0.0752904	-0.0752904	-0.0752904	-0.0752904	-0.0752904	-0.0752904	-0.0752904	-0.0752904	-0.0752904	-0.0752904	-0.0752904	-0.0752904	-0.0752904	-0.0752904	-0.0752904
739.mp3	0.0927186	0.0927186	0.0927186	0.0927186	0.0927186	0.0927186	0.0927186	0.0927186	0.0927186	0.0927186	0.0927186	0.0927186	0.0927186	0.0927186	0.0927186	0.0927186	0.0927186	0.0927186	0.0927186	0.0927186	0.0927186	0.0927186	0.0927186	0.0927186	0.0927186	0.0927186	0.0927186	0.0927186	0.0927186	0.0927186	0.0927186	0.0927186	0.0927186	0.0927186	0.0927186	0.0927186	0.0927186	0.0927186	0.0927186	0.0927186	0.0927186	0.0927186	0.0927186	0.0927186	0.0927186	0.0927186	0.0927186	0.0927186	0.0927186
740.mp3	0.21361813	0.21361813	0.21361813	0.21361813	0.21361813	0.21361813	0.21361813	0.21361813	0.21361813	0.21361813	0.21361813	0.21361813	0.21361813	0.21361813	0.21361813	0.21361813	0.21361813	0.21361813	0.21361813	0.21361813	0.21361813	0.21361813	0.21361813	0.21361813	0.21361813	0.21361813	0.21361813	0.21361813	0.21361813	0.21361813	0.21361813	0.21361813	0.21361813	0.21361813	0.21361813	0.21361813	0.21361813	0.21361813	0.21361813	0.21361813	0.21361813	0.21361813	0.21361813	0.21361813	0.21361813	0.21361813	0.21361813	0.21361813	0.21361813
741.mp3	0.16643848	0.16643848	0.16643848	0.16643848	0.16643848	0.16643848	0.16643848	0.16643848	0.16643848	0.16643848	0.16643848	0.16643848	0.16643848	0.16643848	0.16643848	0.16643848	0.16643848	0.16643848	0.16643848	0.16643848	0.16643848	0.16643848	0.16643848	0.16643848	0.16643848	0.16643848	0.16643848	0.16643848	0.16643848	0.16643848	0.16643848	0.16643848	0.16643848	0.16643848	0.16643848	0.16643848	0.16643848	0.16643848	0.16643848	0.16643848	0.16643848	0.16643848	0.16643848	0.16643848	0.16643848	0.16643848	0.16643848	0.16643848	0.16643848
742.mp3	-0.0863954	-0.0863954	-0.0863954	-0.0863954	-0.0863954	-0.0863954	-0.0863954	-0.0863954	-0.0863954	-0.0863954	-0.0863954	-0.0863954	-0.0863954	-0.0863954	-0.0863954	-0.0863954	-0.0863954	-0.0863954	-0.0863954	-0.0863954	-0.0863954	-0.0863954	-0.0863954	-0.0863954	-0.0863954	-0.0863954	-0.0863954	-0.0863954	-0.0863954	-0.0863954	-0.0863954	-0.0863954	-0.0863954	-0.0863954	-0.0863954	-0.0863954	-0.0863954	-0.0863954	-0.0863954	-0.0863954	-0.0863954	-0.0863954	-0.0863954	-0.0863954	-0.0863954	-0.0863954	-0.0863954	-0.0863954	-0.0863954
743.mp3	0.07524358	0.07524358	0.07524358	0.07524358	0.07524358	0.07524358	0.07524358	0.07524358	0.07524358	0.07524358	0.07524358	0.07524358	0.07524358	0.07524358	0.07524358	0.07524358	0.07524358	0.07524358	0.07524358	0.07524358	0.07524358	0.07524358	0.07524358	0.07524358	0.07524358	0.07524358	0.07524358	0.07524358	0.07524358	0.07524358	0.07524358	0.07524358	0.07524358	0.07524358	0.07524358	0.07524358	0.07524358	0.07524358	0.07524358	0.07524358	0.07524358	0.07524358	0.07524358	0.07524358	0.07524358	0.07524358	0.07524358	0.07524358	0.07524358
744.mp3	-0.049571853	-0.049571853	-0.049571853	-0.049571853	-0.049571853	-0.049571853	-0.049571853	-0.049571853	-0.049571853	-0.049571853	-0.049571853	-0.049571853	-0.049571853	-0.049571853	-0.049571853	-0.049571853	-0.049571853	-0.049571853	-0.049571853	-0.049571853	-0.049571853	-0.049571853	-0.049571853	-0.049571853	-0.049571853	-0.049571853	-0.049571853	-0.049571853	-0.049571853	-0.049571853	-0.049571853	-0.049571853	-0.049571853	-0.049571853	-0.049571853	-0.049571853	-0.049571853	-0.049571853	-0.049571853	-0.049571853	-0.049571853	-0.049571853	-0.049571853	-0.049571853	-0.049571853	-0.049571853	-0.049571853	-0.049571853	-0.049571853
745.mp3	0.1435178	0.1435178	0.1435178	0.1435178	0.1435178	0.1435178	0.1435178	0.1435178	0.1435178	0.1435178	0.1435178	0.1435178	0.1435178	0.1435178	0.1435178	0.1435178	0.1435178	0.1435178	0.1435178	0.1435178	0.1435178	0.1435178	0.1435178	0.1435178	0.1435178	0.1435178	0.1435178	0.1435178	0.1435178	0.1435178	0.1435178	0.1435178	0.1435178	0.1435178	0.1435178	0.1435178	0.1435178	0.1435178	0.1435178	0.1435178	0.1435178	0.1435178	0.1435178	0.1435178	0.1435178	0.1435178	0.1435178	0.1435178	0.1435178
746.mp3	-0.0674098	-0.0674098	-0.0674098	-0.0674098	-0.0674098	-0.0674098	-0.0674098	-0.0674098	-0.0674098	-0.0674098	-0.0674098	-0.0674098	-0.0674098	-0.0674098	-0.0674098	-0.0674098	-0.0674098	-0.0674098	-0.0674098	-0.0674098	-0.0674098	-0.0674098	-0.0674098	-0.0674098	-0.0674098	-0.0674098	-0.0674098	-0.0674098	-0.0674098	-0.0674098	-0.0674098	-0.0674098	-0.0674098	-0.0674098	-0.0674098	-0.0674098	-0.0674098	-0.0674098	-0.0674098	-0.0674098	-0.0674098	-0.0674098	-0.0674098	-0.0674098	-0.0674098	-0.0674098	-0.0674098	-0.0674098	-0.0674098
747.mp3	-0.049340088	-0.049340088	-0.049340088	-0.049340088	-0.049340088	-0.049340088	-0.049340088	-0.049340088	-0.049340088	-0.049340088	-0.049340088	-0.049340088	-0.049340088	-0.049340088	-0.049340088	-0.049340088	-0.049340088	-0.049340088	-0.049340088	-0.049340088	-0.049340088	-0.049340088	-0.049340088	-0.049340088	-0.049340088	-0.049340088	-0.049340088	-0.049340088	-0.049340088	-0.049340088	-0.049340088	-0.049340088	-0.049340088	-0.049340088	-0.049340088	-0.049340088	-0.049340088	-0.049340088	-0.049340088	-0.049340088	-0.049340088	-0.049340088	-0.049340088	-0.049340088	-0.049340088	-0.049340088	-0.049340088	-0.049340088	-0.049340088
748.mp3	-0.33878073	-0.33878073	-0.33878073	-0.33878073	-0.33878073	-0.33878073	-0.33878073	-0.33878073	-0.33878073	-0.33878073	-0.33878073	-0.33878073	-0.33878073	-0.33878073	-0.33878073	-0.33878073	-0.33878073	-0.33878073	-0.33878073	-0.33878073	-0.33878073	-0.33878073	-0.33878073	-0.33878073	-0.33878073	-0.33878073	-0.33878073	-0.33878073	-0.33878073	-0.33878073	-0.33878073	-0.33878073	-0.33878073	-0.33878073	-0.33878073	-0.33878073	-0.33878073	-0.33878073	-0.33878073	-0.33878073	-0.33878073	-0.33878073	-0.33878073	-0.33878073	-0.33878073	-0.33878073	-0.33878073	-0.33878073	-0.33878073
749.mp3	-0.1818172	-0.1818172	-0.1818172	-0.1818172	-0.1818172	-0.1818172	-0.1818172	-0.1818172	-0.1818172	-0.1818172	-0.1818172	-0.1818172	-0.1818172	-0.1818172	-0.1818172	-0.1818172	-0.1818172	-0.1818172	-0.1818172	-0.1818172	-0.1818172	-0.1818172	-0.1818172	-0.1818172	-0.1818172	-0.1818172	-0.1818172	-0.1818172	-0.1818172	-0.1818172	-0.1818172	-0.1818172	-0.1818172	-0.1818172	-0.1818172	-0.1818172	-0.1818172	-0.1818172	-0.1818172	-0.1818172	-0.1818172	-0.1818172	-0.1818172	-0.1818172	-0.1818172	-0.1818172	-0.1818172	-0.1818172	-0.1818172
750.mp3	0.045259167	0.045259167	0.045259167	0.045259167	0.045259167	0.045259167	0.045259167	0.045259167	0.045259167	0.045259167	0.045259167	0.045259167	0.045259167	0.045259167	0.045259167	0.045259167	0.045259167	0.045259167	0.045259167	0.045259167	0.045259167	0.045259167	0.045259167	0.045259167	0.045259167	0.045259167	0.045259167	0.045259167	0.045259167	0.045259167	0.045259167	0.045259167	0.045259167	0.045259167	0.045259167	0.045259167	0.045259167	0.045259167	0.045259167	0.045259167	0.045259167	0.045259167	0.045259167	0.045259167	0.045259167	0.045259167	0.045259167	0.045259167	0.045259167
756.mp3	0.14221829	0.14221829	0.14221829	0.14221829	0.14221829	0.14221829	0.14221829	0.14221829	0.14221829	0.14221829	0.14221829	0.14221829	0.14221829	0.14221829	0.14221829	0.14221829	0.14221829	0.14221829	0.14221829	0.14221829	0.14221829	0.14221829	0.14221829	0.14221829	0.14221829	0.14221829	0.14221829	0.14221829	0.14221829	0.14221829	0.14221829	0.14221829	0.14221829	0.14221829	0.14221829	0.14221829	0.14221829	0.14221829	0.14221829	0.14221829	0.14221829	0.14221829	0.14221829	0.14221829	0.14221829	0.14221829	0.14221829	0.14221829	0.14221829
757.mp3	0.00334261	0.00334261	0.00334261	0.00334261	0.00334261	0.00334261	0.00334261	0.00334261	0.00334261	0.00334261	0.00334261	0.00334261	0.00334261	0.00334261	0.00334261	0.00334261	0.00334261	0.00334261	0.00334261	0.00334261	0.00334261	0.00334261	0.00334261	0.00334261	0.00334261	0.00334261	0.00334261	0.00334261	0.00334261	0.00334261	0.00334261	0.00334261	0.00334261	0.00334261	0.00334261	0.00334261	0.00334261	0.00334261	0.00334261	0.00334261	0.00334261	0.00334261	0.00334261	0.00334261	0.00334261	0.00334261	0.00334261	0.00334261	0.00334261
758.mp3	0.019239947	0.019239947	0.019239947	0.019239947	0.019239947	0.019239947	0.019239947	0.019239947	0.019239947	0.019239947	0.019239947	0.019239947	0.019239947	0.019239947	0.019239947	0.019239947	0.019239947	0.019239947	0.019239947	0.019239947	0.019239947	0.019239947	0.019239947	0.019239947	0.019239947	0.019239947	0.019239947	0.019239947	0.019239947	0.019239947	0.019239947	0.019239947	0.019239947	0.019239947	0.019239947	0.019239947	0.019239947	0.019239947	0.019239947	0.019239947	0.019239947	0.019239947	0.019239947	0.019239947	0.019239947	0.019239947	0.019239947	0.019239947	0.019239947
759.mp3	-0.14865655	-0.14865655	-0.14865655	-0.14865655	-0.14865655	-0.14865655	-0.14865655	-0.14865655	-0.14865655	-0.14865655	-0.14865655	-0.14865655	-0.14865655	-0.14865655	-0.14865655	-0.14865655	-0.14865655	-0.14865655	-0.14865655	-0.14865655	-0.14865655	-0.14865655	-0.14865655	-0.14865655	-0.14865655	-0.14865655	-0.14865655	-0.14865655	-0.14865655	-0.14865655	-0.14865655	-0.14865655	-0.14865655	-0.14865655	-0.14865655	-0.14865655	-0.14865655	-0.14865655	-0.14865655	-0.14865655	-0.14865655	-0.14865655	-0.14865655	-0.14865655	-0.14865655	-0.14865655	-0.14865655	-0.14865655	-0.14865655
763.mp3	0.05493391	0.05493391	0.05493391	0.05493391	0.05493391	0.05493391	0.05493391	0.05493391	0.05493391	0.05493391	0.05493391	0.05493391	0.05493391	0.05493391	0.05493391	0.05493391	0.05493391	0.05493391	0.05493391	0.05493391	0.05493391	0.05493391	0.05493391	0.05493391	0.05493391	0.05493391	0.05493391	0.05493391	0.05493391	0.05493391	0.05493391	0.05493391	0.05493391	0.05493391	0.05493391	0.05493391	0.05493391	0.05493391	0.05493391	0.05493391	0.05493391	0.05493391	0.05493391	0.05493391	0.05493391	0.05493391	0.05493391	0.05493391	0.05493391
764.mp3	-0.13276657	-0.13276657	-0.13276657	-0.13276657	-0.13276657	-0.13276657	-0.13276657	-0.13276657	-0.13276657	-0.13276657	-0.13276657	-0.13276657	-0.13276657	-0.13276657	-0.13276657	-0.13276657	-0.13276657	-0.13276657	-0.13276657	-0.13276657	-0.13276657	-0.13276657	-0.13276657	-0.13276657	-0.13276657	-0.13276657	-0.13276657	-0.13276657	-0.13276657	-0.13276657	-0.13276657	-0.13276657	-0.13276657	-0.13276657	-0.13276657	-0.13276657	-0.13276657	-0.13276657	-0.13276657	-0.13276657	-0.13276657	-0.13276657	-0.13276657	-0.13276657	-0.13276657	-0.13276657	-0.13276657	-0.13276657	-0.13276657
767.mp3	0.01817732	0.01817732	0.01817732	0.01817732	0.01817732	0.01817732	0.01817732	0.01817732	0.01817732	0.01817732	0.01817732	0.01817732	0.01817732	0.01817732	0.01817732	0.01817732	0.01817732	0.01817732	0.01817732	0.01817732	0.01817732	0.01817732	0.01817732	0.01817732	0.01817732	0.01817732	0.01817732	0.01817732	0.01817732	0.01817732	0.01817732	0.01817732	0.01817732	0.01817732	0.01817732	0.01817732	0.01817732	0.01817732	0.01817732	0.01817732	0.01817732	0.01817732	0.01817732	0.01817732	0.01817732	0.01817732	0.01817732	0.01817732	0.01817732
769.mp3	0.25105911	0.25105911	0.25105911	0.25105911	0.25105911	0.25105911	0.25105911	0.25105911	0.25105911	0.25105911	0.25105911	0.25105911	0.25105911	0.25105911	0.25105911	0.25105911	0.25105911	0.25105911	0.25105911	0.25105911	0.25105911	0.25105911	0.25105911	0.25105911	0.25105911	0.25105911	0.25105911	0.25105911	0.25105911	0.25105911	0.25105911	0.25105911	0.25105911	0.25105911	0.25105911	0.25105911	0.25105911	0.25105911	0.25105911	0.25105911	0.25105911	0.25105911	0.25105911	0.25105911	0.25105911	0.25105911	0.25105911	0.25105911	0.25105911
773.mp3	0.003326014	0.003326014	0.003326014	0.003326014	0.003326014	0.003326014	0.003326014	0.003326014	0.003326014	0.003326014	0.003326014	0.003326014	0.003326014	0.003326014	0.003326014	0.003326014	0.003326014	0.003326014	0.003326014	0.003326014	0.003326014	0.003326014	0.003326014	0.003326014	0.003326014	0.003326014	0.003326014	0.003326014	0.003326014	0.003326014	0.003326014	0.003326014	0.003326014	0.003326014	0.003326014	0.003326014	0.003326014	0.003326014	0.003326014	0.003326014	0.003326014	0.003326014	0.003326014	0.003326014	0.003326014	0.003326014	0.003326014	0.003326014	0.003326014
775.mp3	-0.074420646	-0.074420646	-0.074420646	-0.074420646	-0.074420646	-0.074420646	-0.074420646	-0.074420646	-0.074420646	-0.074420646	-0.074420646	-0.074420646	-0.074420646	-0.074420646	-0.074420646	-0.074420646	-0.074420646	-0.074420646	-0.074420646	-0.074420646	-0.074420646	-0.074420646	-0.074420646	-0.074420646	-0.074420646	-0.074420646	-0.074420646	-0.074420646	-0.074420646	-0.074420646	-0.074420646	-0.074420646	-0.074420646	-0.074420646	-0.074420646	-0.074420646	-0.074420646	-0.074420646	-0.074420646	-0.074420646	-0.074420646	-0.074420646	-0.074420646	-0.074420646	-0.074420646	-0.074420646	-0.074420646	-0.074420646	-0.074420646
776.mp3	-0.06291202	-0.06291202	-0.06291202	-0.06291202	-0.06291202	-0.06291202	-0.06291202	-0.06291202	-0.06291202	-0.06291202	-0.06291202	-0.06291202	-0.06291202	-0.06291202	-0.06291202	-0.06291202	-0.06291202	-0.06291202	-0.06291202	-0.06291202	-0.06291202	-0.06291202	-0.06291202	-0.06291202	-0.06291202	-0.06291202	-0.06291202	-0.06291202	-0.06291202	-0.06291202	-0.06291202	-0.06291202	-0.06291202	-0.06291202	-0.06291202	-0.06291202	-0.06291202	-0.06291202	-0.06291202	-0.06291202	-0.06291202	-0.06291202	-0.06291202	-0.06291202	-0.06291202	-0.06291202	-0.06291202	-0.06291202	-0.06291202
777.mp3	0.03425573	0.03425573	0.03425573	0.03425573	0.03425573	0.03425573	0.03425573	0.03425573	0.03425573	0.03425573	0.03425573	0.03425573	0.03425573	0.03425573	0.03425573	0.03425573	0.03425573	0.03425573	0.03425573	0.03425573	0.03425573	0.03425573	0.03425573	0.03425573	0.03425573	0.03425573	0.03425573	0.03425573	0.03425573	0.03425573	0.03425573	0.03425573	0.03425573	0.03425573	0.03425573	0.03425573	0.03425573	0.03425573	0.03425573	0.03425573	0.03425573	0.03425573	0.03425573	0.03425573	0.03425573	0.03425573	0.03425573	0.03425573	0.03425573
779.mp3	-0.033537056	-0.033537056	-0.033537056	-0.033537056	-0.033537056	-0.033537056	-0.033537056	-0.033537056	-0.033537056	-0.033537056	-0.033537056	-0.033537056	-0.033537056	-0.033537056	-0.033537056	-0.033537056	-0.033537056	-0.033537056	-0.033537056	-0.033537056	-0.033537056	-0.033537056	-0.033537056	-0.033537056	-0.033537056	-0.033537056	-0.033537056	-0.033537056	-0.033537056	-0.033537056	-0.033537056	-0.033537056	-0.033537056	-0.033537056	-0.033537056	-0.033537056	-0.033537056	-0.033537056	-0.033537056	-0.033537056	-0.033537056	-0.033537056	-0.033537056	-0.033537056	-0.033537056	-0.033537056	-0.033537056	-0.033537056	-0.033537056
780.mp3	0.21723178	0.21723178	0.21723178	0.21723178	0.21723178	0.21723178	0.21723178	0.21723178	0.21723178	0.21723178	0.21723178	0.21723178	0.21723178	0.21723178	0.21723178	0.21723178	0.21723178	0.21723178	0.21723178	0.21723178	0.21723178	0.21723178	0.21723178	0.21723178	0.21723178	0.21723178	0.21723178	0.21723178	0.21723178	0.21723178	0.21723178	0.21723178	0.21723178	0.21723178	0.21723178	0.21723178	0.21723178	0.21723178	0.21723178	0.21723178	0.21723178	0.21723178	0.21723178	0.21723178	0.21723178	0.21723178	0.21723178	0.21723178	0.21723178
781.mp3	-0.12916836	-0.12916836	-0.12916836	-0.12916836	-0.12916836	-0.12916836	-0.12916836	-0.12916836	-0.12916836	-0.12916836	-0.12916836	-0.12916836	-0.12916836	-0.12916836	-0.12916836	-0.12916836	-0.12916836	-0.12916836	-0.12916836	-0.12916836	-0.12916836	-0.12916836	-0.12916836	-0.12916836	-0.12916836	-0.12916836	-0.12916836	-0.12916836	-0.12916836	-0.12916836	-0.12916836	-0.12916836	-0.12916836	-0.12916836	-0.12916836	-0.12916836	-0.12916836	-0.12916836	-0.12916836	-0.12916836	-0.12916836	-0.12916836	-0.12916836	-0.12916836	-0.12916836	-0.12916836	-0.12916836	-0.12916836	-0.12916836
782.mp3	-0.059762504	-0.059762504	-0.059762504	-0.059762504	-0.059762504	-0.059762504	-0.059762504	-0.059762504	-0.059762504	-0.059762504	-0.059762504	-0.059762504	-0.059762504	-0.059762504	-0.059762504	-0.059762504	-0.059762504	-0.059762504	-0.059762504	-0.059762504	-0.059762504	-0.059762504	-0.059762504	-0.059762504	-0.059762504	-0.059762504	-0.059762504	-0.059762504	-0.059762504	-0.059762504	-0.059762504	-0.059762504	-0.059762504	-0.059762504	-0.059762504	-0.059762504	-0.059762504	-0.059762504	-0.059762504	-0.059762504	-0.059762504	-0.059762504	-0.059762504	-0.059762504	-0.059762504	-0.059762504	-0.059762504	-0.059762504	-0.059762504
784.mp3	-0.17369887	-0.17369887	-0.17369887	-0.17369887	-0.17369887	-0.17369887	-0.17369887	-0.17369887	-0.17369887	-0.17369887	-0.17369887	-0.17369887	-0.17369887	-0.17369887	-0.17369887	-0.17369887	-0.17369887	-0.17369887	-0.17369887	-0.17369887	-0.17369887	-0.17369887	-0.17369887	-0.17369887	-0.17369887	-0.17369887	-0.17369887	-0.17369887	-0.17369887	-0.17369887	-0.17369887	-0.17369887	-0.17369887	-0.17369887	-0.17369887	-0.17369887	-0.17369887	-0.17369887	-0.17369887	-0.17369887	-0.17369887	-0.17369887	-0.17369887	-0.17369887	-0.17369887	-0.17369887	-0.17369887	-0.17369887	-0.17369887
787.mp3	-0.1687159	-0.1687159	-0.1687159	-0.1687159	-0.1687159	-0.1687159	-0.1687159	-0.1687159	-0.1687159	-0.1687159	-0.1687159	-0.1687159	-0.1687159	-0.1687159	-0.1687159	-0.1687159	-0.1687159	-0.1687159	-0.1687159	-0.1687159	-0.1687159	-0.1687159	-0.1687159	-0.1687159	-0.1687159	-0.1687159	-0.1687159	-0.1687159	-0.1687159	-0.1687159	-0.1687159	-0.1687159	-0.1687159	-0.1687159	-0.1687159	-0.1687159	-0.1687159	-0.1687159	-0.1687159	-0.1687159	-0.1687159	-0.1687159	-0.1687159	-0.1687159	-0.1687159	-0.1687159	-0.1687159	-0.1687159	-0.1687159
789.mp3	-0.22437626	-0.22437626	-0.22437626	-0.22437626	-0.22437626	-0.22437626	-0.22437626	-0.22437626	-0.22437626	-0.22437626	-0.22437626	-0.22437626	-0.22437626	-0.22437626	-0.22437626	-0.22437626	-0.22437626	-0.22437626	-0.22437626	-0.22437626	-0.22437626	-0.22437626	-0.22437626	-0.22437626	-0.22437626	-0.22437626	-0.22437626	-0.22437626	-0.22437626	-0.22437626	-0.22437626	-0.22437626	-0.22437626	-0.22437626	-0.22437626	-0.22437626	-0.22437626	-0.22437626	-0.22437626	-0.22437626	-0.22437626	-0.22437626	-0.22437626	-0.22437626	-0.22437626	-0.22437626	-0.22437626	-0.22437626	-0.22437626
790.mp3	0.22574946	0.22574946	0.22574946	0.22574946	0.22574946	0.22574946	0.22574946	0.22574946	0.22574946	0.22574946	0.22574946	0.22574946	0.22574946	0.22574946	0.22574946	0.22574946	0.22574946	0.22574946	0.22574946	0.22574946	0.22574946	0.22574946	0.22574946	0.22574946	0.22574946	0.22574946	0.22574946	0.22574946	0.22574946	0.22574946	0.22574946	0.22574946	0.22574946	0.22574946	0.22574946	0.22574946	0.22574946	0.22574946	0.22574946	0.22574946	0.22574946	0.22574946	0.22574946	0.22574946	0.22574946	0.22574946	0.22574946	0.22574946	0.22574946
791.mp3	-0.006599378	-0.006599378	-0.006599378	-0.006599378	-0.006599378	-0.006599378	-0.006599378	-0.006599378	-0.006599378	-0.006599378	-0.006599378	-0.006599378	-0.006599378	-0.006599378	-0.006599378	-0.006599378	-0.006599378	-0.006599378	-0.006599378	-0.006599378	-0.006599378	-0.006599378	-0.006599378	-0.006599378	-0.006599378	-0.006599378	-0.006599378	-0.006599378	-0.006599378	-0.006599378	-0.006599378	-0.006599378	-0.006599378	-0.006599378	-0.006599378	-0.006599378	-0.006599378	-0.006599378	-0.006599378	-0.006599378	-0.006599378	-0.006599378	-0.006599378	-0.006599378	-0.006599378	-0.006599378	-0.006599378	-0.006599378	-0.006599378
794.mp3	-0.16724558	-0.16724558	-0.16724558	-0.16724558	-0.16724558	-0.16724558	-0.16724558	-0.16724558	-0.16724558	-0.16724558	-0.16724558	-0.16724558	-0.16724558	-0.16724558	-0.16724558	-0.16724558	-0.16724558	-0.16724558	-0.16724558	-0.16724558	-0.16724558	-0.16724558	-0.16724558	-0.16724558	-0.16724558	-0.16724558	-0.16724558	-0.16724558	-0.16724558	-0.16724558	-0.16724558	-0.16724558	-0.16724558	-0.16724558	-0.16724558	-0.16724558	-0.16724558	-0.16724558	-0.16724558	-0.16724558	-0.16724558	-0.16724558	-0.16724558	-0.16724558	-0.16724558	-0.16724558	-0.16724558	-0.16724558	-0.16724558
795.mp3	0.019082356	0.019082356	0.019082356	0.019082356	0.019082356	0.019082356	0.019082356	0.019082356	0.019082356	0.019082356	0.019082356	0.019082356	0.019082356	0.019082356	0.019082356	0.019082356	0.019082356	0.019082356	0.019082356	0.019082356	0.019082356	0.019082356	0.019082356	0.019082356	0.019082356	0.019082356	0.019082356	0.019082356	0.019082356	0.019082356	0.019082356	0.019082356	0.019082356	0.019082356	0.019082356	0.019082356	0.019082356	0.019082356	0.019082356	0.019082356	0.019082356	0.019082356	0.019082356	0.019082356	0.019082356	0.019082356	0.019082356	0.019082356	0.019082356
796.mp3	-0.06213164	-0.06213164	-0.06213164	-0.06213164	-0.06213164	-0.06213164	-0.06213164	-0.06213164	-0.06213164	-0.06213164	-0.06213164	-0.06213164	-0.06213164	-0.06213164	-0.06213164	-0.06213164	-0.06213164	-0.06213164	-0.06213164	-0.06213164	-0.06213164	-0.06213164	-0.06213164	-0.06213164	-0.06213164	-0.06213164	-0.06213164	-0.06213164	-0.06213164	-0.06213164	-0.06213164	-0.06213164	-0.06213164	-0.06213164	-0.06213164	-0.06213164	-0.06213164	-0.06213164	-0.06213164	-0.06213164	-0.06213164	-0.06213164	-0.06213164	-0.06213164	-0.06213164	-0.06213164	-0.06213164	-0.06213164	-0.06213164
797.mp3	-0.040473636	-0.040473636	-0.040473636	-0.040473636	-0.040473636	-0.040473636	-0.040473636	-0.040473636	-0.040473636	-0.040473636	-0.040473636	-0.040473636	-0.040473636	-0.040473636	-0.040473636	-0.040473636	-0.040473636	-0.040473636	-0.040473636	-0.040473636	-0.040473636	-0.040473636	-0.040473636	-0.040473636	-0.040473636	-0.040473636	-0.040473636	-0.040473636	-0.040473636	-0.040473636	-0.040473636	-0.040473636	-0.040473636	-0.040473636	-0.040473636	-0.040473636	-0.040473636	-0.040473636	-0.040473636	-0.040473636	-0.040473636	-0.040473636	-0.040473636	-0.040473636	-0.040473636	-0.040473636	-0.040473636	-0.040473636	-0.040473636
798.mp3	-0.010664564	-0.010664564	-0.010664564	-0.010664564	-0.010664564	-0.010664564	-0.010664564	-0.010664564	-0.010664564	-0.010664564	-0.010664564	-0.010664564	-0.010664564	-0.010664564	-0.010664564	-0.010664564	-0.010664564	-0.010664564	-0.010664564	-0.010664564	-0.010664564	-0.010664564	-0.010664564	-0.010664564	-0.010664564	-0.010664564	-0.010664564	-0.010664564	-0.010664564	-0.010664564	-0.010664564	-0.010664564	-0.010664564	-0.010664564	-0.010664564	-0.010664564	-0.010664564	-0.010664564	-0.010664564	-0.010664564	-0.010664564	-0.010664564	-0.010664564	-0.010664564	-0.010664564	-0.010664564	-0.010664564	-0.010664564	-0.010664564
799.mp3	0.032985453	0.032985453	0.032985453	0.032985453	0.032985453	0.032985453	0.032985453	0.032985453	0.032985453	0.032985453	0.032985453	0.032985453	0.032985453	0.032985453	0.032985453	0.032985453	0.032985453	0.032985453	0.032985453	0.032985453	0.032985453	0.032985453	0.032985453	0.032985453	0.032985453	0.032985453	0.032985453	0.032985453	0.032985453	0.032985453	0.032985453	0.032985453	0.032985453	0.032985453	0.032985453	0.032985453	0.032985453	0.032985453	0.032985453	0.032985453	0.032985453	0.032985453	0.032985453	0.032985453	0.032985453	0.032985453	0.032985453	0.032985453	0.032985453
800.mp3	0.071233295	0.071233295	0.071233295	0.071233295	0.071233295	0.071233295	0.071233295	0.071233295	0.071233295	0.071233295	0.071233295	0.071233295	0.071233295	0.071233295	0.071233295	0.071233295	0.071233295	0.071233295	0.071233295	0.071233295	0.071233295	0.071233295	0.071233295	0.071233295	0.071233295	0.071233295	0.071233295	0.071233295	0.071233295	0.071233295	0.071233295	0.071233295	0.071233295	0.071233295	0.071233295	0.071233295	0.071233295	0.071233295	0.071233295	0.071233295	0.071233295	0.071233295	0.071233295	0.071233295	0.071233295	0.071233295	0.071233295	0.071233295	0.071233295
801.mp3	-0.13122578	-0.13122578	-0.13122578	-0.13122578	-0.13122578	-0.13122578	-0.13122578	-0.13122578	-0.13122578	-0.13122578	-0.13122578	-0.13122578	-0.13122578	-0.13122578	-0.13122578	-0.13122578	-0.13122578	-0.13122578	-0.13122578	-0.13122578	-0.13122578	-0.13122578	-0.13122578	-0.13122578	-0.13122578	-0.13122578	-0.13122578	-0.13122578	-0.13122578	-0.13122578	-0.13122578	-0.13122578	-0.13122578	-0.13122578	-0.13122578	-0.13122578	-0.13122578	-0.13122578	-0.13122578	-0.13122578	-0.13122578	-0.13122578	-0.13122578	-0.13122578	-0.13122578	-0.13122578	-0.13122578	-0.13122578	-0.13122578
804.mp3	-0.33408684	-0.33408684	-0.33408684	-0.33408684	-0.33408684	-0.33408684	-0.33408684	-0.33408684	-0.33408684	-0.33408684	-0.33408684	-0.33408684	-0.33408684	-0.33408684	-0.33408684	-0.33408684	-0.33408684	-0.33408684	-0.33408684	-0.33408684	-0.33408684	-0.33408684	-0.33408684	-0.33408684	-0.33408684	-0.33408684	-0.33408684	-0.33408684	-0.33408684	-0.33408684	-0.33408684	-0.33408684	-0.33408684	-0.33408684	-0.33408684	-0.33408684	-0.33408684	-0.33408684	-0.33408684	-0.33408684	-0.33408684	-0.33408684	-0.33408684	-0.33408684	-0.33408684	-0.33408684	-0.33408684	-0.33408684	-0.33408684
805.mp3	0.014665688	0.014665688	0.014665688	0.014665688	0.014665688	0.014665688	0.014665688	0.014665688	0.014665688	0.014665688	0.014665688	0.014665688	0.014665688	0.014665688	0.014665688	0.014665688	0.014665688	0.014665688	0.014665688	0.014665688	0.014665688	0.014665688	0.014665688	0.014665688	0.014665688	0.014665688	0.014665688	0.014665688	0.014665688	0.014665688	0.014665688	0.014665688	0.014665688	0.014665688	0.014665688	0.014665688	0.014665688	0.014665688	0.014665688	0.014665688	0.014665688	0.014665688	0.014665688	0.014665688	0.014665688	0.014665688	0.014665688	0.014665688	0.014665688
806.mp3	-0.047095854	-0.047095854	-0.047095854	-0.047095854	-0.047095854	-0.047095854	-0.047095854	-0.047095854	-0.047095854	-0.047095854	-0.047095854	-0.047095854	-0.047095854	-0.047095854	-0.047095854	-0.047095854	-0.047095854	-0.047095854	-0.047095854	-0.047095854	-0.047095854	-0.047095854	-0.047095854	-0.047095854	-0.047095854	-0.047095854	-0.047095854	-0.047095854	-0.047095854	-0.047095854	-0.047095854	-0.047095854	-0.047095854	-0.047095854	-0.047095854	-0.047095854	-0.047095854	-0.047095854	-0.047095854	-0.047095854	-0.047095854	-0.047095854	-0.047095854	-0.047095854	-0.047095854	-0.047095854	-0.047095854	-0.047095854	-0.047095854
807.mp3	0.0543628	0.0543628	0.0543628	0.0543628	0.0543628	0.0543628	0.0543628	0.0543628	0.0543628	0.0543628	0.0543628	0.0543628	0.0543628	0.0543628	0.0543628	0.0543628	0.0543628	0.0543628	0.0543628	0.0543628	0.0543628	0.0543628	0.0543628	0.0543628	0.0543628	0.0543628	0.0543628	0.0543628	0.0543628	0.0543628	0.0543628	0.0543628	0.0543628	0.0543628	0.0543628	0.0543628	0.0543628	0.0543628	0.0543628	0.0543628	0.0543628	0.0543628	0.0543628	0.0543628	0.0543628	0.0543628	0.0543628	0.0543628	0.0543628
808.mp3	0.044171795	0.044171795	0.044171795	0.044171795	0.044171795	0.044171795	0.044171795	0.044171795	0.044171795	0.044171795	0.044171795	0.044171795	0.044171795	0.044171795	0.044171795	0.044171795	0.044171795	0.044171795	0.044171795	0.044171795	0.044171795	0.044171795	0.044171795	0.044171795	0.044171795	0.044171795	0.044171795	0.044171795	0.044171795	0.044171795	0.044171795	0.044171795	0.044171795	0.044171795	0.044171795	0.044171795	0.044171795	0.044171795	0.044171795	0.044171795	0.044171795	0.044171795	0.044171795	0.044171795	0.044171795	0.044171795	0.044171795	0.044171795	0.044171795
810.mp3	0.034032345	0.034032345	0.034032345	0.034032345	0.034032345	0.034032345	0.034032345	0.034032345	0.034032345	0.034032345	0.034032345	0.034032345	0.034032345	0.034032345	0.034032345	0.034032345	0.034032345	0.034032345	0.034032345	0.034032345	0.034032345	0.034032345	0.034032345	0.034032345	0.034032345	0.034032345	0.034032345	0.034032345	0.034032345	0.034032345	0.034032345	0.034032345	0.034032345	0.034032345	0.034032345	0.034032345	0.034032345	0.034032345	0.034032345	0.034032345	0.034032345	0.034032345	0.034032345	0.034032345	0.034032345	0.034032345	0.034032345	0.034032345	0.034032345
811.mp3	0.12819692	0.12819692	0.12819692	0.12819692	0.12819692	0.12819692	0.12819692	0.12819692	0.12819692	0.12819692	0.12819692	0.12819692	0.12819692	0.12819692	0.12819692	0.12819692	0.12819692	0.12819692	0.12819692	0.12819692	0.12819692	0.12819692	0.12819692	0.12819692	0.12819692	0.12819692	0.12819692	0.12819692	0.12819692	0.12819692	0.12819692	0.12819692	0.12819692	0.12819692	0.12819692	0.12819692	0.12819692	0.12819692	0.12819692	0.12819692	0.12819692	0.12819692	0.12819692	0.12819692	0.12819692	0.12819692	0.12819692	0.12819692	0.12819692
813.mp3	-0.114485964	-0.114485964	-0.114485964	-0.114485964	-0.114485964	-0.114485964	-0.114485964	-0.114485964	-0.114485964	-0.114485964	-0.114485964	-0.114485964	-0.114485964	-0.114485964	-0.114485964	-0.114485964	-0.114485964	-0.114485964	-0.114485964	-0.114485964	-0.114485964	-0.114485964	-0.114485964	-0.114485964	-0.114485964	-0.114485964	-0.114485964	-0.114485964	-0.114485964	-0.114485964	-0.114485964	-0.114485964	-0.114485964	-0.114485964	-0.114485964	-0.114485964	-0.114485964	-0.114485964	-0.114485964	-0.114485964	-0.114485964	-0.114485964	-0.114485964	-0.114485964	-0.114485964	-0.114485964	-0.114485964	-0.114485964	-0.114485964
814.mp3	-0.032337576	-0.032337576	-0.032337576	-0.032337576	-0.032337576	-0.032337576	-0.032337576	-0.032337576	-0.032337576	-0.032337576	-0.032337576	-0.032337576	-0.032337576	-0.032337576	-0.032337576	-0.032337576	-0.032337576	-0.032337576	-0.032337576	-0.032337576	-0.032337576	-0.032337576	-0.032337576	-0.032337576	-0.032337576	-0.032337576	-0.032337576	-0.032337576	-0.032337576	-0.032337576	-0.032337576	-0.032337576	-0.032337576	-0.032337576	-0.032337576	-0.032337576	-0.032337576	-0.032337576	-0.032337576	-0.032337576	-0.032337576	-0.032337576	-0.032337576	-0.032337576	-0.032337576	-0.032337576	-0.032337576	-0.032337576	-0.032337576
815.mp3	-0.23197657	-0.23197657	-0.23197657	-0.23197657	-0.23197657	-0.23197657	-0.23197657	-0.23197657	-0.23197657	-0.23197657	-0.23197657	-0.23197657	-0.23197657	-0.23197657	-0.23197657	-0.23197657	-0.23197657	-0.23197657	-0.23197657	-0.23197657	-0.23197657	-0.23197657	-0.23197657	-0.23197657	-0.23197657	-0.23197657	-0.23197657	-0.23197657	-0.23197657	-0.23197657	-0.23197657	-0.23197657	-0.23197657	-0.23197657	-0.23197657	-0.23197657	-0.23197657	-0.23197657	-0.23197657	-0.23197657	-0.23197657	-0.23197657	-0.23197657	-0.23197657	-0.23197657	-0.23197657	-0.23197657	-0.23197657	-0.23197657
818.mp3	0.33869377	0.33869377	0.33869377	0.33869377	0.33869377	0.33869377	0.33869377	0.33869377	0.33869377	0.33869377	0.33869377	0.33869377	0.33869377	0.33869377	0.33869377	0.33869377	0.33869377	0.33869377	0.33869377	0.33869377	0.33869377	0.33869377	0.33869377	0.33869377	0.33869377	0.33869377	0.33869377	0.33869377	0.33869377	0.33869377	0.33869377	0.33869377	0.33869377	0.33869377	0.33869377	0.33869377	0.33869377	0.33869377	0.33869377	0.33869377	0.33869377	0.33869377	0.33869377	0.33869377	0.33869377	0.33869377	0.33869377	0.33869377	0.33869377
819.mp3	-0.13377412	-0.13377412	-0.13377412	-0.13377412	-0.13377412	-0.13377412	-0.13377412	-0.13377412	-0.13377412	-0.13377412	-0.13377412	-0.13377412	-0.13377412	-0.13377412	-0.13377412	-0.13377412	-0.13377412	-0.13377412	-0.13377412	-0.13377412	-0.13377412	-0.13377412	-0.13377412	-0.13377412	-0.13377412	-0.13377412	-0.13377412	-0.13377412	-0.13377412	-0.13377412	-0.13377412	-0.13377412	-0.13377412	-0.13377412	-0.13377412	-0.13377412	-0.13377412	-0.13377412	-0.13377412	-0.13377412	-0.13377412	-0.13377412	-0.13377412	-0.13377412	-0.13377412	-0.13377412	-0.13377412	-0.13377412	-0.13377412
820.mp3	-0.024228413	-0.024228413	-0.024228413	-0.024228413	-0.024228413	-0.024228413	-0.024228413	-0.024228413	-0.024228413	-0.024228413	-0.024228413	-0.024228413	-0.024228413	-0.024228413	-0.024228413	-0.024228413	-0.024228413	-0.024228413	-0.024228413	-0.024228413	-0.024228413	-0.024228413	-0.024228413	-0.024228413	-0.024228413	-0.024228413	-0.024228413	-0.024228413	-0.024228413	-0.024228413	-0.024228413	-0.024228413	-0.024228413	-0.024228413	-0.024228413	-0.024228413	-0.024228413	-0.024228413	-0.024228413	-0.024228413	-0.024228413	-0.024228413	-0.024228413	-0.024228413	-0.024228413	-0.024228413	-0.024228413	-0.024228413	-0.024228413
823.mp3	-0.07370141	-0.07370141	-0.07370141	-0.07370141	-0.07370141	-0.07370141	-0.07370141	-0.07370141	-0.07370141	-0.07370141	-0.07370141	-0.07370141	-0.07370141	-0.07370141	-0.07370141	-0.07370141	-0.07370141	-0.07370141	-0.07370141	-0.07370141	-0.07370141	-0.07370141	-0.07370141	-0.07370141	-0.07370141	-0.07370141	-0.07370141	-0.07370141	-0.07370141	-0.07370141	-0.07370141	-0.07370141	-0.07370141	-0.07370141	-0.07370141	-0.07370141	-0.07370141	-0.07370141	-0.07370141	-0.07370141	-0.07370141	-0.07370141	-0.07370141	-0.07370141	-0.07370141	-0.07370141	-0.07370141	-0.07370141	-0.07370141
824.mp3	-0.3265181	-0.3265181	-0.3265181	-0.3265181	-0.3265181	-0.3265181	-0.3265181	-0.3265181	-0.3265181	-0.3265181	-0.3265181	-0.3265181	-0.3265181	-0.3265181	-0.3265181	-0.3265181	-0.3265181	-0.3265181	-0.3265181	-0.3265181	-0.3265181	-0.3265181	-0.3265181	-0.3265181	-0.3265181	-0.3265181	-0.3265181	-0.3265181	-0.3265181	-0.3265181	-0.3265181	-0.3265181	-0.3265181	-0.3265181	-0.3265181	-0.3265181	-0.3265181	-0.3265181	-0.3265181	-0.3265181	-0.3265181	-0.3265181	-0.3265181	-0.3265181	-0.3265181	-0.3265181	-0.3265181	-0.3265181	-0.3265181
825.mp3	0.22116187	0.22116187	0.22116187	0.22116187	0.22116187	0.22116187	0.22116187	0.22116187	0.22116187	0.22116187	0.22116187	0.22116187	0.22116187	0.22116187	0.22116187	0.22116187	0.22116187	0.22116187	0.22116187	0.22116187	0.22116187	0.22116187	0.22116187	0.22116187	0.22116187	0.22116187	0.22116187	0.22116187	0.22116187	0.22116187	0.22116187	0.22116187	0.22116187	0.22116187	0.22116187	0.22116187	0.22116187	0.22116187	0.22116187	0.22116187	0.22116187	0.22116187	0.22116187	0.22116187	0.22116187	0.22116187	0.22116187	0.22116187	0.22116187
826.mp3	-0.17895277	-0.17895277	-0.17895277	-0.17895277	-0.17895277	-0.17895277	-0.17895277	-0.17895277	-0.17895277	-0.17895277	-0.17895277	-0.17895277	-0.17895277	-0.17895277	-0.17895277	-0.17895277	-0.17895277	-0.17895277	-0.17895277	-0.17895277	-0.17895277	-0.17895277	-0.17895277	-0.17895277	-0.17895277	-0.17895277	-0.17895277	-0.17895277	-0.17895277	-0.17895277	-0.17895277	-0.17895277	-0.17895277	-0.17895277	-0.17895277	-0.17895277	-0.17895277	-0.17895277	-0.17895277	-0.17895277	-0.17895277	-0.17895277	-0.17895277	-0.17895277	-0.17895277	-0.17895277	-0.17895277	-0.17895277	-0.17895277
829.mp3	0.065251976	0.065251976	0.065251976	0.065251976	0.065251976	0.065251976	0.065251976	0.065251976	0.065251976	0.065251976	0.065251976	0.065251976	0.065251976	0.065251976	0.065251976	0.065251976	0.065251976	0.065251976	0.065251976	0.065251976	0.065251976	0.065251976	0.065251976	0.065251976	0.065251976	0.065251976	0.065251976	0.065251976	0.065251976	0.065251976	0.065251976	0.065251976	0.065251976	0.065251976	0.065251976	0.065251976	0.065251976	0.065251976	0.065251976	0.065251976	0.065251976	0.065251976	0.065251976	0.065251976	0.065251976	0.065251976	0.065251976	0.065251976	0.065251976
830.mp3	-0.03830121	-0.03830121	-0.03830121	-0.03830121	-0.03830121	-0.03830121	-0.03830121	-0.03830121	-0.03830121	-0.03830121	-0.03830121	-0.03830121	-0.03830121	-0.03830121	-0.03830121	-0.03830121	-0.03830121	-0.03830121	-0.03830121	-0.03830121	-0.03830121	-0.03830121	-0.03830121	-0.03830121	-0.03830121	-0.03830121	-0.03830121	-0.03830121	-0.03830121	-0.03830121	-0.03830121	-0.03830121	-0.03830121	-0.03830121	-0.03830121	-0.03830121	-0.03830121	-0.03830121	-0.03830121	-0.03830121	-0.03830121	-0.03830121	-0.03830121	-0.03830121	-0.03830121	-0.03830121	-0.03830121	-0.03830121	-0.03830121
831.mp3	-0.09804022	-0.09804022	-0.09804022	-0.09804022	-0.09804022	-0.09804022	-0.09804022	-0.09804022	-0.09804022	-0.09804022	-0.09804022	-0.09804022	-0.09804022	-0.09804022	-0.09804022	-0.09804022	-0.09804022	-0.09804022	-0.09804022	-0.09804022	-0.09804022	-0.09804022	-0.09804022	-0.09804022	-0.09804022	-0.09804022	-0.09804022	-0.09804022	-0.09804022	-0.09804022	-0.09804022	-0.09804022	-0.09804022	-0.09804022	-0.09804022	-0.09804022	-0.09804022	-0.09804022	-0.09804022	-0.09804022	-0.09804022	-0.09804022	-0.09804022	-0.09804022	-0.09804022	-0.09804022	-0.09804022	-0.09804022	-0.09804022
833.mp3	-0.16352089	-0.16352089	-0.16352089	-0.16352089	-0.16352089	-0.16352089	-0.16352089	-0.16352089	-0.16352089	-0.16352089	-0.16352089	-0.16352089	-0.16352089	-0.16352089	-0.16352089	-0.16352089	-0.16352089	-0.16352089	-0.16352089	-0.16352089	-0.16352089	-0.16352089	-0.16352089	-0.16352089	-0.16352089	-0.16352089	-0.16352089	-0.16352089	-0.16352089	-0.16352089	-0.16352089	-0.16352089	-0.16352089	-0.16352089	-0.16352089	-0.16352089	-0.16352089	-0.16352089	-0.16352089	-0.16352089	-0.16352089	-0.16352089	-0.16352089	-0.16352089	-0.16352089	-0.16352089	-0.16352089	-0.16352089	-0.16352089
834.mp3	0.026127491	0.026127491	0.026127491	0.026127491	0.026127491	0.026127491	0.026127491	0.026127491	0.026127491	0.026127491	0.026127491	0.026127491	0.026127491	0.026127491	0.026127491	0.026127491	0.026127491	0.026127491	0.026127491	0.026127491	0.026127491	0.026127491	0.026127491	0.026127491	0.026127491	0.026127491	0.026127491	0.026127491	0.026127491	0.026127491	0.026127491	0.026127491	0.026127491	0.026127491	0.026127491	0.026127491	0.026127491	0.026127491	0.026127491	0.026127491	0.026127491	0.026127491	0.026127491	0.026127491	0.026127491	0.026127491	0.026127491	0.026127491	0.026127491
836.mp3	0.11360493	0.11360493	0.11360493	0.11360493	0.11360493	0.11360493	0.11360493	0.11360493	0.11360493	0.11360493	0.11360493	0.11360493	0.11360493	0.11360493	0.11360493	0.11360493	0.11360493	0.11360493	0.11360493	0.11360493	0.11360493	0.11360493	0.11360493	0.11360493	0.11360493	0.11360493	0.11360493	0.11360493	0.11360493	0.11360493	0.11360493	0.11360493	0.11360493	0.11360493	0.11360493	0.11360493	0.11360493	0.11360493	0.11360493	0.11360493	0.11360493	0.11360493	0.11360493	0.11360493	0.11360493	0.11360493	0.11360493	0.11360493	0.11360493
839.mp3	-0.03485137	-0.03485137	-0.03485137	-0.03485137	-0.03485137	-0.03485137	-0.03485137	-0.03485137	-0.03485137	-0.03485137	-0.03485137	-0.03485137	-0.03485137	-0.03485137	-0.03485137	-0.03485137	-0.03485137	-0.03485137	-0.03485137	-0.03485137	-0.03485137	-0.03485137	-0.03485137	-0.03485137	-0.03485137	-0.03485137	-0.03485137	-0.03485137	-0.03485137	-0.03485137	-0.03485137	-0.03485137	-0.03485137	-0.03485137	-0.03485137	-0.03485137	-0.03485137	-0.03485137	-0.03485137	-0.03485137	-0.03485137	-0.03485137	-0.03485137	-0.03485137	-0.03485137	-0.03485137	-0.03485137	-0.03485137	-0.03485137
841.mp3	-0.17565699	-0.17565699	-0.17565699	-0.17565699	-0.17565699	-0.17565699	-0.17565699	-0.17565699	-0.17565699	-0.17565699	-0.17565699	-0.17565699	-0.17565699	-0.17565699	-0.17565699	-0.17565699	-0.17565699	-0.17565699	-0.17565699	-0.17565699	-0.17565699	-0.17565699	-0.17565699	-0.17565699	-0.17565699	-0.17565699	-0.17565699	-0.17565699	-0.17565699	-0.17565699	-0.17565699	-0.17565699	-0.17565699	-0.17565699	-0.17565699	-0.17565699	-0.17565699	-0.17565699	-0.17565699	-0.17565699	-0.17565699	-0.17565699	-0.17565699	-0.17565699	-0.17565699	-0.17565699	-0.17565699	-0.17565699	-0.17565699
844.mp3	-0.15284893	-0.15284893	-0.15284893	-0.15284893	-0.15284893	-0.15284893	-0.15284893	-0.15284893	-0.15284893	-0.15284893	-0.15284893	-0.15284893	-0.15284893	-0.15284893	-0.15284893	-0.15284893	-0.15284893	-0.15284893	-0.15284893	-0.15284893	-0.15284893	-0.15284893	-0.15284893	-0.15284893	-0.15284893	-0.15284893	-0.15284893	-0.15284893	-0.15284893	-0.15284893	-0.15284893	-0.15284893	-0.15284893	-0.15284893	-0.15284893	-0.15284893	-0.15284893	-0.15284893	-0.15284893	-0.15284893	-0.15284893	-0.15284893	-0.15284893	-0.15284893	-0.15284893	-0.15284893	-0.15284893	-0.15284893	-0.15284893
845.mp3	0.026657935	0.026657935	0.026657935	0.026657935	0.026657935	0.026657935	0.026657935	0.026657935	0.026657935	0.026657935	0.026657935	0.026657935	0.026657935	0.026657935	0.026657935	0.026657935	0.026657935	0.026657935	0.026657935	0.026657935	0.026657935	0.026657935	0.026657935	0.026657935	0.026657935	0.026657935	0.026657935	0.026657935	0.026657935	0.026657935	0.026657935	0.026657935	0.026657935	0.026657935	0.026657935	0.026657935	0.026657935	0.026657935	0.026657935	0.026657935	0.026657935	0.026657935	0.026657935	0.026657935	0.026657935	0.026657935	0.026657935	0.026657935	0.026657935
846.mp3	-0.082722336	-0.082722336	-0.082722336	-0.082722336	-0.082722336	-0.082722336	-0.082722336	-0.082722336	-0.082722336	-0.082722336	-0.082722336	-0.082722336	-0.082722336	-0.082722336	-0.082722336	-0.082722336	-0.082722336	-0.082722336	-0.082722336	-0.082722336	-0.082722336	-0.082722336	-0.082722336	-0.082722336	-0.082722336	-0.082722336	-0.082722336	-0.082722336	-0.082722336	-0.082722336	-0.082722336	-0.082722336	-0.082722336	-0.082722336	-0.082722336	-0.082722336	-0.082722336	-0.082722336	-0.082722336	-0.082722336	-0.082722336	-0.082722336	-0.082722336	-0.082722336	-0.082722336	-0.082722336	-0.082722336	-0.082722336	-0.082722336
848.mp3	0.010215718	0.010215718	0.010215718	0.010215718	0.010215718	0.010215718	0.010215718	0.010215718	0.010215718	0.010215718	0.010215718	0.010215718	0.010215718	0.010215718	0.010215718	0.010215718	0.010215718	0.010215718	0.010215718	0.010215718	0.010215718	0.010215718	0.010215718	0.010215718	0.010215718	0.010215718	0.010215718	0.010215718	0.010215718	0.010215718	0.010215718	0.010215718	0.010215718	0.010215718	0.010215718	0.010215718	0.010215718	0.010215718	0.010215718	0.010215718	0.010215718	0.010215718	0.010215718	0.010215718	0.010215718	0.010215718	0.010215718	0.010215718	0.010215718
850.mp3	-0.16870072	-0.16870072	-0.16870072	-0.16870072	-0.16870072	-0.16870072	-0.16870072	-0.16870072	-0.16870072	-0.16870072	-0.16870072	-0.16870072	-0.16870072	-0.16870072	-0.16870072	-0.16870072	-0.16870072	-0.16870072	-0.16870072	-0.16870072	-0.16870072	-0.16870072	-0.16870072	-0.16870072	-0.16870072	-0.16870072	-0.16870072	-0.16870072	-0.16870072	-0.16870072	-0.16870072	-0.16870072	-0.16870072	-0.16870072	-0.16870072	-0.16870072	-0.16870072	-0.16870072	-0.16870072	-0.16870072	-0.16870072	-0.16870072	-0.16870072	-0.16870072	-0.16870072	-0.16870072	-0.16870072	-0.16870072	-0.16870072
851.mp3	-0.13334109	-0.13334109	-0.13334109	-0.13334109	-0.13334109	-0.13334109	-0.13334109	-0.13334109	-0.13334109	-0.13334109	-0.13334109	-0.13334109	-0.13334109	-0.13334109	-0.13334109	-0.13334109	-0.13334109	-0.13334109	-0.13334109	-0.13334109	-0.13334109	-0.13334109	-0.13334109	-0.13334109	-0.13334109	-0.13334109	-0.13334109	-0.13334109	-0.13334109	-0.13334109	-0.13334109	-0.13334109	-0.13334109	-0.13334109	-0.13334109	-0.13334109	-0.13334109	-0.13334109	-0.13334109	-0.13334109	-0.13334109	-0.13334109	-0.13334109	-0.13334109	-0.13334109	-0.13334109	-0.13334109	-0.13334109	-0.13334109
852.mp3	-0.02703948	-0.02703948	-0.02703948	-0.02703948	-0.02703948	-0.02703948	-0.02703948	-0.02703948	-0.02703948	-0.02703948	-0.02703948	-0.02703948	-0.02703948	-0.02703948	-0.02703948	-0.02703948	-0.02703948	-0.02703948	-0.02703948	-0.02703948	-0.02703948	-0.02703948	-0.02703948	-0.02703948	-0.02703948	-0.02703948	-0.02703948	-0.02703948	-0.02703948	-0.02703948	-0.02703948	-0.02703948	-0.02703948	-0.02703948	-0.02703948	-0.02703948	-0.02703948	-0.02703948	-0.02703948	-0.02703948	-0.02703948	-0.02703948	-0.02703948	-0.02703948	-0.02703948	-0.02703948	-0.02703948	-0.02703948	-0.02703948
854.mp3	-0.116396725	-0.116396725	-0.116396725	-0.116396725	-0.116396725	-0.116396725	-0.116396725	-0.116396725	-0.116396725	-0.116396725	-0.116396725	-0.116396725	-0.116396725	-0.116396725	-0.116396725	-0.116396725	-0.116396725	-0.116396725	-0.116396725	-0.116396725	-0.116396725	-0.116396725	-0.116396725	-0.116396725	-0.116396725	-0.116396725	-0.116396725	-0.116396725	-0.116396725	-0.116396725	-0.116396725	-0.116396725	-0.116396725	-0.116396725	-0.116396725	-0.116396725	-0.116396725	-0.116396725	-0.116396725	-0.116396725	-0.116396725	-0.116396725	-0.116396725	-0.116396725	-0.116396725	-0.116396725	-0.116396725	-0.116396725	-0.116396725
855.mp3	0.1797249	0.1797249	0.1797249	0.1797249	0.1797249	0.1797249	0.1797249	0.1797249	0.1797249	0.1797249	0.1797249	0.1797249	0.1797249	0.1797249	0.1797249	0.1797249	0.1797249	0.1797249	0.1797249	0.1797249	0.1797249	0.1797249	0.1797249	0.1797249	0.1797249	0.1797249	0.1797249	0.1797249	0.1797249	0.1797249	0.1797249	0.1797249	0.1797249	0.1797249	0.1797249	0.1797249	0.1797249	0.1797249	0.1797249	0.1797249	0.1797249	0.1797249	0.1797249	0.1797249	0.1797249	0.1797249	0.1797249	0.1797249	0.1797249
856.mp3	-0.14345752	-0.14345752	-0.14345752	-0.14345752	-0.14345752	-0.14345752	-0.14345752	-0.14345752	-0.14345752	-0.14345752	-0.14345752	-0.14345752	-0.14345752	-0.14345752	-0.14345752	-0.14345752	-0.14345752	-0.14345752	-0.14345752	-0.14345752	-0.14345752	-0.14345752	-0.14345752	-0.14345752	-0.14345752	-0.14345752	-0.14345752	-0.14345752	-0.14345752	-0.14345752	-0.14345752	-0.14345752	-0.14345752	-0.14345752	-0.14345752	-0.14345752	-0.14345752	-0.14345752	-0.14345752	-0.14345752	-0.14345752	-0.14345752	-0.14345752	-0.14345752	-0.14345752	-0.14345752	-0.14345752	-0.14345752	-0.14345752
857.mp3	0.115662575	0.115662575	0.115662575	0.115662575	0.115662575	0.115662575	0.115662575	0.115662575	0.115662575	0.115662575	0.115662575	0.115662575	0.115662575	0.115662575	0.115662575	0.115662575	0.115662575	0.115662575	0.115662575	0.115662575	0.115662575	0.115662575	0.115662575	0.115662575	0.115662575	0.115662575	0.115662575	0.115662575	0.115662575	0.115662575	0.115662575	0.115662575	0.115662575	0.115662575	0.115662575	0.115662575	0.115662575	0.115662575	0.115662575	0.115662575	0.115662575	0.115662575	0.115662575	0.115662575	0.115662575	0.115662575	0.115662575	0.115662575	0.115662575
858.mp3	0.08044848	0.08044848	0.08044848	0.08044848	0.08044848	0.08044848	0.08044848	0.08044848	0.08044848	0.08044848	0.08044848	0.08044848	0.08044848	0.08044848	0.08044848	0.08044848	0.08044848	0.08044848	0.08044848	0.08044848	0.08044848	0.08044848	0.08044848	0.08044848	0.08044848	0.08044848	0.08044848	0.08044848	0.08044848	0.08044848	0.08044848	0.08044848	0.08044848	0.08044848	0.08044848	0.08044848	0.08044848	0.08044848	0.08044848	0.08044848	0.08044848	0.08044848	0.08044848	0.08044848	0.08044848	0.08044848	0.08044848	0.08044848	0.08044848
859.mp3	-0.17706305	-0.17706305	-0.17706305	-0.17706305	-0.17706305	-0.17706305	-0.17706305	-0.17706305	-0.17706305	-0.17706305	-0.17706305	-0.17706305	-0.17706305	-0.17706305	-0.17706305	-0.17706305	-0.17706305	-0.17706305	-0.17706305	-0.17706305	-0.17706305	-0.17706305	-0.17706305	-0.17706305	-0.17706305	-0.17706305	-0.17706305	-0.17706305	-0.17706305	-0.17706305	-0.17706305	-0.17706305	-0.17706305	-0.17706305	-0.17706305	-0.17706305	-0.17706305	-0.17706305	-0.17706305	-0.17706305	-0.17706305	-0.17706305	-0.17706305	-0.17706305	-0.17706305	-0.17706305	-0.17706305	-0.17706305	-0.17706305
860.mp3	-0.2679436	-0.2679436	-0.2679436	-0.2679436	-0.2679436	-0.2679436	-0.2679436	-0.2679436	-0.2679436	-0.2679436	-0.2679436	-0.2679436	-0.2679436	-0.2679436	-0.2679436	-0.2679436	-0.2679436	-0.2679436	-0.2679436	-0.2679436	-0.2679436	-0.2679436	-0.2679436	-0.2679436	-0.2679436	-0.2679436	-0.2679436	-0.2679436	-0.2679436	-0.2679436	-0.2679436	-0.2679436	-0.2679436	-0.2679436	-0.2679436	-0.2679436	-0.2679436	-0.2679436	-0.2679436	-0.2679436	-0.2679436	-0.2679436	-0.2679436	-0.2679436	-0.2679436	-0.2679436	-0.2679436	-0.2679436	-0.2679436
863.mp3	0.124357164	0.124357164	0.124357164	0.124357164	0.124357164	0.124357164	0.124357164	0.124357164	0.124357164	0.124357164	0.124357164	0.124357164	0.124357164	0.124357164	0.124357164	0.124357164	0.124357164	0.124357164	0.124357164	0.124357164	0.124357164	0.124357164	0.124357164	0.124357164	0.124357164	0.124357164	0.124357164	0.124357164	0.124357164	0.124357164	0.124357164	0.124357164	0.124357164	0.124357164	0.124357164	0.124357164	0.124357164	0.124357164	0.124357164	0.124357164	0.124357164	0.124357164	0.124357164	0.124357164	0.124357164	0.124357164	0.124357164	0.124357164	0.124357164
864.mp3	-0.23606113	-0.23606113	-0.23606113	-0.23606113	-0.23606113	-0.23606113	-0.23606113	-0.23606113	-0.23606113	-0.23606113	-0.23606113	-0.23606113	-0.23606113	-0.23606113	-0.23606113	-0.23606113	-0.23606113	-0.23606113	-0.23606113	-0.23606113	-0.23606113	-0.23606113	-0.23606113	-0.23606113	-0.23606113	-0.23606113	-0.23606113	-0.23606113	-0.23606113	-0.23606113	-0.23606113	-0.23606113	-0.23606113	-0.23606113	-0.23606113	-0.23606113	-0.23606113	-0.23606113	-0.23606113	-0.23606113	-0.23606113	-0.23606113	-0.23606113	-0.23606113	-0.23606113	-0.23606113	-0.23606113	-0.23606113	-0.23606113
865.mp3	-0.016779866	-0.016779866	-0.016779866	-0.016779866	-0.016779866	-0.016779866	-0.016779866	-0.016779866	-0.016779866	-0.016779866	-0.016779866	-0.016779866	-0.016779866	-0.016779866	-0.016779866	-0.016779866	-0.016779866	-0.016779866	-0.016779866	-0.016779866	-0.016779866	-0.016779866	-0.016779866	-0.016779866	-0.016779866	-0.016779866	-0.016779866	-0.016779866	-0.016779866	-0.016779866	-0.016779866	-0.016779866	-0.016779866	-0.016779866	-0.016779866	-0.016779866	-0.016779866	-0.016779866	-0.016779866	-0.016779866	-0.016779866	-0.016779866	-0.016779866	-0.016779866	-0.016779866	-0.016779866	-0.016779866	-0.016779866	-0.016779866
866.mp3	0.19705929	0.19705929	0.19705929	0.19705929	0.19705929	0.19705929	0.19705929	0.19705929	0.19705929	0.19705929	0.19705929	0.19705929	0.19705929	0.19705929	0.19705929	0.19705929	0.19705929	0.19705929	0.19705929	0.19705929	0.19705929	0.19705929	0.19705929	0.19705929	0.19705929	0.19705929	0.19705929	0.19705929	0.19705929	0.19705929	0.19705929	0.19705929	0.19705929	0.19705929	0.19705929	0.19705929	0.19705929	0.19705929	0.19705929	0.19705929	0.19705929	0.19705929	0.19705929	0.19705929	0.19705929	0.19705929	0.19705929	0.19705929	0.19705929
867.mp3	-0.13023892	-0.13023892	-0.13023892	-0.13023892	-0.13023892	-0.13023892	-0.13023892	-0.13023892	-0.13023892	-0.13023892	-0.13023892	-0.13023892	-0.13023892	-0.13023892	-0.13023892	-0.13023892	-0.13023892	-0.13023892	-0.13023892	-0.13023892	-0.13023892	-0.13023892	-0.13023892	-0.13023892	-0.13023892	-0.13023892	-0.13023892	-0.13023892	-0.13023892	-0.13023892	-0.13023892	-0.13023892	-0.13023892	-0.13023892	-0.13023892	-0.13023892	-0.13023892	-0.13023892	-0.13023892	-0.13023892	-0.13023892	-0.13023892	-0.13023892	-0.13023892	-0.13023892	-0.13023892	-0.13023892	-0.13023892	-0.13023892
869.mp3	0.10533199	0.10533199	0.10533199	0.10533199	0.10533199	0.10533199	0.10533199	0.10533199	0.10533199	0.10533199	0.10533199	0.10533199	0.10533199	0.10533199	0.10533199	0.10533199	0.10533199	0.10533199	0.10533199	0.10533199	0.10533199	0.10533199	0.10533199	0.10533199	0.10533199	0.10533199	0.10533199	0.10533199	0.10533199	0.10533199	0.10533199	0.10533199	0.10533199	0.10533199	0.10533199	0.10533199	0.10533199	0.10533199	0.10533199	0.10533199	0.10533199	0.10533199	0.10533199	0.10533199	0.10533199	0.10533199	0.10533199	0.10533199	0.10533199
871.mp3	0.23356256	0.23356256	0.23356256	0.23356256	0.23356256	0.23356256	0.23356256	0.23356256	0.23356256	0.23356256	0.23356256	0.23356256	0.23356256	0.23356256	0.23356256	0.23356256	0.23356256	0.23356256	0.23356256	0.23356256	0.23356256	0.23356256	0.23356256	0.23356256	0.23356256	0.23356256	0.23356256	0.23356256	0.23356256	0.23356256	0.23356256	0.23356256	0.23356256	0.23356256	0.23356256	0.23356256	0.23356256	0.23356256	0.23356256	0.23356256	0.23356256	0.23356256	0.23356256	0.23356256	0.23356256	0.23356256	0.23356256	0.23356256	0.23356256
872.mp3	-0.12528022	-0.12528022	-0.12528022	-0.12528022	-0.12528022	-0.12528022	-0.12528022	-0.12528022	-0.12528022	-0.12528022	-0.12528022	-0.12528022	-0.12528022	-0.12528022	-0.12528022	-0.12528022	-0.12528022	-0.12528022	-0.12528022	-0.12528022	-0.12528022	-0.12528022	-0.12528022	-0.12528022	-0.12528022	-0.12528022	-0.12528022	-0.12528022	-0.12528022	-0.12528022	-0.12528022	-0.12528022	-0.12528022	-0.12528022	-0.12528022	-0.12528022	-0.12528022	-0.12528022	-0.12528022	-0.12528022	-0.12528022	-0.12528022	-0.12528022	-0.12528022	-0.12528022	-0.12528022	-0.12528022	-0.12528022	-0.12528022
873.mp3	-0.056997564	-0.056997564	-0.056997564	-0.056997564	-0.056997564	-0.056997564	-0.056997564	-0.056997564	-0.056997564	-0.056997564	-0.056997564	-0.056997564	-0.056997564	-0.056997564	-0.056997564	-0.056997564	-0.056997564	-0.056997564	-0.056997564	-0.056997564	-0.056997564	-0.056997564	-0.056997564	-0.056997564	-0.056997564	-0.056997564	-0.056997564	-0.056997564	-0.056997564	-0.056997564	-0.056997564	-0.056997564	-0.056997564	-0.056997564	-0.056997564	-0.056997564	-0.056997564	-0.056997564	-0.056997564	-0.056997564	-0.056997564	-0.056997564	-0.056997564	-0.056997564	-0.056997564	-0.056997564	-0.056997564	-0.056997564	-0.056997564
874.mp3	-0.36433822	-0.36433822	-0.36433822	-0.36433822	-0.36433822	-0.36433822	-0.36433822	-0.36433822	-0.36433822	-0.36433822	-0.36433822	-0.36433822	-0.36433822	-0.36433822	-0.36433822	-0.36433822	-0.36433822	-0.36433822	-0.36433822	-0.36433822	-0.36433822	-0.36433822	-0.36433822	-0.36433822	-0.36433822	-0.36433822	-0.36433822	-0.36433822	-0.36433822	-0.36433822	-0.36433822	-0.36433822	-0.36433822	-0.36433822	-0.36433822	-0.36433822	-0.36433822	-0.36433822	-0.36433822	-0.36433822	-0.36433822	-0.36433822	-0.36433822	-0.36433822	-0.36433822	-0.36433822	-0.36433822	-0.36433822	-0.36433822
876.mp3	-0.08976494	-0.08976494	-0.08976494	-0.08976494	-0.08976494	-0.08976494	-0.08976494	-0.08976494	-0.08976494	-0.08976494	-0.08976494	-0.08976494	-0.08976494	-0.08976494	-0.08976494	-0.08976494	-0.08976494	-0.08976494	-0.08976494	-0.08976494	-0.08976494	-0.08976494	-0.08976494	-0.08976494	-0.08976494	-0.08976494	-0.08976494	-0.08976494	-0.08976494	-0.08976494	-0.08976494	-0.08976494	-0.08976494	-0.08976494	-0.08976494	-0.08976494	-0.08976494	-0.08976494	-0.08976494	-0.08976494	-0.08976494	-0.08976494	-0.08976494	-0.08976494	-0.08976494	-0.08976494	-0.08976494	-0.08976494	-0.08976494
879.mp3	-0.21570824	-0.21570824	-0.21570824	-0.21570824	-0.21570824	-0.21570824	-0.21570824	-0.21570824	-0.21570824	-0.21570824	-0.21570824	-0.21570824	-0.21570824	-0.21570824	-0.21570824	-0.21570824	-0.21570824	-0.21570824	-0.21570824	-0.21570824	-0.21570824	-0.21570824	-0.21570824	-0.21570824	-0.21570824	-0.21570824	-0.21570824	-0.21570824	-0.21570824	-0.21570824	-0.21570824	-0.21570824	-0.21570824	-0.21570824	-0.21570824	-0.21570824	-0.21570824	-0.21570824	-0.21570824	-0.21570824	-0.21570824	-0.21570824	-0.21570824	-0.21570824	-0.21570824	-0.21570824	-0.21570824	-0.21570824	-0.21570824
880.mp3	-0.13288164	-0.13288164	-0.13288164	-0.13288164	-0.13288164	-0.13288164	-0.13288164	-0.13288164	-0.13288164	-0.13288164	-0.13288164	-0.13288164	-0.13288164	-0.13288164	-0.13288164	-0.13288164	-0.13288164	-0.13288164	-0.13288164	-0.13288164	-0.13288164	-0.13288164	-0.13288164	-0.13288164	-0.13288164	-0.13288164	-0.13288164	-0.13288164	-0.13288164	-0.13288164	-0.13288164	-0.13288164	-0.13288164	-0.13288164	-0.13288164	-0.13288164	-0.13288164	-0.13288164	-0.13288164	-0.13288164	-0.13288164	-0.13288164	-0.13288164	-0.13288164	-0.13288164	-0.13288164	-0.13288164	-0.13288164	-0.13288164
882.mp3	-0.017753396	-0.017753396	-0.017753396	-0.017753396	-0.017753396	-0.017753396	-0.017753396	-0.017753396	-0.017753396	-0.017753396	-0.017753396	-0.017753396	-0.017753396	-0.017753396	-0.017753396	-0.017753396	-0.017753396	-0.017753396	-0.017753396	-0.017753396	-0.017753396	-0.017753396	-0.017753396	-0.017753396	-0.017753396	-0.017753396	-0.017753396	-0.017753396	-0.017753396	-0.017753396	-0.017753396	-0.017753396	-0.017753396	-0.017753396	-0.017753396	-0.017753396	-0.017753396	-0.017753396	-0.017753396	-0.017753396	-0.017753396	-0.017753396	-0.017753396	-0.017753396	-0.017753396	-0.017753396	-0.017753396	-0.017753396	-0.017753396
884.mp3	-0.033120643	-0.033120643	-0.033120643	-0.033120643	-0.033120643	-0.033120643	-0.033120643	-0.033120643	-0.033120643	-0.033120643	-0.033120643	-0.033120643	-0.033120643	-0.033120643	-0.033120643	-0.033120643	-0.033120643	-0.033120643	-0.033120643	-0.033120643	-0.033120643	-0.033120643	-0.033120643	-0.033120643	-0.033120643	-0.033120643	-0.033120643	-0.033120643	-0.033120643	-0.033120643	-0.033120643	-0.033120643	-0.033120643	-0.033120643	-0.033120643	-0.033120643	-0.033120643	-0.033120643	-0.033120643	-0.033120643	-0.033120643	-0.033120643	-0.033120643	-0.033120643	-0.033120643	-0.033120643	-0.033120643	-0.033120643	-0.033120643
886.mp3	-0.2533798	-0.2533798	-0.2533798	-0.2533798	-0.2533798	-0.2533798	-0.2533798	-0.2533798	-0.2533798	-0.2533798	-0.2533798	-0.2533798	-0.2533798	-0.2533798	-0.2533798	-0.2533798	-0.2533798	-0.2533798	-0.2533798	-0.2533798	-0.2533798	-0.2533798	-0.2533798	-0.2533798	-0.2533798	-0.2533798	-0.2533798	-0.2533798	-0.2533798	-0.2533798	-0.2533798	-0.2533798	-0.2533798	-0.2533798	-0.2533798	-0.2533798	-0.2533798	-0.2533798	-0.2533798	-0.2533798	-0.2533798	-0.2533798	-0.2533798	-0.2533798	-0.2533798	-0.2533798	-0.2533798	-0.2533798	-0.2533798
887.mp3	-0.12094362	-0.12094362	-0.12094362	-0.12094362	-0.12094362	-0.12094362	-0.12094362	-0.12094362	-0.12094362	-0.12094362	-0.12094362	-0.12094362	-0.12094362	-0.12094362	-0.12094362	-0.12094362	-0.12094362	-0.12094362	-0.12094362	-0.12094362	-0.12094362	-0.12094362	-0.12094362	-0.12094362	-0.12094362	-0.12094362	-0.12094362	-0.12094362	-0.12094362	-0.12094362	-0.12094362	-0.12094362	-0.12094362	-0.12094362	-0.12094362	-0.12094362	-0.12094362	-0.12094362	-0.12094362	-0.12094362	-0.12094362	-0.12094362	-0.12094362	-0.12094362	-0.12094362	-0.12094362	-0.12094362	-0.12094362	-0.12094362
[truncated: 1,070 more rows]
[truncated: 10 more columns]
