# Supplementary material for: Music-induced emotion flow modeling by ENMI Network
Source: PLoS One. 2024 Oct 21;19(10):e0297712. doi: 10.1371/journal.pone.0297712 (PMC11493256; doi:10.1371/journal.pone.0297712)
Supplement: S1 File — (ZIP) [file pone.0297712.s001.zip › minimal dataset/DEAM dataset/Music features/feature_5.csv]

SongNumber	Feature_30	Feature_31	Feature_32	Feature_33	Feature_34	Feature_35	Feature_36	Feature_37	Feature_38	Feature_39	Feature_40	Feature_41	Feature_42	Feature_43	Feature_44	Feature_45	Feature_46	Feature_47	Feature_48	Feature_49	Feature_50	Feature_51	Feature_52	Feature_53	Feature_54	Feature_55	Feature_56	Feature_57	Feature_58	Feature_59	Feature_60	Feature_61	Feature_62	Feature_63	Feature_64	Feature_65	Feature_66	Feature_67	Feature_68	Feature_69	Feature_70	Feature_71	Feature_72	Feature_73	Feature_74	Feature_75	Feature_76	Feature_77	Feature_78
2.mp3	-0.29309896	-0.29309896	-0.29309896	-0.29309896	-0.29309896	-0.29309896	-0.29309896	-0.29309896	-0.29309896	-0.29309896	-0.29309896	-0.29309896	-0.29309896	-0.29309896	-0.29309896	-0.29309896	-0.29309896	-0.29309896	-0.29309896	-0.29309896	-0.29309896	-0.29309896	-0.29309896	-0.29309896	-0.29309896	-0.29309896	-0.29309896	-0.29309896	-0.29309896	-0.29309896	-0.29309896	-0.29309896	-0.29309896	-0.29309896	-0.29309896	-0.29309896	-0.29309896	-0.29309896	-0.29309896	-0.29309896	-0.29309896	-0.29309896	-0.29309896	-0.29309896	-0.29309896	-0.29309896	-0.29309896	-0.29309896	-0.29309896
3.mp3	-0.11401084	-0.11401084	-0.11401084	-0.11401084	-0.11401084	-0.11401084	-0.11401084	-0.11401084	-0.11401084	-0.11401084	-0.11401084	-0.11401084	-0.11401084	-0.11401084	-0.11401084	-0.11401084	-0.11401084	-0.11401084	-0.11401084	-0.11401084	-0.11401084	-0.11401084	-0.11401084	-0.11401084	-0.11401084	-0.11401084	-0.11401084	-0.11401084	-0.11401084	-0.11401084	-0.11401084	-0.11401084	-0.11401084	-0.11401084	-0.11401084	-0.11401084	-0.11401084	-0.11401084	-0.11401084	-0.11401084	-0.11401084	-0.11401084	-0.11401084	-0.11401084	-0.11401084	-0.11401084	-0.11401084	-0.11401084	-0.11401084
4.mp3	-0.17219889	-0.17219889	-0.17219889	-0.17219889	-0.17219889	-0.17219889	-0.17219889	-0.17219889	-0.17219889	-0.17219889	-0.17219889	-0.17219889	-0.17219889	-0.17219889	-0.17219889	-0.17219889	-0.17219889	-0.17219889	-0.17219889	-0.17219889	-0.17219889	-0.17219889	-0.17219889	-0.17219889	-0.17219889	-0.17219889	-0.17219889	-0.17219889	-0.17219889	-0.17219889	-0.17219889	-0.17219889	-0.17219889	-0.17219889	-0.17219889	-0.17219889	-0.17219889	-0.17219889	-0.17219889	-0.17219889	-0.17219889	-0.17219889	-0.17219889	-0.17219889	-0.17219889	-0.17219889	-0.17219889	-0.17219889	-0.17219889
5.mp3	-0.20058873	-0.20058873	-0.20058873	-0.20058873	-0.20058873	-0.20058873	-0.20058873	-0.20058873	-0.20058873	-0.20058873	-0.20058873	-0.20058873	-0.20058873	-0.20058873	-0.20058873	-0.20058873	-0.20058873	-0.20058873	-0.20058873	-0.20058873	-0.20058873	-0.20058873	-0.20058873	-0.20058873	-0.20058873	-0.20058873	-0.20058873	-0.20058873	-0.20058873	-0.20058873	-0.20058873	-0.20058873	-0.20058873	-0.20058873	-0.20058873	-0.20058873	-0.20058873	-0.20058873	-0.20058873	-0.20058873	-0.20058873	-0.20058873	-0.20058873	-0.20058873	-0.20058873	-0.20058873	-0.20058873	-0.20058873	-0.20058873
7.mp3	-0.16489264	-0.16489264	-0.16489264	-0.16489264	-0.16489264	-0.16489264	-0.16489264	-0.16489264	-0.16489264	-0.16489264	-0.16489264	-0.16489264	-0.16489264	-0.16489264	-0.16489264	-0.16489264	-0.16489264	-0.16489264	-0.16489264	-0.16489264	-0.16489264	-0.16489264	-0.16489264	-0.16489264	-0.16489264	-0.16489264	-0.16489264	-0.16489264	-0.16489264	-0.16489264	-0.16489264	-0.16489264	-0.16489264	-0.16489264	-0.16489264	-0.16489264	-0.16489264	-0.16489264	-0.16489264	-0.16489264	-0.16489264	-0.16489264	-0.16489264	-0.16489264	-0.16489264	-0.16489264	-0.16489264	-0.16489264	-0.16489264
8.mp3	-0.13241981	-0.13241981	-0.13241981	-0.13241981	-0.13241981	-0.13241981	-0.13241981	-0.13241981	-0.13241981	-0.13241981	-0.13241981	-0.13241981	-0.13241981	-0.13241981	-0.13241981	-0.13241981	-0.13241981	-0.13241981	-0.13241981	-0.13241981	-0.13241981	-0.13241981	-0.13241981	-0.13241981	-0.13241981	-0.13241981	-0.13241981	-0.13241981	-0.13241981	-0.13241981	-0.13241981	-0.13241981	-0.13241981	-0.13241981	-0.13241981	-0.13241981	-0.13241981	-0.13241981	-0.13241981	-0.13241981	-0.13241981	-0.13241981	-0.13241981	-0.13241981	-0.13241981	-0.13241981	-0.13241981	-0.13241981	-0.13241981
10.mp3	-0.029335741	-0.029335741	-0.029335741	-0.029335741	-0.029335741	-0.029335741	-0.029335741	-0.029335741	-0.029335741	-0.029335741	-0.029335741	-0.029335741	-0.029335741	-0.029335741	-0.029335741	-0.029335741	-0.029335741	-0.029335741	-0.029335741	-0.029335741	-0.029335741	-0.029335741	-0.029335741	-0.029335741	-0.029335741	-0.029335741	-0.029335741	-0.029335741	-0.029335741	-0.029335741	-0.029335741	-0.029335741	-0.029335741	-0.029335741	-0.029335741	-0.029335741	-0.029335741	-0.029335741	-0.029335741	-0.029335741	-0.029335741	-0.029335741	-0.029335741	-0.029335741	-0.029335741	-0.029335741	-0.029335741	-0.029335741	-0.029335741
12.mp3	-0.1502226	-0.1502226	-0.1502226	-0.1502226	-0.1502226	-0.1502226	-0.1502226	-0.1502226	-0.1502226	-0.1502226	-0.1502226	-0.1502226	-0.1502226	-0.1502226	-0.1502226	-0.1502226	-0.1502226	-0.1502226	-0.1502226	-0.1502226	-0.1502226	-0.1502226	-0.1502226	-0.1502226	-0.1502226	-0.1502226	-0.1502226	-0.1502226	-0.1502226	-0.1502226	-0.1502226	-0.1502226	-0.1502226	-0.1502226	-0.1502226	-0.1502226	-0.1502226	-0.1502226	-0.1502226	-0.1502226	-0.1502226	-0.1502226	-0.1502226	-0.1502226	-0.1502226	-0.1502226	-0.1502226	-0.1502226	-0.1502226
13.mp3	-0.49450523	-0.49450523	-0.49450523	-0.49450523	-0.49450523	-0.49450523	-0.49450523	-0.49450523	-0.49450523	-0.49450523	-0.49450523	-0.49450523	-0.49450523	-0.49450523	-0.49450523	-0.49450523	-0.49450523	-0.49450523	-0.49450523	-0.49450523	-0.49450523	-0.49450523	-0.49450523	-0.49450523	-0.49450523	-0.49450523	-0.49450523	-0.49450523	-0.49450523	-0.49450523	-0.49450523	-0.49450523	-0.49450523	-0.49450523	-0.49450523	-0.49450523	-0.49450523	-0.49450523	-0.49450523	-0.49450523	-0.49450523	-0.49450523	-0.49450523	-0.49450523	-0.49450523	-0.49450523	-0.49450523	-0.49450523	-0.49450523
17.mp3	-0.20431712	-0.20431712	-0.20431712	-0.20431712	-0.20431712	-0.20431712	-0.20431712	-0.20431712	-0.20431712	-0.20431712	-0.20431712	-0.20431712	-0.20431712	-0.20431712	-0.20431712	-0.20431712	-0.20431712	-0.20431712	-0.20431712	-0.20431712	-0.20431712	-0.20431712	-0.20431712	-0.20431712	-0.20431712	-0.20431712	-0.20431712	-0.20431712	-0.20431712	-0.20431712	-0.20431712	-0.20431712	-0.20431712	-0.20431712	-0.20431712	-0.20431712	-0.20431712	-0.20431712	-0.20431712	-0.20431712	-0.20431712	-0.20431712	-0.20431712	-0.20431712	-0.20431712	-0.20431712	-0.20431712	-0.20431712	-0.20431712
18.mp3	-0.13254832	-0.13254832	-0.13254832	-0.13254832	-0.13254832	-0.13254832	-0.13254832	-0.13254832	-0.13254832	-0.13254832	-0.13254832	-0.13254832	-0.13254832	-0.13254832	-0.13254832	-0.13254832	-0.13254832	-0.13254832	-0.13254832	-0.13254832	-0.13254832	-0.13254832	-0.13254832	-0.13254832	-0.13254832	-0.13254832	-0.13254832	-0.13254832	-0.13254832	-0.13254832	-0.13254832	-0.13254832	-0.13254832	-0.13254832	-0.13254832	-0.13254832	-0.13254832	-0.13254832	-0.13254832	-0.13254832	-0.13254832	-0.13254832	-0.13254832	-0.13254832	-0.13254832	-0.13254832	-0.13254832	-0.13254832	-0.13254832
19.mp3	-0.14688869	-0.14688869	-0.14688869	-0.14688869	-0.14688869	-0.14688869	-0.14688869	-0.14688869	-0.14688869	-0.14688869	-0.14688869	-0.14688869	-0.14688869	-0.14688869	-0.14688869	-0.14688869	-0.14688869	-0.14688869	-0.14688869	-0.14688869	-0.14688869	-0.14688869	-0.14688869	-0.14688869	-0.14688869	-0.14688869	-0.14688869	-0.14688869	-0.14688869	-0.14688869	-0.14688869	-0.14688869	-0.14688869	-0.14688869	-0.14688869	-0.14688869	-0.14688869	-0.14688869	-0.14688869	-0.14688869	-0.14688869	-0.14688869	-0.14688869	-0.14688869	-0.14688869	-0.14688869	-0.14688869	-0.14688869	-0.14688869
20.mp3	-0.2665047	-0.2665047	-0.2665047	-0.2665047	-0.2665047	-0.2665047	-0.2665047	-0.2665047	-0.2665047	-0.2665047	-0.2665047	-0.2665047	-0.2665047	-0.2665047	-0.2665047	-0.2665047	-0.2665047	-0.2665047	-0.2665047	-0.2665047	-0.2665047	-0.2665047	-0.2665047	-0.2665047	-0.2665047	-0.2665047	-0.2665047	-0.2665047	-0.2665047	-0.2665047	-0.2665047	-0.2665047	-0.2665047	-0.2665047	-0.2665047	-0.2665047	-0.2665047	-0.2665047	-0.2665047	-0.2665047	-0.2665047	-0.2665047	-0.2665047	-0.2665047	-0.2665047	-0.2665047	-0.2665047	-0.2665047	-0.2665047
21.mp3	-0.2565058	-0.2565058	-0.2565058	-0.2565058	-0.2565058	-0.2565058	-0.2565058	-0.2565058	-0.2565058	-0.2565058	-0.2565058	-0.2565058	-0.2565058	-0.2565058	-0.2565058	-0.2565058	-0.2565058	-0.2565058	-0.2565058	-0.2565058	-0.2565058	-0.2565058	-0.2565058	-0.2565058	-0.2565058	-0.2565058	-0.2565058	-0.2565058	-0.2565058	-0.2565058	-0.2565058	-0.2565058	-0.2565058	-0.2565058	-0.2565058	-0.2565058	-0.2565058	-0.2565058	-0.2565058	-0.2565058	-0.2565058	-0.2565058	-0.2565058	-0.2565058	-0.2565058	-0.2565058	-0.2565058	-0.2565058	-0.2565058
22.mp3	0.034028213	0.034028213	0.034028213	0.034028213	0.034028213	0.034028213	0.034028213	0.034028213	0.034028213	0.034028213	0.034028213	0.034028213	0.034028213	0.034028213	0.034028213	0.034028213	0.034028213	0.034028213	0.034028213	0.034028213	0.034028213	0.034028213	0.034028213	0.034028213	0.034028213	0.034028213	0.034028213	0.034028213	0.034028213	0.034028213	0.034028213	0.034028213	0.034028213	0.034028213	0.034028213	0.034028213	0.034028213	0.034028213	0.034028213	0.034028213	0.034028213	0.034028213	0.034028213	0.034028213	0.034028213	0.034028213	0.034028213	0.034028213	0.034028213
24.mp3	-0.15320933	-0.15320933	-0.15320933	-0.15320933	-0.15320933	-0.15320933	-0.15320933	-0.15320933	-0.15320933	-0.15320933	-0.15320933	-0.15320933	-0.15320933	-0.15320933	-0.15320933	-0.15320933	-0.15320933	-0.15320933	-0.15320933	-0.15320933	-0.15320933	-0.15320933	-0.15320933	-0.15320933	-0.15320933	-0.15320933	-0.15320933	-0.15320933	-0.15320933	-0.15320933	-0.15320933	-0.15320933	-0.15320933	-0.15320933	-0.15320933	-0.15320933	-0.15320933	-0.15320933	-0.15320933	-0.15320933	-0.15320933	-0.15320933	-0.15320933	-0.15320933	-0.15320933	-0.15320933	-0.15320933	-0.15320933	-0.15320933
25.mp3	-0.072420195	-0.072420195	-0.072420195	-0.072420195	-0.072420195	-0.072420195	-0.072420195	-0.072420195	-0.072420195	-0.072420195	-0.072420195	-0.072420195	-0.072420195	-0.072420195	-0.072420195	-0.072420195	-0.072420195	-0.072420195	-0.072420195	-0.072420195	-0.072420195	-0.072420195	-0.072420195	-0.072420195	-0.072420195	-0.072420195	-0.072420195	-0.072420195	-0.072420195	-0.072420195	-0.072420195	-0.072420195	-0.072420195	-0.072420195	-0.072420195	-0.072420195	-0.072420195	-0.072420195	-0.072420195	-0.072420195	-0.072420195	-0.072420195	-0.072420195	-0.072420195	-0.072420195	-0.072420195	-0.072420195	-0.072420195	-0.072420195
31.mp3	-0.16494215	-0.16494215	-0.16494215	-0.16494215	-0.16494215	-0.16494215	-0.16494215	-0.16494215	-0.16494215	-0.16494215	-0.16494215	-0.16494215	-0.16494215	-0.16494215	-0.16494215	-0.16494215	-0.16494215	-0.16494215	-0.16494215	-0.16494215	-0.16494215	-0.16494215	-0.16494215	-0.16494215	-0.16494215	-0.16494215	-0.16494215	-0.16494215	-0.16494215	-0.16494215	-0.16494215	-0.16494215	-0.16494215	-0.16494215	-0.16494215	-0.16494215	-0.16494215	-0.16494215	-0.16494215	-0.16494215	-0.16494215	-0.16494215	-0.16494215	-0.16494215	-0.16494215	-0.16494215	-0.16494215	-0.16494215	-0.16494215
32.mp3	-0.123741984	-0.123741984	-0.123741984	-0.123741984	-0.123741984	-0.123741984	-0.123741984	-0.123741984	-0.123741984	-0.123741984	-0.123741984	-0.123741984	-0.123741984	-0.123741984	-0.123741984	-0.123741984	-0.123741984	-0.123741984	-0.123741984	-0.123741984	-0.123741984	-0.123741984	-0.123741984	-0.123741984	-0.123741984	-0.123741984	-0.123741984	-0.123741984	-0.123741984	-0.123741984	-0.123741984	-0.123741984	-0.123741984	-0.123741984	-0.123741984	-0.123741984	-0.123741984	-0.123741984	-0.123741984	-0.123741984	-0.123741984	-0.123741984	-0.123741984	-0.123741984	-0.123741984	-0.123741984	-0.123741984	-0.123741984	-0.123741984
35.mp3	-0.030076873	-0.030076873	-0.030076873	-0.030076873	-0.030076873	-0.030076873	-0.030076873	-0.030076873	-0.030076873	-0.030076873	-0.030076873	-0.030076873	-0.030076873	-0.030076873	-0.030076873	-0.030076873	-0.030076873	-0.030076873	-0.030076873	-0.030076873	-0.030076873	-0.030076873	-0.030076873	-0.030076873	-0.030076873	-0.030076873	-0.030076873	-0.030076873	-0.030076873	-0.030076873	-0.030076873	-0.030076873	-0.030076873	-0.030076873	-0.030076873	-0.030076873	-0.030076873	-0.030076873	-0.030076873	-0.030076873	-0.030076873	-0.030076873	-0.030076873	-0.030076873	-0.030076873	-0.030076873	-0.030076873	-0.030076873	-0.030076873
37.mp3	-0.28189546	-0.28189546	-0.28189546	-0.28189546	-0.28189546	-0.28189546	-0.28189546	-0.28189546	-0.28189546	-0.28189546	-0.28189546	-0.28189546	-0.28189546	-0.28189546	-0.28189546	-0.28189546	-0.28189546	-0.28189546	-0.28189546	-0.28189546	-0.28189546	-0.28189546	-0.28189546	-0.28189546	-0.28189546	-0.28189546	-0.28189546	-0.28189546	-0.28189546	-0.28189546	-0.28189546	-0.28189546	-0.28189546	-0.28189546	-0.28189546	-0.28189546	-0.28189546	-0.28189546	-0.28189546	-0.28189546	-0.28189546	-0.28189546	-0.28189546	-0.28189546	-0.28189546	-0.28189546	-0.28189546	-0.28189546	-0.28189546
39.mp3	-0.11985032	-0.11985032	-0.11985032	-0.11985032	-0.11985032	-0.11985032	-0.11985032	-0.11985032	-0.11985032	-0.11985032	-0.11985032	-0.11985032	-0.11985032	-0.11985032	-0.11985032	-0.11985032	-0.11985032	-0.11985032	-0.11985032	-0.11985032	-0.11985032	-0.11985032	-0.11985032	-0.11985032	-0.11985032	-0.11985032	-0.11985032	-0.11985032	-0.11985032	-0.11985032	-0.11985032	-0.11985032	-0.11985032	-0.11985032	-0.11985032	-0.11985032	-0.11985032	-0.11985032	-0.11985032	-0.11985032	-0.11985032	-0.11985032	-0.11985032	-0.11985032	-0.11985032	-0.11985032	-0.11985032	-0.11985032	-0.11985032
40.mp3	-0.24419628	-0.24419628	-0.24419628	-0.24419628	-0.24419628	-0.24419628	-0.24419628	-0.24419628	-0.24419628	-0.24419628	-0.24419628	-0.24419628	-0.24419628	-0.24419628	-0.24419628	-0.24419628	-0.24419628	-0.24419628	-0.24419628	-0.24419628	-0.24419628	-0.24419628	-0.24419628	-0.24419628	-0.24419628	-0.24419628	-0.24419628	-0.24419628	-0.24419628	-0.24419628	-0.24419628	-0.24419628	-0.24419628	-0.24419628	-0.24419628	-0.24419628	-0.24419628	-0.24419628	-0.24419628	-0.24419628	-0.24419628	-0.24419628	-0.24419628	-0.24419628	-0.24419628	-0.24419628	-0.24419628	-0.24419628	-0.24419628
41.mp3	0.054189514	0.054189514	0.054189514	0.054189514	0.054189514	0.054189514	0.054189514	0.054189514	0.054189514	0.054189514	0.054189514	0.054189514	0.054189514	0.054189514	0.054189514	0.054189514	0.054189514	0.054189514	0.054189514	0.054189514	0.054189514	0.054189514	0.054189514	0.054189514	0.054189514	0.054189514	0.054189514	0.054189514	0.054189514	0.054189514	0.054189514	0.054189514	0.054189514	0.054189514	0.054189514	0.054189514	0.054189514	0.054189514	0.054189514	0.054189514	0.054189514	0.054189514	0.054189514	0.054189514	0.054189514	0.054189514	0.054189514	0.054189514	0.054189514
42.mp3	-0.055046473	-0.055046473	-0.055046473	-0.055046473	-0.055046473	-0.055046473	-0.055046473	-0.055046473	-0.055046473	-0.055046473	-0.055046473	-0.055046473	-0.055046473	-0.055046473	-0.055046473	-0.055046473	-0.055046473	-0.055046473	-0.055046473	-0.055046473	-0.055046473	-0.055046473	-0.055046473	-0.055046473	-0.055046473	-0.055046473	-0.055046473	-0.055046473	-0.055046473	-0.055046473	-0.055046473	-0.055046473	-0.055046473	-0.055046473	-0.055046473	-0.055046473	-0.055046473	-0.055046473	-0.055046473	-0.055046473	-0.055046473	-0.055046473	-0.055046473	-0.055046473	-0.055046473	-0.055046473	-0.055046473	-0.055046473	-0.055046473
43.mp3	0.11992839	0.11992839	0.11992839	0.11992839	0.11992839	0.11992839	0.11992839	0.11992839	0.11992839	0.11992839	0.11992839	0.11992839	0.11992839	0.11992839	0.11992839	0.11992839	0.11992839	0.11992839	0.11992839	0.11992839	0.11992839	0.11992839	0.11992839	0.11992839	0.11992839	0.11992839	0.11992839	0.11992839	0.11992839	0.11992839	0.11992839	0.11992839	0.11992839	0.11992839	0.11992839	0.11992839	0.11992839	0.11992839	0.11992839	0.11992839	0.11992839	0.11992839	0.11992839	0.11992839	0.11992839	0.11992839	0.11992839	0.11992839	0.11992839
44.mp3	-0.033358876	-0.033358876	-0.033358876	-0.033358876	-0.033358876	-0.033358876	-0.033358876	-0.033358876	-0.033358876	-0.033358876	-0.033358876	-0.033358876	-0.033358876	-0.033358876	-0.033358876	-0.033358876	-0.033358876	-0.033358876	-0.033358876	-0.033358876	-0.033358876	-0.033358876	-0.033358876	-0.033358876	-0.033358876	-0.033358876	-0.033358876	-0.033358876	-0.033358876	-0.033358876	-0.033358876	-0.033358876	-0.033358876	-0.033358876	-0.033358876	-0.033358876	-0.033358876	-0.033358876	-0.033358876	-0.033358876	-0.033358876	-0.033358876	-0.033358876	-0.033358876	-0.033358876	-0.033358876	-0.033358876	-0.033358876	-0.033358876
45.mp3	0.012295224	0.012295224	0.012295224	0.012295224	0.012295224	0.012295224	0.012295224	0.012295224	0.012295224	0.012295224	0.012295224	0.012295224	0.012295224	0.012295224	0.012295224	0.012295224	0.012295224	0.012295224	0.012295224	0.012295224	0.012295224	0.012295224	0.012295224	0.012295224	0.012295224	0.012295224	0.012295224	0.012295224	0.012295224	0.012295224	0.012295224	0.012295224	0.012295224	0.012295224	0.012295224	0.012295224	0.012295224	0.012295224	0.012295224	0.012295224	0.012295224	0.012295224	0.012295224	0.012295224	0.012295224	0.012295224	0.012295224	0.012295224	0.012295224
46.mp3	-0.11767997	-0.11767997	-0.11767997	-0.11767997	-0.11767997	-0.11767997	-0.11767997	-0.11767997	-0.11767997	-0.11767997	-0.11767997	-0.11767997	-0.11767997	-0.11767997	-0.11767997	-0.11767997	-0.11767997	-0.11767997	-0.11767997	-0.11767997	-0.11767997	-0.11767997	-0.11767997	-0.11767997	-0.11767997	-0.11767997	-0.11767997	-0.11767997	-0.11767997	-0.11767997	-0.11767997	-0.11767997	-0.11767997	-0.11767997	-0.11767997	-0.11767997	-0.11767997	-0.11767997	-0.11767997	-0.11767997	-0.11767997	-0.11767997	-0.11767997	-0.11767997	-0.11767997	-0.11767997	-0.11767997	-0.11767997	-0.11767997
47.mp3	-0.18985128	-0.18985128	-0.18985128	-0.18985128	-0.18985128	-0.18985128	-0.18985128	-0.18985128	-0.18985128	-0.18985128	-0.18985128	-0.18985128	-0.18985128	-0.18985128	-0.18985128	-0.18985128	-0.18985128	-0.18985128	-0.18985128	-0.18985128	-0.18985128	-0.18985128	-0.18985128	-0.18985128	-0.18985128	-0.18985128	-0.18985128	-0.18985128	-0.18985128	-0.18985128	-0.18985128	-0.18985128	-0.18985128	-0.18985128	-0.18985128	-0.18985128	-0.18985128	-0.18985128	-0.18985128	-0.18985128	-0.18985128	-0.18985128	-0.18985128	-0.18985128	-0.18985128	-0.18985128	-0.18985128	-0.18985128	-0.18985128
48.mp3	-0.18260285	-0.18260285	-0.18260285	-0.18260285	-0.18260285	-0.18260285	-0.18260285	-0.18260285	-0.18260285	-0.18260285	-0.18260285	-0.18260285	-0.18260285	-0.18260285	-0.18260285	-0.18260285	-0.18260285	-0.18260285	-0.18260285	-0.18260285	-0.18260285	-0.18260285	-0.18260285	-0.18260285	-0.18260285	-0.18260285	-0.18260285	-0.18260285	-0.18260285	-0.18260285	-0.18260285	-0.18260285	-0.18260285	-0.18260285	-0.18260285	-0.18260285	-0.18260285	-0.18260285	-0.18260285	-0.18260285	-0.18260285	-0.18260285	-0.18260285	-0.18260285	-0.18260285	-0.18260285	-0.18260285	-0.18260285	-0.18260285
49.mp3	-0.14296521	-0.14296521	-0.14296521	-0.14296521	-0.14296521	-0.14296521	-0.14296521	-0.14296521	-0.14296521	-0.14296521	-0.14296521	-0.14296521	-0.14296521	-0.14296521	-0.14296521	-0.14296521	-0.14296521	-0.14296521	-0.14296521	-0.14296521	-0.14296521	-0.14296521	-0.14296521	-0.14296521	-0.14296521	-0.14296521	-0.14296521	-0.14296521	-0.14296521	-0.14296521	-0.14296521	-0.14296521	-0.14296521	-0.14296521	-0.14296521	-0.14296521	-0.14296521	-0.14296521	-0.14296521	-0.14296521	-0.14296521	-0.14296521	-0.14296521	-0.14296521	-0.14296521	-0.14296521	-0.14296521	-0.14296521	-0.14296521
50.mp3	0.04496793	0.04496793	0.04496793	0.04496793	0.04496793	0.04496793	0.04496793	0.04496793	0.04496793	0.04496793	0.04496793	0.04496793	0.04496793	0.04496793	0.04496793	0.04496793	0.04496793	0.04496793	0.04496793	0.04496793	0.04496793	0.04496793	0.04496793	0.04496793	0.04496793	0.04496793	0.04496793	0.04496793	0.04496793	0.04496793	0.04496793	0.04496793	0.04496793	0.04496793	0.04496793	0.04496793	0.04496793	0.04496793	0.04496793	0.04496793	0.04496793	0.04496793	0.04496793	0.04496793	0.04496793	0.04496793	0.04496793	0.04496793	0.04496793
51.mp3	-0.21491157	-0.21491157	-0.21491157	-0.21491157	-0.21491157	-0.21491157	-0.21491157	-0.21491157	-0.21491157	-0.21491157	-0.21491157	-0.21491157	-0.21491157	-0.21491157	-0.21491157	-0.21491157	-0.21491157	-0.21491157	-0.21491157	-0.21491157	-0.21491157	-0.21491157	-0.21491157	-0.21491157	-0.21491157	-0.21491157	-0.21491157	-0.21491157	-0.21491157	-0.21491157	-0.21491157	-0.21491157	-0.21491157	-0.21491157	-0.21491157	-0.21491157	-0.21491157	-0.21491157	-0.21491157	-0.21491157	-0.21491157	-0.21491157	-0.21491157	-0.21491157	-0.21491157	-0.21491157	-0.21491157	-0.21491157	-0.21491157
52.mp3	-0.19363499	-0.19363499	-0.19363499	-0.19363499	-0.19363499	-0.19363499	-0.19363499	-0.19363499	-0.19363499	-0.19363499	-0.19363499	-0.19363499	-0.19363499	-0.19363499	-0.19363499	-0.19363499	-0.19363499	-0.19363499	-0.19363499	-0.19363499	-0.19363499	-0.19363499	-0.19363499	-0.19363499	-0.19363499	-0.19363499	-0.19363499	-0.19363499	-0.19363499	-0.19363499	-0.19363499	-0.19363499	-0.19363499	-0.19363499	-0.19363499	-0.19363499	-0.19363499	-0.19363499	-0.19363499	-0.19363499	-0.19363499	-0.19363499	-0.19363499	-0.19363499	-0.19363499	-0.19363499	-0.19363499	-0.19363499	-0.19363499
53.mp3	-0.09529765	-0.09529765	-0.09529765	-0.09529765	-0.09529765	-0.09529765	-0.09529765	-0.09529765	-0.09529765	-0.09529765	-0.09529765	-0.09529765	-0.09529765	-0.09529765	-0.09529765	-0.09529765	-0.09529765	-0.09529765	-0.09529765	-0.09529765	-0.09529765	-0.09529765	-0.09529765	-0.09529765	-0.09529765	-0.09529765	-0.09529765	-0.09529765	-0.09529765	-0.09529765	-0.09529765	-0.09529765	-0.09529765	-0.09529765	-0.09529765	-0.09529765	-0.09529765	-0.09529765	-0.09529765	-0.09529765	-0.09529765	-0.09529765	-0.09529765	-0.09529765	-0.09529765	-0.09529765	-0.09529765	-0.09529765	-0.09529765
54.mp3	-0.29646036	-0.29646036	-0.29646036	-0.29646036	-0.29646036	-0.29646036	-0.29646036	-0.29646036	-0.29646036	-0.29646036	-0.29646036	-0.29646036	-0.29646036	-0.29646036	-0.29646036	-0.29646036	-0.29646036	-0.29646036	-0.29646036	-0.29646036	-0.29646036	-0.29646036	-0.29646036	-0.29646036	-0.29646036	-0.29646036	-0.29646036	-0.29646036	-0.29646036	-0.29646036	-0.29646036	-0.29646036	-0.29646036	-0.29646036	-0.29646036	-0.29646036	-0.29646036	-0.29646036	-0.29646036	-0.29646036	-0.29646036	-0.29646036	-0.29646036	-0.29646036	-0.29646036	-0.29646036	-0.29646036	-0.29646036	-0.29646036
55.mp3	-0.35378283	-0.35378283	-0.35378283	-0.35378283	-0.35378283	-0.35378283	-0.35378283	-0.35378283	-0.35378283	-0.35378283	-0.35378283	-0.35378283	-0.35378283	-0.35378283	-0.35378283	-0.35378283	-0.35378283	-0.35378283	-0.35378283	-0.35378283	-0.35378283	-0.35378283	-0.35378283	-0.35378283	-0.35378283	-0.35378283	-0.35378283	-0.35378283	-0.35378283	-0.35378283	-0.35378283	-0.35378283	-0.35378283	-0.35378283	-0.35378283	-0.35378283	-0.35378283	-0.35378283	-0.35378283	-0.35378283	-0.35378283	-0.35378283	-0.35378283	-0.35378283	-0.35378283	-0.35378283	-0.35378283	-0.35378283	-0.35378283
56.mp3	-0.23602721	-0.23602721	-0.23602721	-0.23602721	-0.23602721	-0.23602721	-0.23602721	-0.23602721	-0.23602721	-0.23602721	-0.23602721	-0.23602721	-0.23602721	-0.23602721	-0.23602721	-0.23602721	-0.23602721	-0.23602721	-0.23602721	-0.23602721	-0.23602721	-0.23602721	-0.23602721	-0.23602721	-0.23602721	-0.23602721	-0.23602721	-0.23602721	-0.23602721	-0.23602721	-0.23602721	-0.23602721	-0.23602721	-0.23602721	-0.23602721	-0.23602721	-0.23602721	-0.23602721	-0.23602721	-0.23602721	-0.23602721	-0.23602721	-0.23602721	-0.23602721	-0.23602721	-0.23602721	-0.23602721	-0.23602721	-0.23602721
58.mp3	-0.02611271	-0.02611271	-0.02611271	-0.02611271	-0.02611271	-0.02611271	-0.02611271	-0.02611271	-0.02611271	-0.02611271	-0.02611271	-0.02611271	-0.02611271	-0.02611271	-0.02611271	-0.02611271	-0.02611271	-0.02611271	-0.02611271	-0.02611271	-0.02611271	-0.02611271	-0.02611271	-0.02611271	-0.02611271	-0.02611271	-0.02611271	-0.02611271	-0.02611271	-0.02611271	-0.02611271	-0.02611271	-0.02611271	-0.02611271	-0.02611271	-0.02611271	-0.02611271	-0.02611271	-0.02611271	-0.02611271	-0.02611271	-0.02611271	-0.02611271	-0.02611271	-0.02611271	-0.02611271	-0.02611271	-0.02611271	-0.02611271
59.mp3	-0.17019695	-0.17019695	-0.17019695	-0.17019695	-0.17019695	-0.17019695	-0.17019695	-0.17019695	-0.17019695	-0.17019695	-0.17019695	-0.17019695	-0.17019695	-0.17019695	-0.17019695	-0.17019695	-0.17019695	-0.17019695	-0.17019695	-0.17019695	-0.17019695	-0.17019695	-0.17019695	-0.17019695	-0.17019695	-0.17019695	-0.17019695	-0.17019695	-0.17019695	-0.17019695	-0.17019695	-0.17019695	-0.17019695	-0.17019695	-0.17019695	-0.17019695	-0.17019695	-0.17019695	-0.17019695	-0.17019695	-0.17019695	-0.17019695	-0.17019695	-0.17019695	-0.17019695	-0.17019695	-0.17019695	-0.17019695	-0.17019695
60.mp3	-0.010999408	-0.010999408	-0.010999408	-0.010999408	-0.010999408	-0.010999408	-0.010999408	-0.010999408	-0.010999408	-0.010999408	-0.010999408	-0.010999408	-0.010999408	-0.010999408	-0.010999408	-0.010999408	-0.010999408	-0.010999408	-0.010999408	-0.010999408	-0.010999408	-0.010999408	-0.010999408	-0.010999408	-0.010999408	-0.010999408	-0.010999408	-0.010999408	-0.010999408	-0.010999408	-0.010999408	-0.010999408	-0.010999408	-0.010999408	-0.010999408	-0.010999408	-0.010999408	-0.010999408	-0.010999408	-0.010999408	-0.010999408	-0.010999408	-0.010999408	-0.010999408	-0.010999408	-0.010999408	-0.010999408	-0.010999408	-0.010999408
62.mp3	-0.112771034	-0.112771034	-0.112771034	-0.112771034	-0.112771034	-0.112771034	-0.112771034	-0.112771034	-0.112771034	-0.112771034	-0.112771034	-0.112771034	-0.112771034	-0.112771034	-0.112771034	-0.112771034	-0.112771034	-0.112771034	-0.112771034	-0.112771034	-0.112771034	-0.112771034	-0.112771034	-0.112771034	-0.112771034	-0.112771034	-0.112771034	-0.112771034	-0.112771034	-0.112771034	-0.112771034	-0.112771034	-0.112771034	-0.112771034	-0.112771034	-0.112771034	-0.112771034	-0.112771034	-0.112771034	-0.112771034	-0.112771034	-0.112771034	-0.112771034	-0.112771034	-0.112771034	-0.112771034	-0.112771034	-0.112771034	-0.112771034
64.mp3	-0.10868843	-0.10868843	-0.10868843	-0.10868843	-0.10868843	-0.10868843	-0.10868843	-0.10868843	-0.10868843	-0.10868843	-0.10868843	-0.10868843	-0.10868843	-0.10868843	-0.10868843	-0.10868843	-0.10868843	-0.10868843	-0.10868843	-0.10868843	-0.10868843	-0.10868843	-0.10868843	-0.10868843	-0.10868843	-0.10868843	-0.10868843	-0.10868843	-0.10868843	-0.10868843	-0.10868843	-0.10868843	-0.10868843	-0.10868843	-0.10868843	-0.10868843	-0.10868843	-0.10868843	-0.10868843	-0.10868843	-0.10868843	-0.10868843	-0.10868843	-0.10868843	-0.10868843	-0.10868843	-0.10868843	-0.10868843	-0.10868843
65.mp3	-0.3087418	-0.3087418	-0.3087418	-0.3087418	-0.3087418	-0.3087418	-0.3087418	-0.3087418	-0.3087418	-0.3087418	-0.3087418	-0.3087418	-0.3087418	-0.3087418	-0.3087418	-0.3087418	-0.3087418	-0.3087418	-0.3087418	-0.3087418	-0.3087418	-0.3087418	-0.3087418	-0.3087418	-0.3087418	-0.3087418	-0.3087418	-0.3087418	-0.3087418	-0.3087418	-0.3087418	-0.3087418	-0.3087418	-0.3087418	-0.3087418	-0.3087418	-0.3087418	-0.3087418	-0.3087418	-0.3087418	-0.3087418	-0.3087418	-0.3087418	-0.3087418	-0.3087418	-0.3087418	-0.3087418	-0.3087418	-0.3087418
67.mp3	-0.16061212	-0.16061212	-0.16061212	-0.16061212	-0.16061212	-0.16061212	-0.16061212	-0.16061212	-0.16061212	-0.16061212	-0.16061212	-0.16061212	-0.16061212	-0.16061212	-0.16061212	-0.16061212	-0.16061212	-0.16061212	-0.16061212	-0.16061212	-0.16061212	-0.16061212	-0.16061212	-0.16061212	-0.16061212	-0.16061212	-0.16061212	-0.16061212	-0.16061212	-0.16061212	-0.16061212	-0.16061212	-0.16061212	-0.16061212	-0.16061212	-0.16061212	-0.16061212	-0.16061212	-0.16061212	-0.16061212	-0.16061212	-0.16061212	-0.16061212	-0.16061212	-0.16061212	-0.16061212	-0.16061212	-0.16061212	-0.16061212
68.mp3	-0.12919745	-0.12919745	-0.12919745	-0.12919745	-0.12919745	-0.12919745	-0.12919745	-0.12919745	-0.12919745	-0.12919745	-0.12919745	-0.12919745	-0.12919745	-0.12919745	-0.12919745	-0.12919745	-0.12919745	-0.12919745	-0.12919745	-0.12919745	-0.12919745	-0.12919745	-0.12919745	-0.12919745	-0.12919745	-0.12919745	-0.12919745	-0.12919745	-0.12919745	-0.12919745	-0.12919745	-0.12919745	-0.12919745	-0.12919745	-0.12919745	-0.12919745	-0.12919745	-0.12919745	-0.12919745	-0.12919745	-0.12919745	-0.12919745	-0.12919745	-0.12919745	-0.12919745	-0.12919745	-0.12919745	-0.12919745	-0.12919745
69.mp3	-0.25760785	-0.25760785	-0.25760785	-0.25760785	-0.25760785	-0.25760785	-0.25760785	-0.25760785	-0.25760785	-0.25760785	-0.25760785	-0.25760785	-0.25760785	-0.25760785	-0.25760785	-0.25760785	-0.25760785	-0.25760785	-0.25760785	-0.25760785	-0.25760785	-0.25760785	-0.25760785	-0.25760785	-0.25760785	-0.25760785	-0.25760785	-0.25760785	-0.25760785	-0.25760785	-0.25760785	-0.25760785	-0.25760785	-0.25760785	-0.25760785	-0.25760785	-0.25760785	-0.25760785	-0.25760785	-0.25760785	-0.25760785	-0.25760785	-0.25760785	-0.25760785	-0.25760785	-0.25760785	-0.25760785	-0.25760785	-0.25760785
70.mp3	-0.29140326	-0.29140326	-0.29140326	-0.29140326	-0.29140326	-0.29140326	-0.29140326	-0.29140326	-0.29140326	-0.29140326	-0.29140326	-0.29140326	-0.29140326	-0.29140326	-0.29140326	-0.29140326	-0.29140326	-0.29140326	-0.29140326	-0.29140326	-0.29140326	-0.29140326	-0.29140326	-0.29140326	-0.29140326	-0.29140326	-0.29140326	-0.29140326	-0.29140326	-0.29140326	-0.29140326	-0.29140326	-0.29140326	-0.29140326	-0.29140326	-0.29140326	-0.29140326	-0.29140326	-0.29140326	-0.29140326	-0.29140326	-0.29140326	-0.29140326	-0.29140326	-0.29140326	-0.29140326	-0.29140326	-0.29140326	-0.29140326
71.mp3	-0.11160965	-0.11160965	-0.11160965	-0.11160965	-0.11160965	-0.11160965	-0.11160965	-0.11160965	-0.11160965	-0.11160965	-0.11160965	-0.11160965	-0.11160965	-0.11160965	-0.11160965	-0.11160965	-0.11160965	-0.11160965	-0.11160965	-0.11160965	-0.11160965	-0.11160965	-0.11160965	-0.11160965	-0.11160965	-0.11160965	-0.11160965	-0.11160965	-0.11160965	-0.11160965	-0.11160965	-0.11160965	-0.11160965	-0.11160965	-0.11160965	-0.11160965	-0.11160965	-0.11160965	-0.11160965	-0.11160965	-0.11160965	-0.11160965	-0.11160965	-0.11160965	-0.11160965	-0.11160965	-0.11160965	-0.11160965	-0.11160965
72.mp3	-0.12260492	-0.12260492	-0.12260492	-0.12260492	-0.12260492	-0.12260492	-0.12260492	-0.12260492	-0.12260492	-0.12260492	-0.12260492	-0.12260492	-0.12260492	-0.12260492	-0.12260492	-0.12260492	-0.12260492	-0.12260492	-0.12260492	-0.12260492	-0.12260492	-0.12260492	-0.12260492	-0.12260492	-0.12260492	-0.12260492	-0.12260492	-0.12260492	-0.12260492	-0.12260492	-0.12260492	-0.12260492	-0.12260492	-0.12260492	-0.12260492	-0.12260492	-0.12260492	-0.12260492	-0.12260492	-0.12260492	-0.12260492	-0.12260492	-0.12260492	-0.12260492	-0.12260492	-0.12260492	-0.12260492	-0.12260492	-0.12260492
73.mp3	-0.31632006	-0.31632006	-0.31632006	-0.31632006	-0.31632006	-0.31632006	-0.31632006	-0.31632006	-0.31632006	-0.31632006	-0.31632006	-0.31632006	-0.31632006	-0.31632006	-0.31632006	-0.31632006	-0.31632006	-0.31632006	-0.31632006	-0.31632006	-0.31632006	-0.31632006	-0.31632006	-0.31632006	-0.31632006	-0.31632006	-0.31632006	-0.31632006	-0.31632006	-0.31632006	-0.31632006	-0.31632006	-0.31632006	-0.31632006	-0.31632006	-0.31632006	-0.31632006	-0.31632006	-0.31632006	-0.31632006	-0.31632006	-0.31632006	-0.31632006	-0.31632006	-0.31632006	-0.31632006	-0.31632006	-0.31632006	-0.31632006
74.mp3	-0.078679696	-0.078679696	-0.078679696	-0.078679696	-0.078679696	-0.078679696	-0.078679696	-0.078679696	-0.078679696	-0.078679696	-0.078679696	-0.078679696	-0.078679696	-0.078679696	-0.078679696	-0.078679696	-0.078679696	-0.078679696	-0.078679696	-0.078679696	-0.078679696	-0.078679696	-0.078679696	-0.078679696	-0.078679696	-0.078679696	-0.078679696	-0.078679696	-0.078679696	-0.078679696	-0.078679696	-0.078679696	-0.078679696	-0.078679696	-0.078679696	-0.078679696	-0.078679696	-0.078679696	-0.078679696	-0.078679696	-0.078679696	-0.078679696	-0.078679696	-0.078679696	-0.078679696	-0.078679696	-0.078679696	-0.078679696	-0.078679696
76.mp3	-0.03619239	-0.03619239	-0.03619239	-0.03619239	-0.03619239	-0.03619239	-0.03619239	-0.03619239	-0.03619239	-0.03619239	-0.03619239	-0.03619239	-0.03619239	-0.03619239	-0.03619239	-0.03619239	-0.03619239	-0.03619239	-0.03619239	-0.03619239	-0.03619239	-0.03619239	-0.03619239	-0.03619239	-0.03619239	-0.03619239	-0.03619239	-0.03619239	-0.03619239	-0.03619239	-0.03619239	-0.03619239	-0.03619239	-0.03619239	-0.03619239	-0.03619239	-0.03619239	-0.03619239	-0.03619239	-0.03619239	-0.03619239	-0.03619239	-0.03619239	-0.03619239	-0.03619239	-0.03619239	-0.03619239	-0.03619239	-0.03619239
77.mp3	-0.19141373	-0.19141373	-0.19141373	-0.19141373	-0.19141373	-0.19141373	-0.19141373	-0.19141373	-0.19141373	-0.19141373	-0.19141373	-0.19141373	-0.19141373	-0.19141373	-0.19141373	-0.19141373	-0.19141373	-0.19141373	-0.19141373	-0.19141373	-0.19141373	-0.19141373	-0.19141373	-0.19141373	-0.19141373	-0.19141373	-0.19141373	-0.19141373	-0.19141373	-0.19141373	-0.19141373	-0.19141373	-0.19141373	-0.19141373	-0.19141373	-0.19141373	-0.19141373	-0.19141373	-0.19141373	-0.19141373	-0.19141373	-0.19141373	-0.19141373	-0.19141373	-0.19141373	-0.19141373	-0.19141373	-0.19141373	-0.19141373
78.mp3	-0.28065073	-0.28065073	-0.28065073	-0.28065073	-0.28065073	-0.28065073	-0.28065073	-0.28065073	-0.28065073	-0.28065073	-0.28065073	-0.28065073	-0.28065073	-0.28065073	-0.28065073	-0.28065073	-0.28065073	-0.28065073	-0.28065073	-0.28065073	-0.28065073	-0.28065073	-0.28065073	-0.28065073	-0.28065073	-0.28065073	-0.28065073	-0.28065073	-0.28065073	-0.28065073	-0.28065073	-0.28065073	-0.28065073	-0.28065073	-0.28065073	-0.28065073	-0.28065073	-0.28065073	-0.28065073	-0.28065073	-0.28065073	-0.28065073	-0.28065073	-0.28065073	-0.28065073	-0.28065073	-0.28065073	-0.28065073	-0.28065073
79.mp3	-0.28660443	-0.28660443	-0.28660443	-0.28660443	-0.28660443	-0.28660443	-0.28660443	-0.28660443	-0.28660443	-0.28660443	-0.28660443	-0.28660443	-0.28660443	-0.28660443	-0.28660443	-0.28660443	-0.28660443	-0.28660443	-0.28660443	-0.28660443	-0.28660443	-0.28660443	-0.28660443	-0.28660443	-0.28660443	-0.28660443	-0.28660443	-0.28660443	-0.28660443	-0.28660443	-0.28660443	-0.28660443	-0.28660443	-0.28660443	-0.28660443	-0.28660443	-0.28660443	-0.28660443	-0.28660443	-0.28660443	-0.28660443	-0.28660443	-0.28660443	-0.28660443	-0.28660443	-0.28660443	-0.28660443	-0.28660443	-0.28660443
80.mp3	-0.24452214	-0.24452214	-0.24452214	-0.24452214	-0.24452214	-0.24452214	-0.24452214	-0.24452214	-0.24452214	-0.24452214	-0.24452214	-0.24452214	-0.24452214	-0.24452214	-0.24452214	-0.24452214	-0.24452214	-0.24452214	-0.24452214	-0.24452214	-0.24452214	-0.24452214	-0.24452214	-0.24452214	-0.24452214	-0.24452214	-0.24452214	-0.24452214	-0.24452214	-0.24452214	-0.24452214	-0.24452214	-0.24452214	-0.24452214	-0.24452214	-0.24452214	-0.24452214	-0.24452214	-0.24452214	-0.24452214	-0.24452214	-0.24452214	-0.24452214	-0.24452214	-0.24452214	-0.24452214	-0.24452214	-0.24452214	-0.24452214
81.mp3	-0.16930124	-0.16930124	-0.16930124	-0.16930124	-0.16930124	-0.16930124	-0.16930124	-0.16930124	-0.16930124	-0.16930124	-0.16930124	-0.16930124	-0.16930124	-0.16930124	-0.16930124	-0.16930124	-0.16930124	-0.16930124	-0.16930124	-0.16930124	-0.16930124	-0.16930124	-0.16930124	-0.16930124	-0.16930124	-0.16930124	-0.16930124	-0.16930124	-0.16930124	-0.16930124	-0.16930124	-0.16930124	-0.16930124	-0.16930124	-0.16930124	-0.16930124	-0.16930124	-0.16930124	-0.16930124	-0.16930124	-0.16930124	-0.16930124	-0.16930124	-0.16930124	-0.16930124	-0.16930124	-0.16930124	-0.16930124	-0.16930124
82.mp3	-0.19272158	-0.19272158	-0.19272158	-0.19272158	-0.19272158	-0.19272158	-0.19272158	-0.19272158	-0.19272158	-0.19272158	-0.19272158	-0.19272158	-0.19272158	-0.19272158	-0.19272158	-0.19272158	-0.19272158	-0.19272158	-0.19272158	-0.19272158	-0.19272158	-0.19272158	-0.19272158	-0.19272158	-0.19272158	-0.19272158	-0.19272158	-0.19272158	-0.19272158	-0.19272158	-0.19272158	-0.19272158	-0.19272158	-0.19272158	-0.19272158	-0.19272158	-0.19272158	-0.19272158	-0.19272158	-0.19272158	-0.19272158	-0.19272158	-0.19272158	-0.19272158	-0.19272158	-0.19272158	-0.19272158	-0.19272158	-0.19272158
83.mp3	-0.20412388	-0.20412388	-0.20412388	-0.20412388	-0.20412388	-0.20412388	-0.20412388	-0.20412388	-0.20412388	-0.20412388	-0.20412388	-0.20412388	-0.20412388	-0.20412388	-0.20412388	-0.20412388	-0.20412388	-0.20412388	-0.20412388	-0.20412388	-0.20412388	-0.20412388	-0.20412388	-0.20412388	-0.20412388	-0.20412388	-0.20412388	-0.20412388	-0.20412388	-0.20412388	-0.20412388	-0.20412388	-0.20412388	-0.20412388	-0.20412388	-0.20412388	-0.20412388	-0.20412388	-0.20412388	-0.20412388	-0.20412388	-0.20412388	-0.20412388	-0.20412388	-0.20412388	-0.20412388	-0.20412388	-0.20412388	-0.20412388
84.mp3	-0.21524404	-0.21524404	-0.21524404	-0.21524404	-0.21524404	-0.21524404	-0.21524404	-0.21524404	-0.21524404	-0.21524404	-0.21524404	-0.21524404	-0.21524404	-0.21524404	-0.21524404	-0.21524404	-0.21524404	-0.21524404	-0.21524404	-0.21524404	-0.21524404	-0.21524404	-0.21524404	-0.21524404	-0.21524404	-0.21524404	-0.21524404	-0.21524404	-0.21524404	-0.21524404	-0.21524404	-0.21524404	-0.21524404	-0.21524404	-0.21524404	-0.21524404	-0.21524404	-0.21524404	-0.21524404	-0.21524404	-0.21524404	-0.21524404	-0.21524404	-0.21524404	-0.21524404	-0.21524404	-0.21524404	-0.21524404	-0.21524404
85.mp3	-0.10262382	-0.10262382	-0.10262382	-0.10262382	-0.10262382	-0.10262382	-0.10262382	-0.10262382	-0.10262382	-0.10262382	-0.10262382	-0.10262382	-0.10262382	-0.10262382	-0.10262382	-0.10262382	-0.10262382	-0.10262382	-0.10262382	-0.10262382	-0.10262382	-0.10262382	-0.10262382	-0.10262382	-0.10262382	-0.10262382	-0.10262382	-0.10262382	-0.10262382	-0.10262382	-0.10262382	-0.10262382	-0.10262382	-0.10262382	-0.10262382	-0.10262382	-0.10262382	-0.10262382	-0.10262382	-0.10262382	-0.10262382	-0.10262382	-0.10262382	-0.10262382	-0.10262382	-0.10262382	-0.10262382	-0.10262382	-0.10262382
86.mp3	-0.25334015	-0.25334015	-0.25334015	-0.25334015	-0.25334015	-0.25334015	-0.25334015	-0.25334015	-0.25334015	-0.25334015	-0.25334015	-0.25334015	-0.25334015	-0.25334015	-0.25334015	-0.25334015	-0.25334015	-0.25334015	-0.25334015	-0.25334015	-0.25334015	-0.25334015	-0.25334015	-0.25334015	-0.25334015	-0.25334015	-0.25334015	-0.25334015	-0.25334015	-0.25334015	-0.25334015	-0.25334015	-0.25334015	-0.25334015	-0.25334015	-0.25334015	-0.25334015	-0.25334015	-0.25334015	-0.25334015	-0.25334015	-0.25334015	-0.25334015	-0.25334015	-0.25334015	-0.25334015	-0.25334015	-0.25334015	-0.25334015
87.mp3	0.12467541	0.12467541	0.12467541	0.12467541	0.12467541	0.12467541	0.12467541	0.12467541	0.12467541	0.12467541	0.12467541	0.12467541	0.12467541	0.12467541	0.12467541	0.12467541	0.12467541	0.12467541	0.12467541	0.12467541	0.12467541	0.12467541	0.12467541	0.12467541	0.12467541	0.12467541	0.12467541	0.12467541	0.12467541	0.12467541	0.12467541	0.12467541	0.12467541	0.12467541	0.12467541	0.12467541	0.12467541	0.12467541	0.12467541	0.12467541	0.12467541	0.12467541	0.12467541	0.12467541	0.12467541	0.12467541	0.12467541	0.12467541	0.12467541
88.mp3	-0.22524562	-0.22524562	-0.22524562	-0.22524562	-0.22524562	-0.22524562	-0.22524562	-0.22524562	-0.22524562	-0.22524562	-0.22524562	-0.22524562	-0.22524562	-0.22524562	-0.22524562	-0.22524562	-0.22524562	-0.22524562	-0.22524562	-0.22524562	-0.22524562	-0.22524562	-0.22524562	-0.22524562	-0.22524562	-0.22524562	-0.22524562	-0.22524562	-0.22524562	-0.22524562	-0.22524562	-0.22524562	-0.22524562	-0.22524562	-0.22524562	-0.22524562	-0.22524562	-0.22524562	-0.22524562	-0.22524562	-0.22524562	-0.22524562	-0.22524562	-0.22524562	-0.22524562	-0.22524562	-0.22524562	-0.22524562	-0.22524562
89.mp3	-0.093404844	-0.093404844	-0.093404844	-0.093404844	-0.093404844	-0.093404844	-0.093404844	-0.093404844	-0.093404844	-0.093404844	-0.093404844	-0.093404844	-0.093404844	-0.093404844	-0.093404844	-0.093404844	-0.093404844	-0.093404844	-0.093404844	-0.093404844	-0.093404844	-0.093404844	-0.093404844	-0.093404844	-0.093404844	-0.093404844	-0.093404844	-0.093404844	-0.093404844	-0.093404844	-0.093404844	-0.093404844	-0.093404844	-0.093404844	-0.093404844	-0.093404844	-0.093404844	-0.093404844	-0.093404844	-0.093404844	-0.093404844	-0.093404844	-0.093404844	-0.093404844	-0.093404844	-0.093404844	-0.093404844	-0.093404844	-0.093404844
90.mp3	-0.15263377	-0.15263377	-0.15263377	-0.15263377	-0.15263377	-0.15263377	-0.15263377	-0.15263377	-0.15263377	-0.15263377	-0.15263377	-0.15263377	-0.15263377	-0.15263377	-0.15263377	-0.15263377	-0.15263377	-0.15263377	-0.15263377	-0.15263377	-0.15263377	-0.15263377	-0.15263377	-0.15263377	-0.15263377	-0.15263377	-0.15263377	-0.15263377	-0.15263377	-0.15263377	-0.15263377	-0.15263377	-0.15263377	-0.15263377	-0.15263377	-0.15263377	-0.15263377	-0.15263377	-0.15263377	-0.15263377	-0.15263377	-0.15263377	-0.15263377	-0.15263377	-0.15263377	-0.15263377	-0.15263377	-0.15263377	-0.15263377
91.mp3	-0.12694272	-0.12694272	-0.12694272	-0.12694272	-0.12694272	-0.12694272	-0.12694272	-0.12694272	-0.12694272	-0.12694272	-0.12694272	-0.12694272	-0.12694272	-0.12694272	-0.12694272	-0.12694272	-0.12694272	-0.12694272	-0.12694272	-0.12694272	-0.12694272	-0.12694272	-0.12694272	-0.12694272	-0.12694272	-0.12694272	-0.12694272	-0.12694272	-0.12694272	-0.12694272	-0.12694272	-0.12694272	-0.12694272	-0.12694272	-0.12694272	-0.12694272	-0.12694272	-0.12694272	-0.12694272	-0.12694272	-0.12694272	-0.12694272	-0.12694272	-0.12694272	-0.12694272	-0.12694272	-0.12694272	-0.12694272	-0.12694272
92.mp3	-0.15030873	-0.15030873	-0.15030873	-0.15030873	-0.15030873	-0.15030873	-0.15030873	-0.15030873	-0.15030873	-0.15030873	-0.15030873	-0.15030873	-0.15030873	-0.15030873	-0.15030873	-0.15030873	-0.15030873	-0.15030873	-0.15030873	-0.15030873	-0.15030873	-0.15030873	-0.15030873	-0.15030873	-0.15030873	-0.15030873	-0.15030873	-0.15030873	-0.15030873	-0.15030873	-0.15030873	-0.15030873	-0.15030873	-0.15030873	-0.15030873	-0.15030873	-0.15030873	-0.15030873	-0.15030873	-0.15030873	-0.15030873	-0.15030873	-0.15030873	-0.15030873	-0.15030873	-0.15030873	-0.15030873	-0.15030873	-0.15030873
93.mp3	0.117210776	0.117210776	0.117210776	0.117210776	0.117210776	0.117210776	0.117210776	0.117210776	0.117210776	0.117210776	0.117210776	0.117210776	0.117210776	0.117210776	0.117210776	0.117210776	0.117210776	0.117210776	0.117210776	0.117210776	0.117210776	0.117210776	0.117210776	0.117210776	0.117210776	0.117210776	0.117210776	0.117210776	0.117210776	0.117210776	0.117210776	0.117210776	0.117210776	0.117210776	0.117210776	0.117210776	0.117210776	0.117210776	0.117210776	0.117210776	0.117210776	0.117210776	0.117210776	0.117210776	0.117210776	0.117210776	0.117210776	0.117210776	0.117210776
95.mp3	-0.20479833	-0.20479833	-0.20479833	-0.20479833	-0.20479833	-0.20479833	-0.20479833	-0.20479833	-0.20479833	-0.20479833	-0.20479833	-0.20479833	-0.20479833	-0.20479833	-0.20479833	-0.20479833	-0.20479833	-0.20479833	-0.20479833	-0.20479833	-0.20479833	-0.20479833	-0.20479833	-0.20479833	-0.20479833	-0.20479833	-0.20479833	-0.20479833	-0.20479833	-0.20479833	-0.20479833	-0.20479833	-0.20479833	-0.20479833	-0.20479833	-0.20479833	-0.20479833	-0.20479833	-0.20479833	-0.20479833	-0.20479833	-0.20479833	-0.20479833	-0.20479833	-0.20479833	-0.20479833	-0.20479833	-0.20479833	-0.20479833
96.mp3	-0.30990496	-0.30990496	-0.30990496	-0.30990496	-0.30990496	-0.30990496	-0.30990496	-0.30990496	-0.30990496	-0.30990496	-0.30990496	-0.30990496	-0.30990496	-0.30990496	-0.30990496	-0.30990496	-0.30990496	-0.30990496	-0.30990496	-0.30990496	-0.30990496	-0.30990496	-0.30990496	-0.30990496	-0.30990496	-0.30990496	-0.30990496	-0.30990496	-0.30990496	-0.30990496	-0.30990496	-0.30990496	-0.30990496	-0.30990496	-0.30990496	-0.30990496	-0.30990496	-0.30990496	-0.30990496	-0.30990496	-0.30990496	-0.30990496	-0.30990496	-0.30990496	-0.30990496	-0.30990496	-0.30990496	-0.30990496	-0.30990496
98.mp3	-0.19309595	-0.19309595	-0.19309595	-0.19309595	-0.19309595	-0.19309595	-0.19309595	-0.19309595	-0.19309595	-0.19309595	-0.19309595	-0.19309595	-0.19309595	-0.19309595	-0.19309595	-0.19309595	-0.19309595	-0.19309595	-0.19309595	-0.19309595	-0.19309595	-0.19309595	-0.19309595	-0.19309595	-0.19309595	-0.19309595	-0.19309595	-0.19309595	-0.19309595	-0.19309595	-0.19309595	-0.19309595	-0.19309595	-0.19309595	-0.19309595	-0.19309595	-0.19309595	-0.19309595	-0.19309595	-0.19309595	-0.19309595	-0.19309595	-0.19309595	-0.19309595	-0.19309595	-0.19309595	-0.19309595	-0.19309595	-0.19309595
99.mp3	-0.07129401	-0.07129401	-0.07129401	-0.07129401	-0.07129401	-0.07129401	-0.07129401	-0.07129401	-0.07129401	-0.07129401	-0.07129401	-0.07129401	-0.07129401	-0.07129401	-0.07129401	-0.07129401	-0.07129401	-0.07129401	-0.07129401	-0.07129401	-0.07129401	-0.07129401	-0.07129401	-0.07129401	-0.07129401	-0.07129401	-0.07129401	-0.07129401	-0.07129401	-0.07129401	-0.07129401	-0.07129401	-0.07129401	-0.07129401	-0.07129401	-0.07129401	-0.07129401	-0.07129401	-0.07129401	-0.07129401	-0.07129401	-0.07129401	-0.07129401	-0.07129401	-0.07129401	-0.07129401	-0.07129401	-0.07129401	-0.07129401
101.mp3	0.093399	0.093399	0.093399	0.093399	0.093399	0.093399	0.093399	0.093399	0.093399	0.093399	0.093399	0.093399	0.093399	0.093399	0.093399	0.093399	0.093399	0.093399	0.093399	0.093399	0.093399	0.093399	0.093399	0.093399	0.093399	0.093399	0.093399	0.093399	0.093399	0.093399	0.093399	0.093399	0.093399	0.093399	0.093399	0.093399	0.093399	0.093399	0.093399	0.093399	0.093399	0.093399	0.093399	0.093399	0.093399	0.093399	0.093399	0.093399	0.093399
102.mp3	0.073179066	0.073179066	0.073179066	0.073179066	0.073179066	0.073179066	0.073179066	0.073179066	0.073179066	0.073179066	0.073179066	0.073179066	0.073179066	0.073179066	0.073179066	0.073179066	0.073179066	0.073179066	0.073179066	0.073179066	0.073179066	0.073179066	0.073179066	0.073179066	0.073179066	0.073179066	0.073179066	0.073179066	0.073179066	0.073179066	0.073179066	0.073179066	0.073179066	0.073179066	0.073179066	0.073179066	0.073179066	0.073179066	0.073179066	0.073179066	0.073179066	0.073179066	0.073179066	0.073179066	0.073179066	0.073179066	0.073179066	0.073179066	0.073179066
103.mp3	-0.008169804	-0.008169804	-0.008169804	-0.008169804	-0.008169804	-0.008169804	-0.008169804	-0.008169804	-0.008169804	-0.008169804	-0.008169804	-0.008169804	-0.008169804	-0.008169804	-0.008169804	-0.008169804	-0.008169804	-0.008169804	-0.008169804	-0.008169804	-0.008169804	-0.008169804	-0.008169804	-0.008169804	-0.008169804	-0.008169804	-0.008169804	-0.008169804	-0.008169804	-0.008169804	-0.008169804	-0.008169804	-0.008169804	-0.008169804	-0.008169804	-0.008169804	-0.008169804	-0.008169804	-0.008169804	-0.008169804	-0.008169804	-0.008169804	-0.008169804	-0.008169804	-0.008169804	-0.008169804	-0.008169804	-0.008169804	-0.008169804
104.mp3	-0.012850668	-0.012850668	-0.012850668	-0.012850668	-0.012850668	-0.012850668	-0.012850668	-0.012850668	-0.012850668	-0.012850668	-0.012850668	-0.012850668	-0.012850668	-0.012850668	-0.012850668	-0.012850668	-0.012850668	-0.012850668	-0.012850668	-0.012850668	-0.012850668	-0.012850668	-0.012850668	-0.012850668	-0.012850668	-0.012850668	-0.012850668	-0.012850668	-0.012850668	-0.012850668	-0.012850668	-0.012850668	-0.012850668	-0.012850668	-0.012850668	-0.012850668	-0.012850668	-0.012850668	-0.012850668	-0.012850668	-0.012850668	-0.012850668	-0.012850668	-0.012850668	-0.012850668	-0.012850668	-0.012850668	-0.012850668	-0.012850668
105.mp3	-0.098512426	-0.098512426	-0.098512426	-0.098512426	-0.098512426	-0.098512426	-0.098512426	-0.098512426	-0.098512426	-0.098512426	-0.098512426	-0.098512426	-0.098512426	-0.098512426	-0.098512426	-0.098512426	-0.098512426	-0.098512426	-0.098512426	-0.098512426	-0.098512426	-0.098512426	-0.098512426	-0.098512426	-0.098512426	-0.098512426	-0.098512426	-0.098512426	-0.098512426	-0.098512426	-0.098512426	-0.098512426	-0.098512426	-0.098512426	-0.098512426	-0.098512426	-0.098512426	-0.098512426	-0.098512426	-0.098512426	-0.098512426	-0.098512426	-0.098512426	-0.098512426	-0.098512426	-0.098512426	-0.098512426	-0.098512426	-0.098512426
106.mp3	-0.25007766	-0.25007766	-0.25007766	-0.25007766	-0.25007766	-0.25007766	-0.25007766	-0.25007766	-0.25007766	-0.25007766	-0.25007766	-0.25007766	-0.25007766	-0.25007766	-0.25007766	-0.25007766	-0.25007766	-0.25007766	-0.25007766	-0.25007766	-0.25007766	-0.25007766	-0.25007766	-0.25007766	-0.25007766	-0.25007766	-0.25007766	-0.25007766	-0.25007766	-0.25007766	-0.25007766	-0.25007766	-0.25007766	-0.25007766	-0.25007766	-0.25007766	-0.25007766	-0.25007766	-0.25007766	-0.25007766	-0.25007766	-0.25007766	-0.25007766	-0.25007766	-0.25007766	-0.25007766	-0.25007766	-0.25007766	-0.25007766
107.mp3	-0.16033334	-0.16033334	-0.16033334	-0.16033334	-0.16033334	-0.16033334	-0.16033334	-0.16033334	-0.16033334	-0.16033334	-0.16033334	-0.16033334	-0.16033334	-0.16033334	-0.16033334	-0.16033334	-0.16033334	-0.16033334	-0.16033334	-0.16033334	-0.16033334	-0.16033334	-0.16033334	-0.16033334	-0.16033334	-0.16033334	-0.16033334	-0.16033334	-0.16033334	-0.16033334	-0.16033334	-0.16033334	-0.16033334	-0.16033334	-0.16033334	-0.16033334	-0.16033334	-0.16033334	-0.16033334	-0.16033334	-0.16033334	-0.16033334	-0.16033334	-0.16033334	-0.16033334	-0.16033334	-0.16033334	-0.16033334	-0.16033334
108.mp3	0.07615252	0.07615252	0.07615252	0.07615252	0.07615252	0.07615252	0.07615252	0.07615252	0.07615252	0.07615252	0.07615252	0.07615252	0.07615252	0.07615252	0.07615252	0.07615252	0.07615252	0.07615252	0.07615252	0.07615252	0.07615252	0.07615252	0.07615252	0.07615252	0.07615252	0.07615252	0.07615252	0.07615252	0.07615252	0.07615252	0.07615252	0.07615252	0.07615252	0.07615252	0.07615252	0.07615252	0.07615252	0.07615252	0.07615252	0.07615252	0.07615252	0.07615252	0.07615252	0.07615252	0.07615252	0.07615252	0.07615252	0.07615252	0.07615252
109.mp3	0.0487799	0.0487799	0.0487799	0.0487799	0.0487799	0.0487799	0.0487799	0.0487799	0.0487799	0.0487799	0.0487799	0.0487799	0.0487799	0.0487799	0.0487799	0.0487799	0.0487799	0.0487799	0.0487799	0.0487799	0.0487799	0.0487799	0.0487799	0.0487799	0.0487799	0.0487799	0.0487799	0.0487799	0.0487799	0.0487799	0.0487799	0.0487799	0.0487799	0.0487799	0.0487799	0.0487799	0.0487799	0.0487799	0.0487799	0.0487799	0.0487799	0.0487799	0.0487799	0.0487799	0.0487799	0.0487799	0.0487799	0.0487799	0.0487799
110.mp3	0.054693814	0.054693814	0.054693814	0.054693814	0.054693814	0.054693814	0.054693814	0.054693814	0.054693814	0.054693814	0.054693814	0.054693814	0.054693814	0.054693814	0.054693814	0.054693814	0.054693814	0.054693814	0.054693814	0.054693814	0.054693814	0.054693814	0.054693814	0.054693814	0.054693814	0.054693814	0.054693814	0.054693814	0.054693814	0.054693814	0.054693814	0.054693814	0.054693814	0.054693814	0.054693814	0.054693814	0.054693814	0.054693814	0.054693814	0.054693814	0.054693814	0.054693814	0.054693814	0.054693814	0.054693814	0.054693814	0.054693814	0.054693814	0.054693814
111.mp3	0.009556335	0.009556335	0.009556335	0.009556335	0.009556335	0.009556335	0.009556335	0.009556335	0.009556335	0.009556335	0.009556335	0.009556335	0.009556335	0.009556335	0.009556335	0.009556335	0.009556335	0.009556335	0.009556335	0.009556335	0.009556335	0.009556335	0.009556335	0.009556335	0.009556335	0.009556335	0.009556335	0.009556335	0.009556335	0.009556335	0.009556335	0.009556335	0.009556335	0.009556335	0.009556335	0.009556335	0.009556335	0.009556335	0.009556335	0.009556335	0.009556335	0.009556335	0.009556335	0.009556335	0.009556335	0.009556335	0.009556335	0.009556335	0.009556335
112.mp3	-0.1397469	-0.1397469	-0.1397469	-0.1397469	-0.1397469	-0.1397469	-0.1397469	-0.1397469	-0.1397469	-0.1397469	-0.1397469	-0.1397469	-0.1397469	-0.1397469	-0.1397469	-0.1397469	-0.1397469	-0.1397469	-0.1397469	-0.1397469	-0.1397469	-0.1397469	-0.1397469	-0.1397469	-0.1397469	-0.1397469	-0.1397469	-0.1397469	-0.1397469	-0.1397469	-0.1397469	-0.1397469	-0.1397469	-0.1397469	-0.1397469	-0.1397469	-0.1397469	-0.1397469	-0.1397469	-0.1397469	-0.1397469	-0.1397469	-0.1397469	-0.1397469	-0.1397469	-0.1397469	-0.1397469	-0.1397469	-0.1397469
113.mp3	-0.1662995	-0.1662995	-0.1662995	-0.1662995	-0.1662995	-0.1662995	-0.1662995	-0.1662995	-0.1662995	-0.1662995	-0.1662995	-0.1662995	-0.1662995	-0.1662995	-0.1662995	-0.1662995	-0.1662995	-0.1662995	-0.1662995	-0.1662995	-0.1662995	-0.1662995	-0.1662995	-0.1662995	-0.1662995	-0.1662995	-0.1662995	-0.1662995	-0.1662995	-0.1662995	-0.1662995	-0.1662995	-0.1662995	-0.1662995	-0.1662995	-0.1662995	-0.1662995	-0.1662995	-0.1662995	-0.1662995	-0.1662995	-0.1662995	-0.1662995	-0.1662995	-0.1662995	-0.1662995	-0.1662995	-0.1662995	-0.1662995
114.mp3	-0.2662011	-0.2662011	-0.2662011	-0.2662011	-0.2662011	-0.2662011	-0.2662011	-0.2662011	-0.2662011	-0.2662011	-0.2662011	-0.2662011	-0.2662011	-0.2662011	-0.2662011	-0.2662011	-0.2662011	-0.2662011	-0.2662011	-0.2662011	-0.2662011	-0.2662011	-0.2662011	-0.2662011	-0.2662011	-0.2662011	-0.2662011	-0.2662011	-0.2662011	-0.2662011	-0.2662011	-0.2662011	-0.2662011	-0.2662011	-0.2662011	-0.2662011	-0.2662011	-0.2662011	-0.2662011	-0.2662011	-0.2662011	-0.2662011	-0.2662011	-0.2662011	-0.2662011	-0.2662011	-0.2662011	-0.2662011	-0.2662011
115.mp3	-0.16930163	-0.16930163	-0.16930163	-0.16930163	-0.16930163	-0.16930163	-0.16930163	-0.16930163	-0.16930163	-0.16930163	-0.16930163	-0.16930163	-0.16930163	-0.16930163	-0.16930163	-0.16930163	-0.16930163	-0.16930163	-0.16930163	-0.16930163	-0.16930163	-0.16930163	-0.16930163	-0.16930163	-0.16930163	-0.16930163	-0.16930163	-0.16930163	-0.16930163	-0.16930163	-0.16930163	-0.16930163	-0.16930163	-0.16930163	-0.16930163	-0.16930163	-0.16930163	-0.16930163	-0.16930163	-0.16930163	-0.16930163	-0.16930163	-0.16930163	-0.16930163	-0.16930163	-0.16930163	-0.16930163	-0.16930163	-0.16930163
116.mp3	-0.30378947	-0.30378947	-0.30378947	-0.30378947	-0.30378947	-0.30378947	-0.30378947	-0.30378947	-0.30378947	-0.30378947	-0.30378947	-0.30378947	-0.30378947	-0.30378947	-0.30378947	-0.30378947	-0.30378947	-0.30378947	-0.30378947	-0.30378947	-0.30378947	-0.30378947	-0.30378947	-0.30378947	-0.30378947	-0.30378947	-0.30378947	-0.30378947	-0.30378947	-0.30378947	-0.30378947	-0.30378947	-0.30378947	-0.30378947	-0.30378947	-0.30378947	-0.30378947	-0.30378947	-0.30378947	-0.30378947	-0.30378947	-0.30378947	-0.30378947	-0.30378947	-0.30378947	-0.30378947	-0.30378947	-0.30378947	-0.30378947
117.mp3	0.083311155	0.083311155	0.083311155	0.083311155	0.083311155	0.083311155	0.083311155	0.083311155	0.083311155	0.083311155	0.083311155	0.083311155	0.083311155	0.083311155	0.083311155	0.083311155	0.083311155	0.083311155	0.083311155	0.083311155	0.083311155	0.083311155	0.083311155	0.083311155	0.083311155	0.083311155	0.083311155	0.083311155	0.083311155	0.083311155	0.083311155	0.083311155	0.083311155	0.083311155	0.083311155	0.083311155	0.083311155	0.083311155	0.083311155	0.083311155	0.083311155	0.083311155	0.083311155	0.083311155	0.083311155	0.083311155	0.083311155	0.083311155	0.083311155
118.mp3	-0.14784922	-0.14784922	-0.14784922	-0.14784922	-0.14784922	-0.14784922	-0.14784922	-0.14784922	-0.14784922	-0.14784922	-0.14784922	-0.14784922	-0.14784922	-0.14784922	-0.14784922	-0.14784922	-0.14784922	-0.14784922	-0.14784922	-0.14784922	-0.14784922	-0.14784922	-0.14784922	-0.14784922	-0.14784922	-0.14784922	-0.14784922	-0.14784922	-0.14784922	-0.14784922	-0.14784922	-0.14784922	-0.14784922	-0.14784922	-0.14784922	-0.14784922	-0.14784922	-0.14784922	-0.14784922	-0.14784922	-0.14784922	-0.14784922	-0.14784922	-0.14784922	-0.14784922	-0.14784922	-0.14784922	-0.14784922	-0.14784922
119.mp3	-0.15621167	-0.15621167	-0.15621167	-0.15621167	-0.15621167	-0.15621167	-0.15621167	-0.15621167	-0.15621167	-0.15621167	-0.15621167	-0.15621167	-0.15621167	-0.15621167	-0.15621167	-0.15621167	-0.15621167	-0.15621167	-0.15621167	-0.15621167	-0.15621167	-0.15621167	-0.15621167	-0.15621167	-0.15621167	-0.15621167	-0.15621167	-0.15621167	-0.15621167	-0.15621167	-0.15621167	-0.15621167	-0.15621167	-0.15621167	-0.15621167	-0.15621167	-0.15621167	-0.15621167	-0.15621167	-0.15621167	-0.15621167	-0.15621167	-0.15621167	-0.15621167	-0.15621167	-0.15621167	-0.15621167	-0.15621167	-0.15621167
120.mp3	-0.08857238	-0.08857238	-0.08857238	-0.08857238	-0.08857238	-0.08857238	-0.08857238	-0.08857238	-0.08857238	-0.08857238	-0.08857238	-0.08857238	-0.08857238	-0.08857238	-0.08857238	-0.08857238	-0.08857238	-0.08857238	-0.08857238	-0.08857238	-0.08857238	-0.08857238	-0.08857238	-0.08857238	-0.08857238	-0.08857238	-0.08857238	-0.08857238	-0.08857238	-0.08857238	-0.08857238	-0.08857238	-0.08857238	-0.08857238	-0.08857238	-0.08857238	-0.08857238	-0.08857238	-0.08857238	-0.08857238	-0.08857238	-0.08857238	-0.08857238	-0.08857238	-0.08857238	-0.08857238	-0.08857238	-0.08857238	-0.08857238
121.mp3	-0.13072222	-0.13072222	-0.13072222	-0.13072222	-0.13072222	-0.13072222	-0.13072222	-0.13072222	-0.13072222	-0.13072222	-0.13072222	-0.13072222	-0.13072222	-0.13072222	-0.13072222	-0.13072222	-0.13072222	-0.13072222	-0.13072222	-0.13072222	-0.13072222	-0.13072222	-0.13072222	-0.13072222	-0.13072222	-0.13072222	-0.13072222	-0.13072222	-0.13072222	-0.13072222	-0.13072222	-0.13072222	-0.13072222	-0.13072222	-0.13072222	-0.13072222	-0.13072222	-0.13072222	-0.13072222	-0.13072222	-0.13072222	-0.13072222	-0.13072222	-0.13072222	-0.13072222	-0.13072222	-0.13072222	-0.13072222	-0.13072222
122.mp3	-0.16446108	-0.16446108	-0.16446108	-0.16446108	-0.16446108	-0.16446108	-0.16446108	-0.16446108	-0.16446108	-0.16446108	-0.16446108	-0.16446108	-0.16446108	-0.16446108	-0.16446108	-0.16446108	-0.16446108	-0.16446108	-0.16446108	-0.16446108	-0.16446108	-0.16446108	-0.16446108	-0.16446108	-0.16446108	-0.16446108	-0.16446108	-0.16446108	-0.16446108	-0.16446108	-0.16446108	-0.16446108	-0.16446108	-0.16446108	-0.16446108	-0.16446108	-0.16446108	-0.16446108	-0.16446108	-0.16446108	-0.16446108	-0.16446108	-0.16446108	-0.16446108	-0.16446108	-0.16446108	-0.16446108	-0.16446108	-0.16446108
123.mp3	-0.14584324	-0.14584324	-0.14584324	-0.14584324	-0.14584324	-0.14584324	-0.14584324	-0.14584324	-0.14584324	-0.14584324	-0.14584324	-0.14584324	-0.14584324	-0.14584324	-0.14584324	-0.14584324	-0.14584324	-0.14584324	-0.14584324	-0.14584324	-0.14584324	-0.14584324	-0.14584324	-0.14584324	-0.14584324	-0.14584324	-0.14584324	-0.14584324	-0.14584324	-0.14584324	-0.14584324	-0.14584324	-0.14584324	-0.14584324	-0.14584324	-0.14584324	-0.14584324	-0.14584324	-0.14584324	-0.14584324	-0.14584324	-0.14584324	-0.14584324	-0.14584324	-0.14584324	-0.14584324	-0.14584324	-0.14584324	-0.14584324
124.mp3	-0.33047453	-0.33047453	-0.33047453	-0.33047453	-0.33047453	-0.33047453	-0.33047453	-0.33047453	-0.33047453	-0.33047453	-0.33047453	-0.33047453	-0.33047453	-0.33047453	-0.33047453	-0.33047453	-0.33047453	-0.33047453	-0.33047453	-0.33047453	-0.33047453	-0.33047453	-0.33047453	-0.33047453	-0.33047453	-0.33047453	-0.33047453	-0.33047453	-0.33047453	-0.33047453	-0.33047453	-0.33047453	-0.33047453	-0.33047453	-0.33047453	-0.33047453	-0.33047453	-0.33047453	-0.33047453	-0.33047453	-0.33047453	-0.33047453	-0.33047453	-0.33047453	-0.33047453	-0.33047453	-0.33047453	-0.33047453	-0.33047453
125.mp3	-0.17689389	-0.17689389	-0.17689389	-0.17689389	-0.17689389	-0.17689389	-0.17689389	-0.17689389	-0.17689389	-0.17689389	-0.17689389	-0.17689389	-0.17689389	-0.17689389	-0.17689389	-0.17689389	-0.17689389	-0.17689389	-0.17689389	-0.17689389	-0.17689389	-0.17689389	-0.17689389	-0.17689389	-0.17689389	-0.17689389	-0.17689389	-0.17689389	-0.17689389	-0.17689389	-0.17689389	-0.17689389	-0.17689389	-0.17689389	-0.17689389	-0.17689389	-0.17689389	-0.17689389	-0.17689389	-0.17689389	-0.17689389	-0.17689389	-0.17689389	-0.17689389	-0.17689389	-0.17689389	-0.17689389	-0.17689389	-0.17689389
126.mp3	-0.21004051	-0.21004051	-0.21004051	-0.21004051	-0.21004051	-0.21004051	-0.21004051	-0.21004051	-0.21004051	-0.21004051	-0.21004051	-0.21004051	-0.21004051	-0.21004051	-0.21004051	-0.21004051	-0.21004051	-0.21004051	-0.21004051	-0.21004051	-0.21004051	-0.21004051	-0.21004051	-0.21004051	-0.21004051	-0.21004051	-0.21004051	-0.21004051	-0.21004051	-0.21004051	-0.21004051	-0.21004051	-0.21004051	-0.21004051	-0.21004051	-0.21004051	-0.21004051	-0.21004051	-0.21004051	-0.21004051	-0.21004051	-0.21004051	-0.21004051	-0.21004051	-0.21004051	-0.21004051	-0.21004051	-0.21004051	-0.21004051
127.mp3	0.08683644	0.08683644	0.08683644	0.08683644	0.08683644	0.08683644	0.08683644	0.08683644	0.08683644	0.08683644	0.08683644	0.08683644	0.08683644	0.08683644	0.08683644	0.08683644	0.08683644	0.08683644	0.08683644	0.08683644	0.08683644	0.08683644	0.08683644	0.08683644	0.08683644	0.08683644	0.08683644	0.08683644	0.08683644	0.08683644	0.08683644	0.08683644	0.08683644	0.08683644	0.08683644	0.08683644	0.08683644	0.08683644	0.08683644	0.08683644	0.08683644	0.08683644	0.08683644	0.08683644	0.08683644	0.08683644	0.08683644	0.08683644	0.08683644
128.mp3	0.08040553	0.08040553	0.08040553	0.08040553	0.08040553	0.08040553	0.08040553	0.08040553	0.08040553	0.08040553	0.08040553	0.08040553	0.08040553	0.08040553	0.08040553	0.08040553	0.08040553	0.08040553	0.08040553	0.08040553	0.08040553	0.08040553	0.08040553	0.08040553	0.08040553	0.08040553	0.08040553	0.08040553	0.08040553	0.08040553	0.08040553	0.08040553	0.08040553	0.08040553	0.08040553	0.08040553	0.08040553	0.08040553	0.08040553	0.08040553	0.08040553	0.08040553	0.08040553	0.08040553	0.08040553	0.08040553	0.08040553	0.08040553	0.08040553
129.mp3	-0.07822029	-0.07822029	-0.07822029	-0.07822029	-0.07822029	-0.07822029	-0.07822029	-0.07822029	-0.07822029	-0.07822029	-0.07822029	-0.07822029	-0.07822029	-0.07822029	-0.07822029	-0.07822029	-0.07822029	-0.07822029	-0.07822029	-0.07822029	-0.07822029	-0.07822029	-0.07822029	-0.07822029	-0.07822029	-0.07822029	-0.07822029	-0.07822029	-0.07822029	-0.07822029	-0.07822029	-0.07822029	-0.07822029	-0.07822029	-0.07822029	-0.07822029	-0.07822029	-0.07822029	-0.07822029	-0.07822029	-0.07822029	-0.07822029	-0.07822029	-0.07822029	-0.07822029	-0.07822029	-0.07822029	-0.07822029	-0.07822029
130.mp3	-0.16871534	-0.16871534	-0.16871534	-0.16871534	-0.16871534	-0.16871534	-0.16871534	-0.16871534	-0.16871534	-0.16871534	-0.16871534	-0.16871534	-0.16871534	-0.16871534	-0.16871534	-0.16871534	-0.16871534	-0.16871534	-0.16871534	-0.16871534	-0.16871534	-0.16871534	-0.16871534	-0.16871534	-0.16871534	-0.16871534	-0.16871534	-0.16871534	-0.16871534	-0.16871534	-0.16871534	-0.16871534	-0.16871534	-0.16871534	-0.16871534	-0.16871534	-0.16871534	-0.16871534	-0.16871534	-0.16871534	-0.16871534	-0.16871534	-0.16871534	-0.16871534	-0.16871534	-0.16871534	-0.16871534	-0.16871534	-0.16871534
131.mp3	-0.010550063	-0.010550063	-0.010550063	-0.010550063	-0.010550063	-0.010550063	-0.010550063	-0.010550063	-0.010550063	-0.010550063	-0.010550063	-0.010550063	-0.010550063	-0.010550063	-0.010550063	-0.010550063	-0.010550063	-0.010550063	-0.010550063	-0.010550063	-0.010550063	-0.010550063	-0.010550063	-0.010550063	-0.010550063	-0.010550063	-0.010550063	-0.010550063	-0.010550063	-0.010550063	-0.010550063	-0.010550063	-0.010550063	-0.010550063	-0.010550063	-0.010550063	-0.010550063	-0.010550063	-0.010550063	-0.010550063	-0.010550063	-0.010550063	-0.010550063	-0.010550063	-0.010550063	-0.010550063	-0.010550063	-0.010550063	-0.010550063
133.mp3	-0.08424457	-0.08424457	-0.08424457	-0.08424457	-0.08424457	-0.08424457	-0.08424457	-0.08424457	-0.08424457	-0.08424457	-0.08424457	-0.08424457	-0.08424457	-0.08424457	-0.08424457	-0.08424457	-0.08424457	-0.08424457	-0.08424457	-0.08424457	-0.08424457	-0.08424457	-0.08424457	-0.08424457	-0.08424457	-0.08424457	-0.08424457	-0.08424457	-0.08424457	-0.08424457	-0.08424457	-0.08424457	-0.08424457	-0.08424457	-0.08424457	-0.08424457	-0.08424457	-0.08424457	-0.08424457	-0.08424457	-0.08424457	-0.08424457	-0.08424457	-0.08424457	-0.08424457	-0.08424457	-0.08424457	-0.08424457	-0.08424457
134.mp3	-0.017035853	-0.017035853	-0.017035853	-0.017035853	-0.017035853	-0.017035853	-0.017035853	-0.017035853	-0.017035853	-0.017035853	-0.017035853	-0.017035853	-0.017035853	-0.017035853	-0.017035853	-0.017035853	-0.017035853	-0.017035853	-0.017035853	-0.017035853	-0.017035853	-0.017035853	-0.017035853	-0.017035853	-0.017035853	-0.017035853	-0.017035853	-0.017035853	-0.017035853	-0.017035853	-0.017035853	-0.017035853	-0.017035853	-0.017035853	-0.017035853	-0.017035853	-0.017035853	-0.017035853	-0.017035853	-0.017035853	-0.017035853	-0.017035853	-0.017035853	-0.017035853	-0.017035853	-0.017035853	-0.017035853	-0.017035853	-0.017035853
135.mp3	-0.06955953	-0.06955953	-0.06955953	-0.06955953	-0.06955953	-0.06955953	-0.06955953	-0.06955953	-0.06955953	-0.06955953	-0.06955953	-0.06955953	-0.06955953	-0.06955953	-0.06955953	-0.06955953	-0.06955953	-0.06955953	-0.06955953	-0.06955953	-0.06955953	-0.06955953	-0.06955953	-0.06955953	-0.06955953	-0.06955953	-0.06955953	-0.06955953	-0.06955953	-0.06955953	-0.06955953	-0.06955953	-0.06955953	-0.06955953	-0.06955953	-0.06955953	-0.06955953	-0.06955953	-0.06955953	-0.06955953	-0.06955953	-0.06955953	-0.06955953	-0.06955953	-0.06955953	-0.06955953	-0.06955953	-0.06955953	-0.06955953
136.mp3	-0.042465914	-0.042465914	-0.042465914	-0.042465914	-0.042465914	-0.042465914	-0.042465914	-0.042465914	-0.042465914	-0.042465914	-0.042465914	-0.042465914	-0.042465914	-0.042465914	-0.042465914	-0.042465914	-0.042465914	-0.042465914	-0.042465914	-0.042465914	-0.042465914	-0.042465914	-0.042465914	-0.042465914	-0.042465914	-0.042465914	-0.042465914	-0.042465914	-0.042465914	-0.042465914	-0.042465914	-0.042465914	-0.042465914	-0.042465914	-0.042465914	-0.042465914	-0.042465914	-0.042465914	-0.042465914	-0.042465914	-0.042465914	-0.042465914	-0.042465914	-0.042465914	-0.042465914	-0.042465914	-0.042465914	-0.042465914	-0.042465914
137.mp3	-0.3508256	-0.3508256	-0.3508256	-0.3508256	-0.3508256	-0.3508256	-0.3508256	-0.3508256	-0.3508256	-0.3508256	-0.3508256	-0.3508256	-0.3508256	-0.3508256	-0.3508256	-0.3508256	-0.3508256	-0.3508256	-0.3508256	-0.3508256	-0.3508256	-0.3508256	-0.3508256	-0.3508256	-0.3508256	-0.3508256	-0.3508256	-0.3508256	-0.3508256	-0.3508256	-0.3508256	-0.3508256	-0.3508256	-0.3508256	-0.3508256	-0.3508256	-0.3508256	-0.3508256	-0.3508256	-0.3508256	-0.3508256	-0.3508256	-0.3508256	-0.3508256	-0.3508256	-0.3508256	-0.3508256	-0.3508256	-0.3508256
138.mp3	-0.052758303	-0.052758303	-0.052758303	-0.052758303	-0.052758303	-0.052758303	-0.052758303	-0.052758303	-0.052758303	-0.052758303	-0.052758303	-0.052758303	-0.052758303	-0.052758303	-0.052758303	-0.052758303	-0.052758303	-0.052758303	-0.052758303	-0.052758303	-0.052758303	-0.052758303	-0.052758303	-0.052758303	-0.052758303	-0.052758303	-0.052758303	-0.052758303	-0.052758303	-0.052758303	-0.052758303	-0.052758303	-0.052758303	-0.052758303	-0.052758303	-0.052758303	-0.052758303	-0.052758303	-0.052758303	-0.052758303	-0.052758303	-0.052758303	-0.052758303	-0.052758303	-0.052758303	-0.052758303	-0.052758303	-0.052758303	-0.052758303
140.mp3	0.20030244	0.20030244	0.20030244	0.20030244	0.20030244	0.20030244	0.20030244	0.20030244	0.20030244	0.20030244	0.20030244	0.20030244	0.20030244	0.20030244	0.20030244	0.20030244	0.20030244	0.20030244	0.20030244	0.20030244	0.20030244	0.20030244	0.20030244	0.20030244	0.20030244	0.20030244	0.20030244	0.20030244	0.20030244	0.20030244	0.20030244	0.20030244	0.20030244	0.20030244	0.20030244	0.20030244	0.20030244	0.20030244	0.20030244	0.20030244	0.20030244	0.20030244	0.20030244	0.20030244	0.20030244	0.20030244	0.20030244	0.20030244	0.20030244
142.mp3	0.09308939	0.09308939	0.09308939	0.09308939	0.09308939	0.09308939	0.09308939	0.09308939	0.09308939	0.09308939	0.09308939	0.09308939	0.09308939	0.09308939	0.09308939	0.09308939	0.09308939	0.09308939	0.09308939	0.09308939	0.09308939	0.09308939	0.09308939	0.09308939	0.09308939	0.09308939	0.09308939	0.09308939	0.09308939	0.09308939	0.09308939	0.09308939	0.09308939	0.09308939	0.09308939	0.09308939	0.09308939	0.09308939	0.09308939	0.09308939	0.09308939	0.09308939	0.09308939	0.09308939	0.09308939	0.09308939	0.09308939	0.09308939	0.09308939
143.mp3	-0.17074297	-0.17074297	-0.17074297	-0.17074297	-0.17074297	-0.17074297	-0.17074297	-0.17074297	-0.17074297	-0.17074297	-0.17074297	-0.17074297	-0.17074297	-0.17074297	-0.17074297	-0.17074297	-0.17074297	-0.17074297	-0.17074297	-0.17074297	-0.17074297	-0.17074297	-0.17074297	-0.17074297	-0.17074297	-0.17074297	-0.17074297	-0.17074297	-0.17074297	-0.17074297	-0.17074297	-0.17074297	-0.17074297	-0.17074297	-0.17074297	-0.17074297	-0.17074297	-0.17074297	-0.17074297	-0.17074297	-0.17074297	-0.17074297	-0.17074297	-0.17074297	-0.17074297	-0.17074297	-0.17074297	-0.17074297	-0.17074297
144.mp3	-0.15206367	-0.15206367	-0.15206367	-0.15206367	-0.15206367	-0.15206367	-0.15206367	-0.15206367	-0.15206367	-0.15206367	-0.15206367	-0.15206367	-0.15206367	-0.15206367	-0.15206367	-0.15206367	-0.15206367	-0.15206367	-0.15206367	-0.15206367	-0.15206367	-0.15206367	-0.15206367	-0.15206367	-0.15206367	-0.15206367	-0.15206367	-0.15206367	-0.15206367	-0.15206367	-0.15206367	-0.15206367	-0.15206367	-0.15206367	-0.15206367	-0.15206367	-0.15206367	-0.15206367	-0.15206367	-0.15206367	-0.15206367	-0.15206367	-0.15206367	-0.15206367	-0.15206367	-0.15206367	-0.15206367	-0.15206367	-0.15206367
145.mp3	-0.22480267	-0.22480267	-0.22480267	-0.22480267	-0.22480267	-0.22480267	-0.22480267	-0.22480267	-0.22480267	-0.22480267	-0.22480267	-0.22480267	-0.22480267	-0.22480267	-0.22480267	-0.22480267	-0.22480267	-0.22480267	-0.22480267	-0.22480267	-0.22480267	-0.22480267	-0.22480267	-0.22480267	-0.22480267	-0.22480267	-0.22480267	-0.22480267	-0.22480267	-0.22480267	-0.22480267	-0.22480267	-0.22480267	-0.22480267	-0.22480267	-0.22480267	-0.22480267	-0.22480267	-0.22480267	-0.22480267	-0.22480267	-0.22480267	-0.22480267	-0.22480267	-0.22480267	-0.22480267	-0.22480267	-0.22480267	-0.22480267
146.mp3	-0.1642258	-0.1642258	-0.1642258	-0.1642258	-0.1642258	-0.1642258	-0.1642258	-0.1642258	-0.1642258	-0.1642258	-0.1642258	-0.1642258	-0.1642258	-0.1642258	-0.1642258	-0.1642258	-0.1642258	-0.1642258	-0.1642258	-0.1642258	-0.1642258	-0.1642258	-0.1642258	-0.1642258	-0.1642258	-0.1642258	-0.1642258	-0.1642258	-0.1642258	-0.1642258	-0.1642258	-0.1642258	-0.1642258	-0.1642258	-0.1642258	-0.1642258	-0.1642258	-0.1642258	-0.1642258	-0.1642258	-0.1642258	-0.1642258	-0.1642258	-0.1642258	-0.1642258	-0.1642258	-0.1642258	-0.1642258	-0.1642258
148.mp3	-0.35987118	-0.35987118	-0.35987118	-0.35987118	-0.35987118	-0.35987118	-0.35987118	-0.35987118	-0.35987118	-0.35987118	-0.35987118	-0.35987118	-0.35987118	-0.35987118	-0.35987118	-0.35987118	-0.35987118	-0.35987118	-0.35987118	-0.35987118	-0.35987118	-0.35987118	-0.35987118	-0.35987118	-0.35987118	-0.35987118	-0.35987118	-0.35987118	-0.35987118	-0.35987118	-0.35987118	-0.35987118	-0.35987118	-0.35987118	-0.35987118	-0.35987118	-0.35987118	-0.35987118	-0.35987118	-0.35987118	-0.35987118	-0.35987118	-0.35987118	-0.35987118	-0.35987118	-0.35987118	-0.35987118	-0.35987118	-0.35987118
149.mp3	-0.1085199	-0.1085199	-0.1085199	-0.1085199	-0.1085199	-0.1085199	-0.1085199	-0.1085199	-0.1085199	-0.1085199	-0.1085199	-0.1085199	-0.1085199	-0.1085199	-0.1085199	-0.1085199	-0.1085199	-0.1085199	-0.1085199	-0.1085199	-0.1085199	-0.1085199	-0.1085199	-0.1085199	-0.1085199	-0.1085199	-0.1085199	-0.1085199	-0.1085199	-0.1085199	-0.1085199	-0.1085199	-0.1085199	-0.1085199	-0.1085199	-0.1085199	-0.1085199	-0.1085199	-0.1085199	-0.1085199	-0.1085199	-0.1085199	-0.1085199	-0.1085199	-0.1085199	-0.1085199	-0.1085199	-0.1085199	-0.1085199
150.mp3	-0.38893643	-0.38893643	-0.38893643	-0.38893643	-0.38893643	-0.38893643	-0.38893643	-0.38893643	-0.38893643	-0.38893643	-0.38893643	-0.38893643	-0.38893643	-0.38893643	-0.38893643	-0.38893643	-0.38893643	-0.38893643	-0.38893643	-0.38893643	-0.38893643	-0.38893643	-0.38893643	-0.38893643	-0.38893643	-0.38893643	-0.38893643	-0.38893643	-0.38893643	-0.38893643	-0.38893643	-0.38893643	-0.38893643	-0.38893643	-0.38893643	-0.38893643	-0.38893643	-0.38893643	-0.38893643	-0.38893643	-0.38893643	-0.38893643	-0.38893643	-0.38893643	-0.38893643	-0.38893643	-0.38893643	-0.38893643	-0.38893643
151.mp3	-0.1588966	-0.1588966	-0.1588966	-0.1588966	-0.1588966	-0.1588966	-0.1588966	-0.1588966	-0.1588966	-0.1588966	-0.1588966	-0.1588966	-0.1588966	-0.1588966	-0.1588966	-0.1588966	-0.1588966	-0.1588966	-0.1588966	-0.1588966	-0.1588966	-0.1588966	-0.1588966	-0.1588966	-0.1588966	-0.1588966	-0.1588966	-0.1588966	-0.1588966	-0.1588966	-0.1588966	-0.1588966	-0.1588966	-0.1588966	-0.1588966	-0.1588966	-0.1588966	-0.1588966	-0.1588966	-0.1588966	-0.1588966	-0.1588966	-0.1588966	-0.1588966	-0.1588966	-0.1588966	-0.1588966	-0.1588966	-0.1588966
152.mp3	-0.12856731	-0.12856731	-0.12856731	-0.12856731	-0.12856731	-0.12856731	-0.12856731	-0.12856731	-0.12856731	-0.12856731	-0.12856731	-0.12856731	-0.12856731	-0.12856731	-0.12856731	-0.12856731	-0.12856731	-0.12856731	-0.12856731	-0.12856731	-0.12856731	-0.12856731	-0.12856731	-0.12856731	-0.12856731	-0.12856731	-0.12856731	-0.12856731	-0.12856731	-0.12856731	-0.12856731	-0.12856731	-0.12856731	-0.12856731	-0.12856731	-0.12856731	-0.12856731	-0.12856731	-0.12856731	-0.12856731	-0.12856731	-0.12856731	-0.12856731	-0.12856731	-0.12856731	-0.12856731	-0.12856731	-0.12856731	-0.12856731
153.mp3	-0.08032	-0.08032	-0.08032	-0.08032	-0.08032	-0.08032	-0.08032	-0.08032	-0.08032	-0.08032	-0.08032	-0.08032	-0.08032	-0.08032	-0.08032	-0.08032	-0.08032	-0.08032	-0.08032	-0.08032	-0.08032	-0.08032	-0.08032	-0.08032	-0.08032	-0.08032	-0.08032	-0.08032	-0.08032	-0.08032	-0.08032	-0.08032	-0.08032	-0.08032	-0.08032	-0.08032	-0.08032	-0.08032	-0.08032	-0.08032	-0.08032	-0.08032	-0.08032	-0.08032	-0.08032	-0.08032	-0.08032	-0.08032	-0.08032
154.mp3	-0.16557169	-0.16557169	-0.16557169	-0.16557169	-0.16557169	-0.16557169	-0.16557169	-0.16557169	-0.16557169	-0.16557169	-0.16557169	-0.16557169	-0.16557169	-0.16557169	-0.16557169	-0.16557169	-0.16557169	-0.16557169	-0.16557169	-0.16557169	-0.16557169	-0.16557169	-0.16557169	-0.16557169	-0.16557169	-0.16557169	-0.16557169	-0.16557169	-0.16557169	-0.16557169	-0.16557169	-0.16557169	-0.16557169	-0.16557169	-0.16557169	-0.16557169	-0.16557169	-0.16557169	-0.16557169	-0.16557169	-0.16557169	-0.16557169	-0.16557169	-0.16557169	-0.16557169	-0.16557169	-0.16557169	-0.16557169	-0.16557169
155.mp3	-0.039866615	-0.039866615	-0.039866615	-0.039866615	-0.039866615	-0.039866615	-0.039866615	-0.039866615	-0.039866615	-0.039866615	-0.039866615	-0.039866615	-0.039866615	-0.039866615	-0.039866615	-0.039866615	-0.039866615	-0.039866615	-0.039866615	-0.039866615	-0.039866615	-0.039866615	-0.039866615	-0.039866615	-0.039866615	-0.039866615	-0.039866615	-0.039866615	-0.039866615	-0.039866615	-0.039866615	-0.039866615	-0.039866615	-0.039866615	-0.039866615	-0.039866615	-0.039866615	-0.039866615	-0.039866615	-0.039866615	-0.039866615	-0.039866615	-0.039866615	-0.039866615	-0.039866615	-0.039866615	-0.039866615	-0.039866615	-0.039866615
156.mp3	-0.07527791	-0.07527791	-0.07527791	-0.07527791	-0.07527791	-0.07527791	-0.07527791	-0.07527791	-0.07527791	-0.07527791	-0.07527791	-0.07527791	-0.07527791	-0.07527791	-0.07527791	-0.07527791	-0.07527791	-0.07527791	-0.07527791	-0.07527791	-0.07527791	-0.07527791	-0.07527791	-0.07527791	-0.07527791	-0.07527791	-0.07527791	-0.07527791	-0.07527791	-0.07527791	-0.07527791	-0.07527791	-0.07527791	-0.07527791	-0.07527791	-0.07527791	-0.07527791	-0.07527791	-0.07527791	-0.07527791	-0.07527791	-0.07527791	-0.07527791	-0.07527791	-0.07527791	-0.07527791	-0.07527791	-0.07527791	-0.07527791
157.mp3	-0.10775617	-0.10775617	-0.10775617	-0.10775617	-0.10775617	-0.10775617	-0.10775617	-0.10775617	-0.10775617	-0.10775617	-0.10775617	-0.10775617	-0.10775617	-0.10775617	-0.10775617	-0.10775617	-0.10775617	-0.10775617	-0.10775617	-0.10775617	-0.10775617	-0.10775617	-0.10775617	-0.10775617	-0.10775617	-0.10775617	-0.10775617	-0.10775617	-0.10775617	-0.10775617	-0.10775617	-0.10775617	-0.10775617	-0.10775617	-0.10775617	-0.10775617	-0.10775617	-0.10775617	-0.10775617	-0.10775617	-0.10775617	-0.10775617	-0.10775617	-0.10775617	-0.10775617	-0.10775617	-0.10775617	-0.10775617	-0.10775617
158.mp3	0.2142992	0.2142992	0.2142992	0.2142992	0.2142992	0.2142992	0.2142992	0.2142992	0.2142992	0.2142992	0.2142992	0.2142992	0.2142992	0.2142992	0.2142992	0.2142992	0.2142992	0.2142992	0.2142992	0.2142992	0.2142992	0.2142992	0.2142992	0.2142992	0.2142992	0.2142992	0.2142992	0.2142992	0.2142992	0.2142992	0.2142992	0.2142992	0.2142992	0.2142992	0.2142992	0.2142992	0.2142992	0.2142992	0.2142992	0.2142992	0.2142992	0.2142992	0.2142992	0.2142992	0.2142992	0.2142992	0.2142992	0.2142992	0.2142992
159.mp3	0.14106944	0.14106944	0.14106944	0.14106944	0.14106944	0.14106944	0.14106944	0.14106944	0.14106944	0.14106944	0.14106944	0.14106944	0.14106944	0.14106944	0.14106944	0.14106944	0.14106944	0.14106944	0.14106944	0.14106944	0.14106944	0.14106944	0.14106944	0.14106944	0.14106944	0.14106944	0.14106944	0.14106944	0.14106944	0.14106944	0.14106944	0.14106944	0.14106944	0.14106944	0.14106944	0.14106944	0.14106944	0.14106944	0.14106944	0.14106944	0.14106944	0.14106944	0.14106944	0.14106944	0.14106944	0.14106944	0.14106944	0.14106944	0.14106944
160.mp3	-0.2986826	-0.2986826	-0.2986826	-0.2986826	-0.2986826	-0.2986826	-0.2986826	-0.2986826	-0.2986826	-0.2986826	-0.2986826	-0.2986826	-0.2986826	-0.2986826	-0.2986826	-0.2986826	-0.2986826	-0.2986826	-0.2986826	-0.2986826	-0.2986826	-0.2986826	-0.2986826	-0.2986826	-0.2986826	-0.2986826	-0.2986826	-0.2986826	-0.2986826	-0.2986826	-0.2986826	-0.2986826	-0.2986826	-0.2986826	-0.2986826	-0.2986826	-0.2986826	-0.2986826	-0.2986826	-0.2986826	-0.2986826	-0.2986826	-0.2986826	-0.2986826	-0.2986826	-0.2986826	-0.2986826	-0.2986826	-0.2986826
161.mp3	-0.09142192	-0.09142192	-0.09142192	-0.09142192	-0.09142192	-0.09142192	-0.09142192	-0.09142192	-0.09142192	-0.09142192	-0.09142192	-0.09142192	-0.09142192	-0.09142192	-0.09142192	-0.09142192	-0.09142192	-0.09142192	-0.09142192	-0.09142192	-0.09142192	-0.09142192	-0.09142192	-0.09142192	-0.09142192	-0.09142192	-0.09142192	-0.09142192	-0.09142192	-0.09142192	-0.09142192	-0.09142192	-0.09142192	-0.09142192	-0.09142192	-0.09142192	-0.09142192	-0.09142192	-0.09142192	-0.09142192	-0.09142192	-0.09142192	-0.09142192	-0.09142192	-0.09142192	-0.09142192	-0.09142192	-0.09142192	-0.09142192
162.mp3	-0.08439876	-0.08439876	-0.08439876	-0.08439876	-0.08439876	-0.08439876	-0.08439876	-0.08439876	-0.08439876	-0.08439876	-0.08439876	-0.08439876	-0.08439876	-0.08439876	-0.08439876	-0.08439876	-0.08439876	-0.08439876	-0.08439876	-0.08439876	-0.08439876	-0.08439876	-0.08439876	-0.08439876	-0.08439876	-0.08439876	-0.08439876	-0.08439876	-0.08439876	-0.08439876	-0.08439876	-0.08439876	-0.08439876	-0.08439876	-0.08439876	-0.08439876	-0.08439876	-0.08439876	-0.08439876	-0.08439876	-0.08439876	-0.08439876	-0.08439876	-0.08439876	-0.08439876	-0.08439876	-0.08439876	-0.08439876	-0.08439876
163.mp3	-0.12865096	-0.12865096	-0.12865096	-0.12865096	-0.12865096	-0.12865096	-0.12865096	-0.12865096	-0.12865096	-0.12865096	-0.12865096	-0.12865096	-0.12865096	-0.12865096	-0.12865096	-0.12865096	-0.12865096	-0.12865096	-0.12865096	-0.12865096	-0.12865096	-0.12865096	-0.12865096	-0.12865096	-0.12865096	-0.12865096	-0.12865096	-0.12865096	-0.12865096	-0.12865096	-0.12865096	-0.12865096	-0.12865096	-0.12865096	-0.12865096	-0.12865096	-0.12865096	-0.12865096	-0.12865096	-0.12865096	-0.12865096	-0.12865096	-0.12865096	-0.12865096	-0.12865096	-0.12865096	-0.12865096	-0.12865096	-0.12865096
164.mp3	0.20242687	0.20242687	0.20242687	0.20242687	0.20242687	0.20242687	0.20242687	0.20242687	0.20242687	0.20242687	0.20242687	0.20242687	0.20242687	0.20242687	0.20242687	0.20242687	0.20242687	0.20242687	0.20242687	0.20242687	0.20242687	0.20242687	0.20242687	0.20242687	0.20242687	0.20242687	0.20242687	0.20242687	0.20242687	0.20242687	0.20242687	0.20242687	0.20242687	0.20242687	0.20242687	0.20242687	0.20242687	0.20242687	0.20242687	0.20242687	0.20242687	0.20242687	0.20242687	0.20242687	0.20242687	0.20242687	0.20242687	0.20242687	0.20242687
166.mp3	0.14799485	0.14799485	0.14799485	0.14799485	0.14799485	0.14799485	0.14799485	0.14799485	0.14799485	0.14799485	0.14799485	0.14799485	0.14799485	0.14799485	0.14799485	0.14799485	0.14799485	0.14799485	0.14799485	0.14799485	0.14799485	0.14799485	0.14799485	0.14799485	0.14799485	0.14799485	0.14799485	0.14799485	0.14799485	0.14799485	0.14799485	0.14799485	0.14799485	0.14799485	0.14799485	0.14799485	0.14799485	0.14799485	0.14799485	0.14799485	0.14799485	0.14799485	0.14799485	0.14799485	0.14799485	0.14799485	0.14799485	0.14799485	0.14799485
167.mp3	-0.07917504	-0.07917504	-0.07917504	-0.07917504	-0.07917504	-0.07917504	-0.07917504	-0.07917504	-0.07917504	-0.07917504	-0.07917504	-0.07917504	-0.07917504	-0.07917504	-0.07917504	-0.07917504	-0.07917504	-0.07917504	-0.07917504	-0.07917504	-0.07917504	-0.07917504	-0.07917504	-0.07917504	-0.07917504	-0.07917504	-0.07917504	-0.07917504	-0.07917504	-0.07917504	-0.07917504	-0.07917504	-0.07917504	-0.07917504	-0.07917504	-0.07917504	-0.07917504	-0.07917504	-0.07917504	-0.07917504	-0.07917504	-0.07917504	-0.07917504	-0.07917504	-0.07917504	-0.07917504	-0.07917504	-0.07917504	-0.07917504
168.mp3	-0.26915878	-0.26915878	-0.26915878	-0.26915878	-0.26915878	-0.26915878	-0.26915878	-0.26915878	-0.26915878	-0.26915878	-0.26915878	-0.26915878	-0.26915878	-0.26915878	-0.26915878	-0.26915878	-0.26915878	-0.26915878	-0.26915878	-0.26915878	-0.26915878	-0.26915878	-0.26915878	-0.26915878	-0.26915878	-0.26915878	-0.26915878	-0.26915878	-0.26915878	-0.26915878	-0.26915878	-0.26915878	-0.26915878	-0.26915878	-0.26915878	-0.26915878	-0.26915878	-0.26915878	-0.26915878	-0.26915878	-0.26915878	-0.26915878	-0.26915878	-0.26915878	-0.26915878	-0.26915878	-0.26915878	-0.26915878	-0.26915878
169.mp3	-0.16098851	-0.16098851	-0.16098851	-0.16098851	-0.16098851	-0.16098851	-0.16098851	-0.16098851	-0.16098851	-0.16098851	-0.16098851	-0.16098851	-0.16098851	-0.16098851	-0.16098851	-0.16098851	-0.16098851	-0.16098851	-0.16098851	-0.16098851	-0.16098851	-0.16098851	-0.16098851	-0.16098851	-0.16098851	-0.16098851	-0.16098851	-0.16098851	-0.16098851	-0.16098851	-0.16098851	-0.16098851	-0.16098851	-0.16098851	-0.16098851	-0.16098851	-0.16098851	-0.16098851	-0.16098851	-0.16098851	-0.16098851	-0.16098851	-0.16098851	-0.16098851	-0.16098851	-0.16098851	-0.16098851	-0.16098851	-0.16098851
170.mp3	-0.14126343	-0.14126343	-0.14126343	-0.14126343	-0.14126343	-0.14126343	-0.14126343	-0.14126343	-0.14126343	-0.14126343	-0.14126343	-0.14126343	-0.14126343	-0.14126343	-0.14126343	-0.14126343	-0.14126343	-0.14126343	-0.14126343	-0.14126343	-0.14126343	-0.14126343	-0.14126343	-0.14126343	-0.14126343	-0.14126343	-0.14126343	-0.14126343	-0.14126343	-0.14126343	-0.14126343	-0.14126343	-0.14126343	-0.14126343	-0.14126343	-0.14126343	-0.14126343	-0.14126343	-0.14126343	-0.14126343	-0.14126343	-0.14126343	-0.14126343	-0.14126343	-0.14126343	-0.14126343	-0.14126343	-0.14126343	-0.14126343
171.mp3	-0.21435729	-0.21435729	-0.21435729	-0.21435729	-0.21435729	-0.21435729	-0.21435729	-0.21435729	-0.21435729	-0.21435729	-0.21435729	-0.21435729	-0.21435729	-0.21435729	-0.21435729	-0.21435729	-0.21435729	-0.21435729	-0.21435729	-0.21435729	-0.21435729	-0.21435729	-0.21435729	-0.21435729	-0.21435729	-0.21435729	-0.21435729	-0.21435729	-0.21435729	-0.21435729	-0.21435729	-0.21435729	-0.21435729	-0.21435729	-0.21435729	-0.21435729	-0.21435729	-0.21435729	-0.21435729	-0.21435729	-0.21435729	-0.21435729	-0.21435729	-0.21435729	-0.21435729	-0.21435729	-0.21435729	-0.21435729	-0.21435729
172.mp3	-0.16252661	-0.16252661	-0.16252661	-0.16252661	-0.16252661	-0.16252661	-0.16252661	-0.16252661	-0.16252661	-0.16252661	-0.16252661	-0.16252661	-0.16252661	-0.16252661	-0.16252661	-0.16252661	-0.16252661	-0.16252661	-0.16252661	-0.16252661	-0.16252661	-0.16252661	-0.16252661	-0.16252661	-0.16252661	-0.16252661	-0.16252661	-0.16252661	-0.16252661	-0.16252661	-0.16252661	-0.16252661	-0.16252661	-0.16252661	-0.16252661	-0.16252661	-0.16252661	-0.16252661	-0.16252661	-0.16252661	-0.16252661	-0.16252661	-0.16252661	-0.16252661	-0.16252661	-0.16252661	-0.16252661	-0.16252661	-0.16252661
173.mp3	-0.016970828	-0.016970828	-0.016970828	-0.016970828	-0.016970828	-0.016970828	-0.016970828	-0.016970828	-0.016970828	-0.016970828	-0.016970828	-0.016970828	-0.016970828	-0.016970828	-0.016970828	-0.016970828	-0.016970828	-0.016970828	-0.016970828	-0.016970828	-0.016970828	-0.016970828	-0.016970828	-0.016970828	-0.016970828	-0.016970828	-0.016970828	-0.016970828	-0.016970828	-0.016970828	-0.016970828	-0.016970828	-0.016970828	-0.016970828	-0.016970828	-0.016970828	-0.016970828	-0.016970828	-0.016970828	-0.016970828	-0.016970828	-0.016970828	-0.016970828	-0.016970828	-0.016970828	-0.016970828	-0.016970828	-0.016970828	-0.016970828
174.mp3	-0.13855828	-0.13855828	-0.13855828	-0.13855828	-0.13855828	-0.13855828	-0.13855828	-0.13855828	-0.13855828	-0.13855828	-0.13855828	-0.13855828	-0.13855828	-0.13855828	-0.13855828	-0.13855828	-0.13855828	-0.13855828	-0.13855828	-0.13855828	-0.13855828	-0.13855828	-0.13855828	-0.13855828	-0.13855828	-0.13855828	-0.13855828	-0.13855828	-0.13855828	-0.13855828	-0.13855828	-0.13855828	-0.13855828	-0.13855828	-0.13855828	-0.13855828	-0.13855828	-0.13855828	-0.13855828	-0.13855828	-0.13855828	-0.13855828	-0.13855828	-0.13855828	-0.13855828	-0.13855828	-0.13855828	-0.13855828	-0.13855828
175.mp3	-0.12231816	-0.12231816	-0.12231816	-0.12231816	-0.12231816	-0.12231816	-0.12231816	-0.12231816	-0.12231816	-0.12231816	-0.12231816	-0.12231816	-0.12231816	-0.12231816	-0.12231816	-0.12231816	-0.12231816	-0.12231816	-0.12231816	-0.12231816	-0.12231816	-0.12231816	-0.12231816	-0.12231816	-0.12231816	-0.12231816	-0.12231816	-0.12231816	-0.12231816	-0.12231816	-0.12231816	-0.12231816	-0.12231816	-0.12231816	-0.12231816	-0.12231816	-0.12231816	-0.12231816	-0.12231816	-0.12231816	-0.12231816	-0.12231816	-0.12231816	-0.12231816	-0.12231816	-0.12231816	-0.12231816	-0.12231816	-0.12231816
176.mp3	-0.1738314	-0.1738314	-0.1738314	-0.1738314	-0.1738314	-0.1738314	-0.1738314	-0.1738314	-0.1738314	-0.1738314	-0.1738314	-0.1738314	-0.1738314	-0.1738314	-0.1738314	-0.1738314	-0.1738314	-0.1738314	-0.1738314	-0.1738314	-0.1738314	-0.1738314	-0.1738314	-0.1738314	-0.1738314	-0.1738314	-0.1738314	-0.1738314	-0.1738314	-0.1738314	-0.1738314	-0.1738314	-0.1738314	-0.1738314	-0.1738314	-0.1738314	-0.1738314	-0.1738314	-0.1738314	-0.1738314	-0.1738314	-0.1738314	-0.1738314	-0.1738314	-0.1738314	-0.1738314	-0.1738314	-0.1738314	-0.1738314
177.mp3	-0.24751052	-0.24751052	-0.24751052	-0.24751052	-0.24751052	-0.24751052	-0.24751052	-0.24751052	-0.24751052	-0.24751052	-0.24751052	-0.24751052	-0.24751052	-0.24751052	-0.24751052	-0.24751052	-0.24751052	-0.24751052	-0.24751052	-0.24751052	-0.24751052	-0.24751052	-0.24751052	-0.24751052	-0.24751052	-0.24751052	-0.24751052	-0.24751052	-0.24751052	-0.24751052	-0.24751052	-0.24751052	-0.24751052	-0.24751052	-0.24751052	-0.24751052	-0.24751052	-0.24751052	-0.24751052	-0.24751052	-0.24751052	-0.24751052	-0.24751052	-0.24751052	-0.24751052	-0.24751052	-0.24751052	-0.24751052	-0.24751052
178.mp3	0.001763355	0.001763355	0.001763355	0.001763355	0.001763355	0.001763355	0.001763355	0.001763355	0.001763355	0.001763355	0.001763355	0.001763355	0.001763355	0.001763355	0.001763355	0.001763355	0.001763355	0.001763355	0.001763355	0.001763355	0.001763355	0.001763355	0.001763355	0.001763355	0.001763355	0.001763355	0.001763355	0.001763355	0.001763355	0.001763355	0.001763355	0.001763355	0.001763355	0.001763355	0.001763355	0.001763355	0.001763355	0.001763355	0.001763355	0.001763355	0.001763355	0.001763355	0.001763355	0.001763355	0.001763355	0.001763355	0.001763355	0.001763355	0.001763355
179.mp3	-0.13809936	-0.13809936	-0.13809936	-0.13809936	-0.13809936	-0.13809936	-0.13809936	-0.13809936	-0.13809936	-0.13809936	-0.13809936	-0.13809936	-0.13809936	-0.13809936	-0.13809936	-0.13809936	-0.13809936	-0.13809936	-0.13809936	-0.13809936	-0.13809936	-0.13809936	-0.13809936	-0.13809936	-0.13809936	-0.13809936	-0.13809936	-0.13809936	-0.13809936	-0.13809936	-0.13809936	-0.13809936	-0.13809936	-0.13809936	-0.13809936	-0.13809936	-0.13809936	-0.13809936	-0.13809936	-0.13809936	-0.13809936	-0.13809936	-0.13809936	-0.13809936	-0.13809936	-0.13809936	-0.13809936	-0.13809936	-0.13809936
180.mp3	-0.02540091	-0.02540091	-0.02540091	-0.02540091	-0.02540091	-0.02540091	-0.02540091	-0.02540091	-0.02540091	-0.02540091	-0.02540091	-0.02540091	-0.02540091	-0.02540091	-0.02540091	-0.02540091	-0.02540091	-0.02540091	-0.02540091	-0.02540091	-0.02540091	-0.02540091	-0.02540091	-0.02540091	-0.02540091	-0.02540091	-0.02540091	-0.02540091	-0.02540091	-0.02540091	-0.02540091	-0.02540091	-0.02540091	-0.02540091	-0.02540091	-0.02540091	-0.02540091	-0.02540091	-0.02540091	-0.02540091	-0.02540091	-0.02540091	-0.02540091	-0.02540091	-0.02540091	-0.02540091	-0.02540091	-0.02540091	-0.02540091
181.mp3	-0.17831743	-0.17831743	-0.17831743	-0.17831743	-0.17831743	-0.17831743	-0.17831743	-0.17831743	-0.17831743	-0.17831743	-0.17831743	-0.17831743	-0.17831743	-0.17831743	-0.17831743	-0.17831743	-0.17831743	-0.17831743	-0.17831743	-0.17831743	-0.17831743	-0.17831743	-0.17831743	-0.17831743	-0.17831743	-0.17831743	-0.17831743	-0.17831743	-0.17831743	-0.17831743	-0.17831743	-0.17831743	-0.17831743	-0.17831743	-0.17831743	-0.17831743	-0.17831743	-0.17831743	-0.17831743	-0.17831743	-0.17831743	-0.17831743	-0.17831743	-0.17831743	-0.17831743	-0.17831743	-0.17831743	-0.17831743	-0.17831743
182.mp3	-0.24426782	-0.24426782	-0.24426782	-0.24426782	-0.24426782	-0.24426782	-0.24426782	-0.24426782	-0.24426782	-0.24426782	-0.24426782	-0.24426782	-0.24426782	-0.24426782	-0.24426782	-0.24426782	-0.24426782	-0.24426782	-0.24426782	-0.24426782	-0.24426782	-0.24426782	-0.24426782	-0.24426782	-0.24426782	-0.24426782	-0.24426782	-0.24426782	-0.24426782	-0.24426782	-0.24426782	-0.24426782	-0.24426782	-0.24426782	-0.24426782	-0.24426782	-0.24426782	-0.24426782	-0.24426782	-0.24426782	-0.24426782	-0.24426782	-0.24426782	-0.24426782	-0.24426782	-0.24426782	-0.24426782	-0.24426782	-0.24426782
184.mp3	-0.18497016	-0.18497016	-0.18497016	-0.18497016	-0.18497016	-0.18497016	-0.18497016	-0.18497016	-0.18497016	-0.18497016	-0.18497016	-0.18497016	-0.18497016	-0.18497016	-0.18497016	-0.18497016	-0.18497016	-0.18497016	-0.18497016	-0.18497016	-0.18497016	-0.18497016	-0.18497016	-0.18497016	-0.18497016	-0.18497016	-0.18497016	-0.18497016	-0.18497016	-0.18497016	-0.18497016	-0.18497016	-0.18497016	-0.18497016	-0.18497016	-0.18497016	-0.18497016	-0.18497016	-0.18497016	-0.18497016	-0.18497016	-0.18497016	-0.18497016	-0.18497016	-0.18497016	-0.18497016	-0.18497016	-0.18497016	-0.18497016
185.mp3	-0.3312737	-0.3312737	-0.3312737	-0.3312737	-0.3312737	-0.3312737	-0.3312737	-0.3312737	-0.3312737	-0.3312737	-0.3312737	-0.3312737	-0.3312737	-0.3312737	-0.3312737	-0.3312737	-0.3312737	-0.3312737	-0.3312737	-0.3312737	-0.3312737	-0.3312737	-0.3312737	-0.3312737	-0.3312737	-0.3312737	-0.3312737	-0.3312737	-0.3312737	-0.3312737	-0.3312737	-0.3312737	-0.3312737	-0.3312737	-0.3312737	-0.3312737	-0.3312737	-0.3312737	-0.3312737	-0.3312737	-0.3312737	-0.3312737	-0.3312737	-0.3312737	-0.3312737	-0.3312737	-0.3312737	-0.3312737	-0.3312737
186.mp3	0.084183544	0.084183544	0.084183544	0.084183544	0.084183544	0.084183544	0.084183544	0.084183544	0.084183544	0.084183544	0.084183544	0.084183544	0.084183544	0.084183544	0.084183544	0.084183544	0.084183544	0.084183544	0.084183544	0.084183544	0.084183544	0.084183544	0.084183544	0.084183544	0.084183544	0.084183544	0.084183544	0.084183544	0.084183544	0.084183544	0.084183544	0.084183544	0.084183544	0.084183544	0.084183544	0.084183544	0.084183544	0.084183544	0.084183544	0.084183544	0.084183544	0.084183544	0.084183544	0.084183544	0.084183544	0.084183544	0.084183544	0.084183544	0.084183544
187.mp3	-0.055730242	-0.055730242	-0.055730242	-0.055730242	-0.055730242	-0.055730242	-0.055730242	-0.055730242	-0.055730242	-0.055730242	-0.055730242	-0.055730242	-0.055730242	-0.055730242	-0.055730242	-0.055730242	-0.055730242	-0.055730242	-0.055730242	-0.055730242	-0.055730242	-0.055730242	-0.055730242	-0.055730242	-0.055730242	-0.055730242	-0.055730242	-0.055730242	-0.055730242	-0.055730242	-0.055730242	-0.055730242	-0.055730242	-0.055730242	-0.055730242	-0.055730242	-0.055730242	-0.055730242	-0.055730242	-0.055730242	-0.055730242	-0.055730242	-0.055730242	-0.055730242	-0.055730242	-0.055730242	-0.055730242	-0.055730242	-0.055730242
188.mp3	-0.21666214	-0.21666214	-0.21666214	-0.21666214	-0.21666214	-0.21666214	-0.21666214	-0.21666214	-0.21666214	-0.21666214	-0.21666214	-0.21666214	-0.21666214	-0.21666214	-0.21666214	-0.21666214	-0.21666214	-0.21666214	-0.21666214	-0.21666214	-0.21666214	-0.21666214	-0.21666214	-0.21666214	-0.21666214	-0.21666214	-0.21666214	-0.21666214	-0.21666214	-0.21666214	-0.21666214	-0.21666214	-0.21666214	-0.21666214	-0.21666214	-0.21666214	-0.21666214	-0.21666214	-0.21666214	-0.21666214	-0.21666214	-0.21666214	-0.21666214	-0.21666214	-0.21666214	-0.21666214	-0.21666214	-0.21666214	-0.21666214
189.mp3	-0.13784488	-0.13784488	-0.13784488	-0.13784488	-0.13784488	-0.13784488	-0.13784488	-0.13784488	-0.13784488	-0.13784488	-0.13784488	-0.13784488	-0.13784488	-0.13784488	-0.13784488	-0.13784488	-0.13784488	-0.13784488	-0.13784488	-0.13784488	-0.13784488	-0.13784488	-0.13784488	-0.13784488	-0.13784488	-0.13784488	-0.13784488	-0.13784488	-0.13784488	-0.13784488	-0.13784488	-0.13784488	-0.13784488	-0.13784488	-0.13784488	-0.13784488	-0.13784488	-0.13784488	-0.13784488	-0.13784488	-0.13784488	-0.13784488	-0.13784488	-0.13784488	-0.13784488	-0.13784488	-0.13784488	-0.13784488	-0.13784488
190.mp3	-0.099431664	-0.099431664	-0.099431664	-0.099431664	-0.099431664	-0.099431664	-0.099431664	-0.099431664	-0.099431664	-0.099431664	-0.099431664	-0.099431664	-0.099431664	-0.099431664	-0.099431664	-0.099431664	-0.099431664	-0.099431664	-0.099431664	-0.099431664	-0.099431664	-0.099431664	-0.099431664	-0.099431664	-0.099431664	-0.099431664	-0.099431664	-0.099431664	-0.099431664	-0.099431664	-0.099431664	-0.099431664	-0.099431664	-0.099431664	-0.099431664	-0.099431664	-0.099431664	-0.099431664	-0.099431664	-0.099431664	-0.099431664	-0.099431664	-0.099431664	-0.099431664	-0.099431664	-0.099431664	-0.099431664	-0.099431664	-0.099431664
191.mp3	-0.2588566	-0.2588566	-0.2588566	-0.2588566	-0.2588566	-0.2588566	-0.2588566	-0.2588566	-0.2588566	-0.2588566	-0.2588566	-0.2588566	-0.2588566	-0.2588566	-0.2588566	-0.2588566	-0.2588566	-0.2588566	-0.2588566	-0.2588566	-0.2588566	-0.2588566	-0.2588566	-0.2588566	-0.2588566	-0.2588566	-0.2588566	-0.2588566	-0.2588566	-0.2588566	-0.2588566	-0.2588566	-0.2588566	-0.2588566	-0.2588566	-0.2588566	-0.2588566	-0.2588566	-0.2588566	-0.2588566	-0.2588566	-0.2588566	-0.2588566	-0.2588566	-0.2588566	-0.2588566	-0.2588566	-0.2588566	-0.2588566
192.mp3	0.04511899	0.04511899	0.04511899	0.04511899	0.04511899	0.04511899	0.04511899	0.04511899	0.04511899	0.04511899	0.04511899	0.04511899	0.04511899	0.04511899	0.04511899	0.04511899	0.04511899	0.04511899	0.04511899	0.04511899	0.04511899	0.04511899	0.04511899	0.04511899	0.04511899	0.04511899	0.04511899	0.04511899	0.04511899	0.04511899	0.04511899	0.04511899	0.04511899	0.04511899	0.04511899	0.04511899	0.04511899	0.04511899	0.04511899	0.04511899	0.04511899	0.04511899	0.04511899	0.04511899	0.04511899	0.04511899	0.04511899	0.04511899	0.04511899
193.mp3	-0.006947164	-0.006947164	-0.006947164	-0.006947164	-0.006947164	-0.006947164	-0.006947164	-0.006947164	-0.006947164	-0.006947164	-0.006947164	-0.006947164	-0.006947164	-0.006947164	-0.006947164	-0.006947164	-0.006947164	-0.006947164	-0.006947164	-0.006947164	-0.006947164	-0.006947164	-0.006947164	-0.006947164	-0.006947164	-0.006947164	-0.006947164	-0.006947164	-0.006947164	-0.006947164	-0.006947164	-0.006947164	-0.006947164	-0.006947164	-0.006947164	-0.006947164	-0.006947164	-0.006947164	-0.006947164	-0.006947164	-0.006947164	-0.006947164	-0.006947164	-0.006947164	-0.006947164	-0.006947164	-0.006947164	-0.006947164	-0.006947164
194.mp3	-0.164036	-0.164036	-0.164036	-0.164036	-0.164036	-0.164036	-0.164036	-0.164036	-0.164036	-0.164036	-0.164036	-0.164036	-0.164036	-0.164036	-0.164036	-0.164036	-0.164036	-0.164036	-0.164036	-0.164036	-0.164036	-0.164036	-0.164036	-0.164036	-0.164036	-0.164036	-0.164036	-0.164036	-0.164036	-0.164036	-0.164036	-0.164036	-0.164036	-0.164036	-0.164036	-0.164036	-0.164036	-0.164036	-0.164036	-0.164036	-0.164036	-0.164036	-0.164036	-0.164036	-0.164036	-0.164036	-0.164036	-0.164036	-0.164036
195.mp3	0.025159772	0.025159772	0.025159772	0.025159772	0.025159772	0.025159772	0.025159772	0.025159772	0.025159772	0.025159772	0.025159772	0.025159772	0.025159772	0.025159772	0.025159772	0.025159772	0.025159772	0.025159772	0.025159772	0.025159772	0.025159772	0.025159772	0.025159772	0.025159772	0.025159772	0.025159772	0.025159772	0.025159772	0.025159772	0.025159772	0.025159772	0.025159772	0.025159772	0.025159772	0.025159772	0.025159772	0.025159772	0.025159772	0.025159772	0.025159772	0.025159772	0.025159772	0.025159772	0.025159772	0.025159772	0.025159772	0.025159772	0.025159772	0.025159772
196.mp3	-0.25330687	-0.25330687	-0.25330687	-0.25330687	-0.25330687	-0.25330687	-0.25330687	-0.25330687	-0.25330687	-0.25330687	-0.25330687	-0.25330687	-0.25330687	-0.25330687	-0.25330687	-0.25330687	-0.25330687	-0.25330687	-0.25330687	-0.25330687	-0.25330687	-0.25330687	-0.25330687	-0.25330687	-0.25330687	-0.25330687	-0.25330687	-0.25330687	-0.25330687	-0.25330687	-0.25330687	-0.25330687	-0.25330687	-0.25330687	-0.25330687	-0.25330687	-0.25330687	-0.25330687	-0.25330687	-0.25330687	-0.25330687	-0.25330687	-0.25330687	-0.25330687	-0.25330687	-0.25330687	-0.25330687	-0.25330687	-0.25330687
197.mp3	0.011754807	0.011754807	0.011754807	0.011754807	0.011754807	0.011754807	0.011754807	0.011754807	0.011754807	0.011754807	0.011754807	0.011754807	0.011754807	0.011754807	0.011754807	0.011754807	0.011754807	0.011754807	0.011754807	0.011754807	0.011754807	0.011754807	0.011754807	0.011754807	0.011754807	0.011754807	0.011754807	0.011754807	0.011754807	0.011754807	0.011754807	0.011754807	0.011754807	0.011754807	0.011754807	0.011754807	0.011754807	0.011754807	0.011754807	0.011754807	0.011754807	0.011754807	0.011754807	0.011754807	0.011754807	0.011754807	0.011754807	0.011754807	0.011754807
198.mp3	-0.11858414	-0.11858414	-0.11858414	-0.11858414	-0.11858414	-0.11858414	-0.11858414	-0.11858414	-0.11858414	-0.11858414	-0.11858414	-0.11858414	-0.11858414	-0.11858414	-0.11858414	-0.11858414	-0.11858414	-0.11858414	-0.11858414	-0.11858414	-0.11858414	-0.11858414	-0.11858414	-0.11858414	-0.11858414	-0.11858414	-0.11858414	-0.11858414	-0.11858414	-0.11858414	-0.11858414	-0.11858414	-0.11858414	-0.11858414	-0.11858414	-0.11858414	-0.11858414	-0.11858414	-0.11858414	-0.11858414	-0.11858414	-0.11858414	-0.11858414	-0.11858414	-0.11858414	-0.11858414	-0.11858414	-0.11858414	-0.11858414
199.mp3	-0.35533002	-0.35533002	-0.35533002	-0.35533002	-0.35533002	-0.35533002	-0.35533002	-0.35533002	-0.35533002	-0.35533002	-0.35533002	-0.35533002	-0.35533002	-0.35533002	-0.35533002	-0.35533002	-0.35533002	-0.35533002	-0.35533002	-0.35533002	-0.35533002	-0.35533002	-0.35533002	-0.35533002	-0.35533002	-0.35533002	-0.35533002	-0.35533002	-0.35533002	-0.35533002	-0.35533002	-0.35533002	-0.35533002	-0.35533002	-0.35533002	-0.35533002	-0.35533002	-0.35533002	-0.35533002	-0.35533002	-0.35533002	-0.35533002	-0.35533002	-0.35533002	-0.35533002	-0.35533002	-0.35533002	-0.35533002	-0.35533002
201.mp3	-0.09673074	-0.09673074	-0.09673074	-0.09673074	-0.09673074	-0.09673074	-0.09673074	-0.09673074	-0.09673074	-0.09673074	-0.09673074	-0.09673074	-0.09673074	-0.09673074	-0.09673074	-0.09673074	-0.09673074	-0.09673074	-0.09673074	-0.09673074	-0.09673074	-0.09673074	-0.09673074	-0.09673074	-0.09673074	-0.09673074	-0.09673074	-0.09673074	-0.09673074	-0.09673074	-0.09673074	-0.09673074	-0.09673074	-0.09673074	-0.09673074	-0.09673074	-0.09673074	-0.09673074	-0.09673074	-0.09673074	-0.09673074	-0.09673074	-0.09673074	-0.09673074	-0.09673074	-0.09673074	-0.09673074	-0.09673074	-0.09673074
202.mp3	-0.28099683	-0.28099683	-0.28099683	-0.28099683	-0.28099683	-0.28099683	-0.28099683	-0.28099683	-0.28099683	-0.28099683	-0.28099683	-0.28099683	-0.28099683	-0.28099683	-0.28099683	-0.28099683	-0.28099683	-0.28099683	-0.28099683	-0.28099683	-0.28099683	-0.28099683	-0.28099683	-0.28099683	-0.28099683	-0.28099683	-0.28099683	-0.28099683	-0.28099683	-0.28099683	-0.28099683	-0.28099683	-0.28099683	-0.28099683	-0.28099683	-0.28099683	-0.28099683	-0.28099683	-0.28099683	-0.28099683	-0.28099683	-0.28099683	-0.28099683	-0.28099683	-0.28099683	-0.28099683	-0.28099683	-0.28099683	-0.28099683
203.mp3	-0.03852308	-0.03852308	-0.03852308	-0.03852308	-0.03852308	-0.03852308	-0.03852308	-0.03852308	-0.03852308	-0.03852308	-0.03852308	-0.03852308	-0.03852308	-0.03852308	-0.03852308	-0.03852308	-0.03852308	-0.03852308	-0.03852308	-0.03852308	-0.03852308	-0.03852308	-0.03852308	-0.03852308	-0.03852308	-0.03852308	-0.03852308	-0.03852308	-0.03852308	-0.03852308	-0.03852308	-0.03852308	-0.03852308	-0.03852308	-0.03852308	-0.03852308	-0.03852308	-0.03852308	-0.03852308	-0.03852308	-0.03852308	-0.03852308	-0.03852308	-0.03852308	-0.03852308	-0.03852308	-0.03852308	-0.03852308	-0.03852308
204.mp3	-0.005368996	-0.005368996	-0.005368996	-0.005368996	-0.005368996	-0.005368996	-0.005368996	-0.005368996	-0.005368996	-0.005368996	-0.005368996	-0.005368996	-0.005368996	-0.005368996	-0.005368996	-0.005368996	-0.005368996	-0.005368996	-0.005368996	-0.005368996	-0.005368996	-0.005368996	-0.005368996	-0.005368996	-0.005368996	-0.005368996	-0.005368996	-0.005368996	-0.005368996	-0.005368996	-0.005368996	-0.005368996	-0.005368996	-0.005368996	-0.005368996	-0.005368996	-0.005368996	-0.005368996	-0.005368996	-0.005368996	-0.005368996	-0.005368996	-0.005368996	-0.005368996	-0.005368996	-0.005368996	-0.005368996	-0.005368996	-0.005368996
205.mp3	-0.07305232	-0.07305232	-0.07305232	-0.07305232	-0.07305232	-0.07305232	-0.07305232	-0.07305232	-0.07305232	-0.07305232	-0.07305232	-0.07305232	-0.07305232	-0.07305232	-0.07305232	-0.07305232	-0.07305232	-0.07305232	-0.07305232	-0.07305232	-0.07305232	-0.07305232	-0.07305232	-0.07305232	-0.07305232	-0.07305232	-0.07305232	-0.07305232	-0.07305232	-0.07305232	-0.07305232	-0.07305232	-0.07305232	-0.07305232	-0.07305232	-0.07305232	-0.07305232	-0.07305232	-0.07305232	-0.07305232	-0.07305232	-0.07305232	-0.07305232	-0.07305232	-0.07305232	-0.07305232	-0.07305232	-0.07305232	-0.07305232
206.mp3	-0.033905152	-0.033905152	-0.033905152	-0.033905152	-0.033905152	-0.033905152	-0.033905152	-0.033905152	-0.033905152	-0.033905152	-0.033905152	-0.033905152	-0.033905152	-0.033905152	-0.033905152	-0.033905152	-0.033905152	-0.033905152	-0.033905152	-0.033905152	-0.033905152	-0.033905152	-0.033905152	-0.033905152	-0.033905152	-0.033905152	-0.033905152	-0.033905152	-0.033905152	-0.033905152	-0.033905152	-0.033905152	-0.033905152	-0.033905152	-0.033905152	-0.033905152	-0.033905152	-0.033905152	-0.033905152	-0.033905152	-0.033905152	-0.033905152	-0.033905152	-0.033905152	-0.033905152	-0.033905152	-0.033905152	-0.033905152	-0.033905152
207.mp3	0.1830689	0.1830689	0.1830689	0.1830689	0.1830689	0.1830689	0.1830689	0.1830689	0.1830689	0.1830689	0.1830689	0.1830689	0.1830689	0.1830689	0.1830689	0.1830689	0.1830689	0.1830689	0.1830689	0.1830689	0.1830689	0.1830689	0.1830689	0.1830689	0.1830689	0.1830689	0.1830689	0.1830689	0.1830689	0.1830689	0.1830689	0.1830689	0.1830689	0.1830689	0.1830689	0.1830689	0.1830689	0.1830689	0.1830689	0.1830689	0.1830689	0.1830689	0.1830689	0.1830689	0.1830689	0.1830689	0.1830689	0.1830689	0.1830689
208.mp3	0.068731695	0.068731695	0.068731695	0.068731695	0.068731695	0.068731695	0.068731695	0.068731695	0.068731695	0.068731695	0.068731695	0.068731695	0.068731695	0.068731695	0.068731695	0.068731695	0.068731695	0.068731695	0.068731695	0.068731695	0.068731695	0.068731695	0.068731695	0.068731695	0.068731695	0.068731695	0.068731695	0.068731695	0.068731695	0.068731695	0.068731695	0.068731695	0.068731695	0.068731695	0.068731695	0.068731695	0.068731695	0.068731695	0.068731695	0.068731695	0.068731695	0.068731695	0.068731695	0.068731695	0.068731695	0.068731695	0.068731695	0.068731695	0.068731695
209.mp3	-0.2710381	-0.2710381	-0.2710381	-0.2710381	-0.2710381	-0.2710381	-0.2710381	-0.2710381	-0.2710381	-0.2710381	-0.2710381	-0.2710381	-0.2710381	-0.2710381	-0.2710381	-0.2710381	-0.2710381	-0.2710381	-0.2710381	-0.2710381	-0.2710381	-0.2710381	-0.2710381	-0.2710381	-0.2710381	-0.2710381	-0.2710381	-0.2710381	-0.2710381	-0.2710381	-0.2710381	-0.2710381	-0.2710381	-0.2710381	-0.2710381	-0.2710381	-0.2710381	-0.2710381	-0.2710381	-0.2710381	-0.2710381	-0.2710381	-0.2710381	-0.2710381	-0.2710381	-0.2710381	-0.2710381	-0.2710381	-0.2710381
210.mp3	-0.3165961	-0.3165961	-0.3165961	-0.3165961	-0.3165961	-0.3165961	-0.3165961	-0.3165961	-0.3165961	-0.3165961	-0.3165961	-0.3165961	-0.3165961	-0.3165961	-0.3165961	-0.3165961	-0.3165961	-0.3165961	-0.3165961	-0.3165961	-0.3165961	-0.3165961	-0.3165961	-0.3165961	-0.3165961	-0.3165961	-0.3165961	-0.3165961	-0.3165961	-0.3165961	-0.3165961	-0.3165961	-0.3165961	-0.3165961	-0.3165961	-0.3165961	-0.3165961	-0.3165961	-0.3165961	-0.3165961	-0.3165961	-0.3165961	-0.3165961	-0.3165961	-0.3165961	-0.3165961	-0.3165961	-0.3165961	-0.3165961
211.mp3	0.009500202	0.009500202	0.009500202	0.009500202	0.009500202	0.009500202	0.009500202	0.009500202	0.009500202	0.009500202	0.009500202	0.009500202	0.009500202	0.009500202	0.009500202	0.009500202	0.009500202	0.009500202	0.009500202	0.009500202	0.009500202	0.009500202	0.009500202	0.009500202	0.009500202	0.009500202	0.009500202	0.009500202	0.009500202	0.009500202	0.009500202	0.009500202	0.009500202	0.009500202	0.009500202	0.009500202	0.009500202	0.009500202	0.009500202	0.009500202	0.009500202	0.009500202	0.009500202	0.009500202	0.009500202	0.009500202	0.009500202	0.009500202	0.009500202
212.mp3	-0.16370082	-0.16370082	-0.16370082	-0.16370082	-0.16370082	-0.16370082	-0.16370082	-0.16370082	-0.16370082	-0.16370082	-0.16370082	-0.16370082	-0.16370082	-0.16370082	-0.16370082	-0.16370082	-0.16370082	-0.16370082	-0.16370082	-0.16370082	-0.16370082	-0.16370082	-0.16370082	-0.16370082	-0.16370082	-0.16370082	-0.16370082	-0.16370082	-0.16370082	-0.16370082	-0.16370082	-0.16370082	-0.16370082	-0.16370082	-0.16370082	-0.16370082	-0.16370082	-0.16370082	-0.16370082	-0.16370082	-0.16370082	-0.16370082	-0.16370082	-0.16370082	-0.16370082	-0.16370082	-0.16370082	-0.16370082	-0.16370082
213.mp3	-0.1515343	-0.1515343	-0.1515343	-0.1515343	-0.1515343	-0.1515343	-0.1515343	-0.1515343	-0.1515343	-0.1515343	-0.1515343	-0.1515343	-0.1515343	-0.1515343	-0.1515343	-0.1515343	-0.1515343	-0.1515343	-0.1515343	-0.1515343	-0.1515343	-0.1515343	-0.1515343	-0.1515343	-0.1515343	-0.1515343	-0.1515343	-0.1515343	-0.1515343	-0.1515343	-0.1515343	-0.1515343	-0.1515343	-0.1515343	-0.1515343	-0.1515343	-0.1515343	-0.1515343	-0.1515343	-0.1515343	-0.1515343	-0.1515343	-0.1515343	-0.1515343	-0.1515343	-0.1515343	-0.1515343	-0.1515343	-0.1515343
214.mp3	-0.064178005	-0.064178005	-0.064178005	-0.064178005	-0.064178005	-0.064178005	-0.064178005	-0.064178005	-0.064178005	-0.064178005	-0.064178005	-0.064178005	-0.064178005	-0.064178005	-0.064178005	-0.064178005	-0.064178005	-0.064178005	-0.064178005	-0.064178005	-0.064178005	-0.064178005	-0.064178005	-0.064178005	-0.064178005	-0.064178005	-0.064178005	-0.064178005	-0.064178005	-0.064178005	-0.064178005	-0.064178005	-0.064178005	-0.064178005	-0.064178005	-0.064178005	-0.064178005	-0.064178005	-0.064178005	-0.064178005	-0.064178005	-0.064178005	-0.064178005	-0.064178005	-0.064178005	-0.064178005	-0.064178005	-0.064178005	-0.064178005
215.mp3	-0.03468694	-0.03468694	-0.03468694	-0.03468694	-0.03468694	-0.03468694	-0.03468694	-0.03468694	-0.03468694	-0.03468694	-0.03468694	-0.03468694	-0.03468694	-0.03468694	-0.03468694	-0.03468694	-0.03468694	-0.03468694	-0.03468694	-0.03468694	-0.03468694	-0.03468694	-0.03468694	-0.03468694	-0.03468694	-0.03468694	-0.03468694	-0.03468694	-0.03468694	-0.03468694	-0.03468694	-0.03468694	-0.03468694	-0.03468694	-0.03468694	-0.03468694	-0.03468694	-0.03468694	-0.03468694	-0.03468694	-0.03468694	-0.03468694	-0.03468694	-0.03468694	-0.03468694	-0.03468694	-0.03468694	-0.03468694	-0.03468694
216.mp3	-0.023095045	-0.023095045	-0.023095045	-0.023095045	-0.023095045	-0.023095045	-0.023095045	-0.023095045	-0.023095045	-0.023095045	-0.023095045	-0.023095045	-0.023095045	-0.023095045	-0.023095045	-0.023095045	-0.023095045	-0.023095045	-0.023095045	-0.023095045	-0.023095045	-0.023095045	-0.023095045	-0.023095045	-0.023095045	-0.023095045	-0.023095045	-0.023095045	-0.023095045	-0.023095045	-0.023095045	-0.023095045	-0.023095045	-0.023095045	-0.023095045	-0.023095045	-0.023095045	-0.023095045	-0.023095045	-0.023095045	-0.023095045	-0.023095045	-0.023095045	-0.023095045	-0.023095045	-0.023095045	-0.023095045	-0.023095045	-0.023095045
217.mp3	-0.06819795	-0.06819795	-0.06819795	-0.06819795	-0.06819795	-0.06819795	-0.06819795	-0.06819795	-0.06819795	-0.06819795	-0.06819795	-0.06819795	-0.06819795	-0.06819795	-0.06819795	-0.06819795	-0.06819795	-0.06819795	-0.06819795	-0.06819795	-0.06819795	-0.06819795	-0.06819795	-0.06819795	-0.06819795	-0.06819795	-0.06819795	-0.06819795	-0.06819795	-0.06819795	-0.06819795	-0.06819795	-0.06819795	-0.06819795	-0.06819795	-0.06819795	-0.06819795	-0.06819795	-0.06819795	-0.06819795	-0.06819795	-0.06819795	-0.06819795	-0.06819795	-0.06819795	-0.06819795	-0.06819795	-0.06819795	-0.06819795
218.mp3	-0.002554756	-0.002554756	-0.002554756	-0.002554756	-0.002554756	-0.002554756	-0.002554756	-0.002554756	-0.002554756	-0.002554756	-0.002554756	-0.002554756	-0.002554756	-0.002554756	-0.002554756	-0.002554756	-0.002554756	-0.002554756	-0.002554756	-0.002554756	-0.002554756	-0.002554756	-0.002554756	-0.002554756	-0.002554756	-0.002554756	-0.002554756	-0.002554756	-0.002554756	-0.002554756	-0.002554756	-0.002554756	-0.002554756	-0.002554756	-0.002554756	-0.002554756	-0.002554756	-0.002554756	-0.002554756	-0.002554756	-0.002554756	-0.002554756	-0.002554756	-0.002554756	-0.002554756	-0.002554756	-0.002554756	-0.002554756	-0.002554756
219.mp3	0.005972829	0.005972829	0.005972829	0.005972829	0.005972829	0.005972829	0.005972829	0.005972829	0.005972829	0.005972829	0.005972829	0.005972829	0.005972829	0.005972829	0.005972829	0.005972829	0.005972829	0.005972829	0.005972829	0.005972829	0.005972829	0.005972829	0.005972829	0.005972829	0.005972829	0.005972829	0.005972829	0.005972829	0.005972829	0.005972829	0.005972829	0.005972829	0.005972829	0.005972829	0.005972829	0.005972829	0.005972829	0.005972829	0.005972829	0.005972829	0.005972829	0.005972829	0.005972829	0.005972829	0.005972829	0.005972829	0.005972829	0.005972829	0.005972829
220.mp3	0.008443397	0.008443397	0.008443397	0.008443397	0.008443397	0.008443397	0.008443397	0.008443397	0.008443397	0.008443397	0.008443397	0.008443397	0.008443397	0.008443397	0.008443397	0.008443397	0.008443397	0.008443397	0.008443397	0.008443397	0.008443397	0.008443397	0.008443397	0.008443397	0.008443397	0.008443397	0.008443397	0.008443397	0.008443397	0.008443397	0.008443397	0.008443397	0.008443397	0.008443397	0.008443397	0.008443397	0.008443397	0.008443397	0.008443397	0.008443397	0.008443397	0.008443397	0.008443397	0.008443397	0.008443397	0.008443397	0.008443397	0.008443397	0.008443397
221.mp3	-0.120407894	-0.120407894	-0.120407894	-0.120407894	-0.120407894	-0.120407894	-0.120407894	-0.120407894	-0.120407894	-0.120407894	-0.120407894	-0.120407894	-0.120407894	-0.120407894	-0.120407894	-0.120407894	-0.120407894	-0.120407894	-0.120407894	-0.120407894	-0.120407894	-0.120407894	-0.120407894	-0.120407894	-0.120407894	-0.120407894	-0.120407894	-0.120407894	-0.120407894	-0.120407894	-0.120407894	-0.120407894	-0.120407894	-0.120407894	-0.120407894	-0.120407894	-0.120407894	-0.120407894	-0.120407894	-0.120407894	-0.120407894	-0.120407894	-0.120407894	-0.120407894	-0.120407894	-0.120407894	-0.120407894	-0.120407894	-0.120407894
222.mp3	-0.20761818	-0.20761818	-0.20761818	-0.20761818	-0.20761818	-0.20761818	-0.20761818	-0.20761818	-0.20761818	-0.20761818	-0.20761818	-0.20761818	-0.20761818	-0.20761818	-0.20761818	-0.20761818	-0.20761818	-0.20761818	-0.20761818	-0.20761818	-0.20761818	-0.20761818	-0.20761818	-0.20761818	-0.20761818	-0.20761818	-0.20761818	-0.20761818	-0.20761818	-0.20761818	-0.20761818	-0.20761818	-0.20761818	-0.20761818	-0.20761818	-0.20761818	-0.20761818	-0.20761818	-0.20761818	-0.20761818	-0.20761818	-0.20761818	-0.20761818	-0.20761818	-0.20761818	-0.20761818	-0.20761818	-0.20761818	-0.20761818
223.mp3	-0.077611774	-0.077611774	-0.077611774	-0.077611774	-0.077611774	-0.077611774	-0.077611774	-0.077611774	-0.077611774	-0.077611774	-0.077611774	-0.077611774	-0.077611774	-0.077611774	-0.077611774	-0.077611774	-0.077611774	-0.077611774	-0.077611774	-0.077611774	-0.077611774	-0.077611774	-0.077611774	-0.077611774	-0.077611774	-0.077611774	-0.077611774	-0.077611774	-0.077611774	-0.077611774	-0.077611774	-0.077611774	-0.077611774	-0.077611774	-0.077611774	-0.077611774	-0.077611774	-0.077611774	-0.077611774	-0.077611774	-0.077611774	-0.077611774	-0.077611774	-0.077611774	-0.077611774	-0.077611774	-0.077611774	-0.077611774	-0.077611774
224.mp3	-0.03918424	-0.03918424	-0.03918424	-0.03918424	-0.03918424	-0.03918424	-0.03918424	-0.03918424	-0.03918424	-0.03918424	-0.03918424	-0.03918424	-0.03918424	-0.03918424	-0.03918424	-0.03918424	-0.03918424	-0.03918424	-0.03918424	-0.03918424	-0.03918424	-0.03918424	-0.03918424	-0.03918424	-0.03918424	-0.03918424	-0.03918424	-0.03918424	-0.03918424	-0.03918424	-0.03918424	-0.03918424	-0.03918424	-0.03918424	-0.03918424	-0.03918424	-0.03918424	-0.03918424	-0.03918424	-0.03918424	-0.03918424	-0.03918424	-0.03918424	-0.03918424	-0.03918424	-0.03918424	-0.03918424	-0.03918424	-0.03918424
225.mp3	0.033264782	0.033264782	0.033264782	0.033264782	0.033264782	0.033264782	0.033264782	0.033264782	0.033264782	0.033264782	0.033264782	0.033264782	0.033264782	0.033264782	0.033264782	0.033264782	0.033264782	0.033264782	0.033264782	0.033264782	0.033264782	0.033264782	0.033264782	0.033264782	0.033264782	0.033264782	0.033264782	0.033264782	0.033264782	0.033264782	0.033264782	0.033264782	0.033264782	0.033264782	0.033264782	0.033264782	0.033264782	0.033264782	0.033264782	0.033264782	0.033264782	0.033264782	0.033264782	0.033264782	0.033264782	0.033264782	0.033264782	0.033264782	0.033264782
226.mp3	0.14843325	0.14843325	0.14843325	0.14843325	0.14843325	0.14843325	0.14843325	0.14843325	0.14843325	0.14843325	0.14843325	0.14843325	0.14843325	0.14843325	0.14843325	0.14843325	0.14843325	0.14843325	0.14843325	0.14843325	0.14843325	0.14843325	0.14843325	0.14843325	0.14843325	0.14843325	0.14843325	0.14843325	0.14843325	0.14843325	0.14843325	0.14843325	0.14843325	0.14843325	0.14843325	0.14843325	0.14843325	0.14843325	0.14843325	0.14843325	0.14843325	0.14843325	0.14843325	0.14843325	0.14843325	0.14843325	0.14843325	0.14843325	0.14843325
227.mp3	-0.1388968	-0.1388968	-0.1388968	-0.1388968	-0.1388968	-0.1388968	-0.1388968	-0.1388968	-0.1388968	-0.1388968	-0.1388968	-0.1388968	-0.1388968	-0.1388968	-0.1388968	-0.1388968	-0.1388968	-0.1388968	-0.1388968	-0.1388968	-0.1388968	-0.1388968	-0.1388968	-0.1388968	-0.1388968	-0.1388968	-0.1388968	-0.1388968	-0.1388968	-0.1388968	-0.1388968	-0.1388968	-0.1388968	-0.1388968	-0.1388968	-0.1388968	-0.1388968	-0.1388968	-0.1388968	-0.1388968	-0.1388968	-0.1388968	-0.1388968	-0.1388968	-0.1388968	-0.1388968	-0.1388968	-0.1388968	-0.1388968
228.mp3	0.1254775	0.1254775	0.1254775	0.1254775	0.1254775	0.1254775	0.1254775	0.1254775	0.1254775	0.1254775	0.1254775	0.1254775	0.1254775	0.1254775	0.1254775	0.1254775	0.1254775	0.1254775	0.1254775	0.1254775	0.1254775	0.1254775	0.1254775	0.1254775	0.1254775	0.1254775	0.1254775	0.1254775	0.1254775	0.1254775	0.1254775	0.1254775	0.1254775	0.1254775	0.1254775	0.1254775	0.1254775	0.1254775	0.1254775	0.1254775	0.1254775	0.1254775	0.1254775	0.1254775	0.1254775	0.1254775	0.1254775	0.1254775	0.1254775
229.mp3	-0.17827566	-0.17827566	-0.17827566	-0.17827566	-0.17827566	-0.17827566	-0.17827566	-0.17827566	-0.17827566	-0.17827566	-0.17827566	-0.17827566	-0.17827566	-0.17827566	-0.17827566	-0.17827566	-0.17827566	-0.17827566	-0.17827566	-0.17827566	-0.17827566	-0.17827566	-0.17827566	-0.17827566	-0.17827566	-0.17827566	-0.17827566	-0.17827566	-0.17827566	-0.17827566	-0.17827566	-0.17827566	-0.17827566	-0.17827566	-0.17827566	-0.17827566	-0.17827566	-0.17827566	-0.17827566	-0.17827566	-0.17827566	-0.17827566	-0.17827566	-0.17827566	-0.17827566	-0.17827566	-0.17827566	-0.17827566	-0.17827566
231.mp3	0.07035008	0.07035008	0.07035008	0.07035008	0.07035008	0.07035008	0.07035008	0.07035008	0.07035008	0.07035008	0.07035008	0.07035008	0.07035008	0.07035008	0.07035008	0.07035008	0.07035008	0.07035008	0.07035008	0.07035008	0.07035008	0.07035008	0.07035008	0.07035008	0.07035008	0.07035008	0.07035008	0.07035008	0.07035008	0.07035008	0.07035008	0.07035008	0.07035008	0.07035008	0.07035008	0.07035008	0.07035008	0.07035008	0.07035008	0.07035008	0.07035008	0.07035008	0.07035008	0.07035008	0.07035008	0.07035008	0.07035008	0.07035008	0.07035008
232.mp3	-0.052570075	-0.052570075	-0.052570075	-0.052570075	-0.052570075	-0.052570075	-0.052570075	-0.052570075	-0.052570075	-0.052570075	-0.052570075	-0.052570075	-0.052570075	-0.052570075	-0.052570075	-0.052570075	-0.052570075	-0.052570075	-0.052570075	-0.052570075	-0.052570075	-0.052570075	-0.052570075	-0.052570075	-0.052570075	-0.052570075	-0.052570075	-0.052570075	-0.052570075	-0.052570075	-0.052570075	-0.052570075	-0.052570075	-0.052570075	-0.052570075	-0.052570075	-0.052570075	-0.052570075	-0.052570075	-0.052570075	-0.052570075	-0.052570075	-0.052570075	-0.052570075	-0.052570075	-0.052570075	-0.052570075	-0.052570075	-0.052570075
233.mp3	-0.016959224	-0.016959224	-0.016959224	-0.016959224	-0.016959224	-0.016959224	-0.016959224	-0.016959224	-0.016959224	-0.016959224	-0.016959224	-0.016959224	-0.016959224	-0.016959224	-0.016959224	-0.016959224	-0.016959224	-0.016959224	-0.016959224	-0.016959224	-0.016959224	-0.016959224	-0.016959224	-0.016959224	-0.016959224	-0.016959224	-0.016959224	-0.016959224	-0.016959224	-0.016959224	-0.016959224	-0.016959224	-0.016959224	-0.016959224	-0.016959224	-0.016959224	-0.016959224	-0.016959224	-0.016959224	-0.016959224	-0.016959224	-0.016959224	-0.016959224	-0.016959224	-0.016959224	-0.016959224	-0.016959224	-0.016959224	-0.016959224
234.mp3	-0.23492976	-0.23492976	-0.23492976	-0.23492976	-0.23492976	-0.23492976	-0.23492976	-0.23492976	-0.23492976	-0.23492976	-0.23492976	-0.23492976	-0.23492976	-0.23492976	-0.23492976	-0.23492976	-0.23492976	-0.23492976	-0.23492976	-0.23492976	-0.23492976	-0.23492976	-0.23492976	-0.23492976	-0.23492976	-0.23492976	-0.23492976	-0.23492976	-0.23492976	-0.23492976	-0.23492976	-0.23492976	-0.23492976	-0.23492976	-0.23492976	-0.23492976	-0.23492976	-0.23492976	-0.23492976	-0.23492976	-0.23492976	-0.23492976	-0.23492976	-0.23492976	-0.23492976	-0.23492976	-0.23492976	-0.23492976	-0.23492976
235.mp3	0.21064712	0.21064712	0.21064712	0.21064712	0.21064712	0.21064712	0.21064712	0.21064712	0.21064712	0.21064712	0.21064712	0.21064712	0.21064712	0.21064712	0.21064712	0.21064712	0.21064712	0.21064712	0.21064712	0.21064712	0.21064712	0.21064712	0.21064712	0.21064712	0.21064712	0.21064712	0.21064712	0.21064712	0.21064712	0.21064712	0.21064712	0.21064712	0.21064712	0.21064712	0.21064712	0.21064712	0.21064712	0.21064712	0.21064712	0.21064712	0.21064712	0.21064712	0.21064712	0.21064712	0.21064712	0.21064712	0.21064712	0.21064712	0.21064712
236.mp3	-0.07504058	-0.07504058	-0.07504058	-0.07504058	-0.07504058	-0.07504058	-0.07504058	-0.07504058	-0.07504058	-0.07504058	-0.07504058	-0.07504058	-0.07504058	-0.07504058	-0.07504058	-0.07504058	-0.07504058	-0.07504058	-0.07504058	-0.07504058	-0.07504058	-0.07504058	-0.07504058	-0.07504058	-0.07504058	-0.07504058	-0.07504058	-0.07504058	-0.07504058	-0.07504058	-0.07504058	-0.07504058	-0.07504058	-0.07504058	-0.07504058	-0.07504058	-0.07504058	-0.07504058	-0.07504058	-0.07504058	-0.07504058	-0.07504058	-0.07504058	-0.07504058	-0.07504058	-0.07504058	-0.07504058	-0.07504058	-0.07504058
237.mp3	-0.3857732	-0.3857732	-0.3857732	-0.3857732	-0.3857732	-0.3857732	-0.3857732	-0.3857732	-0.3857732	-0.3857732	-0.3857732	-0.3857732	-0.3857732	-0.3857732	-0.3857732	-0.3857732	-0.3857732	-0.3857732	-0.3857732	-0.3857732	-0.3857732	-0.3857732	-0.3857732	-0.3857732	-0.3857732	-0.3857732	-0.3857732	-0.3857732	-0.3857732	-0.3857732	-0.3857732	-0.3857732	-0.3857732	-0.3857732	-0.3857732	-0.3857732	-0.3857732	-0.3857732	-0.3857732	-0.3857732	-0.3857732	-0.3857732	-0.3857732	-0.3857732	-0.3857732	-0.3857732	-0.3857732	-0.3857732	-0.3857732
238.mp3	-0.056795914	-0.056795914	-0.056795914	-0.056795914	-0.056795914	-0.056795914	-0.056795914	-0.056795914	-0.056795914	-0.056795914	-0.056795914	-0.056795914	-0.056795914	-0.056795914	-0.056795914	-0.056795914	-0.056795914	-0.056795914	-0.056795914	-0.056795914	-0.056795914	-0.056795914	-0.056795914	-0.056795914	-0.056795914	-0.056795914	-0.056795914	-0.056795914	-0.056795914	-0.056795914	-0.056795914	-0.056795914	-0.056795914	-0.056795914	-0.056795914	-0.056795914	-0.056795914	-0.056795914	-0.056795914	-0.056795914	-0.056795914	-0.056795914	-0.056795914	-0.056795914	-0.056795914	-0.056795914	-0.056795914	-0.056795914	-0.056795914
239.mp3	0.079382	0.079382	0.079382	0.079382	0.079382	0.079382	0.079382	0.079382	0.079382	0.079382	0.079382	0.079382	0.079382	0.079382	0.079382	0.079382	0.079382	0.079382	0.079382	0.079382	0.079382	0.079382	0.079382	0.079382	0.079382	0.079382	0.079382	0.079382	0.079382	0.079382	0.079382	0.079382	0.079382	0.079382	0.079382	0.079382	0.079382	0.079382	0.079382	0.079382	0.079382	0.079382	0.079382	0.079382	0.079382	0.079382	0.079382	0.079382	0.079382
240.mp3	0.04024395	0.04024395	0.04024395	0.04024395	0.04024395	0.04024395	0.04024395	0.04024395	0.04024395	0.04024395	0.04024395	0.04024395	0.04024395	0.04024395	0.04024395	0.04024395	0.04024395	0.04024395	0.04024395	0.04024395	0.04024395	0.04024395	0.04024395	0.04024395	0.04024395	0.04024395	0.04024395	0.04024395	0.04024395	0.04024395	0.04024395	0.04024395	0.04024395	0.04024395	0.04024395	0.04024395	0.04024395	0.04024395	0.04024395	0.04024395	0.04024395	0.04024395	0.04024395	0.04024395	0.04024395	0.04024395	0.04024395	0.04024395	0.04024395
241.mp3	-0.17282824	-0.17282824	-0.17282824	-0.17282824	-0.17282824	-0.17282824	-0.17282824	-0.17282824	-0.17282824	-0.17282824	-0.17282824	-0.17282824	-0.17282824	-0.17282824	-0.17282824	-0.17282824	-0.17282824	-0.17282824	-0.17282824	-0.17282824	-0.17282824	-0.17282824	-0.17282824	-0.17282824	-0.17282824	-0.17282824	-0.17282824	-0.17282824	-0.17282824	-0.17282824	-0.17282824	-0.17282824	-0.17282824	-0.17282824	-0.17282824	-0.17282824	-0.17282824	-0.17282824	-0.17282824	-0.17282824	-0.17282824	-0.17282824	-0.17282824	-0.17282824	-0.17282824	-0.17282824	-0.17282824	-0.17282824	-0.17282824
242.mp3	-0.35235736	-0.35235736	-0.35235736	-0.35235736	-0.35235736	-0.35235736	-0.35235736	-0.35235736	-0.35235736	-0.35235736	-0.35235736	-0.35235736	-0.35235736	-0.35235736	-0.35235736	-0.35235736	-0.35235736	-0.35235736	-0.35235736	-0.35235736	-0.35235736	-0.35235736	-0.35235736	-0.35235736	-0.35235736	-0.35235736	-0.35235736	-0.35235736	-0.35235736	-0.35235736	-0.35235736	-0.35235736	-0.35235736	-0.35235736	-0.35235736	-0.35235736	-0.35235736	-0.35235736	-0.35235736	-0.35235736	-0.35235736	-0.35235736	-0.35235736	-0.35235736	-0.35235736	-0.35235736	-0.35235736	-0.35235736	-0.35235736
243.mp3	0.037369724	0.037369724	0.037369724	0.037369724	0.037369724	0.037369724	0.037369724	0.037369724	0.037369724	0.037369724	0.037369724	0.037369724	0.037369724	0.037369724	0.037369724	0.037369724	0.037369724	0.037369724	0.037369724	0.037369724	0.037369724	0.037369724	0.037369724	0.037369724	0.037369724	0.037369724	0.037369724	0.037369724	0.037369724	0.037369724	0.037369724	0.037369724	0.037369724	0.037369724	0.037369724	0.037369724	0.037369724	0.037369724	0.037369724	0.037369724	0.037369724	0.037369724	0.037369724	0.037369724	0.037369724	0.037369724	0.037369724	0.037369724	0.037369724
244.mp3	0.07630077	0.07630077	0.07630077	0.07630077	0.07630077	0.07630077	0.07630077	0.07630077	0.07630077	0.07630077	0.07630077	0.07630077	0.07630077	0.07630077	0.07630077	0.07630077	0.07630077	0.07630077	0.07630077	0.07630077	0.07630077	0.07630077	0.07630077	0.07630077	0.07630077	0.07630077	0.07630077	0.07630077	0.07630077	0.07630077	0.07630077	0.07630077	0.07630077	0.07630077	0.07630077	0.07630077	0.07630077	0.07630077	0.07630077	0.07630077	0.07630077	0.07630077	0.07630077	0.07630077	0.07630077	0.07630077	0.07630077	0.07630077	0.07630077
245.mp3	-0.12583485	-0.12583485	-0.12583485	-0.12583485	-0.12583485	-0.12583485	-0.12583485	-0.12583485	-0.12583485	-0.12583485	-0.12583485	-0.12583485	-0.12583485	-0.12583485	-0.12583485	-0.12583485	-0.12583485	-0.12583485	-0.12583485	-0.12583485	-0.12583485	-0.12583485	-0.12583485	-0.12583485	-0.12583485	-0.12583485	-0.12583485	-0.12583485	-0.12583485	-0.12583485	-0.12583485	-0.12583485	-0.12583485	-0.12583485	-0.12583485	-0.12583485	-0.12583485	-0.12583485	-0.12583485	-0.12583485	-0.12583485	-0.12583485	-0.12583485	-0.12583485	-0.12583485	-0.12583485	-0.12583485	-0.12583485	-0.12583485
246.mp3	-0.09755048	-0.09755048	-0.09755048	-0.09755048	-0.09755048	-0.09755048	-0.09755048	-0.09755048	-0.09755048	-0.09755048	-0.09755048	-0.09755048	-0.09755048	-0.09755048	-0.09755048	-0.09755048	-0.09755048	-0.09755048	-0.09755048	-0.09755048	-0.09755048	-0.09755048	-0.09755048	-0.09755048	-0.09755048	-0.09755048	-0.09755048	-0.09755048	-0.09755048	-0.09755048	-0.09755048	-0.09755048	-0.09755048	-0.09755048	-0.09755048	-0.09755048	-0.09755048	-0.09755048	-0.09755048	-0.09755048	-0.09755048	-0.09755048	-0.09755048	-0.09755048	-0.09755048	-0.09755048	-0.09755048	-0.09755048	-0.09755048
247.mp3	-0.043418635	-0.043418635	-0.043418635	-0.043418635	-0.043418635	-0.043418635	-0.043418635	-0.043418635	-0.043418635	-0.043418635	-0.043418635	-0.043418635	-0.043418635	-0.043418635	-0.043418635	-0.043418635	-0.043418635	-0.043418635	-0.043418635	-0.043418635	-0.043418635	-0.043418635	-0.043418635	-0.043418635	-0.043418635	-0.043418635	-0.043418635	-0.043418635	-0.043418635	-0.043418635	-0.043418635	-0.043418635	-0.043418635	-0.043418635	-0.043418635	-0.043418635	-0.043418635	-0.043418635	-0.043418635	-0.043418635	-0.043418635	-0.043418635	-0.043418635	-0.043418635	-0.043418635	-0.043418635	-0.043418635	-0.043418635	-0.043418635
248.mp3	0.10247877	0.10247877	0.10247877	0.10247877	0.10247877	0.10247877	0.10247877	0.10247877	0.10247877	0.10247877	0.10247877	0.10247877	0.10247877	0.10247877	0.10247877	0.10247877	0.10247877	0.10247877	0.10247877	0.10247877	0.10247877	0.10247877	0.10247877	0.10247877	0.10247877	0.10247877	0.10247877	0.10247877	0.10247877	0.10247877	0.10247877	0.10247877	0.10247877	0.10247877	0.10247877	0.10247877	0.10247877	0.10247877	0.10247877	0.10247877	0.10247877	0.10247877	0.10247877	0.10247877	0.10247877	0.10247877	0.10247877	0.10247877	0.10247877
250.mp3	-0.23044676	-0.23044676	-0.23044676	-0.23044676	-0.23044676	-0.23044676	-0.23044676	-0.23044676	-0.23044676	-0.23044676	-0.23044676	-0.23044676	-0.23044676	-0.23044676	-0.23044676	-0.23044676	-0.23044676	-0.23044676	-0.23044676	-0.23044676	-0.23044676	-0.23044676	-0.23044676	-0.23044676	-0.23044676	-0.23044676	-0.23044676	-0.23044676	-0.23044676	-0.23044676	-0.23044676	-0.23044676	-0.23044676	-0.23044676	-0.23044676	-0.23044676	-0.23044676	-0.23044676	-0.23044676	-0.23044676	-0.23044676	-0.23044676	-0.23044676	-0.23044676	-0.23044676	-0.23044676	-0.23044676	-0.23044676	-0.23044676
253.mp3	-0.20720398	-0.20720398	-0.20720398	-0.20720398	-0.20720398	-0.20720398	-0.20720398	-0.20720398	-0.20720398	-0.20720398	-0.20720398	-0.20720398	-0.20720398	-0.20720398	-0.20720398	-0.20720398	-0.20720398	-0.20720398	-0.20720398	-0.20720398	-0.20720398	-0.20720398	-0.20720398	-0.20720398	-0.20720398	-0.20720398	-0.20720398	-0.20720398	-0.20720398	-0.20720398	-0.20720398	-0.20720398	-0.20720398	-0.20720398	-0.20720398	-0.20720398	-0.20720398	-0.20720398	-0.20720398	-0.20720398	-0.20720398	-0.20720398	-0.20720398	-0.20720398	-0.20720398	-0.20720398	-0.20720398	-0.20720398	-0.20720398
254.mp3	-0.09751256	-0.09751256	-0.09751256	-0.09751256	-0.09751256	-0.09751256	-0.09751256	-0.09751256	-0.09751256	-0.09751256	-0.09751256	-0.09751256	-0.09751256	-0.09751256	-0.09751256	-0.09751256	-0.09751256	-0.09751256	-0.09751256	-0.09751256	-0.09751256	-0.09751256	-0.09751256	-0.09751256	-0.09751256	-0.09751256	-0.09751256	-0.09751256	-0.09751256	-0.09751256	-0.09751256	-0.09751256	-0.09751256	-0.09751256	-0.09751256	-0.09751256	-0.09751256	-0.09751256	-0.09751256	-0.09751256	-0.09751256	-0.09751256	-0.09751256	-0.09751256	-0.09751256	-0.09751256	-0.09751256	-0.09751256	-0.09751256
257.mp3	0.002544198	0.002544198	0.002544198	0.002544198	0.002544198	0.002544198	0.002544198	0.002544198	0.002544198	0.002544198	0.002544198	0.002544198	0.002544198	0.002544198	0.002544198	0.002544198	0.002544198	0.002544198	0.002544198	0.002544198	0.002544198	0.002544198	0.002544198	0.002544198	0.002544198	0.002544198	0.002544198	0.002544198	0.002544198	0.002544198	0.002544198	0.002544198	0.002544198	0.002544198	0.002544198	0.002544198	0.002544198	0.002544198	0.002544198	0.002544198	0.002544198	0.002544198	0.002544198	0.002544198	0.002544198	0.002544198	0.002544198	0.002544198	0.002544198
258.mp3	-0.1789438	-0.1789438	-0.1789438	-0.1789438	-0.1789438	-0.1789438	-0.1789438	-0.1789438	-0.1789438	-0.1789438	-0.1789438	-0.1789438	-0.1789438	-0.1789438	-0.1789438	-0.1789438	-0.1789438	-0.1789438	-0.1789438	-0.1789438	-0.1789438	-0.1789438	-0.1789438	-0.1789438	-0.1789438	-0.1789438	-0.1789438	-0.1789438	-0.1789438	-0.1789438	-0.1789438	-0.1789438	-0.1789438	-0.1789438	-0.1789438	-0.1789438	-0.1789438	-0.1789438	-0.1789438	-0.1789438	-0.1789438	-0.1789438	-0.1789438	-0.1789438	-0.1789438	-0.1789438	-0.1789438	-0.1789438	-0.1789438
260.mp3	-0.20486921	-0.20486921	-0.20486921	-0.20486921	-0.20486921	-0.20486921	-0.20486921	-0.20486921	-0.20486921	-0.20486921	-0.20486921	-0.20486921	-0.20486921	-0.20486921	-0.20486921	-0.20486921	-0.20486921	-0.20486921	-0.20486921	-0.20486921	-0.20486921	-0.20486921	-0.20486921	-0.20486921	-0.20486921	-0.20486921	-0.20486921	-0.20486921	-0.20486921	-0.20486921	-0.20486921	-0.20486921	-0.20486921	-0.20486921	-0.20486921	-0.20486921	-0.20486921	-0.20486921	-0.20486921	-0.20486921	-0.20486921	-0.20486921	-0.20486921	-0.20486921	-0.20486921	-0.20486921	-0.20486921	-0.20486921	-0.20486921
262.mp3	-0.14286281	-0.14286281	-0.14286281	-0.14286281	-0.14286281	-0.14286281	-0.14286281	-0.14286281	-0.14286281	-0.14286281	-0.14286281	-0.14286281	-0.14286281	-0.14286281	-0.14286281	-0.14286281	-0.14286281	-0.14286281	-0.14286281	-0.14286281	-0.14286281	-0.14286281	-0.14286281	-0.14286281	-0.14286281	-0.14286281	-0.14286281	-0.14286281	-0.14286281	-0.14286281	-0.14286281	-0.14286281	-0.14286281	-0.14286281	-0.14286281	-0.14286281	-0.14286281	-0.14286281	-0.14286281	-0.14286281	-0.14286281	-0.14286281	-0.14286281	-0.14286281	-0.14286281	-0.14286281	-0.14286281	-0.14286281	-0.14286281
264.mp3	-0.32967728	-0.32967728	-0.32967728	-0.32967728	-0.32967728	-0.32967728	-0.32967728	-0.32967728	-0.32967728	-0.32967728	-0.32967728	-0.32967728	-0.32967728	-0.32967728	-0.32967728	-0.32967728	-0.32967728	-0.32967728	-0.32967728	-0.32967728	-0.32967728	-0.32967728	-0.32967728	-0.32967728	-0.32967728	-0.32967728	-0.32967728	-0.32967728	-0.32967728	-0.32967728	-0.32967728	-0.32967728	-0.32967728	-0.32967728	-0.32967728	-0.32967728	-0.32967728	-0.32967728	-0.32967728	-0.32967728	-0.32967728	-0.32967728	-0.32967728	-0.32967728	-0.32967728	-0.32967728	-0.32967728	-0.32967728	-0.32967728
265.mp3	-0.10015607	-0.10015607	-0.10015607	-0.10015607	-0.10015607	-0.10015607	-0.10015607	-0.10015607	-0.10015607	-0.10015607	-0.10015607	-0.10015607	-0.10015607	-0.10015607	-0.10015607	-0.10015607	-0.10015607	-0.10015607	-0.10015607	-0.10015607	-0.10015607	-0.10015607	-0.10015607	-0.10015607	-0.10015607	-0.10015607	-0.10015607	-0.10015607	-0.10015607	-0.10015607	-0.10015607	-0.10015607	-0.10015607	-0.10015607	-0.10015607	-0.10015607	-0.10015607	-0.10015607	-0.10015607	-0.10015607	-0.10015607	-0.10015607	-0.10015607	-0.10015607	-0.10015607	-0.10015607	-0.10015607	-0.10015607	-0.10015607
266.mp3	-0.22267157	-0.22267157	-0.22267157	-0.22267157	-0.22267157	-0.22267157	-0.22267157	-0.22267157	-0.22267157	-0.22267157	-0.22267157	-0.22267157	-0.22267157	-0.22267157	-0.22267157	-0.22267157	-0.22267157	-0.22267157	-0.22267157	-0.22267157	-0.22267157	-0.22267157	-0.22267157	-0.22267157	-0.22267157	-0.22267157	-0.22267157	-0.22267157	-0.22267157	-0.22267157	-0.22267157	-0.22267157	-0.22267157	-0.22267157	-0.22267157	-0.22267157	-0.22267157	-0.22267157	-0.22267157	-0.22267157	-0.22267157	-0.22267157	-0.22267157	-0.22267157	-0.22267157	-0.22267157	-0.22267157	-0.22267157	-0.22267157
269.mp3	-0.17115712	-0.17115712	-0.17115712	-0.17115712	-0.17115712	-0.17115712	-0.17115712	-0.17115712	-0.17115712	-0.17115712	-0.17115712	-0.17115712	-0.17115712	-0.17115712	-0.17115712	-0.17115712	-0.17115712	-0.17115712	-0.17115712	-0.17115712	-0.17115712	-0.17115712	-0.17115712	-0.17115712	-0.17115712	-0.17115712	-0.17115712	-0.17115712	-0.17115712	-0.17115712	-0.17115712	-0.17115712	-0.17115712	-0.17115712	-0.17115712	-0.17115712	-0.17115712	-0.17115712	-0.17115712	-0.17115712	-0.17115712	-0.17115712	-0.17115712	-0.17115712	-0.17115712	-0.17115712	-0.17115712	-0.17115712	-0.17115712
270.mp3	-0.11663324	-0.11663324	-0.11663324	-0.11663324	-0.11663324	-0.11663324	-0.11663324	-0.11663324	-0.11663324	-0.11663324	-0.11663324	-0.11663324	-0.11663324	-0.11663324	-0.11663324	-0.11663324	-0.11663324	-0.11663324	-0.11663324	-0.11663324	-0.11663324	-0.11663324	-0.11663324	-0.11663324	-0.11663324	-0.11663324	-0.11663324	-0.11663324	-0.11663324	-0.11663324	-0.11663324	-0.11663324	-0.11663324	-0.11663324	-0.11663324	-0.11663324	-0.11663324	-0.11663324	-0.11663324	-0.11663324	-0.11663324	-0.11663324	-0.11663324	-0.11663324	-0.11663324	-0.11663324	-0.11663324	-0.11663324	-0.11663324
272.mp3	-0.1354335	-0.1354335	-0.1354335	-0.1354335	-0.1354335	-0.1354335	-0.1354335	-0.1354335	-0.1354335	-0.1354335	-0.1354335	-0.1354335	-0.1354335	-0.1354335	-0.1354335	-0.1354335	-0.1354335	-0.1354335	-0.1354335	-0.1354335	-0.1354335	-0.1354335	-0.1354335	-0.1354335	-0.1354335	-0.1354335	-0.1354335	-0.1354335	-0.1354335	-0.1354335	-0.1354335	-0.1354335	-0.1354335	-0.1354335	-0.1354335	-0.1354335	-0.1354335	-0.1354335	-0.1354335	-0.1354335	-0.1354335	-0.1354335	-0.1354335	-0.1354335	-0.1354335	-0.1354335	-0.1354335	-0.1354335	-0.1354335
273.mp3	0.007823791	0.007823791	0.007823791	0.007823791	0.007823791	0.007823791	0.007823791	0.007823791	0.007823791	0.007823791	0.007823791	0.007823791	0.007823791	0.007823791	0.007823791	0.007823791	0.007823791	0.007823791	0.007823791	0.007823791	0.007823791	0.007823791	0.007823791	0.007823791	0.007823791	0.007823791	0.007823791	0.007823791	0.007823791	0.007823791	0.007823791	0.007823791	0.007823791	0.007823791	0.007823791	0.007823791	0.007823791	0.007823791	0.007823791	0.007823791	0.007823791	0.007823791	0.007823791	0.007823791	0.007823791	0.007823791	0.007823791	0.007823791	0.007823791
274.mp3	-0.1114331	-0.1114331	-0.1114331	-0.1114331	-0.1114331	-0.1114331	-0.1114331	-0.1114331	-0.1114331	-0.1114331	-0.1114331	-0.1114331	-0.1114331	-0.1114331	-0.1114331	-0.1114331	-0.1114331	-0.1114331	-0.1114331	-0.1114331	-0.1114331	-0.1114331	-0.1114331	-0.1114331	-0.1114331	-0.1114331	-0.1114331	-0.1114331	-0.1114331	-0.1114331	-0.1114331	-0.1114331	-0.1114331	-0.1114331	-0.1114331	-0.1114331	-0.1114331	-0.1114331	-0.1114331	-0.1114331	-0.1114331	-0.1114331	-0.1114331	-0.1114331	-0.1114331	-0.1114331	-0.1114331	-0.1114331	-0.1114331
275.mp3	-0.2869833	-0.2869833	-0.2869833	-0.2869833	-0.2869833	-0.2869833	-0.2869833	-0.2869833	-0.2869833	-0.2869833	-0.2869833	-0.2869833	-0.2869833	-0.2869833	-0.2869833	-0.2869833	-0.2869833	-0.2869833	-0.2869833	-0.2869833	-0.2869833	-0.2869833	-0.2869833	-0.2869833	-0.2869833	-0.2869833	-0.2869833	-0.2869833	-0.2869833	-0.2869833	-0.2869833	-0.2869833	-0.2869833	-0.2869833	-0.2869833	-0.2869833	-0.2869833	-0.2869833	-0.2869833	-0.2869833	-0.2869833	-0.2869833	-0.2869833	-0.2869833	-0.2869833	-0.2869833	-0.2869833	-0.2869833	-0.2869833
276.mp3	-0.15150222	-0.15150222	-0.15150222	-0.15150222	-0.15150222	-0.15150222	-0.15150222	-0.15150222	-0.15150222	-0.15150222	-0.15150222	-0.15150222	-0.15150222	-0.15150222	-0.15150222	-0.15150222	-0.15150222	-0.15150222	-0.15150222	-0.15150222	-0.15150222	-0.15150222	-0.15150222	-0.15150222	-0.15150222	-0.15150222	-0.15150222	-0.15150222	-0.15150222	-0.15150222	-0.15150222	-0.15150222	-0.15150222	-0.15150222	-0.15150222	-0.15150222	-0.15150222	-0.15150222	-0.15150222	-0.15150222	-0.15150222	-0.15150222	-0.15150222	-0.15150222	-0.15150222	-0.15150222	-0.15150222	-0.15150222	-0.15150222
278.mp3	-0.29140735	-0.29140735	-0.29140735	-0.29140735	-0.29140735	-0.29140735	-0.29140735	-0.29140735	-0.29140735	-0.29140735	-0.29140735	-0.29140735	-0.29140735	-0.29140735	-0.29140735	-0.29140735	-0.29140735	-0.29140735	-0.29140735	-0.29140735	-0.29140735	-0.29140735	-0.29140735	-0.29140735	-0.29140735	-0.29140735	-0.29140735	-0.29140735	-0.29140735	-0.29140735	-0.29140735	-0.29140735	-0.29140735	-0.29140735	-0.29140735	-0.29140735	-0.29140735	-0.29140735	-0.29140735	-0.29140735	-0.29140735	-0.29140735	-0.29140735	-0.29140735	-0.29140735	-0.29140735	-0.29140735	-0.29140735	-0.29140735
279.mp3	-0.26252893	-0.26252893	-0.26252893	-0.26252893	-0.26252893	-0.26252893	-0.26252893	-0.26252893	-0.26252893	-0.26252893	-0.26252893	-0.26252893	-0.26252893	-0.26252893	-0.26252893	-0.26252893	-0.26252893	-0.26252893	-0.26252893	-0.26252893	-0.26252893	-0.26252893	-0.26252893	-0.26252893	-0.26252893	-0.26252893	-0.26252893	-0.26252893	-0.26252893	-0.26252893	-0.26252893	-0.26252893	-0.26252893	-0.26252893	-0.26252893	-0.26252893	-0.26252893	-0.26252893	-0.26252893	-0.26252893	-0.26252893	-0.26252893	-0.26252893	-0.26252893	-0.26252893	-0.26252893	-0.26252893	-0.26252893	-0.26252893
280.mp3	-0.11413929	-0.11413929	-0.11413929	-0.11413929	-0.11413929	-0.11413929	-0.11413929	-0.11413929	-0.11413929	-0.11413929	-0.11413929	-0.11413929	-0.11413929	-0.11413929	-0.11413929	-0.11413929	-0.11413929	-0.11413929	-0.11413929	-0.11413929	-0.11413929	-0.11413929	-0.11413929	-0.11413929	-0.11413929	-0.11413929	-0.11413929	-0.11413929	-0.11413929	-0.11413929	-0.11413929	-0.11413929	-0.11413929	-0.11413929	-0.11413929	-0.11413929	-0.11413929	-0.11413929	-0.11413929	-0.11413929	-0.11413929	-0.11413929	-0.11413929	-0.11413929	-0.11413929	-0.11413929	-0.11413929	-0.11413929	-0.11413929
281.mp3	-0.20216297	-0.20216297	-0.20216297	-0.20216297	-0.20216297	-0.20216297	-0.20216297	-0.20216297	-0.20216297	-0.20216297	-0.20216297	-0.20216297	-0.20216297	-0.20216297	-0.20216297	-0.20216297	-0.20216297	-0.20216297	-0.20216297	-0.20216297	-0.20216297	-0.20216297	-0.20216297	-0.20216297	-0.20216297	-0.20216297	-0.20216297	-0.20216297	-0.20216297	-0.20216297	-0.20216297	-0.20216297	-0.20216297	-0.20216297	-0.20216297	-0.20216297	-0.20216297	-0.20216297	-0.20216297	-0.20216297	-0.20216297	-0.20216297	-0.20216297	-0.20216297	-0.20216297	-0.20216297	-0.20216297	-0.20216297	-0.20216297
282.mp3	-0.2830853	-0.2830853	-0.2830853	-0.2830853	-0.2830853	-0.2830853	-0.2830853	-0.2830853	-0.2830853	-0.2830853	-0.2830853	-0.2830853	-0.2830853	-0.2830853	-0.2830853	-0.2830853	-0.2830853	-0.2830853	-0.2830853	-0.2830853	-0.2830853	-0.2830853	-0.2830853	-0.2830853	-0.2830853	-0.2830853	-0.2830853	-0.2830853	-0.2830853	-0.2830853	-0.2830853	-0.2830853	-0.2830853	-0.2830853	-0.2830853	-0.2830853	-0.2830853	-0.2830853	-0.2830853	-0.2830853	-0.2830853	-0.2830853	-0.2830853	-0.2830853	-0.2830853	-0.2830853	-0.2830853	-0.2830853	-0.2830853
284.mp3	-0.024215925	-0.024215925	-0.024215925	-0.024215925	-0.024215925	-0.024215925	-0.024215925	-0.024215925	-0.024215925	-0.024215925	-0.024215925	-0.024215925	-0.024215925	-0.024215925	-0.024215925	-0.024215925	-0.024215925	-0.024215925	-0.024215925	-0.024215925	-0.024215925	-0.024215925	-0.024215925	-0.024215925	-0.024215925	-0.024215925	-0.024215925	-0.024215925	-0.024215925	-0.024215925	-0.024215925	-0.024215925	-0.024215925	-0.024215925	-0.024215925	-0.024215925	-0.024215925	-0.024215925	-0.024215925	-0.024215925	-0.024215925	-0.024215925	-0.024215925	-0.024215925	-0.024215925	-0.024215925	-0.024215925	-0.024215925	-0.024215925
285.mp3	-0.27720213	-0.27720213	-0.27720213	-0.27720213	-0.27720213	-0.27720213	-0.27720213	-0.27720213	-0.27720213	-0.27720213	-0.27720213	-0.27720213	-0.27720213	-0.27720213	-0.27720213	-0.27720213	-0.27720213	-0.27720213	-0.27720213	-0.27720213	-0.27720213	-0.27720213	-0.27720213	-0.27720213	-0.27720213	-0.27720213	-0.27720213	-0.27720213	-0.27720213	-0.27720213	-0.27720213	-0.27720213	-0.27720213	-0.27720213	-0.27720213	-0.27720213	-0.27720213	-0.27720213	-0.27720213	-0.27720213	-0.27720213	-0.27720213	-0.27720213	-0.27720213	-0.27720213	-0.27720213	-0.27720213	-0.27720213	-0.27720213
286.mp3	0.19390608	0.19390608	0.19390608	0.19390608	0.19390608	0.19390608	0.19390608	0.19390608	0.19390608	0.19390608	0.19390608	0.19390608	0.19390608	0.19390608	0.19390608	0.19390608	0.19390608	0.19390608	0.19390608	0.19390608	0.19390608	0.19390608	0.19390608	0.19390608	0.19390608	0.19390608	0.19390608	0.19390608	0.19390608	0.19390608	0.19390608	0.19390608	0.19390608	0.19390608	0.19390608	0.19390608	0.19390608	0.19390608	0.19390608	0.19390608	0.19390608	0.19390608	0.19390608	0.19390608	0.19390608	0.19390608	0.19390608	0.19390608	0.19390608
288.mp3	-0.20803906	-0.20803906	-0.20803906	-0.20803906	-0.20803906	-0.20803906	-0.20803906	-0.20803906	-0.20803906	-0.20803906	-0.20803906	-0.20803906	-0.20803906	-0.20803906	-0.20803906	-0.20803906	-0.20803906	-0.20803906	-0.20803906	-0.20803906	-0.20803906	-0.20803906	-0.20803906	-0.20803906	-0.20803906	-0.20803906	-0.20803906	-0.20803906	-0.20803906	-0.20803906	-0.20803906	-0.20803906	-0.20803906	-0.20803906	-0.20803906	-0.20803906	-0.20803906	-0.20803906	-0.20803906	-0.20803906	-0.20803906	-0.20803906	-0.20803906	-0.20803906	-0.20803906	-0.20803906	-0.20803906	-0.20803906	-0.20803906
289.mp3	-0.14934587	-0.14934587	-0.14934587	-0.14934587	-0.14934587	-0.14934587	-0.14934587	-0.14934587	-0.14934587	-0.14934587	-0.14934587	-0.14934587	-0.14934587	-0.14934587	-0.14934587	-0.14934587	-0.14934587	-0.14934587	-0.14934587	-0.14934587	-0.14934587	-0.14934587	-0.14934587	-0.14934587	-0.14934587	-0.14934587	-0.14934587	-0.14934587	-0.14934587	-0.14934587	-0.14934587	-0.14934587	-0.14934587	-0.14934587	-0.14934587	-0.14934587	-0.14934587	-0.14934587	-0.14934587	-0.14934587	-0.14934587	-0.14934587	-0.14934587	-0.14934587	-0.14934587	-0.14934587	-0.14934587	-0.14934587	-0.14934587
290.mp3	-0.09961568	-0.09961568	-0.09961568	-0.09961568	-0.09961568	-0.09961568	-0.09961568	-0.09961568	-0.09961568	-0.09961568	-0.09961568	-0.09961568	-0.09961568	-0.09961568	-0.09961568	-0.09961568	-0.09961568	-0.09961568	-0.09961568	-0.09961568	-0.09961568	-0.09961568	-0.09961568	-0.09961568	-0.09961568	-0.09961568	-0.09961568	-0.09961568	-0.09961568	-0.09961568	-0.09961568	-0.09961568	-0.09961568	-0.09961568	-0.09961568	-0.09961568	-0.09961568	-0.09961568	-0.09961568	-0.09961568	-0.09961568	-0.09961568	-0.09961568	-0.09961568	-0.09961568	-0.09961568	-0.09961568	-0.09961568	-0.09961568
292.mp3	-0.16414273	-0.16414273	-0.16414273	-0.16414273	-0.16414273	-0.16414273	-0.16414273	-0.16414273	-0.16414273	-0.16414273	-0.16414273	-0.16414273	-0.16414273	-0.16414273	-0.16414273	-0.16414273	-0.16414273	-0.16414273	-0.16414273	-0.16414273	-0.16414273	-0.16414273	-0.16414273	-0.16414273	-0.16414273	-0.16414273	-0.16414273	-0.16414273	-0.16414273	-0.16414273	-0.16414273	-0.16414273	-0.16414273	-0.16414273	-0.16414273	-0.16414273	-0.16414273	-0.16414273	-0.16414273	-0.16414273	-0.16414273	-0.16414273	-0.16414273	-0.16414273	-0.16414273	-0.16414273	-0.16414273	-0.16414273	-0.16414273
293.mp3	-0.024528507	-0.024528507	-0.024528507	-0.024528507	-0.024528507	-0.024528507	-0.024528507	-0.024528507	-0.024528507	-0.024528507	-0.024528507	-0.024528507	-0.024528507	-0.024528507	-0.024528507	-0.024528507	-0.024528507	-0.024528507	-0.024528507	-0.024528507	-0.024528507	-0.024528507	-0.024528507	-0.024528507	-0.024528507	-0.024528507	-0.024528507	-0.024528507	-0.024528507	-0.024528507	-0.024528507	-0.024528507	-0.024528507	-0.024528507	-0.024528507	-0.024528507	-0.024528507	-0.024528507	-0.024528507	-0.024528507	-0.024528507	-0.024528507	-0.024528507	-0.024528507	-0.024528507	-0.024528507	-0.024528507	-0.024528507	-0.024528507
294.mp3	-0.039040092	-0.039040092	-0.039040092	-0.039040092	-0.039040092	-0.039040092	-0.039040092	-0.039040092	-0.039040092	-0.039040092	-0.039040092	-0.039040092	-0.039040092	-0.039040092	-0.039040092	-0.039040092	-0.039040092	-0.039040092	-0.039040092	-0.039040092	-0.039040092	-0.039040092	-0.039040092	-0.039040092	-0.039040092	-0.039040092	-0.039040092	-0.039040092	-0.039040092	-0.039040092	-0.039040092	-0.039040092	-0.039040092	-0.039040092	-0.039040092	-0.039040092	-0.039040092	-0.039040092	-0.039040092	-0.039040092	-0.039040092	-0.039040092	-0.039040092	-0.039040092	-0.039040092	-0.039040092	-0.039040092	-0.039040092	-0.039040092
296.mp3	-0.20913935	-0.20913935	-0.20913935	-0.20913935	-0.20913935	-0.20913935	-0.20913935	-0.20913935	-0.20913935	-0.20913935	-0.20913935	-0.20913935	-0.20913935	-0.20913935	-0.20913935	-0.20913935	-0.20913935	-0.20913935	-0.20913935	-0.20913935	-0.20913935	-0.20913935	-0.20913935	-0.20913935	-0.20913935	-0.20913935	-0.20913935	-0.20913935	-0.20913935	-0.20913935	-0.20913935	-0.20913935	-0.20913935	-0.20913935	-0.20913935	-0.20913935	-0.20913935	-0.20913935	-0.20913935	-0.20913935	-0.20913935	-0.20913935	-0.20913935	-0.20913935	-0.20913935	-0.20913935	-0.20913935	-0.20913935	-0.20913935
297.mp3	-0.33417207	-0.33417207	-0.33417207	-0.33417207	-0.33417207	-0.33417207	-0.33417207	-0.33417207	-0.33417207	-0.33417207	-0.33417207	-0.33417207	-0.33417207	-0.33417207	-0.33417207	-0.33417207	-0.33417207	-0.33417207	-0.33417207	-0.33417207	-0.33417207	-0.33417207	-0.33417207	-0.33417207	-0.33417207	-0.33417207	-0.33417207	-0.33417207	-0.33417207	-0.33417207	-0.33417207	-0.33417207	-0.33417207	-0.33417207	-0.33417207	-0.33417207	-0.33417207	-0.33417207	-0.33417207	-0.33417207	-0.33417207	-0.33417207	-0.33417207	-0.33417207	-0.33417207	-0.33417207	-0.33417207	-0.33417207	-0.33417207
298.mp3	-0.32141632	-0.32141632	-0.32141632	-0.32141632	-0.32141632	-0.32141632	-0.32141632	-0.32141632	-0.32141632	-0.32141632	-0.32141632	-0.32141632	-0.32141632	-0.32141632	-0.32141632	-0.32141632	-0.32141632	-0.32141632	-0.32141632	-0.32141632	-0.32141632	-0.32141632	-0.32141632	-0.32141632	-0.32141632	-0.32141632	-0.32141632	-0.32141632	-0.32141632	-0.32141632	-0.32141632	-0.32141632	-0.32141632	-0.32141632	-0.32141632	-0.32141632	-0.32141632	-0.32141632	-0.32141632	-0.32141632	-0.32141632	-0.32141632	-0.32141632	-0.32141632	-0.32141632	-0.32141632	-0.32141632	-0.32141632	-0.32141632
299.mp3	-0.08701612	-0.08701612	-0.08701612	-0.08701612	-0.08701612	-0.08701612	-0.08701612	-0.08701612	-0.08701612	-0.08701612	-0.08701612	-0.08701612	-0.08701612	-0.08701612	-0.08701612	-0.08701612	-0.08701612	-0.08701612	-0.08701612	-0.08701612	-0.08701612	-0.08701612	-0.08701612	-0.08701612	-0.08701612	-0.08701612	-0.08701612	-0.08701612	-0.08701612	-0.08701612	-0.08701612	-0.08701612	-0.08701612	-0.08701612	-0.08701612	-0.08701612	-0.08701612	-0.08701612	-0.08701612	-0.08701612	-0.08701612	-0.08701612	-0.08701612	-0.08701612	-0.08701612	-0.08701612	-0.08701612	-0.08701612	-0.08701612
300.mp3	-0.13309845	-0.13309845	-0.13309845	-0.13309845	-0.13309845	-0.13309845	-0.13309845	-0.13309845	-0.13309845	-0.13309845	-0.13309845	-0.13309845	-0.13309845	-0.13309845	-0.13309845	-0.13309845	-0.13309845	-0.13309845	-0.13309845	-0.13309845	-0.13309845	-0.13309845	-0.13309845	-0.13309845	-0.13309845	-0.13309845	-0.13309845	-0.13309845	-0.13309845	-0.13309845	-0.13309845	-0.13309845	-0.13309845	-0.13309845	-0.13309845	-0.13309845	-0.13309845	-0.13309845	-0.13309845	-0.13309845	-0.13309845	-0.13309845	-0.13309845	-0.13309845	-0.13309845	-0.13309845	-0.13309845	-0.13309845	-0.13309845
301.mp3	-0.19854067	-0.19854067	-0.19854067	-0.19854067	-0.19854067	-0.19854067	-0.19854067	-0.19854067	-0.19854067	-0.19854067	-0.19854067	-0.19854067	-0.19854067	-0.19854067	-0.19854067	-0.19854067	-0.19854067	-0.19854067	-0.19854067	-0.19854067	-0.19854067	-0.19854067	-0.19854067	-0.19854067	-0.19854067	-0.19854067	-0.19854067	-0.19854067	-0.19854067	-0.19854067	-0.19854067	-0.19854067	-0.19854067	-0.19854067	-0.19854067	-0.19854067	-0.19854067	-0.19854067	-0.19854067	-0.19854067	-0.19854067	-0.19854067	-0.19854067	-0.19854067	-0.19854067	-0.19854067	-0.19854067	-0.19854067	-0.19854067
302.mp3	-0.11006382	-0.11006382	-0.11006382	-0.11006382	-0.11006382	-0.11006382	-0.11006382	-0.11006382	-0.11006382	-0.11006382	-0.11006382	-0.11006382	-0.11006382	-0.11006382	-0.11006382	-0.11006382	-0.11006382	-0.11006382	-0.11006382	-0.11006382	-0.11006382	-0.11006382	-0.11006382	-0.11006382	-0.11006382	-0.11006382	-0.11006382	-0.11006382	-0.11006382	-0.11006382	-0.11006382	-0.11006382	-0.11006382	-0.11006382	-0.11006382	-0.11006382	-0.11006382	-0.11006382	-0.11006382	-0.11006382	-0.11006382	-0.11006382	-0.11006382	-0.11006382	-0.11006382	-0.11006382	-0.11006382	-0.11006382	-0.11006382
303.mp3	-0.0499848	-0.0499848	-0.0499848	-0.0499848	-0.0499848	-0.0499848	-0.0499848	-0.0499848	-0.0499848	-0.0499848	-0.0499848	-0.0499848	-0.0499848	-0.0499848	-0.0499848	-0.0499848	-0.0499848	-0.0499848	-0.0499848	-0.0499848	-0.0499848	-0.0499848	-0.0499848	-0.0499848	-0.0499848	-0.0499848	-0.0499848	-0.0499848	-0.0499848	-0.0499848	-0.0499848	-0.0499848	-0.0499848	-0.0499848	-0.0499848	-0.0499848	-0.0499848	-0.0499848	-0.0499848	-0.0499848	-0.0499848	-0.0499848	-0.0499848	-0.0499848	-0.0499848	-0.0499848	-0.0499848	-0.0499848	-0.0499848
304.mp3	-0.21605158	-0.21605158	-0.21605158	-0.21605158	-0.21605158	-0.21605158	-0.21605158	-0.21605158	-0.21605158	-0.21605158	-0.21605158	-0.21605158	-0.21605158	-0.21605158	-0.21605158	-0.21605158	-0.21605158	-0.21605158	-0.21605158	-0.21605158	-0.21605158	-0.21605158	-0.21605158	-0.21605158	-0.21605158	-0.21605158	-0.21605158	-0.21605158	-0.21605158	-0.21605158	-0.21605158	-0.21605158	-0.21605158	-0.21605158	-0.21605158	-0.21605158	-0.21605158	-0.21605158	-0.21605158	-0.21605158	-0.21605158	-0.21605158	-0.21605158	-0.21605158	-0.21605158	-0.21605158	-0.21605158	-0.21605158	-0.21605158
305.mp3	-0.280441	-0.280441	-0.280441	-0.280441	-0.280441	-0.280441	-0.280441	-0.280441	-0.280441	-0.280441	-0.280441	-0.280441	-0.280441	-0.280441	-0.280441	-0.280441	-0.280441	-0.280441	-0.280441	-0.280441	-0.280441	-0.280441	-0.280441	-0.280441	-0.280441	-0.280441	-0.280441	-0.280441	-0.280441	-0.280441	-0.280441	-0.280441	-0.280441	-0.280441	-0.280441	-0.280441	-0.280441	-0.280441	-0.280441	-0.280441	-0.280441	-0.280441	-0.280441	-0.280441	-0.280441	-0.280441	-0.280441	-0.280441	-0.280441
306.mp3	0.24211568	0.24211568	0.24211568	0.24211568	0.24211568	0.24211568	0.24211568	0.24211568	0.24211568	0.24211568	0.24211568	0.24211568	0.24211568	0.24211568	0.24211568	0.24211568	0.24211568	0.24211568	0.24211568	0.24211568	0.24211568	0.24211568	0.24211568	0.24211568	0.24211568	0.24211568	0.24211568	0.24211568	0.24211568	0.24211568	0.24211568	0.24211568	0.24211568	0.24211568	0.24211568	0.24211568	0.24211568	0.24211568	0.24211568	0.24211568	0.24211568	0.24211568	0.24211568	0.24211568	0.24211568	0.24211568	0.24211568	0.24211568	0.24211568
307.mp3	0.030973274	0.030973274	0.030973274	0.030973274	0.030973274	0.030973274	0.030973274	0.030973274	0.030973274	0.030973274	0.030973274	0.030973274	0.030973274	0.030973274	0.030973274	0.030973274	0.030973274	0.030973274	0.030973274	0.030973274	0.030973274	0.030973274	0.030973274	0.030973274	0.030973274	0.030973274	0.030973274	0.030973274	0.030973274	0.030973274	0.030973274	0.030973274	0.030973274	0.030973274	0.030973274	0.030973274	0.030973274	0.030973274	0.030973274	0.030973274	0.030973274	0.030973274	0.030973274	0.030973274	0.030973274	0.030973274	0.030973274	0.030973274	0.030973274
308.mp3	-0.3192732	-0.3192732	-0.3192732	-0.3192732	-0.3192732	-0.3192732	-0.3192732	-0.3192732	-0.3192732	-0.3192732	-0.3192732	-0.3192732	-0.3192732	-0.3192732	-0.3192732	-0.3192732	-0.3192732	-0.3192732	-0.3192732	-0.3192732	-0.3192732	-0.3192732	-0.3192732	-0.3192732	-0.3192732	-0.3192732	-0.3192732	-0.3192732	-0.3192732	-0.3192732	-0.3192732	-0.3192732	-0.3192732	-0.3192732	-0.3192732	-0.3192732	-0.3192732	-0.3192732	-0.3192732	-0.3192732	-0.3192732	-0.3192732	-0.3192732	-0.3192732	-0.3192732	-0.3192732	-0.3192732	-0.3192732	-0.3192732
309.mp3	-0.009660054	-0.009660054	-0.009660054	-0.009660054	-0.009660054	-0.009660054	-0.009660054	-0.009660054	-0.009660054	-0.009660054	-0.009660054	-0.009660054	-0.009660054	-0.009660054	-0.009660054	-0.009660054	-0.009660054	-0.009660054	-0.009660054	-0.009660054	-0.009660054	-0.009660054	-0.009660054	-0.009660054	-0.009660054	-0.009660054	-0.009660054	-0.009660054	-0.009660054	-0.009660054	-0.009660054	-0.009660054	-0.009660054	-0.009660054	-0.009660054	-0.009660054	-0.009660054	-0.009660054	-0.009660054	-0.009660054	-0.009660054	-0.009660054	-0.009660054	-0.009660054	-0.009660054	-0.009660054	-0.009660054	-0.009660054	-0.009660054
310.mp3	-0.1464068	-0.1464068	-0.1464068	-0.1464068	-0.1464068	-0.1464068	-0.1464068	-0.1464068	-0.1464068	-0.1464068	-0.1464068	-0.1464068	-0.1464068	-0.1464068	-0.1464068	-0.1464068	-0.1464068	-0.1464068	-0.1464068	-0.1464068	-0.1464068	-0.1464068	-0.1464068	-0.1464068	-0.1464068	-0.1464068	-0.1464068	-0.1464068	-0.1464068	-0.1464068	-0.1464068	-0.1464068	-0.1464068	-0.1464068	-0.1464068	-0.1464068	-0.1464068	-0.1464068	-0.1464068	-0.1464068	-0.1464068	-0.1464068	-0.1464068	-0.1464068	-0.1464068	-0.1464068	-0.1464068	-0.1464068	-0.1464068
311.mp3	-0.31051287	-0.31051287	-0.31051287	-0.31051287	-0.31051287	-0.31051287	-0.31051287	-0.31051287	-0.31051287	-0.31051287	-0.31051287	-0.31051287	-0.31051287	-0.31051287	-0.31051287	-0.31051287	-0.31051287	-0.31051287	-0.31051287	-0.31051287	-0.31051287	-0.31051287	-0.31051287	-0.31051287	-0.31051287	-0.31051287	-0.31051287	-0.31051287	-0.31051287	-0.31051287	-0.31051287	-0.31051287	-0.31051287	-0.31051287	-0.31051287	-0.31051287	-0.31051287	-0.31051287	-0.31051287	-0.31051287	-0.31051287	-0.31051287	-0.31051287	-0.31051287	-0.31051287	-0.31051287	-0.31051287	-0.31051287	-0.31051287
312.mp3	-0.2650089	-0.2650089	-0.2650089	-0.2650089	-0.2650089	-0.2650089	-0.2650089	-0.2650089	-0.2650089	-0.2650089	-0.2650089	-0.2650089	-0.2650089	-0.2650089	-0.2650089	-0.2650089	-0.2650089	-0.2650089	-0.2650089	-0.2650089	-0.2650089	-0.2650089	-0.2650089	-0.2650089	-0.2650089	-0.2650089	-0.2650089	-0.2650089	-0.2650089	-0.2650089	-0.2650089	-0.2650089	-0.2650089	-0.2650089	-0.2650089	-0.2650089	-0.2650089	-0.2650089	-0.2650089	-0.2650089	-0.2650089	-0.2650089	-0.2650089	-0.2650089	-0.2650089	-0.2650089	-0.2650089	-0.2650089	-0.2650089
313.mp3	-0.2719658	-0.2719658	-0.2719658	-0.2719658	-0.2719658	-0.2719658	-0.2719658	-0.2719658	-0.2719658	-0.2719658	-0.2719658	-0.2719658	-0.2719658	-0.2719658	-0.2719658	-0.2719658	-0.2719658	-0.2719658	-0.2719658	-0.2719658	-0.2719658	-0.2719658	-0.2719658	-0.2719658	-0.2719658	-0.2719658	-0.2719658	-0.2719658	-0.2719658	-0.2719658	-0.2719658	-0.2719658	-0.2719658	-0.2719658	-0.2719658	-0.2719658	-0.2719658	-0.2719658	-0.2719658	-0.2719658	-0.2719658	-0.2719658	-0.2719658	-0.2719658	-0.2719658	-0.2719658	-0.2719658	-0.2719658	-0.2719658
314.mp3	-0.14699031	-0.14699031	-0.14699031	-0.14699031	-0.14699031	-0.14699031	-0.14699031	-0.14699031	-0.14699031	-0.14699031	-0.14699031	-0.14699031	-0.14699031	-0.14699031	-0.14699031	-0.14699031	-0.14699031	-0.14699031	-0.14699031	-0.14699031	-0.14699031	-0.14699031	-0.14699031	-0.14699031	-0.14699031	-0.14699031	-0.14699031	-0.14699031	-0.14699031	-0.14699031	-0.14699031	-0.14699031	-0.14699031	-0.14699031	-0.14699031	-0.14699031	-0.14699031	-0.14699031	-0.14699031	-0.14699031	-0.14699031	-0.14699031	-0.14699031	-0.14699031	-0.14699031	-0.14699031	-0.14699031	-0.14699031	-0.14699031
315.mp3	-0.012309182	-0.012309182	-0.012309182	-0.012309182	-0.012309182	-0.012309182	-0.012309182	-0.012309182	-0.012309182	-0.012309182	-0.012309182	-0.012309182	-0.012309182	-0.012309182	-0.012309182	-0.012309182	-0.012309182	-0.012309182	-0.012309182	-0.012309182	-0.012309182	-0.012309182	-0.012309182	-0.012309182	-0.012309182	-0.012309182	-0.012309182	-0.012309182	-0.012309182	-0.012309182	-0.012309182	-0.012309182	-0.012309182	-0.012309182	-0.012309182	-0.012309182	-0.012309182	-0.012309182	-0.012309182	-0.012309182	-0.012309182	-0.012309182	-0.012309182	-0.012309182	-0.012309182	-0.012309182	-0.012309182	-0.012309182	-0.012309182
316.mp3	-0.1407991	-0.1407991	-0.1407991	-0.1407991	-0.1407991	-0.1407991	-0.1407991	-0.1407991	-0.1407991	-0.1407991	-0.1407991	-0.1407991	-0.1407991	-0.1407991	-0.1407991	-0.1407991	-0.1407991	-0.1407991	-0.1407991	-0.1407991	-0.1407991	-0.1407991	-0.1407991	-0.1407991	-0.1407991	-0.1407991	-0.1407991	-0.1407991	-0.1407991	-0.1407991	-0.1407991	-0.1407991	-0.1407991	-0.1407991	-0.1407991	-0.1407991	-0.1407991	-0.1407991	-0.1407991	-0.1407991	-0.1407991	-0.1407991	-0.1407991	-0.1407991	-0.1407991	-0.1407991	-0.1407991	-0.1407991	-0.1407991
317.mp3	-0.1608497	-0.1608497	-0.1608497	-0.1608497	-0.1608497	-0.1608497	-0.1608497	-0.1608497	-0.1608497	-0.1608497	-0.1608497	-0.1608497	-0.1608497	-0.1608497	-0.1608497	-0.1608497	-0.1608497	-0.1608497	-0.1608497	-0.1608497	-0.1608497	-0.1608497	-0.1608497	-0.1608497	-0.1608497	-0.1608497	-0.1608497	-0.1608497	-0.1608497	-0.1608497	-0.1608497	-0.1608497	-0.1608497	-0.1608497	-0.1608497	-0.1608497	-0.1608497	-0.1608497	-0.1608497	-0.1608497	-0.1608497	-0.1608497	-0.1608497	-0.1608497	-0.1608497	-0.1608497	-0.1608497	-0.1608497	-0.1608497
318.mp3	-0.061727453	-0.061727453	-0.061727453	-0.061727453	-0.061727453	-0.061727453	-0.061727453	-0.061727453	-0.061727453	-0.061727453	-0.061727453	-0.061727453	-0.061727453	-0.061727453	-0.061727453	-0.061727453	-0.061727453	-0.061727453	-0.061727453	-0.061727453	-0.061727453	-0.061727453	-0.061727453	-0.061727453	-0.061727453	-0.061727453	-0.061727453	-0.061727453	-0.061727453	-0.061727453	-0.061727453	-0.061727453	-0.061727453	-0.061727453	-0.061727453	-0.061727453	-0.061727453	-0.061727453	-0.061727453	-0.061727453	-0.061727453	-0.061727453	-0.061727453	-0.061727453	-0.061727453	-0.061727453	-0.061727453	-0.061727453	-0.061727453
319.mp3	-0.18880782	-0.18880782	-0.18880782	-0.18880782	-0.18880782	-0.18880782	-0.18880782	-0.18880782	-0.18880782	-0.18880782	-0.18880782	-0.18880782	-0.18880782	-0.18880782	-0.18880782	-0.18880782	-0.18880782	-0.18880782	-0.18880782	-0.18880782	-0.18880782	-0.18880782	-0.18880782	-0.18880782	-0.18880782	-0.18880782	-0.18880782	-0.18880782	-0.18880782	-0.18880782	-0.18880782	-0.18880782	-0.18880782	-0.18880782	-0.18880782	-0.18880782	-0.18880782	-0.18880782	-0.18880782	-0.18880782	-0.18880782	-0.18880782	-0.18880782	-0.18880782	-0.18880782	-0.18880782	-0.18880782	-0.18880782	-0.18880782
320.mp3	-0.07115345	-0.07115345	-0.07115345	-0.07115345	-0.07115345	-0.07115345	-0.07115345	-0.07115345	-0.07115345	-0.07115345	-0.07115345	-0.07115345	-0.07115345	-0.07115345	-0.07115345	-0.07115345	-0.07115345	-0.07115345	-0.07115345	-0.07115345	-0.07115345	-0.07115345	-0.07115345	-0.07115345	-0.07115345	-0.07115345	-0.07115345	-0.07115345	-0.07115345	-0.07115345	-0.07115345	-0.07115345	-0.07115345	-0.07115345	-0.07115345	-0.07115345	-0.07115345	-0.07115345	-0.07115345	-0.07115345	-0.07115345	-0.07115345	-0.07115345	-0.07115345	-0.07115345	-0.07115345	-0.07115345	-0.07115345	-0.07115345
321.mp3	0.10891038	0.10891038	0.10891038	0.10891038	0.10891038	0.10891038	0.10891038	0.10891038	0.10891038	0.10891038	0.10891038	0.10891038	0.10891038	0.10891038	0.10891038	0.10891038	0.10891038	0.10891038	0.10891038	0.10891038	0.10891038	0.10891038	0.10891038	0.10891038	0.10891038	0.10891038	0.10891038	0.10891038	0.10891038	0.10891038	0.10891038	0.10891038	0.10891038	0.10891038	0.10891038	0.10891038	0.10891038	0.10891038	0.10891038	0.10891038	0.10891038	0.10891038	0.10891038	0.10891038	0.10891038	0.10891038	0.10891038	0.10891038	0.10891038
322.mp3	-0.13228576	-0.13228576	-0.13228576	-0.13228576	-0.13228576	-0.13228576	-0.13228576	-0.13228576	-0.13228576	-0.13228576	-0.13228576	-0.13228576	-0.13228576	-0.13228576	-0.13228576	-0.13228576	-0.13228576	-0.13228576	-0.13228576	-0.13228576	-0.13228576	-0.13228576	-0.13228576	-0.13228576	-0.13228576	-0.13228576	-0.13228576	-0.13228576	-0.13228576	-0.13228576	-0.13228576	-0.13228576	-0.13228576	-0.13228576	-0.13228576	-0.13228576	-0.13228576	-0.13228576	-0.13228576	-0.13228576	-0.13228576	-0.13228576	-0.13228576	-0.13228576	-0.13228576	-0.13228576	-0.13228576	-0.13228576	-0.13228576
323.mp3	-0.193662	-0.193662	-0.193662	-0.193662	-0.193662	-0.193662	-0.193662	-0.193662	-0.193662	-0.193662	-0.193662	-0.193662	-0.193662	-0.193662	-0.193662	-0.193662	-0.193662	-0.193662	-0.193662	-0.193662	-0.193662	-0.193662	-0.193662	-0.193662	-0.193662	-0.193662	-0.193662	-0.193662	-0.193662	-0.193662	-0.193662	-0.193662	-0.193662	-0.193662	-0.193662	-0.193662	-0.193662	-0.193662	-0.193662	-0.193662	-0.193662	-0.193662	-0.193662	-0.193662	-0.193662	-0.193662	-0.193662	-0.193662	-0.193662
324.mp3	-0.33313248	-0.33313248	-0.33313248	-0.33313248	-0.33313248	-0.33313248	-0.33313248	-0.33313248	-0.33313248	-0.33313248	-0.33313248	-0.33313248	-0.33313248	-0.33313248	-0.33313248	-0.33313248	-0.33313248	-0.33313248	-0.33313248	-0.33313248	-0.33313248	-0.33313248	-0.33313248	-0.33313248	-0.33313248	-0.33313248	-0.33313248	-0.33313248	-0.33313248	-0.33313248	-0.33313248	-0.33313248	-0.33313248	-0.33313248	-0.33313248	-0.33313248	-0.33313248	-0.33313248	-0.33313248	-0.33313248	-0.33313248	-0.33313248	-0.33313248	-0.33313248	-0.33313248	-0.33313248	-0.33313248	-0.33313248	-0.33313248
325.mp3	-0.26438606	-0.26438606	-0.26438606	-0.26438606	-0.26438606	-0.26438606	-0.26438606	-0.26438606	-0.26438606	-0.26438606	-0.26438606	-0.26438606	-0.26438606	-0.26438606	-0.26438606	-0.26438606	-0.26438606	-0.26438606	-0.26438606	-0.26438606	-0.26438606	-0.26438606	-0.26438606	-0.26438606	-0.26438606	-0.26438606	-0.26438606	-0.26438606	-0.26438606	-0.26438606	-0.26438606	-0.26438606	-0.26438606	-0.26438606	-0.26438606	-0.26438606	-0.26438606	-0.26438606	-0.26438606	-0.26438606	-0.26438606	-0.26438606	-0.26438606	-0.26438606	-0.26438606	-0.26438606	-0.26438606	-0.26438606	-0.26438606
326.mp3	-0.18555686	-0.18555686	-0.18555686	-0.18555686	-0.18555686	-0.18555686	-0.18555686	-0.18555686	-0.18555686	-0.18555686	-0.18555686	-0.18555686	-0.18555686	-0.18555686	-0.18555686	-0.18555686	-0.18555686	-0.18555686	-0.18555686	-0.18555686	-0.18555686	-0.18555686	-0.18555686	-0.18555686	-0.18555686	-0.18555686	-0.18555686	-0.18555686	-0.18555686	-0.18555686	-0.18555686	-0.18555686	-0.18555686	-0.18555686	-0.18555686	-0.18555686	-0.18555686	-0.18555686	-0.18555686	-0.18555686	-0.18555686	-0.18555686	-0.18555686	-0.18555686	-0.18555686	-0.18555686	-0.18555686	-0.18555686	-0.18555686
327.mp3	-0.016116474	-0.016116474	-0.016116474	-0.016116474	-0.016116474	-0.016116474	-0.016116474	-0.016116474	-0.016116474	-0.016116474	-0.016116474	-0.016116474	-0.016116474	-0.016116474	-0.016116474	-0.016116474	-0.016116474	-0.016116474	-0.016116474	-0.016116474	-0.016116474	-0.016116474	-0.016116474	-0.016116474	-0.016116474	-0.016116474	-0.016116474	-0.016116474	-0.016116474	-0.016116474	-0.016116474	-0.016116474	-0.016116474	-0.016116474	-0.016116474	-0.016116474	-0.016116474	-0.016116474	-0.016116474	-0.016116474	-0.016116474	-0.016116474	-0.016116474	-0.016116474	-0.016116474	-0.016116474	-0.016116474	-0.016116474	-0.016116474
328.mp3	-0.20694372	-0.20694372	-0.20694372	-0.20694372	-0.20694372	-0.20694372	-0.20694372	-0.20694372	-0.20694372	-0.20694372	-0.20694372	-0.20694372	-0.20694372	-0.20694372	-0.20694372	-0.20694372	-0.20694372	-0.20694372	-0.20694372	-0.20694372	-0.20694372	-0.20694372	-0.20694372	-0.20694372	-0.20694372	-0.20694372	-0.20694372	-0.20694372	-0.20694372	-0.20694372	-0.20694372	-0.20694372	-0.20694372	-0.20694372	-0.20694372	-0.20694372	-0.20694372	-0.20694372	-0.20694372	-0.20694372	-0.20694372	-0.20694372	-0.20694372	-0.20694372	-0.20694372	-0.20694372	-0.20694372	-0.20694372	-0.20694372
329.mp3	0.1117287	0.1117287	0.1117287	0.1117287	0.1117287	0.1117287	0.1117287	0.1117287	0.1117287	0.1117287	0.1117287	0.1117287	0.1117287	0.1117287	0.1117287	0.1117287	0.1117287	0.1117287	0.1117287	0.1117287	0.1117287	0.1117287	0.1117287	0.1117287	0.1117287	0.1117287	0.1117287	0.1117287	0.1117287	0.1117287	0.1117287	0.1117287	0.1117287	0.1117287	0.1117287	0.1117287	0.1117287	0.1117287	0.1117287	0.1117287	0.1117287	0.1117287	0.1117287	0.1117287	0.1117287	0.1117287	0.1117287	0.1117287	0.1117287
330.mp3	0.13339782	0.13339782	0.13339782	0.13339782	0.13339782	0.13339782	0.13339782	0.13339782	0.13339782	0.13339782	0.13339782	0.13339782	0.13339782	0.13339782	0.13339782	0.13339782	0.13339782	0.13339782	0.13339782	0.13339782	0.13339782	0.13339782	0.13339782	0.13339782	0.13339782	0.13339782	0.13339782	0.13339782	0.13339782	0.13339782	0.13339782	0.13339782	0.13339782	0.13339782	0.13339782	0.13339782	0.13339782	0.13339782	0.13339782	0.13339782	0.13339782	0.13339782	0.13339782	0.13339782	0.13339782	0.13339782	0.13339782	0.13339782	0.13339782
332.mp3	-0.28817484	-0.28817484	-0.28817484	-0.28817484	-0.28817484	-0.28817484	-0.28817484	-0.28817484	-0.28817484	-0.28817484	-0.28817484	-0.28817484	-0.28817484	-0.28817484	-0.28817484	-0.28817484	-0.28817484	-0.28817484	-0.28817484	-0.28817484	-0.28817484	-0.28817484	-0.28817484	-0.28817484	-0.28817484	-0.28817484	-0.28817484	-0.28817484	-0.28817484	-0.28817484	-0.28817484	-0.28817484	-0.28817484	-0.28817484	-0.28817484	-0.28817484	-0.28817484	-0.28817484	-0.28817484	-0.28817484	-0.28817484	-0.28817484	-0.28817484	-0.28817484	-0.28817484	-0.28817484	-0.28817484	-0.28817484	-0.28817484
333.mp3	0.0787431	0.0787431	0.0787431	0.0787431	0.0787431	0.0787431	0.0787431	0.0787431	0.0787431	0.0787431	0.0787431	0.0787431	0.0787431	0.0787431	0.0787431	0.0787431	0.0787431	0.0787431	0.0787431	0.0787431	0.0787431	0.0787431	0.0787431	0.0787431	0.0787431	0.0787431	0.0787431	0.0787431	0.0787431	0.0787431	0.0787431	0.0787431	0.0787431	0.0787431	0.0787431	0.0787431	0.0787431	0.0787431	0.0787431	0.0787431	0.0787431	0.0787431	0.0787431	0.0787431	0.0787431	0.0787431	0.0787431	0.0787431	0.0787431
334.mp3	0.18834022	0.18834022	0.18834022	0.18834022	0.18834022	0.18834022	0.18834022	0.18834022	0.18834022	0.18834022	0.18834022	0.18834022	0.18834022	0.18834022	0.18834022	0.18834022	0.18834022	0.18834022	0.18834022	0.18834022	0.18834022	0.18834022	0.18834022	0.18834022	0.18834022	0.18834022	0.18834022	0.18834022	0.18834022	0.18834022	0.18834022	0.18834022	0.18834022	0.18834022	0.18834022	0.18834022	0.18834022	0.18834022	0.18834022	0.18834022	0.18834022	0.18834022	0.18834022	0.18834022	0.18834022	0.18834022	0.18834022	0.18834022	0.18834022
335.mp3	-0.07940821	-0.07940821	-0.07940821	-0.07940821	-0.07940821	-0.07940821	-0.07940821	-0.07940821	-0.07940821	-0.07940821	-0.07940821	-0.07940821	-0.07940821	-0.07940821	-0.07940821	-0.07940821	-0.07940821	-0.07940821	-0.07940821	-0.07940821	-0.07940821	-0.07940821	-0.07940821	-0.07940821	-0.07940821	-0.07940821	-0.07940821	-0.07940821	-0.07940821	-0.07940821	-0.07940821	-0.07940821	-0.07940821	-0.07940821	-0.07940821	-0.07940821	-0.07940821	-0.07940821	-0.07940821	-0.07940821	-0.07940821	-0.07940821	-0.07940821	-0.07940821	-0.07940821	-0.07940821	-0.07940821	-0.07940821	-0.07940821
336.mp3	-0.3387452	-0.3387452	-0.3387452	-0.3387452	-0.3387452	-0.3387452	-0.3387452	-0.3387452	-0.3387452	-0.3387452	-0.3387452	-0.3387452	-0.3387452	-0.3387452	-0.3387452	-0.3387452	-0.3387452	-0.3387452	-0.3387452	-0.3387452	-0.3387452	-0.3387452	-0.3387452	-0.3387452	-0.3387452	-0.3387452	-0.3387452	-0.3387452	-0.3387452	-0.3387452	-0.3387452	-0.3387452	-0.3387452	-0.3387452	-0.3387452	-0.3387452	-0.3387452	-0.3387452	-0.3387452	-0.3387452	-0.3387452	-0.3387452	-0.3387452	-0.3387452	-0.3387452	-0.3387452	-0.3387452	-0.3387452	-0.3387452
338.mp3	-0.107023835	-0.107023835	-0.107023835	-0.107023835	-0.107023835	-0.107023835	-0.107023835	-0.107023835	-0.107023835	-0.107023835	-0.107023835	-0.107023835	-0.107023835	-0.107023835	-0.107023835	-0.107023835	-0.107023835	-0.107023835	-0.107023835	-0.107023835	-0.107023835	-0.107023835	-0.107023835	-0.107023835	-0.107023835	-0.107023835	-0.107023835	-0.107023835	-0.107023835	-0.107023835	-0.107023835	-0.107023835	-0.107023835	-0.107023835	-0.107023835	-0.107023835	-0.107023835	-0.107023835	-0.107023835	-0.107023835	-0.107023835	-0.107023835	-0.107023835	-0.107023835	-0.107023835	-0.107023835	-0.107023835	-0.107023835	-0.107023835
339.mp3	-0.17099488	-0.17099488	-0.17099488	-0.17099488	-0.17099488	-0.17099488	-0.17099488	-0.17099488	-0.17099488	-0.17099488	-0.17099488	-0.17099488	-0.17099488	-0.17099488	-0.17099488	-0.17099488	-0.17099488	-0.17099488	-0.17099488	-0.17099488	-0.17099488	-0.17099488	-0.17099488	-0.17099488	-0.17099488	-0.17099488	-0.17099488	-0.17099488	-0.17099488	-0.17099488	-0.17099488	-0.17099488	-0.17099488	-0.17099488	-0.17099488	-0.17099488	-0.17099488	-0.17099488	-0.17099488	-0.17099488	-0.17099488	-0.17099488	-0.17099488	-0.17099488	-0.17099488	-0.17099488	-0.17099488	-0.17099488	-0.17099488
340.mp3	-0.35449564	-0.35449564	-0.35449564	-0.35449564	-0.35449564	-0.35449564	-0.35449564	-0.35449564	-0.35449564	-0.35449564	-0.35449564	-0.35449564	-0.35449564	-0.35449564	-0.35449564	-0.35449564	-0.35449564	-0.35449564	-0.35449564	-0.35449564	-0.35449564	-0.35449564	-0.35449564	-0.35449564	-0.35449564	-0.35449564	-0.35449564	-0.35449564	-0.35449564	-0.35449564	-0.35449564	-0.35449564	-0.35449564	-0.35449564	-0.35449564	-0.35449564	-0.35449564	-0.35449564	-0.35449564	-0.35449564	-0.35449564	-0.35449564	-0.35449564	-0.35449564	-0.35449564	-0.35449564	-0.35449564	-0.35449564	-0.35449564
341.mp3	-0.24705932	-0.24705932	-0.24705932	-0.24705932	-0.24705932	-0.24705932	-0.24705932	-0.24705932	-0.24705932	-0.24705932	-0.24705932	-0.24705932	-0.24705932	-0.24705932	-0.24705932	-0.24705932	-0.24705932	-0.24705932	-0.24705932	-0.24705932	-0.24705932	-0.24705932	-0.24705932	-0.24705932	-0.24705932	-0.24705932	-0.24705932	-0.24705932	-0.24705932	-0.24705932	-0.24705932	-0.24705932	-0.24705932	-0.24705932	-0.24705932	-0.24705932	-0.24705932	-0.24705932	-0.24705932	-0.24705932	-0.24705932	-0.24705932	-0.24705932	-0.24705932	-0.24705932	-0.24705932	-0.24705932	-0.24705932	-0.24705932
342.mp3	-0.09530035	-0.09530035	-0.09530035	-0.09530035	-0.09530035	-0.09530035	-0.09530035	-0.09530035	-0.09530035	-0.09530035	-0.09530035	-0.09530035	-0.09530035	-0.09530035	-0.09530035	-0.09530035	-0.09530035	-0.09530035	-0.09530035	-0.09530035	-0.09530035	-0.09530035	-0.09530035	-0.09530035	-0.09530035	-0.09530035	-0.09530035	-0.09530035	-0.09530035	-0.09530035	-0.09530035	-0.09530035	-0.09530035	-0.09530035	-0.09530035	-0.09530035	-0.09530035	-0.09530035	-0.09530035	-0.09530035	-0.09530035	-0.09530035	-0.09530035	-0.09530035	-0.09530035	-0.09530035	-0.09530035	-0.09530035	-0.09530035
343.mp3	-0.22261506	-0.22261506	-0.22261506	-0.22261506	-0.22261506	-0.22261506	-0.22261506	-0.22261506	-0.22261506	-0.22261506	-0.22261506	-0.22261506	-0.22261506	-0.22261506	-0.22261506	-0.22261506	-0.22261506	-0.22261506	-0.22261506	-0.22261506	-0.22261506	-0.22261506	-0.22261506	-0.22261506	-0.22261506	-0.22261506	-0.22261506	-0.22261506	-0.22261506	-0.22261506	-0.22261506	-0.22261506	-0.22261506	-0.22261506	-0.22261506	-0.22261506	-0.22261506	-0.22261506	-0.22261506	-0.22261506	-0.22261506	-0.22261506	-0.22261506	-0.22261506	-0.22261506	-0.22261506	-0.22261506	-0.22261506	-0.22261506
344.mp3	-0.23472327	-0.23472327	-0.23472327	-0.23472327	-0.23472327	-0.23472327	-0.23472327	-0.23472327	-0.23472327	-0.23472327	-0.23472327	-0.23472327	-0.23472327	-0.23472327	-0.23472327	-0.23472327	-0.23472327	-0.23472327	-0.23472327	-0.23472327	-0.23472327	-0.23472327	-0.23472327	-0.23472327	-0.23472327	-0.23472327	-0.23472327	-0.23472327	-0.23472327	-0.23472327	-0.23472327	-0.23472327	-0.23472327	-0.23472327	-0.23472327	-0.23472327	-0.23472327	-0.23472327	-0.23472327	-0.23472327	-0.23472327	-0.23472327	-0.23472327	-0.23472327	-0.23472327	-0.23472327	-0.23472327	-0.23472327	-0.23472327
345.mp3	-0.060082212	-0.060082212	-0.060082212	-0.060082212	-0.060082212	-0.060082212	-0.060082212	-0.060082212	-0.060082212	-0.060082212	-0.060082212	-0.060082212	-0.060082212	-0.060082212	-0.060082212	-0.060082212	-0.060082212	-0.060082212	-0.060082212	-0.060082212	-0.060082212	-0.060082212	-0.060082212	-0.060082212	-0.060082212	-0.060082212	-0.060082212	-0.060082212	-0.060082212	-0.060082212	-0.060082212	-0.060082212	-0.060082212	-0.060082212	-0.060082212	-0.060082212	-0.060082212	-0.060082212	-0.060082212	-0.060082212	-0.060082212	-0.060082212	-0.060082212	-0.060082212	-0.060082212	-0.060082212	-0.060082212	-0.060082212	-0.060082212
346.mp3	-0.19428277	-0.19428277	-0.19428277	-0.19428277	-0.19428277	-0.19428277	-0.19428277	-0.19428277	-0.19428277	-0.19428277	-0.19428277	-0.19428277	-0.19428277	-0.19428277	-0.19428277	-0.19428277	-0.19428277	-0.19428277	-0.19428277	-0.19428277	-0.19428277	-0.19428277	-0.19428277	-0.19428277	-0.19428277	-0.19428277	-0.19428277	-0.19428277	-0.19428277	-0.19428277	-0.19428277	-0.19428277	-0.19428277	-0.19428277	-0.19428277	-0.19428277	-0.19428277	-0.19428277	-0.19428277	-0.19428277	-0.19428277	-0.19428277	-0.19428277	-0.19428277	-0.19428277	-0.19428277	-0.19428277	-0.19428277	-0.19428277
347.mp3	-0.17075278	-0.17075278	-0.17075278	-0.17075278	-0.17075278	-0.17075278	-0.17075278	-0.17075278	-0.17075278	-0.17075278	-0.17075278	-0.17075278	-0.17075278	-0.17075278	-0.17075278	-0.17075278	-0.17075278	-0.17075278	-0.17075278	-0.17075278	-0.17075278	-0.17075278	-0.17075278	-0.17075278	-0.17075278	-0.17075278	-0.17075278	-0.17075278	-0.17075278	-0.17075278	-0.17075278	-0.17075278	-0.17075278	-0.17075278	-0.17075278	-0.17075278	-0.17075278	-0.17075278	-0.17075278	-0.17075278	-0.17075278	-0.17075278	-0.17075278	-0.17075278	-0.17075278	-0.17075278	-0.17075278	-0.17075278	-0.17075278
348.mp3	-0.244041	-0.244041	-0.244041	-0.244041	-0.244041	-0.244041	-0.244041	-0.244041	-0.244041	-0.244041	-0.244041	-0.244041	-0.244041	-0.244041	-0.244041	-0.244041	-0.244041	-0.244041	-0.244041	-0.244041	-0.244041	-0.244041	-0.244041	-0.244041	-0.244041	-0.244041	-0.244041	-0.244041	-0.244041	-0.244041	-0.244041	-0.244041	-0.244041	-0.244041	-0.244041	-0.244041	-0.244041	-0.244041	-0.244041	-0.244041	-0.244041	-0.244041	-0.244041	-0.244041	-0.244041	-0.244041	-0.244041	-0.244041	-0.244041
349.mp3	-0.22935888	-0.22935888	-0.22935888	-0.22935888	-0.22935888	-0.22935888	-0.22935888	-0.22935888	-0.22935888	-0.22935888	-0.22935888	-0.22935888	-0.22935888	-0.22935888	-0.22935888	-0.22935888	-0.22935888	-0.22935888	-0.22935888	-0.22935888	-0.22935888	-0.22935888	-0.22935888	-0.22935888	-0.22935888	-0.22935888	-0.22935888	-0.22935888	-0.22935888	-0.22935888	-0.22935888	-0.22935888	-0.22935888	-0.22935888	-0.22935888	-0.22935888	-0.22935888	-0.22935888	-0.22935888	-0.22935888	-0.22935888	-0.22935888	-0.22935888	-0.22935888	-0.22935888	-0.22935888	-0.22935888	-0.22935888	-0.22935888
350.mp3	-0.103291675	-0.103291675	-0.103291675	-0.103291675	-0.103291675	-0.103291675	-0.103291675	-0.103291675	-0.103291675	-0.103291675	-0.103291675	-0.103291675	-0.103291675	-0.103291675	-0.103291675	-0.103291675	-0.103291675	-0.103291675	-0.103291675	-0.103291675	-0.103291675	-0.103291675	-0.103291675	-0.103291675	-0.103291675	-0.103291675	-0.103291675	-0.103291675	-0.103291675	-0.103291675	-0.103291675	-0.103291675	-0.103291675	-0.103291675	-0.103291675	-0.103291675	-0.103291675	-0.103291675	-0.103291675	-0.103291675	-0.103291675	-0.103291675	-0.103291675	-0.103291675	-0.103291675	-0.103291675	-0.103291675	-0.103291675	-0.103291675
352.mp3	-0.3688634	-0.3688634	-0.3688634	-0.3688634	-0.3688634	-0.3688634	-0.3688634	-0.3688634	-0.3688634	-0.3688634	-0.3688634	-0.3688634	-0.3688634	-0.3688634	-0.3688634	-0.3688634	-0.3688634	-0.3688634	-0.3688634	-0.3688634	-0.3688634	-0.3688634	-0.3688634	-0.3688634	-0.3688634	-0.3688634	-0.3688634	-0.3688634	-0.3688634	-0.3688634	-0.3688634	-0.3688634	-0.3688634	-0.3688634	-0.3688634	-0.3688634	-0.3688634	-0.3688634	-0.3688634	-0.3688634	-0.3688634	-0.3688634	-0.3688634	-0.3688634	-0.3688634	-0.3688634	-0.3688634	-0.3688634	-0.3688634
353.mp3	-0.20126037	-0.20126037	-0.20126037	-0.20126037	-0.20126037	-0.20126037	-0.20126037	-0.20126037	-0.20126037	-0.20126037	-0.20126037	-0.20126037	-0.20126037	-0.20126037	-0.20126037	-0.20126037	-0.20126037	-0.20126037	-0.20126037	-0.20126037	-0.20126037	-0.20126037	-0.20126037	-0.20126037	-0.20126037	-0.20126037	-0.20126037	-0.20126037	-0.20126037	-0.20126037	-0.20126037	-0.20126037	-0.20126037	-0.20126037	-0.20126037	-0.20126037	-0.20126037	-0.20126037	-0.20126037	-0.20126037	-0.20126037	-0.20126037	-0.20126037	-0.20126037	-0.20126037	-0.20126037	-0.20126037	-0.20126037	-0.20126037
354.mp3	-0.06575158	-0.06575158	-0.06575158	-0.06575158	-0.06575158	-0.06575158	-0.06575158	-0.06575158	-0.06575158	-0.06575158	-0.06575158	-0.06575158	-0.06575158	-0.06575158	-0.06575158	-0.06575158	-0.06575158	-0.06575158	-0.06575158	-0.06575158	-0.06575158	-0.06575158	-0.06575158	-0.06575158	-0.06575158	-0.06575158	-0.06575158	-0.06575158	-0.06575158	-0.06575158	-0.06575158	-0.06575158	-0.06575158	-0.06575158	-0.06575158	-0.06575158	-0.06575158	-0.06575158	-0.06575158	-0.06575158	-0.06575158	-0.06575158	-0.06575158	-0.06575158	-0.06575158	-0.06575158	-0.06575158	-0.06575158	-0.06575158
355.mp3	-0.32943422	-0.32943422	-0.32943422	-0.32943422	-0.32943422	-0.32943422	-0.32943422	-0.32943422	-0.32943422	-0.32943422	-0.32943422	-0.32943422	-0.32943422	-0.32943422	-0.32943422	-0.32943422	-0.32943422	-0.32943422	-0.32943422	-0.32943422	-0.32943422	-0.32943422	-0.32943422	-0.32943422	-0.32943422	-0.32943422	-0.32943422	-0.32943422	-0.32943422	-0.32943422	-0.32943422	-0.32943422	-0.32943422	-0.32943422	-0.32943422	-0.32943422	-0.32943422	-0.32943422	-0.32943422	-0.32943422	-0.32943422	-0.32943422	-0.32943422	-0.32943422	-0.32943422	-0.32943422	-0.32943422	-0.32943422	-0.32943422
356.mp3	-0.106090516	-0.106090516	-0.106090516	-0.106090516	-0.106090516	-0.106090516	-0.106090516	-0.106090516	-0.106090516	-0.106090516	-0.106090516	-0.106090516	-0.106090516	-0.106090516	-0.106090516	-0.106090516	-0.106090516	-0.106090516	-0.106090516	-0.106090516	-0.106090516	-0.106090516	-0.106090516	-0.106090516	-0.106090516	-0.106090516	-0.106090516	-0.106090516	-0.106090516	-0.106090516	-0.106090516	-0.106090516	-0.106090516	-0.106090516	-0.106090516	-0.106090516	-0.106090516	-0.106090516	-0.106090516	-0.106090516	-0.106090516	-0.106090516	-0.106090516	-0.106090516	-0.106090516	-0.106090516	-0.106090516	-0.106090516	-0.106090516
357.mp3	-0.26681688	-0.26681688	-0.26681688	-0.26681688	-0.26681688	-0.26681688	-0.26681688	-0.26681688	-0.26681688	-0.26681688	-0.26681688	-0.26681688	-0.26681688	-0.26681688	-0.26681688	-0.26681688	-0.26681688	-0.26681688	-0.26681688	-0.26681688	-0.26681688	-0.26681688	-0.26681688	-0.26681688	-0.26681688	-0.26681688	-0.26681688	-0.26681688	-0.26681688	-0.26681688	-0.26681688	-0.26681688	-0.26681688	-0.26681688	-0.26681688	-0.26681688	-0.26681688	-0.26681688	-0.26681688	-0.26681688	-0.26681688	-0.26681688	-0.26681688	-0.26681688	-0.26681688	-0.26681688	-0.26681688	-0.26681688	-0.26681688
358.mp3	-0.30771503	-0.30771503	-0.30771503	-0.30771503	-0.30771503	-0.30771503	-0.30771503	-0.30771503	-0.30771503	-0.30771503	-0.30771503	-0.30771503	-0.30771503	-0.30771503	-0.30771503	-0.30771503	-0.30771503	-0.30771503	-0.30771503	-0.30771503	-0.30771503	-0.30771503	-0.30771503	-0.30771503	-0.30771503	-0.30771503	-0.30771503	-0.30771503	-0.30771503	-0.30771503	-0.30771503	-0.30771503	-0.30771503	-0.30771503	-0.30771503	-0.30771503	-0.30771503	-0.30771503	-0.30771503	-0.30771503	-0.30771503	-0.30771503	-0.30771503	-0.30771503	-0.30771503	-0.30771503	-0.30771503	-0.30771503	-0.30771503
359.mp3	0.16652039	0.16652039	0.16652039	0.16652039	0.16652039	0.16652039	0.16652039	0.16652039	0.16652039	0.16652039	0.16652039	0.16652039	0.16652039	0.16652039	0.16652039	0.16652039	0.16652039	0.16652039	0.16652039	0.16652039	0.16652039	0.16652039	0.16652039	0.16652039	0.16652039	0.16652039	0.16652039	0.16652039	0.16652039	0.16652039	0.16652039	0.16652039	0.16652039	0.16652039	0.16652039	0.16652039	0.16652039	0.16652039	0.16652039	0.16652039	0.16652039	0.16652039	0.16652039	0.16652039	0.16652039	0.16652039	0.16652039	0.16652039	0.16652039
360.mp3	-0.043435227	-0.043435227	-0.043435227	-0.043435227	-0.043435227	-0.043435227	-0.043435227	-0.043435227	-0.043435227	-0.043435227	-0.043435227	-0.043435227	-0.043435227	-0.043435227	-0.043435227	-0.043435227	-0.043435227	-0.043435227	-0.043435227	-0.043435227	-0.043435227	-0.043435227	-0.043435227	-0.043435227	-0.043435227	-0.043435227	-0.043435227	-0.043435227	-0.043435227	-0.043435227	-0.043435227	-0.043435227	-0.043435227	-0.043435227	-0.043435227	-0.043435227	-0.043435227	-0.043435227	-0.043435227	-0.043435227	-0.043435227	-0.043435227	-0.043435227	-0.043435227	-0.043435227	-0.043435227	-0.043435227	-0.043435227	-0.043435227
361.mp3	-0.1387252	-0.1387252	-0.1387252	-0.1387252	-0.1387252	-0.1387252	-0.1387252	-0.1387252	-0.1387252	-0.1387252	-0.1387252	-0.1387252	-0.1387252	-0.1387252	-0.1387252	-0.1387252	-0.1387252	-0.1387252	-0.1387252	-0.1387252	-0.1387252	-0.1387252	-0.1387252	-0.1387252	-0.1387252	-0.1387252	-0.1387252	-0.1387252	-0.1387252	-0.1387252	-0.1387252	-0.1387252	-0.1387252	-0.1387252	-0.1387252	-0.1387252	-0.1387252	-0.1387252	-0.1387252	-0.1387252	-0.1387252	-0.1387252	-0.1387252	-0.1387252	-0.1387252	-0.1387252	-0.1387252	-0.1387252	-0.1387252
362.mp3	-0.24378537	-0.24378537	-0.24378537	-0.24378537	-0.24378537	-0.24378537	-0.24378537	-0.24378537	-0.24378537	-0.24378537	-0.24378537	-0.24378537	-0.24378537	-0.24378537	-0.24378537	-0.24378537	-0.24378537	-0.24378537	-0.24378537	-0.24378537	-0.24378537	-0.24378537	-0.24378537	-0.24378537	-0.24378537	-0.24378537	-0.24378537	-0.24378537	-0.24378537	-0.24378537	-0.24378537	-0.24378537	-0.24378537	-0.24378537	-0.24378537	-0.24378537	-0.24378537	-0.24378537	-0.24378537	-0.24378537	-0.24378537	-0.24378537	-0.24378537	-0.24378537	-0.24378537	-0.24378537	-0.24378537	-0.24378537	-0.24378537
364.mp3	-0.29235053	-0.29235053	-0.29235053	-0.29235053	-0.29235053	-0.29235053	-0.29235053	-0.29235053	-0.29235053	-0.29235053	-0.29235053	-0.29235053	-0.29235053	-0.29235053	-0.29235053	-0.29235053	-0.29235053	-0.29235053	-0.29235053	-0.29235053	-0.29235053	-0.29235053	-0.29235053	-0.29235053	-0.29235053	-0.29235053	-0.29235053	-0.29235053	-0.29235053	-0.29235053	-0.29235053	-0.29235053	-0.29235053	-0.29235053	-0.29235053	-0.29235053	-0.29235053	-0.29235053	-0.29235053	-0.29235053	-0.29235053	-0.29235053	-0.29235053	-0.29235053	-0.29235053	-0.29235053	-0.29235053	-0.29235053	-0.29235053
365.mp3	-0.089811936	-0.089811936	-0.089811936	-0.089811936	-0.089811936	-0.089811936	-0.089811936	-0.089811936	-0.089811936	-0.089811936	-0.089811936	-0.089811936	-0.089811936	-0.089811936	-0.089811936	-0.089811936	-0.089811936	-0.089811936	-0.089811936	-0.089811936	-0.089811936	-0.089811936	-0.089811936	-0.089811936	-0.089811936	-0.089811936	-0.089811936	-0.089811936	-0.089811936	-0.089811936	-0.089811936	-0.089811936	-0.089811936	-0.089811936	-0.089811936	-0.089811936	-0.089811936	-0.089811936	-0.089811936	-0.089811936	-0.089811936	-0.089811936	-0.089811936	-0.089811936	-0.089811936	-0.089811936	-0.089811936	-0.089811936	-0.089811936
366.mp3	0.026143394	0.026143394	0.026143394	0.026143394	0.026143394	0.026143394	0.026143394	0.026143394	0.026143394	0.026143394	0.026143394	0.026143394	0.026143394	0.026143394	0.026143394	0.026143394	0.026143394	0.026143394	0.026143394	0.026143394	0.026143394	0.026143394	0.026143394	0.026143394	0.026143394	0.026143394	0.026143394	0.026143394	0.026143394	0.026143394	0.026143394	0.026143394	0.026143394	0.026143394	0.026143394	0.026143394	0.026143394	0.026143394	0.026143394	0.026143394	0.026143394	0.026143394	0.026143394	0.026143394	0.026143394	0.026143394	0.026143394	0.026143394	0.026143394
367.mp3	-0.35573408	-0.35573408	-0.35573408	-0.35573408	-0.35573408	-0.35573408	-0.35573408	-0.35573408	-0.35573408	-0.35573408	-0.35573408	-0.35573408	-0.35573408	-0.35573408	-0.35573408	-0.35573408	-0.35573408	-0.35573408	-0.35573408	-0.35573408	-0.35573408	-0.35573408	-0.35573408	-0.35573408	-0.35573408	-0.35573408	-0.35573408	-0.35573408	-0.35573408	-0.35573408	-0.35573408	-0.35573408	-0.35573408	-0.35573408	-0.35573408	-0.35573408	-0.35573408	-0.35573408	-0.35573408	-0.35573408	-0.35573408	-0.35573408	-0.35573408	-0.35573408	-0.35573408	-0.35573408	-0.35573408	-0.35573408	-0.35573408
368.mp3	-0.16873488	-0.16873488	-0.16873488	-0.16873488	-0.16873488	-0.16873488	-0.16873488	-0.16873488	-0.16873488	-0.16873488	-0.16873488	-0.16873488	-0.16873488	-0.16873488	-0.16873488	-0.16873488	-0.16873488	-0.16873488	-0.16873488	-0.16873488	-0.16873488	-0.16873488	-0.16873488	-0.16873488	-0.16873488	-0.16873488	-0.16873488	-0.16873488	-0.16873488	-0.16873488	-0.16873488	-0.16873488	-0.16873488	-0.16873488	-0.16873488	-0.16873488	-0.16873488	-0.16873488	-0.16873488	-0.16873488	-0.16873488	-0.16873488	-0.16873488	-0.16873488	-0.16873488	-0.16873488	-0.16873488	-0.16873488	-0.16873488
369.mp3	-0.23084731	-0.23084731	-0.23084731	-0.23084731	-0.23084731	-0.23084731	-0.23084731	-0.23084731	-0.23084731	-0.23084731	-0.23084731	-0.23084731	-0.23084731	-0.23084731	-0.23084731	-0.23084731	-0.23084731	-0.23084731	-0.23084731	-0.23084731	-0.23084731	-0.23084731	-0.23084731	-0.23084731	-0.23084731	-0.23084731	-0.23084731	-0.23084731	-0.23084731	-0.23084731	-0.23084731	-0.23084731	-0.23084731	-0.23084731	-0.23084731	-0.23084731	-0.23084731	-0.23084731	-0.23084731	-0.23084731	-0.23084731	-0.23084731	-0.23084731	-0.23084731	-0.23084731	-0.23084731	-0.23084731	-0.23084731	-0.23084731
370.mp3	0.012998637	0.012998637	0.012998637	0.012998637	0.012998637	0.012998637	0.012998637	0.012998637	0.012998637	0.012998637	0.012998637	0.012998637	0.012998637	0.012998637	0.012998637	0.012998637	0.012998637	0.012998637	0.012998637	0.012998637	0.012998637	0.012998637	0.012998637	0.012998637	0.012998637	0.012998637	0.012998637	0.012998637	0.012998637	0.012998637	0.012998637	0.012998637	0.012998637	0.012998637	0.012998637	0.012998637	0.012998637	0.012998637	0.012998637	0.012998637	0.012998637	0.012998637	0.012998637	0.012998637	0.012998637	0.012998637	0.012998637	0.012998637	0.012998637
371.mp3	-0.12146586	-0.12146586	-0.12146586	-0.12146586	-0.12146586	-0.12146586	-0.12146586	-0.12146586	-0.12146586	-0.12146586	-0.12146586	-0.12146586	-0.12146586	-0.12146586	-0.12146586	-0.12146586	-0.12146586	-0.12146586	-0.12146586	-0.12146586	-0.12146586	-0.12146586	-0.12146586	-0.12146586	-0.12146586	-0.12146586	-0.12146586	-0.12146586	-0.12146586	-0.12146586	-0.12146586	-0.12146586	-0.12146586	-0.12146586	-0.12146586	-0.12146586	-0.12146586	-0.12146586	-0.12146586	-0.12146586	-0.12146586	-0.12146586	-0.12146586	-0.12146586	-0.12146586	-0.12146586	-0.12146586	-0.12146586	-0.12146586
372.mp3	-0.009191427	-0.009191427	-0.009191427	-0.009191427	-0.009191427	-0.009191427	-0.009191427	-0.009191427	-0.009191427	-0.009191427	-0.009191427	-0.009191427	-0.009191427	-0.009191427	-0.009191427	-0.009191427	-0.009191427	-0.009191427	-0.009191427	-0.009191427	-0.009191427	-0.009191427	-0.009191427	-0.009191427	-0.009191427	-0.009191427	-0.009191427	-0.009191427	-0.009191427	-0.009191427	-0.009191427	-0.009191427	-0.009191427	-0.009191427	-0.009191427	-0.009191427	-0.009191427	-0.009191427	-0.009191427	-0.009191427	-0.009191427	-0.009191427	-0.009191427	-0.009191427	-0.009191427	-0.009191427	-0.009191427	-0.009191427	-0.009191427
374.mp3	-0.069719926	-0.069719926	-0.069719926	-0.069719926	-0.069719926	-0.069719926	-0.069719926	-0.069719926	-0.069719926	-0.069719926	-0.069719926	-0.069719926	-0.069719926	-0.069719926	-0.069719926	-0.069719926	-0.069719926	-0.069719926	-0.069719926	-0.069719926	-0.069719926	-0.069719926	-0.069719926	-0.069719926	-0.069719926	-0.069719926	-0.069719926	-0.069719926	-0.069719926	-0.069719926	-0.069719926	-0.069719926	-0.069719926	-0.069719926	-0.069719926	-0.069719926	-0.069719926	-0.069719926	-0.069719926	-0.069719926	-0.069719926	-0.069719926	-0.069719926	-0.069719926	-0.069719926	-0.069719926	-0.069719926	-0.069719926	-0.069719926
375.mp3	-0.31995502	-0.31995502	-0.31995502	-0.31995502	-0.31995502	-0.31995502	-0.31995502	-0.31995502	-0.31995502	-0.31995502	-0.31995502	-0.31995502	-0.31995502	-0.31995502	-0.31995502	-0.31995502	-0.31995502	-0.31995502	-0.31995502	-0.31995502	-0.31995502	-0.31995502	-0.31995502	-0.31995502	-0.31995502	-0.31995502	-0.31995502	-0.31995502	-0.31995502	-0.31995502	-0.31995502	-0.31995502	-0.31995502	-0.31995502	-0.31995502	-0.31995502	-0.31995502	-0.31995502	-0.31995502	-0.31995502	-0.31995502	-0.31995502	-0.31995502	-0.31995502	-0.31995502	-0.31995502	-0.31995502	-0.31995502	-0.31995502
376.mp3	0.025633711	0.025633711	0.025633711	0.025633711	0.025633711	0.025633711	0.025633711	0.025633711	0.025633711	0.025633711	0.025633711	0.025633711	0.025633711	0.025633711	0.025633711	0.025633711	0.025633711	0.025633711	0.025633711	0.025633711	0.025633711	0.025633711	0.025633711	0.025633711	0.025633711	0.025633711	0.025633711	0.025633711	0.025633711	0.025633711	0.025633711	0.025633711	0.025633711	0.025633711	0.025633711	0.025633711	0.025633711	0.025633711	0.025633711	0.025633711	0.025633711	0.025633711	0.025633711	0.025633711	0.025633711	0.025633711	0.025633711	0.025633711	0.025633711
378.mp3	-0.041177567	-0.041177567	-0.041177567	-0.041177567	-0.041177567	-0.041177567	-0.041177567	-0.041177567	-0.041177567	-0.041177567	-0.041177567	-0.041177567	-0.041177567	-0.041177567	-0.041177567	-0.041177567	-0.041177567	-0.041177567	-0.041177567	-0.041177567	-0.041177567	-0.041177567	-0.041177567	-0.041177567	-0.041177567	-0.041177567	-0.041177567	-0.041177567	-0.041177567	-0.041177567	-0.041177567	-0.041177567	-0.041177567	-0.041177567	-0.041177567	-0.041177567	-0.041177567	-0.041177567	-0.041177567	-0.041177567	-0.041177567	-0.041177567	-0.041177567	-0.041177567	-0.041177567	-0.041177567	-0.041177567	-0.041177567	-0.041177567
379.mp3	-0.023353364	-0.023353364	-0.023353364	-0.023353364	-0.023353364	-0.023353364	-0.023353364	-0.023353364	-0.023353364	-0.023353364	-0.023353364	-0.023353364	-0.023353364	-0.023353364	-0.023353364	-0.023353364	-0.023353364	-0.023353364	-0.023353364	-0.023353364	-0.023353364	-0.023353364	-0.023353364	-0.023353364	-0.023353364	-0.023353364	-0.023353364	-0.023353364	-0.023353364	-0.023353364	-0.023353364	-0.023353364	-0.023353364	-0.023353364	-0.023353364	-0.023353364	-0.023353364	-0.023353364	-0.023353364	-0.023353364	-0.023353364	-0.023353364	-0.023353364	-0.023353364	-0.023353364	-0.023353364	-0.023353364	-0.023353364	-0.023353364
380.mp3	-0.12303075	-0.12303075	-0.12303075	-0.12303075	-0.12303075	-0.12303075	-0.12303075	-0.12303075	-0.12303075	-0.12303075	-0.12303075	-0.12303075	-0.12303075	-0.12303075	-0.12303075	-0.12303075	-0.12303075	-0.12303075	-0.12303075	-0.12303075	-0.12303075	-0.12303075	-0.12303075	-0.12303075	-0.12303075	-0.12303075	-0.12303075	-0.12303075	-0.12303075	-0.12303075	-0.12303075	-0.12303075	-0.12303075	-0.12303075	-0.12303075	-0.12303075	-0.12303075	-0.12303075	-0.12303075	-0.12303075	-0.12303075	-0.12303075	-0.12303075	-0.12303075	-0.12303075	-0.12303075	-0.12303075	-0.12303075	-0.12303075
381.mp3	-0.0723438	-0.0723438	-0.0723438	-0.0723438	-0.0723438	-0.0723438	-0.0723438	-0.0723438	-0.0723438	-0.0723438	-0.0723438	-0.0723438	-0.0723438	-0.0723438	-0.0723438	-0.0723438	-0.0723438	-0.0723438	-0.0723438	-0.0723438	-0.0723438	-0.0723438	-0.0723438	-0.0723438	-0.0723438	-0.0723438	-0.0723438	-0.0723438	-0.0723438	-0.0723438	-0.0723438	-0.0723438	-0.0723438	-0.0723438	-0.0723438	-0.0723438	-0.0723438	-0.0723438	-0.0723438	-0.0723438	-0.0723438	-0.0723438	-0.0723438	-0.0723438	-0.0723438	-0.0723438	-0.0723438	-0.0723438	-0.0723438
383.mp3	-0.28326878	-0.28326878	-0.28326878	-0.28326878	-0.28326878	-0.28326878	-0.28326878	-0.28326878	-0.28326878	-0.28326878	-0.28326878	-0.28326878	-0.28326878	-0.28326878	-0.28326878	-0.28326878	-0.28326878	-0.28326878	-0.28326878	-0.28326878	-0.28326878	-0.28326878	-0.28326878	-0.28326878	-0.28326878	-0.28326878	-0.28326878	-0.28326878	-0.28326878	-0.28326878	-0.28326878	-0.28326878	-0.28326878	-0.28326878	-0.28326878	-0.28326878	-0.28326878	-0.28326878	-0.28326878	-0.28326878	-0.28326878	-0.28326878	-0.28326878	-0.28326878	-0.28326878	-0.28326878	-0.28326878	-0.28326878	-0.28326878
384.mp3	-0.23655751	-0.23655751	-0.23655751	-0.23655751	-0.23655751	-0.23655751	-0.23655751	-0.23655751	-0.23655751	-0.23655751	-0.23655751	-0.23655751	-0.23655751	-0.23655751	-0.23655751	-0.23655751	-0.23655751	-0.23655751	-0.23655751	-0.23655751	-0.23655751	-0.23655751	-0.23655751	-0.23655751	-0.23655751	-0.23655751	-0.23655751	-0.23655751	-0.23655751	-0.23655751	-0.23655751	-0.23655751	-0.23655751	-0.23655751	-0.23655751	-0.23655751	-0.23655751	-0.23655751	-0.23655751	-0.23655751	-0.23655751	-0.23655751	-0.23655751	-0.23655751	-0.23655751	-0.23655751	-0.23655751	-0.23655751	-0.23655751
386.mp3	0.004292645	0.004292645	0.004292645	0.004292645	0.004292645	0.004292645	0.004292645	0.004292645	0.004292645	0.004292645	0.004292645	0.004292645	0.004292645	0.004292645	0.004292645	0.004292645	0.004292645	0.004292645	0.004292645	0.004292645	0.004292645	0.004292645	0.004292645	0.004292645	0.004292645	0.004292645	0.004292645	0.004292645	0.004292645	0.004292645	0.004292645	0.004292645	0.004292645	0.004292645	0.004292645	0.004292645	0.004292645	0.004292645	0.004292645	0.004292645	0.004292645	0.004292645	0.004292645	0.004292645	0.004292645	0.004292645	0.004292645	0.004292645	0.004292645
387.mp3	0.13594018	0.13594018	0.13594018	0.13594018	0.13594018	0.13594018	0.13594018	0.13594018	0.13594018	0.13594018	0.13594018	0.13594018	0.13594018	0.13594018	0.13594018	0.13594018	0.13594018	0.13594018	0.13594018	0.13594018	0.13594018	0.13594018	0.13594018	0.13594018	0.13594018	0.13594018	0.13594018	0.13594018	0.13594018	0.13594018	0.13594018	0.13594018	0.13594018	0.13594018	0.13594018	0.13594018	0.13594018	0.13594018	0.13594018	0.13594018	0.13594018	0.13594018	0.13594018	0.13594018	0.13594018	0.13594018	0.13594018	0.13594018	0.13594018
390.mp3	0.03441177	0.03441177	0.03441177	0.03441177	0.03441177	0.03441177	0.03441177	0.03441177	0.03441177	0.03441177	0.03441177	0.03441177	0.03441177	0.03441177	0.03441177	0.03441177	0.03441177	0.03441177	0.03441177	0.03441177	0.03441177	0.03441177	0.03441177	0.03441177	0.03441177	0.03441177	0.03441177	0.03441177	0.03441177	0.03441177	0.03441177	0.03441177	0.03441177	0.03441177	0.03441177	0.03441177	0.03441177	0.03441177	0.03441177	0.03441177	0.03441177	0.03441177	0.03441177	0.03441177	0.03441177	0.03441177	0.03441177	0.03441177	0.03441177
391.mp3	-0.064330176	-0.064330176	-0.064330176	-0.064330176	-0.064330176	-0.064330176	-0.064330176	-0.064330176	-0.064330176	-0.064330176	-0.064330176	-0.064330176	-0.064330176	-0.064330176	-0.064330176	-0.064330176	-0.064330176	-0.064330176	-0.064330176	-0.064330176	-0.064330176	-0.064330176	-0.064330176	-0.064330176	-0.064330176	-0.064330176	-0.064330176	-0.064330176	-0.064330176	-0.064330176	-0.064330176	-0.064330176	-0.064330176	-0.064330176	-0.064330176	-0.064330176	-0.064330176	-0.064330176	-0.064330176	-0.064330176	-0.064330176	-0.064330176	-0.064330176	-0.064330176	-0.064330176	-0.064330176	-0.064330176	-0.064330176	-0.064330176
392.mp3	-0.004578404	-0.004578404	-0.004578404	-0.004578404	-0.004578404	-0.004578404	-0.004578404	-0.004578404	-0.004578404	-0.004578404	-0.004578404	-0.004578404	-0.004578404	-0.004578404	-0.004578404	-0.004578404	-0.004578404	-0.004578404	-0.004578404	-0.004578404	-0.004578404	-0.004578404	-0.004578404	-0.004578404	-0.004578404	-0.004578404	-0.004578404	-0.004578404	-0.004578404	-0.004578404	-0.004578404	-0.004578404	-0.004578404	-0.004578404	-0.004578404	-0.004578404	-0.004578404	-0.004578404	-0.004578404	-0.004578404	-0.004578404	-0.004578404	-0.004578404	-0.004578404	-0.004578404	-0.004578404	-0.004578404	-0.004578404	-0.004578404
393.mp3	-0.24712639	-0.24712639	-0.24712639	-0.24712639	-0.24712639	-0.24712639	-0.24712639	-0.24712639	-0.24712639	-0.24712639	-0.24712639	-0.24712639	-0.24712639	-0.24712639	-0.24712639	-0.24712639	-0.24712639	-0.24712639	-0.24712639	-0.24712639	-0.24712639	-0.24712639	-0.24712639	-0.24712639	-0.24712639	-0.24712639	-0.24712639	-0.24712639	-0.24712639	-0.24712639	-0.24712639	-0.24712639	-0.24712639	-0.24712639	-0.24712639	-0.24712639	-0.24712639	-0.24712639	-0.24712639	-0.24712639	-0.24712639	-0.24712639	-0.24712639	-0.24712639	-0.24712639	-0.24712639	-0.24712639	-0.24712639	-0.24712639
395.mp3	-0.10281584	-0.10281584	-0.10281584	-0.10281584	-0.10281584	-0.10281584	-0.10281584	-0.10281584	-0.10281584	-0.10281584	-0.10281584	-0.10281584	-0.10281584	-0.10281584	-0.10281584	-0.10281584	-0.10281584	-0.10281584	-0.10281584	-0.10281584	-0.10281584	-0.10281584	-0.10281584	-0.10281584	-0.10281584	-0.10281584	-0.10281584	-0.10281584	-0.10281584	-0.10281584	-0.10281584	-0.10281584	-0.10281584	-0.10281584	-0.10281584	-0.10281584	-0.10281584	-0.10281584	-0.10281584	-0.10281584	-0.10281584	-0.10281584	-0.10281584	-0.10281584	-0.10281584	-0.10281584	-0.10281584	-0.10281584	-0.10281584
397.mp3	-0.17570716	-0.17570716	-0.17570716	-0.17570716	-0.17570716	-0.17570716	-0.17570716	-0.17570716	-0.17570716	-0.17570716	-0.17570716	-0.17570716	-0.17570716	-0.17570716	-0.17570716	-0.17570716	-0.17570716	-0.17570716	-0.17570716	-0.17570716	-0.17570716	-0.17570716	-0.17570716	-0.17570716	-0.17570716	-0.17570716	-0.17570716	-0.17570716	-0.17570716	-0.17570716	-0.17570716	-0.17570716	-0.17570716	-0.17570716	-0.17570716	-0.17570716	-0.17570716	-0.17570716	-0.17570716	-0.17570716	-0.17570716	-0.17570716	-0.17570716	-0.17570716	-0.17570716	-0.17570716	-0.17570716	-0.17570716	-0.17570716
399.mp3	-0.03242693	-0.03242693	-0.03242693	-0.03242693	-0.03242693	-0.03242693	-0.03242693	-0.03242693	-0.03242693	-0.03242693	-0.03242693	-0.03242693	-0.03242693	-0.03242693	-0.03242693	-0.03242693	-0.03242693	-0.03242693	-0.03242693	-0.03242693	-0.03242693	-0.03242693	-0.03242693	-0.03242693	-0.03242693	-0.03242693	-0.03242693	-0.03242693	-0.03242693	-0.03242693	-0.03242693	-0.03242693	-0.03242693	-0.03242693	-0.03242693	-0.03242693	-0.03242693	-0.03242693	-0.03242693	-0.03242693	-0.03242693	-0.03242693	-0.03242693	-0.03242693	-0.03242693	-0.03242693	-0.03242693	-0.03242693	-0.03242693
400.mp3	0.08198075	0.08198075	0.08198075	0.08198075	0.08198075	0.08198075	0.08198075	0.08198075	0.08198075	0.08198075	0.08198075	0.08198075	0.08198075	0.08198075	0.08198075	0.08198075	0.08198075	0.08198075	0.08198075	0.08198075	0.08198075	0.08198075	0.08198075	0.08198075	0.08198075	0.08198075	0.08198075	0.08198075	0.08198075	0.08198075	0.08198075	0.08198075	0.08198075	0.08198075	0.08198075	0.08198075	0.08198075	0.08198075	0.08198075	0.08198075	0.08198075	0.08198075	0.08198075	0.08198075	0.08198075	0.08198075	0.08198075	0.08198075	0.08198075
401.mp3	-0.08244157	-0.08244157	-0.08244157	-0.08244157	-0.08244157	-0.08244157	-0.08244157	-0.08244157	-0.08244157	-0.08244157	-0.08244157	-0.08244157	-0.08244157	-0.08244157	-0.08244157	-0.08244157	-0.08244157	-0.08244157	-0.08244157	-0.08244157	-0.08244157	-0.08244157	-0.08244157	-0.08244157	-0.08244157	-0.08244157	-0.08244157	-0.08244157	-0.08244157	-0.08244157	-0.08244157	-0.08244157	-0.08244157	-0.08244157	-0.08244157	-0.08244157	-0.08244157	-0.08244157	-0.08244157	-0.08244157	-0.08244157	-0.08244157	-0.08244157	-0.08244157	-0.08244157	-0.08244157	-0.08244157	-0.08244157	-0.08244157
402.mp3	-0.19075665	-0.19075665	-0.19075665	-0.19075665	-0.19075665	-0.19075665	-0.19075665	-0.19075665	-0.19075665	-0.19075665	-0.19075665	-0.19075665	-0.19075665	-0.19075665	-0.19075665	-0.19075665	-0.19075665	-0.19075665	-0.19075665	-0.19075665	-0.19075665	-0.19075665	-0.19075665	-0.19075665	-0.19075665	-0.19075665	-0.19075665	-0.19075665	-0.19075665	-0.19075665	-0.19075665	-0.19075665	-0.19075665	-0.19075665	-0.19075665	-0.19075665	-0.19075665	-0.19075665	-0.19075665	-0.19075665	-0.19075665	-0.19075665	-0.19075665	-0.19075665	-0.19075665	-0.19075665	-0.19075665	-0.19075665	-0.19075665
403.mp3	0.06183889	0.06183889	0.06183889	0.06183889	0.06183889	0.06183889	0.06183889	0.06183889	0.06183889	0.06183889	0.06183889	0.06183889	0.06183889	0.06183889	0.06183889	0.06183889	0.06183889	0.06183889	0.06183889	0.06183889	0.06183889	0.06183889	0.06183889	0.06183889	0.06183889	0.06183889	0.06183889	0.06183889	0.06183889	0.06183889	0.06183889	0.06183889	0.06183889	0.06183889	0.06183889	0.06183889	0.06183889	0.06183889	0.06183889	0.06183889	0.06183889	0.06183889	0.06183889	0.06183889	0.06183889	0.06183889	0.06183889	0.06183889	0.06183889
404.mp3	-0.05735079	-0.05735079	-0.05735079	-0.05735079	-0.05735079	-0.05735079	-0.05735079	-0.05735079	-0.05735079	-0.05735079	-0.05735079	-0.05735079	-0.05735079	-0.05735079	-0.05735079	-0.05735079	-0.05735079	-0.05735079	-0.05735079	-0.05735079	-0.05735079	-0.05735079	-0.05735079	-0.05735079	-0.05735079	-0.05735079	-0.05735079	-0.05735079	-0.05735079	-0.05735079	-0.05735079	-0.05735079	-0.05735079	-0.05735079	-0.05735079	-0.05735079	-0.05735079	-0.05735079	-0.05735079	-0.05735079	-0.05735079	-0.05735079	-0.05735079	-0.05735079	-0.05735079	-0.05735079	-0.05735079	-0.05735079	-0.05735079
405.mp3	-0.2591882	-0.2591882	-0.2591882	-0.2591882	-0.2591882	-0.2591882	-0.2591882	-0.2591882	-0.2591882	-0.2591882	-0.2591882	-0.2591882	-0.2591882	-0.2591882	-0.2591882	-0.2591882	-0.2591882	-0.2591882	-0.2591882	-0.2591882	-0.2591882	-0.2591882	-0.2591882	-0.2591882	-0.2591882	-0.2591882	-0.2591882	-0.2591882	-0.2591882	-0.2591882	-0.2591882	-0.2591882	-0.2591882	-0.2591882	-0.2591882	-0.2591882	-0.2591882	-0.2591882	-0.2591882	-0.2591882	-0.2591882	-0.2591882	-0.2591882	-0.2591882	-0.2591882	-0.2591882	-0.2591882	-0.2591882	-0.2591882
406.mp3	-0.2665872	-0.2665872	-0.2665872	-0.2665872	-0.2665872	-0.2665872	-0.2665872	-0.2665872	-0.2665872	-0.2665872	-0.2665872	-0.2665872	-0.2665872	-0.2665872	-0.2665872	-0.2665872	-0.2665872	-0.2665872	-0.2665872	-0.2665872	-0.2665872	-0.2665872	-0.2665872	-0.2665872	-0.2665872	-0.2665872	-0.2665872	-0.2665872	-0.2665872	-0.2665872	-0.2665872	-0.2665872	-0.2665872	-0.2665872	-0.2665872	-0.2665872	-0.2665872	-0.2665872	-0.2665872	-0.2665872	-0.2665872	-0.2665872	-0.2665872	-0.2665872	-0.2665872	-0.2665872	-0.2665872	-0.2665872	-0.2665872
407.mp3	-0.07408965	-0.07408965	-0.07408965	-0.07408965	-0.07408965	-0.07408965	-0.07408965	-0.07408965	-0.07408965	-0.07408965	-0.07408965	-0.07408965	-0.07408965	-0.07408965	-0.07408965	-0.07408965	-0.07408965	-0.07408965	-0.07408965	-0.07408965	-0.07408965	-0.07408965	-0.07408965	-0.07408965	-0.07408965	-0.07408965	-0.07408965	-0.07408965	-0.07408965	-0.07408965	-0.07408965	-0.07408965	-0.07408965	-0.07408965	-0.07408965	-0.07408965	-0.07408965	-0.07408965	-0.07408965	-0.07408965	-0.07408965	-0.07408965	-0.07408965	-0.07408965	-0.07408965	-0.07408965	-0.07408965	-0.07408965	-0.07408965
408.mp3	-0.05153269	-0.05153269	-0.05153269	-0.05153269	-0.05153269	-0.05153269	-0.05153269	-0.05153269	-0.05153269	-0.05153269	-0.05153269	-0.05153269	-0.05153269	-0.05153269	-0.05153269	-0.05153269	-0.05153269	-0.05153269	-0.05153269	-0.05153269	-0.05153269	-0.05153269	-0.05153269	-0.05153269	-0.05153269	-0.05153269	-0.05153269	-0.05153269	-0.05153269	-0.05153269	-0.05153269	-0.05153269	-0.05153269	-0.05153269	-0.05153269	-0.05153269	-0.05153269	-0.05153269	-0.05153269	-0.05153269	-0.05153269	-0.05153269	-0.05153269	-0.05153269	-0.05153269	-0.05153269	-0.05153269	-0.05153269	-0.05153269
410.mp3	-0.13150467	-0.13150467	-0.13150467	-0.13150467	-0.13150467	-0.13150467	-0.13150467	-0.13150467	-0.13150467	-0.13150467	-0.13150467	-0.13150467	-0.13150467	-0.13150467	-0.13150467	-0.13150467	-0.13150467	-0.13150467	-0.13150467	-0.13150467	-0.13150467	-0.13150467	-0.13150467	-0.13150467	-0.13150467	-0.13150467	-0.13150467	-0.13150467	-0.13150467	-0.13150467	-0.13150467	-0.13150467	-0.13150467	-0.13150467	-0.13150467	-0.13150467	-0.13150467	-0.13150467	-0.13150467	-0.13150467	-0.13150467	-0.13150467	-0.13150467	-0.13150467	-0.13150467	-0.13150467	-0.13150467	-0.13150467	-0.13150467
415.mp3	-0.0911202	-0.0911202	-0.0911202	-0.0911202	-0.0911202	-0.0911202	-0.0911202	-0.0911202	-0.0911202	-0.0911202	-0.0911202	-0.0911202	-0.0911202	-0.0911202	-0.0911202	-0.0911202	-0.0911202	-0.0911202	-0.0911202	-0.0911202	-0.0911202	-0.0911202	-0.0911202	-0.0911202	-0.0911202	-0.0911202	-0.0911202	-0.0911202	-0.0911202	-0.0911202	-0.0911202	-0.0911202	-0.0911202	-0.0911202	-0.0911202	-0.0911202	-0.0911202	-0.0911202	-0.0911202	-0.0911202	-0.0911202	-0.0911202	-0.0911202	-0.0911202	-0.0911202	-0.0911202	-0.0911202	-0.0911202	-0.0911202
416.mp3	-0.13624845	-0.13624845	-0.13624845	-0.13624845	-0.13624845	-0.13624845	-0.13624845	-0.13624845	-0.13624845	-0.13624845	-0.13624845	-0.13624845	-0.13624845	-0.13624845	-0.13624845	-0.13624845	-0.13624845	-0.13624845	-0.13624845	-0.13624845	-0.13624845	-0.13624845	-0.13624845	-0.13624845	-0.13624845	-0.13624845	-0.13624845	-0.13624845	-0.13624845	-0.13624845	-0.13624845	-0.13624845	-0.13624845	-0.13624845	-0.13624845	-0.13624845	-0.13624845	-0.13624845	-0.13624845	-0.13624845	-0.13624845	-0.13624845	-0.13624845	-0.13624845	-0.13624845	-0.13624845	-0.13624845	-0.13624845	-0.13624845
419.mp3	0.09175752	0.09175752	0.09175752	0.09175752	0.09175752	0.09175752	0.09175752	0.09175752	0.09175752	0.09175752	0.09175752	0.09175752	0.09175752	0.09175752	0.09175752	0.09175752	0.09175752	0.09175752	0.09175752	0.09175752	0.09175752	0.09175752	0.09175752	0.09175752	0.09175752	0.09175752	0.09175752	0.09175752	0.09175752	0.09175752	0.09175752	0.09175752	0.09175752	0.09175752	0.09175752	0.09175752	0.09175752	0.09175752	0.09175752	0.09175752	0.09175752	0.09175752	0.09175752	0.09175752	0.09175752	0.09175752	0.09175752	0.09175752	0.09175752
420.mp3	0.056061033	0.056061033	0.056061033	0.056061033	0.056061033	0.056061033	0.056061033	0.056061033	0.056061033	0.056061033	0.056061033	0.056061033	0.056061033	0.056061033	0.056061033	0.056061033	0.056061033	0.056061033	0.056061033	0.056061033	0.056061033	0.056061033	0.056061033	0.056061033	0.056061033	0.056061033	0.056061033	0.056061033	0.056061033	0.056061033	0.056061033	0.056061033	0.056061033	0.056061033	0.056061033	0.056061033	0.056061033	0.056061033	0.056061033	0.056061033	0.056061033	0.056061033	0.056061033	0.056061033	0.056061033	0.056061033	0.056061033	0.056061033	0.056061033
422.mp3	-0.14486782	-0.14486782	-0.14486782	-0.14486782	-0.14486782	-0.14486782	-0.14486782	-0.14486782	-0.14486782	-0.14486782	-0.14486782	-0.14486782	-0.14486782	-0.14486782	-0.14486782	-0.14486782	-0.14486782	-0.14486782	-0.14486782	-0.14486782	-0.14486782	-0.14486782	-0.14486782	-0.14486782	-0.14486782	-0.14486782	-0.14486782	-0.14486782	-0.14486782	-0.14486782	-0.14486782	-0.14486782	-0.14486782	-0.14486782	-0.14486782	-0.14486782	-0.14486782	-0.14486782	-0.14486782	-0.14486782	-0.14486782	-0.14486782	-0.14486782	-0.14486782	-0.14486782	-0.14486782	-0.14486782	-0.14486782	-0.14486782
423.mp3	-0.16790518	-0.16790518	-0.16790518	-0.16790518	-0.16790518	-0.16790518	-0.16790518	-0.16790518	-0.16790518	-0.16790518	-0.16790518	-0.16790518	-0.16790518	-0.16790518	-0.16790518	-0.16790518	-0.16790518	-0.16790518	-0.16790518	-0.16790518	-0.16790518	-0.16790518	-0.16790518	-0.16790518	-0.16790518	-0.16790518	-0.16790518	-0.16790518	-0.16790518	-0.16790518	-0.16790518	-0.16790518	-0.16790518	-0.16790518	-0.16790518	-0.16790518	-0.16790518	-0.16790518	-0.16790518	-0.16790518	-0.16790518	-0.16790518	-0.16790518	-0.16790518	-0.16790518	-0.16790518	-0.16790518	-0.16790518	-0.16790518
425.mp3	-0.18155512	-0.18155512	-0.18155512	-0.18155512	-0.18155512	-0.18155512	-0.18155512	-0.18155512	-0.18155512	-0.18155512	-0.18155512	-0.18155512	-0.18155512	-0.18155512	-0.18155512	-0.18155512	-0.18155512	-0.18155512	-0.18155512	-0.18155512	-0.18155512	-0.18155512	-0.18155512	-0.18155512	-0.18155512	-0.18155512	-0.18155512	-0.18155512	-0.18155512	-0.18155512	-0.18155512	-0.18155512	-0.18155512	-0.18155512	-0.18155512	-0.18155512	-0.18155512	-0.18155512	-0.18155512	-0.18155512	-0.18155512	-0.18155512	-0.18155512	-0.18155512	-0.18155512	-0.18155512	-0.18155512	-0.18155512	-0.18155512
426.mp3	0.00735816	0.00735816	0.00735816	0.00735816	0.00735816	0.00735816	0.00735816	0.00735816	0.00735816	0.00735816	0.00735816	0.00735816	0.00735816	0.00735816	0.00735816	0.00735816	0.00735816	0.00735816	0.00735816	0.00735816	0.00735816	0.00735816	0.00735816	0.00735816	0.00735816	0.00735816	0.00735816	0.00735816	0.00735816	0.00735816	0.00735816	0.00735816	0.00735816	0.00735816	0.00735816	0.00735816	0.00735816	0.00735816	0.00735816	0.00735816	0.00735816	0.00735816	0.00735816	0.00735816	0.00735816	0.00735816	0.00735816	0.00735816	0.00735816
427.mp3	-0.17487904	-0.17487904	-0.17487904	-0.17487904	-0.17487904	-0.17487904	-0.17487904	-0.17487904	-0.17487904	-0.17487904	-0.17487904	-0.17487904	-0.17487904	-0.17487904	-0.17487904	-0.17487904	-0.17487904	-0.17487904	-0.17487904	-0.17487904	-0.17487904	-0.17487904	-0.17487904	-0.17487904	-0.17487904	-0.17487904	-0.17487904	-0.17487904	-0.17487904	-0.17487904	-0.17487904	-0.17487904	-0.17487904	-0.17487904	-0.17487904	-0.17487904	-0.17487904	-0.17487904	-0.17487904	-0.17487904	-0.17487904	-0.17487904	-0.17487904	-0.17487904	-0.17487904	-0.17487904	-0.17487904	-0.17487904	-0.17487904
428.mp3	-0.009755049	-0.009755049	-0.009755049	-0.009755049	-0.009755049	-0.009755049	-0.009755049	-0.009755049	-0.009755049	-0.009755049	-0.009755049	-0.009755049	-0.009755049	-0.009755049	-0.009755049	-0.009755049	-0.009755049	-0.009755049	-0.009755049	-0.009755049	-0.009755049	-0.009755049	-0.009755049	-0.009755049	-0.009755049	-0.009755049	-0.009755049	-0.009755049	-0.009755049	-0.009755049	-0.009755049	-0.009755049	-0.009755049	-0.009755049	-0.009755049	-0.009755049	-0.009755049	-0.009755049	-0.009755049	-0.009755049	-0.009755049	-0.009755049	-0.009755049	-0.009755049	-0.009755049	-0.009755049	-0.009755049	-0.009755049	-0.009755049
429.mp3	0.11756432	0.11756432	0.11756432	0.11756432	0.11756432	0.11756432	0.11756432	0.11756432	0.11756432	0.11756432	0.11756432	0.11756432	0.11756432	0.11756432	0.11756432	0.11756432	0.11756432	0.11756432	0.11756432	0.11756432	0.11756432	0.11756432	0.11756432	0.11756432	0.11756432	0.11756432	0.11756432	0.11756432	0.11756432	0.11756432	0.11756432	0.11756432	0.11756432	0.11756432	0.11756432	0.11756432	0.11756432	0.11756432	0.11756432	0.11756432	0.11756432	0.11756432	0.11756432	0.11756432	0.11756432	0.11756432	0.11756432	0.11756432	0.11756432
430.mp3	-0.028229568	-0.028229568	-0.028229568	-0.028229568	-0.028229568	-0.028229568	-0.028229568	-0.028229568	-0.028229568	-0.028229568	-0.028229568	-0.028229568	-0.028229568	-0.028229568	-0.028229568	-0.028229568	-0.028229568	-0.028229568	-0.028229568	-0.028229568	-0.028229568	-0.028229568	-0.028229568	-0.028229568	-0.028229568	-0.028229568	-0.028229568	-0.028229568	-0.028229568	-0.028229568	-0.028229568	-0.028229568	-0.028229568	-0.028229568	-0.028229568	-0.028229568	-0.028229568	-0.028229568	-0.028229568	-0.028229568	-0.028229568	-0.028229568	-0.028229568	-0.028229568	-0.028229568	-0.028229568	-0.028229568	-0.028229568	-0.028229568
431.mp3	0.13074863	0.13074863	0.13074863	0.13074863	0.13074863	0.13074863	0.13074863	0.13074863	0.13074863	0.13074863	0.13074863	0.13074863	0.13074863	0.13074863	0.13074863	0.13074863	0.13074863	0.13074863	0.13074863	0.13074863	0.13074863	0.13074863	0.13074863	0.13074863	0.13074863	0.13074863	0.13074863	0.13074863	0.13074863	0.13074863	0.13074863	0.13074863	0.13074863	0.13074863	0.13074863	0.13074863	0.13074863	0.13074863	0.13074863	0.13074863	0.13074863	0.13074863	0.13074863	0.13074863	0.13074863	0.13074863	0.13074863	0.13074863	0.13074863
432.mp3	-0.1335967	-0.1335967	-0.1335967	-0.1335967	-0.1335967	-0.1335967	-0.1335967	-0.1335967	-0.1335967	-0.1335967	-0.1335967	-0.1335967	-0.1335967	-0.1335967	-0.1335967	-0.1335967	-0.1335967	-0.1335967	-0.1335967	-0.1335967	-0.1335967	-0.1335967	-0.1335967	-0.1335967	-0.1335967	-0.1335967	-0.1335967	-0.1335967	-0.1335967	-0.1335967	-0.1335967	-0.1335967	-0.1335967	-0.1335967	-0.1335967	-0.1335967	-0.1335967	-0.1335967	-0.1335967	-0.1335967	-0.1335967	-0.1335967	-0.1335967	-0.1335967	-0.1335967	-0.1335967	-0.1335967	-0.1335967	-0.1335967
435.mp3	-0.083887115	-0.083887115	-0.083887115	-0.083887115	-0.083887115	-0.083887115	-0.083887115	-0.083887115	-0.083887115	-0.083887115	-0.083887115	-0.083887115	-0.083887115	-0.083887115	-0.083887115	-0.083887115	-0.083887115	-0.083887115	-0.083887115	-0.083887115	-0.083887115	-0.083887115	-0.083887115	-0.083887115	-0.083887115	-0.083887115	-0.083887115	-0.083887115	-0.083887115	-0.083887115	-0.083887115	-0.083887115	-0.083887115	-0.083887115	-0.083887115	-0.083887115	-0.083887115	-0.083887115	-0.083887115	-0.083887115	-0.083887115	-0.083887115	-0.083887115	-0.083887115	-0.083887115	-0.083887115	-0.083887115	-0.083887115	-0.083887115
436.mp3	-0.08715123	-0.08715123	-0.08715123	-0.08715123	-0.08715123	-0.08715123	-0.08715123	-0.08715123	-0.08715123	-0.08715123	-0.08715123	-0.08715123	-0.08715123	-0.08715123	-0.08715123	-0.08715123	-0.08715123	-0.08715123	-0.08715123	-0.08715123	-0.08715123	-0.08715123	-0.08715123	-0.08715123	-0.08715123	-0.08715123	-0.08715123	-0.08715123	-0.08715123	-0.08715123	-0.08715123	-0.08715123	-0.08715123	-0.08715123	-0.08715123	-0.08715123	-0.08715123	-0.08715123	-0.08715123	-0.08715123	-0.08715123	-0.08715123	-0.08715123	-0.08715123	-0.08715123	-0.08715123	-0.08715123	-0.08715123	-0.08715123
437.mp3	-0.03585681	-0.03585681	-0.03585681	-0.03585681	-0.03585681	-0.03585681	-0.03585681	-0.03585681	-0.03585681	-0.03585681	-0.03585681	-0.03585681	-0.03585681	-0.03585681	-0.03585681	-0.03585681	-0.03585681	-0.03585681	-0.03585681	-0.03585681	-0.03585681	-0.03585681	-0.03585681	-0.03585681	-0.03585681	-0.03585681	-0.03585681	-0.03585681	-0.03585681	-0.03585681	-0.03585681	-0.03585681	-0.03585681	-0.03585681	-0.03585681	-0.03585681	-0.03585681	-0.03585681	-0.03585681	-0.03585681	-0.03585681	-0.03585681	-0.03585681	-0.03585681	-0.03585681	-0.03585681	-0.03585681	-0.03585681	-0.03585681
440.mp3	-0.14527562	-0.14527562	-0.14527562	-0.14527562	-0.14527562	-0.14527562	-0.14527562	-0.14527562	-0.14527562	-0.14527562	-0.14527562	-0.14527562	-0.14527562	-0.14527562	-0.14527562	-0.14527562	-0.14527562	-0.14527562	-0.14527562	-0.14527562	-0.14527562	-0.14527562	-0.14527562	-0.14527562	-0.14527562	-0.14527562	-0.14527562	-0.14527562	-0.14527562	-0.14527562	-0.14527562	-0.14527562	-0.14527562	-0.14527562	-0.14527562	-0.14527562	-0.14527562	-0.14527562	-0.14527562	-0.14527562	-0.14527562	-0.14527562	-0.14527562	-0.14527562	-0.14527562	-0.14527562	-0.14527562	-0.14527562	-0.14527562
441.mp3	-0.16646525	-0.16646525	-0.16646525	-0.16646525	-0.16646525	-0.16646525	-0.16646525	-0.16646525	-0.16646525	-0.16646525	-0.16646525	-0.16646525	-0.16646525	-0.16646525	-0.16646525	-0.16646525	-0.16646525	-0.16646525	-0.16646525	-0.16646525	-0.16646525	-0.16646525	-0.16646525	-0.16646525	-0.16646525	-0.16646525	-0.16646525	-0.16646525	-0.16646525	-0.16646525	-0.16646525	-0.16646525	-0.16646525	-0.16646525	-0.16646525	-0.16646525	-0.16646525	-0.16646525	-0.16646525	-0.16646525	-0.16646525	-0.16646525	-0.16646525	-0.16646525	-0.16646525	-0.16646525	-0.16646525	-0.16646525	-0.16646525
442.mp3	-0.067119986	-0.067119986	-0.067119986	-0.067119986	-0.067119986	-0.067119986	-0.067119986	-0.067119986	-0.067119986	-0.067119986	-0.067119986	-0.067119986	-0.067119986	-0.067119986	-0.067119986	-0.067119986	-0.067119986	-0.067119986	-0.067119986	-0.067119986	-0.067119986	-0.067119986	-0.067119986	-0.067119986	-0.067119986	-0.067119986	-0.067119986	-0.067119986	-0.067119986	-0.067119986	-0.067119986	-0.067119986	-0.067119986	-0.067119986	-0.067119986	-0.067119986	-0.067119986	-0.067119986	-0.067119986	-0.067119986	-0.067119986	-0.067119986	-0.067119986	-0.067119986	-0.067119986	-0.067119986	-0.067119986	-0.067119986	-0.067119986
444.mp3	-0.07036342	-0.07036342	-0.07036342	-0.07036342	-0.07036342	-0.07036342	-0.07036342	-0.07036342	-0.07036342	-0.07036342	-0.07036342	-0.07036342	-0.07036342	-0.07036342	-0.07036342	-0.07036342	-0.07036342	-0.07036342	-0.07036342	-0.07036342	-0.07036342	-0.07036342	-0.07036342	-0.07036342	-0.07036342	-0.07036342	-0.07036342	-0.07036342	-0.07036342	-0.07036342	-0.07036342	-0.07036342	-0.07036342	-0.07036342	-0.07036342	-0.07036342	-0.07036342	-0.07036342	-0.07036342	-0.07036342	-0.07036342	-0.07036342	-0.07036342	-0.07036342	-0.07036342	-0.07036342	-0.07036342	-0.07036342	-0.07036342
445.mp3	-0.057960395	-0.057960395	-0.057960395	-0.057960395	-0.057960395	-0.057960395	-0.057960395	-0.057960395	-0.057960395	-0.057960395	-0.057960395	-0.057960395	-0.057960395	-0.057960395	-0.057960395	-0.057960395	-0.057960395	-0.057960395	-0.057960395	-0.057960395	-0.057960395	-0.057960395	-0.057960395	-0.057960395	-0.057960395	-0.057960395	-0.057960395	-0.057960395	-0.057960395	-0.057960395	-0.057960395	-0.057960395	-0.057960395	-0.057960395	-0.057960395	-0.057960395	-0.057960395	-0.057960395	-0.057960395	-0.057960395	-0.057960395	-0.057960395	-0.057960395	-0.057960395	-0.057960395	-0.057960395	-0.057960395	-0.057960395	-0.057960395
448.mp3	-0.12867737	-0.12867737	-0.12867737	-0.12867737	-0.12867737	-0.12867737	-0.12867737	-0.12867737	-0.12867737	-0.12867737	-0.12867737	-0.12867737	-0.12867737	-0.12867737	-0.12867737	-0.12867737	-0.12867737	-0.12867737	-0.12867737	-0.12867737	-0.12867737	-0.12867737	-0.12867737	-0.12867737	-0.12867737	-0.12867737	-0.12867737	-0.12867737	-0.12867737	-0.12867737	-0.12867737	-0.12867737	-0.12867737	-0.12867737	-0.12867737	-0.12867737	-0.12867737	-0.12867737	-0.12867737	-0.12867737	-0.12867737	-0.12867737	-0.12867737	-0.12867737	-0.12867737	-0.12867737	-0.12867737	-0.12867737	-0.12867737
449.mp3	0.03331219	0.03331219	0.03331219	0.03331219	0.03331219	0.03331219	0.03331219	0.03331219	0.03331219	0.03331219	0.03331219	0.03331219	0.03331219	0.03331219	0.03331219	0.03331219	0.03331219	0.03331219	0.03331219	0.03331219	0.03331219	0.03331219	0.03331219	0.03331219	0.03331219	0.03331219	0.03331219	0.03331219	0.03331219	0.03331219	0.03331219	0.03331219	0.03331219	0.03331219	0.03331219	0.03331219	0.03331219	0.03331219	0.03331219	0.03331219	0.03331219	0.03331219	0.03331219	0.03331219	0.03331219	0.03331219	0.03331219	0.03331219	0.03331219
450.mp3	0.2240491	0.2240491	0.2240491	0.2240491	0.2240491	0.2240491	0.2240491	0.2240491	0.2240491	0.2240491	0.2240491	0.2240491	0.2240491	0.2240491	0.2240491	0.2240491	0.2240491	0.2240491	0.2240491	0.2240491	0.2240491	0.2240491	0.2240491	0.2240491	0.2240491	0.2240491	0.2240491	0.2240491	0.2240491	0.2240491	0.2240491	0.2240491	0.2240491	0.2240491	0.2240491	0.2240491	0.2240491	0.2240491	0.2240491	0.2240491	0.2240491	0.2240491	0.2240491	0.2240491	0.2240491	0.2240491	0.2240491	0.2240491	0.2240491
451.mp3	0.06015646	0.06015646	0.06015646	0.06015646	0.06015646	0.06015646	0.06015646	0.06015646	0.06015646	0.06015646	0.06015646	0.06015646	0.06015646	0.06015646	0.06015646	0.06015646	0.06015646	0.06015646	0.06015646	0.06015646	0.06015646	0.06015646	0.06015646	0.06015646	0.06015646	0.06015646	0.06015646	0.06015646	0.06015646	0.06015646	0.06015646	0.06015646	0.06015646	0.06015646	0.06015646	0.06015646	0.06015646	0.06015646	0.06015646	0.06015646	0.06015646	0.06015646	0.06015646	0.06015646	0.06015646	0.06015646	0.06015646	0.06015646	0.06015646
452.mp3	0.13098936	0.13098936	0.13098936	0.13098936	0.13098936	0.13098936	0.13098936	0.13098936	0.13098936	0.13098936	0.13098936	0.13098936	0.13098936	0.13098936	0.13098936	0.13098936	0.13098936	0.13098936	0.13098936	0.13098936	0.13098936	0.13098936	0.13098936	0.13098936	0.13098936	0.13098936	0.13098936	0.13098936	0.13098936	0.13098936	0.13098936	0.13098936	0.13098936	0.13098936	0.13098936	0.13098936	0.13098936	0.13098936	0.13098936	0.13098936	0.13098936	0.13098936	0.13098936	0.13098936	0.13098936	0.13098936	0.13098936	0.13098936	0.13098936
453.mp3	-0.10503499	-0.10503499	-0.10503499	-0.10503499	-0.10503499	-0.10503499	-0.10503499	-0.10503499	-0.10503499	-0.10503499	-0.10503499	-0.10503499	-0.10503499	-0.10503499	-0.10503499	-0.10503499	-0.10503499	-0.10503499	-0.10503499	-0.10503499	-0.10503499	-0.10503499	-0.10503499	-0.10503499	-0.10503499	-0.10503499	-0.10503499	-0.10503499	-0.10503499	-0.10503499	-0.10503499	-0.10503499	-0.10503499	-0.10503499	-0.10503499	-0.10503499	-0.10503499	-0.10503499	-0.10503499	-0.10503499	-0.10503499	-0.10503499	-0.10503499	-0.10503499	-0.10503499	-0.10503499	-0.10503499	-0.10503499	-0.10503499
454.mp3	-0.26644102	-0.26644102	-0.26644102	-0.26644102	-0.26644102	-0.26644102	-0.26644102	-0.26644102	-0.26644102	-0.26644102	-0.26644102	-0.26644102	-0.26644102	-0.26644102	-0.26644102	-0.26644102	-0.26644102	-0.26644102	-0.26644102	-0.26644102	-0.26644102	-0.26644102	-0.26644102	-0.26644102	-0.26644102	-0.26644102	-0.26644102	-0.26644102	-0.26644102	-0.26644102	-0.26644102	-0.26644102	-0.26644102	-0.26644102	-0.26644102	-0.26644102	-0.26644102	-0.26644102	-0.26644102	-0.26644102	-0.26644102	-0.26644102	-0.26644102	-0.26644102	-0.26644102	-0.26644102	-0.26644102	-0.26644102	-0.26644102
455.mp3	-0.104965195	-0.104965195	-0.104965195	-0.104965195	-0.104965195	-0.104965195	-0.104965195	-0.104965195	-0.104965195	-0.104965195	-0.104965195	-0.104965195	-0.104965195	-0.104965195	-0.104965195	-0.104965195	-0.104965195	-0.104965195	-0.104965195	-0.104965195	-0.104965195	-0.104965195	-0.104965195	-0.104965195	-0.104965195	-0.104965195	-0.104965195	-0.104965195	-0.104965195	-0.104965195	-0.104965195	-0.104965195	-0.104965195	-0.104965195	-0.104965195	-0.104965195	-0.104965195	-0.104965195	-0.104965195	-0.104965195	-0.104965195	-0.104965195	-0.104965195	-0.104965195	-0.104965195	-0.104965195	-0.104965195	-0.104965195	-0.104965195
456.mp3	-0.09172124	-0.09172124	-0.09172124	-0.09172124	-0.09172124	-0.09172124	-0.09172124	-0.09172124	-0.09172124	-0.09172124	-0.09172124	-0.09172124	-0.09172124	-0.09172124	-0.09172124	-0.09172124	-0.09172124	-0.09172124	-0.09172124	-0.09172124	-0.09172124	-0.09172124	-0.09172124	-0.09172124	-0.09172124	-0.09172124	-0.09172124	-0.09172124	-0.09172124	-0.09172124	-0.09172124	-0.09172124	-0.09172124	-0.09172124	-0.09172124	-0.09172124	-0.09172124	-0.09172124	-0.09172124	-0.09172124	-0.09172124	-0.09172124	-0.09172124	-0.09172124	-0.09172124	-0.09172124	-0.09172124	-0.09172124	-0.09172124
458.mp3	-0.12396264	-0.12396264	-0.12396264	-0.12396264	-0.12396264	-0.12396264	-0.12396264	-0.12396264	-0.12396264	-0.12396264	-0.12396264	-0.12396264	-0.12396264	-0.12396264	-0.12396264	-0.12396264	-0.12396264	-0.12396264	-0.12396264	-0.12396264	-0.12396264	-0.12396264	-0.12396264	-0.12396264	-0.12396264	-0.12396264	-0.12396264	-0.12396264	-0.12396264	-0.12396264	-0.12396264	-0.12396264	-0.12396264	-0.12396264	-0.12396264	-0.12396264	-0.12396264	-0.12396264	-0.12396264	-0.12396264	-0.12396264	-0.12396264	-0.12396264	-0.12396264	-0.12396264	-0.12396264	-0.12396264	-0.12396264	-0.12396264
459.mp3	-0.26510122	-0.26510122	-0.26510122	-0.26510122	-0.26510122	-0.26510122	-0.26510122	-0.26510122	-0.26510122	-0.26510122	-0.26510122	-0.26510122	-0.26510122	-0.26510122	-0.26510122	-0.26510122	-0.26510122	-0.26510122	-0.26510122	-0.26510122	-0.26510122	-0.26510122	-0.26510122	-0.26510122	-0.26510122	-0.26510122	-0.26510122	-0.26510122	-0.26510122	-0.26510122	-0.26510122	-0.26510122	-0.26510122	-0.26510122	-0.26510122	-0.26510122	-0.26510122	-0.26510122	-0.26510122	-0.26510122	-0.26510122	-0.26510122	-0.26510122	-0.26510122	-0.26510122	-0.26510122	-0.26510122	-0.26510122	-0.26510122
460.mp3	0.08521275	0.08521275	0.08521275	0.08521275	0.08521275	0.08521275	0.08521275	0.08521275	0.08521275	0.08521275	0.08521275	0.08521275	0.08521275	0.08521275	0.08521275	0.08521275	0.08521275	0.08521275	0.08521275	0.08521275	0.08521275	0.08521275	0.08521275	0.08521275	0.08521275	0.08521275	0.08521275	0.08521275	0.08521275	0.08521275	0.08521275	0.08521275	0.08521275	0.08521275	0.08521275	0.08521275	0.08521275	0.08521275	0.08521275	0.08521275	0.08521275	0.08521275	0.08521275	0.08521275	0.08521275	0.08521275	0.08521275	0.08521275	0.08521275
461.mp3	-0.24481443	-0.24481443	-0.24481443	-0.24481443	-0.24481443	-0.24481443	-0.24481443	-0.24481443	-0.24481443	-0.24481443	-0.24481443	-0.24481443	-0.24481443	-0.24481443	-0.24481443	-0.24481443	-0.24481443	-0.24481443	-0.24481443	-0.24481443	-0.24481443	-0.24481443	-0.24481443	-0.24481443	-0.24481443	-0.24481443	-0.24481443	-0.24481443	-0.24481443	-0.24481443	-0.24481443	-0.24481443	-0.24481443	-0.24481443	-0.24481443	-0.24481443	-0.24481443	-0.24481443	-0.24481443	-0.24481443	-0.24481443	-0.24481443	-0.24481443	-0.24481443	-0.24481443	-0.24481443	-0.24481443	-0.24481443	-0.24481443
462.mp3	-0.03780777	-0.03780777	-0.03780777	-0.03780777	-0.03780777	-0.03780777	-0.03780777	-0.03780777	-0.03780777	-0.03780777	-0.03780777	-0.03780777	-0.03780777	-0.03780777	-0.03780777	-0.03780777	-0.03780777	-0.03780777	-0.03780777	-0.03780777	-0.03780777	-0.03780777	-0.03780777	-0.03780777	-0.03780777	-0.03780777	-0.03780777	-0.03780777	-0.03780777	-0.03780777	-0.03780777	-0.03780777	-0.03780777	-0.03780777	-0.03780777	-0.03780777	-0.03780777	-0.03780777	-0.03780777	-0.03780777	-0.03780777	-0.03780777	-0.03780777	-0.03780777	-0.03780777	-0.03780777	-0.03780777	-0.03780777	-0.03780777
463.mp3	-0.13787346	-0.13787346	-0.13787346	-0.13787346	-0.13787346	-0.13787346	-0.13787346	-0.13787346	-0.13787346	-0.13787346	-0.13787346	-0.13787346	-0.13787346	-0.13787346	-0.13787346	-0.13787346	-0.13787346	-0.13787346	-0.13787346	-0.13787346	-0.13787346	-0.13787346	-0.13787346	-0.13787346	-0.13787346	-0.13787346	-0.13787346	-0.13787346	-0.13787346	-0.13787346	-0.13787346	-0.13787346	-0.13787346	-0.13787346	-0.13787346	-0.13787346	-0.13787346	-0.13787346	-0.13787346	-0.13787346	-0.13787346	-0.13787346	-0.13787346	-0.13787346	-0.13787346	-0.13787346	-0.13787346	-0.13787346	-0.13787346
464.mp3	0.041299794	0.041299794	0.041299794	0.041299794	0.041299794	0.041299794	0.041299794	0.041299794	0.041299794	0.041299794	0.041299794	0.041299794	0.041299794	0.041299794	0.041299794	0.041299794	0.041299794	0.041299794	0.041299794	0.041299794	0.041299794	0.041299794	0.041299794	0.041299794	0.041299794	0.041299794	0.041299794	0.041299794	0.041299794	0.041299794	0.041299794	0.041299794	0.041299794	0.041299794	0.041299794	0.041299794	0.041299794	0.041299794	0.041299794	0.041299794	0.041299794	0.041299794	0.041299794	0.041299794	0.041299794	0.041299794	0.041299794	0.041299794	0.041299794
466.mp3	-0.15482192	-0.15482192	-0.15482192	-0.15482192	-0.15482192	-0.15482192	-0.15482192	-0.15482192	-0.15482192	-0.15482192	-0.15482192	-0.15482192	-0.15482192	-0.15482192	-0.15482192	-0.15482192	-0.15482192	-0.15482192	-0.15482192	-0.15482192	-0.15482192	-0.15482192	-0.15482192	-0.15482192	-0.15482192	-0.15482192	-0.15482192	-0.15482192	-0.15482192	-0.15482192	-0.15482192	-0.15482192	-0.15482192	-0.15482192	-0.15482192	-0.15482192	-0.15482192	-0.15482192	-0.15482192	-0.15482192	-0.15482192	-0.15482192	-0.15482192	-0.15482192	-0.15482192	-0.15482192	-0.15482192	-0.15482192	-0.15482192
467.mp3	-0.22151585	-0.22151585	-0.22151585	-0.22151585	-0.22151585	-0.22151585	-0.22151585	-0.22151585	-0.22151585	-0.22151585	-0.22151585	-0.22151585	-0.22151585	-0.22151585	-0.22151585	-0.22151585	-0.22151585	-0.22151585	-0.22151585	-0.22151585	-0.22151585	-0.22151585	-0.22151585	-0.22151585	-0.22151585	-0.22151585	-0.22151585	-0.22151585	-0.22151585	-0.22151585	-0.22151585	-0.22151585	-0.22151585	-0.22151585	-0.22151585	-0.22151585	-0.22151585	-0.22151585	-0.22151585	-0.22151585	-0.22151585	-0.22151585	-0.22151585	-0.22151585	-0.22151585	-0.22151585	-0.22151585	-0.22151585	-0.22151585
468.mp3	0.08417204	0.08417204	0.08417204	0.08417204	0.08417204	0.08417204	0.08417204	0.08417204	0.08417204	0.08417204	0.08417204	0.08417204	0.08417204	0.08417204	0.08417204	0.08417204	0.08417204	0.08417204	0.08417204	0.08417204	0.08417204	0.08417204	0.08417204	0.08417204	0.08417204	0.08417204	0.08417204	0.08417204	0.08417204	0.08417204	0.08417204	0.08417204	0.08417204	0.08417204	0.08417204	0.08417204	0.08417204	0.08417204	0.08417204	0.08417204	0.08417204	0.08417204	0.08417204	0.08417204	0.08417204	0.08417204	0.08417204	0.08417204	0.08417204
469.mp3	-0.102089465	-0.102089465	-0.102089465	-0.102089465	-0.102089465	-0.102089465	-0.102089465	-0.102089465	-0.102089465	-0.102089465	-0.102089465	-0.102089465	-0.102089465	-0.102089465	-0.102089465	-0.102089465	-0.102089465	-0.102089465	-0.102089465	-0.102089465	-0.102089465	-0.102089465	-0.102089465	-0.102089465	-0.102089465	-0.102089465	-0.102089465	-0.102089465	-0.102089465	-0.102089465	-0.102089465	-0.102089465	-0.102089465	-0.102089465	-0.102089465	-0.102089465	-0.102089465	-0.102089465	-0.102089465	-0.102089465	-0.102089465	-0.102089465	-0.102089465	-0.102089465	-0.102089465	-0.102089465	-0.102089465	-0.102089465	-0.102089465
472.mp3	-0.029715408	-0.029715408	-0.029715408	-0.029715408	-0.029715408	-0.029715408	-0.029715408	-0.029715408	-0.029715408	-0.029715408	-0.029715408	-0.029715408	-0.029715408	-0.029715408	-0.029715408	-0.029715408	-0.029715408	-0.029715408	-0.029715408	-0.029715408	-0.029715408	-0.029715408	-0.029715408	-0.029715408	-0.029715408	-0.029715408	-0.029715408	-0.029715408	-0.029715408	-0.029715408	-0.029715408	-0.029715408	-0.029715408	-0.029715408	-0.029715408	-0.029715408	-0.029715408	-0.029715408	-0.029715408	-0.029715408	-0.029715408	-0.029715408	-0.029715408	-0.029715408	-0.029715408	-0.029715408	-0.029715408	-0.029715408	-0.029715408
473.mp3	-0.2598932	-0.2598932	-0.2598932	-0.2598932	-0.2598932	-0.2598932	-0.2598932	-0.2598932	-0.2598932	-0.2598932	-0.2598932	-0.2598932	-0.2598932	-0.2598932	-0.2598932	-0.2598932	-0.2598932	-0.2598932	-0.2598932	-0.2598932	-0.2598932	-0.2598932	-0.2598932	-0.2598932	-0.2598932	-0.2598932	-0.2598932	-0.2598932	-0.2598932	-0.2598932	-0.2598932	-0.2598932	-0.2598932	-0.2598932	-0.2598932	-0.2598932	-0.2598932	-0.2598932	-0.2598932	-0.2598932	-0.2598932	-0.2598932	-0.2598932	-0.2598932	-0.2598932	-0.2598932	-0.2598932	-0.2598932	-0.2598932
475.mp3	-0.16648844	-0.16648844	-0.16648844	-0.16648844	-0.16648844	-0.16648844	-0.16648844	-0.16648844	-0.16648844	-0.16648844	-0.16648844	-0.16648844	-0.16648844	-0.16648844	-0.16648844	-0.16648844	-0.16648844	-0.16648844	-0.16648844	-0.16648844	-0.16648844	-0.16648844	-0.16648844	-0.16648844	-0.16648844	-0.16648844	-0.16648844	-0.16648844	-0.16648844	-0.16648844	-0.16648844	-0.16648844	-0.16648844	-0.16648844	-0.16648844	-0.16648844	-0.16648844	-0.16648844	-0.16648844	-0.16648844	-0.16648844	-0.16648844	-0.16648844	-0.16648844	-0.16648844	-0.16648844	-0.16648844	-0.16648844	-0.16648844
477.mp3	0.10199617	0.10199617	0.10199617	0.10199617	0.10199617	0.10199617	0.10199617	0.10199617	0.10199617	0.10199617	0.10199617	0.10199617	0.10199617	0.10199617	0.10199617	0.10199617	0.10199617	0.10199617	0.10199617	0.10199617	0.10199617	0.10199617	0.10199617	0.10199617	0.10199617	0.10199617	0.10199617	0.10199617	0.10199617	0.10199617	0.10199617	0.10199617	0.10199617	0.10199617	0.10199617	0.10199617	0.10199617	0.10199617	0.10199617	0.10199617	0.10199617	0.10199617	0.10199617	0.10199617	0.10199617	0.10199617	0.10199617	0.10199617	0.10199617
478.mp3	-0.028864186	-0.028864186	-0.028864186	-0.028864186	-0.028864186	-0.028864186	-0.028864186	-0.028864186	-0.028864186	-0.028864186	-0.028864186	-0.028864186	-0.028864186	-0.028864186	-0.028864186	-0.028864186	-0.028864186	-0.028864186	-0.028864186	-0.028864186	-0.028864186	-0.028864186	-0.028864186	-0.028864186	-0.028864186	-0.028864186	-0.028864186	-0.028864186	-0.028864186	-0.028864186	-0.028864186	-0.028864186	-0.028864186	-0.028864186	-0.028864186	-0.028864186	-0.028864186	-0.028864186	-0.028864186	-0.028864186	-0.028864186	-0.028864186	-0.028864186	-0.028864186	-0.028864186	-0.028864186	-0.028864186	-0.028864186	-0.028864186
479.mp3	0.3425428	0.3425428	0.3425428	0.3425428	0.3425428	0.3425428	0.3425428	0.3425428	0.3425428	0.3425428	0.3425428	0.3425428	0.3425428	0.3425428	0.3425428	0.3425428	0.3425428	0.3425428	0.3425428	0.3425428	0.3425428	0.3425428	0.3425428	0.3425428	0.3425428	0.3425428	0.3425428	0.3425428	0.3425428	0.3425428	0.3425428	0.3425428	0.3425428	0.3425428	0.3425428	0.3425428	0.3425428	0.3425428	0.3425428	0.3425428	0.3425428	0.3425428	0.3425428	0.3425428	0.3425428	0.3425428	0.3425428	0.3425428	0.3425428
480.mp3	0.039983373	0.039983373	0.039983373	0.039983373	0.039983373	0.039983373	0.039983373	0.039983373	0.039983373	0.039983373	0.039983373	0.039983373	0.039983373	0.039983373	0.039983373	0.039983373	0.039983373	0.039983373	0.039983373	0.039983373	0.039983373	0.039983373	0.039983373	0.039983373	0.039983373	0.039983373	0.039983373	0.039983373	0.039983373	0.039983373	0.039983373	0.039983373	0.039983373	0.039983373	0.039983373	0.039983373	0.039983373	0.039983373	0.039983373	0.039983373	0.039983373	0.039983373	0.039983373	0.039983373	0.039983373	0.039983373	0.039983373	0.039983373	0.039983373
481.mp3	-0.07176936	-0.07176936	-0.07176936	-0.07176936	-0.07176936	-0.07176936	-0.07176936	-0.07176936	-0.07176936	-0.07176936	-0.07176936	-0.07176936	-0.07176936	-0.07176936	-0.07176936	-0.07176936	-0.07176936	-0.07176936	-0.07176936	-0.07176936	-0.07176936	-0.07176936	-0.07176936	-0.07176936	-0.07176936	-0.07176936	-0.07176936	-0.07176936	-0.07176936	-0.07176936	-0.07176936	-0.07176936	-0.07176936	-0.07176936	-0.07176936	-0.07176936	-0.07176936	-0.07176936	-0.07176936	-0.07176936	-0.07176936	-0.07176936	-0.07176936	-0.07176936	-0.07176936	-0.07176936	-0.07176936	-0.07176936	-0.07176936
482.mp3	-0.018489096	-0.018489096	-0.018489096	-0.018489096	-0.018489096	-0.018489096	-0.018489096	-0.018489096	-0.018489096	-0.018489096	-0.018489096	-0.018489096	-0.018489096	-0.018489096	-0.018489096	-0.018489096	-0.018489096	-0.018489096	-0.018489096	-0.018489096	-0.018489096	-0.018489096	-0.018489096	-0.018489096	-0.018489096	-0.018489096	-0.018489096	-0.018489096	-0.018489096	-0.018489096	-0.018489096	-0.018489096	-0.018489096	-0.018489096	-0.018489096	-0.018489096	-0.018489096	-0.018489096	-0.018489096	-0.018489096	-0.018489096	-0.018489096	-0.018489096	-0.018489096	-0.018489096	-0.018489096	-0.018489096	-0.018489096	-0.018489096
484.mp3	0.030641284	0.030641284	0.030641284	0.030641284	0.030641284	0.030641284	0.030641284	0.030641284	0.030641284	0.030641284	0.030641284	0.030641284	0.030641284	0.030641284	0.030641284	0.030641284	0.030641284	0.030641284	0.030641284	0.030641284	0.030641284	0.030641284	0.030641284	0.030641284	0.030641284	0.030641284	0.030641284	0.030641284	0.030641284	0.030641284	0.030641284	0.030641284	0.030641284	0.030641284	0.030641284	0.030641284	0.030641284	0.030641284	0.030641284	0.030641284	0.030641284	0.030641284	0.030641284	0.030641284	0.030641284	0.030641284	0.030641284	0.030641284	0.030641284
485.mp3	-0.08892965	-0.08892965	-0.08892965	-0.08892965	-0.08892965	-0.08892965	-0.08892965	-0.08892965	-0.08892965	-0.08892965	-0.08892965	-0.08892965	-0.08892965	-0.08892965	-0.08892965	-0.08892965	-0.08892965	-0.08892965	-0.08892965	-0.08892965	-0.08892965	-0.08892965	-0.08892965	-0.08892965	-0.08892965	-0.08892965	-0.08892965	-0.08892965	-0.08892965	-0.08892965	-0.08892965	-0.08892965	-0.08892965	-0.08892965	-0.08892965	-0.08892965	-0.08892965	-0.08892965	-0.08892965	-0.08892965	-0.08892965	-0.08892965	-0.08892965	-0.08892965	-0.08892965	-0.08892965	-0.08892965	-0.08892965	-0.08892965
486.mp3	-0.13951503	-0.13951503	-0.13951503	-0.13951503	-0.13951503	-0.13951503	-0.13951503	-0.13951503	-0.13951503	-0.13951503	-0.13951503	-0.13951503	-0.13951503	-0.13951503	-0.13951503	-0.13951503	-0.13951503	-0.13951503	-0.13951503	-0.13951503	-0.13951503	-0.13951503	-0.13951503	-0.13951503	-0.13951503	-0.13951503	-0.13951503	-0.13951503	-0.13951503	-0.13951503	-0.13951503	-0.13951503	-0.13951503	-0.13951503	-0.13951503	-0.13951503	-0.13951503	-0.13951503	-0.13951503	-0.13951503	-0.13951503	-0.13951503	-0.13951503	-0.13951503	-0.13951503	-0.13951503	-0.13951503	-0.13951503	-0.13951503
487.mp3	0.1986946	0.1986946	0.1986946	0.1986946	0.1986946	0.1986946	0.1986946	0.1986946	0.1986946	0.1986946	0.1986946	0.1986946	0.1986946	0.1986946	0.1986946	0.1986946	0.1986946	0.1986946	0.1986946	0.1986946	0.1986946	0.1986946	0.1986946	0.1986946	0.1986946	0.1986946	0.1986946	0.1986946	0.1986946	0.1986946	0.1986946	0.1986946	0.1986946	0.1986946	0.1986946	0.1986946	0.1986946	0.1986946	0.1986946	0.1986946	0.1986946	0.1986946	0.1986946	0.1986946	0.1986946	0.1986946	0.1986946	0.1986946	0.1986946
488.mp3	0.03626774	0.03626774	0.03626774	0.03626774	0.03626774	0.03626774	0.03626774	0.03626774	0.03626774	0.03626774	0.03626774	0.03626774	0.03626774	0.03626774	0.03626774	0.03626774	0.03626774	0.03626774	0.03626774	0.03626774	0.03626774	0.03626774	0.03626774	0.03626774	0.03626774	0.03626774	0.03626774	0.03626774	0.03626774	0.03626774	0.03626774	0.03626774	0.03626774	0.03626774	0.03626774	0.03626774	0.03626774	0.03626774	0.03626774	0.03626774	0.03626774	0.03626774	0.03626774	0.03626774	0.03626774	0.03626774	0.03626774	0.03626774	0.03626774
489.mp3	-0.18925811	-0.18925811	-0.18925811	-0.18925811	-0.18925811	-0.18925811	-0.18925811	-0.18925811	-0.18925811	-0.18925811	-0.18925811	-0.18925811	-0.18925811	-0.18925811	-0.18925811	-0.18925811	-0.18925811	-0.18925811	-0.18925811	-0.18925811	-0.18925811	-0.18925811	-0.18925811	-0.18925811	-0.18925811	-0.18925811	-0.18925811	-0.18925811	-0.18925811	-0.18925811	-0.18925811	-0.18925811	-0.18925811	-0.18925811	-0.18925811	-0.18925811	-0.18925811	-0.18925811	-0.18925811	-0.18925811	-0.18925811	-0.18925811	-0.18925811	-0.18925811	-0.18925811	-0.18925811	-0.18925811	-0.18925811	-0.18925811
490.mp3	-0.051379893	-0.051379893	-0.051379893	-0.051379893	-0.051379893	-0.051379893	-0.051379893	-0.051379893	-0.051379893	-0.051379893	-0.051379893	-0.051379893	-0.051379893	-0.051379893	-0.051379893	-0.051379893	-0.051379893	-0.051379893	-0.051379893	-0.051379893	-0.051379893	-0.051379893	-0.051379893	-0.051379893	-0.051379893	-0.051379893	-0.051379893	-0.051379893	-0.051379893	-0.051379893	-0.051379893	-0.051379893	-0.051379893	-0.051379893	-0.051379893	-0.051379893	-0.051379893	-0.051379893	-0.051379893	-0.051379893	-0.051379893	-0.051379893	-0.051379893	-0.051379893	-0.051379893	-0.051379893	-0.051379893	-0.051379893	-0.051379893
492.mp3	-0.063732475	-0.063732475	-0.063732475	-0.063732475	-0.063732475	-0.063732475	-0.063732475	-0.063732475	-0.063732475	-0.063732475	-0.063732475	-0.063732475	-0.063732475	-0.063732475	-0.063732475	-0.063732475	-0.063732475	-0.063732475	-0.063732475	-0.063732475	-0.063732475	-0.063732475	-0.063732475	-0.063732475	-0.063732475	-0.063732475	-0.063732475	-0.063732475	-0.063732475	-0.063732475	-0.063732475	-0.063732475	-0.063732475	-0.063732475	-0.063732475	-0.063732475	-0.063732475	-0.063732475	-0.063732475	-0.063732475	-0.063732475	-0.063732475	-0.063732475	-0.063732475	-0.063732475	-0.063732475	-0.063732475	-0.063732475	-0.063732475
493.mp3	0.027198803	0.027198803	0.027198803	0.027198803	0.027198803	0.027198803	0.027198803	0.027198803	0.027198803	0.027198803	0.027198803	0.027198803	0.027198803	0.027198803	0.027198803	0.027198803	0.027198803	0.027198803	0.027198803	0.027198803	0.027198803	0.027198803	0.027198803	0.027198803	0.027198803	0.027198803	0.027198803	0.027198803	0.027198803	0.027198803	0.027198803	0.027198803	0.027198803	0.027198803	0.027198803	0.027198803	0.027198803	0.027198803	0.027198803	0.027198803	0.027198803	0.027198803	0.027198803	0.027198803	0.027198803	0.027198803	0.027198803	0.027198803	0.027198803
494.mp3	0.16235039	0.16235039	0.16235039	0.16235039	0.16235039	0.16235039	0.16235039	0.16235039	0.16235039	0.16235039	0.16235039	0.16235039	0.16235039	0.16235039	0.16235039	0.16235039	0.16235039	0.16235039	0.16235039	0.16235039	0.16235039	0.16235039	0.16235039	0.16235039	0.16235039	0.16235039	0.16235039	0.16235039	0.16235039	0.16235039	0.16235039	0.16235039	0.16235039	0.16235039	0.16235039	0.16235039	0.16235039	0.16235039	0.16235039	0.16235039	0.16235039	0.16235039	0.16235039	0.16235039	0.16235039	0.16235039	0.16235039	0.16235039	0.16235039
496.mp3	-0.13977969	-0.13977969	-0.13977969	-0.13977969	-0.13977969	-0.13977969	-0.13977969	-0.13977969	-0.13977969	-0.13977969	-0.13977969	-0.13977969	-0.13977969	-0.13977969	-0.13977969	-0.13977969	-0.13977969	-0.13977969	-0.13977969	-0.13977969	-0.13977969	-0.13977969	-0.13977969	-0.13977969	-0.13977969	-0.13977969	-0.13977969	-0.13977969	-0.13977969	-0.13977969	-0.13977969	-0.13977969	-0.13977969	-0.13977969	-0.13977969	-0.13977969	-0.13977969	-0.13977969	-0.13977969	-0.13977969	-0.13977969	-0.13977969	-0.13977969	-0.13977969	-0.13977969	-0.13977969	-0.13977969	-0.13977969	-0.13977969
497.mp3	0.18982637	0.18982637	0.18982637	0.18982637	0.18982637	0.18982637	0.18982637	0.18982637	0.18982637	0.18982637	0.18982637	0.18982637	0.18982637	0.18982637	0.18982637	0.18982637	0.18982637	0.18982637	0.18982637	0.18982637	0.18982637	0.18982637	0.18982637	0.18982637	0.18982637	0.18982637	0.18982637	0.18982637	0.18982637	0.18982637	0.18982637	0.18982637	0.18982637	0.18982637	0.18982637	0.18982637	0.18982637	0.18982637	0.18982637	0.18982637	0.18982637	0.18982637	0.18982637	0.18982637	0.18982637	0.18982637	0.18982637	0.18982637	0.18982637
498.mp3	0.014230028	0.014230028	0.014230028	0.014230028	0.014230028	0.014230028	0.014230028	0.014230028	0.014230028	0.014230028	0.014230028	0.014230028	0.014230028	0.014230028	0.014230028	0.014230028	0.014230028	0.014230028	0.014230028	0.014230028	0.014230028	0.014230028	0.014230028	0.014230028	0.014230028	0.014230028	0.014230028	0.014230028	0.014230028	0.014230028	0.014230028	0.014230028	0.014230028	0.014230028	0.014230028	0.014230028	0.014230028	0.014230028	0.014230028	0.014230028	0.014230028	0.014230028	0.014230028	0.014230028	0.014230028	0.014230028	0.014230028	0.014230028	0.014230028
499.mp3	-0.033305906	-0.033305906	-0.033305906	-0.033305906	-0.033305906	-0.033305906	-0.033305906	-0.033305906	-0.033305906	-0.033305906	-0.033305906	-0.033305906	-0.033305906	-0.033305906	-0.033305906	-0.033305906	-0.033305906	-0.033305906	-0.033305906	-0.033305906	-0.033305906	-0.033305906	-0.033305906	-0.033305906	-0.033305906	-0.033305906	-0.033305906	-0.033305906	-0.033305906	-0.033305906	-0.033305906	-0.033305906	-0.033305906	-0.033305906	-0.033305906	-0.033305906	-0.033305906	-0.033305906	-0.033305906	-0.033305906	-0.033305906	-0.033305906	-0.033305906	-0.033305906	-0.033305906	-0.033305906	-0.033305906	-0.033305906	-0.033305906
500.mp3	-0.16398616	-0.16398616	-0.16398616	-0.16398616	-0.16398616	-0.16398616	-0.16398616	-0.16398616	-0.16398616	-0.16398616	-0.16398616	-0.16398616	-0.16398616	-0.16398616	-0.16398616	-0.16398616	-0.16398616	-0.16398616	-0.16398616	-0.16398616	-0.16398616	-0.16398616	-0.16398616	-0.16398616	-0.16398616	-0.16398616	-0.16398616	-0.16398616	-0.16398616	-0.16398616	-0.16398616	-0.16398616	-0.16398616	-0.16398616	-0.16398616	-0.16398616	-0.16398616	-0.16398616	-0.16398616	-0.16398616	-0.16398616	-0.16398616	-0.16398616	-0.16398616	-0.16398616	-0.16398616	-0.16398616	-0.16398616	-0.16398616
501.mp3	-0.005575512	-0.005575512	-0.005575512	-0.005575512	-0.005575512	-0.005575512	-0.005575512	-0.005575512	-0.005575512	-0.005575512	-0.005575512	-0.005575512	-0.005575512	-0.005575512	-0.005575512	-0.005575512	-0.005575512	-0.005575512	-0.005575512	-0.005575512	-0.005575512	-0.005575512	-0.005575512	-0.005575512	-0.005575512	-0.005575512	-0.005575512	-0.005575512	-0.005575512	-0.005575512	-0.005575512	-0.005575512	-0.005575512	-0.005575512	-0.005575512	-0.005575512	-0.005575512	-0.005575512	-0.005575512	-0.005575512	-0.005575512	-0.005575512	-0.005575512	-0.005575512	-0.005575512	-0.005575512	-0.005575512	-0.005575512	-0.005575512
502.mp3	-0.31331137	-0.31331137	-0.31331137	-0.31331137	-0.31331137	-0.31331137	-0.31331137	-0.31331137	-0.31331137	-0.31331137	-0.31331137	-0.31331137	-0.31331137	-0.31331137	-0.31331137	-0.31331137	-0.31331137	-0.31331137	-0.31331137	-0.31331137	-0.31331137	-0.31331137	-0.31331137	-0.31331137	-0.31331137	-0.31331137	-0.31331137	-0.31331137	-0.31331137	-0.31331137	-0.31331137	-0.31331137	-0.31331137	-0.31331137	-0.31331137	-0.31331137	-0.31331137	-0.31331137	-0.31331137	-0.31331137	-0.31331137	-0.31331137	-0.31331137	-0.31331137	-0.31331137	-0.31331137	-0.31331137	-0.31331137	-0.31331137
503.mp3	-0.23971659	-0.23971659	-0.23971659	-0.23971659	-0.23971659	-0.23971659	-0.23971659	-0.23971659	-0.23971659	-0.23971659	-0.23971659	-0.23971659	-0.23971659	-0.23971659	-0.23971659	-0.23971659	-0.23971659	-0.23971659	-0.23971659	-0.23971659	-0.23971659	-0.23971659	-0.23971659	-0.23971659	-0.23971659	-0.23971659	-0.23971659	-0.23971659	-0.23971659	-0.23971659	-0.23971659	-0.23971659	-0.23971659	-0.23971659	-0.23971659	-0.23971659	-0.23971659	-0.23971659	-0.23971659	-0.23971659	-0.23971659	-0.23971659	-0.23971659	-0.23971659	-0.23971659	-0.23971659	-0.23971659	-0.23971659	-0.23971659
504.mp3	-0.13140252	-0.13140252	-0.13140252	-0.13140252	-0.13140252	-0.13140252	-0.13140252	-0.13140252	-0.13140252	-0.13140252	-0.13140252	-0.13140252	-0.13140252	-0.13140252	-0.13140252	-0.13140252	-0.13140252	-0.13140252	-0.13140252	-0.13140252	-0.13140252	-0.13140252	-0.13140252	-0.13140252	-0.13140252	-0.13140252	-0.13140252	-0.13140252	-0.13140252	-0.13140252	-0.13140252	-0.13140252	-0.13140252	-0.13140252	-0.13140252	-0.13140252	-0.13140252	-0.13140252	-0.13140252	-0.13140252	-0.13140252	-0.13140252	-0.13140252	-0.13140252	-0.13140252	-0.13140252	-0.13140252	-0.13140252	-0.13140252
506.mp3	-0.16264011	-0.16264011	-0.16264011	-0.16264011	-0.16264011	-0.16264011	-0.16264011	-0.16264011	-0.16264011	-0.16264011	-0.16264011	-0.16264011	-0.16264011	-0.16264011	-0.16264011	-0.16264011	-0.16264011	-0.16264011	-0.16264011	-0.16264011	-0.16264011	-0.16264011	-0.16264011	-0.16264011	-0.16264011	-0.16264011	-0.16264011	-0.16264011	-0.16264011	-0.16264011	-0.16264011	-0.16264011	-0.16264011	-0.16264011	-0.16264011	-0.16264011	-0.16264011	-0.16264011	-0.16264011	-0.16264011	-0.16264011	-0.16264011	-0.16264011	-0.16264011	-0.16264011	-0.16264011	-0.16264011	-0.16264011	-0.16264011
507.mp3	-0.10022567	-0.10022567	-0.10022567	-0.10022567	-0.10022567	-0.10022567	-0.10022567	-0.10022567	-0.10022567	-0.10022567	-0.10022567	-0.10022567	-0.10022567	-0.10022567	-0.10022567	-0.10022567	-0.10022567	-0.10022567	-0.10022567	-0.10022567	-0.10022567	-0.10022567	-0.10022567	-0.10022567	-0.10022567	-0.10022567	-0.10022567	-0.10022567	-0.10022567	-0.10022567	-0.10022567	-0.10022567	-0.10022567	-0.10022567	-0.10022567	-0.10022567	-0.10022567	-0.10022567	-0.10022567	-0.10022567	-0.10022567	-0.10022567	-0.10022567	-0.10022567	-0.10022567	-0.10022567	-0.10022567	-0.10022567	-0.10022567
512.mp3	-0.17509821	-0.17509821	-0.17509821	-0.17509821	-0.17509821	-0.17509821	-0.17509821	-0.17509821	-0.17509821	-0.17509821	-0.17509821	-0.17509821	-0.17509821	-0.17509821	-0.17509821	-0.17509821	-0.17509821	-0.17509821	-0.17509821	-0.17509821	-0.17509821	-0.17509821	-0.17509821	-0.17509821	-0.17509821	-0.17509821	-0.17509821	-0.17509821	-0.17509821	-0.17509821	-0.17509821	-0.17509821	-0.17509821	-0.17509821	-0.17509821	-0.17509821	-0.17509821	-0.17509821	-0.17509821	-0.17509821	-0.17509821	-0.17509821	-0.17509821	-0.17509821	-0.17509821	-0.17509821	-0.17509821	-0.17509821	-0.17509821
513.mp3	0.041249793	0.041249793	0.041249793	0.041249793	0.041249793	0.041249793	0.041249793	0.041249793	0.041249793	0.041249793	0.041249793	0.041249793	0.041249793	0.041249793	0.041249793	0.041249793	0.041249793	0.041249793	0.041249793	0.041249793	0.041249793	0.041249793	0.041249793	0.041249793	0.041249793	0.041249793	0.041249793	0.041249793	0.041249793	0.041249793	0.041249793	0.041249793	0.041249793	0.041249793	0.041249793	0.041249793	0.041249793	0.041249793	0.041249793	0.041249793	0.041249793	0.041249793	0.041249793	0.041249793	0.041249793	0.041249793	0.041249793	0.041249793	0.041249793
514.mp3	-0.23237331	-0.23237331	-0.23237331	-0.23237331	-0.23237331	-0.23237331	-0.23237331	-0.23237331	-0.23237331	-0.23237331	-0.23237331	-0.23237331	-0.23237331	-0.23237331	-0.23237331	-0.23237331	-0.23237331	-0.23237331	-0.23237331	-0.23237331	-0.23237331	-0.23237331	-0.23237331	-0.23237331	-0.23237331	-0.23237331	-0.23237331	-0.23237331	-0.23237331	-0.23237331	-0.23237331	-0.23237331	-0.23237331	-0.23237331	-0.23237331	-0.23237331	-0.23237331	-0.23237331	-0.23237331	-0.23237331	-0.23237331	-0.23237331	-0.23237331	-0.23237331	-0.23237331	-0.23237331	-0.23237331	-0.23237331	-0.23237331
515.mp3	-0.20964867	-0.20964867	-0.20964867	-0.20964867	-0.20964867	-0.20964867	-0.20964867	-0.20964867	-0.20964867	-0.20964867	-0.20964867	-0.20964867	-0.20964867	-0.20964867	-0.20964867	-0.20964867	-0.20964867	-0.20964867	-0.20964867	-0.20964867	-0.20964867	-0.20964867	-0.20964867	-0.20964867	-0.20964867	-0.20964867	-0.20964867	-0.20964867	-0.20964867	-0.20964867	-0.20964867	-0.20964867	-0.20964867	-0.20964867	-0.20964867	-0.20964867	-0.20964867	-0.20964867	-0.20964867	-0.20964867	-0.20964867	-0.20964867	-0.20964867	-0.20964867	-0.20964867	-0.20964867	-0.20964867	-0.20964867	-0.20964867
518.mp3	-0.007953275	-0.007953275	-0.007953275	-0.007953275	-0.007953275	-0.007953275	-0.007953275	-0.007953275	-0.007953275	-0.007953275	-0.007953275	-0.007953275	-0.007953275	-0.007953275	-0.007953275	-0.007953275	-0.007953275	-0.007953275	-0.007953275	-0.007953275	-0.007953275	-0.007953275	-0.007953275	-0.007953275	-0.007953275	-0.007953275	-0.007953275	-0.007953275	-0.007953275	-0.007953275	-0.007953275	-0.007953275	-0.007953275	-0.007953275	-0.007953275	-0.007953275	-0.007953275	-0.007953275	-0.007953275	-0.007953275	-0.007953275	-0.007953275	-0.007953275	-0.007953275	-0.007953275	-0.007953275	-0.007953275	-0.007953275	-0.007953275
519.mp3	-0.2625095	-0.2625095	-0.2625095	-0.2625095	-0.2625095	-0.2625095	-0.2625095	-0.2625095	-0.2625095	-0.2625095	-0.2625095	-0.2625095	-0.2625095	-0.2625095	-0.2625095	-0.2625095	-0.2625095	-0.2625095	-0.2625095	-0.2625095	-0.2625095	-0.2625095	-0.2625095	-0.2625095	-0.2625095	-0.2625095	-0.2625095	-0.2625095	-0.2625095	-0.2625095	-0.2625095	-0.2625095	-0.2625095	-0.2625095	-0.2625095	-0.2625095	-0.2625095	-0.2625095	-0.2625095	-0.2625095	-0.2625095	-0.2625095	-0.2625095	-0.2625095	-0.2625095	-0.2625095	-0.2625095	-0.2625095	-0.2625095
520.mp3	-0.3136314	-0.3136314	-0.3136314	-0.3136314	-0.3136314	-0.3136314	-0.3136314	-0.3136314	-0.3136314	-0.3136314	-0.3136314	-0.3136314	-0.3136314	-0.3136314	-0.3136314	-0.3136314	-0.3136314	-0.3136314	-0.3136314	-0.3136314	-0.3136314	-0.3136314	-0.3136314	-0.3136314	-0.3136314	-0.3136314	-0.3136314	-0.3136314	-0.3136314	-0.3136314	-0.3136314	-0.3136314	-0.3136314	-0.3136314	-0.3136314	-0.3136314	-0.3136314	-0.3136314	-0.3136314	-0.3136314	-0.3136314	-0.3136314	-0.3136314	-0.3136314	-0.3136314	-0.3136314	-0.3136314	-0.3136314	-0.3136314
521.mp3	-0.06530021	-0.06530021	-0.06530021	-0.06530021	-0.06530021	-0.06530021	-0.06530021	-0.06530021	-0.06530021	-0.06530021	-0.06530021	-0.06530021	-0.06530021	-0.06530021	-0.06530021	-0.06530021	-0.06530021	-0.06530021	-0.06530021	-0.06530021	-0.06530021	-0.06530021	-0.06530021	-0.06530021	-0.06530021	-0.06530021	-0.06530021	-0.06530021	-0.06530021	-0.06530021	-0.06530021	-0.06530021	-0.06530021	-0.06530021	-0.06530021	-0.06530021	-0.06530021	-0.06530021	-0.06530021	-0.06530021	-0.06530021	-0.06530021	-0.06530021	-0.06530021	-0.06530021	-0.06530021	-0.06530021	-0.06530021	-0.06530021
522.mp3	-0.37314662	-0.37314662	-0.37314662	-0.37314662	-0.37314662	-0.37314662	-0.37314662	-0.37314662	-0.37314662	-0.37314662	-0.37314662	-0.37314662	-0.37314662	-0.37314662	-0.37314662	-0.37314662	-0.37314662	-0.37314662	-0.37314662	-0.37314662	-0.37314662	-0.37314662	-0.37314662	-0.37314662	-0.37314662	-0.37314662	-0.37314662	-0.37314662	-0.37314662	-0.37314662	-0.37314662	-0.37314662	-0.37314662	-0.37314662	-0.37314662	-0.37314662	-0.37314662	-0.37314662	-0.37314662	-0.37314662	-0.37314662	-0.37314662	-0.37314662	-0.37314662	-0.37314662	-0.37314662	-0.37314662	-0.37314662	-0.37314662
523.mp3	0.079356626	0.079356626	0.079356626	0.079356626	0.079356626	0.079356626	0.079356626	0.079356626	0.079356626	0.079356626	0.079356626	0.079356626	0.079356626	0.079356626	0.079356626	0.079356626	0.079356626	0.079356626	0.079356626	0.079356626	0.079356626	0.079356626	0.079356626	0.079356626	0.079356626	0.079356626	0.079356626	0.079356626	0.079356626	0.079356626	0.079356626	0.079356626	0.079356626	0.079356626	0.079356626	0.079356626	0.079356626	0.079356626	0.079356626	0.079356626	0.079356626	0.079356626	0.079356626	0.079356626	0.079356626	0.079356626	0.079356626	0.079356626	0.079356626
524.mp3	-0.25470772	-0.25470772	-0.25470772	-0.25470772	-0.25470772	-0.25470772	-0.25470772	-0.25470772	-0.25470772	-0.25470772	-0.25470772	-0.25470772	-0.25470772	-0.25470772	-0.25470772	-0.25470772	-0.25470772	-0.25470772	-0.25470772	-0.25470772	-0.25470772	-0.25470772	-0.25470772	-0.25470772	-0.25470772	-0.25470772	-0.25470772	-0.25470772	-0.25470772	-0.25470772	-0.25470772	-0.25470772	-0.25470772	-0.25470772	-0.25470772	-0.25470772	-0.25470772	-0.25470772	-0.25470772	-0.25470772	-0.25470772	-0.25470772	-0.25470772	-0.25470772	-0.25470772	-0.25470772	-0.25470772	-0.25470772	-0.25470772
525.mp3	-0.23832245	-0.23832245	-0.23832245	-0.23832245	-0.23832245	-0.23832245	-0.23832245	-0.23832245	-0.23832245	-0.23832245	-0.23832245	-0.23832245	-0.23832245	-0.23832245	-0.23832245	-0.23832245	-0.23832245	-0.23832245	-0.23832245	-0.23832245	-0.23832245	-0.23832245	-0.23832245	-0.23832245	-0.23832245	-0.23832245	-0.23832245	-0.23832245	-0.23832245	-0.23832245	-0.23832245	-0.23832245	-0.23832245	-0.23832245	-0.23832245	-0.23832245	-0.23832245	-0.23832245	-0.23832245	-0.23832245	-0.23832245	-0.23832245	-0.23832245	-0.23832245	-0.23832245	-0.23832245	-0.23832245	-0.23832245	-0.23832245
527.mp3	-0.060414586	-0.060414586	-0.060414586	-0.060414586	-0.060414586	-0.060414586	-0.060414586	-0.060414586	-0.060414586	-0.060414586	-0.060414586	-0.060414586	-0.060414586	-0.060414586	-0.060414586	-0.060414586	-0.060414586	-0.060414586	-0.060414586	-0.060414586	-0.060414586	-0.060414586	-0.060414586	-0.060414586	-0.060414586	-0.060414586	-0.060414586	-0.060414586	-0.060414586	-0.060414586	-0.060414586	-0.060414586	-0.060414586	-0.060414586	-0.060414586	-0.060414586	-0.060414586	-0.060414586	-0.060414586	-0.060414586	-0.060414586	-0.060414586	-0.060414586	-0.060414586	-0.060414586	-0.060414586	-0.060414586	-0.060414586	-0.060414586
529.mp3	-0.33826527	-0.33826527	-0.33826527	-0.33826527	-0.33826527	-0.33826527	-0.33826527	-0.33826527	-0.33826527	-0.33826527	-0.33826527	-0.33826527	-0.33826527	-0.33826527	-0.33826527	-0.33826527	-0.33826527	-0.33826527	-0.33826527	-0.33826527	-0.33826527	-0.33826527	-0.33826527	-0.33826527	-0.33826527	-0.33826527	-0.33826527	-0.33826527	-0.33826527	-0.33826527	-0.33826527	-0.33826527	-0.33826527	-0.33826527	-0.33826527	-0.33826527	-0.33826527	-0.33826527	-0.33826527	-0.33826527	-0.33826527	-0.33826527	-0.33826527	-0.33826527	-0.33826527	-0.33826527	-0.33826527	-0.33826527	-0.33826527
530.mp3	-0.14290519	-0.14290519	-0.14290519	-0.14290519	-0.14290519	-0.14290519	-0.14290519	-0.14290519	-0.14290519	-0.14290519	-0.14290519	-0.14290519	-0.14290519	-0.14290519	-0.14290519	-0.14290519	-0.14290519	-0.14290519	-0.14290519	-0.14290519	-0.14290519	-0.14290519	-0.14290519	-0.14290519	-0.14290519	-0.14290519	-0.14290519	-0.14290519	-0.14290519	-0.14290519	-0.14290519	-0.14290519	-0.14290519	-0.14290519	-0.14290519	-0.14290519	-0.14290519	-0.14290519	-0.14290519	-0.14290519	-0.14290519	-0.14290519	-0.14290519	-0.14290519	-0.14290519	-0.14290519	-0.14290519	-0.14290519	-0.14290519
535.mp3	-0.044982065	-0.044982065	-0.044982065	-0.044982065	-0.044982065	-0.044982065	-0.044982065	-0.044982065	-0.044982065	-0.044982065	-0.044982065	-0.044982065	-0.044982065	-0.044982065	-0.044982065	-0.044982065	-0.044982065	-0.044982065	-0.044982065	-0.044982065	-0.044982065	-0.044982065	-0.044982065	-0.044982065	-0.044982065	-0.044982065	-0.044982065	-0.044982065	-0.044982065	-0.044982065	-0.044982065	-0.044982065	-0.044982065	-0.044982065	-0.044982065	-0.044982065	-0.044982065	-0.044982065	-0.044982065	-0.044982065	-0.044982065	-0.044982065	-0.044982065	-0.044982065	-0.044982065	-0.044982065	-0.044982065	-0.044982065	-0.044982065
536.mp3	-0.29103363	-0.29103363	-0.29103363	-0.29103363	-0.29103363	-0.29103363	-0.29103363	-0.29103363	-0.29103363	-0.29103363	-0.29103363	-0.29103363	-0.29103363	-0.29103363	-0.29103363	-0.29103363	-0.29103363	-0.29103363	-0.29103363	-0.29103363	-0.29103363	-0.29103363	-0.29103363	-0.29103363	-0.29103363	-0.29103363	-0.29103363	-0.29103363	-0.29103363	-0.29103363	-0.29103363	-0.29103363	-0.29103363	-0.29103363	-0.29103363	-0.29103363	-0.29103363	-0.29103363	-0.29103363	-0.29103363	-0.29103363	-0.29103363	-0.29103363	-0.29103363	-0.29103363	-0.29103363	-0.29103363	-0.29103363	-0.29103363
537.mp3	0.011924859	0.011924859	0.011924859	0.011924859	0.011924859	0.011924859	0.011924859	0.011924859	0.011924859	0.011924859	0.011924859	0.011924859	0.011924859	0.011924859	0.011924859	0.011924859	0.011924859	0.011924859	0.011924859	0.011924859	0.011924859	0.011924859	0.011924859	0.011924859	0.011924859	0.011924859	0.011924859	0.011924859	0.011924859	0.011924859	0.011924859	0.011924859	0.011924859	0.011924859	0.011924859	0.011924859	0.011924859	0.011924859	0.011924859	0.011924859	0.011924859	0.011924859	0.011924859	0.011924859	0.011924859	0.011924859	0.011924859	0.011924859	0.011924859
540.mp3	0.00860114	0.00860114	0.00860114	0.00860114	0.00860114	0.00860114	0.00860114	0.00860114	0.00860114	0.00860114	0.00860114	0.00860114	0.00860114	0.00860114	0.00860114	0.00860114	0.00860114	0.00860114	0.00860114	0.00860114	0.00860114	0.00860114	0.00860114	0.00860114	0.00860114	0.00860114	0.00860114	0.00860114	0.00860114	0.00860114	0.00860114	0.00860114	0.00860114	0.00860114	0.00860114	0.00860114	0.00860114	0.00860114	0.00860114	0.00860114	0.00860114	0.00860114	0.00860114	0.00860114	0.00860114	0.00860114	0.00860114	0.00860114	0.00860114
544.mp3	0.06303318	0.06303318	0.06303318	0.06303318	0.06303318	0.06303318	0.06303318	0.06303318	0.06303318	0.06303318	0.06303318	0.06303318	0.06303318	0.06303318	0.06303318	0.06303318	0.06303318	0.06303318	0.06303318	0.06303318	0.06303318	0.06303318	0.06303318	0.06303318	0.06303318	0.06303318	0.06303318	0.06303318	0.06303318	0.06303318	0.06303318	0.06303318	0.06303318	0.06303318	0.06303318	0.06303318	0.06303318	0.06303318	0.06303318	0.06303318	0.06303318	0.06303318	0.06303318	0.06303318	0.06303318	0.06303318	0.06303318	0.06303318	0.06303318
547.mp3	-0.1686396	-0.1686396	-0.1686396	-0.1686396	-0.1686396	-0.1686396	-0.1686396	-0.1686396	-0.1686396	-0.1686396	-0.1686396	-0.1686396	-0.1686396	-0.1686396	-0.1686396	-0.1686396	-0.1686396	-0.1686396	-0.1686396	-0.1686396	-0.1686396	-0.1686396	-0.1686396	-0.1686396	-0.1686396	-0.1686396	-0.1686396	-0.1686396	-0.1686396	-0.1686396	-0.1686396	-0.1686396	-0.1686396	-0.1686396	-0.1686396	-0.1686396	-0.1686396	-0.1686396	-0.1686396	-0.1686396	-0.1686396	-0.1686396	-0.1686396	-0.1686396	-0.1686396	-0.1686396	-0.1686396	-0.1686396	-0.1686396
550.mp3	-0.27739778	-0.27739778	-0.27739778	-0.27739778	-0.27739778	-0.27739778	-0.27739778	-0.27739778	-0.27739778	-0.27739778	-0.27739778	-0.27739778	-0.27739778	-0.27739778	-0.27739778	-0.27739778	-0.27739778	-0.27739778	-0.27739778	-0.27739778	-0.27739778	-0.27739778	-0.27739778	-0.27739778	-0.27739778	-0.27739778	-0.27739778	-0.27739778	-0.27739778	-0.27739778	-0.27739778	-0.27739778	-0.27739778	-0.27739778	-0.27739778	-0.27739778	-0.27739778	-0.27739778	-0.27739778	-0.27739778	-0.27739778	-0.27739778	-0.27739778	-0.27739778	-0.27739778	-0.27739778	-0.27739778	-0.27739778	-0.27739778
551.mp3	-0.2005162	-0.2005162	-0.2005162	-0.2005162	-0.2005162	-0.2005162	-0.2005162	-0.2005162	-0.2005162	-0.2005162	-0.2005162	-0.2005162	-0.2005162	-0.2005162	-0.2005162	-0.2005162	-0.2005162	-0.2005162	-0.2005162	-0.2005162	-0.2005162	-0.2005162	-0.2005162	-0.2005162	-0.2005162	-0.2005162	-0.2005162	-0.2005162	-0.2005162	-0.2005162	-0.2005162	-0.2005162	-0.2005162	-0.2005162	-0.2005162	-0.2005162	-0.2005162	-0.2005162	-0.2005162	-0.2005162	-0.2005162	-0.2005162	-0.2005162	-0.2005162	-0.2005162	-0.2005162	-0.2005162	-0.2005162	-0.2005162
554.mp3	-0.19888228	-0.19888228	-0.19888228	-0.19888228	-0.19888228	-0.19888228	-0.19888228	-0.19888228	-0.19888228	-0.19888228	-0.19888228	-0.19888228	-0.19888228	-0.19888228	-0.19888228	-0.19888228	-0.19888228	-0.19888228	-0.19888228	-0.19888228	-0.19888228	-0.19888228	-0.19888228	-0.19888228	-0.19888228	-0.19888228	-0.19888228	-0.19888228	-0.19888228	-0.19888228	-0.19888228	-0.19888228	-0.19888228	-0.19888228	-0.19888228	-0.19888228	-0.19888228	-0.19888228	-0.19888228	-0.19888228	-0.19888228	-0.19888228	-0.19888228	-0.19888228	-0.19888228	-0.19888228	-0.19888228	-0.19888228	-0.19888228
555.mp3	-0.20810333	-0.20810333	-0.20810333	-0.20810333	-0.20810333	-0.20810333	-0.20810333	-0.20810333	-0.20810333	-0.20810333	-0.20810333	-0.20810333	-0.20810333	-0.20810333	-0.20810333	-0.20810333	-0.20810333	-0.20810333	-0.20810333	-0.20810333	-0.20810333	-0.20810333	-0.20810333	-0.20810333	-0.20810333	-0.20810333	-0.20810333	-0.20810333	-0.20810333	-0.20810333	-0.20810333	-0.20810333	-0.20810333	-0.20810333	-0.20810333	-0.20810333	-0.20810333	-0.20810333	-0.20810333	-0.20810333	-0.20810333	-0.20810333	-0.20810333	-0.20810333	-0.20810333	-0.20810333	-0.20810333	-0.20810333	-0.20810333
556.mp3	-0.22000611	-0.22000611	-0.22000611	-0.22000611	-0.22000611	-0.22000611	-0.22000611	-0.22000611	-0.22000611	-0.22000611	-0.22000611	-0.22000611	-0.22000611	-0.22000611	-0.22000611	-0.22000611	-0.22000611	-0.22000611	-0.22000611	-0.22000611	-0.22000611	-0.22000611	-0.22000611	-0.22000611	-0.22000611	-0.22000611	-0.22000611	-0.22000611	-0.22000611	-0.22000611	-0.22000611	-0.22000611	-0.22000611	-0.22000611	-0.22000611	-0.22000611	-0.22000611	-0.22000611	-0.22000611	-0.22000611	-0.22000611	-0.22000611	-0.22000611	-0.22000611	-0.22000611	-0.22000611	-0.22000611	-0.22000611	-0.22000611
558.mp3	-0.20955527	-0.20955527	-0.20955527	-0.20955527	-0.20955527	-0.20955527	-0.20955527	-0.20955527	-0.20955527	-0.20955527	-0.20955527	-0.20955527	-0.20955527	-0.20955527	-0.20955527	-0.20955527	-0.20955527	-0.20955527	-0.20955527	-0.20955527	-0.20955527	-0.20955527	-0.20955527	-0.20955527	-0.20955527	-0.20955527	-0.20955527	-0.20955527	-0.20955527	-0.20955527	-0.20955527	-0.20955527	-0.20955527	-0.20955527	-0.20955527	-0.20955527	-0.20955527	-0.20955527	-0.20955527	-0.20955527	-0.20955527	-0.20955527	-0.20955527	-0.20955527	-0.20955527	-0.20955527	-0.20955527	-0.20955527	-0.20955527
560.mp3	-0.18710716	-0.18710716	-0.18710716	-0.18710716	-0.18710716	-0.18710716	-0.18710716	-0.18710716	-0.18710716	-0.18710716	-0.18710716	-0.18710716	-0.18710716	-0.18710716	-0.18710716	-0.18710716	-0.18710716	-0.18710716	-0.18710716	-0.18710716	-0.18710716	-0.18710716	-0.18710716	-0.18710716	-0.18710716	-0.18710716	-0.18710716	-0.18710716	-0.18710716	-0.18710716	-0.18710716	-0.18710716	-0.18710716	-0.18710716	-0.18710716	-0.18710716	-0.18710716	-0.18710716	-0.18710716	-0.18710716	-0.18710716	-0.18710716	-0.18710716	-0.18710716	-0.18710716	-0.18710716	-0.18710716	-0.18710716	-0.18710716
561.mp3	-0.14175224	-0.14175224	-0.14175224	-0.14175224	-0.14175224	-0.14175224	-0.14175224	-0.14175224	-0.14175224	-0.14175224	-0.14175224	-0.14175224	-0.14175224	-0.14175224	-0.14175224	-0.14175224	-0.14175224	-0.14175224	-0.14175224	-0.14175224	-0.14175224	-0.14175224	-0.14175224	-0.14175224	-0.14175224	-0.14175224	-0.14175224	-0.14175224	-0.14175224	-0.14175224	-0.14175224	-0.14175224	-0.14175224	-0.14175224	-0.14175224	-0.14175224	-0.14175224	-0.14175224	-0.14175224	-0.14175224	-0.14175224	-0.14175224	-0.14175224	-0.14175224	-0.14175224	-0.14175224	-0.14175224	-0.14175224	-0.14175224
564.mp3	-0.2697893	-0.2697893	-0.2697893	-0.2697893	-0.2697893	-0.2697893	-0.2697893	-0.2697893	-0.2697893	-0.2697893	-0.2697893	-0.2697893	-0.2697893	-0.2697893	-0.2697893	-0.2697893	-0.2697893	-0.2697893	-0.2697893	-0.2697893	-0.2697893	-0.2697893	-0.2697893	-0.2697893	-0.2697893	-0.2697893	-0.2697893	-0.2697893	-0.2697893	-0.2697893	-0.2697893	-0.2697893	-0.2697893	-0.2697893	-0.2697893	-0.2697893	-0.2697893	-0.2697893	-0.2697893	-0.2697893	-0.2697893	-0.2697893	-0.2697893	-0.2697893	-0.2697893	-0.2697893	-0.2697893	-0.2697893	-0.2697893
565.mp3	-0.124852955	-0.124852955	-0.124852955	-0.124852955	-0.124852955	-0.124852955	-0.124852955	-0.124852955	-0.124852955	-0.124852955	-0.124852955	-0.124852955	-0.124852955	-0.124852955	-0.124852955	-0.124852955	-0.124852955	-0.124852955	-0.124852955	-0.124852955	-0.124852955	-0.124852955	-0.124852955	-0.124852955	-0.124852955	-0.124852955	-0.124852955	-0.124852955	-0.124852955	-0.124852955	-0.124852955	-0.124852955	-0.124852955	-0.124852955	-0.124852955	-0.124852955	-0.124852955	-0.124852955	-0.124852955	-0.124852955	-0.124852955	-0.124852955	-0.124852955	-0.124852955	-0.124852955	-0.124852955	-0.124852955	-0.124852955	-0.124852955
568.mp3	0.080075994	0.080075994	0.080075994	0.080075994	0.080075994	0.080075994	0.080075994	0.080075994	0.080075994	0.080075994	0.080075994	0.080075994	0.080075994	0.080075994	0.080075994	0.080075994	0.080075994	0.080075994	0.080075994	0.080075994	0.080075994	0.080075994	0.080075994	0.080075994	0.080075994	0.080075994	0.080075994	0.080075994	0.080075994	0.080075994	0.080075994	0.080075994	0.080075994	0.080075994	0.080075994	0.080075994	0.080075994	0.080075994	0.080075994	0.080075994	0.080075994	0.080075994	0.080075994	0.080075994	0.080075994	0.080075994	0.080075994	0.080075994	0.080075994
574.mp3	-0.40224543	-0.40224543	-0.40224543	-0.40224543	-0.40224543	-0.40224543	-0.40224543	-0.40224543	-0.40224543	-0.40224543	-0.40224543	-0.40224543	-0.40224543	-0.40224543	-0.40224543	-0.40224543	-0.40224543	-0.40224543	-0.40224543	-0.40224543	-0.40224543	-0.40224543	-0.40224543	-0.40224543	-0.40224543	-0.40224543	-0.40224543	-0.40224543	-0.40224543	-0.40224543	-0.40224543	-0.40224543	-0.40224543	-0.40224543	-0.40224543	-0.40224543	-0.40224543	-0.40224543	-0.40224543	-0.40224543	-0.40224543	-0.40224543	-0.40224543	-0.40224543	-0.40224543	-0.40224543	-0.40224543	-0.40224543	-0.40224543
577.mp3	-0.04879279	-0.04879279	-0.04879279	-0.04879279	-0.04879279	-0.04879279	-0.04879279	-0.04879279	-0.04879279	-0.04879279	-0.04879279	-0.04879279	-0.04879279	-0.04879279	-0.04879279	-0.04879279	-0.04879279	-0.04879279	-0.04879279	-0.04879279	-0.04879279	-0.04879279	-0.04879279	-0.04879279	-0.04879279	-0.04879279	-0.04879279	-0.04879279	-0.04879279	-0.04879279	-0.04879279	-0.04879279	-0.04879279	-0.04879279	-0.04879279	-0.04879279	-0.04879279	-0.04879279	-0.04879279	-0.04879279	-0.04879279	-0.04879279	-0.04879279	-0.04879279	-0.04879279	-0.04879279	-0.04879279	-0.04879279	-0.04879279
579.mp3	-0.21793029	-0.21793029	-0.21793029	-0.21793029	-0.21793029	-0.21793029	-0.21793029	-0.21793029	-0.21793029	-0.21793029	-0.21793029	-0.21793029	-0.21793029	-0.21793029	-0.21793029	-0.21793029	-0.21793029	-0.21793029	-0.21793029	-0.21793029	-0.21793029	-0.21793029	-0.21793029	-0.21793029	-0.21793029	-0.21793029	-0.21793029	-0.21793029	-0.21793029	-0.21793029	-0.21793029	-0.21793029	-0.21793029	-0.21793029	-0.21793029	-0.21793029	-0.21793029	-0.21793029	-0.21793029	-0.21793029	-0.21793029	-0.21793029	-0.21793029	-0.21793029	-0.21793029	-0.21793029	-0.21793029	-0.21793029	-0.21793029
580.mp3	-0.16230145	-0.16230145	-0.16230145	-0.16230145	-0.16230145	-0.16230145	-0.16230145	-0.16230145	-0.16230145	-0.16230145	-0.16230145	-0.16230145	-0.16230145	-0.16230145	-0.16230145	-0.16230145	-0.16230145	-0.16230145	-0.16230145	-0.16230145	-0.16230145	-0.16230145	-0.16230145	-0.16230145	-0.16230145	-0.16230145	-0.16230145	-0.16230145	-0.16230145	-0.16230145	-0.16230145	-0.16230145	-0.16230145	-0.16230145	-0.16230145	-0.16230145	-0.16230145	-0.16230145	-0.16230145	-0.16230145	-0.16230145	-0.16230145	-0.16230145	-0.16230145	-0.16230145	-0.16230145	-0.16230145	-0.16230145	-0.16230145
581.mp3	-0.09457971	-0.09457971	-0.09457971	-0.09457971	-0.09457971	-0.09457971	-0.09457971	-0.09457971	-0.09457971	-0.09457971	-0.09457971	-0.09457971	-0.09457971	-0.09457971	-0.09457971	-0.09457971	-0.09457971	-0.09457971	-0.09457971	-0.09457971	-0.09457971	-0.09457971	-0.09457971	-0.09457971	-0.09457971	-0.09457971	-0.09457971	-0.09457971	-0.09457971	-0.09457971	-0.09457971	-0.09457971	-0.09457971	-0.09457971	-0.09457971	-0.09457971	-0.09457971	-0.09457971	-0.09457971	-0.09457971	-0.09457971	-0.09457971	-0.09457971	-0.09457971	-0.09457971	-0.09457971	-0.09457971	-0.09457971	-0.09457971
582.mp3	-0.13484731	-0.13484731	-0.13484731	-0.13484731	-0.13484731	-0.13484731	-0.13484731	-0.13484731	-0.13484731	-0.13484731	-0.13484731	-0.13484731	-0.13484731	-0.13484731	-0.13484731	-0.13484731	-0.13484731	-0.13484731	-0.13484731	-0.13484731	-0.13484731	-0.13484731	-0.13484731	-0.13484731	-0.13484731	-0.13484731	-0.13484731	-0.13484731	-0.13484731	-0.13484731	-0.13484731	-0.13484731	-0.13484731	-0.13484731	-0.13484731	-0.13484731	-0.13484731	-0.13484731	-0.13484731	-0.13484731	-0.13484731	-0.13484731	-0.13484731	-0.13484731	-0.13484731	-0.13484731	-0.13484731	-0.13484731	-0.13484731
584.mp3	-0.08398895	-0.08398895	-0.08398895	-0.08398895	-0.08398895	-0.08398895	-0.08398895	-0.08398895	-0.08398895	-0.08398895	-0.08398895	-0.08398895	-0.08398895	-0.08398895	-0.08398895	-0.08398895	-0.08398895	-0.08398895	-0.08398895	-0.08398895	-0.08398895	-0.08398895	-0.08398895	-0.08398895	-0.08398895	-0.08398895	-0.08398895	-0.08398895	-0.08398895	-0.08398895	-0.08398895	-0.08398895	-0.08398895	-0.08398895	-0.08398895	-0.08398895	-0.08398895	-0.08398895	-0.08398895	-0.08398895	-0.08398895	-0.08398895	-0.08398895	-0.08398895	-0.08398895	-0.08398895	-0.08398895	-0.08398895	-0.08398895
585.mp3	-0.21951954	-0.21951954	-0.21951954	-0.21951954	-0.21951954	-0.21951954	-0.21951954	-0.21951954	-0.21951954	-0.21951954	-0.21951954	-0.21951954	-0.21951954	-0.21951954	-0.21951954	-0.21951954	-0.21951954	-0.21951954	-0.21951954	-0.21951954	-0.21951954	-0.21951954	-0.21951954	-0.21951954	-0.21951954	-0.21951954	-0.21951954	-0.21951954	-0.21951954	-0.21951954	-0.21951954	-0.21951954	-0.21951954	-0.21951954	-0.21951954	-0.21951954	-0.21951954	-0.21951954	-0.21951954	-0.21951954	-0.21951954	-0.21951954	-0.21951954	-0.21951954	-0.21951954	-0.21951954	-0.21951954	-0.21951954	-0.21951954
586.mp3	-0.24917884	-0.24917884	-0.24917884	-0.24917884	-0.24917884	-0.24917884	-0.24917884	-0.24917884	-0.24917884	-0.24917884	-0.24917884	-0.24917884	-0.24917884	-0.24917884	-0.24917884	-0.24917884	-0.24917884	-0.24917884	-0.24917884	-0.24917884	-0.24917884	-0.24917884	-0.24917884	-0.24917884	-0.24917884	-0.24917884	-0.24917884	-0.24917884	-0.24917884	-0.24917884	-0.24917884	-0.24917884	-0.24917884	-0.24917884	-0.24917884	-0.24917884	-0.24917884	-0.24917884	-0.24917884	-0.24917884	-0.24917884	-0.24917884	-0.24917884	-0.24917884	-0.24917884	-0.24917884	-0.24917884	-0.24917884	-0.24917884
591.mp3	-0.3115478	-0.3115478	-0.3115478	-0.3115478	-0.3115478	-0.3115478	-0.3115478	-0.3115478	-0.3115478	-0.3115478	-0.3115478	-0.3115478	-0.3115478	-0.3115478	-0.3115478	-0.3115478	-0.3115478	-0.3115478	-0.3115478	-0.3115478	-0.3115478	-0.3115478	-0.3115478	-0.3115478	-0.3115478	-0.3115478	-0.3115478	-0.3115478	-0.3115478	-0.3115478	-0.3115478	-0.3115478	-0.3115478	-0.3115478	-0.3115478	-0.3115478	-0.3115478	-0.3115478	-0.3115478	-0.3115478	-0.3115478	-0.3115478	-0.3115478	-0.3115478	-0.3115478	-0.3115478	-0.3115478	-0.3115478	-0.3115478
592.mp3	-0.000137478	-0.000137478	-0.000137478	-0.000137478	-0.000137478	-0.000137478	-0.000137478	-0.000137478	-0.000137478	-0.000137478	-0.000137478	-0.000137478	-0.000137478	-0.000137478	-0.000137478	-0.000137478	-0.000137478	-0.000137478	-0.000137478	-0.000137478	-0.000137478	-0.000137478	-0.000137478	-0.000137478	-0.000137478	-0.000137478	-0.000137478	-0.000137478	-0.000137478	-0.000137478	-0.000137478	-0.000137478	-0.000137478	-0.000137478	-0.000137478	-0.000137478	-0.000137478	-0.000137478	-0.000137478	-0.000137478	-0.000137478	-0.000137478	-0.000137478	-0.000137478	-0.000137478	-0.000137478	-0.000137478	-0.000137478	-0.000137478
594.mp3	-0.018321127	-0.018321127	-0.018321127	-0.018321127	-0.018321127	-0.018321127	-0.018321127	-0.018321127	-0.018321127	-0.018321127	-0.018321127	-0.018321127	-0.018321127	-0.018321127	-0.018321127	-0.018321127	-0.018321127	-0.018321127	-0.018321127	-0.018321127	-0.018321127	-0.018321127	-0.018321127	-0.018321127	-0.018321127	-0.018321127	-0.018321127	-0.018321127	-0.018321127	-0.018321127	-0.018321127	-0.018321127	-0.018321127	-0.018321127	-0.018321127	-0.018321127	-0.018321127	-0.018321127	-0.018321127	-0.018321127	-0.018321127	-0.018321127	-0.018321127	-0.018321127	-0.018321127	-0.018321127	-0.018321127	-0.018321127	-0.018321127
597.mp3	-0.31850094	-0.31850094	-0.31850094	-0.31850094	-0.31850094	-0.31850094	-0.31850094	-0.31850094	-0.31850094	-0.31850094	-0.31850094	-0.31850094	-0.31850094	-0.31850094	-0.31850094	-0.31850094	-0.31850094	-0.31850094	-0.31850094	-0.31850094	-0.31850094	-0.31850094	-0.31850094	-0.31850094	-0.31850094	-0.31850094	-0.31850094	-0.31850094	-0.31850094	-0.31850094	-0.31850094	-0.31850094	-0.31850094	-0.31850094	-0.31850094	-0.31850094	-0.31850094	-0.31850094	-0.31850094	-0.31850094	-0.31850094	-0.31850094	-0.31850094	-0.31850094	-0.31850094	-0.31850094	-0.31850094	-0.31850094	-0.31850094
598.mp3	-0.15082511	-0.15082511	-0.15082511	-0.15082511	-0.15082511	-0.15082511	-0.15082511	-0.15082511	-0.15082511	-0.15082511	-0.15082511	-0.15082511	-0.15082511	-0.15082511	-0.15082511	-0.15082511	-0.15082511	-0.15082511	-0.15082511	-0.15082511	-0.15082511	-0.15082511	-0.15082511	-0.15082511	-0.15082511	-0.15082511	-0.15082511	-0.15082511	-0.15082511	-0.15082511	-0.15082511	-0.15082511	-0.15082511	-0.15082511	-0.15082511	-0.15082511	-0.15082511	-0.15082511	-0.15082511	-0.15082511	-0.15082511	-0.15082511	-0.15082511	-0.15082511	-0.15082511	-0.15082511	-0.15082511	-0.15082511	-0.15082511
600.mp3	-0.24978888	-0.24978888	-0.24978888	-0.24978888	-0.24978888	-0.24978888	-0.24978888	-0.24978888	-0.24978888	-0.24978888	-0.24978888	-0.24978888	-0.24978888	-0.24978888	-0.24978888	-0.24978888	-0.24978888	-0.24978888	-0.24978888	-0.24978888	-0.24978888	-0.24978888	-0.24978888	-0.24978888	-0.24978888	-0.24978888	-0.24978888	-0.24978888	-0.24978888	-0.24978888	-0.24978888	-0.24978888	-0.24978888	-0.24978888	-0.24978888	-0.24978888	-0.24978888	-0.24978888	-0.24978888	-0.24978888	-0.24978888	-0.24978888	-0.24978888	-0.24978888	-0.24978888	-0.24978888	-0.24978888	-0.24978888	-0.24978888
605.mp3	-0.2767327	-0.2767327	-0.2767327	-0.2767327	-0.2767327	-0.2767327	-0.2767327	-0.2767327	-0.2767327	-0.2767327	-0.2767327	-0.2767327	-0.2767327	-0.2767327	-0.2767327	-0.2767327	-0.2767327	-0.2767327	-0.2767327	-0.2767327	-0.2767327	-0.2767327	-0.2767327	-0.2767327	-0.2767327	-0.2767327	-0.2767327	-0.2767327	-0.2767327	-0.2767327	-0.2767327	-0.2767327	-0.2767327	-0.2767327	-0.2767327	-0.2767327	-0.2767327	-0.2767327	-0.2767327	-0.2767327	-0.2767327	-0.2767327	-0.2767327	-0.2767327	-0.2767327	-0.2767327	-0.2767327	-0.2767327	-0.2767327
606.mp3	-0.15635599	-0.15635599	-0.15635599	-0.15635599	-0.15635599	-0.15635599	-0.15635599	-0.15635599	-0.15635599	-0.15635599	-0.15635599	-0.15635599	-0.15635599	-0.15635599	-0.15635599	-0.15635599	-0.15635599	-0.15635599	-0.15635599	-0.15635599	-0.15635599	-0.15635599	-0.15635599	-0.15635599	-0.15635599	-0.15635599	-0.15635599	-0.15635599	-0.15635599	-0.15635599	-0.15635599	-0.15635599	-0.15635599	-0.15635599	-0.15635599	-0.15635599	-0.15635599	-0.15635599	-0.15635599	-0.15635599	-0.15635599	-0.15635599	-0.15635599	-0.15635599	-0.15635599	-0.15635599	-0.15635599	-0.15635599	-0.15635599
607.mp3	-0.13920313	-0.13920313	-0.13920313	-0.13920313	-0.13920313	-0.13920313	-0.13920313	-0.13920313	-0.13920313	-0.13920313	-0.13920313	-0.13920313	-0.13920313	-0.13920313	-0.13920313	-0.13920313	-0.13920313	-0.13920313	-0.13920313	-0.13920313	-0.13920313	-0.13920313	-0.13920313	-0.13920313	-0.13920313	-0.13920313	-0.13920313	-0.13920313	-0.13920313	-0.13920313	-0.13920313	-0.13920313	-0.13920313	-0.13920313	-0.13920313	-0.13920313	-0.13920313	-0.13920313	-0.13920313	-0.13920313	-0.13920313	-0.13920313	-0.13920313	-0.13920313	-0.13920313	-0.13920313	-0.13920313	-0.13920313	-0.13920313
608.mp3	-0.061556753	-0.061556753	-0.061556753	-0.061556753	-0.061556753	-0.061556753	-0.061556753	-0.061556753	-0.061556753	-0.061556753	-0.061556753	-0.061556753	-0.061556753	-0.061556753	-0.061556753	-0.061556753	-0.061556753	-0.061556753	-0.061556753	-0.061556753	-0.061556753	-0.061556753	-0.061556753	-0.061556753	-0.061556753	-0.061556753	-0.061556753	-0.061556753	-0.061556753	-0.061556753	-0.061556753	-0.061556753	-0.061556753	-0.061556753	-0.061556753	-0.061556753	-0.061556753	-0.061556753	-0.061556753	-0.061556753	-0.061556753	-0.061556753	-0.061556753	-0.061556753	-0.061556753	-0.061556753	-0.061556753	-0.061556753	-0.061556753
609.mp3	-0.042383727	-0.042383727	-0.042383727	-0.042383727	-0.042383727	-0.042383727	-0.042383727	-0.042383727	-0.042383727	-0.042383727	-0.042383727	-0.042383727	-0.042383727	-0.042383727	-0.042383727	-0.042383727	-0.042383727	-0.042383727	-0.042383727	-0.042383727	-0.042383727	-0.042383727	-0.042383727	-0.042383727	-0.042383727	-0.042383727	-0.042383727	-0.042383727	-0.042383727	-0.042383727	-0.042383727	-0.042383727	-0.042383727	-0.042383727	-0.042383727	-0.042383727	-0.042383727	-0.042383727	-0.042383727	-0.042383727	-0.042383727	-0.042383727	-0.042383727	-0.042383727	-0.042383727	-0.042383727	-0.042383727	-0.042383727	-0.042383727
610.mp3	0.004982647	0.004982647	0.004982647	0.004982647	0.004982647	0.004982647	0.004982647	0.004982647	0.004982647	0.004982647	0.004982647	0.004982647	0.004982647	0.004982647	0.004982647	0.004982647	0.004982647	0.004982647	0.004982647	0.004982647	0.004982647	0.004982647	0.004982647	0.004982647	0.004982647	0.004982647	0.004982647	0.004982647	0.004982647	0.004982647	0.004982647	0.004982647	0.004982647	0.004982647	0.004982647	0.004982647	0.004982647	0.004982647	0.004982647	0.004982647	0.004982647	0.004982647	0.004982647	0.004982647	0.004982647	0.004982647	0.004982647	0.004982647	0.004982647
611.mp3	-0.026555512	-0.026555512	-0.026555512	-0.026555512	-0.026555512	-0.026555512	-0.026555512	-0.026555512	-0.026555512	-0.026555512	-0.026555512	-0.026555512	-0.026555512	-0.026555512	-0.026555512	-0.026555512	-0.026555512	-0.026555512	-0.026555512	-0.026555512	-0.026555512	-0.026555512	-0.026555512	-0.026555512	-0.026555512	-0.026555512	-0.026555512	-0.026555512	-0.026555512	-0.026555512	-0.026555512	-0.026555512	-0.026555512	-0.026555512	-0.026555512	-0.026555512	-0.026555512	-0.026555512	-0.026555512	-0.026555512	-0.026555512	-0.026555512	-0.026555512	-0.026555512	-0.026555512	-0.026555512	-0.026555512	-0.026555512	-0.026555512
612.mp3	-0.0834613	-0.0834613	-0.0834613	-0.0834613	-0.0834613	-0.0834613	-0.0834613	-0.0834613	-0.0834613	-0.0834613	-0.0834613	-0.0834613	-0.0834613	-0.0834613	-0.0834613	-0.0834613	-0.0834613	-0.0834613	-0.0834613	-0.0834613	-0.0834613	-0.0834613	-0.0834613	-0.0834613	-0.0834613	-0.0834613	-0.0834613	-0.0834613	-0.0834613	-0.0834613	-0.0834613	-0.0834613	-0.0834613	-0.0834613	-0.0834613	-0.0834613	-0.0834613	-0.0834613	-0.0834613	-0.0834613	-0.0834613	-0.0834613	-0.0834613	-0.0834613	-0.0834613	-0.0834613	-0.0834613	-0.0834613	-0.0834613
613.mp3	-0.042509783	-0.042509783	-0.042509783	-0.042509783	-0.042509783	-0.042509783	-0.042509783	-0.042509783	-0.042509783	-0.042509783	-0.042509783	-0.042509783	-0.042509783	-0.042509783	-0.042509783	-0.042509783	-0.042509783	-0.042509783	-0.042509783	-0.042509783	-0.042509783	-0.042509783	-0.042509783	-0.042509783	-0.042509783	-0.042509783	-0.042509783	-0.042509783	-0.042509783	-0.042509783	-0.042509783	-0.042509783	-0.042509783	-0.042509783	-0.042509783	-0.042509783	-0.042509783	-0.042509783	-0.042509783	-0.042509783	-0.042509783	-0.042509783	-0.042509783	-0.042509783	-0.042509783	-0.042509783	-0.042509783	-0.042509783	-0.042509783
614.mp3	0.09359059	0.09359059	0.09359059	0.09359059	0.09359059	0.09359059	0.09359059	0.09359059	0.09359059	0.09359059	0.09359059	0.09359059	0.09359059	0.09359059	0.09359059	0.09359059	0.09359059	0.09359059	0.09359059	0.09359059	0.09359059	0.09359059	0.09359059	0.09359059	0.09359059	0.09359059	0.09359059	0.09359059	0.09359059	0.09359059	0.09359059	0.09359059	0.09359059	0.09359059	0.09359059	0.09359059	0.09359059	0.09359059	0.09359059	0.09359059	0.09359059	0.09359059	0.09359059	0.09359059	0.09359059	0.09359059	0.09359059	0.09359059	0.09359059
615.mp3	-0.17645782	-0.17645782	-0.17645782	-0.17645782	-0.17645782	-0.17645782	-0.17645782	-0.17645782	-0.17645782	-0.17645782	-0.17645782	-0.17645782	-0.17645782	-0.17645782	-0.17645782	-0.17645782	-0.17645782	-0.17645782	-0.17645782	-0.17645782	-0.17645782	-0.17645782	-0.17645782	-0.17645782	-0.17645782	-0.17645782	-0.17645782	-0.17645782	-0.17645782	-0.17645782	-0.17645782	-0.17645782	-0.17645782	-0.17645782	-0.17645782	-0.17645782	-0.17645782	-0.17645782	-0.17645782	-0.17645782	-0.17645782	-0.17645782	-0.17645782	-0.17645782	-0.17645782	-0.17645782	-0.17645782	-0.17645782	-0.17645782
616.mp3	-0.22613344	-0.22613344	-0.22613344	-0.22613344	-0.22613344	-0.22613344	-0.22613344	-0.22613344	-0.22613344	-0.22613344	-0.22613344	-0.22613344	-0.22613344	-0.22613344	-0.22613344	-0.22613344	-0.22613344	-0.22613344	-0.22613344	-0.22613344	-0.22613344	-0.22613344	-0.22613344	-0.22613344	-0.22613344	-0.22613344	-0.22613344	-0.22613344	-0.22613344	-0.22613344	-0.22613344	-0.22613344	-0.22613344	-0.22613344	-0.22613344	-0.22613344	-0.22613344	-0.22613344	-0.22613344	-0.22613344	-0.22613344	-0.22613344	-0.22613344	-0.22613344	-0.22613344	-0.22613344	-0.22613344	-0.22613344	-0.22613344
617.mp3	-0.10419805	-0.10419805	-0.10419805	-0.10419805	-0.10419805	-0.10419805	-0.10419805	-0.10419805	-0.10419805	-0.10419805	-0.10419805	-0.10419805	-0.10419805	-0.10419805	-0.10419805	-0.10419805	-0.10419805	-0.10419805	-0.10419805	-0.10419805	-0.10419805	-0.10419805	-0.10419805	-0.10419805	-0.10419805	-0.10419805	-0.10419805	-0.10419805	-0.10419805	-0.10419805	-0.10419805	-0.10419805	-0.10419805	-0.10419805	-0.10419805	-0.10419805	-0.10419805	-0.10419805	-0.10419805	-0.10419805	-0.10419805	-0.10419805	-0.10419805	-0.10419805	-0.10419805	-0.10419805	-0.10419805	-0.10419805	-0.10419805
620.mp3	0.03549246	0.03549246	0.03549246	0.03549246	0.03549246	0.03549246	0.03549246	0.03549246	0.03549246	0.03549246	0.03549246	0.03549246	0.03549246	0.03549246	0.03549246	0.03549246	0.03549246	0.03549246	0.03549246	0.03549246	0.03549246	0.03549246	0.03549246	0.03549246	0.03549246	0.03549246	0.03549246	0.03549246	0.03549246	0.03549246	0.03549246	0.03549246	0.03549246	0.03549246	0.03549246	0.03549246	0.03549246	0.03549246	0.03549246	0.03549246	0.03549246	0.03549246	0.03549246	0.03549246	0.03549246	0.03549246	0.03549246	0.03549246	0.03549246
621.mp3	-0.07419065	-0.07419065	-0.07419065	-0.07419065	-0.07419065	-0.07419065	-0.07419065	-0.07419065	-0.07419065	-0.07419065	-0.07419065	-0.07419065	-0.07419065	-0.07419065	-0.07419065	-0.07419065	-0.07419065	-0.07419065	-0.07419065	-0.07419065	-0.07419065	-0.07419065	-0.07419065	-0.07419065	-0.07419065	-0.07419065	-0.07419065	-0.07419065	-0.07419065	-0.07419065	-0.07419065	-0.07419065	-0.07419065	-0.07419065	-0.07419065	-0.07419065	-0.07419065	-0.07419065	-0.07419065	-0.07419065	-0.07419065	-0.07419065	-0.07419065	-0.07419065	-0.07419065	-0.07419065	-0.07419065	-0.07419065	-0.07419065
622.mp3	-0.16505712	-0.16505712	-0.16505712	-0.16505712	-0.16505712	-0.16505712	-0.16505712	-0.16505712	-0.16505712	-0.16505712	-0.16505712	-0.16505712	-0.16505712	-0.16505712	-0.16505712	-0.16505712	-0.16505712	-0.16505712	-0.16505712	-0.16505712	-0.16505712	-0.16505712	-0.16505712	-0.16505712	-0.16505712	-0.16505712	-0.16505712	-0.16505712	-0.16505712	-0.16505712	-0.16505712	-0.16505712	-0.16505712	-0.16505712	-0.16505712	-0.16505712	-0.16505712	-0.16505712	-0.16505712	-0.16505712	-0.16505712	-0.16505712	-0.16505712	-0.16505712	-0.16505712	-0.16505712	-0.16505712	-0.16505712	-0.16505712
623.mp3	-0.09065689	-0.09065689	-0.09065689	-0.09065689	-0.09065689	-0.09065689	-0.09065689	-0.09065689	-0.09065689	-0.09065689	-0.09065689	-0.09065689	-0.09065689	-0.09065689	-0.09065689	-0.09065689	-0.09065689	-0.09065689	-0.09065689	-0.09065689	-0.09065689	-0.09065689	-0.09065689	-0.09065689	-0.09065689	-0.09065689	-0.09065689	-0.09065689	-0.09065689	-0.09065689	-0.09065689	-0.09065689	-0.09065689	-0.09065689	-0.09065689	-0.09065689	-0.09065689	-0.09065689	-0.09065689	-0.09065689	-0.09065689	-0.09065689	-0.09065689	-0.09065689	-0.09065689	-0.09065689	-0.09065689	-0.09065689	-0.09065689
625.mp3	-0.27012494	-0.27012494	-0.27012494	-0.27012494	-0.27012494	-0.27012494	-0.27012494	-0.27012494	-0.27012494	-0.27012494	-0.27012494	-0.27012494	-0.27012494	-0.27012494	-0.27012494	-0.27012494	-0.27012494	-0.27012494	-0.27012494	-0.27012494	-0.27012494	-0.27012494	-0.27012494	-0.27012494	-0.27012494	-0.27012494	-0.27012494	-0.27012494	-0.27012494	-0.27012494	-0.27012494	-0.27012494	-0.27012494	-0.27012494	-0.27012494	-0.27012494	-0.27012494	-0.27012494	-0.27012494	-0.27012494	-0.27012494	-0.27012494	-0.27012494	-0.27012494	-0.27012494	-0.27012494	-0.27012494	-0.27012494	-0.27012494
628.mp3	-0.15166248	-0.15166248	-0.15166248	-0.15166248	-0.15166248	-0.15166248	-0.15166248	-0.15166248	-0.15166248	-0.15166248	-0.15166248	-0.15166248	-0.15166248	-0.15166248	-0.15166248	-0.15166248	-0.15166248	-0.15166248	-0.15166248	-0.15166248	-0.15166248	-0.15166248	-0.15166248	-0.15166248	-0.15166248	-0.15166248	-0.15166248	-0.15166248	-0.15166248	-0.15166248	-0.15166248	-0.15166248	-0.15166248	-0.15166248	-0.15166248	-0.15166248	-0.15166248	-0.15166248	-0.15166248	-0.15166248	-0.15166248	-0.15166248	-0.15166248	-0.15166248	-0.15166248	-0.15166248	-0.15166248	-0.15166248	-0.15166248
629.mp3	-0.08829437	-0.08829437	-0.08829437	-0.08829437	-0.08829437	-0.08829437	-0.08829437	-0.08829437	-0.08829437	-0.08829437	-0.08829437	-0.08829437	-0.08829437	-0.08829437	-0.08829437	-0.08829437	-0.08829437	-0.08829437	-0.08829437	-0.08829437	-0.08829437	-0.08829437	-0.08829437	-0.08829437	-0.08829437	-0.08829437	-0.08829437	-0.08829437	-0.08829437	-0.08829437	-0.08829437	-0.08829437	-0.08829437	-0.08829437	-0.08829437	-0.08829437	-0.08829437	-0.08829437	-0.08829437	-0.08829437	-0.08829437	-0.08829437	-0.08829437	-0.08829437	-0.08829437	-0.08829437	-0.08829437	-0.08829437	-0.08829437
631.mp3	-0.06730069	-0.06730069	-0.06730069	-0.06730069	-0.06730069	-0.06730069	-0.06730069	-0.06730069	-0.06730069	-0.06730069	-0.06730069	-0.06730069	-0.06730069	-0.06730069	-0.06730069	-0.06730069	-0.06730069	-0.06730069	-0.06730069	-0.06730069	-0.06730069	-0.06730069	-0.06730069	-0.06730069	-0.06730069	-0.06730069	-0.06730069	-0.06730069	-0.06730069	-0.06730069	-0.06730069	-0.06730069	-0.06730069	-0.06730069	-0.06730069	-0.06730069	-0.06730069	-0.06730069	-0.06730069	-0.06730069	-0.06730069	-0.06730069	-0.06730069	-0.06730069	-0.06730069	-0.06730069	-0.06730069	-0.06730069	-0.06730069
632.mp3	-0.10762048	-0.10762048	-0.10762048	-0.10762048	-0.10762048	-0.10762048	-0.10762048	-0.10762048	-0.10762048	-0.10762048	-0.10762048	-0.10762048	-0.10762048	-0.10762048	-0.10762048	-0.10762048	-0.10762048	-0.10762048	-0.10762048	-0.10762048	-0.10762048	-0.10762048	-0.10762048	-0.10762048	-0.10762048	-0.10762048	-0.10762048	-0.10762048	-0.10762048	-0.10762048	-0.10762048	-0.10762048	-0.10762048	-0.10762048	-0.10762048	-0.10762048	-0.10762048	-0.10762048	-0.10762048	-0.10762048	-0.10762048	-0.10762048	-0.10762048	-0.10762048	-0.10762048	-0.10762048	-0.10762048	-0.10762048	-0.10762048
634.mp3	-0.2749501	-0.2749501	-0.2749501	-0.2749501	-0.2749501	-0.2749501	-0.2749501	-0.2749501	-0.2749501	-0.2749501	-0.2749501	-0.2749501	-0.2749501	-0.2749501	-0.2749501	-0.2749501	-0.2749501	-0.2749501	-0.2749501	-0.2749501	-0.2749501	-0.2749501	-0.2749501	-0.2749501	-0.2749501	-0.2749501	-0.2749501	-0.2749501	-0.2749501	-0.2749501	-0.2749501	-0.2749501	-0.2749501	-0.2749501	-0.2749501	-0.2749501	-0.2749501	-0.2749501	-0.2749501	-0.2749501	-0.2749501	-0.2749501	-0.2749501	-0.2749501	-0.2749501	-0.2749501	-0.2749501	-0.2749501	-0.2749501
635.mp3	-0.32871976	-0.32871976	-0.32871976	-0.32871976	-0.32871976	-0.32871976	-0.32871976	-0.32871976	-0.32871976	-0.32871976	-0.32871976	-0.32871976	-0.32871976	-0.32871976	-0.32871976	-0.32871976	-0.32871976	-0.32871976	-0.32871976	-0.32871976	-0.32871976	-0.32871976	-0.32871976	-0.32871976	-0.32871976	-0.32871976	-0.32871976	-0.32871976	-0.32871976	-0.32871976	-0.32871976	-0.32871976	-0.32871976	-0.32871976	-0.32871976	-0.32871976	-0.32871976	-0.32871976	-0.32871976	-0.32871976	-0.32871976	-0.32871976	-0.32871976	-0.32871976	-0.32871976	-0.32871976	-0.32871976	-0.32871976	-0.32871976
637.mp3	-0.064430684	-0.064430684	-0.064430684	-0.064430684	-0.064430684	-0.064430684	-0.064430684	-0.064430684	-0.064430684	-0.064430684	-0.064430684	-0.064430684	-0.064430684	-0.064430684	-0.064430684	-0.064430684	-0.064430684	-0.064430684	-0.064430684	-0.064430684	-0.064430684	-0.064430684	-0.064430684	-0.064430684	-0.064430684	-0.064430684	-0.064430684	-0.064430684	-0.064430684	-0.064430684	-0.064430684	-0.064430684	-0.064430684	-0.064430684	-0.064430684	-0.064430684	-0.064430684	-0.064430684	-0.064430684	-0.064430684	-0.064430684	-0.064430684	-0.064430684	-0.064430684	-0.064430684	-0.064430684	-0.064430684	-0.064430684	-0.064430684
638.mp3	0.027438194	0.027438194	0.027438194	0.027438194	0.027438194	0.027438194	0.027438194	0.027438194	0.027438194	0.027438194	0.027438194	0.027438194	0.027438194	0.027438194	0.027438194	0.027438194	0.027438194	0.027438194	0.027438194	0.027438194	0.027438194	0.027438194	0.027438194	0.027438194	0.027438194	0.027438194	0.027438194	0.027438194	0.027438194	0.027438194	0.027438194	0.027438194	0.027438194	0.027438194	0.027438194	0.027438194	0.027438194	0.027438194	0.027438194	0.027438194	0.027438194	0.027438194	0.027438194	0.027438194	0.027438194	0.027438194	0.027438194	0.027438194	0.027438194
639.mp3	-0.18867125	-0.18867125	-0.18867125	-0.18867125	-0.18867125	-0.18867125	-0.18867125	-0.18867125	-0.18867125	-0.18867125	-0.18867125	-0.18867125	-0.18867125	-0.18867125	-0.18867125	-0.18867125	-0.18867125	-0.18867125	-0.18867125	-0.18867125	-0.18867125	-0.18867125	-0.18867125	-0.18867125	-0.18867125	-0.18867125	-0.18867125	-0.18867125	-0.18867125	-0.18867125	-0.18867125	-0.18867125	-0.18867125	-0.18867125	-0.18867125	-0.18867125	-0.18867125	-0.18867125	-0.18867125	-0.18867125	-0.18867125	-0.18867125	-0.18867125	-0.18867125	-0.18867125	-0.18867125	-0.18867125	-0.18867125	-0.18867125
640.mp3	-0.14378412	-0.14378412	-0.14378412	-0.14378412	-0.14378412	-0.14378412	-0.14378412	-0.14378412	-0.14378412	-0.14378412	-0.14378412	-0.14378412	-0.14378412	-0.14378412	-0.14378412	-0.14378412	-0.14378412	-0.14378412	-0.14378412	-0.14378412	-0.14378412	-0.14378412	-0.14378412	-0.14378412	-0.14378412	-0.14378412	-0.14378412	-0.14378412	-0.14378412	-0.14378412	-0.14378412	-0.14378412	-0.14378412	-0.14378412	-0.14378412	-0.14378412	-0.14378412	-0.14378412	-0.14378412	-0.14378412	-0.14378412	-0.14378412	-0.14378412	-0.14378412	-0.14378412	-0.14378412	-0.14378412	-0.14378412	-0.14378412
643.mp3	-0.09184882	-0.09184882	-0.09184882	-0.09184882	-0.09184882	-0.09184882	-0.09184882	-0.09184882	-0.09184882	-0.09184882	-0.09184882	-0.09184882	-0.09184882	-0.09184882	-0.09184882	-0.09184882	-0.09184882	-0.09184882	-0.09184882	-0.09184882	-0.09184882	-0.09184882	-0.09184882	-0.09184882	-0.09184882	-0.09184882	-0.09184882	-0.09184882	-0.09184882	-0.09184882	-0.09184882	-0.09184882	-0.09184882	-0.09184882	-0.09184882	-0.09184882	-0.09184882	-0.09184882	-0.09184882	-0.09184882	-0.09184882	-0.09184882	-0.09184882	-0.09184882	-0.09184882	-0.09184882	-0.09184882	-0.09184882	-0.09184882
644.mp3	-0.089983135	-0.089983135	-0.089983135	-0.089983135	-0.089983135	-0.089983135	-0.089983135	-0.089983135	-0.089983135	-0.089983135	-0.089983135	-0.089983135	-0.089983135	-0.089983135	-0.089983135	-0.089983135	-0.089983135	-0.089983135	-0.089983135	-0.089983135	-0.089983135	-0.089983135	-0.089983135	-0.089983135	-0.089983135	-0.089983135	-0.089983135	-0.089983135	-0.089983135	-0.089983135	-0.089983135	-0.089983135	-0.089983135	-0.089983135	-0.089983135	-0.089983135	-0.089983135	-0.089983135	-0.089983135	-0.089983135	-0.089983135	-0.089983135	-0.089983135	-0.089983135	-0.089983135	-0.089983135	-0.089983135	-0.089983135	-0.089983135
645.mp3	-0.08623789	-0.08623789	-0.08623789	-0.08623789	-0.08623789	-0.08623789	-0.08623789	-0.08623789	-0.08623789	-0.08623789	-0.08623789	-0.08623789	-0.08623789	-0.08623789	-0.08623789	-0.08623789	-0.08623789	-0.08623789	-0.08623789	-0.08623789	-0.08623789	-0.08623789	-0.08623789	-0.08623789	-0.08623789	-0.08623789	-0.08623789	-0.08623789	-0.08623789	-0.08623789	-0.08623789	-0.08623789	-0.08623789	-0.08623789	-0.08623789	-0.08623789	-0.08623789	-0.08623789	-0.08623789	-0.08623789	-0.08623789	-0.08623789	-0.08623789	-0.08623789	-0.08623789	-0.08623789	-0.08623789	-0.08623789	-0.08623789
646.mp3	0.2896991	0.2896991	0.2896991	0.2896991	0.2896991	0.2896991	0.2896991	0.2896991	0.2896991	0.2896991	0.2896991	0.2896991	0.2896991	0.2896991	0.2896991	0.2896991	0.2896991	0.2896991	0.2896991	0.2896991	0.2896991	0.2896991	0.2896991	0.2896991	0.2896991	0.2896991	0.2896991	0.2896991	0.2896991	0.2896991	0.2896991	0.2896991	0.2896991	0.2896991	0.2896991	0.2896991	0.2896991	0.2896991	0.2896991	0.2896991	0.2896991	0.2896991	0.2896991	0.2896991	0.2896991	0.2896991	0.2896991	0.2896991	0.2896991
647.mp3	0.036112364	0.036112364	0.036112364	0.036112364	0.036112364	0.036112364	0.036112364	0.036112364	0.036112364	0.036112364	0.036112364	0.036112364	0.036112364	0.036112364	0.036112364	0.036112364	0.036112364	0.036112364	0.036112364	0.036112364	0.036112364	0.036112364	0.036112364	0.036112364	0.036112364	0.036112364	0.036112364	0.036112364	0.036112364	0.036112364	0.036112364	0.036112364	0.036112364	0.036112364	0.036112364	0.036112364	0.036112364	0.036112364	0.036112364	0.036112364	0.036112364	0.036112364	0.036112364	0.036112364	0.036112364	0.036112364	0.036112364	0.036112364	0.036112364
648.mp3	0.025281955	0.025281955	0.025281955	0.025281955	0.025281955	0.025281955	0.025281955	0.025281955	0.025281955	0.025281955	0.025281955	0.025281955	0.025281955	0.025281955	0.025281955	0.025281955	0.025281955	0.025281955	0.025281955	0.025281955	0.025281955	0.025281955	0.025281955	0.025281955	0.025281955	0.025281955	0.025281955	0.025281955	0.025281955	0.025281955	0.025281955	0.025281955	0.025281955	0.025281955	0.025281955	0.025281955	0.025281955	0.025281955	0.025281955	0.025281955	0.025281955	0.025281955	0.025281955	0.025281955	0.025281955	0.025281955	0.025281955	0.025281955	0.025281955
649.mp3	-0.17126761	-0.17126761	-0.17126761	-0.17126761	-0.17126761	-0.17126761	-0.17126761	-0.17126761	-0.17126761	-0.17126761	-0.17126761	-0.17126761	-0.17126761	-0.17126761	-0.17126761	-0.17126761	-0.17126761	-0.17126761	-0.17126761	-0.17126761	-0.17126761	-0.17126761	-0.17126761	-0.17126761	-0.17126761	-0.17126761	-0.17126761	-0.17126761	-0.17126761	-0.17126761	-0.17126761	-0.17126761	-0.17126761	-0.17126761	-0.17126761	-0.17126761	-0.17126761	-0.17126761	-0.17126761	-0.17126761	-0.17126761	-0.17126761	-0.17126761	-0.17126761	-0.17126761	-0.17126761	-0.17126761	-0.17126761	-0.17126761
650.mp3	-0.26891467	-0.26891467	-0.26891467	-0.26891467	-0.26891467	-0.26891467	-0.26891467	-0.26891467	-0.26891467	-0.26891467	-0.26891467	-0.26891467	-0.26891467	-0.26891467	-0.26891467	-0.26891467	-0.26891467	-0.26891467	-0.26891467	-0.26891467	-0.26891467	-0.26891467	-0.26891467	-0.26891467	-0.26891467	-0.26891467	-0.26891467	-0.26891467	-0.26891467	-0.26891467	-0.26891467	-0.26891467	-0.26891467	-0.26891467	-0.26891467	-0.26891467	-0.26891467	-0.26891467	-0.26891467	-0.26891467	-0.26891467	-0.26891467	-0.26891467	-0.26891467	-0.26891467	-0.26891467	-0.26891467	-0.26891467	-0.26891467
651.mp3	-0.16035506	-0.16035506	-0.16035506	-0.16035506	-0.16035506	-0.16035506	-0.16035506	-0.16035506	-0.16035506	-0.16035506	-0.16035506	-0.16035506	-0.16035506	-0.16035506	-0.16035506	-0.16035506	-0.16035506	-0.16035506	-0.16035506	-0.16035506	-0.16035506	-0.16035506	-0.16035506	-0.16035506	-0.16035506	-0.16035506	-0.16035506	-0.16035506	-0.16035506	-0.16035506	-0.16035506	-0.16035506	-0.16035506	-0.16035506	-0.16035506	-0.16035506	-0.16035506	-0.16035506	-0.16035506	-0.16035506	-0.16035506	-0.16035506	-0.16035506	-0.16035506	-0.16035506	-0.16035506	-0.16035506	-0.16035506	-0.16035506
652.mp3	-0.28615072	-0.28615072	-0.28615072	-0.28615072	-0.28615072	-0.28615072	-0.28615072	-0.28615072	-0.28615072	-0.28615072	-0.28615072	-0.28615072	-0.28615072	-0.28615072	-0.28615072	-0.28615072	-0.28615072	-0.28615072	-0.28615072	-0.28615072	-0.28615072	-0.28615072	-0.28615072	-0.28615072	-0.28615072	-0.28615072	-0.28615072	-0.28615072	-0.28615072	-0.28615072	-0.28615072	-0.28615072	-0.28615072	-0.28615072	-0.28615072	-0.28615072	-0.28615072	-0.28615072	-0.28615072	-0.28615072	-0.28615072	-0.28615072	-0.28615072	-0.28615072	-0.28615072	-0.28615072	-0.28615072	-0.28615072	-0.28615072
653.mp3	-0.10992408	-0.10992408	-0.10992408	-0.10992408	-0.10992408	-0.10992408	-0.10992408	-0.10992408	-0.10992408	-0.10992408	-0.10992408	-0.10992408	-0.10992408	-0.10992408	-0.10992408	-0.10992408	-0.10992408	-0.10992408	-0.10992408	-0.10992408	-0.10992408	-0.10992408	-0.10992408	-0.10992408	-0.10992408	-0.10992408	-0.10992408	-0.10992408	-0.10992408	-0.10992408	-0.10992408	-0.10992408	-0.10992408	-0.10992408	-0.10992408	-0.10992408	-0.10992408	-0.10992408	-0.10992408	-0.10992408	-0.10992408	-0.10992408	-0.10992408	-0.10992408	-0.10992408	-0.10992408	-0.10992408	-0.10992408	-0.10992408
654.mp3	-0.19385397	-0.19385397	-0.19385397	-0.19385397	-0.19385397	-0.19385397	-0.19385397	-0.19385397	-0.19385397	-0.19385397	-0.19385397	-0.19385397	-0.19385397	-0.19385397	-0.19385397	-0.19385397	-0.19385397	-0.19385397	-0.19385397	-0.19385397	-0.19385397	-0.19385397	-0.19385397	-0.19385397	-0.19385397	-0.19385397	-0.19385397	-0.19385397	-0.19385397	-0.19385397	-0.19385397	-0.19385397	-0.19385397	-0.19385397	-0.19385397	-0.19385397	-0.19385397	-0.19385397	-0.19385397	-0.19385397	-0.19385397	-0.19385397	-0.19385397	-0.19385397	-0.19385397	-0.19385397	-0.19385397	-0.19385397	-0.19385397
656.mp3	-0.20110048	-0.20110048	-0.20110048	-0.20110048	-0.20110048	-0.20110048	-0.20110048	-0.20110048	-0.20110048	-0.20110048	-0.20110048	-0.20110048	-0.20110048	-0.20110048	-0.20110048	-0.20110048	-0.20110048	-0.20110048	-0.20110048	-0.20110048	-0.20110048	-0.20110048	-0.20110048	-0.20110048	-0.20110048	-0.20110048	-0.20110048	-0.20110048	-0.20110048	-0.20110048	-0.20110048	-0.20110048	-0.20110048	-0.20110048	-0.20110048	-0.20110048	-0.20110048	-0.20110048	-0.20110048	-0.20110048	-0.20110048	-0.20110048	-0.20110048	-0.20110048	-0.20110048	-0.20110048	-0.20110048	-0.20110048	-0.20110048
657.mp3	-0.2324942	-0.2324942	-0.2324942	-0.2324942	-0.2324942	-0.2324942	-0.2324942	-0.2324942	-0.2324942	-0.2324942	-0.2324942	-0.2324942	-0.2324942	-0.2324942	-0.2324942	-0.2324942	-0.2324942	-0.2324942	-0.2324942	-0.2324942	-0.2324942	-0.2324942	-0.2324942	-0.2324942	-0.2324942	-0.2324942	-0.2324942	-0.2324942	-0.2324942	-0.2324942	-0.2324942	-0.2324942	-0.2324942	-0.2324942	-0.2324942	-0.2324942	-0.2324942	-0.2324942	-0.2324942	-0.2324942	-0.2324942	-0.2324942	-0.2324942	-0.2324942	-0.2324942	-0.2324942	-0.2324942	-0.2324942	-0.2324942
658.mp3	-0.25411615	-0.25411615	-0.25411615	-0.25411615	-0.25411615	-0.25411615	-0.25411615	-0.25411615	-0.25411615	-0.25411615	-0.25411615	-0.25411615	-0.25411615	-0.25411615	-0.25411615	-0.25411615	-0.25411615	-0.25411615	-0.25411615	-0.25411615	-0.25411615	-0.25411615	-0.25411615	-0.25411615	-0.25411615	-0.25411615	-0.25411615	-0.25411615	-0.25411615	-0.25411615	-0.25411615	-0.25411615	-0.25411615	-0.25411615	-0.25411615	-0.25411615	-0.25411615	-0.25411615	-0.25411615	-0.25411615	-0.25411615	-0.25411615	-0.25411615	-0.25411615	-0.25411615	-0.25411615	-0.25411615	-0.25411615	-0.25411615
660.mp3	-0.12372795	-0.12372795	-0.12372795	-0.12372795	-0.12372795	-0.12372795	-0.12372795	-0.12372795	-0.12372795	-0.12372795	-0.12372795	-0.12372795	-0.12372795	-0.12372795	-0.12372795	-0.12372795	-0.12372795	-0.12372795	-0.12372795	-0.12372795	-0.12372795	-0.12372795	-0.12372795	-0.12372795	-0.12372795	-0.12372795	-0.12372795	-0.12372795	-0.12372795	-0.12372795	-0.12372795	-0.12372795	-0.12372795	-0.12372795	-0.12372795	-0.12372795	-0.12372795	-0.12372795	-0.12372795	-0.12372795	-0.12372795	-0.12372795	-0.12372795	-0.12372795	-0.12372795	-0.12372795	-0.12372795	-0.12372795	-0.12372795
661.mp3	0.10921636	0.10921636	0.10921636	0.10921636	0.10921636	0.10921636	0.10921636	0.10921636	0.10921636	0.10921636	0.10921636	0.10921636	0.10921636	0.10921636	0.10921636	0.10921636	0.10921636	0.10921636	0.10921636	0.10921636	0.10921636	0.10921636	0.10921636	0.10921636	0.10921636	0.10921636	0.10921636	0.10921636	0.10921636	0.10921636	0.10921636	0.10921636	0.10921636	0.10921636	0.10921636	0.10921636	0.10921636	0.10921636	0.10921636	0.10921636	0.10921636	0.10921636	0.10921636	0.10921636	0.10921636	0.10921636	0.10921636	0.10921636	0.10921636
662.mp3	-0.3910436	-0.3910436	-0.3910436	-0.3910436	-0.3910436	-0.3910436	-0.3910436	-0.3910436	-0.3910436	-0.3910436	-0.3910436	-0.3910436	-0.3910436	-0.3910436	-0.3910436	-0.3910436	-0.3910436	-0.3910436	-0.3910436	-0.3910436	-0.3910436	-0.3910436	-0.3910436	-0.3910436	-0.3910436	-0.3910436	-0.3910436	-0.3910436	-0.3910436	-0.3910436	-0.3910436	-0.3910436	-0.3910436	-0.3910436	-0.3910436	-0.3910436	-0.3910436	-0.3910436	-0.3910436	-0.3910436	-0.3910436	-0.3910436	-0.3910436	-0.3910436	-0.3910436	-0.3910436	-0.3910436	-0.3910436	-0.3910436
663.mp3	-0.4634479	-0.4634479	-0.4634479	-0.4634479	-0.4634479	-0.4634479	-0.4634479	-0.4634479	-0.4634479	-0.4634479	-0.4634479	-0.4634479	-0.4634479	-0.4634479	-0.4634479	-0.4634479	-0.4634479	-0.4634479	-0.4634479	-0.4634479	-0.4634479	-0.4634479	-0.4634479	-0.4634479	-0.4634479	-0.4634479	-0.4634479	-0.4634479	-0.4634479	-0.4634479	-0.4634479	-0.4634479	-0.4634479	-0.4634479	-0.4634479	-0.4634479	-0.4634479	-0.4634479	-0.4634479	-0.4634479	-0.4634479	-0.4634479	-0.4634479	-0.4634479	-0.4634479	-0.4634479	-0.4634479	-0.4634479	-0.4634479
664.mp3	-0.21245103	-0.21245103	-0.21245103	-0.21245103	-0.21245103	-0.21245103	-0.21245103	-0.21245103	-0.21245103	-0.21245103	-0.21245103	-0.21245103	-0.21245103	-0.21245103	-0.21245103	-0.21245103	-0.21245103	-0.21245103	-0.21245103	-0.21245103	-0.21245103	-0.21245103	-0.21245103	-0.21245103	-0.21245103	-0.21245103	-0.21245103	-0.21245103	-0.21245103	-0.21245103	-0.21245103	-0.21245103	-0.21245103	-0.21245103	-0.21245103	-0.21245103	-0.21245103	-0.21245103	-0.21245103	-0.21245103	-0.21245103	-0.21245103	-0.21245103	-0.21245103	-0.21245103	-0.21245103	-0.21245103	-0.21245103	-0.21245103
665.mp3	-0.259344	-0.259344	-0.259344	-0.259344	-0.259344	-0.259344	-0.259344	-0.259344	-0.259344	-0.259344	-0.259344	-0.259344	-0.259344	-0.259344	-0.259344	-0.259344	-0.259344	-0.259344	-0.259344	-0.259344	-0.259344	-0.259344	-0.259344	-0.259344	-0.259344	-0.259344	-0.259344	-0.259344	-0.259344	-0.259344	-0.259344	-0.259344	-0.259344	-0.259344	-0.259344	-0.259344	-0.259344	-0.259344	-0.259344	-0.259344	-0.259344	-0.259344	-0.259344	-0.259344	-0.259344	-0.259344	-0.259344	-0.259344	-0.259344
666.mp3	-0.29709762	-0.29709762	-0.29709762	-0.29709762	-0.29709762	-0.29709762	-0.29709762	-0.29709762	-0.29709762	-0.29709762	-0.29709762	-0.29709762	-0.29709762	-0.29709762	-0.29709762	-0.29709762	-0.29709762	-0.29709762	-0.29709762	-0.29709762	-0.29709762	-0.29709762	-0.29709762	-0.29709762	-0.29709762	-0.29709762	-0.29709762	-0.29709762	-0.29709762	-0.29709762	-0.29709762	-0.29709762	-0.29709762	-0.29709762	-0.29709762	-0.29709762	-0.29709762	-0.29709762	-0.29709762	-0.29709762	-0.29709762	-0.29709762	-0.29709762	-0.29709762	-0.29709762	-0.29709762	-0.29709762	-0.29709762	-0.29709762
667.mp3	-0.28239962	-0.28239962	-0.28239962	-0.28239962	-0.28239962	-0.28239962	-0.28239962	-0.28239962	-0.28239962	-0.28239962	-0.28239962	-0.28239962	-0.28239962	-0.28239962	-0.28239962	-0.28239962	-0.28239962	-0.28239962	-0.28239962	-0.28239962	-0.28239962	-0.28239962	-0.28239962	-0.28239962	-0.28239962	-0.28239962	-0.28239962	-0.28239962	-0.28239962	-0.28239962	-0.28239962	-0.28239962	-0.28239962	-0.28239962	-0.28239962	-0.28239962	-0.28239962	-0.28239962	-0.28239962	-0.28239962	-0.28239962	-0.28239962	-0.28239962	-0.28239962	-0.28239962	-0.28239962	-0.28239962	-0.28239962	-0.28239962
668.mp3	-0.22202204	-0.22202204	-0.22202204	-0.22202204	-0.22202204	-0.22202204	-0.22202204	-0.22202204	-0.22202204	-0.22202204	-0.22202204	-0.22202204	-0.22202204	-0.22202204	-0.22202204	-0.22202204	-0.22202204	-0.22202204	-0.22202204	-0.22202204	-0.22202204	-0.22202204	-0.22202204	-0.22202204	-0.22202204	-0.22202204	-0.22202204	-0.22202204	-0.22202204	-0.22202204	-0.22202204	-0.22202204	-0.22202204	-0.22202204	-0.22202204	-0.22202204	-0.22202204	-0.22202204	-0.22202204	-0.22202204	-0.22202204	-0.22202204	-0.22202204	-0.22202204	-0.22202204	-0.22202204	-0.22202204	-0.22202204	-0.22202204
671.mp3	-0.26612127	-0.26612127	-0.26612127	-0.26612127	-0.26612127	-0.26612127	-0.26612127	-0.26612127	-0.26612127	-0.26612127	-0.26612127	-0.26612127	-0.26612127	-0.26612127	-0.26612127	-0.26612127	-0.26612127	-0.26612127	-0.26612127	-0.26612127	-0.26612127	-0.26612127	-0.26612127	-0.26612127	-0.26612127	-0.26612127	-0.26612127	-0.26612127	-0.26612127	-0.26612127	-0.26612127	-0.26612127	-0.26612127	-0.26612127	-0.26612127	-0.26612127	-0.26612127	-0.26612127	-0.26612127	-0.26612127	-0.26612127	-0.26612127	-0.26612127	-0.26612127	-0.26612127	-0.26612127	-0.26612127	-0.26612127	-0.26612127
672.mp3	0.09221631	0.09221631	0.09221631	0.09221631	0.09221631	0.09221631	0.09221631	0.09221631	0.09221631	0.09221631	0.09221631	0.09221631	0.09221631	0.09221631	0.09221631	0.09221631	0.09221631	0.09221631	0.09221631	0.09221631	0.09221631	0.09221631	0.09221631	0.09221631	0.09221631	0.09221631	0.09221631	0.09221631	0.09221631	0.09221631	0.09221631	0.09221631	0.09221631	0.09221631	0.09221631	0.09221631	0.09221631	0.09221631	0.09221631	0.09221631	0.09221631	0.09221631	0.09221631	0.09221631	0.09221631	0.09221631	0.09221631	0.09221631	0.09221631
673.mp3	-0.1691267	-0.1691267	-0.1691267	-0.1691267	-0.1691267	-0.1691267	-0.1691267	-0.1691267	-0.1691267	-0.1691267	-0.1691267	-0.1691267	-0.1691267	-0.1691267	-0.1691267	-0.1691267	-0.1691267	-0.1691267	-0.1691267	-0.1691267	-0.1691267	-0.1691267	-0.1691267	-0.1691267	-0.1691267	-0.1691267	-0.1691267	-0.1691267	-0.1691267	-0.1691267	-0.1691267	-0.1691267	-0.1691267	-0.1691267	-0.1691267	-0.1691267	-0.1691267	-0.1691267	-0.1691267	-0.1691267	-0.1691267	-0.1691267	-0.1691267	-0.1691267	-0.1691267	-0.1691267	-0.1691267	-0.1691267	-0.1691267
674.mp3	-0.14889552	-0.14889552	-0.14889552	-0.14889552	-0.14889552	-0.14889552	-0.14889552	-0.14889552	-0.14889552	-0.14889552	-0.14889552	-0.14889552	-0.14889552	-0.14889552	-0.14889552	-0.14889552	-0.14889552	-0.14889552	-0.14889552	-0.14889552	-0.14889552	-0.14889552	-0.14889552	-0.14889552	-0.14889552	-0.14889552	-0.14889552	-0.14889552	-0.14889552	-0.14889552	-0.14889552	-0.14889552	-0.14889552	-0.14889552	-0.14889552	-0.14889552	-0.14889552	-0.14889552	-0.14889552	-0.14889552	-0.14889552	-0.14889552	-0.14889552	-0.14889552	-0.14889552	-0.14889552	-0.14889552	-0.14889552	-0.14889552
675.mp3	-0.26688725	-0.26688725	-0.26688725	-0.26688725	-0.26688725	-0.26688725	-0.26688725	-0.26688725	-0.26688725	-0.26688725	-0.26688725	-0.26688725	-0.26688725	-0.26688725	-0.26688725	-0.26688725	-0.26688725	-0.26688725	-0.26688725	-0.26688725	-0.26688725	-0.26688725	-0.26688725	-0.26688725	-0.26688725	-0.26688725	-0.26688725	-0.26688725	-0.26688725	-0.26688725	-0.26688725	-0.26688725	-0.26688725	-0.26688725	-0.26688725	-0.26688725	-0.26688725	-0.26688725	-0.26688725	-0.26688725	-0.26688725	-0.26688725	-0.26688725	-0.26688725	-0.26688725	-0.26688725	-0.26688725	-0.26688725	-0.26688725
676.mp3	-0.15515634	-0.15515634	-0.15515634	-0.15515634	-0.15515634	-0.15515634	-0.15515634	-0.15515634	-0.15515634	-0.15515634	-0.15515634	-0.15515634	-0.15515634	-0.15515634	-0.15515634	-0.15515634	-0.15515634	-0.15515634	-0.15515634	-0.15515634	-0.15515634	-0.15515634	-0.15515634	-0.15515634	-0.15515634	-0.15515634	-0.15515634	-0.15515634	-0.15515634	-0.15515634	-0.15515634	-0.15515634	-0.15515634	-0.15515634	-0.15515634	-0.15515634	-0.15515634	-0.15515634	-0.15515634	-0.15515634	-0.15515634	-0.15515634	-0.15515634	-0.15515634	-0.15515634	-0.15515634	-0.15515634	-0.15515634	-0.15515634
677.mp3	-0.15182637	-0.15182637	-0.15182637	-0.15182637	-0.15182637	-0.15182637	-0.15182637	-0.15182637	-0.15182637	-0.15182637	-0.15182637	-0.15182637	-0.15182637	-0.15182637	-0.15182637	-0.15182637	-0.15182637	-0.15182637	-0.15182637	-0.15182637	-0.15182637	-0.15182637	-0.15182637	-0.15182637	-0.15182637	-0.15182637	-0.15182637	-0.15182637	-0.15182637	-0.15182637	-0.15182637	-0.15182637	-0.15182637	-0.15182637	-0.15182637	-0.15182637	-0.15182637	-0.15182637	-0.15182637	-0.15182637	-0.15182637	-0.15182637	-0.15182637	-0.15182637	-0.15182637	-0.15182637	-0.15182637	-0.15182637	-0.15182637
681.mp3	-0.2886452	-0.2886452	-0.2886452	-0.2886452	-0.2886452	-0.2886452	-0.2886452	-0.2886452	-0.2886452	-0.2886452	-0.2886452	-0.2886452	-0.2886452	-0.2886452	-0.2886452	-0.2886452	-0.2886452	-0.2886452	-0.2886452	-0.2886452	-0.2886452	-0.2886452	-0.2886452	-0.2886452	-0.2886452	-0.2886452	-0.2886452	-0.2886452	-0.2886452	-0.2886452	-0.2886452	-0.2886452	-0.2886452	-0.2886452	-0.2886452	-0.2886452	-0.2886452	-0.2886452	-0.2886452	-0.2886452	-0.2886452	-0.2886452	-0.2886452	-0.2886452	-0.2886452	-0.2886452	-0.2886452	-0.2886452	-0.2886452
682.mp3	-0.25166947	-0.25166947	-0.25166947	-0.25166947	-0.25166947	-0.25166947	-0.25166947	-0.25166947	-0.25166947	-0.25166947	-0.25166947	-0.25166947	-0.25166947	-0.25166947	-0.25166947	-0.25166947	-0.25166947	-0.25166947	-0.25166947	-0.25166947	-0.25166947	-0.25166947	-0.25166947	-0.25166947	-0.25166947	-0.25166947	-0.25166947	-0.25166947	-0.25166947	-0.25166947	-0.25166947	-0.25166947	-0.25166947	-0.25166947	-0.25166947	-0.25166947	-0.25166947	-0.25166947	-0.25166947	-0.25166947	-0.25166947	-0.25166947	-0.25166947	-0.25166947	-0.25166947	-0.25166947	-0.25166947	-0.25166947	-0.25166947
684.mp3	-0.10055362	-0.10055362	-0.10055362	-0.10055362	-0.10055362	-0.10055362	-0.10055362	-0.10055362	-0.10055362	-0.10055362	-0.10055362	-0.10055362	-0.10055362	-0.10055362	-0.10055362	-0.10055362	-0.10055362	-0.10055362	-0.10055362	-0.10055362	-0.10055362	-0.10055362	-0.10055362	-0.10055362	-0.10055362	-0.10055362	-0.10055362	-0.10055362	-0.10055362	-0.10055362	-0.10055362	-0.10055362	-0.10055362	-0.10055362	-0.10055362	-0.10055362	-0.10055362	-0.10055362	-0.10055362	-0.10055362	-0.10055362	-0.10055362	-0.10055362	-0.10055362	-0.10055362	-0.10055362	-0.10055362	-0.10055362	-0.10055362
685.mp3	-0.08690643	-0.08690643	-0.08690643	-0.08690643	-0.08690643	-0.08690643	-0.08690643	-0.08690643	-0.08690643	-0.08690643	-0.08690643	-0.08690643	-0.08690643	-0.08690643	-0.08690643	-0.08690643	-0.08690643	-0.08690643	-0.08690643	-0.08690643	-0.08690643	-0.08690643	-0.08690643	-0.08690643	-0.08690643	-0.08690643	-0.08690643	-0.08690643	-0.08690643	-0.08690643	-0.08690643	-0.08690643	-0.08690643	-0.08690643	-0.08690643	-0.08690643	-0.08690643	-0.08690643	-0.08690643	-0.08690643	-0.08690643	-0.08690643	-0.08690643	-0.08690643	-0.08690643	-0.08690643	-0.08690643	-0.08690643	-0.08690643
686.mp3	-0.084239066	-0.084239066	-0.084239066	-0.084239066	-0.084239066	-0.084239066	-0.084239066	-0.084239066	-0.084239066	-0.084239066	-0.084239066	-0.084239066	-0.084239066	-0.084239066	-0.084239066	-0.084239066	-0.084239066	-0.084239066	-0.084239066	-0.084239066	-0.084239066	-0.084239066	-0.084239066	-0.084239066	-0.084239066	-0.084239066	-0.084239066	-0.084239066	-0.084239066	-0.084239066	-0.084239066	-0.084239066	-0.084239066	-0.084239066	-0.084239066	-0.084239066	-0.084239066	-0.084239066	-0.084239066	-0.084239066	-0.084239066	-0.084239066	-0.084239066	-0.084239066	-0.084239066	-0.084239066	-0.084239066	-0.084239066	-0.084239066
687.mp3	-0.21065864	-0.21065864	-0.21065864	-0.21065864	-0.21065864	-0.21065864	-0.21065864	-0.21065864	-0.21065864	-0.21065864	-0.21065864	-0.21065864	-0.21065864	-0.21065864	-0.21065864	-0.21065864	-0.21065864	-0.21065864	-0.21065864	-0.21065864	-0.21065864	-0.21065864	-0.21065864	-0.21065864	-0.21065864	-0.21065864	-0.21065864	-0.21065864	-0.21065864	-0.21065864	-0.21065864	-0.21065864	-0.21065864	-0.21065864	-0.21065864	-0.21065864	-0.21065864	-0.21065864	-0.21065864	-0.21065864	-0.21065864	-0.21065864	-0.21065864	-0.21065864	-0.21065864	-0.21065864	-0.21065864	-0.21065864	-0.21065864
688.mp3	-0.22080003	-0.22080003	-0.22080003	-0.22080003	-0.22080003	-0.22080003	-0.22080003	-0.22080003	-0.22080003	-0.22080003	-0.22080003	-0.22080003	-0.22080003	-0.22080003	-0.22080003	-0.22080003	-0.22080003	-0.22080003	-0.22080003	-0.22080003	-0.22080003	-0.22080003	-0.22080003	-0.22080003	-0.22080003	-0.22080003	-0.22080003	-0.22080003	-0.22080003	-0.22080003	-0.22080003	-0.22080003	-0.22080003	-0.22080003	-0.22080003	-0.22080003	-0.22080003	-0.22080003	-0.22080003	-0.22080003	-0.22080003	-0.22080003	-0.22080003	-0.22080003	-0.22080003	-0.22080003	-0.22080003	-0.22080003	-0.22080003
689.mp3	0.17707555	0.17707555	0.17707555	0.17707555	0.17707555	0.17707555	0.17707555	0.17707555	0.17707555	0.17707555	0.17707555	0.17707555	0.17707555	0.17707555	0.17707555	0.17707555	0.17707555	0.17707555	0.17707555	0.17707555	0.17707555	0.17707555	0.17707555	0.17707555	0.17707555	0.17707555	0.17707555	0.17707555	0.17707555	0.17707555	0.17707555	0.17707555	0.17707555	0.17707555	0.17707555	0.17707555	0.17707555	0.17707555	0.17707555	0.17707555	0.17707555	0.17707555	0.17707555	0.17707555	0.17707555	0.17707555	0.17707555	0.17707555	0.17707555
690.mp3	-0.13036837	-0.13036837	-0.13036837	-0.13036837	-0.13036837	-0.13036837	-0.13036837	-0.13036837	-0.13036837	-0.13036837	-0.13036837	-0.13036837	-0.13036837	-0.13036837	-0.13036837	-0.13036837	-0.13036837	-0.13036837	-0.13036837	-0.13036837	-0.13036837	-0.13036837	-0.13036837	-0.13036837	-0.13036837	-0.13036837	-0.13036837	-0.13036837	-0.13036837	-0.13036837	-0.13036837	-0.13036837	-0.13036837	-0.13036837	-0.13036837	-0.13036837	-0.13036837	-0.13036837	-0.13036837	-0.13036837	-0.13036837	-0.13036837	-0.13036837	-0.13036837	-0.13036837	-0.13036837	-0.13036837	-0.13036837	-0.13036837
691.mp3	-0.3045036	-0.3045036	-0.3045036	-0.3045036	-0.3045036	-0.3045036	-0.3045036	-0.3045036	-0.3045036	-0.3045036	-0.3045036	-0.3045036	-0.3045036	-0.3045036	-0.3045036	-0.3045036	-0.3045036	-0.3045036	-0.3045036	-0.3045036	-0.3045036	-0.3045036	-0.3045036	-0.3045036	-0.3045036	-0.3045036	-0.3045036	-0.3045036	-0.3045036	-0.3045036	-0.3045036	-0.3045036	-0.3045036	-0.3045036	-0.3045036	-0.3045036	-0.3045036	-0.3045036	-0.3045036	-0.3045036	-0.3045036	-0.3045036	-0.3045036	-0.3045036	-0.3045036	-0.3045036	-0.3045036	-0.3045036	-0.3045036
692.mp3	-0.096487895	-0.096487895	-0.096487895	-0.096487895	-0.096487895	-0.096487895	-0.096487895	-0.096487895	-0.096487895	-0.096487895	-0.096487895	-0.096487895	-0.096487895	-0.096487895	-0.096487895	-0.096487895	-0.096487895	-0.096487895	-0.096487895	-0.096487895	-0.096487895	-0.096487895	-0.096487895	-0.096487895	-0.096487895	-0.096487895	-0.096487895	-0.096487895	-0.096487895	-0.096487895	-0.096487895	-0.096487895	-0.096487895	-0.096487895	-0.096487895	-0.096487895	-0.096487895	-0.096487895	-0.096487895	-0.096487895	-0.096487895	-0.096487895	-0.096487895	-0.096487895	-0.096487895	-0.096487895	-0.096487895	-0.096487895	-0.096487895
693.mp3	0.062091764	0.062091764	0.062091764	0.062091764	0.062091764	0.062091764	0.062091764	0.062091764	0.062091764	0.062091764	0.062091764	0.062091764	0.062091764	0.062091764	0.062091764	0.062091764	0.062091764	0.062091764	0.062091764	0.062091764	0.062091764	0.062091764	0.062091764	0.062091764	0.062091764	0.062091764	0.062091764	0.062091764	0.062091764	0.062091764	0.062091764	0.062091764	0.062091764	0.062091764	0.062091764	0.062091764	0.062091764	0.062091764	0.062091764	0.062091764	0.062091764	0.062091764	0.062091764	0.062091764	0.062091764	0.062091764	0.062091764	0.062091764	0.062091764
695.mp3	-0.19080627	-0.19080627	-0.19080627	-0.19080627	-0.19080627	-0.19080627	-0.19080627	-0.19080627	-0.19080627	-0.19080627	-0.19080627	-0.19080627	-0.19080627	-0.19080627	-0.19080627	-0.19080627	-0.19080627	-0.19080627	-0.19080627	-0.19080627	-0.19080627	-0.19080627	-0.19080627	-0.19080627	-0.19080627	-0.19080627	-0.19080627	-0.19080627	-0.19080627	-0.19080627	-0.19080627	-0.19080627	-0.19080627	-0.19080627	-0.19080627	-0.19080627	-0.19080627	-0.19080627	-0.19080627	-0.19080627	-0.19080627	-0.19080627	-0.19080627	-0.19080627	-0.19080627	-0.19080627	-0.19080627	-0.19080627	-0.19080627
696.mp3	0.018098753	0.018098753	0.018098753	0.018098753	0.018098753	0.018098753	0.018098753	0.018098753	0.018098753	0.018098753	0.018098753	0.018098753	0.018098753	0.018098753	0.018098753	0.018098753	0.018098753	0.018098753	0.018098753	0.018098753	0.018098753	0.018098753	0.018098753	0.018098753	0.018098753	0.018098753	0.018098753	0.018098753	0.018098753	0.018098753	0.018098753	0.018098753	0.018098753	0.018098753	0.018098753	0.018098753	0.018098753	0.018098753	0.018098753	0.018098753	0.018098753	0.018098753	0.018098753	0.018098753	0.018098753	0.018098753	0.018098753	0.018098753	0.018098753
697.mp3	-0.17246464	-0.17246464	-0.17246464	-0.17246464	-0.17246464	-0.17246464	-0.17246464	-0.17246464	-0.17246464	-0.17246464	-0.17246464	-0.17246464	-0.17246464	-0.17246464	-0.17246464	-0.17246464	-0.17246464	-0.17246464	-0.17246464	-0.17246464	-0.17246464	-0.17246464	-0.17246464	-0.17246464	-0.17246464	-0.17246464	-0.17246464	-0.17246464	-0.17246464	-0.17246464	-0.17246464	-0.17246464	-0.17246464	-0.17246464	-0.17246464	-0.17246464	-0.17246464	-0.17246464	-0.17246464	-0.17246464	-0.17246464	-0.17246464	-0.17246464	-0.17246464	-0.17246464	-0.17246464	-0.17246464	-0.17246464	-0.17246464
698.mp3	0.023375016	0.023375016	0.023375016	0.023375016	0.023375016	0.023375016	0.023375016	0.023375016	0.023375016	0.023375016	0.023375016	0.023375016	0.023375016	0.023375016	0.023375016	0.023375016	0.023375016	0.023375016	0.023375016	0.023375016	0.023375016	0.023375016	0.023375016	0.023375016	0.023375016	0.023375016	0.023375016	0.023375016	0.023375016	0.023375016	0.023375016	0.023375016	0.023375016	0.023375016	0.023375016	0.023375016	0.023375016	0.023375016	0.023375016	0.023375016	0.023375016	0.023375016	0.023375016	0.023375016	0.023375016	0.023375016	0.023375016	0.023375016	0.023375016
699.mp3	-0.2160287	-0.2160287	-0.2160287	-0.2160287	-0.2160287	-0.2160287	-0.2160287	-0.2160287	-0.2160287	-0.2160287	-0.2160287	-0.2160287	-0.2160287	-0.2160287	-0.2160287	-0.2160287	-0.2160287	-0.2160287	-0.2160287	-0.2160287	-0.2160287	-0.2160287	-0.2160287	-0.2160287	-0.2160287	-0.2160287	-0.2160287	-0.2160287	-0.2160287	-0.2160287	-0.2160287	-0.2160287	-0.2160287	-0.2160287	-0.2160287	-0.2160287	-0.2160287	-0.2160287	-0.2160287	-0.2160287	-0.2160287	-0.2160287	-0.2160287	-0.2160287	-0.2160287	-0.2160287	-0.2160287	-0.2160287	-0.2160287
700.mp3	0.014045391	0.014045391	0.014045391	0.014045391	0.014045391	0.014045391	0.014045391	0.014045391	0.014045391	0.014045391	0.014045391	0.014045391	0.014045391	0.014045391	0.014045391	0.014045391	0.014045391	0.014045391	0.014045391	0.014045391	0.014045391	0.014045391	0.014045391	0.014045391	0.014045391	0.014045391	0.014045391	0.014045391	0.014045391	0.014045391	0.014045391	0.014045391	0.014045391	0.014045391	0.014045391	0.014045391	0.014045391	0.014045391	0.014045391	0.014045391	0.014045391	0.014045391	0.014045391	0.014045391	0.014045391	0.014045391	0.014045391	0.014045391	0.014045391
702.mp3	0.072746664	0.072746664	0.072746664	0.072746664	0.072746664	0.072746664	0.072746664	0.072746664	0.072746664	0.072746664	0.072746664	0.072746664	0.072746664	0.072746664	0.072746664	0.072746664	0.072746664	0.072746664	0.072746664	0.072746664	0.072746664	0.072746664	0.072746664	0.072746664	0.072746664	0.072746664	0.072746664	0.072746664	0.072746664	0.072746664	0.072746664	0.072746664	0.072746664	0.072746664	0.072746664	0.072746664	0.072746664	0.072746664	0.072746664	0.072746664	0.072746664	0.072746664	0.072746664	0.072746664	0.072746664	0.072746664	0.072746664	0.072746664	0.072746664
703.mp3	-0.27160594	-0.27160594	-0.27160594	-0.27160594	-0.27160594	-0.27160594	-0.27160594	-0.27160594	-0.27160594	-0.27160594	-0.27160594	-0.27160594	-0.27160594	-0.27160594	-0.27160594	-0.27160594	-0.27160594	-0.27160594	-0.27160594	-0.27160594	-0.27160594	-0.27160594	-0.27160594	-0.27160594	-0.27160594	-0.27160594	-0.27160594	-0.27160594	-0.27160594	-0.27160594	-0.27160594	-0.27160594	-0.27160594	-0.27160594	-0.27160594	-0.27160594	-0.27160594	-0.27160594	-0.27160594	-0.27160594	-0.27160594	-0.27160594	-0.27160594	-0.27160594	-0.27160594	-0.27160594	-0.27160594	-0.27160594	-0.27160594
704.mp3	-0.057664488	-0.057664488	-0.057664488	-0.057664488	-0.057664488	-0.057664488	-0.057664488	-0.057664488	-0.057664488	-0.057664488	-0.057664488	-0.057664488	-0.057664488	-0.057664488	-0.057664488	-0.057664488	-0.057664488	-0.057664488	-0.057664488	-0.057664488	-0.057664488	-0.057664488	-0.057664488	-0.057664488	-0.057664488	-0.057664488	-0.057664488	-0.057664488	-0.057664488	-0.057664488	-0.057664488	-0.057664488	-0.057664488	-0.057664488	-0.057664488	-0.057664488	-0.057664488	-0.057664488	-0.057664488	-0.057664488	-0.057664488	-0.057664488	-0.057664488	-0.057664488	-0.057664488	-0.057664488	-0.057664488	-0.057664488	-0.057664488
706.mp3	-0.28751108	-0.28751108	-0.28751108	-0.28751108	-0.28751108	-0.28751108	-0.28751108	-0.28751108	-0.28751108	-0.28751108	-0.28751108	-0.28751108	-0.28751108	-0.28751108	-0.28751108	-0.28751108	-0.28751108	-0.28751108	-0.28751108	-0.28751108	-0.28751108	-0.28751108	-0.28751108	-0.28751108	-0.28751108	-0.28751108	-0.28751108	-0.28751108	-0.28751108	-0.28751108	-0.28751108	-0.28751108	-0.28751108	-0.28751108	-0.28751108	-0.28751108	-0.28751108	-0.28751108	-0.28751108	-0.28751108	-0.28751108	-0.28751108	-0.28751108	-0.28751108	-0.28751108	-0.28751108	-0.28751108	-0.28751108	-0.28751108
707.mp3	-0.19129696	-0.19129696	-0.19129696	-0.19129696	-0.19129696	-0.19129696	-0.19129696	-0.19129696	-0.19129696	-0.19129696	-0.19129696	-0.19129696	-0.19129696	-0.19129696	-0.19129696	-0.19129696	-0.19129696	-0.19129696	-0.19129696	-0.19129696	-0.19129696	-0.19129696	-0.19129696	-0.19129696	-0.19129696	-0.19129696	-0.19129696	-0.19129696	-0.19129696	-0.19129696	-0.19129696	-0.19129696	-0.19129696	-0.19129696	-0.19129696	-0.19129696	-0.19129696	-0.19129696	-0.19129696	-0.19129696	-0.19129696	-0.19129696	-0.19129696	-0.19129696	-0.19129696	-0.19129696	-0.19129696	-0.19129696	-0.19129696
708.mp3	0.05343083	0.05343083	0.05343083	0.05343083	0.05343083	0.05343083	0.05343083	0.05343083	0.05343083	0.05343083	0.05343083	0.05343083	0.05343083	0.05343083	0.05343083	0.05343083	0.05343083	0.05343083	0.05343083	0.05343083	0.05343083	0.05343083	0.05343083	0.05343083	0.05343083	0.05343083	0.05343083	0.05343083	0.05343083	0.05343083	0.05343083	0.05343083	0.05343083	0.05343083	0.05343083	0.05343083	0.05343083	0.05343083	0.05343083	0.05343083	0.05343083	0.05343083	0.05343083	0.05343083	0.05343083	0.05343083	0.05343083	0.05343083	0.05343083
709.mp3	-0.1843964	-0.1843964	-0.1843964	-0.1843964	-0.1843964	-0.1843964	-0.1843964	-0.1843964	-0.1843964	-0.1843964	-0.1843964	-0.1843964	-0.1843964	-0.1843964	-0.1843964	-0.1843964	-0.1843964	-0.1843964	-0.1843964	-0.1843964	-0.1843964	-0.1843964	-0.1843964	-0.1843964	-0.1843964	-0.1843964	-0.1843964	-0.1843964	-0.1843964	-0.1843964	-0.1843964	-0.1843964	-0.1843964	-0.1843964	-0.1843964	-0.1843964	-0.1843964	-0.1843964	-0.1843964	-0.1843964	-0.1843964	-0.1843964	-0.1843964	-0.1843964	-0.1843964	-0.1843964	-0.1843964	-0.1843964	-0.1843964
710.mp3	-0.1297333	-0.1297333	-0.1297333	-0.1297333	-0.1297333	-0.1297333	-0.1297333	-0.1297333	-0.1297333	-0.1297333	-0.1297333	-0.1297333	-0.1297333	-0.1297333	-0.1297333	-0.1297333	-0.1297333	-0.1297333	-0.1297333	-0.1297333	-0.1297333	-0.1297333	-0.1297333	-0.1297333	-0.1297333	-0.1297333	-0.1297333	-0.1297333	-0.1297333	-0.1297333	-0.1297333	-0.1297333	-0.1297333	-0.1297333	-0.1297333	-0.1297333	-0.1297333	-0.1297333	-0.1297333	-0.1297333	-0.1297333	-0.1297333	-0.1297333	-0.1297333	-0.1297333	-0.1297333	-0.1297333	-0.1297333	-0.1297333
711.mp3	0.10430585	0.10430585	0.10430585	0.10430585	0.10430585	0.10430585	0.10430585	0.10430585	0.10430585	0.10430585	0.10430585	0.10430585	0.10430585	0.10430585	0.10430585	0.10430585	0.10430585	0.10430585	0.10430585	0.10430585	0.10430585	0.10430585	0.10430585	0.10430585	0.10430585	0.10430585	0.10430585	0.10430585	0.10430585	0.10430585	0.10430585	0.10430585	0.10430585	0.10430585	0.10430585	0.10430585	0.10430585	0.10430585	0.10430585	0.10430585	0.10430585	0.10430585	0.10430585	0.10430585	0.10430585	0.10430585	0.10430585	0.10430585	0.10430585
712.mp3	-0.10049611	-0.10049611	-0.10049611	-0.10049611	-0.10049611	-0.10049611	-0.10049611	-0.10049611	-0.10049611	-0.10049611	-0.10049611	-0.10049611	-0.10049611	-0.10049611	-0.10049611	-0.10049611	-0.10049611	-0.10049611	-0.10049611	-0.10049611	-0.10049611	-0.10049611	-0.10049611	-0.10049611	-0.10049611	-0.10049611	-0.10049611	-0.10049611	-0.10049611	-0.10049611	-0.10049611	-0.10049611	-0.10049611	-0.10049611	-0.10049611	-0.10049611	-0.10049611	-0.10049611	-0.10049611	-0.10049611	-0.10049611	-0.10049611	-0.10049611	-0.10049611	-0.10049611	-0.10049611	-0.10049611	-0.10049611	-0.10049611
713.mp3	-0.19792412	-0.19792412	-0.19792412	-0.19792412	-0.19792412	-0.19792412	-0.19792412	-0.19792412	-0.19792412	-0.19792412	-0.19792412	-0.19792412	-0.19792412	-0.19792412	-0.19792412	-0.19792412	-0.19792412	-0.19792412	-0.19792412	-0.19792412	-0.19792412	-0.19792412	-0.19792412	-0.19792412	-0.19792412	-0.19792412	-0.19792412	-0.19792412	-0.19792412	-0.19792412	-0.19792412	-0.19792412	-0.19792412	-0.19792412	-0.19792412	-0.19792412	-0.19792412	-0.19792412	-0.19792412	-0.19792412	-0.19792412	-0.19792412	-0.19792412	-0.19792412	-0.19792412	-0.19792412	-0.19792412	-0.19792412	-0.19792412
714.mp3	-0.07931723	-0.07931723	-0.07931723	-0.07931723	-0.07931723	-0.07931723	-0.07931723	-0.07931723	-0.07931723	-0.07931723	-0.07931723	-0.07931723	-0.07931723	-0.07931723	-0.07931723	-0.07931723	-0.07931723	-0.07931723	-0.07931723	-0.07931723	-0.07931723	-0.07931723	-0.07931723	-0.07931723	-0.07931723	-0.07931723	-0.07931723	-0.07931723	-0.07931723	-0.07931723	-0.07931723	-0.07931723	-0.07931723	-0.07931723	-0.07931723	-0.07931723	-0.07931723	-0.07931723	-0.07931723	-0.07931723	-0.07931723	-0.07931723	-0.07931723	-0.07931723	-0.07931723	-0.07931723	-0.07931723	-0.07931723	-0.07931723
715.mp3	-0.13764405	-0.13764405	-0.13764405	-0.13764405	-0.13764405	-0.13764405	-0.13764405	-0.13764405	-0.13764405	-0.13764405	-0.13764405	-0.13764405	-0.13764405	-0.13764405	-0.13764405	-0.13764405	-0.13764405	-0.13764405	-0.13764405	-0.13764405	-0.13764405	-0.13764405	-0.13764405	-0.13764405	-0.13764405	-0.13764405	-0.13764405	-0.13764405	-0.13764405	-0.13764405	-0.13764405	-0.13764405	-0.13764405	-0.13764405	-0.13764405	-0.13764405	-0.13764405	-0.13764405	-0.13764405	-0.13764405	-0.13764405	-0.13764405	-0.13764405	-0.13764405	-0.13764405	-0.13764405	-0.13764405	-0.13764405	-0.13764405
717.mp3	-0.2489776	-0.2489776	-0.2489776	-0.2489776	-0.2489776	-0.2489776	-0.2489776	-0.2489776	-0.2489776	-0.2489776	-0.2489776	-0.2489776	-0.2489776	-0.2489776	-0.2489776	-0.2489776	-0.2489776	-0.2489776	-0.2489776	-0.2489776	-0.2489776	-0.2489776	-0.2489776	-0.2489776	-0.2489776	-0.2489776	-0.2489776	-0.2489776	-0.2489776	-0.2489776	-0.2489776	-0.2489776	-0.2489776	-0.2489776	-0.2489776	-0.2489776	-0.2489776	-0.2489776	-0.2489776	-0.2489776	-0.2489776	-0.2489776	-0.2489776	-0.2489776	-0.2489776	-0.2489776	-0.2489776	-0.2489776	-0.2489776
718.mp3	-0.17956185	-0.17956185	-0.17956185	-0.17956185	-0.17956185	-0.17956185	-0.17956185	-0.17956185	-0.17956185	-0.17956185	-0.17956185	-0.17956185	-0.17956185	-0.17956185	-0.17956185	-0.17956185	-0.17956185	-0.17956185	-0.17956185	-0.17956185	-0.17956185	-0.17956185	-0.17956185	-0.17956185	-0.17956185	-0.17956185	-0.17956185	-0.17956185	-0.17956185	-0.17956185	-0.17956185	-0.17956185	-0.17956185	-0.17956185	-0.17956185	-0.17956185	-0.17956185	-0.17956185	-0.17956185	-0.17956185	-0.17956185	-0.17956185	-0.17956185	-0.17956185	-0.17956185	-0.17956185	-0.17956185	-0.17956185	-0.17956185
719.mp3	-0.21917838	-0.21917838	-0.21917838	-0.21917838	-0.21917838	-0.21917838	-0.21917838	-0.21917838	-0.21917838	-0.21917838	-0.21917838	-0.21917838	-0.21917838	-0.21917838	-0.21917838	-0.21917838	-0.21917838	-0.21917838	-0.21917838	-0.21917838	-0.21917838	-0.21917838	-0.21917838	-0.21917838	-0.21917838	-0.21917838	-0.21917838	-0.21917838	-0.21917838	-0.21917838	-0.21917838	-0.21917838	-0.21917838	-0.21917838	-0.21917838	-0.21917838	-0.21917838	-0.21917838	-0.21917838	-0.21917838	-0.21917838	-0.21917838	-0.21917838	-0.21917838	-0.21917838	-0.21917838	-0.21917838	-0.21917838	-0.21917838
721.mp3	-0.08009753	-0.08009753	-0.08009753	-0.08009753	-0.08009753	-0.08009753	-0.08009753	-0.08009753	-0.08009753	-0.08009753	-0.08009753	-0.08009753	-0.08009753	-0.08009753	-0.08009753	-0.08009753	-0.08009753	-0.08009753	-0.08009753	-0.08009753	-0.08009753	-0.08009753	-0.08009753	-0.08009753	-0.08009753	-0.08009753	-0.08009753	-0.08009753	-0.08009753	-0.08009753	-0.08009753	-0.08009753	-0.08009753	-0.08009753	-0.08009753	-0.08009753	-0.08009753	-0.08009753	-0.08009753	-0.08009753	-0.08009753	-0.08009753	-0.08009753	-0.08009753	-0.08009753	-0.08009753	-0.08009753	-0.08009753	-0.08009753
722.mp3	-0.15396455	-0.15396455	-0.15396455	-0.15396455	-0.15396455	-0.15396455	-0.15396455	-0.15396455	-0.15396455	-0.15396455	-0.15396455	-0.15396455	-0.15396455	-0.15396455	-0.15396455	-0.15396455	-0.15396455	-0.15396455	-0.15396455	-0.15396455	-0.15396455	-0.15396455	-0.15396455	-0.15396455	-0.15396455	-0.15396455	-0.15396455	-0.15396455	-0.15396455	-0.15396455	-0.15396455	-0.15396455	-0.15396455	-0.15396455	-0.15396455	-0.15396455	-0.15396455	-0.15396455	-0.15396455	-0.15396455	-0.15396455	-0.15396455	-0.15396455	-0.15396455	-0.15396455	-0.15396455	-0.15396455	-0.15396455	-0.15396455
723.mp3	0.07028106	0.07028106	0.07028106	0.07028106	0.07028106	0.07028106	0.07028106	0.07028106	0.07028106	0.07028106	0.07028106	0.07028106	0.07028106	0.07028106	0.07028106	0.07028106	0.07028106	0.07028106	0.07028106	0.07028106	0.07028106	0.07028106	0.07028106	0.07028106	0.07028106	0.07028106	0.07028106	0.07028106	0.07028106	0.07028106	0.07028106	0.07028106	0.07028106	0.07028106	0.07028106	0.07028106	0.07028106	0.07028106	0.07028106	0.07028106	0.07028106	0.07028106	0.07028106	0.07028106	0.07028106	0.07028106	0.07028106	0.07028106	0.07028106
724.mp3	-0.1654402	-0.1654402	-0.1654402	-0.1654402	-0.1654402	-0.1654402	-0.1654402	-0.1654402	-0.1654402	-0.1654402	-0.1654402	-0.1654402	-0.1654402	-0.1654402	-0.1654402	-0.1654402	-0.1654402	-0.1654402	-0.1654402	-0.1654402	-0.1654402	-0.1654402	-0.1654402	-0.1654402	-0.1654402	-0.1654402	-0.1654402	-0.1654402	-0.1654402	-0.1654402	-0.1654402	-0.1654402	-0.1654402	-0.1654402	-0.1654402	-0.1654402	-0.1654402	-0.1654402	-0.1654402	-0.1654402	-0.1654402	-0.1654402	-0.1654402	-0.1654402	-0.1654402	-0.1654402	-0.1654402	-0.1654402	-0.1654402
725.mp3	-0.000317689	-0.000317689	-0.000317689	-0.000317689	-0.000317689	-0.000317689	-0.000317689	-0.000317689	-0.000317689	-0.000317689	-0.000317689	-0.000317689	-0.000317689	-0.000317689	-0.000317689	-0.000317689	-0.000317689	-0.000317689	-0.000317689	-0.000317689	-0.000317689	-0.000317689	-0.000317689	-0.000317689	-0.000317689	-0.000317689	-0.000317689	-0.000317689	-0.000317689	-0.000317689	-0.000317689	-0.000317689	-0.000317689	-0.000317689	-0.000317689	-0.000317689	-0.000317689	-0.000317689	-0.000317689	-0.000317689	-0.000317689	-0.000317689	-0.000317689	-0.000317689	-0.000317689	-0.000317689	-0.000317689	-0.000317689	-0.000317689
726.mp3	-0.19844547	-0.19844547	-0.19844547	-0.19844547	-0.19844547	-0.19844547	-0.19844547	-0.19844547	-0.19844547	-0.19844547	-0.19844547	-0.19844547	-0.19844547	-0.19844547	-0.19844547	-0.19844547	-0.19844547	-0.19844547	-0.19844547	-0.19844547	-0.19844547	-0.19844547	-0.19844547	-0.19844547	-0.19844547	-0.19844547	-0.19844547	-0.19844547	-0.19844547	-0.19844547	-0.19844547	-0.19844547	-0.19844547	-0.19844547	-0.19844547	-0.19844547	-0.19844547	-0.19844547	-0.19844547	-0.19844547	-0.19844547	-0.19844547	-0.19844547	-0.19844547	-0.19844547	-0.19844547	-0.19844547	-0.19844547	-0.19844547
727.mp3	-0.020901244	-0.020901244	-0.020901244	-0.020901244	-0.020901244	-0.020901244	-0.020901244	-0.020901244	-0.020901244	-0.020901244	-0.020901244	-0.020901244	-0.020901244	-0.020901244	-0.020901244	-0.020901244	-0.020901244	-0.020901244	-0.020901244	-0.020901244	-0.020901244	-0.020901244	-0.020901244	-0.020901244	-0.020901244	-0.020901244	-0.020901244	-0.020901244	-0.020901244	-0.020901244	-0.020901244	-0.020901244	-0.020901244	-0.020901244	-0.020901244	-0.020901244	-0.020901244	-0.020901244	-0.020901244	-0.020901244	-0.020901244	-0.020901244	-0.020901244	-0.020901244	-0.020901244	-0.020901244	-0.020901244	-0.020901244	-0.020901244
728.mp3	-0.18919031	-0.18919031	-0.18919031	-0.18919031	-0.18919031	-0.18919031	-0.18919031	-0.18919031	-0.18919031	-0.18919031	-0.18919031	-0.18919031	-0.18919031	-0.18919031	-0.18919031	-0.18919031	-0.18919031	-0.18919031	-0.18919031	-0.18919031	-0.18919031	-0.18919031	-0.18919031	-0.18919031	-0.18919031	-0.18919031	-0.18919031	-0.18919031	-0.18919031	-0.18919031	-0.18919031	-0.18919031	-0.18919031	-0.18919031	-0.18919031	-0.18919031	-0.18919031	-0.18919031	-0.18919031	-0.18919031	-0.18919031	-0.18919031	-0.18919031	-0.18919031	-0.18919031	-0.18919031	-0.18919031	-0.18919031	-0.18919031
729.mp3	-0.20734835	-0.20734835	-0.20734835	-0.20734835	-0.20734835	-0.20734835	-0.20734835	-0.20734835	-0.20734835	-0.20734835	-0.20734835	-0.20734835	-0.20734835	-0.20734835	-0.20734835	-0.20734835	-0.20734835	-0.20734835	-0.20734835	-0.20734835	-0.20734835	-0.20734835	-0.20734835	-0.20734835	-0.20734835	-0.20734835	-0.20734835	-0.20734835	-0.20734835	-0.20734835	-0.20734835	-0.20734835	-0.20734835	-0.20734835	-0.20734835	-0.20734835	-0.20734835	-0.20734835	-0.20734835	-0.20734835	-0.20734835	-0.20734835	-0.20734835	-0.20734835	-0.20734835	-0.20734835	-0.20734835	-0.20734835	-0.20734835
730.mp3	-0.282512	-0.282512	-0.282512	-0.282512	-0.282512	-0.282512	-0.282512	-0.282512	-0.282512	-0.282512	-0.282512	-0.282512	-0.282512	-0.282512	-0.282512	-0.282512	-0.282512	-0.282512	-0.282512	-0.282512	-0.282512	-0.282512	-0.282512	-0.282512	-0.282512	-0.282512	-0.282512	-0.282512	-0.282512	-0.282512	-0.282512	-0.282512	-0.282512	-0.282512	-0.282512	-0.282512	-0.282512	-0.282512	-0.282512	-0.282512	-0.282512	-0.282512	-0.282512	-0.282512	-0.282512	-0.282512	-0.282512	-0.282512	-0.282512
731.mp3	-0.090727255	-0.090727255	-0.090727255	-0.090727255	-0.090727255	-0.090727255	-0.090727255	-0.090727255	-0.090727255	-0.090727255	-0.090727255	-0.090727255	-0.090727255	-0.090727255	-0.090727255	-0.090727255	-0.090727255	-0.090727255	-0.090727255	-0.090727255	-0.090727255	-0.090727255	-0.090727255	-0.090727255	-0.090727255	-0.090727255	-0.090727255	-0.090727255	-0.090727255	-0.090727255	-0.090727255	-0.090727255	-0.090727255	-0.090727255	-0.090727255	-0.090727255	-0.090727255	-0.090727255	-0.090727255	-0.090727255	-0.090727255	-0.090727255	-0.090727255	-0.090727255	-0.090727255	-0.090727255	-0.090727255	-0.090727255	-0.090727255
732.mp3	0.01965193	0.01965193	0.01965193	0.01965193	0.01965193	0.01965193	0.01965193	0.01965193	0.01965193	0.01965193	0.01965193	0.01965193	0.01965193	0.01965193	0.01965193	0.01965193	0.01965193	0.01965193	0.01965193	0.01965193	0.01965193	0.01965193	0.01965193	0.01965193	0.01965193	0.01965193	0.01965193	0.01965193	0.01965193	0.01965193	0.01965193	0.01965193	0.01965193	0.01965193	0.01965193	0.01965193	0.01965193	0.01965193	0.01965193	0.01965193	0.01965193	0.01965193	0.01965193	0.01965193	0.01965193	0.01965193	0.01965193	0.01965193	0.01965193
733.mp3	-0.16330865	-0.16330865	-0.16330865	-0.16330865	-0.16330865	-0.16330865	-0.16330865	-0.16330865	-0.16330865	-0.16330865	-0.16330865	-0.16330865	-0.16330865	-0.16330865	-0.16330865	-0.16330865	-0.16330865	-0.16330865	-0.16330865	-0.16330865	-0.16330865	-0.16330865	-0.16330865	-0.16330865	-0.16330865	-0.16330865	-0.16330865	-0.16330865	-0.16330865	-0.16330865	-0.16330865	-0.16330865	-0.16330865	-0.16330865	-0.16330865	-0.16330865	-0.16330865	-0.16330865	-0.16330865	-0.16330865	-0.16330865	-0.16330865	-0.16330865	-0.16330865	-0.16330865	-0.16330865	-0.16330865	-0.16330865	-0.16330865
734.mp3	-0.088428274	-0.088428274	-0.088428274	-0.088428274	-0.088428274	-0.088428274	-0.088428274	-0.088428274	-0.088428274	-0.088428274	-0.088428274	-0.088428274	-0.088428274	-0.088428274	-0.088428274	-0.088428274	-0.088428274	-0.088428274	-0.088428274	-0.088428274	-0.088428274	-0.088428274	-0.088428274	-0.088428274	-0.088428274	-0.088428274	-0.088428274	-0.088428274	-0.088428274	-0.088428274	-0.088428274	-0.088428274	-0.088428274	-0.088428274	-0.088428274	-0.088428274	-0.088428274	-0.088428274	-0.088428274	-0.088428274	-0.088428274	-0.088428274	-0.088428274	-0.088428274	-0.088428274	-0.088428274	-0.088428274	-0.088428274	-0.088428274
735.mp3	-0.061290536	-0.061290536	-0.061290536	-0.061290536	-0.061290536	-0.061290536	-0.061290536	-0.061290536	-0.061290536	-0.061290536	-0.061290536	-0.061290536	-0.061290536	-0.061290536	-0.061290536	-0.061290536	-0.061290536	-0.061290536	-0.061290536	-0.061290536	-0.061290536	-0.061290536	-0.061290536	-0.061290536	-0.061290536	-0.061290536	-0.061290536	-0.061290536	-0.061290536	-0.061290536	-0.061290536	-0.061290536	-0.061290536	-0.061290536	-0.061290536	-0.061290536	-0.061290536	-0.061290536	-0.061290536	-0.061290536	-0.061290536	-0.061290536	-0.061290536	-0.061290536	-0.061290536	-0.061290536	-0.061290536	-0.061290536	-0.061290536
736.mp3	-0.14801736	-0.14801736	-0.14801736	-0.14801736	-0.14801736	-0.14801736	-0.14801736	-0.14801736	-0.14801736	-0.14801736	-0.14801736	-0.14801736	-0.14801736	-0.14801736	-0.14801736	-0.14801736	-0.14801736	-0.14801736	-0.14801736	-0.14801736	-0.14801736	-0.14801736	-0.14801736	-0.14801736	-0.14801736	-0.14801736	-0.14801736	-0.14801736	-0.14801736	-0.14801736	-0.14801736	-0.14801736	-0.14801736	-0.14801736	-0.14801736	-0.14801736	-0.14801736	-0.14801736	-0.14801736	-0.14801736	-0.14801736	-0.14801736	-0.14801736	-0.14801736	-0.14801736	-0.14801736	-0.14801736	-0.14801736	-0.14801736
737.mp3	0.075110555	0.075110555	0.075110555	0.075110555	0.075110555	0.075110555	0.075110555	0.075110555	0.075110555	0.075110555	0.075110555	0.075110555	0.075110555	0.075110555	0.075110555	0.075110555	0.075110555	0.075110555	0.075110555	0.075110555	0.075110555	0.075110555	0.075110555	0.075110555	0.075110555	0.075110555	0.075110555	0.075110555	0.075110555	0.075110555	0.075110555	0.075110555	0.075110555	0.075110555	0.075110555	0.075110555	0.075110555	0.075110555	0.075110555	0.075110555	0.075110555	0.075110555	0.075110555	0.075110555	0.075110555	0.075110555	0.075110555	0.075110555	0.075110555
738.mp3	-0.18323115	-0.18323115	-0.18323115	-0.18323115	-0.18323115	-0.18323115	-0.18323115	-0.18323115	-0.18323115	-0.18323115	-0.18323115	-0.18323115	-0.18323115	-0.18323115	-0.18323115	-0.18323115	-0.18323115	-0.18323115	-0.18323115	-0.18323115	-0.18323115	-0.18323115	-0.18323115	-0.18323115	-0.18323115	-0.18323115	-0.18323115	-0.18323115	-0.18323115	-0.18323115	-0.18323115	-0.18323115	-0.18323115	-0.18323115	-0.18323115	-0.18323115	-0.18323115	-0.18323115	-0.18323115	-0.18323115	-0.18323115	-0.18323115	-0.18323115	-0.18323115	-0.18323115	-0.18323115	-0.18323115	-0.18323115	-0.18323115
739.mp3	-0.04511823	-0.04511823	-0.04511823	-0.04511823	-0.04511823	-0.04511823	-0.04511823	-0.04511823	-0.04511823	-0.04511823	-0.04511823	-0.04511823	-0.04511823	-0.04511823	-0.04511823	-0.04511823	-0.04511823	-0.04511823	-0.04511823	-0.04511823	-0.04511823	-0.04511823	-0.04511823	-0.04511823	-0.04511823	-0.04511823	-0.04511823	-0.04511823	-0.04511823	-0.04511823	-0.04511823	-0.04511823	-0.04511823	-0.04511823	-0.04511823	-0.04511823	-0.04511823	-0.04511823	-0.04511823	-0.04511823	-0.04511823	-0.04511823	-0.04511823	-0.04511823	-0.04511823	-0.04511823	-0.04511823	-0.04511823	-0.04511823
740.mp3	-0.03857412	-0.03857412	-0.03857412	-0.03857412	-0.03857412	-0.03857412	-0.03857412	-0.03857412	-0.03857412	-0.03857412	-0.03857412	-0.03857412	-0.03857412	-0.03857412	-0.03857412	-0.03857412	-0.03857412	-0.03857412	-0.03857412	-0.03857412	-0.03857412	-0.03857412	-0.03857412	-0.03857412	-0.03857412	-0.03857412	-0.03857412	-0.03857412	-0.03857412	-0.03857412	-0.03857412	-0.03857412	-0.03857412	-0.03857412	-0.03857412	-0.03857412	-0.03857412	-0.03857412	-0.03857412	-0.03857412	-0.03857412	-0.03857412	-0.03857412	-0.03857412	-0.03857412	-0.03857412	-0.03857412	-0.03857412	-0.03857412
741.mp3	-0.22834444	-0.22834444	-0.22834444	-0.22834444	-0.22834444	-0.22834444	-0.22834444	-0.22834444	-0.22834444	-0.22834444	-0.22834444	-0.22834444	-0.22834444	-0.22834444	-0.22834444	-0.22834444	-0.22834444	-0.22834444	-0.22834444	-0.22834444	-0.22834444	-0.22834444	-0.22834444	-0.22834444	-0.22834444	-0.22834444	-0.22834444	-0.22834444	-0.22834444	-0.22834444	-0.22834444	-0.22834444	-0.22834444	-0.22834444	-0.22834444	-0.22834444	-0.22834444	-0.22834444	-0.22834444	-0.22834444	-0.22834444	-0.22834444	-0.22834444	-0.22834444	-0.22834444	-0.22834444	-0.22834444	-0.22834444	-0.22834444
742.mp3	-0.040800642	-0.040800642	-0.040800642	-0.040800642	-0.040800642	-0.040800642	-0.040800642	-0.040800642	-0.040800642	-0.040800642	-0.040800642	-0.040800642	-0.040800642	-0.040800642	-0.040800642	-0.040800642	-0.040800642	-0.040800642	-0.040800642	-0.040800642	-0.040800642	-0.040800642	-0.040800642	-0.040800642	-0.040800642	-0.040800642	-0.040800642	-0.040800642	-0.040800642	-0.040800642	-0.040800642	-0.040800642	-0.040800642	-0.040800642	-0.040800642	-0.040800642	-0.040800642	-0.040800642	-0.040800642	-0.040800642	-0.040800642	-0.040800642	-0.040800642	-0.040800642	-0.040800642	-0.040800642	-0.040800642	-0.040800642	-0.040800642
743.mp3	-0.15738799	-0.15738799	-0.15738799	-0.15738799	-0.15738799	-0.15738799	-0.15738799	-0.15738799	-0.15738799	-0.15738799	-0.15738799	-0.15738799	-0.15738799	-0.15738799	-0.15738799	-0.15738799	-0.15738799	-0.15738799	-0.15738799	-0.15738799	-0.15738799	-0.15738799	-0.15738799	-0.15738799	-0.15738799	-0.15738799	-0.15738799	-0.15738799	-0.15738799	-0.15738799	-0.15738799	-0.15738799	-0.15738799	-0.15738799	-0.15738799	-0.15738799	-0.15738799	-0.15738799	-0.15738799	-0.15738799	-0.15738799	-0.15738799	-0.15738799	-0.15738799	-0.15738799	-0.15738799	-0.15738799	-0.15738799	-0.15738799
744.mp3	-0.38001814	-0.38001814	-0.38001814	-0.38001814	-0.38001814	-0.38001814	-0.38001814	-0.38001814	-0.38001814	-0.38001814	-0.38001814	-0.38001814	-0.38001814	-0.38001814	-0.38001814	-0.38001814	-0.38001814	-0.38001814	-0.38001814	-0.38001814	-0.38001814	-0.38001814	-0.38001814	-0.38001814	-0.38001814	-0.38001814	-0.38001814	-0.38001814	-0.38001814	-0.38001814	-0.38001814	-0.38001814	-0.38001814	-0.38001814	-0.38001814	-0.38001814	-0.38001814	-0.38001814	-0.38001814	-0.38001814	-0.38001814	-0.38001814	-0.38001814	-0.38001814	-0.38001814	-0.38001814	-0.38001814	-0.38001814	-0.38001814
745.mp3	0.056645345	0.056645345	0.056645345	0.056645345	0.056645345	0.056645345	0.056645345	0.056645345	0.056645345	0.056645345	0.056645345	0.056645345	0.056645345	0.056645345	0.056645345	0.056645345	0.056645345	0.056645345	0.056645345	0.056645345	0.056645345	0.056645345	0.056645345	0.056645345	0.056645345	0.056645345	0.056645345	0.056645345	0.056645345	0.056645345	0.056645345	0.056645345	0.056645345	0.056645345	0.056645345	0.056645345	0.056645345	0.056645345	0.056645345	0.056645345	0.056645345	0.056645345	0.056645345	0.056645345	0.056645345	0.056645345	0.056645345	0.056645345	0.056645345
746.mp3	-0.14452356	-0.14452356	-0.14452356	-0.14452356	-0.14452356	-0.14452356	-0.14452356	-0.14452356	-0.14452356	-0.14452356	-0.14452356	-0.14452356	-0.14452356	-0.14452356	-0.14452356	-0.14452356	-0.14452356	-0.14452356	-0.14452356	-0.14452356	-0.14452356	-0.14452356	-0.14452356	-0.14452356	-0.14452356	-0.14452356	-0.14452356	-0.14452356	-0.14452356	-0.14452356	-0.14452356	-0.14452356	-0.14452356	-0.14452356	-0.14452356	-0.14452356	-0.14452356	-0.14452356	-0.14452356	-0.14452356	-0.14452356	-0.14452356	-0.14452356	-0.14452356	-0.14452356	-0.14452356	-0.14452356	-0.14452356	-0.14452356
747.mp3	-0.3706132	-0.3706132	-0.3706132	-0.3706132	-0.3706132	-0.3706132	-0.3706132	-0.3706132	-0.3706132	-0.3706132	-0.3706132	-0.3706132	-0.3706132	-0.3706132	-0.3706132	-0.3706132	-0.3706132	-0.3706132	-0.3706132	-0.3706132	-0.3706132	-0.3706132	-0.3706132	-0.3706132	-0.3706132	-0.3706132	-0.3706132	-0.3706132	-0.3706132	-0.3706132	-0.3706132	-0.3706132	-0.3706132	-0.3706132	-0.3706132	-0.3706132	-0.3706132	-0.3706132	-0.3706132	-0.3706132	-0.3706132	-0.3706132	-0.3706132	-0.3706132	-0.3706132	-0.3706132	-0.3706132	-0.3706132	-0.3706132
748.mp3	-0.078707054	-0.078707054	-0.078707054	-0.078707054	-0.078707054	-0.078707054	-0.078707054	-0.078707054	-0.078707054	-0.078707054	-0.078707054	-0.078707054	-0.078707054	-0.078707054	-0.078707054	-0.078707054	-0.078707054	-0.078707054	-0.078707054	-0.078707054	-0.078707054	-0.078707054	-0.078707054	-0.078707054	-0.078707054	-0.078707054	-0.078707054	-0.078707054	-0.078707054	-0.078707054	-0.078707054	-0.078707054	-0.078707054	-0.078707054	-0.078707054	-0.078707054	-0.078707054	-0.078707054	-0.078707054	-0.078707054	-0.078707054	-0.078707054	-0.078707054	-0.078707054	-0.078707054	-0.078707054	-0.078707054	-0.078707054	-0.078707054
749.mp3	-0.19007896	-0.19007896	-0.19007896	-0.19007896	-0.19007896	-0.19007896	-0.19007896	-0.19007896	-0.19007896	-0.19007896	-0.19007896	-0.19007896	-0.19007896	-0.19007896	-0.19007896	-0.19007896	-0.19007896	-0.19007896	-0.19007896	-0.19007896	-0.19007896	-0.19007896	-0.19007896	-0.19007896	-0.19007896	-0.19007896	-0.19007896	-0.19007896	-0.19007896	-0.19007896	-0.19007896	-0.19007896	-0.19007896	-0.19007896	-0.19007896	-0.19007896	-0.19007896	-0.19007896	-0.19007896	-0.19007896	-0.19007896	-0.19007896	-0.19007896	-0.19007896	-0.19007896	-0.19007896	-0.19007896	-0.19007896	-0.19007896
750.mp3	-0.2934279	-0.2934279	-0.2934279	-0.2934279	-0.2934279	-0.2934279	-0.2934279	-0.2934279	-0.2934279	-0.2934279	-0.2934279	-0.2934279	-0.2934279	-0.2934279	-0.2934279	-0.2934279	-0.2934279	-0.2934279	-0.2934279	-0.2934279	-0.2934279	-0.2934279	-0.2934279	-0.2934279	-0.2934279	-0.2934279	-0.2934279	-0.2934279	-0.2934279	-0.2934279	-0.2934279	-0.2934279	-0.2934279	-0.2934279	-0.2934279	-0.2934279	-0.2934279	-0.2934279	-0.2934279	-0.2934279	-0.2934279	-0.2934279	-0.2934279	-0.2934279	-0.2934279	-0.2934279	-0.2934279	-0.2934279	-0.2934279
756.mp3	0.021106366	0.021106366	0.021106366	0.021106366	0.021106366	0.021106366	0.021106366	0.021106366	0.021106366	0.021106366	0.021106366	0.021106366	0.021106366	0.021106366	0.021106366	0.021106366	0.021106366	0.021106366	0.021106366	0.021106366	0.021106366	0.021106366	0.021106366	0.021106366	0.021106366	0.021106366	0.021106366	0.021106366	0.021106366	0.021106366	0.021106366	0.021106366	0.021106366	0.021106366	0.021106366	0.021106366	0.021106366	0.021106366	0.021106366	0.021106366	0.021106366	0.021106366	0.021106366	0.021106366	0.021106366	0.021106366	0.021106366	0.021106366	0.021106366
757.mp3	-0.051429678	-0.051429678	-0.051429678	-0.051429678	-0.051429678	-0.051429678	-0.051429678	-0.051429678	-0.051429678	-0.051429678	-0.051429678	-0.051429678	-0.051429678	-0.051429678	-0.051429678	-0.051429678	-0.051429678	-0.051429678	-0.051429678	-0.051429678	-0.051429678	-0.051429678	-0.051429678	-0.051429678	-0.051429678	-0.051429678	-0.051429678	-0.051429678	-0.051429678	-0.051429678	-0.051429678	-0.051429678	-0.051429678	-0.051429678	-0.051429678	-0.051429678	-0.051429678	-0.051429678	-0.051429678	-0.051429678	-0.051429678	-0.051429678	-0.051429678	-0.051429678	-0.051429678	-0.051429678	-0.051429678	-0.051429678	-0.051429678
758.mp3	-0.23173429	-0.23173429	-0.23173429	-0.23173429	-0.23173429	-0.23173429	-0.23173429	-0.23173429	-0.23173429	-0.23173429	-0.23173429	-0.23173429	-0.23173429	-0.23173429	-0.23173429	-0.23173429	-0.23173429	-0.23173429	-0.23173429	-0.23173429	-0.23173429	-0.23173429	-0.23173429	-0.23173429	-0.23173429	-0.23173429	-0.23173429	-0.23173429	-0.23173429	-0.23173429	-0.23173429	-0.23173429	-0.23173429	-0.23173429	-0.23173429	-0.23173429	-0.23173429	-0.23173429	-0.23173429	-0.23173429	-0.23173429	-0.23173429	-0.23173429	-0.23173429	-0.23173429	-0.23173429	-0.23173429	-0.23173429	-0.23173429
759.mp3	-0.25128144	-0.25128144	-0.25128144	-0.25128144	-0.25128144	-0.25128144	-0.25128144	-0.25128144	-0.25128144	-0.25128144	-0.25128144	-0.25128144	-0.25128144	-0.25128144	-0.25128144	-0.25128144	-0.25128144	-0.25128144	-0.25128144	-0.25128144	-0.25128144	-0.25128144	-0.25128144	-0.25128144	-0.25128144	-0.25128144	-0.25128144	-0.25128144	-0.25128144	-0.25128144	-0.25128144	-0.25128144	-0.25128144	-0.25128144	-0.25128144	-0.25128144	-0.25128144	-0.25128144	-0.25128144	-0.25128144	-0.25128144	-0.25128144	-0.25128144	-0.25128144	-0.25128144	-0.25128144	-0.25128144	-0.25128144	-0.25128144
763.mp3	0.0565057	0.0565057	0.0565057	0.0565057	0.0565057	0.0565057	0.0565057	0.0565057	0.0565057	0.0565057	0.0565057	0.0565057	0.0565057	0.0565057	0.0565057	0.0565057	0.0565057	0.0565057	0.0565057	0.0565057	0.0565057	0.0565057	0.0565057	0.0565057	0.0565057	0.0565057	0.0565057	0.0565057	0.0565057	0.0565057	0.0565057	0.0565057	0.0565057	0.0565057	0.0565057	0.0565057	0.0565057	0.0565057	0.0565057	0.0565057	0.0565057	0.0565057	0.0565057	0.0565057	0.0565057	0.0565057	0.0565057	0.0565057	0.0565057
764.mp3	-0.23531684	-0.23531684	-0.23531684	-0.23531684	-0.23531684	-0.23531684	-0.23531684	-0.23531684	-0.23531684	-0.23531684	-0.23531684	-0.23531684	-0.23531684	-0.23531684	-0.23531684	-0.23531684	-0.23531684	-0.23531684	-0.23531684	-0.23531684	-0.23531684	-0.23531684	-0.23531684	-0.23531684	-0.23531684	-0.23531684	-0.23531684	-0.23531684	-0.23531684	-0.23531684	-0.23531684	-0.23531684	-0.23531684	-0.23531684	-0.23531684	-0.23531684	-0.23531684	-0.23531684	-0.23531684	-0.23531684	-0.23531684	-0.23531684	-0.23531684	-0.23531684	-0.23531684	-0.23531684	-0.23531684	-0.23531684	-0.23531684
767.mp3	0.06506392	0.06506392	0.06506392	0.06506392	0.06506392	0.06506392	0.06506392	0.06506392	0.06506392	0.06506392	0.06506392	0.06506392	0.06506392	0.06506392	0.06506392	0.06506392	0.06506392	0.06506392	0.06506392	0.06506392	0.06506392	0.06506392	0.06506392	0.06506392	0.06506392	0.06506392	0.06506392	0.06506392	0.06506392	0.06506392	0.06506392	0.06506392	0.06506392	0.06506392	0.06506392	0.06506392	0.06506392	0.06506392	0.06506392	0.06506392	0.06506392	0.06506392	0.06506392	0.06506392	0.06506392	0.06506392	0.06506392	0.06506392	0.06506392
769.mp3	-0.24538746	-0.24538746	-0.24538746	-0.24538746	-0.24538746	-0.24538746	-0.24538746	-0.24538746	-0.24538746	-0.24538746	-0.24538746	-0.24538746	-0.24538746	-0.24538746	-0.24538746	-0.24538746	-0.24538746	-0.24538746	-0.24538746	-0.24538746	-0.24538746	-0.24538746	-0.24538746	-0.24538746	-0.24538746	-0.24538746	-0.24538746	-0.24538746	-0.24538746	-0.24538746	-0.24538746	-0.24538746	-0.24538746	-0.24538746	-0.24538746	-0.24538746	-0.24538746	-0.24538746	-0.24538746	-0.24538746	-0.24538746	-0.24538746	-0.24538746	-0.24538746	-0.24538746	-0.24538746	-0.24538746	-0.24538746	-0.24538746
773.mp3	-0.020129781	-0.020129781	-0.020129781	-0.020129781	-0.020129781	-0.020129781	-0.020129781	-0.020129781	-0.020129781	-0.020129781	-0.020129781	-0.020129781	-0.020129781	-0.020129781	-0.020129781	-0.020129781	-0.020129781	-0.020129781	-0.020129781	-0.020129781	-0.020129781	-0.020129781	-0.020129781	-0.020129781	-0.020129781	-0.020129781	-0.020129781	-0.020129781	-0.020129781	-0.020129781	-0.020129781	-0.020129781	-0.020129781	-0.020129781	-0.020129781	-0.020129781	-0.020129781	-0.020129781	-0.020129781	-0.020129781	-0.020129781	-0.020129781	-0.020129781	-0.020129781	-0.020129781	-0.020129781	-0.020129781	-0.020129781	-0.020129781
775.mp3	-0.06430079	-0.06430079	-0.06430079	-0.06430079	-0.06430079	-0.06430079	-0.06430079	-0.06430079	-0.06430079	-0.06430079	-0.06430079	-0.06430079	-0.06430079	-0.06430079	-0.06430079	-0.06430079	-0.06430079	-0.06430079	-0.06430079	-0.06430079	-0.06430079	-0.06430079	-0.06430079	-0.06430079	-0.06430079	-0.06430079	-0.06430079	-0.06430079	-0.06430079	-0.06430079	-0.06430079	-0.06430079	-0.06430079	-0.06430079	-0.06430079	-0.06430079	-0.06430079	-0.06430079	-0.06430079	-0.06430079	-0.06430079	-0.06430079	-0.06430079	-0.06430079	-0.06430079	-0.06430079	-0.06430079	-0.06430079	-0.06430079
776.mp3	-0.007273231	-0.007273231	-0.007273231	-0.007273231	-0.007273231	-0.007273231	-0.007273231	-0.007273231	-0.007273231	-0.007273231	-0.007273231	-0.007273231	-0.007273231	-0.007273231	-0.007273231	-0.007273231	-0.007273231	-0.007273231	-0.007273231	-0.007273231	-0.007273231	-0.007273231	-0.007273231	-0.007273231	-0.007273231	-0.007273231	-0.007273231	-0.007273231	-0.007273231	-0.007273231	-0.007273231	-0.007273231	-0.007273231	-0.007273231	-0.007273231	-0.007273231	-0.007273231	-0.007273231	-0.007273231	-0.007273231	-0.007273231	-0.007273231	-0.007273231	-0.007273231	-0.007273231	-0.007273231	-0.007273231	-0.007273231	-0.007273231
777.mp3	-0.2599288	-0.2599288	-0.2599288	-0.2599288	-0.2599288	-0.2599288	-0.2599288	-0.2599288	-0.2599288	-0.2599288	-0.2599288	-0.2599288	-0.2599288	-0.2599288	-0.2599288	-0.2599288	-0.2599288	-0.2599288	-0.2599288	-0.2599288	-0.2599288	-0.2599288	-0.2599288	-0.2599288	-0.2599288	-0.2599288	-0.2599288	-0.2599288	-0.2599288	-0.2599288	-0.2599288	-0.2599288	-0.2599288	-0.2599288	-0.2599288	-0.2599288	-0.2599288	-0.2599288	-0.2599288	-0.2599288	-0.2599288	-0.2599288	-0.2599288	-0.2599288	-0.2599288	-0.2599288	-0.2599288	-0.2599288	-0.2599288
779.mp3	-0.013424728	-0.013424728	-0.013424728	-0.013424728	-0.013424728	-0.013424728	-0.013424728	-0.013424728	-0.013424728	-0.013424728	-0.013424728	-0.013424728	-0.013424728	-0.013424728	-0.013424728	-0.013424728	-0.013424728	-0.013424728	-0.013424728	-0.013424728	-0.013424728	-0.013424728	-0.013424728	-0.013424728	-0.013424728	-0.013424728	-0.013424728	-0.013424728	-0.013424728	-0.013424728	-0.013424728	-0.013424728	-0.013424728	-0.013424728	-0.013424728	-0.013424728	-0.013424728	-0.013424728	-0.013424728	-0.013424728	-0.013424728	-0.013424728	-0.013424728	-0.013424728	-0.013424728	-0.013424728	-0.013424728	-0.013424728	-0.013424728
780.mp3	-0.16615832	-0.16615832	-0.16615832	-0.16615832	-0.16615832	-0.16615832	-0.16615832	-0.16615832	-0.16615832	-0.16615832	-0.16615832	-0.16615832	-0.16615832	-0.16615832	-0.16615832	-0.16615832	-0.16615832	-0.16615832	-0.16615832	-0.16615832	-0.16615832	-0.16615832	-0.16615832	-0.16615832	-0.16615832	-0.16615832	-0.16615832	-0.16615832	-0.16615832	-0.16615832	-0.16615832	-0.16615832	-0.16615832	-0.16615832	-0.16615832	-0.16615832	-0.16615832	-0.16615832	-0.16615832	-0.16615832	-0.16615832	-0.16615832	-0.16615832	-0.16615832	-0.16615832	-0.16615832	-0.16615832	-0.16615832	-0.16615832
781.mp3	-0.109634936	-0.109634936	-0.109634936	-0.109634936	-0.109634936	-0.109634936	-0.109634936	-0.109634936	-0.109634936	-0.109634936	-0.109634936	-0.109634936	-0.109634936	-0.109634936	-0.109634936	-0.109634936	-0.109634936	-0.109634936	-0.109634936	-0.109634936	-0.109634936	-0.109634936	-0.109634936	-0.109634936	-0.109634936	-0.109634936	-0.109634936	-0.109634936	-0.109634936	-0.109634936	-0.109634936	-0.109634936	-0.109634936	-0.109634936	-0.109634936	-0.109634936	-0.109634936	-0.109634936	-0.109634936	-0.109634936	-0.109634936	-0.109634936	-0.109634936	-0.109634936	-0.109634936	-0.109634936	-0.109634936	-0.109634936	-0.109634936
782.mp3	-0.2029971	-0.2029971	-0.2029971	-0.2029971	-0.2029971	-0.2029971	-0.2029971	-0.2029971	-0.2029971	-0.2029971	-0.2029971	-0.2029971	-0.2029971	-0.2029971	-0.2029971	-0.2029971	-0.2029971	-0.2029971	-0.2029971	-0.2029971	-0.2029971	-0.2029971	-0.2029971	-0.2029971	-0.2029971	-0.2029971	-0.2029971	-0.2029971	-0.2029971	-0.2029971	-0.2029971	-0.2029971	-0.2029971	-0.2029971	-0.2029971	-0.2029971	-0.2029971	-0.2029971	-0.2029971	-0.2029971	-0.2029971	-0.2029971	-0.2029971	-0.2029971	-0.2029971	-0.2029971	-0.2029971	-0.2029971	-0.2029971
784.mp3	-0.08896105	-0.08896105	-0.08896105	-0.08896105	-0.08896105	-0.08896105	-0.08896105	-0.08896105	-0.08896105	-0.08896105	-0.08896105	-0.08896105	-0.08896105	-0.08896105	-0.08896105	-0.08896105	-0.08896105	-0.08896105	-0.08896105	-0.08896105	-0.08896105	-0.08896105	-0.08896105	-0.08896105	-0.08896105	-0.08896105	-0.08896105	-0.08896105	-0.08896105	-0.08896105	-0.08896105	-0.08896105	-0.08896105	-0.08896105	-0.08896105	-0.08896105	-0.08896105	-0.08896105	-0.08896105	-0.08896105	-0.08896105	-0.08896105	-0.08896105	-0.08896105	-0.08896105	-0.08896105	-0.08896105	-0.08896105	-0.08896105
787.mp3	-0.08926506	-0.08926506	-0.08926506	-0.08926506	-0.08926506	-0.08926506	-0.08926506	-0.08926506	-0.08926506	-0.08926506	-0.08926506	-0.08926506	-0.08926506	-0.08926506	-0.08926506	-0.08926506	-0.08926506	-0.08926506	-0.08926506	-0.08926506	-0.08926506	-0.08926506	-0.08926506	-0.08926506	-0.08926506	-0.08926506	-0.08926506	-0.08926506	-0.08926506	-0.08926506	-0.08926506	-0.08926506	-0.08926506	-0.08926506	-0.08926506	-0.08926506	-0.08926506	-0.08926506	-0.08926506	-0.08926506	-0.08926506	-0.08926506	-0.08926506	-0.08926506	-0.08926506	-0.08926506	-0.08926506	-0.08926506	-0.08926506
789.mp3	-0.26167676	-0.26167676	-0.26167676	-0.26167676	-0.26167676	-0.26167676	-0.26167676	-0.26167676	-0.26167676	-0.26167676	-0.26167676	-0.26167676	-0.26167676	-0.26167676	-0.26167676	-0.26167676	-0.26167676	-0.26167676	-0.26167676	-0.26167676	-0.26167676	-0.26167676	-0.26167676	-0.26167676	-0.26167676	-0.26167676	-0.26167676	-0.26167676	-0.26167676	-0.26167676	-0.26167676	-0.26167676	-0.26167676	-0.26167676	-0.26167676	-0.26167676	-0.26167676	-0.26167676	-0.26167676	-0.26167676	-0.26167676	-0.26167676	-0.26167676	-0.26167676	-0.26167676	-0.26167676	-0.26167676	-0.26167676	-0.26167676
790.mp3	-0.27437434	-0.27437434	-0.27437434	-0.27437434	-0.27437434	-0.27437434	-0.27437434	-0.27437434	-0.27437434	-0.27437434	-0.27437434	-0.27437434	-0.27437434	-0.27437434	-0.27437434	-0.27437434	-0.27437434	-0.27437434	-0.27437434	-0.27437434	-0.27437434	-0.27437434	-0.27437434	-0.27437434	-0.27437434	-0.27437434	-0.27437434	-0.27437434	-0.27437434	-0.27437434	-0.27437434	-0.27437434	-0.27437434	-0.27437434	-0.27437434	-0.27437434	-0.27437434	-0.27437434	-0.27437434	-0.27437434	-0.27437434	-0.27437434	-0.27437434	-0.27437434	-0.27437434	-0.27437434	-0.27437434	-0.27437434	-0.27437434
791.mp3	-0.27298978	-0.27298978	-0.27298978	-0.27298978	-0.27298978	-0.27298978	-0.27298978	-0.27298978	-0.27298978	-0.27298978	-0.27298978	-0.27298978	-0.27298978	-0.27298978	-0.27298978	-0.27298978	-0.27298978	-0.27298978	-0.27298978	-0.27298978	-0.27298978	-0.27298978	-0.27298978	-0.27298978	-0.27298978	-0.27298978	-0.27298978	-0.27298978	-0.27298978	-0.27298978	-0.27298978	-0.27298978	-0.27298978	-0.27298978	-0.27298978	-0.27298978	-0.27298978	-0.27298978	-0.27298978	-0.27298978	-0.27298978	-0.27298978	-0.27298978	-0.27298978	-0.27298978	-0.27298978	-0.27298978	-0.27298978	-0.27298978
794.mp3	0.22917166	0.22917166	0.22917166	0.22917166	0.22917166	0.22917166	0.22917166	0.22917166	0.22917166	0.22917166	0.22917166	0.22917166	0.22917166	0.22917166	0.22917166	0.22917166	0.22917166	0.22917166	0.22917166	0.22917166	0.22917166	0.22917166	0.22917166	0.22917166	0.22917166	0.22917166	0.22917166	0.22917166	0.22917166	0.22917166	0.22917166	0.22917166	0.22917166	0.22917166	0.22917166	0.22917166	0.22917166	0.22917166	0.22917166	0.22917166	0.22917166	0.22917166	0.22917166	0.22917166	0.22917166	0.22917166	0.22917166	0.22917166	0.22917166
795.mp3	-0.1610719	-0.1610719	-0.1610719	-0.1610719	-0.1610719	-0.1610719	-0.1610719	-0.1610719	-0.1610719	-0.1610719	-0.1610719	-0.1610719	-0.1610719	-0.1610719	-0.1610719	-0.1610719	-0.1610719	-0.1610719	-0.1610719	-0.1610719	-0.1610719	-0.1610719	-0.1610719	-0.1610719	-0.1610719	-0.1610719	-0.1610719	-0.1610719	-0.1610719	-0.1610719	-0.1610719	-0.1610719	-0.1610719	-0.1610719	-0.1610719	-0.1610719	-0.1610719	-0.1610719	-0.1610719	-0.1610719	-0.1610719	-0.1610719	-0.1610719	-0.1610719	-0.1610719	-0.1610719	-0.1610719	-0.1610719	-0.1610719
796.mp3	-0.064661846	-0.064661846	-0.064661846	-0.064661846	-0.064661846	-0.064661846	-0.064661846	-0.064661846	-0.064661846	-0.064661846	-0.064661846	-0.064661846	-0.064661846	-0.064661846	-0.064661846	-0.064661846	-0.064661846	-0.064661846	-0.064661846	-0.064661846	-0.064661846	-0.064661846	-0.064661846	-0.064661846	-0.064661846	-0.064661846	-0.064661846	-0.064661846	-0.064661846	-0.064661846	-0.064661846	-0.064661846	-0.064661846	-0.064661846	-0.064661846	-0.064661846	-0.064661846	-0.064661846	-0.064661846	-0.064661846	-0.064661846	-0.064661846	-0.064661846	-0.064661846	-0.064661846	-0.064661846	-0.064661846	-0.064661846	-0.064661846
797.mp3	0.033043083	0.033043083	0.033043083	0.033043083	0.033043083	0.033043083	0.033043083	0.033043083	0.033043083	0.033043083	0.033043083	0.033043083	0.033043083	0.033043083	0.033043083	0.033043083	0.033043083	0.033043083	0.033043083	0.033043083	0.033043083	0.033043083	0.033043083	0.033043083	0.033043083	0.033043083	0.033043083	0.033043083	0.033043083	0.033043083	0.033043083	0.033043083	0.033043083	0.033043083	0.033043083	0.033043083	0.033043083	0.033043083	0.033043083	0.033043083	0.033043083	0.033043083	0.033043083	0.033043083	0.033043083	0.033043083	0.033043083	0.033043083	0.033043083
798.mp3	-0.15296908	-0.15296908	-0.15296908	-0.15296908	-0.15296908	-0.15296908	-0.15296908	-0.15296908	-0.15296908	-0.15296908	-0.15296908	-0.15296908	-0.15296908	-0.15296908	-0.15296908	-0.15296908	-0.15296908	-0.15296908	-0.15296908	-0.15296908	-0.15296908	-0.15296908	-0.15296908	-0.15296908	-0.15296908	-0.15296908	-0.15296908	-0.15296908	-0.15296908	-0.15296908	-0.15296908	-0.15296908	-0.15296908	-0.15296908	-0.15296908	-0.15296908	-0.15296908	-0.15296908	-0.15296908	-0.15296908	-0.15296908	-0.15296908	-0.15296908	-0.15296908	-0.15296908	-0.15296908	-0.15296908	-0.15296908	-0.15296908
799.mp3	-0.2133246	-0.2133246	-0.2133246	-0.2133246	-0.2133246	-0.2133246	-0.2133246	-0.2133246	-0.2133246	-0.2133246	-0.2133246	-0.2133246	-0.2133246	-0.2133246	-0.2133246	-0.2133246	-0.2133246	-0.2133246	-0.2133246	-0.2133246	-0.2133246	-0.2133246	-0.2133246	-0.2133246	-0.2133246	-0.2133246	-0.2133246	-0.2133246	-0.2133246	-0.2133246	-0.2133246	-0.2133246	-0.2133246	-0.2133246	-0.2133246	-0.2133246	-0.2133246	-0.2133246	-0.2133246	-0.2133246	-0.2133246	-0.2133246	-0.2133246	-0.2133246	-0.2133246	-0.2133246	-0.2133246	-0.2133246	-0.2133246
800.mp3	-0.019522961	-0.019522961	-0.019522961	-0.019522961	-0.019522961	-0.019522961	-0.019522961	-0.019522961	-0.019522961	-0.019522961	-0.019522961	-0.019522961	-0.019522961	-0.019522961	-0.019522961	-0.019522961	-0.019522961	-0.019522961	-0.019522961	-0.019522961	-0.019522961	-0.019522961	-0.019522961	-0.019522961	-0.019522961	-0.019522961	-0.019522961	-0.019522961	-0.019522961	-0.019522961	-0.019522961	-0.019522961	-0.019522961	-0.019522961	-0.019522961	-0.019522961	-0.019522961	-0.019522961	-0.019522961	-0.019522961	-0.019522961	-0.019522961	-0.019522961	-0.019522961	-0.019522961	-0.019522961	-0.019522961	-0.019522961	-0.019522961
801.mp3	0.09660052	0.09660052	0.09660052	0.09660052	0.09660052	0.09660052	0.09660052	0.09660052	0.09660052	0.09660052	0.09660052	0.09660052	0.09660052	0.09660052	0.09660052	0.09660052	0.09660052	0.09660052	0.09660052	0.09660052	0.09660052	0.09660052	0.09660052	0.09660052	0.09660052	0.09660052	0.09660052	0.09660052	0.09660052	0.09660052	0.09660052	0.09660052	0.09660052	0.09660052	0.09660052	0.09660052	0.09660052	0.09660052	0.09660052	0.09660052	0.09660052	0.09660052	0.09660052	0.09660052	0.09660052	0.09660052	0.09660052	0.09660052	0.09660052
804.mp3	-0.26698673	-0.26698673	-0.26698673	-0.26698673	-0.26698673	-0.26698673	-0.26698673	-0.26698673	-0.26698673	-0.26698673	-0.26698673	-0.26698673	-0.26698673	-0.26698673	-0.26698673	-0.26698673	-0.26698673	-0.26698673	-0.26698673	-0.26698673	-0.26698673	-0.26698673	-0.26698673	-0.26698673	-0.26698673	-0.26698673	-0.26698673	-0.26698673	-0.26698673	-0.26698673	-0.26698673	-0.26698673	-0.26698673	-0.26698673	-0.26698673	-0.26698673	-0.26698673	-0.26698673	-0.26698673	-0.26698673	-0.26698673	-0.26698673	-0.26698673	-0.26698673	-0.26698673	-0.26698673	-0.26698673	-0.26698673	-0.26698673
805.mp3	0.43496567	0.43496567	0.43496567	0.43496567	0.43496567	0.43496567	0.43496567	0.43496567	0.43496567	0.43496567	0.43496567	0.43496567	0.43496567	0.43496567	0.43496567	0.43496567	0.43496567	0.43496567	0.43496567	0.43496567	0.43496567	0.43496567	0.43496567	0.43496567	0.43496567	0.43496567	0.43496567	0.43496567	0.43496567	0.43496567	0.43496567	0.43496567	0.43496567	0.43496567	0.43496567	0.43496567	0.43496567	0.43496567	0.43496567	0.43496567	0.43496567	0.43496567	0.43496567	0.43496567	0.43496567	0.43496567	0.43496567	0.43496567	0.43496567
806.mp3	-0.18996635	-0.18996635	-0.18996635	-0.18996635	-0.18996635	-0.18996635	-0.18996635	-0.18996635	-0.18996635	-0.18996635	-0.18996635	-0.18996635	-0.18996635	-0.18996635	-0.18996635	-0.18996635	-0.18996635	-0.18996635	-0.18996635	-0.18996635	-0.18996635	-0.18996635	-0.18996635	-0.18996635	-0.18996635	-0.18996635	-0.18996635	-0.18996635	-0.18996635	-0.18996635	-0.18996635	-0.18996635	-0.18996635	-0.18996635	-0.18996635	-0.18996635	-0.18996635	-0.18996635	-0.18996635	-0.18996635	-0.18996635	-0.18996635	-0.18996635	-0.18996635	-0.18996635	-0.18996635	-0.18996635	-0.18996635	-0.18996635
807.mp3	-0.05019334	-0.05019334	-0.05019334	-0.05019334	-0.05019334	-0.05019334	-0.05019334	-0.05019334	-0.05019334	-0.05019334	-0.05019334	-0.05019334	-0.05019334	-0.05019334	-0.05019334	-0.05019334	-0.05019334	-0.05019334	-0.05019334	-0.05019334	-0.05019334	-0.05019334	-0.05019334	-0.05019334	-0.05019334	-0.05019334	-0.05019334	-0.05019334	-0.05019334	-0.05019334	-0.05019334	-0.05019334	-0.05019334	-0.05019334	-0.05019334	-0.05019334	-0.05019334	-0.05019334	-0.05019334	-0.05019334	-0.05019334	-0.05019334	-0.05019334	-0.05019334	-0.05019334	-0.05019334	-0.05019334	-0.05019334	-0.05019334
808.mp3	-0.22575995	-0.22575995	-0.22575995	-0.22575995	-0.22575995	-0.22575995	-0.22575995	-0.22575995	-0.22575995	-0.22575995	-0.22575995	-0.22575995	-0.22575995	-0.22575995	-0.22575995	-0.22575995	-0.22575995	-0.22575995	-0.22575995	-0.22575995	-0.22575995	-0.22575995	-0.22575995	-0.22575995	-0.22575995	-0.22575995	-0.22575995	-0.22575995	-0.22575995	-0.22575995	-0.22575995	-0.22575995	-0.22575995	-0.22575995	-0.22575995	-0.22575995	-0.22575995	-0.22575995	-0.22575995	-0.22575995	-0.22575995	-0.22575995	-0.22575995	-0.22575995	-0.22575995	-0.22575995	-0.22575995	-0.22575995	-0.22575995
810.mp3	-0.013700035	-0.013700035	-0.013700035	-0.013700035	-0.013700035	-0.013700035	-0.013700035	-0.013700035	-0.013700035	-0.013700035	-0.013700035	-0.013700035	-0.013700035	-0.013700035	-0.013700035	-0.013700035	-0.013700035	-0.013700035	-0.013700035	-0.013700035	-0.013700035	-0.013700035	-0.013700035	-0.013700035	-0.013700035	-0.013700035	-0.013700035	-0.013700035	-0.013700035	-0.013700035	-0.013700035	-0.013700035	-0.013700035	-0.013700035	-0.013700035	-0.013700035	-0.013700035	-0.013700035	-0.013700035	-0.013700035	-0.013700035	-0.013700035	-0.013700035	-0.013700035	-0.013700035	-0.013700035	-0.013700035	-0.013700035	-0.013700035
811.mp3	-0.0713774	-0.0713774	-0.0713774	-0.0713774	-0.0713774	-0.0713774	-0.0713774	-0.0713774	-0.0713774	-0.0713774	-0.0713774	-0.0713774	-0.0713774	-0.0713774	-0.0713774	-0.0713774	-0.0713774	-0.0713774	-0.0713774	-0.0713774	-0.0713774	-0.0713774	-0.0713774	-0.0713774	-0.0713774	-0.0713774	-0.0713774	-0.0713774	-0.0713774	-0.0713774	-0.0713774	-0.0713774	-0.0713774	-0.0713774	-0.0713774	-0.0713774	-0.0713774	-0.0713774	-0.0713774	-0.0713774	-0.0713774	-0.0713774	-0.0713774	-0.0713774	-0.0713774	-0.0713774	-0.0713774	-0.0713774	-0.0713774
813.mp3	-0.29655406	-0.29655406	-0.29655406	-0.29655406	-0.29655406	-0.29655406	-0.29655406	-0.29655406	-0.29655406	-0.29655406	-0.29655406	-0.29655406	-0.29655406	-0.29655406	-0.29655406	-0.29655406	-0.29655406	-0.29655406	-0.29655406	-0.29655406	-0.29655406	-0.29655406	-0.29655406	-0.29655406	-0.29655406	-0.29655406	-0.29655406	-0.29655406	-0.29655406	-0.29655406	-0.29655406	-0.29655406	-0.29655406	-0.29655406	-0.29655406	-0.29655406	-0.29655406	-0.29655406	-0.29655406	-0.29655406	-0.29655406	-0.29655406	-0.29655406	-0.29655406	-0.29655406	-0.29655406	-0.29655406	-0.29655406	-0.29655406
814.mp3	-0.06752823	-0.06752823	-0.06752823	-0.06752823	-0.06752823	-0.06752823	-0.06752823	-0.06752823	-0.06752823	-0.06752823	-0.06752823	-0.06752823	-0.06752823	-0.06752823	-0.06752823	-0.06752823	-0.06752823	-0.06752823	-0.06752823	-0.06752823	-0.06752823	-0.06752823	-0.06752823	-0.06752823	-0.06752823	-0.06752823	-0.06752823	-0.06752823	-0.06752823	-0.06752823	-0.06752823	-0.06752823	-0.06752823	-0.06752823	-0.06752823	-0.06752823	-0.06752823	-0.06752823	-0.06752823	-0.06752823	-0.06752823	-0.06752823	-0.06752823	-0.06752823	-0.06752823	-0.06752823	-0.06752823	-0.06752823	-0.06752823
815.mp3	-0.19104542	-0.19104542	-0.19104542	-0.19104542	-0.19104542	-0.19104542	-0.19104542	-0.19104542	-0.19104542	-0.19104542	-0.19104542	-0.19104542	-0.19104542	-0.19104542	-0.19104542	-0.19104542	-0.19104542	-0.19104542	-0.19104542	-0.19104542	-0.19104542	-0.19104542	-0.19104542	-0.19104542	-0.19104542	-0.19104542	-0.19104542	-0.19104542	-0.19104542	-0.19104542	-0.19104542	-0.19104542	-0.19104542	-0.19104542	-0.19104542	-0.19104542	-0.19104542	-0.19104542	-0.19104542	-0.19104542	-0.19104542	-0.19104542	-0.19104542	-0.19104542	-0.19104542	-0.19104542	-0.19104542	-0.19104542	-0.19104542
818.mp3	0.07283369	0.07283369	0.07283369	0.07283369	0.07283369	0.07283369	0.07283369	0.07283369	0.07283369	0.07283369	0.07283369	0.07283369	0.07283369	0.07283369	0.07283369	0.07283369	0.07283369	0.07283369	0.07283369	0.07283369	0.07283369	0.07283369	0.07283369	0.07283369	0.07283369	0.07283369	0.07283369	0.07283369	0.07283369	0.07283369	0.07283369	0.07283369	0.07283369	0.07283369	0.07283369	0.07283369	0.07283369	0.07283369	0.07283369	0.07283369	0.07283369	0.07283369	0.07283369	0.07283369	0.07283369	0.07283369	0.07283369	0.07283369	0.07283369
819.mp3	-0.045348767	-0.045348767	-0.045348767	-0.045348767	-0.045348767	-0.045348767	-0.045348767	-0.045348767	-0.045348767	-0.045348767	-0.045348767	-0.045348767	-0.045348767	-0.045348767	-0.045348767	-0.045348767	-0.045348767	-0.045348767	-0.045348767	-0.045348767	-0.045348767	-0.045348767	-0.045348767	-0.045348767	-0.045348767	-0.045348767	-0.045348767	-0.045348767	-0.045348767	-0.045348767	-0.045348767	-0.045348767	-0.045348767	-0.045348767	-0.045348767	-0.045348767	-0.045348767	-0.045348767	-0.045348767	-0.045348767	-0.045348767	-0.045348767	-0.045348767	-0.045348767	-0.045348767	-0.045348767	-0.045348767	-0.045348767	-0.045348767
820.mp3	-0.18610704	-0.18610704	-0.18610704	-0.18610704	-0.18610704	-0.18610704	-0.18610704	-0.18610704	-0.18610704	-0.18610704	-0.18610704	-0.18610704	-0.18610704	-0.18610704	-0.18610704	-0.18610704	-0.18610704	-0.18610704	-0.18610704	-0.18610704	-0.18610704	-0.18610704	-0.18610704	-0.18610704	-0.18610704	-0.18610704	-0.18610704	-0.18610704	-0.18610704	-0.18610704	-0.18610704	-0.18610704	-0.18610704	-0.18610704	-0.18610704	-0.18610704	-0.18610704	-0.18610704	-0.18610704	-0.18610704	-0.18610704	-0.18610704	-0.18610704	-0.18610704	-0.18610704	-0.18610704	-0.18610704	-0.18610704	-0.18610704
823.mp3	-0.29443118	-0.29443118	-0.29443118	-0.29443118	-0.29443118	-0.29443118	-0.29443118	-0.29443118	-0.29443118	-0.29443118	-0.29443118	-0.29443118	-0.29443118	-0.29443118	-0.29443118	-0.29443118	-0.29443118	-0.29443118	-0.29443118	-0.29443118	-0.29443118	-0.29443118	-0.29443118	-0.29443118	-0.29443118	-0.29443118	-0.29443118	-0.29443118	-0.29443118	-0.29443118	-0.29443118	-0.29443118	-0.29443118	-0.29443118	-0.29443118	-0.29443118	-0.29443118	-0.29443118	-0.29443118	-0.29443118	-0.29443118	-0.29443118	-0.29443118	-0.29443118	-0.29443118	-0.29443118	-0.29443118	-0.29443118	-0.29443118
824.mp3	-0.17488354	-0.17488354	-0.17488354	-0.17488354	-0.17488354	-0.17488354	-0.17488354	-0.17488354	-0.17488354	-0.17488354	-0.17488354	-0.17488354	-0.17488354	-0.17488354	-0.17488354	-0.17488354	-0.17488354	-0.17488354	-0.17488354	-0.17488354	-0.17488354	-0.17488354	-0.17488354	-0.17488354	-0.17488354	-0.17488354	-0.17488354	-0.17488354	-0.17488354	-0.17488354	-0.17488354	-0.17488354	-0.17488354	-0.17488354	-0.17488354	-0.17488354	-0.17488354	-0.17488354	-0.17488354	-0.17488354	-0.17488354	-0.17488354	-0.17488354	-0.17488354	-0.17488354	-0.17488354	-0.17488354	-0.17488354	-0.17488354
825.mp3	-0.12636234	-0.12636234	-0.12636234	-0.12636234	-0.12636234	-0.12636234	-0.12636234	-0.12636234	-0.12636234	-0.12636234	-0.12636234	-0.12636234	-0.12636234	-0.12636234	-0.12636234	-0.12636234	-0.12636234	-0.12636234	-0.12636234	-0.12636234	-0.12636234	-0.12636234	-0.12636234	-0.12636234	-0.12636234	-0.12636234	-0.12636234	-0.12636234	-0.12636234	-0.12636234	-0.12636234	-0.12636234	-0.12636234	-0.12636234	-0.12636234	-0.12636234	-0.12636234	-0.12636234	-0.12636234	-0.12636234	-0.12636234	-0.12636234	-0.12636234	-0.12636234	-0.12636234	-0.12636234	-0.12636234	-0.12636234	-0.12636234
826.mp3	-0.056720007	-0.056720007	-0.056720007	-0.056720007	-0.056720007	-0.056720007	-0.056720007	-0.056720007	-0.056720007	-0.056720007	-0.056720007	-0.056720007	-0.056720007	-0.056720007	-0.056720007	-0.056720007	-0.056720007	-0.056720007	-0.056720007	-0.056720007	-0.056720007	-0.056720007	-0.056720007	-0.056720007	-0.056720007	-0.056720007	-0.056720007	-0.056720007	-0.056720007	-0.056720007	-0.056720007	-0.056720007	-0.056720007	-0.056720007	-0.056720007	-0.056720007	-0.056720007	-0.056720007	-0.056720007	-0.056720007	-0.056720007	-0.056720007	-0.056720007	-0.056720007	-0.056720007	-0.056720007	-0.056720007	-0.056720007	-0.056720007
829.mp3	-0.1309666	-0.1309666	-0.1309666	-0.1309666	-0.1309666	-0.1309666	-0.1309666	-0.1309666	-0.1309666	-0.1309666	-0.1309666	-0.1309666	-0.1309666	-0.1309666	-0.1309666	-0.1309666	-0.1309666	-0.1309666	-0.1309666	-0.1309666	-0.1309666	-0.1309666	-0.1309666	-0.1309666	-0.1309666	-0.1309666	-0.1309666	-0.1309666	-0.1309666	-0.1309666	-0.1309666	-0.1309666	-0.1309666	-0.1309666	-0.1309666	-0.1309666	-0.1309666	-0.1309666	-0.1309666	-0.1309666	-0.1309666	-0.1309666	-0.1309666	-0.1309666	-0.1309666	-0.1309666	-0.1309666	-0.1309666	-0.1309666
830.mp3	-0.020217005	-0.020217005	-0.020217005	-0.020217005	-0.020217005	-0.020217005	-0.020217005	-0.020217005	-0.020217005	-0.020217005	-0.020217005	-0.020217005	-0.020217005	-0.020217005	-0.020217005	-0.020217005	-0.020217005	-0.020217005	-0.020217005	-0.020217005	-0.020217005	-0.020217005	-0.020217005	-0.020217005	-0.020217005	-0.020217005	-0.020217005	-0.020217005	-0.020217005	-0.020217005	-0.020217005	-0.020217005	-0.020217005	-0.020217005	-0.020217005	-0.020217005	-0.020217005	-0.020217005	-0.020217005	-0.020217005	-0.020217005	-0.020217005	-0.020217005	-0.020217005	-0.020217005	-0.020217005	-0.020217005	-0.020217005	-0.020217005
831.mp3	-0.23190957	-0.23190957	-0.23190957	-0.23190957	-0.23190957	-0.23190957	-0.23190957	-0.23190957	-0.23190957	-0.23190957	-0.23190957	-0.23190957	-0.23190957	-0.23190957	-0.23190957	-0.23190957	-0.23190957	-0.23190957	-0.23190957	-0.23190957	-0.23190957	-0.23190957	-0.23190957	-0.23190957	-0.23190957	-0.23190957	-0.23190957	-0.23190957	-0.23190957	-0.23190957	-0.23190957	-0.23190957	-0.23190957	-0.23190957	-0.23190957	-0.23190957	-0.23190957	-0.23190957	-0.23190957	-0.23190957	-0.23190957	-0.23190957	-0.23190957	-0.23190957	-0.23190957	-0.23190957	-0.23190957	-0.23190957	-0.23190957
833.mp3	-0.04960147	-0.04960147	-0.04960147	-0.04960147	-0.04960147	-0.04960147	-0.04960147	-0.04960147	-0.04960147	-0.04960147	-0.04960147	-0.04960147	-0.04960147	-0.04960147	-0.04960147	-0.04960147	-0.04960147	-0.04960147	-0.04960147	-0.04960147	-0.04960147	-0.04960147	-0.04960147	-0.04960147	-0.04960147	-0.04960147	-0.04960147	-0.04960147	-0.04960147	-0.04960147	-0.04960147	-0.04960147	-0.04960147	-0.04960147	-0.04960147	-0.04960147	-0.04960147	-0.04960147	-0.04960147	-0.04960147	-0.04960147	-0.04960147	-0.04960147	-0.04960147	-0.04960147	-0.04960147	-0.04960147	-0.04960147	-0.04960147
834.mp3	-0.31959406	-0.31959406	-0.31959406	-0.31959406	-0.31959406	-0.31959406	-0.31959406	-0.31959406	-0.31959406	-0.31959406	-0.31959406	-0.31959406	-0.31959406	-0.31959406	-0.31959406	-0.31959406	-0.31959406	-0.31959406	-0.31959406	-0.31959406	-0.31959406	-0.31959406	-0.31959406	-0.31959406	-0.31959406	-0.31959406	-0.31959406	-0.31959406	-0.31959406	-0.31959406	-0.31959406	-0.31959406	-0.31959406	-0.31959406	-0.31959406	-0.31959406	-0.31959406	-0.31959406	-0.31959406	-0.31959406	-0.31959406	-0.31959406	-0.31959406	-0.31959406	-0.31959406	-0.31959406	-0.31959406	-0.31959406	-0.31959406
836.mp3	-0.14756204	-0.14756204	-0.14756204	-0.14756204	-0.14756204	-0.14756204	-0.14756204	-0.14756204	-0.14756204	-0.14756204	-0.14756204	-0.14756204	-0.14756204	-0.14756204	-0.14756204	-0.14756204	-0.14756204	-0.14756204	-0.14756204	-0.14756204	-0.14756204	-0.14756204	-0.14756204	-0.14756204	-0.14756204	-0.14756204	-0.14756204	-0.14756204	-0.14756204	-0.14756204	-0.14756204	-0.14756204	-0.14756204	-0.14756204	-0.14756204	-0.14756204	-0.14756204	-0.14756204	-0.14756204	-0.14756204	-0.14756204	-0.14756204	-0.14756204	-0.14756204	-0.14756204	-0.14756204	-0.14756204	-0.14756204	-0.14756204
839.mp3	-0.09841916	-0.09841916	-0.09841916	-0.09841916	-0.09841916	-0.09841916	-0.09841916	-0.09841916	-0.09841916	-0.09841916	-0.09841916	-0.09841916	-0.09841916	-0.09841916	-0.09841916	-0.09841916	-0.09841916	-0.09841916	-0.09841916	-0.09841916	-0.09841916	-0.09841916	-0.09841916	-0.09841916	-0.09841916	-0.09841916	-0.09841916	-0.09841916	-0.09841916	-0.09841916	-0.09841916	-0.09841916	-0.09841916	-0.09841916	-0.09841916	-0.09841916	-0.09841916	-0.09841916	-0.09841916	-0.09841916	-0.09841916	-0.09841916	-0.09841916	-0.09841916	-0.09841916	-0.09841916	-0.09841916	-0.09841916	-0.09841916
841.mp3	-0.19580857	-0.19580857	-0.19580857	-0.19580857	-0.19580857	-0.19580857	-0.19580857	-0.19580857	-0.19580857	-0.19580857	-0.19580857	-0.19580857	-0.19580857	-0.19580857	-0.19580857	-0.19580857	-0.19580857	-0.19580857	-0.19580857	-0.19580857	-0.19580857	-0.19580857	-0.19580857	-0.19580857	-0.19580857	-0.19580857	-0.19580857	-0.19580857	-0.19580857	-0.19580857	-0.19580857	-0.19580857	-0.19580857	-0.19580857	-0.19580857	-0.19580857	-0.19580857	-0.19580857	-0.19580857	-0.19580857	-0.19580857	-0.19580857	-0.19580857	-0.19580857	-0.19580857	-0.19580857	-0.19580857	-0.19580857	-0.19580857
844.mp3	0.119315475	0.119315475	0.119315475	0.119315475	0.119315475	0.119315475	0.119315475	0.119315475	0.119315475	0.119315475	0.119315475	0.119315475	0.119315475	0.119315475	0.119315475	0.119315475	0.119315475	0.119315475	0.119315475	0.119315475	0.119315475	0.119315475	0.119315475	0.119315475	0.119315475	0.119315475	0.119315475	0.119315475	0.119315475	0.119315475	0.119315475	0.119315475	0.119315475	0.119315475	0.119315475	0.119315475	0.119315475	0.119315475	0.119315475	0.119315475	0.119315475	0.119315475	0.119315475	0.119315475	0.119315475	0.119315475	0.119315475	0.119315475	0.119315475
845.mp3	-0.08949612	-0.08949612	-0.08949612	-0.08949612	-0.08949612	-0.08949612	-0.08949612	-0.08949612	-0.08949612	-0.08949612	-0.08949612	-0.08949612	-0.08949612	-0.08949612	-0.08949612	-0.08949612	-0.08949612	-0.08949612	-0.08949612	-0.08949612	-0.08949612	-0.08949612	-0.08949612	-0.08949612	-0.08949612	-0.08949612	-0.08949612	-0.08949612	-0.08949612	-0.08949612	-0.08949612	-0.08949612	-0.08949612	-0.08949612	-0.08949612	-0.08949612	-0.08949612	-0.08949612	-0.08949612	-0.08949612	-0.08949612	-0.08949612	-0.08949612	-0.08949612	-0.08949612	-0.08949612	-0.08949612	-0.08949612	-0.08949612
846.mp3	-0.13459432	-0.13459432	-0.13459432	-0.13459432	-0.13459432	-0.13459432	-0.13459432	-0.13459432	-0.13459432	-0.13459432	-0.13459432	-0.13459432	-0.13459432	-0.13459432	-0.13459432	-0.13459432	-0.13459432	-0.13459432	-0.13459432	-0.13459432	-0.13459432	-0.13459432	-0.13459432	-0.13459432	-0.13459432	-0.13459432	-0.13459432	-0.13459432	-0.13459432	-0.13459432	-0.13459432	-0.13459432	-0.13459432	-0.13459432	-0.13459432	-0.13459432	-0.13459432	-0.13459432	-0.13459432	-0.13459432	-0.13459432	-0.13459432	-0.13459432	-0.13459432	-0.13459432	-0.13459432	-0.13459432	-0.13459432	-0.13459432
848.mp3	-0.121446684	-0.121446684	-0.121446684	-0.121446684	-0.121446684	-0.121446684	-0.121446684	-0.121446684	-0.121446684	-0.121446684	-0.121446684	-0.121446684	-0.121446684	-0.121446684	-0.121446684	-0.121446684	-0.121446684	-0.121446684	-0.121446684	-0.121446684	-0.121446684	-0.121446684	-0.121446684	-0.121446684	-0.121446684	-0.121446684	-0.121446684	-0.121446684	-0.121446684	-0.121446684	-0.121446684	-0.121446684	-0.121446684	-0.121446684	-0.121446684	-0.121446684	-0.121446684	-0.121446684	-0.121446684	-0.121446684	-0.121446684	-0.121446684	-0.121446684	-0.121446684	-0.121446684	-0.121446684	-0.121446684	-0.121446684	-0.121446684
850.mp3	-0.3035028	-0.3035028	-0.3035028	-0.3035028	-0.3035028	-0.3035028	-0.3035028	-0.3035028	-0.3035028	-0.3035028	-0.3035028	-0.3035028	-0.3035028	-0.3035028	-0.3035028	-0.3035028	-0.3035028	-0.3035028	-0.3035028	-0.3035028	-0.3035028	-0.3035028	-0.3035028	-0.3035028	-0.3035028	-0.3035028	-0.3035028	-0.3035028	-0.3035028	-0.3035028	-0.3035028	-0.3035028	-0.3035028	-0.3035028	-0.3035028	-0.3035028	-0.3035028	-0.3035028	-0.3035028	-0.3035028	-0.3035028	-0.3035028	-0.3035028	-0.3035028	-0.3035028	-0.3035028	-0.3035028	-0.3035028	-0.3035028
851.mp3	-0.12946074	-0.12946074	-0.12946074	-0.12946074	-0.12946074	-0.12946074	-0.12946074	-0.12946074	-0.12946074	-0.12946074	-0.12946074	-0.12946074	-0.12946074	-0.12946074	-0.12946074	-0.12946074	-0.12946074	-0.12946074	-0.12946074	-0.12946074	-0.12946074	-0.12946074	-0.12946074	-0.12946074	-0.12946074	-0.12946074	-0.12946074	-0.12946074	-0.12946074	-0.12946074	-0.12946074	-0.12946074	-0.12946074	-0.12946074	-0.12946074	-0.12946074	-0.12946074	-0.12946074	-0.12946074	-0.12946074	-0.12946074	-0.12946074	-0.12946074	-0.12946074	-0.12946074	-0.12946074	-0.12946074	-0.12946074	-0.12946074
852.mp3	-0.28266305	-0.28266305	-0.28266305	-0.28266305	-0.28266305	-0.28266305	-0.28266305	-0.28266305	-0.28266305	-0.28266305	-0.28266305	-0.28266305	-0.28266305	-0.28266305	-0.28266305	-0.28266305	-0.28266305	-0.28266305	-0.28266305	-0.28266305	-0.28266305	-0.28266305	-0.28266305	-0.28266305	-0.28266305	-0.28266305	-0.28266305	-0.28266305	-0.28266305	-0.28266305	-0.28266305	-0.28266305	-0.28266305	-0.28266305	-0.28266305	-0.28266305	-0.28266305	-0.28266305	-0.28266305	-0.28266305	-0.28266305	-0.28266305	-0.28266305	-0.28266305	-0.28266305	-0.28266305	-0.28266305	-0.28266305	-0.28266305
854.mp3	-0.36512694	-0.36512694	-0.36512694	-0.36512694	-0.36512694	-0.36512694	-0.36512694	-0.36512694	-0.36512694	-0.36512694	-0.36512694	-0.36512694	-0.36512694	-0.36512694	-0.36512694	-0.36512694	-0.36512694	-0.36512694	-0.36512694	-0.36512694	-0.36512694	-0.36512694	-0.36512694	-0.36512694	-0.36512694	-0.36512694	-0.36512694	-0.36512694	-0.36512694	-0.36512694	-0.36512694	-0.36512694	-0.36512694	-0.36512694	-0.36512694	-0.36512694	-0.36512694	-0.36512694	-0.36512694	-0.36512694	-0.36512694	-0.36512694	-0.36512694	-0.36512694	-0.36512694	-0.36512694	-0.36512694	-0.36512694	-0.36512694
855.mp3	-0.038665313	-0.038665313	-0.038665313	-0.038665313	-0.038665313	-0.038665313	-0.038665313	-0.038665313	-0.038665313	-0.038665313	-0.038665313	-0.038665313	-0.038665313	-0.038665313	-0.038665313	-0.038665313	-0.038665313	-0.038665313	-0.038665313	-0.038665313	-0.038665313	-0.038665313	-0.038665313	-0.038665313	-0.038665313	-0.038665313	-0.038665313	-0.038665313	-0.038665313	-0.038665313	-0.038665313	-0.038665313	-0.038665313	-0.038665313	-0.038665313	-0.038665313	-0.038665313	-0.038665313	-0.038665313	-0.038665313	-0.038665313	-0.038665313	-0.038665313	-0.038665313	-0.038665313	-0.038665313	-0.038665313	-0.038665313	-0.038665313
856.mp3	-0.154681	-0.154681	-0.154681	-0.154681	-0.154681	-0.154681	-0.154681	-0.154681	-0.154681	-0.154681	-0.154681	-0.154681	-0.154681	-0.154681	-0.154681	-0.154681	-0.154681	-0.154681	-0.154681	-0.154681	-0.154681	-0.154681	-0.154681	-0.154681	-0.154681	-0.154681	-0.154681	-0.154681	-0.154681	-0.154681	-0.154681	-0.154681	-0.154681	-0.154681	-0.154681	-0.154681	-0.154681	-0.154681	-0.154681	-0.154681	-0.154681	-0.154681	-0.154681	-0.154681	-0.154681	-0.154681	-0.154681	-0.154681	-0.154681
857.mp3	-0.26743937	-0.26743937	-0.26743937	-0.26743937	-0.26743937	-0.26743937	-0.26743937	-0.26743937	-0.26743937	-0.26743937	-0.26743937	-0.26743937	-0.26743937	-0.26743937	-0.26743937	-0.26743937	-0.26743937	-0.26743937	-0.26743937	-0.26743937	-0.26743937	-0.26743937	-0.26743937	-0.26743937	-0.26743937	-0.26743937	-0.26743937	-0.26743937	-0.26743937	-0.26743937	-0.26743937	-0.26743937	-0.26743937	-0.26743937	-0.26743937	-0.26743937	-0.26743937	-0.26743937	-0.26743937	-0.26743937	-0.26743937	-0.26743937	-0.26743937	-0.26743937	-0.26743937	-0.26743937	-0.26743937	-0.26743937	-0.26743937
858.mp3	-0.19217543	-0.19217543	-0.19217543	-0.19217543	-0.19217543	-0.19217543	-0.19217543	-0.19217543	-0.19217543	-0.19217543	-0.19217543	-0.19217543	-0.19217543	-0.19217543	-0.19217543	-0.19217543	-0.19217543	-0.19217543	-0.19217543	-0.19217543	-0.19217543	-0.19217543	-0.19217543	-0.19217543	-0.19217543	-0.19217543	-0.19217543	-0.19217543	-0.19217543	-0.19217543	-0.19217543	-0.19217543	-0.19217543	-0.19217543	-0.19217543	-0.19217543	-0.19217543	-0.19217543	-0.19217543	-0.19217543	-0.19217543	-0.19217543	-0.19217543	-0.19217543	-0.19217543	-0.19217543	-0.19217543	-0.19217543	-0.19217543
859.mp3	-0.05376718	-0.05376718	-0.05376718	-0.05376718	-0.05376718	-0.05376718	-0.05376718	-0.05376718	-0.05376718	-0.05376718	-0.05376718	-0.05376718	-0.05376718	-0.05376718	-0.05376718	-0.05376718	-0.05376718	-0.05376718	-0.05376718	-0.05376718	-0.05376718	-0.05376718	-0.05376718	-0.05376718	-0.05376718	-0.05376718	-0.05376718	-0.05376718	-0.05376718	-0.05376718	-0.05376718	-0.05376718	-0.05376718	-0.05376718	-0.05376718	-0.05376718	-0.05376718	-0.05376718	-0.05376718	-0.05376718	-0.05376718	-0.05376718	-0.05376718	-0.05376718	-0.05376718	-0.05376718	-0.05376718	-0.05376718	-0.05376718
860.mp3	-0.06814977	-0.06814977	-0.06814977	-0.06814977	-0.06814977	-0.06814977	-0.06814977	-0.06814977	-0.06814977	-0.06814977	-0.06814977	-0.06814977	-0.06814977	-0.06814977	-0.06814977	-0.06814977	-0.06814977	-0.06814977	-0.06814977	-0.06814977	-0.06814977	-0.06814977	-0.06814977	-0.06814977	-0.06814977	-0.06814977	-0.06814977	-0.06814977	-0.06814977	-0.06814977	-0.06814977	-0.06814977	-0.06814977	-0.06814977	-0.06814977	-0.06814977	-0.06814977	-0.06814977	-0.06814977	-0.06814977	-0.06814977	-0.06814977	-0.06814977	-0.06814977	-0.06814977	-0.06814977	-0.06814977	-0.06814977	-0.06814977
863.mp3	-0.11953394	-0.11953394	-0.11953394	-0.11953394	-0.11953394	-0.11953394	-0.11953394	-0.11953394	-0.11953394	-0.11953394	-0.11953394	-0.11953394	-0.11953394	-0.11953394	-0.11953394	-0.11953394	-0.11953394	-0.11953394	-0.11953394	-0.11953394	-0.11953394	-0.11953394	-0.11953394	-0.11953394	-0.11953394	-0.11953394	-0.11953394	-0.11953394	-0.11953394	-0.11953394	-0.11953394	-0.11953394	-0.11953394	-0.11953394	-0.11953394	-0.11953394	-0.11953394	-0.11953394	-0.11953394	-0.11953394	-0.11953394	-0.11953394	-0.11953394	-0.11953394	-0.11953394	-0.11953394	-0.11953394	-0.11953394	-0.11953394
864.mp3	0.044975813	0.044975813	0.044975813	0.044975813	0.044975813	0.044975813	0.044975813	0.044975813	0.044975813	0.044975813	0.044975813	0.044975813	0.044975813	0.044975813	0.044975813	0.044975813	0.044975813	0.044975813	0.044975813	0.044975813	0.044975813	0.044975813	0.044975813	0.044975813	0.044975813	0.044975813	0.044975813	0.044975813	0.044975813	0.044975813	0.044975813	0.044975813	0.044975813	0.044975813	0.044975813	0.044975813	0.044975813	0.044975813	0.044975813	0.044975813	0.044975813	0.044975813	0.044975813	0.044975813	0.044975813	0.044975813	0.044975813	0.044975813	0.044975813
865.mp3	0.020862602	0.020862602	0.020862602	0.020862602	0.020862602	0.020862602	0.020862602	0.020862602	0.020862602	0.020862602	0.020862602	0.020862602	0.020862602	0.020862602	0.020862602	0.020862602	0.020862602	0.020862602	0.020862602	0.020862602	0.020862602	0.020862602	0.020862602	0.020862602	0.020862602	0.020862602	0.020862602	0.020862602	0.020862602	0.020862602	0.020862602	0.020862602	0.020862602	0.020862602	0.020862602	0.020862602	0.020862602	0.020862602	0.020862602	0.020862602	0.020862602	0.020862602	0.020862602	0.020862602	0.020862602	0.020862602	0.020862602	0.020862602	0.020862602
866.mp3	-0.049366128	-0.049366128	-0.049366128	-0.049366128	-0.049366128	-0.049366128	-0.049366128	-0.049366128	-0.049366128	-0.049366128	-0.049366128	-0.049366128	-0.049366128	-0.049366128	-0.049366128	-0.049366128	-0.049366128	-0.049366128	-0.049366128	-0.049366128	-0.049366128	-0.049366128	-0.049366128	-0.049366128	-0.049366128	-0.049366128	-0.049366128	-0.049366128	-0.049366128	-0.049366128	-0.049366128	-0.049366128	-0.049366128	-0.049366128	-0.049366128	-0.049366128	-0.049366128	-0.049366128	-0.049366128	-0.049366128	-0.049366128	-0.049366128	-0.049366128	-0.049366128	-0.049366128	-0.049366128	-0.049366128	-0.049366128	-0.049366128
867.mp3	-0.18612626	-0.18612626	-0.18612626	-0.18612626	-0.18612626	-0.18612626	-0.18612626	-0.18612626	-0.18612626	-0.18612626	-0.18612626	-0.18612626	-0.18612626	-0.18612626	-0.18612626	-0.18612626	-0.18612626	-0.18612626	-0.18612626	-0.18612626	-0.18612626	-0.18612626	-0.18612626	-0.18612626	-0.18612626	-0.18612626	-0.18612626	-0.18612626	-0.18612626	-0.18612626	-0.18612626	-0.18612626	-0.18612626	-0.18612626	-0.18612626	-0.18612626	-0.18612626	-0.18612626	-0.18612626	-0.18612626	-0.18612626	-0.18612626	-0.18612626	-0.18612626	-0.18612626	-0.18612626	-0.18612626	-0.18612626	-0.18612626
869.mp3	-0.13470307	-0.13470307	-0.13470307	-0.13470307	-0.13470307	-0.13470307	-0.13470307	-0.13470307	-0.13470307	-0.13470307	-0.13470307	-0.13470307	-0.13470307	-0.13470307	-0.13470307	-0.13470307	-0.13470307	-0.13470307	-0.13470307	-0.13470307	-0.13470307	-0.13470307	-0.13470307	-0.13470307	-0.13470307	-0.13470307	-0.13470307	-0.13470307	-0.13470307	-0.13470307	-0.13470307	-0.13470307	-0.13470307	-0.13470307	-0.13470307	-0.13470307	-0.13470307	-0.13470307	-0.13470307	-0.13470307	-0.13470307	-0.13470307	-0.13470307	-0.13470307	-0.13470307	-0.13470307	-0.13470307	-0.13470307	-0.13470307
871.mp3	-0.13332325	-0.13332325	-0.13332325	-0.13332325	-0.13332325	-0.13332325	-0.13332325	-0.13332325	-0.13332325	-0.13332325	-0.13332325	-0.13332325	-0.13332325	-0.13332325	-0.13332325	-0.13332325	-0.13332325	-0.13332325	-0.13332325	-0.13332325	-0.13332325	-0.13332325	-0.13332325	-0.13332325	-0.13332325	-0.13332325	-0.13332325	-0.13332325	-0.13332325	-0.13332325	-0.13332325	-0.13332325	-0.13332325	-0.13332325	-0.13332325	-0.13332325	-0.13332325	-0.13332325	-0.13332325	-0.13332325	-0.13332325	-0.13332325	-0.13332325	-0.13332325	-0.13332325	-0.13332325	-0.13332325	-0.13332325	-0.13332325
872.mp3	-0.13325378	-0.13325378	-0.13325378	-0.13325378	-0.13325378	-0.13325378	-0.13325378	-0.13325378	-0.13325378	-0.13325378	-0.13325378	-0.13325378	-0.13325378	-0.13325378	-0.13325378	-0.13325378	-0.13325378	-0.13325378	-0.13325378	-0.13325378	-0.13325378	-0.13325378	-0.13325378	-0.13325378	-0.13325378	-0.13325378	-0.13325378	-0.13325378	-0.13325378	-0.13325378	-0.13325378	-0.13325378	-0.13325378	-0.13325378	-0.13325378	-0.13325378	-0.13325378	-0.13325378	-0.13325378	-0.13325378	-0.13325378	-0.13325378	-0.13325378	-0.13325378	-0.13325378	-0.13325378	-0.13325378	-0.13325378	-0.13325378
873.mp3	0.14751047	0.14751047	0.14751047	0.14751047	0.14751047	0.14751047	0.14751047	0.14751047	0.14751047	0.14751047	0.14751047	0.14751047	0.14751047	0.14751047	0.14751047	0.14751047	0.14751047	0.14751047	0.14751047	0.14751047	0.14751047	0.14751047	0.14751047	0.14751047	0.14751047	0.14751047	0.14751047	0.14751047	0.14751047	0.14751047	0.14751047	0.14751047	0.14751047	0.14751047	0.14751047	0.14751047	0.14751047	0.14751047	0.14751047	0.14751047	0.14751047	0.14751047	0.14751047	0.14751047	0.14751047	0.14751047	0.14751047	0.14751047	0.14751047
874.mp3	-0.021652732	-0.021652732	-0.021652732	-0.021652732	-0.021652732	-0.021652732	-0.021652732	-0.021652732	-0.021652732	-0.021652732	-0.021652732	-0.021652732	-0.021652732	-0.021652732	-0.021652732	-0.021652732	-0.021652732	-0.021652732	-0.021652732	-0.021652732	-0.021652732	-0.021652732	-0.021652732	-0.021652732	-0.021652732	-0.021652732	-0.021652732	-0.021652732	-0.021652732	-0.021652732	-0.021652732	-0.021652732	-0.021652732	-0.021652732	-0.021652732	-0.021652732	-0.021652732	-0.021652732	-0.021652732	-0.021652732	-0.021652732	-0.021652732	-0.021652732	-0.021652732	-0.021652732	-0.021652732	-0.021652732	-0.021652732	-0.021652732
876.mp3	0.13562359	0.13562359	0.13562359	0.13562359	0.13562359	0.13562359	0.13562359	0.13562359	0.13562359	0.13562359	0.13562359	0.13562359	0.13562359	0.13562359	0.13562359	0.13562359	0.13562359	0.13562359	0.13562359	0.13562359	0.13562359	0.13562359	0.13562359	0.13562359	0.13562359	0.13562359	0.13562359	0.13562359	0.13562359	0.13562359	0.13562359	0.13562359	0.13562359	0.13562359	0.13562359	0.13562359	0.13562359	0.13562359	0.13562359	0.13562359	0.13562359	0.13562359	0.13562359	0.13562359	0.13562359	0.13562359	0.13562359	0.13562359	0.13562359
879.mp3	-0.20464262	-0.20464262	-0.20464262	-0.20464262	-0.20464262	-0.20464262	-0.20464262	-0.20464262	-0.20464262	-0.20464262	-0.20464262	-0.20464262	-0.20464262	-0.20464262	-0.20464262	-0.20464262	-0.20464262	-0.20464262	-0.20464262	-0.20464262	-0.20464262	-0.20464262	-0.20464262	-0.20464262	-0.20464262	-0.20464262	-0.20464262	-0.20464262	-0.20464262	-0.20464262	-0.20464262	-0.20464262	-0.20464262	-0.20464262	-0.20464262	-0.20464262	-0.20464262	-0.20464262	-0.20464262	-0.20464262	-0.20464262	-0.20464262	-0.20464262	-0.20464262	-0.20464262	-0.20464262	-0.20464262	-0.20464262	-0.20464262
[truncated: 1,075 more rows]
[truncated: 11 more columns]
