# Supplementary material for: Music-induced emotion flow modeling by ENMI Network
Source: PLoS One. 2024 Oct 21;19(10):e0297712. doi: 10.1371/journal.pone.0297712 (PMC11493256; doi:10.1371/journal.pone.0297712)
Supplement: S1 File — (ZIP) [file pone.0297712.s001.zip › minimal dataset/DEAM dataset/Music features/feature_7.csv]

SongNumber	Feature_30	Feature_31	Feature_32	Feature_33	Feature_34	Feature_35	Feature_36	Feature_37	Feature_38	Feature_39	Feature_40	Feature_41	Feature_42	Feature_43	Feature_44	Feature_45	Feature_46	Feature_47	Feature_48	Feature_49	Feature_50	Feature_51	Feature_52	Feature_53	Feature_54	Feature_55	Feature_56	Feature_57	Feature_58	Feature_59	Feature_60	Feature_61	Feature_62	Feature_63	Feature_64	Feature_65	Feature_66	Feature_67	Feature_68	Feature_69	Feature_70	Feature_71	Feature_72	Feature_73	Feature_74	Feature_75	Feature_76	Feature_77	Feature_78
2.mp3	0.33373237	0.33373237	0.33373237	0.33373237	0.33373237	0.33373237	0.33373237	0.33373237	0.33373237	0.33373237	0.33373237	0.33373237	0.33373237	0.33373237	0.33373237	0.33373237	0.33373237	0.33373237	0.33373237	0.33373237	0.33373237	0.33373237	0.33373237	0.33373237	0.33373237	0.33373237	0.33373237	0.33373237	0.33373237	0.33373237	0.33373237	0.33373237	0.33373237	0.33373237	0.33373237	0.33373237	0.33373237	0.33373237	0.33373237	0.33373237	0.33373237	0.33373237	0.33373237	0.33373237	0.33373237	0.33373237	0.33373237	0.33373237	0.33373237
3.mp3	0.45604604	0.45604604	0.45604604	0.45604604	0.45604604	0.45604604	0.45604604	0.45604604	0.45604604	0.45604604	0.45604604	0.45604604	0.45604604	0.45604604	0.45604604	0.45604604	0.45604604	0.45604604	0.45604604	0.45604604	0.45604604	0.45604604	0.45604604	0.45604604	0.45604604	0.45604604	0.45604604	0.45604604	0.45604604	0.45604604	0.45604604	0.45604604	0.45604604	0.45604604	0.45604604	0.45604604	0.45604604	0.45604604	0.45604604	0.45604604	0.45604604	0.45604604	0.45604604	0.45604604	0.45604604	0.45604604	0.45604604	0.45604604	0.45604604
4.mp3	0.23038892	0.23038892	0.23038892	0.23038892	0.23038892	0.23038892	0.23038892	0.23038892	0.23038892	0.23038892	0.23038892	0.23038892	0.23038892	0.23038892	0.23038892	0.23038892	0.23038892	0.23038892	0.23038892	0.23038892	0.23038892	0.23038892	0.23038892	0.23038892	0.23038892	0.23038892	0.23038892	0.23038892	0.23038892	0.23038892	0.23038892	0.23038892	0.23038892	0.23038892	0.23038892	0.23038892	0.23038892	0.23038892	0.23038892	0.23038892	0.23038892	0.23038892	0.23038892	0.23038892	0.23038892	0.23038892	0.23038892	0.23038892	0.23038892
5.mp3	0.41642898	0.41642898	0.41642898	0.41642898	0.41642898	0.41642898	0.41642898	0.41642898	0.41642898	0.41642898	0.41642898	0.41642898	0.41642898	0.41642898	0.41642898	0.41642898	0.41642898	0.41642898	0.41642898	0.41642898	0.41642898	0.41642898	0.41642898	0.41642898	0.41642898	0.41642898	0.41642898	0.41642898	0.41642898	0.41642898	0.41642898	0.41642898	0.41642898	0.41642898	0.41642898	0.41642898	0.41642898	0.41642898	0.41642898	0.41642898	0.41642898	0.41642898	0.41642898	0.41642898	0.41642898	0.41642898	0.41642898	0.41642898	0.41642898
7.mp3	0.36903834	0.36903834	0.36903834	0.36903834	0.36903834	0.36903834	0.36903834	0.36903834	0.36903834	0.36903834	0.36903834	0.36903834	0.36903834	0.36903834	0.36903834	0.36903834	0.36903834	0.36903834	0.36903834	0.36903834	0.36903834	0.36903834	0.36903834	0.36903834	0.36903834	0.36903834	0.36903834	0.36903834	0.36903834	0.36903834	0.36903834	0.36903834	0.36903834	0.36903834	0.36903834	0.36903834	0.36903834	0.36903834	0.36903834	0.36903834	0.36903834	0.36903834	0.36903834	0.36903834	0.36903834	0.36903834	0.36903834	0.36903834	0.36903834
8.mp3	0.12925468	0.12925468	0.12925468	0.12925468	0.12925468	0.12925468	0.12925468	0.12925468	0.12925468	0.12925468	0.12925468	0.12925468	0.12925468	0.12925468	0.12925468	0.12925468	0.12925468	0.12925468	0.12925468	0.12925468	0.12925468	0.12925468	0.12925468	0.12925468	0.12925468	0.12925468	0.12925468	0.12925468	0.12925468	0.12925468	0.12925468	0.12925468	0.12925468	0.12925468	0.12925468	0.12925468	0.12925468	0.12925468	0.12925468	0.12925468	0.12925468	0.12925468	0.12925468	0.12925468	0.12925468	0.12925468	0.12925468	0.12925468	0.12925468
10.mp3	0.40824598	0.40824598	0.40824598	0.40824598	0.40824598	0.40824598	0.40824598	0.40824598	0.40824598	0.40824598	0.40824598	0.40824598	0.40824598	0.40824598	0.40824598	0.40824598	0.40824598	0.40824598	0.40824598	0.40824598	0.40824598	0.40824598	0.40824598	0.40824598	0.40824598	0.40824598	0.40824598	0.40824598	0.40824598	0.40824598	0.40824598	0.40824598	0.40824598	0.40824598	0.40824598	0.40824598	0.40824598	0.40824598	0.40824598	0.40824598	0.40824598	0.40824598	0.40824598	0.40824598	0.40824598	0.40824598	0.40824598	0.40824598	0.40824598
12.mp3	0.17270508	0.17270508	0.17270508	0.17270508	0.17270508	0.17270508	0.17270508	0.17270508	0.17270508	0.17270508	0.17270508	0.17270508	0.17270508	0.17270508	0.17270508	0.17270508	0.17270508	0.17270508	0.17270508	0.17270508	0.17270508	0.17270508	0.17270508	0.17270508	0.17270508	0.17270508	0.17270508	0.17270508	0.17270508	0.17270508	0.17270508	0.17270508	0.17270508	0.17270508	0.17270508	0.17270508	0.17270508	0.17270508	0.17270508	0.17270508	0.17270508	0.17270508	0.17270508	0.17270508	0.17270508	0.17270508	0.17270508	0.17270508	0.17270508
13.mp3	0.36331618	0.36331618	0.36331618	0.36331618	0.36331618	0.36331618	0.36331618	0.36331618	0.36331618	0.36331618	0.36331618	0.36331618	0.36331618	0.36331618	0.36331618	0.36331618	0.36331618	0.36331618	0.36331618	0.36331618	0.36331618	0.36331618	0.36331618	0.36331618	0.36331618	0.36331618	0.36331618	0.36331618	0.36331618	0.36331618	0.36331618	0.36331618	0.36331618	0.36331618	0.36331618	0.36331618	0.36331618	0.36331618	0.36331618	0.36331618	0.36331618	0.36331618	0.36331618	0.36331618	0.36331618	0.36331618	0.36331618	0.36331618	0.36331618
17.mp3	0.35374343	0.35374343	0.35374343	0.35374343	0.35374343	0.35374343	0.35374343	0.35374343	0.35374343	0.35374343	0.35374343	0.35374343	0.35374343	0.35374343	0.35374343	0.35374343	0.35374343	0.35374343	0.35374343	0.35374343	0.35374343	0.35374343	0.35374343	0.35374343	0.35374343	0.35374343	0.35374343	0.35374343	0.35374343	0.35374343	0.35374343	0.35374343	0.35374343	0.35374343	0.35374343	0.35374343	0.35374343	0.35374343	0.35374343	0.35374343	0.35374343	0.35374343	0.35374343	0.35374343	0.35374343	0.35374343	0.35374343	0.35374343	0.35374343
18.mp3	0.18927827	0.18927827	0.18927827	0.18927827	0.18927827	0.18927827	0.18927827	0.18927827	0.18927827	0.18927827	0.18927827	0.18927827	0.18927827	0.18927827	0.18927827	0.18927827	0.18927827	0.18927827	0.18927827	0.18927827	0.18927827	0.18927827	0.18927827	0.18927827	0.18927827	0.18927827	0.18927827	0.18927827	0.18927827	0.18927827	0.18927827	0.18927827	0.18927827	0.18927827	0.18927827	0.18927827	0.18927827	0.18927827	0.18927827	0.18927827	0.18927827	0.18927827	0.18927827	0.18927827	0.18927827	0.18927827	0.18927827	0.18927827	0.18927827
19.mp3	0.38274908	0.38274908	0.38274908	0.38274908	0.38274908	0.38274908	0.38274908	0.38274908	0.38274908	0.38274908	0.38274908	0.38274908	0.38274908	0.38274908	0.38274908	0.38274908	0.38274908	0.38274908	0.38274908	0.38274908	0.38274908	0.38274908	0.38274908	0.38274908	0.38274908	0.38274908	0.38274908	0.38274908	0.38274908	0.38274908	0.38274908	0.38274908	0.38274908	0.38274908	0.38274908	0.38274908	0.38274908	0.38274908	0.38274908	0.38274908	0.38274908	0.38274908	0.38274908	0.38274908	0.38274908	0.38274908	0.38274908	0.38274908	0.38274908
20.mp3	0.2847555	0.2847555	0.2847555	0.2847555	0.2847555	0.2847555	0.2847555	0.2847555	0.2847555	0.2847555	0.2847555	0.2847555	0.2847555	0.2847555	0.2847555	0.2847555	0.2847555	0.2847555	0.2847555	0.2847555	0.2847555	0.2847555	0.2847555	0.2847555	0.2847555	0.2847555	0.2847555	0.2847555	0.2847555	0.2847555	0.2847555	0.2847555	0.2847555	0.2847555	0.2847555	0.2847555	0.2847555	0.2847555	0.2847555	0.2847555	0.2847555	0.2847555	0.2847555	0.2847555	0.2847555	0.2847555	0.2847555	0.2847555	0.2847555
21.mp3	0.3780859	0.3780859	0.3780859	0.3780859	0.3780859	0.3780859	0.3780859	0.3780859	0.3780859	0.3780859	0.3780859	0.3780859	0.3780859	0.3780859	0.3780859	0.3780859	0.3780859	0.3780859	0.3780859	0.3780859	0.3780859	0.3780859	0.3780859	0.3780859	0.3780859	0.3780859	0.3780859	0.3780859	0.3780859	0.3780859	0.3780859	0.3780859	0.3780859	0.3780859	0.3780859	0.3780859	0.3780859	0.3780859	0.3780859	0.3780859	0.3780859	0.3780859	0.3780859	0.3780859	0.3780859	0.3780859	0.3780859	0.3780859	0.3780859
22.mp3	0.5113227	0.5113227	0.5113227	0.5113227	0.5113227	0.5113227	0.5113227	0.5113227	0.5113227	0.5113227	0.5113227	0.5113227	0.5113227	0.5113227	0.5113227	0.5113227	0.5113227	0.5113227	0.5113227	0.5113227	0.5113227	0.5113227	0.5113227	0.5113227	0.5113227	0.5113227	0.5113227	0.5113227	0.5113227	0.5113227	0.5113227	0.5113227	0.5113227	0.5113227	0.5113227	0.5113227	0.5113227	0.5113227	0.5113227	0.5113227	0.5113227	0.5113227	0.5113227	0.5113227	0.5113227	0.5113227	0.5113227	0.5113227	0.5113227
24.mp3	0.30247083	0.30247083	0.30247083	0.30247083	0.30247083	0.30247083	0.30247083	0.30247083	0.30247083	0.30247083	0.30247083	0.30247083	0.30247083	0.30247083	0.30247083	0.30247083	0.30247083	0.30247083	0.30247083	0.30247083	0.30247083	0.30247083	0.30247083	0.30247083	0.30247083	0.30247083	0.30247083	0.30247083	0.30247083	0.30247083	0.30247083	0.30247083	0.30247083	0.30247083	0.30247083	0.30247083	0.30247083	0.30247083	0.30247083	0.30247083	0.30247083	0.30247083	0.30247083	0.30247083	0.30247083	0.30247083	0.30247083	0.30247083	0.30247083
25.mp3	0.3675204	0.3675204	0.3675204	0.3675204	0.3675204	0.3675204	0.3675204	0.3675204	0.3675204	0.3675204	0.3675204	0.3675204	0.3675204	0.3675204	0.3675204	0.3675204	0.3675204	0.3675204	0.3675204	0.3675204	0.3675204	0.3675204	0.3675204	0.3675204	0.3675204	0.3675204	0.3675204	0.3675204	0.3675204	0.3675204	0.3675204	0.3675204	0.3675204	0.3675204	0.3675204	0.3675204	0.3675204	0.3675204	0.3675204	0.3675204	0.3675204	0.3675204	0.3675204	0.3675204	0.3675204	0.3675204	0.3675204	0.3675204	0.3675204
31.mp3	0.34279087	0.34279087	0.34279087	0.34279087	0.34279087	0.34279087	0.34279087	0.34279087	0.34279087	0.34279087	0.34279087	0.34279087	0.34279087	0.34279087	0.34279087	0.34279087	0.34279087	0.34279087	0.34279087	0.34279087	0.34279087	0.34279087	0.34279087	0.34279087	0.34279087	0.34279087	0.34279087	0.34279087	0.34279087	0.34279087	0.34279087	0.34279087	0.34279087	0.34279087	0.34279087	0.34279087	0.34279087	0.34279087	0.34279087	0.34279087	0.34279087	0.34279087	0.34279087	0.34279087	0.34279087	0.34279087	0.34279087	0.34279087	0.34279087
32.mp3	0.40080738	0.40080738	0.40080738	0.40080738	0.40080738	0.40080738	0.40080738	0.40080738	0.40080738	0.40080738	0.40080738	0.40080738	0.40080738	0.40080738	0.40080738	0.40080738	0.40080738	0.40080738	0.40080738	0.40080738	0.40080738	0.40080738	0.40080738	0.40080738	0.40080738	0.40080738	0.40080738	0.40080738	0.40080738	0.40080738	0.40080738	0.40080738	0.40080738	0.40080738	0.40080738	0.40080738	0.40080738	0.40080738	0.40080738	0.40080738	0.40080738	0.40080738	0.40080738	0.40080738	0.40080738	0.40080738	0.40080738	0.40080738	0.40080738
35.mp3	0.41974735	0.41974735	0.41974735	0.41974735	0.41974735	0.41974735	0.41974735	0.41974735	0.41974735	0.41974735	0.41974735	0.41974735	0.41974735	0.41974735	0.41974735	0.41974735	0.41974735	0.41974735	0.41974735	0.41974735	0.41974735	0.41974735	0.41974735	0.41974735	0.41974735	0.41974735	0.41974735	0.41974735	0.41974735	0.41974735	0.41974735	0.41974735	0.41974735	0.41974735	0.41974735	0.41974735	0.41974735	0.41974735	0.41974735	0.41974735	0.41974735	0.41974735	0.41974735	0.41974735	0.41974735	0.41974735	0.41974735	0.41974735	0.41974735
37.mp3	0.28653553	0.28653553	0.28653553	0.28653553	0.28653553	0.28653553	0.28653553	0.28653553	0.28653553	0.28653553	0.28653553	0.28653553	0.28653553	0.28653553	0.28653553	0.28653553	0.28653553	0.28653553	0.28653553	0.28653553	0.28653553	0.28653553	0.28653553	0.28653553	0.28653553	0.28653553	0.28653553	0.28653553	0.28653553	0.28653553	0.28653553	0.28653553	0.28653553	0.28653553	0.28653553	0.28653553	0.28653553	0.28653553	0.28653553	0.28653553	0.28653553	0.28653553	0.28653553	0.28653553	0.28653553	0.28653553	0.28653553	0.28653553	0.28653553
39.mp3	0.33584017	0.33584017	0.33584017	0.33584017	0.33584017	0.33584017	0.33584017	0.33584017	0.33584017	0.33584017	0.33584017	0.33584017	0.33584017	0.33584017	0.33584017	0.33584017	0.33584017	0.33584017	0.33584017	0.33584017	0.33584017	0.33584017	0.33584017	0.33584017	0.33584017	0.33584017	0.33584017	0.33584017	0.33584017	0.33584017	0.33584017	0.33584017	0.33584017	0.33584017	0.33584017	0.33584017	0.33584017	0.33584017	0.33584017	0.33584017	0.33584017	0.33584017	0.33584017	0.33584017	0.33584017	0.33584017	0.33584017	0.33584017	0.33584017
40.mp3	0.32152146	0.32152146	0.32152146	0.32152146	0.32152146	0.32152146	0.32152146	0.32152146	0.32152146	0.32152146	0.32152146	0.32152146	0.32152146	0.32152146	0.32152146	0.32152146	0.32152146	0.32152146	0.32152146	0.32152146	0.32152146	0.32152146	0.32152146	0.32152146	0.32152146	0.32152146	0.32152146	0.32152146	0.32152146	0.32152146	0.32152146	0.32152146	0.32152146	0.32152146	0.32152146	0.32152146	0.32152146	0.32152146	0.32152146	0.32152146	0.32152146	0.32152146	0.32152146	0.32152146	0.32152146	0.32152146	0.32152146	0.32152146	0.32152146
41.mp3	0.5642611	0.5642611	0.5642611	0.5642611	0.5642611	0.5642611	0.5642611	0.5642611	0.5642611	0.5642611	0.5642611	0.5642611	0.5642611	0.5642611	0.5642611	0.5642611	0.5642611	0.5642611	0.5642611	0.5642611	0.5642611	0.5642611	0.5642611	0.5642611	0.5642611	0.5642611	0.5642611	0.5642611	0.5642611	0.5642611	0.5642611	0.5642611	0.5642611	0.5642611	0.5642611	0.5642611	0.5642611	0.5642611	0.5642611	0.5642611	0.5642611	0.5642611	0.5642611	0.5642611	0.5642611	0.5642611	0.5642611	0.5642611	0.5642611
42.mp3	0.47832686	0.47832686	0.47832686	0.47832686	0.47832686	0.47832686	0.47832686	0.47832686	0.47832686	0.47832686	0.47832686	0.47832686	0.47832686	0.47832686	0.47832686	0.47832686	0.47832686	0.47832686	0.47832686	0.47832686	0.47832686	0.47832686	0.47832686	0.47832686	0.47832686	0.47832686	0.47832686	0.47832686	0.47832686	0.47832686	0.47832686	0.47832686	0.47832686	0.47832686	0.47832686	0.47832686	0.47832686	0.47832686	0.47832686	0.47832686	0.47832686	0.47832686	0.47832686	0.47832686	0.47832686	0.47832686	0.47832686	0.47832686	0.47832686
43.mp3	0.56151396	0.56151396	0.56151396	0.56151396	0.56151396	0.56151396	0.56151396	0.56151396	0.56151396	0.56151396	0.56151396	0.56151396	0.56151396	0.56151396	0.56151396	0.56151396	0.56151396	0.56151396	0.56151396	0.56151396	0.56151396	0.56151396	0.56151396	0.56151396	0.56151396	0.56151396	0.56151396	0.56151396	0.56151396	0.56151396	0.56151396	0.56151396	0.56151396	0.56151396	0.56151396	0.56151396	0.56151396	0.56151396	0.56151396	0.56151396	0.56151396	0.56151396	0.56151396	0.56151396	0.56151396	0.56151396	0.56151396	0.56151396	0.56151396
44.mp3	0.5285907	0.5285907	0.5285907	0.5285907	0.5285907	0.5285907	0.5285907	0.5285907	0.5285907	0.5285907	0.5285907	0.5285907	0.5285907	0.5285907	0.5285907	0.5285907	0.5285907	0.5285907	0.5285907	0.5285907	0.5285907	0.5285907	0.5285907	0.5285907	0.5285907	0.5285907	0.5285907	0.5285907	0.5285907	0.5285907	0.5285907	0.5285907	0.5285907	0.5285907	0.5285907	0.5285907	0.5285907	0.5285907	0.5285907	0.5285907	0.5285907	0.5285907	0.5285907	0.5285907	0.5285907	0.5285907	0.5285907	0.5285907	0.5285907
45.mp3	0.6251783	0.6251783	0.6251783	0.6251783	0.6251783	0.6251783	0.6251783	0.6251783	0.6251783	0.6251783	0.6251783	0.6251783	0.6251783	0.6251783	0.6251783	0.6251783	0.6251783	0.6251783	0.6251783	0.6251783	0.6251783	0.6251783	0.6251783	0.6251783	0.6251783	0.6251783	0.6251783	0.6251783	0.6251783	0.6251783	0.6251783	0.6251783	0.6251783	0.6251783	0.6251783	0.6251783	0.6251783	0.6251783	0.6251783	0.6251783	0.6251783	0.6251783	0.6251783	0.6251783	0.6251783	0.6251783	0.6251783	0.6251783	0.6251783
46.mp3	0.26059425	0.26059425	0.26059425	0.26059425	0.26059425	0.26059425	0.26059425	0.26059425	0.26059425	0.26059425	0.26059425	0.26059425	0.26059425	0.26059425	0.26059425	0.26059425	0.26059425	0.26059425	0.26059425	0.26059425	0.26059425	0.26059425	0.26059425	0.26059425	0.26059425	0.26059425	0.26059425	0.26059425	0.26059425	0.26059425	0.26059425	0.26059425	0.26059425	0.26059425	0.26059425	0.26059425	0.26059425	0.26059425	0.26059425	0.26059425	0.26059425	0.26059425	0.26059425	0.26059425	0.26059425	0.26059425	0.26059425	0.26059425	0.26059425
47.mp3	0.53528726	0.53528726	0.53528726	0.53528726	0.53528726	0.53528726	0.53528726	0.53528726	0.53528726	0.53528726	0.53528726	0.53528726	0.53528726	0.53528726	0.53528726	0.53528726	0.53528726	0.53528726	0.53528726	0.53528726	0.53528726	0.53528726	0.53528726	0.53528726	0.53528726	0.53528726	0.53528726	0.53528726	0.53528726	0.53528726	0.53528726	0.53528726	0.53528726	0.53528726	0.53528726	0.53528726	0.53528726	0.53528726	0.53528726	0.53528726	0.53528726	0.53528726	0.53528726	0.53528726	0.53528726	0.53528726	0.53528726	0.53528726	0.53528726
48.mp3	0.41947776	0.41947776	0.41947776	0.41947776	0.41947776	0.41947776	0.41947776	0.41947776	0.41947776	0.41947776	0.41947776	0.41947776	0.41947776	0.41947776	0.41947776	0.41947776	0.41947776	0.41947776	0.41947776	0.41947776	0.41947776	0.41947776	0.41947776	0.41947776	0.41947776	0.41947776	0.41947776	0.41947776	0.41947776	0.41947776	0.41947776	0.41947776	0.41947776	0.41947776	0.41947776	0.41947776	0.41947776	0.41947776	0.41947776	0.41947776	0.41947776	0.41947776	0.41947776	0.41947776	0.41947776	0.41947776	0.41947776	0.41947776	0.41947776
49.mp3	0.41175365	0.41175365	0.41175365	0.41175365	0.41175365	0.41175365	0.41175365	0.41175365	0.41175365	0.41175365	0.41175365	0.41175365	0.41175365	0.41175365	0.41175365	0.41175365	0.41175365	0.41175365	0.41175365	0.41175365	0.41175365	0.41175365	0.41175365	0.41175365	0.41175365	0.41175365	0.41175365	0.41175365	0.41175365	0.41175365	0.41175365	0.41175365	0.41175365	0.41175365	0.41175365	0.41175365	0.41175365	0.41175365	0.41175365	0.41175365	0.41175365	0.41175365	0.41175365	0.41175365	0.41175365	0.41175365	0.41175365	0.41175365	0.41175365
50.mp3	0.4536733	0.4536733	0.4536733	0.4536733	0.4536733	0.4536733	0.4536733	0.4536733	0.4536733	0.4536733	0.4536733	0.4536733	0.4536733	0.4536733	0.4536733	0.4536733	0.4536733	0.4536733	0.4536733	0.4536733	0.4536733	0.4536733	0.4536733	0.4536733	0.4536733	0.4536733	0.4536733	0.4536733	0.4536733	0.4536733	0.4536733	0.4536733	0.4536733	0.4536733	0.4536733	0.4536733	0.4536733	0.4536733	0.4536733	0.4536733	0.4536733	0.4536733	0.4536733	0.4536733	0.4536733	0.4536733	0.4536733	0.4536733	0.4536733
51.mp3	0.3483855	0.3483855	0.3483855	0.3483855	0.3483855	0.3483855	0.3483855	0.3483855	0.3483855	0.3483855	0.3483855	0.3483855	0.3483855	0.3483855	0.3483855	0.3483855	0.3483855	0.3483855	0.3483855	0.3483855	0.3483855	0.3483855	0.3483855	0.3483855	0.3483855	0.3483855	0.3483855	0.3483855	0.3483855	0.3483855	0.3483855	0.3483855	0.3483855	0.3483855	0.3483855	0.3483855	0.3483855	0.3483855	0.3483855	0.3483855	0.3483855	0.3483855	0.3483855	0.3483855	0.3483855	0.3483855	0.3483855	0.3483855	0.3483855
52.mp3	0.50906175	0.50906175	0.50906175	0.50906175	0.50906175	0.50906175	0.50906175	0.50906175	0.50906175	0.50906175	0.50906175	0.50906175	0.50906175	0.50906175	0.50906175	0.50906175	0.50906175	0.50906175	0.50906175	0.50906175	0.50906175	0.50906175	0.50906175	0.50906175	0.50906175	0.50906175	0.50906175	0.50906175	0.50906175	0.50906175	0.50906175	0.50906175	0.50906175	0.50906175	0.50906175	0.50906175	0.50906175	0.50906175	0.50906175	0.50906175	0.50906175	0.50906175	0.50906175	0.50906175	0.50906175	0.50906175	0.50906175	0.50906175	0.50906175
53.mp3	0.29485387	0.29485387	0.29485387	0.29485387	0.29485387	0.29485387	0.29485387	0.29485387	0.29485387	0.29485387	0.29485387	0.29485387	0.29485387	0.29485387	0.29485387	0.29485387	0.29485387	0.29485387	0.29485387	0.29485387	0.29485387	0.29485387	0.29485387	0.29485387	0.29485387	0.29485387	0.29485387	0.29485387	0.29485387	0.29485387	0.29485387	0.29485387	0.29485387	0.29485387	0.29485387	0.29485387	0.29485387	0.29485387	0.29485387	0.29485387	0.29485387	0.29485387	0.29485387	0.29485387	0.29485387	0.29485387	0.29485387	0.29485387	0.29485387
54.mp3	0.3542248	0.3542248	0.3542248	0.3542248	0.3542248	0.3542248	0.3542248	0.3542248	0.3542248	0.3542248	0.3542248	0.3542248	0.3542248	0.3542248	0.3542248	0.3542248	0.3542248	0.3542248	0.3542248	0.3542248	0.3542248	0.3542248	0.3542248	0.3542248	0.3542248	0.3542248	0.3542248	0.3542248	0.3542248	0.3542248	0.3542248	0.3542248	0.3542248	0.3542248	0.3542248	0.3542248	0.3542248	0.3542248	0.3542248	0.3542248	0.3542248	0.3542248	0.3542248	0.3542248	0.3542248	0.3542248	0.3542248	0.3542248	0.3542248
55.mp3	0.59160006	0.59160006	0.59160006	0.59160006	0.59160006	0.59160006	0.59160006	0.59160006	0.59160006	0.59160006	0.59160006	0.59160006	0.59160006	0.59160006	0.59160006	0.59160006	0.59160006	0.59160006	0.59160006	0.59160006	0.59160006	0.59160006	0.59160006	0.59160006	0.59160006	0.59160006	0.59160006	0.59160006	0.59160006	0.59160006	0.59160006	0.59160006	0.59160006	0.59160006	0.59160006	0.59160006	0.59160006	0.59160006	0.59160006	0.59160006	0.59160006	0.59160006	0.59160006	0.59160006	0.59160006	0.59160006	0.59160006	0.59160006	0.59160006
56.mp3	0.44285917	0.44285917	0.44285917	0.44285917	0.44285917	0.44285917	0.44285917	0.44285917	0.44285917	0.44285917	0.44285917	0.44285917	0.44285917	0.44285917	0.44285917	0.44285917	0.44285917	0.44285917	0.44285917	0.44285917	0.44285917	0.44285917	0.44285917	0.44285917	0.44285917	0.44285917	0.44285917	0.44285917	0.44285917	0.44285917	0.44285917	0.44285917	0.44285917	0.44285917	0.44285917	0.44285917	0.44285917	0.44285917	0.44285917	0.44285917	0.44285917	0.44285917	0.44285917	0.44285917	0.44285917	0.44285917	0.44285917	0.44285917	0.44285917
58.mp3	0.26577365	0.26577365	0.26577365	0.26577365	0.26577365	0.26577365	0.26577365	0.26577365	0.26577365	0.26577365	0.26577365	0.26577365	0.26577365	0.26577365	0.26577365	0.26577365	0.26577365	0.26577365	0.26577365	0.26577365	0.26577365	0.26577365	0.26577365	0.26577365	0.26577365	0.26577365	0.26577365	0.26577365	0.26577365	0.26577365	0.26577365	0.26577365	0.26577365	0.26577365	0.26577365	0.26577365	0.26577365	0.26577365	0.26577365	0.26577365	0.26577365	0.26577365	0.26577365	0.26577365	0.26577365	0.26577365	0.26577365	0.26577365	0.26577365
59.mp3	0.5496868	0.5496868	0.5496868	0.5496868	0.5496868	0.5496868	0.5496868	0.5496868	0.5496868	0.5496868	0.5496868	0.5496868	0.5496868	0.5496868	0.5496868	0.5496868	0.5496868	0.5496868	0.5496868	0.5496868	0.5496868	0.5496868	0.5496868	0.5496868	0.5496868	0.5496868	0.5496868	0.5496868	0.5496868	0.5496868	0.5496868	0.5496868	0.5496868	0.5496868	0.5496868	0.5496868	0.5496868	0.5496868	0.5496868	0.5496868	0.5496868	0.5496868	0.5496868	0.5496868	0.5496868	0.5496868	0.5496868	0.5496868	0.5496868
60.mp3	0.5038222	0.5038222	0.5038222	0.5038222	0.5038222	0.5038222	0.5038222	0.5038222	0.5038222	0.5038222	0.5038222	0.5038222	0.5038222	0.5038222	0.5038222	0.5038222	0.5038222	0.5038222	0.5038222	0.5038222	0.5038222	0.5038222	0.5038222	0.5038222	0.5038222	0.5038222	0.5038222	0.5038222	0.5038222	0.5038222	0.5038222	0.5038222	0.5038222	0.5038222	0.5038222	0.5038222	0.5038222	0.5038222	0.5038222	0.5038222	0.5038222	0.5038222	0.5038222	0.5038222	0.5038222	0.5038222	0.5038222	0.5038222	0.5038222
62.mp3	0.3498458	0.3498458	0.3498458	0.3498458	0.3498458	0.3498458	0.3498458	0.3498458	0.3498458	0.3498458	0.3498458	0.3498458	0.3498458	0.3498458	0.3498458	0.3498458	0.3498458	0.3498458	0.3498458	0.3498458	0.3498458	0.3498458	0.3498458	0.3498458	0.3498458	0.3498458	0.3498458	0.3498458	0.3498458	0.3498458	0.3498458	0.3498458	0.3498458	0.3498458	0.3498458	0.3498458	0.3498458	0.3498458	0.3498458	0.3498458	0.3498458	0.3498458	0.3498458	0.3498458	0.3498458	0.3498458	0.3498458	0.3498458	0.3498458
64.mp3	0.41035968	0.41035968	0.41035968	0.41035968	0.41035968	0.41035968	0.41035968	0.41035968	0.41035968	0.41035968	0.41035968	0.41035968	0.41035968	0.41035968	0.41035968	0.41035968	0.41035968	0.41035968	0.41035968	0.41035968	0.41035968	0.41035968	0.41035968	0.41035968	0.41035968	0.41035968	0.41035968	0.41035968	0.41035968	0.41035968	0.41035968	0.41035968	0.41035968	0.41035968	0.41035968	0.41035968	0.41035968	0.41035968	0.41035968	0.41035968	0.41035968	0.41035968	0.41035968	0.41035968	0.41035968	0.41035968	0.41035968	0.41035968	0.41035968
65.mp3	0.106245264	0.106245264	0.106245264	0.106245264	0.106245264	0.106245264	0.106245264	0.106245264	0.106245264	0.106245264	0.106245264	0.106245264	0.106245264	0.106245264	0.106245264	0.106245264	0.106245264	0.106245264	0.106245264	0.106245264	0.106245264	0.106245264	0.106245264	0.106245264	0.106245264	0.106245264	0.106245264	0.106245264	0.106245264	0.106245264	0.106245264	0.106245264	0.106245264	0.106245264	0.106245264	0.106245264	0.106245264	0.106245264	0.106245264	0.106245264	0.106245264	0.106245264	0.106245264	0.106245264	0.106245264	0.106245264	0.106245264	0.106245264	0.106245264
67.mp3	0.43926775	0.43926775	0.43926775	0.43926775	0.43926775	0.43926775	0.43926775	0.43926775	0.43926775	0.43926775	0.43926775	0.43926775	0.43926775	0.43926775	0.43926775	0.43926775	0.43926775	0.43926775	0.43926775	0.43926775	0.43926775	0.43926775	0.43926775	0.43926775	0.43926775	0.43926775	0.43926775	0.43926775	0.43926775	0.43926775	0.43926775	0.43926775	0.43926775	0.43926775	0.43926775	0.43926775	0.43926775	0.43926775	0.43926775	0.43926775	0.43926775	0.43926775	0.43926775	0.43926775	0.43926775	0.43926775	0.43926775	0.43926775	0.43926775
68.mp3	0.4551527	0.4551527	0.4551527	0.4551527	0.4551527	0.4551527	0.4551527	0.4551527	0.4551527	0.4551527	0.4551527	0.4551527	0.4551527	0.4551527	0.4551527	0.4551527	0.4551527	0.4551527	0.4551527	0.4551527	0.4551527	0.4551527	0.4551527	0.4551527	0.4551527	0.4551527	0.4551527	0.4551527	0.4551527	0.4551527	0.4551527	0.4551527	0.4551527	0.4551527	0.4551527	0.4551527	0.4551527	0.4551527	0.4551527	0.4551527	0.4551527	0.4551527	0.4551527	0.4551527	0.4551527	0.4551527	0.4551527	0.4551527	0.4551527
69.mp3	0.37345392	0.37345392	0.37345392	0.37345392	0.37345392	0.37345392	0.37345392	0.37345392	0.37345392	0.37345392	0.37345392	0.37345392	0.37345392	0.37345392	0.37345392	0.37345392	0.37345392	0.37345392	0.37345392	0.37345392	0.37345392	0.37345392	0.37345392	0.37345392	0.37345392	0.37345392	0.37345392	0.37345392	0.37345392	0.37345392	0.37345392	0.37345392	0.37345392	0.37345392	0.37345392	0.37345392	0.37345392	0.37345392	0.37345392	0.37345392	0.37345392	0.37345392	0.37345392	0.37345392	0.37345392	0.37345392	0.37345392	0.37345392	0.37345392
70.mp3	0.45610824	0.45610824	0.45610824	0.45610824	0.45610824	0.45610824	0.45610824	0.45610824	0.45610824	0.45610824	0.45610824	0.45610824	0.45610824	0.45610824	0.45610824	0.45610824	0.45610824	0.45610824	0.45610824	0.45610824	0.45610824	0.45610824	0.45610824	0.45610824	0.45610824	0.45610824	0.45610824	0.45610824	0.45610824	0.45610824	0.45610824	0.45610824	0.45610824	0.45610824	0.45610824	0.45610824	0.45610824	0.45610824	0.45610824	0.45610824	0.45610824	0.45610824	0.45610824	0.45610824	0.45610824	0.45610824	0.45610824	0.45610824	0.45610824
71.mp3	0.33543763	0.33543763	0.33543763	0.33543763	0.33543763	0.33543763	0.33543763	0.33543763	0.33543763	0.33543763	0.33543763	0.33543763	0.33543763	0.33543763	0.33543763	0.33543763	0.33543763	0.33543763	0.33543763	0.33543763	0.33543763	0.33543763	0.33543763	0.33543763	0.33543763	0.33543763	0.33543763	0.33543763	0.33543763	0.33543763	0.33543763	0.33543763	0.33543763	0.33543763	0.33543763	0.33543763	0.33543763	0.33543763	0.33543763	0.33543763	0.33543763	0.33543763	0.33543763	0.33543763	0.33543763	0.33543763	0.33543763	0.33543763	0.33543763
72.mp3	0.4149228	0.4149228	0.4149228	0.4149228	0.4149228	0.4149228	0.4149228	0.4149228	0.4149228	0.4149228	0.4149228	0.4149228	0.4149228	0.4149228	0.4149228	0.4149228	0.4149228	0.4149228	0.4149228	0.4149228	0.4149228	0.4149228	0.4149228	0.4149228	0.4149228	0.4149228	0.4149228	0.4149228	0.4149228	0.4149228	0.4149228	0.4149228	0.4149228	0.4149228	0.4149228	0.4149228	0.4149228	0.4149228	0.4149228	0.4149228	0.4149228	0.4149228	0.4149228	0.4149228	0.4149228	0.4149228	0.4149228	0.4149228	0.4149228
73.mp3	0.4912219	0.4912219	0.4912219	0.4912219	0.4912219	0.4912219	0.4912219	0.4912219	0.4912219	0.4912219	0.4912219	0.4912219	0.4912219	0.4912219	0.4912219	0.4912219	0.4912219	0.4912219	0.4912219	0.4912219	0.4912219	0.4912219	0.4912219	0.4912219	0.4912219	0.4912219	0.4912219	0.4912219	0.4912219	0.4912219	0.4912219	0.4912219	0.4912219	0.4912219	0.4912219	0.4912219	0.4912219	0.4912219	0.4912219	0.4912219	0.4912219	0.4912219	0.4912219	0.4912219	0.4912219	0.4912219	0.4912219	0.4912219	0.4912219
74.mp3	0.3008091	0.3008091	0.3008091	0.3008091	0.3008091	0.3008091	0.3008091	0.3008091	0.3008091	0.3008091	0.3008091	0.3008091	0.3008091	0.3008091	0.3008091	0.3008091	0.3008091	0.3008091	0.3008091	0.3008091	0.3008091	0.3008091	0.3008091	0.3008091	0.3008091	0.3008091	0.3008091	0.3008091	0.3008091	0.3008091	0.3008091	0.3008091	0.3008091	0.3008091	0.3008091	0.3008091	0.3008091	0.3008091	0.3008091	0.3008091	0.3008091	0.3008091	0.3008091	0.3008091	0.3008091	0.3008091	0.3008091	0.3008091	0.3008091
76.mp3	0.33071274	0.33071274	0.33071274	0.33071274	0.33071274	0.33071274	0.33071274	0.33071274	0.33071274	0.33071274	0.33071274	0.33071274	0.33071274	0.33071274	0.33071274	0.33071274	0.33071274	0.33071274	0.33071274	0.33071274	0.33071274	0.33071274	0.33071274	0.33071274	0.33071274	0.33071274	0.33071274	0.33071274	0.33071274	0.33071274	0.33071274	0.33071274	0.33071274	0.33071274	0.33071274	0.33071274	0.33071274	0.33071274	0.33071274	0.33071274	0.33071274	0.33071274	0.33071274	0.33071274	0.33071274	0.33071274	0.33071274	0.33071274	0.33071274
77.mp3	0.46874034	0.46874034	0.46874034	0.46874034	0.46874034	0.46874034	0.46874034	0.46874034	0.46874034	0.46874034	0.46874034	0.46874034	0.46874034	0.46874034	0.46874034	0.46874034	0.46874034	0.46874034	0.46874034	0.46874034	0.46874034	0.46874034	0.46874034	0.46874034	0.46874034	0.46874034	0.46874034	0.46874034	0.46874034	0.46874034	0.46874034	0.46874034	0.46874034	0.46874034	0.46874034	0.46874034	0.46874034	0.46874034	0.46874034	0.46874034	0.46874034	0.46874034	0.46874034	0.46874034	0.46874034	0.46874034	0.46874034	0.46874034	0.46874034
78.mp3	0.19050704	0.19050704	0.19050704	0.19050704	0.19050704	0.19050704	0.19050704	0.19050704	0.19050704	0.19050704	0.19050704	0.19050704	0.19050704	0.19050704	0.19050704	0.19050704	0.19050704	0.19050704	0.19050704	0.19050704	0.19050704	0.19050704	0.19050704	0.19050704	0.19050704	0.19050704	0.19050704	0.19050704	0.19050704	0.19050704	0.19050704	0.19050704	0.19050704	0.19050704	0.19050704	0.19050704	0.19050704	0.19050704	0.19050704	0.19050704	0.19050704	0.19050704	0.19050704	0.19050704	0.19050704	0.19050704	0.19050704	0.19050704	0.19050704
79.mp3	0.20480451	0.20480451	0.20480451	0.20480451	0.20480451	0.20480451	0.20480451	0.20480451	0.20480451	0.20480451	0.20480451	0.20480451	0.20480451	0.20480451	0.20480451	0.20480451	0.20480451	0.20480451	0.20480451	0.20480451	0.20480451	0.20480451	0.20480451	0.20480451	0.20480451	0.20480451	0.20480451	0.20480451	0.20480451	0.20480451	0.20480451	0.20480451	0.20480451	0.20480451	0.20480451	0.20480451	0.20480451	0.20480451	0.20480451	0.20480451	0.20480451	0.20480451	0.20480451	0.20480451	0.20480451	0.20480451	0.20480451	0.20480451	0.20480451
80.mp3	0.12855394	0.12855394	0.12855394	0.12855394	0.12855394	0.12855394	0.12855394	0.12855394	0.12855394	0.12855394	0.12855394	0.12855394	0.12855394	0.12855394	0.12855394	0.12855394	0.12855394	0.12855394	0.12855394	0.12855394	0.12855394	0.12855394	0.12855394	0.12855394	0.12855394	0.12855394	0.12855394	0.12855394	0.12855394	0.12855394	0.12855394	0.12855394	0.12855394	0.12855394	0.12855394	0.12855394	0.12855394	0.12855394	0.12855394	0.12855394	0.12855394	0.12855394	0.12855394	0.12855394	0.12855394	0.12855394	0.12855394	0.12855394	0.12855394
81.mp3	0.47274128	0.47274128	0.47274128	0.47274128	0.47274128	0.47274128	0.47274128	0.47274128	0.47274128	0.47274128	0.47274128	0.47274128	0.47274128	0.47274128	0.47274128	0.47274128	0.47274128	0.47274128	0.47274128	0.47274128	0.47274128	0.47274128	0.47274128	0.47274128	0.47274128	0.47274128	0.47274128	0.47274128	0.47274128	0.47274128	0.47274128	0.47274128	0.47274128	0.47274128	0.47274128	0.47274128	0.47274128	0.47274128	0.47274128	0.47274128	0.47274128	0.47274128	0.47274128	0.47274128	0.47274128	0.47274128	0.47274128	0.47274128	0.47274128
82.mp3	0.43814617	0.43814617	0.43814617	0.43814617	0.43814617	0.43814617	0.43814617	0.43814617	0.43814617	0.43814617	0.43814617	0.43814617	0.43814617	0.43814617	0.43814617	0.43814617	0.43814617	0.43814617	0.43814617	0.43814617	0.43814617	0.43814617	0.43814617	0.43814617	0.43814617	0.43814617	0.43814617	0.43814617	0.43814617	0.43814617	0.43814617	0.43814617	0.43814617	0.43814617	0.43814617	0.43814617	0.43814617	0.43814617	0.43814617	0.43814617	0.43814617	0.43814617	0.43814617	0.43814617	0.43814617	0.43814617	0.43814617	0.43814617	0.43814617
83.mp3	0.3745932	0.3745932	0.3745932	0.3745932	0.3745932	0.3745932	0.3745932	0.3745932	0.3745932	0.3745932	0.3745932	0.3745932	0.3745932	0.3745932	0.3745932	0.3745932	0.3745932	0.3745932	0.3745932	0.3745932	0.3745932	0.3745932	0.3745932	0.3745932	0.3745932	0.3745932	0.3745932	0.3745932	0.3745932	0.3745932	0.3745932	0.3745932	0.3745932	0.3745932	0.3745932	0.3745932	0.3745932	0.3745932	0.3745932	0.3745932	0.3745932	0.3745932	0.3745932	0.3745932	0.3745932	0.3745932	0.3745932	0.3745932	0.3745932
84.mp3	0.41845143	0.41845143	0.41845143	0.41845143	0.41845143	0.41845143	0.41845143	0.41845143	0.41845143	0.41845143	0.41845143	0.41845143	0.41845143	0.41845143	0.41845143	0.41845143	0.41845143	0.41845143	0.41845143	0.41845143	0.41845143	0.41845143	0.41845143	0.41845143	0.41845143	0.41845143	0.41845143	0.41845143	0.41845143	0.41845143	0.41845143	0.41845143	0.41845143	0.41845143	0.41845143	0.41845143	0.41845143	0.41845143	0.41845143	0.41845143	0.41845143	0.41845143	0.41845143	0.41845143	0.41845143	0.41845143	0.41845143	0.41845143	0.41845143
85.mp3	0.35532027	0.35532027	0.35532027	0.35532027	0.35532027	0.35532027	0.35532027	0.35532027	0.35532027	0.35532027	0.35532027	0.35532027	0.35532027	0.35532027	0.35532027	0.35532027	0.35532027	0.35532027	0.35532027	0.35532027	0.35532027	0.35532027	0.35532027	0.35532027	0.35532027	0.35532027	0.35532027	0.35532027	0.35532027	0.35532027	0.35532027	0.35532027	0.35532027	0.35532027	0.35532027	0.35532027	0.35532027	0.35532027	0.35532027	0.35532027	0.35532027	0.35532027	0.35532027	0.35532027	0.35532027	0.35532027	0.35532027	0.35532027	0.35532027
86.mp3	0.32585585	0.32585585	0.32585585	0.32585585	0.32585585	0.32585585	0.32585585	0.32585585	0.32585585	0.32585585	0.32585585	0.32585585	0.32585585	0.32585585	0.32585585	0.32585585	0.32585585	0.32585585	0.32585585	0.32585585	0.32585585	0.32585585	0.32585585	0.32585585	0.32585585	0.32585585	0.32585585	0.32585585	0.32585585	0.32585585	0.32585585	0.32585585	0.32585585	0.32585585	0.32585585	0.32585585	0.32585585	0.32585585	0.32585585	0.32585585	0.32585585	0.32585585	0.32585585	0.32585585	0.32585585	0.32585585	0.32585585	0.32585585	0.32585585
87.mp3	0.49389923	0.49389923	0.49389923	0.49389923	0.49389923	0.49389923	0.49389923	0.49389923	0.49389923	0.49389923	0.49389923	0.49389923	0.49389923	0.49389923	0.49389923	0.49389923	0.49389923	0.49389923	0.49389923	0.49389923	0.49389923	0.49389923	0.49389923	0.49389923	0.49389923	0.49389923	0.49389923	0.49389923	0.49389923	0.49389923	0.49389923	0.49389923	0.49389923	0.49389923	0.49389923	0.49389923	0.49389923	0.49389923	0.49389923	0.49389923	0.49389923	0.49389923	0.49389923	0.49389923	0.49389923	0.49389923	0.49389923	0.49389923	0.49389923
88.mp3	0.40770662	0.40770662	0.40770662	0.40770662	0.40770662	0.40770662	0.40770662	0.40770662	0.40770662	0.40770662	0.40770662	0.40770662	0.40770662	0.40770662	0.40770662	0.40770662	0.40770662	0.40770662	0.40770662	0.40770662	0.40770662	0.40770662	0.40770662	0.40770662	0.40770662	0.40770662	0.40770662	0.40770662	0.40770662	0.40770662	0.40770662	0.40770662	0.40770662	0.40770662	0.40770662	0.40770662	0.40770662	0.40770662	0.40770662	0.40770662	0.40770662	0.40770662	0.40770662	0.40770662	0.40770662	0.40770662	0.40770662	0.40770662	0.40770662
89.mp3	0.40208665	0.40208665	0.40208665	0.40208665	0.40208665	0.40208665	0.40208665	0.40208665	0.40208665	0.40208665	0.40208665	0.40208665	0.40208665	0.40208665	0.40208665	0.40208665	0.40208665	0.40208665	0.40208665	0.40208665	0.40208665	0.40208665	0.40208665	0.40208665	0.40208665	0.40208665	0.40208665	0.40208665	0.40208665	0.40208665	0.40208665	0.40208665	0.40208665	0.40208665	0.40208665	0.40208665	0.40208665	0.40208665	0.40208665	0.40208665	0.40208665	0.40208665	0.40208665	0.40208665	0.40208665	0.40208665	0.40208665	0.40208665	0.40208665
90.mp3	0.38708973	0.38708973	0.38708973	0.38708973	0.38708973	0.38708973	0.38708973	0.38708973	0.38708973	0.38708973	0.38708973	0.38708973	0.38708973	0.38708973	0.38708973	0.38708973	0.38708973	0.38708973	0.38708973	0.38708973	0.38708973	0.38708973	0.38708973	0.38708973	0.38708973	0.38708973	0.38708973	0.38708973	0.38708973	0.38708973	0.38708973	0.38708973	0.38708973	0.38708973	0.38708973	0.38708973	0.38708973	0.38708973	0.38708973	0.38708973	0.38708973	0.38708973	0.38708973	0.38708973	0.38708973	0.38708973	0.38708973	0.38708973	0.38708973
91.mp3	0.06544747	0.06544747	0.06544747	0.06544747	0.06544747	0.06544747	0.06544747	0.06544747	0.06544747	0.06544747	0.06544747	0.06544747	0.06544747	0.06544747	0.06544747	0.06544747	0.06544747	0.06544747	0.06544747	0.06544747	0.06544747	0.06544747	0.06544747	0.06544747	0.06544747	0.06544747	0.06544747	0.06544747	0.06544747	0.06544747	0.06544747	0.06544747	0.06544747	0.06544747	0.06544747	0.06544747	0.06544747	0.06544747	0.06544747	0.06544747	0.06544747	0.06544747	0.06544747	0.06544747	0.06544747	0.06544747	0.06544747	0.06544747	0.06544747
92.mp3	0.39528763	0.39528763	0.39528763	0.39528763	0.39528763	0.39528763	0.39528763	0.39528763	0.39528763	0.39528763	0.39528763	0.39528763	0.39528763	0.39528763	0.39528763	0.39528763	0.39528763	0.39528763	0.39528763	0.39528763	0.39528763	0.39528763	0.39528763	0.39528763	0.39528763	0.39528763	0.39528763	0.39528763	0.39528763	0.39528763	0.39528763	0.39528763	0.39528763	0.39528763	0.39528763	0.39528763	0.39528763	0.39528763	0.39528763	0.39528763	0.39528763	0.39528763	0.39528763	0.39528763	0.39528763	0.39528763	0.39528763	0.39528763	0.39528763
93.mp3	0.44237575	0.44237575	0.44237575	0.44237575	0.44237575	0.44237575	0.44237575	0.44237575	0.44237575	0.44237575	0.44237575	0.44237575	0.44237575	0.44237575	0.44237575	0.44237575	0.44237575	0.44237575	0.44237575	0.44237575	0.44237575	0.44237575	0.44237575	0.44237575	0.44237575	0.44237575	0.44237575	0.44237575	0.44237575	0.44237575	0.44237575	0.44237575	0.44237575	0.44237575	0.44237575	0.44237575	0.44237575	0.44237575	0.44237575	0.44237575	0.44237575	0.44237575	0.44237575	0.44237575	0.44237575	0.44237575	0.44237575	0.44237575	0.44237575
95.mp3	0.44745508	0.44745508	0.44745508	0.44745508	0.44745508	0.44745508	0.44745508	0.44745508	0.44745508	0.44745508	0.44745508	0.44745508	0.44745508	0.44745508	0.44745508	0.44745508	0.44745508	0.44745508	0.44745508	0.44745508	0.44745508	0.44745508	0.44745508	0.44745508	0.44745508	0.44745508	0.44745508	0.44745508	0.44745508	0.44745508	0.44745508	0.44745508	0.44745508	0.44745508	0.44745508	0.44745508	0.44745508	0.44745508	0.44745508	0.44745508	0.44745508	0.44745508	0.44745508	0.44745508	0.44745508	0.44745508	0.44745508	0.44745508	0.44745508
96.mp3	0.26986578	0.26986578	0.26986578	0.26986578	0.26986578	0.26986578	0.26986578	0.26986578	0.26986578	0.26986578	0.26986578	0.26986578	0.26986578	0.26986578	0.26986578	0.26986578	0.26986578	0.26986578	0.26986578	0.26986578	0.26986578	0.26986578	0.26986578	0.26986578	0.26986578	0.26986578	0.26986578	0.26986578	0.26986578	0.26986578	0.26986578	0.26986578	0.26986578	0.26986578	0.26986578	0.26986578	0.26986578	0.26986578	0.26986578	0.26986578	0.26986578	0.26986578	0.26986578	0.26986578	0.26986578	0.26986578	0.26986578	0.26986578	0.26986578
98.mp3	0.45438868	0.45438868	0.45438868	0.45438868	0.45438868	0.45438868	0.45438868	0.45438868	0.45438868	0.45438868	0.45438868	0.45438868	0.45438868	0.45438868	0.45438868	0.45438868	0.45438868	0.45438868	0.45438868	0.45438868	0.45438868	0.45438868	0.45438868	0.45438868	0.45438868	0.45438868	0.45438868	0.45438868	0.45438868	0.45438868	0.45438868	0.45438868	0.45438868	0.45438868	0.45438868	0.45438868	0.45438868	0.45438868	0.45438868	0.45438868	0.45438868	0.45438868	0.45438868	0.45438868	0.45438868	0.45438868	0.45438868	0.45438868	0.45438868
99.mp3	0.32405737	0.32405737	0.32405737	0.32405737	0.32405737	0.32405737	0.32405737	0.32405737	0.32405737	0.32405737	0.32405737	0.32405737	0.32405737	0.32405737	0.32405737	0.32405737	0.32405737	0.32405737	0.32405737	0.32405737	0.32405737	0.32405737	0.32405737	0.32405737	0.32405737	0.32405737	0.32405737	0.32405737	0.32405737	0.32405737	0.32405737	0.32405737	0.32405737	0.32405737	0.32405737	0.32405737	0.32405737	0.32405737	0.32405737	0.32405737	0.32405737	0.32405737	0.32405737	0.32405737	0.32405737	0.32405737	0.32405737	0.32405737	0.32405737
101.mp3	0.37290475	0.37290475	0.37290475	0.37290475	0.37290475	0.37290475	0.37290475	0.37290475	0.37290475	0.37290475	0.37290475	0.37290475	0.37290475	0.37290475	0.37290475	0.37290475	0.37290475	0.37290475	0.37290475	0.37290475	0.37290475	0.37290475	0.37290475	0.37290475	0.37290475	0.37290475	0.37290475	0.37290475	0.37290475	0.37290475	0.37290475	0.37290475	0.37290475	0.37290475	0.37290475	0.37290475	0.37290475	0.37290475	0.37290475	0.37290475	0.37290475	0.37290475	0.37290475	0.37290475	0.37290475	0.37290475	0.37290475	0.37290475	0.37290475
102.mp3	0.5894351	0.5894351	0.5894351	0.5894351	0.5894351	0.5894351	0.5894351	0.5894351	0.5894351	0.5894351	0.5894351	0.5894351	0.5894351	0.5894351	0.5894351	0.5894351	0.5894351	0.5894351	0.5894351	0.5894351	0.5894351	0.5894351	0.5894351	0.5894351	0.5894351	0.5894351	0.5894351	0.5894351	0.5894351	0.5894351	0.5894351	0.5894351	0.5894351	0.5894351	0.5894351	0.5894351	0.5894351	0.5894351	0.5894351	0.5894351	0.5894351	0.5894351	0.5894351	0.5894351	0.5894351	0.5894351	0.5894351	0.5894351	0.5894351
103.mp3	0.4227386	0.4227386	0.4227386	0.4227386	0.4227386	0.4227386	0.4227386	0.4227386	0.4227386	0.4227386	0.4227386	0.4227386	0.4227386	0.4227386	0.4227386	0.4227386	0.4227386	0.4227386	0.4227386	0.4227386	0.4227386	0.4227386	0.4227386	0.4227386	0.4227386	0.4227386	0.4227386	0.4227386	0.4227386	0.4227386	0.4227386	0.4227386	0.4227386	0.4227386	0.4227386	0.4227386	0.4227386	0.4227386	0.4227386	0.4227386	0.4227386	0.4227386	0.4227386	0.4227386	0.4227386	0.4227386	0.4227386	0.4227386	0.4227386
104.mp3	0.3811388	0.3811388	0.3811388	0.3811388	0.3811388	0.3811388	0.3811388	0.3811388	0.3811388	0.3811388	0.3811388	0.3811388	0.3811388	0.3811388	0.3811388	0.3811388	0.3811388	0.3811388	0.3811388	0.3811388	0.3811388	0.3811388	0.3811388	0.3811388	0.3811388	0.3811388	0.3811388	0.3811388	0.3811388	0.3811388	0.3811388	0.3811388	0.3811388	0.3811388	0.3811388	0.3811388	0.3811388	0.3811388	0.3811388	0.3811388	0.3811388	0.3811388	0.3811388	0.3811388	0.3811388	0.3811388	0.3811388	0.3811388	0.3811388
105.mp3	0.31615525	0.31615525	0.31615525	0.31615525	0.31615525	0.31615525	0.31615525	0.31615525	0.31615525	0.31615525	0.31615525	0.31615525	0.31615525	0.31615525	0.31615525	0.31615525	0.31615525	0.31615525	0.31615525	0.31615525	0.31615525	0.31615525	0.31615525	0.31615525	0.31615525	0.31615525	0.31615525	0.31615525	0.31615525	0.31615525	0.31615525	0.31615525	0.31615525	0.31615525	0.31615525	0.31615525	0.31615525	0.31615525	0.31615525	0.31615525	0.31615525	0.31615525	0.31615525	0.31615525	0.31615525	0.31615525	0.31615525	0.31615525	0.31615525
106.mp3	0.37998924	0.37998924	0.37998924	0.37998924	0.37998924	0.37998924	0.37998924	0.37998924	0.37998924	0.37998924	0.37998924	0.37998924	0.37998924	0.37998924	0.37998924	0.37998924	0.37998924	0.37998924	0.37998924	0.37998924	0.37998924	0.37998924	0.37998924	0.37998924	0.37998924	0.37998924	0.37998924	0.37998924	0.37998924	0.37998924	0.37998924	0.37998924	0.37998924	0.37998924	0.37998924	0.37998924	0.37998924	0.37998924	0.37998924	0.37998924	0.37998924	0.37998924	0.37998924	0.37998924	0.37998924	0.37998924	0.37998924	0.37998924	0.37998924
107.mp3	0.36854115	0.36854115	0.36854115	0.36854115	0.36854115	0.36854115	0.36854115	0.36854115	0.36854115	0.36854115	0.36854115	0.36854115	0.36854115	0.36854115	0.36854115	0.36854115	0.36854115	0.36854115	0.36854115	0.36854115	0.36854115	0.36854115	0.36854115	0.36854115	0.36854115	0.36854115	0.36854115	0.36854115	0.36854115	0.36854115	0.36854115	0.36854115	0.36854115	0.36854115	0.36854115	0.36854115	0.36854115	0.36854115	0.36854115	0.36854115	0.36854115	0.36854115	0.36854115	0.36854115	0.36854115	0.36854115	0.36854115	0.36854115	0.36854115
108.mp3	0.29955077	0.29955077	0.29955077	0.29955077	0.29955077	0.29955077	0.29955077	0.29955077	0.29955077	0.29955077	0.29955077	0.29955077	0.29955077	0.29955077	0.29955077	0.29955077	0.29955077	0.29955077	0.29955077	0.29955077	0.29955077	0.29955077	0.29955077	0.29955077	0.29955077	0.29955077	0.29955077	0.29955077	0.29955077	0.29955077	0.29955077	0.29955077	0.29955077	0.29955077	0.29955077	0.29955077	0.29955077	0.29955077	0.29955077	0.29955077	0.29955077	0.29955077	0.29955077	0.29955077	0.29955077	0.29955077	0.29955077	0.29955077	0.29955077
109.mp3	0.2986806	0.2986806	0.2986806	0.2986806	0.2986806	0.2986806	0.2986806	0.2986806	0.2986806	0.2986806	0.2986806	0.2986806	0.2986806	0.2986806	0.2986806	0.2986806	0.2986806	0.2986806	0.2986806	0.2986806	0.2986806	0.2986806	0.2986806	0.2986806	0.2986806	0.2986806	0.2986806	0.2986806	0.2986806	0.2986806	0.2986806	0.2986806	0.2986806	0.2986806	0.2986806	0.2986806	0.2986806	0.2986806	0.2986806	0.2986806	0.2986806	0.2986806	0.2986806	0.2986806	0.2986806	0.2986806	0.2986806	0.2986806	0.2986806
110.mp3	0.28949493	0.28949493	0.28949493	0.28949493	0.28949493	0.28949493	0.28949493	0.28949493	0.28949493	0.28949493	0.28949493	0.28949493	0.28949493	0.28949493	0.28949493	0.28949493	0.28949493	0.28949493	0.28949493	0.28949493	0.28949493	0.28949493	0.28949493	0.28949493	0.28949493	0.28949493	0.28949493	0.28949493	0.28949493	0.28949493	0.28949493	0.28949493	0.28949493	0.28949493	0.28949493	0.28949493	0.28949493	0.28949493	0.28949493	0.28949493	0.28949493	0.28949493	0.28949493	0.28949493	0.28949493	0.28949493	0.28949493	0.28949493	0.28949493
111.mp3	0.3492076	0.3492076	0.3492076	0.3492076	0.3492076	0.3492076	0.3492076	0.3492076	0.3492076	0.3492076	0.3492076	0.3492076	0.3492076	0.3492076	0.3492076	0.3492076	0.3492076	0.3492076	0.3492076	0.3492076	0.3492076	0.3492076	0.3492076	0.3492076	0.3492076	0.3492076	0.3492076	0.3492076	0.3492076	0.3492076	0.3492076	0.3492076	0.3492076	0.3492076	0.3492076	0.3492076	0.3492076	0.3492076	0.3492076	0.3492076	0.3492076	0.3492076	0.3492076	0.3492076	0.3492076	0.3492076	0.3492076	0.3492076	0.3492076
112.mp3	0.56516826	0.56516826	0.56516826	0.56516826	0.56516826	0.56516826	0.56516826	0.56516826	0.56516826	0.56516826	0.56516826	0.56516826	0.56516826	0.56516826	0.56516826	0.56516826	0.56516826	0.56516826	0.56516826	0.56516826	0.56516826	0.56516826	0.56516826	0.56516826	0.56516826	0.56516826	0.56516826	0.56516826	0.56516826	0.56516826	0.56516826	0.56516826	0.56516826	0.56516826	0.56516826	0.56516826	0.56516826	0.56516826	0.56516826	0.56516826	0.56516826	0.56516826	0.56516826	0.56516826	0.56516826	0.56516826	0.56516826	0.56516826	0.56516826
113.mp3	0.5128003	0.5128003	0.5128003	0.5128003	0.5128003	0.5128003	0.5128003	0.5128003	0.5128003	0.5128003	0.5128003	0.5128003	0.5128003	0.5128003	0.5128003	0.5128003	0.5128003	0.5128003	0.5128003	0.5128003	0.5128003	0.5128003	0.5128003	0.5128003	0.5128003	0.5128003	0.5128003	0.5128003	0.5128003	0.5128003	0.5128003	0.5128003	0.5128003	0.5128003	0.5128003	0.5128003	0.5128003	0.5128003	0.5128003	0.5128003	0.5128003	0.5128003	0.5128003	0.5128003	0.5128003	0.5128003	0.5128003	0.5128003	0.5128003
114.mp3	0.35051984	0.35051984	0.35051984	0.35051984	0.35051984	0.35051984	0.35051984	0.35051984	0.35051984	0.35051984	0.35051984	0.35051984	0.35051984	0.35051984	0.35051984	0.35051984	0.35051984	0.35051984	0.35051984	0.35051984	0.35051984	0.35051984	0.35051984	0.35051984	0.35051984	0.35051984	0.35051984	0.35051984	0.35051984	0.35051984	0.35051984	0.35051984	0.35051984	0.35051984	0.35051984	0.35051984	0.35051984	0.35051984	0.35051984	0.35051984	0.35051984	0.35051984	0.35051984	0.35051984	0.35051984	0.35051984	0.35051984	0.35051984	0.35051984
115.mp3	0.36973745	0.36973745	0.36973745	0.36973745	0.36973745	0.36973745	0.36973745	0.36973745	0.36973745	0.36973745	0.36973745	0.36973745	0.36973745	0.36973745	0.36973745	0.36973745	0.36973745	0.36973745	0.36973745	0.36973745	0.36973745	0.36973745	0.36973745	0.36973745	0.36973745	0.36973745	0.36973745	0.36973745	0.36973745	0.36973745	0.36973745	0.36973745	0.36973745	0.36973745	0.36973745	0.36973745	0.36973745	0.36973745	0.36973745	0.36973745	0.36973745	0.36973745	0.36973745	0.36973745	0.36973745	0.36973745	0.36973745	0.36973745	0.36973745
116.mp3	0.15257968	0.15257968	0.15257968	0.15257968	0.15257968	0.15257968	0.15257968	0.15257968	0.15257968	0.15257968	0.15257968	0.15257968	0.15257968	0.15257968	0.15257968	0.15257968	0.15257968	0.15257968	0.15257968	0.15257968	0.15257968	0.15257968	0.15257968	0.15257968	0.15257968	0.15257968	0.15257968	0.15257968	0.15257968	0.15257968	0.15257968	0.15257968	0.15257968	0.15257968	0.15257968	0.15257968	0.15257968	0.15257968	0.15257968	0.15257968	0.15257968	0.15257968	0.15257968	0.15257968	0.15257968	0.15257968	0.15257968	0.15257968	0.15257968
117.mp3	0.5829499	0.5829499	0.5829499	0.5829499	0.5829499	0.5829499	0.5829499	0.5829499	0.5829499	0.5829499	0.5829499	0.5829499	0.5829499	0.5829499	0.5829499	0.5829499	0.5829499	0.5829499	0.5829499	0.5829499	0.5829499	0.5829499	0.5829499	0.5829499	0.5829499	0.5829499	0.5829499	0.5829499	0.5829499	0.5829499	0.5829499	0.5829499	0.5829499	0.5829499	0.5829499	0.5829499	0.5829499	0.5829499	0.5829499	0.5829499	0.5829499	0.5829499	0.5829499	0.5829499	0.5829499	0.5829499	0.5829499	0.5829499	0.5829499
118.mp3	0.4964611	0.4964611	0.4964611	0.4964611	0.4964611	0.4964611	0.4964611	0.4964611	0.4964611	0.4964611	0.4964611	0.4964611	0.4964611	0.4964611	0.4964611	0.4964611	0.4964611	0.4964611	0.4964611	0.4964611	0.4964611	0.4964611	0.4964611	0.4964611	0.4964611	0.4964611	0.4964611	0.4964611	0.4964611	0.4964611	0.4964611	0.4964611	0.4964611	0.4964611	0.4964611	0.4964611	0.4964611	0.4964611	0.4964611	0.4964611	0.4964611	0.4964611	0.4964611	0.4964611	0.4964611	0.4964611	0.4964611	0.4964611	0.4964611
119.mp3	0.38526428	0.38526428	0.38526428	0.38526428	0.38526428	0.38526428	0.38526428	0.38526428	0.38526428	0.38526428	0.38526428	0.38526428	0.38526428	0.38526428	0.38526428	0.38526428	0.38526428	0.38526428	0.38526428	0.38526428	0.38526428	0.38526428	0.38526428	0.38526428	0.38526428	0.38526428	0.38526428	0.38526428	0.38526428	0.38526428	0.38526428	0.38526428	0.38526428	0.38526428	0.38526428	0.38526428	0.38526428	0.38526428	0.38526428	0.38526428	0.38526428	0.38526428	0.38526428	0.38526428	0.38526428	0.38526428	0.38526428	0.38526428	0.38526428
120.mp3	0.23212053	0.23212053	0.23212053	0.23212053	0.23212053	0.23212053	0.23212053	0.23212053	0.23212053	0.23212053	0.23212053	0.23212053	0.23212053	0.23212053	0.23212053	0.23212053	0.23212053	0.23212053	0.23212053	0.23212053	0.23212053	0.23212053	0.23212053	0.23212053	0.23212053	0.23212053	0.23212053	0.23212053	0.23212053	0.23212053	0.23212053	0.23212053	0.23212053	0.23212053	0.23212053	0.23212053	0.23212053	0.23212053	0.23212053	0.23212053	0.23212053	0.23212053	0.23212053	0.23212053	0.23212053	0.23212053	0.23212053	0.23212053	0.23212053
121.mp3	0.2342128	0.2342128	0.2342128	0.2342128	0.2342128	0.2342128	0.2342128	0.2342128	0.2342128	0.2342128	0.2342128	0.2342128	0.2342128	0.2342128	0.2342128	0.2342128	0.2342128	0.2342128	0.2342128	0.2342128	0.2342128	0.2342128	0.2342128	0.2342128	0.2342128	0.2342128	0.2342128	0.2342128	0.2342128	0.2342128	0.2342128	0.2342128	0.2342128	0.2342128	0.2342128	0.2342128	0.2342128	0.2342128	0.2342128	0.2342128	0.2342128	0.2342128	0.2342128	0.2342128	0.2342128	0.2342128	0.2342128	0.2342128	0.2342128
122.mp3	0.43982196	0.43982196	0.43982196	0.43982196	0.43982196	0.43982196	0.43982196	0.43982196	0.43982196	0.43982196	0.43982196	0.43982196	0.43982196	0.43982196	0.43982196	0.43982196	0.43982196	0.43982196	0.43982196	0.43982196	0.43982196	0.43982196	0.43982196	0.43982196	0.43982196	0.43982196	0.43982196	0.43982196	0.43982196	0.43982196	0.43982196	0.43982196	0.43982196	0.43982196	0.43982196	0.43982196	0.43982196	0.43982196	0.43982196	0.43982196	0.43982196	0.43982196	0.43982196	0.43982196	0.43982196	0.43982196	0.43982196	0.43982196	0.43982196
123.mp3	0.5571626	0.5571626	0.5571626	0.5571626	0.5571626	0.5571626	0.5571626	0.5571626	0.5571626	0.5571626	0.5571626	0.5571626	0.5571626	0.5571626	0.5571626	0.5571626	0.5571626	0.5571626	0.5571626	0.5571626	0.5571626	0.5571626	0.5571626	0.5571626	0.5571626	0.5571626	0.5571626	0.5571626	0.5571626	0.5571626	0.5571626	0.5571626	0.5571626	0.5571626	0.5571626	0.5571626	0.5571626	0.5571626	0.5571626	0.5571626	0.5571626	0.5571626	0.5571626	0.5571626	0.5571626	0.5571626	0.5571626	0.5571626	0.5571626
124.mp3	0.4409744	0.4409744	0.4409744	0.4409744	0.4409744	0.4409744	0.4409744	0.4409744	0.4409744	0.4409744	0.4409744	0.4409744	0.4409744	0.4409744	0.4409744	0.4409744	0.4409744	0.4409744	0.4409744	0.4409744	0.4409744	0.4409744	0.4409744	0.4409744	0.4409744	0.4409744	0.4409744	0.4409744	0.4409744	0.4409744	0.4409744	0.4409744	0.4409744	0.4409744	0.4409744	0.4409744	0.4409744	0.4409744	0.4409744	0.4409744	0.4409744	0.4409744	0.4409744	0.4409744	0.4409744	0.4409744	0.4409744	0.4409744	0.4409744
125.mp3	0.3448677	0.3448677	0.3448677	0.3448677	0.3448677	0.3448677	0.3448677	0.3448677	0.3448677	0.3448677	0.3448677	0.3448677	0.3448677	0.3448677	0.3448677	0.3448677	0.3448677	0.3448677	0.3448677	0.3448677	0.3448677	0.3448677	0.3448677	0.3448677	0.3448677	0.3448677	0.3448677	0.3448677	0.3448677	0.3448677	0.3448677	0.3448677	0.3448677	0.3448677	0.3448677	0.3448677	0.3448677	0.3448677	0.3448677	0.3448677	0.3448677	0.3448677	0.3448677	0.3448677	0.3448677	0.3448677	0.3448677	0.3448677	0.3448677
126.mp3	0.45579985	0.45579985	0.45579985	0.45579985	0.45579985	0.45579985	0.45579985	0.45579985	0.45579985	0.45579985	0.45579985	0.45579985	0.45579985	0.45579985	0.45579985	0.45579985	0.45579985	0.45579985	0.45579985	0.45579985	0.45579985	0.45579985	0.45579985	0.45579985	0.45579985	0.45579985	0.45579985	0.45579985	0.45579985	0.45579985	0.45579985	0.45579985	0.45579985	0.45579985	0.45579985	0.45579985	0.45579985	0.45579985	0.45579985	0.45579985	0.45579985	0.45579985	0.45579985	0.45579985	0.45579985	0.45579985	0.45579985	0.45579985	0.45579985
127.mp3	0.512733	0.512733	0.512733	0.512733	0.512733	0.512733	0.512733	0.512733	0.512733	0.512733	0.512733	0.512733	0.512733	0.512733	0.512733	0.512733	0.512733	0.512733	0.512733	0.512733	0.512733	0.512733	0.512733	0.512733	0.512733	0.512733	0.512733	0.512733	0.512733	0.512733	0.512733	0.512733	0.512733	0.512733	0.512733	0.512733	0.512733	0.512733	0.512733	0.512733	0.512733	0.512733	0.512733	0.512733	0.512733	0.512733	0.512733	0.512733	0.512733
128.mp3	0.37528348	0.37528348	0.37528348	0.37528348	0.37528348	0.37528348	0.37528348	0.37528348	0.37528348	0.37528348	0.37528348	0.37528348	0.37528348	0.37528348	0.37528348	0.37528348	0.37528348	0.37528348	0.37528348	0.37528348	0.37528348	0.37528348	0.37528348	0.37528348	0.37528348	0.37528348	0.37528348	0.37528348	0.37528348	0.37528348	0.37528348	0.37528348	0.37528348	0.37528348	0.37528348	0.37528348	0.37528348	0.37528348	0.37528348	0.37528348	0.37528348	0.37528348	0.37528348	0.37528348	0.37528348	0.37528348	0.37528348	0.37528348	0.37528348
129.mp3	0.30000776	0.30000776	0.30000776	0.30000776	0.30000776	0.30000776	0.30000776	0.30000776	0.30000776	0.30000776	0.30000776	0.30000776	0.30000776	0.30000776	0.30000776	0.30000776	0.30000776	0.30000776	0.30000776	0.30000776	0.30000776	0.30000776	0.30000776	0.30000776	0.30000776	0.30000776	0.30000776	0.30000776	0.30000776	0.30000776	0.30000776	0.30000776	0.30000776	0.30000776	0.30000776	0.30000776	0.30000776	0.30000776	0.30000776	0.30000776	0.30000776	0.30000776	0.30000776	0.30000776	0.30000776	0.30000776	0.30000776	0.30000776	0.30000776
130.mp3	0.41592818	0.41592818	0.41592818	0.41592818	0.41592818	0.41592818	0.41592818	0.41592818	0.41592818	0.41592818	0.41592818	0.41592818	0.41592818	0.41592818	0.41592818	0.41592818	0.41592818	0.41592818	0.41592818	0.41592818	0.41592818	0.41592818	0.41592818	0.41592818	0.41592818	0.41592818	0.41592818	0.41592818	0.41592818	0.41592818	0.41592818	0.41592818	0.41592818	0.41592818	0.41592818	0.41592818	0.41592818	0.41592818	0.41592818	0.41592818	0.41592818	0.41592818	0.41592818	0.41592818	0.41592818	0.41592818	0.41592818	0.41592818	0.41592818
131.mp3	0.3578948	0.3578948	0.3578948	0.3578948	0.3578948	0.3578948	0.3578948	0.3578948	0.3578948	0.3578948	0.3578948	0.3578948	0.3578948	0.3578948	0.3578948	0.3578948	0.3578948	0.3578948	0.3578948	0.3578948	0.3578948	0.3578948	0.3578948	0.3578948	0.3578948	0.3578948	0.3578948	0.3578948	0.3578948	0.3578948	0.3578948	0.3578948	0.3578948	0.3578948	0.3578948	0.3578948	0.3578948	0.3578948	0.3578948	0.3578948	0.3578948	0.3578948	0.3578948	0.3578948	0.3578948	0.3578948	0.3578948	0.3578948	0.3578948
133.mp3	0.47818345	0.47818345	0.47818345	0.47818345	0.47818345	0.47818345	0.47818345	0.47818345	0.47818345	0.47818345	0.47818345	0.47818345	0.47818345	0.47818345	0.47818345	0.47818345	0.47818345	0.47818345	0.47818345	0.47818345	0.47818345	0.47818345	0.47818345	0.47818345	0.47818345	0.47818345	0.47818345	0.47818345	0.47818345	0.47818345	0.47818345	0.47818345	0.47818345	0.47818345	0.47818345	0.47818345	0.47818345	0.47818345	0.47818345	0.47818345	0.47818345	0.47818345	0.47818345	0.47818345	0.47818345	0.47818345	0.47818345	0.47818345	0.47818345
134.mp3	0.25724003	0.25724003	0.25724003	0.25724003	0.25724003	0.25724003	0.25724003	0.25724003	0.25724003	0.25724003	0.25724003	0.25724003	0.25724003	0.25724003	0.25724003	0.25724003	0.25724003	0.25724003	0.25724003	0.25724003	0.25724003	0.25724003	0.25724003	0.25724003	0.25724003	0.25724003	0.25724003	0.25724003	0.25724003	0.25724003	0.25724003	0.25724003	0.25724003	0.25724003	0.25724003	0.25724003	0.25724003	0.25724003	0.25724003	0.25724003	0.25724003	0.25724003	0.25724003	0.25724003	0.25724003	0.25724003	0.25724003	0.25724003	0.25724003
135.mp3	0.3542024	0.3542024	0.3542024	0.3542024	0.3542024	0.3542024	0.3542024	0.3542024	0.3542024	0.3542024	0.3542024	0.3542024	0.3542024	0.3542024	0.3542024	0.3542024	0.3542024	0.3542024	0.3542024	0.3542024	0.3542024	0.3542024	0.3542024	0.3542024	0.3542024	0.3542024	0.3542024	0.3542024	0.3542024	0.3542024	0.3542024	0.3542024	0.3542024	0.3542024	0.3542024	0.3542024	0.3542024	0.3542024	0.3542024	0.3542024	0.3542024	0.3542024	0.3542024	0.3542024	0.3542024	0.3542024	0.3542024	0.3542024	0.3542024
136.mp3	0.37983105	0.37983105	0.37983105	0.37983105	0.37983105	0.37983105	0.37983105	0.37983105	0.37983105	0.37983105	0.37983105	0.37983105	0.37983105	0.37983105	0.37983105	0.37983105	0.37983105	0.37983105	0.37983105	0.37983105	0.37983105	0.37983105	0.37983105	0.37983105	0.37983105	0.37983105	0.37983105	0.37983105	0.37983105	0.37983105	0.37983105	0.37983105	0.37983105	0.37983105	0.37983105	0.37983105	0.37983105	0.37983105	0.37983105	0.37983105	0.37983105	0.37983105	0.37983105	0.37983105	0.37983105	0.37983105	0.37983105	0.37983105	0.37983105
137.mp3	0.5327982	0.5327982	0.5327982	0.5327982	0.5327982	0.5327982	0.5327982	0.5327982	0.5327982	0.5327982	0.5327982	0.5327982	0.5327982	0.5327982	0.5327982	0.5327982	0.5327982	0.5327982	0.5327982	0.5327982	0.5327982	0.5327982	0.5327982	0.5327982	0.5327982	0.5327982	0.5327982	0.5327982	0.5327982	0.5327982	0.5327982	0.5327982	0.5327982	0.5327982	0.5327982	0.5327982	0.5327982	0.5327982	0.5327982	0.5327982	0.5327982	0.5327982	0.5327982	0.5327982	0.5327982	0.5327982	0.5327982	0.5327982	0.5327982
138.mp3	0.3512878	0.3512878	0.3512878	0.3512878	0.3512878	0.3512878	0.3512878	0.3512878	0.3512878	0.3512878	0.3512878	0.3512878	0.3512878	0.3512878	0.3512878	0.3512878	0.3512878	0.3512878	0.3512878	0.3512878	0.3512878	0.3512878	0.3512878	0.3512878	0.3512878	0.3512878	0.3512878	0.3512878	0.3512878	0.3512878	0.3512878	0.3512878	0.3512878	0.3512878	0.3512878	0.3512878	0.3512878	0.3512878	0.3512878	0.3512878	0.3512878	0.3512878	0.3512878	0.3512878	0.3512878	0.3512878	0.3512878	0.3512878	0.3512878
140.mp3	0.6067383	0.6067383	0.6067383	0.6067383	0.6067383	0.6067383	0.6067383	0.6067383	0.6067383	0.6067383	0.6067383	0.6067383	0.6067383	0.6067383	0.6067383	0.6067383	0.6067383	0.6067383	0.6067383	0.6067383	0.6067383	0.6067383	0.6067383	0.6067383	0.6067383	0.6067383	0.6067383	0.6067383	0.6067383	0.6067383	0.6067383	0.6067383	0.6067383	0.6067383	0.6067383	0.6067383	0.6067383	0.6067383	0.6067383	0.6067383	0.6067383	0.6067383	0.6067383	0.6067383	0.6067383	0.6067383	0.6067383	0.6067383	0.6067383
142.mp3	0.5193944	0.5193944	0.5193944	0.5193944	0.5193944	0.5193944	0.5193944	0.5193944	0.5193944	0.5193944	0.5193944	0.5193944	0.5193944	0.5193944	0.5193944	0.5193944	0.5193944	0.5193944	0.5193944	0.5193944	0.5193944	0.5193944	0.5193944	0.5193944	0.5193944	0.5193944	0.5193944	0.5193944	0.5193944	0.5193944	0.5193944	0.5193944	0.5193944	0.5193944	0.5193944	0.5193944	0.5193944	0.5193944	0.5193944	0.5193944	0.5193944	0.5193944	0.5193944	0.5193944	0.5193944	0.5193944	0.5193944	0.5193944	0.5193944
143.mp3	0.46778476	0.46778476	0.46778476	0.46778476	0.46778476	0.46778476	0.46778476	0.46778476	0.46778476	0.46778476	0.46778476	0.46778476	0.46778476	0.46778476	0.46778476	0.46778476	0.46778476	0.46778476	0.46778476	0.46778476	0.46778476	0.46778476	0.46778476	0.46778476	0.46778476	0.46778476	0.46778476	0.46778476	0.46778476	0.46778476	0.46778476	0.46778476	0.46778476	0.46778476	0.46778476	0.46778476	0.46778476	0.46778476	0.46778476	0.46778476	0.46778476	0.46778476	0.46778476	0.46778476	0.46778476	0.46778476	0.46778476	0.46778476	0.46778476
144.mp3	0.21551025	0.21551025	0.21551025	0.21551025	0.21551025	0.21551025	0.21551025	0.21551025	0.21551025	0.21551025	0.21551025	0.21551025	0.21551025	0.21551025	0.21551025	0.21551025	0.21551025	0.21551025	0.21551025	0.21551025	0.21551025	0.21551025	0.21551025	0.21551025	0.21551025	0.21551025	0.21551025	0.21551025	0.21551025	0.21551025	0.21551025	0.21551025	0.21551025	0.21551025	0.21551025	0.21551025	0.21551025	0.21551025	0.21551025	0.21551025	0.21551025	0.21551025	0.21551025	0.21551025	0.21551025	0.21551025	0.21551025	0.21551025	0.21551025
145.mp3	0.15311606	0.15311606	0.15311606	0.15311606	0.15311606	0.15311606	0.15311606	0.15311606	0.15311606	0.15311606	0.15311606	0.15311606	0.15311606	0.15311606	0.15311606	0.15311606	0.15311606	0.15311606	0.15311606	0.15311606	0.15311606	0.15311606	0.15311606	0.15311606	0.15311606	0.15311606	0.15311606	0.15311606	0.15311606	0.15311606	0.15311606	0.15311606	0.15311606	0.15311606	0.15311606	0.15311606	0.15311606	0.15311606	0.15311606	0.15311606	0.15311606	0.15311606	0.15311606	0.15311606	0.15311606	0.15311606	0.15311606	0.15311606	0.15311606
146.mp3	0.3149112	0.3149112	0.3149112	0.3149112	0.3149112	0.3149112	0.3149112	0.3149112	0.3149112	0.3149112	0.3149112	0.3149112	0.3149112	0.3149112	0.3149112	0.3149112	0.3149112	0.3149112	0.3149112	0.3149112	0.3149112	0.3149112	0.3149112	0.3149112	0.3149112	0.3149112	0.3149112	0.3149112	0.3149112	0.3149112	0.3149112	0.3149112	0.3149112	0.3149112	0.3149112	0.3149112	0.3149112	0.3149112	0.3149112	0.3149112	0.3149112	0.3149112	0.3149112	0.3149112	0.3149112	0.3149112	0.3149112	0.3149112	0.3149112
148.mp3	0.18479957	0.18479957	0.18479957	0.18479957	0.18479957	0.18479957	0.18479957	0.18479957	0.18479957	0.18479957	0.18479957	0.18479957	0.18479957	0.18479957	0.18479957	0.18479957	0.18479957	0.18479957	0.18479957	0.18479957	0.18479957	0.18479957	0.18479957	0.18479957	0.18479957	0.18479957	0.18479957	0.18479957	0.18479957	0.18479957	0.18479957	0.18479957	0.18479957	0.18479957	0.18479957	0.18479957	0.18479957	0.18479957	0.18479957	0.18479957	0.18479957	0.18479957	0.18479957	0.18479957	0.18479957	0.18479957	0.18479957	0.18479957	0.18479957
149.mp3	0.12738182	0.12738182	0.12738182	0.12738182	0.12738182	0.12738182	0.12738182	0.12738182	0.12738182	0.12738182	0.12738182	0.12738182	0.12738182	0.12738182	0.12738182	0.12738182	0.12738182	0.12738182	0.12738182	0.12738182	0.12738182	0.12738182	0.12738182	0.12738182	0.12738182	0.12738182	0.12738182	0.12738182	0.12738182	0.12738182	0.12738182	0.12738182	0.12738182	0.12738182	0.12738182	0.12738182	0.12738182	0.12738182	0.12738182	0.12738182	0.12738182	0.12738182	0.12738182	0.12738182	0.12738182	0.12738182	0.12738182	0.12738182	0.12738182
150.mp3	0.41126183	0.41126183	0.41126183	0.41126183	0.41126183	0.41126183	0.41126183	0.41126183	0.41126183	0.41126183	0.41126183	0.41126183	0.41126183	0.41126183	0.41126183	0.41126183	0.41126183	0.41126183	0.41126183	0.41126183	0.41126183	0.41126183	0.41126183	0.41126183	0.41126183	0.41126183	0.41126183	0.41126183	0.41126183	0.41126183	0.41126183	0.41126183	0.41126183	0.41126183	0.41126183	0.41126183	0.41126183	0.41126183	0.41126183	0.41126183	0.41126183	0.41126183	0.41126183	0.41126183	0.41126183	0.41126183	0.41126183	0.41126183	0.41126183
151.mp3	0.394594	0.394594	0.394594	0.394594	0.394594	0.394594	0.394594	0.394594	0.394594	0.394594	0.394594	0.394594	0.394594	0.394594	0.394594	0.394594	0.394594	0.394594	0.394594	0.394594	0.394594	0.394594	0.394594	0.394594	0.394594	0.394594	0.394594	0.394594	0.394594	0.394594	0.394594	0.394594	0.394594	0.394594	0.394594	0.394594	0.394594	0.394594	0.394594	0.394594	0.394594	0.394594	0.394594	0.394594	0.394594	0.394594	0.394594	0.394594	0.394594
152.mp3	0.3925528	0.3925528	0.3925528	0.3925528	0.3925528	0.3925528	0.3925528	0.3925528	0.3925528	0.3925528	0.3925528	0.3925528	0.3925528	0.3925528	0.3925528	0.3925528	0.3925528	0.3925528	0.3925528	0.3925528	0.3925528	0.3925528	0.3925528	0.3925528	0.3925528	0.3925528	0.3925528	0.3925528	0.3925528	0.3925528	0.3925528	0.3925528	0.3925528	0.3925528	0.3925528	0.3925528	0.3925528	0.3925528	0.3925528	0.3925528	0.3925528	0.3925528	0.3925528	0.3925528	0.3925528	0.3925528	0.3925528	0.3925528	0.3925528
153.mp3	0.32804626	0.32804626	0.32804626	0.32804626	0.32804626	0.32804626	0.32804626	0.32804626	0.32804626	0.32804626	0.32804626	0.32804626	0.32804626	0.32804626	0.32804626	0.32804626	0.32804626	0.32804626	0.32804626	0.32804626	0.32804626	0.32804626	0.32804626	0.32804626	0.32804626	0.32804626	0.32804626	0.32804626	0.32804626	0.32804626	0.32804626	0.32804626	0.32804626	0.32804626	0.32804626	0.32804626	0.32804626	0.32804626	0.32804626	0.32804626	0.32804626	0.32804626	0.32804626	0.32804626	0.32804626	0.32804626	0.32804626	0.32804626	0.32804626
154.mp3	0.4962011	0.4962011	0.4962011	0.4962011	0.4962011	0.4962011	0.4962011	0.4962011	0.4962011	0.4962011	0.4962011	0.4962011	0.4962011	0.4962011	0.4962011	0.4962011	0.4962011	0.4962011	0.4962011	0.4962011	0.4962011	0.4962011	0.4962011	0.4962011	0.4962011	0.4962011	0.4962011	0.4962011	0.4962011	0.4962011	0.4962011	0.4962011	0.4962011	0.4962011	0.4962011	0.4962011	0.4962011	0.4962011	0.4962011	0.4962011	0.4962011	0.4962011	0.4962011	0.4962011	0.4962011	0.4962011	0.4962011	0.4962011	0.4962011
155.mp3	0.40550214	0.40550214	0.40550214	0.40550214	0.40550214	0.40550214	0.40550214	0.40550214	0.40550214	0.40550214	0.40550214	0.40550214	0.40550214	0.40550214	0.40550214	0.40550214	0.40550214	0.40550214	0.40550214	0.40550214	0.40550214	0.40550214	0.40550214	0.40550214	0.40550214	0.40550214	0.40550214	0.40550214	0.40550214	0.40550214	0.40550214	0.40550214	0.40550214	0.40550214	0.40550214	0.40550214	0.40550214	0.40550214	0.40550214	0.40550214	0.40550214	0.40550214	0.40550214	0.40550214	0.40550214	0.40550214	0.40550214	0.40550214	0.40550214
156.mp3	0.47046757	0.47046757	0.47046757	0.47046757	0.47046757	0.47046757	0.47046757	0.47046757	0.47046757	0.47046757	0.47046757	0.47046757	0.47046757	0.47046757	0.47046757	0.47046757	0.47046757	0.47046757	0.47046757	0.47046757	0.47046757	0.47046757	0.47046757	0.47046757	0.47046757	0.47046757	0.47046757	0.47046757	0.47046757	0.47046757	0.47046757	0.47046757	0.47046757	0.47046757	0.47046757	0.47046757	0.47046757	0.47046757	0.47046757	0.47046757	0.47046757	0.47046757	0.47046757	0.47046757	0.47046757	0.47046757	0.47046757	0.47046757	0.47046757
157.mp3	0.6028501	0.6028501	0.6028501	0.6028501	0.6028501	0.6028501	0.6028501	0.6028501	0.6028501	0.6028501	0.6028501	0.6028501	0.6028501	0.6028501	0.6028501	0.6028501	0.6028501	0.6028501	0.6028501	0.6028501	0.6028501	0.6028501	0.6028501	0.6028501	0.6028501	0.6028501	0.6028501	0.6028501	0.6028501	0.6028501	0.6028501	0.6028501	0.6028501	0.6028501	0.6028501	0.6028501	0.6028501	0.6028501	0.6028501	0.6028501	0.6028501	0.6028501	0.6028501	0.6028501	0.6028501	0.6028501	0.6028501	0.6028501	0.6028501
158.mp3	0.25773478	0.25773478	0.25773478	0.25773478	0.25773478	0.25773478	0.25773478	0.25773478	0.25773478	0.25773478	0.25773478	0.25773478	0.25773478	0.25773478	0.25773478	0.25773478	0.25773478	0.25773478	0.25773478	0.25773478	0.25773478	0.25773478	0.25773478	0.25773478	0.25773478	0.25773478	0.25773478	0.25773478	0.25773478	0.25773478	0.25773478	0.25773478	0.25773478	0.25773478	0.25773478	0.25773478	0.25773478	0.25773478	0.25773478	0.25773478	0.25773478	0.25773478	0.25773478	0.25773478	0.25773478	0.25773478	0.25773478	0.25773478	0.25773478
159.mp3	0.39361566	0.39361566	0.39361566	0.39361566	0.39361566	0.39361566	0.39361566	0.39361566	0.39361566	0.39361566	0.39361566	0.39361566	0.39361566	0.39361566	0.39361566	0.39361566	0.39361566	0.39361566	0.39361566	0.39361566	0.39361566	0.39361566	0.39361566	0.39361566	0.39361566	0.39361566	0.39361566	0.39361566	0.39361566	0.39361566	0.39361566	0.39361566	0.39361566	0.39361566	0.39361566	0.39361566	0.39361566	0.39361566	0.39361566	0.39361566	0.39361566	0.39361566	0.39361566	0.39361566	0.39361566	0.39361566	0.39361566	0.39361566	0.39361566
160.mp3	0.7412388	0.7412388	0.7412388	0.7412388	0.7412388	0.7412388	0.7412388	0.7412388	0.7412388	0.7412388	0.7412388	0.7412388	0.7412388	0.7412388	0.7412388	0.7412388	0.7412388	0.7412388	0.7412388	0.7412388	0.7412388	0.7412388	0.7412388	0.7412388	0.7412388	0.7412388	0.7412388	0.7412388	0.7412388	0.7412388	0.7412388	0.7412388	0.7412388	0.7412388	0.7412388	0.7412388	0.7412388	0.7412388	0.7412388	0.7412388	0.7412388	0.7412388	0.7412388	0.7412388	0.7412388	0.7412388	0.7412388	0.7412388	0.7412388
161.mp3	0.3547008	0.3547008	0.3547008	0.3547008	0.3547008	0.3547008	0.3547008	0.3547008	0.3547008	0.3547008	0.3547008	0.3547008	0.3547008	0.3547008	0.3547008	0.3547008	0.3547008	0.3547008	0.3547008	0.3547008	0.3547008	0.3547008	0.3547008	0.3547008	0.3547008	0.3547008	0.3547008	0.3547008	0.3547008	0.3547008	0.3547008	0.3547008	0.3547008	0.3547008	0.3547008	0.3547008	0.3547008	0.3547008	0.3547008	0.3547008	0.3547008	0.3547008	0.3547008	0.3547008	0.3547008	0.3547008	0.3547008	0.3547008	0.3547008
162.mp3	0.4933654	0.4933654	0.4933654	0.4933654	0.4933654	0.4933654	0.4933654	0.4933654	0.4933654	0.4933654	0.4933654	0.4933654	0.4933654	0.4933654	0.4933654	0.4933654	0.4933654	0.4933654	0.4933654	0.4933654	0.4933654	0.4933654	0.4933654	0.4933654	0.4933654	0.4933654	0.4933654	0.4933654	0.4933654	0.4933654	0.4933654	0.4933654	0.4933654	0.4933654	0.4933654	0.4933654	0.4933654	0.4933654	0.4933654	0.4933654	0.4933654	0.4933654	0.4933654	0.4933654	0.4933654	0.4933654	0.4933654	0.4933654	0.4933654
163.mp3	0.34642062	0.34642062	0.34642062	0.34642062	0.34642062	0.34642062	0.34642062	0.34642062	0.34642062	0.34642062	0.34642062	0.34642062	0.34642062	0.34642062	0.34642062	0.34642062	0.34642062	0.34642062	0.34642062	0.34642062	0.34642062	0.34642062	0.34642062	0.34642062	0.34642062	0.34642062	0.34642062	0.34642062	0.34642062	0.34642062	0.34642062	0.34642062	0.34642062	0.34642062	0.34642062	0.34642062	0.34642062	0.34642062	0.34642062	0.34642062	0.34642062	0.34642062	0.34642062	0.34642062	0.34642062	0.34642062	0.34642062	0.34642062	0.34642062
164.mp3	0.45017606	0.45017606	0.45017606	0.45017606	0.45017606	0.45017606	0.45017606	0.45017606	0.45017606	0.45017606	0.45017606	0.45017606	0.45017606	0.45017606	0.45017606	0.45017606	0.45017606	0.45017606	0.45017606	0.45017606	0.45017606	0.45017606	0.45017606	0.45017606	0.45017606	0.45017606	0.45017606	0.45017606	0.45017606	0.45017606	0.45017606	0.45017606	0.45017606	0.45017606	0.45017606	0.45017606	0.45017606	0.45017606	0.45017606	0.45017606	0.45017606	0.45017606	0.45017606	0.45017606	0.45017606	0.45017606	0.45017606	0.45017606	0.45017606
166.mp3	0.17042182	0.17042182	0.17042182	0.17042182	0.17042182	0.17042182	0.17042182	0.17042182	0.17042182	0.17042182	0.17042182	0.17042182	0.17042182	0.17042182	0.17042182	0.17042182	0.17042182	0.17042182	0.17042182	0.17042182	0.17042182	0.17042182	0.17042182	0.17042182	0.17042182	0.17042182	0.17042182	0.17042182	0.17042182	0.17042182	0.17042182	0.17042182	0.17042182	0.17042182	0.17042182	0.17042182	0.17042182	0.17042182	0.17042182	0.17042182	0.17042182	0.17042182	0.17042182	0.17042182	0.17042182	0.17042182	0.17042182	0.17042182	0.17042182
167.mp3	0.5281471	0.5281471	0.5281471	0.5281471	0.5281471	0.5281471	0.5281471	0.5281471	0.5281471	0.5281471	0.5281471	0.5281471	0.5281471	0.5281471	0.5281471	0.5281471	0.5281471	0.5281471	0.5281471	0.5281471	0.5281471	0.5281471	0.5281471	0.5281471	0.5281471	0.5281471	0.5281471	0.5281471	0.5281471	0.5281471	0.5281471	0.5281471	0.5281471	0.5281471	0.5281471	0.5281471	0.5281471	0.5281471	0.5281471	0.5281471	0.5281471	0.5281471	0.5281471	0.5281471	0.5281471	0.5281471	0.5281471	0.5281471	0.5281471
168.mp3	0.33327946	0.33327946	0.33327946	0.33327946	0.33327946	0.33327946	0.33327946	0.33327946	0.33327946	0.33327946	0.33327946	0.33327946	0.33327946	0.33327946	0.33327946	0.33327946	0.33327946	0.33327946	0.33327946	0.33327946	0.33327946	0.33327946	0.33327946	0.33327946	0.33327946	0.33327946	0.33327946	0.33327946	0.33327946	0.33327946	0.33327946	0.33327946	0.33327946	0.33327946	0.33327946	0.33327946	0.33327946	0.33327946	0.33327946	0.33327946	0.33327946	0.33327946	0.33327946	0.33327946	0.33327946	0.33327946	0.33327946	0.33327946	0.33327946
169.mp3	0.36125058	0.36125058	0.36125058	0.36125058	0.36125058	0.36125058	0.36125058	0.36125058	0.36125058	0.36125058	0.36125058	0.36125058	0.36125058	0.36125058	0.36125058	0.36125058	0.36125058	0.36125058	0.36125058	0.36125058	0.36125058	0.36125058	0.36125058	0.36125058	0.36125058	0.36125058	0.36125058	0.36125058	0.36125058	0.36125058	0.36125058	0.36125058	0.36125058	0.36125058	0.36125058	0.36125058	0.36125058	0.36125058	0.36125058	0.36125058	0.36125058	0.36125058	0.36125058	0.36125058	0.36125058	0.36125058	0.36125058	0.36125058	0.36125058
170.mp3	0.21667233	0.21667233	0.21667233	0.21667233	0.21667233	0.21667233	0.21667233	0.21667233	0.21667233	0.21667233	0.21667233	0.21667233	0.21667233	0.21667233	0.21667233	0.21667233	0.21667233	0.21667233	0.21667233	0.21667233	0.21667233	0.21667233	0.21667233	0.21667233	0.21667233	0.21667233	0.21667233	0.21667233	0.21667233	0.21667233	0.21667233	0.21667233	0.21667233	0.21667233	0.21667233	0.21667233	0.21667233	0.21667233	0.21667233	0.21667233	0.21667233	0.21667233	0.21667233	0.21667233	0.21667233	0.21667233	0.21667233	0.21667233	0.21667233
171.mp3	0.38096225	0.38096225	0.38096225	0.38096225	0.38096225	0.38096225	0.38096225	0.38096225	0.38096225	0.38096225	0.38096225	0.38096225	0.38096225	0.38096225	0.38096225	0.38096225	0.38096225	0.38096225	0.38096225	0.38096225	0.38096225	0.38096225	0.38096225	0.38096225	0.38096225	0.38096225	0.38096225	0.38096225	0.38096225	0.38096225	0.38096225	0.38096225	0.38096225	0.38096225	0.38096225	0.38096225	0.38096225	0.38096225	0.38096225	0.38096225	0.38096225	0.38096225	0.38096225	0.38096225	0.38096225	0.38096225	0.38096225	0.38096225	0.38096225
172.mp3	0.36764702	0.36764702	0.36764702	0.36764702	0.36764702	0.36764702	0.36764702	0.36764702	0.36764702	0.36764702	0.36764702	0.36764702	0.36764702	0.36764702	0.36764702	0.36764702	0.36764702	0.36764702	0.36764702	0.36764702	0.36764702	0.36764702	0.36764702	0.36764702	0.36764702	0.36764702	0.36764702	0.36764702	0.36764702	0.36764702	0.36764702	0.36764702	0.36764702	0.36764702	0.36764702	0.36764702	0.36764702	0.36764702	0.36764702	0.36764702	0.36764702	0.36764702	0.36764702	0.36764702	0.36764702	0.36764702	0.36764702	0.36764702	0.36764702
173.mp3	0.22358921	0.22358921	0.22358921	0.22358921	0.22358921	0.22358921	0.22358921	0.22358921	0.22358921	0.22358921	0.22358921	0.22358921	0.22358921	0.22358921	0.22358921	0.22358921	0.22358921	0.22358921	0.22358921	0.22358921	0.22358921	0.22358921	0.22358921	0.22358921	0.22358921	0.22358921	0.22358921	0.22358921	0.22358921	0.22358921	0.22358921	0.22358921	0.22358921	0.22358921	0.22358921	0.22358921	0.22358921	0.22358921	0.22358921	0.22358921	0.22358921	0.22358921	0.22358921	0.22358921	0.22358921	0.22358921	0.22358921	0.22358921	0.22358921
174.mp3	0.5277105	0.5277105	0.5277105	0.5277105	0.5277105	0.5277105	0.5277105	0.5277105	0.5277105	0.5277105	0.5277105	0.5277105	0.5277105	0.5277105	0.5277105	0.5277105	0.5277105	0.5277105	0.5277105	0.5277105	0.5277105	0.5277105	0.5277105	0.5277105	0.5277105	0.5277105	0.5277105	0.5277105	0.5277105	0.5277105	0.5277105	0.5277105	0.5277105	0.5277105	0.5277105	0.5277105	0.5277105	0.5277105	0.5277105	0.5277105	0.5277105	0.5277105	0.5277105	0.5277105	0.5277105	0.5277105	0.5277105	0.5277105	0.5277105
175.mp3	0.25861067	0.25861067	0.25861067	0.25861067	0.25861067	0.25861067	0.25861067	0.25861067	0.25861067	0.25861067	0.25861067	0.25861067	0.25861067	0.25861067	0.25861067	0.25861067	0.25861067	0.25861067	0.25861067	0.25861067	0.25861067	0.25861067	0.25861067	0.25861067	0.25861067	0.25861067	0.25861067	0.25861067	0.25861067	0.25861067	0.25861067	0.25861067	0.25861067	0.25861067	0.25861067	0.25861067	0.25861067	0.25861067	0.25861067	0.25861067	0.25861067	0.25861067	0.25861067	0.25861067	0.25861067	0.25861067	0.25861067	0.25861067	0.25861067
176.mp3	0.35113677	0.35113677	0.35113677	0.35113677	0.35113677	0.35113677	0.35113677	0.35113677	0.35113677	0.35113677	0.35113677	0.35113677	0.35113677	0.35113677	0.35113677	0.35113677	0.35113677	0.35113677	0.35113677	0.35113677	0.35113677	0.35113677	0.35113677	0.35113677	0.35113677	0.35113677	0.35113677	0.35113677	0.35113677	0.35113677	0.35113677	0.35113677	0.35113677	0.35113677	0.35113677	0.35113677	0.35113677	0.35113677	0.35113677	0.35113677	0.35113677	0.35113677	0.35113677	0.35113677	0.35113677	0.35113677	0.35113677	0.35113677	0.35113677
177.mp3	0.30167222	0.30167222	0.30167222	0.30167222	0.30167222	0.30167222	0.30167222	0.30167222	0.30167222	0.30167222	0.30167222	0.30167222	0.30167222	0.30167222	0.30167222	0.30167222	0.30167222	0.30167222	0.30167222	0.30167222	0.30167222	0.30167222	0.30167222	0.30167222	0.30167222	0.30167222	0.30167222	0.30167222	0.30167222	0.30167222	0.30167222	0.30167222	0.30167222	0.30167222	0.30167222	0.30167222	0.30167222	0.30167222	0.30167222	0.30167222	0.30167222	0.30167222	0.30167222	0.30167222	0.30167222	0.30167222	0.30167222	0.30167222	0.30167222
178.mp3	0.2626642	0.2626642	0.2626642	0.2626642	0.2626642	0.2626642	0.2626642	0.2626642	0.2626642	0.2626642	0.2626642	0.2626642	0.2626642	0.2626642	0.2626642	0.2626642	0.2626642	0.2626642	0.2626642	0.2626642	0.2626642	0.2626642	0.2626642	0.2626642	0.2626642	0.2626642	0.2626642	0.2626642	0.2626642	0.2626642	0.2626642	0.2626642	0.2626642	0.2626642	0.2626642	0.2626642	0.2626642	0.2626642	0.2626642	0.2626642	0.2626642	0.2626642	0.2626642	0.2626642	0.2626642	0.2626642	0.2626642	0.2626642	0.2626642
179.mp3	0.4240619	0.4240619	0.4240619	0.4240619	0.4240619	0.4240619	0.4240619	0.4240619	0.4240619	0.4240619	0.4240619	0.4240619	0.4240619	0.4240619	0.4240619	0.4240619	0.4240619	0.4240619	0.4240619	0.4240619	0.4240619	0.4240619	0.4240619	0.4240619	0.4240619	0.4240619	0.4240619	0.4240619	0.4240619	0.4240619	0.4240619	0.4240619	0.4240619	0.4240619	0.4240619	0.4240619	0.4240619	0.4240619	0.4240619	0.4240619	0.4240619	0.4240619	0.4240619	0.4240619	0.4240619	0.4240619	0.4240619	0.4240619	0.4240619
180.mp3	0.592272	0.592272	0.592272	0.592272	0.592272	0.592272	0.592272	0.592272	0.592272	0.592272	0.592272	0.592272	0.592272	0.592272	0.592272	0.592272	0.592272	0.592272	0.592272	0.592272	0.592272	0.592272	0.592272	0.592272	0.592272	0.592272	0.592272	0.592272	0.592272	0.592272	0.592272	0.592272	0.592272	0.592272	0.592272	0.592272	0.592272	0.592272	0.592272	0.592272	0.592272	0.592272	0.592272	0.592272	0.592272	0.592272	0.592272	0.592272	0.592272
181.mp3	0.39994556	0.39994556	0.39994556	0.39994556	0.39994556	0.39994556	0.39994556	0.39994556	0.39994556	0.39994556	0.39994556	0.39994556	0.39994556	0.39994556	0.39994556	0.39994556	0.39994556	0.39994556	0.39994556	0.39994556	0.39994556	0.39994556	0.39994556	0.39994556	0.39994556	0.39994556	0.39994556	0.39994556	0.39994556	0.39994556	0.39994556	0.39994556	0.39994556	0.39994556	0.39994556	0.39994556	0.39994556	0.39994556	0.39994556	0.39994556	0.39994556	0.39994556	0.39994556	0.39994556	0.39994556	0.39994556	0.39994556	0.39994556	0.39994556
182.mp3	0.46899977	0.46899977	0.46899977	0.46899977	0.46899977	0.46899977	0.46899977	0.46899977	0.46899977	0.46899977	0.46899977	0.46899977	0.46899977	0.46899977	0.46899977	0.46899977	0.46899977	0.46899977	0.46899977	0.46899977	0.46899977	0.46899977	0.46899977	0.46899977	0.46899977	0.46899977	0.46899977	0.46899977	0.46899977	0.46899977	0.46899977	0.46899977	0.46899977	0.46899977	0.46899977	0.46899977	0.46899977	0.46899977	0.46899977	0.46899977	0.46899977	0.46899977	0.46899977	0.46899977	0.46899977	0.46899977	0.46899977	0.46899977	0.46899977
184.mp3	0.16922395	0.16922395	0.16922395	0.16922395	0.16922395	0.16922395	0.16922395	0.16922395	0.16922395	0.16922395	0.16922395	0.16922395	0.16922395	0.16922395	0.16922395	0.16922395	0.16922395	0.16922395	0.16922395	0.16922395	0.16922395	0.16922395	0.16922395	0.16922395	0.16922395	0.16922395	0.16922395	0.16922395	0.16922395	0.16922395	0.16922395	0.16922395	0.16922395	0.16922395	0.16922395	0.16922395	0.16922395	0.16922395	0.16922395	0.16922395	0.16922395	0.16922395	0.16922395	0.16922395	0.16922395	0.16922395	0.16922395	0.16922395	0.16922395
185.mp3	0.54371053	0.54371053	0.54371053	0.54371053	0.54371053	0.54371053	0.54371053	0.54371053	0.54371053	0.54371053	0.54371053	0.54371053	0.54371053	0.54371053	0.54371053	0.54371053	0.54371053	0.54371053	0.54371053	0.54371053	0.54371053	0.54371053	0.54371053	0.54371053	0.54371053	0.54371053	0.54371053	0.54371053	0.54371053	0.54371053	0.54371053	0.54371053	0.54371053	0.54371053	0.54371053	0.54371053	0.54371053	0.54371053	0.54371053	0.54371053	0.54371053	0.54371053	0.54371053	0.54371053	0.54371053	0.54371053	0.54371053	0.54371053	0.54371053
186.mp3	0.38027725	0.38027725	0.38027725	0.38027725	0.38027725	0.38027725	0.38027725	0.38027725	0.38027725	0.38027725	0.38027725	0.38027725	0.38027725	0.38027725	0.38027725	0.38027725	0.38027725	0.38027725	0.38027725	0.38027725	0.38027725	0.38027725	0.38027725	0.38027725	0.38027725	0.38027725	0.38027725	0.38027725	0.38027725	0.38027725	0.38027725	0.38027725	0.38027725	0.38027725	0.38027725	0.38027725	0.38027725	0.38027725	0.38027725	0.38027725	0.38027725	0.38027725	0.38027725	0.38027725	0.38027725	0.38027725	0.38027725	0.38027725	0.38027725
187.mp3	0.3695686	0.3695686	0.3695686	0.3695686	0.3695686	0.3695686	0.3695686	0.3695686	0.3695686	0.3695686	0.3695686	0.3695686	0.3695686	0.3695686	0.3695686	0.3695686	0.3695686	0.3695686	0.3695686	0.3695686	0.3695686	0.3695686	0.3695686	0.3695686	0.3695686	0.3695686	0.3695686	0.3695686	0.3695686	0.3695686	0.3695686	0.3695686	0.3695686	0.3695686	0.3695686	0.3695686	0.3695686	0.3695686	0.3695686	0.3695686	0.3695686	0.3695686	0.3695686	0.3695686	0.3695686	0.3695686	0.3695686	0.3695686	0.3695686
188.mp3	0.5485021	0.5485021	0.5485021	0.5485021	0.5485021	0.5485021	0.5485021	0.5485021	0.5485021	0.5485021	0.5485021	0.5485021	0.5485021	0.5485021	0.5485021	0.5485021	0.5485021	0.5485021	0.5485021	0.5485021	0.5485021	0.5485021	0.5485021	0.5485021	0.5485021	0.5485021	0.5485021	0.5485021	0.5485021	0.5485021	0.5485021	0.5485021	0.5485021	0.5485021	0.5485021	0.5485021	0.5485021	0.5485021	0.5485021	0.5485021	0.5485021	0.5485021	0.5485021	0.5485021	0.5485021	0.5485021	0.5485021	0.5485021	0.5485021
189.mp3	0.26765227	0.26765227	0.26765227	0.26765227	0.26765227	0.26765227	0.26765227	0.26765227	0.26765227	0.26765227	0.26765227	0.26765227	0.26765227	0.26765227	0.26765227	0.26765227	0.26765227	0.26765227	0.26765227	0.26765227	0.26765227	0.26765227	0.26765227	0.26765227	0.26765227	0.26765227	0.26765227	0.26765227	0.26765227	0.26765227	0.26765227	0.26765227	0.26765227	0.26765227	0.26765227	0.26765227	0.26765227	0.26765227	0.26765227	0.26765227	0.26765227	0.26765227	0.26765227	0.26765227	0.26765227	0.26765227	0.26765227	0.26765227	0.26765227
190.mp3	0.26602972	0.26602972	0.26602972	0.26602972	0.26602972	0.26602972	0.26602972	0.26602972	0.26602972	0.26602972	0.26602972	0.26602972	0.26602972	0.26602972	0.26602972	0.26602972	0.26602972	0.26602972	0.26602972	0.26602972	0.26602972	0.26602972	0.26602972	0.26602972	0.26602972	0.26602972	0.26602972	0.26602972	0.26602972	0.26602972	0.26602972	0.26602972	0.26602972	0.26602972	0.26602972	0.26602972	0.26602972	0.26602972	0.26602972	0.26602972	0.26602972	0.26602972	0.26602972	0.26602972	0.26602972	0.26602972	0.26602972	0.26602972	0.26602972
191.mp3	0.7633892	0.7633892	0.7633892	0.7633892	0.7633892	0.7633892	0.7633892	0.7633892	0.7633892	0.7633892	0.7633892	0.7633892	0.7633892	0.7633892	0.7633892	0.7633892	0.7633892	0.7633892	0.7633892	0.7633892	0.7633892	0.7633892	0.7633892	0.7633892	0.7633892	0.7633892	0.7633892	0.7633892	0.7633892	0.7633892	0.7633892	0.7633892	0.7633892	0.7633892	0.7633892	0.7633892	0.7633892	0.7633892	0.7633892	0.7633892	0.7633892	0.7633892	0.7633892	0.7633892	0.7633892	0.7633892	0.7633892	0.7633892	0.7633892
192.mp3	0.6257372	0.6257372	0.6257372	0.6257372	0.6257372	0.6257372	0.6257372	0.6257372	0.6257372	0.6257372	0.6257372	0.6257372	0.6257372	0.6257372	0.6257372	0.6257372	0.6257372	0.6257372	0.6257372	0.6257372	0.6257372	0.6257372	0.6257372	0.6257372	0.6257372	0.6257372	0.6257372	0.6257372	0.6257372	0.6257372	0.6257372	0.6257372	0.6257372	0.6257372	0.6257372	0.6257372	0.6257372	0.6257372	0.6257372	0.6257372	0.6257372	0.6257372	0.6257372	0.6257372	0.6257372	0.6257372	0.6257372	0.6257372	0.6257372
193.mp3	0.44707638	0.44707638	0.44707638	0.44707638	0.44707638	0.44707638	0.44707638	0.44707638	0.44707638	0.44707638	0.44707638	0.44707638	0.44707638	0.44707638	0.44707638	0.44707638	0.44707638	0.44707638	0.44707638	0.44707638	0.44707638	0.44707638	0.44707638	0.44707638	0.44707638	0.44707638	0.44707638	0.44707638	0.44707638	0.44707638	0.44707638	0.44707638	0.44707638	0.44707638	0.44707638	0.44707638	0.44707638	0.44707638	0.44707638	0.44707638	0.44707638	0.44707638	0.44707638	0.44707638	0.44707638	0.44707638	0.44707638	0.44707638	0.44707638
194.mp3	0.59460807	0.59460807	0.59460807	0.59460807	0.59460807	0.59460807	0.59460807	0.59460807	0.59460807	0.59460807	0.59460807	0.59460807	0.59460807	0.59460807	0.59460807	0.59460807	0.59460807	0.59460807	0.59460807	0.59460807	0.59460807	0.59460807	0.59460807	0.59460807	0.59460807	0.59460807	0.59460807	0.59460807	0.59460807	0.59460807	0.59460807	0.59460807	0.59460807	0.59460807	0.59460807	0.59460807	0.59460807	0.59460807	0.59460807	0.59460807	0.59460807	0.59460807	0.59460807	0.59460807	0.59460807	0.59460807	0.59460807	0.59460807	0.59460807
195.mp3	0.37552345	0.37552345	0.37552345	0.37552345	0.37552345	0.37552345	0.37552345	0.37552345	0.37552345	0.37552345	0.37552345	0.37552345	0.37552345	0.37552345	0.37552345	0.37552345	0.37552345	0.37552345	0.37552345	0.37552345	0.37552345	0.37552345	0.37552345	0.37552345	0.37552345	0.37552345	0.37552345	0.37552345	0.37552345	0.37552345	0.37552345	0.37552345	0.37552345	0.37552345	0.37552345	0.37552345	0.37552345	0.37552345	0.37552345	0.37552345	0.37552345	0.37552345	0.37552345	0.37552345	0.37552345	0.37552345	0.37552345	0.37552345	0.37552345
196.mp3	0.36133167	0.36133167	0.36133167	0.36133167	0.36133167	0.36133167	0.36133167	0.36133167	0.36133167	0.36133167	0.36133167	0.36133167	0.36133167	0.36133167	0.36133167	0.36133167	0.36133167	0.36133167	0.36133167	0.36133167	0.36133167	0.36133167	0.36133167	0.36133167	0.36133167	0.36133167	0.36133167	0.36133167	0.36133167	0.36133167	0.36133167	0.36133167	0.36133167	0.36133167	0.36133167	0.36133167	0.36133167	0.36133167	0.36133167	0.36133167	0.36133167	0.36133167	0.36133167	0.36133167	0.36133167	0.36133167	0.36133167	0.36133167	0.36133167
197.mp3	0.5683188	0.5683188	0.5683188	0.5683188	0.5683188	0.5683188	0.5683188	0.5683188	0.5683188	0.5683188	0.5683188	0.5683188	0.5683188	0.5683188	0.5683188	0.5683188	0.5683188	0.5683188	0.5683188	0.5683188	0.5683188	0.5683188	0.5683188	0.5683188	0.5683188	0.5683188	0.5683188	0.5683188	0.5683188	0.5683188	0.5683188	0.5683188	0.5683188	0.5683188	0.5683188	0.5683188	0.5683188	0.5683188	0.5683188	0.5683188	0.5683188	0.5683188	0.5683188	0.5683188	0.5683188	0.5683188	0.5683188	0.5683188	0.5683188
198.mp3	0.42564493	0.42564493	0.42564493	0.42564493	0.42564493	0.42564493	0.42564493	0.42564493	0.42564493	0.42564493	0.42564493	0.42564493	0.42564493	0.42564493	0.42564493	0.42564493	0.42564493	0.42564493	0.42564493	0.42564493	0.42564493	0.42564493	0.42564493	0.42564493	0.42564493	0.42564493	0.42564493	0.42564493	0.42564493	0.42564493	0.42564493	0.42564493	0.42564493	0.42564493	0.42564493	0.42564493	0.42564493	0.42564493	0.42564493	0.42564493	0.42564493	0.42564493	0.42564493	0.42564493	0.42564493	0.42564493	0.42564493	0.42564493	0.42564493
199.mp3	0.30825114	0.30825114	0.30825114	0.30825114	0.30825114	0.30825114	0.30825114	0.30825114	0.30825114	0.30825114	0.30825114	0.30825114	0.30825114	0.30825114	0.30825114	0.30825114	0.30825114	0.30825114	0.30825114	0.30825114	0.30825114	0.30825114	0.30825114	0.30825114	0.30825114	0.30825114	0.30825114	0.30825114	0.30825114	0.30825114	0.30825114	0.30825114	0.30825114	0.30825114	0.30825114	0.30825114	0.30825114	0.30825114	0.30825114	0.30825114	0.30825114	0.30825114	0.30825114	0.30825114	0.30825114	0.30825114	0.30825114	0.30825114	0.30825114
201.mp3	0.36297655	0.36297655	0.36297655	0.36297655	0.36297655	0.36297655	0.36297655	0.36297655	0.36297655	0.36297655	0.36297655	0.36297655	0.36297655	0.36297655	0.36297655	0.36297655	0.36297655	0.36297655	0.36297655	0.36297655	0.36297655	0.36297655	0.36297655	0.36297655	0.36297655	0.36297655	0.36297655	0.36297655	0.36297655	0.36297655	0.36297655	0.36297655	0.36297655	0.36297655	0.36297655	0.36297655	0.36297655	0.36297655	0.36297655	0.36297655	0.36297655	0.36297655	0.36297655	0.36297655	0.36297655	0.36297655	0.36297655	0.36297655	0.36297655
202.mp3	0.40775064	0.40775064	0.40775064	0.40775064	0.40775064	0.40775064	0.40775064	0.40775064	0.40775064	0.40775064	0.40775064	0.40775064	0.40775064	0.40775064	0.40775064	0.40775064	0.40775064	0.40775064	0.40775064	0.40775064	0.40775064	0.40775064	0.40775064	0.40775064	0.40775064	0.40775064	0.40775064	0.40775064	0.40775064	0.40775064	0.40775064	0.40775064	0.40775064	0.40775064	0.40775064	0.40775064	0.40775064	0.40775064	0.40775064	0.40775064	0.40775064	0.40775064	0.40775064	0.40775064	0.40775064	0.40775064	0.40775064	0.40775064	0.40775064
203.mp3	0.48544532	0.48544532	0.48544532	0.48544532	0.48544532	0.48544532	0.48544532	0.48544532	0.48544532	0.48544532	0.48544532	0.48544532	0.48544532	0.48544532	0.48544532	0.48544532	0.48544532	0.48544532	0.48544532	0.48544532	0.48544532	0.48544532	0.48544532	0.48544532	0.48544532	0.48544532	0.48544532	0.48544532	0.48544532	0.48544532	0.48544532	0.48544532	0.48544532	0.48544532	0.48544532	0.48544532	0.48544532	0.48544532	0.48544532	0.48544532	0.48544532	0.48544532	0.48544532	0.48544532	0.48544532	0.48544532	0.48544532	0.48544532	0.48544532
204.mp3	0.4322247	0.4322247	0.4322247	0.4322247	0.4322247	0.4322247	0.4322247	0.4322247	0.4322247	0.4322247	0.4322247	0.4322247	0.4322247	0.4322247	0.4322247	0.4322247	0.4322247	0.4322247	0.4322247	0.4322247	0.4322247	0.4322247	0.4322247	0.4322247	0.4322247	0.4322247	0.4322247	0.4322247	0.4322247	0.4322247	0.4322247	0.4322247	0.4322247	0.4322247	0.4322247	0.4322247	0.4322247	0.4322247	0.4322247	0.4322247	0.4322247	0.4322247	0.4322247	0.4322247	0.4322247	0.4322247	0.4322247	0.4322247	0.4322247
205.mp3	0.38725626	0.38725626	0.38725626	0.38725626	0.38725626	0.38725626	0.38725626	0.38725626	0.38725626	0.38725626	0.38725626	0.38725626	0.38725626	0.38725626	0.38725626	0.38725626	0.38725626	0.38725626	0.38725626	0.38725626	0.38725626	0.38725626	0.38725626	0.38725626	0.38725626	0.38725626	0.38725626	0.38725626	0.38725626	0.38725626	0.38725626	0.38725626	0.38725626	0.38725626	0.38725626	0.38725626	0.38725626	0.38725626	0.38725626	0.38725626	0.38725626	0.38725626	0.38725626	0.38725626	0.38725626	0.38725626	0.38725626	0.38725626	0.38725626
206.mp3	0.26260892	0.26260892	0.26260892	0.26260892	0.26260892	0.26260892	0.26260892	0.26260892	0.26260892	0.26260892	0.26260892	0.26260892	0.26260892	0.26260892	0.26260892	0.26260892	0.26260892	0.26260892	0.26260892	0.26260892	0.26260892	0.26260892	0.26260892	0.26260892	0.26260892	0.26260892	0.26260892	0.26260892	0.26260892	0.26260892	0.26260892	0.26260892	0.26260892	0.26260892	0.26260892	0.26260892	0.26260892	0.26260892	0.26260892	0.26260892	0.26260892	0.26260892	0.26260892	0.26260892	0.26260892	0.26260892	0.26260892	0.26260892	0.26260892
207.mp3	0.50827664	0.50827664	0.50827664	0.50827664	0.50827664	0.50827664	0.50827664	0.50827664	0.50827664	0.50827664	0.50827664	0.50827664	0.50827664	0.50827664	0.50827664	0.50827664	0.50827664	0.50827664	0.50827664	0.50827664	0.50827664	0.50827664	0.50827664	0.50827664	0.50827664	0.50827664	0.50827664	0.50827664	0.50827664	0.50827664	0.50827664	0.50827664	0.50827664	0.50827664	0.50827664	0.50827664	0.50827664	0.50827664	0.50827664	0.50827664	0.50827664	0.50827664	0.50827664	0.50827664	0.50827664	0.50827664	0.50827664	0.50827664	0.50827664
208.mp3	0.59298444	0.59298444	0.59298444	0.59298444	0.59298444	0.59298444	0.59298444	0.59298444	0.59298444	0.59298444	0.59298444	0.59298444	0.59298444	0.59298444	0.59298444	0.59298444	0.59298444	0.59298444	0.59298444	0.59298444	0.59298444	0.59298444	0.59298444	0.59298444	0.59298444	0.59298444	0.59298444	0.59298444	0.59298444	0.59298444	0.59298444	0.59298444	0.59298444	0.59298444	0.59298444	0.59298444	0.59298444	0.59298444	0.59298444	0.59298444	0.59298444	0.59298444	0.59298444	0.59298444	0.59298444	0.59298444	0.59298444	0.59298444	0.59298444
209.mp3	0.3689739	0.3689739	0.3689739	0.3689739	0.3689739	0.3689739	0.3689739	0.3689739	0.3689739	0.3689739	0.3689739	0.3689739	0.3689739	0.3689739	0.3689739	0.3689739	0.3689739	0.3689739	0.3689739	0.3689739	0.3689739	0.3689739	0.3689739	0.3689739	0.3689739	0.3689739	0.3689739	0.3689739	0.3689739	0.3689739	0.3689739	0.3689739	0.3689739	0.3689739	0.3689739	0.3689739	0.3689739	0.3689739	0.3689739	0.3689739	0.3689739	0.3689739	0.3689739	0.3689739	0.3689739	0.3689739	0.3689739	0.3689739	0.3689739
210.mp3	0.56562155	0.56562155	0.56562155	0.56562155	0.56562155	0.56562155	0.56562155	0.56562155	0.56562155	0.56562155	0.56562155	0.56562155	0.56562155	0.56562155	0.56562155	0.56562155	0.56562155	0.56562155	0.56562155	0.56562155	0.56562155	0.56562155	0.56562155	0.56562155	0.56562155	0.56562155	0.56562155	0.56562155	0.56562155	0.56562155	0.56562155	0.56562155	0.56562155	0.56562155	0.56562155	0.56562155	0.56562155	0.56562155	0.56562155	0.56562155	0.56562155	0.56562155	0.56562155	0.56562155	0.56562155	0.56562155	0.56562155	0.56562155	0.56562155
211.mp3	0.6352722	0.6352722	0.6352722	0.6352722	0.6352722	0.6352722	0.6352722	0.6352722	0.6352722	0.6352722	0.6352722	0.6352722	0.6352722	0.6352722	0.6352722	0.6352722	0.6352722	0.6352722	0.6352722	0.6352722	0.6352722	0.6352722	0.6352722	0.6352722	0.6352722	0.6352722	0.6352722	0.6352722	0.6352722	0.6352722	0.6352722	0.6352722	0.6352722	0.6352722	0.6352722	0.6352722	0.6352722	0.6352722	0.6352722	0.6352722	0.6352722	0.6352722	0.6352722	0.6352722	0.6352722	0.6352722	0.6352722	0.6352722	0.6352722
212.mp3	0.3733524	0.3733524	0.3733524	0.3733524	0.3733524	0.3733524	0.3733524	0.3733524	0.3733524	0.3733524	0.3733524	0.3733524	0.3733524	0.3733524	0.3733524	0.3733524	0.3733524	0.3733524	0.3733524	0.3733524	0.3733524	0.3733524	0.3733524	0.3733524	0.3733524	0.3733524	0.3733524	0.3733524	0.3733524	0.3733524	0.3733524	0.3733524	0.3733524	0.3733524	0.3733524	0.3733524	0.3733524	0.3733524	0.3733524	0.3733524	0.3733524	0.3733524	0.3733524	0.3733524	0.3733524	0.3733524	0.3733524	0.3733524	0.3733524
213.mp3	0.48930407	0.48930407	0.48930407	0.48930407	0.48930407	0.48930407	0.48930407	0.48930407	0.48930407	0.48930407	0.48930407	0.48930407	0.48930407	0.48930407	0.48930407	0.48930407	0.48930407	0.48930407	0.48930407	0.48930407	0.48930407	0.48930407	0.48930407	0.48930407	0.48930407	0.48930407	0.48930407	0.48930407	0.48930407	0.48930407	0.48930407	0.48930407	0.48930407	0.48930407	0.48930407	0.48930407	0.48930407	0.48930407	0.48930407	0.48930407	0.48930407	0.48930407	0.48930407	0.48930407	0.48930407	0.48930407	0.48930407	0.48930407	0.48930407
214.mp3	0.41256624	0.41256624	0.41256624	0.41256624	0.41256624	0.41256624	0.41256624	0.41256624	0.41256624	0.41256624	0.41256624	0.41256624	0.41256624	0.41256624	0.41256624	0.41256624	0.41256624	0.41256624	0.41256624	0.41256624	0.41256624	0.41256624	0.41256624	0.41256624	0.41256624	0.41256624	0.41256624	0.41256624	0.41256624	0.41256624	0.41256624	0.41256624	0.41256624	0.41256624	0.41256624	0.41256624	0.41256624	0.41256624	0.41256624	0.41256624	0.41256624	0.41256624	0.41256624	0.41256624	0.41256624	0.41256624	0.41256624	0.41256624	0.41256624
215.mp3	0.5406865	0.5406865	0.5406865	0.5406865	0.5406865	0.5406865	0.5406865	0.5406865	0.5406865	0.5406865	0.5406865	0.5406865	0.5406865	0.5406865	0.5406865	0.5406865	0.5406865	0.5406865	0.5406865	0.5406865	0.5406865	0.5406865	0.5406865	0.5406865	0.5406865	0.5406865	0.5406865	0.5406865	0.5406865	0.5406865	0.5406865	0.5406865	0.5406865	0.5406865	0.5406865	0.5406865	0.5406865	0.5406865	0.5406865	0.5406865	0.5406865	0.5406865	0.5406865	0.5406865	0.5406865	0.5406865	0.5406865	0.5406865	0.5406865
216.mp3	0.2566982	0.2566982	0.2566982	0.2566982	0.2566982	0.2566982	0.2566982	0.2566982	0.2566982	0.2566982	0.2566982	0.2566982	0.2566982	0.2566982	0.2566982	0.2566982	0.2566982	0.2566982	0.2566982	0.2566982	0.2566982	0.2566982	0.2566982	0.2566982	0.2566982	0.2566982	0.2566982	0.2566982	0.2566982	0.2566982	0.2566982	0.2566982	0.2566982	0.2566982	0.2566982	0.2566982	0.2566982	0.2566982	0.2566982	0.2566982	0.2566982	0.2566982	0.2566982	0.2566982	0.2566982	0.2566982	0.2566982	0.2566982	0.2566982
217.mp3	0.5079956	0.5079956	0.5079956	0.5079956	0.5079956	0.5079956	0.5079956	0.5079956	0.5079956	0.5079956	0.5079956	0.5079956	0.5079956	0.5079956	0.5079956	0.5079956	0.5079956	0.5079956	0.5079956	0.5079956	0.5079956	0.5079956	0.5079956	0.5079956	0.5079956	0.5079956	0.5079956	0.5079956	0.5079956	0.5079956	0.5079956	0.5079956	0.5079956	0.5079956	0.5079956	0.5079956	0.5079956	0.5079956	0.5079956	0.5079956	0.5079956	0.5079956	0.5079956	0.5079956	0.5079956	0.5079956	0.5079956	0.5079956	0.5079956
218.mp3	0.52209246	0.52209246	0.52209246	0.52209246	0.52209246	0.52209246	0.52209246	0.52209246	0.52209246	0.52209246	0.52209246	0.52209246	0.52209246	0.52209246	0.52209246	0.52209246	0.52209246	0.52209246	0.52209246	0.52209246	0.52209246	0.52209246	0.52209246	0.52209246	0.52209246	0.52209246	0.52209246	0.52209246	0.52209246	0.52209246	0.52209246	0.52209246	0.52209246	0.52209246	0.52209246	0.52209246	0.52209246	0.52209246	0.52209246	0.52209246	0.52209246	0.52209246	0.52209246	0.52209246	0.52209246	0.52209246	0.52209246	0.52209246	0.52209246
219.mp3	0.4179623	0.4179623	0.4179623	0.4179623	0.4179623	0.4179623	0.4179623	0.4179623	0.4179623	0.4179623	0.4179623	0.4179623	0.4179623	0.4179623	0.4179623	0.4179623	0.4179623	0.4179623	0.4179623	0.4179623	0.4179623	0.4179623	0.4179623	0.4179623	0.4179623	0.4179623	0.4179623	0.4179623	0.4179623	0.4179623	0.4179623	0.4179623	0.4179623	0.4179623	0.4179623	0.4179623	0.4179623	0.4179623	0.4179623	0.4179623	0.4179623	0.4179623	0.4179623	0.4179623	0.4179623	0.4179623	0.4179623	0.4179623	0.4179623
220.mp3	0.41696662	0.41696662	0.41696662	0.41696662	0.41696662	0.41696662	0.41696662	0.41696662	0.41696662	0.41696662	0.41696662	0.41696662	0.41696662	0.41696662	0.41696662	0.41696662	0.41696662	0.41696662	0.41696662	0.41696662	0.41696662	0.41696662	0.41696662	0.41696662	0.41696662	0.41696662	0.41696662	0.41696662	0.41696662	0.41696662	0.41696662	0.41696662	0.41696662	0.41696662	0.41696662	0.41696662	0.41696662	0.41696662	0.41696662	0.41696662	0.41696662	0.41696662	0.41696662	0.41696662	0.41696662	0.41696662	0.41696662	0.41696662	0.41696662
221.mp3	0.37288302	0.37288302	0.37288302	0.37288302	0.37288302	0.37288302	0.37288302	0.37288302	0.37288302	0.37288302	0.37288302	0.37288302	0.37288302	0.37288302	0.37288302	0.37288302	0.37288302	0.37288302	0.37288302	0.37288302	0.37288302	0.37288302	0.37288302	0.37288302	0.37288302	0.37288302	0.37288302	0.37288302	0.37288302	0.37288302	0.37288302	0.37288302	0.37288302	0.37288302	0.37288302	0.37288302	0.37288302	0.37288302	0.37288302	0.37288302	0.37288302	0.37288302	0.37288302	0.37288302	0.37288302	0.37288302	0.37288302	0.37288302	0.37288302
222.mp3	0.24639188	0.24639188	0.24639188	0.24639188	0.24639188	0.24639188	0.24639188	0.24639188	0.24639188	0.24639188	0.24639188	0.24639188	0.24639188	0.24639188	0.24639188	0.24639188	0.24639188	0.24639188	0.24639188	0.24639188	0.24639188	0.24639188	0.24639188	0.24639188	0.24639188	0.24639188	0.24639188	0.24639188	0.24639188	0.24639188	0.24639188	0.24639188	0.24639188	0.24639188	0.24639188	0.24639188	0.24639188	0.24639188	0.24639188	0.24639188	0.24639188	0.24639188	0.24639188	0.24639188	0.24639188	0.24639188	0.24639188	0.24639188	0.24639188
223.mp3	0.48930323	0.48930323	0.48930323	0.48930323	0.48930323	0.48930323	0.48930323	0.48930323	0.48930323	0.48930323	0.48930323	0.48930323	0.48930323	0.48930323	0.48930323	0.48930323	0.48930323	0.48930323	0.48930323	0.48930323	0.48930323	0.48930323	0.48930323	0.48930323	0.48930323	0.48930323	0.48930323	0.48930323	0.48930323	0.48930323	0.48930323	0.48930323	0.48930323	0.48930323	0.48930323	0.48930323	0.48930323	0.48930323	0.48930323	0.48930323	0.48930323	0.48930323	0.48930323	0.48930323	0.48930323	0.48930323	0.48930323	0.48930323	0.48930323
224.mp3	0.3746393	0.3746393	0.3746393	0.3746393	0.3746393	0.3746393	0.3746393	0.3746393	0.3746393	0.3746393	0.3746393	0.3746393	0.3746393	0.3746393	0.3746393	0.3746393	0.3746393	0.3746393	0.3746393	0.3746393	0.3746393	0.3746393	0.3746393	0.3746393	0.3746393	0.3746393	0.3746393	0.3746393	0.3746393	0.3746393	0.3746393	0.3746393	0.3746393	0.3746393	0.3746393	0.3746393	0.3746393	0.3746393	0.3746393	0.3746393	0.3746393	0.3746393	0.3746393	0.3746393	0.3746393	0.3746393	0.3746393	0.3746393	0.3746393
225.mp3	0.6725424	0.6725424	0.6725424	0.6725424	0.6725424	0.6725424	0.6725424	0.6725424	0.6725424	0.6725424	0.6725424	0.6725424	0.6725424	0.6725424	0.6725424	0.6725424	0.6725424	0.6725424	0.6725424	0.6725424	0.6725424	0.6725424	0.6725424	0.6725424	0.6725424	0.6725424	0.6725424	0.6725424	0.6725424	0.6725424	0.6725424	0.6725424	0.6725424	0.6725424	0.6725424	0.6725424	0.6725424	0.6725424	0.6725424	0.6725424	0.6725424	0.6725424	0.6725424	0.6725424	0.6725424	0.6725424	0.6725424	0.6725424	0.6725424
226.mp3	0.48371017	0.48371017	0.48371017	0.48371017	0.48371017	0.48371017	0.48371017	0.48371017	0.48371017	0.48371017	0.48371017	0.48371017	0.48371017	0.48371017	0.48371017	0.48371017	0.48371017	0.48371017	0.48371017	0.48371017	0.48371017	0.48371017	0.48371017	0.48371017	0.48371017	0.48371017	0.48371017	0.48371017	0.48371017	0.48371017	0.48371017	0.48371017	0.48371017	0.48371017	0.48371017	0.48371017	0.48371017	0.48371017	0.48371017	0.48371017	0.48371017	0.48371017	0.48371017	0.48371017	0.48371017	0.48371017	0.48371017	0.48371017	0.48371017
227.mp3	0.32283914	0.32283914	0.32283914	0.32283914	0.32283914	0.32283914	0.32283914	0.32283914	0.32283914	0.32283914	0.32283914	0.32283914	0.32283914	0.32283914	0.32283914	0.32283914	0.32283914	0.32283914	0.32283914	0.32283914	0.32283914	0.32283914	0.32283914	0.32283914	0.32283914	0.32283914	0.32283914	0.32283914	0.32283914	0.32283914	0.32283914	0.32283914	0.32283914	0.32283914	0.32283914	0.32283914	0.32283914	0.32283914	0.32283914	0.32283914	0.32283914	0.32283914	0.32283914	0.32283914	0.32283914	0.32283914	0.32283914	0.32283914	0.32283914
228.mp3	0.31882894	0.31882894	0.31882894	0.31882894	0.31882894	0.31882894	0.31882894	0.31882894	0.31882894	0.31882894	0.31882894	0.31882894	0.31882894	0.31882894	0.31882894	0.31882894	0.31882894	0.31882894	0.31882894	0.31882894	0.31882894	0.31882894	0.31882894	0.31882894	0.31882894	0.31882894	0.31882894	0.31882894	0.31882894	0.31882894	0.31882894	0.31882894	0.31882894	0.31882894	0.31882894	0.31882894	0.31882894	0.31882894	0.31882894	0.31882894	0.31882894	0.31882894	0.31882894	0.31882894	0.31882894	0.31882894	0.31882894	0.31882894	0.31882894
229.mp3	0.3006945	0.3006945	0.3006945	0.3006945	0.3006945	0.3006945	0.3006945	0.3006945	0.3006945	0.3006945	0.3006945	0.3006945	0.3006945	0.3006945	0.3006945	0.3006945	0.3006945	0.3006945	0.3006945	0.3006945	0.3006945	0.3006945	0.3006945	0.3006945	0.3006945	0.3006945	0.3006945	0.3006945	0.3006945	0.3006945	0.3006945	0.3006945	0.3006945	0.3006945	0.3006945	0.3006945	0.3006945	0.3006945	0.3006945	0.3006945	0.3006945	0.3006945	0.3006945	0.3006945	0.3006945	0.3006945	0.3006945	0.3006945	0.3006945
231.mp3	0.40001014	0.40001014	0.40001014	0.40001014	0.40001014	0.40001014	0.40001014	0.40001014	0.40001014	0.40001014	0.40001014	0.40001014	0.40001014	0.40001014	0.40001014	0.40001014	0.40001014	0.40001014	0.40001014	0.40001014	0.40001014	0.40001014	0.40001014	0.40001014	0.40001014	0.40001014	0.40001014	0.40001014	0.40001014	0.40001014	0.40001014	0.40001014	0.40001014	0.40001014	0.40001014	0.40001014	0.40001014	0.40001014	0.40001014	0.40001014	0.40001014	0.40001014	0.40001014	0.40001014	0.40001014	0.40001014	0.40001014	0.40001014	0.40001014
232.mp3	0.30419654	0.30419654	0.30419654	0.30419654	0.30419654	0.30419654	0.30419654	0.30419654	0.30419654	0.30419654	0.30419654	0.30419654	0.30419654	0.30419654	0.30419654	0.30419654	0.30419654	0.30419654	0.30419654	0.30419654	0.30419654	0.30419654	0.30419654	0.30419654	0.30419654	0.30419654	0.30419654	0.30419654	0.30419654	0.30419654	0.30419654	0.30419654	0.30419654	0.30419654	0.30419654	0.30419654	0.30419654	0.30419654	0.30419654	0.30419654	0.30419654	0.30419654	0.30419654	0.30419654	0.30419654	0.30419654	0.30419654	0.30419654	0.30419654
233.mp3	0.28644437	0.28644437	0.28644437	0.28644437	0.28644437	0.28644437	0.28644437	0.28644437	0.28644437	0.28644437	0.28644437	0.28644437	0.28644437	0.28644437	0.28644437	0.28644437	0.28644437	0.28644437	0.28644437	0.28644437	0.28644437	0.28644437	0.28644437	0.28644437	0.28644437	0.28644437	0.28644437	0.28644437	0.28644437	0.28644437	0.28644437	0.28644437	0.28644437	0.28644437	0.28644437	0.28644437	0.28644437	0.28644437	0.28644437	0.28644437	0.28644437	0.28644437	0.28644437	0.28644437	0.28644437	0.28644437	0.28644437	0.28644437	0.28644437
234.mp3	0.34392542	0.34392542	0.34392542	0.34392542	0.34392542	0.34392542	0.34392542	0.34392542	0.34392542	0.34392542	0.34392542	0.34392542	0.34392542	0.34392542	0.34392542	0.34392542	0.34392542	0.34392542	0.34392542	0.34392542	0.34392542	0.34392542	0.34392542	0.34392542	0.34392542	0.34392542	0.34392542	0.34392542	0.34392542	0.34392542	0.34392542	0.34392542	0.34392542	0.34392542	0.34392542	0.34392542	0.34392542	0.34392542	0.34392542	0.34392542	0.34392542	0.34392542	0.34392542	0.34392542	0.34392542	0.34392542	0.34392542	0.34392542	0.34392542
235.mp3	0.29112735	0.29112735	0.29112735	0.29112735	0.29112735	0.29112735	0.29112735	0.29112735	0.29112735	0.29112735	0.29112735	0.29112735	0.29112735	0.29112735	0.29112735	0.29112735	0.29112735	0.29112735	0.29112735	0.29112735	0.29112735	0.29112735	0.29112735	0.29112735	0.29112735	0.29112735	0.29112735	0.29112735	0.29112735	0.29112735	0.29112735	0.29112735	0.29112735	0.29112735	0.29112735	0.29112735	0.29112735	0.29112735	0.29112735	0.29112735	0.29112735	0.29112735	0.29112735	0.29112735	0.29112735	0.29112735	0.29112735	0.29112735	0.29112735
236.mp3	0.45596316	0.45596316	0.45596316	0.45596316	0.45596316	0.45596316	0.45596316	0.45596316	0.45596316	0.45596316	0.45596316	0.45596316	0.45596316	0.45596316	0.45596316	0.45596316	0.45596316	0.45596316	0.45596316	0.45596316	0.45596316	0.45596316	0.45596316	0.45596316	0.45596316	0.45596316	0.45596316	0.45596316	0.45596316	0.45596316	0.45596316	0.45596316	0.45596316	0.45596316	0.45596316	0.45596316	0.45596316	0.45596316	0.45596316	0.45596316	0.45596316	0.45596316	0.45596316	0.45596316	0.45596316	0.45596316	0.45596316	0.45596316	0.45596316
237.mp3	0.39736465	0.39736465	0.39736465	0.39736465	0.39736465	0.39736465	0.39736465	0.39736465	0.39736465	0.39736465	0.39736465	0.39736465	0.39736465	0.39736465	0.39736465	0.39736465	0.39736465	0.39736465	0.39736465	0.39736465	0.39736465	0.39736465	0.39736465	0.39736465	0.39736465	0.39736465	0.39736465	0.39736465	0.39736465	0.39736465	0.39736465	0.39736465	0.39736465	0.39736465	0.39736465	0.39736465	0.39736465	0.39736465	0.39736465	0.39736465	0.39736465	0.39736465	0.39736465	0.39736465	0.39736465	0.39736465	0.39736465	0.39736465	0.39736465
238.mp3	0.5306227	0.5306227	0.5306227	0.5306227	0.5306227	0.5306227	0.5306227	0.5306227	0.5306227	0.5306227	0.5306227	0.5306227	0.5306227	0.5306227	0.5306227	0.5306227	0.5306227	0.5306227	0.5306227	0.5306227	0.5306227	0.5306227	0.5306227	0.5306227	0.5306227	0.5306227	0.5306227	0.5306227	0.5306227	0.5306227	0.5306227	0.5306227	0.5306227	0.5306227	0.5306227	0.5306227	0.5306227	0.5306227	0.5306227	0.5306227	0.5306227	0.5306227	0.5306227	0.5306227	0.5306227	0.5306227	0.5306227	0.5306227	0.5306227
239.mp3	0.5296116	0.5296116	0.5296116	0.5296116	0.5296116	0.5296116	0.5296116	0.5296116	0.5296116	0.5296116	0.5296116	0.5296116	0.5296116	0.5296116	0.5296116	0.5296116	0.5296116	0.5296116	0.5296116	0.5296116	0.5296116	0.5296116	0.5296116	0.5296116	0.5296116	0.5296116	0.5296116	0.5296116	0.5296116	0.5296116	0.5296116	0.5296116	0.5296116	0.5296116	0.5296116	0.5296116	0.5296116	0.5296116	0.5296116	0.5296116	0.5296116	0.5296116	0.5296116	0.5296116	0.5296116	0.5296116	0.5296116	0.5296116	0.5296116
240.mp3	0.64718884	0.64718884	0.64718884	0.64718884	0.64718884	0.64718884	0.64718884	0.64718884	0.64718884	0.64718884	0.64718884	0.64718884	0.64718884	0.64718884	0.64718884	0.64718884	0.64718884	0.64718884	0.64718884	0.64718884	0.64718884	0.64718884	0.64718884	0.64718884	0.64718884	0.64718884	0.64718884	0.64718884	0.64718884	0.64718884	0.64718884	0.64718884	0.64718884	0.64718884	0.64718884	0.64718884	0.64718884	0.64718884	0.64718884	0.64718884	0.64718884	0.64718884	0.64718884	0.64718884	0.64718884	0.64718884	0.64718884	0.64718884	0.64718884
241.mp3	0.43623888	0.43623888	0.43623888	0.43623888	0.43623888	0.43623888	0.43623888	0.43623888	0.43623888	0.43623888	0.43623888	0.43623888	0.43623888	0.43623888	0.43623888	0.43623888	0.43623888	0.43623888	0.43623888	0.43623888	0.43623888	0.43623888	0.43623888	0.43623888	0.43623888	0.43623888	0.43623888	0.43623888	0.43623888	0.43623888	0.43623888	0.43623888	0.43623888	0.43623888	0.43623888	0.43623888	0.43623888	0.43623888	0.43623888	0.43623888	0.43623888	0.43623888	0.43623888	0.43623888	0.43623888	0.43623888	0.43623888	0.43623888	0.43623888
242.mp3	0.47195736	0.47195736	0.47195736	0.47195736	0.47195736	0.47195736	0.47195736	0.47195736	0.47195736	0.47195736	0.47195736	0.47195736	0.47195736	0.47195736	0.47195736	0.47195736	0.47195736	0.47195736	0.47195736	0.47195736	0.47195736	0.47195736	0.47195736	0.47195736	0.47195736	0.47195736	0.47195736	0.47195736	0.47195736	0.47195736	0.47195736	0.47195736	0.47195736	0.47195736	0.47195736	0.47195736	0.47195736	0.47195736	0.47195736	0.47195736	0.47195736	0.47195736	0.47195736	0.47195736	0.47195736	0.47195736	0.47195736	0.47195736	0.47195736
243.mp3	0.31394613	0.31394613	0.31394613	0.31394613	0.31394613	0.31394613	0.31394613	0.31394613	0.31394613	0.31394613	0.31394613	0.31394613	0.31394613	0.31394613	0.31394613	0.31394613	0.31394613	0.31394613	0.31394613	0.31394613	0.31394613	0.31394613	0.31394613	0.31394613	0.31394613	0.31394613	0.31394613	0.31394613	0.31394613	0.31394613	0.31394613	0.31394613	0.31394613	0.31394613	0.31394613	0.31394613	0.31394613	0.31394613	0.31394613	0.31394613	0.31394613	0.31394613	0.31394613	0.31394613	0.31394613	0.31394613	0.31394613	0.31394613	0.31394613
244.mp3	0.34701908	0.34701908	0.34701908	0.34701908	0.34701908	0.34701908	0.34701908	0.34701908	0.34701908	0.34701908	0.34701908	0.34701908	0.34701908	0.34701908	0.34701908	0.34701908	0.34701908	0.34701908	0.34701908	0.34701908	0.34701908	0.34701908	0.34701908	0.34701908	0.34701908	0.34701908	0.34701908	0.34701908	0.34701908	0.34701908	0.34701908	0.34701908	0.34701908	0.34701908	0.34701908	0.34701908	0.34701908	0.34701908	0.34701908	0.34701908	0.34701908	0.34701908	0.34701908	0.34701908	0.34701908	0.34701908	0.34701908	0.34701908	0.34701908
245.mp3	0.30736193	0.30736193	0.30736193	0.30736193	0.30736193	0.30736193	0.30736193	0.30736193	0.30736193	0.30736193	0.30736193	0.30736193	0.30736193	0.30736193	0.30736193	0.30736193	0.30736193	0.30736193	0.30736193	0.30736193	0.30736193	0.30736193	0.30736193	0.30736193	0.30736193	0.30736193	0.30736193	0.30736193	0.30736193	0.30736193	0.30736193	0.30736193	0.30736193	0.30736193	0.30736193	0.30736193	0.30736193	0.30736193	0.30736193	0.30736193	0.30736193	0.30736193	0.30736193	0.30736193	0.30736193	0.30736193	0.30736193	0.30736193	0.30736193
246.mp3	0.4854235	0.4854235	0.4854235	0.4854235	0.4854235	0.4854235	0.4854235	0.4854235	0.4854235	0.4854235	0.4854235	0.4854235	0.4854235	0.4854235	0.4854235	0.4854235	0.4854235	0.4854235	0.4854235	0.4854235	0.4854235	0.4854235	0.4854235	0.4854235	0.4854235	0.4854235	0.4854235	0.4854235	0.4854235	0.4854235	0.4854235	0.4854235	0.4854235	0.4854235	0.4854235	0.4854235	0.4854235	0.4854235	0.4854235	0.4854235	0.4854235	0.4854235	0.4854235	0.4854235	0.4854235	0.4854235	0.4854235	0.4854235	0.4854235
247.mp3	0.37838864	0.37838864	0.37838864	0.37838864	0.37838864	0.37838864	0.37838864	0.37838864	0.37838864	0.37838864	0.37838864	0.37838864	0.37838864	0.37838864	0.37838864	0.37838864	0.37838864	0.37838864	0.37838864	0.37838864	0.37838864	0.37838864	0.37838864	0.37838864	0.37838864	0.37838864	0.37838864	0.37838864	0.37838864	0.37838864	0.37838864	0.37838864	0.37838864	0.37838864	0.37838864	0.37838864	0.37838864	0.37838864	0.37838864	0.37838864	0.37838864	0.37838864	0.37838864	0.37838864	0.37838864	0.37838864	0.37838864	0.37838864	0.37838864
248.mp3	0.36759096	0.36759096	0.36759096	0.36759096	0.36759096	0.36759096	0.36759096	0.36759096	0.36759096	0.36759096	0.36759096	0.36759096	0.36759096	0.36759096	0.36759096	0.36759096	0.36759096	0.36759096	0.36759096	0.36759096	0.36759096	0.36759096	0.36759096	0.36759096	0.36759096	0.36759096	0.36759096	0.36759096	0.36759096	0.36759096	0.36759096	0.36759096	0.36759096	0.36759096	0.36759096	0.36759096	0.36759096	0.36759096	0.36759096	0.36759096	0.36759096	0.36759096	0.36759096	0.36759096	0.36759096	0.36759096	0.36759096	0.36759096	0.36759096
250.mp3	0.5573484	0.5573484	0.5573484	0.5573484	0.5573484	0.5573484	0.5573484	0.5573484	0.5573484	0.5573484	0.5573484	0.5573484	0.5573484	0.5573484	0.5573484	0.5573484	0.5573484	0.5573484	0.5573484	0.5573484	0.5573484	0.5573484	0.5573484	0.5573484	0.5573484	0.5573484	0.5573484	0.5573484	0.5573484	0.5573484	0.5573484	0.5573484	0.5573484	0.5573484	0.5573484	0.5573484	0.5573484	0.5573484	0.5573484	0.5573484	0.5573484	0.5573484	0.5573484	0.5573484	0.5573484	0.5573484	0.5573484	0.5573484	0.5573484
253.mp3	0.4538257	0.4538257	0.4538257	0.4538257	0.4538257	0.4538257	0.4538257	0.4538257	0.4538257	0.4538257	0.4538257	0.4538257	0.4538257	0.4538257	0.4538257	0.4538257	0.4538257	0.4538257	0.4538257	0.4538257	0.4538257	0.4538257	0.4538257	0.4538257	0.4538257	0.4538257	0.4538257	0.4538257	0.4538257	0.4538257	0.4538257	0.4538257	0.4538257	0.4538257	0.4538257	0.4538257	0.4538257	0.4538257	0.4538257	0.4538257	0.4538257	0.4538257	0.4538257	0.4538257	0.4538257	0.4538257	0.4538257	0.4538257	0.4538257
254.mp3	0.42675224	0.42675224	0.42675224	0.42675224	0.42675224	0.42675224	0.42675224	0.42675224	0.42675224	0.42675224	0.42675224	0.42675224	0.42675224	0.42675224	0.42675224	0.42675224	0.42675224	0.42675224	0.42675224	0.42675224	0.42675224	0.42675224	0.42675224	0.42675224	0.42675224	0.42675224	0.42675224	0.42675224	0.42675224	0.42675224	0.42675224	0.42675224	0.42675224	0.42675224	0.42675224	0.42675224	0.42675224	0.42675224	0.42675224	0.42675224	0.42675224	0.42675224	0.42675224	0.42675224	0.42675224	0.42675224	0.42675224	0.42675224	0.42675224
257.mp3	0.59254825	0.59254825	0.59254825	0.59254825	0.59254825	0.59254825	0.59254825	0.59254825	0.59254825	0.59254825	0.59254825	0.59254825	0.59254825	0.59254825	0.59254825	0.59254825	0.59254825	0.59254825	0.59254825	0.59254825	0.59254825	0.59254825	0.59254825	0.59254825	0.59254825	0.59254825	0.59254825	0.59254825	0.59254825	0.59254825	0.59254825	0.59254825	0.59254825	0.59254825	0.59254825	0.59254825	0.59254825	0.59254825	0.59254825	0.59254825	0.59254825	0.59254825	0.59254825	0.59254825	0.59254825	0.59254825	0.59254825	0.59254825	0.59254825
258.mp3	0.333526	0.333526	0.333526	0.333526	0.333526	0.333526	0.333526	0.333526	0.333526	0.333526	0.333526	0.333526	0.333526	0.333526	0.333526	0.333526	0.333526	0.333526	0.333526	0.333526	0.333526	0.333526	0.333526	0.333526	0.333526	0.333526	0.333526	0.333526	0.333526	0.333526	0.333526	0.333526	0.333526	0.333526	0.333526	0.333526	0.333526	0.333526	0.333526	0.333526	0.333526	0.333526	0.333526	0.333526	0.333526	0.333526	0.333526	0.333526	0.333526
260.mp3	0.45007643	0.45007643	0.45007643	0.45007643	0.45007643	0.45007643	0.45007643	0.45007643	0.45007643	0.45007643	0.45007643	0.45007643	0.45007643	0.45007643	0.45007643	0.45007643	0.45007643	0.45007643	0.45007643	0.45007643	0.45007643	0.45007643	0.45007643	0.45007643	0.45007643	0.45007643	0.45007643	0.45007643	0.45007643	0.45007643	0.45007643	0.45007643	0.45007643	0.45007643	0.45007643	0.45007643	0.45007643	0.45007643	0.45007643	0.45007643	0.45007643	0.45007643	0.45007643	0.45007643	0.45007643	0.45007643	0.45007643	0.45007643	0.45007643
262.mp3	0.4279568	0.4279568	0.4279568	0.4279568	0.4279568	0.4279568	0.4279568	0.4279568	0.4279568	0.4279568	0.4279568	0.4279568	0.4279568	0.4279568	0.4279568	0.4279568	0.4279568	0.4279568	0.4279568	0.4279568	0.4279568	0.4279568	0.4279568	0.4279568	0.4279568	0.4279568	0.4279568	0.4279568	0.4279568	0.4279568	0.4279568	0.4279568	0.4279568	0.4279568	0.4279568	0.4279568	0.4279568	0.4279568	0.4279568	0.4279568	0.4279568	0.4279568	0.4279568	0.4279568	0.4279568	0.4279568	0.4279568	0.4279568	0.4279568
264.mp3	0.31337047	0.31337047	0.31337047	0.31337047	0.31337047	0.31337047	0.31337047	0.31337047	0.31337047	0.31337047	0.31337047	0.31337047	0.31337047	0.31337047	0.31337047	0.31337047	0.31337047	0.31337047	0.31337047	0.31337047	0.31337047	0.31337047	0.31337047	0.31337047	0.31337047	0.31337047	0.31337047	0.31337047	0.31337047	0.31337047	0.31337047	0.31337047	0.31337047	0.31337047	0.31337047	0.31337047	0.31337047	0.31337047	0.31337047	0.31337047	0.31337047	0.31337047	0.31337047	0.31337047	0.31337047	0.31337047	0.31337047	0.31337047	0.31337047
265.mp3	0.4815836	0.4815836	0.4815836	0.4815836	0.4815836	0.4815836	0.4815836	0.4815836	0.4815836	0.4815836	0.4815836	0.4815836	0.4815836	0.4815836	0.4815836	0.4815836	0.4815836	0.4815836	0.4815836	0.4815836	0.4815836	0.4815836	0.4815836	0.4815836	0.4815836	0.4815836	0.4815836	0.4815836	0.4815836	0.4815836	0.4815836	0.4815836	0.4815836	0.4815836	0.4815836	0.4815836	0.4815836	0.4815836	0.4815836	0.4815836	0.4815836	0.4815836	0.4815836	0.4815836	0.4815836	0.4815836	0.4815836	0.4815836	0.4815836
266.mp3	0.46116528	0.46116528	0.46116528	0.46116528	0.46116528	0.46116528	0.46116528	0.46116528	0.46116528	0.46116528	0.46116528	0.46116528	0.46116528	0.46116528	0.46116528	0.46116528	0.46116528	0.46116528	0.46116528	0.46116528	0.46116528	0.46116528	0.46116528	0.46116528	0.46116528	0.46116528	0.46116528	0.46116528	0.46116528	0.46116528	0.46116528	0.46116528	0.46116528	0.46116528	0.46116528	0.46116528	0.46116528	0.46116528	0.46116528	0.46116528	0.46116528	0.46116528	0.46116528	0.46116528	0.46116528	0.46116528	0.46116528	0.46116528	0.46116528
269.mp3	0.25585368	0.25585368	0.25585368	0.25585368	0.25585368	0.25585368	0.25585368	0.25585368	0.25585368	0.25585368	0.25585368	0.25585368	0.25585368	0.25585368	0.25585368	0.25585368	0.25585368	0.25585368	0.25585368	0.25585368	0.25585368	0.25585368	0.25585368	0.25585368	0.25585368	0.25585368	0.25585368	0.25585368	0.25585368	0.25585368	0.25585368	0.25585368	0.25585368	0.25585368	0.25585368	0.25585368	0.25585368	0.25585368	0.25585368	0.25585368	0.25585368	0.25585368	0.25585368	0.25585368	0.25585368	0.25585368	0.25585368	0.25585368	0.25585368
270.mp3	0.4387442	0.4387442	0.4387442	0.4387442	0.4387442	0.4387442	0.4387442	0.4387442	0.4387442	0.4387442	0.4387442	0.4387442	0.4387442	0.4387442	0.4387442	0.4387442	0.4387442	0.4387442	0.4387442	0.4387442	0.4387442	0.4387442	0.4387442	0.4387442	0.4387442	0.4387442	0.4387442	0.4387442	0.4387442	0.4387442	0.4387442	0.4387442	0.4387442	0.4387442	0.4387442	0.4387442	0.4387442	0.4387442	0.4387442	0.4387442	0.4387442	0.4387442	0.4387442	0.4387442	0.4387442	0.4387442	0.4387442	0.4387442	0.4387442
272.mp3	0.33420557	0.33420557	0.33420557	0.33420557	0.33420557	0.33420557	0.33420557	0.33420557	0.33420557	0.33420557	0.33420557	0.33420557	0.33420557	0.33420557	0.33420557	0.33420557	0.33420557	0.33420557	0.33420557	0.33420557	0.33420557	0.33420557	0.33420557	0.33420557	0.33420557	0.33420557	0.33420557	0.33420557	0.33420557	0.33420557	0.33420557	0.33420557	0.33420557	0.33420557	0.33420557	0.33420557	0.33420557	0.33420557	0.33420557	0.33420557	0.33420557	0.33420557	0.33420557	0.33420557	0.33420557	0.33420557	0.33420557	0.33420557	0.33420557
273.mp3	0.58218133	0.58218133	0.58218133	0.58218133	0.58218133	0.58218133	0.58218133	0.58218133	0.58218133	0.58218133	0.58218133	0.58218133	0.58218133	0.58218133	0.58218133	0.58218133	0.58218133	0.58218133	0.58218133	0.58218133	0.58218133	0.58218133	0.58218133	0.58218133	0.58218133	0.58218133	0.58218133	0.58218133	0.58218133	0.58218133	0.58218133	0.58218133	0.58218133	0.58218133	0.58218133	0.58218133	0.58218133	0.58218133	0.58218133	0.58218133	0.58218133	0.58218133	0.58218133	0.58218133	0.58218133	0.58218133	0.58218133	0.58218133	0.58218133
274.mp3	0.24862228	0.24862228	0.24862228	0.24862228	0.24862228	0.24862228	0.24862228	0.24862228	0.24862228	0.24862228	0.24862228	0.24862228	0.24862228	0.24862228	0.24862228	0.24862228	0.24862228	0.24862228	0.24862228	0.24862228	0.24862228	0.24862228	0.24862228	0.24862228	0.24862228	0.24862228	0.24862228	0.24862228	0.24862228	0.24862228	0.24862228	0.24862228	0.24862228	0.24862228	0.24862228	0.24862228	0.24862228	0.24862228	0.24862228	0.24862228	0.24862228	0.24862228	0.24862228	0.24862228	0.24862228	0.24862228	0.24862228	0.24862228	0.24862228
275.mp3	0.31920105	0.31920105	0.31920105	0.31920105	0.31920105	0.31920105	0.31920105	0.31920105	0.31920105	0.31920105	0.31920105	0.31920105	0.31920105	0.31920105	0.31920105	0.31920105	0.31920105	0.31920105	0.31920105	0.31920105	0.31920105	0.31920105	0.31920105	0.31920105	0.31920105	0.31920105	0.31920105	0.31920105	0.31920105	0.31920105	0.31920105	0.31920105	0.31920105	0.31920105	0.31920105	0.31920105	0.31920105	0.31920105	0.31920105	0.31920105	0.31920105	0.31920105	0.31920105	0.31920105	0.31920105	0.31920105	0.31920105	0.31920105	0.31920105
276.mp3	0.4273041	0.4273041	0.4273041	0.4273041	0.4273041	0.4273041	0.4273041	0.4273041	0.4273041	0.4273041	0.4273041	0.4273041	0.4273041	0.4273041	0.4273041	0.4273041	0.4273041	0.4273041	0.4273041	0.4273041	0.4273041	0.4273041	0.4273041	0.4273041	0.4273041	0.4273041	0.4273041	0.4273041	0.4273041	0.4273041	0.4273041	0.4273041	0.4273041	0.4273041	0.4273041	0.4273041	0.4273041	0.4273041	0.4273041	0.4273041	0.4273041	0.4273041	0.4273041	0.4273041	0.4273041	0.4273041	0.4273041	0.4273041	0.4273041
278.mp3	0.4872206	0.4872206	0.4872206	0.4872206	0.4872206	0.4872206	0.4872206	0.4872206	0.4872206	0.4872206	0.4872206	0.4872206	0.4872206	0.4872206	0.4872206	0.4872206	0.4872206	0.4872206	0.4872206	0.4872206	0.4872206	0.4872206	0.4872206	0.4872206	0.4872206	0.4872206	0.4872206	0.4872206	0.4872206	0.4872206	0.4872206	0.4872206	0.4872206	0.4872206	0.4872206	0.4872206	0.4872206	0.4872206	0.4872206	0.4872206	0.4872206	0.4872206	0.4872206	0.4872206	0.4872206	0.4872206	0.4872206	0.4872206	0.4872206
279.mp3	0.2826618	0.2826618	0.2826618	0.2826618	0.2826618	0.2826618	0.2826618	0.2826618	0.2826618	0.2826618	0.2826618	0.2826618	0.2826618	0.2826618	0.2826618	0.2826618	0.2826618	0.2826618	0.2826618	0.2826618	0.2826618	0.2826618	0.2826618	0.2826618	0.2826618	0.2826618	0.2826618	0.2826618	0.2826618	0.2826618	0.2826618	0.2826618	0.2826618	0.2826618	0.2826618	0.2826618	0.2826618	0.2826618	0.2826618	0.2826618	0.2826618	0.2826618	0.2826618	0.2826618	0.2826618	0.2826618	0.2826618	0.2826618	0.2826618
280.mp3	0.3281761	0.3281761	0.3281761	0.3281761	0.3281761	0.3281761	0.3281761	0.3281761	0.3281761	0.3281761	0.3281761	0.3281761	0.3281761	0.3281761	0.3281761	0.3281761	0.3281761	0.3281761	0.3281761	0.3281761	0.3281761	0.3281761	0.3281761	0.3281761	0.3281761	0.3281761	0.3281761	0.3281761	0.3281761	0.3281761	0.3281761	0.3281761	0.3281761	0.3281761	0.3281761	0.3281761	0.3281761	0.3281761	0.3281761	0.3281761	0.3281761	0.3281761	0.3281761	0.3281761	0.3281761	0.3281761	0.3281761	0.3281761	0.3281761
281.mp3	0.37244755	0.37244755	0.37244755	0.37244755	0.37244755	0.37244755	0.37244755	0.37244755	0.37244755	0.37244755	0.37244755	0.37244755	0.37244755	0.37244755	0.37244755	0.37244755	0.37244755	0.37244755	0.37244755	0.37244755	0.37244755	0.37244755	0.37244755	0.37244755	0.37244755	0.37244755	0.37244755	0.37244755	0.37244755	0.37244755	0.37244755	0.37244755	0.37244755	0.37244755	0.37244755	0.37244755	0.37244755	0.37244755	0.37244755	0.37244755	0.37244755	0.37244755	0.37244755	0.37244755	0.37244755	0.37244755	0.37244755	0.37244755	0.37244755
282.mp3	0.37038025	0.37038025	0.37038025	0.37038025	0.37038025	0.37038025	0.37038025	0.37038025	0.37038025	0.37038025	0.37038025	0.37038025	0.37038025	0.37038025	0.37038025	0.37038025	0.37038025	0.37038025	0.37038025	0.37038025	0.37038025	0.37038025	0.37038025	0.37038025	0.37038025	0.37038025	0.37038025	0.37038025	0.37038025	0.37038025	0.37038025	0.37038025	0.37038025	0.37038025	0.37038025	0.37038025	0.37038025	0.37038025	0.37038025	0.37038025	0.37038025	0.37038025	0.37038025	0.37038025	0.37038025	0.37038025	0.37038025	0.37038025	0.37038025
284.mp3	0.32728308	0.32728308	0.32728308	0.32728308	0.32728308	0.32728308	0.32728308	0.32728308	0.32728308	0.32728308	0.32728308	0.32728308	0.32728308	0.32728308	0.32728308	0.32728308	0.32728308	0.32728308	0.32728308	0.32728308	0.32728308	0.32728308	0.32728308	0.32728308	0.32728308	0.32728308	0.32728308	0.32728308	0.32728308	0.32728308	0.32728308	0.32728308	0.32728308	0.32728308	0.32728308	0.32728308	0.32728308	0.32728308	0.32728308	0.32728308	0.32728308	0.32728308	0.32728308	0.32728308	0.32728308	0.32728308	0.32728308	0.32728308	0.32728308
285.mp3	0.4959128	0.4959128	0.4959128	0.4959128	0.4959128	0.4959128	0.4959128	0.4959128	0.4959128	0.4959128	0.4959128	0.4959128	0.4959128	0.4959128	0.4959128	0.4959128	0.4959128	0.4959128	0.4959128	0.4959128	0.4959128	0.4959128	0.4959128	0.4959128	0.4959128	0.4959128	0.4959128	0.4959128	0.4959128	0.4959128	0.4959128	0.4959128	0.4959128	0.4959128	0.4959128	0.4959128	0.4959128	0.4959128	0.4959128	0.4959128	0.4959128	0.4959128	0.4959128	0.4959128	0.4959128	0.4959128	0.4959128	0.4959128	0.4959128
286.mp3	0.4229853	0.4229853	0.4229853	0.4229853	0.4229853	0.4229853	0.4229853	0.4229853	0.4229853	0.4229853	0.4229853	0.4229853	0.4229853	0.4229853	0.4229853	0.4229853	0.4229853	0.4229853	0.4229853	0.4229853	0.4229853	0.4229853	0.4229853	0.4229853	0.4229853	0.4229853	0.4229853	0.4229853	0.4229853	0.4229853	0.4229853	0.4229853	0.4229853	0.4229853	0.4229853	0.4229853	0.4229853	0.4229853	0.4229853	0.4229853	0.4229853	0.4229853	0.4229853	0.4229853	0.4229853	0.4229853	0.4229853	0.4229853	0.4229853
288.mp3	0.49482226	0.49482226	0.49482226	0.49482226	0.49482226	0.49482226	0.49482226	0.49482226	0.49482226	0.49482226	0.49482226	0.49482226	0.49482226	0.49482226	0.49482226	0.49482226	0.49482226	0.49482226	0.49482226	0.49482226	0.49482226	0.49482226	0.49482226	0.49482226	0.49482226	0.49482226	0.49482226	0.49482226	0.49482226	0.49482226	0.49482226	0.49482226	0.49482226	0.49482226	0.49482226	0.49482226	0.49482226	0.49482226	0.49482226	0.49482226	0.49482226	0.49482226	0.49482226	0.49482226	0.49482226	0.49482226	0.49482226	0.49482226	0.49482226
289.mp3	0.39004186	0.39004186	0.39004186	0.39004186	0.39004186	0.39004186	0.39004186	0.39004186	0.39004186	0.39004186	0.39004186	0.39004186	0.39004186	0.39004186	0.39004186	0.39004186	0.39004186	0.39004186	0.39004186	0.39004186	0.39004186	0.39004186	0.39004186	0.39004186	0.39004186	0.39004186	0.39004186	0.39004186	0.39004186	0.39004186	0.39004186	0.39004186	0.39004186	0.39004186	0.39004186	0.39004186	0.39004186	0.39004186	0.39004186	0.39004186	0.39004186	0.39004186	0.39004186	0.39004186	0.39004186	0.39004186	0.39004186	0.39004186	0.39004186
290.mp3	0.37280905	0.37280905	0.37280905	0.37280905	0.37280905	0.37280905	0.37280905	0.37280905	0.37280905	0.37280905	0.37280905	0.37280905	0.37280905	0.37280905	0.37280905	0.37280905	0.37280905	0.37280905	0.37280905	0.37280905	0.37280905	0.37280905	0.37280905	0.37280905	0.37280905	0.37280905	0.37280905	0.37280905	0.37280905	0.37280905	0.37280905	0.37280905	0.37280905	0.37280905	0.37280905	0.37280905	0.37280905	0.37280905	0.37280905	0.37280905	0.37280905	0.37280905	0.37280905	0.37280905	0.37280905	0.37280905	0.37280905	0.37280905	0.37280905
292.mp3	0.5488862	0.5488862	0.5488862	0.5488862	0.5488862	0.5488862	0.5488862	0.5488862	0.5488862	0.5488862	0.5488862	0.5488862	0.5488862	0.5488862	0.5488862	0.5488862	0.5488862	0.5488862	0.5488862	0.5488862	0.5488862	0.5488862	0.5488862	0.5488862	0.5488862	0.5488862	0.5488862	0.5488862	0.5488862	0.5488862	0.5488862	0.5488862	0.5488862	0.5488862	0.5488862	0.5488862	0.5488862	0.5488862	0.5488862	0.5488862	0.5488862	0.5488862	0.5488862	0.5488862	0.5488862	0.5488862	0.5488862	0.5488862	0.5488862
293.mp3	0.3811428	0.3811428	0.3811428	0.3811428	0.3811428	0.3811428	0.3811428	0.3811428	0.3811428	0.3811428	0.3811428	0.3811428	0.3811428	0.3811428	0.3811428	0.3811428	0.3811428	0.3811428	0.3811428	0.3811428	0.3811428	0.3811428	0.3811428	0.3811428	0.3811428	0.3811428	0.3811428	0.3811428	0.3811428	0.3811428	0.3811428	0.3811428	0.3811428	0.3811428	0.3811428	0.3811428	0.3811428	0.3811428	0.3811428	0.3811428	0.3811428	0.3811428	0.3811428	0.3811428	0.3811428	0.3811428	0.3811428	0.3811428	0.3811428
294.mp3	0.45279184	0.45279184	0.45279184	0.45279184	0.45279184	0.45279184	0.45279184	0.45279184	0.45279184	0.45279184	0.45279184	0.45279184	0.45279184	0.45279184	0.45279184	0.45279184	0.45279184	0.45279184	0.45279184	0.45279184	0.45279184	0.45279184	0.45279184	0.45279184	0.45279184	0.45279184	0.45279184	0.45279184	0.45279184	0.45279184	0.45279184	0.45279184	0.45279184	0.45279184	0.45279184	0.45279184	0.45279184	0.45279184	0.45279184	0.45279184	0.45279184	0.45279184	0.45279184	0.45279184	0.45279184	0.45279184	0.45279184	0.45279184	0.45279184
296.mp3	0.36101377	0.36101377	0.36101377	0.36101377	0.36101377	0.36101377	0.36101377	0.36101377	0.36101377	0.36101377	0.36101377	0.36101377	0.36101377	0.36101377	0.36101377	0.36101377	0.36101377	0.36101377	0.36101377	0.36101377	0.36101377	0.36101377	0.36101377	0.36101377	0.36101377	0.36101377	0.36101377	0.36101377	0.36101377	0.36101377	0.36101377	0.36101377	0.36101377	0.36101377	0.36101377	0.36101377	0.36101377	0.36101377	0.36101377	0.36101377	0.36101377	0.36101377	0.36101377	0.36101377	0.36101377	0.36101377	0.36101377	0.36101377	0.36101377
297.mp3	0.25826722	0.25826722	0.25826722	0.25826722	0.25826722	0.25826722	0.25826722	0.25826722	0.25826722	0.25826722	0.25826722	0.25826722	0.25826722	0.25826722	0.25826722	0.25826722	0.25826722	0.25826722	0.25826722	0.25826722	0.25826722	0.25826722	0.25826722	0.25826722	0.25826722	0.25826722	0.25826722	0.25826722	0.25826722	0.25826722	0.25826722	0.25826722	0.25826722	0.25826722	0.25826722	0.25826722	0.25826722	0.25826722	0.25826722	0.25826722	0.25826722	0.25826722	0.25826722	0.25826722	0.25826722	0.25826722	0.25826722	0.25826722	0.25826722
298.mp3	0.43417674	0.43417674	0.43417674	0.43417674	0.43417674	0.43417674	0.43417674	0.43417674	0.43417674	0.43417674	0.43417674	0.43417674	0.43417674	0.43417674	0.43417674	0.43417674	0.43417674	0.43417674	0.43417674	0.43417674	0.43417674	0.43417674	0.43417674	0.43417674	0.43417674	0.43417674	0.43417674	0.43417674	0.43417674	0.43417674	0.43417674	0.43417674	0.43417674	0.43417674	0.43417674	0.43417674	0.43417674	0.43417674	0.43417674	0.43417674	0.43417674	0.43417674	0.43417674	0.43417674	0.43417674	0.43417674	0.43417674	0.43417674	0.43417674
299.mp3	0.46118033	0.46118033	0.46118033	0.46118033	0.46118033	0.46118033	0.46118033	0.46118033	0.46118033	0.46118033	0.46118033	0.46118033	0.46118033	0.46118033	0.46118033	0.46118033	0.46118033	0.46118033	0.46118033	0.46118033	0.46118033	0.46118033	0.46118033	0.46118033	0.46118033	0.46118033	0.46118033	0.46118033	0.46118033	0.46118033	0.46118033	0.46118033	0.46118033	0.46118033	0.46118033	0.46118033	0.46118033	0.46118033	0.46118033	0.46118033	0.46118033	0.46118033	0.46118033	0.46118033	0.46118033	0.46118033	0.46118033	0.46118033	0.46118033
300.mp3	0.58504516	0.58504516	0.58504516	0.58504516	0.58504516	0.58504516	0.58504516	0.58504516	0.58504516	0.58504516	0.58504516	0.58504516	0.58504516	0.58504516	0.58504516	0.58504516	0.58504516	0.58504516	0.58504516	0.58504516	0.58504516	0.58504516	0.58504516	0.58504516	0.58504516	0.58504516	0.58504516	0.58504516	0.58504516	0.58504516	0.58504516	0.58504516	0.58504516	0.58504516	0.58504516	0.58504516	0.58504516	0.58504516	0.58504516	0.58504516	0.58504516	0.58504516	0.58504516	0.58504516	0.58504516	0.58504516	0.58504516	0.58504516	0.58504516
301.mp3	0.35368705	0.35368705	0.35368705	0.35368705	0.35368705	0.35368705	0.35368705	0.35368705	0.35368705	0.35368705	0.35368705	0.35368705	0.35368705	0.35368705	0.35368705	0.35368705	0.35368705	0.35368705	0.35368705	0.35368705	0.35368705	0.35368705	0.35368705	0.35368705	0.35368705	0.35368705	0.35368705	0.35368705	0.35368705	0.35368705	0.35368705	0.35368705	0.35368705	0.35368705	0.35368705	0.35368705	0.35368705	0.35368705	0.35368705	0.35368705	0.35368705	0.35368705	0.35368705	0.35368705	0.35368705	0.35368705	0.35368705	0.35368705	0.35368705
302.mp3	0.5286286	0.5286286	0.5286286	0.5286286	0.5286286	0.5286286	0.5286286	0.5286286	0.5286286	0.5286286	0.5286286	0.5286286	0.5286286	0.5286286	0.5286286	0.5286286	0.5286286	0.5286286	0.5286286	0.5286286	0.5286286	0.5286286	0.5286286	0.5286286	0.5286286	0.5286286	0.5286286	0.5286286	0.5286286	0.5286286	0.5286286	0.5286286	0.5286286	0.5286286	0.5286286	0.5286286	0.5286286	0.5286286	0.5286286	0.5286286	0.5286286	0.5286286	0.5286286	0.5286286	0.5286286	0.5286286	0.5286286	0.5286286	0.5286286
303.mp3	0.44354066	0.44354066	0.44354066	0.44354066	0.44354066	0.44354066	0.44354066	0.44354066	0.44354066	0.44354066	0.44354066	0.44354066	0.44354066	0.44354066	0.44354066	0.44354066	0.44354066	0.44354066	0.44354066	0.44354066	0.44354066	0.44354066	0.44354066	0.44354066	0.44354066	0.44354066	0.44354066	0.44354066	0.44354066	0.44354066	0.44354066	0.44354066	0.44354066	0.44354066	0.44354066	0.44354066	0.44354066	0.44354066	0.44354066	0.44354066	0.44354066	0.44354066	0.44354066	0.44354066	0.44354066	0.44354066	0.44354066	0.44354066	0.44354066
304.mp3	0.3441602	0.3441602	0.3441602	0.3441602	0.3441602	0.3441602	0.3441602	0.3441602	0.3441602	0.3441602	0.3441602	0.3441602	0.3441602	0.3441602	0.3441602	0.3441602	0.3441602	0.3441602	0.3441602	0.3441602	0.3441602	0.3441602	0.3441602	0.3441602	0.3441602	0.3441602	0.3441602	0.3441602	0.3441602	0.3441602	0.3441602	0.3441602	0.3441602	0.3441602	0.3441602	0.3441602	0.3441602	0.3441602	0.3441602	0.3441602	0.3441602	0.3441602	0.3441602	0.3441602	0.3441602	0.3441602	0.3441602	0.3441602	0.3441602
305.mp3	0.5839371	0.5839371	0.5839371	0.5839371	0.5839371	0.5839371	0.5839371	0.5839371	0.5839371	0.5839371	0.5839371	0.5839371	0.5839371	0.5839371	0.5839371	0.5839371	0.5839371	0.5839371	0.5839371	0.5839371	0.5839371	0.5839371	0.5839371	0.5839371	0.5839371	0.5839371	0.5839371	0.5839371	0.5839371	0.5839371	0.5839371	0.5839371	0.5839371	0.5839371	0.5839371	0.5839371	0.5839371	0.5839371	0.5839371	0.5839371	0.5839371	0.5839371	0.5839371	0.5839371	0.5839371	0.5839371	0.5839371	0.5839371	0.5839371
306.mp3	0.5738361	0.5738361	0.5738361	0.5738361	0.5738361	0.5738361	0.5738361	0.5738361	0.5738361	0.5738361	0.5738361	0.5738361	0.5738361	0.5738361	0.5738361	0.5738361	0.5738361	0.5738361	0.5738361	0.5738361	0.5738361	0.5738361	0.5738361	0.5738361	0.5738361	0.5738361	0.5738361	0.5738361	0.5738361	0.5738361	0.5738361	0.5738361	0.5738361	0.5738361	0.5738361	0.5738361	0.5738361	0.5738361	0.5738361	0.5738361	0.5738361	0.5738361	0.5738361	0.5738361	0.5738361	0.5738361	0.5738361	0.5738361	0.5738361
307.mp3	0.60126543	0.60126543	0.60126543	0.60126543	0.60126543	0.60126543	0.60126543	0.60126543	0.60126543	0.60126543	0.60126543	0.60126543	0.60126543	0.60126543	0.60126543	0.60126543	0.60126543	0.60126543	0.60126543	0.60126543	0.60126543	0.60126543	0.60126543	0.60126543	0.60126543	0.60126543	0.60126543	0.60126543	0.60126543	0.60126543	0.60126543	0.60126543	0.60126543	0.60126543	0.60126543	0.60126543	0.60126543	0.60126543	0.60126543	0.60126543	0.60126543	0.60126543	0.60126543	0.60126543	0.60126543	0.60126543	0.60126543	0.60126543	0.60126543
308.mp3	0.28186393	0.28186393	0.28186393	0.28186393	0.28186393	0.28186393	0.28186393	0.28186393	0.28186393	0.28186393	0.28186393	0.28186393	0.28186393	0.28186393	0.28186393	0.28186393	0.28186393	0.28186393	0.28186393	0.28186393	0.28186393	0.28186393	0.28186393	0.28186393	0.28186393	0.28186393	0.28186393	0.28186393	0.28186393	0.28186393	0.28186393	0.28186393	0.28186393	0.28186393	0.28186393	0.28186393	0.28186393	0.28186393	0.28186393	0.28186393	0.28186393	0.28186393	0.28186393	0.28186393	0.28186393	0.28186393	0.28186393	0.28186393	0.28186393
309.mp3	0.5534689	0.5534689	0.5534689	0.5534689	0.5534689	0.5534689	0.5534689	0.5534689	0.5534689	0.5534689	0.5534689	0.5534689	0.5534689	0.5534689	0.5534689	0.5534689	0.5534689	0.5534689	0.5534689	0.5534689	0.5534689	0.5534689	0.5534689	0.5534689	0.5534689	0.5534689	0.5534689	0.5534689	0.5534689	0.5534689	0.5534689	0.5534689	0.5534689	0.5534689	0.5534689	0.5534689	0.5534689	0.5534689	0.5534689	0.5534689	0.5534689	0.5534689	0.5534689	0.5534689	0.5534689	0.5534689	0.5534689	0.5534689	0.5534689
310.mp3	0.2954697	0.2954697	0.2954697	0.2954697	0.2954697	0.2954697	0.2954697	0.2954697	0.2954697	0.2954697	0.2954697	0.2954697	0.2954697	0.2954697	0.2954697	0.2954697	0.2954697	0.2954697	0.2954697	0.2954697	0.2954697	0.2954697	0.2954697	0.2954697	0.2954697	0.2954697	0.2954697	0.2954697	0.2954697	0.2954697	0.2954697	0.2954697	0.2954697	0.2954697	0.2954697	0.2954697	0.2954697	0.2954697	0.2954697	0.2954697	0.2954697	0.2954697	0.2954697	0.2954697	0.2954697	0.2954697	0.2954697	0.2954697	0.2954697
311.mp3	0.34979114	0.34979114	0.34979114	0.34979114	0.34979114	0.34979114	0.34979114	0.34979114	0.34979114	0.34979114	0.34979114	0.34979114	0.34979114	0.34979114	0.34979114	0.34979114	0.34979114	0.34979114	0.34979114	0.34979114	0.34979114	0.34979114	0.34979114	0.34979114	0.34979114	0.34979114	0.34979114	0.34979114	0.34979114	0.34979114	0.34979114	0.34979114	0.34979114	0.34979114	0.34979114	0.34979114	0.34979114	0.34979114	0.34979114	0.34979114	0.34979114	0.34979114	0.34979114	0.34979114	0.34979114	0.34979114	0.34979114	0.34979114	0.34979114
312.mp3	0.5836483	0.5836483	0.5836483	0.5836483	0.5836483	0.5836483	0.5836483	0.5836483	0.5836483	0.5836483	0.5836483	0.5836483	0.5836483	0.5836483	0.5836483	0.5836483	0.5836483	0.5836483	0.5836483	0.5836483	0.5836483	0.5836483	0.5836483	0.5836483	0.5836483	0.5836483	0.5836483	0.5836483	0.5836483	0.5836483	0.5836483	0.5836483	0.5836483	0.5836483	0.5836483	0.5836483	0.5836483	0.5836483	0.5836483	0.5836483	0.5836483	0.5836483	0.5836483	0.5836483	0.5836483	0.5836483	0.5836483	0.5836483	0.5836483
313.mp3	0.51634336	0.51634336	0.51634336	0.51634336	0.51634336	0.51634336	0.51634336	0.51634336	0.51634336	0.51634336	0.51634336	0.51634336	0.51634336	0.51634336	0.51634336	0.51634336	0.51634336	0.51634336	0.51634336	0.51634336	0.51634336	0.51634336	0.51634336	0.51634336	0.51634336	0.51634336	0.51634336	0.51634336	0.51634336	0.51634336	0.51634336	0.51634336	0.51634336	0.51634336	0.51634336	0.51634336	0.51634336	0.51634336	0.51634336	0.51634336	0.51634336	0.51634336	0.51634336	0.51634336	0.51634336	0.51634336	0.51634336	0.51634336	0.51634336
314.mp3	0.36132967	0.36132967	0.36132967	0.36132967	0.36132967	0.36132967	0.36132967	0.36132967	0.36132967	0.36132967	0.36132967	0.36132967	0.36132967	0.36132967	0.36132967	0.36132967	0.36132967	0.36132967	0.36132967	0.36132967	0.36132967	0.36132967	0.36132967	0.36132967	0.36132967	0.36132967	0.36132967	0.36132967	0.36132967	0.36132967	0.36132967	0.36132967	0.36132967	0.36132967	0.36132967	0.36132967	0.36132967	0.36132967	0.36132967	0.36132967	0.36132967	0.36132967	0.36132967	0.36132967	0.36132967	0.36132967	0.36132967	0.36132967	0.36132967
315.mp3	0.59002763	0.59002763	0.59002763	0.59002763	0.59002763	0.59002763	0.59002763	0.59002763	0.59002763	0.59002763	0.59002763	0.59002763	0.59002763	0.59002763	0.59002763	0.59002763	0.59002763	0.59002763	0.59002763	0.59002763	0.59002763	0.59002763	0.59002763	0.59002763	0.59002763	0.59002763	0.59002763	0.59002763	0.59002763	0.59002763	0.59002763	0.59002763	0.59002763	0.59002763	0.59002763	0.59002763	0.59002763	0.59002763	0.59002763	0.59002763	0.59002763	0.59002763	0.59002763	0.59002763	0.59002763	0.59002763	0.59002763	0.59002763	0.59002763
316.mp3	0.20577969	0.20577969	0.20577969	0.20577969	0.20577969	0.20577969	0.20577969	0.20577969	0.20577969	0.20577969	0.20577969	0.20577969	0.20577969	0.20577969	0.20577969	0.20577969	0.20577969	0.20577969	0.20577969	0.20577969	0.20577969	0.20577969	0.20577969	0.20577969	0.20577969	0.20577969	0.20577969	0.20577969	0.20577969	0.20577969	0.20577969	0.20577969	0.20577969	0.20577969	0.20577969	0.20577969	0.20577969	0.20577969	0.20577969	0.20577969	0.20577969	0.20577969	0.20577969	0.20577969	0.20577969	0.20577969	0.20577969	0.20577969	0.20577969
317.mp3	0.29538932	0.29538932	0.29538932	0.29538932	0.29538932	0.29538932	0.29538932	0.29538932	0.29538932	0.29538932	0.29538932	0.29538932	0.29538932	0.29538932	0.29538932	0.29538932	0.29538932	0.29538932	0.29538932	0.29538932	0.29538932	0.29538932	0.29538932	0.29538932	0.29538932	0.29538932	0.29538932	0.29538932	0.29538932	0.29538932	0.29538932	0.29538932	0.29538932	0.29538932	0.29538932	0.29538932	0.29538932	0.29538932	0.29538932	0.29538932	0.29538932	0.29538932	0.29538932	0.29538932	0.29538932	0.29538932	0.29538932	0.29538932	0.29538932
318.mp3	0.5745237	0.5745237	0.5745237	0.5745237	0.5745237	0.5745237	0.5745237	0.5745237	0.5745237	0.5745237	0.5745237	0.5745237	0.5745237	0.5745237	0.5745237	0.5745237	0.5745237	0.5745237	0.5745237	0.5745237	0.5745237	0.5745237	0.5745237	0.5745237	0.5745237	0.5745237	0.5745237	0.5745237	0.5745237	0.5745237	0.5745237	0.5745237	0.5745237	0.5745237	0.5745237	0.5745237	0.5745237	0.5745237	0.5745237	0.5745237	0.5745237	0.5745237	0.5745237	0.5745237	0.5745237	0.5745237	0.5745237	0.5745237	0.5745237
319.mp3	0.3521126	0.3521126	0.3521126	0.3521126	0.3521126	0.3521126	0.3521126	0.3521126	0.3521126	0.3521126	0.3521126	0.3521126	0.3521126	0.3521126	0.3521126	0.3521126	0.3521126	0.3521126	0.3521126	0.3521126	0.3521126	0.3521126	0.3521126	0.3521126	0.3521126	0.3521126	0.3521126	0.3521126	0.3521126	0.3521126	0.3521126	0.3521126	0.3521126	0.3521126	0.3521126	0.3521126	0.3521126	0.3521126	0.3521126	0.3521126	0.3521126	0.3521126	0.3521126	0.3521126	0.3521126	0.3521126	0.3521126	0.3521126	0.3521126
320.mp3	0.47024903	0.47024903	0.47024903	0.47024903	0.47024903	0.47024903	0.47024903	0.47024903	0.47024903	0.47024903	0.47024903	0.47024903	0.47024903	0.47024903	0.47024903	0.47024903	0.47024903	0.47024903	0.47024903	0.47024903	0.47024903	0.47024903	0.47024903	0.47024903	0.47024903	0.47024903	0.47024903	0.47024903	0.47024903	0.47024903	0.47024903	0.47024903	0.47024903	0.47024903	0.47024903	0.47024903	0.47024903	0.47024903	0.47024903	0.47024903	0.47024903	0.47024903	0.47024903	0.47024903	0.47024903	0.47024903	0.47024903	0.47024903	0.47024903
321.mp3	0.5301714	0.5301714	0.5301714	0.5301714	0.5301714	0.5301714	0.5301714	0.5301714	0.5301714	0.5301714	0.5301714	0.5301714	0.5301714	0.5301714	0.5301714	0.5301714	0.5301714	0.5301714	0.5301714	0.5301714	0.5301714	0.5301714	0.5301714	0.5301714	0.5301714	0.5301714	0.5301714	0.5301714	0.5301714	0.5301714	0.5301714	0.5301714	0.5301714	0.5301714	0.5301714	0.5301714	0.5301714	0.5301714	0.5301714	0.5301714	0.5301714	0.5301714	0.5301714	0.5301714	0.5301714	0.5301714	0.5301714	0.5301714	0.5301714
322.mp3	0.36467764	0.36467764	0.36467764	0.36467764	0.36467764	0.36467764	0.36467764	0.36467764	0.36467764	0.36467764	0.36467764	0.36467764	0.36467764	0.36467764	0.36467764	0.36467764	0.36467764	0.36467764	0.36467764	0.36467764	0.36467764	0.36467764	0.36467764	0.36467764	0.36467764	0.36467764	0.36467764	0.36467764	0.36467764	0.36467764	0.36467764	0.36467764	0.36467764	0.36467764	0.36467764	0.36467764	0.36467764	0.36467764	0.36467764	0.36467764	0.36467764	0.36467764	0.36467764	0.36467764	0.36467764	0.36467764	0.36467764	0.36467764	0.36467764
323.mp3	0.5126447	0.5126447	0.5126447	0.5126447	0.5126447	0.5126447	0.5126447	0.5126447	0.5126447	0.5126447	0.5126447	0.5126447	0.5126447	0.5126447	0.5126447	0.5126447	0.5126447	0.5126447	0.5126447	0.5126447	0.5126447	0.5126447	0.5126447	0.5126447	0.5126447	0.5126447	0.5126447	0.5126447	0.5126447	0.5126447	0.5126447	0.5126447	0.5126447	0.5126447	0.5126447	0.5126447	0.5126447	0.5126447	0.5126447	0.5126447	0.5126447	0.5126447	0.5126447	0.5126447	0.5126447	0.5126447	0.5126447	0.5126447	0.5126447
324.mp3	0.38729268	0.38729268	0.38729268	0.38729268	0.38729268	0.38729268	0.38729268	0.38729268	0.38729268	0.38729268	0.38729268	0.38729268	0.38729268	0.38729268	0.38729268	0.38729268	0.38729268	0.38729268	0.38729268	0.38729268	0.38729268	0.38729268	0.38729268	0.38729268	0.38729268	0.38729268	0.38729268	0.38729268	0.38729268	0.38729268	0.38729268	0.38729268	0.38729268	0.38729268	0.38729268	0.38729268	0.38729268	0.38729268	0.38729268	0.38729268	0.38729268	0.38729268	0.38729268	0.38729268	0.38729268	0.38729268	0.38729268	0.38729268	0.38729268
325.mp3	0.5000708	0.5000708	0.5000708	0.5000708	0.5000708	0.5000708	0.5000708	0.5000708	0.5000708	0.5000708	0.5000708	0.5000708	0.5000708	0.5000708	0.5000708	0.5000708	0.5000708	0.5000708	0.5000708	0.5000708	0.5000708	0.5000708	0.5000708	0.5000708	0.5000708	0.5000708	0.5000708	0.5000708	0.5000708	0.5000708	0.5000708	0.5000708	0.5000708	0.5000708	0.5000708	0.5000708	0.5000708	0.5000708	0.5000708	0.5000708	0.5000708	0.5000708	0.5000708	0.5000708	0.5000708	0.5000708	0.5000708	0.5000708	0.5000708
326.mp3	0.38088453	0.38088453	0.38088453	0.38088453	0.38088453	0.38088453	0.38088453	0.38088453	0.38088453	0.38088453	0.38088453	0.38088453	0.38088453	0.38088453	0.38088453	0.38088453	0.38088453	0.38088453	0.38088453	0.38088453	0.38088453	0.38088453	0.38088453	0.38088453	0.38088453	0.38088453	0.38088453	0.38088453	0.38088453	0.38088453	0.38088453	0.38088453	0.38088453	0.38088453	0.38088453	0.38088453	0.38088453	0.38088453	0.38088453	0.38088453	0.38088453	0.38088453	0.38088453	0.38088453	0.38088453	0.38088453	0.38088453	0.38088453	0.38088453
327.mp3	0.2255679	0.2255679	0.2255679	0.2255679	0.2255679	0.2255679	0.2255679	0.2255679	0.2255679	0.2255679	0.2255679	0.2255679	0.2255679	0.2255679	0.2255679	0.2255679	0.2255679	0.2255679	0.2255679	0.2255679	0.2255679	0.2255679	0.2255679	0.2255679	0.2255679	0.2255679	0.2255679	0.2255679	0.2255679	0.2255679	0.2255679	0.2255679	0.2255679	0.2255679	0.2255679	0.2255679	0.2255679	0.2255679	0.2255679	0.2255679	0.2255679	0.2255679	0.2255679	0.2255679	0.2255679	0.2255679	0.2255679	0.2255679	0.2255679
328.mp3	0.29579714	0.29579714	0.29579714	0.29579714	0.29579714	0.29579714	0.29579714	0.29579714	0.29579714	0.29579714	0.29579714	0.29579714	0.29579714	0.29579714	0.29579714	0.29579714	0.29579714	0.29579714	0.29579714	0.29579714	0.29579714	0.29579714	0.29579714	0.29579714	0.29579714	0.29579714	0.29579714	0.29579714	0.29579714	0.29579714	0.29579714	0.29579714	0.29579714	0.29579714	0.29579714	0.29579714	0.29579714	0.29579714	0.29579714	0.29579714	0.29579714	0.29579714	0.29579714	0.29579714	0.29579714	0.29579714	0.29579714	0.29579714	0.29579714
329.mp3	0.43600065	0.43600065	0.43600065	0.43600065	0.43600065	0.43600065	0.43600065	0.43600065	0.43600065	0.43600065	0.43600065	0.43600065	0.43600065	0.43600065	0.43600065	0.43600065	0.43600065	0.43600065	0.43600065	0.43600065	0.43600065	0.43600065	0.43600065	0.43600065	0.43600065	0.43600065	0.43600065	0.43600065	0.43600065	0.43600065	0.43600065	0.43600065	0.43600065	0.43600065	0.43600065	0.43600065	0.43600065	0.43600065	0.43600065	0.43600065	0.43600065	0.43600065	0.43600065	0.43600065	0.43600065	0.43600065	0.43600065	0.43600065	0.43600065
330.mp3	0.38967884	0.38967884	0.38967884	0.38967884	0.38967884	0.38967884	0.38967884	0.38967884	0.38967884	0.38967884	0.38967884	0.38967884	0.38967884	0.38967884	0.38967884	0.38967884	0.38967884	0.38967884	0.38967884	0.38967884	0.38967884	0.38967884	0.38967884	0.38967884	0.38967884	0.38967884	0.38967884	0.38967884	0.38967884	0.38967884	0.38967884	0.38967884	0.38967884	0.38967884	0.38967884	0.38967884	0.38967884	0.38967884	0.38967884	0.38967884	0.38967884	0.38967884	0.38967884	0.38967884	0.38967884	0.38967884	0.38967884	0.38967884	0.38967884
332.mp3	0.38061863	0.38061863	0.38061863	0.38061863	0.38061863	0.38061863	0.38061863	0.38061863	0.38061863	0.38061863	0.38061863	0.38061863	0.38061863	0.38061863	0.38061863	0.38061863	0.38061863	0.38061863	0.38061863	0.38061863	0.38061863	0.38061863	0.38061863	0.38061863	0.38061863	0.38061863	0.38061863	0.38061863	0.38061863	0.38061863	0.38061863	0.38061863	0.38061863	0.38061863	0.38061863	0.38061863	0.38061863	0.38061863	0.38061863	0.38061863	0.38061863	0.38061863	0.38061863	0.38061863	0.38061863	0.38061863	0.38061863	0.38061863	0.38061863
333.mp3	0.47714052	0.47714052	0.47714052	0.47714052	0.47714052	0.47714052	0.47714052	0.47714052	0.47714052	0.47714052	0.47714052	0.47714052	0.47714052	0.47714052	0.47714052	0.47714052	0.47714052	0.47714052	0.47714052	0.47714052	0.47714052	0.47714052	0.47714052	0.47714052	0.47714052	0.47714052	0.47714052	0.47714052	0.47714052	0.47714052	0.47714052	0.47714052	0.47714052	0.47714052	0.47714052	0.47714052	0.47714052	0.47714052	0.47714052	0.47714052	0.47714052	0.47714052	0.47714052	0.47714052	0.47714052	0.47714052	0.47714052	0.47714052	0.47714052
334.mp3	0.54999983	0.54999983	0.54999983	0.54999983	0.54999983	0.54999983	0.54999983	0.54999983	0.54999983	0.54999983	0.54999983	0.54999983	0.54999983	0.54999983	0.54999983	0.54999983	0.54999983	0.54999983	0.54999983	0.54999983	0.54999983	0.54999983	0.54999983	0.54999983	0.54999983	0.54999983	0.54999983	0.54999983	0.54999983	0.54999983	0.54999983	0.54999983	0.54999983	0.54999983	0.54999983	0.54999983	0.54999983	0.54999983	0.54999983	0.54999983	0.54999983	0.54999983	0.54999983	0.54999983	0.54999983	0.54999983	0.54999983	0.54999983	0.54999983
335.mp3	0.42347473	0.42347473	0.42347473	0.42347473	0.42347473	0.42347473	0.42347473	0.42347473	0.42347473	0.42347473	0.42347473	0.42347473	0.42347473	0.42347473	0.42347473	0.42347473	0.42347473	0.42347473	0.42347473	0.42347473	0.42347473	0.42347473	0.42347473	0.42347473	0.42347473	0.42347473	0.42347473	0.42347473	0.42347473	0.42347473	0.42347473	0.42347473	0.42347473	0.42347473	0.42347473	0.42347473	0.42347473	0.42347473	0.42347473	0.42347473	0.42347473	0.42347473	0.42347473	0.42347473	0.42347473	0.42347473	0.42347473	0.42347473	0.42347473
336.mp3	0.39099306	0.39099306	0.39099306	0.39099306	0.39099306	0.39099306	0.39099306	0.39099306	0.39099306	0.39099306	0.39099306	0.39099306	0.39099306	0.39099306	0.39099306	0.39099306	0.39099306	0.39099306	0.39099306	0.39099306	0.39099306	0.39099306	0.39099306	0.39099306	0.39099306	0.39099306	0.39099306	0.39099306	0.39099306	0.39099306	0.39099306	0.39099306	0.39099306	0.39099306	0.39099306	0.39099306	0.39099306	0.39099306	0.39099306	0.39099306	0.39099306	0.39099306	0.39099306	0.39099306	0.39099306	0.39099306	0.39099306	0.39099306	0.39099306
338.mp3	0.17607312	0.17607312	0.17607312	0.17607312	0.17607312	0.17607312	0.17607312	0.17607312	0.17607312	0.17607312	0.17607312	0.17607312	0.17607312	0.17607312	0.17607312	0.17607312	0.17607312	0.17607312	0.17607312	0.17607312	0.17607312	0.17607312	0.17607312	0.17607312	0.17607312	0.17607312	0.17607312	0.17607312	0.17607312	0.17607312	0.17607312	0.17607312	0.17607312	0.17607312	0.17607312	0.17607312	0.17607312	0.17607312	0.17607312	0.17607312	0.17607312	0.17607312	0.17607312	0.17607312	0.17607312	0.17607312	0.17607312	0.17607312	0.17607312
339.mp3	0.30464375	0.30464375	0.30464375	0.30464375	0.30464375	0.30464375	0.30464375	0.30464375	0.30464375	0.30464375	0.30464375	0.30464375	0.30464375	0.30464375	0.30464375	0.30464375	0.30464375	0.30464375	0.30464375	0.30464375	0.30464375	0.30464375	0.30464375	0.30464375	0.30464375	0.30464375	0.30464375	0.30464375	0.30464375	0.30464375	0.30464375	0.30464375	0.30464375	0.30464375	0.30464375	0.30464375	0.30464375	0.30464375	0.30464375	0.30464375	0.30464375	0.30464375	0.30464375	0.30464375	0.30464375	0.30464375	0.30464375	0.30464375	0.30464375
340.mp3	0.22900729	0.22900729	0.22900729	0.22900729	0.22900729	0.22900729	0.22900729	0.22900729	0.22900729	0.22900729	0.22900729	0.22900729	0.22900729	0.22900729	0.22900729	0.22900729	0.22900729	0.22900729	0.22900729	0.22900729	0.22900729	0.22900729	0.22900729	0.22900729	0.22900729	0.22900729	0.22900729	0.22900729	0.22900729	0.22900729	0.22900729	0.22900729	0.22900729	0.22900729	0.22900729	0.22900729	0.22900729	0.22900729	0.22900729	0.22900729	0.22900729	0.22900729	0.22900729	0.22900729	0.22900729	0.22900729	0.22900729	0.22900729	0.22900729
341.mp3	0.3276087	0.3276087	0.3276087	0.3276087	0.3276087	0.3276087	0.3276087	0.3276087	0.3276087	0.3276087	0.3276087	0.3276087	0.3276087	0.3276087	0.3276087	0.3276087	0.3276087	0.3276087	0.3276087	0.3276087	0.3276087	0.3276087	0.3276087	0.3276087	0.3276087	0.3276087	0.3276087	0.3276087	0.3276087	0.3276087	0.3276087	0.3276087	0.3276087	0.3276087	0.3276087	0.3276087	0.3276087	0.3276087	0.3276087	0.3276087	0.3276087	0.3276087	0.3276087	0.3276087	0.3276087	0.3276087	0.3276087	0.3276087	0.3276087
342.mp3	0.31653935	0.31653935	0.31653935	0.31653935	0.31653935	0.31653935	0.31653935	0.31653935	0.31653935	0.31653935	0.31653935	0.31653935	0.31653935	0.31653935	0.31653935	0.31653935	0.31653935	0.31653935	0.31653935	0.31653935	0.31653935	0.31653935	0.31653935	0.31653935	0.31653935	0.31653935	0.31653935	0.31653935	0.31653935	0.31653935	0.31653935	0.31653935	0.31653935	0.31653935	0.31653935	0.31653935	0.31653935	0.31653935	0.31653935	0.31653935	0.31653935	0.31653935	0.31653935	0.31653935	0.31653935	0.31653935	0.31653935	0.31653935	0.31653935
343.mp3	0.3875708	0.3875708	0.3875708	0.3875708	0.3875708	0.3875708	0.3875708	0.3875708	0.3875708	0.3875708	0.3875708	0.3875708	0.3875708	0.3875708	0.3875708	0.3875708	0.3875708	0.3875708	0.3875708	0.3875708	0.3875708	0.3875708	0.3875708	0.3875708	0.3875708	0.3875708	0.3875708	0.3875708	0.3875708	0.3875708	0.3875708	0.3875708	0.3875708	0.3875708	0.3875708	0.3875708	0.3875708	0.3875708	0.3875708	0.3875708	0.3875708	0.3875708	0.3875708	0.3875708	0.3875708	0.3875708	0.3875708	0.3875708	0.3875708
344.mp3	0.50096625	0.50096625	0.50096625	0.50096625	0.50096625	0.50096625	0.50096625	0.50096625	0.50096625	0.50096625	0.50096625	0.50096625	0.50096625	0.50096625	0.50096625	0.50096625	0.50096625	0.50096625	0.50096625	0.50096625	0.50096625	0.50096625	0.50096625	0.50096625	0.50096625	0.50096625	0.50096625	0.50096625	0.50096625	0.50096625	0.50096625	0.50096625	0.50096625	0.50096625	0.50096625	0.50096625	0.50096625	0.50096625	0.50096625	0.50096625	0.50096625	0.50096625	0.50096625	0.50096625	0.50096625	0.50096625	0.50096625	0.50096625	0.50096625
345.mp3	0.50406766	0.50406766	0.50406766	0.50406766	0.50406766	0.50406766	0.50406766	0.50406766	0.50406766	0.50406766	0.50406766	0.50406766	0.50406766	0.50406766	0.50406766	0.50406766	0.50406766	0.50406766	0.50406766	0.50406766	0.50406766	0.50406766	0.50406766	0.50406766	0.50406766	0.50406766	0.50406766	0.50406766	0.50406766	0.50406766	0.50406766	0.50406766	0.50406766	0.50406766	0.50406766	0.50406766	0.50406766	0.50406766	0.50406766	0.50406766	0.50406766	0.50406766	0.50406766	0.50406766	0.50406766	0.50406766	0.50406766	0.50406766	0.50406766
346.mp3	0.37269726	0.37269726	0.37269726	0.37269726	0.37269726	0.37269726	0.37269726	0.37269726	0.37269726	0.37269726	0.37269726	0.37269726	0.37269726	0.37269726	0.37269726	0.37269726	0.37269726	0.37269726	0.37269726	0.37269726	0.37269726	0.37269726	0.37269726	0.37269726	0.37269726	0.37269726	0.37269726	0.37269726	0.37269726	0.37269726	0.37269726	0.37269726	0.37269726	0.37269726	0.37269726	0.37269726	0.37269726	0.37269726	0.37269726	0.37269726	0.37269726	0.37269726	0.37269726	0.37269726	0.37269726	0.37269726	0.37269726	0.37269726	0.37269726
347.mp3	0.1692577	0.1692577	0.1692577	0.1692577	0.1692577	0.1692577	0.1692577	0.1692577	0.1692577	0.1692577	0.1692577	0.1692577	0.1692577	0.1692577	0.1692577	0.1692577	0.1692577	0.1692577	0.1692577	0.1692577	0.1692577	0.1692577	0.1692577	0.1692577	0.1692577	0.1692577	0.1692577	0.1692577	0.1692577	0.1692577	0.1692577	0.1692577	0.1692577	0.1692577	0.1692577	0.1692577	0.1692577	0.1692577	0.1692577	0.1692577	0.1692577	0.1692577	0.1692577	0.1692577	0.1692577	0.1692577	0.1692577	0.1692577	0.1692577
348.mp3	0.30295813	0.30295813	0.30295813	0.30295813	0.30295813	0.30295813	0.30295813	0.30295813	0.30295813	0.30295813	0.30295813	0.30295813	0.30295813	0.30295813	0.30295813	0.30295813	0.30295813	0.30295813	0.30295813	0.30295813	0.30295813	0.30295813	0.30295813	0.30295813	0.30295813	0.30295813	0.30295813	0.30295813	0.30295813	0.30295813	0.30295813	0.30295813	0.30295813	0.30295813	0.30295813	0.30295813	0.30295813	0.30295813	0.30295813	0.30295813	0.30295813	0.30295813	0.30295813	0.30295813	0.30295813	0.30295813	0.30295813	0.30295813	0.30295813
349.mp3	0.28246304	0.28246304	0.28246304	0.28246304	0.28246304	0.28246304	0.28246304	0.28246304	0.28246304	0.28246304	0.28246304	0.28246304	0.28246304	0.28246304	0.28246304	0.28246304	0.28246304	0.28246304	0.28246304	0.28246304	0.28246304	0.28246304	0.28246304	0.28246304	0.28246304	0.28246304	0.28246304	0.28246304	0.28246304	0.28246304	0.28246304	0.28246304	0.28246304	0.28246304	0.28246304	0.28246304	0.28246304	0.28246304	0.28246304	0.28246304	0.28246304	0.28246304	0.28246304	0.28246304	0.28246304	0.28246304	0.28246304	0.28246304	0.28246304
350.mp3	0.2888335	0.2888335	0.2888335	0.2888335	0.2888335	0.2888335	0.2888335	0.2888335	0.2888335	0.2888335	0.2888335	0.2888335	0.2888335	0.2888335	0.2888335	0.2888335	0.2888335	0.2888335	0.2888335	0.2888335	0.2888335	0.2888335	0.2888335	0.2888335	0.2888335	0.2888335	0.2888335	0.2888335	0.2888335	0.2888335	0.2888335	0.2888335	0.2888335	0.2888335	0.2888335	0.2888335	0.2888335	0.2888335	0.2888335	0.2888335	0.2888335	0.2888335	0.2888335	0.2888335	0.2888335	0.2888335	0.2888335	0.2888335	0.2888335
352.mp3	0.33619303	0.33619303	0.33619303	0.33619303	0.33619303	0.33619303	0.33619303	0.33619303	0.33619303	0.33619303	0.33619303	0.33619303	0.33619303	0.33619303	0.33619303	0.33619303	0.33619303	0.33619303	0.33619303	0.33619303	0.33619303	0.33619303	0.33619303	0.33619303	0.33619303	0.33619303	0.33619303	0.33619303	0.33619303	0.33619303	0.33619303	0.33619303	0.33619303	0.33619303	0.33619303	0.33619303	0.33619303	0.33619303	0.33619303	0.33619303	0.33619303	0.33619303	0.33619303	0.33619303	0.33619303	0.33619303	0.33619303	0.33619303	0.33619303
353.mp3	0.33763593	0.33763593	0.33763593	0.33763593	0.33763593	0.33763593	0.33763593	0.33763593	0.33763593	0.33763593	0.33763593	0.33763593	0.33763593	0.33763593	0.33763593	0.33763593	0.33763593	0.33763593	0.33763593	0.33763593	0.33763593	0.33763593	0.33763593	0.33763593	0.33763593	0.33763593	0.33763593	0.33763593	0.33763593	0.33763593	0.33763593	0.33763593	0.33763593	0.33763593	0.33763593	0.33763593	0.33763593	0.33763593	0.33763593	0.33763593	0.33763593	0.33763593	0.33763593	0.33763593	0.33763593	0.33763593	0.33763593	0.33763593	0.33763593
354.mp3	0.35568702	0.35568702	0.35568702	0.35568702	0.35568702	0.35568702	0.35568702	0.35568702	0.35568702	0.35568702	0.35568702	0.35568702	0.35568702	0.35568702	0.35568702	0.35568702	0.35568702	0.35568702	0.35568702	0.35568702	0.35568702	0.35568702	0.35568702	0.35568702	0.35568702	0.35568702	0.35568702	0.35568702	0.35568702	0.35568702	0.35568702	0.35568702	0.35568702	0.35568702	0.35568702	0.35568702	0.35568702	0.35568702	0.35568702	0.35568702	0.35568702	0.35568702	0.35568702	0.35568702	0.35568702	0.35568702	0.35568702	0.35568702	0.35568702
355.mp3	0.36252022	0.36252022	0.36252022	0.36252022	0.36252022	0.36252022	0.36252022	0.36252022	0.36252022	0.36252022	0.36252022	0.36252022	0.36252022	0.36252022	0.36252022	0.36252022	0.36252022	0.36252022	0.36252022	0.36252022	0.36252022	0.36252022	0.36252022	0.36252022	0.36252022	0.36252022	0.36252022	0.36252022	0.36252022	0.36252022	0.36252022	0.36252022	0.36252022	0.36252022	0.36252022	0.36252022	0.36252022	0.36252022	0.36252022	0.36252022	0.36252022	0.36252022	0.36252022	0.36252022	0.36252022	0.36252022	0.36252022	0.36252022	0.36252022
356.mp3	0.504741	0.504741	0.504741	0.504741	0.504741	0.504741	0.504741	0.504741	0.504741	0.504741	0.504741	0.504741	0.504741	0.504741	0.504741	0.504741	0.504741	0.504741	0.504741	0.504741	0.504741	0.504741	0.504741	0.504741	0.504741	0.504741	0.504741	0.504741	0.504741	0.504741	0.504741	0.504741	0.504741	0.504741	0.504741	0.504741	0.504741	0.504741	0.504741	0.504741	0.504741	0.504741	0.504741	0.504741	0.504741	0.504741	0.504741	0.504741	0.504741
357.mp3	0.46251923	0.46251923	0.46251923	0.46251923	0.46251923	0.46251923	0.46251923	0.46251923	0.46251923	0.46251923	0.46251923	0.46251923	0.46251923	0.46251923	0.46251923	0.46251923	0.46251923	0.46251923	0.46251923	0.46251923	0.46251923	0.46251923	0.46251923	0.46251923	0.46251923	0.46251923	0.46251923	0.46251923	0.46251923	0.46251923	0.46251923	0.46251923	0.46251923	0.46251923	0.46251923	0.46251923	0.46251923	0.46251923	0.46251923	0.46251923	0.46251923	0.46251923	0.46251923	0.46251923	0.46251923	0.46251923	0.46251923	0.46251923	0.46251923
358.mp3	0.4678465	0.4678465	0.4678465	0.4678465	0.4678465	0.4678465	0.4678465	0.4678465	0.4678465	0.4678465	0.4678465	0.4678465	0.4678465	0.4678465	0.4678465	0.4678465	0.4678465	0.4678465	0.4678465	0.4678465	0.4678465	0.4678465	0.4678465	0.4678465	0.4678465	0.4678465	0.4678465	0.4678465	0.4678465	0.4678465	0.4678465	0.4678465	0.4678465	0.4678465	0.4678465	0.4678465	0.4678465	0.4678465	0.4678465	0.4678465	0.4678465	0.4678465	0.4678465	0.4678465	0.4678465	0.4678465	0.4678465	0.4678465	0.4678465
359.mp3	0.15797451	0.15797451	0.15797451	0.15797451	0.15797451	0.15797451	0.15797451	0.15797451	0.15797451	0.15797451	0.15797451	0.15797451	0.15797451	0.15797451	0.15797451	0.15797451	0.15797451	0.15797451	0.15797451	0.15797451	0.15797451	0.15797451	0.15797451	0.15797451	0.15797451	0.15797451	0.15797451	0.15797451	0.15797451	0.15797451	0.15797451	0.15797451	0.15797451	0.15797451	0.15797451	0.15797451	0.15797451	0.15797451	0.15797451	0.15797451	0.15797451	0.15797451	0.15797451	0.15797451	0.15797451	0.15797451	0.15797451	0.15797451	0.15797451
360.mp3	0.26595286	0.26595286	0.26595286	0.26595286	0.26595286	0.26595286	0.26595286	0.26595286	0.26595286	0.26595286	0.26595286	0.26595286	0.26595286	0.26595286	0.26595286	0.26595286	0.26595286	0.26595286	0.26595286	0.26595286	0.26595286	0.26595286	0.26595286	0.26595286	0.26595286	0.26595286	0.26595286	0.26595286	0.26595286	0.26595286	0.26595286	0.26595286	0.26595286	0.26595286	0.26595286	0.26595286	0.26595286	0.26595286	0.26595286	0.26595286	0.26595286	0.26595286	0.26595286	0.26595286	0.26595286	0.26595286	0.26595286	0.26595286	0.26595286
361.mp3	0.42020845	0.42020845	0.42020845	0.42020845	0.42020845	0.42020845	0.42020845	0.42020845	0.42020845	0.42020845	0.42020845	0.42020845	0.42020845	0.42020845	0.42020845	0.42020845	0.42020845	0.42020845	0.42020845	0.42020845	0.42020845	0.42020845	0.42020845	0.42020845	0.42020845	0.42020845	0.42020845	0.42020845	0.42020845	0.42020845	0.42020845	0.42020845	0.42020845	0.42020845	0.42020845	0.42020845	0.42020845	0.42020845	0.42020845	0.42020845	0.42020845	0.42020845	0.42020845	0.42020845	0.42020845	0.42020845	0.42020845	0.42020845	0.42020845
362.mp3	0.3337711	0.3337711	0.3337711	0.3337711	0.3337711	0.3337711	0.3337711	0.3337711	0.3337711	0.3337711	0.3337711	0.3337711	0.3337711	0.3337711	0.3337711	0.3337711	0.3337711	0.3337711	0.3337711	0.3337711	0.3337711	0.3337711	0.3337711	0.3337711	0.3337711	0.3337711	0.3337711	0.3337711	0.3337711	0.3337711	0.3337711	0.3337711	0.3337711	0.3337711	0.3337711	0.3337711	0.3337711	0.3337711	0.3337711	0.3337711	0.3337711	0.3337711	0.3337711	0.3337711	0.3337711	0.3337711	0.3337711	0.3337711	0.3337711
364.mp3	0.49652356	0.49652356	0.49652356	0.49652356	0.49652356	0.49652356	0.49652356	0.49652356	0.49652356	0.49652356	0.49652356	0.49652356	0.49652356	0.49652356	0.49652356	0.49652356	0.49652356	0.49652356	0.49652356	0.49652356	0.49652356	0.49652356	0.49652356	0.49652356	0.49652356	0.49652356	0.49652356	0.49652356	0.49652356	0.49652356	0.49652356	0.49652356	0.49652356	0.49652356	0.49652356	0.49652356	0.49652356	0.49652356	0.49652356	0.49652356	0.49652356	0.49652356	0.49652356	0.49652356	0.49652356	0.49652356	0.49652356	0.49652356	0.49652356
365.mp3	0.49868804	0.49868804	0.49868804	0.49868804	0.49868804	0.49868804	0.49868804	0.49868804	0.49868804	0.49868804	0.49868804	0.49868804	0.49868804	0.49868804	0.49868804	0.49868804	0.49868804	0.49868804	0.49868804	0.49868804	0.49868804	0.49868804	0.49868804	0.49868804	0.49868804	0.49868804	0.49868804	0.49868804	0.49868804	0.49868804	0.49868804	0.49868804	0.49868804	0.49868804	0.49868804	0.49868804	0.49868804	0.49868804	0.49868804	0.49868804	0.49868804	0.49868804	0.49868804	0.49868804	0.49868804	0.49868804	0.49868804	0.49868804	0.49868804
366.mp3	0.5119709	0.5119709	0.5119709	0.5119709	0.5119709	0.5119709	0.5119709	0.5119709	0.5119709	0.5119709	0.5119709	0.5119709	0.5119709	0.5119709	0.5119709	0.5119709	0.5119709	0.5119709	0.5119709	0.5119709	0.5119709	0.5119709	0.5119709	0.5119709	0.5119709	0.5119709	0.5119709	0.5119709	0.5119709	0.5119709	0.5119709	0.5119709	0.5119709	0.5119709	0.5119709	0.5119709	0.5119709	0.5119709	0.5119709	0.5119709	0.5119709	0.5119709	0.5119709	0.5119709	0.5119709	0.5119709	0.5119709	0.5119709	0.5119709
367.mp3	0.2792604	0.2792604	0.2792604	0.2792604	0.2792604	0.2792604	0.2792604	0.2792604	0.2792604	0.2792604	0.2792604	0.2792604	0.2792604	0.2792604	0.2792604	0.2792604	0.2792604	0.2792604	0.2792604	0.2792604	0.2792604	0.2792604	0.2792604	0.2792604	0.2792604	0.2792604	0.2792604	0.2792604	0.2792604	0.2792604	0.2792604	0.2792604	0.2792604	0.2792604	0.2792604	0.2792604	0.2792604	0.2792604	0.2792604	0.2792604	0.2792604	0.2792604	0.2792604	0.2792604	0.2792604	0.2792604	0.2792604	0.2792604	0.2792604
368.mp3	0.4785779	0.4785779	0.4785779	0.4785779	0.4785779	0.4785779	0.4785779	0.4785779	0.4785779	0.4785779	0.4785779	0.4785779	0.4785779	0.4785779	0.4785779	0.4785779	0.4785779	0.4785779	0.4785779	0.4785779	0.4785779	0.4785779	0.4785779	0.4785779	0.4785779	0.4785779	0.4785779	0.4785779	0.4785779	0.4785779	0.4785779	0.4785779	0.4785779	0.4785779	0.4785779	0.4785779	0.4785779	0.4785779	0.4785779	0.4785779	0.4785779	0.4785779	0.4785779	0.4785779	0.4785779	0.4785779	0.4785779	0.4785779	0.4785779
369.mp3	0.37390366	0.37390366	0.37390366	0.37390366	0.37390366	0.37390366	0.37390366	0.37390366	0.37390366	0.37390366	0.37390366	0.37390366	0.37390366	0.37390366	0.37390366	0.37390366	0.37390366	0.37390366	0.37390366	0.37390366	0.37390366	0.37390366	0.37390366	0.37390366	0.37390366	0.37390366	0.37390366	0.37390366	0.37390366	0.37390366	0.37390366	0.37390366	0.37390366	0.37390366	0.37390366	0.37390366	0.37390366	0.37390366	0.37390366	0.37390366	0.37390366	0.37390366	0.37390366	0.37390366	0.37390366	0.37390366	0.37390366	0.37390366	0.37390366
370.mp3	0.33502373	0.33502373	0.33502373	0.33502373	0.33502373	0.33502373	0.33502373	0.33502373	0.33502373	0.33502373	0.33502373	0.33502373	0.33502373	0.33502373	0.33502373	0.33502373	0.33502373	0.33502373	0.33502373	0.33502373	0.33502373	0.33502373	0.33502373	0.33502373	0.33502373	0.33502373	0.33502373	0.33502373	0.33502373	0.33502373	0.33502373	0.33502373	0.33502373	0.33502373	0.33502373	0.33502373	0.33502373	0.33502373	0.33502373	0.33502373	0.33502373	0.33502373	0.33502373	0.33502373	0.33502373	0.33502373	0.33502373	0.33502373	0.33502373
371.mp3	0.40157783	0.40157783	0.40157783	0.40157783	0.40157783	0.40157783	0.40157783	0.40157783	0.40157783	0.40157783	0.40157783	0.40157783	0.40157783	0.40157783	0.40157783	0.40157783	0.40157783	0.40157783	0.40157783	0.40157783	0.40157783	0.40157783	0.40157783	0.40157783	0.40157783	0.40157783	0.40157783	0.40157783	0.40157783	0.40157783	0.40157783	0.40157783	0.40157783	0.40157783	0.40157783	0.40157783	0.40157783	0.40157783	0.40157783	0.40157783	0.40157783	0.40157783	0.40157783	0.40157783	0.40157783	0.40157783	0.40157783	0.40157783	0.40157783
372.mp3	0.49021292	0.49021292	0.49021292	0.49021292	0.49021292	0.49021292	0.49021292	0.49021292	0.49021292	0.49021292	0.49021292	0.49021292	0.49021292	0.49021292	0.49021292	0.49021292	0.49021292	0.49021292	0.49021292	0.49021292	0.49021292	0.49021292	0.49021292	0.49021292	0.49021292	0.49021292	0.49021292	0.49021292	0.49021292	0.49021292	0.49021292	0.49021292	0.49021292	0.49021292	0.49021292	0.49021292	0.49021292	0.49021292	0.49021292	0.49021292	0.49021292	0.49021292	0.49021292	0.49021292	0.49021292	0.49021292	0.49021292	0.49021292	0.49021292
374.mp3	0.35988942	0.35988942	0.35988942	0.35988942	0.35988942	0.35988942	0.35988942	0.35988942	0.35988942	0.35988942	0.35988942	0.35988942	0.35988942	0.35988942	0.35988942	0.35988942	0.35988942	0.35988942	0.35988942	0.35988942	0.35988942	0.35988942	0.35988942	0.35988942	0.35988942	0.35988942	0.35988942	0.35988942	0.35988942	0.35988942	0.35988942	0.35988942	0.35988942	0.35988942	0.35988942	0.35988942	0.35988942	0.35988942	0.35988942	0.35988942	0.35988942	0.35988942	0.35988942	0.35988942	0.35988942	0.35988942	0.35988942	0.35988942	0.35988942
375.mp3	0.24841978	0.24841978	0.24841978	0.24841978	0.24841978	0.24841978	0.24841978	0.24841978	0.24841978	0.24841978	0.24841978	0.24841978	0.24841978	0.24841978	0.24841978	0.24841978	0.24841978	0.24841978	0.24841978	0.24841978	0.24841978	0.24841978	0.24841978	0.24841978	0.24841978	0.24841978	0.24841978	0.24841978	0.24841978	0.24841978	0.24841978	0.24841978	0.24841978	0.24841978	0.24841978	0.24841978	0.24841978	0.24841978	0.24841978	0.24841978	0.24841978	0.24841978	0.24841978	0.24841978	0.24841978	0.24841978	0.24841978	0.24841978	0.24841978
376.mp3	0.062038943	0.062038943	0.062038943	0.062038943	0.062038943	0.062038943	0.062038943	0.062038943	0.062038943	0.062038943	0.062038943	0.062038943	0.062038943	0.062038943	0.062038943	0.062038943	0.062038943	0.062038943	0.062038943	0.062038943	0.062038943	0.062038943	0.062038943	0.062038943	0.062038943	0.062038943	0.062038943	0.062038943	0.062038943	0.062038943	0.062038943	0.062038943	0.062038943	0.062038943	0.062038943	0.062038943	0.062038943	0.062038943	0.062038943	0.062038943	0.062038943	0.062038943	0.062038943	0.062038943	0.062038943	0.062038943	0.062038943	0.062038943	0.062038943
378.mp3	0.48215473	0.48215473	0.48215473	0.48215473	0.48215473	0.48215473	0.48215473	0.48215473	0.48215473	0.48215473	0.48215473	0.48215473	0.48215473	0.48215473	0.48215473	0.48215473	0.48215473	0.48215473	0.48215473	0.48215473	0.48215473	0.48215473	0.48215473	0.48215473	0.48215473	0.48215473	0.48215473	0.48215473	0.48215473	0.48215473	0.48215473	0.48215473	0.48215473	0.48215473	0.48215473	0.48215473	0.48215473	0.48215473	0.48215473	0.48215473	0.48215473	0.48215473	0.48215473	0.48215473	0.48215473	0.48215473	0.48215473	0.48215473	0.48215473
379.mp3	0.31082487	0.31082487	0.31082487	0.31082487	0.31082487	0.31082487	0.31082487	0.31082487	0.31082487	0.31082487	0.31082487	0.31082487	0.31082487	0.31082487	0.31082487	0.31082487	0.31082487	0.31082487	0.31082487	0.31082487	0.31082487	0.31082487	0.31082487	0.31082487	0.31082487	0.31082487	0.31082487	0.31082487	0.31082487	0.31082487	0.31082487	0.31082487	0.31082487	0.31082487	0.31082487	0.31082487	0.31082487	0.31082487	0.31082487	0.31082487	0.31082487	0.31082487	0.31082487	0.31082487	0.31082487	0.31082487	0.31082487	0.31082487	0.31082487
380.mp3	0.43609047	0.43609047	0.43609047	0.43609047	0.43609047	0.43609047	0.43609047	0.43609047	0.43609047	0.43609047	0.43609047	0.43609047	0.43609047	0.43609047	0.43609047	0.43609047	0.43609047	0.43609047	0.43609047	0.43609047	0.43609047	0.43609047	0.43609047	0.43609047	0.43609047	0.43609047	0.43609047	0.43609047	0.43609047	0.43609047	0.43609047	0.43609047	0.43609047	0.43609047	0.43609047	0.43609047	0.43609047	0.43609047	0.43609047	0.43609047	0.43609047	0.43609047	0.43609047	0.43609047	0.43609047	0.43609047	0.43609047	0.43609047	0.43609047
381.mp3	0.37598893	0.37598893	0.37598893	0.37598893	0.37598893	0.37598893	0.37598893	0.37598893	0.37598893	0.37598893	0.37598893	0.37598893	0.37598893	0.37598893	0.37598893	0.37598893	0.37598893	0.37598893	0.37598893	0.37598893	0.37598893	0.37598893	0.37598893	0.37598893	0.37598893	0.37598893	0.37598893	0.37598893	0.37598893	0.37598893	0.37598893	0.37598893	0.37598893	0.37598893	0.37598893	0.37598893	0.37598893	0.37598893	0.37598893	0.37598893	0.37598893	0.37598893	0.37598893	0.37598893	0.37598893	0.37598893	0.37598893	0.37598893	0.37598893
383.mp3	0.61062235	0.61062235	0.61062235	0.61062235	0.61062235	0.61062235	0.61062235	0.61062235	0.61062235	0.61062235	0.61062235	0.61062235	0.61062235	0.61062235	0.61062235	0.61062235	0.61062235	0.61062235	0.61062235	0.61062235	0.61062235	0.61062235	0.61062235	0.61062235	0.61062235	0.61062235	0.61062235	0.61062235	0.61062235	0.61062235	0.61062235	0.61062235	0.61062235	0.61062235	0.61062235	0.61062235	0.61062235	0.61062235	0.61062235	0.61062235	0.61062235	0.61062235	0.61062235	0.61062235	0.61062235	0.61062235	0.61062235	0.61062235	0.61062235
384.mp3	0.39107668	0.39107668	0.39107668	0.39107668	0.39107668	0.39107668	0.39107668	0.39107668	0.39107668	0.39107668	0.39107668	0.39107668	0.39107668	0.39107668	0.39107668	0.39107668	0.39107668	0.39107668	0.39107668	0.39107668	0.39107668	0.39107668	0.39107668	0.39107668	0.39107668	0.39107668	0.39107668	0.39107668	0.39107668	0.39107668	0.39107668	0.39107668	0.39107668	0.39107668	0.39107668	0.39107668	0.39107668	0.39107668	0.39107668	0.39107668	0.39107668	0.39107668	0.39107668	0.39107668	0.39107668	0.39107668	0.39107668	0.39107668	0.39107668
386.mp3	0.36884022	0.36884022	0.36884022	0.36884022	0.36884022	0.36884022	0.36884022	0.36884022	0.36884022	0.36884022	0.36884022	0.36884022	0.36884022	0.36884022	0.36884022	0.36884022	0.36884022	0.36884022	0.36884022	0.36884022	0.36884022	0.36884022	0.36884022	0.36884022	0.36884022	0.36884022	0.36884022	0.36884022	0.36884022	0.36884022	0.36884022	0.36884022	0.36884022	0.36884022	0.36884022	0.36884022	0.36884022	0.36884022	0.36884022	0.36884022	0.36884022	0.36884022	0.36884022	0.36884022	0.36884022	0.36884022	0.36884022	0.36884022	0.36884022
387.mp3	0.57178223	0.57178223	0.57178223	0.57178223	0.57178223	0.57178223	0.57178223	0.57178223	0.57178223	0.57178223	0.57178223	0.57178223	0.57178223	0.57178223	0.57178223	0.57178223	0.57178223	0.57178223	0.57178223	0.57178223	0.57178223	0.57178223	0.57178223	0.57178223	0.57178223	0.57178223	0.57178223	0.57178223	0.57178223	0.57178223	0.57178223	0.57178223	0.57178223	0.57178223	0.57178223	0.57178223	0.57178223	0.57178223	0.57178223	0.57178223	0.57178223	0.57178223	0.57178223	0.57178223	0.57178223	0.57178223	0.57178223	0.57178223	0.57178223
390.mp3	0.5355536	0.5355536	0.5355536	0.5355536	0.5355536	0.5355536	0.5355536	0.5355536	0.5355536	0.5355536	0.5355536	0.5355536	0.5355536	0.5355536	0.5355536	0.5355536	0.5355536	0.5355536	0.5355536	0.5355536	0.5355536	0.5355536	0.5355536	0.5355536	0.5355536	0.5355536	0.5355536	0.5355536	0.5355536	0.5355536	0.5355536	0.5355536	0.5355536	0.5355536	0.5355536	0.5355536	0.5355536	0.5355536	0.5355536	0.5355536	0.5355536	0.5355536	0.5355536	0.5355536	0.5355536	0.5355536	0.5355536	0.5355536	0.5355536
391.mp3	0.36228204	0.36228204	0.36228204	0.36228204	0.36228204	0.36228204	0.36228204	0.36228204	0.36228204	0.36228204	0.36228204	0.36228204	0.36228204	0.36228204	0.36228204	0.36228204	0.36228204	0.36228204	0.36228204	0.36228204	0.36228204	0.36228204	0.36228204	0.36228204	0.36228204	0.36228204	0.36228204	0.36228204	0.36228204	0.36228204	0.36228204	0.36228204	0.36228204	0.36228204	0.36228204	0.36228204	0.36228204	0.36228204	0.36228204	0.36228204	0.36228204	0.36228204	0.36228204	0.36228204	0.36228204	0.36228204	0.36228204	0.36228204	0.36228204
392.mp3	0.41338813	0.41338813	0.41338813	0.41338813	0.41338813	0.41338813	0.41338813	0.41338813	0.41338813	0.41338813	0.41338813	0.41338813	0.41338813	0.41338813	0.41338813	0.41338813	0.41338813	0.41338813	0.41338813	0.41338813	0.41338813	0.41338813	0.41338813	0.41338813	0.41338813	0.41338813	0.41338813	0.41338813	0.41338813	0.41338813	0.41338813	0.41338813	0.41338813	0.41338813	0.41338813	0.41338813	0.41338813	0.41338813	0.41338813	0.41338813	0.41338813	0.41338813	0.41338813	0.41338813	0.41338813	0.41338813	0.41338813	0.41338813	0.41338813
393.mp3	0.015507283	0.015507283	0.015507283	0.015507283	0.015507283	0.015507283	0.015507283	0.015507283	0.015507283	0.015507283	0.015507283	0.015507283	0.015507283	0.015507283	0.015507283	0.015507283	0.015507283	0.015507283	0.015507283	0.015507283	0.015507283	0.015507283	0.015507283	0.015507283	0.015507283	0.015507283	0.015507283	0.015507283	0.015507283	0.015507283	0.015507283	0.015507283	0.015507283	0.015507283	0.015507283	0.015507283	0.015507283	0.015507283	0.015507283	0.015507283	0.015507283	0.015507283	0.015507283	0.015507283	0.015507283	0.015507283	0.015507283	0.015507283	0.015507283
395.mp3	0.17166726	0.17166726	0.17166726	0.17166726	0.17166726	0.17166726	0.17166726	0.17166726	0.17166726	0.17166726	0.17166726	0.17166726	0.17166726	0.17166726	0.17166726	0.17166726	0.17166726	0.17166726	0.17166726	0.17166726	0.17166726	0.17166726	0.17166726	0.17166726	0.17166726	0.17166726	0.17166726	0.17166726	0.17166726	0.17166726	0.17166726	0.17166726	0.17166726	0.17166726	0.17166726	0.17166726	0.17166726	0.17166726	0.17166726	0.17166726	0.17166726	0.17166726	0.17166726	0.17166726	0.17166726	0.17166726	0.17166726	0.17166726	0.17166726
397.mp3	0.3450734	0.3450734	0.3450734	0.3450734	0.3450734	0.3450734	0.3450734	0.3450734	0.3450734	0.3450734	0.3450734	0.3450734	0.3450734	0.3450734	0.3450734	0.3450734	0.3450734	0.3450734	0.3450734	0.3450734	0.3450734	0.3450734	0.3450734	0.3450734	0.3450734	0.3450734	0.3450734	0.3450734	0.3450734	0.3450734	0.3450734	0.3450734	0.3450734	0.3450734	0.3450734	0.3450734	0.3450734	0.3450734	0.3450734	0.3450734	0.3450734	0.3450734	0.3450734	0.3450734	0.3450734	0.3450734	0.3450734	0.3450734	0.3450734
399.mp3	0.31121108	0.31121108	0.31121108	0.31121108	0.31121108	0.31121108	0.31121108	0.31121108	0.31121108	0.31121108	0.31121108	0.31121108	0.31121108	0.31121108	0.31121108	0.31121108	0.31121108	0.31121108	0.31121108	0.31121108	0.31121108	0.31121108	0.31121108	0.31121108	0.31121108	0.31121108	0.31121108	0.31121108	0.31121108	0.31121108	0.31121108	0.31121108	0.31121108	0.31121108	0.31121108	0.31121108	0.31121108	0.31121108	0.31121108	0.31121108	0.31121108	0.31121108	0.31121108	0.31121108	0.31121108	0.31121108	0.31121108	0.31121108	0.31121108
400.mp3	0.12527815	0.12527815	0.12527815	0.12527815	0.12527815	0.12527815	0.12527815	0.12527815	0.12527815	0.12527815	0.12527815	0.12527815	0.12527815	0.12527815	0.12527815	0.12527815	0.12527815	0.12527815	0.12527815	0.12527815	0.12527815	0.12527815	0.12527815	0.12527815	0.12527815	0.12527815	0.12527815	0.12527815	0.12527815	0.12527815	0.12527815	0.12527815	0.12527815	0.12527815	0.12527815	0.12527815	0.12527815	0.12527815	0.12527815	0.12527815	0.12527815	0.12527815	0.12527815	0.12527815	0.12527815	0.12527815	0.12527815	0.12527815	0.12527815
401.mp3	0.259895	0.259895	0.259895	0.259895	0.259895	0.259895	0.259895	0.259895	0.259895	0.259895	0.259895	0.259895	0.259895	0.259895	0.259895	0.259895	0.259895	0.259895	0.259895	0.259895	0.259895	0.259895	0.259895	0.259895	0.259895	0.259895	0.259895	0.259895	0.259895	0.259895	0.259895	0.259895	0.259895	0.259895	0.259895	0.259895	0.259895	0.259895	0.259895	0.259895	0.259895	0.259895	0.259895	0.259895	0.259895	0.259895	0.259895	0.259895	0.259895
402.mp3	0.28341353	0.28341353	0.28341353	0.28341353	0.28341353	0.28341353	0.28341353	0.28341353	0.28341353	0.28341353	0.28341353	0.28341353	0.28341353	0.28341353	0.28341353	0.28341353	0.28341353	0.28341353	0.28341353	0.28341353	0.28341353	0.28341353	0.28341353	0.28341353	0.28341353	0.28341353	0.28341353	0.28341353	0.28341353	0.28341353	0.28341353	0.28341353	0.28341353	0.28341353	0.28341353	0.28341353	0.28341353	0.28341353	0.28341353	0.28341353	0.28341353	0.28341353	0.28341353	0.28341353	0.28341353	0.28341353	0.28341353	0.28341353	0.28341353
403.mp3	0.3798012	0.3798012	0.3798012	0.3798012	0.3798012	0.3798012	0.3798012	0.3798012	0.3798012	0.3798012	0.3798012	0.3798012	0.3798012	0.3798012	0.3798012	0.3798012	0.3798012	0.3798012	0.3798012	0.3798012	0.3798012	0.3798012	0.3798012	0.3798012	0.3798012	0.3798012	0.3798012	0.3798012	0.3798012	0.3798012	0.3798012	0.3798012	0.3798012	0.3798012	0.3798012	0.3798012	0.3798012	0.3798012	0.3798012	0.3798012	0.3798012	0.3798012	0.3798012	0.3798012	0.3798012	0.3798012	0.3798012	0.3798012	0.3798012
404.mp3	0.028699396	0.028699396	0.028699396	0.028699396	0.028699396	0.028699396	0.028699396	0.028699396	0.028699396	0.028699396	0.028699396	0.028699396	0.028699396	0.028699396	0.028699396	0.028699396	0.028699396	0.028699396	0.028699396	0.028699396	0.028699396	0.028699396	0.028699396	0.028699396	0.028699396	0.028699396	0.028699396	0.028699396	0.028699396	0.028699396	0.028699396	0.028699396	0.028699396	0.028699396	0.028699396	0.028699396	0.028699396	0.028699396	0.028699396	0.028699396	0.028699396	0.028699396	0.028699396	0.028699396	0.028699396	0.028699396	0.028699396	0.028699396	0.028699396
405.mp3	0.44955426	0.44955426	0.44955426	0.44955426	0.44955426	0.44955426	0.44955426	0.44955426	0.44955426	0.44955426	0.44955426	0.44955426	0.44955426	0.44955426	0.44955426	0.44955426	0.44955426	0.44955426	0.44955426	0.44955426	0.44955426	0.44955426	0.44955426	0.44955426	0.44955426	0.44955426	0.44955426	0.44955426	0.44955426	0.44955426	0.44955426	0.44955426	0.44955426	0.44955426	0.44955426	0.44955426	0.44955426	0.44955426	0.44955426	0.44955426	0.44955426	0.44955426	0.44955426	0.44955426	0.44955426	0.44955426	0.44955426	0.44955426	0.44955426
406.mp3	0.34739387	0.34739387	0.34739387	0.34739387	0.34739387	0.34739387	0.34739387	0.34739387	0.34739387	0.34739387	0.34739387	0.34739387	0.34739387	0.34739387	0.34739387	0.34739387	0.34739387	0.34739387	0.34739387	0.34739387	0.34739387	0.34739387	0.34739387	0.34739387	0.34739387	0.34739387	0.34739387	0.34739387	0.34739387	0.34739387	0.34739387	0.34739387	0.34739387	0.34739387	0.34739387	0.34739387	0.34739387	0.34739387	0.34739387	0.34739387	0.34739387	0.34739387	0.34739387	0.34739387	0.34739387	0.34739387	0.34739387	0.34739387	0.34739387
407.mp3	0.15344018	0.15344018	0.15344018	0.15344018	0.15344018	0.15344018	0.15344018	0.15344018	0.15344018	0.15344018	0.15344018	0.15344018	0.15344018	0.15344018	0.15344018	0.15344018	0.15344018	0.15344018	0.15344018	0.15344018	0.15344018	0.15344018	0.15344018	0.15344018	0.15344018	0.15344018	0.15344018	0.15344018	0.15344018	0.15344018	0.15344018	0.15344018	0.15344018	0.15344018	0.15344018	0.15344018	0.15344018	0.15344018	0.15344018	0.15344018	0.15344018	0.15344018	0.15344018	0.15344018	0.15344018	0.15344018	0.15344018	0.15344018	0.15344018
408.mp3	0.48651433	0.48651433	0.48651433	0.48651433	0.48651433	0.48651433	0.48651433	0.48651433	0.48651433	0.48651433	0.48651433	0.48651433	0.48651433	0.48651433	0.48651433	0.48651433	0.48651433	0.48651433	0.48651433	0.48651433	0.48651433	0.48651433	0.48651433	0.48651433	0.48651433	0.48651433	0.48651433	0.48651433	0.48651433	0.48651433	0.48651433	0.48651433	0.48651433	0.48651433	0.48651433	0.48651433	0.48651433	0.48651433	0.48651433	0.48651433	0.48651433	0.48651433	0.48651433	0.48651433	0.48651433	0.48651433	0.48651433	0.48651433	0.48651433
410.mp3	0.36027148	0.36027148	0.36027148	0.36027148	0.36027148	0.36027148	0.36027148	0.36027148	0.36027148	0.36027148	0.36027148	0.36027148	0.36027148	0.36027148	0.36027148	0.36027148	0.36027148	0.36027148	0.36027148	0.36027148	0.36027148	0.36027148	0.36027148	0.36027148	0.36027148	0.36027148	0.36027148	0.36027148	0.36027148	0.36027148	0.36027148	0.36027148	0.36027148	0.36027148	0.36027148	0.36027148	0.36027148	0.36027148	0.36027148	0.36027148	0.36027148	0.36027148	0.36027148	0.36027148	0.36027148	0.36027148	0.36027148	0.36027148	0.36027148
415.mp3	0.33447713	0.33447713	0.33447713	0.33447713	0.33447713	0.33447713	0.33447713	0.33447713	0.33447713	0.33447713	0.33447713	0.33447713	0.33447713	0.33447713	0.33447713	0.33447713	0.33447713	0.33447713	0.33447713	0.33447713	0.33447713	0.33447713	0.33447713	0.33447713	0.33447713	0.33447713	0.33447713	0.33447713	0.33447713	0.33447713	0.33447713	0.33447713	0.33447713	0.33447713	0.33447713	0.33447713	0.33447713	0.33447713	0.33447713	0.33447713	0.33447713	0.33447713	0.33447713	0.33447713	0.33447713	0.33447713	0.33447713	0.33447713	0.33447713
416.mp3	0.17388211	0.17388211	0.17388211	0.17388211	0.17388211	0.17388211	0.17388211	0.17388211	0.17388211	0.17388211	0.17388211	0.17388211	0.17388211	0.17388211	0.17388211	0.17388211	0.17388211	0.17388211	0.17388211	0.17388211	0.17388211	0.17388211	0.17388211	0.17388211	0.17388211	0.17388211	0.17388211	0.17388211	0.17388211	0.17388211	0.17388211	0.17388211	0.17388211	0.17388211	0.17388211	0.17388211	0.17388211	0.17388211	0.17388211	0.17388211	0.17388211	0.17388211	0.17388211	0.17388211	0.17388211	0.17388211	0.17388211	0.17388211	0.17388211
419.mp3	0.27183586	0.27183586	0.27183586	0.27183586	0.27183586	0.27183586	0.27183586	0.27183586	0.27183586	0.27183586	0.27183586	0.27183586	0.27183586	0.27183586	0.27183586	0.27183586	0.27183586	0.27183586	0.27183586	0.27183586	0.27183586	0.27183586	0.27183586	0.27183586	0.27183586	0.27183586	0.27183586	0.27183586	0.27183586	0.27183586	0.27183586	0.27183586	0.27183586	0.27183586	0.27183586	0.27183586	0.27183586	0.27183586	0.27183586	0.27183586	0.27183586	0.27183586	0.27183586	0.27183586	0.27183586	0.27183586	0.27183586	0.27183586	0.27183586
420.mp3	0.09545021	0.09545021	0.09545021	0.09545021	0.09545021	0.09545021	0.09545021	0.09545021	0.09545021	0.09545021	0.09545021	0.09545021	0.09545021	0.09545021	0.09545021	0.09545021	0.09545021	0.09545021	0.09545021	0.09545021	0.09545021	0.09545021	0.09545021	0.09545021	0.09545021	0.09545021	0.09545021	0.09545021	0.09545021	0.09545021	0.09545021	0.09545021	0.09545021	0.09545021	0.09545021	0.09545021	0.09545021	0.09545021	0.09545021	0.09545021	0.09545021	0.09545021	0.09545021	0.09545021	0.09545021	0.09545021	0.09545021	0.09545021	0.09545021
422.mp3	0.01729315	0.01729315	0.01729315	0.01729315	0.01729315	0.01729315	0.01729315	0.01729315	0.01729315	0.01729315	0.01729315	0.01729315	0.01729315	0.01729315	0.01729315	0.01729315	0.01729315	0.01729315	0.01729315	0.01729315	0.01729315	0.01729315	0.01729315	0.01729315	0.01729315	0.01729315	0.01729315	0.01729315	0.01729315	0.01729315	0.01729315	0.01729315	0.01729315	0.01729315	0.01729315	0.01729315	0.01729315	0.01729315	0.01729315	0.01729315	0.01729315	0.01729315	0.01729315	0.01729315	0.01729315	0.01729315	0.01729315	0.01729315	0.01729315
423.mp3	0.2699711	0.2699711	0.2699711	0.2699711	0.2699711	0.2699711	0.2699711	0.2699711	0.2699711	0.2699711	0.2699711	0.2699711	0.2699711	0.2699711	0.2699711	0.2699711	0.2699711	0.2699711	0.2699711	0.2699711	0.2699711	0.2699711	0.2699711	0.2699711	0.2699711	0.2699711	0.2699711	0.2699711	0.2699711	0.2699711	0.2699711	0.2699711	0.2699711	0.2699711	0.2699711	0.2699711	0.2699711	0.2699711	0.2699711	0.2699711	0.2699711	0.2699711	0.2699711	0.2699711	0.2699711	0.2699711	0.2699711	0.2699711	0.2699711
425.mp3	0.5462844	0.5462844	0.5462844	0.5462844	0.5462844	0.5462844	0.5462844	0.5462844	0.5462844	0.5462844	0.5462844	0.5462844	0.5462844	0.5462844	0.5462844	0.5462844	0.5462844	0.5462844	0.5462844	0.5462844	0.5462844	0.5462844	0.5462844	0.5462844	0.5462844	0.5462844	0.5462844	0.5462844	0.5462844	0.5462844	0.5462844	0.5462844	0.5462844	0.5462844	0.5462844	0.5462844	0.5462844	0.5462844	0.5462844	0.5462844	0.5462844	0.5462844	0.5462844	0.5462844	0.5462844	0.5462844	0.5462844	0.5462844	0.5462844
426.mp3	0.45939222	0.45939222	0.45939222	0.45939222	0.45939222	0.45939222	0.45939222	0.45939222	0.45939222	0.45939222	0.45939222	0.45939222	0.45939222	0.45939222	0.45939222	0.45939222	0.45939222	0.45939222	0.45939222	0.45939222	0.45939222	0.45939222	0.45939222	0.45939222	0.45939222	0.45939222	0.45939222	0.45939222	0.45939222	0.45939222	0.45939222	0.45939222	0.45939222	0.45939222	0.45939222	0.45939222	0.45939222	0.45939222	0.45939222	0.45939222	0.45939222	0.45939222	0.45939222	0.45939222	0.45939222	0.45939222	0.45939222	0.45939222	0.45939222
427.mp3	0.23536988	0.23536988	0.23536988	0.23536988	0.23536988	0.23536988	0.23536988	0.23536988	0.23536988	0.23536988	0.23536988	0.23536988	0.23536988	0.23536988	0.23536988	0.23536988	0.23536988	0.23536988	0.23536988	0.23536988	0.23536988	0.23536988	0.23536988	0.23536988	0.23536988	0.23536988	0.23536988	0.23536988	0.23536988	0.23536988	0.23536988	0.23536988	0.23536988	0.23536988	0.23536988	0.23536988	0.23536988	0.23536988	0.23536988	0.23536988	0.23536988	0.23536988	0.23536988	0.23536988	0.23536988	0.23536988	0.23536988	0.23536988	0.23536988
428.mp3	0.46090567	0.46090567	0.46090567	0.46090567	0.46090567	0.46090567	0.46090567	0.46090567	0.46090567	0.46090567	0.46090567	0.46090567	0.46090567	0.46090567	0.46090567	0.46090567	0.46090567	0.46090567	0.46090567	0.46090567	0.46090567	0.46090567	0.46090567	0.46090567	0.46090567	0.46090567	0.46090567	0.46090567	0.46090567	0.46090567	0.46090567	0.46090567	0.46090567	0.46090567	0.46090567	0.46090567	0.46090567	0.46090567	0.46090567	0.46090567	0.46090567	0.46090567	0.46090567	0.46090567	0.46090567	0.46090567	0.46090567	0.46090567	0.46090567
429.mp3	0.70289767	0.70289767	0.70289767	0.70289767	0.70289767	0.70289767	0.70289767	0.70289767	0.70289767	0.70289767	0.70289767	0.70289767	0.70289767	0.70289767	0.70289767	0.70289767	0.70289767	0.70289767	0.70289767	0.70289767	0.70289767	0.70289767	0.70289767	0.70289767	0.70289767	0.70289767	0.70289767	0.70289767	0.70289767	0.70289767	0.70289767	0.70289767	0.70289767	0.70289767	0.70289767	0.70289767	0.70289767	0.70289767	0.70289767	0.70289767	0.70289767	0.70289767	0.70289767	0.70289767	0.70289767	0.70289767	0.70289767	0.70289767	0.70289767
430.mp3	0.49660832	0.49660832	0.49660832	0.49660832	0.49660832	0.49660832	0.49660832	0.49660832	0.49660832	0.49660832	0.49660832	0.49660832	0.49660832	0.49660832	0.49660832	0.49660832	0.49660832	0.49660832	0.49660832	0.49660832	0.49660832	0.49660832	0.49660832	0.49660832	0.49660832	0.49660832	0.49660832	0.49660832	0.49660832	0.49660832	0.49660832	0.49660832	0.49660832	0.49660832	0.49660832	0.49660832	0.49660832	0.49660832	0.49660832	0.49660832	0.49660832	0.49660832	0.49660832	0.49660832	0.49660832	0.49660832	0.49660832	0.49660832	0.49660832
431.mp3	0.30037698	0.30037698	0.30037698	0.30037698	0.30037698	0.30037698	0.30037698	0.30037698	0.30037698	0.30037698	0.30037698	0.30037698	0.30037698	0.30037698	0.30037698	0.30037698	0.30037698	0.30037698	0.30037698	0.30037698	0.30037698	0.30037698	0.30037698	0.30037698	0.30037698	0.30037698	0.30037698	0.30037698	0.30037698	0.30037698	0.30037698	0.30037698	0.30037698	0.30037698	0.30037698	0.30037698	0.30037698	0.30037698	0.30037698	0.30037698	0.30037698	0.30037698	0.30037698	0.30037698	0.30037698	0.30037698	0.30037698	0.30037698	0.30037698
432.mp3	0.2021177	0.2021177	0.2021177	0.2021177	0.2021177	0.2021177	0.2021177	0.2021177	0.2021177	0.2021177	0.2021177	0.2021177	0.2021177	0.2021177	0.2021177	0.2021177	0.2021177	0.2021177	0.2021177	0.2021177	0.2021177	0.2021177	0.2021177	0.2021177	0.2021177	0.2021177	0.2021177	0.2021177	0.2021177	0.2021177	0.2021177	0.2021177	0.2021177	0.2021177	0.2021177	0.2021177	0.2021177	0.2021177	0.2021177	0.2021177	0.2021177	0.2021177	0.2021177	0.2021177	0.2021177	0.2021177	0.2021177	0.2021177	0.2021177
435.mp3	0.099541366	0.099541366	0.099541366	0.099541366	0.099541366	0.099541366	0.099541366	0.099541366	0.099541366	0.099541366	0.099541366	0.099541366	0.099541366	0.099541366	0.099541366	0.099541366	0.099541366	0.099541366	0.099541366	0.099541366	0.099541366	0.099541366	0.099541366	0.099541366	0.099541366	0.099541366	0.099541366	0.099541366	0.099541366	0.099541366	0.099541366	0.099541366	0.099541366	0.099541366	0.099541366	0.099541366	0.099541366	0.099541366	0.099541366	0.099541366	0.099541366	0.099541366	0.099541366	0.099541366	0.099541366	0.099541366	0.099541366	0.099541366	0.099541366
436.mp3	0.36647564	0.36647564	0.36647564	0.36647564	0.36647564	0.36647564	0.36647564	0.36647564	0.36647564	0.36647564	0.36647564	0.36647564	0.36647564	0.36647564	0.36647564	0.36647564	0.36647564	0.36647564	0.36647564	0.36647564	0.36647564	0.36647564	0.36647564	0.36647564	0.36647564	0.36647564	0.36647564	0.36647564	0.36647564	0.36647564	0.36647564	0.36647564	0.36647564	0.36647564	0.36647564	0.36647564	0.36647564	0.36647564	0.36647564	0.36647564	0.36647564	0.36647564	0.36647564	0.36647564	0.36647564	0.36647564	0.36647564	0.36647564	0.36647564
437.mp3	0.49133587	0.49133587	0.49133587	0.49133587	0.49133587	0.49133587	0.49133587	0.49133587	0.49133587	0.49133587	0.49133587	0.49133587	0.49133587	0.49133587	0.49133587	0.49133587	0.49133587	0.49133587	0.49133587	0.49133587	0.49133587	0.49133587	0.49133587	0.49133587	0.49133587	0.49133587	0.49133587	0.49133587	0.49133587	0.49133587	0.49133587	0.49133587	0.49133587	0.49133587	0.49133587	0.49133587	0.49133587	0.49133587	0.49133587	0.49133587	0.49133587	0.49133587	0.49133587	0.49133587	0.49133587	0.49133587	0.49133587	0.49133587	0.49133587
440.mp3	0.31966183	0.31966183	0.31966183	0.31966183	0.31966183	0.31966183	0.31966183	0.31966183	0.31966183	0.31966183	0.31966183	0.31966183	0.31966183	0.31966183	0.31966183	0.31966183	0.31966183	0.31966183	0.31966183	0.31966183	0.31966183	0.31966183	0.31966183	0.31966183	0.31966183	0.31966183	0.31966183	0.31966183	0.31966183	0.31966183	0.31966183	0.31966183	0.31966183	0.31966183	0.31966183	0.31966183	0.31966183	0.31966183	0.31966183	0.31966183	0.31966183	0.31966183	0.31966183	0.31966183	0.31966183	0.31966183	0.31966183	0.31966183	0.31966183
441.mp3	0.32145825	0.32145825	0.32145825	0.32145825	0.32145825	0.32145825	0.32145825	0.32145825	0.32145825	0.32145825	0.32145825	0.32145825	0.32145825	0.32145825	0.32145825	0.32145825	0.32145825	0.32145825	0.32145825	0.32145825	0.32145825	0.32145825	0.32145825	0.32145825	0.32145825	0.32145825	0.32145825	0.32145825	0.32145825	0.32145825	0.32145825	0.32145825	0.32145825	0.32145825	0.32145825	0.32145825	0.32145825	0.32145825	0.32145825	0.32145825	0.32145825	0.32145825	0.32145825	0.32145825	0.32145825	0.32145825	0.32145825	0.32145825	0.32145825
442.mp3	0.434393	0.434393	0.434393	0.434393	0.434393	0.434393	0.434393	0.434393	0.434393	0.434393	0.434393	0.434393	0.434393	0.434393	0.434393	0.434393	0.434393	0.434393	0.434393	0.434393	0.434393	0.434393	0.434393	0.434393	0.434393	0.434393	0.434393	0.434393	0.434393	0.434393	0.434393	0.434393	0.434393	0.434393	0.434393	0.434393	0.434393	0.434393	0.434393	0.434393	0.434393	0.434393	0.434393	0.434393	0.434393	0.434393	0.434393	0.434393	0.434393
444.mp3	0.24977846	0.24977846	0.24977846	0.24977846	0.24977846	0.24977846	0.24977846	0.24977846	0.24977846	0.24977846	0.24977846	0.24977846	0.24977846	0.24977846	0.24977846	0.24977846	0.24977846	0.24977846	0.24977846	0.24977846	0.24977846	0.24977846	0.24977846	0.24977846	0.24977846	0.24977846	0.24977846	0.24977846	0.24977846	0.24977846	0.24977846	0.24977846	0.24977846	0.24977846	0.24977846	0.24977846	0.24977846	0.24977846	0.24977846	0.24977846	0.24977846	0.24977846	0.24977846	0.24977846	0.24977846	0.24977846	0.24977846	0.24977846	0.24977846
445.mp3	0.28409618	0.28409618	0.28409618	0.28409618	0.28409618	0.28409618	0.28409618	0.28409618	0.28409618	0.28409618	0.28409618	0.28409618	0.28409618	0.28409618	0.28409618	0.28409618	0.28409618	0.28409618	0.28409618	0.28409618	0.28409618	0.28409618	0.28409618	0.28409618	0.28409618	0.28409618	0.28409618	0.28409618	0.28409618	0.28409618	0.28409618	0.28409618	0.28409618	0.28409618	0.28409618	0.28409618	0.28409618	0.28409618	0.28409618	0.28409618	0.28409618	0.28409618	0.28409618	0.28409618	0.28409618	0.28409618	0.28409618	0.28409618	0.28409618
448.mp3	0.30992842	0.30992842	0.30992842	0.30992842	0.30992842	0.30992842	0.30992842	0.30992842	0.30992842	0.30992842	0.30992842	0.30992842	0.30992842	0.30992842	0.30992842	0.30992842	0.30992842	0.30992842	0.30992842	0.30992842	0.30992842	0.30992842	0.30992842	0.30992842	0.30992842	0.30992842	0.30992842	0.30992842	0.30992842	0.30992842	0.30992842	0.30992842	0.30992842	0.30992842	0.30992842	0.30992842	0.30992842	0.30992842	0.30992842	0.30992842	0.30992842	0.30992842	0.30992842	0.30992842	0.30992842	0.30992842	0.30992842	0.30992842	0.30992842
449.mp3	0.3354571	0.3354571	0.3354571	0.3354571	0.3354571	0.3354571	0.3354571	0.3354571	0.3354571	0.3354571	0.3354571	0.3354571	0.3354571	0.3354571	0.3354571	0.3354571	0.3354571	0.3354571	0.3354571	0.3354571	0.3354571	0.3354571	0.3354571	0.3354571	0.3354571	0.3354571	0.3354571	0.3354571	0.3354571	0.3354571	0.3354571	0.3354571	0.3354571	0.3354571	0.3354571	0.3354571	0.3354571	0.3354571	0.3354571	0.3354571	0.3354571	0.3354571	0.3354571	0.3354571	0.3354571	0.3354571	0.3354571	0.3354571	0.3354571
450.mp3	0.4805163	0.4805163	0.4805163	0.4805163	0.4805163	0.4805163	0.4805163	0.4805163	0.4805163	0.4805163	0.4805163	0.4805163	0.4805163	0.4805163	0.4805163	0.4805163	0.4805163	0.4805163	0.4805163	0.4805163	0.4805163	0.4805163	0.4805163	0.4805163	0.4805163	0.4805163	0.4805163	0.4805163	0.4805163	0.4805163	0.4805163	0.4805163	0.4805163	0.4805163	0.4805163	0.4805163	0.4805163	0.4805163	0.4805163	0.4805163	0.4805163	0.4805163	0.4805163	0.4805163	0.4805163	0.4805163	0.4805163	0.4805163	0.4805163
451.mp3	0.572917	0.572917	0.572917	0.572917	0.572917	0.572917	0.572917	0.572917	0.572917	0.572917	0.572917	0.572917	0.572917	0.572917	0.572917	0.572917	0.572917	0.572917	0.572917	0.572917	0.572917	0.572917	0.572917	0.572917	0.572917	0.572917	0.572917	0.572917	0.572917	0.572917	0.572917	0.572917	0.572917	0.572917	0.572917	0.572917	0.572917	0.572917	0.572917	0.572917	0.572917	0.572917	0.572917	0.572917	0.572917	0.572917	0.572917	0.572917	0.572917
452.mp3	0.42124957	0.42124957	0.42124957	0.42124957	0.42124957	0.42124957	0.42124957	0.42124957	0.42124957	0.42124957	0.42124957	0.42124957	0.42124957	0.42124957	0.42124957	0.42124957	0.42124957	0.42124957	0.42124957	0.42124957	0.42124957	0.42124957	0.42124957	0.42124957	0.42124957	0.42124957	0.42124957	0.42124957	0.42124957	0.42124957	0.42124957	0.42124957	0.42124957	0.42124957	0.42124957	0.42124957	0.42124957	0.42124957	0.42124957	0.42124957	0.42124957	0.42124957	0.42124957	0.42124957	0.42124957	0.42124957	0.42124957	0.42124957	0.42124957
453.mp3	0.19134803	0.19134803	0.19134803	0.19134803	0.19134803	0.19134803	0.19134803	0.19134803	0.19134803	0.19134803	0.19134803	0.19134803	0.19134803	0.19134803	0.19134803	0.19134803	0.19134803	0.19134803	0.19134803	0.19134803	0.19134803	0.19134803	0.19134803	0.19134803	0.19134803	0.19134803	0.19134803	0.19134803	0.19134803	0.19134803	0.19134803	0.19134803	0.19134803	0.19134803	0.19134803	0.19134803	0.19134803	0.19134803	0.19134803	0.19134803	0.19134803	0.19134803	0.19134803	0.19134803	0.19134803	0.19134803	0.19134803	0.19134803	0.19134803
454.mp3	0.40606514	0.40606514	0.40606514	0.40606514	0.40606514	0.40606514	0.40606514	0.40606514	0.40606514	0.40606514	0.40606514	0.40606514	0.40606514	0.40606514	0.40606514	0.40606514	0.40606514	0.40606514	0.40606514	0.40606514	0.40606514	0.40606514	0.40606514	0.40606514	0.40606514	0.40606514	0.40606514	0.40606514	0.40606514	0.40606514	0.40606514	0.40606514	0.40606514	0.40606514	0.40606514	0.40606514	0.40606514	0.40606514	0.40606514	0.40606514	0.40606514	0.40606514	0.40606514	0.40606514	0.40606514	0.40606514	0.40606514	0.40606514	0.40606514
455.mp3	0.32178342	0.32178342	0.32178342	0.32178342	0.32178342	0.32178342	0.32178342	0.32178342	0.32178342	0.32178342	0.32178342	0.32178342	0.32178342	0.32178342	0.32178342	0.32178342	0.32178342	0.32178342	0.32178342	0.32178342	0.32178342	0.32178342	0.32178342	0.32178342	0.32178342	0.32178342	0.32178342	0.32178342	0.32178342	0.32178342	0.32178342	0.32178342	0.32178342	0.32178342	0.32178342	0.32178342	0.32178342	0.32178342	0.32178342	0.32178342	0.32178342	0.32178342	0.32178342	0.32178342	0.32178342	0.32178342	0.32178342	0.32178342	0.32178342
456.mp3	0.27955317	0.27955317	0.27955317	0.27955317	0.27955317	0.27955317	0.27955317	0.27955317	0.27955317	0.27955317	0.27955317	0.27955317	0.27955317	0.27955317	0.27955317	0.27955317	0.27955317	0.27955317	0.27955317	0.27955317	0.27955317	0.27955317	0.27955317	0.27955317	0.27955317	0.27955317	0.27955317	0.27955317	0.27955317	0.27955317	0.27955317	0.27955317	0.27955317	0.27955317	0.27955317	0.27955317	0.27955317	0.27955317	0.27955317	0.27955317	0.27955317	0.27955317	0.27955317	0.27955317	0.27955317	0.27955317	0.27955317	0.27955317	0.27955317
458.mp3	0.04955131	0.04955131	0.04955131	0.04955131	0.04955131	0.04955131	0.04955131	0.04955131	0.04955131	0.04955131	0.04955131	0.04955131	0.04955131	0.04955131	0.04955131	0.04955131	0.04955131	0.04955131	0.04955131	0.04955131	0.04955131	0.04955131	0.04955131	0.04955131	0.04955131	0.04955131	0.04955131	0.04955131	0.04955131	0.04955131	0.04955131	0.04955131	0.04955131	0.04955131	0.04955131	0.04955131	0.04955131	0.04955131	0.04955131	0.04955131	0.04955131	0.04955131	0.04955131	0.04955131	0.04955131	0.04955131	0.04955131	0.04955131	0.04955131
459.mp3	0.3865457	0.3865457	0.3865457	0.3865457	0.3865457	0.3865457	0.3865457	0.3865457	0.3865457	0.3865457	0.3865457	0.3865457	0.3865457	0.3865457	0.3865457	0.3865457	0.3865457	0.3865457	0.3865457	0.3865457	0.3865457	0.3865457	0.3865457	0.3865457	0.3865457	0.3865457	0.3865457	0.3865457	0.3865457	0.3865457	0.3865457	0.3865457	0.3865457	0.3865457	0.3865457	0.3865457	0.3865457	0.3865457	0.3865457	0.3865457	0.3865457	0.3865457	0.3865457	0.3865457	0.3865457	0.3865457	0.3865457	0.3865457	0.3865457
460.mp3	0.6091136	0.6091136	0.6091136	0.6091136	0.6091136	0.6091136	0.6091136	0.6091136	0.6091136	0.6091136	0.6091136	0.6091136	0.6091136	0.6091136	0.6091136	0.6091136	0.6091136	0.6091136	0.6091136	0.6091136	0.6091136	0.6091136	0.6091136	0.6091136	0.6091136	0.6091136	0.6091136	0.6091136	0.6091136	0.6091136	0.6091136	0.6091136	0.6091136	0.6091136	0.6091136	0.6091136	0.6091136	0.6091136	0.6091136	0.6091136	0.6091136	0.6091136	0.6091136	0.6091136	0.6091136	0.6091136	0.6091136	0.6091136	0.6091136
461.mp3	0.45197108	0.45197108	0.45197108	0.45197108	0.45197108	0.45197108	0.45197108	0.45197108	0.45197108	0.45197108	0.45197108	0.45197108	0.45197108	0.45197108	0.45197108	0.45197108	0.45197108	0.45197108	0.45197108	0.45197108	0.45197108	0.45197108	0.45197108	0.45197108	0.45197108	0.45197108	0.45197108	0.45197108	0.45197108	0.45197108	0.45197108	0.45197108	0.45197108	0.45197108	0.45197108	0.45197108	0.45197108	0.45197108	0.45197108	0.45197108	0.45197108	0.45197108	0.45197108	0.45197108	0.45197108	0.45197108	0.45197108	0.45197108	0.45197108
462.mp3	0.5953089	0.5953089	0.5953089	0.5953089	0.5953089	0.5953089	0.5953089	0.5953089	0.5953089	0.5953089	0.5953089	0.5953089	0.5953089	0.5953089	0.5953089	0.5953089	0.5953089	0.5953089	0.5953089	0.5953089	0.5953089	0.5953089	0.5953089	0.5953089	0.5953089	0.5953089	0.5953089	0.5953089	0.5953089	0.5953089	0.5953089	0.5953089	0.5953089	0.5953089	0.5953089	0.5953089	0.5953089	0.5953089	0.5953089	0.5953089	0.5953089	0.5953089	0.5953089	0.5953089	0.5953089	0.5953089	0.5953089	0.5953089	0.5953089
463.mp3	0.29899168	0.29899168	0.29899168	0.29899168	0.29899168	0.29899168	0.29899168	0.29899168	0.29899168	0.29899168	0.29899168	0.29899168	0.29899168	0.29899168	0.29899168	0.29899168	0.29899168	0.29899168	0.29899168	0.29899168	0.29899168	0.29899168	0.29899168	0.29899168	0.29899168	0.29899168	0.29899168	0.29899168	0.29899168	0.29899168	0.29899168	0.29899168	0.29899168	0.29899168	0.29899168	0.29899168	0.29899168	0.29899168	0.29899168	0.29899168	0.29899168	0.29899168	0.29899168	0.29899168	0.29899168	0.29899168	0.29899168	0.29899168	0.29899168
464.mp3	0.38749337	0.38749337	0.38749337	0.38749337	0.38749337	0.38749337	0.38749337	0.38749337	0.38749337	0.38749337	0.38749337	0.38749337	0.38749337	0.38749337	0.38749337	0.38749337	0.38749337	0.38749337	0.38749337	0.38749337	0.38749337	0.38749337	0.38749337	0.38749337	0.38749337	0.38749337	0.38749337	0.38749337	0.38749337	0.38749337	0.38749337	0.38749337	0.38749337	0.38749337	0.38749337	0.38749337	0.38749337	0.38749337	0.38749337	0.38749337	0.38749337	0.38749337	0.38749337	0.38749337	0.38749337	0.38749337	0.38749337	0.38749337	0.38749337
466.mp3	0.16116056	0.16116056	0.16116056	0.16116056	0.16116056	0.16116056	0.16116056	0.16116056	0.16116056	0.16116056	0.16116056	0.16116056	0.16116056	0.16116056	0.16116056	0.16116056	0.16116056	0.16116056	0.16116056	0.16116056	0.16116056	0.16116056	0.16116056	0.16116056	0.16116056	0.16116056	0.16116056	0.16116056	0.16116056	0.16116056	0.16116056	0.16116056	0.16116056	0.16116056	0.16116056	0.16116056	0.16116056	0.16116056	0.16116056	0.16116056	0.16116056	0.16116056	0.16116056	0.16116056	0.16116056	0.16116056	0.16116056	0.16116056	0.16116056
467.mp3	0.24309666	0.24309666	0.24309666	0.24309666	0.24309666	0.24309666	0.24309666	0.24309666	0.24309666	0.24309666	0.24309666	0.24309666	0.24309666	0.24309666	0.24309666	0.24309666	0.24309666	0.24309666	0.24309666	0.24309666	0.24309666	0.24309666	0.24309666	0.24309666	0.24309666	0.24309666	0.24309666	0.24309666	0.24309666	0.24309666	0.24309666	0.24309666	0.24309666	0.24309666	0.24309666	0.24309666	0.24309666	0.24309666	0.24309666	0.24309666	0.24309666	0.24309666	0.24309666	0.24309666	0.24309666	0.24309666	0.24309666	0.24309666	0.24309666
468.mp3	0.25276455	0.25276455	0.25276455	0.25276455	0.25276455	0.25276455	0.25276455	0.25276455	0.25276455	0.25276455	0.25276455	0.25276455	0.25276455	0.25276455	0.25276455	0.25276455	0.25276455	0.25276455	0.25276455	0.25276455	0.25276455	0.25276455	0.25276455	0.25276455	0.25276455	0.25276455	0.25276455	0.25276455	0.25276455	0.25276455	0.25276455	0.25276455	0.25276455	0.25276455	0.25276455	0.25276455	0.25276455	0.25276455	0.25276455	0.25276455	0.25276455	0.25276455	0.25276455	0.25276455	0.25276455	0.25276455	0.25276455	0.25276455	0.25276455
469.mp3	-0.008518787	-0.008518787	-0.008518787	-0.008518787	-0.008518787	-0.008518787	-0.008518787	-0.008518787	-0.008518787	-0.008518787	-0.008518787	-0.008518787	-0.008518787	-0.008518787	-0.008518787	-0.008518787	-0.008518787	-0.008518787	-0.008518787	-0.008518787	-0.008518787	-0.008518787	-0.008518787	-0.008518787	-0.008518787	-0.008518787	-0.008518787	-0.008518787	-0.008518787	-0.008518787	-0.008518787	-0.008518787	-0.008518787	-0.008518787	-0.008518787	-0.008518787	-0.008518787	-0.008518787	-0.008518787	-0.008518787	-0.008518787	-0.008518787	-0.008518787	-0.008518787	-0.008518787	-0.008518787	-0.008518787	-0.008518787	-0.008518787
472.mp3	0.23216929	0.23216929	0.23216929	0.23216929	0.23216929	0.23216929	0.23216929	0.23216929	0.23216929	0.23216929	0.23216929	0.23216929	0.23216929	0.23216929	0.23216929	0.23216929	0.23216929	0.23216929	0.23216929	0.23216929	0.23216929	0.23216929	0.23216929	0.23216929	0.23216929	0.23216929	0.23216929	0.23216929	0.23216929	0.23216929	0.23216929	0.23216929	0.23216929	0.23216929	0.23216929	0.23216929	0.23216929	0.23216929	0.23216929	0.23216929	0.23216929	0.23216929	0.23216929	0.23216929	0.23216929	0.23216929	0.23216929	0.23216929	0.23216929
473.mp3	-0.123736836	-0.123736836	-0.123736836	-0.123736836	-0.123736836	-0.123736836	-0.123736836	-0.123736836	-0.123736836	-0.123736836	-0.123736836	-0.123736836	-0.123736836	-0.123736836	-0.123736836	-0.123736836	-0.123736836	-0.123736836	-0.123736836	-0.123736836	-0.123736836	-0.123736836	-0.123736836	-0.123736836	-0.123736836	-0.123736836	-0.123736836	-0.123736836	-0.123736836	-0.123736836	-0.123736836	-0.123736836	-0.123736836	-0.123736836	-0.123736836	-0.123736836	-0.123736836	-0.123736836	-0.123736836	-0.123736836	-0.123736836	-0.123736836	-0.123736836	-0.123736836	-0.123736836	-0.123736836	-0.123736836	-0.123736836	-0.123736836
475.mp3	0.157672	0.157672	0.157672	0.157672	0.157672	0.157672	0.157672	0.157672	0.157672	0.157672	0.157672	0.157672	0.157672	0.157672	0.157672	0.157672	0.157672	0.157672	0.157672	0.157672	0.157672	0.157672	0.157672	0.157672	0.157672	0.157672	0.157672	0.157672	0.157672	0.157672	0.157672	0.157672	0.157672	0.157672	0.157672	0.157672	0.157672	0.157672	0.157672	0.157672	0.157672	0.157672	0.157672	0.157672	0.157672	0.157672	0.157672	0.157672	0.157672
477.mp3	0.28806418	0.28806418	0.28806418	0.28806418	0.28806418	0.28806418	0.28806418	0.28806418	0.28806418	0.28806418	0.28806418	0.28806418	0.28806418	0.28806418	0.28806418	0.28806418	0.28806418	0.28806418	0.28806418	0.28806418	0.28806418	0.28806418	0.28806418	0.28806418	0.28806418	0.28806418	0.28806418	0.28806418	0.28806418	0.28806418	0.28806418	0.28806418	0.28806418	0.28806418	0.28806418	0.28806418	0.28806418	0.28806418	0.28806418	0.28806418	0.28806418	0.28806418	0.28806418	0.28806418	0.28806418	0.28806418	0.28806418	0.28806418	0.28806418
478.mp3	0.44769886	0.44769886	0.44769886	0.44769886	0.44769886	0.44769886	0.44769886	0.44769886	0.44769886	0.44769886	0.44769886	0.44769886	0.44769886	0.44769886	0.44769886	0.44769886	0.44769886	0.44769886	0.44769886	0.44769886	0.44769886	0.44769886	0.44769886	0.44769886	0.44769886	0.44769886	0.44769886	0.44769886	0.44769886	0.44769886	0.44769886	0.44769886	0.44769886	0.44769886	0.44769886	0.44769886	0.44769886	0.44769886	0.44769886	0.44769886	0.44769886	0.44769886	0.44769886	0.44769886	0.44769886	0.44769886	0.44769886	0.44769886	0.44769886
479.mp3	0.39888963	0.39888963	0.39888963	0.39888963	0.39888963	0.39888963	0.39888963	0.39888963	0.39888963	0.39888963	0.39888963	0.39888963	0.39888963	0.39888963	0.39888963	0.39888963	0.39888963	0.39888963	0.39888963	0.39888963	0.39888963	0.39888963	0.39888963	0.39888963	0.39888963	0.39888963	0.39888963	0.39888963	0.39888963	0.39888963	0.39888963	0.39888963	0.39888963	0.39888963	0.39888963	0.39888963	0.39888963	0.39888963	0.39888963	0.39888963	0.39888963	0.39888963	0.39888963	0.39888963	0.39888963	0.39888963	0.39888963	0.39888963	0.39888963
480.mp3	0.33299556	0.33299556	0.33299556	0.33299556	0.33299556	0.33299556	0.33299556	0.33299556	0.33299556	0.33299556	0.33299556	0.33299556	0.33299556	0.33299556	0.33299556	0.33299556	0.33299556	0.33299556	0.33299556	0.33299556	0.33299556	0.33299556	0.33299556	0.33299556	0.33299556	0.33299556	0.33299556	0.33299556	0.33299556	0.33299556	0.33299556	0.33299556	0.33299556	0.33299556	0.33299556	0.33299556	0.33299556	0.33299556	0.33299556	0.33299556	0.33299556	0.33299556	0.33299556	0.33299556	0.33299556	0.33299556	0.33299556	0.33299556	0.33299556
481.mp3	0.54457074	0.54457074	0.54457074	0.54457074	0.54457074	0.54457074	0.54457074	0.54457074	0.54457074	0.54457074	0.54457074	0.54457074	0.54457074	0.54457074	0.54457074	0.54457074	0.54457074	0.54457074	0.54457074	0.54457074	0.54457074	0.54457074	0.54457074	0.54457074	0.54457074	0.54457074	0.54457074	0.54457074	0.54457074	0.54457074	0.54457074	0.54457074	0.54457074	0.54457074	0.54457074	0.54457074	0.54457074	0.54457074	0.54457074	0.54457074	0.54457074	0.54457074	0.54457074	0.54457074	0.54457074	0.54457074	0.54457074	0.54457074	0.54457074
482.mp3	0.53989744	0.53989744	0.53989744	0.53989744	0.53989744	0.53989744	0.53989744	0.53989744	0.53989744	0.53989744	0.53989744	0.53989744	0.53989744	0.53989744	0.53989744	0.53989744	0.53989744	0.53989744	0.53989744	0.53989744	0.53989744	0.53989744	0.53989744	0.53989744	0.53989744	0.53989744	0.53989744	0.53989744	0.53989744	0.53989744	0.53989744	0.53989744	0.53989744	0.53989744	0.53989744	0.53989744	0.53989744	0.53989744	0.53989744	0.53989744	0.53989744	0.53989744	0.53989744	0.53989744	0.53989744	0.53989744	0.53989744	0.53989744	0.53989744
484.mp3	0.2928469	0.2928469	0.2928469	0.2928469	0.2928469	0.2928469	0.2928469	0.2928469	0.2928469	0.2928469	0.2928469	0.2928469	0.2928469	0.2928469	0.2928469	0.2928469	0.2928469	0.2928469	0.2928469	0.2928469	0.2928469	0.2928469	0.2928469	0.2928469	0.2928469	0.2928469	0.2928469	0.2928469	0.2928469	0.2928469	0.2928469	0.2928469	0.2928469	0.2928469	0.2928469	0.2928469	0.2928469	0.2928469	0.2928469	0.2928469	0.2928469	0.2928469	0.2928469	0.2928469	0.2928469	0.2928469	0.2928469	0.2928469	0.2928469
485.mp3	0.35073337	0.35073337	0.35073337	0.35073337	0.35073337	0.35073337	0.35073337	0.35073337	0.35073337	0.35073337	0.35073337	0.35073337	0.35073337	0.35073337	0.35073337	0.35073337	0.35073337	0.35073337	0.35073337	0.35073337	0.35073337	0.35073337	0.35073337	0.35073337	0.35073337	0.35073337	0.35073337	0.35073337	0.35073337	0.35073337	0.35073337	0.35073337	0.35073337	0.35073337	0.35073337	0.35073337	0.35073337	0.35073337	0.35073337	0.35073337	0.35073337	0.35073337	0.35073337	0.35073337	0.35073337	0.35073337	0.35073337	0.35073337	0.35073337
486.mp3	0.40190098	0.40190098	0.40190098	0.40190098	0.40190098	0.40190098	0.40190098	0.40190098	0.40190098	0.40190098	0.40190098	0.40190098	0.40190098	0.40190098	0.40190098	0.40190098	0.40190098	0.40190098	0.40190098	0.40190098	0.40190098	0.40190098	0.40190098	0.40190098	0.40190098	0.40190098	0.40190098	0.40190098	0.40190098	0.40190098	0.40190098	0.40190098	0.40190098	0.40190098	0.40190098	0.40190098	0.40190098	0.40190098	0.40190098	0.40190098	0.40190098	0.40190098	0.40190098	0.40190098	0.40190098	0.40190098	0.40190098	0.40190098	0.40190098
487.mp3	0.3083569	0.3083569	0.3083569	0.3083569	0.3083569	0.3083569	0.3083569	0.3083569	0.3083569	0.3083569	0.3083569	0.3083569	0.3083569	0.3083569	0.3083569	0.3083569	0.3083569	0.3083569	0.3083569	0.3083569	0.3083569	0.3083569	0.3083569	0.3083569	0.3083569	0.3083569	0.3083569	0.3083569	0.3083569	0.3083569	0.3083569	0.3083569	0.3083569	0.3083569	0.3083569	0.3083569	0.3083569	0.3083569	0.3083569	0.3083569	0.3083569	0.3083569	0.3083569	0.3083569	0.3083569	0.3083569	0.3083569	0.3083569	0.3083569
488.mp3	0.43129468	0.43129468	0.43129468	0.43129468	0.43129468	0.43129468	0.43129468	0.43129468	0.43129468	0.43129468	0.43129468	0.43129468	0.43129468	0.43129468	0.43129468	0.43129468	0.43129468	0.43129468	0.43129468	0.43129468	0.43129468	0.43129468	0.43129468	0.43129468	0.43129468	0.43129468	0.43129468	0.43129468	0.43129468	0.43129468	0.43129468	0.43129468	0.43129468	0.43129468	0.43129468	0.43129468	0.43129468	0.43129468	0.43129468	0.43129468	0.43129468	0.43129468	0.43129468	0.43129468	0.43129468	0.43129468	0.43129468	0.43129468	0.43129468
489.mp3	0.18005875	0.18005875	0.18005875	0.18005875	0.18005875	0.18005875	0.18005875	0.18005875	0.18005875	0.18005875	0.18005875	0.18005875	0.18005875	0.18005875	0.18005875	0.18005875	0.18005875	0.18005875	0.18005875	0.18005875	0.18005875	0.18005875	0.18005875	0.18005875	0.18005875	0.18005875	0.18005875	0.18005875	0.18005875	0.18005875	0.18005875	0.18005875	0.18005875	0.18005875	0.18005875	0.18005875	0.18005875	0.18005875	0.18005875	0.18005875	0.18005875	0.18005875	0.18005875	0.18005875	0.18005875	0.18005875	0.18005875	0.18005875	0.18005875
490.mp3	0.34361994	0.34361994	0.34361994	0.34361994	0.34361994	0.34361994	0.34361994	0.34361994	0.34361994	0.34361994	0.34361994	0.34361994	0.34361994	0.34361994	0.34361994	0.34361994	0.34361994	0.34361994	0.34361994	0.34361994	0.34361994	0.34361994	0.34361994	0.34361994	0.34361994	0.34361994	0.34361994	0.34361994	0.34361994	0.34361994	0.34361994	0.34361994	0.34361994	0.34361994	0.34361994	0.34361994	0.34361994	0.34361994	0.34361994	0.34361994	0.34361994	0.34361994	0.34361994	0.34361994	0.34361994	0.34361994	0.34361994	0.34361994	0.34361994
492.mp3	0.44074315	0.44074315	0.44074315	0.44074315	0.44074315	0.44074315	0.44074315	0.44074315	0.44074315	0.44074315	0.44074315	0.44074315	0.44074315	0.44074315	0.44074315	0.44074315	0.44074315	0.44074315	0.44074315	0.44074315	0.44074315	0.44074315	0.44074315	0.44074315	0.44074315	0.44074315	0.44074315	0.44074315	0.44074315	0.44074315	0.44074315	0.44074315	0.44074315	0.44074315	0.44074315	0.44074315	0.44074315	0.44074315	0.44074315	0.44074315	0.44074315	0.44074315	0.44074315	0.44074315	0.44074315	0.44074315	0.44074315	0.44074315	0.44074315
493.mp3	0.56636083	0.56636083	0.56636083	0.56636083	0.56636083	0.56636083	0.56636083	0.56636083	0.56636083	0.56636083	0.56636083	0.56636083	0.56636083	0.56636083	0.56636083	0.56636083	0.56636083	0.56636083	0.56636083	0.56636083	0.56636083	0.56636083	0.56636083	0.56636083	0.56636083	0.56636083	0.56636083	0.56636083	0.56636083	0.56636083	0.56636083	0.56636083	0.56636083	0.56636083	0.56636083	0.56636083	0.56636083	0.56636083	0.56636083	0.56636083	0.56636083	0.56636083	0.56636083	0.56636083	0.56636083	0.56636083	0.56636083	0.56636083	0.56636083
494.mp3	0.30772096	0.30772096	0.30772096	0.30772096	0.30772096	0.30772096	0.30772096	0.30772096	0.30772096	0.30772096	0.30772096	0.30772096	0.30772096	0.30772096	0.30772096	0.30772096	0.30772096	0.30772096	0.30772096	0.30772096	0.30772096	0.30772096	0.30772096	0.30772096	0.30772096	0.30772096	0.30772096	0.30772096	0.30772096	0.30772096	0.30772096	0.30772096	0.30772096	0.30772096	0.30772096	0.30772096	0.30772096	0.30772096	0.30772096	0.30772096	0.30772096	0.30772096	0.30772096	0.30772096	0.30772096	0.30772096	0.30772096	0.30772096	0.30772096
496.mp3	0.2022798	0.2022798	0.2022798	0.2022798	0.2022798	0.2022798	0.2022798	0.2022798	0.2022798	0.2022798	0.2022798	0.2022798	0.2022798	0.2022798	0.2022798	0.2022798	0.2022798	0.2022798	0.2022798	0.2022798	0.2022798	0.2022798	0.2022798	0.2022798	0.2022798	0.2022798	0.2022798	0.2022798	0.2022798	0.2022798	0.2022798	0.2022798	0.2022798	0.2022798	0.2022798	0.2022798	0.2022798	0.2022798	0.2022798	0.2022798	0.2022798	0.2022798	0.2022798	0.2022798	0.2022798	0.2022798	0.2022798	0.2022798	0.2022798
497.mp3	0.29688954	0.29688954	0.29688954	0.29688954	0.29688954	0.29688954	0.29688954	0.29688954	0.29688954	0.29688954	0.29688954	0.29688954	0.29688954	0.29688954	0.29688954	0.29688954	0.29688954	0.29688954	0.29688954	0.29688954	0.29688954	0.29688954	0.29688954	0.29688954	0.29688954	0.29688954	0.29688954	0.29688954	0.29688954	0.29688954	0.29688954	0.29688954	0.29688954	0.29688954	0.29688954	0.29688954	0.29688954	0.29688954	0.29688954	0.29688954	0.29688954	0.29688954	0.29688954	0.29688954	0.29688954	0.29688954	0.29688954	0.29688954	0.29688954
498.mp3	0.11678854	0.11678854	0.11678854	0.11678854	0.11678854	0.11678854	0.11678854	0.11678854	0.11678854	0.11678854	0.11678854	0.11678854	0.11678854	0.11678854	0.11678854	0.11678854	0.11678854	0.11678854	0.11678854	0.11678854	0.11678854	0.11678854	0.11678854	0.11678854	0.11678854	0.11678854	0.11678854	0.11678854	0.11678854	0.11678854	0.11678854	0.11678854	0.11678854	0.11678854	0.11678854	0.11678854	0.11678854	0.11678854	0.11678854	0.11678854	0.11678854	0.11678854	0.11678854	0.11678854	0.11678854	0.11678854	0.11678854	0.11678854	0.11678854
499.mp3	0.5001643	0.5001643	0.5001643	0.5001643	0.5001643	0.5001643	0.5001643	0.5001643	0.5001643	0.5001643	0.5001643	0.5001643	0.5001643	0.5001643	0.5001643	0.5001643	0.5001643	0.5001643	0.5001643	0.5001643	0.5001643	0.5001643	0.5001643	0.5001643	0.5001643	0.5001643	0.5001643	0.5001643	0.5001643	0.5001643	0.5001643	0.5001643	0.5001643	0.5001643	0.5001643	0.5001643	0.5001643	0.5001643	0.5001643	0.5001643	0.5001643	0.5001643	0.5001643	0.5001643	0.5001643	0.5001643	0.5001643	0.5001643	0.5001643
500.mp3	0.38892806	0.38892806	0.38892806	0.38892806	0.38892806	0.38892806	0.38892806	0.38892806	0.38892806	0.38892806	0.38892806	0.38892806	0.38892806	0.38892806	0.38892806	0.38892806	0.38892806	0.38892806	0.38892806	0.38892806	0.38892806	0.38892806	0.38892806	0.38892806	0.38892806	0.38892806	0.38892806	0.38892806	0.38892806	0.38892806	0.38892806	0.38892806	0.38892806	0.38892806	0.38892806	0.38892806	0.38892806	0.38892806	0.38892806	0.38892806	0.38892806	0.38892806	0.38892806	0.38892806	0.38892806	0.38892806	0.38892806	0.38892806	0.38892806
501.mp3	0.6102502	0.6102502	0.6102502	0.6102502	0.6102502	0.6102502	0.6102502	0.6102502	0.6102502	0.6102502	0.6102502	0.6102502	0.6102502	0.6102502	0.6102502	0.6102502	0.6102502	0.6102502	0.6102502	0.6102502	0.6102502	0.6102502	0.6102502	0.6102502	0.6102502	0.6102502	0.6102502	0.6102502	0.6102502	0.6102502	0.6102502	0.6102502	0.6102502	0.6102502	0.6102502	0.6102502	0.6102502	0.6102502	0.6102502	0.6102502	0.6102502	0.6102502	0.6102502	0.6102502	0.6102502	0.6102502	0.6102502	0.6102502	0.6102502
502.mp3	0.29656696	0.29656696	0.29656696	0.29656696	0.29656696	0.29656696	0.29656696	0.29656696	0.29656696	0.29656696	0.29656696	0.29656696	0.29656696	0.29656696	0.29656696	0.29656696	0.29656696	0.29656696	0.29656696	0.29656696	0.29656696	0.29656696	0.29656696	0.29656696	0.29656696	0.29656696	0.29656696	0.29656696	0.29656696	0.29656696	0.29656696	0.29656696	0.29656696	0.29656696	0.29656696	0.29656696	0.29656696	0.29656696	0.29656696	0.29656696	0.29656696	0.29656696	0.29656696	0.29656696	0.29656696	0.29656696	0.29656696	0.29656696	0.29656696
503.mp3	0.14074056	0.14074056	0.14074056	0.14074056	0.14074056	0.14074056	0.14074056	0.14074056	0.14074056	0.14074056	0.14074056	0.14074056	0.14074056	0.14074056	0.14074056	0.14074056	0.14074056	0.14074056	0.14074056	0.14074056	0.14074056	0.14074056	0.14074056	0.14074056	0.14074056	0.14074056	0.14074056	0.14074056	0.14074056	0.14074056	0.14074056	0.14074056	0.14074056	0.14074056	0.14074056	0.14074056	0.14074056	0.14074056	0.14074056	0.14074056	0.14074056	0.14074056	0.14074056	0.14074056	0.14074056	0.14074056	0.14074056	0.14074056	0.14074056
504.mp3	0.44441375	0.44441375	0.44441375	0.44441375	0.44441375	0.44441375	0.44441375	0.44441375	0.44441375	0.44441375	0.44441375	0.44441375	0.44441375	0.44441375	0.44441375	0.44441375	0.44441375	0.44441375	0.44441375	0.44441375	0.44441375	0.44441375	0.44441375	0.44441375	0.44441375	0.44441375	0.44441375	0.44441375	0.44441375	0.44441375	0.44441375	0.44441375	0.44441375	0.44441375	0.44441375	0.44441375	0.44441375	0.44441375	0.44441375	0.44441375	0.44441375	0.44441375	0.44441375	0.44441375	0.44441375	0.44441375	0.44441375	0.44441375	0.44441375
506.mp3	0.4229341	0.4229341	0.4229341	0.4229341	0.4229341	0.4229341	0.4229341	0.4229341	0.4229341	0.4229341	0.4229341	0.4229341	0.4229341	0.4229341	0.4229341	0.4229341	0.4229341	0.4229341	0.4229341	0.4229341	0.4229341	0.4229341	0.4229341	0.4229341	0.4229341	0.4229341	0.4229341	0.4229341	0.4229341	0.4229341	0.4229341	0.4229341	0.4229341	0.4229341	0.4229341	0.4229341	0.4229341	0.4229341	0.4229341	0.4229341	0.4229341	0.4229341	0.4229341	0.4229341	0.4229341	0.4229341	0.4229341	0.4229341	0.4229341
507.mp3	0.26374978	0.26374978	0.26374978	0.26374978	0.26374978	0.26374978	0.26374978	0.26374978	0.26374978	0.26374978	0.26374978	0.26374978	0.26374978	0.26374978	0.26374978	0.26374978	0.26374978	0.26374978	0.26374978	0.26374978	0.26374978	0.26374978	0.26374978	0.26374978	0.26374978	0.26374978	0.26374978	0.26374978	0.26374978	0.26374978	0.26374978	0.26374978	0.26374978	0.26374978	0.26374978	0.26374978	0.26374978	0.26374978	0.26374978	0.26374978	0.26374978	0.26374978	0.26374978	0.26374978	0.26374978	0.26374978	0.26374978	0.26374978	0.26374978
512.mp3	0.31924745	0.31924745	0.31924745	0.31924745	0.31924745	0.31924745	0.31924745	0.31924745	0.31924745	0.31924745	0.31924745	0.31924745	0.31924745	0.31924745	0.31924745	0.31924745	0.31924745	0.31924745	0.31924745	0.31924745	0.31924745	0.31924745	0.31924745	0.31924745	0.31924745	0.31924745	0.31924745	0.31924745	0.31924745	0.31924745	0.31924745	0.31924745	0.31924745	0.31924745	0.31924745	0.31924745	0.31924745	0.31924745	0.31924745	0.31924745	0.31924745	0.31924745	0.31924745	0.31924745	0.31924745	0.31924745	0.31924745	0.31924745	0.31924745
513.mp3	0.5486312	0.5486312	0.5486312	0.5486312	0.5486312	0.5486312	0.5486312	0.5486312	0.5486312	0.5486312	0.5486312	0.5486312	0.5486312	0.5486312	0.5486312	0.5486312	0.5486312	0.5486312	0.5486312	0.5486312	0.5486312	0.5486312	0.5486312	0.5486312	0.5486312	0.5486312	0.5486312	0.5486312	0.5486312	0.5486312	0.5486312	0.5486312	0.5486312	0.5486312	0.5486312	0.5486312	0.5486312	0.5486312	0.5486312	0.5486312	0.5486312	0.5486312	0.5486312	0.5486312	0.5486312	0.5486312	0.5486312	0.5486312	0.5486312
514.mp3	0.5706841	0.5706841	0.5706841	0.5706841	0.5706841	0.5706841	0.5706841	0.5706841	0.5706841	0.5706841	0.5706841	0.5706841	0.5706841	0.5706841	0.5706841	0.5706841	0.5706841	0.5706841	0.5706841	0.5706841	0.5706841	0.5706841	0.5706841	0.5706841	0.5706841	0.5706841	0.5706841	0.5706841	0.5706841	0.5706841	0.5706841	0.5706841	0.5706841	0.5706841	0.5706841	0.5706841	0.5706841	0.5706841	0.5706841	0.5706841	0.5706841	0.5706841	0.5706841	0.5706841	0.5706841	0.5706841	0.5706841	0.5706841	0.5706841
515.mp3	0.35246396	0.35246396	0.35246396	0.35246396	0.35246396	0.35246396	0.35246396	0.35246396	0.35246396	0.35246396	0.35246396	0.35246396	0.35246396	0.35246396	0.35246396	0.35246396	0.35246396	0.35246396	0.35246396	0.35246396	0.35246396	0.35246396	0.35246396	0.35246396	0.35246396	0.35246396	0.35246396	0.35246396	0.35246396	0.35246396	0.35246396	0.35246396	0.35246396	0.35246396	0.35246396	0.35246396	0.35246396	0.35246396	0.35246396	0.35246396	0.35246396	0.35246396	0.35246396	0.35246396	0.35246396	0.35246396	0.35246396	0.35246396	0.35246396
518.mp3	0.41195145	0.41195145	0.41195145	0.41195145	0.41195145	0.41195145	0.41195145	0.41195145	0.41195145	0.41195145	0.41195145	0.41195145	0.41195145	0.41195145	0.41195145	0.41195145	0.41195145	0.41195145	0.41195145	0.41195145	0.41195145	0.41195145	0.41195145	0.41195145	0.41195145	0.41195145	0.41195145	0.41195145	0.41195145	0.41195145	0.41195145	0.41195145	0.41195145	0.41195145	0.41195145	0.41195145	0.41195145	0.41195145	0.41195145	0.41195145	0.41195145	0.41195145	0.41195145	0.41195145	0.41195145	0.41195145	0.41195145	0.41195145	0.41195145
519.mp3	0.44773751	0.44773751	0.44773751	0.44773751	0.44773751	0.44773751	0.44773751	0.44773751	0.44773751	0.44773751	0.44773751	0.44773751	0.44773751	0.44773751	0.44773751	0.44773751	0.44773751	0.44773751	0.44773751	0.44773751	0.44773751	0.44773751	0.44773751	0.44773751	0.44773751	0.44773751	0.44773751	0.44773751	0.44773751	0.44773751	0.44773751	0.44773751	0.44773751	0.44773751	0.44773751	0.44773751	0.44773751	0.44773751	0.44773751	0.44773751	0.44773751	0.44773751	0.44773751	0.44773751	0.44773751	0.44773751	0.44773751	0.44773751	0.44773751
520.mp3	0.40917283	0.40917283	0.40917283	0.40917283	0.40917283	0.40917283	0.40917283	0.40917283	0.40917283	0.40917283	0.40917283	0.40917283	0.40917283	0.40917283	0.40917283	0.40917283	0.40917283	0.40917283	0.40917283	0.40917283	0.40917283	0.40917283	0.40917283	0.40917283	0.40917283	0.40917283	0.40917283	0.40917283	0.40917283	0.40917283	0.40917283	0.40917283	0.40917283	0.40917283	0.40917283	0.40917283	0.40917283	0.40917283	0.40917283	0.40917283	0.40917283	0.40917283	0.40917283	0.40917283	0.40917283	0.40917283	0.40917283	0.40917283	0.40917283
521.mp3	0.44531578	0.44531578	0.44531578	0.44531578	0.44531578	0.44531578	0.44531578	0.44531578	0.44531578	0.44531578	0.44531578	0.44531578	0.44531578	0.44531578	0.44531578	0.44531578	0.44531578	0.44531578	0.44531578	0.44531578	0.44531578	0.44531578	0.44531578	0.44531578	0.44531578	0.44531578	0.44531578	0.44531578	0.44531578	0.44531578	0.44531578	0.44531578	0.44531578	0.44531578	0.44531578	0.44531578	0.44531578	0.44531578	0.44531578	0.44531578	0.44531578	0.44531578	0.44531578	0.44531578	0.44531578	0.44531578	0.44531578	0.44531578	0.44531578
522.mp3	0.23011594	0.23011594	0.23011594	0.23011594	0.23011594	0.23011594	0.23011594	0.23011594	0.23011594	0.23011594	0.23011594	0.23011594	0.23011594	0.23011594	0.23011594	0.23011594	0.23011594	0.23011594	0.23011594	0.23011594	0.23011594	0.23011594	0.23011594	0.23011594	0.23011594	0.23011594	0.23011594	0.23011594	0.23011594	0.23011594	0.23011594	0.23011594	0.23011594	0.23011594	0.23011594	0.23011594	0.23011594	0.23011594	0.23011594	0.23011594	0.23011594	0.23011594	0.23011594	0.23011594	0.23011594	0.23011594	0.23011594	0.23011594	0.23011594
523.mp3	0.4669589	0.4669589	0.4669589	0.4669589	0.4669589	0.4669589	0.4669589	0.4669589	0.4669589	0.4669589	0.4669589	0.4669589	0.4669589	0.4669589	0.4669589	0.4669589	0.4669589	0.4669589	0.4669589	0.4669589	0.4669589	0.4669589	0.4669589	0.4669589	0.4669589	0.4669589	0.4669589	0.4669589	0.4669589	0.4669589	0.4669589	0.4669589	0.4669589	0.4669589	0.4669589	0.4669589	0.4669589	0.4669589	0.4669589	0.4669589	0.4669589	0.4669589	0.4669589	0.4669589	0.4669589	0.4669589	0.4669589	0.4669589	0.4669589
524.mp3	0.2974195	0.2974195	0.2974195	0.2974195	0.2974195	0.2974195	0.2974195	0.2974195	0.2974195	0.2974195	0.2974195	0.2974195	0.2974195	0.2974195	0.2974195	0.2974195	0.2974195	0.2974195	0.2974195	0.2974195	0.2974195	0.2974195	0.2974195	0.2974195	0.2974195	0.2974195	0.2974195	0.2974195	0.2974195	0.2974195	0.2974195	0.2974195	0.2974195	0.2974195	0.2974195	0.2974195	0.2974195	0.2974195	0.2974195	0.2974195	0.2974195	0.2974195	0.2974195	0.2974195	0.2974195	0.2974195	0.2974195	0.2974195	0.2974195
525.mp3	0.43578944	0.43578944	0.43578944	0.43578944	0.43578944	0.43578944	0.43578944	0.43578944	0.43578944	0.43578944	0.43578944	0.43578944	0.43578944	0.43578944	0.43578944	0.43578944	0.43578944	0.43578944	0.43578944	0.43578944	0.43578944	0.43578944	0.43578944	0.43578944	0.43578944	0.43578944	0.43578944	0.43578944	0.43578944	0.43578944	0.43578944	0.43578944	0.43578944	0.43578944	0.43578944	0.43578944	0.43578944	0.43578944	0.43578944	0.43578944	0.43578944	0.43578944	0.43578944	0.43578944	0.43578944	0.43578944	0.43578944	0.43578944	0.43578944
527.mp3	0.40580943	0.40580943	0.40580943	0.40580943	0.40580943	0.40580943	0.40580943	0.40580943	0.40580943	0.40580943	0.40580943	0.40580943	0.40580943	0.40580943	0.40580943	0.40580943	0.40580943	0.40580943	0.40580943	0.40580943	0.40580943	0.40580943	0.40580943	0.40580943	0.40580943	0.40580943	0.40580943	0.40580943	0.40580943	0.40580943	0.40580943	0.40580943	0.40580943	0.40580943	0.40580943	0.40580943	0.40580943	0.40580943	0.40580943	0.40580943	0.40580943	0.40580943	0.40580943	0.40580943	0.40580943	0.40580943	0.40580943	0.40580943	0.40580943
529.mp3	0.42320564	0.42320564	0.42320564	0.42320564	0.42320564	0.42320564	0.42320564	0.42320564	0.42320564	0.42320564	0.42320564	0.42320564	0.42320564	0.42320564	0.42320564	0.42320564	0.42320564	0.42320564	0.42320564	0.42320564	0.42320564	0.42320564	0.42320564	0.42320564	0.42320564	0.42320564	0.42320564	0.42320564	0.42320564	0.42320564	0.42320564	0.42320564	0.42320564	0.42320564	0.42320564	0.42320564	0.42320564	0.42320564	0.42320564	0.42320564	0.42320564	0.42320564	0.42320564	0.42320564	0.42320564	0.42320564	0.42320564	0.42320564	0.42320564
530.mp3	0.4752063	0.4752063	0.4752063	0.4752063	0.4752063	0.4752063	0.4752063	0.4752063	0.4752063	0.4752063	0.4752063	0.4752063	0.4752063	0.4752063	0.4752063	0.4752063	0.4752063	0.4752063	0.4752063	0.4752063	0.4752063	0.4752063	0.4752063	0.4752063	0.4752063	0.4752063	0.4752063	0.4752063	0.4752063	0.4752063	0.4752063	0.4752063	0.4752063	0.4752063	0.4752063	0.4752063	0.4752063	0.4752063	0.4752063	0.4752063	0.4752063	0.4752063	0.4752063	0.4752063	0.4752063	0.4752063	0.4752063	0.4752063	0.4752063
535.mp3	0.563144	0.563144	0.563144	0.563144	0.563144	0.563144	0.563144	0.563144	0.563144	0.563144	0.563144	0.563144	0.563144	0.563144	0.563144	0.563144	0.563144	0.563144	0.563144	0.563144	0.563144	0.563144	0.563144	0.563144	0.563144	0.563144	0.563144	0.563144	0.563144	0.563144	0.563144	0.563144	0.563144	0.563144	0.563144	0.563144	0.563144	0.563144	0.563144	0.563144	0.563144	0.563144	0.563144	0.563144	0.563144	0.563144	0.563144	0.563144	0.563144
536.mp3	0.5054258	0.5054258	0.5054258	0.5054258	0.5054258	0.5054258	0.5054258	0.5054258	0.5054258	0.5054258	0.5054258	0.5054258	0.5054258	0.5054258	0.5054258	0.5054258	0.5054258	0.5054258	0.5054258	0.5054258	0.5054258	0.5054258	0.5054258	0.5054258	0.5054258	0.5054258	0.5054258	0.5054258	0.5054258	0.5054258	0.5054258	0.5054258	0.5054258	0.5054258	0.5054258	0.5054258	0.5054258	0.5054258	0.5054258	0.5054258	0.5054258	0.5054258	0.5054258	0.5054258	0.5054258	0.5054258	0.5054258	0.5054258	0.5054258
537.mp3	0.6117729	0.6117729	0.6117729	0.6117729	0.6117729	0.6117729	0.6117729	0.6117729	0.6117729	0.6117729	0.6117729	0.6117729	0.6117729	0.6117729	0.6117729	0.6117729	0.6117729	0.6117729	0.6117729	0.6117729	0.6117729	0.6117729	0.6117729	0.6117729	0.6117729	0.6117729	0.6117729	0.6117729	0.6117729	0.6117729	0.6117729	0.6117729	0.6117729	0.6117729	0.6117729	0.6117729	0.6117729	0.6117729	0.6117729	0.6117729	0.6117729	0.6117729	0.6117729	0.6117729	0.6117729	0.6117729	0.6117729	0.6117729	0.6117729
540.mp3	0.2836064	0.2836064	0.2836064	0.2836064	0.2836064	0.2836064	0.2836064	0.2836064	0.2836064	0.2836064	0.2836064	0.2836064	0.2836064	0.2836064	0.2836064	0.2836064	0.2836064	0.2836064	0.2836064	0.2836064	0.2836064	0.2836064	0.2836064	0.2836064	0.2836064	0.2836064	0.2836064	0.2836064	0.2836064	0.2836064	0.2836064	0.2836064	0.2836064	0.2836064	0.2836064	0.2836064	0.2836064	0.2836064	0.2836064	0.2836064	0.2836064	0.2836064	0.2836064	0.2836064	0.2836064	0.2836064	0.2836064	0.2836064	0.2836064
544.mp3	0.23340334	0.23340334	0.23340334	0.23340334	0.23340334	0.23340334	0.23340334	0.23340334	0.23340334	0.23340334	0.23340334	0.23340334	0.23340334	0.23340334	0.23340334	0.23340334	0.23340334	0.23340334	0.23340334	0.23340334	0.23340334	0.23340334	0.23340334	0.23340334	0.23340334	0.23340334	0.23340334	0.23340334	0.23340334	0.23340334	0.23340334	0.23340334	0.23340334	0.23340334	0.23340334	0.23340334	0.23340334	0.23340334	0.23340334	0.23340334	0.23340334	0.23340334	0.23340334	0.23340334	0.23340334	0.23340334	0.23340334	0.23340334	0.23340334
547.mp3	0.35006022	0.35006022	0.35006022	0.35006022	0.35006022	0.35006022	0.35006022	0.35006022	0.35006022	0.35006022	0.35006022	0.35006022	0.35006022	0.35006022	0.35006022	0.35006022	0.35006022	0.35006022	0.35006022	0.35006022	0.35006022	0.35006022	0.35006022	0.35006022	0.35006022	0.35006022	0.35006022	0.35006022	0.35006022	0.35006022	0.35006022	0.35006022	0.35006022	0.35006022	0.35006022	0.35006022	0.35006022	0.35006022	0.35006022	0.35006022	0.35006022	0.35006022	0.35006022	0.35006022	0.35006022	0.35006022	0.35006022	0.35006022	0.35006022
550.mp3	0.3276878	0.3276878	0.3276878	0.3276878	0.3276878	0.3276878	0.3276878	0.3276878	0.3276878	0.3276878	0.3276878	0.3276878	0.3276878	0.3276878	0.3276878	0.3276878	0.3276878	0.3276878	0.3276878	0.3276878	0.3276878	0.3276878	0.3276878	0.3276878	0.3276878	0.3276878	0.3276878	0.3276878	0.3276878	0.3276878	0.3276878	0.3276878	0.3276878	0.3276878	0.3276878	0.3276878	0.3276878	0.3276878	0.3276878	0.3276878	0.3276878	0.3276878	0.3276878	0.3276878	0.3276878	0.3276878	0.3276878	0.3276878	0.3276878
551.mp3	0.35808712	0.35808712	0.35808712	0.35808712	0.35808712	0.35808712	0.35808712	0.35808712	0.35808712	0.35808712	0.35808712	0.35808712	0.35808712	0.35808712	0.35808712	0.35808712	0.35808712	0.35808712	0.35808712	0.35808712	0.35808712	0.35808712	0.35808712	0.35808712	0.35808712	0.35808712	0.35808712	0.35808712	0.35808712	0.35808712	0.35808712	0.35808712	0.35808712	0.35808712	0.35808712	0.35808712	0.35808712	0.35808712	0.35808712	0.35808712	0.35808712	0.35808712	0.35808712	0.35808712	0.35808712	0.35808712	0.35808712	0.35808712	0.35808712
554.mp3	0.39049548	0.39049548	0.39049548	0.39049548	0.39049548	0.39049548	0.39049548	0.39049548	0.39049548	0.39049548	0.39049548	0.39049548	0.39049548	0.39049548	0.39049548	0.39049548	0.39049548	0.39049548	0.39049548	0.39049548	0.39049548	0.39049548	0.39049548	0.39049548	0.39049548	0.39049548	0.39049548	0.39049548	0.39049548	0.39049548	0.39049548	0.39049548	0.39049548	0.39049548	0.39049548	0.39049548	0.39049548	0.39049548	0.39049548	0.39049548	0.39049548	0.39049548	0.39049548	0.39049548	0.39049548	0.39049548	0.39049548	0.39049548	0.39049548
555.mp3	0.38131684	0.38131684	0.38131684	0.38131684	0.38131684	0.38131684	0.38131684	0.38131684	0.38131684	0.38131684	0.38131684	0.38131684	0.38131684	0.38131684	0.38131684	0.38131684	0.38131684	0.38131684	0.38131684	0.38131684	0.38131684	0.38131684	0.38131684	0.38131684	0.38131684	0.38131684	0.38131684	0.38131684	0.38131684	0.38131684	0.38131684	0.38131684	0.38131684	0.38131684	0.38131684	0.38131684	0.38131684	0.38131684	0.38131684	0.38131684	0.38131684	0.38131684	0.38131684	0.38131684	0.38131684	0.38131684	0.38131684	0.38131684	0.38131684
556.mp3	0.52396667	0.52396667	0.52396667	0.52396667	0.52396667	0.52396667	0.52396667	0.52396667	0.52396667	0.52396667	0.52396667	0.52396667	0.52396667	0.52396667	0.52396667	0.52396667	0.52396667	0.52396667	0.52396667	0.52396667	0.52396667	0.52396667	0.52396667	0.52396667	0.52396667	0.52396667	0.52396667	0.52396667	0.52396667	0.52396667	0.52396667	0.52396667	0.52396667	0.52396667	0.52396667	0.52396667	0.52396667	0.52396667	0.52396667	0.52396667	0.52396667	0.52396667	0.52396667	0.52396667	0.52396667	0.52396667	0.52396667	0.52396667	0.52396667
558.mp3	0.3470434	0.3470434	0.3470434	0.3470434	0.3470434	0.3470434	0.3470434	0.3470434	0.3470434	0.3470434	0.3470434	0.3470434	0.3470434	0.3470434	0.3470434	0.3470434	0.3470434	0.3470434	0.3470434	0.3470434	0.3470434	0.3470434	0.3470434	0.3470434	0.3470434	0.3470434	0.3470434	0.3470434	0.3470434	0.3470434	0.3470434	0.3470434	0.3470434	0.3470434	0.3470434	0.3470434	0.3470434	0.3470434	0.3470434	0.3470434	0.3470434	0.3470434	0.3470434	0.3470434	0.3470434	0.3470434	0.3470434	0.3470434	0.3470434
560.mp3	0.3213363	0.3213363	0.3213363	0.3213363	0.3213363	0.3213363	0.3213363	0.3213363	0.3213363	0.3213363	0.3213363	0.3213363	0.3213363	0.3213363	0.3213363	0.3213363	0.3213363	0.3213363	0.3213363	0.3213363	0.3213363	0.3213363	0.3213363	0.3213363	0.3213363	0.3213363	0.3213363	0.3213363	0.3213363	0.3213363	0.3213363	0.3213363	0.3213363	0.3213363	0.3213363	0.3213363	0.3213363	0.3213363	0.3213363	0.3213363	0.3213363	0.3213363	0.3213363	0.3213363	0.3213363	0.3213363	0.3213363	0.3213363	0.3213363
561.mp3	0.45026997	0.45026997	0.45026997	0.45026997	0.45026997	0.45026997	0.45026997	0.45026997	0.45026997	0.45026997	0.45026997	0.45026997	0.45026997	0.45026997	0.45026997	0.45026997	0.45026997	0.45026997	0.45026997	0.45026997	0.45026997	0.45026997	0.45026997	0.45026997	0.45026997	0.45026997	0.45026997	0.45026997	0.45026997	0.45026997	0.45026997	0.45026997	0.45026997	0.45026997	0.45026997	0.45026997	0.45026997	0.45026997	0.45026997	0.45026997	0.45026997	0.45026997	0.45026997	0.45026997	0.45026997	0.45026997	0.45026997	0.45026997	0.45026997
564.mp3	0.117346704	0.117346704	0.117346704	0.117346704	0.117346704	0.117346704	0.117346704	0.117346704	0.117346704	0.117346704	0.117346704	0.117346704	0.117346704	0.117346704	0.117346704	0.117346704	0.117346704	0.117346704	0.117346704	0.117346704	0.117346704	0.117346704	0.117346704	0.117346704	0.117346704	0.117346704	0.117346704	0.117346704	0.117346704	0.117346704	0.117346704	0.117346704	0.117346704	0.117346704	0.117346704	0.117346704	0.117346704	0.117346704	0.117346704	0.117346704	0.117346704	0.117346704	0.117346704	0.117346704	0.117346704	0.117346704	0.117346704	0.117346704	0.117346704
565.mp3	0.37009865	0.37009865	0.37009865	0.37009865	0.37009865	0.37009865	0.37009865	0.37009865	0.37009865	0.37009865	0.37009865	0.37009865	0.37009865	0.37009865	0.37009865	0.37009865	0.37009865	0.37009865	0.37009865	0.37009865	0.37009865	0.37009865	0.37009865	0.37009865	0.37009865	0.37009865	0.37009865	0.37009865	0.37009865	0.37009865	0.37009865	0.37009865	0.37009865	0.37009865	0.37009865	0.37009865	0.37009865	0.37009865	0.37009865	0.37009865	0.37009865	0.37009865	0.37009865	0.37009865	0.37009865	0.37009865	0.37009865	0.37009865	0.37009865
568.mp3	0.54071134	0.54071134	0.54071134	0.54071134	0.54071134	0.54071134	0.54071134	0.54071134	0.54071134	0.54071134	0.54071134	0.54071134	0.54071134	0.54071134	0.54071134	0.54071134	0.54071134	0.54071134	0.54071134	0.54071134	0.54071134	0.54071134	0.54071134	0.54071134	0.54071134	0.54071134	0.54071134	0.54071134	0.54071134	0.54071134	0.54071134	0.54071134	0.54071134	0.54071134	0.54071134	0.54071134	0.54071134	0.54071134	0.54071134	0.54071134	0.54071134	0.54071134	0.54071134	0.54071134	0.54071134	0.54071134	0.54071134	0.54071134	0.54071134
574.mp3	0.4389331	0.4389331	0.4389331	0.4389331	0.4389331	0.4389331	0.4389331	0.4389331	0.4389331	0.4389331	0.4389331	0.4389331	0.4389331	0.4389331	0.4389331	0.4389331	0.4389331	0.4389331	0.4389331	0.4389331	0.4389331	0.4389331	0.4389331	0.4389331	0.4389331	0.4389331	0.4389331	0.4389331	0.4389331	0.4389331	0.4389331	0.4389331	0.4389331	0.4389331	0.4389331	0.4389331	0.4389331	0.4389331	0.4389331	0.4389331	0.4389331	0.4389331	0.4389331	0.4389331	0.4389331	0.4389331	0.4389331	0.4389331	0.4389331
577.mp3	0.4193967	0.4193967	0.4193967	0.4193967	0.4193967	0.4193967	0.4193967	0.4193967	0.4193967	0.4193967	0.4193967	0.4193967	0.4193967	0.4193967	0.4193967	0.4193967	0.4193967	0.4193967	0.4193967	0.4193967	0.4193967	0.4193967	0.4193967	0.4193967	0.4193967	0.4193967	0.4193967	0.4193967	0.4193967	0.4193967	0.4193967	0.4193967	0.4193967	0.4193967	0.4193967	0.4193967	0.4193967	0.4193967	0.4193967	0.4193967	0.4193967	0.4193967	0.4193967	0.4193967	0.4193967	0.4193967	0.4193967	0.4193967	0.4193967
579.mp3	0.5076779	0.5076779	0.5076779	0.5076779	0.5076779	0.5076779	0.5076779	0.5076779	0.5076779	0.5076779	0.5076779	0.5076779	0.5076779	0.5076779	0.5076779	0.5076779	0.5076779	0.5076779	0.5076779	0.5076779	0.5076779	0.5076779	0.5076779	0.5076779	0.5076779	0.5076779	0.5076779	0.5076779	0.5076779	0.5076779	0.5076779	0.5076779	0.5076779	0.5076779	0.5076779	0.5076779	0.5076779	0.5076779	0.5076779	0.5076779	0.5076779	0.5076779	0.5076779	0.5076779	0.5076779	0.5076779	0.5076779	0.5076779	0.5076779
580.mp3	0.28010142	0.28010142	0.28010142	0.28010142	0.28010142	0.28010142	0.28010142	0.28010142	0.28010142	0.28010142	0.28010142	0.28010142	0.28010142	0.28010142	0.28010142	0.28010142	0.28010142	0.28010142	0.28010142	0.28010142	0.28010142	0.28010142	0.28010142	0.28010142	0.28010142	0.28010142	0.28010142	0.28010142	0.28010142	0.28010142	0.28010142	0.28010142	0.28010142	0.28010142	0.28010142	0.28010142	0.28010142	0.28010142	0.28010142	0.28010142	0.28010142	0.28010142	0.28010142	0.28010142	0.28010142	0.28010142	0.28010142	0.28010142	0.28010142
581.mp3	0.3294701	0.3294701	0.3294701	0.3294701	0.3294701	0.3294701	0.3294701	0.3294701	0.3294701	0.3294701	0.3294701	0.3294701	0.3294701	0.3294701	0.3294701	0.3294701	0.3294701	0.3294701	0.3294701	0.3294701	0.3294701	0.3294701	0.3294701	0.3294701	0.3294701	0.3294701	0.3294701	0.3294701	0.3294701	0.3294701	0.3294701	0.3294701	0.3294701	0.3294701	0.3294701	0.3294701	0.3294701	0.3294701	0.3294701	0.3294701	0.3294701	0.3294701	0.3294701	0.3294701	0.3294701	0.3294701	0.3294701	0.3294701	0.3294701
582.mp3	0.4239728	0.4239728	0.4239728	0.4239728	0.4239728	0.4239728	0.4239728	0.4239728	0.4239728	0.4239728	0.4239728	0.4239728	0.4239728	0.4239728	0.4239728	0.4239728	0.4239728	0.4239728	0.4239728	0.4239728	0.4239728	0.4239728	0.4239728	0.4239728	0.4239728	0.4239728	0.4239728	0.4239728	0.4239728	0.4239728	0.4239728	0.4239728	0.4239728	0.4239728	0.4239728	0.4239728	0.4239728	0.4239728	0.4239728	0.4239728	0.4239728	0.4239728	0.4239728	0.4239728	0.4239728	0.4239728	0.4239728	0.4239728	0.4239728
584.mp3	0.54656994	0.54656994	0.54656994	0.54656994	0.54656994	0.54656994	0.54656994	0.54656994	0.54656994	0.54656994	0.54656994	0.54656994	0.54656994	0.54656994	0.54656994	0.54656994	0.54656994	0.54656994	0.54656994	0.54656994	0.54656994	0.54656994	0.54656994	0.54656994	0.54656994	0.54656994	0.54656994	0.54656994	0.54656994	0.54656994	0.54656994	0.54656994	0.54656994	0.54656994	0.54656994	0.54656994	0.54656994	0.54656994	0.54656994	0.54656994	0.54656994	0.54656994	0.54656994	0.54656994	0.54656994	0.54656994	0.54656994	0.54656994	0.54656994
585.mp3	0.35883248	0.35883248	0.35883248	0.35883248	0.35883248	0.35883248	0.35883248	0.35883248	0.35883248	0.35883248	0.35883248	0.35883248	0.35883248	0.35883248	0.35883248	0.35883248	0.35883248	0.35883248	0.35883248	0.35883248	0.35883248	0.35883248	0.35883248	0.35883248	0.35883248	0.35883248	0.35883248	0.35883248	0.35883248	0.35883248	0.35883248	0.35883248	0.35883248	0.35883248	0.35883248	0.35883248	0.35883248	0.35883248	0.35883248	0.35883248	0.35883248	0.35883248	0.35883248	0.35883248	0.35883248	0.35883248	0.35883248	0.35883248	0.35883248
586.mp3	0.32648718	0.32648718	0.32648718	0.32648718	0.32648718	0.32648718	0.32648718	0.32648718	0.32648718	0.32648718	0.32648718	0.32648718	0.32648718	0.32648718	0.32648718	0.32648718	0.32648718	0.32648718	0.32648718	0.32648718	0.32648718	0.32648718	0.32648718	0.32648718	0.32648718	0.32648718	0.32648718	0.32648718	0.32648718	0.32648718	0.32648718	0.32648718	0.32648718	0.32648718	0.32648718	0.32648718	0.32648718	0.32648718	0.32648718	0.32648718	0.32648718	0.32648718	0.32648718	0.32648718	0.32648718	0.32648718	0.32648718	0.32648718	0.32648718
591.mp3	0.51456726	0.51456726	0.51456726	0.51456726	0.51456726	0.51456726	0.51456726	0.51456726	0.51456726	0.51456726	0.51456726	0.51456726	0.51456726	0.51456726	0.51456726	0.51456726	0.51456726	0.51456726	0.51456726	0.51456726	0.51456726	0.51456726	0.51456726	0.51456726	0.51456726	0.51456726	0.51456726	0.51456726	0.51456726	0.51456726	0.51456726	0.51456726	0.51456726	0.51456726	0.51456726	0.51456726	0.51456726	0.51456726	0.51456726	0.51456726	0.51456726	0.51456726	0.51456726	0.51456726	0.51456726	0.51456726	0.51456726	0.51456726	0.51456726
592.mp3	0.35675207	0.35675207	0.35675207	0.35675207	0.35675207	0.35675207	0.35675207	0.35675207	0.35675207	0.35675207	0.35675207	0.35675207	0.35675207	0.35675207	0.35675207	0.35675207	0.35675207	0.35675207	0.35675207	0.35675207	0.35675207	0.35675207	0.35675207	0.35675207	0.35675207	0.35675207	0.35675207	0.35675207	0.35675207	0.35675207	0.35675207	0.35675207	0.35675207	0.35675207	0.35675207	0.35675207	0.35675207	0.35675207	0.35675207	0.35675207	0.35675207	0.35675207	0.35675207	0.35675207	0.35675207	0.35675207	0.35675207	0.35675207	0.35675207
594.mp3	0.28116223	0.28116223	0.28116223	0.28116223	0.28116223	0.28116223	0.28116223	0.28116223	0.28116223	0.28116223	0.28116223	0.28116223	0.28116223	0.28116223	0.28116223	0.28116223	0.28116223	0.28116223	0.28116223	0.28116223	0.28116223	0.28116223	0.28116223	0.28116223	0.28116223	0.28116223	0.28116223	0.28116223	0.28116223	0.28116223	0.28116223	0.28116223	0.28116223	0.28116223	0.28116223	0.28116223	0.28116223	0.28116223	0.28116223	0.28116223	0.28116223	0.28116223	0.28116223	0.28116223	0.28116223	0.28116223	0.28116223	0.28116223	0.28116223
597.mp3	0.3577526	0.3577526	0.3577526	0.3577526	0.3577526	0.3577526	0.3577526	0.3577526	0.3577526	0.3577526	0.3577526	0.3577526	0.3577526	0.3577526	0.3577526	0.3577526	0.3577526	0.3577526	0.3577526	0.3577526	0.3577526	0.3577526	0.3577526	0.3577526	0.3577526	0.3577526	0.3577526	0.3577526	0.3577526	0.3577526	0.3577526	0.3577526	0.3577526	0.3577526	0.3577526	0.3577526	0.3577526	0.3577526	0.3577526	0.3577526	0.3577526	0.3577526	0.3577526	0.3577526	0.3577526	0.3577526	0.3577526	0.3577526	0.3577526
598.mp3	0.31859708	0.31859708	0.31859708	0.31859708	0.31859708	0.31859708	0.31859708	0.31859708	0.31859708	0.31859708	0.31859708	0.31859708	0.31859708	0.31859708	0.31859708	0.31859708	0.31859708	0.31859708	0.31859708	0.31859708	0.31859708	0.31859708	0.31859708	0.31859708	0.31859708	0.31859708	0.31859708	0.31859708	0.31859708	0.31859708	0.31859708	0.31859708	0.31859708	0.31859708	0.31859708	0.31859708	0.31859708	0.31859708	0.31859708	0.31859708	0.31859708	0.31859708	0.31859708	0.31859708	0.31859708	0.31859708	0.31859708	0.31859708	0.31859708
600.mp3	0.3285439	0.3285439	0.3285439	0.3285439	0.3285439	0.3285439	0.3285439	0.3285439	0.3285439	0.3285439	0.3285439	0.3285439	0.3285439	0.3285439	0.3285439	0.3285439	0.3285439	0.3285439	0.3285439	0.3285439	0.3285439	0.3285439	0.3285439	0.3285439	0.3285439	0.3285439	0.3285439	0.3285439	0.3285439	0.3285439	0.3285439	0.3285439	0.3285439	0.3285439	0.3285439	0.3285439	0.3285439	0.3285439	0.3285439	0.3285439	0.3285439	0.3285439	0.3285439	0.3285439	0.3285439	0.3285439	0.3285439	0.3285439	0.3285439
605.mp3	0.15474394	0.15474394	0.15474394	0.15474394	0.15474394	0.15474394	0.15474394	0.15474394	0.15474394	0.15474394	0.15474394	0.15474394	0.15474394	0.15474394	0.15474394	0.15474394	0.15474394	0.15474394	0.15474394	0.15474394	0.15474394	0.15474394	0.15474394	0.15474394	0.15474394	0.15474394	0.15474394	0.15474394	0.15474394	0.15474394	0.15474394	0.15474394	0.15474394	0.15474394	0.15474394	0.15474394	0.15474394	0.15474394	0.15474394	0.15474394	0.15474394	0.15474394	0.15474394	0.15474394	0.15474394	0.15474394	0.15474394	0.15474394	0.15474394
606.mp3	0.52062935	0.52062935	0.52062935	0.52062935	0.52062935	0.52062935	0.52062935	0.52062935	0.52062935	0.52062935	0.52062935	0.52062935	0.52062935	0.52062935	0.52062935	0.52062935	0.52062935	0.52062935	0.52062935	0.52062935	0.52062935	0.52062935	0.52062935	0.52062935	0.52062935	0.52062935	0.52062935	0.52062935	0.52062935	0.52062935	0.52062935	0.52062935	0.52062935	0.52062935	0.52062935	0.52062935	0.52062935	0.52062935	0.52062935	0.52062935	0.52062935	0.52062935	0.52062935	0.52062935	0.52062935	0.52062935	0.52062935	0.52062935	0.52062935
607.mp3	0.48270702	0.48270702	0.48270702	0.48270702	0.48270702	0.48270702	0.48270702	0.48270702	0.48270702	0.48270702	0.48270702	0.48270702	0.48270702	0.48270702	0.48270702	0.48270702	0.48270702	0.48270702	0.48270702	0.48270702	0.48270702	0.48270702	0.48270702	0.48270702	0.48270702	0.48270702	0.48270702	0.48270702	0.48270702	0.48270702	0.48270702	0.48270702	0.48270702	0.48270702	0.48270702	0.48270702	0.48270702	0.48270702	0.48270702	0.48270702	0.48270702	0.48270702	0.48270702	0.48270702	0.48270702	0.48270702	0.48270702	0.48270702	0.48270702
608.mp3	0.5526924	0.5526924	0.5526924	0.5526924	0.5526924	0.5526924	0.5526924	0.5526924	0.5526924	0.5526924	0.5526924	0.5526924	0.5526924	0.5526924	0.5526924	0.5526924	0.5526924	0.5526924	0.5526924	0.5526924	0.5526924	0.5526924	0.5526924	0.5526924	0.5526924	0.5526924	0.5526924	0.5526924	0.5526924	0.5526924	0.5526924	0.5526924	0.5526924	0.5526924	0.5526924	0.5526924	0.5526924	0.5526924	0.5526924	0.5526924	0.5526924	0.5526924	0.5526924	0.5526924	0.5526924	0.5526924	0.5526924	0.5526924	0.5526924
609.mp3	0.3392801	0.3392801	0.3392801	0.3392801	0.3392801	0.3392801	0.3392801	0.3392801	0.3392801	0.3392801	0.3392801	0.3392801	0.3392801	0.3392801	0.3392801	0.3392801	0.3392801	0.3392801	0.3392801	0.3392801	0.3392801	0.3392801	0.3392801	0.3392801	0.3392801	0.3392801	0.3392801	0.3392801	0.3392801	0.3392801	0.3392801	0.3392801	0.3392801	0.3392801	0.3392801	0.3392801	0.3392801	0.3392801	0.3392801	0.3392801	0.3392801	0.3392801	0.3392801	0.3392801	0.3392801	0.3392801	0.3392801	0.3392801	0.3392801
610.mp3	0.17450087	0.17450087	0.17450087	0.17450087	0.17450087	0.17450087	0.17450087	0.17450087	0.17450087	0.17450087	0.17450087	0.17450087	0.17450087	0.17450087	0.17450087	0.17450087	0.17450087	0.17450087	0.17450087	0.17450087	0.17450087	0.17450087	0.17450087	0.17450087	0.17450087	0.17450087	0.17450087	0.17450087	0.17450087	0.17450087	0.17450087	0.17450087	0.17450087	0.17450087	0.17450087	0.17450087	0.17450087	0.17450087	0.17450087	0.17450087	0.17450087	0.17450087	0.17450087	0.17450087	0.17450087	0.17450087	0.17450087	0.17450087	0.17450087
611.mp3	0.40469438	0.40469438	0.40469438	0.40469438	0.40469438	0.40469438	0.40469438	0.40469438	0.40469438	0.40469438	0.40469438	0.40469438	0.40469438	0.40469438	0.40469438	0.40469438	0.40469438	0.40469438	0.40469438	0.40469438	0.40469438	0.40469438	0.40469438	0.40469438	0.40469438	0.40469438	0.40469438	0.40469438	0.40469438	0.40469438	0.40469438	0.40469438	0.40469438	0.40469438	0.40469438	0.40469438	0.40469438	0.40469438	0.40469438	0.40469438	0.40469438	0.40469438	0.40469438	0.40469438	0.40469438	0.40469438	0.40469438	0.40469438	0.40469438
612.mp3	0.4766819	0.4766819	0.4766819	0.4766819	0.4766819	0.4766819	0.4766819	0.4766819	0.4766819	0.4766819	0.4766819	0.4766819	0.4766819	0.4766819	0.4766819	0.4766819	0.4766819	0.4766819	0.4766819	0.4766819	0.4766819	0.4766819	0.4766819	0.4766819	0.4766819	0.4766819	0.4766819	0.4766819	0.4766819	0.4766819	0.4766819	0.4766819	0.4766819	0.4766819	0.4766819	0.4766819	0.4766819	0.4766819	0.4766819	0.4766819	0.4766819	0.4766819	0.4766819	0.4766819	0.4766819	0.4766819	0.4766819	0.4766819	0.4766819
613.mp3	0.54203635	0.54203635	0.54203635	0.54203635	0.54203635	0.54203635	0.54203635	0.54203635	0.54203635	0.54203635	0.54203635	0.54203635	0.54203635	0.54203635	0.54203635	0.54203635	0.54203635	0.54203635	0.54203635	0.54203635	0.54203635	0.54203635	0.54203635	0.54203635	0.54203635	0.54203635	0.54203635	0.54203635	0.54203635	0.54203635	0.54203635	0.54203635	0.54203635	0.54203635	0.54203635	0.54203635	0.54203635	0.54203635	0.54203635	0.54203635	0.54203635	0.54203635	0.54203635	0.54203635	0.54203635	0.54203635	0.54203635	0.54203635	0.54203635
614.mp3	0.5386586	0.5386586	0.5386586	0.5386586	0.5386586	0.5386586	0.5386586	0.5386586	0.5386586	0.5386586	0.5386586	0.5386586	0.5386586	0.5386586	0.5386586	0.5386586	0.5386586	0.5386586	0.5386586	0.5386586	0.5386586	0.5386586	0.5386586	0.5386586	0.5386586	0.5386586	0.5386586	0.5386586	0.5386586	0.5386586	0.5386586	0.5386586	0.5386586	0.5386586	0.5386586	0.5386586	0.5386586	0.5386586	0.5386586	0.5386586	0.5386586	0.5386586	0.5386586	0.5386586	0.5386586	0.5386586	0.5386586	0.5386586	0.5386586
615.mp3	0.1615182	0.1615182	0.1615182	0.1615182	0.1615182	0.1615182	0.1615182	0.1615182	0.1615182	0.1615182	0.1615182	0.1615182	0.1615182	0.1615182	0.1615182	0.1615182	0.1615182	0.1615182	0.1615182	0.1615182	0.1615182	0.1615182	0.1615182	0.1615182	0.1615182	0.1615182	0.1615182	0.1615182	0.1615182	0.1615182	0.1615182	0.1615182	0.1615182	0.1615182	0.1615182	0.1615182	0.1615182	0.1615182	0.1615182	0.1615182	0.1615182	0.1615182	0.1615182	0.1615182	0.1615182	0.1615182	0.1615182	0.1615182	0.1615182
616.mp3	0.29747564	0.29747564	0.29747564	0.29747564	0.29747564	0.29747564	0.29747564	0.29747564	0.29747564	0.29747564	0.29747564	0.29747564	0.29747564	0.29747564	0.29747564	0.29747564	0.29747564	0.29747564	0.29747564	0.29747564	0.29747564	0.29747564	0.29747564	0.29747564	0.29747564	0.29747564	0.29747564	0.29747564	0.29747564	0.29747564	0.29747564	0.29747564	0.29747564	0.29747564	0.29747564	0.29747564	0.29747564	0.29747564	0.29747564	0.29747564	0.29747564	0.29747564	0.29747564	0.29747564	0.29747564	0.29747564	0.29747564	0.29747564	0.29747564
617.mp3	0.2473018	0.2473018	0.2473018	0.2473018	0.2473018	0.2473018	0.2473018	0.2473018	0.2473018	0.2473018	0.2473018	0.2473018	0.2473018	0.2473018	0.2473018	0.2473018	0.2473018	0.2473018	0.2473018	0.2473018	0.2473018	0.2473018	0.2473018	0.2473018	0.2473018	0.2473018	0.2473018	0.2473018	0.2473018	0.2473018	0.2473018	0.2473018	0.2473018	0.2473018	0.2473018	0.2473018	0.2473018	0.2473018	0.2473018	0.2473018	0.2473018	0.2473018	0.2473018	0.2473018	0.2473018	0.2473018	0.2473018	0.2473018	0.2473018
620.mp3	0.32733595	0.32733595	0.32733595	0.32733595	0.32733595	0.32733595	0.32733595	0.32733595	0.32733595	0.32733595	0.32733595	0.32733595	0.32733595	0.32733595	0.32733595	0.32733595	0.32733595	0.32733595	0.32733595	0.32733595	0.32733595	0.32733595	0.32733595	0.32733595	0.32733595	0.32733595	0.32733595	0.32733595	0.32733595	0.32733595	0.32733595	0.32733595	0.32733595	0.32733595	0.32733595	0.32733595	0.32733595	0.32733595	0.32733595	0.32733595	0.32733595	0.32733595	0.32733595	0.32733595	0.32733595	0.32733595	0.32733595	0.32733595	0.32733595
621.mp3	0.50617445	0.50617445	0.50617445	0.50617445	0.50617445	0.50617445	0.50617445	0.50617445	0.50617445	0.50617445	0.50617445	0.50617445	0.50617445	0.50617445	0.50617445	0.50617445	0.50617445	0.50617445	0.50617445	0.50617445	0.50617445	0.50617445	0.50617445	0.50617445	0.50617445	0.50617445	0.50617445	0.50617445	0.50617445	0.50617445	0.50617445	0.50617445	0.50617445	0.50617445	0.50617445	0.50617445	0.50617445	0.50617445	0.50617445	0.50617445	0.50617445	0.50617445	0.50617445	0.50617445	0.50617445	0.50617445	0.50617445	0.50617445	0.50617445
622.mp3	0.38056618	0.38056618	0.38056618	0.38056618	0.38056618	0.38056618	0.38056618	0.38056618	0.38056618	0.38056618	0.38056618	0.38056618	0.38056618	0.38056618	0.38056618	0.38056618	0.38056618	0.38056618	0.38056618	0.38056618	0.38056618	0.38056618	0.38056618	0.38056618	0.38056618	0.38056618	0.38056618	0.38056618	0.38056618	0.38056618	0.38056618	0.38056618	0.38056618	0.38056618	0.38056618	0.38056618	0.38056618	0.38056618	0.38056618	0.38056618	0.38056618	0.38056618	0.38056618	0.38056618	0.38056618	0.38056618	0.38056618	0.38056618	0.38056618
623.mp3	0.5794766	0.5794766	0.5794766	0.5794766	0.5794766	0.5794766	0.5794766	0.5794766	0.5794766	0.5794766	0.5794766	0.5794766	0.5794766	0.5794766	0.5794766	0.5794766	0.5794766	0.5794766	0.5794766	0.5794766	0.5794766	0.5794766	0.5794766	0.5794766	0.5794766	0.5794766	0.5794766	0.5794766	0.5794766	0.5794766	0.5794766	0.5794766	0.5794766	0.5794766	0.5794766	0.5794766	0.5794766	0.5794766	0.5794766	0.5794766	0.5794766	0.5794766	0.5794766	0.5794766	0.5794766	0.5794766	0.5794766	0.5794766	0.5794766
625.mp3	0.21506976	0.21506976	0.21506976	0.21506976	0.21506976	0.21506976	0.21506976	0.21506976	0.21506976	0.21506976	0.21506976	0.21506976	0.21506976	0.21506976	0.21506976	0.21506976	0.21506976	0.21506976	0.21506976	0.21506976	0.21506976	0.21506976	0.21506976	0.21506976	0.21506976	0.21506976	0.21506976	0.21506976	0.21506976	0.21506976	0.21506976	0.21506976	0.21506976	0.21506976	0.21506976	0.21506976	0.21506976	0.21506976	0.21506976	0.21506976	0.21506976	0.21506976	0.21506976	0.21506976	0.21506976	0.21506976	0.21506976	0.21506976	0.21506976
628.mp3	0.59983516	0.59983516	0.59983516	0.59983516	0.59983516	0.59983516	0.59983516	0.59983516	0.59983516	0.59983516	0.59983516	0.59983516	0.59983516	0.59983516	0.59983516	0.59983516	0.59983516	0.59983516	0.59983516	0.59983516	0.59983516	0.59983516	0.59983516	0.59983516	0.59983516	0.59983516	0.59983516	0.59983516	0.59983516	0.59983516	0.59983516	0.59983516	0.59983516	0.59983516	0.59983516	0.59983516	0.59983516	0.59983516	0.59983516	0.59983516	0.59983516	0.59983516	0.59983516	0.59983516	0.59983516	0.59983516	0.59983516	0.59983516	0.59983516
629.mp3	0.44083112	0.44083112	0.44083112	0.44083112	0.44083112	0.44083112	0.44083112	0.44083112	0.44083112	0.44083112	0.44083112	0.44083112	0.44083112	0.44083112	0.44083112	0.44083112	0.44083112	0.44083112	0.44083112	0.44083112	0.44083112	0.44083112	0.44083112	0.44083112	0.44083112	0.44083112	0.44083112	0.44083112	0.44083112	0.44083112	0.44083112	0.44083112	0.44083112	0.44083112	0.44083112	0.44083112	0.44083112	0.44083112	0.44083112	0.44083112	0.44083112	0.44083112	0.44083112	0.44083112	0.44083112	0.44083112	0.44083112	0.44083112	0.44083112
631.mp3	0.40862456	0.40862456	0.40862456	0.40862456	0.40862456	0.40862456	0.40862456	0.40862456	0.40862456	0.40862456	0.40862456	0.40862456	0.40862456	0.40862456	0.40862456	0.40862456	0.40862456	0.40862456	0.40862456	0.40862456	0.40862456	0.40862456	0.40862456	0.40862456	0.40862456	0.40862456	0.40862456	0.40862456	0.40862456	0.40862456	0.40862456	0.40862456	0.40862456	0.40862456	0.40862456	0.40862456	0.40862456	0.40862456	0.40862456	0.40862456	0.40862456	0.40862456	0.40862456	0.40862456	0.40862456	0.40862456	0.40862456	0.40862456	0.40862456
632.mp3	0.35303587	0.35303587	0.35303587	0.35303587	0.35303587	0.35303587	0.35303587	0.35303587	0.35303587	0.35303587	0.35303587	0.35303587	0.35303587	0.35303587	0.35303587	0.35303587	0.35303587	0.35303587	0.35303587	0.35303587	0.35303587	0.35303587	0.35303587	0.35303587	0.35303587	0.35303587	0.35303587	0.35303587	0.35303587	0.35303587	0.35303587	0.35303587	0.35303587	0.35303587	0.35303587	0.35303587	0.35303587	0.35303587	0.35303587	0.35303587	0.35303587	0.35303587	0.35303587	0.35303587	0.35303587	0.35303587	0.35303587	0.35303587	0.35303587
634.mp3	0.22007307	0.22007307	0.22007307	0.22007307	0.22007307	0.22007307	0.22007307	0.22007307	0.22007307	0.22007307	0.22007307	0.22007307	0.22007307	0.22007307	0.22007307	0.22007307	0.22007307	0.22007307	0.22007307	0.22007307	0.22007307	0.22007307	0.22007307	0.22007307	0.22007307	0.22007307	0.22007307	0.22007307	0.22007307	0.22007307	0.22007307	0.22007307	0.22007307	0.22007307	0.22007307	0.22007307	0.22007307	0.22007307	0.22007307	0.22007307	0.22007307	0.22007307	0.22007307	0.22007307	0.22007307	0.22007307	0.22007307	0.22007307	0.22007307
635.mp3	0.26010072	0.26010072	0.26010072	0.26010072	0.26010072	0.26010072	0.26010072	0.26010072	0.26010072	0.26010072	0.26010072	0.26010072	0.26010072	0.26010072	0.26010072	0.26010072	0.26010072	0.26010072	0.26010072	0.26010072	0.26010072	0.26010072	0.26010072	0.26010072	0.26010072	0.26010072	0.26010072	0.26010072	0.26010072	0.26010072	0.26010072	0.26010072	0.26010072	0.26010072	0.26010072	0.26010072	0.26010072	0.26010072	0.26010072	0.26010072	0.26010072	0.26010072	0.26010072	0.26010072	0.26010072	0.26010072	0.26010072	0.26010072	0.26010072
637.mp3	0.34868574	0.34868574	0.34868574	0.34868574	0.34868574	0.34868574	0.34868574	0.34868574	0.34868574	0.34868574	0.34868574	0.34868574	0.34868574	0.34868574	0.34868574	0.34868574	0.34868574	0.34868574	0.34868574	0.34868574	0.34868574	0.34868574	0.34868574	0.34868574	0.34868574	0.34868574	0.34868574	0.34868574	0.34868574	0.34868574	0.34868574	0.34868574	0.34868574	0.34868574	0.34868574	0.34868574	0.34868574	0.34868574	0.34868574	0.34868574	0.34868574	0.34868574	0.34868574	0.34868574	0.34868574	0.34868574	0.34868574	0.34868574	0.34868574
638.mp3	0.5885302	0.5885302	0.5885302	0.5885302	0.5885302	0.5885302	0.5885302	0.5885302	0.5885302	0.5885302	0.5885302	0.5885302	0.5885302	0.5885302	0.5885302	0.5885302	0.5885302	0.5885302	0.5885302	0.5885302	0.5885302	0.5885302	0.5885302	0.5885302	0.5885302	0.5885302	0.5885302	0.5885302	0.5885302	0.5885302	0.5885302	0.5885302	0.5885302	0.5885302	0.5885302	0.5885302	0.5885302	0.5885302	0.5885302	0.5885302	0.5885302	0.5885302	0.5885302	0.5885302	0.5885302	0.5885302	0.5885302	0.5885302	0.5885302
639.mp3	0.25863624	0.25863624	0.25863624	0.25863624	0.25863624	0.25863624	0.25863624	0.25863624	0.25863624	0.25863624	0.25863624	0.25863624	0.25863624	0.25863624	0.25863624	0.25863624	0.25863624	0.25863624	0.25863624	0.25863624	0.25863624	0.25863624	0.25863624	0.25863624	0.25863624	0.25863624	0.25863624	0.25863624	0.25863624	0.25863624	0.25863624	0.25863624	0.25863624	0.25863624	0.25863624	0.25863624	0.25863624	0.25863624	0.25863624	0.25863624	0.25863624	0.25863624	0.25863624	0.25863624	0.25863624	0.25863624	0.25863624	0.25863624	0.25863624
640.mp3	0.39159125	0.39159125	0.39159125	0.39159125	0.39159125	0.39159125	0.39159125	0.39159125	0.39159125	0.39159125	0.39159125	0.39159125	0.39159125	0.39159125	0.39159125	0.39159125	0.39159125	0.39159125	0.39159125	0.39159125	0.39159125	0.39159125	0.39159125	0.39159125	0.39159125	0.39159125	0.39159125	0.39159125	0.39159125	0.39159125	0.39159125	0.39159125	0.39159125	0.39159125	0.39159125	0.39159125	0.39159125	0.39159125	0.39159125	0.39159125	0.39159125	0.39159125	0.39159125	0.39159125	0.39159125	0.39159125	0.39159125	0.39159125	0.39159125
643.mp3	0.36125833	0.36125833	0.36125833	0.36125833	0.36125833	0.36125833	0.36125833	0.36125833	0.36125833	0.36125833	0.36125833	0.36125833	0.36125833	0.36125833	0.36125833	0.36125833	0.36125833	0.36125833	0.36125833	0.36125833	0.36125833	0.36125833	0.36125833	0.36125833	0.36125833	0.36125833	0.36125833	0.36125833	0.36125833	0.36125833	0.36125833	0.36125833	0.36125833	0.36125833	0.36125833	0.36125833	0.36125833	0.36125833	0.36125833	0.36125833	0.36125833	0.36125833	0.36125833	0.36125833	0.36125833	0.36125833	0.36125833	0.36125833	0.36125833
644.mp3	0.4863106	0.4863106	0.4863106	0.4863106	0.4863106	0.4863106	0.4863106	0.4863106	0.4863106	0.4863106	0.4863106	0.4863106	0.4863106	0.4863106	0.4863106	0.4863106	0.4863106	0.4863106	0.4863106	0.4863106	0.4863106	0.4863106	0.4863106	0.4863106	0.4863106	0.4863106	0.4863106	0.4863106	0.4863106	0.4863106	0.4863106	0.4863106	0.4863106	0.4863106	0.4863106	0.4863106	0.4863106	0.4863106	0.4863106	0.4863106	0.4863106	0.4863106	0.4863106	0.4863106	0.4863106	0.4863106	0.4863106	0.4863106	0.4863106
645.mp3	0.45325083	0.45325083	0.45325083	0.45325083	0.45325083	0.45325083	0.45325083	0.45325083	0.45325083	0.45325083	0.45325083	0.45325083	0.45325083	0.45325083	0.45325083	0.45325083	0.45325083	0.45325083	0.45325083	0.45325083	0.45325083	0.45325083	0.45325083	0.45325083	0.45325083	0.45325083	0.45325083	0.45325083	0.45325083	0.45325083	0.45325083	0.45325083	0.45325083	0.45325083	0.45325083	0.45325083	0.45325083	0.45325083	0.45325083	0.45325083	0.45325083	0.45325083	0.45325083	0.45325083	0.45325083	0.45325083	0.45325083	0.45325083	0.45325083
646.mp3	0.32484275	0.32484275	0.32484275	0.32484275	0.32484275	0.32484275	0.32484275	0.32484275	0.32484275	0.32484275	0.32484275	0.32484275	0.32484275	0.32484275	0.32484275	0.32484275	0.32484275	0.32484275	0.32484275	0.32484275	0.32484275	0.32484275	0.32484275	0.32484275	0.32484275	0.32484275	0.32484275	0.32484275	0.32484275	0.32484275	0.32484275	0.32484275	0.32484275	0.32484275	0.32484275	0.32484275	0.32484275	0.32484275	0.32484275	0.32484275	0.32484275	0.32484275	0.32484275	0.32484275	0.32484275	0.32484275	0.32484275	0.32484275	0.32484275
647.mp3	0.38430044	0.38430044	0.38430044	0.38430044	0.38430044	0.38430044	0.38430044	0.38430044	0.38430044	0.38430044	0.38430044	0.38430044	0.38430044	0.38430044	0.38430044	0.38430044	0.38430044	0.38430044	0.38430044	0.38430044	0.38430044	0.38430044	0.38430044	0.38430044	0.38430044	0.38430044	0.38430044	0.38430044	0.38430044	0.38430044	0.38430044	0.38430044	0.38430044	0.38430044	0.38430044	0.38430044	0.38430044	0.38430044	0.38430044	0.38430044	0.38430044	0.38430044	0.38430044	0.38430044	0.38430044	0.38430044	0.38430044	0.38430044	0.38430044
648.mp3	0.42606544	0.42606544	0.42606544	0.42606544	0.42606544	0.42606544	0.42606544	0.42606544	0.42606544	0.42606544	0.42606544	0.42606544	0.42606544	0.42606544	0.42606544	0.42606544	0.42606544	0.42606544	0.42606544	0.42606544	0.42606544	0.42606544	0.42606544	0.42606544	0.42606544	0.42606544	0.42606544	0.42606544	0.42606544	0.42606544	0.42606544	0.42606544	0.42606544	0.42606544	0.42606544	0.42606544	0.42606544	0.42606544	0.42606544	0.42606544	0.42606544	0.42606544	0.42606544	0.42606544	0.42606544	0.42606544	0.42606544	0.42606544	0.42606544
649.mp3	0.24811603	0.24811603	0.24811603	0.24811603	0.24811603	0.24811603	0.24811603	0.24811603	0.24811603	0.24811603	0.24811603	0.24811603	0.24811603	0.24811603	0.24811603	0.24811603	0.24811603	0.24811603	0.24811603	0.24811603	0.24811603	0.24811603	0.24811603	0.24811603	0.24811603	0.24811603	0.24811603	0.24811603	0.24811603	0.24811603	0.24811603	0.24811603	0.24811603	0.24811603	0.24811603	0.24811603	0.24811603	0.24811603	0.24811603	0.24811603	0.24811603	0.24811603	0.24811603	0.24811603	0.24811603	0.24811603	0.24811603	0.24811603	0.24811603
650.mp3	0.2907167	0.2907167	0.2907167	0.2907167	0.2907167	0.2907167	0.2907167	0.2907167	0.2907167	0.2907167	0.2907167	0.2907167	0.2907167	0.2907167	0.2907167	0.2907167	0.2907167	0.2907167	0.2907167	0.2907167	0.2907167	0.2907167	0.2907167	0.2907167	0.2907167	0.2907167	0.2907167	0.2907167	0.2907167	0.2907167	0.2907167	0.2907167	0.2907167	0.2907167	0.2907167	0.2907167	0.2907167	0.2907167	0.2907167	0.2907167	0.2907167	0.2907167	0.2907167	0.2907167	0.2907167	0.2907167	0.2907167	0.2907167	0.2907167
651.mp3	0.27112353	0.27112353	0.27112353	0.27112353	0.27112353	0.27112353	0.27112353	0.27112353	0.27112353	0.27112353	0.27112353	0.27112353	0.27112353	0.27112353	0.27112353	0.27112353	0.27112353	0.27112353	0.27112353	0.27112353	0.27112353	0.27112353	0.27112353	0.27112353	0.27112353	0.27112353	0.27112353	0.27112353	0.27112353	0.27112353	0.27112353	0.27112353	0.27112353	0.27112353	0.27112353	0.27112353	0.27112353	0.27112353	0.27112353	0.27112353	0.27112353	0.27112353	0.27112353	0.27112353	0.27112353	0.27112353	0.27112353	0.27112353	0.27112353
652.mp3	0.27431458	0.27431458	0.27431458	0.27431458	0.27431458	0.27431458	0.27431458	0.27431458	0.27431458	0.27431458	0.27431458	0.27431458	0.27431458	0.27431458	0.27431458	0.27431458	0.27431458	0.27431458	0.27431458	0.27431458	0.27431458	0.27431458	0.27431458	0.27431458	0.27431458	0.27431458	0.27431458	0.27431458	0.27431458	0.27431458	0.27431458	0.27431458	0.27431458	0.27431458	0.27431458	0.27431458	0.27431458	0.27431458	0.27431458	0.27431458	0.27431458	0.27431458	0.27431458	0.27431458	0.27431458	0.27431458	0.27431458	0.27431458	0.27431458
653.mp3	0.31648856	0.31648856	0.31648856	0.31648856	0.31648856	0.31648856	0.31648856	0.31648856	0.31648856	0.31648856	0.31648856	0.31648856	0.31648856	0.31648856	0.31648856	0.31648856	0.31648856	0.31648856	0.31648856	0.31648856	0.31648856	0.31648856	0.31648856	0.31648856	0.31648856	0.31648856	0.31648856	0.31648856	0.31648856	0.31648856	0.31648856	0.31648856	0.31648856	0.31648856	0.31648856	0.31648856	0.31648856	0.31648856	0.31648856	0.31648856	0.31648856	0.31648856	0.31648856	0.31648856	0.31648856	0.31648856	0.31648856	0.31648856	0.31648856
654.mp3	0.2810375	0.2810375	0.2810375	0.2810375	0.2810375	0.2810375	0.2810375	0.2810375	0.2810375	0.2810375	0.2810375	0.2810375	0.2810375	0.2810375	0.2810375	0.2810375	0.2810375	0.2810375	0.2810375	0.2810375	0.2810375	0.2810375	0.2810375	0.2810375	0.2810375	0.2810375	0.2810375	0.2810375	0.2810375	0.2810375	0.2810375	0.2810375	0.2810375	0.2810375	0.2810375	0.2810375	0.2810375	0.2810375	0.2810375	0.2810375	0.2810375	0.2810375	0.2810375	0.2810375	0.2810375	0.2810375	0.2810375	0.2810375	0.2810375
656.mp3	0.37505585	0.37505585	0.37505585	0.37505585	0.37505585	0.37505585	0.37505585	0.37505585	0.37505585	0.37505585	0.37505585	0.37505585	0.37505585	0.37505585	0.37505585	0.37505585	0.37505585	0.37505585	0.37505585	0.37505585	0.37505585	0.37505585	0.37505585	0.37505585	0.37505585	0.37505585	0.37505585	0.37505585	0.37505585	0.37505585	0.37505585	0.37505585	0.37505585	0.37505585	0.37505585	0.37505585	0.37505585	0.37505585	0.37505585	0.37505585	0.37505585	0.37505585	0.37505585	0.37505585	0.37505585	0.37505585	0.37505585	0.37505585	0.37505585
657.mp3	0.33312464	0.33312464	0.33312464	0.33312464	0.33312464	0.33312464	0.33312464	0.33312464	0.33312464	0.33312464	0.33312464	0.33312464	0.33312464	0.33312464	0.33312464	0.33312464	0.33312464	0.33312464	0.33312464	0.33312464	0.33312464	0.33312464	0.33312464	0.33312464	0.33312464	0.33312464	0.33312464	0.33312464	0.33312464	0.33312464	0.33312464	0.33312464	0.33312464	0.33312464	0.33312464	0.33312464	0.33312464	0.33312464	0.33312464	0.33312464	0.33312464	0.33312464	0.33312464	0.33312464	0.33312464	0.33312464	0.33312464	0.33312464	0.33312464
658.mp3	0.17584631	0.17584631	0.17584631	0.17584631	0.17584631	0.17584631	0.17584631	0.17584631	0.17584631	0.17584631	0.17584631	0.17584631	0.17584631	0.17584631	0.17584631	0.17584631	0.17584631	0.17584631	0.17584631	0.17584631	0.17584631	0.17584631	0.17584631	0.17584631	0.17584631	0.17584631	0.17584631	0.17584631	0.17584631	0.17584631	0.17584631	0.17584631	0.17584631	0.17584631	0.17584631	0.17584631	0.17584631	0.17584631	0.17584631	0.17584631	0.17584631	0.17584631	0.17584631	0.17584631	0.17584631	0.17584631	0.17584631	0.17584631	0.17584631
660.mp3	0.41411683	0.41411683	0.41411683	0.41411683	0.41411683	0.41411683	0.41411683	0.41411683	0.41411683	0.41411683	0.41411683	0.41411683	0.41411683	0.41411683	0.41411683	0.41411683	0.41411683	0.41411683	0.41411683	0.41411683	0.41411683	0.41411683	0.41411683	0.41411683	0.41411683	0.41411683	0.41411683	0.41411683	0.41411683	0.41411683	0.41411683	0.41411683	0.41411683	0.41411683	0.41411683	0.41411683	0.41411683	0.41411683	0.41411683	0.41411683	0.41411683	0.41411683	0.41411683	0.41411683	0.41411683	0.41411683	0.41411683	0.41411683	0.41411683
661.mp3	0.40225646	0.40225646	0.40225646	0.40225646	0.40225646	0.40225646	0.40225646	0.40225646	0.40225646	0.40225646	0.40225646	0.40225646	0.40225646	0.40225646	0.40225646	0.40225646	0.40225646	0.40225646	0.40225646	0.40225646	0.40225646	0.40225646	0.40225646	0.40225646	0.40225646	0.40225646	0.40225646	0.40225646	0.40225646	0.40225646	0.40225646	0.40225646	0.40225646	0.40225646	0.40225646	0.40225646	0.40225646	0.40225646	0.40225646	0.40225646	0.40225646	0.40225646	0.40225646	0.40225646	0.40225646	0.40225646	0.40225646	0.40225646	0.40225646
662.mp3	0.31293648	0.31293648	0.31293648	0.31293648	0.31293648	0.31293648	0.31293648	0.31293648	0.31293648	0.31293648	0.31293648	0.31293648	0.31293648	0.31293648	0.31293648	0.31293648	0.31293648	0.31293648	0.31293648	0.31293648	0.31293648	0.31293648	0.31293648	0.31293648	0.31293648	0.31293648	0.31293648	0.31293648	0.31293648	0.31293648	0.31293648	0.31293648	0.31293648	0.31293648	0.31293648	0.31293648	0.31293648	0.31293648	0.31293648	0.31293648	0.31293648	0.31293648	0.31293648	0.31293648	0.31293648	0.31293648	0.31293648	0.31293648	0.31293648
663.mp3	0.13129671	0.13129671	0.13129671	0.13129671	0.13129671	0.13129671	0.13129671	0.13129671	0.13129671	0.13129671	0.13129671	0.13129671	0.13129671	0.13129671	0.13129671	0.13129671	0.13129671	0.13129671	0.13129671	0.13129671	0.13129671	0.13129671	0.13129671	0.13129671	0.13129671	0.13129671	0.13129671	0.13129671	0.13129671	0.13129671	0.13129671	0.13129671	0.13129671	0.13129671	0.13129671	0.13129671	0.13129671	0.13129671	0.13129671	0.13129671	0.13129671	0.13129671	0.13129671	0.13129671	0.13129671	0.13129671	0.13129671	0.13129671	0.13129671
664.mp3	0.20147954	0.20147954	0.20147954	0.20147954	0.20147954	0.20147954	0.20147954	0.20147954	0.20147954	0.20147954	0.20147954	0.20147954	0.20147954	0.20147954	0.20147954	0.20147954	0.20147954	0.20147954	0.20147954	0.20147954	0.20147954	0.20147954	0.20147954	0.20147954	0.20147954	0.20147954	0.20147954	0.20147954	0.20147954	0.20147954	0.20147954	0.20147954	0.20147954	0.20147954	0.20147954	0.20147954	0.20147954	0.20147954	0.20147954	0.20147954	0.20147954	0.20147954	0.20147954	0.20147954	0.20147954	0.20147954	0.20147954	0.20147954	0.20147954
665.mp3	0.55946326	0.55946326	0.55946326	0.55946326	0.55946326	0.55946326	0.55946326	0.55946326	0.55946326	0.55946326	0.55946326	0.55946326	0.55946326	0.55946326	0.55946326	0.55946326	0.55946326	0.55946326	0.55946326	0.55946326	0.55946326	0.55946326	0.55946326	0.55946326	0.55946326	0.55946326	0.55946326	0.55946326	0.55946326	0.55946326	0.55946326	0.55946326	0.55946326	0.55946326	0.55946326	0.55946326	0.55946326	0.55946326	0.55946326	0.55946326	0.55946326	0.55946326	0.55946326	0.55946326	0.55946326	0.55946326	0.55946326	0.55946326	0.55946326
666.mp3	0.15837649	0.15837649	0.15837649	0.15837649	0.15837649	0.15837649	0.15837649	0.15837649	0.15837649	0.15837649	0.15837649	0.15837649	0.15837649	0.15837649	0.15837649	0.15837649	0.15837649	0.15837649	0.15837649	0.15837649	0.15837649	0.15837649	0.15837649	0.15837649	0.15837649	0.15837649	0.15837649	0.15837649	0.15837649	0.15837649	0.15837649	0.15837649	0.15837649	0.15837649	0.15837649	0.15837649	0.15837649	0.15837649	0.15837649	0.15837649	0.15837649	0.15837649	0.15837649	0.15837649	0.15837649	0.15837649	0.15837649	0.15837649	0.15837649
667.mp3	0.42487073	0.42487073	0.42487073	0.42487073	0.42487073	0.42487073	0.42487073	0.42487073	0.42487073	0.42487073	0.42487073	0.42487073	0.42487073	0.42487073	0.42487073	0.42487073	0.42487073	0.42487073	0.42487073	0.42487073	0.42487073	0.42487073	0.42487073	0.42487073	0.42487073	0.42487073	0.42487073	0.42487073	0.42487073	0.42487073	0.42487073	0.42487073	0.42487073	0.42487073	0.42487073	0.42487073	0.42487073	0.42487073	0.42487073	0.42487073	0.42487073	0.42487073	0.42487073	0.42487073	0.42487073	0.42487073	0.42487073	0.42487073	0.42487073
668.mp3	0.2642422	0.2642422	0.2642422	0.2642422	0.2642422	0.2642422	0.2642422	0.2642422	0.2642422	0.2642422	0.2642422	0.2642422	0.2642422	0.2642422	0.2642422	0.2642422	0.2642422	0.2642422	0.2642422	0.2642422	0.2642422	0.2642422	0.2642422	0.2642422	0.2642422	0.2642422	0.2642422	0.2642422	0.2642422	0.2642422	0.2642422	0.2642422	0.2642422	0.2642422	0.2642422	0.2642422	0.2642422	0.2642422	0.2642422	0.2642422	0.2642422	0.2642422	0.2642422	0.2642422	0.2642422	0.2642422	0.2642422	0.2642422	0.2642422
671.mp3	0.32092392	0.32092392	0.32092392	0.32092392	0.32092392	0.32092392	0.32092392	0.32092392	0.32092392	0.32092392	0.32092392	0.32092392	0.32092392	0.32092392	0.32092392	0.32092392	0.32092392	0.32092392	0.32092392	0.32092392	0.32092392	0.32092392	0.32092392	0.32092392	0.32092392	0.32092392	0.32092392	0.32092392	0.32092392	0.32092392	0.32092392	0.32092392	0.32092392	0.32092392	0.32092392	0.32092392	0.32092392	0.32092392	0.32092392	0.32092392	0.32092392	0.32092392	0.32092392	0.32092392	0.32092392	0.32092392	0.32092392	0.32092392	0.32092392
672.mp3	0.26725498	0.26725498	0.26725498	0.26725498	0.26725498	0.26725498	0.26725498	0.26725498	0.26725498	0.26725498	0.26725498	0.26725498	0.26725498	0.26725498	0.26725498	0.26725498	0.26725498	0.26725498	0.26725498	0.26725498	0.26725498	0.26725498	0.26725498	0.26725498	0.26725498	0.26725498	0.26725498	0.26725498	0.26725498	0.26725498	0.26725498	0.26725498	0.26725498	0.26725498	0.26725498	0.26725498	0.26725498	0.26725498	0.26725498	0.26725498	0.26725498	0.26725498	0.26725498	0.26725498	0.26725498	0.26725498	0.26725498	0.26725498	0.26725498
673.mp3	0.3342511	0.3342511	0.3342511	0.3342511	0.3342511	0.3342511	0.3342511	0.3342511	0.3342511	0.3342511	0.3342511	0.3342511	0.3342511	0.3342511	0.3342511	0.3342511	0.3342511	0.3342511	0.3342511	0.3342511	0.3342511	0.3342511	0.3342511	0.3342511	0.3342511	0.3342511	0.3342511	0.3342511	0.3342511	0.3342511	0.3342511	0.3342511	0.3342511	0.3342511	0.3342511	0.3342511	0.3342511	0.3342511	0.3342511	0.3342511	0.3342511	0.3342511	0.3342511	0.3342511	0.3342511	0.3342511	0.3342511	0.3342511	0.3342511
674.mp3	0.4838574	0.4838574	0.4838574	0.4838574	0.4838574	0.4838574	0.4838574	0.4838574	0.4838574	0.4838574	0.4838574	0.4838574	0.4838574	0.4838574	0.4838574	0.4838574	0.4838574	0.4838574	0.4838574	0.4838574	0.4838574	0.4838574	0.4838574	0.4838574	0.4838574	0.4838574	0.4838574	0.4838574	0.4838574	0.4838574	0.4838574	0.4838574	0.4838574	0.4838574	0.4838574	0.4838574	0.4838574	0.4838574	0.4838574	0.4838574	0.4838574	0.4838574	0.4838574	0.4838574	0.4838574	0.4838574	0.4838574	0.4838574	0.4838574
675.mp3	0.42477155	0.42477155	0.42477155	0.42477155	0.42477155	0.42477155	0.42477155	0.42477155	0.42477155	0.42477155	0.42477155	0.42477155	0.42477155	0.42477155	0.42477155	0.42477155	0.42477155	0.42477155	0.42477155	0.42477155	0.42477155	0.42477155	0.42477155	0.42477155	0.42477155	0.42477155	0.42477155	0.42477155	0.42477155	0.42477155	0.42477155	0.42477155	0.42477155	0.42477155	0.42477155	0.42477155	0.42477155	0.42477155	0.42477155	0.42477155	0.42477155	0.42477155	0.42477155	0.42477155	0.42477155	0.42477155	0.42477155	0.42477155	0.42477155
676.mp3	0.43636462	0.43636462	0.43636462	0.43636462	0.43636462	0.43636462	0.43636462	0.43636462	0.43636462	0.43636462	0.43636462	0.43636462	0.43636462	0.43636462	0.43636462	0.43636462	0.43636462	0.43636462	0.43636462	0.43636462	0.43636462	0.43636462	0.43636462	0.43636462	0.43636462	0.43636462	0.43636462	0.43636462	0.43636462	0.43636462	0.43636462	0.43636462	0.43636462	0.43636462	0.43636462	0.43636462	0.43636462	0.43636462	0.43636462	0.43636462	0.43636462	0.43636462	0.43636462	0.43636462	0.43636462	0.43636462	0.43636462	0.43636462	0.43636462
677.mp3	0.44168386	0.44168386	0.44168386	0.44168386	0.44168386	0.44168386	0.44168386	0.44168386	0.44168386	0.44168386	0.44168386	0.44168386	0.44168386	0.44168386	0.44168386	0.44168386	0.44168386	0.44168386	0.44168386	0.44168386	0.44168386	0.44168386	0.44168386	0.44168386	0.44168386	0.44168386	0.44168386	0.44168386	0.44168386	0.44168386	0.44168386	0.44168386	0.44168386	0.44168386	0.44168386	0.44168386	0.44168386	0.44168386	0.44168386	0.44168386	0.44168386	0.44168386	0.44168386	0.44168386	0.44168386	0.44168386	0.44168386	0.44168386	0.44168386
681.mp3	0.45495158	0.45495158	0.45495158	0.45495158	0.45495158	0.45495158	0.45495158	0.45495158	0.45495158	0.45495158	0.45495158	0.45495158	0.45495158	0.45495158	0.45495158	0.45495158	0.45495158	0.45495158	0.45495158	0.45495158	0.45495158	0.45495158	0.45495158	0.45495158	0.45495158	0.45495158	0.45495158	0.45495158	0.45495158	0.45495158	0.45495158	0.45495158	0.45495158	0.45495158	0.45495158	0.45495158	0.45495158	0.45495158	0.45495158	0.45495158	0.45495158	0.45495158	0.45495158	0.45495158	0.45495158	0.45495158	0.45495158	0.45495158	0.45495158
682.mp3	0.43118137	0.43118137	0.43118137	0.43118137	0.43118137	0.43118137	0.43118137	0.43118137	0.43118137	0.43118137	0.43118137	0.43118137	0.43118137	0.43118137	0.43118137	0.43118137	0.43118137	0.43118137	0.43118137	0.43118137	0.43118137	0.43118137	0.43118137	0.43118137	0.43118137	0.43118137	0.43118137	0.43118137	0.43118137	0.43118137	0.43118137	0.43118137	0.43118137	0.43118137	0.43118137	0.43118137	0.43118137	0.43118137	0.43118137	0.43118137	0.43118137	0.43118137	0.43118137	0.43118137	0.43118137	0.43118137	0.43118137	0.43118137	0.43118137
684.mp3	0.48253405	0.48253405	0.48253405	0.48253405	0.48253405	0.48253405	0.48253405	0.48253405	0.48253405	0.48253405	0.48253405	0.48253405	0.48253405	0.48253405	0.48253405	0.48253405	0.48253405	0.48253405	0.48253405	0.48253405	0.48253405	0.48253405	0.48253405	0.48253405	0.48253405	0.48253405	0.48253405	0.48253405	0.48253405	0.48253405	0.48253405	0.48253405	0.48253405	0.48253405	0.48253405	0.48253405	0.48253405	0.48253405	0.48253405	0.48253405	0.48253405	0.48253405	0.48253405	0.48253405	0.48253405	0.48253405	0.48253405	0.48253405	0.48253405
685.mp3	0.42851222	0.42851222	0.42851222	0.42851222	0.42851222	0.42851222	0.42851222	0.42851222	0.42851222	0.42851222	0.42851222	0.42851222	0.42851222	0.42851222	0.42851222	0.42851222	0.42851222	0.42851222	0.42851222	0.42851222	0.42851222	0.42851222	0.42851222	0.42851222	0.42851222	0.42851222	0.42851222	0.42851222	0.42851222	0.42851222	0.42851222	0.42851222	0.42851222	0.42851222	0.42851222	0.42851222	0.42851222	0.42851222	0.42851222	0.42851222	0.42851222	0.42851222	0.42851222	0.42851222	0.42851222	0.42851222	0.42851222	0.42851222	0.42851222
686.mp3	0.3572454	0.3572454	0.3572454	0.3572454	0.3572454	0.3572454	0.3572454	0.3572454	0.3572454	0.3572454	0.3572454	0.3572454	0.3572454	0.3572454	0.3572454	0.3572454	0.3572454	0.3572454	0.3572454	0.3572454	0.3572454	0.3572454	0.3572454	0.3572454	0.3572454	0.3572454	0.3572454	0.3572454	0.3572454	0.3572454	0.3572454	0.3572454	0.3572454	0.3572454	0.3572454	0.3572454	0.3572454	0.3572454	0.3572454	0.3572454	0.3572454	0.3572454	0.3572454	0.3572454	0.3572454	0.3572454	0.3572454	0.3572454	0.3572454
687.mp3	0.4308433	0.4308433	0.4308433	0.4308433	0.4308433	0.4308433	0.4308433	0.4308433	0.4308433	0.4308433	0.4308433	0.4308433	0.4308433	0.4308433	0.4308433	0.4308433	0.4308433	0.4308433	0.4308433	0.4308433	0.4308433	0.4308433	0.4308433	0.4308433	0.4308433	0.4308433	0.4308433	0.4308433	0.4308433	0.4308433	0.4308433	0.4308433	0.4308433	0.4308433	0.4308433	0.4308433	0.4308433	0.4308433	0.4308433	0.4308433	0.4308433	0.4308433	0.4308433	0.4308433	0.4308433	0.4308433	0.4308433	0.4308433	0.4308433
688.mp3	0.53504485	0.53504485	0.53504485	0.53504485	0.53504485	0.53504485	0.53504485	0.53504485	0.53504485	0.53504485	0.53504485	0.53504485	0.53504485	0.53504485	0.53504485	0.53504485	0.53504485	0.53504485	0.53504485	0.53504485	0.53504485	0.53504485	0.53504485	0.53504485	0.53504485	0.53504485	0.53504485	0.53504485	0.53504485	0.53504485	0.53504485	0.53504485	0.53504485	0.53504485	0.53504485	0.53504485	0.53504485	0.53504485	0.53504485	0.53504485	0.53504485	0.53504485	0.53504485	0.53504485	0.53504485	0.53504485	0.53504485	0.53504485	0.53504485
689.mp3	0.37756413	0.37756413	0.37756413	0.37756413	0.37756413	0.37756413	0.37756413	0.37756413	0.37756413	0.37756413	0.37756413	0.37756413	0.37756413	0.37756413	0.37756413	0.37756413	0.37756413	0.37756413	0.37756413	0.37756413	0.37756413	0.37756413	0.37756413	0.37756413	0.37756413	0.37756413	0.37756413	0.37756413	0.37756413	0.37756413	0.37756413	0.37756413	0.37756413	0.37756413	0.37756413	0.37756413	0.37756413	0.37756413	0.37756413	0.37756413	0.37756413	0.37756413	0.37756413	0.37756413	0.37756413	0.37756413	0.37756413	0.37756413	0.37756413
690.mp3	0.34432518	0.34432518	0.34432518	0.34432518	0.34432518	0.34432518	0.34432518	0.34432518	0.34432518	0.34432518	0.34432518	0.34432518	0.34432518	0.34432518	0.34432518	0.34432518	0.34432518	0.34432518	0.34432518	0.34432518	0.34432518	0.34432518	0.34432518	0.34432518	0.34432518	0.34432518	0.34432518	0.34432518	0.34432518	0.34432518	0.34432518	0.34432518	0.34432518	0.34432518	0.34432518	0.34432518	0.34432518	0.34432518	0.34432518	0.34432518	0.34432518	0.34432518	0.34432518	0.34432518	0.34432518	0.34432518	0.34432518	0.34432518	0.34432518
691.mp3	0.25402054	0.25402054	0.25402054	0.25402054	0.25402054	0.25402054	0.25402054	0.25402054	0.25402054	0.25402054	0.25402054	0.25402054	0.25402054	0.25402054	0.25402054	0.25402054	0.25402054	0.25402054	0.25402054	0.25402054	0.25402054	0.25402054	0.25402054	0.25402054	0.25402054	0.25402054	0.25402054	0.25402054	0.25402054	0.25402054	0.25402054	0.25402054	0.25402054	0.25402054	0.25402054	0.25402054	0.25402054	0.25402054	0.25402054	0.25402054	0.25402054	0.25402054	0.25402054	0.25402054	0.25402054	0.25402054	0.25402054	0.25402054	0.25402054
692.mp3	0.367972	0.367972	0.367972	0.367972	0.367972	0.367972	0.367972	0.367972	0.367972	0.367972	0.367972	0.367972	0.367972	0.367972	0.367972	0.367972	0.367972	0.367972	0.367972	0.367972	0.367972	0.367972	0.367972	0.367972	0.367972	0.367972	0.367972	0.367972	0.367972	0.367972	0.367972	0.367972	0.367972	0.367972	0.367972	0.367972	0.367972	0.367972	0.367972	0.367972	0.367972	0.367972	0.367972	0.367972	0.367972	0.367972	0.367972	0.367972	0.367972
693.mp3	0.433269	0.433269	0.433269	0.433269	0.433269	0.433269	0.433269	0.433269	0.433269	0.433269	0.433269	0.433269	0.433269	0.433269	0.433269	0.433269	0.433269	0.433269	0.433269	0.433269	0.433269	0.433269	0.433269	0.433269	0.433269	0.433269	0.433269	0.433269	0.433269	0.433269	0.433269	0.433269	0.433269	0.433269	0.433269	0.433269	0.433269	0.433269	0.433269	0.433269	0.433269	0.433269	0.433269	0.433269	0.433269	0.433269	0.433269	0.433269	0.433269
695.mp3	0.2587391	0.2587391	0.2587391	0.2587391	0.2587391	0.2587391	0.2587391	0.2587391	0.2587391	0.2587391	0.2587391	0.2587391	0.2587391	0.2587391	0.2587391	0.2587391	0.2587391	0.2587391	0.2587391	0.2587391	0.2587391	0.2587391	0.2587391	0.2587391	0.2587391	0.2587391	0.2587391	0.2587391	0.2587391	0.2587391	0.2587391	0.2587391	0.2587391	0.2587391	0.2587391	0.2587391	0.2587391	0.2587391	0.2587391	0.2587391	0.2587391	0.2587391	0.2587391	0.2587391	0.2587391	0.2587391	0.2587391	0.2587391	0.2587391
696.mp3	0.45822895	0.45822895	0.45822895	0.45822895	0.45822895	0.45822895	0.45822895	0.45822895	0.45822895	0.45822895	0.45822895	0.45822895	0.45822895	0.45822895	0.45822895	0.45822895	0.45822895	0.45822895	0.45822895	0.45822895	0.45822895	0.45822895	0.45822895	0.45822895	0.45822895	0.45822895	0.45822895	0.45822895	0.45822895	0.45822895	0.45822895	0.45822895	0.45822895	0.45822895	0.45822895	0.45822895	0.45822895	0.45822895	0.45822895	0.45822895	0.45822895	0.45822895	0.45822895	0.45822895	0.45822895	0.45822895	0.45822895	0.45822895	0.45822895
697.mp3	0.20996356	0.20996356	0.20996356	0.20996356	0.20996356	0.20996356	0.20996356	0.20996356	0.20996356	0.20996356	0.20996356	0.20996356	0.20996356	0.20996356	0.20996356	0.20996356	0.20996356	0.20996356	0.20996356	0.20996356	0.20996356	0.20996356	0.20996356	0.20996356	0.20996356	0.20996356	0.20996356	0.20996356	0.20996356	0.20996356	0.20996356	0.20996356	0.20996356	0.20996356	0.20996356	0.20996356	0.20996356	0.20996356	0.20996356	0.20996356	0.20996356	0.20996356	0.20996356	0.20996356	0.20996356	0.20996356	0.20996356	0.20996356	0.20996356
698.mp3	0.1107927	0.1107927	0.1107927	0.1107927	0.1107927	0.1107927	0.1107927	0.1107927	0.1107927	0.1107927	0.1107927	0.1107927	0.1107927	0.1107927	0.1107927	0.1107927	0.1107927	0.1107927	0.1107927	0.1107927	0.1107927	0.1107927	0.1107927	0.1107927	0.1107927	0.1107927	0.1107927	0.1107927	0.1107927	0.1107927	0.1107927	0.1107927	0.1107927	0.1107927	0.1107927	0.1107927	0.1107927	0.1107927	0.1107927	0.1107927	0.1107927	0.1107927	0.1107927	0.1107927	0.1107927	0.1107927	0.1107927	0.1107927	0.1107927
699.mp3	0.10525493	0.10525493	0.10525493	0.10525493	0.10525493	0.10525493	0.10525493	0.10525493	0.10525493	0.10525493	0.10525493	0.10525493	0.10525493	0.10525493	0.10525493	0.10525493	0.10525493	0.10525493	0.10525493	0.10525493	0.10525493	0.10525493	0.10525493	0.10525493	0.10525493	0.10525493	0.10525493	0.10525493	0.10525493	0.10525493	0.10525493	0.10525493	0.10525493	0.10525493	0.10525493	0.10525493	0.10525493	0.10525493	0.10525493	0.10525493	0.10525493	0.10525493	0.10525493	0.10525493	0.10525493	0.10525493	0.10525493	0.10525493	0.10525493
700.mp3	0.22643419	0.22643419	0.22643419	0.22643419	0.22643419	0.22643419	0.22643419	0.22643419	0.22643419	0.22643419	0.22643419	0.22643419	0.22643419	0.22643419	0.22643419	0.22643419	0.22643419	0.22643419	0.22643419	0.22643419	0.22643419	0.22643419	0.22643419	0.22643419	0.22643419	0.22643419	0.22643419	0.22643419	0.22643419	0.22643419	0.22643419	0.22643419	0.22643419	0.22643419	0.22643419	0.22643419	0.22643419	0.22643419	0.22643419	0.22643419	0.22643419	0.22643419	0.22643419	0.22643419	0.22643419	0.22643419	0.22643419	0.22643419	0.22643419
702.mp3	0.49027258	0.49027258	0.49027258	0.49027258	0.49027258	0.49027258	0.49027258	0.49027258	0.49027258	0.49027258	0.49027258	0.49027258	0.49027258	0.49027258	0.49027258	0.49027258	0.49027258	0.49027258	0.49027258	0.49027258	0.49027258	0.49027258	0.49027258	0.49027258	0.49027258	0.49027258	0.49027258	0.49027258	0.49027258	0.49027258	0.49027258	0.49027258	0.49027258	0.49027258	0.49027258	0.49027258	0.49027258	0.49027258	0.49027258	0.49027258	0.49027258	0.49027258	0.49027258	0.49027258	0.49027258	0.49027258	0.49027258	0.49027258	0.49027258
703.mp3	0.3157901	0.3157901	0.3157901	0.3157901	0.3157901	0.3157901	0.3157901	0.3157901	0.3157901	0.3157901	0.3157901	0.3157901	0.3157901	0.3157901	0.3157901	0.3157901	0.3157901	0.3157901	0.3157901	0.3157901	0.3157901	0.3157901	0.3157901	0.3157901	0.3157901	0.3157901	0.3157901	0.3157901	0.3157901	0.3157901	0.3157901	0.3157901	0.3157901	0.3157901	0.3157901	0.3157901	0.3157901	0.3157901	0.3157901	0.3157901	0.3157901	0.3157901	0.3157901	0.3157901	0.3157901	0.3157901	0.3157901	0.3157901	0.3157901
704.mp3	0.6569158	0.6569158	0.6569158	0.6569158	0.6569158	0.6569158	0.6569158	0.6569158	0.6569158	0.6569158	0.6569158	0.6569158	0.6569158	0.6569158	0.6569158	0.6569158	0.6569158	0.6569158	0.6569158	0.6569158	0.6569158	0.6569158	0.6569158	0.6569158	0.6569158	0.6569158	0.6569158	0.6569158	0.6569158	0.6569158	0.6569158	0.6569158	0.6569158	0.6569158	0.6569158	0.6569158	0.6569158	0.6569158	0.6569158	0.6569158	0.6569158	0.6569158	0.6569158	0.6569158	0.6569158	0.6569158	0.6569158	0.6569158	0.6569158
706.mp3	0.3421828	0.3421828	0.3421828	0.3421828	0.3421828	0.3421828	0.3421828	0.3421828	0.3421828	0.3421828	0.3421828	0.3421828	0.3421828	0.3421828	0.3421828	0.3421828	0.3421828	0.3421828	0.3421828	0.3421828	0.3421828	0.3421828	0.3421828	0.3421828	0.3421828	0.3421828	0.3421828	0.3421828	0.3421828	0.3421828	0.3421828	0.3421828	0.3421828	0.3421828	0.3421828	0.3421828	0.3421828	0.3421828	0.3421828	0.3421828	0.3421828	0.3421828	0.3421828	0.3421828	0.3421828	0.3421828	0.3421828	0.3421828	0.3421828
707.mp3	0.3570603	0.3570603	0.3570603	0.3570603	0.3570603	0.3570603	0.3570603	0.3570603	0.3570603	0.3570603	0.3570603	0.3570603	0.3570603	0.3570603	0.3570603	0.3570603	0.3570603	0.3570603	0.3570603	0.3570603	0.3570603	0.3570603	0.3570603	0.3570603	0.3570603	0.3570603	0.3570603	0.3570603	0.3570603	0.3570603	0.3570603	0.3570603	0.3570603	0.3570603	0.3570603	0.3570603	0.3570603	0.3570603	0.3570603	0.3570603	0.3570603	0.3570603	0.3570603	0.3570603	0.3570603	0.3570603	0.3570603	0.3570603	0.3570603
708.mp3	0.3604922	0.3604922	0.3604922	0.3604922	0.3604922	0.3604922	0.3604922	0.3604922	0.3604922	0.3604922	0.3604922	0.3604922	0.3604922	0.3604922	0.3604922	0.3604922	0.3604922	0.3604922	0.3604922	0.3604922	0.3604922	0.3604922	0.3604922	0.3604922	0.3604922	0.3604922	0.3604922	0.3604922	0.3604922	0.3604922	0.3604922	0.3604922	0.3604922	0.3604922	0.3604922	0.3604922	0.3604922	0.3604922	0.3604922	0.3604922	0.3604922	0.3604922	0.3604922	0.3604922	0.3604922	0.3604922	0.3604922	0.3604922	0.3604922
709.mp3	0.50149095	0.50149095	0.50149095	0.50149095	0.50149095	0.50149095	0.50149095	0.50149095	0.50149095	0.50149095	0.50149095	0.50149095	0.50149095	0.50149095	0.50149095	0.50149095	0.50149095	0.50149095	0.50149095	0.50149095	0.50149095	0.50149095	0.50149095	0.50149095	0.50149095	0.50149095	0.50149095	0.50149095	0.50149095	0.50149095	0.50149095	0.50149095	0.50149095	0.50149095	0.50149095	0.50149095	0.50149095	0.50149095	0.50149095	0.50149095	0.50149095	0.50149095	0.50149095	0.50149095	0.50149095	0.50149095	0.50149095	0.50149095	0.50149095
710.mp3	0.38227886	0.38227886	0.38227886	0.38227886	0.38227886	0.38227886	0.38227886	0.38227886	0.38227886	0.38227886	0.38227886	0.38227886	0.38227886	0.38227886	0.38227886	0.38227886	0.38227886	0.38227886	0.38227886	0.38227886	0.38227886	0.38227886	0.38227886	0.38227886	0.38227886	0.38227886	0.38227886	0.38227886	0.38227886	0.38227886	0.38227886	0.38227886	0.38227886	0.38227886	0.38227886	0.38227886	0.38227886	0.38227886	0.38227886	0.38227886	0.38227886	0.38227886	0.38227886	0.38227886	0.38227886	0.38227886	0.38227886	0.38227886	0.38227886
711.mp3	0.32360357	0.32360357	0.32360357	0.32360357	0.32360357	0.32360357	0.32360357	0.32360357	0.32360357	0.32360357	0.32360357	0.32360357	0.32360357	0.32360357	0.32360357	0.32360357	0.32360357	0.32360357	0.32360357	0.32360357	0.32360357	0.32360357	0.32360357	0.32360357	0.32360357	0.32360357	0.32360357	0.32360357	0.32360357	0.32360357	0.32360357	0.32360357	0.32360357	0.32360357	0.32360357	0.32360357	0.32360357	0.32360357	0.32360357	0.32360357	0.32360357	0.32360357	0.32360357	0.32360357	0.32360357	0.32360357	0.32360357	0.32360357	0.32360357
712.mp3	0.23678063	0.23678063	0.23678063	0.23678063	0.23678063	0.23678063	0.23678063	0.23678063	0.23678063	0.23678063	0.23678063	0.23678063	0.23678063	0.23678063	0.23678063	0.23678063	0.23678063	0.23678063	0.23678063	0.23678063	0.23678063	0.23678063	0.23678063	0.23678063	0.23678063	0.23678063	0.23678063	0.23678063	0.23678063	0.23678063	0.23678063	0.23678063	0.23678063	0.23678063	0.23678063	0.23678063	0.23678063	0.23678063	0.23678063	0.23678063	0.23678063	0.23678063	0.23678063	0.23678063	0.23678063	0.23678063	0.23678063	0.23678063	0.23678063
713.mp3	0.24827255	0.24827255	0.24827255	0.24827255	0.24827255	0.24827255	0.24827255	0.24827255	0.24827255	0.24827255	0.24827255	0.24827255	0.24827255	0.24827255	0.24827255	0.24827255	0.24827255	0.24827255	0.24827255	0.24827255	0.24827255	0.24827255	0.24827255	0.24827255	0.24827255	0.24827255	0.24827255	0.24827255	0.24827255	0.24827255	0.24827255	0.24827255	0.24827255	0.24827255	0.24827255	0.24827255	0.24827255	0.24827255	0.24827255	0.24827255	0.24827255	0.24827255	0.24827255	0.24827255	0.24827255	0.24827255	0.24827255	0.24827255	0.24827255
714.mp3	0.25720322	0.25720322	0.25720322	0.25720322	0.25720322	0.25720322	0.25720322	0.25720322	0.25720322	0.25720322	0.25720322	0.25720322	0.25720322	0.25720322	0.25720322	0.25720322	0.25720322	0.25720322	0.25720322	0.25720322	0.25720322	0.25720322	0.25720322	0.25720322	0.25720322	0.25720322	0.25720322	0.25720322	0.25720322	0.25720322	0.25720322	0.25720322	0.25720322	0.25720322	0.25720322	0.25720322	0.25720322	0.25720322	0.25720322	0.25720322	0.25720322	0.25720322	0.25720322	0.25720322	0.25720322	0.25720322	0.25720322	0.25720322	0.25720322
715.mp3	0.47461194	0.47461194	0.47461194	0.47461194	0.47461194	0.47461194	0.47461194	0.47461194	0.47461194	0.47461194	0.47461194	0.47461194	0.47461194	0.47461194	0.47461194	0.47461194	0.47461194	0.47461194	0.47461194	0.47461194	0.47461194	0.47461194	0.47461194	0.47461194	0.47461194	0.47461194	0.47461194	0.47461194	0.47461194	0.47461194	0.47461194	0.47461194	0.47461194	0.47461194	0.47461194	0.47461194	0.47461194	0.47461194	0.47461194	0.47461194	0.47461194	0.47461194	0.47461194	0.47461194	0.47461194	0.47461194	0.47461194	0.47461194	0.47461194
717.mp3	0.22954042	0.22954042	0.22954042	0.22954042	0.22954042	0.22954042	0.22954042	0.22954042	0.22954042	0.22954042	0.22954042	0.22954042	0.22954042	0.22954042	0.22954042	0.22954042	0.22954042	0.22954042	0.22954042	0.22954042	0.22954042	0.22954042	0.22954042	0.22954042	0.22954042	0.22954042	0.22954042	0.22954042	0.22954042	0.22954042	0.22954042	0.22954042	0.22954042	0.22954042	0.22954042	0.22954042	0.22954042	0.22954042	0.22954042	0.22954042	0.22954042	0.22954042	0.22954042	0.22954042	0.22954042	0.22954042	0.22954042	0.22954042	0.22954042
718.mp3	0.3773178	0.3773178	0.3773178	0.3773178	0.3773178	0.3773178	0.3773178	0.3773178	0.3773178	0.3773178	0.3773178	0.3773178	0.3773178	0.3773178	0.3773178	0.3773178	0.3773178	0.3773178	0.3773178	0.3773178	0.3773178	0.3773178	0.3773178	0.3773178	0.3773178	0.3773178	0.3773178	0.3773178	0.3773178	0.3773178	0.3773178	0.3773178	0.3773178	0.3773178	0.3773178	0.3773178	0.3773178	0.3773178	0.3773178	0.3773178	0.3773178	0.3773178	0.3773178	0.3773178	0.3773178	0.3773178	0.3773178	0.3773178	0.3773178
719.mp3	0.22265236	0.22265236	0.22265236	0.22265236	0.22265236	0.22265236	0.22265236	0.22265236	0.22265236	0.22265236	0.22265236	0.22265236	0.22265236	0.22265236	0.22265236	0.22265236	0.22265236	0.22265236	0.22265236	0.22265236	0.22265236	0.22265236	0.22265236	0.22265236	0.22265236	0.22265236	0.22265236	0.22265236	0.22265236	0.22265236	0.22265236	0.22265236	0.22265236	0.22265236	0.22265236	0.22265236	0.22265236	0.22265236	0.22265236	0.22265236	0.22265236	0.22265236	0.22265236	0.22265236	0.22265236	0.22265236	0.22265236	0.22265236	0.22265236
721.mp3	0.3872249	0.3872249	0.3872249	0.3872249	0.3872249	0.3872249	0.3872249	0.3872249	0.3872249	0.3872249	0.3872249	0.3872249	0.3872249	0.3872249	0.3872249	0.3872249	0.3872249	0.3872249	0.3872249	0.3872249	0.3872249	0.3872249	0.3872249	0.3872249	0.3872249	0.3872249	0.3872249	0.3872249	0.3872249	0.3872249	0.3872249	0.3872249	0.3872249	0.3872249	0.3872249	0.3872249	0.3872249	0.3872249	0.3872249	0.3872249	0.3872249	0.3872249	0.3872249	0.3872249	0.3872249	0.3872249	0.3872249	0.3872249	0.3872249
722.mp3	0.26486477	0.26486477	0.26486477	0.26486477	0.26486477	0.26486477	0.26486477	0.26486477	0.26486477	0.26486477	0.26486477	0.26486477	0.26486477	0.26486477	0.26486477	0.26486477	0.26486477	0.26486477	0.26486477	0.26486477	0.26486477	0.26486477	0.26486477	0.26486477	0.26486477	0.26486477	0.26486477	0.26486477	0.26486477	0.26486477	0.26486477	0.26486477	0.26486477	0.26486477	0.26486477	0.26486477	0.26486477	0.26486477	0.26486477	0.26486477	0.26486477	0.26486477	0.26486477	0.26486477	0.26486477	0.26486477	0.26486477	0.26486477	0.26486477
723.mp3	0.33898437	0.33898437	0.33898437	0.33898437	0.33898437	0.33898437	0.33898437	0.33898437	0.33898437	0.33898437	0.33898437	0.33898437	0.33898437	0.33898437	0.33898437	0.33898437	0.33898437	0.33898437	0.33898437	0.33898437	0.33898437	0.33898437	0.33898437	0.33898437	0.33898437	0.33898437	0.33898437	0.33898437	0.33898437	0.33898437	0.33898437	0.33898437	0.33898437	0.33898437	0.33898437	0.33898437	0.33898437	0.33898437	0.33898437	0.33898437	0.33898437	0.33898437	0.33898437	0.33898437	0.33898437	0.33898437	0.33898437	0.33898437	0.33898437
724.mp3	0.41374433	0.41374433	0.41374433	0.41374433	0.41374433	0.41374433	0.41374433	0.41374433	0.41374433	0.41374433	0.41374433	0.41374433	0.41374433	0.41374433	0.41374433	0.41374433	0.41374433	0.41374433	0.41374433	0.41374433	0.41374433	0.41374433	0.41374433	0.41374433	0.41374433	0.41374433	0.41374433	0.41374433	0.41374433	0.41374433	0.41374433	0.41374433	0.41374433	0.41374433	0.41374433	0.41374433	0.41374433	0.41374433	0.41374433	0.41374433	0.41374433	0.41374433	0.41374433	0.41374433	0.41374433	0.41374433	0.41374433	0.41374433	0.41374433
725.mp3	0.28902528	0.28902528	0.28902528	0.28902528	0.28902528	0.28902528	0.28902528	0.28902528	0.28902528	0.28902528	0.28902528	0.28902528	0.28902528	0.28902528	0.28902528	0.28902528	0.28902528	0.28902528	0.28902528	0.28902528	0.28902528	0.28902528	0.28902528	0.28902528	0.28902528	0.28902528	0.28902528	0.28902528	0.28902528	0.28902528	0.28902528	0.28902528	0.28902528	0.28902528	0.28902528	0.28902528	0.28902528	0.28902528	0.28902528	0.28902528	0.28902528	0.28902528	0.28902528	0.28902528	0.28902528	0.28902528	0.28902528	0.28902528	0.28902528
726.mp3	0.31348565	0.31348565	0.31348565	0.31348565	0.31348565	0.31348565	0.31348565	0.31348565	0.31348565	0.31348565	0.31348565	0.31348565	0.31348565	0.31348565	0.31348565	0.31348565	0.31348565	0.31348565	0.31348565	0.31348565	0.31348565	0.31348565	0.31348565	0.31348565	0.31348565	0.31348565	0.31348565	0.31348565	0.31348565	0.31348565	0.31348565	0.31348565	0.31348565	0.31348565	0.31348565	0.31348565	0.31348565	0.31348565	0.31348565	0.31348565	0.31348565	0.31348565	0.31348565	0.31348565	0.31348565	0.31348565	0.31348565	0.31348565	0.31348565
727.mp3	0.46912795	0.46912795	0.46912795	0.46912795	0.46912795	0.46912795	0.46912795	0.46912795	0.46912795	0.46912795	0.46912795	0.46912795	0.46912795	0.46912795	0.46912795	0.46912795	0.46912795	0.46912795	0.46912795	0.46912795	0.46912795	0.46912795	0.46912795	0.46912795	0.46912795	0.46912795	0.46912795	0.46912795	0.46912795	0.46912795	0.46912795	0.46912795	0.46912795	0.46912795	0.46912795	0.46912795	0.46912795	0.46912795	0.46912795	0.46912795	0.46912795	0.46912795	0.46912795	0.46912795	0.46912795	0.46912795	0.46912795	0.46912795	0.46912795
728.mp3	0.43131983	0.43131983	0.43131983	0.43131983	0.43131983	0.43131983	0.43131983	0.43131983	0.43131983	0.43131983	0.43131983	0.43131983	0.43131983	0.43131983	0.43131983	0.43131983	0.43131983	0.43131983	0.43131983	0.43131983	0.43131983	0.43131983	0.43131983	0.43131983	0.43131983	0.43131983	0.43131983	0.43131983	0.43131983	0.43131983	0.43131983	0.43131983	0.43131983	0.43131983	0.43131983	0.43131983	0.43131983	0.43131983	0.43131983	0.43131983	0.43131983	0.43131983	0.43131983	0.43131983	0.43131983	0.43131983	0.43131983	0.43131983	0.43131983
729.mp3	0.3181727	0.3181727	0.3181727	0.3181727	0.3181727	0.3181727	0.3181727	0.3181727	0.3181727	0.3181727	0.3181727	0.3181727	0.3181727	0.3181727	0.3181727	0.3181727	0.3181727	0.3181727	0.3181727	0.3181727	0.3181727	0.3181727	0.3181727	0.3181727	0.3181727	0.3181727	0.3181727	0.3181727	0.3181727	0.3181727	0.3181727	0.3181727	0.3181727	0.3181727	0.3181727	0.3181727	0.3181727	0.3181727	0.3181727	0.3181727	0.3181727	0.3181727	0.3181727	0.3181727	0.3181727	0.3181727	0.3181727	0.3181727	0.3181727
730.mp3	0.13338779	0.13338779	0.13338779	0.13338779	0.13338779	0.13338779	0.13338779	0.13338779	0.13338779	0.13338779	0.13338779	0.13338779	0.13338779	0.13338779	0.13338779	0.13338779	0.13338779	0.13338779	0.13338779	0.13338779	0.13338779	0.13338779	0.13338779	0.13338779	0.13338779	0.13338779	0.13338779	0.13338779	0.13338779	0.13338779	0.13338779	0.13338779	0.13338779	0.13338779	0.13338779	0.13338779	0.13338779	0.13338779	0.13338779	0.13338779	0.13338779	0.13338779	0.13338779	0.13338779	0.13338779	0.13338779	0.13338779	0.13338779	0.13338779
731.mp3	0.41755006	0.41755006	0.41755006	0.41755006	0.41755006	0.41755006	0.41755006	0.41755006	0.41755006	0.41755006	0.41755006	0.41755006	0.41755006	0.41755006	0.41755006	0.41755006	0.41755006	0.41755006	0.41755006	0.41755006	0.41755006	0.41755006	0.41755006	0.41755006	0.41755006	0.41755006	0.41755006	0.41755006	0.41755006	0.41755006	0.41755006	0.41755006	0.41755006	0.41755006	0.41755006	0.41755006	0.41755006	0.41755006	0.41755006	0.41755006	0.41755006	0.41755006	0.41755006	0.41755006	0.41755006	0.41755006	0.41755006	0.41755006	0.41755006
732.mp3	0.4648505	0.4648505	0.4648505	0.4648505	0.4648505	0.4648505	0.4648505	0.4648505	0.4648505	0.4648505	0.4648505	0.4648505	0.4648505	0.4648505	0.4648505	0.4648505	0.4648505	0.4648505	0.4648505	0.4648505	0.4648505	0.4648505	0.4648505	0.4648505	0.4648505	0.4648505	0.4648505	0.4648505	0.4648505	0.4648505	0.4648505	0.4648505	0.4648505	0.4648505	0.4648505	0.4648505	0.4648505	0.4648505	0.4648505	0.4648505	0.4648505	0.4648505	0.4648505	0.4648505	0.4648505	0.4648505	0.4648505	0.4648505	0.4648505
733.mp3	0.4190137	0.4190137	0.4190137	0.4190137	0.4190137	0.4190137	0.4190137	0.4190137	0.4190137	0.4190137	0.4190137	0.4190137	0.4190137	0.4190137	0.4190137	0.4190137	0.4190137	0.4190137	0.4190137	0.4190137	0.4190137	0.4190137	0.4190137	0.4190137	0.4190137	0.4190137	0.4190137	0.4190137	0.4190137	0.4190137	0.4190137	0.4190137	0.4190137	0.4190137	0.4190137	0.4190137	0.4190137	0.4190137	0.4190137	0.4190137	0.4190137	0.4190137	0.4190137	0.4190137	0.4190137	0.4190137	0.4190137	0.4190137	0.4190137
734.mp3	0.5932988	0.5932988	0.5932988	0.5932988	0.5932988	0.5932988	0.5932988	0.5932988	0.5932988	0.5932988	0.5932988	0.5932988	0.5932988	0.5932988	0.5932988	0.5932988	0.5932988	0.5932988	0.5932988	0.5932988	0.5932988	0.5932988	0.5932988	0.5932988	0.5932988	0.5932988	0.5932988	0.5932988	0.5932988	0.5932988	0.5932988	0.5932988	0.5932988	0.5932988	0.5932988	0.5932988	0.5932988	0.5932988	0.5932988	0.5932988	0.5932988	0.5932988	0.5932988	0.5932988	0.5932988	0.5932988	0.5932988	0.5932988	0.5932988
735.mp3	0.23856728	0.23856728	0.23856728	0.23856728	0.23856728	0.23856728	0.23856728	0.23856728	0.23856728	0.23856728	0.23856728	0.23856728	0.23856728	0.23856728	0.23856728	0.23856728	0.23856728	0.23856728	0.23856728	0.23856728	0.23856728	0.23856728	0.23856728	0.23856728	0.23856728	0.23856728	0.23856728	0.23856728	0.23856728	0.23856728	0.23856728	0.23856728	0.23856728	0.23856728	0.23856728	0.23856728	0.23856728	0.23856728	0.23856728	0.23856728	0.23856728	0.23856728	0.23856728	0.23856728	0.23856728	0.23856728	0.23856728	0.23856728	0.23856728
736.mp3	0.63172066	0.63172066	0.63172066	0.63172066	0.63172066	0.63172066	0.63172066	0.63172066	0.63172066	0.63172066	0.63172066	0.63172066	0.63172066	0.63172066	0.63172066	0.63172066	0.63172066	0.63172066	0.63172066	0.63172066	0.63172066	0.63172066	0.63172066	0.63172066	0.63172066	0.63172066	0.63172066	0.63172066	0.63172066	0.63172066	0.63172066	0.63172066	0.63172066	0.63172066	0.63172066	0.63172066	0.63172066	0.63172066	0.63172066	0.63172066	0.63172066	0.63172066	0.63172066	0.63172066	0.63172066	0.63172066	0.63172066	0.63172066	0.63172066
737.mp3	0.18986146	0.18986146	0.18986146	0.18986146	0.18986146	0.18986146	0.18986146	0.18986146	0.18986146	0.18986146	0.18986146	0.18986146	0.18986146	0.18986146	0.18986146	0.18986146	0.18986146	0.18986146	0.18986146	0.18986146	0.18986146	0.18986146	0.18986146	0.18986146	0.18986146	0.18986146	0.18986146	0.18986146	0.18986146	0.18986146	0.18986146	0.18986146	0.18986146	0.18986146	0.18986146	0.18986146	0.18986146	0.18986146	0.18986146	0.18986146	0.18986146	0.18986146	0.18986146	0.18986146	0.18986146	0.18986146	0.18986146	0.18986146	0.18986146
738.mp3	0.4087357	0.4087357	0.4087357	0.4087357	0.4087357	0.4087357	0.4087357	0.4087357	0.4087357	0.4087357	0.4087357	0.4087357	0.4087357	0.4087357	0.4087357	0.4087357	0.4087357	0.4087357	0.4087357	0.4087357	0.4087357	0.4087357	0.4087357	0.4087357	0.4087357	0.4087357	0.4087357	0.4087357	0.4087357	0.4087357	0.4087357	0.4087357	0.4087357	0.4087357	0.4087357	0.4087357	0.4087357	0.4087357	0.4087357	0.4087357	0.4087357	0.4087357	0.4087357	0.4087357	0.4087357	0.4087357	0.4087357	0.4087357	0.4087357
739.mp3	0.33583617	0.33583617	0.33583617	0.33583617	0.33583617	0.33583617	0.33583617	0.33583617	0.33583617	0.33583617	0.33583617	0.33583617	0.33583617	0.33583617	0.33583617	0.33583617	0.33583617	0.33583617	0.33583617	0.33583617	0.33583617	0.33583617	0.33583617	0.33583617	0.33583617	0.33583617	0.33583617	0.33583617	0.33583617	0.33583617	0.33583617	0.33583617	0.33583617	0.33583617	0.33583617	0.33583617	0.33583617	0.33583617	0.33583617	0.33583617	0.33583617	0.33583617	0.33583617	0.33583617	0.33583617	0.33583617	0.33583617	0.33583617	0.33583617
740.mp3	0.02896191	0.02896191	0.02896191	0.02896191	0.02896191	0.02896191	0.02896191	0.02896191	0.02896191	0.02896191	0.02896191	0.02896191	0.02896191	0.02896191	0.02896191	0.02896191	0.02896191	0.02896191	0.02896191	0.02896191	0.02896191	0.02896191	0.02896191	0.02896191	0.02896191	0.02896191	0.02896191	0.02896191	0.02896191	0.02896191	0.02896191	0.02896191	0.02896191	0.02896191	0.02896191	0.02896191	0.02896191	0.02896191	0.02896191	0.02896191	0.02896191	0.02896191	0.02896191	0.02896191	0.02896191	0.02896191	0.02896191	0.02896191	0.02896191
741.mp3	0.2736818	0.2736818	0.2736818	0.2736818	0.2736818	0.2736818	0.2736818	0.2736818	0.2736818	0.2736818	0.2736818	0.2736818	0.2736818	0.2736818	0.2736818	0.2736818	0.2736818	0.2736818	0.2736818	0.2736818	0.2736818	0.2736818	0.2736818	0.2736818	0.2736818	0.2736818	0.2736818	0.2736818	0.2736818	0.2736818	0.2736818	0.2736818	0.2736818	0.2736818	0.2736818	0.2736818	0.2736818	0.2736818	0.2736818	0.2736818	0.2736818	0.2736818	0.2736818	0.2736818	0.2736818	0.2736818	0.2736818	0.2736818	0.2736818
742.mp3	0.47709322	0.47709322	0.47709322	0.47709322	0.47709322	0.47709322	0.47709322	0.47709322	0.47709322	0.47709322	0.47709322	0.47709322	0.47709322	0.47709322	0.47709322	0.47709322	0.47709322	0.47709322	0.47709322	0.47709322	0.47709322	0.47709322	0.47709322	0.47709322	0.47709322	0.47709322	0.47709322	0.47709322	0.47709322	0.47709322	0.47709322	0.47709322	0.47709322	0.47709322	0.47709322	0.47709322	0.47709322	0.47709322	0.47709322	0.47709322	0.47709322	0.47709322	0.47709322	0.47709322	0.47709322	0.47709322	0.47709322	0.47709322	0.47709322
743.mp3	0.07423073	0.07423073	0.07423073	0.07423073	0.07423073	0.07423073	0.07423073	0.07423073	0.07423073	0.07423073	0.07423073	0.07423073	0.07423073	0.07423073	0.07423073	0.07423073	0.07423073	0.07423073	0.07423073	0.07423073	0.07423073	0.07423073	0.07423073	0.07423073	0.07423073	0.07423073	0.07423073	0.07423073	0.07423073	0.07423073	0.07423073	0.07423073	0.07423073	0.07423073	0.07423073	0.07423073	0.07423073	0.07423073	0.07423073	0.07423073	0.07423073	0.07423073	0.07423073	0.07423073	0.07423073	0.07423073	0.07423073	0.07423073	0.07423073
744.mp3	0.36530083	0.36530083	0.36530083	0.36530083	0.36530083	0.36530083	0.36530083	0.36530083	0.36530083	0.36530083	0.36530083	0.36530083	0.36530083	0.36530083	0.36530083	0.36530083	0.36530083	0.36530083	0.36530083	0.36530083	0.36530083	0.36530083	0.36530083	0.36530083	0.36530083	0.36530083	0.36530083	0.36530083	0.36530083	0.36530083	0.36530083	0.36530083	0.36530083	0.36530083	0.36530083	0.36530083	0.36530083	0.36530083	0.36530083	0.36530083	0.36530083	0.36530083	0.36530083	0.36530083	0.36530083	0.36530083	0.36530083	0.36530083	0.36530083
745.mp3	0.59487855	0.59487855	0.59487855	0.59487855	0.59487855	0.59487855	0.59487855	0.59487855	0.59487855	0.59487855	0.59487855	0.59487855	0.59487855	0.59487855	0.59487855	0.59487855	0.59487855	0.59487855	0.59487855	0.59487855	0.59487855	0.59487855	0.59487855	0.59487855	0.59487855	0.59487855	0.59487855	0.59487855	0.59487855	0.59487855	0.59487855	0.59487855	0.59487855	0.59487855	0.59487855	0.59487855	0.59487855	0.59487855	0.59487855	0.59487855	0.59487855	0.59487855	0.59487855	0.59487855	0.59487855	0.59487855	0.59487855	0.59487855	0.59487855
746.mp3	0.31799507	0.31799507	0.31799507	0.31799507	0.31799507	0.31799507	0.31799507	0.31799507	0.31799507	0.31799507	0.31799507	0.31799507	0.31799507	0.31799507	0.31799507	0.31799507	0.31799507	0.31799507	0.31799507	0.31799507	0.31799507	0.31799507	0.31799507	0.31799507	0.31799507	0.31799507	0.31799507	0.31799507	0.31799507	0.31799507	0.31799507	0.31799507	0.31799507	0.31799507	0.31799507	0.31799507	0.31799507	0.31799507	0.31799507	0.31799507	0.31799507	0.31799507	0.31799507	0.31799507	0.31799507	0.31799507	0.31799507	0.31799507	0.31799507
747.mp3	0.42066628	0.42066628	0.42066628	0.42066628	0.42066628	0.42066628	0.42066628	0.42066628	0.42066628	0.42066628	0.42066628	0.42066628	0.42066628	0.42066628	0.42066628	0.42066628	0.42066628	0.42066628	0.42066628	0.42066628	0.42066628	0.42066628	0.42066628	0.42066628	0.42066628	0.42066628	0.42066628	0.42066628	0.42066628	0.42066628	0.42066628	0.42066628	0.42066628	0.42066628	0.42066628	0.42066628	0.42066628	0.42066628	0.42066628	0.42066628	0.42066628	0.42066628	0.42066628	0.42066628	0.42066628	0.42066628	0.42066628	0.42066628	0.42066628
748.mp3	0.5201392	0.5201392	0.5201392	0.5201392	0.5201392	0.5201392	0.5201392	0.5201392	0.5201392	0.5201392	0.5201392	0.5201392	0.5201392	0.5201392	0.5201392	0.5201392	0.5201392	0.5201392	0.5201392	0.5201392	0.5201392	0.5201392	0.5201392	0.5201392	0.5201392	0.5201392	0.5201392	0.5201392	0.5201392	0.5201392	0.5201392	0.5201392	0.5201392	0.5201392	0.5201392	0.5201392	0.5201392	0.5201392	0.5201392	0.5201392	0.5201392	0.5201392	0.5201392	0.5201392	0.5201392	0.5201392	0.5201392	0.5201392	0.5201392
749.mp3	0.55593497	0.55593497	0.55593497	0.55593497	0.55593497	0.55593497	0.55593497	0.55593497	0.55593497	0.55593497	0.55593497	0.55593497	0.55593497	0.55593497	0.55593497	0.55593497	0.55593497	0.55593497	0.55593497	0.55593497	0.55593497	0.55593497	0.55593497	0.55593497	0.55593497	0.55593497	0.55593497	0.55593497	0.55593497	0.55593497	0.55593497	0.55593497	0.55593497	0.55593497	0.55593497	0.55593497	0.55593497	0.55593497	0.55593497	0.55593497	0.55593497	0.55593497	0.55593497	0.55593497	0.55593497	0.55593497	0.55593497	0.55593497	0.55593497
750.mp3	0.5769047	0.5769047	0.5769047	0.5769047	0.5769047	0.5769047	0.5769047	0.5769047	0.5769047	0.5769047	0.5769047	0.5769047	0.5769047	0.5769047	0.5769047	0.5769047	0.5769047	0.5769047	0.5769047	0.5769047	0.5769047	0.5769047	0.5769047	0.5769047	0.5769047	0.5769047	0.5769047	0.5769047	0.5769047	0.5769047	0.5769047	0.5769047	0.5769047	0.5769047	0.5769047	0.5769047	0.5769047	0.5769047	0.5769047	0.5769047	0.5769047	0.5769047	0.5769047	0.5769047	0.5769047	0.5769047	0.5769047	0.5769047	0.5769047
756.mp3	0.18096982	0.18096982	0.18096982	0.18096982	0.18096982	0.18096982	0.18096982	0.18096982	0.18096982	0.18096982	0.18096982	0.18096982	0.18096982	0.18096982	0.18096982	0.18096982	0.18096982	0.18096982	0.18096982	0.18096982	0.18096982	0.18096982	0.18096982	0.18096982	0.18096982	0.18096982	0.18096982	0.18096982	0.18096982	0.18096982	0.18096982	0.18096982	0.18096982	0.18096982	0.18096982	0.18096982	0.18096982	0.18096982	0.18096982	0.18096982	0.18096982	0.18096982	0.18096982	0.18096982	0.18096982	0.18096982	0.18096982	0.18096982	0.18096982
757.mp3	0.54386806	0.54386806	0.54386806	0.54386806	0.54386806	0.54386806	0.54386806	0.54386806	0.54386806	0.54386806	0.54386806	0.54386806	0.54386806	0.54386806	0.54386806	0.54386806	0.54386806	0.54386806	0.54386806	0.54386806	0.54386806	0.54386806	0.54386806	0.54386806	0.54386806	0.54386806	0.54386806	0.54386806	0.54386806	0.54386806	0.54386806	0.54386806	0.54386806	0.54386806	0.54386806	0.54386806	0.54386806	0.54386806	0.54386806	0.54386806	0.54386806	0.54386806	0.54386806	0.54386806	0.54386806	0.54386806	0.54386806	0.54386806	0.54386806
758.mp3	0.1326005	0.1326005	0.1326005	0.1326005	0.1326005	0.1326005	0.1326005	0.1326005	0.1326005	0.1326005	0.1326005	0.1326005	0.1326005	0.1326005	0.1326005	0.1326005	0.1326005	0.1326005	0.1326005	0.1326005	0.1326005	0.1326005	0.1326005	0.1326005	0.1326005	0.1326005	0.1326005	0.1326005	0.1326005	0.1326005	0.1326005	0.1326005	0.1326005	0.1326005	0.1326005	0.1326005	0.1326005	0.1326005	0.1326005	0.1326005	0.1326005	0.1326005	0.1326005	0.1326005	0.1326005	0.1326005	0.1326005	0.1326005	0.1326005
759.mp3	0.49589252	0.49589252	0.49589252	0.49589252	0.49589252	0.49589252	0.49589252	0.49589252	0.49589252	0.49589252	0.49589252	0.49589252	0.49589252	0.49589252	0.49589252	0.49589252	0.49589252	0.49589252	0.49589252	0.49589252	0.49589252	0.49589252	0.49589252	0.49589252	0.49589252	0.49589252	0.49589252	0.49589252	0.49589252	0.49589252	0.49589252	0.49589252	0.49589252	0.49589252	0.49589252	0.49589252	0.49589252	0.49589252	0.49589252	0.49589252	0.49589252	0.49589252	0.49589252	0.49589252	0.49589252	0.49589252	0.49589252	0.49589252	0.49589252
763.mp3	0.47817558	0.47817558	0.47817558	0.47817558	0.47817558	0.47817558	0.47817558	0.47817558	0.47817558	0.47817558	0.47817558	0.47817558	0.47817558	0.47817558	0.47817558	0.47817558	0.47817558	0.47817558	0.47817558	0.47817558	0.47817558	0.47817558	0.47817558	0.47817558	0.47817558	0.47817558	0.47817558	0.47817558	0.47817558	0.47817558	0.47817558	0.47817558	0.47817558	0.47817558	0.47817558	0.47817558	0.47817558	0.47817558	0.47817558	0.47817558	0.47817558	0.47817558	0.47817558	0.47817558	0.47817558	0.47817558	0.47817558	0.47817558	0.47817558
764.mp3	0.23215552	0.23215552	0.23215552	0.23215552	0.23215552	0.23215552	0.23215552	0.23215552	0.23215552	0.23215552	0.23215552	0.23215552	0.23215552	0.23215552	0.23215552	0.23215552	0.23215552	0.23215552	0.23215552	0.23215552	0.23215552	0.23215552	0.23215552	0.23215552	0.23215552	0.23215552	0.23215552	0.23215552	0.23215552	0.23215552	0.23215552	0.23215552	0.23215552	0.23215552	0.23215552	0.23215552	0.23215552	0.23215552	0.23215552	0.23215552	0.23215552	0.23215552	0.23215552	0.23215552	0.23215552	0.23215552	0.23215552	0.23215552	0.23215552
767.mp3	0.44824547	0.44824547	0.44824547	0.44824547	0.44824547	0.44824547	0.44824547	0.44824547	0.44824547	0.44824547	0.44824547	0.44824547	0.44824547	0.44824547	0.44824547	0.44824547	0.44824547	0.44824547	0.44824547	0.44824547	0.44824547	0.44824547	0.44824547	0.44824547	0.44824547	0.44824547	0.44824547	0.44824547	0.44824547	0.44824547	0.44824547	0.44824547	0.44824547	0.44824547	0.44824547	0.44824547	0.44824547	0.44824547	0.44824547	0.44824547	0.44824547	0.44824547	0.44824547	0.44824547	0.44824547	0.44824547	0.44824547	0.44824547	0.44824547
769.mp3	0.28923845	0.28923845	0.28923845	0.28923845	0.28923845	0.28923845	0.28923845	0.28923845	0.28923845	0.28923845	0.28923845	0.28923845	0.28923845	0.28923845	0.28923845	0.28923845	0.28923845	0.28923845	0.28923845	0.28923845	0.28923845	0.28923845	0.28923845	0.28923845	0.28923845	0.28923845	0.28923845	0.28923845	0.28923845	0.28923845	0.28923845	0.28923845	0.28923845	0.28923845	0.28923845	0.28923845	0.28923845	0.28923845	0.28923845	0.28923845	0.28923845	0.28923845	0.28923845	0.28923845	0.28923845	0.28923845	0.28923845	0.28923845	0.28923845
773.mp3	0.3248703	0.3248703	0.3248703	0.3248703	0.3248703	0.3248703	0.3248703	0.3248703	0.3248703	0.3248703	0.3248703	0.3248703	0.3248703	0.3248703	0.3248703	0.3248703	0.3248703	0.3248703	0.3248703	0.3248703	0.3248703	0.3248703	0.3248703	0.3248703	0.3248703	0.3248703	0.3248703	0.3248703	0.3248703	0.3248703	0.3248703	0.3248703	0.3248703	0.3248703	0.3248703	0.3248703	0.3248703	0.3248703	0.3248703	0.3248703	0.3248703	0.3248703	0.3248703	0.3248703	0.3248703	0.3248703	0.3248703	0.3248703	0.3248703
775.mp3	0.24327411	0.24327411	0.24327411	0.24327411	0.24327411	0.24327411	0.24327411	0.24327411	0.24327411	0.24327411	0.24327411	0.24327411	0.24327411	0.24327411	0.24327411	0.24327411	0.24327411	0.24327411	0.24327411	0.24327411	0.24327411	0.24327411	0.24327411	0.24327411	0.24327411	0.24327411	0.24327411	0.24327411	0.24327411	0.24327411	0.24327411	0.24327411	0.24327411	0.24327411	0.24327411	0.24327411	0.24327411	0.24327411	0.24327411	0.24327411	0.24327411	0.24327411	0.24327411	0.24327411	0.24327411	0.24327411	0.24327411	0.24327411	0.24327411
776.mp3	0.34391773	0.34391773	0.34391773	0.34391773	0.34391773	0.34391773	0.34391773	0.34391773	0.34391773	0.34391773	0.34391773	0.34391773	0.34391773	0.34391773	0.34391773	0.34391773	0.34391773	0.34391773	0.34391773	0.34391773	0.34391773	0.34391773	0.34391773	0.34391773	0.34391773	0.34391773	0.34391773	0.34391773	0.34391773	0.34391773	0.34391773	0.34391773	0.34391773	0.34391773	0.34391773	0.34391773	0.34391773	0.34391773	0.34391773	0.34391773	0.34391773	0.34391773	0.34391773	0.34391773	0.34391773	0.34391773	0.34391773	0.34391773	0.34391773
777.mp3	0.27865115	0.27865115	0.27865115	0.27865115	0.27865115	0.27865115	0.27865115	0.27865115	0.27865115	0.27865115	0.27865115	0.27865115	0.27865115	0.27865115	0.27865115	0.27865115	0.27865115	0.27865115	0.27865115	0.27865115	0.27865115	0.27865115	0.27865115	0.27865115	0.27865115	0.27865115	0.27865115	0.27865115	0.27865115	0.27865115	0.27865115	0.27865115	0.27865115	0.27865115	0.27865115	0.27865115	0.27865115	0.27865115	0.27865115	0.27865115	0.27865115	0.27865115	0.27865115	0.27865115	0.27865115	0.27865115	0.27865115	0.27865115	0.27865115
779.mp3	0.5134133	0.5134133	0.5134133	0.5134133	0.5134133	0.5134133	0.5134133	0.5134133	0.5134133	0.5134133	0.5134133	0.5134133	0.5134133	0.5134133	0.5134133	0.5134133	0.5134133	0.5134133	0.5134133	0.5134133	0.5134133	0.5134133	0.5134133	0.5134133	0.5134133	0.5134133	0.5134133	0.5134133	0.5134133	0.5134133	0.5134133	0.5134133	0.5134133	0.5134133	0.5134133	0.5134133	0.5134133	0.5134133	0.5134133	0.5134133	0.5134133	0.5134133	0.5134133	0.5134133	0.5134133	0.5134133	0.5134133	0.5134133	0.5134133
780.mp3	0.3201866	0.3201866	0.3201866	0.3201866	0.3201866	0.3201866	0.3201866	0.3201866	0.3201866	0.3201866	0.3201866	0.3201866	0.3201866	0.3201866	0.3201866	0.3201866	0.3201866	0.3201866	0.3201866	0.3201866	0.3201866	0.3201866	0.3201866	0.3201866	0.3201866	0.3201866	0.3201866	0.3201866	0.3201866	0.3201866	0.3201866	0.3201866	0.3201866	0.3201866	0.3201866	0.3201866	0.3201866	0.3201866	0.3201866	0.3201866	0.3201866	0.3201866	0.3201866	0.3201866	0.3201866	0.3201866	0.3201866	0.3201866	0.3201866
781.mp3	0.32911104	0.32911104	0.32911104	0.32911104	0.32911104	0.32911104	0.32911104	0.32911104	0.32911104	0.32911104	0.32911104	0.32911104	0.32911104	0.32911104	0.32911104	0.32911104	0.32911104	0.32911104	0.32911104	0.32911104	0.32911104	0.32911104	0.32911104	0.32911104	0.32911104	0.32911104	0.32911104	0.32911104	0.32911104	0.32911104	0.32911104	0.32911104	0.32911104	0.32911104	0.32911104	0.32911104	0.32911104	0.32911104	0.32911104	0.32911104	0.32911104	0.32911104	0.32911104	0.32911104	0.32911104	0.32911104	0.32911104	0.32911104	0.32911104
782.mp3	0.40719166	0.40719166	0.40719166	0.40719166	0.40719166	0.40719166	0.40719166	0.40719166	0.40719166	0.40719166	0.40719166	0.40719166	0.40719166	0.40719166	0.40719166	0.40719166	0.40719166	0.40719166	0.40719166	0.40719166	0.40719166	0.40719166	0.40719166	0.40719166	0.40719166	0.40719166	0.40719166	0.40719166	0.40719166	0.40719166	0.40719166	0.40719166	0.40719166	0.40719166	0.40719166	0.40719166	0.40719166	0.40719166	0.40719166	0.40719166	0.40719166	0.40719166	0.40719166	0.40719166	0.40719166	0.40719166	0.40719166	0.40719166	0.40719166
784.mp3	0.11354034	0.11354034	0.11354034	0.11354034	0.11354034	0.11354034	0.11354034	0.11354034	0.11354034	0.11354034	0.11354034	0.11354034	0.11354034	0.11354034	0.11354034	0.11354034	0.11354034	0.11354034	0.11354034	0.11354034	0.11354034	0.11354034	0.11354034	0.11354034	0.11354034	0.11354034	0.11354034	0.11354034	0.11354034	0.11354034	0.11354034	0.11354034	0.11354034	0.11354034	0.11354034	0.11354034	0.11354034	0.11354034	0.11354034	0.11354034	0.11354034	0.11354034	0.11354034	0.11354034	0.11354034	0.11354034	0.11354034	0.11354034	0.11354034
787.mp3	0.54469097	0.54469097	0.54469097	0.54469097	0.54469097	0.54469097	0.54469097	0.54469097	0.54469097	0.54469097	0.54469097	0.54469097	0.54469097	0.54469097	0.54469097	0.54469097	0.54469097	0.54469097	0.54469097	0.54469097	0.54469097	0.54469097	0.54469097	0.54469097	0.54469097	0.54469097	0.54469097	0.54469097	0.54469097	0.54469097	0.54469097	0.54469097	0.54469097	0.54469097	0.54469097	0.54469097	0.54469097	0.54469097	0.54469097	0.54469097	0.54469097	0.54469097	0.54469097	0.54469097	0.54469097	0.54469097	0.54469097	0.54469097	0.54469097
789.mp3	0.31969336	0.31969336	0.31969336	0.31969336	0.31969336	0.31969336	0.31969336	0.31969336	0.31969336	0.31969336	0.31969336	0.31969336	0.31969336	0.31969336	0.31969336	0.31969336	0.31969336	0.31969336	0.31969336	0.31969336	0.31969336	0.31969336	0.31969336	0.31969336	0.31969336	0.31969336	0.31969336	0.31969336	0.31969336	0.31969336	0.31969336	0.31969336	0.31969336	0.31969336	0.31969336	0.31969336	0.31969336	0.31969336	0.31969336	0.31969336	0.31969336	0.31969336	0.31969336	0.31969336	0.31969336	0.31969336	0.31969336	0.31969336	0.31969336
790.mp3	0.09527955	0.09527955	0.09527955	0.09527955	0.09527955	0.09527955	0.09527955	0.09527955	0.09527955	0.09527955	0.09527955	0.09527955	0.09527955	0.09527955	0.09527955	0.09527955	0.09527955	0.09527955	0.09527955	0.09527955	0.09527955	0.09527955	0.09527955	0.09527955	0.09527955	0.09527955	0.09527955	0.09527955	0.09527955	0.09527955	0.09527955	0.09527955	0.09527955	0.09527955	0.09527955	0.09527955	0.09527955	0.09527955	0.09527955	0.09527955	0.09527955	0.09527955	0.09527955	0.09527955	0.09527955	0.09527955	0.09527955	0.09527955	0.09527955
791.mp3	0.4727019	0.4727019	0.4727019	0.4727019	0.4727019	0.4727019	0.4727019	0.4727019	0.4727019	0.4727019	0.4727019	0.4727019	0.4727019	0.4727019	0.4727019	0.4727019	0.4727019	0.4727019	0.4727019	0.4727019	0.4727019	0.4727019	0.4727019	0.4727019	0.4727019	0.4727019	0.4727019	0.4727019	0.4727019	0.4727019	0.4727019	0.4727019	0.4727019	0.4727019	0.4727019	0.4727019	0.4727019	0.4727019	0.4727019	0.4727019	0.4727019	0.4727019	0.4727019	0.4727019	0.4727019	0.4727019	0.4727019	0.4727019	0.4727019
794.mp3	0.46437603	0.46437603	0.46437603	0.46437603	0.46437603	0.46437603	0.46437603	0.46437603	0.46437603	0.46437603	0.46437603	0.46437603	0.46437603	0.46437603	0.46437603	0.46437603	0.46437603	0.46437603	0.46437603	0.46437603	0.46437603	0.46437603	0.46437603	0.46437603	0.46437603	0.46437603	0.46437603	0.46437603	0.46437603	0.46437603	0.46437603	0.46437603	0.46437603	0.46437603	0.46437603	0.46437603	0.46437603	0.46437603	0.46437603	0.46437603	0.46437603	0.46437603	0.46437603	0.46437603	0.46437603	0.46437603	0.46437603	0.46437603	0.46437603
795.mp3	0.35607332	0.35607332	0.35607332	0.35607332	0.35607332	0.35607332	0.35607332	0.35607332	0.35607332	0.35607332	0.35607332	0.35607332	0.35607332	0.35607332	0.35607332	0.35607332	0.35607332	0.35607332	0.35607332	0.35607332	0.35607332	0.35607332	0.35607332	0.35607332	0.35607332	0.35607332	0.35607332	0.35607332	0.35607332	0.35607332	0.35607332	0.35607332	0.35607332	0.35607332	0.35607332	0.35607332	0.35607332	0.35607332	0.35607332	0.35607332	0.35607332	0.35607332	0.35607332	0.35607332	0.35607332	0.35607332	0.35607332	0.35607332	0.35607332
796.mp3	0.32160014	0.32160014	0.32160014	0.32160014	0.32160014	0.32160014	0.32160014	0.32160014	0.32160014	0.32160014	0.32160014	0.32160014	0.32160014	0.32160014	0.32160014	0.32160014	0.32160014	0.32160014	0.32160014	0.32160014	0.32160014	0.32160014	0.32160014	0.32160014	0.32160014	0.32160014	0.32160014	0.32160014	0.32160014	0.32160014	0.32160014	0.32160014	0.32160014	0.32160014	0.32160014	0.32160014	0.32160014	0.32160014	0.32160014	0.32160014	0.32160014	0.32160014	0.32160014	0.32160014	0.32160014	0.32160014	0.32160014	0.32160014	0.32160014
797.mp3	0.41592836	0.41592836	0.41592836	0.41592836	0.41592836	0.41592836	0.41592836	0.41592836	0.41592836	0.41592836	0.41592836	0.41592836	0.41592836	0.41592836	0.41592836	0.41592836	0.41592836	0.41592836	0.41592836	0.41592836	0.41592836	0.41592836	0.41592836	0.41592836	0.41592836	0.41592836	0.41592836	0.41592836	0.41592836	0.41592836	0.41592836	0.41592836	0.41592836	0.41592836	0.41592836	0.41592836	0.41592836	0.41592836	0.41592836	0.41592836	0.41592836	0.41592836	0.41592836	0.41592836	0.41592836	0.41592836	0.41592836	0.41592836	0.41592836
798.mp3	0.21694139	0.21694139	0.21694139	0.21694139	0.21694139	0.21694139	0.21694139	0.21694139	0.21694139	0.21694139	0.21694139	0.21694139	0.21694139	0.21694139	0.21694139	0.21694139	0.21694139	0.21694139	0.21694139	0.21694139	0.21694139	0.21694139	0.21694139	0.21694139	0.21694139	0.21694139	0.21694139	0.21694139	0.21694139	0.21694139	0.21694139	0.21694139	0.21694139	0.21694139	0.21694139	0.21694139	0.21694139	0.21694139	0.21694139	0.21694139	0.21694139	0.21694139	0.21694139	0.21694139	0.21694139	0.21694139	0.21694139	0.21694139	0.21694139
799.mp3	0.50094205	0.50094205	0.50094205	0.50094205	0.50094205	0.50094205	0.50094205	0.50094205	0.50094205	0.50094205	0.50094205	0.50094205	0.50094205	0.50094205	0.50094205	0.50094205	0.50094205	0.50094205	0.50094205	0.50094205	0.50094205	0.50094205	0.50094205	0.50094205	0.50094205	0.50094205	0.50094205	0.50094205	0.50094205	0.50094205	0.50094205	0.50094205	0.50094205	0.50094205	0.50094205	0.50094205	0.50094205	0.50094205	0.50094205	0.50094205	0.50094205	0.50094205	0.50094205	0.50094205	0.50094205	0.50094205	0.50094205	0.50094205	0.50094205
800.mp3	0.39897764	0.39897764	0.39897764	0.39897764	0.39897764	0.39897764	0.39897764	0.39897764	0.39897764	0.39897764	0.39897764	0.39897764	0.39897764	0.39897764	0.39897764	0.39897764	0.39897764	0.39897764	0.39897764	0.39897764	0.39897764	0.39897764	0.39897764	0.39897764	0.39897764	0.39897764	0.39897764	0.39897764	0.39897764	0.39897764	0.39897764	0.39897764	0.39897764	0.39897764	0.39897764	0.39897764	0.39897764	0.39897764	0.39897764	0.39897764	0.39897764	0.39897764	0.39897764	0.39897764	0.39897764	0.39897764	0.39897764	0.39897764	0.39897764
801.mp3	0.49839938	0.49839938	0.49839938	0.49839938	0.49839938	0.49839938	0.49839938	0.49839938	0.49839938	0.49839938	0.49839938	0.49839938	0.49839938	0.49839938	0.49839938	0.49839938	0.49839938	0.49839938	0.49839938	0.49839938	0.49839938	0.49839938	0.49839938	0.49839938	0.49839938	0.49839938	0.49839938	0.49839938	0.49839938	0.49839938	0.49839938	0.49839938	0.49839938	0.49839938	0.49839938	0.49839938	0.49839938	0.49839938	0.49839938	0.49839938	0.49839938	0.49839938	0.49839938	0.49839938	0.49839938	0.49839938	0.49839938	0.49839938	0.49839938
804.mp3	0.37478206	0.37478206	0.37478206	0.37478206	0.37478206	0.37478206	0.37478206	0.37478206	0.37478206	0.37478206	0.37478206	0.37478206	0.37478206	0.37478206	0.37478206	0.37478206	0.37478206	0.37478206	0.37478206	0.37478206	0.37478206	0.37478206	0.37478206	0.37478206	0.37478206	0.37478206	0.37478206	0.37478206	0.37478206	0.37478206	0.37478206	0.37478206	0.37478206	0.37478206	0.37478206	0.37478206	0.37478206	0.37478206	0.37478206	0.37478206	0.37478206	0.37478206	0.37478206	0.37478206	0.37478206	0.37478206	0.37478206	0.37478206	0.37478206
805.mp3	0.624899	0.624899	0.624899	0.624899	0.624899	0.624899	0.624899	0.624899	0.624899	0.624899	0.624899	0.624899	0.624899	0.624899	0.624899	0.624899	0.624899	0.624899	0.624899	0.624899	0.624899	0.624899	0.624899	0.624899	0.624899	0.624899	0.624899	0.624899	0.624899	0.624899	0.624899	0.624899	0.624899	0.624899	0.624899	0.624899	0.624899	0.624899	0.624899	0.624899	0.624899	0.624899	0.624899	0.624899	0.624899	0.624899	0.624899	0.624899	0.624899
806.mp3	0.36241537	0.36241537	0.36241537	0.36241537	0.36241537	0.36241537	0.36241537	0.36241537	0.36241537	0.36241537	0.36241537	0.36241537	0.36241537	0.36241537	0.36241537	0.36241537	0.36241537	0.36241537	0.36241537	0.36241537	0.36241537	0.36241537	0.36241537	0.36241537	0.36241537	0.36241537	0.36241537	0.36241537	0.36241537	0.36241537	0.36241537	0.36241537	0.36241537	0.36241537	0.36241537	0.36241537	0.36241537	0.36241537	0.36241537	0.36241537	0.36241537	0.36241537	0.36241537	0.36241537	0.36241537	0.36241537	0.36241537	0.36241537	0.36241537
807.mp3	0.24345733	0.24345733	0.24345733	0.24345733	0.24345733	0.24345733	0.24345733	0.24345733	0.24345733	0.24345733	0.24345733	0.24345733	0.24345733	0.24345733	0.24345733	0.24345733	0.24345733	0.24345733	0.24345733	0.24345733	0.24345733	0.24345733	0.24345733	0.24345733	0.24345733	0.24345733	0.24345733	0.24345733	0.24345733	0.24345733	0.24345733	0.24345733	0.24345733	0.24345733	0.24345733	0.24345733	0.24345733	0.24345733	0.24345733	0.24345733	0.24345733	0.24345733	0.24345733	0.24345733	0.24345733	0.24345733	0.24345733	0.24345733	0.24345733
808.mp3	0.26690292	0.26690292	0.26690292	0.26690292	0.26690292	0.26690292	0.26690292	0.26690292	0.26690292	0.26690292	0.26690292	0.26690292	0.26690292	0.26690292	0.26690292	0.26690292	0.26690292	0.26690292	0.26690292	0.26690292	0.26690292	0.26690292	0.26690292	0.26690292	0.26690292	0.26690292	0.26690292	0.26690292	0.26690292	0.26690292	0.26690292	0.26690292	0.26690292	0.26690292	0.26690292	0.26690292	0.26690292	0.26690292	0.26690292	0.26690292	0.26690292	0.26690292	0.26690292	0.26690292	0.26690292	0.26690292	0.26690292	0.26690292	0.26690292
810.mp3	0.355321	0.355321	0.355321	0.355321	0.355321	0.355321	0.355321	0.355321	0.355321	0.355321	0.355321	0.355321	0.355321	0.355321	0.355321	0.355321	0.355321	0.355321	0.355321	0.355321	0.355321	0.355321	0.355321	0.355321	0.355321	0.355321	0.355321	0.355321	0.355321	0.355321	0.355321	0.355321	0.355321	0.355321	0.355321	0.355321	0.355321	0.355321	0.355321	0.355321	0.355321	0.355321	0.355321	0.355321	0.355321	0.355321	0.355321	0.355321	0.355321
811.mp3	0.33184764	0.33184764	0.33184764	0.33184764	0.33184764	0.33184764	0.33184764	0.33184764	0.33184764	0.33184764	0.33184764	0.33184764	0.33184764	0.33184764	0.33184764	0.33184764	0.33184764	0.33184764	0.33184764	0.33184764	0.33184764	0.33184764	0.33184764	0.33184764	0.33184764	0.33184764	0.33184764	0.33184764	0.33184764	0.33184764	0.33184764	0.33184764	0.33184764	0.33184764	0.33184764	0.33184764	0.33184764	0.33184764	0.33184764	0.33184764	0.33184764	0.33184764	0.33184764	0.33184764	0.33184764	0.33184764	0.33184764	0.33184764	0.33184764
813.mp3	0.43001014	0.43001014	0.43001014	0.43001014	0.43001014	0.43001014	0.43001014	0.43001014	0.43001014	0.43001014	0.43001014	0.43001014	0.43001014	0.43001014	0.43001014	0.43001014	0.43001014	0.43001014	0.43001014	0.43001014	0.43001014	0.43001014	0.43001014	0.43001014	0.43001014	0.43001014	0.43001014	0.43001014	0.43001014	0.43001014	0.43001014	0.43001014	0.43001014	0.43001014	0.43001014	0.43001014	0.43001014	0.43001014	0.43001014	0.43001014	0.43001014	0.43001014	0.43001014	0.43001014	0.43001014	0.43001014	0.43001014	0.43001014	0.43001014
814.mp3	0.2337641	0.2337641	0.2337641	0.2337641	0.2337641	0.2337641	0.2337641	0.2337641	0.2337641	0.2337641	0.2337641	0.2337641	0.2337641	0.2337641	0.2337641	0.2337641	0.2337641	0.2337641	0.2337641	0.2337641	0.2337641	0.2337641	0.2337641	0.2337641	0.2337641	0.2337641	0.2337641	0.2337641	0.2337641	0.2337641	0.2337641	0.2337641	0.2337641	0.2337641	0.2337641	0.2337641	0.2337641	0.2337641	0.2337641	0.2337641	0.2337641	0.2337641	0.2337641	0.2337641	0.2337641	0.2337641	0.2337641	0.2337641	0.2337641
815.mp3	0.37578863	0.37578863	0.37578863	0.37578863	0.37578863	0.37578863	0.37578863	0.37578863	0.37578863	0.37578863	0.37578863	0.37578863	0.37578863	0.37578863	0.37578863	0.37578863	0.37578863	0.37578863	0.37578863	0.37578863	0.37578863	0.37578863	0.37578863	0.37578863	0.37578863	0.37578863	0.37578863	0.37578863	0.37578863	0.37578863	0.37578863	0.37578863	0.37578863	0.37578863	0.37578863	0.37578863	0.37578863	0.37578863	0.37578863	0.37578863	0.37578863	0.37578863	0.37578863	0.37578863	0.37578863	0.37578863	0.37578863	0.37578863	0.37578863
818.mp3	0.30204222	0.30204222	0.30204222	0.30204222	0.30204222	0.30204222	0.30204222	0.30204222	0.30204222	0.30204222	0.30204222	0.30204222	0.30204222	0.30204222	0.30204222	0.30204222	0.30204222	0.30204222	0.30204222	0.30204222	0.30204222	0.30204222	0.30204222	0.30204222	0.30204222	0.30204222	0.30204222	0.30204222	0.30204222	0.30204222	0.30204222	0.30204222	0.30204222	0.30204222	0.30204222	0.30204222	0.30204222	0.30204222	0.30204222	0.30204222	0.30204222	0.30204222	0.30204222	0.30204222	0.30204222	0.30204222	0.30204222	0.30204222	0.30204222
819.mp3	0.5569948	0.5569948	0.5569948	0.5569948	0.5569948	0.5569948	0.5569948	0.5569948	0.5569948	0.5569948	0.5569948	0.5569948	0.5569948	0.5569948	0.5569948	0.5569948	0.5569948	0.5569948	0.5569948	0.5569948	0.5569948	0.5569948	0.5569948	0.5569948	0.5569948	0.5569948	0.5569948	0.5569948	0.5569948	0.5569948	0.5569948	0.5569948	0.5569948	0.5569948	0.5569948	0.5569948	0.5569948	0.5569948	0.5569948	0.5569948	0.5569948	0.5569948	0.5569948	0.5569948	0.5569948	0.5569948	0.5569948	0.5569948	0.5569948
820.mp3	0.41453356	0.41453356	0.41453356	0.41453356	0.41453356	0.41453356	0.41453356	0.41453356	0.41453356	0.41453356	0.41453356	0.41453356	0.41453356	0.41453356	0.41453356	0.41453356	0.41453356	0.41453356	0.41453356	0.41453356	0.41453356	0.41453356	0.41453356	0.41453356	0.41453356	0.41453356	0.41453356	0.41453356	0.41453356	0.41453356	0.41453356	0.41453356	0.41453356	0.41453356	0.41453356	0.41453356	0.41453356	0.41453356	0.41453356	0.41453356	0.41453356	0.41453356	0.41453356	0.41453356	0.41453356	0.41453356	0.41453356	0.41453356	0.41453356
823.mp3	0.32653695	0.32653695	0.32653695	0.32653695	0.32653695	0.32653695	0.32653695	0.32653695	0.32653695	0.32653695	0.32653695	0.32653695	0.32653695	0.32653695	0.32653695	0.32653695	0.32653695	0.32653695	0.32653695	0.32653695	0.32653695	0.32653695	0.32653695	0.32653695	0.32653695	0.32653695	0.32653695	0.32653695	0.32653695	0.32653695	0.32653695	0.32653695	0.32653695	0.32653695	0.32653695	0.32653695	0.32653695	0.32653695	0.32653695	0.32653695	0.32653695	0.32653695	0.32653695	0.32653695	0.32653695	0.32653695	0.32653695	0.32653695	0.32653695
824.mp3	0.33937645	0.33937645	0.33937645	0.33937645	0.33937645	0.33937645	0.33937645	0.33937645	0.33937645	0.33937645	0.33937645	0.33937645	0.33937645	0.33937645	0.33937645	0.33937645	0.33937645	0.33937645	0.33937645	0.33937645	0.33937645	0.33937645	0.33937645	0.33937645	0.33937645	0.33937645	0.33937645	0.33937645	0.33937645	0.33937645	0.33937645	0.33937645	0.33937645	0.33937645	0.33937645	0.33937645	0.33937645	0.33937645	0.33937645	0.33937645	0.33937645	0.33937645	0.33937645	0.33937645	0.33937645	0.33937645	0.33937645	0.33937645	0.33937645
825.mp3	0.12726381	0.12726381	0.12726381	0.12726381	0.12726381	0.12726381	0.12726381	0.12726381	0.12726381	0.12726381	0.12726381	0.12726381	0.12726381	0.12726381	0.12726381	0.12726381	0.12726381	0.12726381	0.12726381	0.12726381	0.12726381	0.12726381	0.12726381	0.12726381	0.12726381	0.12726381	0.12726381	0.12726381	0.12726381	0.12726381	0.12726381	0.12726381	0.12726381	0.12726381	0.12726381	0.12726381	0.12726381	0.12726381	0.12726381	0.12726381	0.12726381	0.12726381	0.12726381	0.12726381	0.12726381	0.12726381	0.12726381	0.12726381	0.12726381
826.mp3	0.26003295	0.26003295	0.26003295	0.26003295	0.26003295	0.26003295	0.26003295	0.26003295	0.26003295	0.26003295	0.26003295	0.26003295	0.26003295	0.26003295	0.26003295	0.26003295	0.26003295	0.26003295	0.26003295	0.26003295	0.26003295	0.26003295	0.26003295	0.26003295	0.26003295	0.26003295	0.26003295	0.26003295	0.26003295	0.26003295	0.26003295	0.26003295	0.26003295	0.26003295	0.26003295	0.26003295	0.26003295	0.26003295	0.26003295	0.26003295	0.26003295	0.26003295	0.26003295	0.26003295	0.26003295	0.26003295	0.26003295	0.26003295	0.26003295
829.mp3	0.35413116	0.35413116	0.35413116	0.35413116	0.35413116	0.35413116	0.35413116	0.35413116	0.35413116	0.35413116	0.35413116	0.35413116	0.35413116	0.35413116	0.35413116	0.35413116	0.35413116	0.35413116	0.35413116	0.35413116	0.35413116	0.35413116	0.35413116	0.35413116	0.35413116	0.35413116	0.35413116	0.35413116	0.35413116	0.35413116	0.35413116	0.35413116	0.35413116	0.35413116	0.35413116	0.35413116	0.35413116	0.35413116	0.35413116	0.35413116	0.35413116	0.35413116	0.35413116	0.35413116	0.35413116	0.35413116	0.35413116	0.35413116	0.35413116
830.mp3	0.08918823	0.08918823	0.08918823	0.08918823	0.08918823	0.08918823	0.08918823	0.08918823	0.08918823	0.08918823	0.08918823	0.08918823	0.08918823	0.08918823	0.08918823	0.08918823	0.08918823	0.08918823	0.08918823	0.08918823	0.08918823	0.08918823	0.08918823	0.08918823	0.08918823	0.08918823	0.08918823	0.08918823	0.08918823	0.08918823	0.08918823	0.08918823	0.08918823	0.08918823	0.08918823	0.08918823	0.08918823	0.08918823	0.08918823	0.08918823	0.08918823	0.08918823	0.08918823	0.08918823	0.08918823	0.08918823	0.08918823	0.08918823	0.08918823
831.mp3	0.28463534	0.28463534	0.28463534	0.28463534	0.28463534	0.28463534	0.28463534	0.28463534	0.28463534	0.28463534	0.28463534	0.28463534	0.28463534	0.28463534	0.28463534	0.28463534	0.28463534	0.28463534	0.28463534	0.28463534	0.28463534	0.28463534	0.28463534	0.28463534	0.28463534	0.28463534	0.28463534	0.28463534	0.28463534	0.28463534	0.28463534	0.28463534	0.28463534	0.28463534	0.28463534	0.28463534	0.28463534	0.28463534	0.28463534	0.28463534	0.28463534	0.28463534	0.28463534	0.28463534	0.28463534	0.28463534	0.28463534	0.28463534	0.28463534
833.mp3	0.28903946	0.28903946	0.28903946	0.28903946	0.28903946	0.28903946	0.28903946	0.28903946	0.28903946	0.28903946	0.28903946	0.28903946	0.28903946	0.28903946	0.28903946	0.28903946	0.28903946	0.28903946	0.28903946	0.28903946	0.28903946	0.28903946	0.28903946	0.28903946	0.28903946	0.28903946	0.28903946	0.28903946	0.28903946	0.28903946	0.28903946	0.28903946	0.28903946	0.28903946	0.28903946	0.28903946	0.28903946	0.28903946	0.28903946	0.28903946	0.28903946	0.28903946	0.28903946	0.28903946	0.28903946	0.28903946	0.28903946	0.28903946	0.28903946
834.mp3	0.19691908	0.19691908	0.19691908	0.19691908	0.19691908	0.19691908	0.19691908	0.19691908	0.19691908	0.19691908	0.19691908	0.19691908	0.19691908	0.19691908	0.19691908	0.19691908	0.19691908	0.19691908	0.19691908	0.19691908	0.19691908	0.19691908	0.19691908	0.19691908	0.19691908	0.19691908	0.19691908	0.19691908	0.19691908	0.19691908	0.19691908	0.19691908	0.19691908	0.19691908	0.19691908	0.19691908	0.19691908	0.19691908	0.19691908	0.19691908	0.19691908	0.19691908	0.19691908	0.19691908	0.19691908	0.19691908	0.19691908	0.19691908	0.19691908
836.mp3	0.38459975	0.38459975	0.38459975	0.38459975	0.38459975	0.38459975	0.38459975	0.38459975	0.38459975	0.38459975	0.38459975	0.38459975	0.38459975	0.38459975	0.38459975	0.38459975	0.38459975	0.38459975	0.38459975	0.38459975	0.38459975	0.38459975	0.38459975	0.38459975	0.38459975	0.38459975	0.38459975	0.38459975	0.38459975	0.38459975	0.38459975	0.38459975	0.38459975	0.38459975	0.38459975	0.38459975	0.38459975	0.38459975	0.38459975	0.38459975	0.38459975	0.38459975	0.38459975	0.38459975	0.38459975	0.38459975	0.38459975	0.38459975	0.38459975
839.mp3	0.43739137	0.43739137	0.43739137	0.43739137	0.43739137	0.43739137	0.43739137	0.43739137	0.43739137	0.43739137	0.43739137	0.43739137	0.43739137	0.43739137	0.43739137	0.43739137	0.43739137	0.43739137	0.43739137	0.43739137	0.43739137	0.43739137	0.43739137	0.43739137	0.43739137	0.43739137	0.43739137	0.43739137	0.43739137	0.43739137	0.43739137	0.43739137	0.43739137	0.43739137	0.43739137	0.43739137	0.43739137	0.43739137	0.43739137	0.43739137	0.43739137	0.43739137	0.43739137	0.43739137	0.43739137	0.43739137	0.43739137	0.43739137	0.43739137
841.mp3	0.4041817	0.4041817	0.4041817	0.4041817	0.4041817	0.4041817	0.4041817	0.4041817	0.4041817	0.4041817	0.4041817	0.4041817	0.4041817	0.4041817	0.4041817	0.4041817	0.4041817	0.4041817	0.4041817	0.4041817	0.4041817	0.4041817	0.4041817	0.4041817	0.4041817	0.4041817	0.4041817	0.4041817	0.4041817	0.4041817	0.4041817	0.4041817	0.4041817	0.4041817	0.4041817	0.4041817	0.4041817	0.4041817	0.4041817	0.4041817	0.4041817	0.4041817	0.4041817	0.4041817	0.4041817	0.4041817	0.4041817	0.4041817	0.4041817
844.mp3	0.5210371	0.5210371	0.5210371	0.5210371	0.5210371	0.5210371	0.5210371	0.5210371	0.5210371	0.5210371	0.5210371	0.5210371	0.5210371	0.5210371	0.5210371	0.5210371	0.5210371	0.5210371	0.5210371	0.5210371	0.5210371	0.5210371	0.5210371	0.5210371	0.5210371	0.5210371	0.5210371	0.5210371	0.5210371	0.5210371	0.5210371	0.5210371	0.5210371	0.5210371	0.5210371	0.5210371	0.5210371	0.5210371	0.5210371	0.5210371	0.5210371	0.5210371	0.5210371	0.5210371	0.5210371	0.5210371	0.5210371	0.5210371	0.5210371
845.mp3	0.6339948	0.6339948	0.6339948	0.6339948	0.6339948	0.6339948	0.6339948	0.6339948	0.6339948	0.6339948	0.6339948	0.6339948	0.6339948	0.6339948	0.6339948	0.6339948	0.6339948	0.6339948	0.6339948	0.6339948	0.6339948	0.6339948	0.6339948	0.6339948	0.6339948	0.6339948	0.6339948	0.6339948	0.6339948	0.6339948	0.6339948	0.6339948	0.6339948	0.6339948	0.6339948	0.6339948	0.6339948	0.6339948	0.6339948	0.6339948	0.6339948	0.6339948	0.6339948	0.6339948	0.6339948	0.6339948	0.6339948	0.6339948	0.6339948
846.mp3	0.7428191	0.7428191	0.7428191	0.7428191	0.7428191	0.7428191	0.7428191	0.7428191	0.7428191	0.7428191	0.7428191	0.7428191	0.7428191	0.7428191	0.7428191	0.7428191	0.7428191	0.7428191	0.7428191	0.7428191	0.7428191	0.7428191	0.7428191	0.7428191	0.7428191	0.7428191	0.7428191	0.7428191	0.7428191	0.7428191	0.7428191	0.7428191	0.7428191	0.7428191	0.7428191	0.7428191	0.7428191	0.7428191	0.7428191	0.7428191	0.7428191	0.7428191	0.7428191	0.7428191	0.7428191	0.7428191	0.7428191	0.7428191	0.7428191
848.mp3	0.18382527	0.18382527	0.18382527	0.18382527	0.18382527	0.18382527	0.18382527	0.18382527	0.18382527	0.18382527	0.18382527	0.18382527	0.18382527	0.18382527	0.18382527	0.18382527	0.18382527	0.18382527	0.18382527	0.18382527	0.18382527	0.18382527	0.18382527	0.18382527	0.18382527	0.18382527	0.18382527	0.18382527	0.18382527	0.18382527	0.18382527	0.18382527	0.18382527	0.18382527	0.18382527	0.18382527	0.18382527	0.18382527	0.18382527	0.18382527	0.18382527	0.18382527	0.18382527	0.18382527	0.18382527	0.18382527	0.18382527	0.18382527	0.18382527
850.mp3	0.36566794	0.36566794	0.36566794	0.36566794	0.36566794	0.36566794	0.36566794	0.36566794	0.36566794	0.36566794	0.36566794	0.36566794	0.36566794	0.36566794	0.36566794	0.36566794	0.36566794	0.36566794	0.36566794	0.36566794	0.36566794	0.36566794	0.36566794	0.36566794	0.36566794	0.36566794	0.36566794	0.36566794	0.36566794	0.36566794	0.36566794	0.36566794	0.36566794	0.36566794	0.36566794	0.36566794	0.36566794	0.36566794	0.36566794	0.36566794	0.36566794	0.36566794	0.36566794	0.36566794	0.36566794	0.36566794	0.36566794	0.36566794	0.36566794
851.mp3	0.2844476	0.2844476	0.2844476	0.2844476	0.2844476	0.2844476	0.2844476	0.2844476	0.2844476	0.2844476	0.2844476	0.2844476	0.2844476	0.2844476	0.2844476	0.2844476	0.2844476	0.2844476	0.2844476	0.2844476	0.2844476	0.2844476	0.2844476	0.2844476	0.2844476	0.2844476	0.2844476	0.2844476	0.2844476	0.2844476	0.2844476	0.2844476	0.2844476	0.2844476	0.2844476	0.2844476	0.2844476	0.2844476	0.2844476	0.2844476	0.2844476	0.2844476	0.2844476	0.2844476	0.2844476	0.2844476	0.2844476	0.2844476	0.2844476
852.mp3	0.25359073	0.25359073	0.25359073	0.25359073	0.25359073	0.25359073	0.25359073	0.25359073	0.25359073	0.25359073	0.25359073	0.25359073	0.25359073	0.25359073	0.25359073	0.25359073	0.25359073	0.25359073	0.25359073	0.25359073	0.25359073	0.25359073	0.25359073	0.25359073	0.25359073	0.25359073	0.25359073	0.25359073	0.25359073	0.25359073	0.25359073	0.25359073	0.25359073	0.25359073	0.25359073	0.25359073	0.25359073	0.25359073	0.25359073	0.25359073	0.25359073	0.25359073	0.25359073	0.25359073	0.25359073	0.25359073	0.25359073	0.25359073	0.25359073
854.mp3	0.19111545	0.19111545	0.19111545	0.19111545	0.19111545	0.19111545	0.19111545	0.19111545	0.19111545	0.19111545	0.19111545	0.19111545	0.19111545	0.19111545	0.19111545	0.19111545	0.19111545	0.19111545	0.19111545	0.19111545	0.19111545	0.19111545	0.19111545	0.19111545	0.19111545	0.19111545	0.19111545	0.19111545	0.19111545	0.19111545	0.19111545	0.19111545	0.19111545	0.19111545	0.19111545	0.19111545	0.19111545	0.19111545	0.19111545	0.19111545	0.19111545	0.19111545	0.19111545	0.19111545	0.19111545	0.19111545	0.19111545	0.19111545	0.19111545
855.mp3	0.16551594	0.16551594	0.16551594	0.16551594	0.16551594	0.16551594	0.16551594	0.16551594	0.16551594	0.16551594	0.16551594	0.16551594	0.16551594	0.16551594	0.16551594	0.16551594	0.16551594	0.16551594	0.16551594	0.16551594	0.16551594	0.16551594	0.16551594	0.16551594	0.16551594	0.16551594	0.16551594	0.16551594	0.16551594	0.16551594	0.16551594	0.16551594	0.16551594	0.16551594	0.16551594	0.16551594	0.16551594	0.16551594	0.16551594	0.16551594	0.16551594	0.16551594	0.16551594	0.16551594	0.16551594	0.16551594	0.16551594	0.16551594	0.16551594
856.mp3	0.24326824	0.24326824	0.24326824	0.24326824	0.24326824	0.24326824	0.24326824	0.24326824	0.24326824	0.24326824	0.24326824	0.24326824	0.24326824	0.24326824	0.24326824	0.24326824	0.24326824	0.24326824	0.24326824	0.24326824	0.24326824	0.24326824	0.24326824	0.24326824	0.24326824	0.24326824	0.24326824	0.24326824	0.24326824	0.24326824	0.24326824	0.24326824	0.24326824	0.24326824	0.24326824	0.24326824	0.24326824	0.24326824	0.24326824	0.24326824	0.24326824	0.24326824	0.24326824	0.24326824	0.24326824	0.24326824	0.24326824	0.24326824	0.24326824
857.mp3	0.27800345	0.27800345	0.27800345	0.27800345	0.27800345	0.27800345	0.27800345	0.27800345	0.27800345	0.27800345	0.27800345	0.27800345	0.27800345	0.27800345	0.27800345	0.27800345	0.27800345	0.27800345	0.27800345	0.27800345	0.27800345	0.27800345	0.27800345	0.27800345	0.27800345	0.27800345	0.27800345	0.27800345	0.27800345	0.27800345	0.27800345	0.27800345	0.27800345	0.27800345	0.27800345	0.27800345	0.27800345	0.27800345	0.27800345	0.27800345	0.27800345	0.27800345	0.27800345	0.27800345	0.27800345	0.27800345	0.27800345	0.27800345	0.27800345
858.mp3	0.27788234	0.27788234	0.27788234	0.27788234	0.27788234	0.27788234	0.27788234	0.27788234	0.27788234	0.27788234	0.27788234	0.27788234	0.27788234	0.27788234	0.27788234	0.27788234	0.27788234	0.27788234	0.27788234	0.27788234	0.27788234	0.27788234	0.27788234	0.27788234	0.27788234	0.27788234	0.27788234	0.27788234	0.27788234	0.27788234	0.27788234	0.27788234	0.27788234	0.27788234	0.27788234	0.27788234	0.27788234	0.27788234	0.27788234	0.27788234	0.27788234	0.27788234	0.27788234	0.27788234	0.27788234	0.27788234	0.27788234	0.27788234	0.27788234
859.mp3	0.38012075	0.38012075	0.38012075	0.38012075	0.38012075	0.38012075	0.38012075	0.38012075	0.38012075	0.38012075	0.38012075	0.38012075	0.38012075	0.38012075	0.38012075	0.38012075	0.38012075	0.38012075	0.38012075	0.38012075	0.38012075	0.38012075	0.38012075	0.38012075	0.38012075	0.38012075	0.38012075	0.38012075	0.38012075	0.38012075	0.38012075	0.38012075	0.38012075	0.38012075	0.38012075	0.38012075	0.38012075	0.38012075	0.38012075	0.38012075	0.38012075	0.38012075	0.38012075	0.38012075	0.38012075	0.38012075	0.38012075	0.38012075	0.38012075
860.mp3	0.4351789	0.4351789	0.4351789	0.4351789	0.4351789	0.4351789	0.4351789	0.4351789	0.4351789	0.4351789	0.4351789	0.4351789	0.4351789	0.4351789	0.4351789	0.4351789	0.4351789	0.4351789	0.4351789	0.4351789	0.4351789	0.4351789	0.4351789	0.4351789	0.4351789	0.4351789	0.4351789	0.4351789	0.4351789	0.4351789	0.4351789	0.4351789	0.4351789	0.4351789	0.4351789	0.4351789	0.4351789	0.4351789	0.4351789	0.4351789	0.4351789	0.4351789	0.4351789	0.4351789	0.4351789	0.4351789	0.4351789	0.4351789	0.4351789
863.mp3	0.26197225	0.26197225	0.26197225	0.26197225	0.26197225	0.26197225	0.26197225	0.26197225	0.26197225	0.26197225	0.26197225	0.26197225	0.26197225	0.26197225	0.26197225	0.26197225	0.26197225	0.26197225	0.26197225	0.26197225	0.26197225	0.26197225	0.26197225	0.26197225	0.26197225	0.26197225	0.26197225	0.26197225	0.26197225	0.26197225	0.26197225	0.26197225	0.26197225	0.26197225	0.26197225	0.26197225	0.26197225	0.26197225	0.26197225	0.26197225	0.26197225	0.26197225	0.26197225	0.26197225	0.26197225	0.26197225	0.26197225	0.26197225	0.26197225
864.mp3	0.4119029	0.4119029	0.4119029	0.4119029	0.4119029	0.4119029	0.4119029	0.4119029	0.4119029	0.4119029	0.4119029	0.4119029	0.4119029	0.4119029	0.4119029	0.4119029	0.4119029	0.4119029	0.4119029	0.4119029	0.4119029	0.4119029	0.4119029	0.4119029	0.4119029	0.4119029	0.4119029	0.4119029	0.4119029	0.4119029	0.4119029	0.4119029	0.4119029	0.4119029	0.4119029	0.4119029	0.4119029	0.4119029	0.4119029	0.4119029	0.4119029	0.4119029	0.4119029	0.4119029	0.4119029	0.4119029	0.4119029	0.4119029	0.4119029
865.mp3	0.3269801	0.3269801	0.3269801	0.3269801	0.3269801	0.3269801	0.3269801	0.3269801	0.3269801	0.3269801	0.3269801	0.3269801	0.3269801	0.3269801	0.3269801	0.3269801	0.3269801	0.3269801	0.3269801	0.3269801	0.3269801	0.3269801	0.3269801	0.3269801	0.3269801	0.3269801	0.3269801	0.3269801	0.3269801	0.3269801	0.3269801	0.3269801	0.3269801	0.3269801	0.3269801	0.3269801	0.3269801	0.3269801	0.3269801	0.3269801	0.3269801	0.3269801	0.3269801	0.3269801	0.3269801	0.3269801	0.3269801	0.3269801	0.3269801
866.mp3	0.3320734	0.3320734	0.3320734	0.3320734	0.3320734	0.3320734	0.3320734	0.3320734	0.3320734	0.3320734	0.3320734	0.3320734	0.3320734	0.3320734	0.3320734	0.3320734	0.3320734	0.3320734	0.3320734	0.3320734	0.3320734	0.3320734	0.3320734	0.3320734	0.3320734	0.3320734	0.3320734	0.3320734	0.3320734	0.3320734	0.3320734	0.3320734	0.3320734	0.3320734	0.3320734	0.3320734	0.3320734	0.3320734	0.3320734	0.3320734	0.3320734	0.3320734	0.3320734	0.3320734	0.3320734	0.3320734	0.3320734	0.3320734	0.3320734
867.mp3	0.12418163	0.12418163	0.12418163	0.12418163	0.12418163	0.12418163	0.12418163	0.12418163	0.12418163	0.12418163	0.12418163	0.12418163	0.12418163	0.12418163	0.12418163	0.12418163	0.12418163	0.12418163	0.12418163	0.12418163	0.12418163	0.12418163	0.12418163	0.12418163	0.12418163	0.12418163	0.12418163	0.12418163	0.12418163	0.12418163	0.12418163	0.12418163	0.12418163	0.12418163	0.12418163	0.12418163	0.12418163	0.12418163	0.12418163	0.12418163	0.12418163	0.12418163	0.12418163	0.12418163	0.12418163	0.12418163	0.12418163	0.12418163	0.12418163
869.mp3	0.19847001	0.19847001	0.19847001	0.19847001	0.19847001	0.19847001	0.19847001	0.19847001	0.19847001	0.19847001	0.19847001	0.19847001	0.19847001	0.19847001	0.19847001	0.19847001	0.19847001	0.19847001	0.19847001	0.19847001	0.19847001	0.19847001	0.19847001	0.19847001	0.19847001	0.19847001	0.19847001	0.19847001	0.19847001	0.19847001	0.19847001	0.19847001	0.19847001	0.19847001	0.19847001	0.19847001	0.19847001	0.19847001	0.19847001	0.19847001	0.19847001	0.19847001	0.19847001	0.19847001	0.19847001	0.19847001	0.19847001	0.19847001	0.19847001
871.mp3	0.44339347	0.44339347	0.44339347	0.44339347	0.44339347	0.44339347	0.44339347	0.44339347	0.44339347	0.44339347	0.44339347	0.44339347	0.44339347	0.44339347	0.44339347	0.44339347	0.44339347	0.44339347	0.44339347	0.44339347	0.44339347	0.44339347	0.44339347	0.44339347	0.44339347	0.44339347	0.44339347	0.44339347	0.44339347	0.44339347	0.44339347	0.44339347	0.44339347	0.44339347	0.44339347	0.44339347	0.44339347	0.44339347	0.44339347	0.44339347	0.44339347	0.44339347	0.44339347	0.44339347	0.44339347	0.44339347	0.44339347	0.44339347	0.44339347
872.mp3	0.44789124	0.44789124	0.44789124	0.44789124	0.44789124	0.44789124	0.44789124	0.44789124	0.44789124	0.44789124	0.44789124	0.44789124	0.44789124	0.44789124	0.44789124	0.44789124	0.44789124	0.44789124	0.44789124	0.44789124	0.44789124	0.44789124	0.44789124	0.44789124	0.44789124	0.44789124	0.44789124	0.44789124	0.44789124	0.44789124	0.44789124	0.44789124	0.44789124	0.44789124	0.44789124	0.44789124	0.44789124	0.44789124	0.44789124	0.44789124	0.44789124	0.44789124	0.44789124	0.44789124	0.44789124	0.44789124	0.44789124	0.44789124	0.44789124
873.mp3	0.2816338	0.2816338	0.2816338	0.2816338	0.2816338	0.2816338	0.2816338	0.2816338	0.2816338	0.2816338	0.2816338	0.2816338	0.2816338	0.2816338	0.2816338	0.2816338	0.2816338	0.2816338	0.2816338	0.2816338	0.2816338	0.2816338	0.2816338	0.2816338	0.2816338	0.2816338	0.2816338	0.2816338	0.2816338	0.2816338	0.2816338	0.2816338	0.2816338	0.2816338	0.2816338	0.2816338	0.2816338	0.2816338	0.2816338	0.2816338	0.2816338	0.2816338	0.2816338	0.2816338	0.2816338	0.2816338	0.2816338	0.2816338	0.2816338
874.mp3	0.6274177	0.6274177	0.6274177	0.6274177	0.6274177	0.6274177	0.6274177	0.6274177	0.6274177	0.6274177	0.6274177	0.6274177	0.6274177	0.6274177	0.6274177	0.6274177	0.6274177	0.6274177	0.6274177	0.6274177	0.6274177	0.6274177	0.6274177	0.6274177	0.6274177	0.6274177	0.6274177	0.6274177	0.6274177	0.6274177	0.6274177	0.6274177	0.6274177	0.6274177	0.6274177	0.6274177	0.6274177	0.6274177	0.6274177	0.6274177	0.6274177	0.6274177	0.6274177	0.6274177	0.6274177	0.6274177	0.6274177	0.6274177	0.6274177
876.mp3	0.42929366	0.42929366	0.42929366	0.42929366	0.42929366	0.42929366	0.42929366	0.42929366	0.42929366	0.42929366	0.42929366	0.42929366	0.42929366	0.42929366	0.42929366	0.42929366	0.42929366	0.42929366	0.42929366	0.42929366	0.42929366	0.42929366	0.42929366	0.42929366	0.42929366	0.42929366	0.42929366	0.42929366	0.42929366	0.42929366	0.42929366	0.42929366	0.42929366	0.42929366	0.42929366	0.42929366	0.42929366	0.42929366	0.42929366	0.42929366	0.42929366	0.42929366	0.42929366	0.42929366	0.42929366	0.42929366	0.42929366	0.42929366	0.42929366
879.mp3	0.24797936	0.24797936	0.24797936	0.24797936	0.24797936	0.24797936	0.24797936	0.24797936	0.24797936	0.24797936	0.24797936	0.24797936	0.24797936	0.24797936	0.24797936	0.24797936	0.24797936	0.24797936	0.24797936	0.24797936	0.24797936	0.24797936	0.24797936	0.24797936	0.24797936	0.24797936	0.24797936	0.24797936	0.24797936	0.24797936	0.24797936	0.24797936	0.24797936	0.24797936	0.24797936	0.24797936	0.24797936	0.24797936	0.24797936	0.24797936	0.24797936	0.24797936	0.24797936	0.24797936	0.24797936	0.24797936	0.24797936	0.24797936	0.24797936
880.mp3	0.52279687	0.52279687	0.52279687	0.52279687	0.52279687	0.52279687	0.52279687	0.52279687	0.52279687	0.52279687	0.52279687	0.52279687	0.52279687	0.52279687	0.52279687	0.52279687	0.52279687	0.52279687	0.52279687	0.52279687	0.52279687	0.52279687	0.52279687	0.52279687	0.52279687	0.52279687	0.52279687	0.52279687	0.52279687	0.52279687	0.52279687	0.52279687	0.52279687	0.52279687	0.52279687	0.52279687	0.52279687	0.52279687	0.52279687	0.52279687	0.52279687	0.52279687	0.52279687	0.52279687	0.52279687	0.52279687	0.52279687	0.52279687	0.52279687
882.mp3	0.6079378	0.6079378	0.6079378	0.6079378	0.6079378	0.6079378	0.6079378	0.6079378	0.6079378	0.6079378	0.6079378	0.6079378	0.6079378	0.6079378	0.6079378	0.6079378	0.6079378	0.6079378	0.6079378	0.6079378	0.6079378	0.6079378	0.6079378	0.6079378	0.6079378	0.6079378	0.6079378	0.6079378	0.6079378	0.6079378	0.6079378	0.6079378	0.6079378	0.6079378	0.6079378	0.6079378	0.6079378	0.6079378	0.6079378	0.6079378	0.6079378	0.6079378	0.6079378	0.6079378	0.6079378	0.6079378	0.6079378	0.6079378	0.6079378
884.mp3	0.30421233	0.30421233	0.30421233	0.30421233	0.30421233	0.30421233	0.30421233	0.30421233	0.30421233	0.30421233	0.30421233	0.30421233	0.30421233	0.30421233	0.30421233	0.30421233	0.30421233	0.30421233	0.30421233	0.30421233	0.30421233	0.30421233	0.30421233	0.30421233	0.30421233	0.30421233	0.30421233	0.30421233	0.30421233	0.30421233	0.30421233	0.30421233	0.30421233	0.30421233	0.30421233	0.30421233	0.30421233	0.30421233	0.30421233	0.30421233	0.30421233	0.30421233	0.30421233	0.30421233	0.30421233	0.30421233	0.30421233	0.30421233	0.30421233
886.mp3	0.44450635	0.44450635	0.44450635	0.44450635	0.44450635	0.44450635	0.44450635	0.44450635	0.44450635	0.44450635	0.44450635	0.44450635	0.44450635	0.44450635	0.44450635	0.44450635	0.44450635	0.44450635	0.44450635	0.44450635	0.44450635	0.44450635	0.44450635	0.44450635	0.44450635	0.44450635	0.44450635	0.44450635	0.44450635	0.44450635	0.44450635	0.44450635	0.44450635	0.44450635	0.44450635	0.44450635	0.44450635	0.44450635	0.44450635	0.44450635	0.44450635	0.44450635	0.44450635	0.44450635	0.44450635	0.44450635	0.44450635	0.44450635	0.44450635
887.mp3	0.35969013	0.35969013	0.35969013	0.35969013	0.35969013	0.35969013	0.35969013	0.35969013	0.35969013	0.35969013	0.35969013	0.35969013	0.35969013	0.35969013	0.35969013	0.35969013	0.35969013	0.35969013	0.35969013	0.35969013	0.35969013	0.35969013	0.35969013	0.35969013	0.35969013	0.35969013	0.35969013	0.35969013	0.35969013	0.35969013	0.35969013	0.35969013	0.35969013	0.35969013	0.35969013	0.35969013	0.35969013	0.35969013	0.35969013	0.35969013	0.35969013	0.35969013	0.35969013	0.35969013	0.35969013	0.35969013	0.35969013	0.35969013	0.35969013
889.mp3	0.64162344	0.64162344	0.64162344	0.64162344	0.64162344	0.64162344	0.64162344	0.64162344	0.64162344	0.64162344	0.64162344	0.64162344	0.64162344	0.64162344	0.64162344	0.64162344	0.64162344	0.64162344	0.64162344	0.64162344	0.64162344	0.64162344	0.64162344	0.64162344	0.64162344	0.64162344	0.64162344	0.64162344	0.64162344	0.64162344	0.64162344	0.64162344	0.64162344	0.64162344	0.64162344	0.64162344	0.64162344	0.64162344	0.64162344	0.64162344	0.64162344	0.64162344	0.64162344	0.64162344	0.64162344	0.64162344	0.64162344	0.64162344	0.64162344
890.mp3	0.5187405	0.5187405	0.5187405	0.5187405	0.5187405	0.5187405	0.5187405	0.5187405	0.5187405	0.5187405	0.5187405	0.5187405	0.5187405	0.5187405	0.5187405	0.5187405	0.5187405	0.5187405	0.5187405	0.5187405	0.5187405	0.5187405	0.5187405	0.5187405	0.5187405	0.5187405	0.5187405	0.5187405	0.5187405	0.5187405	0.5187405	0.5187405	0.5187405	0.5187405	0.5187405	0.5187405	0.5187405	0.5187405	0.5187405	0.5187405	0.5187405	0.5187405	0.5187405	0.5187405	0.5187405	0.5187405	0.5187405	0.5187405	0.5187405
891.mp3	0.50021017	0.50021017	0.50021017	0.50021017	0.50021017	0.50021017	0.50021017	0.50021017	0.50021017	0.50021017	0.50021017	0.50021017	0.50021017	0.50021017	0.50021017	0.50021017	0.50021017	0.50021017	0.50021017	0.50021017	0.50021017	0.50021017	0.50021017	0.50021017	0.50021017	0.50021017	0.50021017	0.50021017	0.50021017	0.50021017	0.50021017	0.50021017	0.50021017	0.50021017	0.50021017	0.50021017	0.50021017	0.50021017	0.50021017	0.50021017	0.50021017	0.50021017	0.50021017	0.50021017	0.50021017	0.50021017	0.50021017	0.50021017	0.50021017
892.mp3	0.4070959	0.4070959	0.4070959	0.4070959	0.4070959	0.4070959	0.4070959	0.4070959	0.4070959	0.4070959	0.4070959	0.4070959	0.4070959	0.4070959	0.4070959	0.4070959	0.4070959	0.4070959	0.4070959	0.4070959	0.4070959	0.4070959	0.4070959	0.4070959	0.4070959	0.4070959	0.4070959	0.4070959	0.4070959	0.4070959	0.4070959	0.4070959	0.4070959	0.4070959	0.4070959	0.4070959	0.4070959	0.4070959	0.4070959	0.4070959	0.4070959	0.4070959	0.4070959	0.4070959	0.4070959	0.4070959	0.4070959	0.4070959	0.4070959
893.mp3	0.34204552	0.34204552	0.34204552	0.34204552	0.34204552	0.34204552	0.34204552	0.34204552	0.34204552	0.34204552	0.34204552	0.34204552	0.34204552	0.34204552	0.34204552	0.34204552	0.34204552	0.34204552	0.34204552	0.34204552	0.34204552	0.34204552	0.34204552	0.34204552	0.34204552	0.34204552	0.34204552	0.34204552	0.34204552	0.34204552	0.34204552	0.34204552	0.34204552	0.34204552	0.34204552	0.34204552	0.34204552	0.34204552	0.34204552	0.34204552	0.34204552	0.34204552	0.34204552	0.34204552	0.34204552	0.34204552	0.34204552	0.34204552	0.34204552
897.mp3	0.035492167	0.035492167	0.035492167	0.035492167	0.035492167	0.035492167	0.035492167	0.035492167	0.035492167	0.035492167	0.035492167	0.035492167	0.035492167	0.035492167	0.035492167	0.035492167	0.035492167	0.035492167	0.035492167	0.035492167	0.035492167	0.035492167	0.035492167	0.035492167	0.035492167	0.035492167	0.035492167	0.035492167	0.035492167	0.035492167	0.035492167	0.035492167	0.035492167	0.035492167	0.035492167	0.035492167	0.035492167	0.035492167	0.035492167	0.035492167	0.035492167	0.035492167	0.035492167	0.035492167	0.035492167	0.035492167	0.035492167	0.035492167	0.035492167
898.mp3	0.5533821	0.5533821	0.5533821	0.5533821	0.5533821	0.5533821	0.5533821	0.5533821	0.5533821	0.5533821	0.5533821	0.5533821	0.5533821	0.5533821	0.5533821	0.5533821	0.5533821	0.5533821	0.5533821	0.5533821	0.5533821	0.5533821	0.5533821	0.5533821	0.5533821	0.5533821	0.5533821	0.5533821	0.5533821	0.5533821	0.5533821	0.5533821	0.5533821	0.5533821	0.5533821	0.5533821	0.5533821	0.5533821	0.5533821	0.5533821	0.5533821	0.5533821	0.5533821	0.5533821	0.5533821	0.5533821	0.5533821	0.5533821	0.5533821
899.mp3	0.5925888	0.5925888	0.5925888	0.5925888	0.5925888	0.5925888	0.5925888	0.5925888	0.5925888	0.5925888	0.5925888	0.5925888	0.5925888	0.5925888	0.5925888	0.5925888	0.5925888	0.5925888	0.5925888	0.5925888	0.5925888	0.5925888	0.5925888	0.5925888	0.5925888	0.5925888	0.5925888	0.5925888	0.5925888	0.5925888	0.5925888	0.5925888	0.5925888	0.5925888	0.5925888	0.5925888	0.5925888	0.5925888	0.5925888	0.5925888	0.5925888	0.5925888	0.5925888	0.5925888	0.5925888	0.5925888	0.5925888	0.5925888	0.5925888
902.mp3	0.14446987	0.14446987	0.14446987	0.14446987	0.14446987	0.14446987	0.14446987	0.14446987	0.14446987	0.14446987	0.14446987	0.14446987	0.14446987	0.14446987	0.14446987	0.14446987	0.14446987	0.14446987	0.14446987	0.14446987	0.14446987	0.14446987	0.14446987	0.14446987	0.14446987	0.14446987	0.14446987	0.14446987	0.14446987	0.14446987	0.14446987	0.14446987	0.14446987	0.14446987	0.14446987	0.14446987	0.14446987	0.14446987	0.14446987	0.14446987	0.14446987	0.14446987	0.14446987	0.14446987	0.14446987	0.14446987	0.14446987	0.14446987	0.14446987
903.mp3	0.63921404	0.63921404	0.63921404	0.63921404	0.63921404	0.63921404	0.63921404	0.63921404	0.63921404	0.63921404	0.63921404	0.63921404	0.63921404	0.63921404	0.63921404	0.63921404	0.63921404	0.63921404	0.63921404	0.63921404	0.63921404	0.63921404	0.63921404	0.63921404	0.63921404	0.63921404	0.63921404	0.63921404	0.63921404	0.63921404	0.63921404	0.63921404	0.63921404	0.63921404	0.63921404	0.63921404	0.63921404	0.63921404	0.63921404	0.63921404	0.63921404	0.63921404	0.63921404	0.63921404	0.63921404	0.63921404	0.63921404	0.63921404	0.63921404
904.mp3	0.32959107	0.32959107	0.32959107	0.32959107	0.32959107	0.32959107	0.32959107	0.32959107	0.32959107	0.32959107	0.32959107	0.32959107	0.32959107	0.32959107	0.32959107	0.32959107	0.32959107	0.32959107	0.32959107	0.32959107	0.32959107	0.32959107	0.32959107	0.32959107	0.32959107	0.32959107	0.32959107	0.32959107	0.32959107	0.32959107	0.32959107	0.32959107	0.32959107	0.32959107	0.32959107	0.32959107	0.32959107	0.32959107	0.32959107	0.32959107	0.32959107	0.32959107	0.32959107	0.32959107	0.32959107	0.32959107	0.32959107	0.32959107	0.32959107
908.mp3	0.5710455	0.5710455	0.5710455	0.5710455	0.5710455	0.5710455	0.5710455	0.5710455	0.5710455	0.5710455	0.5710455	0.5710455	0.5710455	0.5710455	0.5710455	0.5710455	0.5710455	0.5710455	0.5710455	0.5710455	0.5710455	0.5710455	0.5710455	0.5710455	0.5710455	0.5710455	0.5710455	0.5710455	0.5710455	0.5710455	0.5710455	0.5710455	0.5710455	0.5710455	0.5710455	0.5710455	0.5710455	0.5710455	0.5710455	0.5710455	0.5710455	0.5710455	0.5710455	0.5710455	0.5710455	0.5710455	0.5710455	0.5710455	0.5710455
909.mp3	0.37547156	0.37547156	0.37547156	0.37547156	0.37547156	0.37547156	0.37547156	0.37547156	0.37547156	0.37547156	0.37547156	0.37547156	0.37547156	0.37547156	0.37547156	0.37547156	0.37547156	0.37547156	0.37547156	0.37547156	0.37547156	0.37547156	0.37547156	0.37547156	0.37547156	0.37547156	0.37547156	0.37547156	0.37547156	0.37547156	0.37547156	0.37547156	0.37547156	0.37547156	0.37547156	0.37547156	0.37547156	0.37547156	0.37547156	0.37547156	0.37547156	0.37547156	0.37547156	0.37547156	0.37547156	0.37547156	0.37547156	0.37547156	0.37547156
910.mp3	0.17245583	0.17245583	0.17245583	0.17245583	0.17245583	0.17245583	0.17245583	0.17245583	0.17245583	0.17245583	0.17245583	0.17245583	0.17245583	0.17245583	0.17245583	0.17245583	0.17245583	0.17245583	0.17245583	0.17245583	0.17245583	0.17245583	0.17245583	0.17245583	0.17245583	0.17245583	0.17245583	0.17245583	0.17245583	0.17245583	0.17245583	0.17245583	0.17245583	0.17245583	0.17245583	0.17245583	0.17245583	0.17245583	0.17245583	0.17245583	0.17245583	0.17245583	0.17245583	0.17245583	0.17245583	0.17245583	0.17245583	0.17245583	0.17245583
911.mp3	0.192062	0.192062	0.192062	0.192062	0.192062	0.192062	0.192062	0.192062	0.192062	0.192062	0.192062	0.192062	0.192062	0.192062	0.192062	0.192062	0.192062	0.192062	0.192062	0.192062	0.192062	0.192062	0.192062	0.192062	0.192062	0.192062	0.192062	0.192062	0.192062	0.192062	0.192062	0.192062	0.192062	0.192062	0.192062	0.192062	0.192062	0.192062	0.192062	0.192062	0.192062	0.192062	0.192062	0.192062	0.192062	0.192062	0.192062	0.192062	0.192062
913.mp3	0.24809779	0.24809779	0.24809779	0.24809779	0.24809779	0.24809779	0.24809779	0.24809779	0.24809779	0.24809779	0.24809779	0.24809779	0.24809779	0.24809779	0.24809779	0.24809779	0.24809779	0.24809779	0.24809779	0.24809779	0.24809779	0.24809779	0.24809779	0.24809779	0.24809779	0.24809779	0.24809779	0.24809779	0.24809779	0.24809779	0.24809779	0.24809779	0.24809779	0.24809779	0.24809779	0.24809779	0.24809779	0.24809779	0.24809779	0.24809779	0.24809779	0.24809779	0.24809779	0.24809779	0.24809779	0.24809779	0.24809779	0.24809779	0.24809779
915.mp3	0.34485888	0.34485888	0.34485888	0.34485888	0.34485888	0.34485888	0.34485888	0.34485888	0.34485888	0.34485888	0.34485888	0.34485888	0.34485888	0.34485888	0.34485888	0.34485888	0.34485888	0.34485888	0.34485888	0.34485888	0.34485888	0.34485888	0.34485888	0.34485888	0.34485888	0.34485888	0.34485888	0.34485888	0.34485888	0.34485888	0.34485888	0.34485888	0.34485888	0.34485888	0.34485888	0.34485888	0.34485888	0.34485888	0.34485888	0.34485888	0.34485888	0.34485888	0.34485888	0.34485888	0.34485888	0.34485888	0.34485888	0.34485888	0.34485888
921.mp3	0.5279272	0.5279272	0.5279272	0.5279272	0.5279272	0.5279272	0.5279272	0.5279272	0.5279272	0.5279272	0.5279272	0.5279272	0.5279272	0.5279272	0.5279272	0.5279272	0.5279272	0.5279272	0.5279272	0.5279272	0.5279272	0.5279272	0.5279272	0.5279272	0.5279272	0.5279272	0.5279272	0.5279272	0.5279272	0.5279272	0.5279272	0.5279272	0.5279272	0.5279272	0.5279272	0.5279272	0.5279272	0.5279272	0.5279272	0.5279272	0.5279272	0.5279272	0.5279272	0.5279272	0.5279272	0.5279272	0.5279272	0.5279272	0.5279272
924.mp3	0.28316692	0.28316692	0.28316692	0.28316692	0.28316692	0.28316692	0.28316692	0.28316692	0.28316692	0.28316692	0.28316692	0.28316692	0.28316692	0.28316692	0.28316692	0.28316692	0.28316692	0.28316692	0.28316692	0.28316692	0.28316692	0.28316692	0.28316692	0.28316692	0.28316692	0.28316692	0.28316692	0.28316692	0.28316692	0.28316692	0.28316692	0.28316692	0.28316692	0.28316692	0.28316692	0.28316692	0.28316692	0.28316692	0.28316692	0.28316692	0.28316692	0.28316692	0.28316692	0.28316692	0.28316692	0.28316692	0.28316692	0.28316692	0.28316692
925.mp3	0.38389638	0.38389638	0.38389638	0.38389638	0.38389638	0.38389638	0.38389638	0.38389638	0.38389638	0.38389638	0.38389638	0.38389638	0.38389638	0.38389638	0.38389638	0.38389638	0.38389638	0.38389638	0.38389638	0.38389638	0.38389638	0.38389638	0.38389638	0.38389638	0.38389638	0.38389638	0.38389638	0.38389638	0.38389638	0.38389638	0.38389638	0.38389638	0.38389638	0.38389638	0.38389638	0.38389638	0.38389638	0.38389638	0.38389638	0.38389638	0.38389638	0.38389638	0.38389638	0.38389638	0.38389638	0.38389638	0.38389638	0.38389638	0.38389638
926.mp3	0.68548286	0.68548286	0.68548286	0.68548286	0.68548286	0.68548286	0.68548286	0.68548286	0.68548286	0.68548286	0.68548286	0.68548286	0.68548286	0.68548286	0.68548286	0.68548286	0.68548286	0.68548286	0.68548286	0.68548286	0.68548286	0.68548286	0.68548286	0.68548286	0.68548286	0.68548286	0.68548286	0.68548286	0.68548286	0.68548286	0.68548286	0.68548286	0.68548286	0.68548286	0.68548286	0.68548286	0.68548286	0.68548286	0.68548286	0.68548286	0.68548286	0.68548286	0.68548286	0.68548286	0.68548286	0.68548286	0.68548286	0.68548286	0.68548286
928.mp3	0.35417098	0.35417098	0.35417098	0.35417098	0.35417098	0.35417098	0.35417098	0.35417098	0.35417098	0.35417098	0.35417098	0.35417098	0.35417098	0.35417098	0.35417098	0.35417098	0.35417098	0.35417098	0.35417098	0.35417098	0.35417098	0.35417098	0.35417098	0.35417098	0.35417098	0.35417098	0.35417098	0.35417098	0.35417098	0.35417098	0.35417098	0.35417098	0.35417098	0.35417098	0.35417098	0.35417098	0.35417098	0.35417098	0.35417098	0.35417098	0.35417098	0.35417098	0.35417098	0.35417098	0.35417098	0.35417098	0.35417098	0.35417098	0.35417098
931.mp3	0.55525184	0.55525184	0.55525184	0.55525184	0.55525184	0.55525184	0.55525184	0.55525184	0.55525184	0.55525184	0.55525184	0.55525184	0.55525184	0.55525184	0.55525184	0.55525184	0.55525184	0.55525184	0.55525184	0.55525184	0.55525184	0.55525184	0.55525184	0.55525184	0.55525184	0.55525184	0.55525184	0.55525184	0.55525184	0.55525184	0.55525184	0.55525184	0.55525184	0.55525184	0.55525184	0.55525184	0.55525184	0.55525184	0.55525184	0.55525184	0.55525184	0.55525184	0.55525184	0.55525184	0.55525184	0.55525184	0.55525184	0.55525184	0.55525184
932.mp3	0.5676803	0.5676803	0.5676803	0.5676803	0.5676803	0.5676803	0.5676803	0.5676803	0.5676803	0.5676803	0.5676803	0.5676803	0.5676803	0.5676803	0.5676803	0.5676803	0.5676803	0.5676803	0.5676803	0.5676803	0.5676803	0.5676803	0.5676803	0.5676803	0.5676803	0.5676803	0.5676803	0.5676803	0.5676803	0.5676803	0.5676803	0.5676803	0.5676803	0.5676803	0.5676803	0.5676803	0.5676803	0.5676803	0.5676803	0.5676803	0.5676803	0.5676803	0.5676803	0.5676803	0.5676803	0.5676803	0.5676803	0.5676803	0.5676803
934.mp3	0.30344343	0.30344343	0.30344343	0.30344343	0.30344343	0.30344343	0.30344343	0.30344343	0.30344343	0.30344343	0.30344343	0.30344343	0.30344343	0.30344343	0.30344343	0.30344343	0.30344343	0.30344343	0.30344343	0.30344343	0.30344343	0.30344343	0.30344343	0.30344343	0.30344343	0.30344343	0.30344343	0.30344343	0.30344343	0.30344343	0.30344343	0.30344343	0.30344343	0.30344343	0.30344343	0.30344343	0.30344343	0.30344343	0.30344343	0.30344343	0.30344343	0.30344343	0.30344343	0.30344343	0.30344343	0.30344343	0.30344343	0.30344343	0.30344343
936.mp3	0.45288756	0.45288756	0.45288756	0.45288756	0.45288756	0.45288756	0.45288756	0.45288756	0.45288756	0.45288756	0.45288756	0.45288756	0.45288756	0.45288756	0.45288756	0.45288756	0.45288756	0.45288756	0.45288756	0.45288756	0.45288756	0.45288756	0.45288756	0.45288756	0.45288756	0.45288756	0.45288756	0.45288756	0.45288756	0.45288756	0.45288756	0.45288756	0.45288756	0.45288756	0.45288756	0.45288756	0.45288756	0.45288756	0.45288756	0.45288756	0.45288756	0.45288756	0.45288756	0.45288756	0.45288756	0.45288756	0.45288756	0.45288756	0.45288756
938.mp3	0.75056386	0.75056386	0.75056386	0.75056386	0.75056386	0.75056386	0.75056386	0.75056386	0.75056386	0.75056386	0.75056386	0.75056386	0.75056386	0.75056386	0.75056386	0.75056386	0.75056386	0.75056386	0.75056386	0.75056386	0.75056386	0.75056386	0.75056386	0.75056386	0.75056386	0.75056386	0.75056386	0.75056386	0.75056386	0.75056386	0.75056386	0.75056386	0.75056386	0.75056386	0.75056386	0.75056386	0.75056386	0.75056386	0.75056386	0.75056386	0.75056386	0.75056386	0.75056386	0.75056386	0.75056386	0.75056386	0.75056386	0.75056386	0.75056386
939.mp3	0.23557149	0.23557149	0.23557149	0.23557149	0.23557149	0.23557149	0.23557149	0.23557149	0.23557149	0.23557149	0.23557149	0.23557149	0.23557149	0.23557149	0.23557149	0.23557149	0.23557149	0.23557149	0.23557149	0.23557149	0.23557149	0.23557149	0.23557149	0.23557149	0.23557149	0.23557149	0.23557149	0.23557149	0.23557149	0.23557149	0.23557149	0.23557149	0.23557149	0.23557149	0.23557149	0.23557149	0.23557149	0.23557149	0.23557149	0.23557149	0.23557149	0.23557149	0.23557149	0.23557149	0.23557149	0.23557149	0.23557149	0.23557149	0.23557149
941.mp3	0.1617525	0.1617525	0.1617525	0.1617525	0.1617525	0.1617525	0.1617525	0.1617525	0.1617525	0.1617525	0.1617525	0.1617525	0.1617525	0.1617525	0.1617525	0.1617525	0.1617525	0.1617525	0.1617525	0.1617525	0.1617525	0.1617525	0.1617525	0.1617525	0.1617525	0.1617525	0.1617525	0.1617525	0.1617525	0.1617525	0.1617525	0.1617525	0.1617525	0.1617525	0.1617525	0.1617525	0.1617525	0.1617525	0.1617525	0.1617525	0.1617525	0.1617525	0.1617525	0.1617525	0.1617525	0.1617525	0.1617525	0.1617525	0.1617525
942.mp3	0.37482837	0.37482837	0.37482837	0.37482837	0.37482837	0.37482837	0.37482837	0.37482837	0.37482837	0.37482837	0.37482837	0.37482837	0.37482837	0.37482837	0.37482837	0.37482837	0.37482837	0.37482837	0.37482837	0.37482837	0.37482837	0.37482837	0.37482837	0.37482837	0.37482837	0.37482837	0.37482837	0.37482837	0.37482837	0.37482837	0.37482837	0.37482837	0.37482837	0.37482837	0.37482837	0.37482837	0.37482837	0.37482837	0.37482837	0.37482837	0.37482837	0.37482837	0.37482837	0.37482837	0.37482837	0.37482837	0.37482837	0.37482837	0.37482837
944.mp3	0.47538197	0.47538197	0.47538197	0.47538197	0.47538197	0.47538197	0.47538197	0.47538197	0.47538197	0.47538197	0.47538197	0.47538197	0.47538197	0.47538197	0.47538197	0.47538197	0.47538197	0.47538197	0.47538197	0.47538197	0.47538197	0.47538197	0.47538197	0.47538197	0.47538197	0.47538197	0.47538197	0.47538197	0.47538197	0.47538197	0.47538197	0.47538197	0.47538197	0.47538197	0.47538197	0.47538197	0.47538197	0.47538197	0.47538197	0.47538197	0.47538197	0.47538197	0.47538197	0.47538197	0.47538197	0.47538197	0.47538197	0.47538197	0.47538197
945.mp3	0.48897827	0.48897827	0.48897827	0.48897827	0.48897827	0.48897827	0.48897827	0.48897827	0.48897827	0.48897827	0.48897827	0.48897827	0.48897827	0.48897827	0.48897827	0.48897827	0.48897827	0.48897827	0.48897827	0.48897827	0.48897827	0.48897827	0.48897827	0.48897827	0.48897827	0.48897827	0.48897827	0.48897827	0.48897827	0.48897827	0.48897827	0.48897827	0.48897827	0.48897827	0.48897827	0.48897827	0.48897827	0.48897827	0.48897827	0.48897827	0.48897827	0.48897827	0.48897827	0.48897827	0.48897827	0.48897827	0.48897827	0.48897827	0.48897827
949.mp3	0.39544258	0.39544258	0.39544258	0.39544258	0.39544258	0.39544258	0.39544258	0.39544258	0.39544258	0.39544258	0.39544258	0.39544258	0.39544258	0.39544258	0.39544258	0.39544258	0.39544258	0.39544258	0.39544258	0.39544258	0.39544258	0.39544258	0.39544258	0.39544258	0.39544258	0.39544258	0.39544258	0.39544258	0.39544258	0.39544258	0.39544258	0.39544258	0.39544258	0.39544258	0.39544258	0.39544258	0.39544258	0.39544258	0.39544258	0.39544258	0.39544258	0.39544258	0.39544258	0.39544258	0.39544258	0.39544258	0.39544258	0.39544258	0.39544258
952.mp3	0.49674857	0.49674857	0.49674857	0.49674857	0.49674857	0.49674857	0.49674857	0.49674857	0.49674857	0.49674857	0.49674857	0.49674857	0.49674857	0.49674857	0.49674857	0.49674857	0.49674857	0.49674857	0.49674857	0.49674857	0.49674857	0.49674857	0.49674857	0.49674857	0.49674857	0.49674857	0.49674857	0.49674857	0.49674857	0.49674857	0.49674857	0.49674857	0.49674857	0.49674857	0.49674857	0.49674857	0.49674857	0.49674857	0.49674857	0.49674857	0.49674857	0.49674857	0.49674857	0.49674857	0.49674857	0.49674857	0.49674857	0.49674857	0.49674857
954.mp3	0.45154876	0.45154876	0.45154876	0.45154876	0.45154876	0.45154876	0.45154876	0.45154876	0.45154876	0.45154876	0.45154876	0.45154876	0.45154876	0.45154876	0.45154876	0.45154876	0.45154876	0.45154876	0.45154876	0.45154876	0.45154876	0.45154876	0.45154876	0.45154876	0.45154876	0.45154876	0.45154876	0.45154876	0.45154876	0.45154876	0.45154876	0.45154876	0.45154876	0.45154876	0.45154876	0.45154876	0.45154876	0.45154876	0.45154876	0.45154876	0.45154876	0.45154876	0.45154876	0.45154876	0.45154876	0.45154876	0.45154876	0.45154876	0.45154876
955.mp3	0.25591293	0.25591293	0.25591293	0.25591293	0.25591293	0.25591293	0.25591293	0.25591293	0.25591293	0.25591293	0.25591293	0.25591293	0.25591293	0.25591293	0.25591293	0.25591293	0.25591293	0.25591293	0.25591293	0.25591293	0.25591293	0.25591293	0.25591293	0.25591293	0.25591293	0.25591293	0.25591293	0.25591293	0.25591293	0.25591293	0.25591293	0.25591293	0.25591293	0.25591293	0.25591293	0.25591293	0.25591293	0.25591293	0.25591293	0.25591293	0.25591293	0.25591293	0.25591293	0.25591293	0.25591293	0.25591293	0.25591293	0.25591293	0.25591293
956.mp3	0.5815133	0.5815133	0.5815133	0.5815133	0.5815133	0.5815133	0.5815133	0.5815133	0.5815133	0.5815133	0.5815133	0.5815133	0.5815133	0.5815133	0.5815133	0.5815133	0.5815133	0.5815133	0.5815133	0.5815133	0.5815133	0.5815133	0.5815133	0.5815133	0.5815133	0.5815133	0.5815133	0.5815133	0.5815133	0.5815133	0.5815133	0.5815133	0.5815133	0.5815133	0.5815133	0.5815133	0.5815133	0.5815133	0.5815133	0.5815133	0.5815133	0.5815133	0.5815133	0.5815133	0.5815133	0.5815133	0.5815133	0.5815133	0.5815133
957.mp3	0.513206	0.513206	0.513206	0.513206	0.513206	0.513206	0.513206	0.513206	0.513206	0.513206	0.513206	0.513206	0.513206	0.513206	0.513206	0.513206	0.513206	0.513206	0.513206	0.513206	0.513206	0.513206	0.513206	0.513206	0.513206	0.513206	0.513206	0.513206	0.513206	0.513206	0.513206	0.513206	0.513206	0.513206	0.513206	0.513206	0.513206	0.513206	0.513206	0.513206	0.513206	0.513206	0.513206	0.513206	0.513206	0.513206	0.513206	0.513206	0.513206
958.mp3	0.49212062	0.49212062	0.49212062	0.49212062	0.49212062	0.49212062	0.49212062	0.49212062	0.49212062	0.49212062	0.49212062	0.49212062	0.49212062	0.49212062	0.49212062	0.49212062	0.49212062	0.49212062	0.49212062	0.49212062	0.49212062	0.49212062	0.49212062	0.49212062	0.49212062	0.49212062	0.49212062	0.49212062	0.49212062	0.49212062	0.49212062	0.49212062	0.49212062	0.49212062	0.49212062	0.49212062	0.49212062	0.49212062	0.49212062	0.49212062	0.49212062	0.49212062	0.49212062	0.49212062	0.49212062	0.49212062	0.49212062	0.49212062	0.49212062
959.mp3	0.61460453	0.61460453	0.61460453	0.61460453	0.61460453	0.61460453	0.61460453	0.61460453	0.61460453	0.61460453	0.61460453	0.61460453	0.61460453	0.61460453	0.61460453	0.61460453	0.61460453	0.61460453	0.61460453	0.61460453	0.61460453	0.61460453	0.61460453	0.61460453	0.61460453	0.61460453	0.61460453	0.61460453	0.61460453	0.61460453	0.61460453	0.61460453	0.61460453	0.61460453	0.61460453	0.61460453	0.61460453	0.61460453	0.61460453	0.61460453	0.61460453	0.61460453	0.61460453	0.61460453	0.61460453	0.61460453	0.61460453	0.61460453	0.61460453
960.mp3	0.26559636	0.26559636	0.26559636	0.26559636	0.26559636	0.26559636	0.26559636	0.26559636	0.26559636	0.26559636	0.26559636	0.26559636	0.26559636	0.26559636	0.26559636	0.26559636	0.26559636	0.26559636	0.26559636	0.26559636	0.26559636	0.26559636	0.26559636	0.26559636	0.26559636	0.26559636	0.26559636	0.26559636	0.26559636	0.26559636	0.26559636	0.26559636	0.26559636	0.26559636	0.26559636	0.26559636	0.26559636	0.26559636	0.26559636	0.26559636	0.26559636	0.26559636	0.26559636	0.26559636	0.26559636	0.26559636	0.26559636	0.26559636	0.26559636
961.mp3	0.44403547	0.44403547	0.44403547	0.44403547	0.44403547	0.44403547	0.44403547	0.44403547	0.44403547	0.44403547	0.44403547	0.44403547	0.44403547	0.44403547	0.44403547	0.44403547	0.44403547	0.44403547	0.44403547	0.44403547	0.44403547	0.44403547	0.44403547	0.44403547	0.44403547	0.44403547	0.44403547	0.44403547	0.44403547	0.44403547	0.44403547	0.44403547	0.44403547	0.44403547	0.44403547	0.44403547	0.44403547	0.44403547	0.44403547	0.44403547	0.44403547	0.44403547	0.44403547	0.44403547	0.44403547	0.44403547	0.44403547	0.44403547	0.44403547
962.mp3	0.38650113	0.38650113	0.38650113	0.38650113	0.38650113	0.38650113	0.38650113	0.38650113	0.38650113	0.38650113	0.38650113	0.38650113	0.38650113	0.38650113	0.38650113	0.38650113	0.38650113	0.38650113	0.38650113	0.38650113	0.38650113	0.38650113	0.38650113	0.38650113	0.38650113	0.38650113	0.38650113	0.38650113	0.38650113	0.38650113	0.38650113	0.38650113	0.38650113	0.38650113	0.38650113	0.38650113	0.38650113	0.38650113	0.38650113	0.38650113	0.38650113	0.38650113	0.38650113	0.38650113	0.38650113	0.38650113	0.38650113	0.38650113	0.38650113
964.mp3	0.5780612	0.5780612	0.5780612	0.5780612	0.5780612	0.5780612	0.5780612	0.5780612	0.5780612	0.5780612	0.5780612	0.5780612	0.5780612	0.5780612	0.5780612	0.5780612	0.5780612	0.5780612	0.5780612	0.5780612	0.5780612	0.5780612	0.5780612	0.5780612	0.5780612	0.5780612	0.5780612	0.5780612	0.5780612	0.5780612	0.5780612	0.5780612	0.5780612	0.5780612	0.5780612	0.5780612	0.5780612	0.5780612	0.5780612	0.5780612	0.5780612	0.5780612	0.5780612	0.5780612	0.5780612	0.5780612	0.5780612	0.5780612	0.5780612
967.mp3	0.59954953	0.59954953	0.59954953	0.59954953	0.59954953	0.59954953	0.59954953	0.59954953	0.59954953	0.59954953	0.59954953	0.59954953	0.59954953	0.59954953	0.59954953	0.59954953	0.59954953	0.59954953	0.59954953	0.59954953	0.59954953	0.59954953	0.59954953	0.59954953	0.59954953	0.59954953	0.59954953	0.59954953	0.59954953	0.59954953	0.59954953	0.59954953	0.59954953	0.59954953	0.59954953	0.59954953	0.59954953	0.59954953	0.59954953	0.59954953	0.59954953	0.59954953	0.59954953	0.59954953	0.59954953	0.59954953	0.59954953	0.59954953	0.59954953
968.mp3	0.24949326	0.24949326	0.24949326	0.24949326	0.24949326	0.24949326	0.24949326	0.24949326	0.24949326	0.24949326	0.24949326	0.24949326	0.24949326	0.24949326	0.24949326	0.24949326	0.24949326	0.24949326	0.24949326	0.24949326	0.24949326	0.24949326	0.24949326	0.24949326	0.24949326	0.24949326	0.24949326	0.24949326	0.24949326	0.24949326	0.24949326	0.24949326	0.24949326	0.24949326	0.24949326	0.24949326	0.24949326	0.24949326	0.24949326	0.24949326	0.24949326	0.24949326	0.24949326	0.24949326	0.24949326	0.24949326	0.24949326	0.24949326	0.24949326
970.mp3	0.38183403	0.38183403	0.38183403	0.38183403	0.38183403	0.38183403	0.38183403	0.38183403	0.38183403	0.38183403	0.38183403	0.38183403	0.38183403	0.38183403	0.38183403	0.38183403	0.38183403	0.38183403	0.38183403	0.38183403	0.38183403	0.38183403	0.38183403	0.38183403	0.38183403	0.38183403	0.38183403	0.38183403	0.38183403	0.38183403	0.38183403	0.38183403	0.38183403	0.38183403	0.38183403	0.38183403	0.38183403	0.38183403	0.38183403	0.38183403	0.38183403	0.38183403	0.38183403	0.38183403	0.38183403	0.38183403	0.38183403	0.38183403	0.38183403
973.mp3	0.34614006	0.34614006	0.34614006	0.34614006	0.34614006	0.34614006	0.34614006	0.34614006	0.34614006	0.34614006	0.34614006	0.34614006	0.34614006	0.34614006	0.34614006	0.34614006	0.34614006	0.34614006	0.34614006	0.34614006	0.34614006	0.34614006	0.34614006	0.34614006	0.34614006	0.34614006	0.34614006	0.34614006	0.34614006	0.34614006	0.34614006	0.34614006	0.34614006	0.34614006	0.34614006	0.34614006	0.34614006	0.34614006	0.34614006	0.34614006	0.34614006	0.34614006	0.34614006	0.34614006	0.34614006	0.34614006	0.34614006	0.34614006	0.34614006
974.mp3	0.45404384	0.45404384	0.45404384	0.45404384	0.45404384	0.45404384	0.45404384	0.45404384	0.45404384	0.45404384	0.45404384	0.45404384	0.45404384	0.45404384	0.45404384	0.45404384	0.45404384	0.45404384	0.45404384	0.45404384	0.45404384	0.45404384	0.45404384	0.45404384	0.45404384	0.45404384	0.45404384	0.45404384	0.45404384	0.45404384	0.45404384	0.45404384	0.45404384	0.45404384	0.45404384	0.45404384	0.45404384	0.45404384	0.45404384	0.45404384	0.45404384	0.45404384	0.45404384	0.45404384	0.45404384	0.45404384	0.45404384	0.45404384	0.45404384
976.mp3	0.39400506	0.39400506	0.39400506	0.39400506	0.39400506	0.39400506	0.39400506	0.39400506	0.39400506	0.39400506	0.39400506	0.39400506	0.39400506	0.39400506	0.39400506	0.39400506	0.39400506	0.39400506	0.39400506	0.39400506	0.39400506	0.39400506	0.39400506	0.39400506	0.39400506	0.39400506	0.39400506	0.39400506	0.39400506	0.39400506	0.39400506	0.39400506	0.39400506	0.39400506	0.39400506	0.39400506	0.39400506	0.39400506	0.39400506	0.39400506	0.39400506	0.39400506	0.39400506	0.39400506	0.39400506	0.39400506	0.39400506	0.39400506	0.39400506
977.mp3	0.7203855	0.7203855	0.7203855	0.7203855	0.7203855	0.7203855	0.7203855	0.7203855	0.7203855	0.7203855	0.7203855	0.7203855	0.7203855	0.7203855	0.7203855	0.7203855	0.7203855	0.7203855	0.7203855	0.7203855	0.7203855	0.7203855	0.7203855	0.7203855	0.7203855	0.7203855	0.7203855	0.7203855	0.7203855	0.7203855	0.7203855	0.7203855	0.7203855	0.7203855	0.7203855	0.7203855	0.7203855	0.7203855	0.7203855	0.7203855	0.7203855	0.7203855	0.7203855	0.7203855	0.7203855	0.7203855	0.7203855	0.7203855	0.7203855
978.mp3	0.42724615	0.42724615	0.42724615	0.42724615	0.42724615	0.42724615	0.42724615	0.42724615	0.42724615	0.42724615	0.42724615	0.42724615	0.42724615	0.42724615	0.42724615	0.42724615	0.42724615	0.42724615	0.42724615	0.42724615	0.42724615	0.42724615	0.42724615	0.42724615	0.42724615	0.42724615	0.42724615	0.42724615	0.42724615	0.42724615	0.42724615	0.42724615	0.42724615	0.42724615	0.42724615	0.42724615	0.42724615	0.42724615	0.42724615	0.42724615	0.42724615	0.42724615	0.42724615	0.42724615	0.42724615	0.42724615	0.42724615	0.42724615	0.42724615
979.mp3	0.21517889	0.21517889	0.21517889	0.21517889	0.21517889	0.21517889	0.21517889	0.21517889	0.21517889	0.21517889	0.21517889	0.21517889	0.21517889	0.21517889	0.21517889	0.21517889	0.21517889	0.21517889	0.21517889	0.21517889	0.21517889	0.21517889	0.21517889	0.21517889	0.21517889	0.21517889	0.21517889	0.21517889	0.21517889	0.21517889	0.21517889	0.21517889	0.21517889	0.21517889	0.21517889	0.21517889	0.21517889	0.21517889	0.21517889	0.21517889	0.21517889	0.21517889	0.21517889	0.21517889	0.21517889	0.21517889	0.21517889	0.21517889	0.21517889
980.mp3	0.3909883	0.3909883	0.3909883	0.3909883	0.3909883	0.3909883	0.3909883	0.3909883	0.3909883	0.3909883	0.3909883	0.3909883	0.3909883	0.3909883	0.3909883	0.3909883	0.3909883	0.3909883	0.3909883	0.3909883	0.3909883	0.3909883	0.3909883	0.3909883	0.3909883	0.3909883	0.3909883	0.3909883	0.3909883	0.3909883	0.3909883	0.3909883	0.3909883	0.3909883	0.3909883	0.3909883	0.3909883	0.3909883	0.3909883	0.3909883	0.3909883	0.3909883	0.3909883	0.3909883	0.3909883	0.3909883	0.3909883	0.3909883	0.3909883
981.mp3	0.4189394	0.4189394	0.4189394	0.4189394	0.4189394	0.4189394	0.4189394	0.4189394	0.4189394	0.4189394	0.4189394	0.4189394	0.4189394	0.4189394	0.4189394	0.4189394	0.4189394	0.4189394	0.4189394	0.4189394	0.4189394	0.4189394	0.4189394	0.4189394	0.4189394	0.4189394	0.4189394	0.4189394	0.4189394	0.4189394	0.4189394	0.4189394	0.4189394	0.4189394	0.4189394	0.4189394	0.4189394	0.4189394	0.4189394	0.4189394	0.4189394	0.4189394	0.4189394	0.4189394	0.4189394	0.4189394	0.4189394	0.4189394	0.4189394
983.mp3	0.18931301	0.18931301	0.18931301	0.18931301	0.18931301	0.18931301	0.18931301	0.18931301	0.18931301	0.18931301	0.18931301	0.18931301	0.18931301	0.18931301	0.18931301	0.18931301	0.18931301	0.18931301	0.18931301	0.18931301	0.18931301	0.18931301	0.18931301	0.18931301	0.18931301	0.18931301	0.18931301	0.18931301	0.18931301	0.18931301	0.18931301	0.18931301	0.18931301	0.18931301	0.18931301	0.18931301	0.18931301	0.18931301	0.18931301	0.18931301	0.18931301	0.18931301	0.18931301	0.18931301	0.18931301	0.18931301	0.18931301	0.18931301	0.18931301
985.mp3	0.54044497	0.54044497	0.54044497	0.54044497	0.54044497	0.54044497	0.54044497	0.54044497	0.54044497	0.54044497	0.54044497	0.54044497	0.54044497	0.54044497	0.54044497	0.54044497	0.54044497	0.54044497	0.54044497	0.54044497	0.54044497	0.54044497	0.54044497	0.54044497	0.54044497	0.54044497	0.54044497	0.54044497	0.54044497	0.54044497	0.54044497	0.54044497	0.54044497	0.54044497	0.54044497	0.54044497	0.54044497	0.54044497	0.54044497	0.54044497	0.54044497	0.54044497	0.54044497	0.54044497	0.54044497	0.54044497	0.54044497	0.54044497	0.54044497
986.mp3	0.5794866	0.5794866	0.5794866	0.5794866	0.5794866	0.5794866	0.5794866	0.5794866	0.5794866	0.5794866	0.5794866	0.5794866	0.5794866	0.5794866	0.5794866	0.5794866	0.5794866	0.5794866	0.5794866	0.5794866	0.5794866	0.5794866	0.5794866	0.5794866	0.5794866	0.5794866	0.5794866	0.5794866	0.5794866	0.5794866	0.5794866	0.5794866	0.5794866	0.5794866	0.5794866	0.5794866	0.5794866	0.5794866	0.5794866	0.5794866	0.5794866	0.5794866	0.5794866	0.5794866	0.5794866	0.5794866	0.5794866	0.5794866	0.5794866
987.mp3	0.38933745	0.38933745	0.38933745	0.38933745	0.38933745	0.38933745	0.38933745	0.38933745	0.38933745	0.38933745	0.38933745	0.38933745	0.38933745	0.38933745	0.38933745	0.38933745	0.38933745	0.38933745	0.38933745	0.38933745	0.38933745	0.38933745	0.38933745	0.38933745	0.38933745	0.38933745	0.38933745	0.38933745	0.38933745	0.38933745	0.38933745	0.38933745	0.38933745	0.38933745	0.38933745	0.38933745	0.38933745	0.38933745	0.38933745	0.38933745	0.38933745	0.38933745	0.38933745	0.38933745	0.38933745	0.38933745	0.38933745	0.38933745	0.38933745
988.mp3	0.30832708	0.30832708	0.30832708	0.30832708	0.30832708	0.30832708	0.30832708	0.30832708	0.30832708	0.30832708	0.30832708	0.30832708	0.30832708	0.30832708	0.30832708	0.30832708	0.30832708	0.30832708	0.30832708	0.30832708	0.30832708	0.30832708	0.30832708	0.30832708	0.30832708	0.30832708	0.30832708	0.30832708	0.30832708	0.30832708	0.30832708	0.30832708	0.30832708	0.30832708	0.30832708	0.30832708	0.30832708	0.30832708	0.30832708	0.30832708	0.30832708	0.30832708	0.30832708	0.30832708	0.30832708	0.30832708	0.30832708	0.30832708	0.30832708
989.mp3	0.27226117	0.27226117	0.27226117	0.27226117	0.27226117	0.27226117	0.27226117	0.27226117	0.27226117	0.27226117	0.27226117	0.27226117	0.27226117	0.27226117	0.27226117	0.27226117	0.27226117	0.27226117	0.27226117	0.27226117	0.27226117	0.27226117	0.27226117	0.27226117	0.27226117	0.27226117	0.27226117	0.27226117	0.27226117	0.27226117	0.27226117	0.27226117	0.27226117	0.27226117	0.27226117	0.27226117	0.27226117	0.27226117	0.27226117	0.27226117	0.27226117	0.27226117	0.27226117	0.27226117	0.27226117	0.27226117	0.27226117	0.27226117	0.27226117
990.mp3	0.17683865	0.17683865	0.17683865	0.17683865	0.17683865	0.17683865	0.17683865	0.17683865	0.17683865	0.17683865	0.17683865	0.17683865	0.17683865	0.17683865	0.17683865	0.17683865	0.17683865	0.17683865	0.17683865	0.17683865	0.17683865	0.17683865	0.17683865	0.17683865	0.17683865	0.17683865	0.17683865	0.17683865	0.17683865	0.17683865	0.17683865	0.17683865	0.17683865	0.17683865	0.17683865	0.17683865	0.17683865	0.17683865	0.17683865	0.17683865	0.17683865	0.17683865	0.17683865	0.17683865	0.17683865	0.17683865	0.17683865	0.17683865	0.17683865
991.mp3	0.38132238	0.38132238	0.38132238	0.38132238	0.38132238	0.38132238	0.38132238	0.38132238	0.38132238	0.38132238	0.38132238	0.38132238	0.38132238	0.38132238	0.38132238	0.38132238	0.38132238	0.38132238	0.38132238	0.38132238	0.38132238	0.38132238	0.38132238	0.38132238	0.38132238	0.38132238	0.38132238	0.38132238	0.38132238	0.38132238	0.38132238	0.38132238	0.38132238	0.38132238	0.38132238	0.38132238	0.38132238	0.38132238	0.38132238	0.38132238	0.38132238	0.38132238	0.38132238	0.38132238	0.38132238	0.38132238	0.38132238	0.38132238	0.38132238
993.mp3	0.3477412	0.3477412	0.3477412	0.3477412	0.3477412	0.3477412	0.3477412	0.3477412	0.3477412	0.3477412	0.3477412	0.3477412	0.3477412	0.3477412	0.3477412	0.3477412	0.3477412	0.3477412	0.3477412	0.3477412	0.3477412	0.3477412	0.3477412	0.3477412	0.3477412	0.3477412	0.3477412	0.3477412	0.3477412	0.3477412	0.3477412	0.3477412	0.3477412	0.3477412	0.3477412	0.3477412	0.3477412	0.3477412	0.3477412	0.3477412	0.3477412	0.3477412	0.3477412	0.3477412	0.3477412	0.3477412	0.3477412	0.3477412	0.3477412
994.mp3	0.33663234	0.33663234	0.33663234	0.33663234	0.33663234	0.33663234	0.33663234	0.33663234	0.33663234	0.33663234	0.33663234	0.33663234	0.33663234	0.33663234	0.33663234	0.33663234	0.33663234	0.33663234	0.33663234	0.33663234	0.33663234	0.33663234	0.33663234	0.33663234	0.33663234	0.33663234	0.33663234	0.33663234	0.33663234	0.33663234	0.33663234	0.33663234	0.33663234	0.33663234	0.33663234	0.33663234	0.33663234	0.33663234	0.33663234	0.33663234	0.33663234	0.33663234	0.33663234	0.33663234	0.33663234	0.33663234	0.33663234	0.33663234	0.33663234
995.mp3	0.4153546	0.4153546	0.4153546	0.4153546	0.4153546	0.4153546	0.4153546	0.4153546	0.4153546	0.4153546	0.4153546	0.4153546	0.4153546	0.4153546	0.4153546	0.4153546	0.4153546	0.4153546	0.4153546	0.4153546	0.4153546	0.4153546	0.4153546	0.4153546	0.4153546	0.4153546	0.4153546	0.4153546	0.4153546	0.4153546	0.4153546	0.4153546	0.4153546	0.4153546	0.4153546	0.4153546	0.4153546	0.4153546	0.4153546	0.4153546	0.4153546	0.4153546	0.4153546	0.4153546	0.4153546	0.4153546	0.4153546	0.4153546	0.4153546
996.mp3	0.37742892	0.37742892	0.37742892	0.37742892	0.37742892	0.37742892	0.37742892	0.37742892	0.37742892	0.37742892	0.37742892	0.37742892	0.37742892	0.37742892	0.37742892	0.37742892	0.37742892	0.37742892	0.37742892	0.37742892	0.37742892	0.37742892	0.37742892	0.37742892	0.37742892	0.37742892	0.37742892	0.37742892	0.37742892	0.37742892	0.37742892	0.37742892	0.37742892	0.37742892	0.37742892	0.37742892	0.37742892	0.37742892	0.37742892	0.37742892	0.37742892	0.37742892	0.37742892	0.37742892	0.37742892	0.37742892	0.37742892	0.37742892	0.37742892
997.mp3	0.45819002	0.45819002	0.45819002	0.45819002	0.45819002	0.45819002	0.45819002	0.45819002	0.45819002	0.45819002	0.45819002	0.45819002	0.45819002	0.45819002	0.45819002	0.45819002	0.45819002	0.45819002	0.45819002	0.45819002	0.45819002	0.45819002	0.45819002	0.45819002	0.45819002	0.45819002	0.45819002	0.45819002	0.45819002	0.45819002	0.45819002	0.45819002	0.45819002	0.45819002	0.45819002	0.45819002	0.45819002	0.45819002	0.45819002	0.45819002	0.45819002	0.45819002	0.45819002	0.45819002	0.45819002	0.45819002	0.45819002	0.45819002	0.45819002
999.mp3	0.38700855	0.38700855	0.38700855	0.38700855	0.38700855	0.38700855	0.38700855	0.38700855	0.38700855	0.38700855	0.38700855	0.38700855	0.38700855	0.38700855	0.38700855	0.38700855	0.38700855	0.38700855	0.38700855	0.38700855	0.38700855	0.38700855	0.38700855	0.38700855	0.38700855	0.38700855	0.38700855	0.38700855	0.38700855	0.38700855	0.38700855	0.38700855	0.38700855	0.38700855	0.38700855	0.38700855	0.38700855	0.38700855	0.38700855	0.38700855	0.38700855	0.38700855	0.38700855	0.38700855	0.38700855	0.38700855	0.38700855	0.38700855	0.38700855
[truncated: 1,001 more rows]
[truncated: 11 more columns]
