# Supplementary material for: Music-induced emotion flow modeling by ENMI Network
Source: PLoS One. 2024 Oct 21;19(10):e0297712. doi: 10.1371/journal.pone.0297712 (PMC11493256; doi:10.1371/journal.pone.0297712)
Supplement: S1 File — (ZIP) [file pone.0297712.s001.zip › minimal dataset/DEAM dataset/Music features/feature_8.csv]

SongNumber	Feature_30	Feature_31	Feature_32	Feature_33	Feature_34	Feature_35	Feature_36	Feature_37	Feature_38	Feature_39	Feature_40	Feature_41	Feature_42	Feature_43	Feature_44	Feature_45	Feature_46	Feature_47	Feature_48	Feature_49	Feature_50	Feature_51	Feature_52	Feature_53	Feature_54	Feature_55	Feature_56	Feature_57	Feature_58	Feature_59	Feature_60	Feature_61	Feature_62	Feature_63	Feature_64	Feature_65	Feature_66	Feature_67	Feature_68	Feature_69	Feature_70	Feature_71	Feature_72	Feature_73	Feature_74	Feature_75	Feature_76	Feature_77	Feature_78
2.mp3	0.23553574	0.23553574	0.23553574	0.23553574	0.23553574	0.23553574	0.23553574	0.23553574	0.23553574	0.23553574	0.23553574	0.23553574	0.23553574	0.23553574	0.23553574	0.23553574	0.23553574	0.23553574	0.23553574	0.23553574	0.23553574	0.23553574	0.23553574	0.23553574	0.23553574	0.23553574	0.23553574	0.23553574	0.23553574	0.23553574	0.23553574	0.23553574	0.23553574	0.23553574	0.23553574	0.23553574	0.23553574	0.23553574	0.23553574	0.23553574	0.23553574	0.23553574	0.23553574	0.23553574	0.23553574	0.23553574	0.23553574	0.23553574	0.23553574
3.mp3	0.06242845	0.06242845	0.06242845	0.06242845	0.06242845	0.06242845	0.06242845	0.06242845	0.06242845	0.06242845	0.06242845	0.06242845	0.06242845	0.06242845	0.06242845	0.06242845	0.06242845	0.06242845	0.06242845	0.06242845	0.06242845	0.06242845	0.06242845	0.06242845	0.06242845	0.06242845	0.06242845	0.06242845	0.06242845	0.06242845	0.06242845	0.06242845	0.06242845	0.06242845	0.06242845	0.06242845	0.06242845	0.06242845	0.06242845	0.06242845	0.06242845	0.06242845	0.06242845	0.06242845	0.06242845	0.06242845	0.06242845	0.06242845	0.06242845
4.mp3	0.00120654	0.00120654	0.00120654	0.00120654	0.00120654	0.00120654	0.00120654	0.00120654	0.00120654	0.00120654	0.00120654	0.00120654	0.00120654	0.00120654	0.00120654	0.00120654	0.00120654	0.00120654	0.00120654	0.00120654	0.00120654	0.00120654	0.00120654	0.00120654	0.00120654	0.00120654	0.00120654	0.00120654	0.00120654	0.00120654	0.00120654	0.00120654	0.00120654	0.00120654	0.00120654	0.00120654	0.00120654	0.00120654	0.00120654	0.00120654	0.00120654	0.00120654	0.00120654	0.00120654	0.00120654	0.00120654	0.00120654	0.00120654	0.00120654
5.mp3	-0.005826905	-0.005826905	-0.005826905	-0.005826905	-0.005826905	-0.005826905	-0.005826905	-0.005826905	-0.005826905	-0.005826905	-0.005826905	-0.005826905	-0.005826905	-0.005826905	-0.005826905	-0.005826905	-0.005826905	-0.005826905	-0.005826905	-0.005826905	-0.005826905	-0.005826905	-0.005826905	-0.005826905	-0.005826905	-0.005826905	-0.005826905	-0.005826905	-0.005826905	-0.005826905	-0.005826905	-0.005826905	-0.005826905	-0.005826905	-0.005826905	-0.005826905	-0.005826905	-0.005826905	-0.005826905	-0.005826905	-0.005826905	-0.005826905	-0.005826905	-0.005826905	-0.005826905	-0.005826905	-0.005826905	-0.005826905	-0.005826905
7.mp3	0.13173437	0.13173437	0.13173437	0.13173437	0.13173437	0.13173437	0.13173437	0.13173437	0.13173437	0.13173437	0.13173437	0.13173437	0.13173437	0.13173437	0.13173437	0.13173437	0.13173437	0.13173437	0.13173437	0.13173437	0.13173437	0.13173437	0.13173437	0.13173437	0.13173437	0.13173437	0.13173437	0.13173437	0.13173437	0.13173437	0.13173437	0.13173437	0.13173437	0.13173437	0.13173437	0.13173437	0.13173437	0.13173437	0.13173437	0.13173437	0.13173437	0.13173437	0.13173437	0.13173437	0.13173437	0.13173437	0.13173437	0.13173437	0.13173437
8.mp3	-0.069347925	-0.069347925	-0.069347925	-0.069347925	-0.069347925	-0.069347925	-0.069347925	-0.069347925	-0.069347925	-0.069347925	-0.069347925	-0.069347925	-0.069347925	-0.069347925	-0.069347925	-0.069347925	-0.069347925	-0.069347925	-0.069347925	-0.069347925	-0.069347925	-0.069347925	-0.069347925	-0.069347925	-0.069347925	-0.069347925	-0.069347925	-0.069347925	-0.069347925	-0.069347925	-0.069347925	-0.069347925	-0.069347925	-0.069347925	-0.069347925	-0.069347925	-0.069347925	-0.069347925	-0.069347925	-0.069347925	-0.069347925	-0.069347925	-0.069347925	-0.069347925	-0.069347925	-0.069347925	-0.069347925	-0.069347925	-0.069347925
10.mp3	0.15043849	0.15043849	0.15043849	0.15043849	0.15043849	0.15043849	0.15043849	0.15043849	0.15043849	0.15043849	0.15043849	0.15043849	0.15043849	0.15043849	0.15043849	0.15043849	0.15043849	0.15043849	0.15043849	0.15043849	0.15043849	0.15043849	0.15043849	0.15043849	0.15043849	0.15043849	0.15043849	0.15043849	0.15043849	0.15043849	0.15043849	0.15043849	0.15043849	0.15043849	0.15043849	0.15043849	0.15043849	0.15043849	0.15043849	0.15043849	0.15043849	0.15043849	0.15043849	0.15043849	0.15043849	0.15043849	0.15043849	0.15043849	0.15043849
12.mp3	-0.20817363	-0.20817363	-0.20817363	-0.20817363	-0.20817363	-0.20817363	-0.20817363	-0.20817363	-0.20817363	-0.20817363	-0.20817363	-0.20817363	-0.20817363	-0.20817363	-0.20817363	-0.20817363	-0.20817363	-0.20817363	-0.20817363	-0.20817363	-0.20817363	-0.20817363	-0.20817363	-0.20817363	-0.20817363	-0.20817363	-0.20817363	-0.20817363	-0.20817363	-0.20817363	-0.20817363	-0.20817363	-0.20817363	-0.20817363	-0.20817363	-0.20817363	-0.20817363	-0.20817363	-0.20817363	-0.20817363	-0.20817363	-0.20817363	-0.20817363	-0.20817363	-0.20817363	-0.20817363	-0.20817363	-0.20817363	-0.20817363
13.mp3	0.03807511	0.03807511	0.03807511	0.03807511	0.03807511	0.03807511	0.03807511	0.03807511	0.03807511	0.03807511	0.03807511	0.03807511	0.03807511	0.03807511	0.03807511	0.03807511	0.03807511	0.03807511	0.03807511	0.03807511	0.03807511	0.03807511	0.03807511	0.03807511	0.03807511	0.03807511	0.03807511	0.03807511	0.03807511	0.03807511	0.03807511	0.03807511	0.03807511	0.03807511	0.03807511	0.03807511	0.03807511	0.03807511	0.03807511	0.03807511	0.03807511	0.03807511	0.03807511	0.03807511	0.03807511	0.03807511	0.03807511	0.03807511	0.03807511
17.mp3	0.22866327	0.22866327	0.22866327	0.22866327	0.22866327	0.22866327	0.22866327	0.22866327	0.22866327	0.22866327	0.22866327	0.22866327	0.22866327	0.22866327	0.22866327	0.22866327	0.22866327	0.22866327	0.22866327	0.22866327	0.22866327	0.22866327	0.22866327	0.22866327	0.22866327	0.22866327	0.22866327	0.22866327	0.22866327	0.22866327	0.22866327	0.22866327	0.22866327	0.22866327	0.22866327	0.22866327	0.22866327	0.22866327	0.22866327	0.22866327	0.22866327	0.22866327	0.22866327	0.22866327	0.22866327	0.22866327	0.22866327	0.22866327	0.22866327
18.mp3	0.10967313	0.10967313	0.10967313	0.10967313	0.10967313	0.10967313	0.10967313	0.10967313	0.10967313	0.10967313	0.10967313	0.10967313	0.10967313	0.10967313	0.10967313	0.10967313	0.10967313	0.10967313	0.10967313	0.10967313	0.10967313	0.10967313	0.10967313	0.10967313	0.10967313	0.10967313	0.10967313	0.10967313	0.10967313	0.10967313	0.10967313	0.10967313	0.10967313	0.10967313	0.10967313	0.10967313	0.10967313	0.10967313	0.10967313	0.10967313	0.10967313	0.10967313	0.10967313	0.10967313	0.10967313	0.10967313	0.10967313	0.10967313	0.10967313
19.mp3	0.11230553	0.11230553	0.11230553	0.11230553	0.11230553	0.11230553	0.11230553	0.11230553	0.11230553	0.11230553	0.11230553	0.11230553	0.11230553	0.11230553	0.11230553	0.11230553	0.11230553	0.11230553	0.11230553	0.11230553	0.11230553	0.11230553	0.11230553	0.11230553	0.11230553	0.11230553	0.11230553	0.11230553	0.11230553	0.11230553	0.11230553	0.11230553	0.11230553	0.11230553	0.11230553	0.11230553	0.11230553	0.11230553	0.11230553	0.11230553	0.11230553	0.11230553	0.11230553	0.11230553	0.11230553	0.11230553	0.11230553	0.11230553	0.11230553
20.mp3	0.19837546	0.19837546	0.19837546	0.19837546	0.19837546	0.19837546	0.19837546	0.19837546	0.19837546	0.19837546	0.19837546	0.19837546	0.19837546	0.19837546	0.19837546	0.19837546	0.19837546	0.19837546	0.19837546	0.19837546	0.19837546	0.19837546	0.19837546	0.19837546	0.19837546	0.19837546	0.19837546	0.19837546	0.19837546	0.19837546	0.19837546	0.19837546	0.19837546	0.19837546	0.19837546	0.19837546	0.19837546	0.19837546	0.19837546	0.19837546	0.19837546	0.19837546	0.19837546	0.19837546	0.19837546	0.19837546	0.19837546	0.19837546	0.19837546
21.mp3	0.2401562	0.2401562	0.2401562	0.2401562	0.2401562	0.2401562	0.2401562	0.2401562	0.2401562	0.2401562	0.2401562	0.2401562	0.2401562	0.2401562	0.2401562	0.2401562	0.2401562	0.2401562	0.2401562	0.2401562	0.2401562	0.2401562	0.2401562	0.2401562	0.2401562	0.2401562	0.2401562	0.2401562	0.2401562	0.2401562	0.2401562	0.2401562	0.2401562	0.2401562	0.2401562	0.2401562	0.2401562	0.2401562	0.2401562	0.2401562	0.2401562	0.2401562	0.2401562	0.2401562	0.2401562	0.2401562	0.2401562	0.2401562	0.2401562
22.mp3	0.37562838	0.37562838	0.37562838	0.37562838	0.37562838	0.37562838	0.37562838	0.37562838	0.37562838	0.37562838	0.37562838	0.37562838	0.37562838	0.37562838	0.37562838	0.37562838	0.37562838	0.37562838	0.37562838	0.37562838	0.37562838	0.37562838	0.37562838	0.37562838	0.37562838	0.37562838	0.37562838	0.37562838	0.37562838	0.37562838	0.37562838	0.37562838	0.37562838	0.37562838	0.37562838	0.37562838	0.37562838	0.37562838	0.37562838	0.37562838	0.37562838	0.37562838	0.37562838	0.37562838	0.37562838	0.37562838	0.37562838	0.37562838	0.37562838
24.mp3	0.17870635	0.17870635	0.17870635	0.17870635	0.17870635	0.17870635	0.17870635	0.17870635	0.17870635	0.17870635	0.17870635	0.17870635	0.17870635	0.17870635	0.17870635	0.17870635	0.17870635	0.17870635	0.17870635	0.17870635	0.17870635	0.17870635	0.17870635	0.17870635	0.17870635	0.17870635	0.17870635	0.17870635	0.17870635	0.17870635	0.17870635	0.17870635	0.17870635	0.17870635	0.17870635	0.17870635	0.17870635	0.17870635	0.17870635	0.17870635	0.17870635	0.17870635	0.17870635	0.17870635	0.17870635	0.17870635	0.17870635	0.17870635	0.17870635
25.mp3	0.17670381	0.17670381	0.17670381	0.17670381	0.17670381	0.17670381	0.17670381	0.17670381	0.17670381	0.17670381	0.17670381	0.17670381	0.17670381	0.17670381	0.17670381	0.17670381	0.17670381	0.17670381	0.17670381	0.17670381	0.17670381	0.17670381	0.17670381	0.17670381	0.17670381	0.17670381	0.17670381	0.17670381	0.17670381	0.17670381	0.17670381	0.17670381	0.17670381	0.17670381	0.17670381	0.17670381	0.17670381	0.17670381	0.17670381	0.17670381	0.17670381	0.17670381	0.17670381	0.17670381	0.17670381	0.17670381	0.17670381	0.17670381	0.17670381
31.mp3	0.14596072	0.14596072	0.14596072	0.14596072	0.14596072	0.14596072	0.14596072	0.14596072	0.14596072	0.14596072	0.14596072	0.14596072	0.14596072	0.14596072	0.14596072	0.14596072	0.14596072	0.14596072	0.14596072	0.14596072	0.14596072	0.14596072	0.14596072	0.14596072	0.14596072	0.14596072	0.14596072	0.14596072	0.14596072	0.14596072	0.14596072	0.14596072	0.14596072	0.14596072	0.14596072	0.14596072	0.14596072	0.14596072	0.14596072	0.14596072	0.14596072	0.14596072	0.14596072	0.14596072	0.14596072	0.14596072	0.14596072	0.14596072	0.14596072
32.mp3	0.038878284	0.038878284	0.038878284	0.038878284	0.038878284	0.038878284	0.038878284	0.038878284	0.038878284	0.038878284	0.038878284	0.038878284	0.038878284	0.038878284	0.038878284	0.038878284	0.038878284	0.038878284	0.038878284	0.038878284	0.038878284	0.038878284	0.038878284	0.038878284	0.038878284	0.038878284	0.038878284	0.038878284	0.038878284	0.038878284	0.038878284	0.038878284	0.038878284	0.038878284	0.038878284	0.038878284	0.038878284	0.038878284	0.038878284	0.038878284	0.038878284	0.038878284	0.038878284	0.038878284	0.038878284	0.038878284	0.038878284	0.038878284	0.038878284
35.mp3	-0.092909954	-0.092909954	-0.092909954	-0.092909954	-0.092909954	-0.092909954	-0.092909954	-0.092909954	-0.092909954	-0.092909954	-0.092909954	-0.092909954	-0.092909954	-0.092909954	-0.092909954	-0.092909954	-0.092909954	-0.092909954	-0.092909954	-0.092909954	-0.092909954	-0.092909954	-0.092909954	-0.092909954	-0.092909954	-0.092909954	-0.092909954	-0.092909954	-0.092909954	-0.092909954	-0.092909954	-0.092909954	-0.092909954	-0.092909954	-0.092909954	-0.092909954	-0.092909954	-0.092909954	-0.092909954	-0.092909954	-0.092909954	-0.092909954	-0.092909954	-0.092909954	-0.092909954	-0.092909954	-0.092909954	-0.092909954	-0.092909954
37.mp3	0.18791899	0.18791899	0.18791899	0.18791899	0.18791899	0.18791899	0.18791899	0.18791899	0.18791899	0.18791899	0.18791899	0.18791899	0.18791899	0.18791899	0.18791899	0.18791899	0.18791899	0.18791899	0.18791899	0.18791899	0.18791899	0.18791899	0.18791899	0.18791899	0.18791899	0.18791899	0.18791899	0.18791899	0.18791899	0.18791899	0.18791899	0.18791899	0.18791899	0.18791899	0.18791899	0.18791899	0.18791899	0.18791899	0.18791899	0.18791899	0.18791899	0.18791899	0.18791899	0.18791899	0.18791899	0.18791899	0.18791899	0.18791899	0.18791899
39.mp3	0.27731645	0.27731645	0.27731645	0.27731645	0.27731645	0.27731645	0.27731645	0.27731645	0.27731645	0.27731645	0.27731645	0.27731645	0.27731645	0.27731645	0.27731645	0.27731645	0.27731645	0.27731645	0.27731645	0.27731645	0.27731645	0.27731645	0.27731645	0.27731645	0.27731645	0.27731645	0.27731645	0.27731645	0.27731645	0.27731645	0.27731645	0.27731645	0.27731645	0.27731645	0.27731645	0.27731645	0.27731645	0.27731645	0.27731645	0.27731645	0.27731645	0.27731645	0.27731645	0.27731645	0.27731645	0.27731645	0.27731645	0.27731645	0.27731645
40.mp3	0.044838376	0.044838376	0.044838376	0.044838376	0.044838376	0.044838376	0.044838376	0.044838376	0.044838376	0.044838376	0.044838376	0.044838376	0.044838376	0.044838376	0.044838376	0.044838376	0.044838376	0.044838376	0.044838376	0.044838376	0.044838376	0.044838376	0.044838376	0.044838376	0.044838376	0.044838376	0.044838376	0.044838376	0.044838376	0.044838376	0.044838376	0.044838376	0.044838376	0.044838376	0.044838376	0.044838376	0.044838376	0.044838376	0.044838376	0.044838376	0.044838376	0.044838376	0.044838376	0.044838376	0.044838376	0.044838376	0.044838376	0.044838376	0.044838376
41.mp3	0.2236453	0.2236453	0.2236453	0.2236453	0.2236453	0.2236453	0.2236453	0.2236453	0.2236453	0.2236453	0.2236453	0.2236453	0.2236453	0.2236453	0.2236453	0.2236453	0.2236453	0.2236453	0.2236453	0.2236453	0.2236453	0.2236453	0.2236453	0.2236453	0.2236453	0.2236453	0.2236453	0.2236453	0.2236453	0.2236453	0.2236453	0.2236453	0.2236453	0.2236453	0.2236453	0.2236453	0.2236453	0.2236453	0.2236453	0.2236453	0.2236453	0.2236453	0.2236453	0.2236453	0.2236453	0.2236453	0.2236453	0.2236453	0.2236453
42.mp3	0.16472688	0.16472688	0.16472688	0.16472688	0.16472688	0.16472688	0.16472688	0.16472688	0.16472688	0.16472688	0.16472688	0.16472688	0.16472688	0.16472688	0.16472688	0.16472688	0.16472688	0.16472688	0.16472688	0.16472688	0.16472688	0.16472688	0.16472688	0.16472688	0.16472688	0.16472688	0.16472688	0.16472688	0.16472688	0.16472688	0.16472688	0.16472688	0.16472688	0.16472688	0.16472688	0.16472688	0.16472688	0.16472688	0.16472688	0.16472688	0.16472688	0.16472688	0.16472688	0.16472688	0.16472688	0.16472688	0.16472688	0.16472688	0.16472688
43.mp3	0.11969908	0.11969908	0.11969908	0.11969908	0.11969908	0.11969908	0.11969908	0.11969908	0.11969908	0.11969908	0.11969908	0.11969908	0.11969908	0.11969908	0.11969908	0.11969908	0.11969908	0.11969908	0.11969908	0.11969908	0.11969908	0.11969908	0.11969908	0.11969908	0.11969908	0.11969908	0.11969908	0.11969908	0.11969908	0.11969908	0.11969908	0.11969908	0.11969908	0.11969908	0.11969908	0.11969908	0.11969908	0.11969908	0.11969908	0.11969908	0.11969908	0.11969908	0.11969908	0.11969908	0.11969908	0.11969908	0.11969908	0.11969908	0.11969908
44.mp3	0.24906558	0.24906558	0.24906558	0.24906558	0.24906558	0.24906558	0.24906558	0.24906558	0.24906558	0.24906558	0.24906558	0.24906558	0.24906558	0.24906558	0.24906558	0.24906558	0.24906558	0.24906558	0.24906558	0.24906558	0.24906558	0.24906558	0.24906558	0.24906558	0.24906558	0.24906558	0.24906558	0.24906558	0.24906558	0.24906558	0.24906558	0.24906558	0.24906558	0.24906558	0.24906558	0.24906558	0.24906558	0.24906558	0.24906558	0.24906558	0.24906558	0.24906558	0.24906558	0.24906558	0.24906558	0.24906558	0.24906558	0.24906558	0.24906558
45.mp3	0.19371265	0.19371265	0.19371265	0.19371265	0.19371265	0.19371265	0.19371265	0.19371265	0.19371265	0.19371265	0.19371265	0.19371265	0.19371265	0.19371265	0.19371265	0.19371265	0.19371265	0.19371265	0.19371265	0.19371265	0.19371265	0.19371265	0.19371265	0.19371265	0.19371265	0.19371265	0.19371265	0.19371265	0.19371265	0.19371265	0.19371265	0.19371265	0.19371265	0.19371265	0.19371265	0.19371265	0.19371265	0.19371265	0.19371265	0.19371265	0.19371265	0.19371265	0.19371265	0.19371265	0.19371265	0.19371265	0.19371265	0.19371265	0.19371265
46.mp3	0.08866092	0.08866092	0.08866092	0.08866092	0.08866092	0.08866092	0.08866092	0.08866092	0.08866092	0.08866092	0.08866092	0.08866092	0.08866092	0.08866092	0.08866092	0.08866092	0.08866092	0.08866092	0.08866092	0.08866092	0.08866092	0.08866092	0.08866092	0.08866092	0.08866092	0.08866092	0.08866092	0.08866092	0.08866092	0.08866092	0.08866092	0.08866092	0.08866092	0.08866092	0.08866092	0.08866092	0.08866092	0.08866092	0.08866092	0.08866092	0.08866092	0.08866092	0.08866092	0.08866092	0.08866092	0.08866092	0.08866092	0.08866092	0.08866092
47.mp3	0.24855202	0.24855202	0.24855202	0.24855202	0.24855202	0.24855202	0.24855202	0.24855202	0.24855202	0.24855202	0.24855202	0.24855202	0.24855202	0.24855202	0.24855202	0.24855202	0.24855202	0.24855202	0.24855202	0.24855202	0.24855202	0.24855202	0.24855202	0.24855202	0.24855202	0.24855202	0.24855202	0.24855202	0.24855202	0.24855202	0.24855202	0.24855202	0.24855202	0.24855202	0.24855202	0.24855202	0.24855202	0.24855202	0.24855202	0.24855202	0.24855202	0.24855202	0.24855202	0.24855202	0.24855202	0.24855202	0.24855202	0.24855202	0.24855202
48.mp3	0.21667662	0.21667662	0.21667662	0.21667662	0.21667662	0.21667662	0.21667662	0.21667662	0.21667662	0.21667662	0.21667662	0.21667662	0.21667662	0.21667662	0.21667662	0.21667662	0.21667662	0.21667662	0.21667662	0.21667662	0.21667662	0.21667662	0.21667662	0.21667662	0.21667662	0.21667662	0.21667662	0.21667662	0.21667662	0.21667662	0.21667662	0.21667662	0.21667662	0.21667662	0.21667662	0.21667662	0.21667662	0.21667662	0.21667662	0.21667662	0.21667662	0.21667662	0.21667662	0.21667662	0.21667662	0.21667662	0.21667662	0.21667662	0.21667662
49.mp3	0.15606627	0.15606627	0.15606627	0.15606627	0.15606627	0.15606627	0.15606627	0.15606627	0.15606627	0.15606627	0.15606627	0.15606627	0.15606627	0.15606627	0.15606627	0.15606627	0.15606627	0.15606627	0.15606627	0.15606627	0.15606627	0.15606627	0.15606627	0.15606627	0.15606627	0.15606627	0.15606627	0.15606627	0.15606627	0.15606627	0.15606627	0.15606627	0.15606627	0.15606627	0.15606627	0.15606627	0.15606627	0.15606627	0.15606627	0.15606627	0.15606627	0.15606627	0.15606627	0.15606627	0.15606627	0.15606627	0.15606627	0.15606627	0.15606627
50.mp3	-0.2848365	-0.2848365	-0.2848365	-0.2848365	-0.2848365	-0.2848365	-0.2848365	-0.2848365	-0.2848365	-0.2848365	-0.2848365	-0.2848365	-0.2848365	-0.2848365	-0.2848365	-0.2848365	-0.2848365	-0.2848365	-0.2848365	-0.2848365	-0.2848365	-0.2848365	-0.2848365	-0.2848365	-0.2848365	-0.2848365	-0.2848365	-0.2848365	-0.2848365	-0.2848365	-0.2848365	-0.2848365	-0.2848365	-0.2848365	-0.2848365	-0.2848365	-0.2848365	-0.2848365	-0.2848365	-0.2848365	-0.2848365	-0.2848365	-0.2848365	-0.2848365	-0.2848365	-0.2848365	-0.2848365	-0.2848365	-0.2848365
51.mp3	0.20193478	0.20193478	0.20193478	0.20193478	0.20193478	0.20193478	0.20193478	0.20193478	0.20193478	0.20193478	0.20193478	0.20193478	0.20193478	0.20193478	0.20193478	0.20193478	0.20193478	0.20193478	0.20193478	0.20193478	0.20193478	0.20193478	0.20193478	0.20193478	0.20193478	0.20193478	0.20193478	0.20193478	0.20193478	0.20193478	0.20193478	0.20193478	0.20193478	0.20193478	0.20193478	0.20193478	0.20193478	0.20193478	0.20193478	0.20193478	0.20193478	0.20193478	0.20193478	0.20193478	0.20193478	0.20193478	0.20193478	0.20193478	0.20193478
52.mp3	0.26968113	0.26968113	0.26968113	0.26968113	0.26968113	0.26968113	0.26968113	0.26968113	0.26968113	0.26968113	0.26968113	0.26968113	0.26968113	0.26968113	0.26968113	0.26968113	0.26968113	0.26968113	0.26968113	0.26968113	0.26968113	0.26968113	0.26968113	0.26968113	0.26968113	0.26968113	0.26968113	0.26968113	0.26968113	0.26968113	0.26968113	0.26968113	0.26968113	0.26968113	0.26968113	0.26968113	0.26968113	0.26968113	0.26968113	0.26968113	0.26968113	0.26968113	0.26968113	0.26968113	0.26968113	0.26968113	0.26968113	0.26968113	0.26968113
53.mp3	0.42916125	0.42916125	0.42916125	0.42916125	0.42916125	0.42916125	0.42916125	0.42916125	0.42916125	0.42916125	0.42916125	0.42916125	0.42916125	0.42916125	0.42916125	0.42916125	0.42916125	0.42916125	0.42916125	0.42916125	0.42916125	0.42916125	0.42916125	0.42916125	0.42916125	0.42916125	0.42916125	0.42916125	0.42916125	0.42916125	0.42916125	0.42916125	0.42916125	0.42916125	0.42916125	0.42916125	0.42916125	0.42916125	0.42916125	0.42916125	0.42916125	0.42916125	0.42916125	0.42916125	0.42916125	0.42916125	0.42916125	0.42916125	0.42916125
54.mp3	-0.012014322	-0.012014322	-0.012014322	-0.012014322	-0.012014322	-0.012014322	-0.012014322	-0.012014322	-0.012014322	-0.012014322	-0.012014322	-0.012014322	-0.012014322	-0.012014322	-0.012014322	-0.012014322	-0.012014322	-0.012014322	-0.012014322	-0.012014322	-0.012014322	-0.012014322	-0.012014322	-0.012014322	-0.012014322	-0.012014322	-0.012014322	-0.012014322	-0.012014322	-0.012014322	-0.012014322	-0.012014322	-0.012014322	-0.012014322	-0.012014322	-0.012014322	-0.012014322	-0.012014322	-0.012014322	-0.012014322	-0.012014322	-0.012014322	-0.012014322	-0.012014322	-0.012014322	-0.012014322	-0.012014322	-0.012014322	-0.012014322
55.mp3	0.27064118	0.27064118	0.27064118	0.27064118	0.27064118	0.27064118	0.27064118	0.27064118	0.27064118	0.27064118	0.27064118	0.27064118	0.27064118	0.27064118	0.27064118	0.27064118	0.27064118	0.27064118	0.27064118	0.27064118	0.27064118	0.27064118	0.27064118	0.27064118	0.27064118	0.27064118	0.27064118	0.27064118	0.27064118	0.27064118	0.27064118	0.27064118	0.27064118	0.27064118	0.27064118	0.27064118	0.27064118	0.27064118	0.27064118	0.27064118	0.27064118	0.27064118	0.27064118	0.27064118	0.27064118	0.27064118	0.27064118	0.27064118	0.27064118
56.mp3	0.15695941	0.15695941	0.15695941	0.15695941	0.15695941	0.15695941	0.15695941	0.15695941	0.15695941	0.15695941	0.15695941	0.15695941	0.15695941	0.15695941	0.15695941	0.15695941	0.15695941	0.15695941	0.15695941	0.15695941	0.15695941	0.15695941	0.15695941	0.15695941	0.15695941	0.15695941	0.15695941	0.15695941	0.15695941	0.15695941	0.15695941	0.15695941	0.15695941	0.15695941	0.15695941	0.15695941	0.15695941	0.15695941	0.15695941	0.15695941	0.15695941	0.15695941	0.15695941	0.15695941	0.15695941	0.15695941	0.15695941	0.15695941	0.15695941
58.mp3	0.19428968	0.19428968	0.19428968	0.19428968	0.19428968	0.19428968	0.19428968	0.19428968	0.19428968	0.19428968	0.19428968	0.19428968	0.19428968	0.19428968	0.19428968	0.19428968	0.19428968	0.19428968	0.19428968	0.19428968	0.19428968	0.19428968	0.19428968	0.19428968	0.19428968	0.19428968	0.19428968	0.19428968	0.19428968	0.19428968	0.19428968	0.19428968	0.19428968	0.19428968	0.19428968	0.19428968	0.19428968	0.19428968	0.19428968	0.19428968	0.19428968	0.19428968	0.19428968	0.19428968	0.19428968	0.19428968	0.19428968	0.19428968	0.19428968
59.mp3	0.24366835	0.24366835	0.24366835	0.24366835	0.24366835	0.24366835	0.24366835	0.24366835	0.24366835	0.24366835	0.24366835	0.24366835	0.24366835	0.24366835	0.24366835	0.24366835	0.24366835	0.24366835	0.24366835	0.24366835	0.24366835	0.24366835	0.24366835	0.24366835	0.24366835	0.24366835	0.24366835	0.24366835	0.24366835	0.24366835	0.24366835	0.24366835	0.24366835	0.24366835	0.24366835	0.24366835	0.24366835	0.24366835	0.24366835	0.24366835	0.24366835	0.24366835	0.24366835	0.24366835	0.24366835	0.24366835	0.24366835	0.24366835	0.24366835
60.mp3	0.30482823	0.30482823	0.30482823	0.30482823	0.30482823	0.30482823	0.30482823	0.30482823	0.30482823	0.30482823	0.30482823	0.30482823	0.30482823	0.30482823	0.30482823	0.30482823	0.30482823	0.30482823	0.30482823	0.30482823	0.30482823	0.30482823	0.30482823	0.30482823	0.30482823	0.30482823	0.30482823	0.30482823	0.30482823	0.30482823	0.30482823	0.30482823	0.30482823	0.30482823	0.30482823	0.30482823	0.30482823	0.30482823	0.30482823	0.30482823	0.30482823	0.30482823	0.30482823	0.30482823	0.30482823	0.30482823	0.30482823	0.30482823	0.30482823
62.mp3	0.10199742	0.10199742	0.10199742	0.10199742	0.10199742	0.10199742	0.10199742	0.10199742	0.10199742	0.10199742	0.10199742	0.10199742	0.10199742	0.10199742	0.10199742	0.10199742	0.10199742	0.10199742	0.10199742	0.10199742	0.10199742	0.10199742	0.10199742	0.10199742	0.10199742	0.10199742	0.10199742	0.10199742	0.10199742	0.10199742	0.10199742	0.10199742	0.10199742	0.10199742	0.10199742	0.10199742	0.10199742	0.10199742	0.10199742	0.10199742	0.10199742	0.10199742	0.10199742	0.10199742	0.10199742	0.10199742	0.10199742	0.10199742	0.10199742
64.mp3	0.36442062	0.36442062	0.36442062	0.36442062	0.36442062	0.36442062	0.36442062	0.36442062	0.36442062	0.36442062	0.36442062	0.36442062	0.36442062	0.36442062	0.36442062	0.36442062	0.36442062	0.36442062	0.36442062	0.36442062	0.36442062	0.36442062	0.36442062	0.36442062	0.36442062	0.36442062	0.36442062	0.36442062	0.36442062	0.36442062	0.36442062	0.36442062	0.36442062	0.36442062	0.36442062	0.36442062	0.36442062	0.36442062	0.36442062	0.36442062	0.36442062	0.36442062	0.36442062	0.36442062	0.36442062	0.36442062	0.36442062	0.36442062	0.36442062
65.mp3	0.009203516	0.009203516	0.009203516	0.009203516	0.009203516	0.009203516	0.009203516	0.009203516	0.009203516	0.009203516	0.009203516	0.009203516	0.009203516	0.009203516	0.009203516	0.009203516	0.009203516	0.009203516	0.009203516	0.009203516	0.009203516	0.009203516	0.009203516	0.009203516	0.009203516	0.009203516	0.009203516	0.009203516	0.009203516	0.009203516	0.009203516	0.009203516	0.009203516	0.009203516	0.009203516	0.009203516	0.009203516	0.009203516	0.009203516	0.009203516	0.009203516	0.009203516	0.009203516	0.009203516	0.009203516	0.009203516	0.009203516	0.009203516	0.009203516
67.mp3	0.11317188	0.11317188	0.11317188	0.11317188	0.11317188	0.11317188	0.11317188	0.11317188	0.11317188	0.11317188	0.11317188	0.11317188	0.11317188	0.11317188	0.11317188	0.11317188	0.11317188	0.11317188	0.11317188	0.11317188	0.11317188	0.11317188	0.11317188	0.11317188	0.11317188	0.11317188	0.11317188	0.11317188	0.11317188	0.11317188	0.11317188	0.11317188	0.11317188	0.11317188	0.11317188	0.11317188	0.11317188	0.11317188	0.11317188	0.11317188	0.11317188	0.11317188	0.11317188	0.11317188	0.11317188	0.11317188	0.11317188	0.11317188	0.11317188
68.mp3	0.2350238	0.2350238	0.2350238	0.2350238	0.2350238	0.2350238	0.2350238	0.2350238	0.2350238	0.2350238	0.2350238	0.2350238	0.2350238	0.2350238	0.2350238	0.2350238	0.2350238	0.2350238	0.2350238	0.2350238	0.2350238	0.2350238	0.2350238	0.2350238	0.2350238	0.2350238	0.2350238	0.2350238	0.2350238	0.2350238	0.2350238	0.2350238	0.2350238	0.2350238	0.2350238	0.2350238	0.2350238	0.2350238	0.2350238	0.2350238	0.2350238	0.2350238	0.2350238	0.2350238	0.2350238	0.2350238	0.2350238	0.2350238	0.2350238
69.mp3	0.18945694	0.18945694	0.18945694	0.18945694	0.18945694	0.18945694	0.18945694	0.18945694	0.18945694	0.18945694	0.18945694	0.18945694	0.18945694	0.18945694	0.18945694	0.18945694	0.18945694	0.18945694	0.18945694	0.18945694	0.18945694	0.18945694	0.18945694	0.18945694	0.18945694	0.18945694	0.18945694	0.18945694	0.18945694	0.18945694	0.18945694	0.18945694	0.18945694	0.18945694	0.18945694	0.18945694	0.18945694	0.18945694	0.18945694	0.18945694	0.18945694	0.18945694	0.18945694	0.18945694	0.18945694	0.18945694	0.18945694	0.18945694	0.18945694
70.mp3	0.3002312	0.3002312	0.3002312	0.3002312	0.3002312	0.3002312	0.3002312	0.3002312	0.3002312	0.3002312	0.3002312	0.3002312	0.3002312	0.3002312	0.3002312	0.3002312	0.3002312	0.3002312	0.3002312	0.3002312	0.3002312	0.3002312	0.3002312	0.3002312	0.3002312	0.3002312	0.3002312	0.3002312	0.3002312	0.3002312	0.3002312	0.3002312	0.3002312	0.3002312	0.3002312	0.3002312	0.3002312	0.3002312	0.3002312	0.3002312	0.3002312	0.3002312	0.3002312	0.3002312	0.3002312	0.3002312	0.3002312	0.3002312	0.3002312
71.mp3	-0.019830123	-0.019830123	-0.019830123	-0.019830123	-0.019830123	-0.019830123	-0.019830123	-0.019830123	-0.019830123	-0.019830123	-0.019830123	-0.019830123	-0.019830123	-0.019830123	-0.019830123	-0.019830123	-0.019830123	-0.019830123	-0.019830123	-0.019830123	-0.019830123	-0.019830123	-0.019830123	-0.019830123	-0.019830123	-0.019830123	-0.019830123	-0.019830123	-0.019830123	-0.019830123	-0.019830123	-0.019830123	-0.019830123	-0.019830123	-0.019830123	-0.019830123	-0.019830123	-0.019830123	-0.019830123	-0.019830123	-0.019830123	-0.019830123	-0.019830123	-0.019830123	-0.019830123	-0.019830123	-0.019830123	-0.019830123	-0.019830123
72.mp3	0.17606723	0.17606723	0.17606723	0.17606723	0.17606723	0.17606723	0.17606723	0.17606723	0.17606723	0.17606723	0.17606723	0.17606723	0.17606723	0.17606723	0.17606723	0.17606723	0.17606723	0.17606723	0.17606723	0.17606723	0.17606723	0.17606723	0.17606723	0.17606723	0.17606723	0.17606723	0.17606723	0.17606723	0.17606723	0.17606723	0.17606723	0.17606723	0.17606723	0.17606723	0.17606723	0.17606723	0.17606723	0.17606723	0.17606723	0.17606723	0.17606723	0.17606723	0.17606723	0.17606723	0.17606723	0.17606723	0.17606723	0.17606723	0.17606723
73.mp3	-0.14061275	-0.14061275	-0.14061275	-0.14061275	-0.14061275	-0.14061275	-0.14061275	-0.14061275	-0.14061275	-0.14061275	-0.14061275	-0.14061275	-0.14061275	-0.14061275	-0.14061275	-0.14061275	-0.14061275	-0.14061275	-0.14061275	-0.14061275	-0.14061275	-0.14061275	-0.14061275	-0.14061275	-0.14061275	-0.14061275	-0.14061275	-0.14061275	-0.14061275	-0.14061275	-0.14061275	-0.14061275	-0.14061275	-0.14061275	-0.14061275	-0.14061275	-0.14061275	-0.14061275	-0.14061275	-0.14061275	-0.14061275	-0.14061275	-0.14061275	-0.14061275	-0.14061275	-0.14061275	-0.14061275	-0.14061275	-0.14061275
74.mp3	-0.16479972	-0.16479972	-0.16479972	-0.16479972	-0.16479972	-0.16479972	-0.16479972	-0.16479972	-0.16479972	-0.16479972	-0.16479972	-0.16479972	-0.16479972	-0.16479972	-0.16479972	-0.16479972	-0.16479972	-0.16479972	-0.16479972	-0.16479972	-0.16479972	-0.16479972	-0.16479972	-0.16479972	-0.16479972	-0.16479972	-0.16479972	-0.16479972	-0.16479972	-0.16479972	-0.16479972	-0.16479972	-0.16479972	-0.16479972	-0.16479972	-0.16479972	-0.16479972	-0.16479972	-0.16479972	-0.16479972	-0.16479972	-0.16479972	-0.16479972	-0.16479972	-0.16479972	-0.16479972	-0.16479972	-0.16479972	-0.16479972
76.mp3	-0.099747814	-0.099747814	-0.099747814	-0.099747814	-0.099747814	-0.099747814	-0.099747814	-0.099747814	-0.099747814	-0.099747814	-0.099747814	-0.099747814	-0.099747814	-0.099747814	-0.099747814	-0.099747814	-0.099747814	-0.099747814	-0.099747814	-0.099747814	-0.099747814	-0.099747814	-0.099747814	-0.099747814	-0.099747814	-0.099747814	-0.099747814	-0.099747814	-0.099747814	-0.099747814	-0.099747814	-0.099747814	-0.099747814	-0.099747814	-0.099747814	-0.099747814	-0.099747814	-0.099747814	-0.099747814	-0.099747814	-0.099747814	-0.099747814	-0.099747814	-0.099747814	-0.099747814	-0.099747814	-0.099747814	-0.099747814	-0.099747814
77.mp3	0.2504565	0.2504565	0.2504565	0.2504565	0.2504565	0.2504565	0.2504565	0.2504565	0.2504565	0.2504565	0.2504565	0.2504565	0.2504565	0.2504565	0.2504565	0.2504565	0.2504565	0.2504565	0.2504565	0.2504565	0.2504565	0.2504565	0.2504565	0.2504565	0.2504565	0.2504565	0.2504565	0.2504565	0.2504565	0.2504565	0.2504565	0.2504565	0.2504565	0.2504565	0.2504565	0.2504565	0.2504565	0.2504565	0.2504565	0.2504565	0.2504565	0.2504565	0.2504565	0.2504565	0.2504565	0.2504565	0.2504565	0.2504565	0.2504565
78.mp3	0.037008416	0.037008416	0.037008416	0.037008416	0.037008416	0.037008416	0.037008416	0.037008416	0.037008416	0.037008416	0.037008416	0.037008416	0.037008416	0.037008416	0.037008416	0.037008416	0.037008416	0.037008416	0.037008416	0.037008416	0.037008416	0.037008416	0.037008416	0.037008416	0.037008416	0.037008416	0.037008416	0.037008416	0.037008416	0.037008416	0.037008416	0.037008416	0.037008416	0.037008416	0.037008416	0.037008416	0.037008416	0.037008416	0.037008416	0.037008416	0.037008416	0.037008416	0.037008416	0.037008416	0.037008416	0.037008416	0.037008416	0.037008416	0.037008416
79.mp3	0.20671761	0.20671761	0.20671761	0.20671761	0.20671761	0.20671761	0.20671761	0.20671761	0.20671761	0.20671761	0.20671761	0.20671761	0.20671761	0.20671761	0.20671761	0.20671761	0.20671761	0.20671761	0.20671761	0.20671761	0.20671761	0.20671761	0.20671761	0.20671761	0.20671761	0.20671761	0.20671761	0.20671761	0.20671761	0.20671761	0.20671761	0.20671761	0.20671761	0.20671761	0.20671761	0.20671761	0.20671761	0.20671761	0.20671761	0.20671761	0.20671761	0.20671761	0.20671761	0.20671761	0.20671761	0.20671761	0.20671761	0.20671761	0.20671761
80.mp3	-0.14768353	-0.14768353	-0.14768353	-0.14768353	-0.14768353	-0.14768353	-0.14768353	-0.14768353	-0.14768353	-0.14768353	-0.14768353	-0.14768353	-0.14768353	-0.14768353	-0.14768353	-0.14768353	-0.14768353	-0.14768353	-0.14768353	-0.14768353	-0.14768353	-0.14768353	-0.14768353	-0.14768353	-0.14768353	-0.14768353	-0.14768353	-0.14768353	-0.14768353	-0.14768353	-0.14768353	-0.14768353	-0.14768353	-0.14768353	-0.14768353	-0.14768353	-0.14768353	-0.14768353	-0.14768353	-0.14768353	-0.14768353	-0.14768353	-0.14768353	-0.14768353	-0.14768353	-0.14768353	-0.14768353	-0.14768353	-0.14768353
81.mp3	0.13001162	0.13001162	0.13001162	0.13001162	0.13001162	0.13001162	0.13001162	0.13001162	0.13001162	0.13001162	0.13001162	0.13001162	0.13001162	0.13001162	0.13001162	0.13001162	0.13001162	0.13001162	0.13001162	0.13001162	0.13001162	0.13001162	0.13001162	0.13001162	0.13001162	0.13001162	0.13001162	0.13001162	0.13001162	0.13001162	0.13001162	0.13001162	0.13001162	0.13001162	0.13001162	0.13001162	0.13001162	0.13001162	0.13001162	0.13001162	0.13001162	0.13001162	0.13001162	0.13001162	0.13001162	0.13001162	0.13001162	0.13001162	0.13001162
82.mp3	0.10838669	0.10838669	0.10838669	0.10838669	0.10838669	0.10838669	0.10838669	0.10838669	0.10838669	0.10838669	0.10838669	0.10838669	0.10838669	0.10838669	0.10838669	0.10838669	0.10838669	0.10838669	0.10838669	0.10838669	0.10838669	0.10838669	0.10838669	0.10838669	0.10838669	0.10838669	0.10838669	0.10838669	0.10838669	0.10838669	0.10838669	0.10838669	0.10838669	0.10838669	0.10838669	0.10838669	0.10838669	0.10838669	0.10838669	0.10838669	0.10838669	0.10838669	0.10838669	0.10838669	0.10838669	0.10838669	0.10838669	0.10838669	0.10838669
83.mp3	0.114236034	0.114236034	0.114236034	0.114236034	0.114236034	0.114236034	0.114236034	0.114236034	0.114236034	0.114236034	0.114236034	0.114236034	0.114236034	0.114236034	0.114236034	0.114236034	0.114236034	0.114236034	0.114236034	0.114236034	0.114236034	0.114236034	0.114236034	0.114236034	0.114236034	0.114236034	0.114236034	0.114236034	0.114236034	0.114236034	0.114236034	0.114236034	0.114236034	0.114236034	0.114236034	0.114236034	0.114236034	0.114236034	0.114236034	0.114236034	0.114236034	0.114236034	0.114236034	0.114236034	0.114236034	0.114236034	0.114236034	0.114236034	0.114236034
84.mp3	0.27483872	0.27483872	0.27483872	0.27483872	0.27483872	0.27483872	0.27483872	0.27483872	0.27483872	0.27483872	0.27483872	0.27483872	0.27483872	0.27483872	0.27483872	0.27483872	0.27483872	0.27483872	0.27483872	0.27483872	0.27483872	0.27483872	0.27483872	0.27483872	0.27483872	0.27483872	0.27483872	0.27483872	0.27483872	0.27483872	0.27483872	0.27483872	0.27483872	0.27483872	0.27483872	0.27483872	0.27483872	0.27483872	0.27483872	0.27483872	0.27483872	0.27483872	0.27483872	0.27483872	0.27483872	0.27483872	0.27483872	0.27483872	0.27483872
85.mp3	-0.083628014	-0.083628014	-0.083628014	-0.083628014	-0.083628014	-0.083628014	-0.083628014	-0.083628014	-0.083628014	-0.083628014	-0.083628014	-0.083628014	-0.083628014	-0.083628014	-0.083628014	-0.083628014	-0.083628014	-0.083628014	-0.083628014	-0.083628014	-0.083628014	-0.083628014	-0.083628014	-0.083628014	-0.083628014	-0.083628014	-0.083628014	-0.083628014	-0.083628014	-0.083628014	-0.083628014	-0.083628014	-0.083628014	-0.083628014	-0.083628014	-0.083628014	-0.083628014	-0.083628014	-0.083628014	-0.083628014	-0.083628014	-0.083628014	-0.083628014	-0.083628014	-0.083628014	-0.083628014	-0.083628014	-0.083628014	-0.083628014
86.mp3	0.23486829	0.23486829	0.23486829	0.23486829	0.23486829	0.23486829	0.23486829	0.23486829	0.23486829	0.23486829	0.23486829	0.23486829	0.23486829	0.23486829	0.23486829	0.23486829	0.23486829	0.23486829	0.23486829	0.23486829	0.23486829	0.23486829	0.23486829	0.23486829	0.23486829	0.23486829	0.23486829	0.23486829	0.23486829	0.23486829	0.23486829	0.23486829	0.23486829	0.23486829	0.23486829	0.23486829	0.23486829	0.23486829	0.23486829	0.23486829	0.23486829	0.23486829	0.23486829	0.23486829	0.23486829	0.23486829	0.23486829	0.23486829	0.23486829
87.mp3	0.018149078	0.018149078	0.018149078	0.018149078	0.018149078	0.018149078	0.018149078	0.018149078	0.018149078	0.018149078	0.018149078	0.018149078	0.018149078	0.018149078	0.018149078	0.018149078	0.018149078	0.018149078	0.018149078	0.018149078	0.018149078	0.018149078	0.018149078	0.018149078	0.018149078	0.018149078	0.018149078	0.018149078	0.018149078	0.018149078	0.018149078	0.018149078	0.018149078	0.018149078	0.018149078	0.018149078	0.018149078	0.018149078	0.018149078	0.018149078	0.018149078	0.018149078	0.018149078	0.018149078	0.018149078	0.018149078	0.018149078	0.018149078	0.018149078
88.mp3	0.06504392	0.06504392	0.06504392	0.06504392	0.06504392	0.06504392	0.06504392	0.06504392	0.06504392	0.06504392	0.06504392	0.06504392	0.06504392	0.06504392	0.06504392	0.06504392	0.06504392	0.06504392	0.06504392	0.06504392	0.06504392	0.06504392	0.06504392	0.06504392	0.06504392	0.06504392	0.06504392	0.06504392	0.06504392	0.06504392	0.06504392	0.06504392	0.06504392	0.06504392	0.06504392	0.06504392	0.06504392	0.06504392	0.06504392	0.06504392	0.06504392	0.06504392	0.06504392	0.06504392	0.06504392	0.06504392	0.06504392	0.06504392	0.06504392
89.mp3	0.28395948	0.28395948	0.28395948	0.28395948	0.28395948	0.28395948	0.28395948	0.28395948	0.28395948	0.28395948	0.28395948	0.28395948	0.28395948	0.28395948	0.28395948	0.28395948	0.28395948	0.28395948	0.28395948	0.28395948	0.28395948	0.28395948	0.28395948	0.28395948	0.28395948	0.28395948	0.28395948	0.28395948	0.28395948	0.28395948	0.28395948	0.28395948	0.28395948	0.28395948	0.28395948	0.28395948	0.28395948	0.28395948	0.28395948	0.28395948	0.28395948	0.28395948	0.28395948	0.28395948	0.28395948	0.28395948	0.28395948	0.28395948	0.28395948
90.mp3	0.17215014	0.17215014	0.17215014	0.17215014	0.17215014	0.17215014	0.17215014	0.17215014	0.17215014	0.17215014	0.17215014	0.17215014	0.17215014	0.17215014	0.17215014	0.17215014	0.17215014	0.17215014	0.17215014	0.17215014	0.17215014	0.17215014	0.17215014	0.17215014	0.17215014	0.17215014	0.17215014	0.17215014	0.17215014	0.17215014	0.17215014	0.17215014	0.17215014	0.17215014	0.17215014	0.17215014	0.17215014	0.17215014	0.17215014	0.17215014	0.17215014	0.17215014	0.17215014	0.17215014	0.17215014	0.17215014	0.17215014	0.17215014	0.17215014
91.mp3	-0.19077042	-0.19077042	-0.19077042	-0.19077042	-0.19077042	-0.19077042	-0.19077042	-0.19077042	-0.19077042	-0.19077042	-0.19077042	-0.19077042	-0.19077042	-0.19077042	-0.19077042	-0.19077042	-0.19077042	-0.19077042	-0.19077042	-0.19077042	-0.19077042	-0.19077042	-0.19077042	-0.19077042	-0.19077042	-0.19077042	-0.19077042	-0.19077042	-0.19077042	-0.19077042	-0.19077042	-0.19077042	-0.19077042	-0.19077042	-0.19077042	-0.19077042	-0.19077042	-0.19077042	-0.19077042	-0.19077042	-0.19077042	-0.19077042	-0.19077042	-0.19077042	-0.19077042	-0.19077042	-0.19077042	-0.19077042	-0.19077042
92.mp3	0.025706086	0.025706086	0.025706086	0.025706086	0.025706086	0.025706086	0.025706086	0.025706086	0.025706086	0.025706086	0.025706086	0.025706086	0.025706086	0.025706086	0.025706086	0.025706086	0.025706086	0.025706086	0.025706086	0.025706086	0.025706086	0.025706086	0.025706086	0.025706086	0.025706086	0.025706086	0.025706086	0.025706086	0.025706086	0.025706086	0.025706086	0.025706086	0.025706086	0.025706086	0.025706086	0.025706086	0.025706086	0.025706086	0.025706086	0.025706086	0.025706086	0.025706086	0.025706086	0.025706086	0.025706086	0.025706086	0.025706086	0.025706086	0.025706086
93.mp3	0.11238783	0.11238783	0.11238783	0.11238783	0.11238783	0.11238783	0.11238783	0.11238783	0.11238783	0.11238783	0.11238783	0.11238783	0.11238783	0.11238783	0.11238783	0.11238783	0.11238783	0.11238783	0.11238783	0.11238783	0.11238783	0.11238783	0.11238783	0.11238783	0.11238783	0.11238783	0.11238783	0.11238783	0.11238783	0.11238783	0.11238783	0.11238783	0.11238783	0.11238783	0.11238783	0.11238783	0.11238783	0.11238783	0.11238783	0.11238783	0.11238783	0.11238783	0.11238783	0.11238783	0.11238783	0.11238783	0.11238783	0.11238783	0.11238783
95.mp3	0.29900095	0.29900095	0.29900095	0.29900095	0.29900095	0.29900095	0.29900095	0.29900095	0.29900095	0.29900095	0.29900095	0.29900095	0.29900095	0.29900095	0.29900095	0.29900095	0.29900095	0.29900095	0.29900095	0.29900095	0.29900095	0.29900095	0.29900095	0.29900095	0.29900095	0.29900095	0.29900095	0.29900095	0.29900095	0.29900095	0.29900095	0.29900095	0.29900095	0.29900095	0.29900095	0.29900095	0.29900095	0.29900095	0.29900095	0.29900095	0.29900095	0.29900095	0.29900095	0.29900095	0.29900095	0.29900095	0.29900095	0.29900095	0.29900095
96.mp3	0.17596343	0.17596343	0.17596343	0.17596343	0.17596343	0.17596343	0.17596343	0.17596343	0.17596343	0.17596343	0.17596343	0.17596343	0.17596343	0.17596343	0.17596343	0.17596343	0.17596343	0.17596343	0.17596343	0.17596343	0.17596343	0.17596343	0.17596343	0.17596343	0.17596343	0.17596343	0.17596343	0.17596343	0.17596343	0.17596343	0.17596343	0.17596343	0.17596343	0.17596343	0.17596343	0.17596343	0.17596343	0.17596343	0.17596343	0.17596343	0.17596343	0.17596343	0.17596343	0.17596343	0.17596343	0.17596343	0.17596343	0.17596343	0.17596343
98.mp3	0.3752122	0.3752122	0.3752122	0.3752122	0.3752122	0.3752122	0.3752122	0.3752122	0.3752122	0.3752122	0.3752122	0.3752122	0.3752122	0.3752122	0.3752122	0.3752122	0.3752122	0.3752122	0.3752122	0.3752122	0.3752122	0.3752122	0.3752122	0.3752122	0.3752122	0.3752122	0.3752122	0.3752122	0.3752122	0.3752122	0.3752122	0.3752122	0.3752122	0.3752122	0.3752122	0.3752122	0.3752122	0.3752122	0.3752122	0.3752122	0.3752122	0.3752122	0.3752122	0.3752122	0.3752122	0.3752122	0.3752122	0.3752122	0.3752122
99.mp3	0.35220593	0.35220593	0.35220593	0.35220593	0.35220593	0.35220593	0.35220593	0.35220593	0.35220593	0.35220593	0.35220593	0.35220593	0.35220593	0.35220593	0.35220593	0.35220593	0.35220593	0.35220593	0.35220593	0.35220593	0.35220593	0.35220593	0.35220593	0.35220593	0.35220593	0.35220593	0.35220593	0.35220593	0.35220593	0.35220593	0.35220593	0.35220593	0.35220593	0.35220593	0.35220593	0.35220593	0.35220593	0.35220593	0.35220593	0.35220593	0.35220593	0.35220593	0.35220593	0.35220593	0.35220593	0.35220593	0.35220593	0.35220593	0.35220593
101.mp3	-0.22550711	-0.22550711	-0.22550711	-0.22550711	-0.22550711	-0.22550711	-0.22550711	-0.22550711	-0.22550711	-0.22550711	-0.22550711	-0.22550711	-0.22550711	-0.22550711	-0.22550711	-0.22550711	-0.22550711	-0.22550711	-0.22550711	-0.22550711	-0.22550711	-0.22550711	-0.22550711	-0.22550711	-0.22550711	-0.22550711	-0.22550711	-0.22550711	-0.22550711	-0.22550711	-0.22550711	-0.22550711	-0.22550711	-0.22550711	-0.22550711	-0.22550711	-0.22550711	-0.22550711	-0.22550711	-0.22550711	-0.22550711	-0.22550711	-0.22550711	-0.22550711	-0.22550711	-0.22550711	-0.22550711	-0.22550711	-0.22550711
102.mp3	0.35035732	0.35035732	0.35035732	0.35035732	0.35035732	0.35035732	0.35035732	0.35035732	0.35035732	0.35035732	0.35035732	0.35035732	0.35035732	0.35035732	0.35035732	0.35035732	0.35035732	0.35035732	0.35035732	0.35035732	0.35035732	0.35035732	0.35035732	0.35035732	0.35035732	0.35035732	0.35035732	0.35035732	0.35035732	0.35035732	0.35035732	0.35035732	0.35035732	0.35035732	0.35035732	0.35035732	0.35035732	0.35035732	0.35035732	0.35035732	0.35035732	0.35035732	0.35035732	0.35035732	0.35035732	0.35035732	0.35035732	0.35035732	0.35035732
103.mp3	0.10323619	0.10323619	0.10323619	0.10323619	0.10323619	0.10323619	0.10323619	0.10323619	0.10323619	0.10323619	0.10323619	0.10323619	0.10323619	0.10323619	0.10323619	0.10323619	0.10323619	0.10323619	0.10323619	0.10323619	0.10323619	0.10323619	0.10323619	0.10323619	0.10323619	0.10323619	0.10323619	0.10323619	0.10323619	0.10323619	0.10323619	0.10323619	0.10323619	0.10323619	0.10323619	0.10323619	0.10323619	0.10323619	0.10323619	0.10323619	0.10323619	0.10323619	0.10323619	0.10323619	0.10323619	0.10323619	0.10323619	0.10323619	0.10323619
104.mp3	0.08234458	0.08234458	0.08234458	0.08234458	0.08234458	0.08234458	0.08234458	0.08234458	0.08234458	0.08234458	0.08234458	0.08234458	0.08234458	0.08234458	0.08234458	0.08234458	0.08234458	0.08234458	0.08234458	0.08234458	0.08234458	0.08234458	0.08234458	0.08234458	0.08234458	0.08234458	0.08234458	0.08234458	0.08234458	0.08234458	0.08234458	0.08234458	0.08234458	0.08234458	0.08234458	0.08234458	0.08234458	0.08234458	0.08234458	0.08234458	0.08234458	0.08234458	0.08234458	0.08234458	0.08234458	0.08234458	0.08234458	0.08234458	0.08234458
105.mp3	0.21242204	0.21242204	0.21242204	0.21242204	0.21242204	0.21242204	0.21242204	0.21242204	0.21242204	0.21242204	0.21242204	0.21242204	0.21242204	0.21242204	0.21242204	0.21242204	0.21242204	0.21242204	0.21242204	0.21242204	0.21242204	0.21242204	0.21242204	0.21242204	0.21242204	0.21242204	0.21242204	0.21242204	0.21242204	0.21242204	0.21242204	0.21242204	0.21242204	0.21242204	0.21242204	0.21242204	0.21242204	0.21242204	0.21242204	0.21242204	0.21242204	0.21242204	0.21242204	0.21242204	0.21242204	0.21242204	0.21242204	0.21242204	0.21242204
106.mp3	0.17382976	0.17382976	0.17382976	0.17382976	0.17382976	0.17382976	0.17382976	0.17382976	0.17382976	0.17382976	0.17382976	0.17382976	0.17382976	0.17382976	0.17382976	0.17382976	0.17382976	0.17382976	0.17382976	0.17382976	0.17382976	0.17382976	0.17382976	0.17382976	0.17382976	0.17382976	0.17382976	0.17382976	0.17382976	0.17382976	0.17382976	0.17382976	0.17382976	0.17382976	0.17382976	0.17382976	0.17382976	0.17382976	0.17382976	0.17382976	0.17382976	0.17382976	0.17382976	0.17382976	0.17382976	0.17382976	0.17382976	0.17382976	0.17382976
107.mp3	0.13281068	0.13281068	0.13281068	0.13281068	0.13281068	0.13281068	0.13281068	0.13281068	0.13281068	0.13281068	0.13281068	0.13281068	0.13281068	0.13281068	0.13281068	0.13281068	0.13281068	0.13281068	0.13281068	0.13281068	0.13281068	0.13281068	0.13281068	0.13281068	0.13281068	0.13281068	0.13281068	0.13281068	0.13281068	0.13281068	0.13281068	0.13281068	0.13281068	0.13281068	0.13281068	0.13281068	0.13281068	0.13281068	0.13281068	0.13281068	0.13281068	0.13281068	0.13281068	0.13281068	0.13281068	0.13281068	0.13281068	0.13281068	0.13281068
108.mp3	0.09611306	0.09611306	0.09611306	0.09611306	0.09611306	0.09611306	0.09611306	0.09611306	0.09611306	0.09611306	0.09611306	0.09611306	0.09611306	0.09611306	0.09611306	0.09611306	0.09611306	0.09611306	0.09611306	0.09611306	0.09611306	0.09611306	0.09611306	0.09611306	0.09611306	0.09611306	0.09611306	0.09611306	0.09611306	0.09611306	0.09611306	0.09611306	0.09611306	0.09611306	0.09611306	0.09611306	0.09611306	0.09611306	0.09611306	0.09611306	0.09611306	0.09611306	0.09611306	0.09611306	0.09611306	0.09611306	0.09611306	0.09611306	0.09611306
109.mp3	-0.16688403	-0.16688403	-0.16688403	-0.16688403	-0.16688403	-0.16688403	-0.16688403	-0.16688403	-0.16688403	-0.16688403	-0.16688403	-0.16688403	-0.16688403	-0.16688403	-0.16688403	-0.16688403	-0.16688403	-0.16688403	-0.16688403	-0.16688403	-0.16688403	-0.16688403	-0.16688403	-0.16688403	-0.16688403	-0.16688403	-0.16688403	-0.16688403	-0.16688403	-0.16688403	-0.16688403	-0.16688403	-0.16688403	-0.16688403	-0.16688403	-0.16688403	-0.16688403	-0.16688403	-0.16688403	-0.16688403	-0.16688403	-0.16688403	-0.16688403	-0.16688403	-0.16688403	-0.16688403	-0.16688403	-0.16688403	-0.16688403
110.mp3	0.08310663	0.08310663	0.08310663	0.08310663	0.08310663	0.08310663	0.08310663	0.08310663	0.08310663	0.08310663	0.08310663	0.08310663	0.08310663	0.08310663	0.08310663	0.08310663	0.08310663	0.08310663	0.08310663	0.08310663	0.08310663	0.08310663	0.08310663	0.08310663	0.08310663	0.08310663	0.08310663	0.08310663	0.08310663	0.08310663	0.08310663	0.08310663	0.08310663	0.08310663	0.08310663	0.08310663	0.08310663	0.08310663	0.08310663	0.08310663	0.08310663	0.08310663	0.08310663	0.08310663	0.08310663	0.08310663	0.08310663	0.08310663	0.08310663
111.mp3	0.14959514	0.14959514	0.14959514	0.14959514	0.14959514	0.14959514	0.14959514	0.14959514	0.14959514	0.14959514	0.14959514	0.14959514	0.14959514	0.14959514	0.14959514	0.14959514	0.14959514	0.14959514	0.14959514	0.14959514	0.14959514	0.14959514	0.14959514	0.14959514	0.14959514	0.14959514	0.14959514	0.14959514	0.14959514	0.14959514	0.14959514	0.14959514	0.14959514	0.14959514	0.14959514	0.14959514	0.14959514	0.14959514	0.14959514	0.14959514	0.14959514	0.14959514	0.14959514	0.14959514	0.14959514	0.14959514	0.14959514	0.14959514	0.14959514
112.mp3	0.25704822	0.25704822	0.25704822	0.25704822	0.25704822	0.25704822	0.25704822	0.25704822	0.25704822	0.25704822	0.25704822	0.25704822	0.25704822	0.25704822	0.25704822	0.25704822	0.25704822	0.25704822	0.25704822	0.25704822	0.25704822	0.25704822	0.25704822	0.25704822	0.25704822	0.25704822	0.25704822	0.25704822	0.25704822	0.25704822	0.25704822	0.25704822	0.25704822	0.25704822	0.25704822	0.25704822	0.25704822	0.25704822	0.25704822	0.25704822	0.25704822	0.25704822	0.25704822	0.25704822	0.25704822	0.25704822	0.25704822	0.25704822	0.25704822
113.mp3	0.009088963	0.009088963	0.009088963	0.009088963	0.009088963	0.009088963	0.009088963	0.009088963	0.009088963	0.009088963	0.009088963	0.009088963	0.009088963	0.009088963	0.009088963	0.009088963	0.009088963	0.009088963	0.009088963	0.009088963	0.009088963	0.009088963	0.009088963	0.009088963	0.009088963	0.009088963	0.009088963	0.009088963	0.009088963	0.009088963	0.009088963	0.009088963	0.009088963	0.009088963	0.009088963	0.009088963	0.009088963	0.009088963	0.009088963	0.009088963	0.009088963	0.009088963	0.009088963	0.009088963	0.009088963	0.009088963	0.009088963	0.009088963	0.009088963
114.mp3	0.043141246	0.043141246	0.043141246	0.043141246	0.043141246	0.043141246	0.043141246	0.043141246	0.043141246	0.043141246	0.043141246	0.043141246	0.043141246	0.043141246	0.043141246	0.043141246	0.043141246	0.043141246	0.043141246	0.043141246	0.043141246	0.043141246	0.043141246	0.043141246	0.043141246	0.043141246	0.043141246	0.043141246	0.043141246	0.043141246	0.043141246	0.043141246	0.043141246	0.043141246	0.043141246	0.043141246	0.043141246	0.043141246	0.043141246	0.043141246	0.043141246	0.043141246	0.043141246	0.043141246	0.043141246	0.043141246	0.043141246	0.043141246	0.043141246
115.mp3	0.039532162	0.039532162	0.039532162	0.039532162	0.039532162	0.039532162	0.039532162	0.039532162	0.039532162	0.039532162	0.039532162	0.039532162	0.039532162	0.039532162	0.039532162	0.039532162	0.039532162	0.039532162	0.039532162	0.039532162	0.039532162	0.039532162	0.039532162	0.039532162	0.039532162	0.039532162	0.039532162	0.039532162	0.039532162	0.039532162	0.039532162	0.039532162	0.039532162	0.039532162	0.039532162	0.039532162	0.039532162	0.039532162	0.039532162	0.039532162	0.039532162	0.039532162	0.039532162	0.039532162	0.039532162	0.039532162	0.039532162	0.039532162	0.039532162
116.mp3	0.24181587	0.24181587	0.24181587	0.24181587	0.24181587	0.24181587	0.24181587	0.24181587	0.24181587	0.24181587	0.24181587	0.24181587	0.24181587	0.24181587	0.24181587	0.24181587	0.24181587	0.24181587	0.24181587	0.24181587	0.24181587	0.24181587	0.24181587	0.24181587	0.24181587	0.24181587	0.24181587	0.24181587	0.24181587	0.24181587	0.24181587	0.24181587	0.24181587	0.24181587	0.24181587	0.24181587	0.24181587	0.24181587	0.24181587	0.24181587	0.24181587	0.24181587	0.24181587	0.24181587	0.24181587	0.24181587	0.24181587	0.24181587	0.24181587
117.mp3	0.035568424	0.035568424	0.035568424	0.035568424	0.035568424	0.035568424	0.035568424	0.035568424	0.035568424	0.035568424	0.035568424	0.035568424	0.035568424	0.035568424	0.035568424	0.035568424	0.035568424	0.035568424	0.035568424	0.035568424	0.035568424	0.035568424	0.035568424	0.035568424	0.035568424	0.035568424	0.035568424	0.035568424	0.035568424	0.035568424	0.035568424	0.035568424	0.035568424	0.035568424	0.035568424	0.035568424	0.035568424	0.035568424	0.035568424	0.035568424	0.035568424	0.035568424	0.035568424	0.035568424	0.035568424	0.035568424	0.035568424	0.035568424	0.035568424
118.mp3	0.17479113	0.17479113	0.17479113	0.17479113	0.17479113	0.17479113	0.17479113	0.17479113	0.17479113	0.17479113	0.17479113	0.17479113	0.17479113	0.17479113	0.17479113	0.17479113	0.17479113	0.17479113	0.17479113	0.17479113	0.17479113	0.17479113	0.17479113	0.17479113	0.17479113	0.17479113	0.17479113	0.17479113	0.17479113	0.17479113	0.17479113	0.17479113	0.17479113	0.17479113	0.17479113	0.17479113	0.17479113	0.17479113	0.17479113	0.17479113	0.17479113	0.17479113	0.17479113	0.17479113	0.17479113	0.17479113	0.17479113	0.17479113	0.17479113
119.mp3	0.013741538	0.013741538	0.013741538	0.013741538	0.013741538	0.013741538	0.013741538	0.013741538	0.013741538	0.013741538	0.013741538	0.013741538	0.013741538	0.013741538	0.013741538	0.013741538	0.013741538	0.013741538	0.013741538	0.013741538	0.013741538	0.013741538	0.013741538	0.013741538	0.013741538	0.013741538	0.013741538	0.013741538	0.013741538	0.013741538	0.013741538	0.013741538	0.013741538	0.013741538	0.013741538	0.013741538	0.013741538	0.013741538	0.013741538	0.013741538	0.013741538	0.013741538	0.013741538	0.013741538	0.013741538	0.013741538	0.013741538	0.013741538	0.013741538
120.mp3	0.11994221	0.11994221	0.11994221	0.11994221	0.11994221	0.11994221	0.11994221	0.11994221	0.11994221	0.11994221	0.11994221	0.11994221	0.11994221	0.11994221	0.11994221	0.11994221	0.11994221	0.11994221	0.11994221	0.11994221	0.11994221	0.11994221	0.11994221	0.11994221	0.11994221	0.11994221	0.11994221	0.11994221	0.11994221	0.11994221	0.11994221	0.11994221	0.11994221	0.11994221	0.11994221	0.11994221	0.11994221	0.11994221	0.11994221	0.11994221	0.11994221	0.11994221	0.11994221	0.11994221	0.11994221	0.11994221	0.11994221	0.11994221	0.11994221
121.mp3	0.09191805	0.09191805	0.09191805	0.09191805	0.09191805	0.09191805	0.09191805	0.09191805	0.09191805	0.09191805	0.09191805	0.09191805	0.09191805	0.09191805	0.09191805	0.09191805	0.09191805	0.09191805	0.09191805	0.09191805	0.09191805	0.09191805	0.09191805	0.09191805	0.09191805	0.09191805	0.09191805	0.09191805	0.09191805	0.09191805	0.09191805	0.09191805	0.09191805	0.09191805	0.09191805	0.09191805	0.09191805	0.09191805	0.09191805	0.09191805	0.09191805	0.09191805	0.09191805	0.09191805	0.09191805	0.09191805	0.09191805	0.09191805	0.09191805
122.mp3	0.08962672	0.08962672	0.08962672	0.08962672	0.08962672	0.08962672	0.08962672	0.08962672	0.08962672	0.08962672	0.08962672	0.08962672	0.08962672	0.08962672	0.08962672	0.08962672	0.08962672	0.08962672	0.08962672	0.08962672	0.08962672	0.08962672	0.08962672	0.08962672	0.08962672	0.08962672	0.08962672	0.08962672	0.08962672	0.08962672	0.08962672	0.08962672	0.08962672	0.08962672	0.08962672	0.08962672	0.08962672	0.08962672	0.08962672	0.08962672	0.08962672	0.08962672	0.08962672	0.08962672	0.08962672	0.08962672	0.08962672	0.08962672	0.08962672
123.mp3	0.28612283	0.28612283	0.28612283	0.28612283	0.28612283	0.28612283	0.28612283	0.28612283	0.28612283	0.28612283	0.28612283	0.28612283	0.28612283	0.28612283	0.28612283	0.28612283	0.28612283	0.28612283	0.28612283	0.28612283	0.28612283	0.28612283	0.28612283	0.28612283	0.28612283	0.28612283	0.28612283	0.28612283	0.28612283	0.28612283	0.28612283	0.28612283	0.28612283	0.28612283	0.28612283	0.28612283	0.28612283	0.28612283	0.28612283	0.28612283	0.28612283	0.28612283	0.28612283	0.28612283	0.28612283	0.28612283	0.28612283	0.28612283	0.28612283
124.mp3	-0.06545461	-0.06545461	-0.06545461	-0.06545461	-0.06545461	-0.06545461	-0.06545461	-0.06545461	-0.06545461	-0.06545461	-0.06545461	-0.06545461	-0.06545461	-0.06545461	-0.06545461	-0.06545461	-0.06545461	-0.06545461	-0.06545461	-0.06545461	-0.06545461	-0.06545461	-0.06545461	-0.06545461	-0.06545461	-0.06545461	-0.06545461	-0.06545461	-0.06545461	-0.06545461	-0.06545461	-0.06545461	-0.06545461	-0.06545461	-0.06545461	-0.06545461	-0.06545461	-0.06545461	-0.06545461	-0.06545461	-0.06545461	-0.06545461	-0.06545461	-0.06545461	-0.06545461	-0.06545461	-0.06545461	-0.06545461	-0.06545461
125.mp3	0.07212667	0.07212667	0.07212667	0.07212667	0.07212667	0.07212667	0.07212667	0.07212667	0.07212667	0.07212667	0.07212667	0.07212667	0.07212667	0.07212667	0.07212667	0.07212667	0.07212667	0.07212667	0.07212667	0.07212667	0.07212667	0.07212667	0.07212667	0.07212667	0.07212667	0.07212667	0.07212667	0.07212667	0.07212667	0.07212667	0.07212667	0.07212667	0.07212667	0.07212667	0.07212667	0.07212667	0.07212667	0.07212667	0.07212667	0.07212667	0.07212667	0.07212667	0.07212667	0.07212667	0.07212667	0.07212667	0.07212667	0.07212667	0.07212667
126.mp3	0.36077335	0.36077335	0.36077335	0.36077335	0.36077335	0.36077335	0.36077335	0.36077335	0.36077335	0.36077335	0.36077335	0.36077335	0.36077335	0.36077335	0.36077335	0.36077335	0.36077335	0.36077335	0.36077335	0.36077335	0.36077335	0.36077335	0.36077335	0.36077335	0.36077335	0.36077335	0.36077335	0.36077335	0.36077335	0.36077335	0.36077335	0.36077335	0.36077335	0.36077335	0.36077335	0.36077335	0.36077335	0.36077335	0.36077335	0.36077335	0.36077335	0.36077335	0.36077335	0.36077335	0.36077335	0.36077335	0.36077335	0.36077335	0.36077335
127.mp3	0.31187412	0.31187412	0.31187412	0.31187412	0.31187412	0.31187412	0.31187412	0.31187412	0.31187412	0.31187412	0.31187412	0.31187412	0.31187412	0.31187412	0.31187412	0.31187412	0.31187412	0.31187412	0.31187412	0.31187412	0.31187412	0.31187412	0.31187412	0.31187412	0.31187412	0.31187412	0.31187412	0.31187412	0.31187412	0.31187412	0.31187412	0.31187412	0.31187412	0.31187412	0.31187412	0.31187412	0.31187412	0.31187412	0.31187412	0.31187412	0.31187412	0.31187412	0.31187412	0.31187412	0.31187412	0.31187412	0.31187412	0.31187412	0.31187412
128.mp3	0.5142997	0.5142997	0.5142997	0.5142997	0.5142997	0.5142997	0.5142997	0.5142997	0.5142997	0.5142997	0.5142997	0.5142997	0.5142997	0.5142997	0.5142997	0.5142997	0.5142997	0.5142997	0.5142997	0.5142997	0.5142997	0.5142997	0.5142997	0.5142997	0.5142997	0.5142997	0.5142997	0.5142997	0.5142997	0.5142997	0.5142997	0.5142997	0.5142997	0.5142997	0.5142997	0.5142997	0.5142997	0.5142997	0.5142997	0.5142997	0.5142997	0.5142997	0.5142997	0.5142997	0.5142997	0.5142997	0.5142997	0.5142997	0.5142997
129.mp3	0.21000877	0.21000877	0.21000877	0.21000877	0.21000877	0.21000877	0.21000877	0.21000877	0.21000877	0.21000877	0.21000877	0.21000877	0.21000877	0.21000877	0.21000877	0.21000877	0.21000877	0.21000877	0.21000877	0.21000877	0.21000877	0.21000877	0.21000877	0.21000877	0.21000877	0.21000877	0.21000877	0.21000877	0.21000877	0.21000877	0.21000877	0.21000877	0.21000877	0.21000877	0.21000877	0.21000877	0.21000877	0.21000877	0.21000877	0.21000877	0.21000877	0.21000877	0.21000877	0.21000877	0.21000877	0.21000877	0.21000877	0.21000877	0.21000877
130.mp3	-0.2952984	-0.2952984	-0.2952984	-0.2952984	-0.2952984	-0.2952984	-0.2952984	-0.2952984	-0.2952984	-0.2952984	-0.2952984	-0.2952984	-0.2952984	-0.2952984	-0.2952984	-0.2952984	-0.2952984	-0.2952984	-0.2952984	-0.2952984	-0.2952984	-0.2952984	-0.2952984	-0.2952984	-0.2952984	-0.2952984	-0.2952984	-0.2952984	-0.2952984	-0.2952984	-0.2952984	-0.2952984	-0.2952984	-0.2952984	-0.2952984	-0.2952984	-0.2952984	-0.2952984	-0.2952984	-0.2952984	-0.2952984	-0.2952984	-0.2952984	-0.2952984	-0.2952984	-0.2952984	-0.2952984	-0.2952984	-0.2952984
131.mp3	0.20238432	0.20238432	0.20238432	0.20238432	0.20238432	0.20238432	0.20238432	0.20238432	0.20238432	0.20238432	0.20238432	0.20238432	0.20238432	0.20238432	0.20238432	0.20238432	0.20238432	0.20238432	0.20238432	0.20238432	0.20238432	0.20238432	0.20238432	0.20238432	0.20238432	0.20238432	0.20238432	0.20238432	0.20238432	0.20238432	0.20238432	0.20238432	0.20238432	0.20238432	0.20238432	0.20238432	0.20238432	0.20238432	0.20238432	0.20238432	0.20238432	0.20238432	0.20238432	0.20238432	0.20238432	0.20238432	0.20238432	0.20238432	0.20238432
133.mp3	0.14317912	0.14317912	0.14317912	0.14317912	0.14317912	0.14317912	0.14317912	0.14317912	0.14317912	0.14317912	0.14317912	0.14317912	0.14317912	0.14317912	0.14317912	0.14317912	0.14317912	0.14317912	0.14317912	0.14317912	0.14317912	0.14317912	0.14317912	0.14317912	0.14317912	0.14317912	0.14317912	0.14317912	0.14317912	0.14317912	0.14317912	0.14317912	0.14317912	0.14317912	0.14317912	0.14317912	0.14317912	0.14317912	0.14317912	0.14317912	0.14317912	0.14317912	0.14317912	0.14317912	0.14317912	0.14317912	0.14317912	0.14317912	0.14317912
134.mp3	-0.21004298	-0.21004298	-0.21004298	-0.21004298	-0.21004298	-0.21004298	-0.21004298	-0.21004298	-0.21004298	-0.21004298	-0.21004298	-0.21004298	-0.21004298	-0.21004298	-0.21004298	-0.21004298	-0.21004298	-0.21004298	-0.21004298	-0.21004298	-0.21004298	-0.21004298	-0.21004298	-0.21004298	-0.21004298	-0.21004298	-0.21004298	-0.21004298	-0.21004298	-0.21004298	-0.21004298	-0.21004298	-0.21004298	-0.21004298	-0.21004298	-0.21004298	-0.21004298	-0.21004298	-0.21004298	-0.21004298	-0.21004298	-0.21004298	-0.21004298	-0.21004298	-0.21004298	-0.21004298	-0.21004298	-0.21004298	-0.21004298
135.mp3	0.18699166	0.18699166	0.18699166	0.18699166	0.18699166	0.18699166	0.18699166	0.18699166	0.18699166	0.18699166	0.18699166	0.18699166	0.18699166	0.18699166	0.18699166	0.18699166	0.18699166	0.18699166	0.18699166	0.18699166	0.18699166	0.18699166	0.18699166	0.18699166	0.18699166	0.18699166	0.18699166	0.18699166	0.18699166	0.18699166	0.18699166	0.18699166	0.18699166	0.18699166	0.18699166	0.18699166	0.18699166	0.18699166	0.18699166	0.18699166	0.18699166	0.18699166	0.18699166	0.18699166	0.18699166	0.18699166	0.18699166	0.18699166	0.18699166
136.mp3	0.15185273	0.15185273	0.15185273	0.15185273	0.15185273	0.15185273	0.15185273	0.15185273	0.15185273	0.15185273	0.15185273	0.15185273	0.15185273	0.15185273	0.15185273	0.15185273	0.15185273	0.15185273	0.15185273	0.15185273	0.15185273	0.15185273	0.15185273	0.15185273	0.15185273	0.15185273	0.15185273	0.15185273	0.15185273	0.15185273	0.15185273	0.15185273	0.15185273	0.15185273	0.15185273	0.15185273	0.15185273	0.15185273	0.15185273	0.15185273	0.15185273	0.15185273	0.15185273	0.15185273	0.15185273	0.15185273	0.15185273	0.15185273	0.15185273
137.mp3	0.2808066	0.2808066	0.2808066	0.2808066	0.2808066	0.2808066	0.2808066	0.2808066	0.2808066	0.2808066	0.2808066	0.2808066	0.2808066	0.2808066	0.2808066	0.2808066	0.2808066	0.2808066	0.2808066	0.2808066	0.2808066	0.2808066	0.2808066	0.2808066	0.2808066	0.2808066	0.2808066	0.2808066	0.2808066	0.2808066	0.2808066	0.2808066	0.2808066	0.2808066	0.2808066	0.2808066	0.2808066	0.2808066	0.2808066	0.2808066	0.2808066	0.2808066	0.2808066	0.2808066	0.2808066	0.2808066	0.2808066	0.2808066	0.2808066
138.mp3	0.09190282	0.09190282	0.09190282	0.09190282	0.09190282	0.09190282	0.09190282	0.09190282	0.09190282	0.09190282	0.09190282	0.09190282	0.09190282	0.09190282	0.09190282	0.09190282	0.09190282	0.09190282	0.09190282	0.09190282	0.09190282	0.09190282	0.09190282	0.09190282	0.09190282	0.09190282	0.09190282	0.09190282	0.09190282	0.09190282	0.09190282	0.09190282	0.09190282	0.09190282	0.09190282	0.09190282	0.09190282	0.09190282	0.09190282	0.09190282	0.09190282	0.09190282	0.09190282	0.09190282	0.09190282	0.09190282	0.09190282	0.09190282	0.09190282
140.mp3	0.1741243	0.1741243	0.1741243	0.1741243	0.1741243	0.1741243	0.1741243	0.1741243	0.1741243	0.1741243	0.1741243	0.1741243	0.1741243	0.1741243	0.1741243	0.1741243	0.1741243	0.1741243	0.1741243	0.1741243	0.1741243	0.1741243	0.1741243	0.1741243	0.1741243	0.1741243	0.1741243	0.1741243	0.1741243	0.1741243	0.1741243	0.1741243	0.1741243	0.1741243	0.1741243	0.1741243	0.1741243	0.1741243	0.1741243	0.1741243	0.1741243	0.1741243	0.1741243	0.1741243	0.1741243	0.1741243	0.1741243	0.1741243	0.1741243
142.mp3	0.15596691	0.15596691	0.15596691	0.15596691	0.15596691	0.15596691	0.15596691	0.15596691	0.15596691	0.15596691	0.15596691	0.15596691	0.15596691	0.15596691	0.15596691	0.15596691	0.15596691	0.15596691	0.15596691	0.15596691	0.15596691	0.15596691	0.15596691	0.15596691	0.15596691	0.15596691	0.15596691	0.15596691	0.15596691	0.15596691	0.15596691	0.15596691	0.15596691	0.15596691	0.15596691	0.15596691	0.15596691	0.15596691	0.15596691	0.15596691	0.15596691	0.15596691	0.15596691	0.15596691	0.15596691	0.15596691	0.15596691	0.15596691	0.15596691
143.mp3	0.060101293	0.060101293	0.060101293	0.060101293	0.060101293	0.060101293	0.060101293	0.060101293	0.060101293	0.060101293	0.060101293	0.060101293	0.060101293	0.060101293	0.060101293	0.060101293	0.060101293	0.060101293	0.060101293	0.060101293	0.060101293	0.060101293	0.060101293	0.060101293	0.060101293	0.060101293	0.060101293	0.060101293	0.060101293	0.060101293	0.060101293	0.060101293	0.060101293	0.060101293	0.060101293	0.060101293	0.060101293	0.060101293	0.060101293	0.060101293	0.060101293	0.060101293	0.060101293	0.060101293	0.060101293	0.060101293	0.060101293	0.060101293	0.060101293
144.mp3	0.072562926	0.072562926	0.072562926	0.072562926	0.072562926	0.072562926	0.072562926	0.072562926	0.072562926	0.072562926	0.072562926	0.072562926	0.072562926	0.072562926	0.072562926	0.072562926	0.072562926	0.072562926	0.072562926	0.072562926	0.072562926	0.072562926	0.072562926	0.072562926	0.072562926	0.072562926	0.072562926	0.072562926	0.072562926	0.072562926	0.072562926	0.072562926	0.072562926	0.072562926	0.072562926	0.072562926	0.072562926	0.072562926	0.072562926	0.072562926	0.072562926	0.072562926	0.072562926	0.072562926	0.072562926	0.072562926	0.072562926	0.072562926	0.072562926
145.mp3	0.13076618	0.13076618	0.13076618	0.13076618	0.13076618	0.13076618	0.13076618	0.13076618	0.13076618	0.13076618	0.13076618	0.13076618	0.13076618	0.13076618	0.13076618	0.13076618	0.13076618	0.13076618	0.13076618	0.13076618	0.13076618	0.13076618	0.13076618	0.13076618	0.13076618	0.13076618	0.13076618	0.13076618	0.13076618	0.13076618	0.13076618	0.13076618	0.13076618	0.13076618	0.13076618	0.13076618	0.13076618	0.13076618	0.13076618	0.13076618	0.13076618	0.13076618	0.13076618	0.13076618	0.13076618	0.13076618	0.13076618	0.13076618	0.13076618
146.mp3	0.088264875	0.088264875	0.088264875	0.088264875	0.088264875	0.088264875	0.088264875	0.088264875	0.088264875	0.088264875	0.088264875	0.088264875	0.088264875	0.088264875	0.088264875	0.088264875	0.088264875	0.088264875	0.088264875	0.088264875	0.088264875	0.088264875	0.088264875	0.088264875	0.088264875	0.088264875	0.088264875	0.088264875	0.088264875	0.088264875	0.088264875	0.088264875	0.088264875	0.088264875	0.088264875	0.088264875	0.088264875	0.088264875	0.088264875	0.088264875	0.088264875	0.088264875	0.088264875	0.088264875	0.088264875	0.088264875	0.088264875	0.088264875	0.088264875
148.mp3	0.58759534	0.58759534	0.58759534	0.58759534	0.58759534	0.58759534	0.58759534	0.58759534	0.58759534	0.58759534	0.58759534	0.58759534	0.58759534	0.58759534	0.58759534	0.58759534	0.58759534	0.58759534	0.58759534	0.58759534	0.58759534	0.58759534	0.58759534	0.58759534	0.58759534	0.58759534	0.58759534	0.58759534	0.58759534	0.58759534	0.58759534	0.58759534	0.58759534	0.58759534	0.58759534	0.58759534	0.58759534	0.58759534	0.58759534	0.58759534	0.58759534	0.58759534	0.58759534	0.58759534	0.58759534	0.58759534	0.58759534	0.58759534	0.58759534
149.mp3	0.05687046	0.05687046	0.05687046	0.05687046	0.05687046	0.05687046	0.05687046	0.05687046	0.05687046	0.05687046	0.05687046	0.05687046	0.05687046	0.05687046	0.05687046	0.05687046	0.05687046	0.05687046	0.05687046	0.05687046	0.05687046	0.05687046	0.05687046	0.05687046	0.05687046	0.05687046	0.05687046	0.05687046	0.05687046	0.05687046	0.05687046	0.05687046	0.05687046	0.05687046	0.05687046	0.05687046	0.05687046	0.05687046	0.05687046	0.05687046	0.05687046	0.05687046	0.05687046	0.05687046	0.05687046	0.05687046	0.05687046	0.05687046	0.05687046
150.mp3	0.03205777	0.03205777	0.03205777	0.03205777	0.03205777	0.03205777	0.03205777	0.03205777	0.03205777	0.03205777	0.03205777	0.03205777	0.03205777	0.03205777	0.03205777	0.03205777	0.03205777	0.03205777	0.03205777	0.03205777	0.03205777	0.03205777	0.03205777	0.03205777	0.03205777	0.03205777	0.03205777	0.03205777	0.03205777	0.03205777	0.03205777	0.03205777	0.03205777	0.03205777	0.03205777	0.03205777	0.03205777	0.03205777	0.03205777	0.03205777	0.03205777	0.03205777	0.03205777	0.03205777	0.03205777	0.03205777	0.03205777	0.03205777	0.03205777
151.mp3	-0.25041068	-0.25041068	-0.25041068	-0.25041068	-0.25041068	-0.25041068	-0.25041068	-0.25041068	-0.25041068	-0.25041068	-0.25041068	-0.25041068	-0.25041068	-0.25041068	-0.25041068	-0.25041068	-0.25041068	-0.25041068	-0.25041068	-0.25041068	-0.25041068	-0.25041068	-0.25041068	-0.25041068	-0.25041068	-0.25041068	-0.25041068	-0.25041068	-0.25041068	-0.25041068	-0.25041068	-0.25041068	-0.25041068	-0.25041068	-0.25041068	-0.25041068	-0.25041068	-0.25041068	-0.25041068	-0.25041068	-0.25041068	-0.25041068	-0.25041068	-0.25041068	-0.25041068	-0.25041068	-0.25041068	-0.25041068	-0.25041068
152.mp3	0.36938515	0.36938515	0.36938515	0.36938515	0.36938515	0.36938515	0.36938515	0.36938515	0.36938515	0.36938515	0.36938515	0.36938515	0.36938515	0.36938515	0.36938515	0.36938515	0.36938515	0.36938515	0.36938515	0.36938515	0.36938515	0.36938515	0.36938515	0.36938515	0.36938515	0.36938515	0.36938515	0.36938515	0.36938515	0.36938515	0.36938515	0.36938515	0.36938515	0.36938515	0.36938515	0.36938515	0.36938515	0.36938515	0.36938515	0.36938515	0.36938515	0.36938515	0.36938515	0.36938515	0.36938515	0.36938515	0.36938515	0.36938515	0.36938515
153.mp3	0.25414237	0.25414237	0.25414237	0.25414237	0.25414237	0.25414237	0.25414237	0.25414237	0.25414237	0.25414237	0.25414237	0.25414237	0.25414237	0.25414237	0.25414237	0.25414237	0.25414237	0.25414237	0.25414237	0.25414237	0.25414237	0.25414237	0.25414237	0.25414237	0.25414237	0.25414237	0.25414237	0.25414237	0.25414237	0.25414237	0.25414237	0.25414237	0.25414237	0.25414237	0.25414237	0.25414237	0.25414237	0.25414237	0.25414237	0.25414237	0.25414237	0.25414237	0.25414237	0.25414237	0.25414237	0.25414237	0.25414237	0.25414237	0.25414237
154.mp3	0.09410066	0.09410066	0.09410066	0.09410066	0.09410066	0.09410066	0.09410066	0.09410066	0.09410066	0.09410066	0.09410066	0.09410066	0.09410066	0.09410066	0.09410066	0.09410066	0.09410066	0.09410066	0.09410066	0.09410066	0.09410066	0.09410066	0.09410066	0.09410066	0.09410066	0.09410066	0.09410066	0.09410066	0.09410066	0.09410066	0.09410066	0.09410066	0.09410066	0.09410066	0.09410066	0.09410066	0.09410066	0.09410066	0.09410066	0.09410066	0.09410066	0.09410066	0.09410066	0.09410066	0.09410066	0.09410066	0.09410066	0.09410066	0.09410066
155.mp3	-0.000125043	-0.000125043	-0.000125043	-0.000125043	-0.000125043	-0.000125043	-0.000125043	-0.000125043	-0.000125043	-0.000125043	-0.000125043	-0.000125043	-0.000125043	-0.000125043	-0.000125043	-0.000125043	-0.000125043	-0.000125043	-0.000125043	-0.000125043	-0.000125043	-0.000125043	-0.000125043	-0.000125043	-0.000125043	-0.000125043	-0.000125043	-0.000125043	-0.000125043	-0.000125043	-0.000125043	-0.000125043	-0.000125043	-0.000125043	-0.000125043	-0.000125043	-0.000125043	-0.000125043	-0.000125043	-0.000125043	-0.000125043	-0.000125043	-0.000125043	-0.000125043	-0.000125043	-0.000125043	-0.000125043	-0.000125043	-0.000125043
156.mp3	0.18214956	0.18214956	0.18214956	0.18214956	0.18214956	0.18214956	0.18214956	0.18214956	0.18214956	0.18214956	0.18214956	0.18214956	0.18214956	0.18214956	0.18214956	0.18214956	0.18214956	0.18214956	0.18214956	0.18214956	0.18214956	0.18214956	0.18214956	0.18214956	0.18214956	0.18214956	0.18214956	0.18214956	0.18214956	0.18214956	0.18214956	0.18214956	0.18214956	0.18214956	0.18214956	0.18214956	0.18214956	0.18214956	0.18214956	0.18214956	0.18214956	0.18214956	0.18214956	0.18214956	0.18214956	0.18214956	0.18214956	0.18214956	0.18214956
157.mp3	0.24612498	0.24612498	0.24612498	0.24612498	0.24612498	0.24612498	0.24612498	0.24612498	0.24612498	0.24612498	0.24612498	0.24612498	0.24612498	0.24612498	0.24612498	0.24612498	0.24612498	0.24612498	0.24612498	0.24612498	0.24612498	0.24612498	0.24612498	0.24612498	0.24612498	0.24612498	0.24612498	0.24612498	0.24612498	0.24612498	0.24612498	0.24612498	0.24612498	0.24612498	0.24612498	0.24612498	0.24612498	0.24612498	0.24612498	0.24612498	0.24612498	0.24612498	0.24612498	0.24612498	0.24612498	0.24612498	0.24612498	0.24612498	0.24612498
158.mp3	0.1441614	0.1441614	0.1441614	0.1441614	0.1441614	0.1441614	0.1441614	0.1441614	0.1441614	0.1441614	0.1441614	0.1441614	0.1441614	0.1441614	0.1441614	0.1441614	0.1441614	0.1441614	0.1441614	0.1441614	0.1441614	0.1441614	0.1441614	0.1441614	0.1441614	0.1441614	0.1441614	0.1441614	0.1441614	0.1441614	0.1441614	0.1441614	0.1441614	0.1441614	0.1441614	0.1441614	0.1441614	0.1441614	0.1441614	0.1441614	0.1441614	0.1441614	0.1441614	0.1441614	0.1441614	0.1441614	0.1441614	0.1441614	0.1441614
159.mp3	0.08857895	0.08857895	0.08857895	0.08857895	0.08857895	0.08857895	0.08857895	0.08857895	0.08857895	0.08857895	0.08857895	0.08857895	0.08857895	0.08857895	0.08857895	0.08857895	0.08857895	0.08857895	0.08857895	0.08857895	0.08857895	0.08857895	0.08857895	0.08857895	0.08857895	0.08857895	0.08857895	0.08857895	0.08857895	0.08857895	0.08857895	0.08857895	0.08857895	0.08857895	0.08857895	0.08857895	0.08857895	0.08857895	0.08857895	0.08857895	0.08857895	0.08857895	0.08857895	0.08857895	0.08857895	0.08857895	0.08857895	0.08857895	0.08857895
160.mp3	0.009041887	0.009041887	0.009041887	0.009041887	0.009041887	0.009041887	0.009041887	0.009041887	0.009041887	0.009041887	0.009041887	0.009041887	0.009041887	0.009041887	0.009041887	0.009041887	0.009041887	0.009041887	0.009041887	0.009041887	0.009041887	0.009041887	0.009041887	0.009041887	0.009041887	0.009041887	0.009041887	0.009041887	0.009041887	0.009041887	0.009041887	0.009041887	0.009041887	0.009041887	0.009041887	0.009041887	0.009041887	0.009041887	0.009041887	0.009041887	0.009041887	0.009041887	0.009041887	0.009041887	0.009041887	0.009041887	0.009041887	0.009041887	0.009041887
161.mp3	-0.0755535	-0.0755535	-0.0755535	-0.0755535	-0.0755535	-0.0755535	-0.0755535	-0.0755535	-0.0755535	-0.0755535	-0.0755535	-0.0755535	-0.0755535	-0.0755535	-0.0755535	-0.0755535	-0.0755535	-0.0755535	-0.0755535	-0.0755535	-0.0755535	-0.0755535	-0.0755535	-0.0755535	-0.0755535	-0.0755535	-0.0755535	-0.0755535	-0.0755535	-0.0755535	-0.0755535	-0.0755535	-0.0755535	-0.0755535	-0.0755535	-0.0755535	-0.0755535	-0.0755535	-0.0755535	-0.0755535	-0.0755535	-0.0755535	-0.0755535	-0.0755535	-0.0755535	-0.0755535	-0.0755535	-0.0755535	-0.0755535
162.mp3	0.2969136	0.2969136	0.2969136	0.2969136	0.2969136	0.2969136	0.2969136	0.2969136	0.2969136	0.2969136	0.2969136	0.2969136	0.2969136	0.2969136	0.2969136	0.2969136	0.2969136	0.2969136	0.2969136	0.2969136	0.2969136	0.2969136	0.2969136	0.2969136	0.2969136	0.2969136	0.2969136	0.2969136	0.2969136	0.2969136	0.2969136	0.2969136	0.2969136	0.2969136	0.2969136	0.2969136	0.2969136	0.2969136	0.2969136	0.2969136	0.2969136	0.2969136	0.2969136	0.2969136	0.2969136	0.2969136	0.2969136	0.2969136	0.2969136
163.mp3	-0.12748599	-0.12748599	-0.12748599	-0.12748599	-0.12748599	-0.12748599	-0.12748599	-0.12748599	-0.12748599	-0.12748599	-0.12748599	-0.12748599	-0.12748599	-0.12748599	-0.12748599	-0.12748599	-0.12748599	-0.12748599	-0.12748599	-0.12748599	-0.12748599	-0.12748599	-0.12748599	-0.12748599	-0.12748599	-0.12748599	-0.12748599	-0.12748599	-0.12748599	-0.12748599	-0.12748599	-0.12748599	-0.12748599	-0.12748599	-0.12748599	-0.12748599	-0.12748599	-0.12748599	-0.12748599	-0.12748599	-0.12748599	-0.12748599	-0.12748599	-0.12748599	-0.12748599	-0.12748599	-0.12748599	-0.12748599	-0.12748599
164.mp3	0.28872043	0.28872043	0.28872043	0.28872043	0.28872043	0.28872043	0.28872043	0.28872043	0.28872043	0.28872043	0.28872043	0.28872043	0.28872043	0.28872043	0.28872043	0.28872043	0.28872043	0.28872043	0.28872043	0.28872043	0.28872043	0.28872043	0.28872043	0.28872043	0.28872043	0.28872043	0.28872043	0.28872043	0.28872043	0.28872043	0.28872043	0.28872043	0.28872043	0.28872043	0.28872043	0.28872043	0.28872043	0.28872043	0.28872043	0.28872043	0.28872043	0.28872043	0.28872043	0.28872043	0.28872043	0.28872043	0.28872043	0.28872043	0.28872043
166.mp3	0.03090956	0.03090956	0.03090956	0.03090956	0.03090956	0.03090956	0.03090956	0.03090956	0.03090956	0.03090956	0.03090956	0.03090956	0.03090956	0.03090956	0.03090956	0.03090956	0.03090956	0.03090956	0.03090956	0.03090956	0.03090956	0.03090956	0.03090956	0.03090956	0.03090956	0.03090956	0.03090956	0.03090956	0.03090956	0.03090956	0.03090956	0.03090956	0.03090956	0.03090956	0.03090956	0.03090956	0.03090956	0.03090956	0.03090956	0.03090956	0.03090956	0.03090956	0.03090956	0.03090956	0.03090956	0.03090956	0.03090956	0.03090956	0.03090956
167.mp3	-0.013750851	-0.013750851	-0.013750851	-0.013750851	-0.013750851	-0.013750851	-0.013750851	-0.013750851	-0.013750851	-0.013750851	-0.013750851	-0.013750851	-0.013750851	-0.013750851	-0.013750851	-0.013750851	-0.013750851	-0.013750851	-0.013750851	-0.013750851	-0.013750851	-0.013750851	-0.013750851	-0.013750851	-0.013750851	-0.013750851	-0.013750851	-0.013750851	-0.013750851	-0.013750851	-0.013750851	-0.013750851	-0.013750851	-0.013750851	-0.013750851	-0.013750851	-0.013750851	-0.013750851	-0.013750851	-0.013750851	-0.013750851	-0.013750851	-0.013750851	-0.013750851	-0.013750851	-0.013750851	-0.013750851	-0.013750851	-0.013750851
168.mp3	-0.28890473	-0.28890473	-0.28890473	-0.28890473	-0.28890473	-0.28890473	-0.28890473	-0.28890473	-0.28890473	-0.28890473	-0.28890473	-0.28890473	-0.28890473	-0.28890473	-0.28890473	-0.28890473	-0.28890473	-0.28890473	-0.28890473	-0.28890473	-0.28890473	-0.28890473	-0.28890473	-0.28890473	-0.28890473	-0.28890473	-0.28890473	-0.28890473	-0.28890473	-0.28890473	-0.28890473	-0.28890473	-0.28890473	-0.28890473	-0.28890473	-0.28890473	-0.28890473	-0.28890473	-0.28890473	-0.28890473	-0.28890473	-0.28890473	-0.28890473	-0.28890473	-0.28890473	-0.28890473	-0.28890473	-0.28890473	-0.28890473
169.mp3	0.047451288	0.047451288	0.047451288	0.047451288	0.047451288	0.047451288	0.047451288	0.047451288	0.047451288	0.047451288	0.047451288	0.047451288	0.047451288	0.047451288	0.047451288	0.047451288	0.047451288	0.047451288	0.047451288	0.047451288	0.047451288	0.047451288	0.047451288	0.047451288	0.047451288	0.047451288	0.047451288	0.047451288	0.047451288	0.047451288	0.047451288	0.047451288	0.047451288	0.047451288	0.047451288	0.047451288	0.047451288	0.047451288	0.047451288	0.047451288	0.047451288	0.047451288	0.047451288	0.047451288	0.047451288	0.047451288	0.047451288	0.047451288	0.047451288
170.mp3	-0.28538093	-0.28538093	-0.28538093	-0.28538093	-0.28538093	-0.28538093	-0.28538093	-0.28538093	-0.28538093	-0.28538093	-0.28538093	-0.28538093	-0.28538093	-0.28538093	-0.28538093	-0.28538093	-0.28538093	-0.28538093	-0.28538093	-0.28538093	-0.28538093	-0.28538093	-0.28538093	-0.28538093	-0.28538093	-0.28538093	-0.28538093	-0.28538093	-0.28538093	-0.28538093	-0.28538093	-0.28538093	-0.28538093	-0.28538093	-0.28538093	-0.28538093	-0.28538093	-0.28538093	-0.28538093	-0.28538093	-0.28538093	-0.28538093	-0.28538093	-0.28538093	-0.28538093	-0.28538093	-0.28538093	-0.28538093	-0.28538093
171.mp3	0.17852405	0.17852405	0.17852405	0.17852405	0.17852405	0.17852405	0.17852405	0.17852405	0.17852405	0.17852405	0.17852405	0.17852405	0.17852405	0.17852405	0.17852405	0.17852405	0.17852405	0.17852405	0.17852405	0.17852405	0.17852405	0.17852405	0.17852405	0.17852405	0.17852405	0.17852405	0.17852405	0.17852405	0.17852405	0.17852405	0.17852405	0.17852405	0.17852405	0.17852405	0.17852405	0.17852405	0.17852405	0.17852405	0.17852405	0.17852405	0.17852405	0.17852405	0.17852405	0.17852405	0.17852405	0.17852405	0.17852405	0.17852405	0.17852405
172.mp3	0.20853916	0.20853916	0.20853916	0.20853916	0.20853916	0.20853916	0.20853916	0.20853916	0.20853916	0.20853916	0.20853916	0.20853916	0.20853916	0.20853916	0.20853916	0.20853916	0.20853916	0.20853916	0.20853916	0.20853916	0.20853916	0.20853916	0.20853916	0.20853916	0.20853916	0.20853916	0.20853916	0.20853916	0.20853916	0.20853916	0.20853916	0.20853916	0.20853916	0.20853916	0.20853916	0.20853916	0.20853916	0.20853916	0.20853916	0.20853916	0.20853916	0.20853916	0.20853916	0.20853916	0.20853916	0.20853916	0.20853916	0.20853916	0.20853916
173.mp3	-0.073362075	-0.073362075	-0.073362075	-0.073362075	-0.073362075	-0.073362075	-0.073362075	-0.073362075	-0.073362075	-0.073362075	-0.073362075	-0.073362075	-0.073362075	-0.073362075	-0.073362075	-0.073362075	-0.073362075	-0.073362075	-0.073362075	-0.073362075	-0.073362075	-0.073362075	-0.073362075	-0.073362075	-0.073362075	-0.073362075	-0.073362075	-0.073362075	-0.073362075	-0.073362075	-0.073362075	-0.073362075	-0.073362075	-0.073362075	-0.073362075	-0.073362075	-0.073362075	-0.073362075	-0.073362075	-0.073362075	-0.073362075	-0.073362075	-0.073362075	-0.073362075	-0.073362075	-0.073362075	-0.073362075	-0.073362075	-0.073362075
174.mp3	0.38261798	0.38261798	0.38261798	0.38261798	0.38261798	0.38261798	0.38261798	0.38261798	0.38261798	0.38261798	0.38261798	0.38261798	0.38261798	0.38261798	0.38261798	0.38261798	0.38261798	0.38261798	0.38261798	0.38261798	0.38261798	0.38261798	0.38261798	0.38261798	0.38261798	0.38261798	0.38261798	0.38261798	0.38261798	0.38261798	0.38261798	0.38261798	0.38261798	0.38261798	0.38261798	0.38261798	0.38261798	0.38261798	0.38261798	0.38261798	0.38261798	0.38261798	0.38261798	0.38261798	0.38261798	0.38261798	0.38261798	0.38261798	0.38261798
175.mp3	-0.071475215	-0.071475215	-0.071475215	-0.071475215	-0.071475215	-0.071475215	-0.071475215	-0.071475215	-0.071475215	-0.071475215	-0.071475215	-0.071475215	-0.071475215	-0.071475215	-0.071475215	-0.071475215	-0.071475215	-0.071475215	-0.071475215	-0.071475215	-0.071475215	-0.071475215	-0.071475215	-0.071475215	-0.071475215	-0.071475215	-0.071475215	-0.071475215	-0.071475215	-0.071475215	-0.071475215	-0.071475215	-0.071475215	-0.071475215	-0.071475215	-0.071475215	-0.071475215	-0.071475215	-0.071475215	-0.071475215	-0.071475215	-0.071475215	-0.071475215	-0.071475215	-0.071475215	-0.071475215	-0.071475215	-0.071475215	-0.071475215
176.mp3	0.15022713	0.15022713	0.15022713	0.15022713	0.15022713	0.15022713	0.15022713	0.15022713	0.15022713	0.15022713	0.15022713	0.15022713	0.15022713	0.15022713	0.15022713	0.15022713	0.15022713	0.15022713	0.15022713	0.15022713	0.15022713	0.15022713	0.15022713	0.15022713	0.15022713	0.15022713	0.15022713	0.15022713	0.15022713	0.15022713	0.15022713	0.15022713	0.15022713	0.15022713	0.15022713	0.15022713	0.15022713	0.15022713	0.15022713	0.15022713	0.15022713	0.15022713	0.15022713	0.15022713	0.15022713	0.15022713	0.15022713	0.15022713	0.15022713
177.mp3	0.32296523	0.32296523	0.32296523	0.32296523	0.32296523	0.32296523	0.32296523	0.32296523	0.32296523	0.32296523	0.32296523	0.32296523	0.32296523	0.32296523	0.32296523	0.32296523	0.32296523	0.32296523	0.32296523	0.32296523	0.32296523	0.32296523	0.32296523	0.32296523	0.32296523	0.32296523	0.32296523	0.32296523	0.32296523	0.32296523	0.32296523	0.32296523	0.32296523	0.32296523	0.32296523	0.32296523	0.32296523	0.32296523	0.32296523	0.32296523	0.32296523	0.32296523	0.32296523	0.32296523	0.32296523	0.32296523	0.32296523	0.32296523	0.32296523
178.mp3	0.25691575	0.25691575	0.25691575	0.25691575	0.25691575	0.25691575	0.25691575	0.25691575	0.25691575	0.25691575	0.25691575	0.25691575	0.25691575	0.25691575	0.25691575	0.25691575	0.25691575	0.25691575	0.25691575	0.25691575	0.25691575	0.25691575	0.25691575	0.25691575	0.25691575	0.25691575	0.25691575	0.25691575	0.25691575	0.25691575	0.25691575	0.25691575	0.25691575	0.25691575	0.25691575	0.25691575	0.25691575	0.25691575	0.25691575	0.25691575	0.25691575	0.25691575	0.25691575	0.25691575	0.25691575	0.25691575	0.25691575	0.25691575	0.25691575
179.mp3	0.43039566	0.43039566	0.43039566	0.43039566	0.43039566	0.43039566	0.43039566	0.43039566	0.43039566	0.43039566	0.43039566	0.43039566	0.43039566	0.43039566	0.43039566	0.43039566	0.43039566	0.43039566	0.43039566	0.43039566	0.43039566	0.43039566	0.43039566	0.43039566	0.43039566	0.43039566	0.43039566	0.43039566	0.43039566	0.43039566	0.43039566	0.43039566	0.43039566	0.43039566	0.43039566	0.43039566	0.43039566	0.43039566	0.43039566	0.43039566	0.43039566	0.43039566	0.43039566	0.43039566	0.43039566	0.43039566	0.43039566	0.43039566	0.43039566
180.mp3	0.067149155	0.067149155	0.067149155	0.067149155	0.067149155	0.067149155	0.067149155	0.067149155	0.067149155	0.067149155	0.067149155	0.067149155	0.067149155	0.067149155	0.067149155	0.067149155	0.067149155	0.067149155	0.067149155	0.067149155	0.067149155	0.067149155	0.067149155	0.067149155	0.067149155	0.067149155	0.067149155	0.067149155	0.067149155	0.067149155	0.067149155	0.067149155	0.067149155	0.067149155	0.067149155	0.067149155	0.067149155	0.067149155	0.067149155	0.067149155	0.067149155	0.067149155	0.067149155	0.067149155	0.067149155	0.067149155	0.067149155	0.067149155	0.067149155
181.mp3	0.06772733	0.06772733	0.06772733	0.06772733	0.06772733	0.06772733	0.06772733	0.06772733	0.06772733	0.06772733	0.06772733	0.06772733	0.06772733	0.06772733	0.06772733	0.06772733	0.06772733	0.06772733	0.06772733	0.06772733	0.06772733	0.06772733	0.06772733	0.06772733	0.06772733	0.06772733	0.06772733	0.06772733	0.06772733	0.06772733	0.06772733	0.06772733	0.06772733	0.06772733	0.06772733	0.06772733	0.06772733	0.06772733	0.06772733	0.06772733	0.06772733	0.06772733	0.06772733	0.06772733	0.06772733	0.06772733	0.06772733	0.06772733	0.06772733
182.mp3	-0.110917695	-0.110917695	-0.110917695	-0.110917695	-0.110917695	-0.110917695	-0.110917695	-0.110917695	-0.110917695	-0.110917695	-0.110917695	-0.110917695	-0.110917695	-0.110917695	-0.110917695	-0.110917695	-0.110917695	-0.110917695	-0.110917695	-0.110917695	-0.110917695	-0.110917695	-0.110917695	-0.110917695	-0.110917695	-0.110917695	-0.110917695	-0.110917695	-0.110917695	-0.110917695	-0.110917695	-0.110917695	-0.110917695	-0.110917695	-0.110917695	-0.110917695	-0.110917695	-0.110917695	-0.110917695	-0.110917695	-0.110917695	-0.110917695	-0.110917695	-0.110917695	-0.110917695	-0.110917695	-0.110917695	-0.110917695	-0.110917695
184.mp3	-0.021334536	-0.021334536	-0.021334536	-0.021334536	-0.021334536	-0.021334536	-0.021334536	-0.021334536	-0.021334536	-0.021334536	-0.021334536	-0.021334536	-0.021334536	-0.021334536	-0.021334536	-0.021334536	-0.021334536	-0.021334536	-0.021334536	-0.021334536	-0.021334536	-0.021334536	-0.021334536	-0.021334536	-0.021334536	-0.021334536	-0.021334536	-0.021334536	-0.021334536	-0.021334536	-0.021334536	-0.021334536	-0.021334536	-0.021334536	-0.021334536	-0.021334536	-0.021334536	-0.021334536	-0.021334536	-0.021334536	-0.021334536	-0.021334536	-0.021334536	-0.021334536	-0.021334536	-0.021334536	-0.021334536	-0.021334536	-0.021334536
185.mp3	0.07806277	0.07806277	0.07806277	0.07806277	0.07806277	0.07806277	0.07806277	0.07806277	0.07806277	0.07806277	0.07806277	0.07806277	0.07806277	0.07806277	0.07806277	0.07806277	0.07806277	0.07806277	0.07806277	0.07806277	0.07806277	0.07806277	0.07806277	0.07806277	0.07806277	0.07806277	0.07806277	0.07806277	0.07806277	0.07806277	0.07806277	0.07806277	0.07806277	0.07806277	0.07806277	0.07806277	0.07806277	0.07806277	0.07806277	0.07806277	0.07806277	0.07806277	0.07806277	0.07806277	0.07806277	0.07806277	0.07806277	0.07806277	0.07806277
186.mp3	0.16194183	0.16194183	0.16194183	0.16194183	0.16194183	0.16194183	0.16194183	0.16194183	0.16194183	0.16194183	0.16194183	0.16194183	0.16194183	0.16194183	0.16194183	0.16194183	0.16194183	0.16194183	0.16194183	0.16194183	0.16194183	0.16194183	0.16194183	0.16194183	0.16194183	0.16194183	0.16194183	0.16194183	0.16194183	0.16194183	0.16194183	0.16194183	0.16194183	0.16194183	0.16194183	0.16194183	0.16194183	0.16194183	0.16194183	0.16194183	0.16194183	0.16194183	0.16194183	0.16194183	0.16194183	0.16194183	0.16194183	0.16194183	0.16194183
187.mp3	0.33393645	0.33393645	0.33393645	0.33393645	0.33393645	0.33393645	0.33393645	0.33393645	0.33393645	0.33393645	0.33393645	0.33393645	0.33393645	0.33393645	0.33393645	0.33393645	0.33393645	0.33393645	0.33393645	0.33393645	0.33393645	0.33393645	0.33393645	0.33393645	0.33393645	0.33393645	0.33393645	0.33393645	0.33393645	0.33393645	0.33393645	0.33393645	0.33393645	0.33393645	0.33393645	0.33393645	0.33393645	0.33393645	0.33393645	0.33393645	0.33393645	0.33393645	0.33393645	0.33393645	0.33393645	0.33393645	0.33393645	0.33393645	0.33393645
188.mp3	-0.05616925	-0.05616925	-0.05616925	-0.05616925	-0.05616925	-0.05616925	-0.05616925	-0.05616925	-0.05616925	-0.05616925	-0.05616925	-0.05616925	-0.05616925	-0.05616925	-0.05616925	-0.05616925	-0.05616925	-0.05616925	-0.05616925	-0.05616925	-0.05616925	-0.05616925	-0.05616925	-0.05616925	-0.05616925	-0.05616925	-0.05616925	-0.05616925	-0.05616925	-0.05616925	-0.05616925	-0.05616925	-0.05616925	-0.05616925	-0.05616925	-0.05616925	-0.05616925	-0.05616925	-0.05616925	-0.05616925	-0.05616925	-0.05616925	-0.05616925	-0.05616925	-0.05616925	-0.05616925	-0.05616925	-0.05616925	-0.05616925
189.mp3	-0.080537945	-0.080537945	-0.080537945	-0.080537945	-0.080537945	-0.080537945	-0.080537945	-0.080537945	-0.080537945	-0.080537945	-0.080537945	-0.080537945	-0.080537945	-0.080537945	-0.080537945	-0.080537945	-0.080537945	-0.080537945	-0.080537945	-0.080537945	-0.080537945	-0.080537945	-0.080537945	-0.080537945	-0.080537945	-0.080537945	-0.080537945	-0.080537945	-0.080537945	-0.080537945	-0.080537945	-0.080537945	-0.080537945	-0.080537945	-0.080537945	-0.080537945	-0.080537945	-0.080537945	-0.080537945	-0.080537945	-0.080537945	-0.080537945	-0.080537945	-0.080537945	-0.080537945	-0.080537945	-0.080537945	-0.080537945	-0.080537945
190.mp3	0.058022298	0.058022298	0.058022298	0.058022298	0.058022298	0.058022298	0.058022298	0.058022298	0.058022298	0.058022298	0.058022298	0.058022298	0.058022298	0.058022298	0.058022298	0.058022298	0.058022298	0.058022298	0.058022298	0.058022298	0.058022298	0.058022298	0.058022298	0.058022298	0.058022298	0.058022298	0.058022298	0.058022298	0.058022298	0.058022298	0.058022298	0.058022298	0.058022298	0.058022298	0.058022298	0.058022298	0.058022298	0.058022298	0.058022298	0.058022298	0.058022298	0.058022298	0.058022298	0.058022298	0.058022298	0.058022298	0.058022298	0.058022298	0.058022298
191.mp3	0.17178363	0.17178363	0.17178363	0.17178363	0.17178363	0.17178363	0.17178363	0.17178363	0.17178363	0.17178363	0.17178363	0.17178363	0.17178363	0.17178363	0.17178363	0.17178363	0.17178363	0.17178363	0.17178363	0.17178363	0.17178363	0.17178363	0.17178363	0.17178363	0.17178363	0.17178363	0.17178363	0.17178363	0.17178363	0.17178363	0.17178363	0.17178363	0.17178363	0.17178363	0.17178363	0.17178363	0.17178363	0.17178363	0.17178363	0.17178363	0.17178363	0.17178363	0.17178363	0.17178363	0.17178363	0.17178363	0.17178363	0.17178363	0.17178363
192.mp3	-0.010724723	-0.010724723	-0.010724723	-0.010724723	-0.010724723	-0.010724723	-0.010724723	-0.010724723	-0.010724723	-0.010724723	-0.010724723	-0.010724723	-0.010724723	-0.010724723	-0.010724723	-0.010724723	-0.010724723	-0.010724723	-0.010724723	-0.010724723	-0.010724723	-0.010724723	-0.010724723	-0.010724723	-0.010724723	-0.010724723	-0.010724723	-0.010724723	-0.010724723	-0.010724723	-0.010724723	-0.010724723	-0.010724723	-0.010724723	-0.010724723	-0.010724723	-0.010724723	-0.010724723	-0.010724723	-0.010724723	-0.010724723	-0.010724723	-0.010724723	-0.010724723	-0.010724723	-0.010724723	-0.010724723	-0.010724723	-0.010724723
193.mp3	0.26193437	0.26193437	0.26193437	0.26193437	0.26193437	0.26193437	0.26193437	0.26193437	0.26193437	0.26193437	0.26193437	0.26193437	0.26193437	0.26193437	0.26193437	0.26193437	0.26193437	0.26193437	0.26193437	0.26193437	0.26193437	0.26193437	0.26193437	0.26193437	0.26193437	0.26193437	0.26193437	0.26193437	0.26193437	0.26193437	0.26193437	0.26193437	0.26193437	0.26193437	0.26193437	0.26193437	0.26193437	0.26193437	0.26193437	0.26193437	0.26193437	0.26193437	0.26193437	0.26193437	0.26193437	0.26193437	0.26193437	0.26193437	0.26193437
194.mp3	0.05527366	0.05527366	0.05527366	0.05527366	0.05527366	0.05527366	0.05527366	0.05527366	0.05527366	0.05527366	0.05527366	0.05527366	0.05527366	0.05527366	0.05527366	0.05527366	0.05527366	0.05527366	0.05527366	0.05527366	0.05527366	0.05527366	0.05527366	0.05527366	0.05527366	0.05527366	0.05527366	0.05527366	0.05527366	0.05527366	0.05527366	0.05527366	0.05527366	0.05527366	0.05527366	0.05527366	0.05527366	0.05527366	0.05527366	0.05527366	0.05527366	0.05527366	0.05527366	0.05527366	0.05527366	0.05527366	0.05527366	0.05527366	0.05527366
195.mp3	0.23315865	0.23315865	0.23315865	0.23315865	0.23315865	0.23315865	0.23315865	0.23315865	0.23315865	0.23315865	0.23315865	0.23315865	0.23315865	0.23315865	0.23315865	0.23315865	0.23315865	0.23315865	0.23315865	0.23315865	0.23315865	0.23315865	0.23315865	0.23315865	0.23315865	0.23315865	0.23315865	0.23315865	0.23315865	0.23315865	0.23315865	0.23315865	0.23315865	0.23315865	0.23315865	0.23315865	0.23315865	0.23315865	0.23315865	0.23315865	0.23315865	0.23315865	0.23315865	0.23315865	0.23315865	0.23315865	0.23315865	0.23315865	0.23315865
196.mp3	0.1902748	0.1902748	0.1902748	0.1902748	0.1902748	0.1902748	0.1902748	0.1902748	0.1902748	0.1902748	0.1902748	0.1902748	0.1902748	0.1902748	0.1902748	0.1902748	0.1902748	0.1902748	0.1902748	0.1902748	0.1902748	0.1902748	0.1902748	0.1902748	0.1902748	0.1902748	0.1902748	0.1902748	0.1902748	0.1902748	0.1902748	0.1902748	0.1902748	0.1902748	0.1902748	0.1902748	0.1902748	0.1902748	0.1902748	0.1902748	0.1902748	0.1902748	0.1902748	0.1902748	0.1902748	0.1902748	0.1902748	0.1902748	0.1902748
197.mp3	0.33307505	0.33307505	0.33307505	0.33307505	0.33307505	0.33307505	0.33307505	0.33307505	0.33307505	0.33307505	0.33307505	0.33307505	0.33307505	0.33307505	0.33307505	0.33307505	0.33307505	0.33307505	0.33307505	0.33307505	0.33307505	0.33307505	0.33307505	0.33307505	0.33307505	0.33307505	0.33307505	0.33307505	0.33307505	0.33307505	0.33307505	0.33307505	0.33307505	0.33307505	0.33307505	0.33307505	0.33307505	0.33307505	0.33307505	0.33307505	0.33307505	0.33307505	0.33307505	0.33307505	0.33307505	0.33307505	0.33307505	0.33307505	0.33307505
198.mp3	0.36191976	0.36191976	0.36191976	0.36191976	0.36191976	0.36191976	0.36191976	0.36191976	0.36191976	0.36191976	0.36191976	0.36191976	0.36191976	0.36191976	0.36191976	0.36191976	0.36191976	0.36191976	0.36191976	0.36191976	0.36191976	0.36191976	0.36191976	0.36191976	0.36191976	0.36191976	0.36191976	0.36191976	0.36191976	0.36191976	0.36191976	0.36191976	0.36191976	0.36191976	0.36191976	0.36191976	0.36191976	0.36191976	0.36191976	0.36191976	0.36191976	0.36191976	0.36191976	0.36191976	0.36191976	0.36191976	0.36191976	0.36191976	0.36191976
199.mp3	-0.03520864	-0.03520864	-0.03520864	-0.03520864	-0.03520864	-0.03520864	-0.03520864	-0.03520864	-0.03520864	-0.03520864	-0.03520864	-0.03520864	-0.03520864	-0.03520864	-0.03520864	-0.03520864	-0.03520864	-0.03520864	-0.03520864	-0.03520864	-0.03520864	-0.03520864	-0.03520864	-0.03520864	-0.03520864	-0.03520864	-0.03520864	-0.03520864	-0.03520864	-0.03520864	-0.03520864	-0.03520864	-0.03520864	-0.03520864	-0.03520864	-0.03520864	-0.03520864	-0.03520864	-0.03520864	-0.03520864	-0.03520864	-0.03520864	-0.03520864	-0.03520864	-0.03520864	-0.03520864	-0.03520864	-0.03520864	-0.03520864
201.mp3	0.09566844	0.09566844	0.09566844	0.09566844	0.09566844	0.09566844	0.09566844	0.09566844	0.09566844	0.09566844	0.09566844	0.09566844	0.09566844	0.09566844	0.09566844	0.09566844	0.09566844	0.09566844	0.09566844	0.09566844	0.09566844	0.09566844	0.09566844	0.09566844	0.09566844	0.09566844	0.09566844	0.09566844	0.09566844	0.09566844	0.09566844	0.09566844	0.09566844	0.09566844	0.09566844	0.09566844	0.09566844	0.09566844	0.09566844	0.09566844	0.09566844	0.09566844	0.09566844	0.09566844	0.09566844	0.09566844	0.09566844	0.09566844	0.09566844
202.mp3	0.12785223	0.12785223	0.12785223	0.12785223	0.12785223	0.12785223	0.12785223	0.12785223	0.12785223	0.12785223	0.12785223	0.12785223	0.12785223	0.12785223	0.12785223	0.12785223	0.12785223	0.12785223	0.12785223	0.12785223	0.12785223	0.12785223	0.12785223	0.12785223	0.12785223	0.12785223	0.12785223	0.12785223	0.12785223	0.12785223	0.12785223	0.12785223	0.12785223	0.12785223	0.12785223	0.12785223	0.12785223	0.12785223	0.12785223	0.12785223	0.12785223	0.12785223	0.12785223	0.12785223	0.12785223	0.12785223	0.12785223	0.12785223	0.12785223
203.mp3	0.13061816	0.13061816	0.13061816	0.13061816	0.13061816	0.13061816	0.13061816	0.13061816	0.13061816	0.13061816	0.13061816	0.13061816	0.13061816	0.13061816	0.13061816	0.13061816	0.13061816	0.13061816	0.13061816	0.13061816	0.13061816	0.13061816	0.13061816	0.13061816	0.13061816	0.13061816	0.13061816	0.13061816	0.13061816	0.13061816	0.13061816	0.13061816	0.13061816	0.13061816	0.13061816	0.13061816	0.13061816	0.13061816	0.13061816	0.13061816	0.13061816	0.13061816	0.13061816	0.13061816	0.13061816	0.13061816	0.13061816	0.13061816	0.13061816
204.mp3	0.14213306	0.14213306	0.14213306	0.14213306	0.14213306	0.14213306	0.14213306	0.14213306	0.14213306	0.14213306	0.14213306	0.14213306	0.14213306	0.14213306	0.14213306	0.14213306	0.14213306	0.14213306	0.14213306	0.14213306	0.14213306	0.14213306	0.14213306	0.14213306	0.14213306	0.14213306	0.14213306	0.14213306	0.14213306	0.14213306	0.14213306	0.14213306	0.14213306	0.14213306	0.14213306	0.14213306	0.14213306	0.14213306	0.14213306	0.14213306	0.14213306	0.14213306	0.14213306	0.14213306	0.14213306	0.14213306	0.14213306	0.14213306	0.14213306
205.mp3	0.09832368	0.09832368	0.09832368	0.09832368	0.09832368	0.09832368	0.09832368	0.09832368	0.09832368	0.09832368	0.09832368	0.09832368	0.09832368	0.09832368	0.09832368	0.09832368	0.09832368	0.09832368	0.09832368	0.09832368	0.09832368	0.09832368	0.09832368	0.09832368	0.09832368	0.09832368	0.09832368	0.09832368	0.09832368	0.09832368	0.09832368	0.09832368	0.09832368	0.09832368	0.09832368	0.09832368	0.09832368	0.09832368	0.09832368	0.09832368	0.09832368	0.09832368	0.09832368	0.09832368	0.09832368	0.09832368	0.09832368	0.09832368	0.09832368
206.mp3	-0.08466947	-0.08466947	-0.08466947	-0.08466947	-0.08466947	-0.08466947	-0.08466947	-0.08466947	-0.08466947	-0.08466947	-0.08466947	-0.08466947	-0.08466947	-0.08466947	-0.08466947	-0.08466947	-0.08466947	-0.08466947	-0.08466947	-0.08466947	-0.08466947	-0.08466947	-0.08466947	-0.08466947	-0.08466947	-0.08466947	-0.08466947	-0.08466947	-0.08466947	-0.08466947	-0.08466947	-0.08466947	-0.08466947	-0.08466947	-0.08466947	-0.08466947	-0.08466947	-0.08466947	-0.08466947	-0.08466947	-0.08466947	-0.08466947	-0.08466947	-0.08466947	-0.08466947	-0.08466947	-0.08466947	-0.08466947	-0.08466947
207.mp3	0.20616472	0.20616472	0.20616472	0.20616472	0.20616472	0.20616472	0.20616472	0.20616472	0.20616472	0.20616472	0.20616472	0.20616472	0.20616472	0.20616472	0.20616472	0.20616472	0.20616472	0.20616472	0.20616472	0.20616472	0.20616472	0.20616472	0.20616472	0.20616472	0.20616472	0.20616472	0.20616472	0.20616472	0.20616472	0.20616472	0.20616472	0.20616472	0.20616472	0.20616472	0.20616472	0.20616472	0.20616472	0.20616472	0.20616472	0.20616472	0.20616472	0.20616472	0.20616472	0.20616472	0.20616472	0.20616472	0.20616472	0.20616472	0.20616472
208.mp3	0.32324788	0.32324788	0.32324788	0.32324788	0.32324788	0.32324788	0.32324788	0.32324788	0.32324788	0.32324788	0.32324788	0.32324788	0.32324788	0.32324788	0.32324788	0.32324788	0.32324788	0.32324788	0.32324788	0.32324788	0.32324788	0.32324788	0.32324788	0.32324788	0.32324788	0.32324788	0.32324788	0.32324788	0.32324788	0.32324788	0.32324788	0.32324788	0.32324788	0.32324788	0.32324788	0.32324788	0.32324788	0.32324788	0.32324788	0.32324788	0.32324788	0.32324788	0.32324788	0.32324788	0.32324788	0.32324788	0.32324788	0.32324788	0.32324788
209.mp3	0.1338599	0.1338599	0.1338599	0.1338599	0.1338599	0.1338599	0.1338599	0.1338599	0.1338599	0.1338599	0.1338599	0.1338599	0.1338599	0.1338599	0.1338599	0.1338599	0.1338599	0.1338599	0.1338599	0.1338599	0.1338599	0.1338599	0.1338599	0.1338599	0.1338599	0.1338599	0.1338599	0.1338599	0.1338599	0.1338599	0.1338599	0.1338599	0.1338599	0.1338599	0.1338599	0.1338599	0.1338599	0.1338599	0.1338599	0.1338599	0.1338599	0.1338599	0.1338599	0.1338599	0.1338599	0.1338599	0.1338599	0.1338599	0.1338599
210.mp3	-0.07029698	-0.07029698	-0.07029698	-0.07029698	-0.07029698	-0.07029698	-0.07029698	-0.07029698	-0.07029698	-0.07029698	-0.07029698	-0.07029698	-0.07029698	-0.07029698	-0.07029698	-0.07029698	-0.07029698	-0.07029698	-0.07029698	-0.07029698	-0.07029698	-0.07029698	-0.07029698	-0.07029698	-0.07029698	-0.07029698	-0.07029698	-0.07029698	-0.07029698	-0.07029698	-0.07029698	-0.07029698	-0.07029698	-0.07029698	-0.07029698	-0.07029698	-0.07029698	-0.07029698	-0.07029698	-0.07029698	-0.07029698	-0.07029698	-0.07029698	-0.07029698	-0.07029698	-0.07029698	-0.07029698	-0.07029698	-0.07029698
211.mp3	0.21160185	0.21160185	0.21160185	0.21160185	0.21160185	0.21160185	0.21160185	0.21160185	0.21160185	0.21160185	0.21160185	0.21160185	0.21160185	0.21160185	0.21160185	0.21160185	0.21160185	0.21160185	0.21160185	0.21160185	0.21160185	0.21160185	0.21160185	0.21160185	0.21160185	0.21160185	0.21160185	0.21160185	0.21160185	0.21160185	0.21160185	0.21160185	0.21160185	0.21160185	0.21160185	0.21160185	0.21160185	0.21160185	0.21160185	0.21160185	0.21160185	0.21160185	0.21160185	0.21160185	0.21160185	0.21160185	0.21160185	0.21160185	0.21160185
212.mp3	0.3908015	0.3908015	0.3908015	0.3908015	0.3908015	0.3908015	0.3908015	0.3908015	0.3908015	0.3908015	0.3908015	0.3908015	0.3908015	0.3908015	0.3908015	0.3908015	0.3908015	0.3908015	0.3908015	0.3908015	0.3908015	0.3908015	0.3908015	0.3908015	0.3908015	0.3908015	0.3908015	0.3908015	0.3908015	0.3908015	0.3908015	0.3908015	0.3908015	0.3908015	0.3908015	0.3908015	0.3908015	0.3908015	0.3908015	0.3908015	0.3908015	0.3908015	0.3908015	0.3908015	0.3908015	0.3908015	0.3908015	0.3908015	0.3908015
213.mp3	0.14285746	0.14285746	0.14285746	0.14285746	0.14285746	0.14285746	0.14285746	0.14285746	0.14285746	0.14285746	0.14285746	0.14285746	0.14285746	0.14285746	0.14285746	0.14285746	0.14285746	0.14285746	0.14285746	0.14285746	0.14285746	0.14285746	0.14285746	0.14285746	0.14285746	0.14285746	0.14285746	0.14285746	0.14285746	0.14285746	0.14285746	0.14285746	0.14285746	0.14285746	0.14285746	0.14285746	0.14285746	0.14285746	0.14285746	0.14285746	0.14285746	0.14285746	0.14285746	0.14285746	0.14285746	0.14285746	0.14285746	0.14285746	0.14285746
214.mp3	0.18536758	0.18536758	0.18536758	0.18536758	0.18536758	0.18536758	0.18536758	0.18536758	0.18536758	0.18536758	0.18536758	0.18536758	0.18536758	0.18536758	0.18536758	0.18536758	0.18536758	0.18536758	0.18536758	0.18536758	0.18536758	0.18536758	0.18536758	0.18536758	0.18536758	0.18536758	0.18536758	0.18536758	0.18536758	0.18536758	0.18536758	0.18536758	0.18536758	0.18536758	0.18536758	0.18536758	0.18536758	0.18536758	0.18536758	0.18536758	0.18536758	0.18536758	0.18536758	0.18536758	0.18536758	0.18536758	0.18536758	0.18536758	0.18536758
215.mp3	-0.122663565	-0.122663565	-0.122663565	-0.122663565	-0.122663565	-0.122663565	-0.122663565	-0.122663565	-0.122663565	-0.122663565	-0.122663565	-0.122663565	-0.122663565	-0.122663565	-0.122663565	-0.122663565	-0.122663565	-0.122663565	-0.122663565	-0.122663565	-0.122663565	-0.122663565	-0.122663565	-0.122663565	-0.122663565	-0.122663565	-0.122663565	-0.122663565	-0.122663565	-0.122663565	-0.122663565	-0.122663565	-0.122663565	-0.122663565	-0.122663565	-0.122663565	-0.122663565	-0.122663565	-0.122663565	-0.122663565	-0.122663565	-0.122663565	-0.122663565	-0.122663565	-0.122663565	-0.122663565	-0.122663565	-0.122663565	-0.122663565
216.mp3	0.27329254	0.27329254	0.27329254	0.27329254	0.27329254	0.27329254	0.27329254	0.27329254	0.27329254	0.27329254	0.27329254	0.27329254	0.27329254	0.27329254	0.27329254	0.27329254	0.27329254	0.27329254	0.27329254	0.27329254	0.27329254	0.27329254	0.27329254	0.27329254	0.27329254	0.27329254	0.27329254	0.27329254	0.27329254	0.27329254	0.27329254	0.27329254	0.27329254	0.27329254	0.27329254	0.27329254	0.27329254	0.27329254	0.27329254	0.27329254	0.27329254	0.27329254	0.27329254	0.27329254	0.27329254	0.27329254	0.27329254	0.27329254	0.27329254
217.mp3	0.29107362	0.29107362	0.29107362	0.29107362	0.29107362	0.29107362	0.29107362	0.29107362	0.29107362	0.29107362	0.29107362	0.29107362	0.29107362	0.29107362	0.29107362	0.29107362	0.29107362	0.29107362	0.29107362	0.29107362	0.29107362	0.29107362	0.29107362	0.29107362	0.29107362	0.29107362	0.29107362	0.29107362	0.29107362	0.29107362	0.29107362	0.29107362	0.29107362	0.29107362	0.29107362	0.29107362	0.29107362	0.29107362	0.29107362	0.29107362	0.29107362	0.29107362	0.29107362	0.29107362	0.29107362	0.29107362	0.29107362	0.29107362	0.29107362
218.mp3	-0.005289979	-0.005289979	-0.005289979	-0.005289979	-0.005289979	-0.005289979	-0.005289979	-0.005289979	-0.005289979	-0.005289979	-0.005289979	-0.005289979	-0.005289979	-0.005289979	-0.005289979	-0.005289979	-0.005289979	-0.005289979	-0.005289979	-0.005289979	-0.005289979	-0.005289979	-0.005289979	-0.005289979	-0.005289979	-0.005289979	-0.005289979	-0.005289979	-0.005289979	-0.005289979	-0.005289979	-0.005289979	-0.005289979	-0.005289979	-0.005289979	-0.005289979	-0.005289979	-0.005289979	-0.005289979	-0.005289979	-0.005289979	-0.005289979	-0.005289979	-0.005289979	-0.005289979	-0.005289979	-0.005289979	-0.005289979	-0.005289979
219.mp3	0.1655927	0.1655927	0.1655927	0.1655927	0.1655927	0.1655927	0.1655927	0.1655927	0.1655927	0.1655927	0.1655927	0.1655927	0.1655927	0.1655927	0.1655927	0.1655927	0.1655927	0.1655927	0.1655927	0.1655927	0.1655927	0.1655927	0.1655927	0.1655927	0.1655927	0.1655927	0.1655927	0.1655927	0.1655927	0.1655927	0.1655927	0.1655927	0.1655927	0.1655927	0.1655927	0.1655927	0.1655927	0.1655927	0.1655927	0.1655927	0.1655927	0.1655927	0.1655927	0.1655927	0.1655927	0.1655927	0.1655927	0.1655927	0.1655927
220.mp3	0.12705126	0.12705126	0.12705126	0.12705126	0.12705126	0.12705126	0.12705126	0.12705126	0.12705126	0.12705126	0.12705126	0.12705126	0.12705126	0.12705126	0.12705126	0.12705126	0.12705126	0.12705126	0.12705126	0.12705126	0.12705126	0.12705126	0.12705126	0.12705126	0.12705126	0.12705126	0.12705126	0.12705126	0.12705126	0.12705126	0.12705126	0.12705126	0.12705126	0.12705126	0.12705126	0.12705126	0.12705126	0.12705126	0.12705126	0.12705126	0.12705126	0.12705126	0.12705126	0.12705126	0.12705126	0.12705126	0.12705126	0.12705126	0.12705126
221.mp3	0.16751155	0.16751155	0.16751155	0.16751155	0.16751155	0.16751155	0.16751155	0.16751155	0.16751155	0.16751155	0.16751155	0.16751155	0.16751155	0.16751155	0.16751155	0.16751155	0.16751155	0.16751155	0.16751155	0.16751155	0.16751155	0.16751155	0.16751155	0.16751155	0.16751155	0.16751155	0.16751155	0.16751155	0.16751155	0.16751155	0.16751155	0.16751155	0.16751155	0.16751155	0.16751155	0.16751155	0.16751155	0.16751155	0.16751155	0.16751155	0.16751155	0.16751155	0.16751155	0.16751155	0.16751155	0.16751155	0.16751155	0.16751155	0.16751155
222.mp3	0.14590189	0.14590189	0.14590189	0.14590189	0.14590189	0.14590189	0.14590189	0.14590189	0.14590189	0.14590189	0.14590189	0.14590189	0.14590189	0.14590189	0.14590189	0.14590189	0.14590189	0.14590189	0.14590189	0.14590189	0.14590189	0.14590189	0.14590189	0.14590189	0.14590189	0.14590189	0.14590189	0.14590189	0.14590189	0.14590189	0.14590189	0.14590189	0.14590189	0.14590189	0.14590189	0.14590189	0.14590189	0.14590189	0.14590189	0.14590189	0.14590189	0.14590189	0.14590189	0.14590189	0.14590189	0.14590189	0.14590189	0.14590189	0.14590189
223.mp3	0.27433676	0.27433676	0.27433676	0.27433676	0.27433676	0.27433676	0.27433676	0.27433676	0.27433676	0.27433676	0.27433676	0.27433676	0.27433676	0.27433676	0.27433676	0.27433676	0.27433676	0.27433676	0.27433676	0.27433676	0.27433676	0.27433676	0.27433676	0.27433676	0.27433676	0.27433676	0.27433676	0.27433676	0.27433676	0.27433676	0.27433676	0.27433676	0.27433676	0.27433676	0.27433676	0.27433676	0.27433676	0.27433676	0.27433676	0.27433676	0.27433676	0.27433676	0.27433676	0.27433676	0.27433676	0.27433676	0.27433676	0.27433676	0.27433676
224.mp3	0.1994668	0.1994668	0.1994668	0.1994668	0.1994668	0.1994668	0.1994668	0.1994668	0.1994668	0.1994668	0.1994668	0.1994668	0.1994668	0.1994668	0.1994668	0.1994668	0.1994668	0.1994668	0.1994668	0.1994668	0.1994668	0.1994668	0.1994668	0.1994668	0.1994668	0.1994668	0.1994668	0.1994668	0.1994668	0.1994668	0.1994668	0.1994668	0.1994668	0.1994668	0.1994668	0.1994668	0.1994668	0.1994668	0.1994668	0.1994668	0.1994668	0.1994668	0.1994668	0.1994668	0.1994668	0.1994668	0.1994668	0.1994668	0.1994668
225.mp3	0.08073439	0.08073439	0.08073439	0.08073439	0.08073439	0.08073439	0.08073439	0.08073439	0.08073439	0.08073439	0.08073439	0.08073439	0.08073439	0.08073439	0.08073439	0.08073439	0.08073439	0.08073439	0.08073439	0.08073439	0.08073439	0.08073439	0.08073439	0.08073439	0.08073439	0.08073439	0.08073439	0.08073439	0.08073439	0.08073439	0.08073439	0.08073439	0.08073439	0.08073439	0.08073439	0.08073439	0.08073439	0.08073439	0.08073439	0.08073439	0.08073439	0.08073439	0.08073439	0.08073439	0.08073439	0.08073439	0.08073439	0.08073439	0.08073439
226.mp3	-0.3565675	-0.3565675	-0.3565675	-0.3565675	-0.3565675	-0.3565675	-0.3565675	-0.3565675	-0.3565675	-0.3565675	-0.3565675	-0.3565675	-0.3565675	-0.3565675	-0.3565675	-0.3565675	-0.3565675	-0.3565675	-0.3565675	-0.3565675	-0.3565675	-0.3565675	-0.3565675	-0.3565675	-0.3565675	-0.3565675	-0.3565675	-0.3565675	-0.3565675	-0.3565675	-0.3565675	-0.3565675	-0.3565675	-0.3565675	-0.3565675	-0.3565675	-0.3565675	-0.3565675	-0.3565675	-0.3565675	-0.3565675	-0.3565675	-0.3565675	-0.3565675	-0.3565675	-0.3565675	-0.3565675	-0.3565675	-0.3565675
227.mp3	-0.001083441	-0.001083441	-0.001083441	-0.001083441	-0.001083441	-0.001083441	-0.001083441	-0.001083441	-0.001083441	-0.001083441	-0.001083441	-0.001083441	-0.001083441	-0.001083441	-0.001083441	-0.001083441	-0.001083441	-0.001083441	-0.001083441	-0.001083441	-0.001083441	-0.001083441	-0.001083441	-0.001083441	-0.001083441	-0.001083441	-0.001083441	-0.001083441	-0.001083441	-0.001083441	-0.001083441	-0.001083441	-0.001083441	-0.001083441	-0.001083441	-0.001083441	-0.001083441	-0.001083441	-0.001083441	-0.001083441	-0.001083441	-0.001083441	-0.001083441	-0.001083441	-0.001083441	-0.001083441	-0.001083441	-0.001083441	-0.001083441
228.mp3	0.29412466	0.29412466	0.29412466	0.29412466	0.29412466	0.29412466	0.29412466	0.29412466	0.29412466	0.29412466	0.29412466	0.29412466	0.29412466	0.29412466	0.29412466	0.29412466	0.29412466	0.29412466	0.29412466	0.29412466	0.29412466	0.29412466	0.29412466	0.29412466	0.29412466	0.29412466	0.29412466	0.29412466	0.29412466	0.29412466	0.29412466	0.29412466	0.29412466	0.29412466	0.29412466	0.29412466	0.29412466	0.29412466	0.29412466	0.29412466	0.29412466	0.29412466	0.29412466	0.29412466	0.29412466	0.29412466	0.29412466	0.29412466	0.29412466
229.mp3	0.15755957	0.15755957	0.15755957	0.15755957	0.15755957	0.15755957	0.15755957	0.15755957	0.15755957	0.15755957	0.15755957	0.15755957	0.15755957	0.15755957	0.15755957	0.15755957	0.15755957	0.15755957	0.15755957	0.15755957	0.15755957	0.15755957	0.15755957	0.15755957	0.15755957	0.15755957	0.15755957	0.15755957	0.15755957	0.15755957	0.15755957	0.15755957	0.15755957	0.15755957	0.15755957	0.15755957	0.15755957	0.15755957	0.15755957	0.15755957	0.15755957	0.15755957	0.15755957	0.15755957	0.15755957	0.15755957	0.15755957	0.15755957	0.15755957
231.mp3	0.06826371	0.06826371	0.06826371	0.06826371	0.06826371	0.06826371	0.06826371	0.06826371	0.06826371	0.06826371	0.06826371	0.06826371	0.06826371	0.06826371	0.06826371	0.06826371	0.06826371	0.06826371	0.06826371	0.06826371	0.06826371	0.06826371	0.06826371	0.06826371	0.06826371	0.06826371	0.06826371	0.06826371	0.06826371	0.06826371	0.06826371	0.06826371	0.06826371	0.06826371	0.06826371	0.06826371	0.06826371	0.06826371	0.06826371	0.06826371	0.06826371	0.06826371	0.06826371	0.06826371	0.06826371	0.06826371	0.06826371	0.06826371	0.06826371
232.mp3	0.24405167	0.24405167	0.24405167	0.24405167	0.24405167	0.24405167	0.24405167	0.24405167	0.24405167	0.24405167	0.24405167	0.24405167	0.24405167	0.24405167	0.24405167	0.24405167	0.24405167	0.24405167	0.24405167	0.24405167	0.24405167	0.24405167	0.24405167	0.24405167	0.24405167	0.24405167	0.24405167	0.24405167	0.24405167	0.24405167	0.24405167	0.24405167	0.24405167	0.24405167	0.24405167	0.24405167	0.24405167	0.24405167	0.24405167	0.24405167	0.24405167	0.24405167	0.24405167	0.24405167	0.24405167	0.24405167	0.24405167	0.24405167	0.24405167
233.mp3	-0.000484295	-0.000484295	-0.000484295	-0.000484295	-0.000484295	-0.000484295	-0.000484295	-0.000484295	-0.000484295	-0.000484295	-0.000484295	-0.000484295	-0.000484295	-0.000484295	-0.000484295	-0.000484295	-0.000484295	-0.000484295	-0.000484295	-0.000484295	-0.000484295	-0.000484295	-0.000484295	-0.000484295	-0.000484295	-0.000484295	-0.000484295	-0.000484295	-0.000484295	-0.000484295	-0.000484295	-0.000484295	-0.000484295	-0.000484295	-0.000484295	-0.000484295	-0.000484295	-0.000484295	-0.000484295	-0.000484295	-0.000484295	-0.000484295	-0.000484295	-0.000484295	-0.000484295	-0.000484295	-0.000484295	-0.000484295	-0.000484295
234.mp3	0.065328054	0.065328054	0.065328054	0.065328054	0.065328054	0.065328054	0.065328054	0.065328054	0.065328054	0.065328054	0.065328054	0.065328054	0.065328054	0.065328054	0.065328054	0.065328054	0.065328054	0.065328054	0.065328054	0.065328054	0.065328054	0.065328054	0.065328054	0.065328054	0.065328054	0.065328054	0.065328054	0.065328054	0.065328054	0.065328054	0.065328054	0.065328054	0.065328054	0.065328054	0.065328054	0.065328054	0.065328054	0.065328054	0.065328054	0.065328054	0.065328054	0.065328054	0.065328054	0.065328054	0.065328054	0.065328054	0.065328054	0.065328054	0.065328054
235.mp3	0.22158584	0.22158584	0.22158584	0.22158584	0.22158584	0.22158584	0.22158584	0.22158584	0.22158584	0.22158584	0.22158584	0.22158584	0.22158584	0.22158584	0.22158584	0.22158584	0.22158584	0.22158584	0.22158584	0.22158584	0.22158584	0.22158584	0.22158584	0.22158584	0.22158584	0.22158584	0.22158584	0.22158584	0.22158584	0.22158584	0.22158584	0.22158584	0.22158584	0.22158584	0.22158584	0.22158584	0.22158584	0.22158584	0.22158584	0.22158584	0.22158584	0.22158584	0.22158584	0.22158584	0.22158584	0.22158584	0.22158584	0.22158584	0.22158584
236.mp3	-0.08984507	-0.08984507	-0.08984507	-0.08984507	-0.08984507	-0.08984507	-0.08984507	-0.08984507	-0.08984507	-0.08984507	-0.08984507	-0.08984507	-0.08984507	-0.08984507	-0.08984507	-0.08984507	-0.08984507	-0.08984507	-0.08984507	-0.08984507	-0.08984507	-0.08984507	-0.08984507	-0.08984507	-0.08984507	-0.08984507	-0.08984507	-0.08984507	-0.08984507	-0.08984507	-0.08984507	-0.08984507	-0.08984507	-0.08984507	-0.08984507	-0.08984507	-0.08984507	-0.08984507	-0.08984507	-0.08984507	-0.08984507	-0.08984507	-0.08984507	-0.08984507	-0.08984507	-0.08984507	-0.08984507	-0.08984507	-0.08984507
237.mp3	-0.016909312	-0.016909312	-0.016909312	-0.016909312	-0.016909312	-0.016909312	-0.016909312	-0.016909312	-0.016909312	-0.016909312	-0.016909312	-0.016909312	-0.016909312	-0.016909312	-0.016909312	-0.016909312	-0.016909312	-0.016909312	-0.016909312	-0.016909312	-0.016909312	-0.016909312	-0.016909312	-0.016909312	-0.016909312	-0.016909312	-0.016909312	-0.016909312	-0.016909312	-0.016909312	-0.016909312	-0.016909312	-0.016909312	-0.016909312	-0.016909312	-0.016909312	-0.016909312	-0.016909312	-0.016909312	-0.016909312	-0.016909312	-0.016909312	-0.016909312	-0.016909312	-0.016909312	-0.016909312	-0.016909312	-0.016909312	-0.016909312
238.mp3	0.35622153	0.35622153	0.35622153	0.35622153	0.35622153	0.35622153	0.35622153	0.35622153	0.35622153	0.35622153	0.35622153	0.35622153	0.35622153	0.35622153	0.35622153	0.35622153	0.35622153	0.35622153	0.35622153	0.35622153	0.35622153	0.35622153	0.35622153	0.35622153	0.35622153	0.35622153	0.35622153	0.35622153	0.35622153	0.35622153	0.35622153	0.35622153	0.35622153	0.35622153	0.35622153	0.35622153	0.35622153	0.35622153	0.35622153	0.35622153	0.35622153	0.35622153	0.35622153	0.35622153	0.35622153	0.35622153	0.35622153	0.35622153	0.35622153
239.mp3	0.40186408	0.40186408	0.40186408	0.40186408	0.40186408	0.40186408	0.40186408	0.40186408	0.40186408	0.40186408	0.40186408	0.40186408	0.40186408	0.40186408	0.40186408	0.40186408	0.40186408	0.40186408	0.40186408	0.40186408	0.40186408	0.40186408	0.40186408	0.40186408	0.40186408	0.40186408	0.40186408	0.40186408	0.40186408	0.40186408	0.40186408	0.40186408	0.40186408	0.40186408	0.40186408	0.40186408	0.40186408	0.40186408	0.40186408	0.40186408	0.40186408	0.40186408	0.40186408	0.40186408	0.40186408	0.40186408	0.40186408	0.40186408	0.40186408
240.mp3	0.21636015	0.21636015	0.21636015	0.21636015	0.21636015	0.21636015	0.21636015	0.21636015	0.21636015	0.21636015	0.21636015	0.21636015	0.21636015	0.21636015	0.21636015	0.21636015	0.21636015	0.21636015	0.21636015	0.21636015	0.21636015	0.21636015	0.21636015	0.21636015	0.21636015	0.21636015	0.21636015	0.21636015	0.21636015	0.21636015	0.21636015	0.21636015	0.21636015	0.21636015	0.21636015	0.21636015	0.21636015	0.21636015	0.21636015	0.21636015	0.21636015	0.21636015	0.21636015	0.21636015	0.21636015	0.21636015	0.21636015	0.21636015	0.21636015
241.mp3	0.15042236	0.15042236	0.15042236	0.15042236	0.15042236	0.15042236	0.15042236	0.15042236	0.15042236	0.15042236	0.15042236	0.15042236	0.15042236	0.15042236	0.15042236	0.15042236	0.15042236	0.15042236	0.15042236	0.15042236	0.15042236	0.15042236	0.15042236	0.15042236	0.15042236	0.15042236	0.15042236	0.15042236	0.15042236	0.15042236	0.15042236	0.15042236	0.15042236	0.15042236	0.15042236	0.15042236	0.15042236	0.15042236	0.15042236	0.15042236	0.15042236	0.15042236	0.15042236	0.15042236	0.15042236	0.15042236	0.15042236	0.15042236	0.15042236
242.mp3	0.13207942	0.13207942	0.13207942	0.13207942	0.13207942	0.13207942	0.13207942	0.13207942	0.13207942	0.13207942	0.13207942	0.13207942	0.13207942	0.13207942	0.13207942	0.13207942	0.13207942	0.13207942	0.13207942	0.13207942	0.13207942	0.13207942	0.13207942	0.13207942	0.13207942	0.13207942	0.13207942	0.13207942	0.13207942	0.13207942	0.13207942	0.13207942	0.13207942	0.13207942	0.13207942	0.13207942	0.13207942	0.13207942	0.13207942	0.13207942	0.13207942	0.13207942	0.13207942	0.13207942	0.13207942	0.13207942	0.13207942	0.13207942	0.13207942
243.mp3	0.22898212	0.22898212	0.22898212	0.22898212	0.22898212	0.22898212	0.22898212	0.22898212	0.22898212	0.22898212	0.22898212	0.22898212	0.22898212	0.22898212	0.22898212	0.22898212	0.22898212	0.22898212	0.22898212	0.22898212	0.22898212	0.22898212	0.22898212	0.22898212	0.22898212	0.22898212	0.22898212	0.22898212	0.22898212	0.22898212	0.22898212	0.22898212	0.22898212	0.22898212	0.22898212	0.22898212	0.22898212	0.22898212	0.22898212	0.22898212	0.22898212	0.22898212	0.22898212	0.22898212	0.22898212	0.22898212	0.22898212	0.22898212	0.22898212
244.mp3	0.15724176	0.15724176	0.15724176	0.15724176	0.15724176	0.15724176	0.15724176	0.15724176	0.15724176	0.15724176	0.15724176	0.15724176	0.15724176	0.15724176	0.15724176	0.15724176	0.15724176	0.15724176	0.15724176	0.15724176	0.15724176	0.15724176	0.15724176	0.15724176	0.15724176	0.15724176	0.15724176	0.15724176	0.15724176	0.15724176	0.15724176	0.15724176	0.15724176	0.15724176	0.15724176	0.15724176	0.15724176	0.15724176	0.15724176	0.15724176	0.15724176	0.15724176	0.15724176	0.15724176	0.15724176	0.15724176	0.15724176	0.15724176	0.15724176
245.mp3	0.17611504	0.17611504	0.17611504	0.17611504	0.17611504	0.17611504	0.17611504	0.17611504	0.17611504	0.17611504	0.17611504	0.17611504	0.17611504	0.17611504	0.17611504	0.17611504	0.17611504	0.17611504	0.17611504	0.17611504	0.17611504	0.17611504	0.17611504	0.17611504	0.17611504	0.17611504	0.17611504	0.17611504	0.17611504	0.17611504	0.17611504	0.17611504	0.17611504	0.17611504	0.17611504	0.17611504	0.17611504	0.17611504	0.17611504	0.17611504	0.17611504	0.17611504	0.17611504	0.17611504	0.17611504	0.17611504	0.17611504	0.17611504	0.17611504
246.mp3	0.19593045	0.19593045	0.19593045	0.19593045	0.19593045	0.19593045	0.19593045	0.19593045	0.19593045	0.19593045	0.19593045	0.19593045	0.19593045	0.19593045	0.19593045	0.19593045	0.19593045	0.19593045	0.19593045	0.19593045	0.19593045	0.19593045	0.19593045	0.19593045	0.19593045	0.19593045	0.19593045	0.19593045	0.19593045	0.19593045	0.19593045	0.19593045	0.19593045	0.19593045	0.19593045	0.19593045	0.19593045	0.19593045	0.19593045	0.19593045	0.19593045	0.19593045	0.19593045	0.19593045	0.19593045	0.19593045	0.19593045	0.19593045	0.19593045
247.mp3	0.10784885	0.10784885	0.10784885	0.10784885	0.10784885	0.10784885	0.10784885	0.10784885	0.10784885	0.10784885	0.10784885	0.10784885	0.10784885	0.10784885	0.10784885	0.10784885	0.10784885	0.10784885	0.10784885	0.10784885	0.10784885	0.10784885	0.10784885	0.10784885	0.10784885	0.10784885	0.10784885	0.10784885	0.10784885	0.10784885	0.10784885	0.10784885	0.10784885	0.10784885	0.10784885	0.10784885	0.10784885	0.10784885	0.10784885	0.10784885	0.10784885	0.10784885	0.10784885	0.10784885	0.10784885	0.10784885	0.10784885	0.10784885	0.10784885
248.mp3	0.27855235	0.27855235	0.27855235	0.27855235	0.27855235	0.27855235	0.27855235	0.27855235	0.27855235	0.27855235	0.27855235	0.27855235	0.27855235	0.27855235	0.27855235	0.27855235	0.27855235	0.27855235	0.27855235	0.27855235	0.27855235	0.27855235	0.27855235	0.27855235	0.27855235	0.27855235	0.27855235	0.27855235	0.27855235	0.27855235	0.27855235	0.27855235	0.27855235	0.27855235	0.27855235	0.27855235	0.27855235	0.27855235	0.27855235	0.27855235	0.27855235	0.27855235	0.27855235	0.27855235	0.27855235	0.27855235	0.27855235	0.27855235	0.27855235
250.mp3	0.31976983	0.31976983	0.31976983	0.31976983	0.31976983	0.31976983	0.31976983	0.31976983	0.31976983	0.31976983	0.31976983	0.31976983	0.31976983	0.31976983	0.31976983	0.31976983	0.31976983	0.31976983	0.31976983	0.31976983	0.31976983	0.31976983	0.31976983	0.31976983	0.31976983	0.31976983	0.31976983	0.31976983	0.31976983	0.31976983	0.31976983	0.31976983	0.31976983	0.31976983	0.31976983	0.31976983	0.31976983	0.31976983	0.31976983	0.31976983	0.31976983	0.31976983	0.31976983	0.31976983	0.31976983	0.31976983	0.31976983	0.31976983	0.31976983
253.mp3	0.22926521	0.22926521	0.22926521	0.22926521	0.22926521	0.22926521	0.22926521	0.22926521	0.22926521	0.22926521	0.22926521	0.22926521	0.22926521	0.22926521	0.22926521	0.22926521	0.22926521	0.22926521	0.22926521	0.22926521	0.22926521	0.22926521	0.22926521	0.22926521	0.22926521	0.22926521	0.22926521	0.22926521	0.22926521	0.22926521	0.22926521	0.22926521	0.22926521	0.22926521	0.22926521	0.22926521	0.22926521	0.22926521	0.22926521	0.22926521	0.22926521	0.22926521	0.22926521	0.22926521	0.22926521	0.22926521	0.22926521	0.22926521	0.22926521
254.mp3	0.33446708	0.33446708	0.33446708	0.33446708	0.33446708	0.33446708	0.33446708	0.33446708	0.33446708	0.33446708	0.33446708	0.33446708	0.33446708	0.33446708	0.33446708	0.33446708	0.33446708	0.33446708	0.33446708	0.33446708	0.33446708	0.33446708	0.33446708	0.33446708	0.33446708	0.33446708	0.33446708	0.33446708	0.33446708	0.33446708	0.33446708	0.33446708	0.33446708	0.33446708	0.33446708	0.33446708	0.33446708	0.33446708	0.33446708	0.33446708	0.33446708	0.33446708	0.33446708	0.33446708	0.33446708	0.33446708	0.33446708	0.33446708	0.33446708
257.mp3	0.2838495	0.2838495	0.2838495	0.2838495	0.2838495	0.2838495	0.2838495	0.2838495	0.2838495	0.2838495	0.2838495	0.2838495	0.2838495	0.2838495	0.2838495	0.2838495	0.2838495	0.2838495	0.2838495	0.2838495	0.2838495	0.2838495	0.2838495	0.2838495	0.2838495	0.2838495	0.2838495	0.2838495	0.2838495	0.2838495	0.2838495	0.2838495	0.2838495	0.2838495	0.2838495	0.2838495	0.2838495	0.2838495	0.2838495	0.2838495	0.2838495	0.2838495	0.2838495	0.2838495	0.2838495	0.2838495	0.2838495	0.2838495	0.2838495
258.mp3	0.06114188	0.06114188	0.06114188	0.06114188	0.06114188	0.06114188	0.06114188	0.06114188	0.06114188	0.06114188	0.06114188	0.06114188	0.06114188	0.06114188	0.06114188	0.06114188	0.06114188	0.06114188	0.06114188	0.06114188	0.06114188	0.06114188	0.06114188	0.06114188	0.06114188	0.06114188	0.06114188	0.06114188	0.06114188	0.06114188	0.06114188	0.06114188	0.06114188	0.06114188	0.06114188	0.06114188	0.06114188	0.06114188	0.06114188	0.06114188	0.06114188	0.06114188	0.06114188	0.06114188	0.06114188	0.06114188	0.06114188	0.06114188	0.06114188
260.mp3	-0.1253806	-0.1253806	-0.1253806	-0.1253806	-0.1253806	-0.1253806	-0.1253806	-0.1253806	-0.1253806	-0.1253806	-0.1253806	-0.1253806	-0.1253806	-0.1253806	-0.1253806	-0.1253806	-0.1253806	-0.1253806	-0.1253806	-0.1253806	-0.1253806	-0.1253806	-0.1253806	-0.1253806	-0.1253806	-0.1253806	-0.1253806	-0.1253806	-0.1253806	-0.1253806	-0.1253806	-0.1253806	-0.1253806	-0.1253806	-0.1253806	-0.1253806	-0.1253806	-0.1253806	-0.1253806	-0.1253806	-0.1253806	-0.1253806	-0.1253806	-0.1253806	-0.1253806	-0.1253806	-0.1253806	-0.1253806	-0.1253806
262.mp3	-0.00878913	-0.00878913	-0.00878913	-0.00878913	-0.00878913	-0.00878913	-0.00878913	-0.00878913	-0.00878913	-0.00878913	-0.00878913	-0.00878913	-0.00878913	-0.00878913	-0.00878913	-0.00878913	-0.00878913	-0.00878913	-0.00878913	-0.00878913	-0.00878913	-0.00878913	-0.00878913	-0.00878913	-0.00878913	-0.00878913	-0.00878913	-0.00878913	-0.00878913	-0.00878913	-0.00878913	-0.00878913	-0.00878913	-0.00878913	-0.00878913	-0.00878913	-0.00878913	-0.00878913	-0.00878913	-0.00878913	-0.00878913	-0.00878913	-0.00878913	-0.00878913	-0.00878913	-0.00878913	-0.00878913	-0.00878913	-0.00878913
264.mp3	0.016025513	0.016025513	0.016025513	0.016025513	0.016025513	0.016025513	0.016025513	0.016025513	0.016025513	0.016025513	0.016025513	0.016025513	0.016025513	0.016025513	0.016025513	0.016025513	0.016025513	0.016025513	0.016025513	0.016025513	0.016025513	0.016025513	0.016025513	0.016025513	0.016025513	0.016025513	0.016025513	0.016025513	0.016025513	0.016025513	0.016025513	0.016025513	0.016025513	0.016025513	0.016025513	0.016025513	0.016025513	0.016025513	0.016025513	0.016025513	0.016025513	0.016025513	0.016025513	0.016025513	0.016025513	0.016025513	0.016025513	0.016025513	0.016025513
265.mp3	0.103516564	0.103516564	0.103516564	0.103516564	0.103516564	0.103516564	0.103516564	0.103516564	0.103516564	0.103516564	0.103516564	0.103516564	0.103516564	0.103516564	0.103516564	0.103516564	0.103516564	0.103516564	0.103516564	0.103516564	0.103516564	0.103516564	0.103516564	0.103516564	0.103516564	0.103516564	0.103516564	0.103516564	0.103516564	0.103516564	0.103516564	0.103516564	0.103516564	0.103516564	0.103516564	0.103516564	0.103516564	0.103516564	0.103516564	0.103516564	0.103516564	0.103516564	0.103516564	0.103516564	0.103516564	0.103516564	0.103516564	0.103516564	0.103516564
266.mp3	0.12392598	0.12392598	0.12392598	0.12392598	0.12392598	0.12392598	0.12392598	0.12392598	0.12392598	0.12392598	0.12392598	0.12392598	0.12392598	0.12392598	0.12392598	0.12392598	0.12392598	0.12392598	0.12392598	0.12392598	0.12392598	0.12392598	0.12392598	0.12392598	0.12392598	0.12392598	0.12392598	0.12392598	0.12392598	0.12392598	0.12392598	0.12392598	0.12392598	0.12392598	0.12392598	0.12392598	0.12392598	0.12392598	0.12392598	0.12392598	0.12392598	0.12392598	0.12392598	0.12392598	0.12392598	0.12392598	0.12392598	0.12392598	0.12392598
269.mp3	0.054317996	0.054317996	0.054317996	0.054317996	0.054317996	0.054317996	0.054317996	0.054317996	0.054317996	0.054317996	0.054317996	0.054317996	0.054317996	0.054317996	0.054317996	0.054317996	0.054317996	0.054317996	0.054317996	0.054317996	0.054317996	0.054317996	0.054317996	0.054317996	0.054317996	0.054317996	0.054317996	0.054317996	0.054317996	0.054317996	0.054317996	0.054317996	0.054317996	0.054317996	0.054317996	0.054317996	0.054317996	0.054317996	0.054317996	0.054317996	0.054317996	0.054317996	0.054317996	0.054317996	0.054317996	0.054317996	0.054317996	0.054317996	0.054317996
270.mp3	0.28745452	0.28745452	0.28745452	0.28745452	0.28745452	0.28745452	0.28745452	0.28745452	0.28745452	0.28745452	0.28745452	0.28745452	0.28745452	0.28745452	0.28745452	0.28745452	0.28745452	0.28745452	0.28745452	0.28745452	0.28745452	0.28745452	0.28745452	0.28745452	0.28745452	0.28745452	0.28745452	0.28745452	0.28745452	0.28745452	0.28745452	0.28745452	0.28745452	0.28745452	0.28745452	0.28745452	0.28745452	0.28745452	0.28745452	0.28745452	0.28745452	0.28745452	0.28745452	0.28745452	0.28745452	0.28745452	0.28745452	0.28745452	0.28745452
272.mp3	0.3094156	0.3094156	0.3094156	0.3094156	0.3094156	0.3094156	0.3094156	0.3094156	0.3094156	0.3094156	0.3094156	0.3094156	0.3094156	0.3094156	0.3094156	0.3094156	0.3094156	0.3094156	0.3094156	0.3094156	0.3094156	0.3094156	0.3094156	0.3094156	0.3094156	0.3094156	0.3094156	0.3094156	0.3094156	0.3094156	0.3094156	0.3094156	0.3094156	0.3094156	0.3094156	0.3094156	0.3094156	0.3094156	0.3094156	0.3094156	0.3094156	0.3094156	0.3094156	0.3094156	0.3094156	0.3094156	0.3094156	0.3094156	0.3094156
273.mp3	0.33181557	0.33181557	0.33181557	0.33181557	0.33181557	0.33181557	0.33181557	0.33181557	0.33181557	0.33181557	0.33181557	0.33181557	0.33181557	0.33181557	0.33181557	0.33181557	0.33181557	0.33181557	0.33181557	0.33181557	0.33181557	0.33181557	0.33181557	0.33181557	0.33181557	0.33181557	0.33181557	0.33181557	0.33181557	0.33181557	0.33181557	0.33181557	0.33181557	0.33181557	0.33181557	0.33181557	0.33181557	0.33181557	0.33181557	0.33181557	0.33181557	0.33181557	0.33181557	0.33181557	0.33181557	0.33181557	0.33181557	0.33181557	0.33181557
274.mp3	-0.156198	-0.156198	-0.156198	-0.156198	-0.156198	-0.156198	-0.156198	-0.156198	-0.156198	-0.156198	-0.156198	-0.156198	-0.156198	-0.156198	-0.156198	-0.156198	-0.156198	-0.156198	-0.156198	-0.156198	-0.156198	-0.156198	-0.156198	-0.156198	-0.156198	-0.156198	-0.156198	-0.156198	-0.156198	-0.156198	-0.156198	-0.156198	-0.156198	-0.156198	-0.156198	-0.156198	-0.156198	-0.156198	-0.156198	-0.156198	-0.156198	-0.156198	-0.156198	-0.156198	-0.156198	-0.156198	-0.156198	-0.156198	-0.156198
275.mp3	0.18183526	0.18183526	0.18183526	0.18183526	0.18183526	0.18183526	0.18183526	0.18183526	0.18183526	0.18183526	0.18183526	0.18183526	0.18183526	0.18183526	0.18183526	0.18183526	0.18183526	0.18183526	0.18183526	0.18183526	0.18183526	0.18183526	0.18183526	0.18183526	0.18183526	0.18183526	0.18183526	0.18183526	0.18183526	0.18183526	0.18183526	0.18183526	0.18183526	0.18183526	0.18183526	0.18183526	0.18183526	0.18183526	0.18183526	0.18183526	0.18183526	0.18183526	0.18183526	0.18183526	0.18183526	0.18183526	0.18183526	0.18183526	0.18183526
276.mp3	0.13672519	0.13672519	0.13672519	0.13672519	0.13672519	0.13672519	0.13672519	0.13672519	0.13672519	0.13672519	0.13672519	0.13672519	0.13672519	0.13672519	0.13672519	0.13672519	0.13672519	0.13672519	0.13672519	0.13672519	0.13672519	0.13672519	0.13672519	0.13672519	0.13672519	0.13672519	0.13672519	0.13672519	0.13672519	0.13672519	0.13672519	0.13672519	0.13672519	0.13672519	0.13672519	0.13672519	0.13672519	0.13672519	0.13672519	0.13672519	0.13672519	0.13672519	0.13672519	0.13672519	0.13672519	0.13672519	0.13672519	0.13672519	0.13672519
278.mp3	0.34725818	0.34725818	0.34725818	0.34725818	0.34725818	0.34725818	0.34725818	0.34725818	0.34725818	0.34725818	0.34725818	0.34725818	0.34725818	0.34725818	0.34725818	0.34725818	0.34725818	0.34725818	0.34725818	0.34725818	0.34725818	0.34725818	0.34725818	0.34725818	0.34725818	0.34725818	0.34725818	0.34725818	0.34725818	0.34725818	0.34725818	0.34725818	0.34725818	0.34725818	0.34725818	0.34725818	0.34725818	0.34725818	0.34725818	0.34725818	0.34725818	0.34725818	0.34725818	0.34725818	0.34725818	0.34725818	0.34725818	0.34725818	0.34725818
279.mp3	0.101579644	0.101579644	0.101579644	0.101579644	0.101579644	0.101579644	0.101579644	0.101579644	0.101579644	0.101579644	0.101579644	0.101579644	0.101579644	0.101579644	0.101579644	0.101579644	0.101579644	0.101579644	0.101579644	0.101579644	0.101579644	0.101579644	0.101579644	0.101579644	0.101579644	0.101579644	0.101579644	0.101579644	0.101579644	0.101579644	0.101579644	0.101579644	0.101579644	0.101579644	0.101579644	0.101579644	0.101579644	0.101579644	0.101579644	0.101579644	0.101579644	0.101579644	0.101579644	0.101579644	0.101579644	0.101579644	0.101579644	0.101579644	0.101579644
280.mp3	0.11805525	0.11805525	0.11805525	0.11805525	0.11805525	0.11805525	0.11805525	0.11805525	0.11805525	0.11805525	0.11805525	0.11805525	0.11805525	0.11805525	0.11805525	0.11805525	0.11805525	0.11805525	0.11805525	0.11805525	0.11805525	0.11805525	0.11805525	0.11805525	0.11805525	0.11805525	0.11805525	0.11805525	0.11805525	0.11805525	0.11805525	0.11805525	0.11805525	0.11805525	0.11805525	0.11805525	0.11805525	0.11805525	0.11805525	0.11805525	0.11805525	0.11805525	0.11805525	0.11805525	0.11805525	0.11805525	0.11805525	0.11805525	0.11805525
281.mp3	0.001196124	0.001196124	0.001196124	0.001196124	0.001196124	0.001196124	0.001196124	0.001196124	0.001196124	0.001196124	0.001196124	0.001196124	0.001196124	0.001196124	0.001196124	0.001196124	0.001196124	0.001196124	0.001196124	0.001196124	0.001196124	0.001196124	0.001196124	0.001196124	0.001196124	0.001196124	0.001196124	0.001196124	0.001196124	0.001196124	0.001196124	0.001196124	0.001196124	0.001196124	0.001196124	0.001196124	0.001196124	0.001196124	0.001196124	0.001196124	0.001196124	0.001196124	0.001196124	0.001196124	0.001196124	0.001196124	0.001196124	0.001196124	0.001196124
282.mp3	0.2619887	0.2619887	0.2619887	0.2619887	0.2619887	0.2619887	0.2619887	0.2619887	0.2619887	0.2619887	0.2619887	0.2619887	0.2619887	0.2619887	0.2619887	0.2619887	0.2619887	0.2619887	0.2619887	0.2619887	0.2619887	0.2619887	0.2619887	0.2619887	0.2619887	0.2619887	0.2619887	0.2619887	0.2619887	0.2619887	0.2619887	0.2619887	0.2619887	0.2619887	0.2619887	0.2619887	0.2619887	0.2619887	0.2619887	0.2619887	0.2619887	0.2619887	0.2619887	0.2619887	0.2619887	0.2619887	0.2619887	0.2619887	0.2619887
284.mp3	-0.1543206	-0.1543206	-0.1543206	-0.1543206	-0.1543206	-0.1543206	-0.1543206	-0.1543206	-0.1543206	-0.1543206	-0.1543206	-0.1543206	-0.1543206	-0.1543206	-0.1543206	-0.1543206	-0.1543206	-0.1543206	-0.1543206	-0.1543206	-0.1543206	-0.1543206	-0.1543206	-0.1543206	-0.1543206	-0.1543206	-0.1543206	-0.1543206	-0.1543206	-0.1543206	-0.1543206	-0.1543206	-0.1543206	-0.1543206	-0.1543206	-0.1543206	-0.1543206	-0.1543206	-0.1543206	-0.1543206	-0.1543206	-0.1543206	-0.1543206	-0.1543206	-0.1543206	-0.1543206	-0.1543206	-0.1543206	-0.1543206
285.mp3	0.12835512	0.12835512	0.12835512	0.12835512	0.12835512	0.12835512	0.12835512	0.12835512	0.12835512	0.12835512	0.12835512	0.12835512	0.12835512	0.12835512	0.12835512	0.12835512	0.12835512	0.12835512	0.12835512	0.12835512	0.12835512	0.12835512	0.12835512	0.12835512	0.12835512	0.12835512	0.12835512	0.12835512	0.12835512	0.12835512	0.12835512	0.12835512	0.12835512	0.12835512	0.12835512	0.12835512	0.12835512	0.12835512	0.12835512	0.12835512	0.12835512	0.12835512	0.12835512	0.12835512	0.12835512	0.12835512	0.12835512	0.12835512	0.12835512
286.mp3	0.05580885	0.05580885	0.05580885	0.05580885	0.05580885	0.05580885	0.05580885	0.05580885	0.05580885	0.05580885	0.05580885	0.05580885	0.05580885	0.05580885	0.05580885	0.05580885	0.05580885	0.05580885	0.05580885	0.05580885	0.05580885	0.05580885	0.05580885	0.05580885	0.05580885	0.05580885	0.05580885	0.05580885	0.05580885	0.05580885	0.05580885	0.05580885	0.05580885	0.05580885	0.05580885	0.05580885	0.05580885	0.05580885	0.05580885	0.05580885	0.05580885	0.05580885	0.05580885	0.05580885	0.05580885	0.05580885	0.05580885	0.05580885	0.05580885
288.mp3	0.039664052	0.039664052	0.039664052	0.039664052	0.039664052	0.039664052	0.039664052	0.039664052	0.039664052	0.039664052	0.039664052	0.039664052	0.039664052	0.039664052	0.039664052	0.039664052	0.039664052	0.039664052	0.039664052	0.039664052	0.039664052	0.039664052	0.039664052	0.039664052	0.039664052	0.039664052	0.039664052	0.039664052	0.039664052	0.039664052	0.039664052	0.039664052	0.039664052	0.039664052	0.039664052	0.039664052	0.039664052	0.039664052	0.039664052	0.039664052	0.039664052	0.039664052	0.039664052	0.039664052	0.039664052	0.039664052	0.039664052	0.039664052	0.039664052
289.mp3	0.2465106	0.2465106	0.2465106	0.2465106	0.2465106	0.2465106	0.2465106	0.2465106	0.2465106	0.2465106	0.2465106	0.2465106	0.2465106	0.2465106	0.2465106	0.2465106	0.2465106	0.2465106	0.2465106	0.2465106	0.2465106	0.2465106	0.2465106	0.2465106	0.2465106	0.2465106	0.2465106	0.2465106	0.2465106	0.2465106	0.2465106	0.2465106	0.2465106	0.2465106	0.2465106	0.2465106	0.2465106	0.2465106	0.2465106	0.2465106	0.2465106	0.2465106	0.2465106	0.2465106	0.2465106	0.2465106	0.2465106	0.2465106	0.2465106
290.mp3	0.2971252	0.2971252	0.2971252	0.2971252	0.2971252	0.2971252	0.2971252	0.2971252	0.2971252	0.2971252	0.2971252	0.2971252	0.2971252	0.2971252	0.2971252	0.2971252	0.2971252	0.2971252	0.2971252	0.2971252	0.2971252	0.2971252	0.2971252	0.2971252	0.2971252	0.2971252	0.2971252	0.2971252	0.2971252	0.2971252	0.2971252	0.2971252	0.2971252	0.2971252	0.2971252	0.2971252	0.2971252	0.2971252	0.2971252	0.2971252	0.2971252	0.2971252	0.2971252	0.2971252	0.2971252	0.2971252	0.2971252	0.2971252	0.2971252
292.mp3	0.06340074	0.06340074	0.06340074	0.06340074	0.06340074	0.06340074	0.06340074	0.06340074	0.06340074	0.06340074	0.06340074	0.06340074	0.06340074	0.06340074	0.06340074	0.06340074	0.06340074	0.06340074	0.06340074	0.06340074	0.06340074	0.06340074	0.06340074	0.06340074	0.06340074	0.06340074	0.06340074	0.06340074	0.06340074	0.06340074	0.06340074	0.06340074	0.06340074	0.06340074	0.06340074	0.06340074	0.06340074	0.06340074	0.06340074	0.06340074	0.06340074	0.06340074	0.06340074	0.06340074	0.06340074	0.06340074	0.06340074	0.06340074	0.06340074
293.mp3	0.107148804	0.107148804	0.107148804	0.107148804	0.107148804	0.107148804	0.107148804	0.107148804	0.107148804	0.107148804	0.107148804	0.107148804	0.107148804	0.107148804	0.107148804	0.107148804	0.107148804	0.107148804	0.107148804	0.107148804	0.107148804	0.107148804	0.107148804	0.107148804	0.107148804	0.107148804	0.107148804	0.107148804	0.107148804	0.107148804	0.107148804	0.107148804	0.107148804	0.107148804	0.107148804	0.107148804	0.107148804	0.107148804	0.107148804	0.107148804	0.107148804	0.107148804	0.107148804	0.107148804	0.107148804	0.107148804	0.107148804	0.107148804	0.107148804
294.mp3	0.32476118	0.32476118	0.32476118	0.32476118	0.32476118	0.32476118	0.32476118	0.32476118	0.32476118	0.32476118	0.32476118	0.32476118	0.32476118	0.32476118	0.32476118	0.32476118	0.32476118	0.32476118	0.32476118	0.32476118	0.32476118	0.32476118	0.32476118	0.32476118	0.32476118	0.32476118	0.32476118	0.32476118	0.32476118	0.32476118	0.32476118	0.32476118	0.32476118	0.32476118	0.32476118	0.32476118	0.32476118	0.32476118	0.32476118	0.32476118	0.32476118	0.32476118	0.32476118	0.32476118	0.32476118	0.32476118	0.32476118	0.32476118	0.32476118
296.mp3	0.19984502	0.19984502	0.19984502	0.19984502	0.19984502	0.19984502	0.19984502	0.19984502	0.19984502	0.19984502	0.19984502	0.19984502	0.19984502	0.19984502	0.19984502	0.19984502	0.19984502	0.19984502	0.19984502	0.19984502	0.19984502	0.19984502	0.19984502	0.19984502	0.19984502	0.19984502	0.19984502	0.19984502	0.19984502	0.19984502	0.19984502	0.19984502	0.19984502	0.19984502	0.19984502	0.19984502	0.19984502	0.19984502	0.19984502	0.19984502	0.19984502	0.19984502	0.19984502	0.19984502	0.19984502	0.19984502	0.19984502	0.19984502	0.19984502
297.mp3	0.14062357	0.14062357	0.14062357	0.14062357	0.14062357	0.14062357	0.14062357	0.14062357	0.14062357	0.14062357	0.14062357	0.14062357	0.14062357	0.14062357	0.14062357	0.14062357	0.14062357	0.14062357	0.14062357	0.14062357	0.14062357	0.14062357	0.14062357	0.14062357	0.14062357	0.14062357	0.14062357	0.14062357	0.14062357	0.14062357	0.14062357	0.14062357	0.14062357	0.14062357	0.14062357	0.14062357	0.14062357	0.14062357	0.14062357	0.14062357	0.14062357	0.14062357	0.14062357	0.14062357	0.14062357	0.14062357	0.14062357	0.14062357	0.14062357
298.mp3	0.30349493	0.30349493	0.30349493	0.30349493	0.30349493	0.30349493	0.30349493	0.30349493	0.30349493	0.30349493	0.30349493	0.30349493	0.30349493	0.30349493	0.30349493	0.30349493	0.30349493	0.30349493	0.30349493	0.30349493	0.30349493	0.30349493	0.30349493	0.30349493	0.30349493	0.30349493	0.30349493	0.30349493	0.30349493	0.30349493	0.30349493	0.30349493	0.30349493	0.30349493	0.30349493	0.30349493	0.30349493	0.30349493	0.30349493	0.30349493	0.30349493	0.30349493	0.30349493	0.30349493	0.30349493	0.30349493	0.30349493	0.30349493	0.30349493
299.mp3	0.35656118	0.35656118	0.35656118	0.35656118	0.35656118	0.35656118	0.35656118	0.35656118	0.35656118	0.35656118	0.35656118	0.35656118	0.35656118	0.35656118	0.35656118	0.35656118	0.35656118	0.35656118	0.35656118	0.35656118	0.35656118	0.35656118	0.35656118	0.35656118	0.35656118	0.35656118	0.35656118	0.35656118	0.35656118	0.35656118	0.35656118	0.35656118	0.35656118	0.35656118	0.35656118	0.35656118	0.35656118	0.35656118	0.35656118	0.35656118	0.35656118	0.35656118	0.35656118	0.35656118	0.35656118	0.35656118	0.35656118	0.35656118	0.35656118
300.mp3	0.20706436	0.20706436	0.20706436	0.20706436	0.20706436	0.20706436	0.20706436	0.20706436	0.20706436	0.20706436	0.20706436	0.20706436	0.20706436	0.20706436	0.20706436	0.20706436	0.20706436	0.20706436	0.20706436	0.20706436	0.20706436	0.20706436	0.20706436	0.20706436	0.20706436	0.20706436	0.20706436	0.20706436	0.20706436	0.20706436	0.20706436	0.20706436	0.20706436	0.20706436	0.20706436	0.20706436	0.20706436	0.20706436	0.20706436	0.20706436	0.20706436	0.20706436	0.20706436	0.20706436	0.20706436	0.20706436	0.20706436	0.20706436	0.20706436
301.mp3	-0.047707833	-0.047707833	-0.047707833	-0.047707833	-0.047707833	-0.047707833	-0.047707833	-0.047707833	-0.047707833	-0.047707833	-0.047707833	-0.047707833	-0.047707833	-0.047707833	-0.047707833	-0.047707833	-0.047707833	-0.047707833	-0.047707833	-0.047707833	-0.047707833	-0.047707833	-0.047707833	-0.047707833	-0.047707833	-0.047707833	-0.047707833	-0.047707833	-0.047707833	-0.047707833	-0.047707833	-0.047707833	-0.047707833	-0.047707833	-0.047707833	-0.047707833	-0.047707833	-0.047707833	-0.047707833	-0.047707833	-0.047707833	-0.047707833	-0.047707833	-0.047707833	-0.047707833	-0.047707833	-0.047707833	-0.047707833	-0.047707833
302.mp3	0.13124001	0.13124001	0.13124001	0.13124001	0.13124001	0.13124001	0.13124001	0.13124001	0.13124001	0.13124001	0.13124001	0.13124001	0.13124001	0.13124001	0.13124001	0.13124001	0.13124001	0.13124001	0.13124001	0.13124001	0.13124001	0.13124001	0.13124001	0.13124001	0.13124001	0.13124001	0.13124001	0.13124001	0.13124001	0.13124001	0.13124001	0.13124001	0.13124001	0.13124001	0.13124001	0.13124001	0.13124001	0.13124001	0.13124001	0.13124001	0.13124001	0.13124001	0.13124001	0.13124001	0.13124001	0.13124001	0.13124001	0.13124001	0.13124001
303.mp3	-0.023848481	-0.023848481	-0.023848481	-0.023848481	-0.023848481	-0.023848481	-0.023848481	-0.023848481	-0.023848481	-0.023848481	-0.023848481	-0.023848481	-0.023848481	-0.023848481	-0.023848481	-0.023848481	-0.023848481	-0.023848481	-0.023848481	-0.023848481	-0.023848481	-0.023848481	-0.023848481	-0.023848481	-0.023848481	-0.023848481	-0.023848481	-0.023848481	-0.023848481	-0.023848481	-0.023848481	-0.023848481	-0.023848481	-0.023848481	-0.023848481	-0.023848481	-0.023848481	-0.023848481	-0.023848481	-0.023848481	-0.023848481	-0.023848481	-0.023848481	-0.023848481	-0.023848481	-0.023848481	-0.023848481	-0.023848481	-0.023848481
304.mp3	-0.101017594	-0.101017594	-0.101017594	-0.101017594	-0.101017594	-0.101017594	-0.101017594	-0.101017594	-0.101017594	-0.101017594	-0.101017594	-0.101017594	-0.101017594	-0.101017594	-0.101017594	-0.101017594	-0.101017594	-0.101017594	-0.101017594	-0.101017594	-0.101017594	-0.101017594	-0.101017594	-0.101017594	-0.101017594	-0.101017594	-0.101017594	-0.101017594	-0.101017594	-0.101017594	-0.101017594	-0.101017594	-0.101017594	-0.101017594	-0.101017594	-0.101017594	-0.101017594	-0.101017594	-0.101017594	-0.101017594	-0.101017594	-0.101017594	-0.101017594	-0.101017594	-0.101017594	-0.101017594	-0.101017594	-0.101017594	-0.101017594
305.mp3	0.25611314	0.25611314	0.25611314	0.25611314	0.25611314	0.25611314	0.25611314	0.25611314	0.25611314	0.25611314	0.25611314	0.25611314	0.25611314	0.25611314	0.25611314	0.25611314	0.25611314	0.25611314	0.25611314	0.25611314	0.25611314	0.25611314	0.25611314	0.25611314	0.25611314	0.25611314	0.25611314	0.25611314	0.25611314	0.25611314	0.25611314	0.25611314	0.25611314	0.25611314	0.25611314	0.25611314	0.25611314	0.25611314	0.25611314	0.25611314	0.25611314	0.25611314	0.25611314	0.25611314	0.25611314	0.25611314	0.25611314	0.25611314	0.25611314
306.mp3	0.27784964	0.27784964	0.27784964	0.27784964	0.27784964	0.27784964	0.27784964	0.27784964	0.27784964	0.27784964	0.27784964	0.27784964	0.27784964	0.27784964	0.27784964	0.27784964	0.27784964	0.27784964	0.27784964	0.27784964	0.27784964	0.27784964	0.27784964	0.27784964	0.27784964	0.27784964	0.27784964	0.27784964	0.27784964	0.27784964	0.27784964	0.27784964	0.27784964	0.27784964	0.27784964	0.27784964	0.27784964	0.27784964	0.27784964	0.27784964	0.27784964	0.27784964	0.27784964	0.27784964	0.27784964	0.27784964	0.27784964	0.27784964	0.27784964
307.mp3	0.44081765	0.44081765	0.44081765	0.44081765	0.44081765	0.44081765	0.44081765	0.44081765	0.44081765	0.44081765	0.44081765	0.44081765	0.44081765	0.44081765	0.44081765	0.44081765	0.44081765	0.44081765	0.44081765	0.44081765	0.44081765	0.44081765	0.44081765	0.44081765	0.44081765	0.44081765	0.44081765	0.44081765	0.44081765	0.44081765	0.44081765	0.44081765	0.44081765	0.44081765	0.44081765	0.44081765	0.44081765	0.44081765	0.44081765	0.44081765	0.44081765	0.44081765	0.44081765	0.44081765	0.44081765	0.44081765	0.44081765	0.44081765	0.44081765
308.mp3	0.07961483	0.07961483	0.07961483	0.07961483	0.07961483	0.07961483	0.07961483	0.07961483	0.07961483	0.07961483	0.07961483	0.07961483	0.07961483	0.07961483	0.07961483	0.07961483	0.07961483	0.07961483	0.07961483	0.07961483	0.07961483	0.07961483	0.07961483	0.07961483	0.07961483	0.07961483	0.07961483	0.07961483	0.07961483	0.07961483	0.07961483	0.07961483	0.07961483	0.07961483	0.07961483	0.07961483	0.07961483	0.07961483	0.07961483	0.07961483	0.07961483	0.07961483	0.07961483	0.07961483	0.07961483	0.07961483	0.07961483	0.07961483	0.07961483
309.mp3	0.13764986	0.13764986	0.13764986	0.13764986	0.13764986	0.13764986	0.13764986	0.13764986	0.13764986	0.13764986	0.13764986	0.13764986	0.13764986	0.13764986	0.13764986	0.13764986	0.13764986	0.13764986	0.13764986	0.13764986	0.13764986	0.13764986	0.13764986	0.13764986	0.13764986	0.13764986	0.13764986	0.13764986	0.13764986	0.13764986	0.13764986	0.13764986	0.13764986	0.13764986	0.13764986	0.13764986	0.13764986	0.13764986	0.13764986	0.13764986	0.13764986	0.13764986	0.13764986	0.13764986	0.13764986	0.13764986	0.13764986	0.13764986	0.13764986
310.mp3	-0.09782897	-0.09782897	-0.09782897	-0.09782897	-0.09782897	-0.09782897	-0.09782897	-0.09782897	-0.09782897	-0.09782897	-0.09782897	-0.09782897	-0.09782897	-0.09782897	-0.09782897	-0.09782897	-0.09782897	-0.09782897	-0.09782897	-0.09782897	-0.09782897	-0.09782897	-0.09782897	-0.09782897	-0.09782897	-0.09782897	-0.09782897	-0.09782897	-0.09782897	-0.09782897	-0.09782897	-0.09782897	-0.09782897	-0.09782897	-0.09782897	-0.09782897	-0.09782897	-0.09782897	-0.09782897	-0.09782897	-0.09782897	-0.09782897	-0.09782897	-0.09782897	-0.09782897	-0.09782897	-0.09782897	-0.09782897	-0.09782897
311.mp3	0.23394483	0.23394483	0.23394483	0.23394483	0.23394483	0.23394483	0.23394483	0.23394483	0.23394483	0.23394483	0.23394483	0.23394483	0.23394483	0.23394483	0.23394483	0.23394483	0.23394483	0.23394483	0.23394483	0.23394483	0.23394483	0.23394483	0.23394483	0.23394483	0.23394483	0.23394483	0.23394483	0.23394483	0.23394483	0.23394483	0.23394483	0.23394483	0.23394483	0.23394483	0.23394483	0.23394483	0.23394483	0.23394483	0.23394483	0.23394483	0.23394483	0.23394483	0.23394483	0.23394483	0.23394483	0.23394483	0.23394483	0.23394483	0.23394483
312.mp3	0.18725082	0.18725082	0.18725082	0.18725082	0.18725082	0.18725082	0.18725082	0.18725082	0.18725082	0.18725082	0.18725082	0.18725082	0.18725082	0.18725082	0.18725082	0.18725082	0.18725082	0.18725082	0.18725082	0.18725082	0.18725082	0.18725082	0.18725082	0.18725082	0.18725082	0.18725082	0.18725082	0.18725082	0.18725082	0.18725082	0.18725082	0.18725082	0.18725082	0.18725082	0.18725082	0.18725082	0.18725082	0.18725082	0.18725082	0.18725082	0.18725082	0.18725082	0.18725082	0.18725082	0.18725082	0.18725082	0.18725082	0.18725082	0.18725082
313.mp3	0.4582917	0.4582917	0.4582917	0.4582917	0.4582917	0.4582917	0.4582917	0.4582917	0.4582917	0.4582917	0.4582917	0.4582917	0.4582917	0.4582917	0.4582917	0.4582917	0.4582917	0.4582917	0.4582917	0.4582917	0.4582917	0.4582917	0.4582917	0.4582917	0.4582917	0.4582917	0.4582917	0.4582917	0.4582917	0.4582917	0.4582917	0.4582917	0.4582917	0.4582917	0.4582917	0.4582917	0.4582917	0.4582917	0.4582917	0.4582917	0.4582917	0.4582917	0.4582917	0.4582917	0.4582917	0.4582917	0.4582917	0.4582917	0.4582917
314.mp3	0.26602474	0.26602474	0.26602474	0.26602474	0.26602474	0.26602474	0.26602474	0.26602474	0.26602474	0.26602474	0.26602474	0.26602474	0.26602474	0.26602474	0.26602474	0.26602474	0.26602474	0.26602474	0.26602474	0.26602474	0.26602474	0.26602474	0.26602474	0.26602474	0.26602474	0.26602474	0.26602474	0.26602474	0.26602474	0.26602474	0.26602474	0.26602474	0.26602474	0.26602474	0.26602474	0.26602474	0.26602474	0.26602474	0.26602474	0.26602474	0.26602474	0.26602474	0.26602474	0.26602474	0.26602474	0.26602474	0.26602474	0.26602474	0.26602474
315.mp3	0.30363485	0.30363485	0.30363485	0.30363485	0.30363485	0.30363485	0.30363485	0.30363485	0.30363485	0.30363485	0.30363485	0.30363485	0.30363485	0.30363485	0.30363485	0.30363485	0.30363485	0.30363485	0.30363485	0.30363485	0.30363485	0.30363485	0.30363485	0.30363485	0.30363485	0.30363485	0.30363485	0.30363485	0.30363485	0.30363485	0.30363485	0.30363485	0.30363485	0.30363485	0.30363485	0.30363485	0.30363485	0.30363485	0.30363485	0.30363485	0.30363485	0.30363485	0.30363485	0.30363485	0.30363485	0.30363485	0.30363485	0.30363485	0.30363485
316.mp3	0.41946867	0.41946867	0.41946867	0.41946867	0.41946867	0.41946867	0.41946867	0.41946867	0.41946867	0.41946867	0.41946867	0.41946867	0.41946867	0.41946867	0.41946867	0.41946867	0.41946867	0.41946867	0.41946867	0.41946867	0.41946867	0.41946867	0.41946867	0.41946867	0.41946867	0.41946867	0.41946867	0.41946867	0.41946867	0.41946867	0.41946867	0.41946867	0.41946867	0.41946867	0.41946867	0.41946867	0.41946867	0.41946867	0.41946867	0.41946867	0.41946867	0.41946867	0.41946867	0.41946867	0.41946867	0.41946867	0.41946867	0.41946867	0.41946867
317.mp3	-0.001996435	-0.001996435	-0.001996435	-0.001996435	-0.001996435	-0.001996435	-0.001996435	-0.001996435	-0.001996435	-0.001996435	-0.001996435	-0.001996435	-0.001996435	-0.001996435	-0.001996435	-0.001996435	-0.001996435	-0.001996435	-0.001996435	-0.001996435	-0.001996435	-0.001996435	-0.001996435	-0.001996435	-0.001996435	-0.001996435	-0.001996435	-0.001996435	-0.001996435	-0.001996435	-0.001996435	-0.001996435	-0.001996435	-0.001996435	-0.001996435	-0.001996435	-0.001996435	-0.001996435	-0.001996435	-0.001996435	-0.001996435	-0.001996435	-0.001996435	-0.001996435	-0.001996435	-0.001996435	-0.001996435	-0.001996435	-0.001996435
318.mp3	0.34034753	0.34034753	0.34034753	0.34034753	0.34034753	0.34034753	0.34034753	0.34034753	0.34034753	0.34034753	0.34034753	0.34034753	0.34034753	0.34034753	0.34034753	0.34034753	0.34034753	0.34034753	0.34034753	0.34034753	0.34034753	0.34034753	0.34034753	0.34034753	0.34034753	0.34034753	0.34034753	0.34034753	0.34034753	0.34034753	0.34034753	0.34034753	0.34034753	0.34034753	0.34034753	0.34034753	0.34034753	0.34034753	0.34034753	0.34034753	0.34034753	0.34034753	0.34034753	0.34034753	0.34034753	0.34034753	0.34034753	0.34034753	0.34034753
319.mp3	-0.124939956	-0.124939956	-0.124939956	-0.124939956	-0.124939956	-0.124939956	-0.124939956	-0.124939956	-0.124939956	-0.124939956	-0.124939956	-0.124939956	-0.124939956	-0.124939956	-0.124939956	-0.124939956	-0.124939956	-0.124939956	-0.124939956	-0.124939956	-0.124939956	-0.124939956	-0.124939956	-0.124939956	-0.124939956	-0.124939956	-0.124939956	-0.124939956	-0.124939956	-0.124939956	-0.124939956	-0.124939956	-0.124939956	-0.124939956	-0.124939956	-0.124939956	-0.124939956	-0.124939956	-0.124939956	-0.124939956	-0.124939956	-0.124939956	-0.124939956	-0.124939956	-0.124939956	-0.124939956	-0.124939956	-0.124939956	-0.124939956
320.mp3	0.17660078	0.17660078	0.17660078	0.17660078	0.17660078	0.17660078	0.17660078	0.17660078	0.17660078	0.17660078	0.17660078	0.17660078	0.17660078	0.17660078	0.17660078	0.17660078	0.17660078	0.17660078	0.17660078	0.17660078	0.17660078	0.17660078	0.17660078	0.17660078	0.17660078	0.17660078	0.17660078	0.17660078	0.17660078	0.17660078	0.17660078	0.17660078	0.17660078	0.17660078	0.17660078	0.17660078	0.17660078	0.17660078	0.17660078	0.17660078	0.17660078	0.17660078	0.17660078	0.17660078	0.17660078	0.17660078	0.17660078	0.17660078	0.17660078
321.mp3	0.28145903	0.28145903	0.28145903	0.28145903	0.28145903	0.28145903	0.28145903	0.28145903	0.28145903	0.28145903	0.28145903	0.28145903	0.28145903	0.28145903	0.28145903	0.28145903	0.28145903	0.28145903	0.28145903	0.28145903	0.28145903	0.28145903	0.28145903	0.28145903	0.28145903	0.28145903	0.28145903	0.28145903	0.28145903	0.28145903	0.28145903	0.28145903	0.28145903	0.28145903	0.28145903	0.28145903	0.28145903	0.28145903	0.28145903	0.28145903	0.28145903	0.28145903	0.28145903	0.28145903	0.28145903	0.28145903	0.28145903	0.28145903	0.28145903
322.mp3	0.14662635	0.14662635	0.14662635	0.14662635	0.14662635	0.14662635	0.14662635	0.14662635	0.14662635	0.14662635	0.14662635	0.14662635	0.14662635	0.14662635	0.14662635	0.14662635	0.14662635	0.14662635	0.14662635	0.14662635	0.14662635	0.14662635	0.14662635	0.14662635	0.14662635	0.14662635	0.14662635	0.14662635	0.14662635	0.14662635	0.14662635	0.14662635	0.14662635	0.14662635	0.14662635	0.14662635	0.14662635	0.14662635	0.14662635	0.14662635	0.14662635	0.14662635	0.14662635	0.14662635	0.14662635	0.14662635	0.14662635	0.14662635	0.14662635
323.mp3	0.308437	0.308437	0.308437	0.308437	0.308437	0.308437	0.308437	0.308437	0.308437	0.308437	0.308437	0.308437	0.308437	0.308437	0.308437	0.308437	0.308437	0.308437	0.308437	0.308437	0.308437	0.308437	0.308437	0.308437	0.308437	0.308437	0.308437	0.308437	0.308437	0.308437	0.308437	0.308437	0.308437	0.308437	0.308437	0.308437	0.308437	0.308437	0.308437	0.308437	0.308437	0.308437	0.308437	0.308437	0.308437	0.308437	0.308437	0.308437	0.308437
324.mp3	0.025039345	0.025039345	0.025039345	0.025039345	0.025039345	0.025039345	0.025039345	0.025039345	0.025039345	0.025039345	0.025039345	0.025039345	0.025039345	0.025039345	0.025039345	0.025039345	0.025039345	0.025039345	0.025039345	0.025039345	0.025039345	0.025039345	0.025039345	0.025039345	0.025039345	0.025039345	0.025039345	0.025039345	0.025039345	0.025039345	0.025039345	0.025039345	0.025039345	0.025039345	0.025039345	0.025039345	0.025039345	0.025039345	0.025039345	0.025039345	0.025039345	0.025039345	0.025039345	0.025039345	0.025039345	0.025039345	0.025039345	0.025039345	0.025039345
325.mp3	0.41418654	0.41418654	0.41418654	0.41418654	0.41418654	0.41418654	0.41418654	0.41418654	0.41418654	0.41418654	0.41418654	0.41418654	0.41418654	0.41418654	0.41418654	0.41418654	0.41418654	0.41418654	0.41418654	0.41418654	0.41418654	0.41418654	0.41418654	0.41418654	0.41418654	0.41418654	0.41418654	0.41418654	0.41418654	0.41418654	0.41418654	0.41418654	0.41418654	0.41418654	0.41418654	0.41418654	0.41418654	0.41418654	0.41418654	0.41418654	0.41418654	0.41418654	0.41418654	0.41418654	0.41418654	0.41418654	0.41418654	0.41418654	0.41418654
326.mp3	0.22062066	0.22062066	0.22062066	0.22062066	0.22062066	0.22062066	0.22062066	0.22062066	0.22062066	0.22062066	0.22062066	0.22062066	0.22062066	0.22062066	0.22062066	0.22062066	0.22062066	0.22062066	0.22062066	0.22062066	0.22062066	0.22062066	0.22062066	0.22062066	0.22062066	0.22062066	0.22062066	0.22062066	0.22062066	0.22062066	0.22062066	0.22062066	0.22062066	0.22062066	0.22062066	0.22062066	0.22062066	0.22062066	0.22062066	0.22062066	0.22062066	0.22062066	0.22062066	0.22062066	0.22062066	0.22062066	0.22062066	0.22062066	0.22062066
327.mp3	0.1286208	0.1286208	0.1286208	0.1286208	0.1286208	0.1286208	0.1286208	0.1286208	0.1286208	0.1286208	0.1286208	0.1286208	0.1286208	0.1286208	0.1286208	0.1286208	0.1286208	0.1286208	0.1286208	0.1286208	0.1286208	0.1286208	0.1286208	0.1286208	0.1286208	0.1286208	0.1286208	0.1286208	0.1286208	0.1286208	0.1286208	0.1286208	0.1286208	0.1286208	0.1286208	0.1286208	0.1286208	0.1286208	0.1286208	0.1286208	0.1286208	0.1286208	0.1286208	0.1286208	0.1286208	0.1286208	0.1286208	0.1286208	0.1286208
328.mp3	0.123220615	0.123220615	0.123220615	0.123220615	0.123220615	0.123220615	0.123220615	0.123220615	0.123220615	0.123220615	0.123220615	0.123220615	0.123220615	0.123220615	0.123220615	0.123220615	0.123220615	0.123220615	0.123220615	0.123220615	0.123220615	0.123220615	0.123220615	0.123220615	0.123220615	0.123220615	0.123220615	0.123220615	0.123220615	0.123220615	0.123220615	0.123220615	0.123220615	0.123220615	0.123220615	0.123220615	0.123220615	0.123220615	0.123220615	0.123220615	0.123220615	0.123220615	0.123220615	0.123220615	0.123220615	0.123220615	0.123220615	0.123220615	0.123220615
329.mp3	0.20317194	0.20317194	0.20317194	0.20317194	0.20317194	0.20317194	0.20317194	0.20317194	0.20317194	0.20317194	0.20317194	0.20317194	0.20317194	0.20317194	0.20317194	0.20317194	0.20317194	0.20317194	0.20317194	0.20317194	0.20317194	0.20317194	0.20317194	0.20317194	0.20317194	0.20317194	0.20317194	0.20317194	0.20317194	0.20317194	0.20317194	0.20317194	0.20317194	0.20317194	0.20317194	0.20317194	0.20317194	0.20317194	0.20317194	0.20317194	0.20317194	0.20317194	0.20317194	0.20317194	0.20317194	0.20317194	0.20317194	0.20317194	0.20317194
330.mp3	0.14931002	0.14931002	0.14931002	0.14931002	0.14931002	0.14931002	0.14931002	0.14931002	0.14931002	0.14931002	0.14931002	0.14931002	0.14931002	0.14931002	0.14931002	0.14931002	0.14931002	0.14931002	0.14931002	0.14931002	0.14931002	0.14931002	0.14931002	0.14931002	0.14931002	0.14931002	0.14931002	0.14931002	0.14931002	0.14931002	0.14931002	0.14931002	0.14931002	0.14931002	0.14931002	0.14931002	0.14931002	0.14931002	0.14931002	0.14931002	0.14931002	0.14931002	0.14931002	0.14931002	0.14931002	0.14931002	0.14931002	0.14931002	0.14931002
332.mp3	-0.14117354	-0.14117354	-0.14117354	-0.14117354	-0.14117354	-0.14117354	-0.14117354	-0.14117354	-0.14117354	-0.14117354	-0.14117354	-0.14117354	-0.14117354	-0.14117354	-0.14117354	-0.14117354	-0.14117354	-0.14117354	-0.14117354	-0.14117354	-0.14117354	-0.14117354	-0.14117354	-0.14117354	-0.14117354	-0.14117354	-0.14117354	-0.14117354	-0.14117354	-0.14117354	-0.14117354	-0.14117354	-0.14117354	-0.14117354	-0.14117354	-0.14117354	-0.14117354	-0.14117354	-0.14117354	-0.14117354	-0.14117354	-0.14117354	-0.14117354	-0.14117354	-0.14117354	-0.14117354	-0.14117354	-0.14117354	-0.14117354
333.mp3	0.019048654	0.019048654	0.019048654	0.019048654	0.019048654	0.019048654	0.019048654	0.019048654	0.019048654	0.019048654	0.019048654	0.019048654	0.019048654	0.019048654	0.019048654	0.019048654	0.019048654	0.019048654	0.019048654	0.019048654	0.019048654	0.019048654	0.019048654	0.019048654	0.019048654	0.019048654	0.019048654	0.019048654	0.019048654	0.019048654	0.019048654	0.019048654	0.019048654	0.019048654	0.019048654	0.019048654	0.019048654	0.019048654	0.019048654	0.019048654	0.019048654	0.019048654	0.019048654	0.019048654	0.019048654	0.019048654	0.019048654	0.019048654	0.019048654
334.mp3	0.10761275	0.10761275	0.10761275	0.10761275	0.10761275	0.10761275	0.10761275	0.10761275	0.10761275	0.10761275	0.10761275	0.10761275	0.10761275	0.10761275	0.10761275	0.10761275	0.10761275	0.10761275	0.10761275	0.10761275	0.10761275	0.10761275	0.10761275	0.10761275	0.10761275	0.10761275	0.10761275	0.10761275	0.10761275	0.10761275	0.10761275	0.10761275	0.10761275	0.10761275	0.10761275	0.10761275	0.10761275	0.10761275	0.10761275	0.10761275	0.10761275	0.10761275	0.10761275	0.10761275	0.10761275	0.10761275	0.10761275	0.10761275	0.10761275
335.mp3	0.37525085	0.37525085	0.37525085	0.37525085	0.37525085	0.37525085	0.37525085	0.37525085	0.37525085	0.37525085	0.37525085	0.37525085	0.37525085	0.37525085	0.37525085	0.37525085	0.37525085	0.37525085	0.37525085	0.37525085	0.37525085	0.37525085	0.37525085	0.37525085	0.37525085	0.37525085	0.37525085	0.37525085	0.37525085	0.37525085	0.37525085	0.37525085	0.37525085	0.37525085	0.37525085	0.37525085	0.37525085	0.37525085	0.37525085	0.37525085	0.37525085	0.37525085	0.37525085	0.37525085	0.37525085	0.37525085	0.37525085	0.37525085	0.37525085
336.mp3	0.23897004	0.23897004	0.23897004	0.23897004	0.23897004	0.23897004	0.23897004	0.23897004	0.23897004	0.23897004	0.23897004	0.23897004	0.23897004	0.23897004	0.23897004	0.23897004	0.23897004	0.23897004	0.23897004	0.23897004	0.23897004	0.23897004	0.23897004	0.23897004	0.23897004	0.23897004	0.23897004	0.23897004	0.23897004	0.23897004	0.23897004	0.23897004	0.23897004	0.23897004	0.23897004	0.23897004	0.23897004	0.23897004	0.23897004	0.23897004	0.23897004	0.23897004	0.23897004	0.23897004	0.23897004	0.23897004	0.23897004	0.23897004	0.23897004
338.mp3	-0.035229333	-0.035229333	-0.035229333	-0.035229333	-0.035229333	-0.035229333	-0.035229333	-0.035229333	-0.035229333	-0.035229333	-0.035229333	-0.035229333	-0.035229333	-0.035229333	-0.035229333	-0.035229333	-0.035229333	-0.035229333	-0.035229333	-0.035229333	-0.035229333	-0.035229333	-0.035229333	-0.035229333	-0.035229333	-0.035229333	-0.035229333	-0.035229333	-0.035229333	-0.035229333	-0.035229333	-0.035229333	-0.035229333	-0.035229333	-0.035229333	-0.035229333	-0.035229333	-0.035229333	-0.035229333	-0.035229333	-0.035229333	-0.035229333	-0.035229333	-0.035229333	-0.035229333	-0.035229333	-0.035229333	-0.035229333	-0.035229333
339.mp3	0.21904734	0.21904734	0.21904734	0.21904734	0.21904734	0.21904734	0.21904734	0.21904734	0.21904734	0.21904734	0.21904734	0.21904734	0.21904734	0.21904734	0.21904734	0.21904734	0.21904734	0.21904734	0.21904734	0.21904734	0.21904734	0.21904734	0.21904734	0.21904734	0.21904734	0.21904734	0.21904734	0.21904734	0.21904734	0.21904734	0.21904734	0.21904734	0.21904734	0.21904734	0.21904734	0.21904734	0.21904734	0.21904734	0.21904734	0.21904734	0.21904734	0.21904734	0.21904734	0.21904734	0.21904734	0.21904734	0.21904734	0.21904734	0.21904734
340.mp3	-0.11275947	-0.11275947	-0.11275947	-0.11275947	-0.11275947	-0.11275947	-0.11275947	-0.11275947	-0.11275947	-0.11275947	-0.11275947	-0.11275947	-0.11275947	-0.11275947	-0.11275947	-0.11275947	-0.11275947	-0.11275947	-0.11275947	-0.11275947	-0.11275947	-0.11275947	-0.11275947	-0.11275947	-0.11275947	-0.11275947	-0.11275947	-0.11275947	-0.11275947	-0.11275947	-0.11275947	-0.11275947	-0.11275947	-0.11275947	-0.11275947	-0.11275947	-0.11275947	-0.11275947	-0.11275947	-0.11275947	-0.11275947	-0.11275947	-0.11275947	-0.11275947	-0.11275947	-0.11275947	-0.11275947	-0.11275947	-0.11275947
341.mp3	0.006766185	0.006766185	0.006766185	0.006766185	0.006766185	0.006766185	0.006766185	0.006766185	0.006766185	0.006766185	0.006766185	0.006766185	0.006766185	0.006766185	0.006766185	0.006766185	0.006766185	0.006766185	0.006766185	0.006766185	0.006766185	0.006766185	0.006766185	0.006766185	0.006766185	0.006766185	0.006766185	0.006766185	0.006766185	0.006766185	0.006766185	0.006766185	0.006766185	0.006766185	0.006766185	0.006766185	0.006766185	0.006766185	0.006766185	0.006766185	0.006766185	0.006766185	0.006766185	0.006766185	0.006766185	0.006766185	0.006766185	0.006766185	0.006766185
342.mp3	0.26933065	0.26933065	0.26933065	0.26933065	0.26933065	0.26933065	0.26933065	0.26933065	0.26933065	0.26933065	0.26933065	0.26933065	0.26933065	0.26933065	0.26933065	0.26933065	0.26933065	0.26933065	0.26933065	0.26933065	0.26933065	0.26933065	0.26933065	0.26933065	0.26933065	0.26933065	0.26933065	0.26933065	0.26933065	0.26933065	0.26933065	0.26933065	0.26933065	0.26933065	0.26933065	0.26933065	0.26933065	0.26933065	0.26933065	0.26933065	0.26933065	0.26933065	0.26933065	0.26933065	0.26933065	0.26933065	0.26933065	0.26933065	0.26933065
343.mp3	0.40444818	0.40444818	0.40444818	0.40444818	0.40444818	0.40444818	0.40444818	0.40444818	0.40444818	0.40444818	0.40444818	0.40444818	0.40444818	0.40444818	0.40444818	0.40444818	0.40444818	0.40444818	0.40444818	0.40444818	0.40444818	0.40444818	0.40444818	0.40444818	0.40444818	0.40444818	0.40444818	0.40444818	0.40444818	0.40444818	0.40444818	0.40444818	0.40444818	0.40444818	0.40444818	0.40444818	0.40444818	0.40444818	0.40444818	0.40444818	0.40444818	0.40444818	0.40444818	0.40444818	0.40444818	0.40444818	0.40444818	0.40444818	0.40444818
344.mp3	-0.031944335	-0.031944335	-0.031944335	-0.031944335	-0.031944335	-0.031944335	-0.031944335	-0.031944335	-0.031944335	-0.031944335	-0.031944335	-0.031944335	-0.031944335	-0.031944335	-0.031944335	-0.031944335	-0.031944335	-0.031944335	-0.031944335	-0.031944335	-0.031944335	-0.031944335	-0.031944335	-0.031944335	-0.031944335	-0.031944335	-0.031944335	-0.031944335	-0.031944335	-0.031944335	-0.031944335	-0.031944335	-0.031944335	-0.031944335	-0.031944335	-0.031944335	-0.031944335	-0.031944335	-0.031944335	-0.031944335	-0.031944335	-0.031944335	-0.031944335	-0.031944335	-0.031944335	-0.031944335	-0.031944335	-0.031944335	-0.031944335
345.mp3	0.16489175	0.16489175	0.16489175	0.16489175	0.16489175	0.16489175	0.16489175	0.16489175	0.16489175	0.16489175	0.16489175	0.16489175	0.16489175	0.16489175	0.16489175	0.16489175	0.16489175	0.16489175	0.16489175	0.16489175	0.16489175	0.16489175	0.16489175	0.16489175	0.16489175	0.16489175	0.16489175	0.16489175	0.16489175	0.16489175	0.16489175	0.16489175	0.16489175	0.16489175	0.16489175	0.16489175	0.16489175	0.16489175	0.16489175	0.16489175	0.16489175	0.16489175	0.16489175	0.16489175	0.16489175	0.16489175	0.16489175	0.16489175	0.16489175
346.mp3	0.12104708	0.12104708	0.12104708	0.12104708	0.12104708	0.12104708	0.12104708	0.12104708	0.12104708	0.12104708	0.12104708	0.12104708	0.12104708	0.12104708	0.12104708	0.12104708	0.12104708	0.12104708	0.12104708	0.12104708	0.12104708	0.12104708	0.12104708	0.12104708	0.12104708	0.12104708	0.12104708	0.12104708	0.12104708	0.12104708	0.12104708	0.12104708	0.12104708	0.12104708	0.12104708	0.12104708	0.12104708	0.12104708	0.12104708	0.12104708	0.12104708	0.12104708	0.12104708	0.12104708	0.12104708	0.12104708	0.12104708	0.12104708	0.12104708
347.mp3	-0.018710785	-0.018710785	-0.018710785	-0.018710785	-0.018710785	-0.018710785	-0.018710785	-0.018710785	-0.018710785	-0.018710785	-0.018710785	-0.018710785	-0.018710785	-0.018710785	-0.018710785	-0.018710785	-0.018710785	-0.018710785	-0.018710785	-0.018710785	-0.018710785	-0.018710785	-0.018710785	-0.018710785	-0.018710785	-0.018710785	-0.018710785	-0.018710785	-0.018710785	-0.018710785	-0.018710785	-0.018710785	-0.018710785	-0.018710785	-0.018710785	-0.018710785	-0.018710785	-0.018710785	-0.018710785	-0.018710785	-0.018710785	-0.018710785	-0.018710785	-0.018710785	-0.018710785	-0.018710785	-0.018710785	-0.018710785	-0.018710785
348.mp3	0.29513487	0.29513487	0.29513487	0.29513487	0.29513487	0.29513487	0.29513487	0.29513487	0.29513487	0.29513487	0.29513487	0.29513487	0.29513487	0.29513487	0.29513487	0.29513487	0.29513487	0.29513487	0.29513487	0.29513487	0.29513487	0.29513487	0.29513487	0.29513487	0.29513487	0.29513487	0.29513487	0.29513487	0.29513487	0.29513487	0.29513487	0.29513487	0.29513487	0.29513487	0.29513487	0.29513487	0.29513487	0.29513487	0.29513487	0.29513487	0.29513487	0.29513487	0.29513487	0.29513487	0.29513487	0.29513487	0.29513487	0.29513487	0.29513487
349.mp3	0.2736338	0.2736338	0.2736338	0.2736338	0.2736338	0.2736338	0.2736338	0.2736338	0.2736338	0.2736338	0.2736338	0.2736338	0.2736338	0.2736338	0.2736338	0.2736338	0.2736338	0.2736338	0.2736338	0.2736338	0.2736338	0.2736338	0.2736338	0.2736338	0.2736338	0.2736338	0.2736338	0.2736338	0.2736338	0.2736338	0.2736338	0.2736338	0.2736338	0.2736338	0.2736338	0.2736338	0.2736338	0.2736338	0.2736338	0.2736338	0.2736338	0.2736338	0.2736338	0.2736338	0.2736338	0.2736338	0.2736338	0.2736338	0.2736338
350.mp3	0.08904248	0.08904248	0.08904248	0.08904248	0.08904248	0.08904248	0.08904248	0.08904248	0.08904248	0.08904248	0.08904248	0.08904248	0.08904248	0.08904248	0.08904248	0.08904248	0.08904248	0.08904248	0.08904248	0.08904248	0.08904248	0.08904248	0.08904248	0.08904248	0.08904248	0.08904248	0.08904248	0.08904248	0.08904248	0.08904248	0.08904248	0.08904248	0.08904248	0.08904248	0.08904248	0.08904248	0.08904248	0.08904248	0.08904248	0.08904248	0.08904248	0.08904248	0.08904248	0.08904248	0.08904248	0.08904248	0.08904248	0.08904248	0.08904248
352.mp3	0.19370216	0.19370216	0.19370216	0.19370216	0.19370216	0.19370216	0.19370216	0.19370216	0.19370216	0.19370216	0.19370216	0.19370216	0.19370216	0.19370216	0.19370216	0.19370216	0.19370216	0.19370216	0.19370216	0.19370216	0.19370216	0.19370216	0.19370216	0.19370216	0.19370216	0.19370216	0.19370216	0.19370216	0.19370216	0.19370216	0.19370216	0.19370216	0.19370216	0.19370216	0.19370216	0.19370216	0.19370216	0.19370216	0.19370216	0.19370216	0.19370216	0.19370216	0.19370216	0.19370216	0.19370216	0.19370216	0.19370216	0.19370216	0.19370216
353.mp3	0.2193619	0.2193619	0.2193619	0.2193619	0.2193619	0.2193619	0.2193619	0.2193619	0.2193619	0.2193619	0.2193619	0.2193619	0.2193619	0.2193619	0.2193619	0.2193619	0.2193619	0.2193619	0.2193619	0.2193619	0.2193619	0.2193619	0.2193619	0.2193619	0.2193619	0.2193619	0.2193619	0.2193619	0.2193619	0.2193619	0.2193619	0.2193619	0.2193619	0.2193619	0.2193619	0.2193619	0.2193619	0.2193619	0.2193619	0.2193619	0.2193619	0.2193619	0.2193619	0.2193619	0.2193619	0.2193619	0.2193619	0.2193619	0.2193619
354.mp3	0.17263207	0.17263207	0.17263207	0.17263207	0.17263207	0.17263207	0.17263207	0.17263207	0.17263207	0.17263207	0.17263207	0.17263207	0.17263207	0.17263207	0.17263207	0.17263207	0.17263207	0.17263207	0.17263207	0.17263207	0.17263207	0.17263207	0.17263207	0.17263207	0.17263207	0.17263207	0.17263207	0.17263207	0.17263207	0.17263207	0.17263207	0.17263207	0.17263207	0.17263207	0.17263207	0.17263207	0.17263207	0.17263207	0.17263207	0.17263207	0.17263207	0.17263207	0.17263207	0.17263207	0.17263207	0.17263207	0.17263207	0.17263207	0.17263207
355.mp3	0.102749415	0.102749415	0.102749415	0.102749415	0.102749415	0.102749415	0.102749415	0.102749415	0.102749415	0.102749415	0.102749415	0.102749415	0.102749415	0.102749415	0.102749415	0.102749415	0.102749415	0.102749415	0.102749415	0.102749415	0.102749415	0.102749415	0.102749415	0.102749415	0.102749415	0.102749415	0.102749415	0.102749415	0.102749415	0.102749415	0.102749415	0.102749415	0.102749415	0.102749415	0.102749415	0.102749415	0.102749415	0.102749415	0.102749415	0.102749415	0.102749415	0.102749415	0.102749415	0.102749415	0.102749415	0.102749415	0.102749415	0.102749415	0.102749415
356.mp3	0.27548364	0.27548364	0.27548364	0.27548364	0.27548364	0.27548364	0.27548364	0.27548364	0.27548364	0.27548364	0.27548364	0.27548364	0.27548364	0.27548364	0.27548364	0.27548364	0.27548364	0.27548364	0.27548364	0.27548364	0.27548364	0.27548364	0.27548364	0.27548364	0.27548364	0.27548364	0.27548364	0.27548364	0.27548364	0.27548364	0.27548364	0.27548364	0.27548364	0.27548364	0.27548364	0.27548364	0.27548364	0.27548364	0.27548364	0.27548364	0.27548364	0.27548364	0.27548364	0.27548364	0.27548364	0.27548364	0.27548364	0.27548364	0.27548364
357.mp3	0.32708177	0.32708177	0.32708177	0.32708177	0.32708177	0.32708177	0.32708177	0.32708177	0.32708177	0.32708177	0.32708177	0.32708177	0.32708177	0.32708177	0.32708177	0.32708177	0.32708177	0.32708177	0.32708177	0.32708177	0.32708177	0.32708177	0.32708177	0.32708177	0.32708177	0.32708177	0.32708177	0.32708177	0.32708177	0.32708177	0.32708177	0.32708177	0.32708177	0.32708177	0.32708177	0.32708177	0.32708177	0.32708177	0.32708177	0.32708177	0.32708177	0.32708177	0.32708177	0.32708177	0.32708177	0.32708177	0.32708177	0.32708177	0.32708177
358.mp3	-0.018399604	-0.018399604	-0.018399604	-0.018399604	-0.018399604	-0.018399604	-0.018399604	-0.018399604	-0.018399604	-0.018399604	-0.018399604	-0.018399604	-0.018399604	-0.018399604	-0.018399604	-0.018399604	-0.018399604	-0.018399604	-0.018399604	-0.018399604	-0.018399604	-0.018399604	-0.018399604	-0.018399604	-0.018399604	-0.018399604	-0.018399604	-0.018399604	-0.018399604	-0.018399604	-0.018399604	-0.018399604	-0.018399604	-0.018399604	-0.018399604	-0.018399604	-0.018399604	-0.018399604	-0.018399604	-0.018399604	-0.018399604	-0.018399604	-0.018399604	-0.018399604	-0.018399604	-0.018399604	-0.018399604	-0.018399604	-0.018399604
359.mp3	-0.197606	-0.197606	-0.197606	-0.197606	-0.197606	-0.197606	-0.197606	-0.197606	-0.197606	-0.197606	-0.197606	-0.197606	-0.197606	-0.197606	-0.197606	-0.197606	-0.197606	-0.197606	-0.197606	-0.197606	-0.197606	-0.197606	-0.197606	-0.197606	-0.197606	-0.197606	-0.197606	-0.197606	-0.197606	-0.197606	-0.197606	-0.197606	-0.197606	-0.197606	-0.197606	-0.197606	-0.197606	-0.197606	-0.197606	-0.197606	-0.197606	-0.197606	-0.197606	-0.197606	-0.197606	-0.197606	-0.197606	-0.197606	-0.197606
360.mp3	0.08153278	0.08153278	0.08153278	0.08153278	0.08153278	0.08153278	0.08153278	0.08153278	0.08153278	0.08153278	0.08153278	0.08153278	0.08153278	0.08153278	0.08153278	0.08153278	0.08153278	0.08153278	0.08153278	0.08153278	0.08153278	0.08153278	0.08153278	0.08153278	0.08153278	0.08153278	0.08153278	0.08153278	0.08153278	0.08153278	0.08153278	0.08153278	0.08153278	0.08153278	0.08153278	0.08153278	0.08153278	0.08153278	0.08153278	0.08153278	0.08153278	0.08153278	0.08153278	0.08153278	0.08153278	0.08153278	0.08153278	0.08153278	0.08153278
361.mp3	0.15539601	0.15539601	0.15539601	0.15539601	0.15539601	0.15539601	0.15539601	0.15539601	0.15539601	0.15539601	0.15539601	0.15539601	0.15539601	0.15539601	0.15539601	0.15539601	0.15539601	0.15539601	0.15539601	0.15539601	0.15539601	0.15539601	0.15539601	0.15539601	0.15539601	0.15539601	0.15539601	0.15539601	0.15539601	0.15539601	0.15539601	0.15539601	0.15539601	0.15539601	0.15539601	0.15539601	0.15539601	0.15539601	0.15539601	0.15539601	0.15539601	0.15539601	0.15539601	0.15539601	0.15539601	0.15539601	0.15539601	0.15539601	0.15539601
362.mp3	-0.08758906	-0.08758906	-0.08758906	-0.08758906	-0.08758906	-0.08758906	-0.08758906	-0.08758906	-0.08758906	-0.08758906	-0.08758906	-0.08758906	-0.08758906	-0.08758906	-0.08758906	-0.08758906	-0.08758906	-0.08758906	-0.08758906	-0.08758906	-0.08758906	-0.08758906	-0.08758906	-0.08758906	-0.08758906	-0.08758906	-0.08758906	-0.08758906	-0.08758906	-0.08758906	-0.08758906	-0.08758906	-0.08758906	-0.08758906	-0.08758906	-0.08758906	-0.08758906	-0.08758906	-0.08758906	-0.08758906	-0.08758906	-0.08758906	-0.08758906	-0.08758906	-0.08758906	-0.08758906	-0.08758906	-0.08758906	-0.08758906
364.mp3	0.07344599	0.07344599	0.07344599	0.07344599	0.07344599	0.07344599	0.07344599	0.07344599	0.07344599	0.07344599	0.07344599	0.07344599	0.07344599	0.07344599	0.07344599	0.07344599	0.07344599	0.07344599	0.07344599	0.07344599	0.07344599	0.07344599	0.07344599	0.07344599	0.07344599	0.07344599	0.07344599	0.07344599	0.07344599	0.07344599	0.07344599	0.07344599	0.07344599	0.07344599	0.07344599	0.07344599	0.07344599	0.07344599	0.07344599	0.07344599	0.07344599	0.07344599	0.07344599	0.07344599	0.07344599	0.07344599	0.07344599	0.07344599	0.07344599
365.mp3	0.44027182	0.44027182	0.44027182	0.44027182	0.44027182	0.44027182	0.44027182	0.44027182	0.44027182	0.44027182	0.44027182	0.44027182	0.44027182	0.44027182	0.44027182	0.44027182	0.44027182	0.44027182	0.44027182	0.44027182	0.44027182	0.44027182	0.44027182	0.44027182	0.44027182	0.44027182	0.44027182	0.44027182	0.44027182	0.44027182	0.44027182	0.44027182	0.44027182	0.44027182	0.44027182	0.44027182	0.44027182	0.44027182	0.44027182	0.44027182	0.44027182	0.44027182	0.44027182	0.44027182	0.44027182	0.44027182	0.44027182	0.44027182	0.44027182
366.mp3	0.21638122	0.21638122	0.21638122	0.21638122	0.21638122	0.21638122	0.21638122	0.21638122	0.21638122	0.21638122	0.21638122	0.21638122	0.21638122	0.21638122	0.21638122	0.21638122	0.21638122	0.21638122	0.21638122	0.21638122	0.21638122	0.21638122	0.21638122	0.21638122	0.21638122	0.21638122	0.21638122	0.21638122	0.21638122	0.21638122	0.21638122	0.21638122	0.21638122	0.21638122	0.21638122	0.21638122	0.21638122	0.21638122	0.21638122	0.21638122	0.21638122	0.21638122	0.21638122	0.21638122	0.21638122	0.21638122	0.21638122	0.21638122	0.21638122
367.mp3	-0.1293337	-0.1293337	-0.1293337	-0.1293337	-0.1293337	-0.1293337	-0.1293337	-0.1293337	-0.1293337	-0.1293337	-0.1293337	-0.1293337	-0.1293337	-0.1293337	-0.1293337	-0.1293337	-0.1293337	-0.1293337	-0.1293337	-0.1293337	-0.1293337	-0.1293337	-0.1293337	-0.1293337	-0.1293337	-0.1293337	-0.1293337	-0.1293337	-0.1293337	-0.1293337	-0.1293337	-0.1293337	-0.1293337	-0.1293337	-0.1293337	-0.1293337	-0.1293337	-0.1293337	-0.1293337	-0.1293337	-0.1293337	-0.1293337	-0.1293337	-0.1293337	-0.1293337	-0.1293337	-0.1293337	-0.1293337	-0.1293337
368.mp3	0.12459545	0.12459545	0.12459545	0.12459545	0.12459545	0.12459545	0.12459545	0.12459545	0.12459545	0.12459545	0.12459545	0.12459545	0.12459545	0.12459545	0.12459545	0.12459545	0.12459545	0.12459545	0.12459545	0.12459545	0.12459545	0.12459545	0.12459545	0.12459545	0.12459545	0.12459545	0.12459545	0.12459545	0.12459545	0.12459545	0.12459545	0.12459545	0.12459545	0.12459545	0.12459545	0.12459545	0.12459545	0.12459545	0.12459545	0.12459545	0.12459545	0.12459545	0.12459545	0.12459545	0.12459545	0.12459545	0.12459545	0.12459545	0.12459545
369.mp3	-0.090248875	-0.090248875	-0.090248875	-0.090248875	-0.090248875	-0.090248875	-0.090248875	-0.090248875	-0.090248875	-0.090248875	-0.090248875	-0.090248875	-0.090248875	-0.090248875	-0.090248875	-0.090248875	-0.090248875	-0.090248875	-0.090248875	-0.090248875	-0.090248875	-0.090248875	-0.090248875	-0.090248875	-0.090248875	-0.090248875	-0.090248875	-0.090248875	-0.090248875	-0.090248875	-0.090248875	-0.090248875	-0.090248875	-0.090248875	-0.090248875	-0.090248875	-0.090248875	-0.090248875	-0.090248875	-0.090248875	-0.090248875	-0.090248875	-0.090248875	-0.090248875	-0.090248875	-0.090248875	-0.090248875	-0.090248875	-0.090248875
370.mp3	-0.10150442	-0.10150442	-0.10150442	-0.10150442	-0.10150442	-0.10150442	-0.10150442	-0.10150442	-0.10150442	-0.10150442	-0.10150442	-0.10150442	-0.10150442	-0.10150442	-0.10150442	-0.10150442	-0.10150442	-0.10150442	-0.10150442	-0.10150442	-0.10150442	-0.10150442	-0.10150442	-0.10150442	-0.10150442	-0.10150442	-0.10150442	-0.10150442	-0.10150442	-0.10150442	-0.10150442	-0.10150442	-0.10150442	-0.10150442	-0.10150442	-0.10150442	-0.10150442	-0.10150442	-0.10150442	-0.10150442	-0.10150442	-0.10150442	-0.10150442	-0.10150442	-0.10150442	-0.10150442	-0.10150442	-0.10150442	-0.10150442
371.mp3	0.22946313	0.22946313	0.22946313	0.22946313	0.22946313	0.22946313	0.22946313	0.22946313	0.22946313	0.22946313	0.22946313	0.22946313	0.22946313	0.22946313	0.22946313	0.22946313	0.22946313	0.22946313	0.22946313	0.22946313	0.22946313	0.22946313	0.22946313	0.22946313	0.22946313	0.22946313	0.22946313	0.22946313	0.22946313	0.22946313	0.22946313	0.22946313	0.22946313	0.22946313	0.22946313	0.22946313	0.22946313	0.22946313	0.22946313	0.22946313	0.22946313	0.22946313	0.22946313	0.22946313	0.22946313	0.22946313	0.22946313	0.22946313	0.22946313
372.mp3	0.25410402	0.25410402	0.25410402	0.25410402	0.25410402	0.25410402	0.25410402	0.25410402	0.25410402	0.25410402	0.25410402	0.25410402	0.25410402	0.25410402	0.25410402	0.25410402	0.25410402	0.25410402	0.25410402	0.25410402	0.25410402	0.25410402	0.25410402	0.25410402	0.25410402	0.25410402	0.25410402	0.25410402	0.25410402	0.25410402	0.25410402	0.25410402	0.25410402	0.25410402	0.25410402	0.25410402	0.25410402	0.25410402	0.25410402	0.25410402	0.25410402	0.25410402	0.25410402	0.25410402	0.25410402	0.25410402	0.25410402	0.25410402	0.25410402
374.mp3	0.07830634	0.07830634	0.07830634	0.07830634	0.07830634	0.07830634	0.07830634	0.07830634	0.07830634	0.07830634	0.07830634	0.07830634	0.07830634	0.07830634	0.07830634	0.07830634	0.07830634	0.07830634	0.07830634	0.07830634	0.07830634	0.07830634	0.07830634	0.07830634	0.07830634	0.07830634	0.07830634	0.07830634	0.07830634	0.07830634	0.07830634	0.07830634	0.07830634	0.07830634	0.07830634	0.07830634	0.07830634	0.07830634	0.07830634	0.07830634	0.07830634	0.07830634	0.07830634	0.07830634	0.07830634	0.07830634	0.07830634	0.07830634	0.07830634
375.mp3	-0.014248949	-0.014248949	-0.014248949	-0.014248949	-0.014248949	-0.014248949	-0.014248949	-0.014248949	-0.014248949	-0.014248949	-0.014248949	-0.014248949	-0.014248949	-0.014248949	-0.014248949	-0.014248949	-0.014248949	-0.014248949	-0.014248949	-0.014248949	-0.014248949	-0.014248949	-0.014248949	-0.014248949	-0.014248949	-0.014248949	-0.014248949	-0.014248949	-0.014248949	-0.014248949	-0.014248949	-0.014248949	-0.014248949	-0.014248949	-0.014248949	-0.014248949	-0.014248949	-0.014248949	-0.014248949	-0.014248949	-0.014248949	-0.014248949	-0.014248949	-0.014248949	-0.014248949	-0.014248949	-0.014248949	-0.014248949	-0.014248949
376.mp3	-0.2045824	-0.2045824	-0.2045824	-0.2045824	-0.2045824	-0.2045824	-0.2045824	-0.2045824	-0.2045824	-0.2045824	-0.2045824	-0.2045824	-0.2045824	-0.2045824	-0.2045824	-0.2045824	-0.2045824	-0.2045824	-0.2045824	-0.2045824	-0.2045824	-0.2045824	-0.2045824	-0.2045824	-0.2045824	-0.2045824	-0.2045824	-0.2045824	-0.2045824	-0.2045824	-0.2045824	-0.2045824	-0.2045824	-0.2045824	-0.2045824	-0.2045824	-0.2045824	-0.2045824	-0.2045824	-0.2045824	-0.2045824	-0.2045824	-0.2045824	-0.2045824	-0.2045824	-0.2045824	-0.2045824	-0.2045824	-0.2045824
378.mp3	0.17968166	0.17968166	0.17968166	0.17968166	0.17968166	0.17968166	0.17968166	0.17968166	0.17968166	0.17968166	0.17968166	0.17968166	0.17968166	0.17968166	0.17968166	0.17968166	0.17968166	0.17968166	0.17968166	0.17968166	0.17968166	0.17968166	0.17968166	0.17968166	0.17968166	0.17968166	0.17968166	0.17968166	0.17968166	0.17968166	0.17968166	0.17968166	0.17968166	0.17968166	0.17968166	0.17968166	0.17968166	0.17968166	0.17968166	0.17968166	0.17968166	0.17968166	0.17968166	0.17968166	0.17968166	0.17968166	0.17968166	0.17968166	0.17968166
379.mp3	0.096145175	0.096145175	0.096145175	0.096145175	0.096145175	0.096145175	0.096145175	0.096145175	0.096145175	0.096145175	0.096145175	0.096145175	0.096145175	0.096145175	0.096145175	0.096145175	0.096145175	0.096145175	0.096145175	0.096145175	0.096145175	0.096145175	0.096145175	0.096145175	0.096145175	0.096145175	0.096145175	0.096145175	0.096145175	0.096145175	0.096145175	0.096145175	0.096145175	0.096145175	0.096145175	0.096145175	0.096145175	0.096145175	0.096145175	0.096145175	0.096145175	0.096145175	0.096145175	0.096145175	0.096145175	0.096145175	0.096145175	0.096145175	0.096145175
380.mp3	0.44340715	0.44340715	0.44340715	0.44340715	0.44340715	0.44340715	0.44340715	0.44340715	0.44340715	0.44340715	0.44340715	0.44340715	0.44340715	0.44340715	0.44340715	0.44340715	0.44340715	0.44340715	0.44340715	0.44340715	0.44340715	0.44340715	0.44340715	0.44340715	0.44340715	0.44340715	0.44340715	0.44340715	0.44340715	0.44340715	0.44340715	0.44340715	0.44340715	0.44340715	0.44340715	0.44340715	0.44340715	0.44340715	0.44340715	0.44340715	0.44340715	0.44340715	0.44340715	0.44340715	0.44340715	0.44340715	0.44340715	0.44340715	0.44340715
381.mp3	-0.09580789	-0.09580789	-0.09580789	-0.09580789	-0.09580789	-0.09580789	-0.09580789	-0.09580789	-0.09580789	-0.09580789	-0.09580789	-0.09580789	-0.09580789	-0.09580789	-0.09580789	-0.09580789	-0.09580789	-0.09580789	-0.09580789	-0.09580789	-0.09580789	-0.09580789	-0.09580789	-0.09580789	-0.09580789	-0.09580789	-0.09580789	-0.09580789	-0.09580789	-0.09580789	-0.09580789	-0.09580789	-0.09580789	-0.09580789	-0.09580789	-0.09580789	-0.09580789	-0.09580789	-0.09580789	-0.09580789	-0.09580789	-0.09580789	-0.09580789	-0.09580789	-0.09580789	-0.09580789	-0.09580789	-0.09580789	-0.09580789
383.mp3	0.039651215	0.039651215	0.039651215	0.039651215	0.039651215	0.039651215	0.039651215	0.039651215	0.039651215	0.039651215	0.039651215	0.039651215	0.039651215	0.039651215	0.039651215	0.039651215	0.039651215	0.039651215	0.039651215	0.039651215	0.039651215	0.039651215	0.039651215	0.039651215	0.039651215	0.039651215	0.039651215	0.039651215	0.039651215	0.039651215	0.039651215	0.039651215	0.039651215	0.039651215	0.039651215	0.039651215	0.039651215	0.039651215	0.039651215	0.039651215	0.039651215	0.039651215	0.039651215	0.039651215	0.039651215	0.039651215	0.039651215	0.039651215	0.039651215
384.mp3	0.03827343	0.03827343	0.03827343	0.03827343	0.03827343	0.03827343	0.03827343	0.03827343	0.03827343	0.03827343	0.03827343	0.03827343	0.03827343	0.03827343	0.03827343	0.03827343	0.03827343	0.03827343	0.03827343	0.03827343	0.03827343	0.03827343	0.03827343	0.03827343	0.03827343	0.03827343	0.03827343	0.03827343	0.03827343	0.03827343	0.03827343	0.03827343	0.03827343	0.03827343	0.03827343	0.03827343	0.03827343	0.03827343	0.03827343	0.03827343	0.03827343	0.03827343	0.03827343	0.03827343	0.03827343	0.03827343	0.03827343	0.03827343	0.03827343
386.mp3	0.32174176	0.32174176	0.32174176	0.32174176	0.32174176	0.32174176	0.32174176	0.32174176	0.32174176	0.32174176	0.32174176	0.32174176	0.32174176	0.32174176	0.32174176	0.32174176	0.32174176	0.32174176	0.32174176	0.32174176	0.32174176	0.32174176	0.32174176	0.32174176	0.32174176	0.32174176	0.32174176	0.32174176	0.32174176	0.32174176	0.32174176	0.32174176	0.32174176	0.32174176	0.32174176	0.32174176	0.32174176	0.32174176	0.32174176	0.32174176	0.32174176	0.32174176	0.32174176	0.32174176	0.32174176	0.32174176	0.32174176	0.32174176	0.32174176
387.mp3	0.12465252	0.12465252	0.12465252	0.12465252	0.12465252	0.12465252	0.12465252	0.12465252	0.12465252	0.12465252	0.12465252	0.12465252	0.12465252	0.12465252	0.12465252	0.12465252	0.12465252	0.12465252	0.12465252	0.12465252	0.12465252	0.12465252	0.12465252	0.12465252	0.12465252	0.12465252	0.12465252	0.12465252	0.12465252	0.12465252	0.12465252	0.12465252	0.12465252	0.12465252	0.12465252	0.12465252	0.12465252	0.12465252	0.12465252	0.12465252	0.12465252	0.12465252	0.12465252	0.12465252	0.12465252	0.12465252	0.12465252	0.12465252	0.12465252
390.mp3	0.050515436	0.050515436	0.050515436	0.050515436	0.050515436	0.050515436	0.050515436	0.050515436	0.050515436	0.050515436	0.050515436	0.050515436	0.050515436	0.050515436	0.050515436	0.050515436	0.050515436	0.050515436	0.050515436	0.050515436	0.050515436	0.050515436	0.050515436	0.050515436	0.050515436	0.050515436	0.050515436	0.050515436	0.050515436	0.050515436	0.050515436	0.050515436	0.050515436	0.050515436	0.050515436	0.050515436	0.050515436	0.050515436	0.050515436	0.050515436	0.050515436	0.050515436	0.050515436	0.050515436	0.050515436	0.050515436	0.050515436	0.050515436	0.050515436
391.mp3	0.3156569	0.3156569	0.3156569	0.3156569	0.3156569	0.3156569	0.3156569	0.3156569	0.3156569	0.3156569	0.3156569	0.3156569	0.3156569	0.3156569	0.3156569	0.3156569	0.3156569	0.3156569	0.3156569	0.3156569	0.3156569	0.3156569	0.3156569	0.3156569	0.3156569	0.3156569	0.3156569	0.3156569	0.3156569	0.3156569	0.3156569	0.3156569	0.3156569	0.3156569	0.3156569	0.3156569	0.3156569	0.3156569	0.3156569	0.3156569	0.3156569	0.3156569	0.3156569	0.3156569	0.3156569	0.3156569	0.3156569	0.3156569	0.3156569
392.mp3	0.3233392	0.3233392	0.3233392	0.3233392	0.3233392	0.3233392	0.3233392	0.3233392	0.3233392	0.3233392	0.3233392	0.3233392	0.3233392	0.3233392	0.3233392	0.3233392	0.3233392	0.3233392	0.3233392	0.3233392	0.3233392	0.3233392	0.3233392	0.3233392	0.3233392	0.3233392	0.3233392	0.3233392	0.3233392	0.3233392	0.3233392	0.3233392	0.3233392	0.3233392	0.3233392	0.3233392	0.3233392	0.3233392	0.3233392	0.3233392	0.3233392	0.3233392	0.3233392	0.3233392	0.3233392	0.3233392	0.3233392	0.3233392	0.3233392
393.mp3	-0.21214095	-0.21214095	-0.21214095	-0.21214095	-0.21214095	-0.21214095	-0.21214095	-0.21214095	-0.21214095	-0.21214095	-0.21214095	-0.21214095	-0.21214095	-0.21214095	-0.21214095	-0.21214095	-0.21214095	-0.21214095	-0.21214095	-0.21214095	-0.21214095	-0.21214095	-0.21214095	-0.21214095	-0.21214095	-0.21214095	-0.21214095	-0.21214095	-0.21214095	-0.21214095	-0.21214095	-0.21214095	-0.21214095	-0.21214095	-0.21214095	-0.21214095	-0.21214095	-0.21214095	-0.21214095	-0.21214095	-0.21214095	-0.21214095	-0.21214095	-0.21214095	-0.21214095	-0.21214095	-0.21214095	-0.21214095	-0.21214095
395.mp3	-0.19129813	-0.19129813	-0.19129813	-0.19129813	-0.19129813	-0.19129813	-0.19129813	-0.19129813	-0.19129813	-0.19129813	-0.19129813	-0.19129813	-0.19129813	-0.19129813	-0.19129813	-0.19129813	-0.19129813	-0.19129813	-0.19129813	-0.19129813	-0.19129813	-0.19129813	-0.19129813	-0.19129813	-0.19129813	-0.19129813	-0.19129813	-0.19129813	-0.19129813	-0.19129813	-0.19129813	-0.19129813	-0.19129813	-0.19129813	-0.19129813	-0.19129813	-0.19129813	-0.19129813	-0.19129813	-0.19129813	-0.19129813	-0.19129813	-0.19129813	-0.19129813	-0.19129813	-0.19129813	-0.19129813	-0.19129813	-0.19129813
397.mp3	0.036097206	0.036097206	0.036097206	0.036097206	0.036097206	0.036097206	0.036097206	0.036097206	0.036097206	0.036097206	0.036097206	0.036097206	0.036097206	0.036097206	0.036097206	0.036097206	0.036097206	0.036097206	0.036097206	0.036097206	0.036097206	0.036097206	0.036097206	0.036097206	0.036097206	0.036097206	0.036097206	0.036097206	0.036097206	0.036097206	0.036097206	0.036097206	0.036097206	0.036097206	0.036097206	0.036097206	0.036097206	0.036097206	0.036097206	0.036097206	0.036097206	0.036097206	0.036097206	0.036097206	0.036097206	0.036097206	0.036097206	0.036097206	0.036097206
399.mp3	0.2115247	0.2115247	0.2115247	0.2115247	0.2115247	0.2115247	0.2115247	0.2115247	0.2115247	0.2115247	0.2115247	0.2115247	0.2115247	0.2115247	0.2115247	0.2115247	0.2115247	0.2115247	0.2115247	0.2115247	0.2115247	0.2115247	0.2115247	0.2115247	0.2115247	0.2115247	0.2115247	0.2115247	0.2115247	0.2115247	0.2115247	0.2115247	0.2115247	0.2115247	0.2115247	0.2115247	0.2115247	0.2115247	0.2115247	0.2115247	0.2115247	0.2115247	0.2115247	0.2115247	0.2115247	0.2115247	0.2115247	0.2115247	0.2115247
400.mp3	-0.3310469	-0.3310469	-0.3310469	-0.3310469	-0.3310469	-0.3310469	-0.3310469	-0.3310469	-0.3310469	-0.3310469	-0.3310469	-0.3310469	-0.3310469	-0.3310469	-0.3310469	-0.3310469	-0.3310469	-0.3310469	-0.3310469	-0.3310469	-0.3310469	-0.3310469	-0.3310469	-0.3310469	-0.3310469	-0.3310469	-0.3310469	-0.3310469	-0.3310469	-0.3310469	-0.3310469	-0.3310469	-0.3310469	-0.3310469	-0.3310469	-0.3310469	-0.3310469	-0.3310469	-0.3310469	-0.3310469	-0.3310469	-0.3310469	-0.3310469	-0.3310469	-0.3310469	-0.3310469	-0.3310469	-0.3310469	-0.3310469
401.mp3	-0.357958	-0.357958	-0.357958	-0.357958	-0.357958	-0.357958	-0.357958	-0.357958	-0.357958	-0.357958	-0.357958	-0.357958	-0.357958	-0.357958	-0.357958	-0.357958	-0.357958	-0.357958	-0.357958	-0.357958	-0.357958	-0.357958	-0.357958	-0.357958	-0.357958	-0.357958	-0.357958	-0.357958	-0.357958	-0.357958	-0.357958	-0.357958	-0.357958	-0.357958	-0.357958	-0.357958	-0.357958	-0.357958	-0.357958	-0.357958	-0.357958	-0.357958	-0.357958	-0.357958	-0.357958	-0.357958	-0.357958	-0.357958	-0.357958
402.mp3	-0.10522639	-0.10522639	-0.10522639	-0.10522639	-0.10522639	-0.10522639	-0.10522639	-0.10522639	-0.10522639	-0.10522639	-0.10522639	-0.10522639	-0.10522639	-0.10522639	-0.10522639	-0.10522639	-0.10522639	-0.10522639	-0.10522639	-0.10522639	-0.10522639	-0.10522639	-0.10522639	-0.10522639	-0.10522639	-0.10522639	-0.10522639	-0.10522639	-0.10522639	-0.10522639	-0.10522639	-0.10522639	-0.10522639	-0.10522639	-0.10522639	-0.10522639	-0.10522639	-0.10522639	-0.10522639	-0.10522639	-0.10522639	-0.10522639	-0.10522639	-0.10522639	-0.10522639	-0.10522639	-0.10522639	-0.10522639	-0.10522639
403.mp3	0.014063254	0.014063254	0.014063254	0.014063254	0.014063254	0.014063254	0.014063254	0.014063254	0.014063254	0.014063254	0.014063254	0.014063254	0.014063254	0.014063254	0.014063254	0.014063254	0.014063254	0.014063254	0.014063254	0.014063254	0.014063254	0.014063254	0.014063254	0.014063254	0.014063254	0.014063254	0.014063254	0.014063254	0.014063254	0.014063254	0.014063254	0.014063254	0.014063254	0.014063254	0.014063254	0.014063254	0.014063254	0.014063254	0.014063254	0.014063254	0.014063254	0.014063254	0.014063254	0.014063254	0.014063254	0.014063254	0.014063254	0.014063254	0.014063254
404.mp3	-0.30619764	-0.30619764	-0.30619764	-0.30619764	-0.30619764	-0.30619764	-0.30619764	-0.30619764	-0.30619764	-0.30619764	-0.30619764	-0.30619764	-0.30619764	-0.30619764	-0.30619764	-0.30619764	-0.30619764	-0.30619764	-0.30619764	-0.30619764	-0.30619764	-0.30619764	-0.30619764	-0.30619764	-0.30619764	-0.30619764	-0.30619764	-0.30619764	-0.30619764	-0.30619764	-0.30619764	-0.30619764	-0.30619764	-0.30619764	-0.30619764	-0.30619764	-0.30619764	-0.30619764	-0.30619764	-0.30619764	-0.30619764	-0.30619764	-0.30619764	-0.30619764	-0.30619764	-0.30619764	-0.30619764	-0.30619764	-0.30619764
405.mp3	0.04517749	0.04517749	0.04517749	0.04517749	0.04517749	0.04517749	0.04517749	0.04517749	0.04517749	0.04517749	0.04517749	0.04517749	0.04517749	0.04517749	0.04517749	0.04517749	0.04517749	0.04517749	0.04517749	0.04517749	0.04517749	0.04517749	0.04517749	0.04517749	0.04517749	0.04517749	0.04517749	0.04517749	0.04517749	0.04517749	0.04517749	0.04517749	0.04517749	0.04517749	0.04517749	0.04517749	0.04517749	0.04517749	0.04517749	0.04517749	0.04517749	0.04517749	0.04517749	0.04517749	0.04517749	0.04517749	0.04517749	0.04517749	0.04517749
406.mp3	0.16950372	0.16950372	0.16950372	0.16950372	0.16950372	0.16950372	0.16950372	0.16950372	0.16950372	0.16950372	0.16950372	0.16950372	0.16950372	0.16950372	0.16950372	0.16950372	0.16950372	0.16950372	0.16950372	0.16950372	0.16950372	0.16950372	0.16950372	0.16950372	0.16950372	0.16950372	0.16950372	0.16950372	0.16950372	0.16950372	0.16950372	0.16950372	0.16950372	0.16950372	0.16950372	0.16950372	0.16950372	0.16950372	0.16950372	0.16950372	0.16950372	0.16950372	0.16950372	0.16950372	0.16950372	0.16950372	0.16950372	0.16950372	0.16950372
407.mp3	-0.26800382	-0.26800382	-0.26800382	-0.26800382	-0.26800382	-0.26800382	-0.26800382	-0.26800382	-0.26800382	-0.26800382	-0.26800382	-0.26800382	-0.26800382	-0.26800382	-0.26800382	-0.26800382	-0.26800382	-0.26800382	-0.26800382	-0.26800382	-0.26800382	-0.26800382	-0.26800382	-0.26800382	-0.26800382	-0.26800382	-0.26800382	-0.26800382	-0.26800382	-0.26800382	-0.26800382	-0.26800382	-0.26800382	-0.26800382	-0.26800382	-0.26800382	-0.26800382	-0.26800382	-0.26800382	-0.26800382	-0.26800382	-0.26800382	-0.26800382	-0.26800382	-0.26800382	-0.26800382	-0.26800382	-0.26800382	-0.26800382
408.mp3	0.26019615	0.26019615	0.26019615	0.26019615	0.26019615	0.26019615	0.26019615	0.26019615	0.26019615	0.26019615	0.26019615	0.26019615	0.26019615	0.26019615	0.26019615	0.26019615	0.26019615	0.26019615	0.26019615	0.26019615	0.26019615	0.26019615	0.26019615	0.26019615	0.26019615	0.26019615	0.26019615	0.26019615	0.26019615	0.26019615	0.26019615	0.26019615	0.26019615	0.26019615	0.26019615	0.26019615	0.26019615	0.26019615	0.26019615	0.26019615	0.26019615	0.26019615	0.26019615	0.26019615	0.26019615	0.26019615	0.26019615	0.26019615	0.26019615
410.mp3	0.029323332	0.029323332	0.029323332	0.029323332	0.029323332	0.029323332	0.029323332	0.029323332	0.029323332	0.029323332	0.029323332	0.029323332	0.029323332	0.029323332	0.029323332	0.029323332	0.029323332	0.029323332	0.029323332	0.029323332	0.029323332	0.029323332	0.029323332	0.029323332	0.029323332	0.029323332	0.029323332	0.029323332	0.029323332	0.029323332	0.029323332	0.029323332	0.029323332	0.029323332	0.029323332	0.029323332	0.029323332	0.029323332	0.029323332	0.029323332	0.029323332	0.029323332	0.029323332	0.029323332	0.029323332	0.029323332	0.029323332	0.029323332	0.029323332
415.mp3	-0.09250251	-0.09250251	-0.09250251	-0.09250251	-0.09250251	-0.09250251	-0.09250251	-0.09250251	-0.09250251	-0.09250251	-0.09250251	-0.09250251	-0.09250251	-0.09250251	-0.09250251	-0.09250251	-0.09250251	-0.09250251	-0.09250251	-0.09250251	-0.09250251	-0.09250251	-0.09250251	-0.09250251	-0.09250251	-0.09250251	-0.09250251	-0.09250251	-0.09250251	-0.09250251	-0.09250251	-0.09250251	-0.09250251	-0.09250251	-0.09250251	-0.09250251	-0.09250251	-0.09250251	-0.09250251	-0.09250251	-0.09250251	-0.09250251	-0.09250251	-0.09250251	-0.09250251	-0.09250251	-0.09250251	-0.09250251	-0.09250251
416.mp3	0.19319707	0.19319707	0.19319707	0.19319707	0.19319707	0.19319707	0.19319707	0.19319707	0.19319707	0.19319707	0.19319707	0.19319707	0.19319707	0.19319707	0.19319707	0.19319707	0.19319707	0.19319707	0.19319707	0.19319707	0.19319707	0.19319707	0.19319707	0.19319707	0.19319707	0.19319707	0.19319707	0.19319707	0.19319707	0.19319707	0.19319707	0.19319707	0.19319707	0.19319707	0.19319707	0.19319707	0.19319707	0.19319707	0.19319707	0.19319707	0.19319707	0.19319707	0.19319707	0.19319707	0.19319707	0.19319707	0.19319707	0.19319707	0.19319707
419.mp3	0.17219034	0.17219034	0.17219034	0.17219034	0.17219034	0.17219034	0.17219034	0.17219034	0.17219034	0.17219034	0.17219034	0.17219034	0.17219034	0.17219034	0.17219034	0.17219034	0.17219034	0.17219034	0.17219034	0.17219034	0.17219034	0.17219034	0.17219034	0.17219034	0.17219034	0.17219034	0.17219034	0.17219034	0.17219034	0.17219034	0.17219034	0.17219034	0.17219034	0.17219034	0.17219034	0.17219034	0.17219034	0.17219034	0.17219034	0.17219034	0.17219034	0.17219034	0.17219034	0.17219034	0.17219034	0.17219034	0.17219034	0.17219034	0.17219034
420.mp3	-0.18168351	-0.18168351	-0.18168351	-0.18168351	-0.18168351	-0.18168351	-0.18168351	-0.18168351	-0.18168351	-0.18168351	-0.18168351	-0.18168351	-0.18168351	-0.18168351	-0.18168351	-0.18168351	-0.18168351	-0.18168351	-0.18168351	-0.18168351	-0.18168351	-0.18168351	-0.18168351	-0.18168351	-0.18168351	-0.18168351	-0.18168351	-0.18168351	-0.18168351	-0.18168351	-0.18168351	-0.18168351	-0.18168351	-0.18168351	-0.18168351	-0.18168351	-0.18168351	-0.18168351	-0.18168351	-0.18168351	-0.18168351	-0.18168351	-0.18168351	-0.18168351	-0.18168351	-0.18168351	-0.18168351	-0.18168351	-0.18168351
422.mp3	-0.07972262	-0.07972262	-0.07972262	-0.07972262	-0.07972262	-0.07972262	-0.07972262	-0.07972262	-0.07972262	-0.07972262	-0.07972262	-0.07972262	-0.07972262	-0.07972262	-0.07972262	-0.07972262	-0.07972262	-0.07972262	-0.07972262	-0.07972262	-0.07972262	-0.07972262	-0.07972262	-0.07972262	-0.07972262	-0.07972262	-0.07972262	-0.07972262	-0.07972262	-0.07972262	-0.07972262	-0.07972262	-0.07972262	-0.07972262	-0.07972262	-0.07972262	-0.07972262	-0.07972262	-0.07972262	-0.07972262	-0.07972262	-0.07972262	-0.07972262	-0.07972262	-0.07972262	-0.07972262	-0.07972262	-0.07972262	-0.07972262
423.mp3	0.09493938	0.09493938	0.09493938	0.09493938	0.09493938	0.09493938	0.09493938	0.09493938	0.09493938	0.09493938	0.09493938	0.09493938	0.09493938	0.09493938	0.09493938	0.09493938	0.09493938	0.09493938	0.09493938	0.09493938	0.09493938	0.09493938	0.09493938	0.09493938	0.09493938	0.09493938	0.09493938	0.09493938	0.09493938	0.09493938	0.09493938	0.09493938	0.09493938	0.09493938	0.09493938	0.09493938	0.09493938	0.09493938	0.09493938	0.09493938	0.09493938	0.09493938	0.09493938	0.09493938	0.09493938	0.09493938	0.09493938	0.09493938	0.09493938
425.mp3	0.23297194	0.23297194	0.23297194	0.23297194	0.23297194	0.23297194	0.23297194	0.23297194	0.23297194	0.23297194	0.23297194	0.23297194	0.23297194	0.23297194	0.23297194	0.23297194	0.23297194	0.23297194	0.23297194	0.23297194	0.23297194	0.23297194	0.23297194	0.23297194	0.23297194	0.23297194	0.23297194	0.23297194	0.23297194	0.23297194	0.23297194	0.23297194	0.23297194	0.23297194	0.23297194	0.23297194	0.23297194	0.23297194	0.23297194	0.23297194	0.23297194	0.23297194	0.23297194	0.23297194	0.23297194	0.23297194	0.23297194	0.23297194	0.23297194
426.mp3	0.26805237	0.26805237	0.26805237	0.26805237	0.26805237	0.26805237	0.26805237	0.26805237	0.26805237	0.26805237	0.26805237	0.26805237	0.26805237	0.26805237	0.26805237	0.26805237	0.26805237	0.26805237	0.26805237	0.26805237	0.26805237	0.26805237	0.26805237	0.26805237	0.26805237	0.26805237	0.26805237	0.26805237	0.26805237	0.26805237	0.26805237	0.26805237	0.26805237	0.26805237	0.26805237	0.26805237	0.26805237	0.26805237	0.26805237	0.26805237	0.26805237	0.26805237	0.26805237	0.26805237	0.26805237	0.26805237	0.26805237	0.26805237	0.26805237
427.mp3	0.021449529	0.021449529	0.021449529	0.021449529	0.021449529	0.021449529	0.021449529	0.021449529	0.021449529	0.021449529	0.021449529	0.021449529	0.021449529	0.021449529	0.021449529	0.021449529	0.021449529	0.021449529	0.021449529	0.021449529	0.021449529	0.021449529	0.021449529	0.021449529	0.021449529	0.021449529	0.021449529	0.021449529	0.021449529	0.021449529	0.021449529	0.021449529	0.021449529	0.021449529	0.021449529	0.021449529	0.021449529	0.021449529	0.021449529	0.021449529	0.021449529	0.021449529	0.021449529	0.021449529	0.021449529	0.021449529	0.021449529	0.021449529	0.021449529
428.mp3	0.21141824	0.21141824	0.21141824	0.21141824	0.21141824	0.21141824	0.21141824	0.21141824	0.21141824	0.21141824	0.21141824	0.21141824	0.21141824	0.21141824	0.21141824	0.21141824	0.21141824	0.21141824	0.21141824	0.21141824	0.21141824	0.21141824	0.21141824	0.21141824	0.21141824	0.21141824	0.21141824	0.21141824	0.21141824	0.21141824	0.21141824	0.21141824	0.21141824	0.21141824	0.21141824	0.21141824	0.21141824	0.21141824	0.21141824	0.21141824	0.21141824	0.21141824	0.21141824	0.21141824	0.21141824	0.21141824	0.21141824	0.21141824	0.21141824
429.mp3	0.22117692	0.22117692	0.22117692	0.22117692	0.22117692	0.22117692	0.22117692	0.22117692	0.22117692	0.22117692	0.22117692	0.22117692	0.22117692	0.22117692	0.22117692	0.22117692	0.22117692	0.22117692	0.22117692	0.22117692	0.22117692	0.22117692	0.22117692	0.22117692	0.22117692	0.22117692	0.22117692	0.22117692	0.22117692	0.22117692	0.22117692	0.22117692	0.22117692	0.22117692	0.22117692	0.22117692	0.22117692	0.22117692	0.22117692	0.22117692	0.22117692	0.22117692	0.22117692	0.22117692	0.22117692	0.22117692	0.22117692	0.22117692	0.22117692
430.mp3	-0.06986315	-0.06986315	-0.06986315	-0.06986315	-0.06986315	-0.06986315	-0.06986315	-0.06986315	-0.06986315	-0.06986315	-0.06986315	-0.06986315	-0.06986315	-0.06986315	-0.06986315	-0.06986315	-0.06986315	-0.06986315	-0.06986315	-0.06986315	-0.06986315	-0.06986315	-0.06986315	-0.06986315	-0.06986315	-0.06986315	-0.06986315	-0.06986315	-0.06986315	-0.06986315	-0.06986315	-0.06986315	-0.06986315	-0.06986315	-0.06986315	-0.06986315	-0.06986315	-0.06986315	-0.06986315	-0.06986315	-0.06986315	-0.06986315	-0.06986315	-0.06986315	-0.06986315	-0.06986315	-0.06986315	-0.06986315	-0.06986315
431.mp3	-0.16840571	-0.16840571	-0.16840571	-0.16840571	-0.16840571	-0.16840571	-0.16840571	-0.16840571	-0.16840571	-0.16840571	-0.16840571	-0.16840571	-0.16840571	-0.16840571	-0.16840571	-0.16840571	-0.16840571	-0.16840571	-0.16840571	-0.16840571	-0.16840571	-0.16840571	-0.16840571	-0.16840571	-0.16840571	-0.16840571	-0.16840571	-0.16840571	-0.16840571	-0.16840571	-0.16840571	-0.16840571	-0.16840571	-0.16840571	-0.16840571	-0.16840571	-0.16840571	-0.16840571	-0.16840571	-0.16840571	-0.16840571	-0.16840571	-0.16840571	-0.16840571	-0.16840571	-0.16840571	-0.16840571	-0.16840571	-0.16840571
432.mp3	0.007547624	0.007547624	0.007547624	0.007547624	0.007547624	0.007547624	0.007547624	0.007547624	0.007547624	0.007547624	0.007547624	0.007547624	0.007547624	0.007547624	0.007547624	0.007547624	0.007547624	0.007547624	0.007547624	0.007547624	0.007547624	0.007547624	0.007547624	0.007547624	0.007547624	0.007547624	0.007547624	0.007547624	0.007547624	0.007547624	0.007547624	0.007547624	0.007547624	0.007547624	0.007547624	0.007547624	0.007547624	0.007547624	0.007547624	0.007547624	0.007547624	0.007547624	0.007547624	0.007547624	0.007547624	0.007547624	0.007547624	0.007547624	0.007547624
435.mp3	-0.037707664	-0.037707664	-0.037707664	-0.037707664	-0.037707664	-0.037707664	-0.037707664	-0.037707664	-0.037707664	-0.037707664	-0.037707664	-0.037707664	-0.037707664	-0.037707664	-0.037707664	-0.037707664	-0.037707664	-0.037707664	-0.037707664	-0.037707664	-0.037707664	-0.037707664	-0.037707664	-0.037707664	-0.037707664	-0.037707664	-0.037707664	-0.037707664	-0.037707664	-0.037707664	-0.037707664	-0.037707664	-0.037707664	-0.037707664	-0.037707664	-0.037707664	-0.037707664	-0.037707664	-0.037707664	-0.037707664	-0.037707664	-0.037707664	-0.037707664	-0.037707664	-0.037707664	-0.037707664	-0.037707664	-0.037707664	-0.037707664
436.mp3	0.25496575	0.25496575	0.25496575	0.25496575	0.25496575	0.25496575	0.25496575	0.25496575	0.25496575	0.25496575	0.25496575	0.25496575	0.25496575	0.25496575	0.25496575	0.25496575	0.25496575	0.25496575	0.25496575	0.25496575	0.25496575	0.25496575	0.25496575	0.25496575	0.25496575	0.25496575	0.25496575	0.25496575	0.25496575	0.25496575	0.25496575	0.25496575	0.25496575	0.25496575	0.25496575	0.25496575	0.25496575	0.25496575	0.25496575	0.25496575	0.25496575	0.25496575	0.25496575	0.25496575	0.25496575	0.25496575	0.25496575	0.25496575	0.25496575
437.mp3	0.24397618	0.24397618	0.24397618	0.24397618	0.24397618	0.24397618	0.24397618	0.24397618	0.24397618	0.24397618	0.24397618	0.24397618	0.24397618	0.24397618	0.24397618	0.24397618	0.24397618	0.24397618	0.24397618	0.24397618	0.24397618	0.24397618	0.24397618	0.24397618	0.24397618	0.24397618	0.24397618	0.24397618	0.24397618	0.24397618	0.24397618	0.24397618	0.24397618	0.24397618	0.24397618	0.24397618	0.24397618	0.24397618	0.24397618	0.24397618	0.24397618	0.24397618	0.24397618	0.24397618	0.24397618	0.24397618	0.24397618	0.24397618	0.24397618
440.mp3	0.23350605	0.23350605	0.23350605	0.23350605	0.23350605	0.23350605	0.23350605	0.23350605	0.23350605	0.23350605	0.23350605	0.23350605	0.23350605	0.23350605	0.23350605	0.23350605	0.23350605	0.23350605	0.23350605	0.23350605	0.23350605	0.23350605	0.23350605	0.23350605	0.23350605	0.23350605	0.23350605	0.23350605	0.23350605	0.23350605	0.23350605	0.23350605	0.23350605	0.23350605	0.23350605	0.23350605	0.23350605	0.23350605	0.23350605	0.23350605	0.23350605	0.23350605	0.23350605	0.23350605	0.23350605	0.23350605	0.23350605	0.23350605	0.23350605
441.mp3	0.0879314	0.0879314	0.0879314	0.0879314	0.0879314	0.0879314	0.0879314	0.0879314	0.0879314	0.0879314	0.0879314	0.0879314	0.0879314	0.0879314	0.0879314	0.0879314	0.0879314	0.0879314	0.0879314	0.0879314	0.0879314	0.0879314	0.0879314	0.0879314	0.0879314	0.0879314	0.0879314	0.0879314	0.0879314	0.0879314	0.0879314	0.0879314	0.0879314	0.0879314	0.0879314	0.0879314	0.0879314	0.0879314	0.0879314	0.0879314	0.0879314	0.0879314	0.0879314	0.0879314	0.0879314	0.0879314	0.0879314	0.0879314	0.0879314
442.mp3	0.4644998	0.4644998	0.4644998	0.4644998	0.4644998	0.4644998	0.4644998	0.4644998	0.4644998	0.4644998	0.4644998	0.4644998	0.4644998	0.4644998	0.4644998	0.4644998	0.4644998	0.4644998	0.4644998	0.4644998	0.4644998	0.4644998	0.4644998	0.4644998	0.4644998	0.4644998	0.4644998	0.4644998	0.4644998	0.4644998	0.4644998	0.4644998	0.4644998	0.4644998	0.4644998	0.4644998	0.4644998	0.4644998	0.4644998	0.4644998	0.4644998	0.4644998	0.4644998	0.4644998	0.4644998	0.4644998	0.4644998	0.4644998	0.4644998
444.mp3	-0.17013547	-0.17013547	-0.17013547	-0.17013547	-0.17013547	-0.17013547	-0.17013547	-0.17013547	-0.17013547	-0.17013547	-0.17013547	-0.17013547	-0.17013547	-0.17013547	-0.17013547	-0.17013547	-0.17013547	-0.17013547	-0.17013547	-0.17013547	-0.17013547	-0.17013547	-0.17013547	-0.17013547	-0.17013547	-0.17013547	-0.17013547	-0.17013547	-0.17013547	-0.17013547	-0.17013547	-0.17013547	-0.17013547	-0.17013547	-0.17013547	-0.17013547	-0.17013547	-0.17013547	-0.17013547	-0.17013547	-0.17013547	-0.17013547	-0.17013547	-0.17013547	-0.17013547	-0.17013547	-0.17013547	-0.17013547	-0.17013547
445.mp3	-0.12569538	-0.12569538	-0.12569538	-0.12569538	-0.12569538	-0.12569538	-0.12569538	-0.12569538	-0.12569538	-0.12569538	-0.12569538	-0.12569538	-0.12569538	-0.12569538	-0.12569538	-0.12569538	-0.12569538	-0.12569538	-0.12569538	-0.12569538	-0.12569538	-0.12569538	-0.12569538	-0.12569538	-0.12569538	-0.12569538	-0.12569538	-0.12569538	-0.12569538	-0.12569538	-0.12569538	-0.12569538	-0.12569538	-0.12569538	-0.12569538	-0.12569538	-0.12569538	-0.12569538	-0.12569538	-0.12569538	-0.12569538	-0.12569538	-0.12569538	-0.12569538	-0.12569538	-0.12569538	-0.12569538	-0.12569538	-0.12569538
448.mp3	-0.001313619	-0.001313619	-0.001313619	-0.001313619	-0.001313619	-0.001313619	-0.001313619	-0.001313619	-0.001313619	-0.001313619	-0.001313619	-0.001313619	-0.001313619	-0.001313619	-0.001313619	-0.001313619	-0.001313619	-0.001313619	-0.001313619	-0.001313619	-0.001313619	-0.001313619	-0.001313619	-0.001313619	-0.001313619	-0.001313619	-0.001313619	-0.001313619	-0.001313619	-0.001313619	-0.001313619	-0.001313619	-0.001313619	-0.001313619	-0.001313619	-0.001313619	-0.001313619	-0.001313619	-0.001313619	-0.001313619	-0.001313619	-0.001313619	-0.001313619	-0.001313619	-0.001313619	-0.001313619	-0.001313619	-0.001313619	-0.001313619
449.mp3	0.19058636	0.19058636	0.19058636	0.19058636	0.19058636	0.19058636	0.19058636	0.19058636	0.19058636	0.19058636	0.19058636	0.19058636	0.19058636	0.19058636	0.19058636	0.19058636	0.19058636	0.19058636	0.19058636	0.19058636	0.19058636	0.19058636	0.19058636	0.19058636	0.19058636	0.19058636	0.19058636	0.19058636	0.19058636	0.19058636	0.19058636	0.19058636	0.19058636	0.19058636	0.19058636	0.19058636	0.19058636	0.19058636	0.19058636	0.19058636	0.19058636	0.19058636	0.19058636	0.19058636	0.19058636	0.19058636	0.19058636	0.19058636	0.19058636
450.mp3	-0.0813565	-0.0813565	-0.0813565	-0.0813565	-0.0813565	-0.0813565	-0.0813565	-0.0813565	-0.0813565	-0.0813565	-0.0813565	-0.0813565	-0.0813565	-0.0813565	-0.0813565	-0.0813565	-0.0813565	-0.0813565	-0.0813565	-0.0813565	-0.0813565	-0.0813565	-0.0813565	-0.0813565	-0.0813565	-0.0813565	-0.0813565	-0.0813565	-0.0813565	-0.0813565	-0.0813565	-0.0813565	-0.0813565	-0.0813565	-0.0813565	-0.0813565	-0.0813565	-0.0813565	-0.0813565	-0.0813565	-0.0813565	-0.0813565	-0.0813565	-0.0813565	-0.0813565	-0.0813565	-0.0813565	-0.0813565	-0.0813565
451.mp3	0.19164187	0.19164187	0.19164187	0.19164187	0.19164187	0.19164187	0.19164187	0.19164187	0.19164187	0.19164187	0.19164187	0.19164187	0.19164187	0.19164187	0.19164187	0.19164187	0.19164187	0.19164187	0.19164187	0.19164187	0.19164187	0.19164187	0.19164187	0.19164187	0.19164187	0.19164187	0.19164187	0.19164187	0.19164187	0.19164187	0.19164187	0.19164187	0.19164187	0.19164187	0.19164187	0.19164187	0.19164187	0.19164187	0.19164187	0.19164187	0.19164187	0.19164187	0.19164187	0.19164187	0.19164187	0.19164187	0.19164187	0.19164187	0.19164187
452.mp3	0.048317052	0.048317052	0.048317052	0.048317052	0.048317052	0.048317052	0.048317052	0.048317052	0.048317052	0.048317052	0.048317052	0.048317052	0.048317052	0.048317052	0.048317052	0.048317052	0.048317052	0.048317052	0.048317052	0.048317052	0.048317052	0.048317052	0.048317052	0.048317052	0.048317052	0.048317052	0.048317052	0.048317052	0.048317052	0.048317052	0.048317052	0.048317052	0.048317052	0.048317052	0.048317052	0.048317052	0.048317052	0.048317052	0.048317052	0.048317052	0.048317052	0.048317052	0.048317052	0.048317052	0.048317052	0.048317052	0.048317052	0.048317052	0.048317052
453.mp3	-0.11436757	-0.11436757	-0.11436757	-0.11436757	-0.11436757	-0.11436757	-0.11436757	-0.11436757	-0.11436757	-0.11436757	-0.11436757	-0.11436757	-0.11436757	-0.11436757	-0.11436757	-0.11436757	-0.11436757	-0.11436757	-0.11436757	-0.11436757	-0.11436757	-0.11436757	-0.11436757	-0.11436757	-0.11436757	-0.11436757	-0.11436757	-0.11436757	-0.11436757	-0.11436757	-0.11436757	-0.11436757	-0.11436757	-0.11436757	-0.11436757	-0.11436757	-0.11436757	-0.11436757	-0.11436757	-0.11436757	-0.11436757	-0.11436757	-0.11436757	-0.11436757	-0.11436757	-0.11436757	-0.11436757	-0.11436757	-0.11436757
454.mp3	0.18060935	0.18060935	0.18060935	0.18060935	0.18060935	0.18060935	0.18060935	0.18060935	0.18060935	0.18060935	0.18060935	0.18060935	0.18060935	0.18060935	0.18060935	0.18060935	0.18060935	0.18060935	0.18060935	0.18060935	0.18060935	0.18060935	0.18060935	0.18060935	0.18060935	0.18060935	0.18060935	0.18060935	0.18060935	0.18060935	0.18060935	0.18060935	0.18060935	0.18060935	0.18060935	0.18060935	0.18060935	0.18060935	0.18060935	0.18060935	0.18060935	0.18060935	0.18060935	0.18060935	0.18060935	0.18060935	0.18060935	0.18060935	0.18060935
455.mp3	0.23998114	0.23998114	0.23998114	0.23998114	0.23998114	0.23998114	0.23998114	0.23998114	0.23998114	0.23998114	0.23998114	0.23998114	0.23998114	0.23998114	0.23998114	0.23998114	0.23998114	0.23998114	0.23998114	0.23998114	0.23998114	0.23998114	0.23998114	0.23998114	0.23998114	0.23998114	0.23998114	0.23998114	0.23998114	0.23998114	0.23998114	0.23998114	0.23998114	0.23998114	0.23998114	0.23998114	0.23998114	0.23998114	0.23998114	0.23998114	0.23998114	0.23998114	0.23998114	0.23998114	0.23998114	0.23998114	0.23998114	0.23998114	0.23998114
456.mp3	-0.15265828	-0.15265828	-0.15265828	-0.15265828	-0.15265828	-0.15265828	-0.15265828	-0.15265828	-0.15265828	-0.15265828	-0.15265828	-0.15265828	-0.15265828	-0.15265828	-0.15265828	-0.15265828	-0.15265828	-0.15265828	-0.15265828	-0.15265828	-0.15265828	-0.15265828	-0.15265828	-0.15265828	-0.15265828	-0.15265828	-0.15265828	-0.15265828	-0.15265828	-0.15265828	-0.15265828	-0.15265828	-0.15265828	-0.15265828	-0.15265828	-0.15265828	-0.15265828	-0.15265828	-0.15265828	-0.15265828	-0.15265828	-0.15265828	-0.15265828	-0.15265828	-0.15265828	-0.15265828	-0.15265828	-0.15265828	-0.15265828
458.mp3	-0.13976985	-0.13976985	-0.13976985	-0.13976985	-0.13976985	-0.13976985	-0.13976985	-0.13976985	-0.13976985	-0.13976985	-0.13976985	-0.13976985	-0.13976985	-0.13976985	-0.13976985	-0.13976985	-0.13976985	-0.13976985	-0.13976985	-0.13976985	-0.13976985	-0.13976985	-0.13976985	-0.13976985	-0.13976985	-0.13976985	-0.13976985	-0.13976985	-0.13976985	-0.13976985	-0.13976985	-0.13976985	-0.13976985	-0.13976985	-0.13976985	-0.13976985	-0.13976985	-0.13976985	-0.13976985	-0.13976985	-0.13976985	-0.13976985	-0.13976985	-0.13976985	-0.13976985	-0.13976985	-0.13976985	-0.13976985	-0.13976985
459.mp3	0.04821115	0.04821115	0.04821115	0.04821115	0.04821115	0.04821115	0.04821115	0.04821115	0.04821115	0.04821115	0.04821115	0.04821115	0.04821115	0.04821115	0.04821115	0.04821115	0.04821115	0.04821115	0.04821115	0.04821115	0.04821115	0.04821115	0.04821115	0.04821115	0.04821115	0.04821115	0.04821115	0.04821115	0.04821115	0.04821115	0.04821115	0.04821115	0.04821115	0.04821115	0.04821115	0.04821115	0.04821115	0.04821115	0.04821115	0.04821115	0.04821115	0.04821115	0.04821115	0.04821115	0.04821115	0.04821115	0.04821115	0.04821115	0.04821115
460.mp3	0.2592205	0.2592205	0.2592205	0.2592205	0.2592205	0.2592205	0.2592205	0.2592205	0.2592205	0.2592205	0.2592205	0.2592205	0.2592205	0.2592205	0.2592205	0.2592205	0.2592205	0.2592205	0.2592205	0.2592205	0.2592205	0.2592205	0.2592205	0.2592205	0.2592205	0.2592205	0.2592205	0.2592205	0.2592205	0.2592205	0.2592205	0.2592205	0.2592205	0.2592205	0.2592205	0.2592205	0.2592205	0.2592205	0.2592205	0.2592205	0.2592205	0.2592205	0.2592205	0.2592205	0.2592205	0.2592205	0.2592205	0.2592205	0.2592205
461.mp3	0.11117843	0.11117843	0.11117843	0.11117843	0.11117843	0.11117843	0.11117843	0.11117843	0.11117843	0.11117843	0.11117843	0.11117843	0.11117843	0.11117843	0.11117843	0.11117843	0.11117843	0.11117843	0.11117843	0.11117843	0.11117843	0.11117843	0.11117843	0.11117843	0.11117843	0.11117843	0.11117843	0.11117843	0.11117843	0.11117843	0.11117843	0.11117843	0.11117843	0.11117843	0.11117843	0.11117843	0.11117843	0.11117843	0.11117843	0.11117843	0.11117843	0.11117843	0.11117843	0.11117843	0.11117843	0.11117843	0.11117843	0.11117843	0.11117843
462.mp3	0.13402218	0.13402218	0.13402218	0.13402218	0.13402218	0.13402218	0.13402218	0.13402218	0.13402218	0.13402218	0.13402218	0.13402218	0.13402218	0.13402218	0.13402218	0.13402218	0.13402218	0.13402218	0.13402218	0.13402218	0.13402218	0.13402218	0.13402218	0.13402218	0.13402218	0.13402218	0.13402218	0.13402218	0.13402218	0.13402218	0.13402218	0.13402218	0.13402218	0.13402218	0.13402218	0.13402218	0.13402218	0.13402218	0.13402218	0.13402218	0.13402218	0.13402218	0.13402218	0.13402218	0.13402218	0.13402218	0.13402218	0.13402218	0.13402218
463.mp3	0.20787176	0.20787176	0.20787176	0.20787176	0.20787176	0.20787176	0.20787176	0.20787176	0.20787176	0.20787176	0.20787176	0.20787176	0.20787176	0.20787176	0.20787176	0.20787176	0.20787176	0.20787176	0.20787176	0.20787176	0.20787176	0.20787176	0.20787176	0.20787176	0.20787176	0.20787176	0.20787176	0.20787176	0.20787176	0.20787176	0.20787176	0.20787176	0.20787176	0.20787176	0.20787176	0.20787176	0.20787176	0.20787176	0.20787176	0.20787176	0.20787176	0.20787176	0.20787176	0.20787176	0.20787176	0.20787176	0.20787176	0.20787176	0.20787176
464.mp3	0.25521138	0.25521138	0.25521138	0.25521138	0.25521138	0.25521138	0.25521138	0.25521138	0.25521138	0.25521138	0.25521138	0.25521138	0.25521138	0.25521138	0.25521138	0.25521138	0.25521138	0.25521138	0.25521138	0.25521138	0.25521138	0.25521138	0.25521138	0.25521138	0.25521138	0.25521138	0.25521138	0.25521138	0.25521138	0.25521138	0.25521138	0.25521138	0.25521138	0.25521138	0.25521138	0.25521138	0.25521138	0.25521138	0.25521138	0.25521138	0.25521138	0.25521138	0.25521138	0.25521138	0.25521138	0.25521138	0.25521138	0.25521138	0.25521138
466.mp3	-0.10467224	-0.10467224	-0.10467224	-0.10467224	-0.10467224	-0.10467224	-0.10467224	-0.10467224	-0.10467224	-0.10467224	-0.10467224	-0.10467224	-0.10467224	-0.10467224	-0.10467224	-0.10467224	-0.10467224	-0.10467224	-0.10467224	-0.10467224	-0.10467224	-0.10467224	-0.10467224	-0.10467224	-0.10467224	-0.10467224	-0.10467224	-0.10467224	-0.10467224	-0.10467224	-0.10467224	-0.10467224	-0.10467224	-0.10467224	-0.10467224	-0.10467224	-0.10467224	-0.10467224	-0.10467224	-0.10467224	-0.10467224	-0.10467224	-0.10467224	-0.10467224	-0.10467224	-0.10467224	-0.10467224	-0.10467224	-0.10467224
467.mp3	-0.025381692	-0.025381692	-0.025381692	-0.025381692	-0.025381692	-0.025381692	-0.025381692	-0.025381692	-0.025381692	-0.025381692	-0.025381692	-0.025381692	-0.025381692	-0.025381692	-0.025381692	-0.025381692	-0.025381692	-0.025381692	-0.025381692	-0.025381692	-0.025381692	-0.025381692	-0.025381692	-0.025381692	-0.025381692	-0.025381692	-0.025381692	-0.025381692	-0.025381692	-0.025381692	-0.025381692	-0.025381692	-0.025381692	-0.025381692	-0.025381692	-0.025381692	-0.025381692	-0.025381692	-0.025381692	-0.025381692	-0.025381692	-0.025381692	-0.025381692	-0.025381692	-0.025381692	-0.025381692	-0.025381692	-0.025381692	-0.025381692
468.mp3	-0.1388964	-0.1388964	-0.1388964	-0.1388964	-0.1388964	-0.1388964	-0.1388964	-0.1388964	-0.1388964	-0.1388964	-0.1388964	-0.1388964	-0.1388964	-0.1388964	-0.1388964	-0.1388964	-0.1388964	-0.1388964	-0.1388964	-0.1388964	-0.1388964	-0.1388964	-0.1388964	-0.1388964	-0.1388964	-0.1388964	-0.1388964	-0.1388964	-0.1388964	-0.1388964	-0.1388964	-0.1388964	-0.1388964	-0.1388964	-0.1388964	-0.1388964	-0.1388964	-0.1388964	-0.1388964	-0.1388964	-0.1388964	-0.1388964	-0.1388964	-0.1388964	-0.1388964	-0.1388964	-0.1388964	-0.1388964	-0.1388964
469.mp3	-0.35517594	-0.35517594	-0.35517594	-0.35517594	-0.35517594	-0.35517594	-0.35517594	-0.35517594	-0.35517594	-0.35517594	-0.35517594	-0.35517594	-0.35517594	-0.35517594	-0.35517594	-0.35517594	-0.35517594	-0.35517594	-0.35517594	-0.35517594	-0.35517594	-0.35517594	-0.35517594	-0.35517594	-0.35517594	-0.35517594	-0.35517594	-0.35517594	-0.35517594	-0.35517594	-0.35517594	-0.35517594	-0.35517594	-0.35517594	-0.35517594	-0.35517594	-0.35517594	-0.35517594	-0.35517594	-0.35517594	-0.35517594	-0.35517594	-0.35517594	-0.35517594	-0.35517594	-0.35517594	-0.35517594	-0.35517594	-0.35517594
472.mp3	-0.25216922	-0.25216922	-0.25216922	-0.25216922	-0.25216922	-0.25216922	-0.25216922	-0.25216922	-0.25216922	-0.25216922	-0.25216922	-0.25216922	-0.25216922	-0.25216922	-0.25216922	-0.25216922	-0.25216922	-0.25216922	-0.25216922	-0.25216922	-0.25216922	-0.25216922	-0.25216922	-0.25216922	-0.25216922	-0.25216922	-0.25216922	-0.25216922	-0.25216922	-0.25216922	-0.25216922	-0.25216922	-0.25216922	-0.25216922	-0.25216922	-0.25216922	-0.25216922	-0.25216922	-0.25216922	-0.25216922	-0.25216922	-0.25216922	-0.25216922	-0.25216922	-0.25216922	-0.25216922	-0.25216922	-0.25216922	-0.25216922
473.mp3	-0.44760442	-0.44760442	-0.44760442	-0.44760442	-0.44760442	-0.44760442	-0.44760442	-0.44760442	-0.44760442	-0.44760442	-0.44760442	-0.44760442	-0.44760442	-0.44760442	-0.44760442	-0.44760442	-0.44760442	-0.44760442	-0.44760442	-0.44760442	-0.44760442	-0.44760442	-0.44760442	-0.44760442	-0.44760442	-0.44760442	-0.44760442	-0.44760442	-0.44760442	-0.44760442	-0.44760442	-0.44760442	-0.44760442	-0.44760442	-0.44760442	-0.44760442	-0.44760442	-0.44760442	-0.44760442	-0.44760442	-0.44760442	-0.44760442	-0.44760442	-0.44760442	-0.44760442	-0.44760442	-0.44760442	-0.44760442	-0.44760442
475.mp3	-0.104794845	-0.104794845	-0.104794845	-0.104794845	-0.104794845	-0.104794845	-0.104794845	-0.104794845	-0.104794845	-0.104794845	-0.104794845	-0.104794845	-0.104794845	-0.104794845	-0.104794845	-0.104794845	-0.104794845	-0.104794845	-0.104794845	-0.104794845	-0.104794845	-0.104794845	-0.104794845	-0.104794845	-0.104794845	-0.104794845	-0.104794845	-0.104794845	-0.104794845	-0.104794845	-0.104794845	-0.104794845	-0.104794845	-0.104794845	-0.104794845	-0.104794845	-0.104794845	-0.104794845	-0.104794845	-0.104794845	-0.104794845	-0.104794845	-0.104794845	-0.104794845	-0.104794845	-0.104794845	-0.104794845	-0.104794845	-0.104794845
477.mp3	-0.040514536	-0.040514536	-0.040514536	-0.040514536	-0.040514536	-0.040514536	-0.040514536	-0.040514536	-0.040514536	-0.040514536	-0.040514536	-0.040514536	-0.040514536	-0.040514536	-0.040514536	-0.040514536	-0.040514536	-0.040514536	-0.040514536	-0.040514536	-0.040514536	-0.040514536	-0.040514536	-0.040514536	-0.040514536	-0.040514536	-0.040514536	-0.040514536	-0.040514536	-0.040514536	-0.040514536	-0.040514536	-0.040514536	-0.040514536	-0.040514536	-0.040514536	-0.040514536	-0.040514536	-0.040514536	-0.040514536	-0.040514536	-0.040514536	-0.040514536	-0.040514536	-0.040514536	-0.040514536	-0.040514536	-0.040514536	-0.040514536
478.mp3	-0.24576348	-0.24576348	-0.24576348	-0.24576348	-0.24576348	-0.24576348	-0.24576348	-0.24576348	-0.24576348	-0.24576348	-0.24576348	-0.24576348	-0.24576348	-0.24576348	-0.24576348	-0.24576348	-0.24576348	-0.24576348	-0.24576348	-0.24576348	-0.24576348	-0.24576348	-0.24576348	-0.24576348	-0.24576348	-0.24576348	-0.24576348	-0.24576348	-0.24576348	-0.24576348	-0.24576348	-0.24576348	-0.24576348	-0.24576348	-0.24576348	-0.24576348	-0.24576348	-0.24576348	-0.24576348	-0.24576348	-0.24576348	-0.24576348	-0.24576348	-0.24576348	-0.24576348	-0.24576348	-0.24576348	-0.24576348	-0.24576348
479.mp3	-0.24868825	-0.24868825	-0.24868825	-0.24868825	-0.24868825	-0.24868825	-0.24868825	-0.24868825	-0.24868825	-0.24868825	-0.24868825	-0.24868825	-0.24868825	-0.24868825	-0.24868825	-0.24868825	-0.24868825	-0.24868825	-0.24868825	-0.24868825	-0.24868825	-0.24868825	-0.24868825	-0.24868825	-0.24868825	-0.24868825	-0.24868825	-0.24868825	-0.24868825	-0.24868825	-0.24868825	-0.24868825	-0.24868825	-0.24868825	-0.24868825	-0.24868825	-0.24868825	-0.24868825	-0.24868825	-0.24868825	-0.24868825	-0.24868825	-0.24868825	-0.24868825	-0.24868825	-0.24868825	-0.24868825	-0.24868825	-0.24868825
480.mp3	0.31089902	0.31089902	0.31089902	0.31089902	0.31089902	0.31089902	0.31089902	0.31089902	0.31089902	0.31089902	0.31089902	0.31089902	0.31089902	0.31089902	0.31089902	0.31089902	0.31089902	0.31089902	0.31089902	0.31089902	0.31089902	0.31089902	0.31089902	0.31089902	0.31089902	0.31089902	0.31089902	0.31089902	0.31089902	0.31089902	0.31089902	0.31089902	0.31089902	0.31089902	0.31089902	0.31089902	0.31089902	0.31089902	0.31089902	0.31089902	0.31089902	0.31089902	0.31089902	0.31089902	0.31089902	0.31089902	0.31089902	0.31089902	0.31089902
481.mp3	0.5304601	0.5304601	0.5304601	0.5304601	0.5304601	0.5304601	0.5304601	0.5304601	0.5304601	0.5304601	0.5304601	0.5304601	0.5304601	0.5304601	0.5304601	0.5304601	0.5304601	0.5304601	0.5304601	0.5304601	0.5304601	0.5304601	0.5304601	0.5304601	0.5304601	0.5304601	0.5304601	0.5304601	0.5304601	0.5304601	0.5304601	0.5304601	0.5304601	0.5304601	0.5304601	0.5304601	0.5304601	0.5304601	0.5304601	0.5304601	0.5304601	0.5304601	0.5304601	0.5304601	0.5304601	0.5304601	0.5304601	0.5304601	0.5304601
482.mp3	0.06348055	0.06348055	0.06348055	0.06348055	0.06348055	0.06348055	0.06348055	0.06348055	0.06348055	0.06348055	0.06348055	0.06348055	0.06348055	0.06348055	0.06348055	0.06348055	0.06348055	0.06348055	0.06348055	0.06348055	0.06348055	0.06348055	0.06348055	0.06348055	0.06348055	0.06348055	0.06348055	0.06348055	0.06348055	0.06348055	0.06348055	0.06348055	0.06348055	0.06348055	0.06348055	0.06348055	0.06348055	0.06348055	0.06348055	0.06348055	0.06348055	0.06348055	0.06348055	0.06348055	0.06348055	0.06348055	0.06348055	0.06348055	0.06348055
484.mp3	0.015181311	0.015181311	0.015181311	0.015181311	0.015181311	0.015181311	0.015181311	0.015181311	0.015181311	0.015181311	0.015181311	0.015181311	0.015181311	0.015181311	0.015181311	0.015181311	0.015181311	0.015181311	0.015181311	0.015181311	0.015181311	0.015181311	0.015181311	0.015181311	0.015181311	0.015181311	0.015181311	0.015181311	0.015181311	0.015181311	0.015181311	0.015181311	0.015181311	0.015181311	0.015181311	0.015181311	0.015181311	0.015181311	0.015181311	0.015181311	0.015181311	0.015181311	0.015181311	0.015181311	0.015181311	0.015181311	0.015181311	0.015181311	0.015181311
485.mp3	0.30183825	0.30183825	0.30183825	0.30183825	0.30183825	0.30183825	0.30183825	0.30183825	0.30183825	0.30183825	0.30183825	0.30183825	0.30183825	0.30183825	0.30183825	0.30183825	0.30183825	0.30183825	0.30183825	0.30183825	0.30183825	0.30183825	0.30183825	0.30183825	0.30183825	0.30183825	0.30183825	0.30183825	0.30183825	0.30183825	0.30183825	0.30183825	0.30183825	0.30183825	0.30183825	0.30183825	0.30183825	0.30183825	0.30183825	0.30183825	0.30183825	0.30183825	0.30183825	0.30183825	0.30183825	0.30183825	0.30183825	0.30183825	0.30183825
486.mp3	0.039786376	0.039786376	0.039786376	0.039786376	0.039786376	0.039786376	0.039786376	0.039786376	0.039786376	0.039786376	0.039786376	0.039786376	0.039786376	0.039786376	0.039786376	0.039786376	0.039786376	0.039786376	0.039786376	0.039786376	0.039786376	0.039786376	0.039786376	0.039786376	0.039786376	0.039786376	0.039786376	0.039786376	0.039786376	0.039786376	0.039786376	0.039786376	0.039786376	0.039786376	0.039786376	0.039786376	0.039786376	0.039786376	0.039786376	0.039786376	0.039786376	0.039786376	0.039786376	0.039786376	0.039786376	0.039786376	0.039786376	0.039786376	0.039786376
487.mp3	-0.13977021	-0.13977021	-0.13977021	-0.13977021	-0.13977021	-0.13977021	-0.13977021	-0.13977021	-0.13977021	-0.13977021	-0.13977021	-0.13977021	-0.13977021	-0.13977021	-0.13977021	-0.13977021	-0.13977021	-0.13977021	-0.13977021	-0.13977021	-0.13977021	-0.13977021	-0.13977021	-0.13977021	-0.13977021	-0.13977021	-0.13977021	-0.13977021	-0.13977021	-0.13977021	-0.13977021	-0.13977021	-0.13977021	-0.13977021	-0.13977021	-0.13977021	-0.13977021	-0.13977021	-0.13977021	-0.13977021	-0.13977021	-0.13977021	-0.13977021	-0.13977021	-0.13977021	-0.13977021	-0.13977021	-0.13977021	-0.13977021
488.mp3	-0.058898054	-0.058898054	-0.058898054	-0.058898054	-0.058898054	-0.058898054	-0.058898054	-0.058898054	-0.058898054	-0.058898054	-0.058898054	-0.058898054	-0.058898054	-0.058898054	-0.058898054	-0.058898054	-0.058898054	-0.058898054	-0.058898054	-0.058898054	-0.058898054	-0.058898054	-0.058898054	-0.058898054	-0.058898054	-0.058898054	-0.058898054	-0.058898054	-0.058898054	-0.058898054	-0.058898054	-0.058898054	-0.058898054	-0.058898054	-0.058898054	-0.058898054	-0.058898054	-0.058898054	-0.058898054	-0.058898054	-0.058898054	-0.058898054	-0.058898054	-0.058898054	-0.058898054	-0.058898054	-0.058898054	-0.058898054	-0.058898054
489.mp3	-0.36589006	-0.36589006	-0.36589006	-0.36589006	-0.36589006	-0.36589006	-0.36589006	-0.36589006	-0.36589006	-0.36589006	-0.36589006	-0.36589006	-0.36589006	-0.36589006	-0.36589006	-0.36589006	-0.36589006	-0.36589006	-0.36589006	-0.36589006	-0.36589006	-0.36589006	-0.36589006	-0.36589006	-0.36589006	-0.36589006	-0.36589006	-0.36589006	-0.36589006	-0.36589006	-0.36589006	-0.36589006	-0.36589006	-0.36589006	-0.36589006	-0.36589006	-0.36589006	-0.36589006	-0.36589006	-0.36589006	-0.36589006	-0.36589006	-0.36589006	-0.36589006	-0.36589006	-0.36589006	-0.36589006	-0.36589006	-0.36589006
490.mp3	0.16770917	0.16770917	0.16770917	0.16770917	0.16770917	0.16770917	0.16770917	0.16770917	0.16770917	0.16770917	0.16770917	0.16770917	0.16770917	0.16770917	0.16770917	0.16770917	0.16770917	0.16770917	0.16770917	0.16770917	0.16770917	0.16770917	0.16770917	0.16770917	0.16770917	0.16770917	0.16770917	0.16770917	0.16770917	0.16770917	0.16770917	0.16770917	0.16770917	0.16770917	0.16770917	0.16770917	0.16770917	0.16770917	0.16770917	0.16770917	0.16770917	0.16770917	0.16770917	0.16770917	0.16770917	0.16770917	0.16770917	0.16770917	0.16770917
492.mp3	0.25402352	0.25402352	0.25402352	0.25402352	0.25402352	0.25402352	0.25402352	0.25402352	0.25402352	0.25402352	0.25402352	0.25402352	0.25402352	0.25402352	0.25402352	0.25402352	0.25402352	0.25402352	0.25402352	0.25402352	0.25402352	0.25402352	0.25402352	0.25402352	0.25402352	0.25402352	0.25402352	0.25402352	0.25402352	0.25402352	0.25402352	0.25402352	0.25402352	0.25402352	0.25402352	0.25402352	0.25402352	0.25402352	0.25402352	0.25402352	0.25402352	0.25402352	0.25402352	0.25402352	0.25402352	0.25402352	0.25402352	0.25402352	0.25402352
493.mp3	0.46291625	0.46291625	0.46291625	0.46291625	0.46291625	0.46291625	0.46291625	0.46291625	0.46291625	0.46291625	0.46291625	0.46291625	0.46291625	0.46291625	0.46291625	0.46291625	0.46291625	0.46291625	0.46291625	0.46291625	0.46291625	0.46291625	0.46291625	0.46291625	0.46291625	0.46291625	0.46291625	0.46291625	0.46291625	0.46291625	0.46291625	0.46291625	0.46291625	0.46291625	0.46291625	0.46291625	0.46291625	0.46291625	0.46291625	0.46291625	0.46291625	0.46291625	0.46291625	0.46291625	0.46291625	0.46291625	0.46291625	0.46291625	0.46291625
494.mp3	-0.032886013	-0.032886013	-0.032886013	-0.032886013	-0.032886013	-0.032886013	-0.032886013	-0.032886013	-0.032886013	-0.032886013	-0.032886013	-0.032886013	-0.032886013	-0.032886013	-0.032886013	-0.032886013	-0.032886013	-0.032886013	-0.032886013	-0.032886013	-0.032886013	-0.032886013	-0.032886013	-0.032886013	-0.032886013	-0.032886013	-0.032886013	-0.032886013	-0.032886013	-0.032886013	-0.032886013	-0.032886013	-0.032886013	-0.032886013	-0.032886013	-0.032886013	-0.032886013	-0.032886013	-0.032886013	-0.032886013	-0.032886013	-0.032886013	-0.032886013	-0.032886013	-0.032886013	-0.032886013	-0.032886013	-0.032886013	-0.032886013
496.mp3	-0.41701058	-0.41701058	-0.41701058	-0.41701058	-0.41701058	-0.41701058	-0.41701058	-0.41701058	-0.41701058	-0.41701058	-0.41701058	-0.41701058	-0.41701058	-0.41701058	-0.41701058	-0.41701058	-0.41701058	-0.41701058	-0.41701058	-0.41701058	-0.41701058	-0.41701058	-0.41701058	-0.41701058	-0.41701058	-0.41701058	-0.41701058	-0.41701058	-0.41701058	-0.41701058	-0.41701058	-0.41701058	-0.41701058	-0.41701058	-0.41701058	-0.41701058	-0.41701058	-0.41701058	-0.41701058	-0.41701058	-0.41701058	-0.41701058	-0.41701058	-0.41701058	-0.41701058	-0.41701058	-0.41701058	-0.41701058	-0.41701058
497.mp3	-0.20324653	-0.20324653	-0.20324653	-0.20324653	-0.20324653	-0.20324653	-0.20324653	-0.20324653	-0.20324653	-0.20324653	-0.20324653	-0.20324653	-0.20324653	-0.20324653	-0.20324653	-0.20324653	-0.20324653	-0.20324653	-0.20324653	-0.20324653	-0.20324653	-0.20324653	-0.20324653	-0.20324653	-0.20324653	-0.20324653	-0.20324653	-0.20324653	-0.20324653	-0.20324653	-0.20324653	-0.20324653	-0.20324653	-0.20324653	-0.20324653	-0.20324653	-0.20324653	-0.20324653	-0.20324653	-0.20324653	-0.20324653	-0.20324653	-0.20324653	-0.20324653	-0.20324653	-0.20324653	-0.20324653	-0.20324653	-0.20324653
498.mp3	0.029318325	0.029318325	0.029318325	0.029318325	0.029318325	0.029318325	0.029318325	0.029318325	0.029318325	0.029318325	0.029318325	0.029318325	0.029318325	0.029318325	0.029318325	0.029318325	0.029318325	0.029318325	0.029318325	0.029318325	0.029318325	0.029318325	0.029318325	0.029318325	0.029318325	0.029318325	0.029318325	0.029318325	0.029318325	0.029318325	0.029318325	0.029318325	0.029318325	0.029318325	0.029318325	0.029318325	0.029318325	0.029318325	0.029318325	0.029318325	0.029318325	0.029318325	0.029318325	0.029318325	0.029318325	0.029318325	0.029318325	0.029318325	0.029318325
499.mp3	0.37242803	0.37242803	0.37242803	0.37242803	0.37242803	0.37242803	0.37242803	0.37242803	0.37242803	0.37242803	0.37242803	0.37242803	0.37242803	0.37242803	0.37242803	0.37242803	0.37242803	0.37242803	0.37242803	0.37242803	0.37242803	0.37242803	0.37242803	0.37242803	0.37242803	0.37242803	0.37242803	0.37242803	0.37242803	0.37242803	0.37242803	0.37242803	0.37242803	0.37242803	0.37242803	0.37242803	0.37242803	0.37242803	0.37242803	0.37242803	0.37242803	0.37242803	0.37242803	0.37242803	0.37242803	0.37242803	0.37242803	0.37242803	0.37242803
500.mp3	0.23178318	0.23178318	0.23178318	0.23178318	0.23178318	0.23178318	0.23178318	0.23178318	0.23178318	0.23178318	0.23178318	0.23178318	0.23178318	0.23178318	0.23178318	0.23178318	0.23178318	0.23178318	0.23178318	0.23178318	0.23178318	0.23178318	0.23178318	0.23178318	0.23178318	0.23178318	0.23178318	0.23178318	0.23178318	0.23178318	0.23178318	0.23178318	0.23178318	0.23178318	0.23178318	0.23178318	0.23178318	0.23178318	0.23178318	0.23178318	0.23178318	0.23178318	0.23178318	0.23178318	0.23178318	0.23178318	0.23178318	0.23178318	0.23178318
501.mp3	0.46633387	0.46633387	0.46633387	0.46633387	0.46633387	0.46633387	0.46633387	0.46633387	0.46633387	0.46633387	0.46633387	0.46633387	0.46633387	0.46633387	0.46633387	0.46633387	0.46633387	0.46633387	0.46633387	0.46633387	0.46633387	0.46633387	0.46633387	0.46633387	0.46633387	0.46633387	0.46633387	0.46633387	0.46633387	0.46633387	0.46633387	0.46633387	0.46633387	0.46633387	0.46633387	0.46633387	0.46633387	0.46633387	0.46633387	0.46633387	0.46633387	0.46633387	0.46633387	0.46633387	0.46633387	0.46633387	0.46633387	0.46633387	0.46633387
502.mp3	0.13186401	0.13186401	0.13186401	0.13186401	0.13186401	0.13186401	0.13186401	0.13186401	0.13186401	0.13186401	0.13186401	0.13186401	0.13186401	0.13186401	0.13186401	0.13186401	0.13186401	0.13186401	0.13186401	0.13186401	0.13186401	0.13186401	0.13186401	0.13186401	0.13186401	0.13186401	0.13186401	0.13186401	0.13186401	0.13186401	0.13186401	0.13186401	0.13186401	0.13186401	0.13186401	0.13186401	0.13186401	0.13186401	0.13186401	0.13186401	0.13186401	0.13186401	0.13186401	0.13186401	0.13186401	0.13186401	0.13186401	0.13186401	0.13186401
503.mp3	-0.13687477	-0.13687477	-0.13687477	-0.13687477	-0.13687477	-0.13687477	-0.13687477	-0.13687477	-0.13687477	-0.13687477	-0.13687477	-0.13687477	-0.13687477	-0.13687477	-0.13687477	-0.13687477	-0.13687477	-0.13687477	-0.13687477	-0.13687477	-0.13687477	-0.13687477	-0.13687477	-0.13687477	-0.13687477	-0.13687477	-0.13687477	-0.13687477	-0.13687477	-0.13687477	-0.13687477	-0.13687477	-0.13687477	-0.13687477	-0.13687477	-0.13687477	-0.13687477	-0.13687477	-0.13687477	-0.13687477	-0.13687477	-0.13687477	-0.13687477	-0.13687477	-0.13687477	-0.13687477	-0.13687477	-0.13687477	-0.13687477
504.mp3	0.21853778	0.21853778	0.21853778	0.21853778	0.21853778	0.21853778	0.21853778	0.21853778	0.21853778	0.21853778	0.21853778	0.21853778	0.21853778	0.21853778	0.21853778	0.21853778	0.21853778	0.21853778	0.21853778	0.21853778	0.21853778	0.21853778	0.21853778	0.21853778	0.21853778	0.21853778	0.21853778	0.21853778	0.21853778	0.21853778	0.21853778	0.21853778	0.21853778	0.21853778	0.21853778	0.21853778	0.21853778	0.21853778	0.21853778	0.21853778	0.21853778	0.21853778	0.21853778	0.21853778	0.21853778	0.21853778	0.21853778	0.21853778	0.21853778
506.mp3	0.17414755	0.17414755	0.17414755	0.17414755	0.17414755	0.17414755	0.17414755	0.17414755	0.17414755	0.17414755	0.17414755	0.17414755	0.17414755	0.17414755	0.17414755	0.17414755	0.17414755	0.17414755	0.17414755	0.17414755	0.17414755	0.17414755	0.17414755	0.17414755	0.17414755	0.17414755	0.17414755	0.17414755	0.17414755	0.17414755	0.17414755	0.17414755	0.17414755	0.17414755	0.17414755	0.17414755	0.17414755	0.17414755	0.17414755	0.17414755	0.17414755	0.17414755	0.17414755	0.17414755	0.17414755	0.17414755	0.17414755	0.17414755	0.17414755
507.mp3	-0.002839729	-0.002839729	-0.002839729	-0.002839729	-0.002839729	-0.002839729	-0.002839729	-0.002839729	-0.002839729	-0.002839729	-0.002839729	-0.002839729	-0.002839729	-0.002839729	-0.002839729	-0.002839729	-0.002839729	-0.002839729	-0.002839729	-0.002839729	-0.002839729	-0.002839729	-0.002839729	-0.002839729	-0.002839729	-0.002839729	-0.002839729	-0.002839729	-0.002839729	-0.002839729	-0.002839729	-0.002839729	-0.002839729	-0.002839729	-0.002839729	-0.002839729	-0.002839729	-0.002839729	-0.002839729	-0.002839729	-0.002839729	-0.002839729	-0.002839729	-0.002839729	-0.002839729	-0.002839729	-0.002839729	-0.002839729	-0.002839729
512.mp3	-0.12822199	-0.12822199	-0.12822199	-0.12822199	-0.12822199	-0.12822199	-0.12822199	-0.12822199	-0.12822199	-0.12822199	-0.12822199	-0.12822199	-0.12822199	-0.12822199	-0.12822199	-0.12822199	-0.12822199	-0.12822199	-0.12822199	-0.12822199	-0.12822199	-0.12822199	-0.12822199	-0.12822199	-0.12822199	-0.12822199	-0.12822199	-0.12822199	-0.12822199	-0.12822199	-0.12822199	-0.12822199	-0.12822199	-0.12822199	-0.12822199	-0.12822199	-0.12822199	-0.12822199	-0.12822199	-0.12822199	-0.12822199	-0.12822199	-0.12822199	-0.12822199	-0.12822199	-0.12822199	-0.12822199	-0.12822199	-0.12822199
513.mp3	0.283985	0.283985	0.283985	0.283985	0.283985	0.283985	0.283985	0.283985	0.283985	0.283985	0.283985	0.283985	0.283985	0.283985	0.283985	0.283985	0.283985	0.283985	0.283985	0.283985	0.283985	0.283985	0.283985	0.283985	0.283985	0.283985	0.283985	0.283985	0.283985	0.283985	0.283985	0.283985	0.283985	0.283985	0.283985	0.283985	0.283985	0.283985	0.283985	0.283985	0.283985	0.283985	0.283985	0.283985	0.283985	0.283985	0.283985	0.283985	0.283985
514.mp3	0.16576087	0.16576087	0.16576087	0.16576087	0.16576087	0.16576087	0.16576087	0.16576087	0.16576087	0.16576087	0.16576087	0.16576087	0.16576087	0.16576087	0.16576087	0.16576087	0.16576087	0.16576087	0.16576087	0.16576087	0.16576087	0.16576087	0.16576087	0.16576087	0.16576087	0.16576087	0.16576087	0.16576087	0.16576087	0.16576087	0.16576087	0.16576087	0.16576087	0.16576087	0.16576087	0.16576087	0.16576087	0.16576087	0.16576087	0.16576087	0.16576087	0.16576087	0.16576087	0.16576087	0.16576087	0.16576087	0.16576087	0.16576087	0.16576087
515.mp3	0.0516752	0.0516752	0.0516752	0.0516752	0.0516752	0.0516752	0.0516752	0.0516752	0.0516752	0.0516752	0.0516752	0.0516752	0.0516752	0.0516752	0.0516752	0.0516752	0.0516752	0.0516752	0.0516752	0.0516752	0.0516752	0.0516752	0.0516752	0.0516752	0.0516752	0.0516752	0.0516752	0.0516752	0.0516752	0.0516752	0.0516752	0.0516752	0.0516752	0.0516752	0.0516752	0.0516752	0.0516752	0.0516752	0.0516752	0.0516752	0.0516752	0.0516752	0.0516752	0.0516752	0.0516752	0.0516752	0.0516752	0.0516752	0.0516752
518.mp3	0.26780674	0.26780674	0.26780674	0.26780674	0.26780674	0.26780674	0.26780674	0.26780674	0.26780674	0.26780674	0.26780674	0.26780674	0.26780674	0.26780674	0.26780674	0.26780674	0.26780674	0.26780674	0.26780674	0.26780674	0.26780674	0.26780674	0.26780674	0.26780674	0.26780674	0.26780674	0.26780674	0.26780674	0.26780674	0.26780674	0.26780674	0.26780674	0.26780674	0.26780674	0.26780674	0.26780674	0.26780674	0.26780674	0.26780674	0.26780674	0.26780674	0.26780674	0.26780674	0.26780674	0.26780674	0.26780674	0.26780674	0.26780674	0.26780674
519.mp3	0.037940584	0.037940584	0.037940584	0.037940584	0.037940584	0.037940584	0.037940584	0.037940584	0.037940584	0.037940584	0.037940584	0.037940584	0.037940584	0.037940584	0.037940584	0.037940584	0.037940584	0.037940584	0.037940584	0.037940584	0.037940584	0.037940584	0.037940584	0.037940584	0.037940584	0.037940584	0.037940584	0.037940584	0.037940584	0.037940584	0.037940584	0.037940584	0.037940584	0.037940584	0.037940584	0.037940584	0.037940584	0.037940584	0.037940584	0.037940584	0.037940584	0.037940584	0.037940584	0.037940584	0.037940584	0.037940584	0.037940584	0.037940584	0.037940584
520.mp3	0.2839773	0.2839773	0.2839773	0.2839773	0.2839773	0.2839773	0.2839773	0.2839773	0.2839773	0.2839773	0.2839773	0.2839773	0.2839773	0.2839773	0.2839773	0.2839773	0.2839773	0.2839773	0.2839773	0.2839773	0.2839773	0.2839773	0.2839773	0.2839773	0.2839773	0.2839773	0.2839773	0.2839773	0.2839773	0.2839773	0.2839773	0.2839773	0.2839773	0.2839773	0.2839773	0.2839773	0.2839773	0.2839773	0.2839773	0.2839773	0.2839773	0.2839773	0.2839773	0.2839773	0.2839773	0.2839773	0.2839773	0.2839773	0.2839773
521.mp3	0.49167314	0.49167314	0.49167314	0.49167314	0.49167314	0.49167314	0.49167314	0.49167314	0.49167314	0.49167314	0.49167314	0.49167314	0.49167314	0.49167314	0.49167314	0.49167314	0.49167314	0.49167314	0.49167314	0.49167314	0.49167314	0.49167314	0.49167314	0.49167314	0.49167314	0.49167314	0.49167314	0.49167314	0.49167314	0.49167314	0.49167314	0.49167314	0.49167314	0.49167314	0.49167314	0.49167314	0.49167314	0.49167314	0.49167314	0.49167314	0.49167314	0.49167314	0.49167314	0.49167314	0.49167314	0.49167314	0.49167314	0.49167314	0.49167314
522.mp3	0.18359715	0.18359715	0.18359715	0.18359715	0.18359715	0.18359715	0.18359715	0.18359715	0.18359715	0.18359715	0.18359715	0.18359715	0.18359715	0.18359715	0.18359715	0.18359715	0.18359715	0.18359715	0.18359715	0.18359715	0.18359715	0.18359715	0.18359715	0.18359715	0.18359715	0.18359715	0.18359715	0.18359715	0.18359715	0.18359715	0.18359715	0.18359715	0.18359715	0.18359715	0.18359715	0.18359715	0.18359715	0.18359715	0.18359715	0.18359715	0.18359715	0.18359715	0.18359715	0.18359715	0.18359715	0.18359715	0.18359715	0.18359715	0.18359715
523.mp3	0.05867181	0.05867181	0.05867181	0.05867181	0.05867181	0.05867181	0.05867181	0.05867181	0.05867181	0.05867181	0.05867181	0.05867181	0.05867181	0.05867181	0.05867181	0.05867181	0.05867181	0.05867181	0.05867181	0.05867181	0.05867181	0.05867181	0.05867181	0.05867181	0.05867181	0.05867181	0.05867181	0.05867181	0.05867181	0.05867181	0.05867181	0.05867181	0.05867181	0.05867181	0.05867181	0.05867181	0.05867181	0.05867181	0.05867181	0.05867181	0.05867181	0.05867181	0.05867181	0.05867181	0.05867181	0.05867181	0.05867181	0.05867181	0.05867181
524.mp3	0.40432853	0.40432853	0.40432853	0.40432853	0.40432853	0.40432853	0.40432853	0.40432853	0.40432853	0.40432853	0.40432853	0.40432853	0.40432853	0.40432853	0.40432853	0.40432853	0.40432853	0.40432853	0.40432853	0.40432853	0.40432853	0.40432853	0.40432853	0.40432853	0.40432853	0.40432853	0.40432853	0.40432853	0.40432853	0.40432853	0.40432853	0.40432853	0.40432853	0.40432853	0.40432853	0.40432853	0.40432853	0.40432853	0.40432853	0.40432853	0.40432853	0.40432853	0.40432853	0.40432853	0.40432853	0.40432853	0.40432853	0.40432853	0.40432853
525.mp3	0.06980988	0.06980988	0.06980988	0.06980988	0.06980988	0.06980988	0.06980988	0.06980988	0.06980988	0.06980988	0.06980988	0.06980988	0.06980988	0.06980988	0.06980988	0.06980988	0.06980988	0.06980988	0.06980988	0.06980988	0.06980988	0.06980988	0.06980988	0.06980988	0.06980988	0.06980988	0.06980988	0.06980988	0.06980988	0.06980988	0.06980988	0.06980988	0.06980988	0.06980988	0.06980988	0.06980988	0.06980988	0.06980988	0.06980988	0.06980988	0.06980988	0.06980988	0.06980988	0.06980988	0.06980988	0.06980988	0.06980988	0.06980988	0.06980988
527.mp3	0.30488703	0.30488703	0.30488703	0.30488703	0.30488703	0.30488703	0.30488703	0.30488703	0.30488703	0.30488703	0.30488703	0.30488703	0.30488703	0.30488703	0.30488703	0.30488703	0.30488703	0.30488703	0.30488703	0.30488703	0.30488703	0.30488703	0.30488703	0.30488703	0.30488703	0.30488703	0.30488703	0.30488703	0.30488703	0.30488703	0.30488703	0.30488703	0.30488703	0.30488703	0.30488703	0.30488703	0.30488703	0.30488703	0.30488703	0.30488703	0.30488703	0.30488703	0.30488703	0.30488703	0.30488703	0.30488703	0.30488703	0.30488703	0.30488703
529.mp3	0.29696983	0.29696983	0.29696983	0.29696983	0.29696983	0.29696983	0.29696983	0.29696983	0.29696983	0.29696983	0.29696983	0.29696983	0.29696983	0.29696983	0.29696983	0.29696983	0.29696983	0.29696983	0.29696983	0.29696983	0.29696983	0.29696983	0.29696983	0.29696983	0.29696983	0.29696983	0.29696983	0.29696983	0.29696983	0.29696983	0.29696983	0.29696983	0.29696983	0.29696983	0.29696983	0.29696983	0.29696983	0.29696983	0.29696983	0.29696983	0.29696983	0.29696983	0.29696983	0.29696983	0.29696983	0.29696983	0.29696983	0.29696983	0.29696983
530.mp3	0.31841174	0.31841174	0.31841174	0.31841174	0.31841174	0.31841174	0.31841174	0.31841174	0.31841174	0.31841174	0.31841174	0.31841174	0.31841174	0.31841174	0.31841174	0.31841174	0.31841174	0.31841174	0.31841174	0.31841174	0.31841174	0.31841174	0.31841174	0.31841174	0.31841174	0.31841174	0.31841174	0.31841174	0.31841174	0.31841174	0.31841174	0.31841174	0.31841174	0.31841174	0.31841174	0.31841174	0.31841174	0.31841174	0.31841174	0.31841174	0.31841174	0.31841174	0.31841174	0.31841174	0.31841174	0.31841174	0.31841174	0.31841174	0.31841174
535.mp3	0.3144935	0.3144935	0.3144935	0.3144935	0.3144935	0.3144935	0.3144935	0.3144935	0.3144935	0.3144935	0.3144935	0.3144935	0.3144935	0.3144935	0.3144935	0.3144935	0.3144935	0.3144935	0.3144935	0.3144935	0.3144935	0.3144935	0.3144935	0.3144935	0.3144935	0.3144935	0.3144935	0.3144935	0.3144935	0.3144935	0.3144935	0.3144935	0.3144935	0.3144935	0.3144935	0.3144935	0.3144935	0.3144935	0.3144935	0.3144935	0.3144935	0.3144935	0.3144935	0.3144935	0.3144935	0.3144935	0.3144935	0.3144935	0.3144935
536.mp3	-0.013818659	-0.013818659	-0.013818659	-0.013818659	-0.013818659	-0.013818659	-0.013818659	-0.013818659	-0.013818659	-0.013818659	-0.013818659	-0.013818659	-0.013818659	-0.013818659	-0.013818659	-0.013818659	-0.013818659	-0.013818659	-0.013818659	-0.013818659	-0.013818659	-0.013818659	-0.013818659	-0.013818659	-0.013818659	-0.013818659	-0.013818659	-0.013818659	-0.013818659	-0.013818659	-0.013818659	-0.013818659	-0.013818659	-0.013818659	-0.013818659	-0.013818659	-0.013818659	-0.013818659	-0.013818659	-0.013818659	-0.013818659	-0.013818659	-0.013818659	-0.013818659	-0.013818659	-0.013818659	-0.013818659	-0.013818659	-0.013818659
537.mp3	0.12880027	0.12880027	0.12880027	0.12880027	0.12880027	0.12880027	0.12880027	0.12880027	0.12880027	0.12880027	0.12880027	0.12880027	0.12880027	0.12880027	0.12880027	0.12880027	0.12880027	0.12880027	0.12880027	0.12880027	0.12880027	0.12880027	0.12880027	0.12880027	0.12880027	0.12880027	0.12880027	0.12880027	0.12880027	0.12880027	0.12880027	0.12880027	0.12880027	0.12880027	0.12880027	0.12880027	0.12880027	0.12880027	0.12880027	0.12880027	0.12880027	0.12880027	0.12880027	0.12880027	0.12880027	0.12880027	0.12880027	0.12880027	0.12880027
540.mp3	0.23622212	0.23622212	0.23622212	0.23622212	0.23622212	0.23622212	0.23622212	0.23622212	0.23622212	0.23622212	0.23622212	0.23622212	0.23622212	0.23622212	0.23622212	0.23622212	0.23622212	0.23622212	0.23622212	0.23622212	0.23622212	0.23622212	0.23622212	0.23622212	0.23622212	0.23622212	0.23622212	0.23622212	0.23622212	0.23622212	0.23622212	0.23622212	0.23622212	0.23622212	0.23622212	0.23622212	0.23622212	0.23622212	0.23622212	0.23622212	0.23622212	0.23622212	0.23622212	0.23622212	0.23622212	0.23622212	0.23622212	0.23622212	0.23622212
544.mp3	0.17215037	0.17215037	0.17215037	0.17215037	0.17215037	0.17215037	0.17215037	0.17215037	0.17215037	0.17215037	0.17215037	0.17215037	0.17215037	0.17215037	0.17215037	0.17215037	0.17215037	0.17215037	0.17215037	0.17215037	0.17215037	0.17215037	0.17215037	0.17215037	0.17215037	0.17215037	0.17215037	0.17215037	0.17215037	0.17215037	0.17215037	0.17215037	0.17215037	0.17215037	0.17215037	0.17215037	0.17215037	0.17215037	0.17215037	0.17215037	0.17215037	0.17215037	0.17215037	0.17215037	0.17215037	0.17215037	0.17215037	0.17215037	0.17215037
547.mp3	0.16347107	0.16347107	0.16347107	0.16347107	0.16347107	0.16347107	0.16347107	0.16347107	0.16347107	0.16347107	0.16347107	0.16347107	0.16347107	0.16347107	0.16347107	0.16347107	0.16347107	0.16347107	0.16347107	0.16347107	0.16347107	0.16347107	0.16347107	0.16347107	0.16347107	0.16347107	0.16347107	0.16347107	0.16347107	0.16347107	0.16347107	0.16347107	0.16347107	0.16347107	0.16347107	0.16347107	0.16347107	0.16347107	0.16347107	0.16347107	0.16347107	0.16347107	0.16347107	0.16347107	0.16347107	0.16347107	0.16347107	0.16347107	0.16347107
550.mp3	0.21870232	0.21870232	0.21870232	0.21870232	0.21870232	0.21870232	0.21870232	0.21870232	0.21870232	0.21870232	0.21870232	0.21870232	0.21870232	0.21870232	0.21870232	0.21870232	0.21870232	0.21870232	0.21870232	0.21870232	0.21870232	0.21870232	0.21870232	0.21870232	0.21870232	0.21870232	0.21870232	0.21870232	0.21870232	0.21870232	0.21870232	0.21870232	0.21870232	0.21870232	0.21870232	0.21870232	0.21870232	0.21870232	0.21870232	0.21870232	0.21870232	0.21870232	0.21870232	0.21870232	0.21870232	0.21870232	0.21870232	0.21870232	0.21870232
551.mp3	0.2656684	0.2656684	0.2656684	0.2656684	0.2656684	0.2656684	0.2656684	0.2656684	0.2656684	0.2656684	0.2656684	0.2656684	0.2656684	0.2656684	0.2656684	0.2656684	0.2656684	0.2656684	0.2656684	0.2656684	0.2656684	0.2656684	0.2656684	0.2656684	0.2656684	0.2656684	0.2656684	0.2656684	0.2656684	0.2656684	0.2656684	0.2656684	0.2656684	0.2656684	0.2656684	0.2656684	0.2656684	0.2656684	0.2656684	0.2656684	0.2656684	0.2656684	0.2656684	0.2656684	0.2656684	0.2656684	0.2656684	0.2656684	0.2656684
554.mp3	0.11619442	0.11619442	0.11619442	0.11619442	0.11619442	0.11619442	0.11619442	0.11619442	0.11619442	0.11619442	0.11619442	0.11619442	0.11619442	0.11619442	0.11619442	0.11619442	0.11619442	0.11619442	0.11619442	0.11619442	0.11619442	0.11619442	0.11619442	0.11619442	0.11619442	0.11619442	0.11619442	0.11619442	0.11619442	0.11619442	0.11619442	0.11619442	0.11619442	0.11619442	0.11619442	0.11619442	0.11619442	0.11619442	0.11619442	0.11619442	0.11619442	0.11619442	0.11619442	0.11619442	0.11619442	0.11619442	0.11619442	0.11619442	0.11619442
555.mp3	0.21674177	0.21674177	0.21674177	0.21674177	0.21674177	0.21674177	0.21674177	0.21674177	0.21674177	0.21674177	0.21674177	0.21674177	0.21674177	0.21674177	0.21674177	0.21674177	0.21674177	0.21674177	0.21674177	0.21674177	0.21674177	0.21674177	0.21674177	0.21674177	0.21674177	0.21674177	0.21674177	0.21674177	0.21674177	0.21674177	0.21674177	0.21674177	0.21674177	0.21674177	0.21674177	0.21674177	0.21674177	0.21674177	0.21674177	0.21674177	0.21674177	0.21674177	0.21674177	0.21674177	0.21674177	0.21674177	0.21674177	0.21674177	0.21674177
556.mp3	0.07911784	0.07911784	0.07911784	0.07911784	0.07911784	0.07911784	0.07911784	0.07911784	0.07911784	0.07911784	0.07911784	0.07911784	0.07911784	0.07911784	0.07911784	0.07911784	0.07911784	0.07911784	0.07911784	0.07911784	0.07911784	0.07911784	0.07911784	0.07911784	0.07911784	0.07911784	0.07911784	0.07911784	0.07911784	0.07911784	0.07911784	0.07911784	0.07911784	0.07911784	0.07911784	0.07911784	0.07911784	0.07911784	0.07911784	0.07911784	0.07911784	0.07911784	0.07911784	0.07911784	0.07911784	0.07911784	0.07911784	0.07911784	0.07911784
558.mp3	-0.07660808	-0.07660808	-0.07660808	-0.07660808	-0.07660808	-0.07660808	-0.07660808	-0.07660808	-0.07660808	-0.07660808	-0.07660808	-0.07660808	-0.07660808	-0.07660808	-0.07660808	-0.07660808	-0.07660808	-0.07660808	-0.07660808	-0.07660808	-0.07660808	-0.07660808	-0.07660808	-0.07660808	-0.07660808	-0.07660808	-0.07660808	-0.07660808	-0.07660808	-0.07660808	-0.07660808	-0.07660808	-0.07660808	-0.07660808	-0.07660808	-0.07660808	-0.07660808	-0.07660808	-0.07660808	-0.07660808	-0.07660808	-0.07660808	-0.07660808	-0.07660808	-0.07660808	-0.07660808	-0.07660808	-0.07660808	-0.07660808
560.mp3	0.40727064	0.40727064	0.40727064	0.40727064	0.40727064	0.40727064	0.40727064	0.40727064	0.40727064	0.40727064	0.40727064	0.40727064	0.40727064	0.40727064	0.40727064	0.40727064	0.40727064	0.40727064	0.40727064	0.40727064	0.40727064	0.40727064	0.40727064	0.40727064	0.40727064	0.40727064	0.40727064	0.40727064	0.40727064	0.40727064	0.40727064	0.40727064	0.40727064	0.40727064	0.40727064	0.40727064	0.40727064	0.40727064	0.40727064	0.40727064	0.40727064	0.40727064	0.40727064	0.40727064	0.40727064	0.40727064	0.40727064	0.40727064	0.40727064
561.mp3	0.33392945	0.33392945	0.33392945	0.33392945	0.33392945	0.33392945	0.33392945	0.33392945	0.33392945	0.33392945	0.33392945	0.33392945	0.33392945	0.33392945	0.33392945	0.33392945	0.33392945	0.33392945	0.33392945	0.33392945	0.33392945	0.33392945	0.33392945	0.33392945	0.33392945	0.33392945	0.33392945	0.33392945	0.33392945	0.33392945	0.33392945	0.33392945	0.33392945	0.33392945	0.33392945	0.33392945	0.33392945	0.33392945	0.33392945	0.33392945	0.33392945	0.33392945	0.33392945	0.33392945	0.33392945	0.33392945	0.33392945	0.33392945	0.33392945
564.mp3	0.099869505	0.099869505	0.099869505	0.099869505	0.099869505	0.099869505	0.099869505	0.099869505	0.099869505	0.099869505	0.099869505	0.099869505	0.099869505	0.099869505	0.099869505	0.099869505	0.099869505	0.099869505	0.099869505	0.099869505	0.099869505	0.099869505	0.099869505	0.099869505	0.099869505	0.099869505	0.099869505	0.099869505	0.099869505	0.099869505	0.099869505	0.099869505	0.099869505	0.099869505	0.099869505	0.099869505	0.099869505	0.099869505	0.099869505	0.099869505	0.099869505	0.099869505	0.099869505	0.099869505	0.099869505	0.099869505	0.099869505	0.099869505	0.099869505
565.mp3	0.08890992	0.08890992	0.08890992	0.08890992	0.08890992	0.08890992	0.08890992	0.08890992	0.08890992	0.08890992	0.08890992	0.08890992	0.08890992	0.08890992	0.08890992	0.08890992	0.08890992	0.08890992	0.08890992	0.08890992	0.08890992	0.08890992	0.08890992	0.08890992	0.08890992	0.08890992	0.08890992	0.08890992	0.08890992	0.08890992	0.08890992	0.08890992	0.08890992	0.08890992	0.08890992	0.08890992	0.08890992	0.08890992	0.08890992	0.08890992	0.08890992	0.08890992	0.08890992	0.08890992	0.08890992	0.08890992	0.08890992	0.08890992	0.08890992
568.mp3	0.06504226	0.06504226	0.06504226	0.06504226	0.06504226	0.06504226	0.06504226	0.06504226	0.06504226	0.06504226	0.06504226	0.06504226	0.06504226	0.06504226	0.06504226	0.06504226	0.06504226	0.06504226	0.06504226	0.06504226	0.06504226	0.06504226	0.06504226	0.06504226	0.06504226	0.06504226	0.06504226	0.06504226	0.06504226	0.06504226	0.06504226	0.06504226	0.06504226	0.06504226	0.06504226	0.06504226	0.06504226	0.06504226	0.06504226	0.06504226	0.06504226	0.06504226	0.06504226	0.06504226	0.06504226	0.06504226	0.06504226	0.06504226	0.06504226
574.mp3	0.13757873	0.13757873	0.13757873	0.13757873	0.13757873	0.13757873	0.13757873	0.13757873	0.13757873	0.13757873	0.13757873	0.13757873	0.13757873	0.13757873	0.13757873	0.13757873	0.13757873	0.13757873	0.13757873	0.13757873	0.13757873	0.13757873	0.13757873	0.13757873	0.13757873	0.13757873	0.13757873	0.13757873	0.13757873	0.13757873	0.13757873	0.13757873	0.13757873	0.13757873	0.13757873	0.13757873	0.13757873	0.13757873	0.13757873	0.13757873	0.13757873	0.13757873	0.13757873	0.13757873	0.13757873	0.13757873	0.13757873	0.13757873	0.13757873
577.mp3	0.2038917	0.2038917	0.2038917	0.2038917	0.2038917	0.2038917	0.2038917	0.2038917	0.2038917	0.2038917	0.2038917	0.2038917	0.2038917	0.2038917	0.2038917	0.2038917	0.2038917	0.2038917	0.2038917	0.2038917	0.2038917	0.2038917	0.2038917	0.2038917	0.2038917	0.2038917	0.2038917	0.2038917	0.2038917	0.2038917	0.2038917	0.2038917	0.2038917	0.2038917	0.2038917	0.2038917	0.2038917	0.2038917	0.2038917	0.2038917	0.2038917	0.2038917	0.2038917	0.2038917	0.2038917	0.2038917	0.2038917	0.2038917	0.2038917
579.mp3	0.32871598	0.32871598	0.32871598	0.32871598	0.32871598	0.32871598	0.32871598	0.32871598	0.32871598	0.32871598	0.32871598	0.32871598	0.32871598	0.32871598	0.32871598	0.32871598	0.32871598	0.32871598	0.32871598	0.32871598	0.32871598	0.32871598	0.32871598	0.32871598	0.32871598	0.32871598	0.32871598	0.32871598	0.32871598	0.32871598	0.32871598	0.32871598	0.32871598	0.32871598	0.32871598	0.32871598	0.32871598	0.32871598	0.32871598	0.32871598	0.32871598	0.32871598	0.32871598	0.32871598	0.32871598	0.32871598	0.32871598	0.32871598	0.32871598
580.mp3	0.004334986	0.004334986	0.004334986	0.004334986	0.004334986	0.004334986	0.004334986	0.004334986	0.004334986	0.004334986	0.004334986	0.004334986	0.004334986	0.004334986	0.004334986	0.004334986	0.004334986	0.004334986	0.004334986	0.004334986	0.004334986	0.004334986	0.004334986	0.004334986	0.004334986	0.004334986	0.004334986	0.004334986	0.004334986	0.004334986	0.004334986	0.004334986	0.004334986	0.004334986	0.004334986	0.004334986	0.004334986	0.004334986	0.004334986	0.004334986	0.004334986	0.004334986	0.004334986	0.004334986	0.004334986	0.004334986	0.004334986	0.004334986	0.004334986
581.mp3	0.09485924	0.09485924	0.09485924	0.09485924	0.09485924	0.09485924	0.09485924	0.09485924	0.09485924	0.09485924	0.09485924	0.09485924	0.09485924	0.09485924	0.09485924	0.09485924	0.09485924	0.09485924	0.09485924	0.09485924	0.09485924	0.09485924	0.09485924	0.09485924	0.09485924	0.09485924	0.09485924	0.09485924	0.09485924	0.09485924	0.09485924	0.09485924	0.09485924	0.09485924	0.09485924	0.09485924	0.09485924	0.09485924	0.09485924	0.09485924	0.09485924	0.09485924	0.09485924	0.09485924	0.09485924	0.09485924	0.09485924	0.09485924	0.09485924
582.mp3	0.049431507	0.049431507	0.049431507	0.049431507	0.049431507	0.049431507	0.049431507	0.049431507	0.049431507	0.049431507	0.049431507	0.049431507	0.049431507	0.049431507	0.049431507	0.049431507	0.049431507	0.049431507	0.049431507	0.049431507	0.049431507	0.049431507	0.049431507	0.049431507	0.049431507	0.049431507	0.049431507	0.049431507	0.049431507	0.049431507	0.049431507	0.049431507	0.049431507	0.049431507	0.049431507	0.049431507	0.049431507	0.049431507	0.049431507	0.049431507	0.049431507	0.049431507	0.049431507	0.049431507	0.049431507	0.049431507	0.049431507	0.049431507	0.049431507
584.mp3	0.37095505	0.37095505	0.37095505	0.37095505	0.37095505	0.37095505	0.37095505	0.37095505	0.37095505	0.37095505	0.37095505	0.37095505	0.37095505	0.37095505	0.37095505	0.37095505	0.37095505	0.37095505	0.37095505	0.37095505	0.37095505	0.37095505	0.37095505	0.37095505	0.37095505	0.37095505	0.37095505	0.37095505	0.37095505	0.37095505	0.37095505	0.37095505	0.37095505	0.37095505	0.37095505	0.37095505	0.37095505	0.37095505	0.37095505	0.37095505	0.37095505	0.37095505	0.37095505	0.37095505	0.37095505	0.37095505	0.37095505	0.37095505	0.37095505
585.mp3	0.1745368	0.1745368	0.1745368	0.1745368	0.1745368	0.1745368	0.1745368	0.1745368	0.1745368	0.1745368	0.1745368	0.1745368	0.1745368	0.1745368	0.1745368	0.1745368	0.1745368	0.1745368	0.1745368	0.1745368	0.1745368	0.1745368	0.1745368	0.1745368	0.1745368	0.1745368	0.1745368	0.1745368	0.1745368	0.1745368	0.1745368	0.1745368	0.1745368	0.1745368	0.1745368	0.1745368	0.1745368	0.1745368	0.1745368	0.1745368	0.1745368	0.1745368	0.1745368	0.1745368	0.1745368	0.1745368	0.1745368	0.1745368	0.1745368
586.mp3	0.14620611	0.14620611	0.14620611	0.14620611	0.14620611	0.14620611	0.14620611	0.14620611	0.14620611	0.14620611	0.14620611	0.14620611	0.14620611	0.14620611	0.14620611	0.14620611	0.14620611	0.14620611	0.14620611	0.14620611	0.14620611	0.14620611	0.14620611	0.14620611	0.14620611	0.14620611	0.14620611	0.14620611	0.14620611	0.14620611	0.14620611	0.14620611	0.14620611	0.14620611	0.14620611	0.14620611	0.14620611	0.14620611	0.14620611	0.14620611	0.14620611	0.14620611	0.14620611	0.14620611	0.14620611	0.14620611	0.14620611	0.14620611	0.14620611
591.mp3	0.20293117	0.20293117	0.20293117	0.20293117	0.20293117	0.20293117	0.20293117	0.20293117	0.20293117	0.20293117	0.20293117	0.20293117	0.20293117	0.20293117	0.20293117	0.20293117	0.20293117	0.20293117	0.20293117	0.20293117	0.20293117	0.20293117	0.20293117	0.20293117	0.20293117	0.20293117	0.20293117	0.20293117	0.20293117	0.20293117	0.20293117	0.20293117	0.20293117	0.20293117	0.20293117	0.20293117	0.20293117	0.20293117	0.20293117	0.20293117	0.20293117	0.20293117	0.20293117	0.20293117	0.20293117	0.20293117	0.20293117	0.20293117	0.20293117
592.mp3	0.26899138	0.26899138	0.26899138	0.26899138	0.26899138	0.26899138	0.26899138	0.26899138	0.26899138	0.26899138	0.26899138	0.26899138	0.26899138	0.26899138	0.26899138	0.26899138	0.26899138	0.26899138	0.26899138	0.26899138	0.26899138	0.26899138	0.26899138	0.26899138	0.26899138	0.26899138	0.26899138	0.26899138	0.26899138	0.26899138	0.26899138	0.26899138	0.26899138	0.26899138	0.26899138	0.26899138	0.26899138	0.26899138	0.26899138	0.26899138	0.26899138	0.26899138	0.26899138	0.26899138	0.26899138	0.26899138	0.26899138	0.26899138	0.26899138
594.mp3	0.5750653	0.5750653	0.5750653	0.5750653	0.5750653	0.5750653	0.5750653	0.5750653	0.5750653	0.5750653	0.5750653	0.5750653	0.5750653	0.5750653	0.5750653	0.5750653	0.5750653	0.5750653	0.5750653	0.5750653	0.5750653	0.5750653	0.5750653	0.5750653	0.5750653	0.5750653	0.5750653	0.5750653	0.5750653	0.5750653	0.5750653	0.5750653	0.5750653	0.5750653	0.5750653	0.5750653	0.5750653	0.5750653	0.5750653	0.5750653	0.5750653	0.5750653	0.5750653	0.5750653	0.5750653	0.5750653	0.5750653	0.5750653	0.5750653
597.mp3	0.25102538	0.25102538	0.25102538	0.25102538	0.25102538	0.25102538	0.25102538	0.25102538	0.25102538	0.25102538	0.25102538	0.25102538	0.25102538	0.25102538	0.25102538	0.25102538	0.25102538	0.25102538	0.25102538	0.25102538	0.25102538	0.25102538	0.25102538	0.25102538	0.25102538	0.25102538	0.25102538	0.25102538	0.25102538	0.25102538	0.25102538	0.25102538	0.25102538	0.25102538	0.25102538	0.25102538	0.25102538	0.25102538	0.25102538	0.25102538	0.25102538	0.25102538	0.25102538	0.25102538	0.25102538	0.25102538	0.25102538	0.25102538	0.25102538
598.mp3	0.20688802	0.20688802	0.20688802	0.20688802	0.20688802	0.20688802	0.20688802	0.20688802	0.20688802	0.20688802	0.20688802	0.20688802	0.20688802	0.20688802	0.20688802	0.20688802	0.20688802	0.20688802	0.20688802	0.20688802	0.20688802	0.20688802	0.20688802	0.20688802	0.20688802	0.20688802	0.20688802	0.20688802	0.20688802	0.20688802	0.20688802	0.20688802	0.20688802	0.20688802	0.20688802	0.20688802	0.20688802	0.20688802	0.20688802	0.20688802	0.20688802	0.20688802	0.20688802	0.20688802	0.20688802	0.20688802	0.20688802	0.20688802	0.20688802
600.mp3	0.28314862	0.28314862	0.28314862	0.28314862	0.28314862	0.28314862	0.28314862	0.28314862	0.28314862	0.28314862	0.28314862	0.28314862	0.28314862	0.28314862	0.28314862	0.28314862	0.28314862	0.28314862	0.28314862	0.28314862	0.28314862	0.28314862	0.28314862	0.28314862	0.28314862	0.28314862	0.28314862	0.28314862	0.28314862	0.28314862	0.28314862	0.28314862	0.28314862	0.28314862	0.28314862	0.28314862	0.28314862	0.28314862	0.28314862	0.28314862	0.28314862	0.28314862	0.28314862	0.28314862	0.28314862	0.28314862	0.28314862	0.28314862	0.28314862
605.mp3	0.11190782	0.11190782	0.11190782	0.11190782	0.11190782	0.11190782	0.11190782	0.11190782	0.11190782	0.11190782	0.11190782	0.11190782	0.11190782	0.11190782	0.11190782	0.11190782	0.11190782	0.11190782	0.11190782	0.11190782	0.11190782	0.11190782	0.11190782	0.11190782	0.11190782	0.11190782	0.11190782	0.11190782	0.11190782	0.11190782	0.11190782	0.11190782	0.11190782	0.11190782	0.11190782	0.11190782	0.11190782	0.11190782	0.11190782	0.11190782	0.11190782	0.11190782	0.11190782	0.11190782	0.11190782	0.11190782	0.11190782	0.11190782	0.11190782
606.mp3	0.28376827	0.28376827	0.28376827	0.28376827	0.28376827	0.28376827	0.28376827	0.28376827	0.28376827	0.28376827	0.28376827	0.28376827	0.28376827	0.28376827	0.28376827	0.28376827	0.28376827	0.28376827	0.28376827	0.28376827	0.28376827	0.28376827	0.28376827	0.28376827	0.28376827	0.28376827	0.28376827	0.28376827	0.28376827	0.28376827	0.28376827	0.28376827	0.28376827	0.28376827	0.28376827	0.28376827	0.28376827	0.28376827	0.28376827	0.28376827	0.28376827	0.28376827	0.28376827	0.28376827	0.28376827	0.28376827	0.28376827	0.28376827	0.28376827
607.mp3	0.2963557	0.2963557	0.2963557	0.2963557	0.2963557	0.2963557	0.2963557	0.2963557	0.2963557	0.2963557	0.2963557	0.2963557	0.2963557	0.2963557	0.2963557	0.2963557	0.2963557	0.2963557	0.2963557	0.2963557	0.2963557	0.2963557	0.2963557	0.2963557	0.2963557	0.2963557	0.2963557	0.2963557	0.2963557	0.2963557	0.2963557	0.2963557	0.2963557	0.2963557	0.2963557	0.2963557	0.2963557	0.2963557	0.2963557	0.2963557	0.2963557	0.2963557	0.2963557	0.2963557	0.2963557	0.2963557	0.2963557	0.2963557	0.2963557
608.mp3	0.052663215	0.052663215	0.052663215	0.052663215	0.052663215	0.052663215	0.052663215	0.052663215	0.052663215	0.052663215	0.052663215	0.052663215	0.052663215	0.052663215	0.052663215	0.052663215	0.052663215	0.052663215	0.052663215	0.052663215	0.052663215	0.052663215	0.052663215	0.052663215	0.052663215	0.052663215	0.052663215	0.052663215	0.052663215	0.052663215	0.052663215	0.052663215	0.052663215	0.052663215	0.052663215	0.052663215	0.052663215	0.052663215	0.052663215	0.052663215	0.052663215	0.052663215	0.052663215	0.052663215	0.052663215	0.052663215	0.052663215	0.052663215	0.052663215
609.mp3	0.056055374	0.056055374	0.056055374	0.056055374	0.056055374	0.056055374	0.056055374	0.056055374	0.056055374	0.056055374	0.056055374	0.056055374	0.056055374	0.056055374	0.056055374	0.056055374	0.056055374	0.056055374	0.056055374	0.056055374	0.056055374	0.056055374	0.056055374	0.056055374	0.056055374	0.056055374	0.056055374	0.056055374	0.056055374	0.056055374	0.056055374	0.056055374	0.056055374	0.056055374	0.056055374	0.056055374	0.056055374	0.056055374	0.056055374	0.056055374	0.056055374	0.056055374	0.056055374	0.056055374	0.056055374	0.056055374	0.056055374	0.056055374	0.056055374
610.mp3	-0.06886244	-0.06886244	-0.06886244	-0.06886244	-0.06886244	-0.06886244	-0.06886244	-0.06886244	-0.06886244	-0.06886244	-0.06886244	-0.06886244	-0.06886244	-0.06886244	-0.06886244	-0.06886244	-0.06886244	-0.06886244	-0.06886244	-0.06886244	-0.06886244	-0.06886244	-0.06886244	-0.06886244	-0.06886244	-0.06886244	-0.06886244	-0.06886244	-0.06886244	-0.06886244	-0.06886244	-0.06886244	-0.06886244	-0.06886244	-0.06886244	-0.06886244	-0.06886244	-0.06886244	-0.06886244	-0.06886244	-0.06886244	-0.06886244	-0.06886244	-0.06886244	-0.06886244	-0.06886244	-0.06886244	-0.06886244	-0.06886244
611.mp3	0.43772948	0.43772948	0.43772948	0.43772948	0.43772948	0.43772948	0.43772948	0.43772948	0.43772948	0.43772948	0.43772948	0.43772948	0.43772948	0.43772948	0.43772948	0.43772948	0.43772948	0.43772948	0.43772948	0.43772948	0.43772948	0.43772948	0.43772948	0.43772948	0.43772948	0.43772948	0.43772948	0.43772948	0.43772948	0.43772948	0.43772948	0.43772948	0.43772948	0.43772948	0.43772948	0.43772948	0.43772948	0.43772948	0.43772948	0.43772948	0.43772948	0.43772948	0.43772948	0.43772948	0.43772948	0.43772948	0.43772948	0.43772948	0.43772948
612.mp3	0.3036217	0.3036217	0.3036217	0.3036217	0.3036217	0.3036217	0.3036217	0.3036217	0.3036217	0.3036217	0.3036217	0.3036217	0.3036217	0.3036217	0.3036217	0.3036217	0.3036217	0.3036217	0.3036217	0.3036217	0.3036217	0.3036217	0.3036217	0.3036217	0.3036217	0.3036217	0.3036217	0.3036217	0.3036217	0.3036217	0.3036217	0.3036217	0.3036217	0.3036217	0.3036217	0.3036217	0.3036217	0.3036217	0.3036217	0.3036217	0.3036217	0.3036217	0.3036217	0.3036217	0.3036217	0.3036217	0.3036217	0.3036217	0.3036217
613.mp3	0.26366603	0.26366603	0.26366603	0.26366603	0.26366603	0.26366603	0.26366603	0.26366603	0.26366603	0.26366603	0.26366603	0.26366603	0.26366603	0.26366603	0.26366603	0.26366603	0.26366603	0.26366603	0.26366603	0.26366603	0.26366603	0.26366603	0.26366603	0.26366603	0.26366603	0.26366603	0.26366603	0.26366603	0.26366603	0.26366603	0.26366603	0.26366603	0.26366603	0.26366603	0.26366603	0.26366603	0.26366603	0.26366603	0.26366603	0.26366603	0.26366603	0.26366603	0.26366603	0.26366603	0.26366603	0.26366603	0.26366603	0.26366603	0.26366603
614.mp3	0.21569279	0.21569279	0.21569279	0.21569279	0.21569279	0.21569279	0.21569279	0.21569279	0.21569279	0.21569279	0.21569279	0.21569279	0.21569279	0.21569279	0.21569279	0.21569279	0.21569279	0.21569279	0.21569279	0.21569279	0.21569279	0.21569279	0.21569279	0.21569279	0.21569279	0.21569279	0.21569279	0.21569279	0.21569279	0.21569279	0.21569279	0.21569279	0.21569279	0.21569279	0.21569279	0.21569279	0.21569279	0.21569279	0.21569279	0.21569279	0.21569279	0.21569279	0.21569279	0.21569279	0.21569279	0.21569279	0.21569279	0.21569279	0.21569279
615.mp3	-0.050578758	-0.050578758	-0.050578758	-0.050578758	-0.050578758	-0.050578758	-0.050578758	-0.050578758	-0.050578758	-0.050578758	-0.050578758	-0.050578758	-0.050578758	-0.050578758	-0.050578758	-0.050578758	-0.050578758	-0.050578758	-0.050578758	-0.050578758	-0.050578758	-0.050578758	-0.050578758	-0.050578758	-0.050578758	-0.050578758	-0.050578758	-0.050578758	-0.050578758	-0.050578758	-0.050578758	-0.050578758	-0.050578758	-0.050578758	-0.050578758	-0.050578758	-0.050578758	-0.050578758	-0.050578758	-0.050578758	-0.050578758	-0.050578758	-0.050578758	-0.050578758	-0.050578758	-0.050578758	-0.050578758	-0.050578758	-0.050578758
616.mp3	-0.08095647	-0.08095647	-0.08095647	-0.08095647	-0.08095647	-0.08095647	-0.08095647	-0.08095647	-0.08095647	-0.08095647	-0.08095647	-0.08095647	-0.08095647	-0.08095647	-0.08095647	-0.08095647	-0.08095647	-0.08095647	-0.08095647	-0.08095647	-0.08095647	-0.08095647	-0.08095647	-0.08095647	-0.08095647	-0.08095647	-0.08095647	-0.08095647	-0.08095647	-0.08095647	-0.08095647	-0.08095647	-0.08095647	-0.08095647	-0.08095647	-0.08095647	-0.08095647	-0.08095647	-0.08095647	-0.08095647	-0.08095647	-0.08095647	-0.08095647	-0.08095647	-0.08095647	-0.08095647	-0.08095647	-0.08095647	-0.08095647
617.mp3	0.32859752	0.32859752	0.32859752	0.32859752	0.32859752	0.32859752	0.32859752	0.32859752	0.32859752	0.32859752	0.32859752	0.32859752	0.32859752	0.32859752	0.32859752	0.32859752	0.32859752	0.32859752	0.32859752	0.32859752	0.32859752	0.32859752	0.32859752	0.32859752	0.32859752	0.32859752	0.32859752	0.32859752	0.32859752	0.32859752	0.32859752	0.32859752	0.32859752	0.32859752	0.32859752	0.32859752	0.32859752	0.32859752	0.32859752	0.32859752	0.32859752	0.32859752	0.32859752	0.32859752	0.32859752	0.32859752	0.32859752	0.32859752	0.32859752
620.mp3	-0.1286624	-0.1286624	-0.1286624	-0.1286624	-0.1286624	-0.1286624	-0.1286624	-0.1286624	-0.1286624	-0.1286624	-0.1286624	-0.1286624	-0.1286624	-0.1286624	-0.1286624	-0.1286624	-0.1286624	-0.1286624	-0.1286624	-0.1286624	-0.1286624	-0.1286624	-0.1286624	-0.1286624	-0.1286624	-0.1286624	-0.1286624	-0.1286624	-0.1286624	-0.1286624	-0.1286624	-0.1286624	-0.1286624	-0.1286624	-0.1286624	-0.1286624	-0.1286624	-0.1286624	-0.1286624	-0.1286624	-0.1286624	-0.1286624	-0.1286624	-0.1286624	-0.1286624	-0.1286624	-0.1286624	-0.1286624	-0.1286624
621.mp3	0.33350322	0.33350322	0.33350322	0.33350322	0.33350322	0.33350322	0.33350322	0.33350322	0.33350322	0.33350322	0.33350322	0.33350322	0.33350322	0.33350322	0.33350322	0.33350322	0.33350322	0.33350322	0.33350322	0.33350322	0.33350322	0.33350322	0.33350322	0.33350322	0.33350322	0.33350322	0.33350322	0.33350322	0.33350322	0.33350322	0.33350322	0.33350322	0.33350322	0.33350322	0.33350322	0.33350322	0.33350322	0.33350322	0.33350322	0.33350322	0.33350322	0.33350322	0.33350322	0.33350322	0.33350322	0.33350322	0.33350322	0.33350322	0.33350322
622.mp3	0.16970482	0.16970482	0.16970482	0.16970482	0.16970482	0.16970482	0.16970482	0.16970482	0.16970482	0.16970482	0.16970482	0.16970482	0.16970482	0.16970482	0.16970482	0.16970482	0.16970482	0.16970482	0.16970482	0.16970482	0.16970482	0.16970482	0.16970482	0.16970482	0.16970482	0.16970482	0.16970482	0.16970482	0.16970482	0.16970482	0.16970482	0.16970482	0.16970482	0.16970482	0.16970482	0.16970482	0.16970482	0.16970482	0.16970482	0.16970482	0.16970482	0.16970482	0.16970482	0.16970482	0.16970482	0.16970482	0.16970482	0.16970482	0.16970482
623.mp3	0.35866988	0.35866988	0.35866988	0.35866988	0.35866988	0.35866988	0.35866988	0.35866988	0.35866988	0.35866988	0.35866988	0.35866988	0.35866988	0.35866988	0.35866988	0.35866988	0.35866988	0.35866988	0.35866988	0.35866988	0.35866988	0.35866988	0.35866988	0.35866988	0.35866988	0.35866988	0.35866988	0.35866988	0.35866988	0.35866988	0.35866988	0.35866988	0.35866988	0.35866988	0.35866988	0.35866988	0.35866988	0.35866988	0.35866988	0.35866988	0.35866988	0.35866988	0.35866988	0.35866988	0.35866988	0.35866988	0.35866988	0.35866988	0.35866988
625.mp3	0.16998631	0.16998631	0.16998631	0.16998631	0.16998631	0.16998631	0.16998631	0.16998631	0.16998631	0.16998631	0.16998631	0.16998631	0.16998631	0.16998631	0.16998631	0.16998631	0.16998631	0.16998631	0.16998631	0.16998631	0.16998631	0.16998631	0.16998631	0.16998631	0.16998631	0.16998631	0.16998631	0.16998631	0.16998631	0.16998631	0.16998631	0.16998631	0.16998631	0.16998631	0.16998631	0.16998631	0.16998631	0.16998631	0.16998631	0.16998631	0.16998631	0.16998631	0.16998631	0.16998631	0.16998631	0.16998631	0.16998631	0.16998631	0.16998631
628.mp3	0.31826386	0.31826386	0.31826386	0.31826386	0.31826386	0.31826386	0.31826386	0.31826386	0.31826386	0.31826386	0.31826386	0.31826386	0.31826386	0.31826386	0.31826386	0.31826386	0.31826386	0.31826386	0.31826386	0.31826386	0.31826386	0.31826386	0.31826386	0.31826386	0.31826386	0.31826386	0.31826386	0.31826386	0.31826386	0.31826386	0.31826386	0.31826386	0.31826386	0.31826386	0.31826386	0.31826386	0.31826386	0.31826386	0.31826386	0.31826386	0.31826386	0.31826386	0.31826386	0.31826386	0.31826386	0.31826386	0.31826386	0.31826386	0.31826386
629.mp3	0.1722349	0.1722349	0.1722349	0.1722349	0.1722349	0.1722349	0.1722349	0.1722349	0.1722349	0.1722349	0.1722349	0.1722349	0.1722349	0.1722349	0.1722349	0.1722349	0.1722349	0.1722349	0.1722349	0.1722349	0.1722349	0.1722349	0.1722349	0.1722349	0.1722349	0.1722349	0.1722349	0.1722349	0.1722349	0.1722349	0.1722349	0.1722349	0.1722349	0.1722349	0.1722349	0.1722349	0.1722349	0.1722349	0.1722349	0.1722349	0.1722349	0.1722349	0.1722349	0.1722349	0.1722349	0.1722349	0.1722349	0.1722349	0.1722349
631.mp3	0.29933128	0.29933128	0.29933128	0.29933128	0.29933128	0.29933128	0.29933128	0.29933128	0.29933128	0.29933128	0.29933128	0.29933128	0.29933128	0.29933128	0.29933128	0.29933128	0.29933128	0.29933128	0.29933128	0.29933128	0.29933128	0.29933128	0.29933128	0.29933128	0.29933128	0.29933128	0.29933128	0.29933128	0.29933128	0.29933128	0.29933128	0.29933128	0.29933128	0.29933128	0.29933128	0.29933128	0.29933128	0.29933128	0.29933128	0.29933128	0.29933128	0.29933128	0.29933128	0.29933128	0.29933128	0.29933128	0.29933128	0.29933128	0.29933128
632.mp3	0.12309885	0.12309885	0.12309885	0.12309885	0.12309885	0.12309885	0.12309885	0.12309885	0.12309885	0.12309885	0.12309885	0.12309885	0.12309885	0.12309885	0.12309885	0.12309885	0.12309885	0.12309885	0.12309885	0.12309885	0.12309885	0.12309885	0.12309885	0.12309885	0.12309885	0.12309885	0.12309885	0.12309885	0.12309885	0.12309885	0.12309885	0.12309885	0.12309885	0.12309885	0.12309885	0.12309885	0.12309885	0.12309885	0.12309885	0.12309885	0.12309885	0.12309885	0.12309885	0.12309885	0.12309885	0.12309885	0.12309885	0.12309885	0.12309885
634.mp3	0.11156421	0.11156421	0.11156421	0.11156421	0.11156421	0.11156421	0.11156421	0.11156421	0.11156421	0.11156421	0.11156421	0.11156421	0.11156421	0.11156421	0.11156421	0.11156421	0.11156421	0.11156421	0.11156421	0.11156421	0.11156421	0.11156421	0.11156421	0.11156421	0.11156421	0.11156421	0.11156421	0.11156421	0.11156421	0.11156421	0.11156421	0.11156421	0.11156421	0.11156421	0.11156421	0.11156421	0.11156421	0.11156421	0.11156421	0.11156421	0.11156421	0.11156421	0.11156421	0.11156421	0.11156421	0.11156421	0.11156421	0.11156421	0.11156421
635.mp3	0.075682335	0.075682335	0.075682335	0.075682335	0.075682335	0.075682335	0.075682335	0.075682335	0.075682335	0.075682335	0.075682335	0.075682335	0.075682335	0.075682335	0.075682335	0.075682335	0.075682335	0.075682335	0.075682335	0.075682335	0.075682335	0.075682335	0.075682335	0.075682335	0.075682335	0.075682335	0.075682335	0.075682335	0.075682335	0.075682335	0.075682335	0.075682335	0.075682335	0.075682335	0.075682335	0.075682335	0.075682335	0.075682335	0.075682335	0.075682335	0.075682335	0.075682335	0.075682335	0.075682335	0.075682335	0.075682335	0.075682335	0.075682335	0.075682335
637.mp3	0.20190129	0.20190129	0.20190129	0.20190129	0.20190129	0.20190129	0.20190129	0.20190129	0.20190129	0.20190129	0.20190129	0.20190129	0.20190129	0.20190129	0.20190129	0.20190129	0.20190129	0.20190129	0.20190129	0.20190129	0.20190129	0.20190129	0.20190129	0.20190129	0.20190129	0.20190129	0.20190129	0.20190129	0.20190129	0.20190129	0.20190129	0.20190129	0.20190129	0.20190129	0.20190129	0.20190129	0.20190129	0.20190129	0.20190129	0.20190129	0.20190129	0.20190129	0.20190129	0.20190129	0.20190129	0.20190129	0.20190129	0.20190129	0.20190129
638.mp3	0.24479264	0.24479264	0.24479264	0.24479264	0.24479264	0.24479264	0.24479264	0.24479264	0.24479264	0.24479264	0.24479264	0.24479264	0.24479264	0.24479264	0.24479264	0.24479264	0.24479264	0.24479264	0.24479264	0.24479264	0.24479264	0.24479264	0.24479264	0.24479264	0.24479264	0.24479264	0.24479264	0.24479264	0.24479264	0.24479264	0.24479264	0.24479264	0.24479264	0.24479264	0.24479264	0.24479264	0.24479264	0.24479264	0.24479264	0.24479264	0.24479264	0.24479264	0.24479264	0.24479264	0.24479264	0.24479264	0.24479264	0.24479264	0.24479264
639.mp3	0.14782318	0.14782318	0.14782318	0.14782318	0.14782318	0.14782318	0.14782318	0.14782318	0.14782318	0.14782318	0.14782318	0.14782318	0.14782318	0.14782318	0.14782318	0.14782318	0.14782318	0.14782318	0.14782318	0.14782318	0.14782318	0.14782318	0.14782318	0.14782318	0.14782318	0.14782318	0.14782318	0.14782318	0.14782318	0.14782318	0.14782318	0.14782318	0.14782318	0.14782318	0.14782318	0.14782318	0.14782318	0.14782318	0.14782318	0.14782318	0.14782318	0.14782318	0.14782318	0.14782318	0.14782318	0.14782318	0.14782318	0.14782318	0.14782318
640.mp3	0.123080604	0.123080604	0.123080604	0.123080604	0.123080604	0.123080604	0.123080604	0.123080604	0.123080604	0.123080604	0.123080604	0.123080604	0.123080604	0.123080604	0.123080604	0.123080604	0.123080604	0.123080604	0.123080604	0.123080604	0.123080604	0.123080604	0.123080604	0.123080604	0.123080604	0.123080604	0.123080604	0.123080604	0.123080604	0.123080604	0.123080604	0.123080604	0.123080604	0.123080604	0.123080604	0.123080604	0.123080604	0.123080604	0.123080604	0.123080604	0.123080604	0.123080604	0.123080604	0.123080604	0.123080604	0.123080604	0.123080604	0.123080604	0.123080604
643.mp3	0.060764767	0.060764767	0.060764767	0.060764767	0.060764767	0.060764767	0.060764767	0.060764767	0.060764767	0.060764767	0.060764767	0.060764767	0.060764767	0.060764767	0.060764767	0.060764767	0.060764767	0.060764767	0.060764767	0.060764767	0.060764767	0.060764767	0.060764767	0.060764767	0.060764767	0.060764767	0.060764767	0.060764767	0.060764767	0.060764767	0.060764767	0.060764767	0.060764767	0.060764767	0.060764767	0.060764767	0.060764767	0.060764767	0.060764767	0.060764767	0.060764767	0.060764767	0.060764767	0.060764767	0.060764767	0.060764767	0.060764767	0.060764767	0.060764767
644.mp3	0.0648766	0.0648766	0.0648766	0.0648766	0.0648766	0.0648766	0.0648766	0.0648766	0.0648766	0.0648766	0.0648766	0.0648766	0.0648766	0.0648766	0.0648766	0.0648766	0.0648766	0.0648766	0.0648766	0.0648766	0.0648766	0.0648766	0.0648766	0.0648766	0.0648766	0.0648766	0.0648766	0.0648766	0.0648766	0.0648766	0.0648766	0.0648766	0.0648766	0.0648766	0.0648766	0.0648766	0.0648766	0.0648766	0.0648766	0.0648766	0.0648766	0.0648766	0.0648766	0.0648766	0.0648766	0.0648766	0.0648766	0.0648766	0.0648766
645.mp3	0.32395393	0.32395393	0.32395393	0.32395393	0.32395393	0.32395393	0.32395393	0.32395393	0.32395393	0.32395393	0.32395393	0.32395393	0.32395393	0.32395393	0.32395393	0.32395393	0.32395393	0.32395393	0.32395393	0.32395393	0.32395393	0.32395393	0.32395393	0.32395393	0.32395393	0.32395393	0.32395393	0.32395393	0.32395393	0.32395393	0.32395393	0.32395393	0.32395393	0.32395393	0.32395393	0.32395393	0.32395393	0.32395393	0.32395393	0.32395393	0.32395393	0.32395393	0.32395393	0.32395393	0.32395393	0.32395393	0.32395393	0.32395393	0.32395393
646.mp3	-0.19030869	-0.19030869	-0.19030869	-0.19030869	-0.19030869	-0.19030869	-0.19030869	-0.19030869	-0.19030869	-0.19030869	-0.19030869	-0.19030869	-0.19030869	-0.19030869	-0.19030869	-0.19030869	-0.19030869	-0.19030869	-0.19030869	-0.19030869	-0.19030869	-0.19030869	-0.19030869	-0.19030869	-0.19030869	-0.19030869	-0.19030869	-0.19030869	-0.19030869	-0.19030869	-0.19030869	-0.19030869	-0.19030869	-0.19030869	-0.19030869	-0.19030869	-0.19030869	-0.19030869	-0.19030869	-0.19030869	-0.19030869	-0.19030869	-0.19030869	-0.19030869	-0.19030869	-0.19030869	-0.19030869	-0.19030869	-0.19030869
647.mp3	0.24550897	0.24550897	0.24550897	0.24550897	0.24550897	0.24550897	0.24550897	0.24550897	0.24550897	0.24550897	0.24550897	0.24550897	0.24550897	0.24550897	0.24550897	0.24550897	0.24550897	0.24550897	0.24550897	0.24550897	0.24550897	0.24550897	0.24550897	0.24550897	0.24550897	0.24550897	0.24550897	0.24550897	0.24550897	0.24550897	0.24550897	0.24550897	0.24550897	0.24550897	0.24550897	0.24550897	0.24550897	0.24550897	0.24550897	0.24550897	0.24550897	0.24550897	0.24550897	0.24550897	0.24550897	0.24550897	0.24550897	0.24550897	0.24550897
648.mp3	0.32846665	0.32846665	0.32846665	0.32846665	0.32846665	0.32846665	0.32846665	0.32846665	0.32846665	0.32846665	0.32846665	0.32846665	0.32846665	0.32846665	0.32846665	0.32846665	0.32846665	0.32846665	0.32846665	0.32846665	0.32846665	0.32846665	0.32846665	0.32846665	0.32846665	0.32846665	0.32846665	0.32846665	0.32846665	0.32846665	0.32846665	0.32846665	0.32846665	0.32846665	0.32846665	0.32846665	0.32846665	0.32846665	0.32846665	0.32846665	0.32846665	0.32846665	0.32846665	0.32846665	0.32846665	0.32846665	0.32846665	0.32846665	0.32846665
649.mp3	0.30762795	0.30762795	0.30762795	0.30762795	0.30762795	0.30762795	0.30762795	0.30762795	0.30762795	0.30762795	0.30762795	0.30762795	0.30762795	0.30762795	0.30762795	0.30762795	0.30762795	0.30762795	0.30762795	0.30762795	0.30762795	0.30762795	0.30762795	0.30762795	0.30762795	0.30762795	0.30762795	0.30762795	0.30762795	0.30762795	0.30762795	0.30762795	0.30762795	0.30762795	0.30762795	0.30762795	0.30762795	0.30762795	0.30762795	0.30762795	0.30762795	0.30762795	0.30762795	0.30762795	0.30762795	0.30762795	0.30762795	0.30762795	0.30762795
650.mp3	0.2992277	0.2992277	0.2992277	0.2992277	0.2992277	0.2992277	0.2992277	0.2992277	0.2992277	0.2992277	0.2992277	0.2992277	0.2992277	0.2992277	0.2992277	0.2992277	0.2992277	0.2992277	0.2992277	0.2992277	0.2992277	0.2992277	0.2992277	0.2992277	0.2992277	0.2992277	0.2992277	0.2992277	0.2992277	0.2992277	0.2992277	0.2992277	0.2992277	0.2992277	0.2992277	0.2992277	0.2992277	0.2992277	0.2992277	0.2992277	0.2992277	0.2992277	0.2992277	0.2992277	0.2992277	0.2992277	0.2992277	0.2992277	0.2992277
651.mp3	0.047407746	0.047407746	0.047407746	0.047407746	0.047407746	0.047407746	0.047407746	0.047407746	0.047407746	0.047407746	0.047407746	0.047407746	0.047407746	0.047407746	0.047407746	0.047407746	0.047407746	0.047407746	0.047407746	0.047407746	0.047407746	0.047407746	0.047407746	0.047407746	0.047407746	0.047407746	0.047407746	0.047407746	0.047407746	0.047407746	0.047407746	0.047407746	0.047407746	0.047407746	0.047407746	0.047407746	0.047407746	0.047407746	0.047407746	0.047407746	0.047407746	0.047407746	0.047407746	0.047407746	0.047407746	0.047407746	0.047407746	0.047407746	0.047407746
652.mp3	0.008003973	0.008003973	0.008003973	0.008003973	0.008003973	0.008003973	0.008003973	0.008003973	0.008003973	0.008003973	0.008003973	0.008003973	0.008003973	0.008003973	0.008003973	0.008003973	0.008003973	0.008003973	0.008003973	0.008003973	0.008003973	0.008003973	0.008003973	0.008003973	0.008003973	0.008003973	0.008003973	0.008003973	0.008003973	0.008003973	0.008003973	0.008003973	0.008003973	0.008003973	0.008003973	0.008003973	0.008003973	0.008003973	0.008003973	0.008003973	0.008003973	0.008003973	0.008003973	0.008003973	0.008003973	0.008003973	0.008003973	0.008003973	0.008003973
653.mp3	0.12833801	0.12833801	0.12833801	0.12833801	0.12833801	0.12833801	0.12833801	0.12833801	0.12833801	0.12833801	0.12833801	0.12833801	0.12833801	0.12833801	0.12833801	0.12833801	0.12833801	0.12833801	0.12833801	0.12833801	0.12833801	0.12833801	0.12833801	0.12833801	0.12833801	0.12833801	0.12833801	0.12833801	0.12833801	0.12833801	0.12833801	0.12833801	0.12833801	0.12833801	0.12833801	0.12833801	0.12833801	0.12833801	0.12833801	0.12833801	0.12833801	0.12833801	0.12833801	0.12833801	0.12833801	0.12833801	0.12833801	0.12833801	0.12833801
654.mp3	0.04100199	0.04100199	0.04100199	0.04100199	0.04100199	0.04100199	0.04100199	0.04100199	0.04100199	0.04100199	0.04100199	0.04100199	0.04100199	0.04100199	0.04100199	0.04100199	0.04100199	0.04100199	0.04100199	0.04100199	0.04100199	0.04100199	0.04100199	0.04100199	0.04100199	0.04100199	0.04100199	0.04100199	0.04100199	0.04100199	0.04100199	0.04100199	0.04100199	0.04100199	0.04100199	0.04100199	0.04100199	0.04100199	0.04100199	0.04100199	0.04100199	0.04100199	0.04100199	0.04100199	0.04100199	0.04100199	0.04100199	0.04100199	0.04100199
656.mp3	-0.12299537	-0.12299537	-0.12299537	-0.12299537	-0.12299537	-0.12299537	-0.12299537	-0.12299537	-0.12299537	-0.12299537	-0.12299537	-0.12299537	-0.12299537	-0.12299537	-0.12299537	-0.12299537	-0.12299537	-0.12299537	-0.12299537	-0.12299537	-0.12299537	-0.12299537	-0.12299537	-0.12299537	-0.12299537	-0.12299537	-0.12299537	-0.12299537	-0.12299537	-0.12299537	-0.12299537	-0.12299537	-0.12299537	-0.12299537	-0.12299537	-0.12299537	-0.12299537	-0.12299537	-0.12299537	-0.12299537	-0.12299537	-0.12299537	-0.12299537	-0.12299537	-0.12299537	-0.12299537	-0.12299537	-0.12299537	-0.12299537
657.mp3	-0.012427107	-0.012427107	-0.012427107	-0.012427107	-0.012427107	-0.012427107	-0.012427107	-0.012427107	-0.012427107	-0.012427107	-0.012427107	-0.012427107	-0.012427107	-0.012427107	-0.012427107	-0.012427107	-0.012427107	-0.012427107	-0.012427107	-0.012427107	-0.012427107	-0.012427107	-0.012427107	-0.012427107	-0.012427107	-0.012427107	-0.012427107	-0.012427107	-0.012427107	-0.012427107	-0.012427107	-0.012427107	-0.012427107	-0.012427107	-0.012427107	-0.012427107	-0.012427107	-0.012427107	-0.012427107	-0.012427107	-0.012427107	-0.012427107	-0.012427107	-0.012427107	-0.012427107	-0.012427107	-0.012427107	-0.012427107	-0.012427107
658.mp3	0.024166442	0.024166442	0.024166442	0.024166442	0.024166442	0.024166442	0.024166442	0.024166442	0.024166442	0.024166442	0.024166442	0.024166442	0.024166442	0.024166442	0.024166442	0.024166442	0.024166442	0.024166442	0.024166442	0.024166442	0.024166442	0.024166442	0.024166442	0.024166442	0.024166442	0.024166442	0.024166442	0.024166442	0.024166442	0.024166442	0.024166442	0.024166442	0.024166442	0.024166442	0.024166442	0.024166442	0.024166442	0.024166442	0.024166442	0.024166442	0.024166442	0.024166442	0.024166442	0.024166442	0.024166442	0.024166442	0.024166442	0.024166442	0.024166442
660.mp3	0.2556696	0.2556696	0.2556696	0.2556696	0.2556696	0.2556696	0.2556696	0.2556696	0.2556696	0.2556696	0.2556696	0.2556696	0.2556696	0.2556696	0.2556696	0.2556696	0.2556696	0.2556696	0.2556696	0.2556696	0.2556696	0.2556696	0.2556696	0.2556696	0.2556696	0.2556696	0.2556696	0.2556696	0.2556696	0.2556696	0.2556696	0.2556696	0.2556696	0.2556696	0.2556696	0.2556696	0.2556696	0.2556696	0.2556696	0.2556696	0.2556696	0.2556696	0.2556696	0.2556696	0.2556696	0.2556696	0.2556696	0.2556696	0.2556696
661.mp3	0.09659102	0.09659102	0.09659102	0.09659102	0.09659102	0.09659102	0.09659102	0.09659102	0.09659102	0.09659102	0.09659102	0.09659102	0.09659102	0.09659102	0.09659102	0.09659102	0.09659102	0.09659102	0.09659102	0.09659102	0.09659102	0.09659102	0.09659102	0.09659102	0.09659102	0.09659102	0.09659102	0.09659102	0.09659102	0.09659102	0.09659102	0.09659102	0.09659102	0.09659102	0.09659102	0.09659102	0.09659102	0.09659102	0.09659102	0.09659102	0.09659102	0.09659102	0.09659102	0.09659102	0.09659102	0.09659102	0.09659102	0.09659102	0.09659102
662.mp3	-0.019147392	-0.019147392	-0.019147392	-0.019147392	-0.019147392	-0.019147392	-0.019147392	-0.019147392	-0.019147392	-0.019147392	-0.019147392	-0.019147392	-0.019147392	-0.019147392	-0.019147392	-0.019147392	-0.019147392	-0.019147392	-0.019147392	-0.019147392	-0.019147392	-0.019147392	-0.019147392	-0.019147392	-0.019147392	-0.019147392	-0.019147392	-0.019147392	-0.019147392	-0.019147392	-0.019147392	-0.019147392	-0.019147392	-0.019147392	-0.019147392	-0.019147392	-0.019147392	-0.019147392	-0.019147392	-0.019147392	-0.019147392	-0.019147392	-0.019147392	-0.019147392	-0.019147392	-0.019147392	-0.019147392	-0.019147392	-0.019147392
663.mp3	-0.10895259	-0.10895259	-0.10895259	-0.10895259	-0.10895259	-0.10895259	-0.10895259	-0.10895259	-0.10895259	-0.10895259	-0.10895259	-0.10895259	-0.10895259	-0.10895259	-0.10895259	-0.10895259	-0.10895259	-0.10895259	-0.10895259	-0.10895259	-0.10895259	-0.10895259	-0.10895259	-0.10895259	-0.10895259	-0.10895259	-0.10895259	-0.10895259	-0.10895259	-0.10895259	-0.10895259	-0.10895259	-0.10895259	-0.10895259	-0.10895259	-0.10895259	-0.10895259	-0.10895259	-0.10895259	-0.10895259	-0.10895259	-0.10895259	-0.10895259	-0.10895259	-0.10895259	-0.10895259	-0.10895259	-0.10895259	-0.10895259
664.mp3	0.23783186	0.23783186	0.23783186	0.23783186	0.23783186	0.23783186	0.23783186	0.23783186	0.23783186	0.23783186	0.23783186	0.23783186	0.23783186	0.23783186	0.23783186	0.23783186	0.23783186	0.23783186	0.23783186	0.23783186	0.23783186	0.23783186	0.23783186	0.23783186	0.23783186	0.23783186	0.23783186	0.23783186	0.23783186	0.23783186	0.23783186	0.23783186	0.23783186	0.23783186	0.23783186	0.23783186	0.23783186	0.23783186	0.23783186	0.23783186	0.23783186	0.23783186	0.23783186	0.23783186	0.23783186	0.23783186	0.23783186	0.23783186	0.23783186
665.mp3	0.31202024	0.31202024	0.31202024	0.31202024	0.31202024	0.31202024	0.31202024	0.31202024	0.31202024	0.31202024	0.31202024	0.31202024	0.31202024	0.31202024	0.31202024	0.31202024	0.31202024	0.31202024	0.31202024	0.31202024	0.31202024	0.31202024	0.31202024	0.31202024	0.31202024	0.31202024	0.31202024	0.31202024	0.31202024	0.31202024	0.31202024	0.31202024	0.31202024	0.31202024	0.31202024	0.31202024	0.31202024	0.31202024	0.31202024	0.31202024	0.31202024	0.31202024	0.31202024	0.31202024	0.31202024	0.31202024	0.31202024	0.31202024	0.31202024
666.mp3	-0.12406436	-0.12406436	-0.12406436	-0.12406436	-0.12406436	-0.12406436	-0.12406436	-0.12406436	-0.12406436	-0.12406436	-0.12406436	-0.12406436	-0.12406436	-0.12406436	-0.12406436	-0.12406436	-0.12406436	-0.12406436	-0.12406436	-0.12406436	-0.12406436	-0.12406436	-0.12406436	-0.12406436	-0.12406436	-0.12406436	-0.12406436	-0.12406436	-0.12406436	-0.12406436	-0.12406436	-0.12406436	-0.12406436	-0.12406436	-0.12406436	-0.12406436	-0.12406436	-0.12406436	-0.12406436	-0.12406436	-0.12406436	-0.12406436	-0.12406436	-0.12406436	-0.12406436	-0.12406436	-0.12406436	-0.12406436	-0.12406436
667.mp3	-0.015198469	-0.015198469	-0.015198469	-0.015198469	-0.015198469	-0.015198469	-0.015198469	-0.015198469	-0.015198469	-0.015198469	-0.015198469	-0.015198469	-0.015198469	-0.015198469	-0.015198469	-0.015198469	-0.015198469	-0.015198469	-0.015198469	-0.015198469	-0.015198469	-0.015198469	-0.015198469	-0.015198469	-0.015198469	-0.015198469	-0.015198469	-0.015198469	-0.015198469	-0.015198469	-0.015198469	-0.015198469	-0.015198469	-0.015198469	-0.015198469	-0.015198469	-0.015198469	-0.015198469	-0.015198469	-0.015198469	-0.015198469	-0.015198469	-0.015198469	-0.015198469	-0.015198469	-0.015198469	-0.015198469	-0.015198469	-0.015198469
668.mp3	-0.042779647	-0.042779647	-0.042779647	-0.042779647	-0.042779647	-0.042779647	-0.042779647	-0.042779647	-0.042779647	-0.042779647	-0.042779647	-0.042779647	-0.042779647	-0.042779647	-0.042779647	-0.042779647	-0.042779647	-0.042779647	-0.042779647	-0.042779647	-0.042779647	-0.042779647	-0.042779647	-0.042779647	-0.042779647	-0.042779647	-0.042779647	-0.042779647	-0.042779647	-0.042779647	-0.042779647	-0.042779647	-0.042779647	-0.042779647	-0.042779647	-0.042779647	-0.042779647	-0.042779647	-0.042779647	-0.042779647	-0.042779647	-0.042779647	-0.042779647	-0.042779647	-0.042779647	-0.042779647	-0.042779647	-0.042779647	-0.042779647
671.mp3	-0.3920886	-0.3920886	-0.3920886	-0.3920886	-0.3920886	-0.3920886	-0.3920886	-0.3920886	-0.3920886	-0.3920886	-0.3920886	-0.3920886	-0.3920886	-0.3920886	-0.3920886	-0.3920886	-0.3920886	-0.3920886	-0.3920886	-0.3920886	-0.3920886	-0.3920886	-0.3920886	-0.3920886	-0.3920886	-0.3920886	-0.3920886	-0.3920886	-0.3920886	-0.3920886	-0.3920886	-0.3920886	-0.3920886	-0.3920886	-0.3920886	-0.3920886	-0.3920886	-0.3920886	-0.3920886	-0.3920886	-0.3920886	-0.3920886	-0.3920886	-0.3920886	-0.3920886	-0.3920886	-0.3920886	-0.3920886	-0.3920886
672.mp3	-0.094098665	-0.094098665	-0.094098665	-0.094098665	-0.094098665	-0.094098665	-0.094098665	-0.094098665	-0.094098665	-0.094098665	-0.094098665	-0.094098665	-0.094098665	-0.094098665	-0.094098665	-0.094098665	-0.094098665	-0.094098665	-0.094098665	-0.094098665	-0.094098665	-0.094098665	-0.094098665	-0.094098665	-0.094098665	-0.094098665	-0.094098665	-0.094098665	-0.094098665	-0.094098665	-0.094098665	-0.094098665	-0.094098665	-0.094098665	-0.094098665	-0.094098665	-0.094098665	-0.094098665	-0.094098665	-0.094098665	-0.094098665	-0.094098665	-0.094098665	-0.094098665	-0.094098665	-0.094098665	-0.094098665	-0.094098665	-0.094098665
673.mp3	0.03569497	0.03569497	0.03569497	0.03569497	0.03569497	0.03569497	0.03569497	0.03569497	0.03569497	0.03569497	0.03569497	0.03569497	0.03569497	0.03569497	0.03569497	0.03569497	0.03569497	0.03569497	0.03569497	0.03569497	0.03569497	0.03569497	0.03569497	0.03569497	0.03569497	0.03569497	0.03569497	0.03569497	0.03569497	0.03569497	0.03569497	0.03569497	0.03569497	0.03569497	0.03569497	0.03569497	0.03569497	0.03569497	0.03569497	0.03569497	0.03569497	0.03569497	0.03569497	0.03569497	0.03569497	0.03569497	0.03569497	0.03569497	0.03569497
674.mp3	0.27962944	0.27962944	0.27962944	0.27962944	0.27962944	0.27962944	0.27962944	0.27962944	0.27962944	0.27962944	0.27962944	0.27962944	0.27962944	0.27962944	0.27962944	0.27962944	0.27962944	0.27962944	0.27962944	0.27962944	0.27962944	0.27962944	0.27962944	0.27962944	0.27962944	0.27962944	0.27962944	0.27962944	0.27962944	0.27962944	0.27962944	0.27962944	0.27962944	0.27962944	0.27962944	0.27962944	0.27962944	0.27962944	0.27962944	0.27962944	0.27962944	0.27962944	0.27962944	0.27962944	0.27962944	0.27962944	0.27962944	0.27962944	0.27962944
675.mp3	0.25536668	0.25536668	0.25536668	0.25536668	0.25536668	0.25536668	0.25536668	0.25536668	0.25536668	0.25536668	0.25536668	0.25536668	0.25536668	0.25536668	0.25536668	0.25536668	0.25536668	0.25536668	0.25536668	0.25536668	0.25536668	0.25536668	0.25536668	0.25536668	0.25536668	0.25536668	0.25536668	0.25536668	0.25536668	0.25536668	0.25536668	0.25536668	0.25536668	0.25536668	0.25536668	0.25536668	0.25536668	0.25536668	0.25536668	0.25536668	0.25536668	0.25536668	0.25536668	0.25536668	0.25536668	0.25536668	0.25536668	0.25536668	0.25536668
676.mp3	0.25226203	0.25226203	0.25226203	0.25226203	0.25226203	0.25226203	0.25226203	0.25226203	0.25226203	0.25226203	0.25226203	0.25226203	0.25226203	0.25226203	0.25226203	0.25226203	0.25226203	0.25226203	0.25226203	0.25226203	0.25226203	0.25226203	0.25226203	0.25226203	0.25226203	0.25226203	0.25226203	0.25226203	0.25226203	0.25226203	0.25226203	0.25226203	0.25226203	0.25226203	0.25226203	0.25226203	0.25226203	0.25226203	0.25226203	0.25226203	0.25226203	0.25226203	0.25226203	0.25226203	0.25226203	0.25226203	0.25226203	0.25226203	0.25226203
677.mp3	0.43438983	0.43438983	0.43438983	0.43438983	0.43438983	0.43438983	0.43438983	0.43438983	0.43438983	0.43438983	0.43438983	0.43438983	0.43438983	0.43438983	0.43438983	0.43438983	0.43438983	0.43438983	0.43438983	0.43438983	0.43438983	0.43438983	0.43438983	0.43438983	0.43438983	0.43438983	0.43438983	0.43438983	0.43438983	0.43438983	0.43438983	0.43438983	0.43438983	0.43438983	0.43438983	0.43438983	0.43438983	0.43438983	0.43438983	0.43438983	0.43438983	0.43438983	0.43438983	0.43438983	0.43438983	0.43438983	0.43438983	0.43438983	0.43438983
681.mp3	0.4081772	0.4081772	0.4081772	0.4081772	0.4081772	0.4081772	0.4081772	0.4081772	0.4081772	0.4081772	0.4081772	0.4081772	0.4081772	0.4081772	0.4081772	0.4081772	0.4081772	0.4081772	0.4081772	0.4081772	0.4081772	0.4081772	0.4081772	0.4081772	0.4081772	0.4081772	0.4081772	0.4081772	0.4081772	0.4081772	0.4081772	0.4081772	0.4081772	0.4081772	0.4081772	0.4081772	0.4081772	0.4081772	0.4081772	0.4081772	0.4081772	0.4081772	0.4081772	0.4081772	0.4081772	0.4081772	0.4081772	0.4081772	0.4081772
682.mp3	0.26177338	0.26177338	0.26177338	0.26177338	0.26177338	0.26177338	0.26177338	0.26177338	0.26177338	0.26177338	0.26177338	0.26177338	0.26177338	0.26177338	0.26177338	0.26177338	0.26177338	0.26177338	0.26177338	0.26177338	0.26177338	0.26177338	0.26177338	0.26177338	0.26177338	0.26177338	0.26177338	0.26177338	0.26177338	0.26177338	0.26177338	0.26177338	0.26177338	0.26177338	0.26177338	0.26177338	0.26177338	0.26177338	0.26177338	0.26177338	0.26177338	0.26177338	0.26177338	0.26177338	0.26177338	0.26177338	0.26177338	0.26177338	0.26177338
684.mp3	0.32400432	0.32400432	0.32400432	0.32400432	0.32400432	0.32400432	0.32400432	0.32400432	0.32400432	0.32400432	0.32400432	0.32400432	0.32400432	0.32400432	0.32400432	0.32400432	0.32400432	0.32400432	0.32400432	0.32400432	0.32400432	0.32400432	0.32400432	0.32400432	0.32400432	0.32400432	0.32400432	0.32400432	0.32400432	0.32400432	0.32400432	0.32400432	0.32400432	0.32400432	0.32400432	0.32400432	0.32400432	0.32400432	0.32400432	0.32400432	0.32400432	0.32400432	0.32400432	0.32400432	0.32400432	0.32400432	0.32400432	0.32400432	0.32400432
685.mp3	-0.008325063	-0.008325063	-0.008325063	-0.008325063	-0.008325063	-0.008325063	-0.008325063	-0.008325063	-0.008325063	-0.008325063	-0.008325063	-0.008325063	-0.008325063	-0.008325063	-0.008325063	-0.008325063	-0.008325063	-0.008325063	-0.008325063	-0.008325063	-0.008325063	-0.008325063	-0.008325063	-0.008325063	-0.008325063	-0.008325063	-0.008325063	-0.008325063	-0.008325063	-0.008325063	-0.008325063	-0.008325063	-0.008325063	-0.008325063	-0.008325063	-0.008325063	-0.008325063	-0.008325063	-0.008325063	-0.008325063	-0.008325063	-0.008325063	-0.008325063	-0.008325063	-0.008325063	-0.008325063	-0.008325063	-0.008325063	-0.008325063
686.mp3	-0.035067014	-0.035067014	-0.035067014	-0.035067014	-0.035067014	-0.035067014	-0.035067014	-0.035067014	-0.035067014	-0.035067014	-0.035067014	-0.035067014	-0.035067014	-0.035067014	-0.035067014	-0.035067014	-0.035067014	-0.035067014	-0.035067014	-0.035067014	-0.035067014	-0.035067014	-0.035067014	-0.035067014	-0.035067014	-0.035067014	-0.035067014	-0.035067014	-0.035067014	-0.035067014	-0.035067014	-0.035067014	-0.035067014	-0.035067014	-0.035067014	-0.035067014	-0.035067014	-0.035067014	-0.035067014	-0.035067014	-0.035067014	-0.035067014	-0.035067014	-0.035067014	-0.035067014	-0.035067014	-0.035067014	-0.035067014	-0.035067014
687.mp3	-0.116220646	-0.116220646	-0.116220646	-0.116220646	-0.116220646	-0.116220646	-0.116220646	-0.116220646	-0.116220646	-0.116220646	-0.116220646	-0.116220646	-0.116220646	-0.116220646	-0.116220646	-0.116220646	-0.116220646	-0.116220646	-0.116220646	-0.116220646	-0.116220646	-0.116220646	-0.116220646	-0.116220646	-0.116220646	-0.116220646	-0.116220646	-0.116220646	-0.116220646	-0.116220646	-0.116220646	-0.116220646	-0.116220646	-0.116220646	-0.116220646	-0.116220646	-0.116220646	-0.116220646	-0.116220646	-0.116220646	-0.116220646	-0.116220646	-0.116220646	-0.116220646	-0.116220646	-0.116220646	-0.116220646	-0.116220646	-0.116220646
688.mp3	-0.1991446	-0.1991446	-0.1991446	-0.1991446	-0.1991446	-0.1991446	-0.1991446	-0.1991446	-0.1991446	-0.1991446	-0.1991446	-0.1991446	-0.1991446	-0.1991446	-0.1991446	-0.1991446	-0.1991446	-0.1991446	-0.1991446	-0.1991446	-0.1991446	-0.1991446	-0.1991446	-0.1991446	-0.1991446	-0.1991446	-0.1991446	-0.1991446	-0.1991446	-0.1991446	-0.1991446	-0.1991446	-0.1991446	-0.1991446	-0.1991446	-0.1991446	-0.1991446	-0.1991446	-0.1991446	-0.1991446	-0.1991446	-0.1991446	-0.1991446	-0.1991446	-0.1991446	-0.1991446	-0.1991446	-0.1991446	-0.1991446
689.mp3	-0.002025776	-0.002025776	-0.002025776	-0.002025776	-0.002025776	-0.002025776	-0.002025776	-0.002025776	-0.002025776	-0.002025776	-0.002025776	-0.002025776	-0.002025776	-0.002025776	-0.002025776	-0.002025776	-0.002025776	-0.002025776	-0.002025776	-0.002025776	-0.002025776	-0.002025776	-0.002025776	-0.002025776	-0.002025776	-0.002025776	-0.002025776	-0.002025776	-0.002025776	-0.002025776	-0.002025776	-0.002025776	-0.002025776	-0.002025776	-0.002025776	-0.002025776	-0.002025776	-0.002025776	-0.002025776	-0.002025776	-0.002025776	-0.002025776	-0.002025776	-0.002025776	-0.002025776	-0.002025776	-0.002025776	-0.002025776	-0.002025776
690.mp3	-0.00949233	-0.00949233	-0.00949233	-0.00949233	-0.00949233	-0.00949233	-0.00949233	-0.00949233	-0.00949233	-0.00949233	-0.00949233	-0.00949233	-0.00949233	-0.00949233	-0.00949233	-0.00949233	-0.00949233	-0.00949233	-0.00949233	-0.00949233	-0.00949233	-0.00949233	-0.00949233	-0.00949233	-0.00949233	-0.00949233	-0.00949233	-0.00949233	-0.00949233	-0.00949233	-0.00949233	-0.00949233	-0.00949233	-0.00949233	-0.00949233	-0.00949233	-0.00949233	-0.00949233	-0.00949233	-0.00949233	-0.00949233	-0.00949233	-0.00949233	-0.00949233	-0.00949233	-0.00949233	-0.00949233	-0.00949233	-0.00949233
691.mp3	0.21770945	0.21770945	0.21770945	0.21770945	0.21770945	0.21770945	0.21770945	0.21770945	0.21770945	0.21770945	0.21770945	0.21770945	0.21770945	0.21770945	0.21770945	0.21770945	0.21770945	0.21770945	0.21770945	0.21770945	0.21770945	0.21770945	0.21770945	0.21770945	0.21770945	0.21770945	0.21770945	0.21770945	0.21770945	0.21770945	0.21770945	0.21770945	0.21770945	0.21770945	0.21770945	0.21770945	0.21770945	0.21770945	0.21770945	0.21770945	0.21770945	0.21770945	0.21770945	0.21770945	0.21770945	0.21770945	0.21770945	0.21770945	0.21770945
692.mp3	0.33207598	0.33207598	0.33207598	0.33207598	0.33207598	0.33207598	0.33207598	0.33207598	0.33207598	0.33207598	0.33207598	0.33207598	0.33207598	0.33207598	0.33207598	0.33207598	0.33207598	0.33207598	0.33207598	0.33207598	0.33207598	0.33207598	0.33207598	0.33207598	0.33207598	0.33207598	0.33207598	0.33207598	0.33207598	0.33207598	0.33207598	0.33207598	0.33207598	0.33207598	0.33207598	0.33207598	0.33207598	0.33207598	0.33207598	0.33207598	0.33207598	0.33207598	0.33207598	0.33207598	0.33207598	0.33207598	0.33207598	0.33207598	0.33207598
693.mp3	0.2686636	0.2686636	0.2686636	0.2686636	0.2686636	0.2686636	0.2686636	0.2686636	0.2686636	0.2686636	0.2686636	0.2686636	0.2686636	0.2686636	0.2686636	0.2686636	0.2686636	0.2686636	0.2686636	0.2686636	0.2686636	0.2686636	0.2686636	0.2686636	0.2686636	0.2686636	0.2686636	0.2686636	0.2686636	0.2686636	0.2686636	0.2686636	0.2686636	0.2686636	0.2686636	0.2686636	0.2686636	0.2686636	0.2686636	0.2686636	0.2686636	0.2686636	0.2686636	0.2686636	0.2686636	0.2686636	0.2686636	0.2686636	0.2686636
695.mp3	0.1921021	0.1921021	0.1921021	0.1921021	0.1921021	0.1921021	0.1921021	0.1921021	0.1921021	0.1921021	0.1921021	0.1921021	0.1921021	0.1921021	0.1921021	0.1921021	0.1921021	0.1921021	0.1921021	0.1921021	0.1921021	0.1921021	0.1921021	0.1921021	0.1921021	0.1921021	0.1921021	0.1921021	0.1921021	0.1921021	0.1921021	0.1921021	0.1921021	0.1921021	0.1921021	0.1921021	0.1921021	0.1921021	0.1921021	0.1921021	0.1921021	0.1921021	0.1921021	0.1921021	0.1921021	0.1921021	0.1921021	0.1921021	0.1921021
696.mp3	0.000897951	0.000897951	0.000897951	0.000897951	0.000897951	0.000897951	0.000897951	0.000897951	0.000897951	0.000897951	0.000897951	0.000897951	0.000897951	0.000897951	0.000897951	0.000897951	0.000897951	0.000897951	0.000897951	0.000897951	0.000897951	0.000897951	0.000897951	0.000897951	0.000897951	0.000897951	0.000897951	0.000897951	0.000897951	0.000897951	0.000897951	0.000897951	0.000897951	0.000897951	0.000897951	0.000897951	0.000897951	0.000897951	0.000897951	0.000897951	0.000897951	0.000897951	0.000897951	0.000897951	0.000897951	0.000897951	0.000897951	0.000897951	0.000897951
697.mp3	-0.15417182	-0.15417182	-0.15417182	-0.15417182	-0.15417182	-0.15417182	-0.15417182	-0.15417182	-0.15417182	-0.15417182	-0.15417182	-0.15417182	-0.15417182	-0.15417182	-0.15417182	-0.15417182	-0.15417182	-0.15417182	-0.15417182	-0.15417182	-0.15417182	-0.15417182	-0.15417182	-0.15417182	-0.15417182	-0.15417182	-0.15417182	-0.15417182	-0.15417182	-0.15417182	-0.15417182	-0.15417182	-0.15417182	-0.15417182	-0.15417182	-0.15417182	-0.15417182	-0.15417182	-0.15417182	-0.15417182	-0.15417182	-0.15417182	-0.15417182	-0.15417182	-0.15417182	-0.15417182	-0.15417182	-0.15417182	-0.15417182
698.mp3	-0.1523011	-0.1523011	-0.1523011	-0.1523011	-0.1523011	-0.1523011	-0.1523011	-0.1523011	-0.1523011	-0.1523011	-0.1523011	-0.1523011	-0.1523011	-0.1523011	-0.1523011	-0.1523011	-0.1523011	-0.1523011	-0.1523011	-0.1523011	-0.1523011	-0.1523011	-0.1523011	-0.1523011	-0.1523011	-0.1523011	-0.1523011	-0.1523011	-0.1523011	-0.1523011	-0.1523011	-0.1523011	-0.1523011	-0.1523011	-0.1523011	-0.1523011	-0.1523011	-0.1523011	-0.1523011	-0.1523011	-0.1523011	-0.1523011	-0.1523011	-0.1523011	-0.1523011	-0.1523011	-0.1523011	-0.1523011	-0.1523011
699.mp3	-0.029239185	-0.029239185	-0.029239185	-0.029239185	-0.029239185	-0.029239185	-0.029239185	-0.029239185	-0.029239185	-0.029239185	-0.029239185	-0.029239185	-0.029239185	-0.029239185	-0.029239185	-0.029239185	-0.029239185	-0.029239185	-0.029239185	-0.029239185	-0.029239185	-0.029239185	-0.029239185	-0.029239185	-0.029239185	-0.029239185	-0.029239185	-0.029239185	-0.029239185	-0.029239185	-0.029239185	-0.029239185	-0.029239185	-0.029239185	-0.029239185	-0.029239185	-0.029239185	-0.029239185	-0.029239185	-0.029239185	-0.029239185	-0.029239185	-0.029239185	-0.029239185	-0.029239185	-0.029239185	-0.029239185	-0.029239185	-0.029239185
700.mp3	0.2097927	0.2097927	0.2097927	0.2097927	0.2097927	0.2097927	0.2097927	0.2097927	0.2097927	0.2097927	0.2097927	0.2097927	0.2097927	0.2097927	0.2097927	0.2097927	0.2097927	0.2097927	0.2097927	0.2097927	0.2097927	0.2097927	0.2097927	0.2097927	0.2097927	0.2097927	0.2097927	0.2097927	0.2097927	0.2097927	0.2097927	0.2097927	0.2097927	0.2097927	0.2097927	0.2097927	0.2097927	0.2097927	0.2097927	0.2097927	0.2097927	0.2097927	0.2097927	0.2097927	0.2097927	0.2097927	0.2097927	0.2097927	0.2097927
702.mp3	0.25392607	0.25392607	0.25392607	0.25392607	0.25392607	0.25392607	0.25392607	0.25392607	0.25392607	0.25392607	0.25392607	0.25392607	0.25392607	0.25392607	0.25392607	0.25392607	0.25392607	0.25392607	0.25392607	0.25392607	0.25392607	0.25392607	0.25392607	0.25392607	0.25392607	0.25392607	0.25392607	0.25392607	0.25392607	0.25392607	0.25392607	0.25392607	0.25392607	0.25392607	0.25392607	0.25392607	0.25392607	0.25392607	0.25392607	0.25392607	0.25392607	0.25392607	0.25392607	0.25392607	0.25392607	0.25392607	0.25392607	0.25392607	0.25392607
703.mp3	0.3203364	0.3203364	0.3203364	0.3203364	0.3203364	0.3203364	0.3203364	0.3203364	0.3203364	0.3203364	0.3203364	0.3203364	0.3203364	0.3203364	0.3203364	0.3203364	0.3203364	0.3203364	0.3203364	0.3203364	0.3203364	0.3203364	0.3203364	0.3203364	0.3203364	0.3203364	0.3203364	0.3203364	0.3203364	0.3203364	0.3203364	0.3203364	0.3203364	0.3203364	0.3203364	0.3203364	0.3203364	0.3203364	0.3203364	0.3203364	0.3203364	0.3203364	0.3203364	0.3203364	0.3203364	0.3203364	0.3203364	0.3203364	0.3203364
704.mp3	-0.11423559	-0.11423559	-0.11423559	-0.11423559	-0.11423559	-0.11423559	-0.11423559	-0.11423559	-0.11423559	-0.11423559	-0.11423559	-0.11423559	-0.11423559	-0.11423559	-0.11423559	-0.11423559	-0.11423559	-0.11423559	-0.11423559	-0.11423559	-0.11423559	-0.11423559	-0.11423559	-0.11423559	-0.11423559	-0.11423559	-0.11423559	-0.11423559	-0.11423559	-0.11423559	-0.11423559	-0.11423559	-0.11423559	-0.11423559	-0.11423559	-0.11423559	-0.11423559	-0.11423559	-0.11423559	-0.11423559	-0.11423559	-0.11423559	-0.11423559	-0.11423559	-0.11423559	-0.11423559	-0.11423559	-0.11423559	-0.11423559
706.mp3	0.11260451	0.11260451	0.11260451	0.11260451	0.11260451	0.11260451	0.11260451	0.11260451	0.11260451	0.11260451	0.11260451	0.11260451	0.11260451	0.11260451	0.11260451	0.11260451	0.11260451	0.11260451	0.11260451	0.11260451	0.11260451	0.11260451	0.11260451	0.11260451	0.11260451	0.11260451	0.11260451	0.11260451	0.11260451	0.11260451	0.11260451	0.11260451	0.11260451	0.11260451	0.11260451	0.11260451	0.11260451	0.11260451	0.11260451	0.11260451	0.11260451	0.11260451	0.11260451	0.11260451	0.11260451	0.11260451	0.11260451	0.11260451	0.11260451
707.mp3	0.058728356	0.058728356	0.058728356	0.058728356	0.058728356	0.058728356	0.058728356	0.058728356	0.058728356	0.058728356	0.058728356	0.058728356	0.058728356	0.058728356	0.058728356	0.058728356	0.058728356	0.058728356	0.058728356	0.058728356	0.058728356	0.058728356	0.058728356	0.058728356	0.058728356	0.058728356	0.058728356	0.058728356	0.058728356	0.058728356	0.058728356	0.058728356	0.058728356	0.058728356	0.058728356	0.058728356	0.058728356	0.058728356	0.058728356	0.058728356	0.058728356	0.058728356	0.058728356	0.058728356	0.058728356	0.058728356	0.058728356	0.058728356	0.058728356
708.mp3	-0.39341056	-0.39341056	-0.39341056	-0.39341056	-0.39341056	-0.39341056	-0.39341056	-0.39341056	-0.39341056	-0.39341056	-0.39341056	-0.39341056	-0.39341056	-0.39341056	-0.39341056	-0.39341056	-0.39341056	-0.39341056	-0.39341056	-0.39341056	-0.39341056	-0.39341056	-0.39341056	-0.39341056	-0.39341056	-0.39341056	-0.39341056	-0.39341056	-0.39341056	-0.39341056	-0.39341056	-0.39341056	-0.39341056	-0.39341056	-0.39341056	-0.39341056	-0.39341056	-0.39341056	-0.39341056	-0.39341056	-0.39341056	-0.39341056	-0.39341056	-0.39341056	-0.39341056	-0.39341056	-0.39341056	-0.39341056	-0.39341056
709.mp3	0.21226335	0.21226335	0.21226335	0.21226335	0.21226335	0.21226335	0.21226335	0.21226335	0.21226335	0.21226335	0.21226335	0.21226335	0.21226335	0.21226335	0.21226335	0.21226335	0.21226335	0.21226335	0.21226335	0.21226335	0.21226335	0.21226335	0.21226335	0.21226335	0.21226335	0.21226335	0.21226335	0.21226335	0.21226335	0.21226335	0.21226335	0.21226335	0.21226335	0.21226335	0.21226335	0.21226335	0.21226335	0.21226335	0.21226335	0.21226335	0.21226335	0.21226335	0.21226335	0.21226335	0.21226335	0.21226335	0.21226335	0.21226335	0.21226335
710.mp3	-0.083891444	-0.083891444	-0.083891444	-0.083891444	-0.083891444	-0.083891444	-0.083891444	-0.083891444	-0.083891444	-0.083891444	-0.083891444	-0.083891444	-0.083891444	-0.083891444	-0.083891444	-0.083891444	-0.083891444	-0.083891444	-0.083891444	-0.083891444	-0.083891444	-0.083891444	-0.083891444	-0.083891444	-0.083891444	-0.083891444	-0.083891444	-0.083891444	-0.083891444	-0.083891444	-0.083891444	-0.083891444	-0.083891444	-0.083891444	-0.083891444	-0.083891444	-0.083891444	-0.083891444	-0.083891444	-0.083891444	-0.083891444	-0.083891444	-0.083891444	-0.083891444	-0.083891444	-0.083891444	-0.083891444	-0.083891444	-0.083891444
711.mp3	0.21094957	0.21094957	0.21094957	0.21094957	0.21094957	0.21094957	0.21094957	0.21094957	0.21094957	0.21094957	0.21094957	0.21094957	0.21094957	0.21094957	0.21094957	0.21094957	0.21094957	0.21094957	0.21094957	0.21094957	0.21094957	0.21094957	0.21094957	0.21094957	0.21094957	0.21094957	0.21094957	0.21094957	0.21094957	0.21094957	0.21094957	0.21094957	0.21094957	0.21094957	0.21094957	0.21094957	0.21094957	0.21094957	0.21094957	0.21094957	0.21094957	0.21094957	0.21094957	0.21094957	0.21094957	0.21094957	0.21094957	0.21094957	0.21094957
712.mp3	0.03725093	0.03725093	0.03725093	0.03725093	0.03725093	0.03725093	0.03725093	0.03725093	0.03725093	0.03725093	0.03725093	0.03725093	0.03725093	0.03725093	0.03725093	0.03725093	0.03725093	0.03725093	0.03725093	0.03725093	0.03725093	0.03725093	0.03725093	0.03725093	0.03725093	0.03725093	0.03725093	0.03725093	0.03725093	0.03725093	0.03725093	0.03725093	0.03725093	0.03725093	0.03725093	0.03725093	0.03725093	0.03725093	0.03725093	0.03725093	0.03725093	0.03725093	0.03725093	0.03725093	0.03725093	0.03725093	0.03725093	0.03725093	0.03725093
713.mp3	0.13969064	0.13969064	0.13969064	0.13969064	0.13969064	0.13969064	0.13969064	0.13969064	0.13969064	0.13969064	0.13969064	0.13969064	0.13969064	0.13969064	0.13969064	0.13969064	0.13969064	0.13969064	0.13969064	0.13969064	0.13969064	0.13969064	0.13969064	0.13969064	0.13969064	0.13969064	0.13969064	0.13969064	0.13969064	0.13969064	0.13969064	0.13969064	0.13969064	0.13969064	0.13969064	0.13969064	0.13969064	0.13969064	0.13969064	0.13969064	0.13969064	0.13969064	0.13969064	0.13969064	0.13969064	0.13969064	0.13969064	0.13969064	0.13969064
714.mp3	-0.14646462	-0.14646462	-0.14646462	-0.14646462	-0.14646462	-0.14646462	-0.14646462	-0.14646462	-0.14646462	-0.14646462	-0.14646462	-0.14646462	-0.14646462	-0.14646462	-0.14646462	-0.14646462	-0.14646462	-0.14646462	-0.14646462	-0.14646462	-0.14646462	-0.14646462	-0.14646462	-0.14646462	-0.14646462	-0.14646462	-0.14646462	-0.14646462	-0.14646462	-0.14646462	-0.14646462	-0.14646462	-0.14646462	-0.14646462	-0.14646462	-0.14646462	-0.14646462	-0.14646462	-0.14646462	-0.14646462	-0.14646462	-0.14646462	-0.14646462	-0.14646462	-0.14646462	-0.14646462	-0.14646462	-0.14646462	-0.14646462
715.mp3	0.1120398	0.1120398	0.1120398	0.1120398	0.1120398	0.1120398	0.1120398	0.1120398	0.1120398	0.1120398	0.1120398	0.1120398	0.1120398	0.1120398	0.1120398	0.1120398	0.1120398	0.1120398	0.1120398	0.1120398	0.1120398	0.1120398	0.1120398	0.1120398	0.1120398	0.1120398	0.1120398	0.1120398	0.1120398	0.1120398	0.1120398	0.1120398	0.1120398	0.1120398	0.1120398	0.1120398	0.1120398	0.1120398	0.1120398	0.1120398	0.1120398	0.1120398	0.1120398	0.1120398	0.1120398	0.1120398	0.1120398	0.1120398	0.1120398
717.mp3	0.04427176	0.04427176	0.04427176	0.04427176	0.04427176	0.04427176	0.04427176	0.04427176	0.04427176	0.04427176	0.04427176	0.04427176	0.04427176	0.04427176	0.04427176	0.04427176	0.04427176	0.04427176	0.04427176	0.04427176	0.04427176	0.04427176	0.04427176	0.04427176	0.04427176	0.04427176	0.04427176	0.04427176	0.04427176	0.04427176	0.04427176	0.04427176	0.04427176	0.04427176	0.04427176	0.04427176	0.04427176	0.04427176	0.04427176	0.04427176	0.04427176	0.04427176	0.04427176	0.04427176	0.04427176	0.04427176	0.04427176	0.04427176	0.04427176
718.mp3	0.11032633	0.11032633	0.11032633	0.11032633	0.11032633	0.11032633	0.11032633	0.11032633	0.11032633	0.11032633	0.11032633	0.11032633	0.11032633	0.11032633	0.11032633	0.11032633	0.11032633	0.11032633	0.11032633	0.11032633	0.11032633	0.11032633	0.11032633	0.11032633	0.11032633	0.11032633	0.11032633	0.11032633	0.11032633	0.11032633	0.11032633	0.11032633	0.11032633	0.11032633	0.11032633	0.11032633	0.11032633	0.11032633	0.11032633	0.11032633	0.11032633	0.11032633	0.11032633	0.11032633	0.11032633	0.11032633	0.11032633	0.11032633	0.11032633
719.mp3	-0.18323758	-0.18323758	-0.18323758	-0.18323758	-0.18323758	-0.18323758	-0.18323758	-0.18323758	-0.18323758	-0.18323758	-0.18323758	-0.18323758	-0.18323758	-0.18323758	-0.18323758	-0.18323758	-0.18323758	-0.18323758	-0.18323758	-0.18323758	-0.18323758	-0.18323758	-0.18323758	-0.18323758	-0.18323758	-0.18323758	-0.18323758	-0.18323758	-0.18323758	-0.18323758	-0.18323758	-0.18323758	-0.18323758	-0.18323758	-0.18323758	-0.18323758	-0.18323758	-0.18323758	-0.18323758	-0.18323758	-0.18323758	-0.18323758	-0.18323758	-0.18323758	-0.18323758	-0.18323758	-0.18323758	-0.18323758	-0.18323758
721.mp3	0.33266237	0.33266237	0.33266237	0.33266237	0.33266237	0.33266237	0.33266237	0.33266237	0.33266237	0.33266237	0.33266237	0.33266237	0.33266237	0.33266237	0.33266237	0.33266237	0.33266237	0.33266237	0.33266237	0.33266237	0.33266237	0.33266237	0.33266237	0.33266237	0.33266237	0.33266237	0.33266237	0.33266237	0.33266237	0.33266237	0.33266237	0.33266237	0.33266237	0.33266237	0.33266237	0.33266237	0.33266237	0.33266237	0.33266237	0.33266237	0.33266237	0.33266237	0.33266237	0.33266237	0.33266237	0.33266237	0.33266237	0.33266237	0.33266237
722.mp3	0.061630525	0.061630525	0.061630525	0.061630525	0.061630525	0.061630525	0.061630525	0.061630525	0.061630525	0.061630525	0.061630525	0.061630525	0.061630525	0.061630525	0.061630525	0.061630525	0.061630525	0.061630525	0.061630525	0.061630525	0.061630525	0.061630525	0.061630525	0.061630525	0.061630525	0.061630525	0.061630525	0.061630525	0.061630525	0.061630525	0.061630525	0.061630525	0.061630525	0.061630525	0.061630525	0.061630525	0.061630525	0.061630525	0.061630525	0.061630525	0.061630525	0.061630525	0.061630525	0.061630525	0.061630525	0.061630525	0.061630525	0.061630525	0.061630525
723.mp3	-0.13868082	-0.13868082	-0.13868082	-0.13868082	-0.13868082	-0.13868082	-0.13868082	-0.13868082	-0.13868082	-0.13868082	-0.13868082	-0.13868082	-0.13868082	-0.13868082	-0.13868082	-0.13868082	-0.13868082	-0.13868082	-0.13868082	-0.13868082	-0.13868082	-0.13868082	-0.13868082	-0.13868082	-0.13868082	-0.13868082	-0.13868082	-0.13868082	-0.13868082	-0.13868082	-0.13868082	-0.13868082	-0.13868082	-0.13868082	-0.13868082	-0.13868082	-0.13868082	-0.13868082	-0.13868082	-0.13868082	-0.13868082	-0.13868082	-0.13868082	-0.13868082	-0.13868082	-0.13868082	-0.13868082	-0.13868082	-0.13868082
724.mp3	0.1888116	0.1888116	0.1888116	0.1888116	0.1888116	0.1888116	0.1888116	0.1888116	0.1888116	0.1888116	0.1888116	0.1888116	0.1888116	0.1888116	0.1888116	0.1888116	0.1888116	0.1888116	0.1888116	0.1888116	0.1888116	0.1888116	0.1888116	0.1888116	0.1888116	0.1888116	0.1888116	0.1888116	0.1888116	0.1888116	0.1888116	0.1888116	0.1888116	0.1888116	0.1888116	0.1888116	0.1888116	0.1888116	0.1888116	0.1888116	0.1888116	0.1888116	0.1888116	0.1888116	0.1888116	0.1888116	0.1888116	0.1888116	0.1888116
725.mp3	0.09652365	0.09652365	0.09652365	0.09652365	0.09652365	0.09652365	0.09652365	0.09652365	0.09652365	0.09652365	0.09652365	0.09652365	0.09652365	0.09652365	0.09652365	0.09652365	0.09652365	0.09652365	0.09652365	0.09652365	0.09652365	0.09652365	0.09652365	0.09652365	0.09652365	0.09652365	0.09652365	0.09652365	0.09652365	0.09652365	0.09652365	0.09652365	0.09652365	0.09652365	0.09652365	0.09652365	0.09652365	0.09652365	0.09652365	0.09652365	0.09652365	0.09652365	0.09652365	0.09652365	0.09652365	0.09652365	0.09652365	0.09652365	0.09652365
726.mp3	0.055331863	0.055331863	0.055331863	0.055331863	0.055331863	0.055331863	0.055331863	0.055331863	0.055331863	0.055331863	0.055331863	0.055331863	0.055331863	0.055331863	0.055331863	0.055331863	0.055331863	0.055331863	0.055331863	0.055331863	0.055331863	0.055331863	0.055331863	0.055331863	0.055331863	0.055331863	0.055331863	0.055331863	0.055331863	0.055331863	0.055331863	0.055331863	0.055331863	0.055331863	0.055331863	0.055331863	0.055331863	0.055331863	0.055331863	0.055331863	0.055331863	0.055331863	0.055331863	0.055331863	0.055331863	0.055331863	0.055331863	0.055331863	0.055331863
727.mp3	0.3047392	0.3047392	0.3047392	0.3047392	0.3047392	0.3047392	0.3047392	0.3047392	0.3047392	0.3047392	0.3047392	0.3047392	0.3047392	0.3047392	0.3047392	0.3047392	0.3047392	0.3047392	0.3047392	0.3047392	0.3047392	0.3047392	0.3047392	0.3047392	0.3047392	0.3047392	0.3047392	0.3047392	0.3047392	0.3047392	0.3047392	0.3047392	0.3047392	0.3047392	0.3047392	0.3047392	0.3047392	0.3047392	0.3047392	0.3047392	0.3047392	0.3047392	0.3047392	0.3047392	0.3047392	0.3047392	0.3047392	0.3047392	0.3047392
728.mp3	0.3623335	0.3623335	0.3623335	0.3623335	0.3623335	0.3623335	0.3623335	0.3623335	0.3623335	0.3623335	0.3623335	0.3623335	0.3623335	0.3623335	0.3623335	0.3623335	0.3623335	0.3623335	0.3623335	0.3623335	0.3623335	0.3623335	0.3623335	0.3623335	0.3623335	0.3623335	0.3623335	0.3623335	0.3623335	0.3623335	0.3623335	0.3623335	0.3623335	0.3623335	0.3623335	0.3623335	0.3623335	0.3623335	0.3623335	0.3623335	0.3623335	0.3623335	0.3623335	0.3623335	0.3623335	0.3623335	0.3623335	0.3623335	0.3623335
729.mp3	0.036957048	0.036957048	0.036957048	0.036957048	0.036957048	0.036957048	0.036957048	0.036957048	0.036957048	0.036957048	0.036957048	0.036957048	0.036957048	0.036957048	0.036957048	0.036957048	0.036957048	0.036957048	0.036957048	0.036957048	0.036957048	0.036957048	0.036957048	0.036957048	0.036957048	0.036957048	0.036957048	0.036957048	0.036957048	0.036957048	0.036957048	0.036957048	0.036957048	0.036957048	0.036957048	0.036957048	0.036957048	0.036957048	0.036957048	0.036957048	0.036957048	0.036957048	0.036957048	0.036957048	0.036957048	0.036957048	0.036957048	0.036957048	0.036957048
730.mp3	0.26110384	0.26110384	0.26110384	0.26110384	0.26110384	0.26110384	0.26110384	0.26110384	0.26110384	0.26110384	0.26110384	0.26110384	0.26110384	0.26110384	0.26110384	0.26110384	0.26110384	0.26110384	0.26110384	0.26110384	0.26110384	0.26110384	0.26110384	0.26110384	0.26110384	0.26110384	0.26110384	0.26110384	0.26110384	0.26110384	0.26110384	0.26110384	0.26110384	0.26110384	0.26110384	0.26110384	0.26110384	0.26110384	0.26110384	0.26110384	0.26110384	0.26110384	0.26110384	0.26110384	0.26110384	0.26110384	0.26110384	0.26110384	0.26110384
731.mp3	0.140021	0.140021	0.140021	0.140021	0.140021	0.140021	0.140021	0.140021	0.140021	0.140021	0.140021	0.140021	0.140021	0.140021	0.140021	0.140021	0.140021	0.140021	0.140021	0.140021	0.140021	0.140021	0.140021	0.140021	0.140021	0.140021	0.140021	0.140021	0.140021	0.140021	0.140021	0.140021	0.140021	0.140021	0.140021	0.140021	0.140021	0.140021	0.140021	0.140021	0.140021	0.140021	0.140021	0.140021	0.140021	0.140021	0.140021	0.140021	0.140021
732.mp3	0.12701702	0.12701702	0.12701702	0.12701702	0.12701702	0.12701702	0.12701702	0.12701702	0.12701702	0.12701702	0.12701702	0.12701702	0.12701702	0.12701702	0.12701702	0.12701702	0.12701702	0.12701702	0.12701702	0.12701702	0.12701702	0.12701702	0.12701702	0.12701702	0.12701702	0.12701702	0.12701702	0.12701702	0.12701702	0.12701702	0.12701702	0.12701702	0.12701702	0.12701702	0.12701702	0.12701702	0.12701702	0.12701702	0.12701702	0.12701702	0.12701702	0.12701702	0.12701702	0.12701702	0.12701702	0.12701702	0.12701702	0.12701702	0.12701702
733.mp3	0.14157146	0.14157146	0.14157146	0.14157146	0.14157146	0.14157146	0.14157146	0.14157146	0.14157146	0.14157146	0.14157146	0.14157146	0.14157146	0.14157146	0.14157146	0.14157146	0.14157146	0.14157146	0.14157146	0.14157146	0.14157146	0.14157146	0.14157146	0.14157146	0.14157146	0.14157146	0.14157146	0.14157146	0.14157146	0.14157146	0.14157146	0.14157146	0.14157146	0.14157146	0.14157146	0.14157146	0.14157146	0.14157146	0.14157146	0.14157146	0.14157146	0.14157146	0.14157146	0.14157146	0.14157146	0.14157146	0.14157146	0.14157146	0.14157146
734.mp3	0.39945963	0.39945963	0.39945963	0.39945963	0.39945963	0.39945963	0.39945963	0.39945963	0.39945963	0.39945963	0.39945963	0.39945963	0.39945963	0.39945963	0.39945963	0.39945963	0.39945963	0.39945963	0.39945963	0.39945963	0.39945963	0.39945963	0.39945963	0.39945963	0.39945963	0.39945963	0.39945963	0.39945963	0.39945963	0.39945963	0.39945963	0.39945963	0.39945963	0.39945963	0.39945963	0.39945963	0.39945963	0.39945963	0.39945963	0.39945963	0.39945963	0.39945963	0.39945963	0.39945963	0.39945963	0.39945963	0.39945963	0.39945963	0.39945963
735.mp3	0.12601101	0.12601101	0.12601101	0.12601101	0.12601101	0.12601101	0.12601101	0.12601101	0.12601101	0.12601101	0.12601101	0.12601101	0.12601101	0.12601101	0.12601101	0.12601101	0.12601101	0.12601101	0.12601101	0.12601101	0.12601101	0.12601101	0.12601101	0.12601101	0.12601101	0.12601101	0.12601101	0.12601101	0.12601101	0.12601101	0.12601101	0.12601101	0.12601101	0.12601101	0.12601101	0.12601101	0.12601101	0.12601101	0.12601101	0.12601101	0.12601101	0.12601101	0.12601101	0.12601101	0.12601101	0.12601101	0.12601101	0.12601101	0.12601101
736.mp3	0.067213275	0.067213275	0.067213275	0.067213275	0.067213275	0.067213275	0.067213275	0.067213275	0.067213275	0.067213275	0.067213275	0.067213275	0.067213275	0.067213275	0.067213275	0.067213275	0.067213275	0.067213275	0.067213275	0.067213275	0.067213275	0.067213275	0.067213275	0.067213275	0.067213275	0.067213275	0.067213275	0.067213275	0.067213275	0.067213275	0.067213275	0.067213275	0.067213275	0.067213275	0.067213275	0.067213275	0.067213275	0.067213275	0.067213275	0.067213275	0.067213275	0.067213275	0.067213275	0.067213275	0.067213275	0.067213275	0.067213275	0.067213275	0.067213275
737.mp3	-0.029347159	-0.029347159	-0.029347159	-0.029347159	-0.029347159	-0.029347159	-0.029347159	-0.029347159	-0.029347159	-0.029347159	-0.029347159	-0.029347159	-0.029347159	-0.029347159	-0.029347159	-0.029347159	-0.029347159	-0.029347159	-0.029347159	-0.029347159	-0.029347159	-0.029347159	-0.029347159	-0.029347159	-0.029347159	-0.029347159	-0.029347159	-0.029347159	-0.029347159	-0.029347159	-0.029347159	-0.029347159	-0.029347159	-0.029347159	-0.029347159	-0.029347159	-0.029347159	-0.029347159	-0.029347159	-0.029347159	-0.029347159	-0.029347159	-0.029347159	-0.029347159	-0.029347159	-0.029347159	-0.029347159	-0.029347159	-0.029347159
738.mp3	0.27003792	0.27003792	0.27003792	0.27003792	0.27003792	0.27003792	0.27003792	0.27003792	0.27003792	0.27003792	0.27003792	0.27003792	0.27003792	0.27003792	0.27003792	0.27003792	0.27003792	0.27003792	0.27003792	0.27003792	0.27003792	0.27003792	0.27003792	0.27003792	0.27003792	0.27003792	0.27003792	0.27003792	0.27003792	0.27003792	0.27003792	0.27003792	0.27003792	0.27003792	0.27003792	0.27003792	0.27003792	0.27003792	0.27003792	0.27003792	0.27003792	0.27003792	0.27003792	0.27003792	0.27003792	0.27003792	0.27003792	0.27003792	0.27003792
739.mp3	-0.054840975	-0.054840975	-0.054840975	-0.054840975	-0.054840975	-0.054840975	-0.054840975	-0.054840975	-0.054840975	-0.054840975	-0.054840975	-0.054840975	-0.054840975	-0.054840975	-0.054840975	-0.054840975	-0.054840975	-0.054840975	-0.054840975	-0.054840975	-0.054840975	-0.054840975	-0.054840975	-0.054840975	-0.054840975	-0.054840975	-0.054840975	-0.054840975	-0.054840975	-0.054840975	-0.054840975	-0.054840975	-0.054840975	-0.054840975	-0.054840975	-0.054840975	-0.054840975	-0.054840975	-0.054840975	-0.054840975	-0.054840975	-0.054840975	-0.054840975	-0.054840975	-0.054840975	-0.054840975	-0.054840975	-0.054840975	-0.054840975
740.mp3	-0.3112057	-0.3112057	-0.3112057	-0.3112057	-0.3112057	-0.3112057	-0.3112057	-0.3112057	-0.3112057	-0.3112057	-0.3112057	-0.3112057	-0.3112057	-0.3112057	-0.3112057	-0.3112057	-0.3112057	-0.3112057	-0.3112057	-0.3112057	-0.3112057	-0.3112057	-0.3112057	-0.3112057	-0.3112057	-0.3112057	-0.3112057	-0.3112057	-0.3112057	-0.3112057	-0.3112057	-0.3112057	-0.3112057	-0.3112057	-0.3112057	-0.3112057	-0.3112057	-0.3112057	-0.3112057	-0.3112057	-0.3112057	-0.3112057	-0.3112057	-0.3112057	-0.3112057	-0.3112057	-0.3112057	-0.3112057	-0.3112057
741.mp3	-0.06745032	-0.06745032	-0.06745032	-0.06745032	-0.06745032	-0.06745032	-0.06745032	-0.06745032	-0.06745032	-0.06745032	-0.06745032	-0.06745032	-0.06745032	-0.06745032	-0.06745032	-0.06745032	-0.06745032	-0.06745032	-0.06745032	-0.06745032	-0.06745032	-0.06745032	-0.06745032	-0.06745032	-0.06745032	-0.06745032	-0.06745032	-0.06745032	-0.06745032	-0.06745032	-0.06745032	-0.06745032	-0.06745032	-0.06745032	-0.06745032	-0.06745032	-0.06745032	-0.06745032	-0.06745032	-0.06745032	-0.06745032	-0.06745032	-0.06745032	-0.06745032	-0.06745032	-0.06745032	-0.06745032	-0.06745032	-0.06745032
742.mp3	0.111176275	0.111176275	0.111176275	0.111176275	0.111176275	0.111176275	0.111176275	0.111176275	0.111176275	0.111176275	0.111176275	0.111176275	0.111176275	0.111176275	0.111176275	0.111176275	0.111176275	0.111176275	0.111176275	0.111176275	0.111176275	0.111176275	0.111176275	0.111176275	0.111176275	0.111176275	0.111176275	0.111176275	0.111176275	0.111176275	0.111176275	0.111176275	0.111176275	0.111176275	0.111176275	0.111176275	0.111176275	0.111176275	0.111176275	0.111176275	0.111176275	0.111176275	0.111176275	0.111176275	0.111176275	0.111176275	0.111176275	0.111176275	0.111176275
743.mp3	0.11354402	0.11354402	0.11354402	0.11354402	0.11354402	0.11354402	0.11354402	0.11354402	0.11354402	0.11354402	0.11354402	0.11354402	0.11354402	0.11354402	0.11354402	0.11354402	0.11354402	0.11354402	0.11354402	0.11354402	0.11354402	0.11354402	0.11354402	0.11354402	0.11354402	0.11354402	0.11354402	0.11354402	0.11354402	0.11354402	0.11354402	0.11354402	0.11354402	0.11354402	0.11354402	0.11354402	0.11354402	0.11354402	0.11354402	0.11354402	0.11354402	0.11354402	0.11354402	0.11354402	0.11354402	0.11354402	0.11354402	0.11354402	0.11354402
744.mp3	0.05510547	0.05510547	0.05510547	0.05510547	0.05510547	0.05510547	0.05510547	0.05510547	0.05510547	0.05510547	0.05510547	0.05510547	0.05510547	0.05510547	0.05510547	0.05510547	0.05510547	0.05510547	0.05510547	0.05510547	0.05510547	0.05510547	0.05510547	0.05510547	0.05510547	0.05510547	0.05510547	0.05510547	0.05510547	0.05510547	0.05510547	0.05510547	0.05510547	0.05510547	0.05510547	0.05510547	0.05510547	0.05510547	0.05510547	0.05510547	0.05510547	0.05510547	0.05510547	0.05510547	0.05510547	0.05510547	0.05510547	0.05510547	0.05510547
745.mp3	0.28256074	0.28256074	0.28256074	0.28256074	0.28256074	0.28256074	0.28256074	0.28256074	0.28256074	0.28256074	0.28256074	0.28256074	0.28256074	0.28256074	0.28256074	0.28256074	0.28256074	0.28256074	0.28256074	0.28256074	0.28256074	0.28256074	0.28256074	0.28256074	0.28256074	0.28256074	0.28256074	0.28256074	0.28256074	0.28256074	0.28256074	0.28256074	0.28256074	0.28256074	0.28256074	0.28256074	0.28256074	0.28256074	0.28256074	0.28256074	0.28256074	0.28256074	0.28256074	0.28256074	0.28256074	0.28256074	0.28256074	0.28256074	0.28256074
746.mp3	0.16827565	0.16827565	0.16827565	0.16827565	0.16827565	0.16827565	0.16827565	0.16827565	0.16827565	0.16827565	0.16827565	0.16827565	0.16827565	0.16827565	0.16827565	0.16827565	0.16827565	0.16827565	0.16827565	0.16827565	0.16827565	0.16827565	0.16827565	0.16827565	0.16827565	0.16827565	0.16827565	0.16827565	0.16827565	0.16827565	0.16827565	0.16827565	0.16827565	0.16827565	0.16827565	0.16827565	0.16827565	0.16827565	0.16827565	0.16827565	0.16827565	0.16827565	0.16827565	0.16827565	0.16827565	0.16827565	0.16827565	0.16827565	0.16827565
747.mp3	-0.020431995	-0.020431995	-0.020431995	-0.020431995	-0.020431995	-0.020431995	-0.020431995	-0.020431995	-0.020431995	-0.020431995	-0.020431995	-0.020431995	-0.020431995	-0.020431995	-0.020431995	-0.020431995	-0.020431995	-0.020431995	-0.020431995	-0.020431995	-0.020431995	-0.020431995	-0.020431995	-0.020431995	-0.020431995	-0.020431995	-0.020431995	-0.020431995	-0.020431995	-0.020431995	-0.020431995	-0.020431995	-0.020431995	-0.020431995	-0.020431995	-0.020431995	-0.020431995	-0.020431995	-0.020431995	-0.020431995	-0.020431995	-0.020431995	-0.020431995	-0.020431995	-0.020431995	-0.020431995	-0.020431995	-0.020431995	-0.020431995
748.mp3	0.2672718	0.2672718	0.2672718	0.2672718	0.2672718	0.2672718	0.2672718	0.2672718	0.2672718	0.2672718	0.2672718	0.2672718	0.2672718	0.2672718	0.2672718	0.2672718	0.2672718	0.2672718	0.2672718	0.2672718	0.2672718	0.2672718	0.2672718	0.2672718	0.2672718	0.2672718	0.2672718	0.2672718	0.2672718	0.2672718	0.2672718	0.2672718	0.2672718	0.2672718	0.2672718	0.2672718	0.2672718	0.2672718	0.2672718	0.2672718	0.2672718	0.2672718	0.2672718	0.2672718	0.2672718	0.2672718	0.2672718	0.2672718	0.2672718
749.mp3	0.32118	0.32118	0.32118	0.32118	0.32118	0.32118	0.32118	0.32118	0.32118	0.32118	0.32118	0.32118	0.32118	0.32118	0.32118	0.32118	0.32118	0.32118	0.32118	0.32118	0.32118	0.32118	0.32118	0.32118	0.32118	0.32118	0.32118	0.32118	0.32118	0.32118	0.32118	0.32118	0.32118	0.32118	0.32118	0.32118	0.32118	0.32118	0.32118	0.32118	0.32118	0.32118	0.32118	0.32118	0.32118	0.32118	0.32118	0.32118	0.32118
750.mp3	0.0648735	0.0648735	0.0648735	0.0648735	0.0648735	0.0648735	0.0648735	0.0648735	0.0648735	0.0648735	0.0648735	0.0648735	0.0648735	0.0648735	0.0648735	0.0648735	0.0648735	0.0648735	0.0648735	0.0648735	0.0648735	0.0648735	0.0648735	0.0648735	0.0648735	0.0648735	0.0648735	0.0648735	0.0648735	0.0648735	0.0648735	0.0648735	0.0648735	0.0648735	0.0648735	0.0648735	0.0648735	0.0648735	0.0648735	0.0648735	0.0648735	0.0648735	0.0648735	0.0648735	0.0648735	0.0648735	0.0648735	0.0648735	0.0648735
756.mp3	0.076863594	0.076863594	0.076863594	0.076863594	0.076863594	0.076863594	0.076863594	0.076863594	0.076863594	0.076863594	0.076863594	0.076863594	0.076863594	0.076863594	0.076863594	0.076863594	0.076863594	0.076863594	0.076863594	0.076863594	0.076863594	0.076863594	0.076863594	0.076863594	0.076863594	0.076863594	0.076863594	0.076863594	0.076863594	0.076863594	0.076863594	0.076863594	0.076863594	0.076863594	0.076863594	0.076863594	0.076863594	0.076863594	0.076863594	0.076863594	0.076863594	0.076863594	0.076863594	0.076863594	0.076863594	0.076863594	0.076863594	0.076863594	0.076863594
757.mp3	0.20790052	0.20790052	0.20790052	0.20790052	0.20790052	0.20790052	0.20790052	0.20790052	0.20790052	0.20790052	0.20790052	0.20790052	0.20790052	0.20790052	0.20790052	0.20790052	0.20790052	0.20790052	0.20790052	0.20790052	0.20790052	0.20790052	0.20790052	0.20790052	0.20790052	0.20790052	0.20790052	0.20790052	0.20790052	0.20790052	0.20790052	0.20790052	0.20790052	0.20790052	0.20790052	0.20790052	0.20790052	0.20790052	0.20790052	0.20790052	0.20790052	0.20790052	0.20790052	0.20790052	0.20790052	0.20790052	0.20790052	0.20790052	0.20790052
758.mp3	-0.021648608	-0.021648608	-0.021648608	-0.021648608	-0.021648608	-0.021648608	-0.021648608	-0.021648608	-0.021648608	-0.021648608	-0.021648608	-0.021648608	-0.021648608	-0.021648608	-0.021648608	-0.021648608	-0.021648608	-0.021648608	-0.021648608	-0.021648608	-0.021648608	-0.021648608	-0.021648608	-0.021648608	-0.021648608	-0.021648608	-0.021648608	-0.021648608	-0.021648608	-0.021648608	-0.021648608	-0.021648608	-0.021648608	-0.021648608	-0.021648608	-0.021648608	-0.021648608	-0.021648608	-0.021648608	-0.021648608	-0.021648608	-0.021648608	-0.021648608	-0.021648608	-0.021648608	-0.021648608	-0.021648608	-0.021648608	-0.021648608
759.mp3	0.3392886	0.3392886	0.3392886	0.3392886	0.3392886	0.3392886	0.3392886	0.3392886	0.3392886	0.3392886	0.3392886	0.3392886	0.3392886	0.3392886	0.3392886	0.3392886	0.3392886	0.3392886	0.3392886	0.3392886	0.3392886	0.3392886	0.3392886	0.3392886	0.3392886	0.3392886	0.3392886	0.3392886	0.3392886	0.3392886	0.3392886	0.3392886	0.3392886	0.3392886	0.3392886	0.3392886	0.3392886	0.3392886	0.3392886	0.3392886	0.3392886	0.3392886	0.3392886	0.3392886	0.3392886	0.3392886	0.3392886	0.3392886	0.3392886
763.mp3	0.3214116	0.3214116	0.3214116	0.3214116	0.3214116	0.3214116	0.3214116	0.3214116	0.3214116	0.3214116	0.3214116	0.3214116	0.3214116	0.3214116	0.3214116	0.3214116	0.3214116	0.3214116	0.3214116	0.3214116	0.3214116	0.3214116	0.3214116	0.3214116	0.3214116	0.3214116	0.3214116	0.3214116	0.3214116	0.3214116	0.3214116	0.3214116	0.3214116	0.3214116	0.3214116	0.3214116	0.3214116	0.3214116	0.3214116	0.3214116	0.3214116	0.3214116	0.3214116	0.3214116	0.3214116	0.3214116	0.3214116	0.3214116	0.3214116
764.mp3	0.1343157	0.1343157	0.1343157	0.1343157	0.1343157	0.1343157	0.1343157	0.1343157	0.1343157	0.1343157	0.1343157	0.1343157	0.1343157	0.1343157	0.1343157	0.1343157	0.1343157	0.1343157	0.1343157	0.1343157	0.1343157	0.1343157	0.1343157	0.1343157	0.1343157	0.1343157	0.1343157	0.1343157	0.1343157	0.1343157	0.1343157	0.1343157	0.1343157	0.1343157	0.1343157	0.1343157	0.1343157	0.1343157	0.1343157	0.1343157	0.1343157	0.1343157	0.1343157	0.1343157	0.1343157	0.1343157	0.1343157	0.1343157	0.1343157
767.mp3	0.23068872	0.23068872	0.23068872	0.23068872	0.23068872	0.23068872	0.23068872	0.23068872	0.23068872	0.23068872	0.23068872	0.23068872	0.23068872	0.23068872	0.23068872	0.23068872	0.23068872	0.23068872	0.23068872	0.23068872	0.23068872	0.23068872	0.23068872	0.23068872	0.23068872	0.23068872	0.23068872	0.23068872	0.23068872	0.23068872	0.23068872	0.23068872	0.23068872	0.23068872	0.23068872	0.23068872	0.23068872	0.23068872	0.23068872	0.23068872	0.23068872	0.23068872	0.23068872	0.23068872	0.23068872	0.23068872	0.23068872	0.23068872	0.23068872
769.mp3	-0.07590674	-0.07590674	-0.07590674	-0.07590674	-0.07590674	-0.07590674	-0.07590674	-0.07590674	-0.07590674	-0.07590674	-0.07590674	-0.07590674	-0.07590674	-0.07590674	-0.07590674	-0.07590674	-0.07590674	-0.07590674	-0.07590674	-0.07590674	-0.07590674	-0.07590674	-0.07590674	-0.07590674	-0.07590674	-0.07590674	-0.07590674	-0.07590674	-0.07590674	-0.07590674	-0.07590674	-0.07590674	-0.07590674	-0.07590674	-0.07590674	-0.07590674	-0.07590674	-0.07590674	-0.07590674	-0.07590674	-0.07590674	-0.07590674	-0.07590674	-0.07590674	-0.07590674	-0.07590674	-0.07590674	-0.07590674	-0.07590674
773.mp3	0.21788505	0.21788505	0.21788505	0.21788505	0.21788505	0.21788505	0.21788505	0.21788505	0.21788505	0.21788505	0.21788505	0.21788505	0.21788505	0.21788505	0.21788505	0.21788505	0.21788505	0.21788505	0.21788505	0.21788505	0.21788505	0.21788505	0.21788505	0.21788505	0.21788505	0.21788505	0.21788505	0.21788505	0.21788505	0.21788505	0.21788505	0.21788505	0.21788505	0.21788505	0.21788505	0.21788505	0.21788505	0.21788505	0.21788505	0.21788505	0.21788505	0.21788505	0.21788505	0.21788505	0.21788505	0.21788505	0.21788505	0.21788505	0.21788505
775.mp3	0.226143	0.226143	0.226143	0.226143	0.226143	0.226143	0.226143	0.226143	0.226143	0.226143	0.226143	0.226143	0.226143	0.226143	0.226143	0.226143	0.226143	0.226143	0.226143	0.226143	0.226143	0.226143	0.226143	0.226143	0.226143	0.226143	0.226143	0.226143	0.226143	0.226143	0.226143	0.226143	0.226143	0.226143	0.226143	0.226143	0.226143	0.226143	0.226143	0.226143	0.226143	0.226143	0.226143	0.226143	0.226143	0.226143	0.226143	0.226143	0.226143
776.mp3	0.24706015	0.24706015	0.24706015	0.24706015	0.24706015	0.24706015	0.24706015	0.24706015	0.24706015	0.24706015	0.24706015	0.24706015	0.24706015	0.24706015	0.24706015	0.24706015	0.24706015	0.24706015	0.24706015	0.24706015	0.24706015	0.24706015	0.24706015	0.24706015	0.24706015	0.24706015	0.24706015	0.24706015	0.24706015	0.24706015	0.24706015	0.24706015	0.24706015	0.24706015	0.24706015	0.24706015	0.24706015	0.24706015	0.24706015	0.24706015	0.24706015	0.24706015	0.24706015	0.24706015	0.24706015	0.24706015	0.24706015	0.24706015	0.24706015
777.mp3	0.09133185	0.09133185	0.09133185	0.09133185	0.09133185	0.09133185	0.09133185	0.09133185	0.09133185	0.09133185	0.09133185	0.09133185	0.09133185	0.09133185	0.09133185	0.09133185	0.09133185	0.09133185	0.09133185	0.09133185	0.09133185	0.09133185	0.09133185	0.09133185	0.09133185	0.09133185	0.09133185	0.09133185	0.09133185	0.09133185	0.09133185	0.09133185	0.09133185	0.09133185	0.09133185	0.09133185	0.09133185	0.09133185	0.09133185	0.09133185	0.09133185	0.09133185	0.09133185	0.09133185	0.09133185	0.09133185	0.09133185	0.09133185	0.09133185
779.mp3	0.29896703	0.29896703	0.29896703	0.29896703	0.29896703	0.29896703	0.29896703	0.29896703	0.29896703	0.29896703	0.29896703	0.29896703	0.29896703	0.29896703	0.29896703	0.29896703	0.29896703	0.29896703	0.29896703	0.29896703	0.29896703	0.29896703	0.29896703	0.29896703	0.29896703	0.29896703	0.29896703	0.29896703	0.29896703	0.29896703	0.29896703	0.29896703	0.29896703	0.29896703	0.29896703	0.29896703	0.29896703	0.29896703	0.29896703	0.29896703	0.29896703	0.29896703	0.29896703	0.29896703	0.29896703	0.29896703	0.29896703	0.29896703	0.29896703
780.mp3	-0.12579736	-0.12579736	-0.12579736	-0.12579736	-0.12579736	-0.12579736	-0.12579736	-0.12579736	-0.12579736	-0.12579736	-0.12579736	-0.12579736	-0.12579736	-0.12579736	-0.12579736	-0.12579736	-0.12579736	-0.12579736	-0.12579736	-0.12579736	-0.12579736	-0.12579736	-0.12579736	-0.12579736	-0.12579736	-0.12579736	-0.12579736	-0.12579736	-0.12579736	-0.12579736	-0.12579736	-0.12579736	-0.12579736	-0.12579736	-0.12579736	-0.12579736	-0.12579736	-0.12579736	-0.12579736	-0.12579736	-0.12579736	-0.12579736	-0.12579736	-0.12579736	-0.12579736	-0.12579736	-0.12579736	-0.12579736	-0.12579736
781.mp3	0.31525436	0.31525436	0.31525436	0.31525436	0.31525436	0.31525436	0.31525436	0.31525436	0.31525436	0.31525436	0.31525436	0.31525436	0.31525436	0.31525436	0.31525436	0.31525436	0.31525436	0.31525436	0.31525436	0.31525436	0.31525436	0.31525436	0.31525436	0.31525436	0.31525436	0.31525436	0.31525436	0.31525436	0.31525436	0.31525436	0.31525436	0.31525436	0.31525436	0.31525436	0.31525436	0.31525436	0.31525436	0.31525436	0.31525436	0.31525436	0.31525436	0.31525436	0.31525436	0.31525436	0.31525436	0.31525436	0.31525436	0.31525436	0.31525436
782.mp3	0.32662797	0.32662797	0.32662797	0.32662797	0.32662797	0.32662797	0.32662797	0.32662797	0.32662797	0.32662797	0.32662797	0.32662797	0.32662797	0.32662797	0.32662797	0.32662797	0.32662797	0.32662797	0.32662797	0.32662797	0.32662797	0.32662797	0.32662797	0.32662797	0.32662797	0.32662797	0.32662797	0.32662797	0.32662797	0.32662797	0.32662797	0.32662797	0.32662797	0.32662797	0.32662797	0.32662797	0.32662797	0.32662797	0.32662797	0.32662797	0.32662797	0.32662797	0.32662797	0.32662797	0.32662797	0.32662797	0.32662797	0.32662797	0.32662797
784.mp3	-0.04215395	-0.04215395	-0.04215395	-0.04215395	-0.04215395	-0.04215395	-0.04215395	-0.04215395	-0.04215395	-0.04215395	-0.04215395	-0.04215395	-0.04215395	-0.04215395	-0.04215395	-0.04215395	-0.04215395	-0.04215395	-0.04215395	-0.04215395	-0.04215395	-0.04215395	-0.04215395	-0.04215395	-0.04215395	-0.04215395	-0.04215395	-0.04215395	-0.04215395	-0.04215395	-0.04215395	-0.04215395	-0.04215395	-0.04215395	-0.04215395	-0.04215395	-0.04215395	-0.04215395	-0.04215395	-0.04215395	-0.04215395	-0.04215395	-0.04215395	-0.04215395	-0.04215395	-0.04215395	-0.04215395	-0.04215395	-0.04215395
787.mp3	0.27207717	0.27207717	0.27207717	0.27207717	0.27207717	0.27207717	0.27207717	0.27207717	0.27207717	0.27207717	0.27207717	0.27207717	0.27207717	0.27207717	0.27207717	0.27207717	0.27207717	0.27207717	0.27207717	0.27207717	0.27207717	0.27207717	0.27207717	0.27207717	0.27207717	0.27207717	0.27207717	0.27207717	0.27207717	0.27207717	0.27207717	0.27207717	0.27207717	0.27207717	0.27207717	0.27207717	0.27207717	0.27207717	0.27207717	0.27207717	0.27207717	0.27207717	0.27207717	0.27207717	0.27207717	0.27207717	0.27207717	0.27207717	0.27207717
789.mp3	0.37113664	0.37113664	0.37113664	0.37113664	0.37113664	0.37113664	0.37113664	0.37113664	0.37113664	0.37113664	0.37113664	0.37113664	0.37113664	0.37113664	0.37113664	0.37113664	0.37113664	0.37113664	0.37113664	0.37113664	0.37113664	0.37113664	0.37113664	0.37113664	0.37113664	0.37113664	0.37113664	0.37113664	0.37113664	0.37113664	0.37113664	0.37113664	0.37113664	0.37113664	0.37113664	0.37113664	0.37113664	0.37113664	0.37113664	0.37113664	0.37113664	0.37113664	0.37113664	0.37113664	0.37113664	0.37113664	0.37113664	0.37113664	0.37113664
790.mp3	-0.10891724	-0.10891724	-0.10891724	-0.10891724	-0.10891724	-0.10891724	-0.10891724	-0.10891724	-0.10891724	-0.10891724	-0.10891724	-0.10891724	-0.10891724	-0.10891724	-0.10891724	-0.10891724	-0.10891724	-0.10891724	-0.10891724	-0.10891724	-0.10891724	-0.10891724	-0.10891724	-0.10891724	-0.10891724	-0.10891724	-0.10891724	-0.10891724	-0.10891724	-0.10891724	-0.10891724	-0.10891724	-0.10891724	-0.10891724	-0.10891724	-0.10891724	-0.10891724	-0.10891724	-0.10891724	-0.10891724	-0.10891724	-0.10891724	-0.10891724	-0.10891724	-0.10891724	-0.10891724	-0.10891724	-0.10891724	-0.10891724
791.mp3	0.24262741	0.24262741	0.24262741	0.24262741	0.24262741	0.24262741	0.24262741	0.24262741	0.24262741	0.24262741	0.24262741	0.24262741	0.24262741	0.24262741	0.24262741	0.24262741	0.24262741	0.24262741	0.24262741	0.24262741	0.24262741	0.24262741	0.24262741	0.24262741	0.24262741	0.24262741	0.24262741	0.24262741	0.24262741	0.24262741	0.24262741	0.24262741	0.24262741	0.24262741	0.24262741	0.24262741	0.24262741	0.24262741	0.24262741	0.24262741	0.24262741	0.24262741	0.24262741	0.24262741	0.24262741	0.24262741	0.24262741	0.24262741	0.24262741
794.mp3	0.3333657	0.3333657	0.3333657	0.3333657	0.3333657	0.3333657	0.3333657	0.3333657	0.3333657	0.3333657	0.3333657	0.3333657	0.3333657	0.3333657	0.3333657	0.3333657	0.3333657	0.3333657	0.3333657	0.3333657	0.3333657	0.3333657	0.3333657	0.3333657	0.3333657	0.3333657	0.3333657	0.3333657	0.3333657	0.3333657	0.3333657	0.3333657	0.3333657	0.3333657	0.3333657	0.3333657	0.3333657	0.3333657	0.3333657	0.3333657	0.3333657	0.3333657	0.3333657	0.3333657	0.3333657	0.3333657	0.3333657	0.3333657	0.3333657
795.mp3	0.15617669	0.15617669	0.15617669	0.15617669	0.15617669	0.15617669	0.15617669	0.15617669	0.15617669	0.15617669	0.15617669	0.15617669	0.15617669	0.15617669	0.15617669	0.15617669	0.15617669	0.15617669	0.15617669	0.15617669	0.15617669	0.15617669	0.15617669	0.15617669	0.15617669	0.15617669	0.15617669	0.15617669	0.15617669	0.15617669	0.15617669	0.15617669	0.15617669	0.15617669	0.15617669	0.15617669	0.15617669	0.15617669	0.15617669	0.15617669	0.15617669	0.15617669	0.15617669	0.15617669	0.15617669	0.15617669	0.15617669	0.15617669	0.15617669
796.mp3	0.22416073	0.22416073	0.22416073	0.22416073	0.22416073	0.22416073	0.22416073	0.22416073	0.22416073	0.22416073	0.22416073	0.22416073	0.22416073	0.22416073	0.22416073	0.22416073	0.22416073	0.22416073	0.22416073	0.22416073	0.22416073	0.22416073	0.22416073	0.22416073	0.22416073	0.22416073	0.22416073	0.22416073	0.22416073	0.22416073	0.22416073	0.22416073	0.22416073	0.22416073	0.22416073	0.22416073	0.22416073	0.22416073	0.22416073	0.22416073	0.22416073	0.22416073	0.22416073	0.22416073	0.22416073	0.22416073	0.22416073	0.22416073	0.22416073
797.mp3	0.14117831	0.14117831	0.14117831	0.14117831	0.14117831	0.14117831	0.14117831	0.14117831	0.14117831	0.14117831	0.14117831	0.14117831	0.14117831	0.14117831	0.14117831	0.14117831	0.14117831	0.14117831	0.14117831	0.14117831	0.14117831	0.14117831	0.14117831	0.14117831	0.14117831	0.14117831	0.14117831	0.14117831	0.14117831	0.14117831	0.14117831	0.14117831	0.14117831	0.14117831	0.14117831	0.14117831	0.14117831	0.14117831	0.14117831	0.14117831	0.14117831	0.14117831	0.14117831	0.14117831	0.14117831	0.14117831	0.14117831	0.14117831	0.14117831
798.mp3	0.13221803	0.13221803	0.13221803	0.13221803	0.13221803	0.13221803	0.13221803	0.13221803	0.13221803	0.13221803	0.13221803	0.13221803	0.13221803	0.13221803	0.13221803	0.13221803	0.13221803	0.13221803	0.13221803	0.13221803	0.13221803	0.13221803	0.13221803	0.13221803	0.13221803	0.13221803	0.13221803	0.13221803	0.13221803	0.13221803	0.13221803	0.13221803	0.13221803	0.13221803	0.13221803	0.13221803	0.13221803	0.13221803	0.13221803	0.13221803	0.13221803	0.13221803	0.13221803	0.13221803	0.13221803	0.13221803	0.13221803	0.13221803	0.13221803
799.mp3	0.057011038	0.057011038	0.057011038	0.057011038	0.057011038	0.057011038	0.057011038	0.057011038	0.057011038	0.057011038	0.057011038	0.057011038	0.057011038	0.057011038	0.057011038	0.057011038	0.057011038	0.057011038	0.057011038	0.057011038	0.057011038	0.057011038	0.057011038	0.057011038	0.057011038	0.057011038	0.057011038	0.057011038	0.057011038	0.057011038	0.057011038	0.057011038	0.057011038	0.057011038	0.057011038	0.057011038	0.057011038	0.057011038	0.057011038	0.057011038	0.057011038	0.057011038	0.057011038	0.057011038	0.057011038	0.057011038	0.057011038	0.057011038	0.057011038
800.mp3	-0.044600137	-0.044600137	-0.044600137	-0.044600137	-0.044600137	-0.044600137	-0.044600137	-0.044600137	-0.044600137	-0.044600137	-0.044600137	-0.044600137	-0.044600137	-0.044600137	-0.044600137	-0.044600137	-0.044600137	-0.044600137	-0.044600137	-0.044600137	-0.044600137	-0.044600137	-0.044600137	-0.044600137	-0.044600137	-0.044600137	-0.044600137	-0.044600137	-0.044600137	-0.044600137	-0.044600137	-0.044600137	-0.044600137	-0.044600137	-0.044600137	-0.044600137	-0.044600137	-0.044600137	-0.044600137	-0.044600137	-0.044600137	-0.044600137	-0.044600137	-0.044600137	-0.044600137	-0.044600137	-0.044600137	-0.044600137	-0.044600137
801.mp3	0.04927273	0.04927273	0.04927273	0.04927273	0.04927273	0.04927273	0.04927273	0.04927273	0.04927273	0.04927273	0.04927273	0.04927273	0.04927273	0.04927273	0.04927273	0.04927273	0.04927273	0.04927273	0.04927273	0.04927273	0.04927273	0.04927273	0.04927273	0.04927273	0.04927273	0.04927273	0.04927273	0.04927273	0.04927273	0.04927273	0.04927273	0.04927273	0.04927273	0.04927273	0.04927273	0.04927273	0.04927273	0.04927273	0.04927273	0.04927273	0.04927273	0.04927273	0.04927273	0.04927273	0.04927273	0.04927273	0.04927273	0.04927273	0.04927273
804.mp3	0.39061528	0.39061528	0.39061528	0.39061528	0.39061528	0.39061528	0.39061528	0.39061528	0.39061528	0.39061528	0.39061528	0.39061528	0.39061528	0.39061528	0.39061528	0.39061528	0.39061528	0.39061528	0.39061528	0.39061528	0.39061528	0.39061528	0.39061528	0.39061528	0.39061528	0.39061528	0.39061528	0.39061528	0.39061528	0.39061528	0.39061528	0.39061528	0.39061528	0.39061528	0.39061528	0.39061528	0.39061528	0.39061528	0.39061528	0.39061528	0.39061528	0.39061528	0.39061528	0.39061528	0.39061528	0.39061528	0.39061528	0.39061528	0.39061528
805.mp3	0.42066094	0.42066094	0.42066094	0.42066094	0.42066094	0.42066094	0.42066094	0.42066094	0.42066094	0.42066094	0.42066094	0.42066094	0.42066094	0.42066094	0.42066094	0.42066094	0.42066094	0.42066094	0.42066094	0.42066094	0.42066094	0.42066094	0.42066094	0.42066094	0.42066094	0.42066094	0.42066094	0.42066094	0.42066094	0.42066094	0.42066094	0.42066094	0.42066094	0.42066094	0.42066094	0.42066094	0.42066094	0.42066094	0.42066094	0.42066094	0.42066094	0.42066094	0.42066094	0.42066094	0.42066094	0.42066094	0.42066094	0.42066094	0.42066094
806.mp3	0.19537115	0.19537115	0.19537115	0.19537115	0.19537115	0.19537115	0.19537115	0.19537115	0.19537115	0.19537115	0.19537115	0.19537115	0.19537115	0.19537115	0.19537115	0.19537115	0.19537115	0.19537115	0.19537115	0.19537115	0.19537115	0.19537115	0.19537115	0.19537115	0.19537115	0.19537115	0.19537115	0.19537115	0.19537115	0.19537115	0.19537115	0.19537115	0.19537115	0.19537115	0.19537115	0.19537115	0.19537115	0.19537115	0.19537115	0.19537115	0.19537115	0.19537115	0.19537115	0.19537115	0.19537115	0.19537115	0.19537115	0.19537115	0.19537115
807.mp3	-0.075790495	-0.075790495	-0.075790495	-0.075790495	-0.075790495	-0.075790495	-0.075790495	-0.075790495	-0.075790495	-0.075790495	-0.075790495	-0.075790495	-0.075790495	-0.075790495	-0.075790495	-0.075790495	-0.075790495	-0.075790495	-0.075790495	-0.075790495	-0.075790495	-0.075790495	-0.075790495	-0.075790495	-0.075790495	-0.075790495	-0.075790495	-0.075790495	-0.075790495	-0.075790495	-0.075790495	-0.075790495	-0.075790495	-0.075790495	-0.075790495	-0.075790495	-0.075790495	-0.075790495	-0.075790495	-0.075790495	-0.075790495	-0.075790495	-0.075790495	-0.075790495	-0.075790495	-0.075790495	-0.075790495	-0.075790495	-0.075790495
808.mp3	0.18028733	0.18028733	0.18028733	0.18028733	0.18028733	0.18028733	0.18028733	0.18028733	0.18028733	0.18028733	0.18028733	0.18028733	0.18028733	0.18028733	0.18028733	0.18028733	0.18028733	0.18028733	0.18028733	0.18028733	0.18028733	0.18028733	0.18028733	0.18028733	0.18028733	0.18028733	0.18028733	0.18028733	0.18028733	0.18028733	0.18028733	0.18028733	0.18028733	0.18028733	0.18028733	0.18028733	0.18028733	0.18028733	0.18028733	0.18028733	0.18028733	0.18028733	0.18028733	0.18028733	0.18028733	0.18028733	0.18028733	0.18028733	0.18028733
810.mp3	0.22040695	0.22040695	0.22040695	0.22040695	0.22040695	0.22040695	0.22040695	0.22040695	0.22040695	0.22040695	0.22040695	0.22040695	0.22040695	0.22040695	0.22040695	0.22040695	0.22040695	0.22040695	0.22040695	0.22040695	0.22040695	0.22040695	0.22040695	0.22040695	0.22040695	0.22040695	0.22040695	0.22040695	0.22040695	0.22040695	0.22040695	0.22040695	0.22040695	0.22040695	0.22040695	0.22040695	0.22040695	0.22040695	0.22040695	0.22040695	0.22040695	0.22040695	0.22040695	0.22040695	0.22040695	0.22040695	0.22040695	0.22040695	0.22040695
811.mp3	-0.098649494	-0.098649494	-0.098649494	-0.098649494	-0.098649494	-0.098649494	-0.098649494	-0.098649494	-0.098649494	-0.098649494	-0.098649494	-0.098649494	-0.098649494	-0.098649494	-0.098649494	-0.098649494	-0.098649494	-0.098649494	-0.098649494	-0.098649494	-0.098649494	-0.098649494	-0.098649494	-0.098649494	-0.098649494	-0.098649494	-0.098649494	-0.098649494	-0.098649494	-0.098649494	-0.098649494	-0.098649494	-0.098649494	-0.098649494	-0.098649494	-0.098649494	-0.098649494	-0.098649494	-0.098649494	-0.098649494	-0.098649494	-0.098649494	-0.098649494	-0.098649494	-0.098649494	-0.098649494	-0.098649494	-0.098649494	-0.098649494
813.mp3	0.13175544	0.13175544	0.13175544	0.13175544	0.13175544	0.13175544	0.13175544	0.13175544	0.13175544	0.13175544	0.13175544	0.13175544	0.13175544	0.13175544	0.13175544	0.13175544	0.13175544	0.13175544	0.13175544	0.13175544	0.13175544	0.13175544	0.13175544	0.13175544	0.13175544	0.13175544	0.13175544	0.13175544	0.13175544	0.13175544	0.13175544	0.13175544	0.13175544	0.13175544	0.13175544	0.13175544	0.13175544	0.13175544	0.13175544	0.13175544	0.13175544	0.13175544	0.13175544	0.13175544	0.13175544	0.13175544	0.13175544	0.13175544	0.13175544
814.mp3	0.14252326	0.14252326	0.14252326	0.14252326	0.14252326	0.14252326	0.14252326	0.14252326	0.14252326	0.14252326	0.14252326	0.14252326	0.14252326	0.14252326	0.14252326	0.14252326	0.14252326	0.14252326	0.14252326	0.14252326	0.14252326	0.14252326	0.14252326	0.14252326	0.14252326	0.14252326	0.14252326	0.14252326	0.14252326	0.14252326	0.14252326	0.14252326	0.14252326	0.14252326	0.14252326	0.14252326	0.14252326	0.14252326	0.14252326	0.14252326	0.14252326	0.14252326	0.14252326	0.14252326	0.14252326	0.14252326	0.14252326	0.14252326	0.14252326
815.mp3	0.47152933	0.47152933	0.47152933	0.47152933	0.47152933	0.47152933	0.47152933	0.47152933	0.47152933	0.47152933	0.47152933	0.47152933	0.47152933	0.47152933	0.47152933	0.47152933	0.47152933	0.47152933	0.47152933	0.47152933	0.47152933	0.47152933	0.47152933	0.47152933	0.47152933	0.47152933	0.47152933	0.47152933	0.47152933	0.47152933	0.47152933	0.47152933	0.47152933	0.47152933	0.47152933	0.47152933	0.47152933	0.47152933	0.47152933	0.47152933	0.47152933	0.47152933	0.47152933	0.47152933	0.47152933	0.47152933	0.47152933	0.47152933	0.47152933
818.mp3	-0.20479992	-0.20479992	-0.20479992	-0.20479992	-0.20479992	-0.20479992	-0.20479992	-0.20479992	-0.20479992	-0.20479992	-0.20479992	-0.20479992	-0.20479992	-0.20479992	-0.20479992	-0.20479992	-0.20479992	-0.20479992	-0.20479992	-0.20479992	-0.20479992	-0.20479992	-0.20479992	-0.20479992	-0.20479992	-0.20479992	-0.20479992	-0.20479992	-0.20479992	-0.20479992	-0.20479992	-0.20479992	-0.20479992	-0.20479992	-0.20479992	-0.20479992	-0.20479992	-0.20479992	-0.20479992	-0.20479992	-0.20479992	-0.20479992	-0.20479992	-0.20479992	-0.20479992	-0.20479992	-0.20479992	-0.20479992	-0.20479992
819.mp3	0.3105289	0.3105289	0.3105289	0.3105289	0.3105289	0.3105289	0.3105289	0.3105289	0.3105289	0.3105289	0.3105289	0.3105289	0.3105289	0.3105289	0.3105289	0.3105289	0.3105289	0.3105289	0.3105289	0.3105289	0.3105289	0.3105289	0.3105289	0.3105289	0.3105289	0.3105289	0.3105289	0.3105289	0.3105289	0.3105289	0.3105289	0.3105289	0.3105289	0.3105289	0.3105289	0.3105289	0.3105289	0.3105289	0.3105289	0.3105289	0.3105289	0.3105289	0.3105289	0.3105289	0.3105289	0.3105289	0.3105289	0.3105289	0.3105289
820.mp3	0.2820624	0.2820624	0.2820624	0.2820624	0.2820624	0.2820624	0.2820624	0.2820624	0.2820624	0.2820624	0.2820624	0.2820624	0.2820624	0.2820624	0.2820624	0.2820624	0.2820624	0.2820624	0.2820624	0.2820624	0.2820624	0.2820624	0.2820624	0.2820624	0.2820624	0.2820624	0.2820624	0.2820624	0.2820624	0.2820624	0.2820624	0.2820624	0.2820624	0.2820624	0.2820624	0.2820624	0.2820624	0.2820624	0.2820624	0.2820624	0.2820624	0.2820624	0.2820624	0.2820624	0.2820624	0.2820624	0.2820624	0.2820624	0.2820624
823.mp3	0.1765826	0.1765826	0.1765826	0.1765826	0.1765826	0.1765826	0.1765826	0.1765826	0.1765826	0.1765826	0.1765826	0.1765826	0.1765826	0.1765826	0.1765826	0.1765826	0.1765826	0.1765826	0.1765826	0.1765826	0.1765826	0.1765826	0.1765826	0.1765826	0.1765826	0.1765826	0.1765826	0.1765826	0.1765826	0.1765826	0.1765826	0.1765826	0.1765826	0.1765826	0.1765826	0.1765826	0.1765826	0.1765826	0.1765826	0.1765826	0.1765826	0.1765826	0.1765826	0.1765826	0.1765826	0.1765826	0.1765826	0.1765826	0.1765826
824.mp3	0.28741455	0.28741455	0.28741455	0.28741455	0.28741455	0.28741455	0.28741455	0.28741455	0.28741455	0.28741455	0.28741455	0.28741455	0.28741455	0.28741455	0.28741455	0.28741455	0.28741455	0.28741455	0.28741455	0.28741455	0.28741455	0.28741455	0.28741455	0.28741455	0.28741455	0.28741455	0.28741455	0.28741455	0.28741455	0.28741455	0.28741455	0.28741455	0.28741455	0.28741455	0.28741455	0.28741455	0.28741455	0.28741455	0.28741455	0.28741455	0.28741455	0.28741455	0.28741455	0.28741455	0.28741455	0.28741455	0.28741455	0.28741455	0.28741455
825.mp3	-0.2831743	-0.2831743	-0.2831743	-0.2831743	-0.2831743	-0.2831743	-0.2831743	-0.2831743	-0.2831743	-0.2831743	-0.2831743	-0.2831743	-0.2831743	-0.2831743	-0.2831743	-0.2831743	-0.2831743	-0.2831743	-0.2831743	-0.2831743	-0.2831743	-0.2831743	-0.2831743	-0.2831743	-0.2831743	-0.2831743	-0.2831743	-0.2831743	-0.2831743	-0.2831743	-0.2831743	-0.2831743	-0.2831743	-0.2831743	-0.2831743	-0.2831743	-0.2831743	-0.2831743	-0.2831743	-0.2831743	-0.2831743	-0.2831743	-0.2831743	-0.2831743	-0.2831743	-0.2831743	-0.2831743	-0.2831743	-0.2831743
826.mp3	0.3571562	0.3571562	0.3571562	0.3571562	0.3571562	0.3571562	0.3571562	0.3571562	0.3571562	0.3571562	0.3571562	0.3571562	0.3571562	0.3571562	0.3571562	0.3571562	0.3571562	0.3571562	0.3571562	0.3571562	0.3571562	0.3571562	0.3571562	0.3571562	0.3571562	0.3571562	0.3571562	0.3571562	0.3571562	0.3571562	0.3571562	0.3571562	0.3571562	0.3571562	0.3571562	0.3571562	0.3571562	0.3571562	0.3571562	0.3571562	0.3571562	0.3571562	0.3571562	0.3571562	0.3571562	0.3571562	0.3571562	0.3571562	0.3571562
829.mp3	0.2148748	0.2148748	0.2148748	0.2148748	0.2148748	0.2148748	0.2148748	0.2148748	0.2148748	0.2148748	0.2148748	0.2148748	0.2148748	0.2148748	0.2148748	0.2148748	0.2148748	0.2148748	0.2148748	0.2148748	0.2148748	0.2148748	0.2148748	0.2148748	0.2148748	0.2148748	0.2148748	0.2148748	0.2148748	0.2148748	0.2148748	0.2148748	0.2148748	0.2148748	0.2148748	0.2148748	0.2148748	0.2148748	0.2148748	0.2148748	0.2148748	0.2148748	0.2148748	0.2148748	0.2148748	0.2148748	0.2148748	0.2148748	0.2148748
830.mp3	0.030546099	0.030546099	0.030546099	0.030546099	0.030546099	0.030546099	0.030546099	0.030546099	0.030546099	0.030546099	0.030546099	0.030546099	0.030546099	0.030546099	0.030546099	0.030546099	0.030546099	0.030546099	0.030546099	0.030546099	0.030546099	0.030546099	0.030546099	0.030546099	0.030546099	0.030546099	0.030546099	0.030546099	0.030546099	0.030546099	0.030546099	0.030546099	0.030546099	0.030546099	0.030546099	0.030546099	0.030546099	0.030546099	0.030546099	0.030546099	0.030546099	0.030546099	0.030546099	0.030546099	0.030546099	0.030546099	0.030546099	0.030546099	0.030546099
831.mp3	0.08027643	0.08027643	0.08027643	0.08027643	0.08027643	0.08027643	0.08027643	0.08027643	0.08027643	0.08027643	0.08027643	0.08027643	0.08027643	0.08027643	0.08027643	0.08027643	0.08027643	0.08027643	0.08027643	0.08027643	0.08027643	0.08027643	0.08027643	0.08027643	0.08027643	0.08027643	0.08027643	0.08027643	0.08027643	0.08027643	0.08027643	0.08027643	0.08027643	0.08027643	0.08027643	0.08027643	0.08027643	0.08027643	0.08027643	0.08027643	0.08027643	0.08027643	0.08027643	0.08027643	0.08027643	0.08027643	0.08027643	0.08027643	0.08027643
833.mp3	0.09019234	0.09019234	0.09019234	0.09019234	0.09019234	0.09019234	0.09019234	0.09019234	0.09019234	0.09019234	0.09019234	0.09019234	0.09019234	0.09019234	0.09019234	0.09019234	0.09019234	0.09019234	0.09019234	0.09019234	0.09019234	0.09019234	0.09019234	0.09019234	0.09019234	0.09019234	0.09019234	0.09019234	0.09019234	0.09019234	0.09019234	0.09019234	0.09019234	0.09019234	0.09019234	0.09019234	0.09019234	0.09019234	0.09019234	0.09019234	0.09019234	0.09019234	0.09019234	0.09019234	0.09019234	0.09019234	0.09019234	0.09019234	0.09019234
834.mp3	0.036595084	0.036595084	0.036595084	0.036595084	0.036595084	0.036595084	0.036595084	0.036595084	0.036595084	0.036595084	0.036595084	0.036595084	0.036595084	0.036595084	0.036595084	0.036595084	0.036595084	0.036595084	0.036595084	0.036595084	0.036595084	0.036595084	0.036595084	0.036595084	0.036595084	0.036595084	0.036595084	0.036595084	0.036595084	0.036595084	0.036595084	0.036595084	0.036595084	0.036595084	0.036595084	0.036595084	0.036595084	0.036595084	0.036595084	0.036595084	0.036595084	0.036595084	0.036595084	0.036595084	0.036595084	0.036595084	0.036595084	0.036595084	0.036595084
836.mp3	0.025588498	0.025588498	0.025588498	0.025588498	0.025588498	0.025588498	0.025588498	0.025588498	0.025588498	0.025588498	0.025588498	0.025588498	0.025588498	0.025588498	0.025588498	0.025588498	0.025588498	0.025588498	0.025588498	0.025588498	0.025588498	0.025588498	0.025588498	0.025588498	0.025588498	0.025588498	0.025588498	0.025588498	0.025588498	0.025588498	0.025588498	0.025588498	0.025588498	0.025588498	0.025588498	0.025588498	0.025588498	0.025588498	0.025588498	0.025588498	0.025588498	0.025588498	0.025588498	0.025588498	0.025588498	0.025588498	0.025588498	0.025588498	0.025588498
839.mp3	0.02633863	0.02633863	0.02633863	0.02633863	0.02633863	0.02633863	0.02633863	0.02633863	0.02633863	0.02633863	0.02633863	0.02633863	0.02633863	0.02633863	0.02633863	0.02633863	0.02633863	0.02633863	0.02633863	0.02633863	0.02633863	0.02633863	0.02633863	0.02633863	0.02633863	0.02633863	0.02633863	0.02633863	0.02633863	0.02633863	0.02633863	0.02633863	0.02633863	0.02633863	0.02633863	0.02633863	0.02633863	0.02633863	0.02633863	0.02633863	0.02633863	0.02633863	0.02633863	0.02633863	0.02633863	0.02633863	0.02633863	0.02633863	0.02633863
841.mp3	0.32084855	0.32084855	0.32084855	0.32084855	0.32084855	0.32084855	0.32084855	0.32084855	0.32084855	0.32084855	0.32084855	0.32084855	0.32084855	0.32084855	0.32084855	0.32084855	0.32084855	0.32084855	0.32084855	0.32084855	0.32084855	0.32084855	0.32084855	0.32084855	0.32084855	0.32084855	0.32084855	0.32084855	0.32084855	0.32084855	0.32084855	0.32084855	0.32084855	0.32084855	0.32084855	0.32084855	0.32084855	0.32084855	0.32084855	0.32084855	0.32084855	0.32084855	0.32084855	0.32084855	0.32084855	0.32084855	0.32084855	0.32084855	0.32084855
844.mp3	0.0305059	0.0305059	0.0305059	0.0305059	0.0305059	0.0305059	0.0305059	0.0305059	0.0305059	0.0305059	0.0305059	0.0305059	0.0305059	0.0305059	0.0305059	0.0305059	0.0305059	0.0305059	0.0305059	0.0305059	0.0305059	0.0305059	0.0305059	0.0305059	0.0305059	0.0305059	0.0305059	0.0305059	0.0305059	0.0305059	0.0305059	0.0305059	0.0305059	0.0305059	0.0305059	0.0305059	0.0305059	0.0305059	0.0305059	0.0305059	0.0305059	0.0305059	0.0305059	0.0305059	0.0305059	0.0305059	0.0305059	0.0305059	0.0305059
845.mp3	0.17962441	0.17962441	0.17962441	0.17962441	0.17962441	0.17962441	0.17962441	0.17962441	0.17962441	0.17962441	0.17962441	0.17962441	0.17962441	0.17962441	0.17962441	0.17962441	0.17962441	0.17962441	0.17962441	0.17962441	0.17962441	0.17962441	0.17962441	0.17962441	0.17962441	0.17962441	0.17962441	0.17962441	0.17962441	0.17962441	0.17962441	0.17962441	0.17962441	0.17962441	0.17962441	0.17962441	0.17962441	0.17962441	0.17962441	0.17962441	0.17962441	0.17962441	0.17962441	0.17962441	0.17962441	0.17962441	0.17962441	0.17962441	0.17962441
846.mp3	0.35034037	0.35034037	0.35034037	0.35034037	0.35034037	0.35034037	0.35034037	0.35034037	0.35034037	0.35034037	0.35034037	0.35034037	0.35034037	0.35034037	0.35034037	0.35034037	0.35034037	0.35034037	0.35034037	0.35034037	0.35034037	0.35034037	0.35034037	0.35034037	0.35034037	0.35034037	0.35034037	0.35034037	0.35034037	0.35034037	0.35034037	0.35034037	0.35034037	0.35034037	0.35034037	0.35034037	0.35034037	0.35034037	0.35034037	0.35034037	0.35034037	0.35034037	0.35034037	0.35034037	0.35034037	0.35034037	0.35034037	0.35034037	0.35034037
848.mp3	-0.007019751	-0.007019751	-0.007019751	-0.007019751	-0.007019751	-0.007019751	-0.007019751	-0.007019751	-0.007019751	-0.007019751	-0.007019751	-0.007019751	-0.007019751	-0.007019751	-0.007019751	-0.007019751	-0.007019751	-0.007019751	-0.007019751	-0.007019751	-0.007019751	-0.007019751	-0.007019751	-0.007019751	-0.007019751	-0.007019751	-0.007019751	-0.007019751	-0.007019751	-0.007019751	-0.007019751	-0.007019751	-0.007019751	-0.007019751	-0.007019751	-0.007019751	-0.007019751	-0.007019751	-0.007019751	-0.007019751	-0.007019751	-0.007019751	-0.007019751	-0.007019751	-0.007019751	-0.007019751	-0.007019751	-0.007019751	-0.007019751
850.mp3	0.24720412	0.24720412	0.24720412	0.24720412	0.24720412	0.24720412	0.24720412	0.24720412	0.24720412	0.24720412	0.24720412	0.24720412	0.24720412	0.24720412	0.24720412	0.24720412	0.24720412	0.24720412	0.24720412	0.24720412	0.24720412	0.24720412	0.24720412	0.24720412	0.24720412	0.24720412	0.24720412	0.24720412	0.24720412	0.24720412	0.24720412	0.24720412	0.24720412	0.24720412	0.24720412	0.24720412	0.24720412	0.24720412	0.24720412	0.24720412	0.24720412	0.24720412	0.24720412	0.24720412	0.24720412	0.24720412	0.24720412	0.24720412	0.24720412
851.mp3	0.23503062	0.23503062	0.23503062	0.23503062	0.23503062	0.23503062	0.23503062	0.23503062	0.23503062	0.23503062	0.23503062	0.23503062	0.23503062	0.23503062	0.23503062	0.23503062	0.23503062	0.23503062	0.23503062	0.23503062	0.23503062	0.23503062	0.23503062	0.23503062	0.23503062	0.23503062	0.23503062	0.23503062	0.23503062	0.23503062	0.23503062	0.23503062	0.23503062	0.23503062	0.23503062	0.23503062	0.23503062	0.23503062	0.23503062	0.23503062	0.23503062	0.23503062	0.23503062	0.23503062	0.23503062	0.23503062	0.23503062	0.23503062	0.23503062
852.mp3	-0.11951079	-0.11951079	-0.11951079	-0.11951079	-0.11951079	-0.11951079	-0.11951079	-0.11951079	-0.11951079	-0.11951079	-0.11951079	-0.11951079	-0.11951079	-0.11951079	-0.11951079	-0.11951079	-0.11951079	-0.11951079	-0.11951079	-0.11951079	-0.11951079	-0.11951079	-0.11951079	-0.11951079	-0.11951079	-0.11951079	-0.11951079	-0.11951079	-0.11951079	-0.11951079	-0.11951079	-0.11951079	-0.11951079	-0.11951079	-0.11951079	-0.11951079	-0.11951079	-0.11951079	-0.11951079	-0.11951079	-0.11951079	-0.11951079	-0.11951079	-0.11951079	-0.11951079	-0.11951079	-0.11951079	-0.11951079	-0.11951079
854.mp3	0.033289425	0.033289425	0.033289425	0.033289425	0.033289425	0.033289425	0.033289425	0.033289425	0.033289425	0.033289425	0.033289425	0.033289425	0.033289425	0.033289425	0.033289425	0.033289425	0.033289425	0.033289425	0.033289425	0.033289425	0.033289425	0.033289425	0.033289425	0.033289425	0.033289425	0.033289425	0.033289425	0.033289425	0.033289425	0.033289425	0.033289425	0.033289425	0.033289425	0.033289425	0.033289425	0.033289425	0.033289425	0.033289425	0.033289425	0.033289425	0.033289425	0.033289425	0.033289425	0.033289425	0.033289425	0.033289425	0.033289425	0.033289425	0.033289425
855.mp3	0.090312965	0.090312965	0.090312965	0.090312965	0.090312965	0.090312965	0.090312965	0.090312965	0.090312965	0.090312965	0.090312965	0.090312965	0.090312965	0.090312965	0.090312965	0.090312965	0.090312965	0.090312965	0.090312965	0.090312965	0.090312965	0.090312965	0.090312965	0.090312965	0.090312965	0.090312965	0.090312965	0.090312965	0.090312965	0.090312965	0.090312965	0.090312965	0.090312965	0.090312965	0.090312965	0.090312965	0.090312965	0.090312965	0.090312965	0.090312965	0.090312965	0.090312965	0.090312965	0.090312965	0.090312965	0.090312965	0.090312965	0.090312965	0.090312965
856.mp3	0.27939376	0.27939376	0.27939376	0.27939376	0.27939376	0.27939376	0.27939376	0.27939376	0.27939376	0.27939376	0.27939376	0.27939376	0.27939376	0.27939376	0.27939376	0.27939376	0.27939376	0.27939376	0.27939376	0.27939376	0.27939376	0.27939376	0.27939376	0.27939376	0.27939376	0.27939376	0.27939376	0.27939376	0.27939376	0.27939376	0.27939376	0.27939376	0.27939376	0.27939376	0.27939376	0.27939376	0.27939376	0.27939376	0.27939376	0.27939376	0.27939376	0.27939376	0.27939376	0.27939376	0.27939376	0.27939376	0.27939376	0.27939376	0.27939376
857.mp3	-0.10717116	-0.10717116	-0.10717116	-0.10717116	-0.10717116	-0.10717116	-0.10717116	-0.10717116	-0.10717116	-0.10717116	-0.10717116	-0.10717116	-0.10717116	-0.10717116	-0.10717116	-0.10717116	-0.10717116	-0.10717116	-0.10717116	-0.10717116	-0.10717116	-0.10717116	-0.10717116	-0.10717116	-0.10717116	-0.10717116	-0.10717116	-0.10717116	-0.10717116	-0.10717116	-0.10717116	-0.10717116	-0.10717116	-0.10717116	-0.10717116	-0.10717116	-0.10717116	-0.10717116	-0.10717116	-0.10717116	-0.10717116	-0.10717116	-0.10717116	-0.10717116	-0.10717116	-0.10717116	-0.10717116	-0.10717116	-0.10717116
858.mp3	-0.22079715	-0.22079715	-0.22079715	-0.22079715	-0.22079715	-0.22079715	-0.22079715	-0.22079715	-0.22079715	-0.22079715	-0.22079715	-0.22079715	-0.22079715	-0.22079715	-0.22079715	-0.22079715	-0.22079715	-0.22079715	-0.22079715	-0.22079715	-0.22079715	-0.22079715	-0.22079715	-0.22079715	-0.22079715	-0.22079715	-0.22079715	-0.22079715	-0.22079715	-0.22079715	-0.22079715	-0.22079715	-0.22079715	-0.22079715	-0.22079715	-0.22079715	-0.22079715	-0.22079715	-0.22079715	-0.22079715	-0.22079715	-0.22079715	-0.22079715	-0.22079715	-0.22079715	-0.22079715	-0.22079715	-0.22079715	-0.22079715
859.mp3	0.15806192	0.15806192	0.15806192	0.15806192	0.15806192	0.15806192	0.15806192	0.15806192	0.15806192	0.15806192	0.15806192	0.15806192	0.15806192	0.15806192	0.15806192	0.15806192	0.15806192	0.15806192	0.15806192	0.15806192	0.15806192	0.15806192	0.15806192	0.15806192	0.15806192	0.15806192	0.15806192	0.15806192	0.15806192	0.15806192	0.15806192	0.15806192	0.15806192	0.15806192	0.15806192	0.15806192	0.15806192	0.15806192	0.15806192	0.15806192	0.15806192	0.15806192	0.15806192	0.15806192	0.15806192	0.15806192	0.15806192	0.15806192	0.15806192
860.mp3	0.43759108	0.43759108	0.43759108	0.43759108	0.43759108	0.43759108	0.43759108	0.43759108	0.43759108	0.43759108	0.43759108	0.43759108	0.43759108	0.43759108	0.43759108	0.43759108	0.43759108	0.43759108	0.43759108	0.43759108	0.43759108	0.43759108	0.43759108	0.43759108	0.43759108	0.43759108	0.43759108	0.43759108	0.43759108	0.43759108	0.43759108	0.43759108	0.43759108	0.43759108	0.43759108	0.43759108	0.43759108	0.43759108	0.43759108	0.43759108	0.43759108	0.43759108	0.43759108	0.43759108	0.43759108	0.43759108	0.43759108	0.43759108	0.43759108
863.mp3	0.08773448	0.08773448	0.08773448	0.08773448	0.08773448	0.08773448	0.08773448	0.08773448	0.08773448	0.08773448	0.08773448	0.08773448	0.08773448	0.08773448	0.08773448	0.08773448	0.08773448	0.08773448	0.08773448	0.08773448	0.08773448	0.08773448	0.08773448	0.08773448	0.08773448	0.08773448	0.08773448	0.08773448	0.08773448	0.08773448	0.08773448	0.08773448	0.08773448	0.08773448	0.08773448	0.08773448	0.08773448	0.08773448	0.08773448	0.08773448	0.08773448	0.08773448	0.08773448	0.08773448	0.08773448	0.08773448	0.08773448	0.08773448	0.08773448
864.mp3	0.298246	0.298246	0.298246	0.298246	0.298246	0.298246	0.298246	0.298246	0.298246	0.298246	0.298246	0.298246	0.298246	0.298246	0.298246	0.298246	0.298246	0.298246	0.298246	0.298246	0.298246	0.298246	0.298246	0.298246	0.298246	0.298246	0.298246	0.298246	0.298246	0.298246	0.298246	0.298246	0.298246	0.298246	0.298246	0.298246	0.298246	0.298246	0.298246	0.298246	0.298246	0.298246	0.298246	0.298246	0.298246	0.298246	0.298246	0.298246	0.298246
865.mp3	0.019835733	0.019835733	0.019835733	0.019835733	0.019835733	0.019835733	0.019835733	0.019835733	0.019835733	0.019835733	0.019835733	0.019835733	0.019835733	0.019835733	0.019835733	0.019835733	0.019835733	0.019835733	0.019835733	0.019835733	0.019835733	0.019835733	0.019835733	0.019835733	0.019835733	0.019835733	0.019835733	0.019835733	0.019835733	0.019835733	0.019835733	0.019835733	0.019835733	0.019835733	0.019835733	0.019835733	0.019835733	0.019835733	0.019835733	0.019835733	0.019835733	0.019835733	0.019835733	0.019835733	0.019835733	0.019835733	0.019835733	0.019835733	0.019835733
866.mp3	-0.28413844	-0.28413844	-0.28413844	-0.28413844	-0.28413844	-0.28413844	-0.28413844	-0.28413844	-0.28413844	-0.28413844	-0.28413844	-0.28413844	-0.28413844	-0.28413844	-0.28413844	-0.28413844	-0.28413844	-0.28413844	-0.28413844	-0.28413844	-0.28413844	-0.28413844	-0.28413844	-0.28413844	-0.28413844	-0.28413844	-0.28413844	-0.28413844	-0.28413844	-0.28413844	-0.28413844	-0.28413844	-0.28413844	-0.28413844	-0.28413844	-0.28413844	-0.28413844	-0.28413844	-0.28413844	-0.28413844	-0.28413844	-0.28413844	-0.28413844	-0.28413844	-0.28413844	-0.28413844	-0.28413844	-0.28413844	-0.28413844
867.mp3	0.005531184	0.005531184	0.005531184	0.005531184	0.005531184	0.005531184	0.005531184	0.005531184	0.005531184	0.005531184	0.005531184	0.005531184	0.005531184	0.005531184	0.005531184	0.005531184	0.005531184	0.005531184	0.005531184	0.005531184	0.005531184	0.005531184	0.005531184	0.005531184	0.005531184	0.005531184	0.005531184	0.005531184	0.005531184	0.005531184	0.005531184	0.005531184	0.005531184	0.005531184	0.005531184	0.005531184	0.005531184	0.005531184	0.005531184	0.005531184	0.005531184	0.005531184	0.005531184	0.005531184	0.005531184	0.005531184	0.005531184	0.005531184	0.005531184
869.mp3	-0.2998549	-0.2998549	-0.2998549	-0.2998549	-0.2998549	-0.2998549	-0.2998549	-0.2998549	-0.2998549	-0.2998549	-0.2998549	-0.2998549	-0.2998549	-0.2998549	-0.2998549	-0.2998549	-0.2998549	-0.2998549	-0.2998549	-0.2998549	-0.2998549	-0.2998549	-0.2998549	-0.2998549	-0.2998549	-0.2998549	-0.2998549	-0.2998549	-0.2998549	-0.2998549	-0.2998549	-0.2998549	-0.2998549	-0.2998549	-0.2998549	-0.2998549	-0.2998549	-0.2998549	-0.2998549	-0.2998549	-0.2998549	-0.2998549	-0.2998549	-0.2998549	-0.2998549	-0.2998549	-0.2998549	-0.2998549	-0.2998549
871.mp3	-0.14106521	-0.14106521	-0.14106521	-0.14106521	-0.14106521	-0.14106521	-0.14106521	-0.14106521	-0.14106521	-0.14106521	-0.14106521	-0.14106521	-0.14106521	-0.14106521	-0.14106521	-0.14106521	-0.14106521	-0.14106521	-0.14106521	-0.14106521	-0.14106521	-0.14106521	-0.14106521	-0.14106521	-0.14106521	-0.14106521	-0.14106521	-0.14106521	-0.14106521	-0.14106521	-0.14106521	-0.14106521	-0.14106521	-0.14106521	-0.14106521	-0.14106521	-0.14106521	-0.14106521	-0.14106521	-0.14106521	-0.14106521	-0.14106521	-0.14106521	-0.14106521	-0.14106521	-0.14106521	-0.14106521	-0.14106521	-0.14106521
872.mp3	0.20277923	0.20277923	0.20277923	0.20277923	0.20277923	0.20277923	0.20277923	0.20277923	0.20277923	0.20277923	0.20277923	0.20277923	0.20277923	0.20277923	0.20277923	0.20277923	0.20277923	0.20277923	0.20277923	0.20277923	0.20277923	0.20277923	0.20277923	0.20277923	0.20277923	0.20277923	0.20277923	0.20277923	0.20277923	0.20277923	0.20277923	0.20277923	0.20277923	0.20277923	0.20277923	0.20277923	0.20277923	0.20277923	0.20277923	0.20277923	0.20277923	0.20277923	0.20277923	0.20277923	0.20277923	0.20277923	0.20277923	0.20277923	0.20277923
873.mp3	0.09115992	0.09115992	0.09115992	0.09115992	0.09115992	0.09115992	0.09115992	0.09115992	0.09115992	0.09115992	0.09115992	0.09115992	0.09115992	0.09115992	0.09115992	0.09115992	0.09115992	0.09115992	0.09115992	0.09115992	0.09115992	0.09115992	0.09115992	0.09115992	0.09115992	0.09115992	0.09115992	0.09115992	0.09115992	0.09115992	0.09115992	0.09115992	0.09115992	0.09115992	0.09115992	0.09115992	0.09115992	0.09115992	0.09115992	0.09115992	0.09115992	0.09115992	0.09115992	0.09115992	0.09115992	0.09115992	0.09115992	0.09115992	0.09115992
874.mp3	0.3680906	0.3680906	0.3680906	0.3680906	0.3680906	0.3680906	0.3680906	0.3680906	0.3680906	0.3680906	0.3680906	0.3680906	0.3680906	0.3680906	0.3680906	0.3680906	0.3680906	0.3680906	0.3680906	0.3680906	0.3680906	0.3680906	0.3680906	0.3680906	0.3680906	0.3680906	0.3680906	0.3680906	0.3680906	0.3680906	0.3680906	0.3680906	0.3680906	0.3680906	0.3680906	0.3680906	0.3680906	0.3680906	0.3680906	0.3680906	0.3680906	0.3680906	0.3680906	0.3680906	0.3680906	0.3680906	0.3680906	0.3680906	0.3680906
876.mp3	0.3061823	0.3061823	0.3061823	0.3061823	0.3061823	0.3061823	0.3061823	0.3061823	0.3061823	0.3061823	0.3061823	0.3061823	0.3061823	0.3061823	0.3061823	0.3061823	0.3061823	0.3061823	0.3061823	0.3061823	0.3061823	0.3061823	0.3061823	0.3061823	0.3061823	0.3061823	0.3061823	0.3061823	0.3061823	0.3061823	0.3061823	0.3061823	0.3061823	0.3061823	0.3061823	0.3061823	0.3061823	0.3061823	0.3061823	0.3061823	0.3061823	0.3061823	0.3061823	0.3061823	0.3061823	0.3061823	0.3061823	0.3061823	0.3061823
879.mp3	0.28792197	0.28792197	0.28792197	0.28792197	0.28792197	0.28792197	0.28792197	0.28792197	0.28792197	0.28792197	0.28792197	0.28792197	0.28792197	0.28792197	0.28792197	0.28792197	0.28792197	0.28792197	0.28792197	0.28792197	0.28792197	0.28792197	0.28792197	0.28792197	0.28792197	0.28792197	0.28792197	0.28792197	0.28792197	0.28792197	0.28792197	0.28792197	0.28792197	0.28792197	0.28792197	0.28792197	0.28792197	0.28792197	0.28792197	0.28792197	0.28792197	0.28792197	0.28792197	0.28792197	0.28792197	0.28792197	0.28792197	0.28792197	0.28792197
880.mp3	0.27953348	0.27953348	0.27953348	0.27953348	0.27953348	0.27953348	0.27953348	0.27953348	0.27953348	0.27953348	0.27953348	0.27953348	0.27953348	0.27953348	0.27953348	0.27953348	0.27953348	0.27953348	0.27953348	0.27953348	0.27953348	0.27953348	0.27953348	0.27953348	0.27953348	0.27953348	0.27953348	0.27953348	0.27953348	0.27953348	0.27953348	0.27953348	0.27953348	0.27953348	0.27953348	0.27953348	0.27953348	0.27953348	0.27953348	0.27953348	0.27953348	0.27953348	0.27953348	0.27953348	0.27953348	0.27953348	0.27953348	0.27953348	0.27953348
882.mp3	0.37347275	0.37347275	0.37347275	0.37347275	0.37347275	0.37347275	0.37347275	0.37347275	0.37347275	0.37347275	0.37347275	0.37347275	0.37347275	0.37347275	0.37347275	0.37347275	0.37347275	0.37347275	0.37347275	0.37347275	0.37347275	0.37347275	0.37347275	0.37347275	0.37347275	0.37347275	0.37347275	0.37347275	0.37347275	0.37347275	0.37347275	0.37347275	0.37347275	0.37347275	0.37347275	0.37347275	0.37347275	0.37347275	0.37347275	0.37347275	0.37347275	0.37347275	0.37347275	0.37347275	0.37347275	0.37347275	0.37347275	0.37347275	0.37347275
884.mp3	0.012600713	0.012600713	0.012600713	0.012600713	0.012600713	0.012600713	0.012600713	0.012600713	0.012600713	0.012600713	0.012600713	0.012600713	0.012600713	0.012600713	0.012600713	0.012600713	0.012600713	0.012600713	0.012600713	0.012600713	0.012600713	0.012600713	0.012600713	0.012600713	0.012600713	0.012600713	0.012600713	0.012600713	0.012600713	0.012600713	0.012600713	0.012600713	0.012600713	0.012600713	0.012600713	0.012600713	0.012600713	0.012600713	0.012600713	0.012600713	0.012600713	0.012600713	0.012600713	0.012600713	0.012600713	0.012600713	0.012600713	0.012600713	0.012600713
886.mp3	0.29009867	0.29009867	0.29009867	0.29009867	0.29009867	0.29009867	0.29009867	0.29009867	0.29009867	0.29009867	0.29009867	0.29009867	0.29009867	0.29009867	0.29009867	0.29009867	0.29009867	0.29009867	0.29009867	0.29009867	0.29009867	0.29009867	0.29009867	0.29009867	0.29009867	0.29009867	0.29009867	0.29009867	0.29009867	0.29009867	0.29009867	0.29009867	0.29009867	0.29009867	0.29009867	0.29009867	0.29009867	0.29009867	0.29009867	0.29009867	0.29009867	0.29009867	0.29009867	0.29009867	0.29009867	0.29009867	0.29009867	0.29009867	0.29009867
887.mp3	0.11328053	0.11328053	0.11328053	0.11328053	0.11328053	0.11328053	0.11328053	0.11328053	0.11328053	0.11328053	0.11328053	0.11328053	0.11328053	0.11328053	0.11328053	0.11328053	0.11328053	0.11328053	0.11328053	0.11328053	0.11328053	0.11328053	0.11328053	0.11328053	0.11328053	0.11328053	0.11328053	0.11328053	0.11328053	0.11328053	0.11328053	0.11328053	0.11328053	0.11328053	0.11328053	0.11328053	0.11328053	0.11328053	0.11328053	0.11328053	0.11328053	0.11328053	0.11328053	0.11328053	0.11328053	0.11328053	0.11328053	0.11328053	0.11328053
889.mp3	0.46539828	0.46539828	0.46539828	0.46539828	0.46539828	0.46539828	0.46539828	0.46539828	0.46539828	0.46539828	0.46539828	0.46539828	0.46539828	0.46539828	0.46539828	0.46539828	0.46539828	0.46539828	0.46539828	0.46539828	0.46539828	0.46539828	0.46539828	0.46539828	0.46539828	0.46539828	0.46539828	0.46539828	0.46539828	0.46539828	0.46539828	0.46539828	0.46539828	0.46539828	0.46539828	0.46539828	0.46539828	0.46539828	0.46539828	0.46539828	0.46539828	0.46539828	0.46539828	0.46539828	0.46539828	0.46539828	0.46539828	0.46539828	0.46539828
890.mp3	0.34721956	0.34721956	0.34721956	0.34721956	0.34721956	0.34721956	0.34721956	0.34721956	0.34721956	0.34721956	0.34721956	0.34721956	0.34721956	0.34721956	0.34721956	0.34721956	0.34721956	0.34721956	0.34721956	0.34721956	0.34721956	0.34721956	0.34721956	0.34721956	0.34721956	0.34721956	0.34721956	0.34721956	0.34721956	0.34721956	0.34721956	0.34721956	0.34721956	0.34721956	0.34721956	0.34721956	0.34721956	0.34721956	0.34721956	0.34721956	0.34721956	0.34721956	0.34721956	0.34721956	0.34721956	0.34721956	0.34721956	0.34721956	0.34721956
891.mp3	0.30570725	0.30570725	0.30570725	0.30570725	0.30570725	0.30570725	0.30570725	0.30570725	0.30570725	0.30570725	0.30570725	0.30570725	0.30570725	0.30570725	0.30570725	0.30570725	0.30570725	0.30570725	0.30570725	0.30570725	0.30570725	0.30570725	0.30570725	0.30570725	0.30570725	0.30570725	0.30570725	0.30570725	0.30570725	0.30570725	0.30570725	0.30570725	0.30570725	0.30570725	0.30570725	0.30570725	0.30570725	0.30570725	0.30570725	0.30570725	0.30570725	0.30570725	0.30570725	0.30570725	0.30570725	0.30570725	0.30570725	0.30570725	0.30570725
892.mp3	0.17948851	0.17948851	0.17948851	0.17948851	0.17948851	0.17948851	0.17948851	0.17948851	0.17948851	0.17948851	0.17948851	0.17948851	0.17948851	0.17948851	0.17948851	0.17948851	0.17948851	0.17948851	0.17948851	0.17948851	0.17948851	0.17948851	0.17948851	0.17948851	0.17948851	0.17948851	0.17948851	0.17948851	0.17948851	0.17948851	0.17948851	0.17948851	0.17948851	0.17948851	0.17948851	0.17948851	0.17948851	0.17948851	0.17948851	0.17948851	0.17948851	0.17948851	0.17948851	0.17948851	0.17948851	0.17948851	0.17948851	0.17948851	0.17948851
893.mp3	0.29879078	0.29879078	0.29879078	0.29879078	0.29879078	0.29879078	0.29879078	0.29879078	0.29879078	0.29879078	0.29879078	0.29879078	0.29879078	0.29879078	0.29879078	0.29879078	0.29879078	0.29879078	0.29879078	0.29879078	0.29879078	0.29879078	0.29879078	0.29879078	0.29879078	0.29879078	0.29879078	0.29879078	0.29879078	0.29879078	0.29879078	0.29879078	0.29879078	0.29879078	0.29879078	0.29879078	0.29879078	0.29879078	0.29879078	0.29879078	0.29879078	0.29879078	0.29879078	0.29879078	0.29879078	0.29879078	0.29879078	0.29879078	0.29879078
897.mp3	-0.12656876	-0.12656876	-0.12656876	-0.12656876	-0.12656876	-0.12656876	-0.12656876	-0.12656876	-0.12656876	-0.12656876	-0.12656876	-0.12656876	-0.12656876	-0.12656876	-0.12656876	-0.12656876	-0.12656876	-0.12656876	-0.12656876	-0.12656876	-0.12656876	-0.12656876	-0.12656876	-0.12656876	-0.12656876	-0.12656876	-0.12656876	-0.12656876	-0.12656876	-0.12656876	-0.12656876	-0.12656876	-0.12656876	-0.12656876	-0.12656876	-0.12656876	-0.12656876	-0.12656876	-0.12656876	-0.12656876	-0.12656876	-0.12656876	-0.12656876	-0.12656876	-0.12656876	-0.12656876	-0.12656876	-0.12656876	-0.12656876
898.mp3	0.13413641	0.13413641	0.13413641	0.13413641	0.13413641	0.13413641	0.13413641	0.13413641	0.13413641	0.13413641	0.13413641	0.13413641	0.13413641	0.13413641	0.13413641	0.13413641	0.13413641	0.13413641	0.13413641	0.13413641	0.13413641	0.13413641	0.13413641	0.13413641	0.13413641	0.13413641	0.13413641	0.13413641	0.13413641	0.13413641	0.13413641	0.13413641	0.13413641	0.13413641	0.13413641	0.13413641	0.13413641	0.13413641	0.13413641	0.13413641	0.13413641	0.13413641	0.13413641	0.13413641	0.13413641	0.13413641	0.13413641	0.13413641	0.13413641
899.mp3	0.32055882	0.32055882	0.32055882	0.32055882	0.32055882	0.32055882	0.32055882	0.32055882	0.32055882	0.32055882	0.32055882	0.32055882	0.32055882	0.32055882	0.32055882	0.32055882	0.32055882	0.32055882	0.32055882	0.32055882	0.32055882	0.32055882	0.32055882	0.32055882	0.32055882	0.32055882	0.32055882	0.32055882	0.32055882	0.32055882	0.32055882	0.32055882	0.32055882	0.32055882	0.32055882	0.32055882	0.32055882	0.32055882	0.32055882	0.32055882	0.32055882	0.32055882	0.32055882	0.32055882	0.32055882	0.32055882	0.32055882	0.32055882	0.32055882
902.mp3	-0.15414989	-0.15414989	-0.15414989	-0.15414989	-0.15414989	-0.15414989	-0.15414989	-0.15414989	-0.15414989	-0.15414989	-0.15414989	-0.15414989	-0.15414989	-0.15414989	-0.15414989	-0.15414989	-0.15414989	-0.15414989	-0.15414989	-0.15414989	-0.15414989	-0.15414989	-0.15414989	-0.15414989	-0.15414989	-0.15414989	-0.15414989	-0.15414989	-0.15414989	-0.15414989	-0.15414989	-0.15414989	-0.15414989	-0.15414989	-0.15414989	-0.15414989	-0.15414989	-0.15414989	-0.15414989	-0.15414989	-0.15414989	-0.15414989	-0.15414989	-0.15414989	-0.15414989	-0.15414989	-0.15414989	-0.15414989	-0.15414989
903.mp3	0.5276988	0.5276988	0.5276988	0.5276988	0.5276988	0.5276988	0.5276988	0.5276988	0.5276988	0.5276988	0.5276988	0.5276988	0.5276988	0.5276988	0.5276988	0.5276988	0.5276988	0.5276988	0.5276988	0.5276988	0.5276988	0.5276988	0.5276988	0.5276988	0.5276988	0.5276988	0.5276988	0.5276988	0.5276988	0.5276988	0.5276988	0.5276988	0.5276988	0.5276988	0.5276988	0.5276988	0.5276988	0.5276988	0.5276988	0.5276988	0.5276988	0.5276988	0.5276988	0.5276988	0.5276988	0.5276988	0.5276988	0.5276988	0.5276988
904.mp3	0.13344711	0.13344711	0.13344711	0.13344711	0.13344711	0.13344711	0.13344711	0.13344711	0.13344711	0.13344711	0.13344711	0.13344711	0.13344711	0.13344711	0.13344711	0.13344711	0.13344711	0.13344711	0.13344711	0.13344711	0.13344711	0.13344711	0.13344711	0.13344711	0.13344711	0.13344711	0.13344711	0.13344711	0.13344711	0.13344711	0.13344711	0.13344711	0.13344711	0.13344711	0.13344711	0.13344711	0.13344711	0.13344711	0.13344711	0.13344711	0.13344711	0.13344711	0.13344711	0.13344711	0.13344711	0.13344711	0.13344711	0.13344711	0.13344711
908.mp3	0.10703036	0.10703036	0.10703036	0.10703036	0.10703036	0.10703036	0.10703036	0.10703036	0.10703036	0.10703036	0.10703036	0.10703036	0.10703036	0.10703036	0.10703036	0.10703036	0.10703036	0.10703036	0.10703036	0.10703036	0.10703036	0.10703036	0.10703036	0.10703036	0.10703036	0.10703036	0.10703036	0.10703036	0.10703036	0.10703036	0.10703036	0.10703036	0.10703036	0.10703036	0.10703036	0.10703036	0.10703036	0.10703036	0.10703036	0.10703036	0.10703036	0.10703036	0.10703036	0.10703036	0.10703036	0.10703036	0.10703036	0.10703036	0.10703036
909.mp3	-0.14502075	-0.14502075	-0.14502075	-0.14502075	-0.14502075	-0.14502075	-0.14502075	-0.14502075	-0.14502075	-0.14502075	-0.14502075	-0.14502075	-0.14502075	-0.14502075	-0.14502075	-0.14502075	-0.14502075	-0.14502075	-0.14502075	-0.14502075	-0.14502075	-0.14502075	-0.14502075	-0.14502075	-0.14502075	-0.14502075	-0.14502075	-0.14502075	-0.14502075	-0.14502075	-0.14502075	-0.14502075	-0.14502075	-0.14502075	-0.14502075	-0.14502075	-0.14502075	-0.14502075	-0.14502075	-0.14502075	-0.14502075	-0.14502075	-0.14502075	-0.14502075	-0.14502075	-0.14502075	-0.14502075	-0.14502075	-0.14502075
910.mp3	-0.09442108	-0.09442108	-0.09442108	-0.09442108	-0.09442108	-0.09442108	-0.09442108	-0.09442108	-0.09442108	-0.09442108	-0.09442108	-0.09442108	-0.09442108	-0.09442108	-0.09442108	-0.09442108	-0.09442108	-0.09442108	-0.09442108	-0.09442108	-0.09442108	-0.09442108	-0.09442108	-0.09442108	-0.09442108	-0.09442108	-0.09442108	-0.09442108	-0.09442108	-0.09442108	-0.09442108	-0.09442108	-0.09442108	-0.09442108	-0.09442108	-0.09442108	-0.09442108	-0.09442108	-0.09442108	-0.09442108	-0.09442108	-0.09442108	-0.09442108	-0.09442108	-0.09442108	-0.09442108	-0.09442108	-0.09442108	-0.09442108
911.mp3	-0.024382196	-0.024382196	-0.024382196	-0.024382196	-0.024382196	-0.024382196	-0.024382196	-0.024382196	-0.024382196	-0.024382196	-0.024382196	-0.024382196	-0.024382196	-0.024382196	-0.024382196	-0.024382196	-0.024382196	-0.024382196	-0.024382196	-0.024382196	-0.024382196	-0.024382196	-0.024382196	-0.024382196	-0.024382196	-0.024382196	-0.024382196	-0.024382196	-0.024382196	-0.024382196	-0.024382196	-0.024382196	-0.024382196	-0.024382196	-0.024382196	-0.024382196	-0.024382196	-0.024382196	-0.024382196	-0.024382196	-0.024382196	-0.024382196	-0.024382196	-0.024382196	-0.024382196	-0.024382196	-0.024382196	-0.024382196	-0.024382196
913.mp3	-0.010206863	-0.010206863	-0.010206863	-0.010206863	-0.010206863	-0.010206863	-0.010206863	-0.010206863	-0.010206863	-0.010206863	-0.010206863	-0.010206863	-0.010206863	-0.010206863	-0.010206863	-0.010206863	-0.010206863	-0.010206863	-0.010206863	-0.010206863	-0.010206863	-0.010206863	-0.010206863	-0.010206863	-0.010206863	-0.010206863	-0.010206863	-0.010206863	-0.010206863	-0.010206863	-0.010206863	-0.010206863	-0.010206863	-0.010206863	-0.010206863	-0.010206863	-0.010206863	-0.010206863	-0.010206863	-0.010206863	-0.010206863	-0.010206863	-0.010206863	-0.010206863	-0.010206863	-0.010206863	-0.010206863	-0.010206863	-0.010206863
915.mp3	0.30630878	0.30630878	0.30630878	0.30630878	0.30630878	0.30630878	0.30630878	0.30630878	0.30630878	0.30630878	0.30630878	0.30630878	0.30630878	0.30630878	0.30630878	0.30630878	0.30630878	0.30630878	0.30630878	0.30630878	0.30630878	0.30630878	0.30630878	0.30630878	0.30630878	0.30630878	0.30630878	0.30630878	0.30630878	0.30630878	0.30630878	0.30630878	0.30630878	0.30630878	0.30630878	0.30630878	0.30630878	0.30630878	0.30630878	0.30630878	0.30630878	0.30630878	0.30630878	0.30630878	0.30630878	0.30630878	0.30630878	0.30630878	0.30630878
921.mp3	0.23823577	0.23823577	0.23823577	0.23823577	0.23823577	0.23823577	0.23823577	0.23823577	0.23823577	0.23823577	0.23823577	0.23823577	0.23823577	0.23823577	0.23823577	0.23823577	0.23823577	0.23823577	0.23823577	0.23823577	0.23823577	0.23823577	0.23823577	0.23823577	0.23823577	0.23823577	0.23823577	0.23823577	0.23823577	0.23823577	0.23823577	0.23823577	0.23823577	0.23823577	0.23823577	0.23823577	0.23823577	0.23823577	0.23823577	0.23823577	0.23823577	0.23823577	0.23823577	0.23823577	0.23823577	0.23823577	0.23823577	0.23823577	0.23823577
924.mp3	-0.097163506	-0.097163506	-0.097163506	-0.097163506	-0.097163506	-0.097163506	-0.097163506	-0.097163506	-0.097163506	-0.097163506	-0.097163506	-0.097163506	-0.097163506	-0.097163506	-0.097163506	-0.097163506	-0.097163506	-0.097163506	-0.097163506	-0.097163506	-0.097163506	-0.097163506	-0.097163506	-0.097163506	-0.097163506	-0.097163506	-0.097163506	-0.097163506	-0.097163506	-0.097163506	-0.097163506	-0.097163506	-0.097163506	-0.097163506	-0.097163506	-0.097163506	-0.097163506	-0.097163506	-0.097163506	-0.097163506	-0.097163506	-0.097163506	-0.097163506	-0.097163506	-0.097163506	-0.097163506	-0.097163506	-0.097163506	-0.097163506
925.mp3	0.26635545	0.26635545	0.26635545	0.26635545	0.26635545	0.26635545	0.26635545	0.26635545	0.26635545	0.26635545	0.26635545	0.26635545	0.26635545	0.26635545	0.26635545	0.26635545	0.26635545	0.26635545	0.26635545	0.26635545	0.26635545	0.26635545	0.26635545	0.26635545	0.26635545	0.26635545	0.26635545	0.26635545	0.26635545	0.26635545	0.26635545	0.26635545	0.26635545	0.26635545	0.26635545	0.26635545	0.26635545	0.26635545	0.26635545	0.26635545	0.26635545	0.26635545	0.26635545	0.26635545	0.26635545	0.26635545	0.26635545	0.26635545	0.26635545
926.mp3	0.28260133	0.28260133	0.28260133	0.28260133	0.28260133	0.28260133	0.28260133	0.28260133	0.28260133	0.28260133	0.28260133	0.28260133	0.28260133	0.28260133	0.28260133	0.28260133	0.28260133	0.28260133	0.28260133	0.28260133	0.28260133	0.28260133	0.28260133	0.28260133	0.28260133	0.28260133	0.28260133	0.28260133	0.28260133	0.28260133	0.28260133	0.28260133	0.28260133	0.28260133	0.28260133	0.28260133	0.28260133	0.28260133	0.28260133	0.28260133	0.28260133	0.28260133	0.28260133	0.28260133	0.28260133	0.28260133	0.28260133	0.28260133	0.28260133
928.mp3	0.24405864	0.24405864	0.24405864	0.24405864	0.24405864	0.24405864	0.24405864	0.24405864	0.24405864	0.24405864	0.24405864	0.24405864	0.24405864	0.24405864	0.24405864	0.24405864	0.24405864	0.24405864	0.24405864	0.24405864	0.24405864	0.24405864	0.24405864	0.24405864	0.24405864	0.24405864	0.24405864	0.24405864	0.24405864	0.24405864	0.24405864	0.24405864	0.24405864	0.24405864	0.24405864	0.24405864	0.24405864	0.24405864	0.24405864	0.24405864	0.24405864	0.24405864	0.24405864	0.24405864	0.24405864	0.24405864	0.24405864	0.24405864	0.24405864
931.mp3	0.27572352	0.27572352	0.27572352	0.27572352	0.27572352	0.27572352	0.27572352	0.27572352	0.27572352	0.27572352	0.27572352	0.27572352	0.27572352	0.27572352	0.27572352	0.27572352	0.27572352	0.27572352	0.27572352	0.27572352	0.27572352	0.27572352	0.27572352	0.27572352	0.27572352	0.27572352	0.27572352	0.27572352	0.27572352	0.27572352	0.27572352	0.27572352	0.27572352	0.27572352	0.27572352	0.27572352	0.27572352	0.27572352	0.27572352	0.27572352	0.27572352	0.27572352	0.27572352	0.27572352	0.27572352	0.27572352	0.27572352	0.27572352	0.27572352
932.mp3	0.448971	0.448971	0.448971	0.448971	0.448971	0.448971	0.448971	0.448971	0.448971	0.448971	0.448971	0.448971	0.448971	0.448971	0.448971	0.448971	0.448971	0.448971	0.448971	0.448971	0.448971	0.448971	0.448971	0.448971	0.448971	0.448971	0.448971	0.448971	0.448971	0.448971	0.448971	0.448971	0.448971	0.448971	0.448971	0.448971	0.448971	0.448971	0.448971	0.448971	0.448971	0.448971	0.448971	0.448971	0.448971	0.448971	0.448971	0.448971	0.448971
934.mp3	0.1308778	0.1308778	0.1308778	0.1308778	0.1308778	0.1308778	0.1308778	0.1308778	0.1308778	0.1308778	0.1308778	0.1308778	0.1308778	0.1308778	0.1308778	0.1308778	0.1308778	0.1308778	0.1308778	0.1308778	0.1308778	0.1308778	0.1308778	0.1308778	0.1308778	0.1308778	0.1308778	0.1308778	0.1308778	0.1308778	0.1308778	0.1308778	0.1308778	0.1308778	0.1308778	0.1308778	0.1308778	0.1308778	0.1308778	0.1308778	0.1308778	0.1308778	0.1308778	0.1308778	0.1308778	0.1308778	0.1308778	0.1308778	0.1308778
936.mp3	0.171826	0.171826	0.171826	0.171826	0.171826	0.171826	0.171826	0.171826	0.171826	0.171826	0.171826	0.171826	0.171826	0.171826	0.171826	0.171826	0.171826	0.171826	0.171826	0.171826	0.171826	0.171826	0.171826	0.171826	0.171826	0.171826	0.171826	0.171826	0.171826	0.171826	0.171826	0.171826	0.171826	0.171826	0.171826	0.171826	0.171826	0.171826	0.171826	0.171826	0.171826	0.171826	0.171826	0.171826	0.171826	0.171826	0.171826	0.171826	0.171826
938.mp3	0.2849376	0.2849376	0.2849376	0.2849376	0.2849376	0.2849376	0.2849376	0.2849376	0.2849376	0.2849376	0.2849376	0.2849376	0.2849376	0.2849376	0.2849376	0.2849376	0.2849376	0.2849376	0.2849376	0.2849376	0.2849376	0.2849376	0.2849376	0.2849376	0.2849376	0.2849376	0.2849376	0.2849376	0.2849376	0.2849376	0.2849376	0.2849376	0.2849376	0.2849376	0.2849376	0.2849376	0.2849376	0.2849376	0.2849376	0.2849376	0.2849376	0.2849376	0.2849376	0.2849376	0.2849376	0.2849376	0.2849376	0.2849376	0.2849376
939.mp3	-0.059906498	-0.059906498	-0.059906498	-0.059906498	-0.059906498	-0.059906498	-0.059906498	-0.059906498	-0.059906498	-0.059906498	-0.059906498	-0.059906498	-0.059906498	-0.059906498	-0.059906498	-0.059906498	-0.059906498	-0.059906498	-0.059906498	-0.059906498	-0.059906498	-0.059906498	-0.059906498	-0.059906498	-0.059906498	-0.059906498	-0.059906498	-0.059906498	-0.059906498	-0.059906498	-0.059906498	-0.059906498	-0.059906498	-0.059906498	-0.059906498	-0.059906498	-0.059906498	-0.059906498	-0.059906498	-0.059906498	-0.059906498	-0.059906498	-0.059906498	-0.059906498	-0.059906498	-0.059906498	-0.059906498	-0.059906498	-0.059906498
941.mp3	-0.04696857	-0.04696857	-0.04696857	-0.04696857	-0.04696857	-0.04696857	-0.04696857	-0.04696857	-0.04696857	-0.04696857	-0.04696857	-0.04696857	-0.04696857	-0.04696857	-0.04696857	-0.04696857	-0.04696857	-0.04696857	-0.04696857	-0.04696857	-0.04696857	-0.04696857	-0.04696857	-0.04696857	-0.04696857	-0.04696857	-0.04696857	-0.04696857	-0.04696857	-0.04696857	-0.04696857	-0.04696857	-0.04696857	-0.04696857	-0.04696857	-0.04696857	-0.04696857	-0.04696857	-0.04696857	-0.04696857	-0.04696857	-0.04696857	-0.04696857	-0.04696857	-0.04696857	-0.04696857	-0.04696857	-0.04696857	-0.04696857
942.mp3	0.029270723	0.029270723	0.029270723	0.029270723	0.029270723	0.029270723	0.029270723	0.029270723	0.029270723	0.029270723	0.029270723	0.029270723	0.029270723	0.029270723	0.029270723	0.029270723	0.029270723	0.029270723	0.029270723	0.029270723	0.029270723	0.029270723	0.029270723	0.029270723	0.029270723	0.029270723	0.029270723	0.029270723	0.029270723	0.029270723	0.029270723	0.029270723	0.029270723	0.029270723	0.029270723	0.029270723	0.029270723	0.029270723	0.029270723	0.029270723	0.029270723	0.029270723	0.029270723	0.029270723	0.029270723	0.029270723	0.029270723	0.029270723	0.029270723
944.mp3	0.037759356	0.037759356	0.037759356	0.037759356	0.037759356	0.037759356	0.037759356	0.037759356	0.037759356	0.037759356	0.037759356	0.037759356	0.037759356	0.037759356	0.037759356	0.037759356	0.037759356	0.037759356	0.037759356	0.037759356	0.037759356	0.037759356	0.037759356	0.037759356	0.037759356	0.037759356	0.037759356	0.037759356	0.037759356	0.037759356	0.037759356	0.037759356	0.037759356	0.037759356	0.037759356	0.037759356	0.037759356	0.037759356	0.037759356	0.037759356	0.037759356	0.037759356	0.037759356	0.037759356	0.037759356	0.037759356	0.037759356	0.037759356	0.037759356
[truncated: 1,039 more rows]
[truncated: 11 more columns]
