# Supplementary material for: Music-induced emotion flow modeling by ENMI Network
Source: PLoS One. 2024 Oct 21;19(10):e0297712. doi: 10.1371/journal.pone.0297712 (PMC11493256; doi:10.1371/journal.pone.0297712)
Supplement: S1 File — (ZIP) [file pone.0297712.s001.zip › minimal dataset/DEAM dataset/Music features/mfcc_1.csv]

File
2	-205.83067	-165.4383	-164.2555	-181.70796	-169.14165	-196.14287	-131.9624	-111.43176	-156.76114	-148.8382	-142.61186	-164.90067	-176.89227	-174.935	-206.68312	-174.62642	-159.60724	-172.49167	-206.37613	-192.60039	-200.34625	-208.48334	-187.23593	-197.81264	-201.68987	-174.2988	-167.69867	-212.15607	-165.54729	-164.42375	-178.24055	-158.92987	-168.86731	-190.33028	-189.65593	-226.80836	-206.14435	-161.80562	-167.97253	-210.5689	-175.35643	-177.77528	-148.85316	-131.9302	-142.95306	-145.28058	-126.61793	-160.69762	-216.05577
3	-346.81836	-295.5432	-291.26514	-207.41881	-242.23703	-291.44556	-244.91924	-228.94269	-237.01106	-290.3331	-282.9348	-249.76202	-187.72136	-232.66484	-278.08136	-198.31552	-230.92683	-211.24786	-141.28668	-182.61491	-177.49956	-170.18294	-199.76276	-206.55577	-120.757095	-168.31596	-247.8376	-197.98068	-226.63734	-244.7525	-170.62607	-210.65157	-231.4814	-242.83261	-218.68076	-189.8447	-351.02246	-315.8485	-260.13177	-265.74368	-250.9457	-260.84833	-304.52023	-281.87863	-285.96207	-298.06	-292.6168	-300.52112	-184.69247
4	-204.7826	-156.82686	-156.71527	-134.97076	-139.85394	-149.07806	-126.23258	-136.06166	-138.10176	-149.64943	-130.8222	-159.96898	-72.1937	-78.70935	-124.15956	-145.00272	-108.178154	-95.13201	-141.12103	-134.4382	-141.57234	-83.654976	-84.59625	-97.26727	-121.841774	-111.99914	-128.95396	-162.60094	-145.41266	-168.87428	-172.5276	-134.81783	-109.28177	-236.52567	-206.44669	-200.03427	-165.508	-111.9545	-91.804825	-132.52148	-145.87	-186.11478	-179.83588	-121.43759	-137.66342	-187.79161	-179.22795	-203.29117	-108.38623
5	-132.1018	-149.88971	-175.04872	-188.52997	-178.05087	-196.73792	-131.68048	-114.09796	-113.88957	-135.10086	-114.12899	-112.51605	-192.96786	-176.54512	-149.88808	-196.27899	-212.5562	-234.9556	-176.08276	-193.65533	-235.55185	-198.35275	-210.24594	-222.63776	-207.35696	-206.53897	-215.06822	-141.09616	-93.58647	-90.81485	-172.45898	-132.83224	-128.47841	-111.81142	-103.75337	-112.24912	-105.6094	-93.22172	-92.75714	-126.20369	-104.00666	-104.189705	-180.25694	-176.8689	-206.39365	-254.7927	-216.89626	-179.17049	-148.2404
7	-154.69217	-178.1291	-147.10425	-169.44363	-145.15503	-147.29475	-133.9889	-143.96997	-112.33684	-172.21361	-153.79897	-129.16008	-238.87607	-190.67598	-179.16728	-101.94493	-96.09536	-91.2466	-209.42712	-154.16666	-120.4321	-160.64891	-183.02866	-195.55476	-187.02777	-188.29898	-177.14088	-223.94698	-183.0359	-170.02258	-109.304726	-136.66345	-189.5293	-184.56635	-171.50229	-143.56186	-133.01839	-153.34998	-143.45094	-89.724205	-122.33277	-134.46796	-110.00475	-116.04178	-158.13396	-140.20047	-107.15724	-88.13679	-113.59815
8	-273.11774	-316.6619	-302.2269	-363.0564	-211.18074	-148.84462	-209.4598	-253.08553	-245.5096	-322.47623	-335.06247	-383.55453	-203.53488	-122.31311	-131.9178	-143.87222	-184.58546	-144.73065	-309.0934	-341.21036	-305.87994	-157.42143	-146.78415	-168.68265	-361.99954	-261.84097	-207.51482	-397.0174	-346.99133	-293.15652	-227.76213	-222.2749	-258.72714	-176.8517	-230.00063	-259.7913	-474.69125	-351.69305	-285.0191	-214.57611	-233.19923	-253.06477	-204.86977	-250.39284	-242.70847	-344.88657	-366.53397	-435.0906	-239.28624
10	-189.10138	-218.43811	-206.14682	-328.79947	-336.19232	-356.47897	-303.49307	-298.4852	-244.82079	-337.4402	-368.24002	-359.27704	-349.82236	-359.06396	-331.74277	-345.81503	-310.65918	-338.85208	-222.30264	-231.44302	-221.53317	-259.98557	-243.6905	-236.25305	-409.83868	-362.46735	-307.51828	-176.31442	-187.63158	-148.5555	-346.19287	-369.58502	-441.6599	-315.02112	-310.54114	-337.11774	-247.67015	-276.90564	-269.07596	-230.783	-274.74796	-316.86514	-318.23138	-338.5072	-339.69464	-391.41803	-371.81284	-348.97012	-242.74878
12	-120.85622	-97.23478	-95.42739	-138.25131	-147.41803	-98.284645	-261.5425	-155.07886	-128.70975	-126.65141	-161.3982	-204.53091	-98.35325	-98.37398	-120.57718	-266.96072	-202.4717	-141.70967	-177.68556	-185.12767	-140.89421	-258.7653	-240.0907	-236.92479	-257.98785	-287.3708	-250.84566	-113.18067	-154.25189	-216.53214	-57.875713	-7.4642944	-9.813393	-227.93689	-231.49583	-202.70598	-66.93461	-53.19377	-76.34285	-268.82877	-259.94437	-235.71187	-66.591576	-53.182056	-61.39511	-160.10573	-139.14998	-163.8894	-78.68245
13	-201.0171	-216.05598	-188.85881	-185.0239	-183.7297	-168.32112	-236.6554	-263.25635	-238.16158	-253.56976	-240.85829	-199.47575	-168.24745	-214.64665	-289.06787	-248.7023	-228.93509	-212.6281	-207.75117	-199.31004	-201.23518	-277.10687	-253.56862	-211.51031	-154.61618	-144.12656	-145.06628	-145.12717	-132.49968	-135.66515	-133.4052	-131.17564	-136.67859	-161.52403	-141.62648	-146.25633	-213.2809	-207.1269	-212.66551	-153.88649	-147.11063	-153.09525	-218.29056	-210.25658	-226.5007	-94.093994	-114.87447	-131.77773	-147.66661
17	-159.72235	-160.07011	-164.22374	-118.14392	-102.95533	-119.533165	-143.83522	-122.9616	-116.31335	-56.031353	-59.726902	-66.33081	-258.42233	-240.37823	-250.2899	-132.32005	-114.90279	-118.07767	-167.84067	-149.08617	-115.23923	-192.05911	-146.69606	-133.27914	-48.342457	-38.371655	-42.71883	-190.71794	-182.23787	-199.36902	-103.838486	-111.531	-137.60628	-103.02109	-100.96372	-77.19699	-152.00491	-145.60028	-185.52748	-89.036255	-92.43654	-72.646576	-178.63995	-192.58316	-213.7773	-122.45944	-116.23	-150.87517	-70.97724
18	-336.83307	-322.94788	-344.3424	-225.07065	-210.50975	-225.178	-182.8054	-170.08307	-189.49564	-207.0974	-196.76991	-214.78653	-231.03868	-238.61633	-257.87213	-236.55658	-248.07454	-259.09995	-186.65479	-164.81244	-161.68811	-221.20767	-238.56953	-281.5417	-325.1827	-243.69048	-214.1138	-269.1416	-265.98465	-263.2529	-204.05136	-186.59682	-201.043	-219.10889	-246.17065	-274.9297	-219.27211	-202.85406	-194.10225	-233.29611	-218.55484	-219.3302	-180.88463	-172.36884	-212.29427	-203.80467	-218.04404	-240.72603	-270.40903
19	-143.11649	-140.1124	-172.99783	-124.417	-111.23431	-120.750305	-128.5536	-129.18011	-139.19334	-133.54364	-137.94194	-190.59758	-105.610756	-127.533875	-211.99702	-170.08202	-160.06795	-159.80107	-205.78383	-196.16032	-212.91031	-161.55545	-136.07352	-99.50959	-175.17142	-139.86865	-138.27853	-118.62142	-120.34345	-164.90353	-151.86873	-131.1819	-116.04773	-148.1552	-157.33994	-165.8984	-179.05232	-173.99998	-198.60513	-173.41081	-175.64174	-187.56067	-145.44084	-154.33098	-159.46307	-201.10057	-185.29987	-174.46889	-159.49652
20	-138.27971	-141.6923	-141.82367	-172.9202	-165.36797	-157.07315	-191.26521	-177.49606	-196.45216	-132.23363	-119.2222	-125.368256	-117.59061	-98.321	-111.05257	-64.90699	-53.882343	-56.660896	-66.24784	-36.122112	-50.27045	-233.06125	-228.20232	-246.42577	-270.1222	-298.32043	-317.27704	-175.37195	-190.6741	-177.86551	-86.40744	-91.01227	-131.44766	-240.47444	-236.01389	-249.36923	-263.20212	-258.07953	-274.3053	-172.01678	-164.4588	-192.05516	-170.42041	-140.55434	-157.3013	-167.34276	-149.24928	-162.30536	-176.67265
21	-185.32991	-169.2175	-179.52405	-172.37108	-155.725	-171.74152	-138.25098	-127.63455	-154.90034	-112.32399	-102.207756	-117.97885	-158.53842	-141.2139	-147.29193	-141.98703	-125.21692	-116.57276	-121.46658	-66.87271	-65.45095	-166.80281	-149.41718	-160.7764	-126.60807	-111.200294	-124.77447	-153.26099	-161.45168	-159.78168	-160.39218	-153.70386	-149.15881	-131.25636	-127.08055	-135.16779	-159.41711	-107.11898	-80.55064	-90.10034	-85.50846	-110.85726	-99.65015	-91.45708	-111.9157	-109.226906	-97.5994	-108.796486	-105.6251
22	-239.00537	-207.47708	-204.33296	-86.11531	-71.568794	-108.904236	-143.12788	-129.52829	-144.76888	-136.20866	-126.10564	-178.89882	-199.73772	-169.38945	-179.68729	-179.18202	-176.05824	-208.4092	-121.164635	-98.79083	-125.897675	-152.31189	-128.00104	-132.57805	-223.32628	-187.96523	-192.84811	-181.16922	-165.51764	-195.69452	-192.34781	-193.79143	-207.8376	-124.36819	-84.90796	-101.39205	-164.4016	-138.23076	-142.91621	-169.97304	-161.22296	-174.06853	-187.30621	-170.96782	-183.59738	-150.74203	-144.23256	-145.68256	-102.2189
24	-114.43755	-92.514305	-87.14467	-202.39615	-175.73708	-180.16559	-160.60385	-135.97595	-140.07164	-137.20738	-133.05727	-161.81166	-125.63971	-124.95609	-125.03964	-218.9535	-187.37033	-191.05843	-162.99191	-151.2507	-158.67049	-148.98486	-132.11523	-133.65422	-175.42702	-154.45145	-150.69228	-179.40251	-144.19023	-139.56984	-229.28568	-174.33629	-150.16582	-169.84784	-146.41899	-154.5179	-104.71431	-114.66271	-143.435	-137.2758	-121.65445	-142.2628	-254.17065	-219.19958	-243.85622	-143.60297	-127.55497	-139.42906	-177.3112
25	-123.22086	-113.25987	-111.901665	-120.12995	-107.564064	-115.89257	-86.07623	-69.36803	-84.34533	-119.020386	-104.53838	-125.22563	-144.64815	-126.98494	-139.87671	-98.40245	-77.35256	-91.19934	-158.16447	-124.41127	-122.93194	-124.906525	-114.50538	-121.03452	-147.40541	-113.87183	-121.26247	-94.39588	-70.45932	-82.497635	-149.01419	-106.92554	-117.35696	-71.16619	-56.34303	-86.14046	-144.2429	-120.59472	-129.16403	-139.62297	-126.82612	-141.22174	-90.42209	-84.38472	-100.21034	-131.65393	-112.859566	-126.50682	-173.66266
31	-158.03256	-173.98706	-128.9624	-251.68567	-222.07304	-220.88196	-241.60709	-251.28142	-243.38991	-82.95013	-72.91833	-123.84638	-197.09828	-191.00807	-230.53633	-249.10022	-226.917	-218.93318	-157.3127	-148.30727	-166.13213	-179.06789	-154.66528	-167.71516	-244.3552	-233.08946	-258.41763	-217.14452	-197.03575	-214.72897	-247.78456	-238.52832	-270.62845	-169.56284	-172.36655	-199.13707	-200.10759	-161.23814	-146.63661	-216.78268	-199.69681	-197.43568	-169.03722	-172.04091	-186.86246	-145.03497	-128.65265	-145.61736	-237.5486
32	-146.63788	-139.03177	-115.77121	-175.10303	-169.27507	-149.7148	-154.24174	-146.67867	-145.72789	-142.38383	-141.23924	-138.2223	-158.4789	-120.63734	-104.5829	-176.91006	-162.9475	-153.40298	-158.58937	-153.7685	-138.04529	-36.51871	-18.728395	-26.825027	-175.6622	-187.10216	-219.18575	-185.027	-177.67012	-190.44081	-181.71898	-189.9905	-208.7432	-172.51448	-171.51405	-159.23433	-128.30302	-139.984	-135.40506	-129.69907	-116.552444	-89.79885	-142.33028	-131.66077	-135.33342	-183.31499	-173.62726	-192.50241	-98.47954
35	-141.08928	-144.58018	-151.57127	-255.25807	-265.75568	-247.49915	-158.02155	-132.11725	-126.87564	-130.20728	-104.797935	-92.723694	-208.29115	-230.94412	-245.7679	-82.386345	-57.74096	-55.090794	-190.1051	-182.39113	-158.79807	-89.20625	-86.157745	-67.13916	-72.5991	-65.682144	-65.06989	-196.93651	-242.86438	-320.05685	-52.97163	-55.82266	-79.55755	-194.66092	-186.95436	-208.88565	-166.20483	-144.49997	-129.95532	-220.1941	-220.58356	-214.95625	-128.0302	-118.70384	-148.58281	-203.62273	-168.21306	-181.8554	-129.00444
37	-179.38249	-164.65897	-183.43922	-183.76945	-185.8743	-198.70773	-153.29239	-138.76645	-165.40779	-144.77791	-139.74161	-164.01538	-102.00964	-81.590805	-104.9816	-107.116684	-96.59314	-123.128075	-163.09373	-124.63995	-122.07448	-148.93533	-118.164375	-134.66443	-233.09781	-198.89708	-186.0699	-101.0093	-94.70734	-146.06322	-142.58197	-131.9152	-138.51477	-137.05711	-110.63202	-132.57077	-129.07121	-108.375	-133.4118	-166.12524	-147.66632	-144.43735	-189.09215	-164.33072	-174.40602	-188.03201	-168.39064	-184.6905	-205.19199
39	-127.38412	-118.25304	-136.40244	-141.73328	-103.69325	-112.89697	-121.18921	-105.50778	-106.40932	-112.566475	-113.94811	-125.00527	-115.60299	-112.497086	-142.70222	-141.01811	-116.06029	-119.29063	-111.018524	-95.7401	-119.765396	-115.651596	-106.007	-119.41155	-98.98618	-97.49569	-112.81468	-105.897125	-65.04945	-60.049232	-84.335396	-50.6447	-65.75464	-116.19514	-98.3124	-107.57454	-105.5783	-77.337875	-85.134575	-141.91376	-80.36791	-72.3753	-102.85734	-71.029625	-74.106895	-79.691986	-67.59502	-83.044464	-121.04549
40	-304.9923	-280.58673	-282.16922	-243.13733	-275.28793	-314.5303	-331.46976	-322.85333	-282.27167	-339.4917	-268.4185	-229.56873	-350.73172	-282.75183	-269.87885	-255.21991	-223.29997	-230.77116	-181.76329	-170.12091	-182.24583	-258.93976	-253.2627	-268.5743	-277.44778	-280.4624	-310.90015	-196.30858	-170.40585	-160.33568	-202.4246	-221.83052	-271.0446	-247.12294	-230.11021	-213.11116	-291.00943	-236.97354	-210.4304	-341.231	-327.72458	-318.68185	-250.88083	-231.9671	-252.87852	-198.0297	-181.14594	-181.25894	-311.74072
41	-89.62254	-83.44204	-111.17701	-136.11685	-104.084496	-123.89273	-146.3845	-127.301506	-117.90538	-151.37912	-149.06679	-185.72809	-160.94673	-146.21959	-147.76686	-141.19356	-133.64195	-147.17056	-138.71687	-120.35461	-138.46489	-160.28804	-118.02738	-126.28136	-165.95607	-111.13162	-103.5299	-133.6872	-121.8963	-140.68207	-206.12549	-152.21861	-154.14502	-125.14316	-109.581825	-112.48231	-131.75389	-126.36695	-141.35316	-129.57033	-113.45329	-143.98831	-111.419044	-101.54142	-126.67629	-105.930824	-74.63818	-81.09763	-135.95247
42	-163.06622	-153.57962	-172.13188	-116.111404	-112.33546	-134.0583	-139.60403	-126.8958	-144.65451	-120.74428	-111.14433	-138.2456	-209.38669	-149.7435	-130.3271	-177.26073	-172.16277	-209.83125	-167.75768	-162.38712	-174.89032	-164.65308	-154.12791	-190.75449	-131.07031	-140.76675	-181.17746	-102.09325	-111.953224	-147.2621	-167.8982	-117.04807	-73.70163	-195.84071	-178.58643	-189.91505	-159.3387	-137.05511	-145.78198	-104.21984	-96.09447	-130.69402	-117.793846	-101.8287	-121.130714	-96.16553	-110.685776	-178.65494	-110.993256
43	-34.813625	-11.287866	-11.884247	-59.109005	-45.571957	-58.36122	-58.820297	-38.44624	-39.08978	-26.940079	-18.437445	-32.297806	-39.231037	-20.513258	-33.358494	-16.04813	11.207139	1.1382316	-40.319717	-23.362938	-41.1554	-54.42009	-30.281872	-36.47581	-25.509527	-16.010853	-32.37835	-29.647793	-14.056105	-50.26708	-0.4776902	11.9908	-16.745977	6.161345	53.907646	40.181282	-51.122253	-26.630625	-20.346806	-31.518576	-22.788807	-40.32017	-28.87456	-17.331005	-27.000687	-22.978306	-15.119388	-53.763577	-12.692306
44	-192.8144	-198.3409	-182.33838	-202.33992	-210.73055	-211.86739	-235.57346	-229.68813	-254.87733	-176.22798	-205.05501	-196.76796	-141.79715	-147.57481	-191.63623	-246.12894	-237.3037	-234.94148	-224.68245	-156.23428	-154.39134	-157.46849	-188.80269	-219.29597	-216.20091	-218.67894	-220.37079	-145.03494	-164.19427	-189.66246	-224.8599	-226.45966	-228.50975	-162.42964	-190.63431	-213.07329	-125.55133	-168.9286	-247.45464	-191.01497	-194.25424	-189.44644	-177.51247	-194.6729	-226.96718	-196.84305	-162.03975	-180.02182	-153.93117
45	-76.17389	-62.790344	-41.285557	-66.91282	-61.36649	-45.192432	-91.197716	-100.75244	-110.48024	-27.320456	-31.539335	-14.953602	-108.12496	-114.55071	-127.20149	-64.54251	-71.600716	-106.14012	-54.21197	-48.057026	-29.866127	-125.58911	-89.56248	-73.80666	-62.69281	-68.02512	-69.789215	-164.57617	-134.95667	-120.589775	-186.74133	-169.32664	-189.9971	-131.41008	-125.55008	-158.27509	-94.537445	-78.01141	-87.19443	-69.2227	-61.50818	-51.490505	-73.55931	-80.71021	-103.41145	-177.86205	-111.40067	-83.46979	-137.44632
46	-180.48291	-129.89998	-135.1414	-255.13445	-239.64816	-248.54893	-351.29987	-332.68207	-332.97702	-197.03558	-197.486	-204.19598	-117.41442	-103.43199	-95.87503	-288.92728	-242.04329	-253.32527	-335.65372	-256.1511	-192.30605	-86.77942	-110.29753	-156.40475	-267.58612	-244.6559	-232.19904	-120.936005	-72.08866	-78.83725	-221.39636	-242.28426	-278.72513	-148.07495	-122.86241	-139.42444	-181.64206	-131.37698	-110.549	-166.4155	-162.44917	-111.924164	-278.76294	-262.42395	-256.38126	-203.43584	-178.57027	-197.02077	-138.23402
47	-151.5993	-147.68791	-167.86905	-141.82663	-130.8793	-160.15904	-193.98575	-186.72935	-165.5414	-226.61014	-207.26234	-209.21844	-151.78923	-125.943985	-132.53317	-251.34488	-209.63376	-187.4975	-161.90344	-156.55197	-170.94261	-154.04114	-153.26582	-159.57742	-216.48566	-189.82912	-196.32579	-268.02835	-246.25168	-262.70972	-223.0112	-183.13004	-140.9312	-176.75897	-180.2434	-217.25175	-200.07652	-144.15588	-117.46052	-210.45088	-209.79352	-206.98097	-136.31198	-124.95032	-134.42238	-233.20993	-206.03616	-214.29941	-206.18088
48	-285.13315	-214.23764	-188.91486	-234.24068	-228.41577	-239.18492	-221.15437	-226.41563	-262.0491	-250.01997	-229.20432	-251.50278	-206.07573	-171.46457	-184.09335	-153.73256	-143.00075	-169.81955	-167.11424	-161.59172	-195.49237	-195.28123	-166.57297	-179.02829	-242.53801	-221.50562	-232.26805	-202.23854	-194.14037	-228.99815	-185.77182	-164.92505	-163.53809	-179.47023	-132.48355	-130.86787	-159.1395	-137.53738	-129.26317	-178.25935	-159.62646	-172.28644	-145.0427	-137.43036	-148.92332	-191.68135	-156.35979	-145.4345	-173.78017
49	-154.91873	-160.41429	-182.53769	-163.2953	-178.65572	-227.29283	-227.3521	-184.19193	-167.75095	-155.099	-122.37436	-108.221664	-118.593864	-121.16096	-171.1611	-139.31033	-79.33738	-46.45573	-131.54393	-130.30563	-138.14104	-85.048615	-97.41246	-110.39023	-123.39689	-101.907295	-125.89196	-215.57907	-197.40085	-211.71603	-132.52101	-104.451614	-88.75891	-41.074852	-63.99637	-124.174904	-126.651566	-84.54411	-74.97218	-106.34019	-127.89891	-145.10986	-149.92365	-131.94284	-118.03096	-127.42903	-138.13808	-128.47528	-162.58536
50	-327.10083	-296.39404	-292.98035	-185.09763	-199.68033	-211.11742	-233.17398	-279.56583	-245.28603	-299.64453	-342.89526	-389.56586	-272.13452	-253.3087	-181.93895	-242.26138	-194.12923	-152.63994	-448.02914	-422.80695	-359.3186	-294.54263	-353.6175	-389.10776	-307.19308	-338.93927	-305.8155	-148.1156	-209.34793	-348.92206	-128.06511	-123.3777	-104.21442	-373.8222	-409.08682	-390.22406	-213.29524	-266.7574	-310.22232	-502.14685	-411.69168	-356.56744	-137.51927	-185.02582	-213.17445	-529.53796	-479.7337	-442.48767	-407.41348
51	-206.05186	-187.20334	-161.94972	-310.47977	-275.4653	-259.44086	-174.47728	-232.30672	-317.86243	-381.90787	-284.2873	-210.81563	-239.10123	-285.8183	-293.76755	-259.93088	-239.6927	-205.85393	-172.6986	-189.33725	-186.1342	-236.35063	-247.98291	-307.02374	-186.8354	-179.8357	-182.2612	-160.46382	-150.95135	-161.37082	-173.92752	-162.3979	-174.55823	-164.50256	-180.78276	-226.15742	-144.66101	-170.158	-178.81886	-179.55626	-186.84491	-198.45059	-208.86716	-213.15334	-193.76408	-226.5754	-223.73349	-221.76936	-236.07256
52	-32.521564	-13.54817	-23.843252	-14.046105	1.9272027	-5.234378	-61.243393	-47.16543	-51.15561	-18.268072	-12.931253	-13.398097	-6.0238543	4.862737	-18.641596	-107.244606	-63.445526	-69.31575	-179.26494	-156.4788	-163.20859	-38.254475	-37.457714	-52.059788	-55.556587	-59.32894	-100.71706	-14.765255	-1.97209	-3.6842062	-15.483654	-7.22562	-18.60165	33.10799	55.452877	28.311153	-26.541592	-18.939638	-36.95973	-64.94628	-32.80097	-11.141731	-83.87626	-52.16654	-62.332645	-74.128204	-54.51464	-75.359215	-93.27288
53	-185.34796	-151.25305	-159.48665	-184.20541	-161.65512	-155.72653	-147.22035	-122.808624	-128.20201	-59.222965	-71.64472	-96.554344	-169.95457	-139.18636	-122.40425	-150.08197	-160.15353	-196.15796	-223.75977	-199.07045	-218.36526	-164.94322	-166.25853	-210.3393	-181.11049	-165.78456	-161.79047	-185.39365	-165.6514	-181.89812	-181.41164	-168.87198	-196.97179	-236.54053	-182.41719	-169.13133	-177.15689	-160.46542	-200.5994	-135.33125	-115.689545	-136.82956	-156.3434	-143.04453	-165.29814	-156.94832	-143.24365	-151.00252	-197.45387
54	-231.76436	-200.11687	-165.55296	-212.38718	-225.83127	-299.51703	-225.64975	-252.53036	-253.51862	-317.11343	-312.74414	-283.52762	-281.9572	-293.52744	-263.34042	-241.14838	-256.45746	-278.64944	-156.06294	-154.41267	-161.09497	-185.5751	-204.19676	-253.02448	-218.37663	-171.31804	-156.64278	-172.45743	-166.36812	-167.00302	-145.86171	-127.479744	-107.83408	-147.30823	-165.61134	-162.72046	-103.81914	-94.21833	-85.60881	-202.73471	-202.68355	-198.49911	-200.07628	-198.31155	-184.76295	-257.48285	-238.24905	-199.2042	-220.92107
55	-182.77968	-186.71132	-163.33778	-250.388	-248.62218	-247.55096	-278.33875	-292.74036	-293.9454	-323.1008	-295.3685	-269.07977	-264.04852	-279.2253	-281.73035	-211.93808	-236.8083	-282.0474	-310.98126	-314.87833	-295.31635	-239.6357	-256.26215	-269.36365	-184.88762	-209.21832	-220.02518	-189.36098	-169.72704	-147.71391	-154.65274	-153.35245	-157.04337	-139.04851	-150.84425	-152.38818	-217.96361	-181.69696	-159.35374	-217.33473	-229.66136	-237.94002	-329.591	-293.3264	-278.86273	-217.1072	-241.60117	-282.65692	-277.847
56	-53.754326	-14.740447	-18.02476	-80.311195	-60.609783	-74.78808	-49.210556	-31.167185	-54.035416	-123.87728	-94.08916	-114.20557	-63.560528	-32.084732	-48.999954	-85.38382	-32.09701	-22.735334	-39.25342	-32.45543	-41.032524	-69.24707	-62.761314	-86.94241	-43.782368	-17.77886	-30.501022	-88.2701	-71.14958	-86.960785	-54.05994	-25.946198	-27.323275	-72.915565	-57.95015	-80.768234	-33.95575	-14.638245	-24.683456	-113.78811	-102.224144	-117.04516	-53.054123	-36.59415	-56.54528	-81.33099	-55.801315	-71.280716	-27.655926
58	-195.72702	-207.85754	-247.47836	-185.91064	-206.57533	-181.67883	-130.85767	-138.57219	-172.74637	-209.67969	-195.75192	-192.9411	-232.49083	-213.5238	-230.99202	-166.5613	-150.14297	-160.7907	-195.40622	-172.04659	-174.0282	-134.06296	-161.61986	-168.87439	-75.71953	-59.476585	-70.046074	-137.39297	-179.11552	-253.61555	-170.88693	-197.87811	-213.18074	-174.18102	-157.53905	-140.86157	-211.77917	-183.94984	-144.10336	-329.68414	-241.16693	-165.47989	-198.57903	-190.35095	-156.08583	-300.54248	-266.41412	-246.29152	-295.40436
59	-41.15013	-45.38083	-83.99626	-77.30587	-53.959908	-51.9398	-76.870415	-59.77407	-61.93755	-79.62397	-47.72939	-50.834843	-37.54731	-32.97534	-31.839334	-75.77654	-58.511974	-60.852345	-38.578163	-33.906982	-49.56395	-32.775948	-18.992764	-24.88788	-27.626856	-27.751484	-45.70404	-28.64457	-13.174543	-48.756195	-48.526463	-42.796196	-43.02326	-65.03029	-59.651817	-76.52066	-48.336296	-13.328525	-24.966509	-59.972088	-61.001038	-66.231865	-74.54167	-68.71274	-78.28799	-8.898642	5.108732	-45.19103	-45.007442
60	-181.28586	-168.21547	-204.47267	-157.69576	-129.58685	-145.16612	-261.26245	-205.80594	-184.08461	-218.19427	-205.64287	-220.2357	-211.59065	-203.29248	-229.389	-211.5559	-201.3575	-226.06891	-133.77026	-113.7859	-118.93467	-171.36887	-170.02303	-175.43834	-202.07382	-199.06221	-214.18727	-232.35162	-216.83392	-250.09914	-223.17975	-205.0153	-216.26088	-149.8679	-141.11505	-175.9424	-204.6562	-195.82123	-214.77585	-198.32524	-176.4281	-192.67276	-226.87445	-200.85501	-181.53185	-220.29092	-181.44	-197.02039	-166.53505
62	-114.90666	-94.31578	-116.41906	-130.82452	-116.954605	-167.78822	-169.46895	-161.02695	-163.31023	-139.52922	-136.6115	-149.87123	-193.15573	-175.7471	-162.44504	-226.32582	-231.00894	-244.27164	-225.11441	-182.02902	-166.2322	-174.31056	-174.99992	-192.35413	-113.335335	-107.43601	-147.42151	-138.9821	-128.64943	-141.76385	-171.03821	-86.81751	-62.384563	-125.98718	-139.41568	-161.90005	-190.76212	-200.52399	-224.45456	-226.84398	-202.20293	-214.82654	-147.69669	-103.53714	-104.21763	-134.55153	-139.08124	-163.27554	-154.36624
64	-142.87932	-129.05606	-145.11209	-134.86598	-105.681175	-131.24841	-155.09828	-123.866295	-143.86708	-230.57706	-185.67586	-196.00252	-184.21931	-157.2946	-164.31412	-192.7695	-161.89381	-171.73354	-166.96233	-160.02507	-180.24074	-207.20389	-179.60847	-181.25641	-196.20654	-186.17953	-239.2771	-224.23244	-192.63582	-177.18018	-153.64435	-144.98456	-145.26288	-166.1483	-150.94058	-177.46423	-173.23889	-137.65627	-146.54387	-181.6611	-154.10617	-164.56815	-177.29459	-141.97662	-146.67609	-180.94789	-164.17287	-174.98898	-146.69618
65	-358.431	-251.1459	-195.96689	-373.17697	-358.45142	-353.88852	-280.8402	-287.6729	-263.42053	-162.26373	-150.4463	-182.22131	-148.46092	-123.06789	-148.96416	-156.29222	-149.02339	-167.13095	-145.54045	-132.13786	-162.79672	-218.60611	-203.72655	-187.72087	-107.75362	-85.192924	-101.729645	-151.02368	-125.41177	-147.35533	-248.44905	-198.02623	-188.54694	-197.07562	-197.85503	-220.04477	-192.94173	-173.85495	-199.8581	-212.3309	-188.57751	-191.3833	-165.84547	-144.91655	-148.39981	-118.12452	-103.67544	-132.01665	-156.78357
67	-115.77628	-89.7874	-119.079735	-139.00584	-119.069954	-135.33382	-188.29497	-171.77058	-189.23396	-202.5975	-169.19385	-176.24869	-104.22662	-98.80425	-122.22859	-149.5488	-122.63933	-128.214	-120.67136	-121.80186	-160.28493	-139.81277	-118.8867	-132.92502	-141.5691	-122.41771	-147.17989	-155.29117	-122.67043	-133.39261	-156.5081	-112.66313	-124.82176	-87.6984	-50.362965	-49.525375	-181.897	-156.50264	-161.6018	-151.98889	-125.5332	-136.08548	-122.93921	-112.19129	-142.45595	-134.20117	-113.040405	-130.78308	-78.30229
68	-136.83109	-133.06438	-167.90878	-155.7064	-153.7314	-196.4349	-262.6767	-282.84677	-328.0009	-118.41451	-119.73984	-161.26685	-170.16872	-151.18906	-170.44313	-181.03148	-157.82916	-139.15501	-240.72726	-219.96635	-219.60684	-258.59265	-257.5346	-269.48065	-226.94762	-200.30081	-204.5651	-271.82996	-259.4871	-275.5047	-164.59761	-130.59991	-136.94806	-237.7359	-241.59346	-288.3431	-198.27492	-206.3417	-228.60873	-253.14833	-196.5631	-179.8826	-195.9997	-190.30841	-236.6521	-201.0493	-175.04666	-185.37431	-211.75513
69	-475.35373	-414.23212	-386.4256	-267.91223	-294.65707	-384.6491	-265.19205	-293.4251	-361.85165	-323.15814	-346.30762	-317.17908	-457.42972	-386.88956	-356.55487	-444.50793	-467.645	-464.17398	-399.22046	-389.6236	-345.00598	-519.28394	-535.19446	-574.61707	-349.80942	-378.67636	-347.22153	-336.66684	-384.01205	-475.9003	-277.56494	-325.3611	-380.3469	-324.44614	-338.9404	-333.27243	-403.65286	-309.9671	-249.63248	-376.64722	-382.91367	-390.13425	-321.80457	-332.79868	-353.3406	-440.91638	-453.21405	-446.63727	-313.68814
70	-110.81188	-91.580284	-107.35081	-178.1913	-155.624	-175.06583	-206.16728	-176.87749	-177.64227	-167.51068	-143.49945	-146.51495	-178.84496	-163.25487	-196.73088	-257.14313	-235.28242	-256.62933	-219.23445	-191.38058	-190.2508	-181.67838	-158.61475	-166.102	-187.60223	-162.03224	-171.54532	-163.94075	-136.86719	-146.62645	-208.05835	-162.74521	-153.26717	-207.80571	-172.99686	-176.71985	-195.41826	-185.23088	-209.48781	-187.21014	-144.61221	-142.68976	-149.27968	-133.24088	-142.38557	-211.57037	-188.41103	-201.09622	-154.5962
71	-32.806293	0.17004263	2.8987668	-13.1817	-2.2875056	-12.572502	-32.08524	-32.47707	-74.66427	8.106437	20.740076	15.356515	3.6146154	13.430152	5.5832295	29.232946	42.561817	20.36973	-73.757744	-25.757362	-19.292845	-88.413246	-53.213135	-47.753304	-29.85652	0.6393896	-1.7713478	19.722971	34.202408	16.02507	12.0183325	31.63493	27.190683	13.019672	22.974995	11.3315	-16.450418	-12.54192	-15.944128	-21.561012	-8.535276	-8.3844595	20.169834	37.42413	3.9688027	-49.084938	-21.314188	-29.309017	3.1451285
72	-90.985176	-75.58917	-92.10339	-154.24759	-116.428406	-125.5026	-158.94177	-137.56522	-153.26886	-117.14893	-95.688995	-100.7169	-48.000343	-38.241886	-74.56738	-121.74554	-86.59602	-97.095215	-155.7098	-107.285355	-89.835304	-122.41719	-108.68539	-141.86795	-124.84366	-114.399506	-135.57466	-110.51076	-68.538055	-59.82334	-29.082376	-14.469295	-41.540817	-64.822685	-38.294003	-62.544594	-72.47169	-41.93659	-47.07986	-86.352135	-61.14087	-68.39389	-146.11438	-108.90943	-112.34185	-62.584	-31.164568	-48.003693	-35.24148
73	-55.060005	-48.765217	-64.57593	-175.2465	-179.5417	-173.71626	-143.80351	-181.52893	-241.48201	-230.6268	-239.07826	-205.31512	-213.10219	-197.32211	-206.76555	-233.62009	-224.83205	-253.244	-220.19954	-238.88133	-254.2909	-189.77039	-209.10706	-232.59648	-307.22705	-313.59167	-340.36404	-222.95859	-237.99261	-224.04965	-314.79022	-299.15414	-305.7598	-344.4283	-304.67657	-282.84738	-118.31965	-77.89115	-54.860706	-167.43268	-180.57715	-222.15504	-59.467278	-65.24065	-65.851555	-183.23825	-173.13918	-159.3387	-206.31728
74	-446.78513	-468.54187	-483.4979	-697.33685	-679.3094	-704.59705	-301.57858	-258.86777	-267.64777	-457.5468	-393.80823	-398.3403	-617.3854	-605.8241	-658.7109	-501.9393	-472.295	-478.27	-221.41928	-204.45052	-177.53014	-460.40143	-324.8591	-255.45776	-326.2752	-337.81583	-368.67047	-410.13824	-435.3221	-398.9239	-418.97543	-417.03668	-393.11057	-640.55176	-610.7289	-624.6595	-468.66293	-460.57916	-465.91986	-500.45715	-468.859	-485.54877	-108.457245	-130.39476	-146.41995	-152.18506	-181.65935	-225.697	-252.41267
76	-222.07887	-200.00897	-136.54578	-129.92308	-147.22188	-169.74855	-134.78835	-183.73796	-194.16408	-195.41997	-146.78195	-109.580444	-103.22805	-110.15237	-82.41361	-152.893	-199.55331	-225.8027	-172.23778	-149.33453	-106.69171	-244.43495	-197.93074	-138.67479	-65.784805	-93.847664	-149.97655	-130.7939	-144.50894	-118.08623	-261.49286	-231.06207	-183.9961	-54.984833	-59.14897	-63.081333	-146.02348	-167.77411	-188.08876	-152.72473	-113.26743	-82.98631	-203.87563	-171.64081	-183.62364	-260.75674	-268.24518	-275.93094	-154.45688
77	-149.4208	-102.924385	-94.62765	-85.75179	-67.70806	-66.556595	-87.75307	-81.83171	-90.121185	-93.194374	-84.40836	-115.5718	-57.946033	-30.262861	-38.19035	-81.35697	-65.98683	-48.569683	-127.26906	-118.893	-160.02628	-61.336224	-57.03903	-86.479195	-127.07545	-127.731575	-152.16882	-165.33623	-172.85966	-188.74092	-101.38969	-76.643364	-74.68839	-76.43372	-100.9926	-148.47609	-145.27112	-140.91986	-180.3373	-112.14211	-88.17694	-99.001854	-92.91378	-79.10734	-86.64832	-83.8769	-41.050472	-24.18511	-15.479852
78	-131.70015	-173.45372	-262.98914	-160.63654	-155.22475	-150.8481	-237.16167	-256.76935	-219.87251	-273.0572	-302.4711	-259.87408	-244.95071	-257.08237	-267.56604	-307.37164	-317.4109	-296.68417	-421.43427	-425.98764	-442.00543	-187.62503	-163.11476	-179.84038	-205.37827	-219.33249	-247.17119	-249.89284	-219.53175	-207.05754	-349.1917	-343.31262	-371.13644	-393.18063	-389.47394	-387.17838	-376.1914	-395.504	-348.95883	-381.5397	-367.12885	-391.33807	-237.10593	-197.2244	-189.13445	-182.51863	-179.80736	-169.27098	-308.8017
79	-146.48854	-132.8425	-140.62074	-235.24915	-195.5253	-205.6137	-252.83582	-272.49774	-328.2635	-140.56244	-109.90367	-124.20481	-186.78368	-177.55046	-170.45349	-168.27202	-159.70627	-166.41287	-162.00793	-167.27731	-213.73062	-114.90169	-86.17952	-110.04254	-152.09792	-154.55933	-164.98422	-182.87439	-178.27158	-191.3246	-150.08359	-137.48605	-152.032	-147.31747	-127.52591	-147.25613	-158.5001	-161.91957	-178.81972	-177.70656	-167.27963	-168.04254	-141.19962	-132.17998	-136.84775	-163.91655	-165.1667	-167.40692	-168.30649
80	-97.96684	-88.36364	-106.63002	-89.21082	-70.62845	-91.66355	-269.23538	-249.69975	-278.56693	-67.205345	-23.532772	-39.431957	-109.57419	-86.06393	-106.76673	-119.15297	-156.13715	-205.74205	-243.9605	-278.16257	-336.8078	-251.66928	-238.85785	-266.12488	-194.00418	-237.38669	-231.03004	-129.56433	-113.79085	-136.5525	-191.39853	-171.12	-156.21027	-89.10719	-58.689564	-76.56578	-215.00517	-223.34863	-200.09283	-165.26205	-142.9403	-164.75009	-139.20428	-135.14235	-149.84021	-136.57202	-105.88421	-122.21397	-168.28984
81	-25.873703	-16.974482	-32.74978	-54.976883	-38.90956	-25.545994	-58.037678	-54.22379	-72.51625	-118.86325	-78.05361	-79.60763	-25.439373	-18.898512	-31.778793	-42.446224	-34.344635	-33.790756	-60.86073	-41.957447	-33.552845	-57.382782	-33.758446	-40.1919	-47.161926	-26.27089	-28.451973	-63.06913	-49.347023	-41.476162	-121.04244	-97.44675	-103.428444	-111.11881	-97.88368	-118.12187	-165.35623	-143.99753	-162.93636	-108.37756	-102.37939	-78.47198	-77.55805	-63.77953	-83.535995	-139.55824	-106.150154	-105.122505	-119.0918
82	-175.8641	-197.02373	-161.08055	-280.01233	-256.30243	-236.77135	-208.36221	-204.92273	-186.76752	-237.86415	-268.65802	-324.0394	-118.77779	-168.87793	-221.70467	-256.44308	-279.57788	-291.4737	-205.4949	-238.41539	-298.47238	-288.24844	-287.4769	-332.9863	-173.44067	-182.75412	-176.86531	-150.16302	-165.77872	-128.53333	-245.39847	-236.8862	-213.43692	-175.17729	-200.22292	-202.606	-254.47826	-222.86388	-168.92715	-298.2893	-226.43478	-171.20062	-240.88664	-237.74088	-223.45265	-226.37645	-238.057	-231.81075	-232.12666
83	-180.60979	-174.51881	-193.04216	-275.7258	-256.082	-271.57437	-237.33298	-229.45514	-247.95392	-286.82257	-275.6292	-310.1538	-292.24414	-265.95273	-276.46652	-172.30374	-158.08875	-194.03857	-230.13507	-214.61691	-226.1258	-246.50107	-230.77298	-236.01324	-243.86969	-239.2046	-247.31543	-245.27547	-226.98581	-226.11884	-257.21533	-250.7769	-297.50986	-237.48546	-237.62985	-246.55228	-203.21902	-200.10233	-237.34766	-194.79451	-163.42885	-157.72412	-140.41614	-110.642876	-89.72868	-150.54837	-129.00134	-135.91504	-150.10541
84	-135.59724	-119.815865	-129.12273	-185.7304	-147.80252	-156.49774	-120.0864	-138.11273	-179.87053	-112.2658	-91.94102	-103.70288	-170.80661	-165.87257	-211.33846	-236.48203	-241.1453	-256.07205	-131.94997	-125.62333	-161.7512	-111.27668	-107.15169	-133.18623	-108.513084	-99.37388	-117.73703	-144.2177	-136.13147	-144.35072	-119.10718	-90.996376	-85.06259	-207.05238	-188.04146	-228.70567	-145.5485	-132.54268	-147.66632	-134.2542	-108.60267	-153.02434	-153.6401	-126.05678	-126.65946	-159.65607	-135.90083	-143.6718	-144.55664
85	-183.26955	-161.08707	-170.51404	-186.90633	-136.09732	-141.51099	-161.5508	-112.88368	-117.99502	-159.50333	-139.17879	-147.24767	-138.03014	-114.665794	-143.42462	-145.9501	-125.86032	-137.41544	-138.48465	-108.22717	-113.88134	-221.45058	-180.30597	-188.20041	-295.15097	-257.87012	-244.1645	-307.6952	-305.37506	-320.29718	-399.11987	-360.6289	-352.21985	-206.19255	-155.4177	-134.4168	-151.2537	-132.0836	-158.52222	-184.09662	-160.22845	-177.94214	-177.27197	-163.86537	-197.93207	-184.16406	-167.88966	-177.0993	-179.13843
86	-37.31389	0.27287176	-21.43332	-86.45117	-62.7464	-79.18205	-86.22801	-67.30233	-76.932945	-85.08858	-58.36456	-58.744858	-63.969135	-30.891235	-42.6327	-21.245285	-8.928561	-40.527946	-90.183495	-60.964703	-75.260735	-133.34	-83.062096	-74.3343	-120.65288	-100.1209	-115.45712	-55.984146	-27.447622	-40.626907	-33.56225	-14.023086	-33.504322	-131.2896	-59.726204	-43.920036	-96.90619	-81.74237	-104.81021	-73.20961	-48.022133	-73.828	-79.51712	-52.9911	-65.136734	-77.107765	-38.15639	-50.00116	-42.916065
87	-102.27127	-115.170044	-114.89643	-116.39475	-111.77732	-111.07435	-74.30502	-81.98887	-119.321045	-170.41467	-115.20117	-90.063484	-127.57982	-93.130936	-69.64012	-169.1447	-119.09314	-104.6347	-135.1946	-105.22689	-99.97189	-118.01014	-102.021576	-74.19401	-71.628525	-70.94567	-77.35441	-117.5469	-97.75033	-69.55137	-72.12519	-80.5299	-101.77396	-71.25472	-70.57094	-69.16287	-44.347603	-53.41484	-107.082565	-113.76003	-105.44549	-74.41727	-95.220184	-82.11015	-104.99124	-63.890846	-63.03783	-77.06927	-50.882298
88	-87.66278	-86.40398	-85.7942	-122.63881	-106.39637	-91.93182	-182.10826	-65.50361	-37.2516	-65.27259	-54.553856	-80.40637	-177.42053	-169.5145	-171.45396	-90.58732	-82.2698	-122.46441	-211.10506	-236.46696	-284.11267	-117.318954	-101.995964	-115.40387	-84.612495	-116.00311	-147.49776	-238.89987	-205.10498	-202.13513	-91.37883	-45.19295	-47.41578	-139.06378	-119.39682	-125.71609	-124.51377	-119.046196	-150.7958	-258.33868	-251.66344	-278.50867	-184.1578	-174.08394	-143.82167	-135.32188	-149.13066	-190.97472	-342.57568
89	-164.75328	-145.53421	-172.15443	-109.93447	-101.59063	-139.49965	-146.37836	-137.31317	-133.11172	-150.21634	-156.42262	-161.23691	-181.11821	-157.77948	-174.60855	-182.0675	-169.66724	-183.83127	-204.68584	-174.95865	-180.5339	-189.79326	-157.59001	-140.99278	-228.49438	-195.13234	-192.94127	-155.47218	-146.53963	-144.43254	-173.82822	-166.04733	-162.92465	-170.73578	-159.73688	-167.97635	-142.0058	-154.56828	-168.7852	-143.99019	-158.61133	-209.9832	-178.118	-156.92719	-170.60738	-115.16078	-137.59329	-182.91838	-185.50769
90	-176.0216	-202.84396	-260.32193	-129.06654	-119.69858	-137.47038	-107.94148	-63.80413	-76.77579	-156.01443	-131.87366	-126.40533	-201.88788	-170.1965	-146.18987	-252.44374	-203.90195	-167.97327	-146.99866	-140.39171	-171.63051	-205.61386	-140.31609	-131.27464	-182.7051	-160.62692	-172.83539	-212.42766	-199.5106	-198.79478	-157.10318	-171.88184	-175.56361	-73.81503	-60.74174	-90.76922	-240.38657	-209.94037	-221.67805	-149.94821	-164.20613	-164.29155	-146.63802	-171.39061	-185.32164	-204.61905	-211.64714	-213.51608	-142.44531
91	-292.71423	-253.68144	-204.4811	-368.39197	-365.4511	-362.2031	-219.26784	-237.84514	-295.56445	-299.63046	-300.00775	-331.6331	-421.35822	-394.36325	-409.73004	-347.52893	-371.7335	-363.667	-445.41525	-395.8074	-373.65253	-564.0531	-566.80865	-569.0792	-260.94232	-262.01608	-277.71878	-344.7495	-324.12387	-327.02063	-350.85925	-318.78668	-333.98837	-298.55353	-297.0483	-299.3132	-342.60464	-326.7922	-345.29108	-364.7809	-351.33026	-373.51154	-451.96237	-424.46268	-426.18802	-356.7761	-329.87534	-344.84924	-159.11464
92	-62.876396	-41.77478	-54.333084	-8.701251	15.722352	4.8077292	-14.472567	8.10314	6.853857	0.8378751	24.850822	11.738449	-37.007153	-34.84732	-78.98876	22.104967	31.982674	-2.8959942	-40.29939	-17.230965	-27.94633	-27.372427	-18.327168	-28.16319	-18.34847	12.583091	-6.015828	2.3261755	23.335894	13.141355	-6.8862715	8.407762	-28.600643	-30.814032	-8.011322	-4.5026693	-18.389757	-11.640517	-15.90085	-70.39038	-28.407846	-23.623646	-23.740463	11.569194	5.8606296	-13.969732	13.361735	-2.8957224	-13.625732
93	-157.83157	-140.13187	-155.46205	-195.97052	-174.92125	-168.02745	-196.69685	-168.32413	-173.74295	-168.79712	-135.50613	-137.42377	-165.88658	-137.78041	-160.919	-250.42905	-224.8446	-235.27347	-174.16492	-144.35701	-149.97284	-152.56564	-128.00276	-136.91896	-77.42774	-53.819668	-90.46779	-203.66823	-187.38196	-201.33224	-90.28167	-91.616936	-131.85526	-223.74837	-204.06224	-226.92345	-62.335243	-45.709087	-74.73099	-154.50734	-123.99377	-137.19044	-126.09166	-102.39171	-111.88025	-139.7915	-129.5195	-143.39801	-127.368935
95	-448.1707	-412.5415	-400.28992	-357.35025	-376.32944	-414.05624	-377.02042	-362.10287	-388.88635	-239.40012	-245.3064	-253.6747	-343.97232	-333.48215	-322.20935	-299.9784	-339.40723	-419.9267	-326.16458	-314.1588	-369.4555	-276.87097	-295.41022	-363.28796	-378.95325	-357.312	-319.36868	-337.1472	-328.94498	-338.11646	-240.80434	-265.8191	-289.49765	-248.43053	-277.29086	-307.24454	-235.0913	-249.31667	-292.1537	-344.87875	-321.1582	-310.73416	-261.04498	-244.11014	-239.95625	-327.6392	-341.8338	-375.86813	-225.6211
96	-336.23077	-296.8327	-288.703	-173.1519	-142.94627	-181.50252	-310.95197	-336.88464	-396.75998	-152.91489	-117.521805	-143.52373	-230.99211	-210.17368	-238.2991	-195.76642	-166.88062	-192.26718	-225.89062	-231.57971	-255.70822	-150.22719	-104.8709	-108.67078	-278.69308	-278.8823	-289.33704	-236.1633	-200.91104	-222.95609	-348.6665	-295.28653	-268.89423	-379.71976	-283.7249	-245.82245	-412.644	-415.5559	-422.55762	-197.95792	-170.51622	-171.48032	-378.086	-394.28555	-406.54315	-426.23468	-457.10214	-482.11703	-234.88435
98	-177.34363	-156.02228	-164.53653	-154.21709	-127.21814	-114.18296	-184.9616	-168.85374	-180.12375	-155.72699	-139.05716	-138.84746	-159.72954	-150.52945	-185.22047	-175.19528	-163.35506	-197.62296	-129.54669	-121.15467	-127.79295	-88.02015	-78.670685	-67.130554	-159.74576	-102.27556	-78.182495	-142.78795	-131.01538	-136.71301	-125.34402	-100.61831	-92.309296	-118.201935	-95.37379	-81.65889	-127.08811	-121.21154	-138.6706	-168.61395	-142.39447	-144.44408	-186.97177	-147.55476	-138.28339	-133.79156	-131.67255	-153.44997	-158.93365
99	-217.54811	-190.72244	-196.14645	-217.38496	-175.34882	-171.29715	-250.08412	-234.01108	-240.5873	-177.80841	-151.1548	-139.24701	-164.14981	-158.25731	-190.16492	-130.98186	-124.52438	-166.06763	-165.52916	-148.14731	-168.33774	-188.83765	-159.69954	-170.06906	-188.28802	-190.3616	-220.85585	-209.41258	-212.58472	-237.0851	-239.62141	-215.37407	-228.85464	-266.25357	-249.60847	-252.84431	-241.61371	-210.09793	-216.39735	-130.55641	-101.31597	-130.8152	-165.32133	-144.1558	-178.89629	-130.47911	-119.16961	-157.16194	-152.80731
101	-423.80804	-452.12088	-475.82443	-449.12363	-462.6662	-442.01233	-557.2994	-566.843	-599.6287	-224.73367	-258.59686	-273.61502	-425.68195	-474.86102	-574.0167	-553.35754	-584.45984	-603.3754	-400.77502	-442.00723	-461.00418	-487.39243	-478.2097	-447.62878	-269.39877	-313.29068	-354.48337	-430.55923	-454.5943	-470.8782	-588.4428	-591.09033	-604.8253	-596.3381	-596.65	-593.5555	-495.3773	-519.132	-530.43677	-692.37915	-669.9695	-686.489	-463.55508	-373.36014	-302.5606	-421.15778	-468.46463	-535.95325	-516.37463
102	-110.008575	-123.594444	-169.00002	-167.21005	-182.22285	-172.3772	-114.56957	-98.51218	-88.85166	-134.81322	-133.61058	-117.199875	-224.55922	-216.43591	-202.90253	-141.74553	-121.787315	-110.91508	-158.96288	-107.87297	-94.86016	-153.38988	-173.23488	-193.26805	-195.32219	-170.47076	-143.44585	-157.21	-159.39081	-172.85403	-283.41272	-265.221	-219.28764	-160.83385	-178.93698	-169.07262	-208.07173	-212.34088	-257.88998	-259.11023	-264.02438	-308.78598	-119.11957	-154.60394	-199.49487	-226.51141	-218.6468	-253.5115	-177.01657
103	-77.79729	-102.335365	-189.28825	-136.48639	-116.7235	-131.93588	-83.88842	-58.93916	-88.17048	-173.29025	-171.3757	-185.60016	-101.04191	-74.528625	-78.02488	-90.46379	-87.26219	-104.25198	-148.6629	-115.798744	-113.37042	-112.27892	-113.324776	-111.10715	-58.37862	-80.79873	-103.10271	-112.32058	-95.475975	-90.34324	-70.0709	-42.612095	-55.343216	-99.264015	-83.46015	-50.5139	-107.14854	-70.626854	-61.94316	-126.12559	-122.80555	-175.91765	-110.196144	-71.67514	-55.08164	-64.970184	-83.34837	-108.69546	-103.98298
104	-84.94311	-78.00483	-110.51258	-80.09547	-70.89411	-94.5276	-140.48152	-119.77361	-119.50323	-37.164204	-3.1226861	-18.35125	-82.27997	-70.60252	-82.58478	-109.852516	-100.53528	-126.38034	-116.463905	-119.11238	-144.64095	-129.05989	-97.58311	-83.535324	-142.23143	-100.68537	-87.49473	-172.8665	-153.21362	-171.45508	-52.752834	-34.68826	-46.558434	-193.17853	-138.49918	-90.64721	-136.2343	-139.16249	-130.57166	-105.02942	-103.09577	-144.57779	-114.44122	-106.42127	-93.49767	-120.404045	-102.798416	-118.48134	-90.57064
105	-170.23427	-156.68524	-147.75233	-94.52114	-84.92621	-122.73401	-81.53628	-67.22668	-98.44977	-99.91642	-21.41487	-38.09737	-75.91208	-79.53325	-117.90077	-162.76144	-167.87094	-174.22388	-170.07852	-158.46169	-154.33551	-163.91261	-148.01035	-182.29858	-261.6041	-243.12401	-245.67116	-218.46379	-194.59435	-190.95465	-142.97917	-131.98294	-164.93517	-111.98428	-102.242226	-119.76788	-282.1591	-259.0444	-249.75575	-155.13821	-135.33516	-145.08366	-267.22604	-235.00006	-208.99873	-247.82996	-240.95316	-275.2276	-253.11125
106	-366.48462	-303.6907	-254.82364	-256.1255	-240.45363	-208.08632	-152.39107	-136.9406	-151.70863	-138.79745	-141.56151	-155.97218	-167.24496	-137.12425	-137.10968	-95.51979	-49.28712	-56.571075	-142.22086	-119.01352	-139.15993	-172.44077	-177.09628	-200.6063	-174.00113	-131.32239	-119.14952	-170.45631	-161.72325	-169.24115	-191.80135	-180.88695	-177.62881	-220.75243	-217.26236	-225.92282	-242.1829	-250.24327	-244.05069	-239.83582	-247.22255	-296.10687	-172.81973	-171.66905	-172.41054	-204.69092	-160.80061	-135.70422	-122.88526
107	-107.76661	-91.39776	-106.730835	-98.03148	-73.28444	-79.32639	-95.42864	-97.26917	-139.98502	-42.18114	-31.906834	-38.112946	-105.23904	-103.26493	-137.99411	-144.79521	-113.736694	-109.74191	-29.167522	-29.20333	-66.92035	-45.793934	-44.3502	-100.89771	-112.54874	-100.65997	-122.6522	-74.342316	-41.49306	-41.524265	-83.88768	-76.16281	-95.89061	-50.242657	-41.050972	-96.45812	-70.940865	-58.858234	-77.81182	-84.43624	-60.849007	-76.84479	-69.71057	-56.874012	-63.417847	-53.97536	-46.795113	-69.42139	-74.84496
108	-272.3846	-250.28084	-261.39774	-132.68951	-125.61945	-161.87512	-87.913826	-79.925446	-113.076546	-124.76233	-97.00295	-104.96451	-191.57266	-164.55733	-169.31667	-161.02374	-139.66357	-151.62004	-137.78897	-115.45915	-121.42237	-139.53114	-122.20407	-136.4518	-191.4701	-156.7824	-157.49712	-189.11479	-158.72072	-166.21307	-168.6565	-155.37909	-172.21544	-177.44302	-160.1139	-192.17152	-241.4589	-215.11592	-212.35292	-205.23312	-154.5046	-155.437	-136.8482	-124.555145	-139.26514	-158.11206	-137.46497	-146.26472	-206.39386
109	-64.705284	-62.38313	-72.57447	-20.94251	-15.298206	-36.742325	-46.192448	-61.18561	-66.079475	-152.06804	-148.41068	-174.8034	-7.7858305	-3.450513	-4.3531914	-38.062237	-7.8806767	-15.242449	-23.91725	-24.59646	-19.833485	-6.106423	36.141533	12.69058	-161.3473	-182.25291	-214.11978	-223.27507	-195.54187	-198.22049	-20.83042	-27.562962	-56.949463	12.002561	45.22103	37.850624	-35.802513	-67.05678	-101.53991	-82.3799	-67.09343	-76.07464	-66.64109	-45.746708	-49.22209	-30.38148	-21.196447	-65.43208	-82.37811
110	-103.408455	-93.57971	-102.15988	-173.67809	-102.36098	-65.034164	-109.16622	-96.564606	-89.23559	2.2012062	22.596163	-10.3696575	-54.345108	-69.80086	-78.65724	-60.24555	-77.39186	-77.56103	-64.06731	-77.637436	-116.22239	-55.316162	-50.892563	-88.705894	-29.695032	-36.233364	-81.54158	-76.02686	-64.70195	-84.81804	-37.67138	-49.71366	-97.63966	-162.92882	-152.86592	-150.23056	-160.5409	-137.96155	-127.32859	-99.21931	-26.278324	-28.132431	-102.56611	-76.72435	-54.701088	-80.30545	-42.51775	-17.975832	-123.417915
111	-245.1365	-261.27924	-289.29254	-368.182	-367.7018	-353.03387	-250.41743	-255.96182	-241.45035	-284.57608	-262.12616	-234.8334	-350.432	-290.52142	-264.05618	-330.58438	-280.35654	-247.55815	-300.30524	-305.51917	-319.44012	-285.10568	-303.52286	-324.76617	-271.08932	-284.08035	-312.01605	-296.3862	-290.76785	-268.3834	-332.18323	-304.68372	-278.70444	-311.79163	-281.64615	-250.58934	-349.29028	-370.66064	-454.31384	-269.64963	-302.08694	-363.6494	-311.38248	-264.52972	-252.16055	-249.17967	-259.20328	-261.96368	-319.2623
112	-71.22967	-43.17576	-56.061462	-111.07325	-90.202896	-108.74809	-155.98273	-116.68456	-124.63632	-47.380978	-32.062405	-48.011597	-80.08418	-76.70684	-113.8388	-121.38586	-92.32319	-105.37619	-134.3146	-111.83652	-127.194824	-124.64706	-100.32746	-106.65078	-105.24041	-96.85951	-116.37696	-139.80945	-110.97809	-116.97759	-79.84151	-37.48581	-50.200302	-117.60456	-107.6854	-117.09699	-81.33209	-61.192352	-81.059654	-79.87294	-64.6659	-95.193924	-39.685368	-43.988937	-58.335354	-82.53294	-74.282074	-94.21826	-60.60605
113	-115.11715	-110.16729	-132.46278	-97.23603	-82.989006	-99.37563	-171.12581	-149.1954	-144.02525	-155.26923	-149.00653	-174.80252	-123.18233	-113.28531	-130.82207	-100.5439	-90.51282	-103.951	-67.639435	-68.47274	-140.15717	-119.65046	-96.567055	-100.40245	-194.46957	-174.43578	-205.2527	-68.30285	-58.724712	-68.470856	-161.65662	-115.095695	-100.90948	-120.05559	-82.332565	-75.14779	-168.96217	-101.48039	-82.14287	-151.03302	-146.07541	-151.57135	-70.39505	-67.49183	-95.4619	-173.29826	-155.65152	-181.94516	-153.87202
114	-195.77156	-216.66827	-234.1213	-237.12733	-242.1501	-293.4947	-232.34798	-232.54526	-211.13287	-169.34706	-155.75671	-177.03558	-304.8048	-303.9684	-318.06546	-216.32474	-195.12254	-184.6445	-342.18347	-305.8322	-276.61823	-315.70258	-306.1341	-335.01443	-313.10162	-296.53036	-303.1443	-172.21179	-147.96732	-142.11377	-369.79898	-348.0912	-378.79187	-306.99237	-315.90408	-337.1027	-261.78247	-260.7794	-286.6528	-183.0779	-169.52727	-175.98503	-240.93556	-252.96523	-298.6274	-255.80325	-239.28113	-254.5425	-281.41702
115	-80.10522	-61.35449	-71.35993	-41.59721	-26.30779	-46.52658	-33.04335	-22.242384	-41.977833	-117.366844	-99.22567	-112.67678	-94.074875	-83.015465	-108.285194	-139.6339	-98.883125	-96.17715	-63.90884	-33.785652	-49.735836	-95.52529	-76.935196	-82.06564	-116.885704	-89.413864	-105.047356	-50.95217	-32.30239	-47.062347	-78.95232	-54.375664	-71.95436	-110.083275	-46.45647	-40.28318	-75.09005	-39.2781	-48.28206	-41.932335	-25.581484	-44.720455	-50.407814	-47.35731	-74.435844	-135.29912	-114.60096	-116.12774	-135.98845
116	-69.676895	-34.32745	-27.665018	-123.437195	-90.650505	-99.80389	-32.589443	-36.125294	-65.38481	-118.84983	-134.98177	-140.89496	-110.49138	-58.14107	-48.899513	-77.57646	-29.03526	-17.641191	-151.65619	-78.45732	-36.912067	-127.764084	-118.74194	-124.55946	-41.989098	-40.20791	-65.16646	-98.65877	-72.96163	-66.314384	-121.38242	-121.56342	-146.06068	-126.63172	-96.09259	-112.61261	-114.56113	-79.10281	-71.20654	-110.277756	-111.47966	-144.38428	-211.03572	-175.268	-173.94086	-92.31704	-63.676434	-64.896095	-79.12882
117	-283.01132	-260.09708	-227.37508	-263.88034	-269.45175	-274.4433	-232.15584	-261.9686	-265.55743	-222.22224	-242.39214	-245.72202	-279.4109	-284.5646	-312.79877	-195.2267	-210.96446	-247.50836	-220.81361	-234.74246	-240.439	-276.0657	-263.155	-289.38324	-230.68413	-221.27043	-235.01756	-227.15587	-211.13309	-218.46056	-252.68541	-235.44312	-268.7771	-205.30424	-221.01569	-246.80733	-251.50499	-221.63196	-214.27167	-291.76083	-274.17303	-278.7955	-364.47638	-304.98096	-289.08298	-315.9315	-293.6929	-296.532	-366.97934
118	-207.43964	-198.77682	-210.1483	-118.64155	-114.34511	-168.3752	-272.42618	-259.70865	-260.68808	-344.06442	-299.0188	-286.1514	-302.50635	-291.46796	-330.26086	-336.36066	-279.82812	-280.69745	-192.25935	-120.12186	-82.73549	-211.95512	-207.29813	-240.85902	-300.98236	-273.3216	-286.52606	-259.2039	-272.5511	-316.06036	-367.58987	-379.1778	-423.50308	-247.20515	-227.48282	-243.68266	-222.80353	-215.36449	-218.34064	-228.42368	-209.77753	-243.02345	-229.18097	-243.75264	-239.30482	-324.26205	-304.56793	-305.80188	-228.85329
119	-172.0677	-154.41069	-149.59666	-225.78195	-177.69066	-159.02292	-147.66704	-167.44746	-231.55177	-180.7978	-147.77899	-134.12889	-176.4241	-180.54332	-229.37029	-189.20406	-184.87282	-165.85085	-148.13564	-125.5071	-115.14258	-189.33992	-176.38516	-159.96426	-218.95062	-220.12721	-236.49222	-183.50523	-169.60097	-148.56535	-225.87933	-195.6391	-171.48616	-240.23174	-231.41948	-218.71321	-160.17278	-166.7217	-224.94731	-200.96019	-208.46568	-216.16428	-205.6906	-194.63585	-169.35756	-158.94545	-193.16605	-221.08931	-208.65771
120	-400.3185	-411.14313	-414.5595	-383.28	-358.35306	-359.7116	-333.53384	-318.29965	-333.11655	-328.72546	-304.434	-318.70105	-366.5544	-329.53476	-313.5653	-297.11575	-321.23538	-350.44516	-276.59695	-274.96988	-312.37692	-325.54556	-291.76437	-285.6432	-318.34393	-318.56638	-346.6067	-328.24268	-299.47168	-281.72794	-261.13803	-223.32874	-239.83382	-323.06143	-293.77554	-294.35968	-322.72256	-303.98074	-301.3909	-255.39804	-257.65683	-283.03342	-289.02298	-288.4866	-315.42856	-355.1698	-340.90933	-345.54675	-299.60352
121	-396.43024	-411.66116	-446.6613	-482.18683	-441.66138	-399.65793	-465.42853	-429.54803	-417.44254	-195.68286	-204.57716	-254.80074	-257.38202	-261.13486	-281.46588	-200.1152	-219.2324	-211.8734	-179.55075	-193.46645	-223.08498	-231.204	-189.76387	-166.28807	-216.39491	-215.37209	-196.68185	-256.6089	-289.2865	-272.5298	-260.55435	-269.47833	-320.1905	-248.63098	-227.96127	-263.83948	-177.30635	-197.44673	-188.20667	-186.22076	-194.48119	-196.33511	-269.16852	-270.16336	-290.86407	-270.37927	-262.46167	-324.89114	-235.72731
122	-98.03936	-106.74697	-118.56467	-20.179012	-9.000654	-17.239576	-70.094986	-62.419563	-89.92624	-69.11749	-63.88603	-91.44908	-59.56998	-58.239395	-67.56604	-128.68707	-128.87222	-133.50072	-46.239765	-45.12727	-63.41709	-119.94648	-135.31563	-201.28355	-79.01219	-82.95734	-82.916275	-118.14302	-93.01322	-91.98366	-78.88399	-31.508366	-28.50121	-42.64676	-28.670233	-58.154137	-13.757953	-10.795995	-37.03905	-21.231798	4.8924117	0.5129413	-67.99793	-36.733227	-31.408619	-31.639456	-24.905725	-54.208878	-65.074326
123	-140.37422	-120.603935	-117.80741	-270.7135	-155.5936	-106.84197	-171.38696	-169.79701	-212.99928	-236.82956	-235.51402	-279.55624	-240.13495	-191.92307	-181.0943	-218.03664	-228.59207	-285.54352	-198.28738	-182.53374	-201.28123	-216.67494	-199.95787	-223.7499	-195.7156	-182.2583	-189.70132	-175.70842	-141.10133	-127.76227	-112.18476	-81.36034	-114.861176	-160.26535	-140.73102	-155.72769	-243.90857	-221.61562	-251.5137	-175.40318	-156.14827	-189.78346	-226.03558	-180.46938	-167.77544	-134.1498	-125.75803	-141.54588	-160.7609
124	-181.60413	-155.28748	-149.1207	-182.4679	-168.21881	-177.12802	-120.83202	-115.6035	-101.45761	-139.68666	-138.61383	-135.96875	-119.87242	-126.003555	-142.06297	-115.60285	-122.05647	-140.61974	-133.59764	-128.45474	-137.07275	-106.55183	-105.52153	-114.64967	-209.98715	-149.54532	-125.20931	-198.28812	-140.59663	-110.45777	-205.31071	-203.73946	-195.78232	-219.33133	-184.67674	-163.5812	-174.45682	-171.75063	-190.7168	-126.02353	-119.07701	-115.0622	-101.221146	-86.37819	-62.139908	-177.50424	-146.87747	-139.66496	-173.60289
125	-199.98407	-146.56252	-120.20418	-89.5174	-111.15782	-95.762276	-120.64949	-163.35638	-196.35843	-140.4358	-139.71065	-157.99146	-160.3926	-158.8295	-157.785	-66.41126	-76.493416	-71.08574	-127.01263	-103.90583	-76.73253	-149.41248	-136.70107	-127.68959	-133.37834	-144.94055	-193.0991	-234.2381	-185.57863	-171.4809	-74.46598	-66.61627	-77.63468	-135.0512	-122.98161	-129.07535	-49.360714	-38.62975	-52.807236	-152.05215	-156.0131	-151.15662	-154.93585	-190.51689	-184.3474	-151.50903	-202.04626	-199.9925	-178.17657
126	-185.70569	-166.73102	-186.02385	-211.4517	-178.21553	-167.52092	-213.98154	-180.7137	-172.33743	-129.81992	-124.93596	-105.937836	-155.55304	-144.30714	-142.40321	-175.95334	-172.74731	-206.78722	-199.95978	-162.91791	-167.45546	-195.20886	-185.64522	-191.99373	-180.41496	-155.62154	-148.09839	-145.99876	-135.89484	-182.68164	-200.15407	-182.17735	-191.15648	-159.4785	-172.56136	-191.34143	-148.35358	-136.40083	-152.64188	-179.03046	-151.64714	-134.6432	-165.00096	-155.79927	-169.33047	-171.1131	-162.99188	-147.34212	-225.10095
127	-189.99898	-232.41948	-276.979	-330.47925	-322.28455	-280.082	-366.1709	-356.52066	-314.9769	-302.5481	-334.81985	-370.52127	-437.40207	-456.08862	-436.53476	-320.97232	-358.44055	-419.91507	-328.9297	-256.91403	-191.28525	-320.90335	-321.8529	-285.00485	-227.63412	-232.20737	-184.8436	-332.4114	-348.24374	-355.1878	-329.4953	-357.4462	-341.89325	-265.79187	-275.6098	-258.8436	-416.36694	-401.04916	-370.19662	-278.75638	-293.51895	-257.09592	-245.00772	-278.1295	-322.59933	-299.10678	-341.36957	-440.52936	-288.7128
128	-224.00749	-243.60396	-222.28784	-322.2383	-329.5787	-314.04202	-157.00137	-188.82802	-217.1832	-187.33084	-203.82448	-189.16107	-216.314	-232.283	-217.15387	-131.65742	-170.64462	-243.3878	-275.5565	-292.63678	-293.3048	-235.79422	-247.42735	-226.22964	-279.50363	-298.8052	-340.17865	-312.41803	-197.69426	-142.99533	-254.61816	-281.04248	-382.69485	-145.50493	-178.35802	-216.14166	-348.22354	-268.92435	-225.54651	-162.81535	-200.58817	-227.83658	-139.2772	-180.95636	-206.57971	-193.22899	-224.42203	-227.18407	-209.1703
129	-110.76885	-64.13464	-97.812386	-139.16638	-184.89519	-204.94789	-221.42116	-236.60393	-205.52826	-174.98053	-149.41779	-156.25694	-206.58417	-186.40729	-119.49556	-179.05678	-125.63715	-133.52538	-128.6073	-174.99878	-259.60904	-223.1059	-173.57924	-165.94695	-122.602264	-168.63881	-194.90411	-235.73813	-227.83376	-247.82162	-203.20442	-165.55957	-138.77934	-229.98863	-227.4125	-209.04349	-240.95828	-248.32292	-260.433	-220.43877	-190.75008	-178.4708	-344.483	-276.4542	-246.92311	-174.26503	-218.06961	-212.28188	-172.60815
130	-303.60104	-306.77097	-281.1778	-485.68094	-451.86768	-422.27762	-513.5886	-560.04675	-562.46985	-815.46814	-783.2866	-746.46814	-867.5765	-854.1759	-880.72186	-910.2247	-883.37195	-903.1533	-236.682	-282.08292	-285.60815	-362.1968	-336.55884	-291.44913	-320.35498	-346.61542	-332.64255	-161.37198	-204.00891	-256.8117	-426.91092	-433.8173	-381.84464	-210.52887	-232.9619	-223.4515	-336.07376	-362.3998	-358.90485	-526.11163	-565.1192	-619.55475	-179.98175	-227.56343	-341.262	-480.64822	-373.85965	-318.35938	-526.6652
131	-334.2278	-336.3781	-338.14655	-332.1548	-331.66284	-336.12857	-298.6287	-310.10477	-330.91257	-324.77075	-322.70377	-339.30826	-296.89032	-248.04376	-254.5962	-220.50436	-199.05754	-222.42484	-69.202576	-72.48139	-108.05583	-58.13436	-45.2011	-85.30104	-149.57599	-129.13158	-132.5362	-123.319016	-101.34248	-121.39494	-145.13716	-121.18216	-108.36109	-134.09065	-113.17862	-112.86106	-130.04555	-99.72385	-80.02369	-140.7504	-127.11102	-155.05846	-125.86662	-104.30448	-119.56636	-177.874	-155.2384	-177.2961	-199.385
133	-239.81653	-206.77518	-163.6666	-134.91434	-173.59695	-179.5089	-128.22937	-164.6999	-158.5825	-208.0758	-205.97697	-172.96829	-157.88474	-179.11734	-194.71806	-213.56705	-203.40707	-206.7141	-225.92363	-164.39404	-119.79445	-228.59286	-217.39221	-251.0352	-188.8827	-194.0839	-251.9667	-201.2721	-194.9412	-187.11102	-252.03703	-202.33815	-187.62274	-229.25606	-199.90846	-215.44493	-219.25574	-196.22592	-202.27148	-182.3046	-173.4441	-183.17874	-179.23318	-182.27844	-237.51765	-189.82455	-187.16425	-238.60898	-243.48296
134	-134.72366	-127.45489	-176.23624	-179.02184	-162.73482	-176.39714	-203.2759	-218.51956	-239.79329	-329.02054	-309.254	-316.47192	-323.6467	-305.2188	-287.26212	-312.54437	-277.72858	-265.05707	-257.04037	-258.08783	-276.03326	-230.38565	-255.53802	-308.24896	-257.15903	-263.70258	-275.33893	-335.19028	-321.12756	-324.22485	-270.70438	-222.8732	-191.38196	-208.86449	-218.43501	-243.88759	-342.42883	-260.38828	-223.17151	-232.3948	-256.4435	-270.127	-282.51953	-297.24008	-317.23178	-210.04271	-194.16089	-186.14664	-196.46356
135	-356.82037	-339.48148	-369.8443	-375.35635	-360.19702	-390.41705	-245.46164	-270.93552	-248.74669	-375.007	-374.55096	-364.93527	-376.43884	-402.26062	-381.44492	-309.22122	-326.7335	-305.69498	-342.19778	-314.81836	-295.54053	-441.8582	-365.89047	-345.2791	-376.1092	-385.50085	-399.22815	-287.4263	-279.6354	-229.5875	-270.59	-285.43808	-275.90982	-414.70346	-392.61575	-394.49817	-332.79803	-361.64542	-361.1045	-337.36603	-280.92978	-230.23708	-345.92307	-340.50726	-372.45782	-318.59592	-336.89105	-321.56375	-393.69836
136	-109.43623	-97.48573	-113.55855	-110.44269	-101.41613	-90.49731	-133.2844	-107.03286	-127.081985	-156.38805	-150.48146	-177.34142	-113.09069	-93.41869	-128.43124	-107.29301	-76.40514	-80.84696	-113.51141	-109.80427	-138.52376	-82.82164	-85.095665	-123.47618	-181.07893	-114.98661	-95.80796	-194.16205	-143.85243	-148.99286	-120.13353	-97.044426	-129.75465	-74.147705	-60.13139	-96.5165	-142.41168	-125.59166	-146.14674	-150.87453	-144.62906	-162.42653	-146.85765	-123.01159	-121.44567	-123.815216	-112.3882	-140.88965	-114.02367
137	-498.042	-458.2546	-421.50388	-477.37244	-496.19336	-532.8294	-574.1754	-601.6745	-650.73224	-425.78387	-429.4917	-442.49814	-536.92554	-458.31488	-416.40875	-467.17706	-488.49933	-456.3764	-498.94598	-482.04962	-448.20224	-458.2096	-447.8042	-411.26196	-516.647	-529.51636	-501.087	-579.9708	-576.075	-561.48785	-460.6709	-466.9224	-460.26437	-525.1345	-421.01807	-378.4286	-437.8253	-466.24228	-464.28128	-643.3414	-682.1629	-729.3644	-484.49573	-503.00134	-535.9973	-673.76306	-677.4006	-669.6626	-599.8101
138	-240.86024	-274.75974	-237.90556	-212.99289	-259.4725	-257.4384	-392.80127	-391.3193	-338.3037	-482.28458	-487.51328	-455.03537	-294.32474	-333.68677	-313.55127	-289.33087	-329.07004	-303.63724	-448.94772	-473.8796	-442.7794	-484.73367	-420.5204	-349.6382	-403.85403	-434.66644	-454.954	-284.68298	-310.81503	-312.51663	-325.3406	-332.62537	-285.9366	-305.55084	-345.02817	-334.4527	-348.9896	-377.93713	-409.06558	-316.02698	-349.65933	-350.92603	-323.1717	-250.58105	-194.39053	-240.73831	-265.39233	-359.6324	-403.64557
140	-199.03894	-182.30399	-154.41774	-175.22997	-204.45268	-272.08508	-202.7904	-212.73724	-211.48724	-251.23318	-261.60056	-303.07556	-165.53806	-179.16588	-181.73409	-201.18214	-212.9586	-205.835	-268.81107	-287.44125	-346.15146	-223.03258	-224.34357	-233.20976	-176.84793	-174.24965	-160.40465	-274.98978	-255.7258	-232.32959	-231.20035	-218.50708	-201.3453	-209.40862	-208.69598	-240.50645	-310.7389	-268.54028	-243.26907	-239.72324	-243.91684	-249.80795	-231.50328	-227.17686	-221.85356	-262.91168	-269.6223	-298.53925	-232.15355
142	-232.78975	-228.07547	-212.15465	-304.1118	-333.89212	-326.0149	-230.82457	-244.97818	-246.7819	-225.09763	-242.21622	-250.00143	-263.9134	-260.74692	-242.73003	-299.06735	-293.8933	-277.62848	-309.8809	-279.85904	-247.31087	-161.60693	-172.56717	-173.43002	-164.59908	-188.26562	-254.17433	-220.42165	-177.49179	-151.06053	-234.5128	-266.01736	-290.66586	-186.51033	-208.8788	-239.67851	-403.94778	-399.9748	-403.22687	-237.83069	-251.47755	-331.21518	-282.211	-252.85849	-229.20651	-184.40579	-199.26324	-188.286	-308.60007
143	-325.6733	-258.74158	-226.78873	-424.99042	-429.51617	-438.97488	-534.7832	-501.5659	-486.11673	-465.80737	-479.57703	-476.6451	-352.65778	-369.4097	-460.6574	-431.6738	-447.25107	-423.2756	-483.7394	-508.37555	-575.9274	-544.63293	-570.3272	-610.09796	-370.49332	-391.4454	-409.9853	-530.0494	-522.70557	-486.017	-572.04706	-593.49426	-627.83966	-622.5655	-631.81934	-629.4338	-487.94205	-461.87085	-430.02362	-538.25415	-567.069	-616.1299	-494.92285	-532.3486	-582.0722	-577.07697	-521.5828	-482.16672	-441.50903
144	-254.17271	-245.80423	-248.82878	-255.95586	-244.15456	-240.9551	-251.53934	-253.52907	-280.17258	-221.34984	-199.04042	-182.96118	-241.49796	-235.57967	-241.5252	-311.4792	-301.73538	-300.47437	-265.31018	-261.80652	-266.4259	-263.4836	-274.34094	-266.7431	-347.7948	-347.64273	-342.7186	-340.89734	-333.18613	-293.7973	-357.62823	-332.47406	-289.96024	-196.298	-199.06241	-196.35078	-182.24753	-179.99153	-160.80249	-211.61472	-222.90833	-225.24406	-257.86932	-252.5971	-251.04193	-235.95062	-233.06306	-254.66258	-267.40936
145	-337.95792	-315.0112	-274.95883	-277.28986	-297.43167	-294.6455	-303.42838	-309.03345	-288.01868	-306.45914	-317.4758	-322.17184	-323.39014	-308.09894	-282.16278	-294.34546	-313.2411	-362.6575	-323.4402	-246.59848	-200.19101	-198.15244	-225.95247	-243.64508	-248.68042	-280.55685	-318.2934	-220.58011	-237.96205	-200.06569	-282.7348	-309.99454	-397.81937	-275.85455	-271.85168	-238.10701	-244.24765	-268.13123	-320.1666	-232.6733	-263.63312	-366.01987	-287.72003	-291.8591	-303.05896	-323.0734	-285.67603	-265.6753	-228.54033
146	-494.08636	-505.2316	-451.056	-308.63373	-276.58243	-211.91183	-321.34073	-354.66934	-345.4771	-392.9726	-437.63745	-568.29486	-253.07327	-267.01132	-217.86455	-396.7058	-377.85327	-316.6051	-360.20496	-406.85138	-437.3141	-306.54465	-331.6975	-297.47507	-550.6526	-500.9716	-440.14194	-565.5902	-571.4891	-528.6097	-302.4589	-345.0827	-410.13083	-426.0793	-415.2949	-358.13126	-441.06082	-461.72647	-419.6863	-134.49834	-175.32272	-179.7004	-307.39096	-277.61334	-215.26927	-271.29572	-317.311	-363.72507	-238.34608
148	-137.01164	-122.83822	-136.3756	-130.28403	-114.14779	-121.40961	-88.28048	-85.79953	-95.39725	-71.12852	-70.46448	-111.156166	-86.13169	-76.5033	-94.5159	-72.22877	-62.165665	-77.07783	-72.969185	-61.708996	-74.07711	-75.05357	-68.16507	-73.64004	-106.63637	-76.516754	-95.967476	-97.71444	-67.419266	-69.60035	-166.33142	-108.936104	-88.11787	-140.4556	-152.57872	-146.83607	-126.11697	-125.255165	-103.88924	-114.639465	-121.36426	-111.77715	-90.28829	-90.529434	-74.15032	-110.1923	-124.186104	-162.62224	-138.39816
149	-357.31967	-376.75558	-363.6527	-291.85013	-291.60965	-276.3384	-274.0353	-280.63174	-300.84268	-216.14554	-248.41225	-243.90726	-228.15509	-216.28119	-228.75183	-266.05954	-261.93903	-211.48488	-240.36757	-271.56973	-333.54132	-392.30396	-390.43628	-379.98807	-294.35455	-320.72342	-291.30338	-342.6877	-325.64627	-319.88007	-411.50238	-426.79382	-411.6946	-393.82843	-418.15295	-430.09302	-413.60022	-376.93	-360.97147	-365.22385	-385.30954	-353.8965	-340.5049	-363.90646	-358.4014	-507.8096	-516.3023	-481.88345	-464.56482
150	-229.1717	-206.83684	-200.36275	-207.78362	-168.68686	-141.86757	-146.45763	-162.19292	-180.5531	-249.01198	-282.1966	-300.96686	-144.98065	-113.98618	-79.70151	-573.70667	-523.53876	-497.7268	-286.73718	-225.31221	-170.66258	-247.93806	-275.14996	-320.60767	-115.629845	-124.11388	-121.82024	-199.7522	-226.65834	-245.94775	-192.73627	-207.47775	-227.87038	-203.36076	-232.73291	-288.85648	-214.4289	-198.39287	-196.85904	-207.52045	-204.88055	-173.3387	-151.41367	-164.69487	-154.59125	-198.85487	-214.90286	-245.4932	-125.80335
151	-292.01752	-319.48163	-302.0357	-316.72055	-308.22498	-282.7402	-282.76727	-285.9649	-241.22241	-244.79442	-258.6522	-295.24844	-356.38156	-387.6271	-437.88364	-308.17987	-346.99054	-346.68643	-353.41592	-310.38525	-249.00436	-397.56802	-382.56168	-368.61246	-262.12216	-228.66054	-193.77115	-391.82486	-391.19388	-401.752	-322.14783	-350.93073	-342.7515	-392.62445	-357.79785	-333.38953	-316.12634	-294.3763	-257.82202	-321.2472	-360.13248	-402.7869	-442.62225	-408.7187	-402.18045	-324.52438	-313.5943	-292.54	-275.05615
152	-186.71954	-201.1547	-231.05339	-197.8965	-210.76715	-222.02898	-203.41231	-184.57155	-198.56761	-223.58719	-189.77077	-149.65309	-193.37279	-183.45721	-209.73688	-278.3816	-282.0623	-283.5084	-195.17807	-195.34346	-201.1307	-255.13875	-257.306	-267.0145	-230.80878	-223.43309	-207.79672	-237.92249	-223.28676	-242.86523	-306.0924	-291.94202	-309.21054	-269.27744	-259.46594	-256.91595	-207.21008	-193.79002	-226.18547	-301.5078	-274.50543	-263.15845	-215.54521	-204.20229	-217.23961	-220.28061	-218.33391	-222.73526	-222.2802
153	-331.8273	-278.6302	-229.72542	-255.19493	-276.13583	-316.33102	-346.97363	-345.92	-316.52505	-397.79843	-354.1956	-326.20517	-203.65672	-241.4993	-316.54028	-260.5925	-259.53256	-230.37889	-202.14578	-233.07217	-257.74554	-321.56262	-349.31458	-370.67957	-338.2004	-296.1704	-248.57404	-250.20807	-260.98523	-235.48503	-220.89769	-247.97495	-332.39282	-202.33739	-229.12996	-206.3543	-388.0508	-311.19888	-258.4983	-237.08665	-249.23988	-213.30022	-331.60355	-309.94064	-265.6464	-374.83032	-277.5094	-222.64984	-244.74701
154	-234.27615	-224.09976	-256.31015	-205.22087	-219.23923	-190.33037	-287.57693	-286.48553	-294.42557	-205.42754	-240.3083	-302.97562	-225.08191	-224.7184	-203.37817	-226.79568	-211.0812	-181.20464	-274.5611	-258.6287	-242.64954	-268.5132	-250.63167	-222.61978	-191.20778	-168.88371	-148.20932	-185.40936	-184.26448	-208.523	-304.21997	-258.98877	-232.27448	-282.75754	-275.31863	-262.3509	-172.68109	-171.9112	-149.07089	-144.75134	-181.47804	-240.98712	-183.51648	-210.73242	-203.53568	-221.32666	-216.87401	-182.50632	-192.14299
155	-329.9398	-307.46368	-301.80313	-312.05704	-323.01242	-344.88498	-218.33043	-237.44717	-228.926	-233.46526	-227.88216	-212.47786	-294.2522	-218.72723	-161.3344	-321.79373	-337.47797	-361.1876	-224.07674	-243.69241	-209.86453	-159.06128	-212.99037	-333.51514	-315.35754	-300.2167	-274.99042	-275.6956	-207.23584	-169.62756	-136.0051	-89.66539	-104.62614	-357.813	-334.4433	-285.67636	-212.88968	-251.52924	-285.29587	-219.33577	-246.57484	-227.45856	-293.1216	-296.16687	-249.25626	-145.0806	-115.20001	-122.81159	-327.67212
156	-194.29999	-178.61656	-198.53905	-219.91805	-190.5168	-212.28879	-191.57507	-166.39833	-195.29703	-56.326714	-52.891563	-83.01292	-200.6305	-180.5699	-202.21834	-144.52669	-116.01279	-130.75403	-135.40637	-121.31063	-153.43456	-123.26974	-90.536514	-107.26565	-134.7961	-107.51512	-120.45615	-159.4186	-137.8433	-148.47208	-144.5952	-121.5204	-121.558525	-147.52243	-102.50002	-99.11238	-110.824715	-85.22455	-108.60077	-122.529	-107.67409	-119.725876	-179.37862	-160.7924	-143.91728	-139.52112	-119.11571	-130.11365	-143.36505
157	-299.6063	-296.76968	-262.64096	-285.59113	-291.18042	-296.31955	-408.20984	-407.7338	-411.98758	-255.67044	-275.50003	-282.21246	-302.31052	-294.7879	-288.36566	-332.7477	-339.43115	-354.35587	-342.2238	-348.8233	-377.12195	-321.40756	-321.32996	-292.3205	-291.22128	-285.8161	-247.94872	-223.02377	-239.73727	-240.46712	-215.99759	-231.30765	-262.52084	-273.01636	-267.1612	-248.6089	-311.31113	-285.99313	-243.2867	-322.4595	-315.72256	-299.4485	-307.53336	-319.79074	-323.88333	-179.74321	-198.38298	-243.52974	-234.33891
158	-222.96436	-263.92972	-354.0592	-371.30814	-403.0211	-400.23453	-205.73505	-155.74445	-113.98847	-268.18512	-294.31873	-282.67886	-371.8268	-400.77124	-393.82468	-356.41748	-300.82626	-256.66486	-197.443	-228.23187	-275.323	-358.2306	-354.25778	-337.18726	-183.29993	-206.1989	-213.27333	-315.27292	-305.88724	-277.78247	-345.62967	-365.6497	-418.0087	-292.31277	-318.27136	-373.17383	-266.0436	-293.97943	-279.9916	-315.75848	-346.62717	-421.43933	-256.77625	-291.5222	-322.53876	-401.49487	-415.3117	-400.50323	-382.48553
159	-387.10117	-378.0431	-321.0815	-461.14066	-480.70844	-482.73624	-442.5772	-462.214	-455.03476	-446.0463	-463.16306	-493.12152	-375.52597	-413.49277	-402.1534	-485.289	-449.28842	-410.21704	-409.40753	-438.18695	-456.50623	-445.72543	-444.8615	-412.12524	-438.42218	-411.27634	-395.00354	-288.12088	-327.9789	-329.16376	-434.8932	-421.50043	-394.1306	-393.84232	-413.1676	-392.47617	-295.01132	-331.27347	-325.41592	-310.06378	-332.67767	-292.66705	-341.94986	-363.31985	-357.12384	-299.70657	-310.05627	-269.90604	-280.43494
160	-277.097	-261.7277	-244.79541	-274.57495	-260.0453	-278.08438	-257.89294	-237.19315	-244.44572	-260.74548	-243.06685	-226.51189	-262.28497	-238.54895	-227.49248	-211.27646	-202.76178	-237.52072	-173.52028	-169.2823	-205.04793	-116.50522	-130.12315	-176.21306	-114.49226	-125.82845	-151.01764	-141.48505	-132.25615	-135.06271	-182.93108	-139.30591	-128.5772	-163.94904	-154.10059	-162.19969	-272.93906	-226.30157	-179.3895	-160.59549	-152.63942	-171.3593	-100.509544	-118.916916	-184.51309	-159.1725	-142.93408	-135.10237	-208.51117
161	-392.65988	-386.66104	-398.6384	-427.28143	-391.02856	-405.2257	-491.35016	-416.86475	-370.97495	-357.8282	-352.95908	-350.2907	-480.0722	-466.9371	-461.95877	-485.2926	-446.90125	-398.19724	-579.6228	-531.50775	-503.0474	-491.14426	-452.41583	-439.06845	-395.3677	-364.99915	-351.74225	-369.7421	-398.1384	-495.9212	-465.88687	-453.124	-424.488	-516.5392	-475.8226	-420.9622	-512.23126	-484.2341	-477.29086	-339.8684	-356.6639	-371.97873	-378.00787	-394.7647	-424.77652	-411.05936	-402.64578	-402.22348	-389.89523
162	-292.02246	-211.31432	-177.81154	-236.60341	-244.1328	-229.7804	-168.03496	-173.07881	-152.79018	-259.71564	-250.13945	-228.43991	-155.99252	-180.128	-190.23201	-287.17343	-287.6353	-272.13858	-245.69872	-247.76147	-224.9328	-340.50626	-286.03925	-248.84215	-232.32903	-238.82594	-246.12004	-259.91254	-239.57501	-201.42068	-194.65327	-204.71295	-205.02614	-276.84073	-304.01926	-292.3884	-249.74258	-251.45178	-238.76157	-346.6844	-374.40424	-420.63437	-232.13977	-245.12868	-225.35986	-342.47595	-378.5668	-490.73322	-393.60245
163	-149.1923	-202.76524	-219.41768	-360.42273	-366.64618	-323.02838	-146.01637	-159.99994	-176.1314	-164.61261	-197.08102	-273.26712	-342.42355	-311.304	-300.00504	-269.4743	-296.63028	-353.78934	-218.36375	-186.9208	-172.39221	-245.42288	-253.81337	-240.4207	-246.97458	-232.54099	-173.05238	-328.54703	-322.07114	-322.4141	-270.2614	-300.57248	-292.8757	-190.5086	-200.0769	-206.50914	-199.60037	-201.31972	-163.73315	-286.73843	-311.6913	-372.50302	-139.06642	-140.95015	-93.27335	-217.40594	-246.25256	-228.3645	-171.87895
164	-228.66747	-236.4055	-191.887	-310.56003	-320.41855	-282.8079	-214.54771	-248.41977	-206.58134	-275.81143	-310.45248	-314.00378	-252.56758	-295.38828	-348.4675	-395.44803	-384.00143	-348.18887	-361.91937	-307.7815	-245.6508	-224.04234	-238.60023	-184.85854	-154.84868	-205.69261	-239.29472	-331.06653	-328.53705	-283.61044	-331.9534	-365.34598	-369.24915	-205.44084	-231.80153	-184.93779	-254.11546	-288.63324	-272.83746	-213.5805	-255.45082	-284.45407	-343.11743	-364.00513	-410.37717	-370.1483	-329.25894	-292.1221	-302.5917
166	-53.217564	-42.44805	-61.72383	-79.80773	-63.714706	-62.659695	-161.32246	-184.98347	-184.3943	-140.49103	-152.64197	-155.65332	-109.469475	-103.2423	-129.38173	-147.77083	-125.303925	-149.7889	-58.743843	-38.096638	-61.190163	-102.133575	-87.501434	-97.11845	-235.0681	-196.00566	-176.75932	-219.48143	-223.07758	-235.96132	-119.68836	-96.91939	-122.18827	-195.86378	-169.30054	-152.96477	-166.97597	-180.09439	-169.96199	-71.50773	-53.101337	-99.28234	-144.94102	-144.8795	-150.49594	-118.08826	-143.67268	-182.00386	-86.26133
167	-316.9146	-277.59915	-233.69756	-325.22534	-283.10193	-262.8849	-260.06125	-282.9236	-289.6756	-398.827	-420.10928	-407.82486	-348.77615	-341.5853	-306.7897	-347.9454	-371.01456	-366.5798	-282.4715	-313.83627	-348.26138	-243.38774	-276.96906	-333.4833	-335.43698	-340.8183	-326.63702	-349.4133	-372.02103	-424.63272	-316.897	-324.8555	-301.21338	-367.63864	-317.15744	-269.5865	-322.58618	-343.03818	-373.5603	-203.1631	-233.03458	-343.8971	-198.72676	-222.12726	-244.31999	-290.43674	-291.43503	-276.84827	-300.88577
168	-288.74005	-301.66052	-333.43646	-349.54138	-334.25046	-324.175	-226.7783	-243.99365	-267.05188	-346.8981	-347.14432	-370.0674	-219.37662	-214.23663	-197.21402	-245.16463	-235.61212	-208.1615	-156.53046	-166.39938	-175.81628	-182.44435	-175.494	-159.05536	-215.94739	-202.76312	-204.78134	-212.55469	-209.99817	-200.49072	-197.09224	-211.57378	-271.11206	-355.76056	-330.8891	-305.08194	-283.2132	-296.63794	-280.78888	-403.27002	-369.5302	-350.1673	-290.91577	-292.991	-279.83447	-359.50595	-333.08878	-310.04218	-237.7156
169	-218.545	-254.9861	-230.85129	-267.22638	-290.296	-309.29477	-106.176994	-147.93935	-164.40605	-358.25623	-313.99368	-251.50111	-155.01248	-180.88664	-142.72551	-269.0361	-306.69278	-292.69135	-399.2262	-373.10663	-329.07568	-254.03	-300.7867	-302.28214	-335.1704	-366.51984	-345.30957	-305.38013	-363.53476	-433.26923	-403.21344	-443.2735	-420.26263	-388.22482	-438.2629	-442.07928	-535.874	-545.43964	-494.20886	-291.5377	-317.00177	-262.91052	-458.7218	-434.1031	-367.04285	-362.0984	-370.20035	-303.38776	-423.07022
170	-400.89078	-394.9528	-359.86224	-495.33838	-498.69922	-482.19806	-276.34238	-293.6582	-297.12628	-282.52753	-300.8058	-352.94122	-321.90262	-322.17508	-318.25153	-387.2611	-290.7548	-249.06334	-330.6211	-351.0524	-343.18155	-471.3955	-478.5004	-464.87292	-473.8022	-489.3948	-504.95178	-407.80002	-435.3946	-464.12643	-529.502	-444.73846	-389.5039	-587.83453	-591.7489	-617.3507	-428.64914	-451.74396	-423.12378	-515.7314	-525.74713	-498.7113	-505.97726	-536.9607	-572.80585	-530.35724	-552.4681	-540.9737	-604.0409
171	-405.79944	-450.7708	-514.2076	-285.91348	-283.91824	-229.07932	-290.1844	-292.9524	-238.59355	-402.07715	-402.70956	-373.18625	-493.30334	-419.68146	-358.56818	-385.54776	-406.0021	-359.451	-550.057	-414.3063	-351.69308	-483.59894	-474.69617	-424.7622	-326.2491	-351.5327	-308.81998	-430.1254	-471.95755	-472.35162	-406.25967	-390.08655	-331.4689	-437.0379	-434.3998	-376.48456	-399.61374	-413.66083	-373.59915	-328.6556	-375.64178	-394.13232	-411.86862	-352.06473	-282.57523	-343.49774	-358.63974	-309.4121	-421.82733
172	-139.55351	-161.45271	-178.64566	-252.11078	-268.96902	-307.07227	-187.86252	-207.08636	-292.0537	-187.97833	-192.01765	-169.05913	-170.43607	-172.03754	-155.04947	-287.13907	-264.2058	-275.76263	-139.11409	-167.66098	-258.67325	-153.79373	-150.7512	-140.46346	-142.488	-144.03038	-122.26191	-199.35005	-189.84065	-173.13658	-160.19312	-173.83978	-207.896	-233.0139	-160.10648	-115.55283	-297.05136	-278.84293	-274.57245	-299.16974	-260.36432	-237.1427	-272.62677	-219.58734	-186.51212	-312.5791	-178.21057	-123.20976	-125.582146
173	-210.57278	-249.58884	-218.5388	-481.9678	-486.7699	-497.19727	-425.10776	-438.49942	-412.2115	-390.07297	-398.82785	-348.74728	-401.82776	-380.42905	-327.1697	-334.26965	-349.30542	-320.35208	-321.03928	-353.0942	-419.26804	-380.23026	-373.92725	-338.866	-410.179	-395.98367	-367.25452	-356.83734	-380.4654	-435.5844	-403.94043	-395.4455	-371.22824	-296.77307	-326.50992	-414.49377	-354.1329	-379.09293	-392.4676	-391.3503	-411.55902	-414.43896	-256.8394	-281.8328	-281.93732	-236.66985	-249.5695	-246.18071	-314.72556
174	-200.97678	-190.90114	-201.72995	-199.58838	-200.56848	-217.96083	-148.44406	-139.4381	-140.85248	-162.83562	-171.27942	-175.77252	-124.79382	-124.60081	-141.47575	-173.91753	-170.88643	-191.30804	-178.86546	-163.38028	-178.239	-152.6423	-141.90758	-155.13434	-147.1961	-155.59187	-183.0927	-147.05692	-156.56221	-212.15279	-213.71579	-175.36055	-139.4331	-168.49084	-157.38669	-163.34721	-220.8952	-192.87831	-180.19765	-133.90967	-145.31569	-177.12845	-217.23985	-214.62311	-220.32474	-176.39479	-169.18448	-171.27829	-186.96843
175	-153.36615	-169.28598	-156.13866	-220.95421	-235.63362	-236.85582	-304.08276	-305.70718	-293.98105	-280.37537	-284.09747	-279.8125	-161.0711	-148.1744	-163.75693	-157.37068	-140.43626	-141.1265	-160.74586	-156.24832	-180.95697	-218.01805	-190.17216	-187.16077	-334.63617	-315.5318	-317.48996	-236.91672	-232.31496	-209.30878	-403.4401	-390.5805	-400.67343	-123.49261	-132.06474	-170.35779	-185.48355	-186.96622	-192.88208	-232.47015	-207.13074	-198.21274	-309.68613	-307.6886	-279.31656	-196.59471	-184.90973	-187.54596	-132.46791
176	-326.71448	-367.2976	-340.41495	-316.96796	-359.9948	-358.8395	-388.13998	-428.50406	-416.54138	-206.66443	-254.41455	-286.0486	-219.5515	-261.934	-240.211	-404.81647	-413.10373	-383.34592	-277.955	-305.01645	-259.78113	-216.31041	-249.24944	-204.76836	-339.04092	-347.23175	-289.5457	-232.13063	-273.5769	-243.94698	-238.74918	-277.5971	-243.29819	-211.00189	-247.54764	-274.76907	-212.70369	-227.4832	-188.31711	-204.85992	-243.88254	-266.6972	-273.7428	-280.2842	-238.13397	-404.27997	-305.1546	-243.47975	-346.93887
177	-227.50783	-233.63695	-253.37521	-108.19751	-99.469185	-106.23312	-76.978035	-67.371666	-89.252884	-132.57797	-125.053825	-123.407684	-168.28386	-167.87094	-190.17671	-173.82275	-163.30139	-190.68301	-130.21967	-113.83088	-122.33577	-108.50155	-101.32928	-121.23827	-83.921814	-30.237932	-42.65126	-167.0297	-155.9837	-180.41054	-231.75037	-201.11354	-217.82706	-130.10179	-105.06496	-107.92484	-136.70903	-122.48018	-142.63766	-130.0223	-105.75612	-115.265785	-171.52568	-140.75848	-141.50916	-157.14148	-139.67874	-161.40907	-173.91223
178	-284.63284	-237.90186	-240.11243	-310.33774	-300.295	-321.88623	-333.65942	-303.12564	-318.34967	-269.44897	-239.29872	-245.93259	-276.62088	-254.09431	-267.13882	-265.78284	-266.97092	-312.66626	-283.44467	-265.79462	-286.25555	-304.0478	-266.13553	-250.84384	-299.75885	-268.7444	-282.9212	-188.52596	-166.48839	-208.24564	-288.3083	-278.83527	-299.55942	-314.29367	-293.3464	-307.3836	-293.3378	-284.51257	-304.1112	-297.1439	-255.16641	-254.35408	-259.02158	-237.4021	-252.84598	-269.85553	-238.89467	-237.72964	-267.19324
179	-146.2763	-153.70056	-148.99484	-179.57939	-166.9022	-181.5514	-196.59036	-161.94849	-138.05862	-179.55754	-184.00447	-193.42593	-216.55875	-204.19313	-212.91647	-177.50232	-174.83968	-183.54436	-181.37215	-173.07512	-186.83022	-213.84697	-179.72047	-175.73651	-210.17676	-192.64354	-215.76346	-226.49216	-193.33423	-193.67453	-191.18633	-164.48857	-160.13344	-162.26665	-158.07225	-183.93353	-151.90999	-158.12032	-175.51447	-184.11497	-169.0939	-160.53166	-205.73708	-165.75716	-152.52675	-184.8544	-169.48938	-189.53404	-194.19783
180	-208.23509	-250.65166	-253.8354	-181.77232	-235.54053	-304.77353	-218.95625	-224.15926	-206.53207	-207.94653	-236.92116	-243.93747	-273.49008	-302.83755	-382.9156	-314.65137	-269.85226	-206.22188	-258.61502	-275.0681	-229.17601	-161.55563	-206.73102	-248.07611	-304.60712	-323.35657	-297.163	-370.56567	-333.03723	-292.9645	-220.1398	-235.4825	-204.47449	-226.36925	-265.6612	-315.2218	-209.23274	-240.90865	-322.40146	-216.39928	-222.67668	-193.08522	-302.77414	-205.99806	-144.01219	-218.3014	-240.18684	-230.78926	-126.29181
181	-244.80202	-241.26872	-233.82536	-293.99362	-286.19513	-281.92896	-330.25034	-335.05356	-377.71722	-207.23546	-172.53853	-153.45804	-185.54552	-181.50163	-176.47617	-199.54973	-194.78731	-183.12453	-224.18793	-186.29846	-166.63448	-224.20724	-222.8673	-238.50452	-227.48834	-224.6064	-226.18452	-305.18143	-305.44733	-318.7582	-302.23077	-244.80634	-216.1264	-214.1196	-222.66086	-244.57347	-222.6495	-227.903	-248.70099	-267.12854	-236.9307	-217.62657	-204.74336	-213.56302	-230.07948	-267.84982	-263.25598	-266.20435	-299.31705
182	-356.47845	-347.47885	-299.30438	-422.6211	-429.75192	-407.28885	-424.49133	-436.58392	-418.7933	-462.46906	-461.88773	-465.70166	-326.00998	-369.5476	-445.37714	-244.89662	-281.01917	-247.9986	-472.93427	-471.01843	-437.5788	-351.15515	-389.69974	-434.4038	-505.75433	-515.25275	-515.546	-505.36066	-522.81696	-515.82306	-430.90576	-443.7588	-404.286	-553.1083	-556.8357	-562.8839	-437.86606	-460.3562	-410.32864	-519.7202	-528.76447	-543.6122	-541.9653	-437.31662	-369.0013	-524.78613	-493.0316	-482.41608	-515.89484
184	-239.20096	-260.81177	-258.17493	-187.15154	-218.29846	-239.08987	-248.82733	-264.17197	-276.1358	-187.3974	-162.61087	-165.5805	-210.56197	-218.33755	-227.86766	-241.18431	-219.01346	-210.5994	-256.4587	-228.67694	-242.7917	-238.803	-259.66934	-240.25134	-334.4195	-266.8518	-228.224	-275.94562	-303.07068	-355.35822	-234.62311	-260.86005	-303.4571	-286.4379	-253.39993	-241.22307	-164.80676	-150.15561	-147.52933	-308.63483	-295.195	-289.51086	-246.03473	-228.57869	-242.00122	-266.98242	-260.56656	-225.34052	-204.16467
185	-373.4387	-390.93933	-413.44504	-548.61786	-474.67313	-446.69656	-509.1233	-516.1095	-497.08212	-439.20572	-462.65222	-453.48517	-611.9985	-479.87216	-419.68375	-386.501	-379.60593	-339.03476	-352.7686	-344.24472	-303.74634	-396.7897	-414.3798	-404.09854	-502.58313	-504.91498	-487.90332	-469.44147	-502.83234	-535.10547	-478.23627	-500.72827	-501.97827	-417.35938	-439.5397	-524.59326	-362.66318	-379.76334	-353.7485	-344.7731	-370.66763	-403.10968	-366.44696	-396.06107	-396.81833	-470.807	-467.37155	-450.4012	-523.951
186	-212.1114	-217.26059	-184.46178	-166.52652	-122.64478	-81.386826	-216.09146	-194.80678	-215.15204	-203.3751	-181.13031	-185.24783	-260.27823	-238.56407	-220.69698	-209.45514	-227.28185	-257.83652	-134.51863	-165.76772	-161.68439	-205.31816	-231.5123	-311.91025	-111.96483	-77.03021	-100.38023	-216.70268	-193.48032	-197.78897	-184.93451	-172.82445	-151.075	-263.67145	-245.11253	-223.73526	-302.76392	-262.4821	-256.3569	-242.4946	-253.04198	-243.63203	-237.44853	-234.23264	-221.77599	-108.93072	-76.79827	-80.077156	-222.47545
187	-331.7002	-367.28137	-374.62778	-253.12933	-283.35992	-249.3519	-468.9455	-443.29788	-393.80865	-326.9239	-362.65384	-350.88266	-222.3824	-253.06561	-247.03116	-413.63968	-450.99326	-488.41095	-393.98907	-376.89252	-315.54166	-372.23163	-232.18388	-151.76233	-435.00403	-464.03287	-442.29398	-385.31403	-359.4091	-307.9016	-384.99054	-417.1608	-429.84988	-409.2325	-428.74277	-464.57166	-403.54303	-422.7013	-426.94382	-360.00903	-396.18384	-520.8014	-519.3896	-429.2928	-397.58682	-421.76062	-437.20523	-472.08853	-416.875
188	-185.30777	-166.45912	-169.09871	-132.19652	-116.045654	-134.99446	-157.76756	-142.29257	-155.39563	-141.88007	-145.20657	-169.26395	-92.352745	-100.75173	-122.77307	-109.84851	-116.828354	-101.41936	-128.12376	-137.44464	-154.97339	-109.252464	-89.66019	-105.32919	-187.41046	-156.12535	-141.31104	-157.95988	-149.12042	-162.46198	-157.21521	-157.66812	-171.12491	-168.19403	-155.56563	-154.5208	-162.2709	-146.52873	-140.93387	-158.10197	-151.14757	-163.45502	-172.25793	-154.0405	-158.3976	-173.69722	-164.94362	-191.65271	-124.25077
189	-98.78703	-106.86082	-126.13982	-172.89345	-158.26692	-175.92084	-192.83781	-154.52898	-148.32231	-29.841099	-16.851906	-43.321495	-117.77568	-100.66443	-121.251526	-92.85032	-80.97284	-84.30392	-150.27585	-134.79182	-145.5773	-100.42029	-88.929726	-75.28526	-98.61772	-99.42352	-88.24059	-130.90393	-118.52886	-103.3001	-118.98761	-119.07399	-136.13368	-238.35426	-218.60716	-239.75533	-128.56116	-106.72815	-105.596085	-101.34069	-105.43385	-136.57721	-107.381004	-108.40736	-120.54186	-187.71396	-162.43875	-152.24529	-133.36339
190	-256.17914	-255.33282	-258.1799	-216.00198	-197.33635	-153.61278	-216.66263	-234.8192	-223.6929	-305.00574	-234.05635	-202.305	-233.77423	-250.69753	-311.33365	-268.16037	-261.03094	-237.96532	-323.47873	-275.01895	-248.8907	-271.2767	-274.77106	-268.61765	-277.64374	-282.25125	-281.2057	-276.87894	-267.27728	-249.8228	-294.9225	-273.91977	-258.3882	-237.2761	-248.50604	-274.4083	-228.63416	-245.33711	-299.39035	-242.6732	-259.66678	-317.97256	-323.6207	-312.7772	-293.39297	-354.1812	-286.67078	-251.18614	-265.40558
191	-311.55307	-351.22986	-357.6008	-341.06772	-366.2535	-369.4265	-427.90823	-442.91797	-440.0097	-347.53058	-304.66385	-272.22015	-199.52443	-236.66956	-262.97418	-405.03864	-408.5859	-394.63696	-292.1074	-325.21268	-355.85977	-257.73007	-266.887	-260.1776	-471.50177	-414.39777	-386.89987	-282.2948	-226.30157	-182.25818	-304.50082	-317.33066	-307.74234	-322.894	-349.38834	-410.63525	-325.95633	-247.00798	-185.70824	-378.0064	-317.8075	-283.5765	-237.49547	-254.55865	-286.42062	-306.32797	-316.58728	-307.60477	-343.7589
192	-134.9142	-132.1411	-117.97721	-154.28427	-123.423836	-112.17512	-151.47878	-144.65135	-148.31541	-106.73743	-106.431694	-105.24168	-167.04767	-155.65538	-156.57976	-140.89244	-140.09583	-139.42166	-135.58182	-121.50969	-96.79994	-155.191	-171.39433	-237.42592	-137.5739	-126.929054	-133.72478	-230.35086	-234.17268	-266.81757	-128.32245	-138.8251	-120.47689	-265.38632	-248.0486	-259.2475	-229.63626	-226.08163	-248.76924	-130.9872	-121.124275	-124.57384	-195.86266	-165.89917	-141.65138	-141.35326	-129.4772	-113.45764	-96.345726
193	-111.28999	-96.31856	-116.69092	-117.16508	-100.846245	-109.108635	-150.61342	-119.84194	-118.213745	-125.39525	-107.982216	-115.78577	-121.91178	-97.788445	-104.66069	-135.34079	-115.57983	-137.77576	-114.3409	-94.36426	-117.64025	-110.48505	-84.93186	-99.871796	-111.266624	-97.958885	-123.830086	-118.23208	-91.57169	-94.034775	-134.53113	-111.94615	-126.11135	-111.53639	-99.47639	-119.85453	-134.56454	-120.62851	-133.65042	-130.27792	-113.80908	-134.56136	-139.97447	-94.43351	-85.78454	-155.45195	-115.942116	-123.654564	-145.91533
194	-412.1394	-358.29865	-311.0527	-248.16306	-282.95755	-276.6876	-247.76889	-280.63885	-393.0647	-318.06464	-351.14505	-437.36816	-319.6917	-349.8407	-358.31067	-368.38113	-394.65726	-473.12222	-311.2847	-342.72644	-353.11978	-276.93585	-298.1848	-348.27597	-266.10736	-290.7857	-408.45584	-396.24997	-416.57208	-433.40634	-280.445	-305.5334	-310.7347	-365.3168	-361.271	-319.6958	-327.96075	-355.4832	-351.70816	-370.89832	-370.48947	-322.67883	-325.0434	-299.4323	-257.6348	-393.05722	-383.57724	-338.33075	-273.51157
195	-420.1366	-406.9019	-399.76425	-412.31436	-405.5658	-384.42007	-387.40717	-389.10364	-405.4045	-310.23483	-348.5483	-411.8416	-305.10956	-321.4151	-295.54645	-427.77448	-404.95242	-382.8954	-346.7849	-344.52158	-313.89612	-373.63748	-390.20346	-428.4707	-437.667	-414.6287	-406.04977	-382.66147	-371.43942	-372.50577	-458.4568	-417.52817	-403.40955	-256.29688	-292.26263	-367.88483	-294.47433	-313.71378	-341.6373	-210.51411	-222.04219	-176.51546	-308.0877	-329.2203	-343.91055	-335.1019	-346.45486	-331.2592	-388.99612
196	-169.25809	-175.3176	-179.22464	-216.41954	-218.75572	-226.99593	-240.93654	-192.1845	-170.81638	-175.01575	-162.47014	-138.91182	-252.30292	-240.81203	-240.95782	-210.39732	-200.87201	-185.23	-239.90858	-240.30952	-233.28024	-233.1618	-247.97273	-248.90279	-151.9587	-166.56842	-163.37462	-278.2318	-254.35158	-234.3729	-278.42734	-257.91266	-226.65558	-112.44744	-142.95375	-171.35826	-234.48593	-229.2077	-218.91273	-262.14758	-244.50717	-237.98828	-169.82245	-172.68712	-173.20181	-250.91788	-230.64212	-202.80605	-224.74666
197	-235.7277	-277.09055	-299.47934	-356.30783	-392.75327	-460.4596	-332.8959	-370.7925	-361.1474	-244.44159	-294.9149	-374.67883	-304.00223	-243.73187	-185.51738	-391.3249	-377.46024	-324.68796	-315.95386	-330.3735	-283.44333	-209.1245	-242.8063	-213.16399	-301.82095	-296.23923	-236.4445	-320.29596	-329.5934	-277.4722	-328.82907	-313.6756	-268.10724	-291.56647	-329.6045	-333.42023	-261.817	-288.59943	-253.6852	-330.46762	-327.99396	-272.55453	-410.8748	-388.10797	-330.09073	-422.23502	-365.00967	-305.48322	-154.06146
198	-367.43054	-303.03033	-254.72412	-280.3566	-306.6551	-303.48773	-236.96834	-272.5665	-281.3817	-272.91623	-244.30777	-180.1241	-177.09872	-219.92557	-250.1593	-220.96663	-257.1946	-322.43082	-190.5509	-232.69171	-327.0725	-354.4253	-284.12817	-233.64296	-338.35315	-330.4246	-296.8878	-203.95435	-249.38908	-305.85605	-310.32584	-288.21518	-232.12788	-265.3609	-266.4215	-216.4247	-301.51428	-280.38635	-218.08421	-260.9609	-288.6856	-272.6574	-295.89053	-329.92947	-333.626	-301.53174	-303.51614	-253.15819	-279.49356
199	-350.3772	-339.1985	-359.8909	-225.61577	-216.09229	-212.52827	-254.87915	-254.67421	-264.09802	-216.42046	-207.09933	-209.94081	-317.4125	-306.70407	-293.8993	-361.74142	-330.56693	-324.3009	-299.7479	-288.966	-302.06726	-323.12292	-300.26285	-316.56137	-328.84753	-318.09726	-336.6487	-336.41928	-325.36893	-308.74426	-303.6778	-293.18234	-294.60455	-235.3783	-240.75795	-231.79973	-257.2813	-218.02303	-214.61746	-350.5059	-306.26407	-302.5134	-294.57434	-293.86002	-342.54517	-285.95444	-268.8566	-296.8586	-248.7915
201	-385.24738	-384.19138	-346.2812	-312.2522	-347.8277	-341.23746	-324.7026	-342.33533	-322.75342	-298.0144	-331.4711	-299.0558	-251.05984	-277.3401	-346.111	-332.66	-362.37106	-454.45926	-258.98254	-286.4794	-311.36716	-371.89734	-313.5168	-258.7656	-274.32285	-297.5187	-298.17343	-224.72672	-234.74782	-205.32613	-238.56009	-259.29645	-273.6555	-289.29587	-235.43962	-195.36685	-200.86765	-219.84178	-291.22574	-307.6383	-319.9211	-329.14032	-279.02728	-307.9964	-325.22562	-340.91306	-322.3394	-287.77075	-391.31628
202	-265.17383	-235.35007	-222.05704	-227.71056	-242.04121	-276.49405	-258.33466	-223.91713	-218.47519	-238.60925	-260.3992	-269.76746	-292.49597	-306.26407	-332.0693	-345.3186	-309.92035	-299.7669	-207.71443	-233.09077	-286.84525	-263.4216	-285.15686	-323.8503	-260.30972	-227.02667	-217.94978	-185.08699	-169.53685	-149.34824	-225.15358	-208.42076	-207.45895	-314.94498	-287.641	-267.51932	-349.19455	-318.12576	-305.57593	-186.53622	-167.967	-154.32007	-217.56487	-212.81087	-218.01996	-316.3547	-314.8086	-319.72748	-261.0623
203	-213.95325	-238.8167	-234.51562	-172.8121	-188.19398	-174.47107	-295.50763	-305.4735	-258.5232	-477.4546	-478.7144	-433.60297	-314.69336	-336.18405	-307.22232	-177.77478	-221.81725	-270.4113	-253.3188	-276.67337	-253.23535	-248.80238	-290.64047	-336.87607	-243.87946	-270.5355	-282.46106	-238.74173	-268.56702	-274.41968	-336.3955	-312.5667	-258.83362	-328.78928	-259.58725	-201.15459	-301.7855	-333.9291	-305.1742	-225.68271	-247.21817	-227.928	-276.09857	-303.5582	-284.93204	-283.50876	-329.32626	-397.6716	-243.88184
204	-324.5188	-322.43884	-313.4473	-255.36417	-165.15044	-133.60814	-208.30005	-190.60498	-205.64136	-191.44727	-173.93068	-185.88469	-257.639	-237.94318	-256.73242	-168.2396	-188.68979	-216.06618	-279.2164	-214.53146	-164.78313	-246.73347	-279.55655	-305.98422	-361.74567	-358.31543	-340.03317	-490.1215	-439.43915	-405.4154	-339.25156	-390.49747	-496.07382	-331.41724	-307.82147	-233.62836	-210.02957	-249.87766	-278.78586	-206.04782	-235.18698	-227.36539	-306.20193	-290.36865	-259.17325	-358.3799	-318.7582	-301.51172	-227.40707
205	-346.9313	-358.5145	-338.85825	-422.6791	-386.21582	-339.723	-283.25598	-316.2748	-294.24832	-418.7765	-446.4306	-445.97342	-363.8401	-235.14136	-179.9817	-243.93861	-266.42172	-262.85608	-331.56677	-279.76535	-243.46846	-308.52448	-339.7837	-343.803	-323.4701	-318.50436	-293.32315	-308.96674	-347.23532	-384.3758	-466.3842	-480.5466	-454.9067	-352.56937	-356.397	-307.2793	-411.24805	-451.54153	-544.2534	-273.87265	-295.33588	-262.0796	-296.30783	-329.0794	-392.99298	-252.9561	-265.4869	-240.93024	-370.1129
206	-453.31302	-475.8285	-447.42273	-470.39783	-461.8487	-433.41956	-389.22037	-401.87964	-368.3203	-382.70297	-414.86487	-424.21442	-435.7822	-440.86115	-401.95218	-424.28986	-458.00333	-461.74197	-411.81616	-408.48474	-361.27786	-384.77682	-425.0775	-463.75812	-407.17584	-431.04935	-389.86127	-375.16104	-401.4612	-393.05728	-461.9706	-415.3368	-361.6778	-383.18582	-416.5374	-413.71802	-390.49026	-424.95938	-451.29333	-402.96143	-424.9374	-387.6131	-387.71625	-424.76245	-462.19534	-370.2189	-396.717	-369.11353	-437.96738
207	-281.90143	-284.7624	-333.03003	-195.10796	-211.22368	-236.27489	-247.66928	-241.31966	-269.01132	-244.09909	-219.84216	-198.82683	-260.2845	-226.81407	-249.63155	-242.75037	-194.83043	-209.99539	-208.90602	-178.70445	-197.27092	-340.87012	-201.38264	-142.16595	-257.8721	-217.75214	-218.62141	-240.9978	-251.81148	-252.18369	-231.0336	-250.7484	-326.83316	-244.71136	-256.95627	-256.59885	-275.1196	-277.88223	-308.13123	-232.19864	-240.47836	-251.23602	-298.34018	-244.94931	-211.96112	-270.85715	-267.9198	-300.5235	-283.44754
208	-353.22296	-358.0478	-365.296	-368.4239	-400.7899	-417.0443	-322.45743	-338.54263	-315.83438	-372.05865	-358.68658	-339.92783	-160.79404	-140.07129	-171.4449	-82.8793	-63.41418	-78.36881	-136.51852	-115.226074	-133.73703	-52.868774	-92.69348	-91.33667	-132.09506	-127.167015	-168.13133	-142.4762	-138.84715	-162.99585	-177.45038	-156.77794	-171.12042	-181.97171	-162.8885	-186.03377	-203.85954	-180.07285	-204.51903	-214.8356	-143.52518	-121.62121	-201.20107	-173.52669	-187.08945	-64.72482	-116.21031	-179.3809	-204.5668
209	-225.93015	-253.17665	-252.75226	-353.48578	-257.49597	-199.5113	-194.70546	-194.37392	-142.14394	-175.05238	-162.54106	-116.34375	-282.44116	-301.30884	-303.00272	-203.26912	-194.74791	-145.76231	-297.28497	-248.16783	-209.96445	-230.33267	-246.53554	-238.07422	-131.61421	-158.28815	-164.83723	-191.89867	-204.53316	-198.48436	-182.12341	-211.53381	-294.8063	-329.98282	-240.41177	-186.93654	-224.22614	-229.36105	-207.33263	-191.98866	-222.26753	-336.87585	-273.2692	-235.29233	-191.6914	-203.5514	-205.81114	-173.41266	-187.59055
210	-256.24652	-255.1594	-262.2968	-218.86897	-192.75073	-188.53816	-279.0911	-268.04913	-244.6397	-284.8045	-269.14777	-267.9327	-314.2028	-268.49725	-252.9691	-318.19296	-299.18124	-296.59232	-248.55493	-244.81192	-258.99405	-295.38776	-314.3047	-397.8655	-305.45694	-286.5078	-274.11035	-274.11008	-279.98166	-292.2949	-252.73949	-253.00893	-260.6324	-378.55817	-323.84143	-304.75903	-248.32257	-243.49045	-241.25426	-322.67047	-305.54434	-286.11734	-180.24472	-185.00887	-215.28384	-206.5642	-186.83911	-179.77176	-257.53253
211	-204.26433	-199.95222	-227.5305	-350.24567	-332.2322	-326.31198	-194.9255	-188.69653	-187.71341	-262.65314	-264.1087	-235.46263	-256.8184	-274.5886	-310.1752	-249.58452	-257.29175	-245.4427	-205.33647	-216.20126	-260.7827	-169.2846	-163.96007	-169.72266	-299.74112	-283.402	-277.58905	-188.16222	-215.24673	-238.9783	-204.77464	-213.17377	-186.72498	-284.6449	-215.05338	-163.01512	-187.75484	-170.08142	-186.9997	-312.6168	-289.11047	-270.20938	-178.59103	-195.48222	-195.3584	-189.58502	-166.12277	-182.12207	-242.62268
212	-204.65782	-185.92372	-176.70421	-167.90396	-158.40575	-174.3879	-212.17845	-214.85347	-234.31636	-180.49321	-190.47824	-192.73824	-205.27669	-185.82204	-181.12598	-307.7042	-300.14075	-310.1175	-210.52548	-201.60489	-243.82158	-340.25073	-329.72073	-326.29822	-243.7678	-231.04938	-231.61774	-299.40775	-315.32587	-378.16248	-281.643	-261.7908	-255.9882	-342.20447	-346.39798	-351.86523	-289.4668	-271.73666	-262.63556	-314.134	-325.3859	-333.7937	-303.04556	-301.84158	-322.897	-363.3424	-371.47162	-364.2915	-313.13098
213	-337.79483	-367.85904	-381.8399	-402.03146	-413.0858	-423.3357	-471.42896	-410.43628	-372.91284	-436.19473	-443.42343	-453.0639	-455.50916	-453.09155	-452.29742	-427.9242	-418.1001	-382.7188	-501.45798	-439.33755	-400.63226	-448.0179	-437.453	-411.1773	-433.1117	-377.80356	-361.62137	-359.55948	-373.92743	-370.8681	-389.06564	-407.63095	-445.354	-364.90283	-395.0549	-421.405	-442.91138	-451.345	-451.02756	-370.24713	-360.00534	-314.27304	-289.2519	-304.31018	-298.97656	-368.6953	-392.84506	-434.5715	-409.7458
214	-321.20905	-335.27948	-303.30228	-218.0677	-267.82947	-295.5063	-339.09662	-346.03775	-307.3635	-473.4204	-393.29852	-335.1601	-345.69177	-368.02405	-373.2948	-290.054	-328.98965	-312.4124	-281.3097	-296.61197	-295.56653	-326.5966	-365.1103	-373.47467	-268.4595	-278.43265	-261.5519	-235.96877	-270.81735	-259.1147	-324.4703	-345.74915	-382.3608	-342.94693	-335.63687	-291.71722	-280.87256	-255.94241	-271.98785	-234.69855	-259.41202	-244.89941	-340.1853	-333.2222	-331.77615	-263.7534	-306.941	-401.31018	-351.75653
215	-305.83127	-281.85577	-272.91705	-339.46887	-348.80643	-411.96823	-331.54828	-319.98145	-321.1082	-330.57022	-355.26733	-398.23068	-239.01001	-205.883	-184.75745	-200.51622	-196.39316	-162.83722	-209.03514	-214.01022	-197.16261	-264.83194	-249.16283	-219.40161	-389.7408	-353.46188	-345.50177	-290.74307	-278.12708	-266.96152	-381.22662	-342.5383	-352.00232	-461.49194	-446.5261	-463.41696	-612.9278	-609.53674	-562.86816	-554.53674	-595.98517	-661.04944	-672.70935	-667.0395	-705.4284	-678.0693	-676.08417	-704.1071	-664.2023
216	-283.94818	-307.19223	-300.4555	-292.1962	-296.66846	-294.14795	-216.1408	-240.88718	-260.19095	-299.13528	-303.2985	-301.94672	-322.1261	-298.19598	-267.53992	-395.80444	-365.572	-354.00452	-264.54608	-277.74576	-299.06686	-270.89072	-268.50333	-240.63266	-260.69992	-226.91356	-197.20857	-250.22525	-258.4473	-242.59079	-393.167	-395.93164	-405.5199	-346.52603	-338.88986	-304.56842	-257.93182	-267.5491	-231.16019	-338.745	-366.71634	-379.51276	-392.55188	-405.00534	-407.38672	-365.8644	-322.48917	-296.7414	-304.79352
217	-217.2513	-169.68083	-155.71275	-149.36133	-141.82607	-124.948044	-112.338806	-127.88136	-172.4819	-127.91205	-134.38818	-195.41112	-161.37332	-153.22739	-147.10583	-147.10565	-147.09573	-137.84163	-148.80455	-148.30542	-152.68536	-130.82529	-129.60739	-116.97276	-167.03418	-158.83891	-158.53755	-170.4656	-154.26784	-156.43108	-196.20654	-200.46793	-215.98253	-231.7039	-255.79381	-302.29672	-284.8863	-295.39822	-281.72662	-438.7798	-431.35767	-415.95547	-400.05438	-398.76154	-376.45435	-505.5109	-512.60223	-488.45532	-537.0478
218	-248.77946	-270.31793	-249.78743	-379.27197	-420.3432	-481.99374	-224.42928	-241.3622	-230.6006	-233.70895	-265.96918	-334.26376	-106.95201	-138.42462	-166.36104	-116.20243	-148.2346	-175.91145	-271.77603	-187.9778	-149.99341	-243.69388	-193.04485	-164.73328	-275.77023	-293.93448	-272.6781	-267.8021	-295.7888	-273.49698	-170.09497	-189.54335	-173.7482	-282.65405	-290.4191	-269.75757	-264.53687	-290.07632	-284.31052	-91.811584	-129.74492	-155.62881	-265.6927	-248.24864	-214.51338	-209.65536	-237.72055	-265.14047	-336.72232
219	-167.33168	-175.59648	-160.21559	-263.12802	-246.62325	-252.33606	-243.76974	-226.8171	-212.58434	-186.89615	-195.17569	-206.94426	-131.1941	-150.92159	-174.21248	-198.44226	-198.38554	-193.17455	-192.26506	-198.74103	-198.05212	-180.09108	-188.74684	-207.79384	-159.8049	-175.68161	-212.98863	-109.233795	-137.33838	-179.47139	-228.53128	-165.2943	-131.06012	-174.65126	-174.06227	-161.69061	-184.97096	-147.39383	-137.06357	-207.22792	-206.84026	-231.31929	-212.55836	-200.40417	-196.3216	-152.41953	-174.27585	-179.78589	-123.59401
220	-138.03821	-165.94543	-125.9293	-163.4052	-204.36884	-231.27765	-247.24356	-216.93031	-168.62837	-277.6166	-230.13184	-176.9029	-238.96265	-258.3016	-297.37396	-214.67708	-233.68204	-229.20587	-216.90108	-198.67981	-160.35631	-197.935	-209.48605	-245.79224	-274.31848	-225.61717	-187.96088	-265.6001	-261.97205	-238.50482	-207.73445	-221.6173	-200.74763	-316.75607	-260.03848	-215.22157	-303.66187	-309.74292	-338.90582	-297.91782	-288.75113	-245.5849	-149.26259	-152.46808	-163.03055	-238.34256	-252.0643	-251.78918	-199.1749
221	-281.32706	-264.53995	-247.41566	-347.9365	-283.19135	-262.2464	-211.86516	-244.56456	-248.53899	-342.29648	-306.135	-273.13184	-201.76573	-188.91054	-198.15276	-314.22406	-332.9268	-325.4281	-278.9017	-303.97556	-343.19363	-357.27133	-361.03467	-345.7096	-354.8341	-319.4075	-315.5027	-384.07132	-339.66095	-309.21945	-327.5831	-343.511	-357.72925	-353.518	-356.18073	-325.8845	-196.3732	-210.19055	-205.66852	-313.46732	-298.9219	-260.8712	-330.27975	-347.08344	-371.20532	-321.14304	-346.7691	-375.88464	-309.23978
222	-210.99625	-208.20181	-259.73135	-221.72089	-186.97687	-184.2233	-191.35939	-164.08815	-174.91508	-203.11821	-192.7869	-215.95975	-168.4944	-167.52826	-211.66946	-125.47044	-134.60196	-142.21947	-222.89612	-170.04517	-146.42392	-301.26236	-255.9859	-256.7147	-262.64948	-293.72177	-335.14905	-371.20834	-354.21722	-320.44775	-357.14374	-372.84863	-416.32172	-395.63474	-327.73148	-288.7064	-337.03235	-344.3768	-311.8775	-348.39523	-326.4368	-279.31445	-440.5409	-420.68735	-399.50613	-388.94272	-345.80737	-327.317	-290.0961
223	-404.44324	-326.98438	-268.27414	-313.47473	-325.69016	-277.93866	-390.15915	-350.51038	-303.35773	-468.07913	-402.91388	-344.17145	-382.37732	-333.89987	-285.87067	-350.28156	-355.2775	-305.0877	-279.9276	-211.10518	-149.61469	-304.65527	-334.08487	-322.19775	-474.04956	-416.80423	-364.19986	-321.67545	-285.33762	-225.91757	-301.3645	-343.81512	-387.07596	-237.27946	-272.40726	-353.45944	-334.29132	-361.64124	-366.78403	-392.48444	-422.8081	-478.40222	-160.39359	-205.60104	-237.72827	-233.9449	-270.42004	-240.67227	-306.7123
224	-111.70839	-80.52692	-81.40199	-190.57565	-142.89389	-135.82144	-153.79144	-134.57701	-142.75633	-115.476906	-92.320755	-114.61387	-146.57855	-104.124435	-117.056274	-141.58719	-127.187904	-137.70493	-104.46967	-85.69719	-110.31196	-152.95494	-143.85345	-152.84338	-124.16387	-116.717354	-154.21292	-77.22458	-43.530437	-39.5359	-170.10515	-138.79353	-127.78073	-153.02353	-108.73074	-106.762634	-157.50284	-143.56685	-141.1947	-168.84753	-152.3753	-151.23386	-89.976326	-72.13164	-87.53818	-80.796936	-79.56657	-124.77184	-166.14963
225	-267.18484	-313.9807	-342.0775	-241.46143	-277.5102	-292.61606	-364.93546	-360.7927	-299.07727	-232.08983	-275.26462	-379.54413	-282.8874	-301.16858	-299.04126	-290.56482	-309.1318	-280.62775	-302.99207	-315.74832	-290.77634	-324.98206	-315.27924	-272.11844	-195.78772	-232.08241	-245.33946	-256.8957	-274.3127	-264.34167	-271.55484	-295.76953	-334.69684	-308.20972	-331.97696	-304.7778	-191.33101	-232.57472	-274.29703	-299.9782	-327.49463	-313.5774	-334.27005	-290.57965	-231.23647	-252.86043	-284.59464	-282.29752	-291.33472
226	-334.99734	-363.71674	-379.66666	-350.97037	-389.35886	-410.93542	-346.4837	-345.24356	-318.81894	-325.48026	-366.75113	-419.35617	-463.97778	-463.05203	-409.936	-360.95767	-395.5074	-381.58008	-467.5917	-471.02097	-488.30737	-491.4936	-488.08597	-451.55154	-471.04132	-503.44073	-501.03375	-372.47885	-395.4769	-378.21124	-431.8051	-435.9178	-399.91772	-552.5762	-580.9842	-578.6903	-436.51913	-460.27774	-429.44522	-452.4406	-482.22833	-465.82574	-480.81625	-513.8914	-515.0758	-513.5991	-546.58344	-586.25256	-435.35214
227	-289.93057	-285.05246	-300.0099	-145.42905	-174.18747	-200.19528	-217.78836	-190.93788	-176.6315	-189.80789	-186.90466	-190.42409	-224.93857	-185.34523	-158.0381	-210.20863	-209.10835	-213.66322	-155.04335	-176.83894	-227.92613	-279.86057	-182.54451	-152.68318	-137.65903	-138.03105	-127.70159	-231.31563	-212.90625	-213.705	-285.56793	-268.86212	-280.1997	-236.05176	-238.80537	-270.1035	-249.74814	-244.90016	-244.88069	-228.49399	-223.6958	-222.04636	-216.73741	-194.1482	-183.10616	-220.37234	-215.3535	-243.98473	-225.8649
228	-196.89336	-195.17647	-224.57843	-146.79553	-166.23723	-167.9201	-211.21077	-234.54776	-250.64636	-223.18399	-216.82663	-207.86374	-264.8007	-202.18272	-151.84747	-205.40297	-229.36362	-239.64496	-209.49551	-205.9219	-201.44382	-190.34702	-145.81213	-130.7745	-253.81343	-219.89009	-204.3568	-292.46826	-272.6616	-274.431	-204.44891	-225.07841	-228.0101	-253.68259	-255.30873	-269.8656	-182.59824	-196.8768	-237.13754	-184.57153	-211.91885	-247.1257	-207.11163	-196.29378	-193.86858	-217.3575	-199.23778	-186.15285	-158.98376
229	-183.7081	-180.80266	-176.6472	-184.78773	-94.320564	-71.24682	-71.45954	-57.244255	-87.717606	-242.15746	-249.85397	-269.2748	-198.63445	-185.57487	-188.24309	-144.70554	-152.16428	-164.30518	-180.89197	-146.53009	-137.42313	-108.492485	-103.98936	-125.94698	-183.04938	-182.55551	-170.279	-158.22766	-117.995224	-113.46139	-119.67776	-120.055244	-134.70464	-144.37254	-157.55219	-206.41522	-167.16191	-86.41569	-50.79653	-146.01405	-150.5987	-189.48947	-224.62282	-182.75446	-160.64998	-111.440125	-104.603745	-111.836876	-131.0579
231	-161.18538	-144.2657	-167.9671	-201.80959	-170.50122	-180.37192	-225.95773	-198.93834	-182.73805	-243.30643	-171.42258	-146.85098	-212.73914	-235.7261	-222.1601	-125.093376	-113.38354	-134.41429	-277.77368	-273.6806	-266.31937	-226.72273	-214.39095	-208.1803	-213.38712	-241.45982	-305.52484	-294.63678	-254.43353	-250.97908	-141.97614	-117.83703	-132.42801	-204.58084	-193.91095	-213.14221	-225.73705	-209.72397	-214.02315	-211.8505	-231.39922	-218.68309	-227.78534	-242.45393	-257.144	-116.40223	-106.963875	-135.8233	-218.26987
232	-341.71423	-329.63358	-315.25638	-298.46536	-310.9958	-325.96573	-358.58875	-347.3298	-344.84372	-355.50275	-342.69852	-329.49396	-411.223	-359.98538	-346.29993	-349.44263	-330.0408	-318.02744	-378.24814	-361.99014	-351.09613	-365.81967	-356.3706	-348.58636	-428.72812	-431.87488	-474.5757	-343.3209	-346.94214	-360.00397	-319.84015	-326.95953	-331.1171	-409.86185	-363.64886	-349.78	-377.49265	-380.1576	-388.72012	-413.4822	-389.28976	-374.99152	-466.07184	-427.1858	-405.55386	-336.6966	-364.8123	-425.55157	-381.6853
233	-238.9845	-206.18028	-224.62384	-162.30441	-138.0137	-156.81337	-159.42064	-136.60944	-170.59128	-289.20303	-289.1878	-338.6326	-208.28162	-170.63397	-148.3961	-184.337	-188.5907	-191.04797	-190.70671	-165.18204	-181.60094	-157.30482	-140.00896	-179.25769	-166.57166	-128.82318	-118.17706	-317.21335	-284.40933	-295.3132	-255.26857	-236.72543	-248.29308	-209.4503	-177.43634	-165.67184	-188.42238	-168.54471	-172.03426	-144.55856	-122.036644	-160.42575	-281.79358	-263.14465	-269.3509	-250.3915	-244.79027	-291.18512	-210.07158
234	-236.4185	-243.9076	-239.86346	-205.83302	-230.39613	-251.3369	-241.40778	-238.73395	-227.85333	-229.34023	-228.83401	-227.83905	-203.18922	-218.42732	-237.48395	-210.61288	-213.04622	-187.19226	-561.4459	-573.9142	-575.5979	-653.5601	-684.476	-714.9917	-766.8628	-741.1173	-694.58374	-238.13965	-235.02223	-219.38669	-259.92755	-232.91275	-204.86015	-244.52765	-247.5992	-247.62267	-244.62563	-248.17389	-229.45645	-284.88446	-266.94547	-257.32727	-250.09804	-233.87337	-210.16466	-294.79724	-249.49683	-236.94229	-263.9008
235	-219.20607	-240.35262	-240.7623	-253.06114	-261.1011	-257.86737	-341.9036	-305.60007	-261.63412	-254.9865	-267.46982	-258.10815	-241.16463	-233.22081	-217.53442	-241.83365	-249.19446	-265.76605	-220.10623	-220.25603	-217.95009	-222.00676	-233.98076	-233.97519	-225.58427	-200.35858	-178.29301	-230.91455	-251.46109	-270.50232	-207.4039	-235.04941	-270.70477	-223.67252	-255.37486	-271.29877	-260.24548	-292.95114	-275.53717	-345.1037	-353.54874	-340.0653	-300.01456	-293.45407	-262.73422	-256.9777	-276.3367	-274.14307	-247.19405
236	-271.01523	-288.2221	-288.48798	-421.23407	-427.12213	-454.85043	-352.25684	-348.15167	-295.31006	-444.981	-393.47946	-362.31522	-362.7694	-325.04422	-278.6378	-319.99524	-366.13464	-378.58688	-311.44705	-359.99634	-473.62027	-334.8605	-366.56528	-345.14783	-348.77255	-388.29874	-362.95743	-390.8435	-411.21658	-368.11584	-410.31494	-416.94785	-386.44537	-511.4533	-488.3625	-480.95898	-296.87012	-281.74933	-249.76993	-387.92578	-387.21683	-421.3229	-347.26697	-319.36987	-272.55212	-389.30017	-363.06885	-358.75012	-398.969
237	-308.24347	-268.71848	-252.21286	-239.54248	-244.8894	-261.16708	-307.1331	-256.10748	-227.40947	-269.63254	-219.54245	-198.91985	-291.84787	-281.55267	-276.74252	-408.75812	-377.5464	-374.12103	-419.62323	-410.16663	-437.8461	-448.5711	-426.78122	-455.20923	-453.9034	-419.69833	-426.74954	-173.29842	-158.65987	-146.16862	-141.86172	-144.59625	-148.26715	-167.36256	-164.0025	-177.0558	-161.01074	-167.05907	-176.94658	-184.7425	-174.51791	-163.76541	-139.27972	-147.44205	-150.51619	-195.46509	-195.75624	-241.48814	-149.61107
238	-316.6723	-311.8462	-272.26254	-274.91544	-312.0248	-376.31494	-234.75797	-279.9073	-343.23474	-336.98227	-346.89706	-319.588	-335.48206	-290.97165	-229.84323	-261.6422	-273.6785	-234.46571	-382.09644	-369.94516	-331.95877	-262.122	-298.98218	-279.17303	-302.52805	-301.9807	-263.83987	-439.8981	-412.65533	-368.915	-265.51276	-291.4762	-294.56104	-474.8591	-368.36084	-314.27606	-225.75056	-234.1144	-190.98293	-381.3098	-322.386	-272.1983	-289.2258	-304.3688	-286.41382	-424.93924	-344.11978	-293.7722	-392.34982
239	-304.79263	-349.30005	-386.44217	-212.18439	-257.76697	-267.09055	-351.07278	-345.05734	-284.11505	-353.8959	-378.27567	-342.95578	-380.21442	-414.9813	-409.14276	-233.21028	-232.87244	-166.30685	-225.7075	-279.7296	-300.15866	-213.15471	-187.07178	-119.047	-187.61925	-245.77805	-307.81042	-217.84227	-268.94568	-376.99097	-290.5658	-312.41223	-255.96445	-246.2364	-246.01964	-190.38898	-257.43848	-298.3706	-283.89984	-436.3887	-201.69202	-125.44844	-266.53125	-303.44333	-287.57614	-286.62335	-329.96375	-328.5346	-265.57587
240	-46.159985	-2.6677763	-9.19513	-32.039112	-16.534908	-47.211914	-59.97474	-55.44324	-86.33654	-37.0958	-35.637722	-50.098606	-74.17209	-61.186237	-71.60065	-85.35101	-49.469162	-45.788704	-46.947212	-32.058445	-70.34833	-30.239971	-17.117315	-33.18102	-88.02462	-72.80073	-83.72488	-76.473785	-68.17214	-91.75981	-99.215225	-53.998417	-40.77174	-102.81688	-59.41243	-59.10668	-49.413887	-28.681509	-35.563023	-28.229303	-4.961758	-26.623869	-72.81757	-47.199394	-58.344345	-80.53207	-70.32449	-84.01077	-71.98181
241	-137.57443	-143.47159	-132.50801	-199.15582	-202.76826	-227.1779	-244.6425	-216.18547	-213.17622	-228.40468	-169.05212	-142.88133	-242.53697	-197.86154	-183.14409	-192.27046	-196.14494	-206.03444	-180.9616	-187.09146	-181.70518	-249.81015	-238.8689	-237.9516	-146.42459	-163.43668	-180.54105	-139.40436	-158.80289	-163.33206	-151.1269	-160.46059	-180.14987	-230.38716	-190.68918	-160.5277	-163.78342	-176.9745	-246.53497	-270.64883	-210.15826	-186.65327	-230.98895	-192.3658	-162.54715	-218.31084	-200.27174	-177.1408	-201.64429
242	-235.20131	-220.79413	-246.19681	-240.7792	-254.27959	-271.76587	-277.45142	-288.8507	-317.34204	-330.89905	-301.76883	-280.84918	-329.0081	-265.09418	-222.1163	-246.55879	-214.478	-191.634	-201.88148	-194.73953	-175.61118	-215.07771	-217.64107	-214.84315	-348.35034	-280.0101	-248.33238	-219.8955	-224.46216	-221.57646	-215.33485	-217.66539	-201.84135	-228.19562	-247.87192	-271.31934	-244.75034	-246.75467	-246.18196	-255.30486	-249.68526	-239.3477	-276.27487	-250.13782	-228.00865	-304.65958	-285.13165	-269.95035	-232.98439
243	-275.33118	-250.72214	-238.2901	-352.00308	-268.64957	-226.16783	-224.07356	-226.10796	-231.25235	-132.22252	-155.23315	-171.90866	-207.2278	-207.67522	-206.65074	-259.0819	-244.7456	-258.9074	-214.12549	-244.54686	-260.76413	-132.03284	-153.77814	-139.49275	-208.90756	-189.21442	-173.71983	-214.25925	-222.85533	-236.4094	-171.41423	-191.97295	-241.43477	-252.8377	-232.78935	-248.05678	-237.36237	-196.38335	-176.8288	-230.88719	-225.70876	-239.17886	-270.02386	-238.233	-239.19664	-263.74667	-235.37985	-214.61925	-78.06562
244	-156.4211	-151.60692	-156.81168	-138.20596	-146.1671	-172.73828	-153.17525	-153.77126	-162.63184	-230.76147	-222.3294	-204.36156	-279.1523	-284.2664	-278.89746	-235.21106	-238.47882	-215.43733	-311.76157	-274.90814	-246.11023	-232.75453	-240.02144	-224.344	-317.5927	-310.46198	-298.53918	-226.32954	-219.63344	-197.22426	-228.80832	-247.21896	-287.31085	-254.9434	-259.21802	-259.27097	-276.25214	-292.8507	-296.55264	-240.09589	-253.58247	-270.228	-280.21082	-281.0063	-276.69754	-297.03912	-274.58926	-260.24567	-323.7281
245	-275.9621	-244.41782	-225.58047	-277.17844	-260.19513	-270.48798	-292.54932	-260.5429	-262.55133	-215.24065	-217.01962	-230.36023	-179.23372	-191.17459	-219.36339	-222.09456	-225.64807	-259.18118	-218.81157	-196.43446	-189.13815	-259.1126	-225.16432	-219.71275	-226.13133	-219.19322	-217.50406	-249.41693	-233.16367	-249.42245	-216.06924	-199.6594	-190.50412	-217.3535	-205.16096	-209.55843	-297.68936	-289.22253	-299.78586	-294.04596	-266.13925	-252.11057	-341.34778	-310.7186	-292.68732	-269.86804	-275.9354	-292.8292	-357.56888
246	-292.41043	-280.04813	-306.59305	-247.40837	-214.4416	-196.39034	-256.25464	-269.83862	-312.0316	-233.121	-203.97932	-204.82193	-227.7788	-233.937	-251.30501	-255.51854	-235.7959	-247.78676	-252.9772	-242.96826	-262.27988	-256.37006	-239.78694	-240.77895	-234.7882	-253.56148	-297.14682	-267.01212	-268.29816	-269.58615	-298.08023	-285.7761	-284.51358	-193.83716	-211.2942	-239.7898	-214.5247	-245.5366	-257.85104	-206.54173	-216.6727	-217.6381	-212.16579	-214.58908	-218.05176	-106.01215	-157.31438	-285.1172	-215.95642
247	-448.19882	-415.52567	-383.99506	-288.8093	-319.6774	-310.35953	-166.61188	-142.7774	-157.86409	-266.95514	-261.69977	-256.765	-305.9943	-285.18008	-281.8552	-201.59189	-194.58379	-206.91699	-194.00154	-176.99638	-180.66614	-279.06955	-277.41406	-266.6987	-301.3757	-282.98245	-295.3636	-158.56128	-146.83124	-129.79997	-221.80348	-217.45236	-222.26044	-266.11813	-276.1544	-264.94946	-298.80612	-287.13895	-316.64368	-163.98425	-138.06502	-142.0769	-251.24936	-256.47873	-262.49573	-266.33932	-265.09476	-279.0372	-269.21634
248	-178.1857	-204.07635	-203.59067	-214.53719	-236.82082	-218.68913	-263.43906	-287.88556	-330.75662	-136.96619	-163.12895	-133.73335	-270.68274	-234.13219	-187.2312	-173.29845	-198.58324	-187.90663	-275.27234	-271.8134	-235.81404	-207.528	-238.91711	-320.23523	-261.51102	-200.98528	-138.2678	-262.7473	-195.44351	-136.91196	-175.26274	-185.96185	-207.96585	-191.68137	-163.48302	-133.87662	-179.24863	-187.00201	-244.54382	-199.25742	-202.45763	-215.37628	-195.96481	-198.1242	-179.05273	-147.70377	-152.40865	-107.24793	-155.7284
250	-497.69403	-486.78607	-493.14664	-477.50232	-479.84686	-532.5885	-454.1862	-462.0736	-475.93127	-478.65396	-482.96057	-483.70386	-511.3853	-502.61072	-541.14545	-484.48615	-488.73593	-500.98453	-472.5755	-483.1305	-494.8148	-551.144	-488.55063	-461.33066	-456.5024	-449.7812	-450.4491	-529.34875	-520.62427	-528.5574	-524.2653	-501.21368	-516.9917	-329.07556	-323.52698	-341.59024	-305.5663	-299.33554	-307.8443	-303.4121	-294.18948	-297.2838	-311.52795	-280.72015	-264.51157	-307.63705	-303.55032	-297.62466	-409.48352
253	-45.107	-15.45992	-10.318304	-14.836287	-15.463475	-52.19759	-25.28445	-8.332327	-12.081663	-19.165838	0.6597752	-13.767736	-21.702509	4.964718	14.136665	-11.473095	0.5801652	3.0611343	-12.280308	6.926747	-16.030293	-46.017174	-11.531049	-7.6117935	-18.028025	-12.177228	-13.027276	-0.52857375	-2.6535673	-27.023968	-6.325186	15.165509	11.39735	-37.44485	-16.290504	-34.440937	-53.97026	-41.274746	-38.585487	-120.10405	-110.791306	-111.36036	-100.01921	-123.71533	-176.18797	-117.8005	-113.13061	-118.60961	-168.9006
254	-225.19585	-255.18193	-292.35458	-179.5039	-192.58694	-173.36198	-180.43307	-175.86644	-146.567	-187.30505	-211.04967	-220.07379	-153.34831	-159.42305	-138.84128	-273.17493	-233.41382	-196.8839	-187.79243	-199.7015	-201.56494	-497.6284	-527.4067	-617.3077	-247.3746	-269.05432	-303.38873	-294.7053	-331.2555	-356.53436	-157.92516	-181.69197	-187.9551	-142.57112	-152.65363	-136.84749	-205.15253	-204.45445	-168.1012	-157.34013	-169.61613	-155.55382	-193.98643	-143.27844	-111.438576	-131.53403	-155.35896	-170.29396	-168.01411
257	-66.509026	-38.566498	-44.837852	-39.321312	-8.100529	-26.058907	-31.578457	-10.024107	-32.647316	-23.317719	-5.3797727	-23.21555	-23.971006	-1.7830241	-17.638218	-24.110958	-10.725139	-32.90557	-29.719967	-11.49069	-32.79102	-47.318253	-37.99352	-53.39903	-16.507517	-11.596662	-52.65272	-76.18463	-61.719837	-71.91267	-51.83792	-14.909514	-20.504452	-33.276173	-14.249908	-43.051697	-57.392693	-34.713745	-43.144054	-24.249334	-1.5822598	-17.221008	-63.10834	-26.910156	-20.27121	-45.760864	-20.27648	-23.462269	-20.961428
258	-295.83936	-266.29648	-232.06097	-229.71376	-262.7479	-258.2124	-352.2012	-361.65506	-401.7795	-278.01447	-268.22275	-262.6647	-280.53543	-310.9392	-341.98434	-172.62346	-152.43498	-115.899055	-157.42105	-177.92226	-184.05862	-215.91512	-246.75801	-217.1599	-272.34457	-231.92659	-235.1363	-367.37692	-315.62695	-253.72052	-206.39702	-215.7446	-199.29945	-199.59619	-218.78938	-198.99742	-291.6815	-329.8368	-334.17413	-272.6136	-273.51382	-306.29535	-176.6085	-175.60182	-180.08714	-193.16339	-188.99849	-180.71768	-175.76752
260	-213.85696	-182.46407	-184.84232	-166.78311	-156.52376	-151.14828	-210.50554	-188.9505	-214.13252	-219.00526	-201.94263	-231.2205	-243.48387	-218.92441	-240.19127	-208.4551	-184.05127	-187.24385	-201.94588	-204.35692	-215.06602	-247.24423	-247.27928	-272.49612	-172.77896	-155.94261	-182.0293	-386.42426	-398.79718	-424.2466	-520.57947	-522.25824	-521.3501	-245.88571	-262.4438	-333.69513	-352.1911	-313.96786	-296.46863	-221.62769	-235.32207	-253.81941	-359.4205	-296.35947	-275.53806	-298.276	-302.84207	-303.57693	-202.80042
262	-140.84602	-161.87912	-165.54416	-260.88766	-239.23018	-203.24178	-264.25818	-259.094	-238.65007	-312.11426	-333.29468	-367.58633	-357.65652	-371.5777	-363.65073	-398.36145	-413.90253	-420.9564	-382.50394	-387.44357	-373.55505	-304.03622	-338.69983	-389.08817	-324.6457	-348.31238	-339.0168	-342.82776	-310.81186	-280.27734	-285.80078	-294.96457	-270.14874	-241.37823	-254.9694	-247.4657	-398.38055	-365.36526	-347.82904	-291.8195	-293.4847	-266.71533	-266.3757	-280.24033	-264.84253	-123.290016	-117.03233	-94.994316	-215.84499
264	-315.83667	-274.8163	-260.43088	-259.6489	-260.8414	-280.59695	-308.4866	-305.6331	-287.79227	-316.47736	-315.30893	-328.1595	-403.53656	-387.9484	-392.6375	-205.10818	-194.03111	-182.44041	-278.3989	-296.96927	-278.17087	-278.6396	-242.40236	-257.41302	-295.0884	-315.90427	-364.13428	-382.3695	-350.85327	-339.38583	-290.06952	-257.47397	-260.04062	-288.83752	-276.02698	-290.1202	-215.33615	-225.09271	-226.82817	-257.54483	-225.90503	-225.1508	-295.29593	-270.97226	-253.18445	-384.1622	-405.7275	-424.10852	-319.63138
265	-306.26605	-289.44693	-301.01843	-387.2238	-365.09528	-387.71863	-222.73802	-211.47401	-223.21657	-217.39545	-174.31377	-203.66988	-260.2525	-245.76909	-258.15344	-318.4009	-296.98117	-305.166	-296.3429	-276.5928	-268.9706	-233.82999	-222.52722	-259.72653	-361.06464	-340.2498	-363.0699	-276.05145	-248.9518	-241.83638	-252.58934	-235.37459	-233.51198	-358.20224	-318.5956	-339.10773	-248.98763	-250.58217	-307.10016	-233.2587	-228.26791	-246.38571	-281.91418	-252.89604	-300.54242	-227.60457	-168.20267	-133.63728	-278.58
266	-144.82375	-175.51546	-209.91988	-148.4481	-136.14119	-137.18884	-195.6284	-176.51773	-146.19778	-208.35826	-185.76967	-168.84276	-171.6681	-184.85835	-210.50845	-127.77964	-151.17647	-168.82724	-189.00578	-192.55276	-198.42632	-198.14227	-184.92227	-164.87875	-164.79008	-181.14357	-205.71678	-207.59967	-219.26486	-250.88475	-123.78122	-173.97491	-221.0816	-223.49878	-177.86897	-142.5395	-219.22278	-211.38324	-196.69803	-176.07945	-199.52405	-164.28284	-170.32893	-164.88434	-172.75699	-124.20788	-172.69603	-200.07283	-227.84016
269	-319.17358	-262.3315	-223.04315	-143.15334	-166.6279	-180.73209	-174.46924	-166.31271	-199.20297	-74.95883	-66.584625	-82.785416	-191.33012	-177.6113	-199.56767	-238.90286	-213.78625	-227.32477	-75.89605	-59.42773	-83.761826	-176.16367	-174.99922	-210.35965	-143.1653	-127.32177	-147.19289	-141.84653	-128.26883	-149.40375	-216.42197	-203.59879	-173.22086	-188.59335	-190.0485	-203.16454	-151.35521	-132.03503	-147.85085	-246.86375	-261.91534	-290.76175	-220.01659	-210.03108	-247.59044	-143.59128	-149.25598	-191.2715	-160.96436
270	-135.19438	-125.880745	-87.125916	-185.88876	-151.56273	-109.373886	-243.04404	-258.9352	-283.011	-169.89359	-139.39401	-120.39511	-381.7749	-286.61206	-231.41838	-178.377	-221.53008	-297.45535	-188.14513	-165.69058	-142.44061	-131.08983	-122.40992	-92.3683	-158.02873	-141.83969	-102.677284	-283.46606	-247.60103	-215.93109	-254.2116	-273.2535	-260.08792	-202.32692	-203.63522	-183.28029	-157.28015	-173.01137	-184.88483	-134.45074	-155.29643	-192.67079	-143.7139	-169.24994	-173.0961	-137.65303	-171.45653	-195.63908	-118.75477
272	-102.2402	-119.45998	-123.52643	-152.37271	-114.488716	-70.2804	-52.715546	-77.81888	-79.84549	-134.34407	-162.00064	-216.33658	-99.223015	-102.1505	-137.44519	-123.379944	-131.18095	-136.06097	-140.57939	-105.97162	-113.22388	-31.192385	-19.145552	-62.33355	-187.12752	-173.43456	-155.83215	-154.08244	-146.44499	-146.3833	-134.59552	-128.84886	-137.90346	-175.33813	-136.49727	-122.13308	-76.05096	-64.17705	-59.616463	-170.43413	-182.82758	-204.6283	-155.6481	-139.44049	-149.59952	-121.408966	-119.92298	-149.15506	-104.88682
273	-221.80887	-240.21725	-262.16772	-213.49902	-231.6646	-265.0427	-256.13678	-247.52158	-244.3479	-309.10117	-243.86064	-212.79416	-220.94102	-216.78065	-242.41205	-242.82765	-202.07799	-196.40533	-202.7504	-197.65918	-208.12215	-203.45654	-225.81833	-270.03342	-272.76804	-253.14377	-252.58139	-189.41628	-199.82326	-242.1021	-173.05981	-190.10371	-249.73232	-185.31488	-192.32974	-202.05638	-187.97508	-188.22044	-185.34555	-163.07211	-168.0585	-195.94444	-168.49146	-155.28552	-172.83562	-187.84392	-178.85858	-168.12717	-138.50995
274	-104.51216	-106.39089	-153.77138	-158.6954	-169.51474	-222.89314	-78.70467	-62.61731	-66.83367	-300.21494	-250.09224	-201.75905	-83.305786	-65.52857	-98.535545	-435.05768	-420.2314	-434.8994	-156.46844	-144.41841	-167.3217	-58.153027	-22.295765	-47.283127	-290.0977	-294.36014	-336.61105	-139.73688	-112.5129	-120.051636	-188.05157	-173.50146	-203.27138	-199.7698	-94.597176	-97.316475	-101.85376	-79.99245	-71.43397	-203.88326	-134.34486	-140.84184	-84.19932	-64.942535	-81.48563	-170.12776	-125.38284	-110.87297	-168.66978
275	-123.61192	-96.1501	-117.25137	-188.96024	-149.46126	-146.3396	-94.566055	-71.8703	-113.89851	-226.86336	-188.99875	-159.87158	-199.82355	-204.86986	-182.71405	-198.61029	-222.75952	-229.83159	-167.87202	-151.37311	-153.9546	-176.91515	-161.51727	-161.64445	-248.6302	-228.57434	-210.09077	-201.39804	-204.32866	-248.212	-274.40674	-221.04913	-187.9435	-252.49356	-259.93155	-232.67723	-145.76169	-95.50944	-84.28268	-150.34311	-139.00546	-137.18083	-233.66815	-192.04738	-175.90656	-252.14627	-231.32349	-216.52762	-164.2407
276	-197.17401	-172.6391	-195.5512	-182.3965	-160.80301	-192.27501	-202.31973	-187.4849	-219.13297	-124.63074	-115.981544	-138.2674	-134.01414	-143.47107	-188.7547	-155.56813	-149.99518	-176.89989	-81.16056	-47.208817	-62.71689	-234.57404	-239.9958	-286.2632	-119.261925	-98.26623	-130.42938	-188.88219	-163.22281	-169.48807	-178.19447	-161.52411	-171.46646	-136.16327	-99.63186	-117.587875	-213.96065	-226.8101	-255.68819	-148.64368	-118.09045	-131.14627	-219.40344	-198.06796	-199.67426	-195.68576	-191.783	-218.44144	-140.09804
278	-94.99136	-77.46334	-103.61635	-84.6034	-63.3142	-62.165382	-128.31926	-107.3003	-129.60918	-85.93621	-71.67765	-114.75628	-110.08471	-87.58149	-106.811424	-213.70088	-199.93369	-203.69287	-176.52179	-211.22577	-225.8041	-198.25233	-190.30627	-213.15027	-224.40306	-227.98093	-253.42203	-324.05743	-271.44022	-237.09212	-171.92252	-143.0001	-149.18169	-148.56085	-164.51555	-196.57277	-345.34268	-285.40128	-270.90186	-222.93002	-190.2292	-165.93881	-202.86278	-203.60506	-199.47379	-156.3416	-142.79114	-161.84303	-110.55447
279	-200.71872	-206.97305	-233.25395	-342.90808	-328.2258	-299.8232	-234.89322	-226.27649	-240.02089	-176.10428	-174.25003	-209.34076	-175.35732	-166.74791	-210.84285	-168.2095	-139.20714	-141.28534	-156.02873	-117.112076	-118.05347	-342.14297	-326.27155	-308.55887	-147.28726	-137.71819	-168.85442	-277.44955	-294.5041	-279.25433	-190.45464	-185.47594	-184.48941	-225.00916	-259.1605	-296.71066	-187.2782	-183.52231	-205.94267	-195.28561	-187.08986	-198.83537	-246.34236	-243.9518	-292.149	-189.04245	-179.5777	-179.9044	-219.77176
280	-168.02966	-187.36897	-171.39441	-210.34537	-230.5443	-251.22115	-367.1859	-332.56036	-305.31125	-256.42667	-279.55746	-349.37393	-331.41284	-343.3574	-355.82224	-269.6455	-288.10065	-291.6667	-248.25049	-266.8393	-276.96118	-224.68501	-225.83981	-202.65855	-224.40625	-188.92159	-139.37527	-148.67447	-156.11723	-120.14816	-162.34706	-194.56302	-199.3789	-211.10481	-232.79967	-261.68616	-187.3782	-216.45244	-279.67633	-309.27048	-281.49542	-248.05054	-274.41083	-259.7071	-229.28093	-191.99649	-199.97527	-159.61104	-322.60327
281	-295.82867	-317.17722	-352.36438	-263.96286	-302.60822	-322.04095	-448.33917	-430.1487	-422.37357	-368.81595	-240.26112	-185.04454	-286.63623	-181.76631	-147.83759	-240.31604	-279.51938	-402.25778	-144.28656	-169.33316	-192.20602	-239.75552	-237.53725	-212.68295	-214.06108	-218.06784	-176.2972	-253.58856	-272.6916	-276.61823	-229.35196	-237.89404	-251.25676	-210.08887	-201.38422	-166.90433	-355.30093	-381.4734	-501.44635	-407.41165	-436.8832	-410.9957	-275.36743	-298.31314	-286.186	-284.58243	-219.73079	-179.07086	-344.3091
282	-192.536	-161.73878	-155.11537	-219.6616	-172.74385	-171.82272	-258.7184	-239.50719	-234.03107	-154.19814	-171.42264	-198.24184	-300.73956	-279.00952	-286.13037	-213.28035	-179.03986	-184.61382	-136.73831	-131.62059	-163.14426	-130.2142	-127.189514	-139.26048	-212.54242	-172.2595	-163.10832	-211.41925	-196.50446	-200.31784	-229.1528	-191.80275	-194.63611	-209.264	-211.13615	-257.60022	-216.84454	-214.74216	-239.07408	-197.401	-188.09053	-216.08603	-232.85619	-200.36105	-191.64523	-212.54022	-201.01309	-214.42896	-247.05328
284	-168.77046	-120.34009	-98.080475	-247.78197	-275.95447	-237.7817	-185.3218	-192.00961	-207.18349	-229.08006	-247.65025	-267.63434	-148.90778	-131.08714	-117.66122	-138.7848	-190.70679	-277.38632	-264.06277	-274.99185	-326.857	-172.67644	-168.9471	-167.60767	-300.89288	-350.05304	-427.21445	-174.31712	-181.46646	-170.48381	-120.11501	-111.85944	-98.851524	-258.00015	-280.79044	-273.5293	-178.24835	-175.36812	-177.26775	-175.12694	-143.62903	-139.59575	-130.39305	-145.86891	-234.11108	-130.06119	-152.36276	-151.1392	-100.59166
285	-206.51613	-201.11128	-203.84325	-110.444984	-66.53624	-55.007946	-135.41089	-137.07254	-152.64159	-169.90761	-162.31378	-179.38928	-240.27518	-233.20894	-232.45213	-269.45154	-248.51361	-237.58232	-224.26027	-208.31403	-214.15454	-205.12634	-230.88948	-265.17578	-247.31514	-232.05652	-229.58757	-141.42406	-153.69157	-186.91637	-265.90723	-233.48114	-181.33594	-214.47284	-230.85579	-225.93225	-342.0323	-314.36218	-306.257	-399.19907	-337.99182	-295.9464	-160.54646	-177.1868	-180.39972	-256.38843	-271.29807	-227.81084	-316.1085
286	-334.52988	-331.9681	-331.61984	-204.99963	-227.95634	-224.62082	-265.99518	-216.47316	-178.29616	-168.8434	-177.06992	-155.31526	-200.08702	-217.8147	-215.39172	-177.04407	-194.97542	-190.76674	-190.32614	-154.44533	-120.831764	-199.13435	-230.07158	-299.25467	-273.14197	-249.31026	-208.03484	-181.74811	-222.05466	-347.27023	-183.51778	-207.15186	-238.20335	-268.55276	-202.16652	-164.51448	-252.26016	-272.16217	-287.07925	-254.07881	-263.02994	-260.53186	-252.32845	-267.52008	-303.2249	-222.56859	-208.37492	-189.87549	-280.0656
288	-215.09483	-253.98215	-293.53738	-351.14432	-327.5493	-265.32266	-261.38852	-219.71646	-151.44345	-158.72807	-179.39992	-238.04129	-327.2319	-303.70563	-273.5787	-212.10854	-261.1709	-295.76694	-123.660904	-175.0383	-223.07007	-285.55188	-303.5016	-330.361	-328.31207	-359.05698	-356.57733	-277.37357	-200.79126	-136.4742	-191.02191	-225.68105	-246.43578	-278.02655	-277.09595	-285.78476	-254.86836	-125.62716	-73.936615	-205.73366	-255.39592	-287.4113	-396.21353	-303.75824	-225.17154	-269.05893	-319.63428	-329.6313	-151.98097
289	-233.05957	-258.29974	-263.80978	-386.45767	-404.02084	-441.37723	-250.20296	-276.5328	-322.8444	-301.4008	-318.9312	-289.68738	-180.86737	-207.77081	-267.40106	-274.1569	-290.96283	-357.81644	-412.93	-380.00583	-353.40488	-196.17798	-218.52036	-220.68494	-255.20012	-256.74423	-234.63045	-199.92047	-225.875	-214.91449	-328.11264	-263.4407	-232.12349	-241.86589	-233.64056	-200.7598	-156.12454	-152.49353	-137.58987	-131.22768	-149.94278	-183.7458	-217.5674	-189.85683	-154.10643	-183.80124	-206.8004	-222.67668	-231.02551
290	-364.52924	-331.53	-288.18393	-402.03473	-364.40332	-325.63483	-274.65332	-236.39258	-244.22527	-293.27335	-315.81775	-325.291	-307.58643	-322.2517	-308.57675	-253.20404	-284.69058	-275.60364	-326.97076	-320.98526	-324.73654	-342.05447	-347.71594	-385.46848	-304.2253	-306.81174	-311.02792	-353.2914	-349.49088	-350.33777	-167.6147	-216.84018	-301.38483	-312.22485	-316.64	-294.91733	-406.14386	-328.8481	-291.7686	-267.77304	-291.98245	-290.46274	-292.1898	-270.4165	-213.60742	-378.01715	-354.51788	-322.60858	-382.97134
292	-61.78623	-47.45717	-57.79167	-58.231953	-54.579426	-89.51925	-50.564236	-37.23872	-54.391438	-56.308037	-46.899166	-65.28034	-63.82547	-44.83098	-49.39896	-76.35024	-36.045452	-39.68924	-40.098377	-29.656923	-51.53866	-33.439953	-7.899975	-40.946373	-23.72752	5.2475047	-4.2163105	-63.59067	-36.273758	-48.23969	-65.7302	-64.76882	-94.51137	-70.738914	-54.326187	-72.76795	-93.76601	-49.345715	-54.86208	-40.415535	-32.063667	-59.614098	-96.42497	-51.156685	-34.051865	-27.722298	-21.230976	-40.909077	-79.775764
293	-131.11699	-112.80705	-106.205215	-187.03412	-178.17819	-172.8358	-105.57092	-87.04489	-92.548805	-88.46694	-85.390816	-93.077385	-143.55278	-123.2596	-115.09286	-88.83054	-30.940825	-41.473274	-146.77919	-137.27576	-151.57292	-60.511166	-41.171432	-56.03312	-95.40117	-65.27087	-72.87981	-58.676	-48.394417	-78.820274	-184.62306	-134.16566	-120.04572	-80.64187	-70.56481	-109.29251	-125.29424	-130.53174	-182.70946	-103.531456	-115.15465	-125.464035	-62.341496	-51.72846	-85.770836	-192.02351	-207.63077	-258.94617	-36.33079
294	-253.12088	-214.52124	-182.7978	-238.23647	-262.08044	-267.45398	-220.51045	-214.2667	-195.73595	-203.98503	-219.1709	-247.18552	-327.6995	-350.02356	-366.55933	-231.32076	-238.1507	-250.51714	-172.41139	-195.53276	-175.60413	-297.608	-314.3943	-347.8849	-219.76683	-234.32463	-292.91113	-306.7048	-323.24573	-344.56747	-198.72942	-218.4432	-280.2563	-201.75566	-204.18483	-188.23088	-273.3578	-260.7681	-235.24774	-158.95839	-177.86377	-168.71182	-185.61958	-187.3606	-164.05171	-308.11447	-288.07602	-271.38162	-182.07382
296	-242.67966	-209.743	-210.73824	-229.85692	-168.17265	-131.36145	-225.0934	-225.95369	-224.22554	-275.49908	-213.78757	-202.585	-228.79456	-223.24294	-229.72467	-270.57956	-266.29584	-299.16946	-144.76578	-133.26466	-147.9473	-243.95358	-211.15907	-225.96332	-129.80072	-104.61271	-98.165726	-246.45174	-226.53998	-257.69464	-436.55997	-434.37387	-486.88916	-232.53012	-260.0156	-278.2461	-237.60794	-216.96495	-222.66158	-152.40758	-154.67088	-198.83429	-273.1562	-284.13016	-263.26843	-369.57294	-365.0083	-382.1078	-260.8635
297	-165.54965	-156.60805	-182.49846	-143.13768	-137.62605	-143.37065	-155.7814	-166.8261	-205.77739	-175.69409	-173.82082	-161.8932	-210.09547	-162.46315	-118.31059	-173.00551	-185.92139	-165.86354	-213.22685	-208.03406	-192.054	-239.58177	-215.02264	-167.5137	-199.26291	-159.34079	-134.67009	-147.45834	-178.65858	-222.08919	-196.71098	-200.48483	-227.50314	-168.52586	-192.93054	-232.3574	-138.69376	-119.61342	-130.24167	-109.24888	-133.86815	-149.02856	-90.00982	-108.976295	-150.14055	-219.93579	-228.5628	-228.79655	-158.6685
298	-221.70961	-204.07724	-211.15738	-162.92043	-182.74362	-211.79373	-348.69186	-349.68628	-341.76706	-181.96927	-216.5421	-211.80809	-166.14175	-140.02298	-137.6818	-188.59097	-175.6816	-192.80762	-172.04597	-196.2991	-211.87604	-174.8029	-174.1662	-212.09486	-250.81169	-258.71667	-300.4397	-274.6929	-218.13452	-179.25256	-222.71175	-234.11996	-270.7127	-219.48051	-221.41579	-230.59528	-189.0073	-200.65132	-236.02628	-201.62732	-240.73364	-290.76962	-285.81348	-280.50128	-262.3762	-248.34903	-221.17566	-197.13626	-215.53662
299	-184.5283	-227.8547	-313.00455	-142.38133	-190.6747	-190.83208	-157.88744	-218.45683	-318.3247	-135.65022	-184.17123	-173.97752	-104.41234	-150.61893	-133.86984	-177.21454	-195.23708	-159.82437	-124.05607	-167.83562	-166.97601	-255.1683	-277.4537	-285.9459	-198.59286	-220.02539	-228.59589	-186.58301	-209.19815	-165.2924	-268.5878	-205.86421	-141.95364	-207.32108	-243.10205	-304.68536	-131.87871	-173.58435	-166.9044	-200.2819	-199.78218	-151.15839	-285.49323	-310.9753	-319.13623	-162.04831	-217.7434	-351.3447	-210.31813
300	-144.38841	-111.76041	-126.43963	-139.7715	-121.05533	-122.376625	-155.50163	-131.37569	-140.99202	-151.83995	-127.83513	-139.39406	-129.62129	-119.89385	-136.37914	-155.8458	-138.84602	-169.50882	-163.55153	-139.20229	-160.14622	-117.05086	-90.159454	-93.734505	-189.26741	-145.82048	-149.22777	-83.23031	-78.61872	-94.531815	-126.290115	-118.766174	-152.96794	-145.73973	-126.86522	-149.78204	-147.70227	-110.11112	-121.75366	-146.40128	-106.61548	-105.527054	-157.16006	-131.55159	-143.33765	-141.13159	-129.35634	-150.73717	-105.74627
301	-407.35907	-390.17883	-374.35016	-410.41583	-368.10886	-369.55365	-209.63515	-203.1083	-192.5819	-283.03635	-240.6997	-233.98705	-194.8947	-186.89565	-158.96988	-161.41042	-179.41447	-163.64185	-208.6477	-218.44865	-231.24756	-161.16925	-145.90607	-161.08946	-219.91405	-216.63155	-233.60652	-165.59521	-182.09561	-199.34766	-97.78556	-77.25757	-82.765015	-225.99951	-227.7379	-235.01408	-118.35291	-130.91252	-170.97545	-112.63477	-78.28665	-73.09251	-285.853	-201.80833	-192.95479	-262.71048	-275.21866	-255.8703	-154.94916
302	-131.3386	-113.53417	-142.53827	-93.597755	-74.49257	-82.11498	-68.38945	-57.71404	-84.84184	-144.33556	-109.592865	-119.92225	-154.04712	-117.688805	-125.90505	-143.26231	-124.00891	-147.07588	-107.55869	-94.176674	-111.2431	-207.56117	-176.39783	-189.3634	-212.78575	-193.82649	-200.55666	-312.74982	-286.98532	-267.53644	-294.89343	-284.11835	-308.9218	-274.88498	-264.7424	-246.65924	-390.95465	-350.38354	-328.4502	-111.733986	-85.31604	-92.94894	-160.03552	-137.70673	-155.3326	-215.4179	-193.6829	-196.71715	-221.5107
303	-107.646904	-60.87128	-68.37886	-99.96476	-68.24293	-90.39509	-107.502716	-79.40115	-95.98183	-74.29095	-45.9557	-57.05717	-81.371086	-42.71149	-60.962032	-55.643524	-38.7845	-62.18188	-127.73926	-98.09207	-113.6123	-92.60736	-75.93	-97.865814	-92.676796	-61.01654	-76.17433	-102.58838	-80.98771	-100.61391	-88.41207	-57.014053	-75.854034	-84.07613	-62.169624	-93.667305	-66.83173	-46.587063	-74.605034	-114.00971	-72.126274	-74.148	-75.96479	-63.30292	-95.002266	-87.6843	-65.3703	-93.55483	-95.350975
304	-288.20755	-291.58597	-316.59866	-217.01367	-229.40341	-243.7388	-340.1475	-330.4596	-311.2894	-279.15457	-283.7762	-250.47621	-375.13348	-383.89194	-396.9606	-289.97836	-308.29932	-346.85464	-363.74893	-374.63745	-381.82355	-449.21826	-359.68353	-305.73642	-370.64038	-369.50766	-342.9295	-260.11584	-294.28964	-386.62012	-246.91595	-274.2119	-311.63986	-247.78888	-249.47005	-233.05295	-273.04233	-293.73163	-319.26117	-229.52542	-247.70914	-255.40845	-237.17033	-246.75394	-240.08061	-206.42505	-203.81049	-219.45863	-262.1182
305	-174.74603	-181.52852	-170.20866	-214.15059	-198.61133	-188.34402	-238.13228	-226.35274	-250.5754	-235.65253	-243.46652	-280.25473	-200.28212	-223.99979	-284.459	-343.74457	-331.40042	-328.6789	-304.87823	-316.5948	-366.3212	-282.19516	-252.32278	-237.74829	-269.2	-250.17674	-225.80823	-261.4656	-203.986	-180.30319	-348.9791	-338.69684	-330.4477	-218.45827	-197.20433	-170.54529	-331.14084	-275.5428	-248.77979	-228.70544	-192.67842	-172.02478	-232.86949	-215.66109	-200.7991	-181.39697	-181.70015	-178.44943	-256.97815
306	-199.95554	-174.62453	-152.68907	-184.99364	-188.02626	-193.94281	-226.7174	-206.1229	-177.17542	-220.04623	-224.57329	-222.45694	-154.5896	-152.94493	-129.0423	-84.17642	-98.01635	-86.18732	-223.33643	-224.48676	-202.82095	-156.26324	-171.38779	-175.86578	-142.76347	-147.26723	-147.17146	-180.58842	-194.3509	-190.76337	-145.32182	-160.32278	-151.55753	-262.5297	-236.17632	-213.94661	-208.69247	-191.20473	-166.66429	-202.1152	-229.10005	-311.43622	-194.22186	-197.51654	-215.31667	-129.09232	-124.923874	-98.75476	-111.458046
307	-298.38318	-244.09657	-224.30434	-267.956	-239.92386	-248.27298	-235.84453	-228.49236	-244.56334	-238.60797	-233.78835	-227.05583	-257.75128	-248.94258	-261.2556	-230.01894	-228.34175	-257.89517	-277.19647	-259.75873	-252.79623	-261.58612	-249.12721	-267.91223	-281.39157	-257.37473	-261.00076	-231.61328	-214.21075	-237.04666	-189.0313	-180.70534	-180.09622	-243.06206	-237.6764	-274.67346	-223.33307	-202.8957	-216.88347	-218.54605	-175.25583	-173.8244	-266.2658	-219.4425	-213.5062	-242.85881	-221.02455	-225.77849	-209.30507
308	-204.3359	-193.15256	-167.83653	-226.2837	-217.00102	-236.593	-134.94725	-102.08804	-95.17037	-149.3264	-142.89197	-176.69221	-128.30573	-144.08133	-138.07301	-111.66476	-131.48631	-192.93687	-103.81408	-136.94655	-146.12169	-103.08239	-103.66374	-100.52418	-134.27449	-65.40868	-28.086319	-162.52628	-156.7852	-156.62898	-134.76033	-143.35364	-122.33028	-126.20763	-152.25233	-178.34062	-168.4078	-160.8072	-201.92226	-98.10491	-71.17726	-89.11623	-233.4725	-215.13422	-203.33463	-225.43658	-138.17671	-118.92609	-121.779
309	-119.34338	-107.27699	-124.47775	-99.08092	-80.44695	-80.557076	-91.80201	-53.4521	-45.8637	-173.62984	-155.6795	-179.61221	-130.82684	-122.01893	-154.86969	-169.58038	-137.16524	-142.131	-110.345436	-98.69436	-135.72879	-161.13777	-52.254658	-16.18049	-110.38566	-98.14674	-104.51322	-86.85435	-74.21638	-88.6371	-83.44203	-91.49935	-110.91974	-113.18478	-69.39917	-60.57624	-144.73898	-114.98575	-105.050804	-146.27536	-129.91504	-142.04446	-143.68793	-108.294044	-122.97697	-134.65681	-115.07123	-130.04962	-129.6962
310	-348.4827	-356.36044	-360.31842	-165.95422	-171.30629	-177.19852	-227.39728	-224.58838	-248.4473	-151.9811	-149.91959	-156.88713	-252.6836	-286.36105	-339.68033	-421.55054	-379.82324	-354.3558	-367.39972	-357.74716	-334.649	-354.8831	-373.76874	-407.32187	-259.19327	-256.53937	-268.9325	-258.26108	-253.66963	-261.19904	-264.59515	-219.14769	-182.69539	-370.90848	-320.105	-284.10443	-254.40872	-230.86906	-228.80687	-128.90184	-140.48007	-135.1682	-188.28543	-177.39325	-141.1698	-202.51752	-231.84932	-287.92416	-206.78603
311	-161.05498	-171.81685	-192.98485	-348.995	-281.95737	-244.39444	-331.2331	-293.81354	-293.98807	-309.78998	-321.06522	-352.1274	-407.009	-259.42984	-195.50853	-290.05106	-269.52072	-276.29498	-161.23195	-171.51997	-163.58473	-181.38269	-191.9967	-211.66759	-194.40263	-185.30556	-184.69907	-235.37787	-217.6831	-222.46053	-258.87485	-243.44524	-224.79936	-208.08578	-206.60097	-235.86217	-302.23376	-282.60275	-284.88315	-312.85806	-272.46985	-231.79276	-331.7451	-312.03262	-311.9718	-255.5698	-232.05376	-238.62685	-276.8232
312	-276.8047	-256.89288	-258.96014	-203.60616	-186.86168	-211.90833	-295.14536	-270.32535	-248.33463	-172.30962	-142.3628	-160.17085	-174.48558	-168.20543	-213.65036	-170.93776	-117.06235	-110.6799	-287.16943	-285.6679	-277.2844	-295.00903	-278.9048	-301.45523	-181.62216	-164.62192	-180.42912	-86.0418	-97.27828	-132.37955	-166.58073	-129.79626	-113.21844	-150.11583	-144.05885	-145.834	-162.73169	-166.46866	-186.57278	-185.76254	-176.8802	-194.30933	-192.85254	-148.44623	-130.27895	-131.3916	-130.76535	-157.26468	-274.78287
313	-177.95786	-167.94449	-152.0581	-299.1477	-291.7718	-306.03687	-220.50633	-208.51591	-190.63513	-256.54944	-252.98456	-245.42651	-205.84554	-230.62349	-274.24933	-291.93	-222.95665	-161.54219	-140.15417	-107.5625	-93.85154	-152.46681	-145.97966	-154.54356	-250.38686	-190.78299	-125.32108	-218.22107	-228.4413	-222.6853	-200.28606	-209.55142	-169.2411	-151.92953	-111.65958	-86.37555	-150.54079	-159.22714	-153.99493	-254.5284	-253.3856	-238.41475	-138.31474	-187.86761	-258.44086	-168.81898	-209.82556	-245.95778	-158.1845
314	-42.415165	-22.171757	-50.45366	-165.55977	-158.54715	-181.6759	-73.73516	-60.6835	-71.12298	-86.9561	-62.40475	-65.46442	-102.97538	-109.668564	-138.58044	-54.506542	-37.0685	-63.248722	-87.8043	-100.12743	-102.639824	-152.7583	-109.043274	-116.09361	-97.87152	-89.42014	-114.78066	-131.60596	-104.75629	-104.0867	-31.633406	-4.3474503	-18.35202	-138.55	-105.89678	-109.3031	-67.90897	-42.305466	-72.80654	-96.77138	-75.79513	-91.69149	-97.84542	-51.108124	-51.703213	-70.58552	-45.00163	-54.684895	-126.036644
315	-193.41232	-191.35878	-189.07512	-251.35773	-205.16264	-174.6615	-197.14548	-158.27785	-144.16081	-193.66148	-195.1994	-245.55049	-184.87463	-170.9728	-176.48857	-200.33763	-181.68298	-194.13242	-192.75215	-185.18129	-226.766	-195.27428	-191.90115	-198.51656	-195.2693	-176.86705	-195.40811	-155.55772	-167.64	-213.49113	-190.67209	-175.06311	-186.41818	-183.38791	-174.18787	-191.09833	-154.20331	-142.57913	-154.7484	-162.67493	-159.32127	-178.96976	-151.30717	-140.83112	-146.76733	-175.71848	-157.78693	-164.65141	-155.26456
316	-175.47269	-164.8659	-182.17984	-122.77497	-121.60562	-128.35951	-141.32872	-154.18613	-175.47455	-106.37391	-107.6654	-118.965706	-141.11252	-132.61223	-152.54013	-87.596855	-67.888626	-85.99631	-162.60649	-161.21379	-210.03798	-216.50629	-226.40244	-186.08781	-215.94429	-189.42525	-195.65791	-100.53708	-101.49966	-133.3755	-153.73392	-139.42902	-150.28795	-250.10808	-215.17276	-215.67848	-84.48342	-54.819008	-65.268524	-127.636	-121.48443	-131.64929	-164.11835	-142.78972	-166.13335	-104.9792	-92.33098	-92.981705	-126.51872
317	-17.928188	-1.3057142	-18.369446	-132.30438	-122.283615	-139.32614	-69.03348	-42.806892	-61.530277	-89.52824	-76.931404	-101.62769	-143.1722	-119.167496	-122.50003	-148.89078	-133.23186	-155.36255	-155.63501	-141.20303	-159.02582	-19.459087	-5.3454556	-23.361088	-147.6863	-127.84526	-137.95366	-55.244686	-39.138634	-70.2984	-114.16141	-79.64737	-92.077965	-17.702929	16.72425	0.10795595	-55.38553	-30.166914	-56.732338	-86.85006	-64.30424	-68.34799	-22.538246	-2.2372572	-24.365072	-116.18168	-89.99838	-102.868065	-69.96649
318	-187.16461	-97.28504	-54.098167	-103.397964	-104.077255	-137.52878	-174.67863	-140.9936	-129.74219	-78.61683	-87.02574	-140.53879	-138.36655	-111.57376	-119.8123	-209.10497	-197.29099	-224.30623	-134.76439	-118.93935	-134.92662	-116.170425	-115.32169	-109.92236	-77.5859	-51.2928	-71.87489	-167.06354	-137.79182	-128.69504	-95.37745	-107.17182	-121.12408	-116.73672	-121.23204	-137.34357	-150.6521	-143.87558	-148.1967	-134.45883	-114.77827	-128.87192	-195.56354	-174.49812	-172.3712	-168.9782	-153.6116	-146.62457	-154.62213
319	-114.85908	-160.1163	-221.20634	-335.59445	-361.75656	-343.44592	-315.92728	-313.2508	-282.2674	-209.72472	-248.97284	-314.3954	-265.2582	-290.43854	-293.2515	-275.32993	-210.03046	-211.43503	-312.75168	-343.51147	-432.7861	-255.07285	-278.7796	-278.38843	-299.12946	-303.5933	-311.30484	-304.59274	-278.6273	-233.5993	-458.95337	-504.87415	-512.1813	-236.8799	-263.1549	-273.55515	-210.76517	-242.06772	-315.74503	-561.1783	-553.57697	-540.0241	-237.77406	-272.97223	-293.6222	-239.09087	-248.37843	-252.255	-261.0547
320	-62.317646	-40.217953	-50.6543	-32.96877	-24.43673	-43.221508	-34.844368	-19.249804	-45.479397	-56.436165	-35.231205	-58.41532	-62.04682	-46.15338	-49.11333	-70.73472	-48.407974	-64.12663	-45.666073	-33.891167	-36.062466	-36.662132	-22.611656	-45.42903	-17.73514	-15.199746	-38.457684	-34.151314	9.014708	0.6932054	-65.74818	-45.898388	-60.86844	-102.32246	-93.573135	-111.55434	-39.49081	-32.730537	-81.065186	-119.47414	-104.67899	-120.436676	-105.88503	-104.09237	-133.65425	-60.46132	-12.8031225	-17.72133	-10.139534
321	-129.90881	-106.32337	-110.7918	-123.32865	-60.82716	-61.691753	-133.5863	-142.14317	-179.59015	-128.12308	-110.531075	-109.23769	-137.0376	-108.79861	-110.092834	-96.36339	-91.30284	-116.42403	-87.611465	-40.226288	-34.088593	-121.50097	-119.65575	-139.79814	-126.56415	-118.61249	-122.71678	-144.4872	-144.70506	-162.63605	-90.540764	-86.4487	-110.519646	-120.645065	-85.99036	-100.83486	-123.08034	-125.21778	-177.91089	-117.46741	-110.97103	-105.9006	-113.992096	-87.742424	-83.61004	-131.54076	-111.1107	-126.55772	-131.54286
322	-127.621895	-125.98144	-128.16426	-179.75502	-179.49252	-187.24557	-216.08987	-200.00037	-220.88065	-234.86269	-209.7599	-200.83835	-164.52606	-151.03363	-144.39894	-315.84277	-294.2076	-278.98218	-246.54732	-222.71121	-201.6379	-246.05714	-227.21599	-239.68773	-206.69975	-139.76715	-130.37645	-279.78174	-290.2219	-288.52365	-130.32283	-113.940865	-128.4022	-160.64531	-146.71133	-170.96704	-192.38121	-186.79634	-186.38742	-285.47076	-307.48602	-344.45316	-246.37349	-176.76074	-149.63023	-105.49352	-104.058556	-133.78511	-132.76834
323	-417.57288	-342.65567	-313.81595	-307.8914	-319.14606	-318.64716	-344.5569	-355.64072	-357.46188	-387.9184	-356.88977	-330.7769	-354.39948	-335.81073	-303.6905	-309.62534	-253.78957	-238.51384	-244.5978	-222.25017	-202.13042	-443.89224	-395.55615	-349.07465	-274.12747	-260.3783	-277.98386	-266.0766	-295.20215	-342.38535	-379.61896	-363.06458	-351.38464	-280.73428	-280.8897	-283.99667	-267.75424	-291.72937	-338.80756	-359.61478	-330.3035	-322.07578	-310.7765	-326.84656	-307.74786	-324.4689	-277.80322	-262.4307	-258.6475
324	-375.5998	-367.85202	-409.36923	-304.15814	-257.2084	-209.91377	-132.43779	-163.10263	-163.37411	-161.90419	-175.0433	-141.1874	-234.08807	-256.90643	-225.00024	-251.61034	-291.63892	-305.50064	-179.86702	-223.13211	-207.65038	-196.2457	-170.18478	-195.79178	-250.32726	-238.0197	-254.68373	-124.38006	-152.89574	-124.278366	-187.8539	-209.76018	-205.06818	-242.6649	-283.35544	-322.73483	-353.7005	-370.0341	-404.22467	-184.32999	-208.80525	-220.05586	-227.44835	-218.40549	-223.13927	-159.58827	-149.76796	-100.44338	-159.82971
325	-153.61627	-124.109924	-124.32631	-113.744484	-67.2998	-53.801258	-82.71047	-48.366974	-59.476013	-102.86671	-68.62829	-62.553776	-94.314224	-86.83195	-111.902794	-120.92324	-99.7236	-116.18118	-117.40186	-106.44037	-109.03432	-83.41673	-62.29122	-48.13597	-58.334675	-40.49797	-39.520657	-124.636024	-105.04135	-102.3783	-117.704254	-87.08514	-84.73172	-111.79169	-97.4652	-99.528496	-117.275734	-113.46275	-114.604294	-101.30386	-77.85939	-72.45559	-67.225334	-67.68246	-86.20479	-159.46988	-149.1162	-155.21288	-252.25598
326	-199.37563	-168.8871	-171.02528	-250.26476	-246.67674	-249.73393	-188.00406	-157.77567	-152.42613	-226.40489	-250.80783	-281.71188	-169.94771	-160.64055	-179.8072	-238.2493	-238.97668	-271.0031	-186.97894	-189.74939	-231.55667	-249.26674	-272.90018	-280.42227	-203.18011	-221.22308	-265.28384	-143.92789	-117.10363	-103.77549	-227.40495	-168.7917	-117.364426	-108.52361	-119.07917	-186.37602	-224.40709	-201.40663	-181.8869	-65.64578	0.86281073	-7.366515	-207.66963	-198.20651	-209.56506	-231.41554	-254.6763	-297.71658	-149.87167
327	-152.54657	-157.13303	-199.88728	-219.52722	-239.38663	-276.16437	-148.16731	-138.2838	-134.18951	-224.48053	-199.1201	-192.80951	-166.12108	-168.87022	-186.49915	-156.93152	-157.53746	-183.06667	-161.55733	-125.51026	-110.829	-173.08244	-159.92596	-183.69826	-223.5023	-204.00037	-201.81789	-158.46101	-158.0839	-195.18745	-169.06644	-150.35312	-146.06882	-163.21323	-150.70906	-154.57385	-166.99466	-179.9806	-217.64157	-189.77246	-175.3843	-187.39914	-259.18884	-245.49884	-273.1398	-307.73672	-293.28967	-285.00192	-121.91112
328	-111.76332	-81.361885	-81.65214	-168.92664	-104.14152	-72.73084	-143.7805	-114.4161	-94.167946	-113.9361	-89.51997	-102.66285	-98.123665	-101.77836	-153.56488	-118.576675	-120.07393	-135.2072	-86.35563	-106.82307	-158.41089	-122.83017	-95.97829	-85.789734	-140.32019	-135.27377	-137.29857	-71.47788	-74.68771	-100.398994	-101.052414	-90.06902	-76.37298	-64.163216	-60.671696	-103.855484	-97.19412	-91.425354	-110.87637	-81.84248	-61.55095	-77.82489	-225.17235	-158.41058	-143.02744	-123.20229	-75.63144	-57.757652	-150.88208
329	-211.01497	-175.39757	-131.14589	-196.37148	-162.24028	-124.28476	-224.95706	-189.91779	-162.27054	-162.38962	-143.26599	-103.90798	-268.63116	-231.05296	-211.67014	-203.90935	-195.22607	-217.73459	-228.32976	-222.17754	-225.38203	-176.41069	-176.59415	-190.92722	-212.03587	-230.53246	-264.383	-227.8502	-212.32544	-230.53435	-247.77513	-221.46686	-202.68954	-167.90125	-153.2331	-161.56741	-196.34052	-203.13202	-200.68854	-178.82309	-168.36172	-167.74773	-226.67929	-204.8273	-201.95203	-216.99788	-207.60269	-195.56694	-214.0109
330	-111.3199	-107.07858	-138.09697	-130.6134	-125.10633	-165.94232	-117.49509	-102.3291	-102.11698	-84.83044	-88.334526	-151.34521	-118.99005	-111.37762	-122.82675	-107.51014	-98.906136	-168.71289	-157.9211	-128.0862	-131.25957	-97.33169	-83.92753	-96.47631	-103.248184	-90.4262	-97.04418	-125.62822	-94.3136	-79.34265	-72.478645	-77.25636	-129.75449	-100.01217	-94.532005	-112.80688	-86.38269	-86.67885	-114.605354	-106.612465	-101.08369	-105.72703	-152.68321	-116.81874	-116.53727	-125.23131	-122.64172	-129.81374	-124.507866
332	-29.770203	-19.025856	-48.88292	-70.9759	-73.78659	-128.05728	-21.625874	-1.6571224	-30.033302	-81.57691	-64.05883	-85.00938	-27.454428	8.251528	-13.317025	-95.40392	-54.72622	-46.70653	-161.21616	-143.50493	-143.56024	-88.39115	-111.81305	-113.02346	-252.73392	-212.9135	-181.22188	-177.84782	-145.81006	-148.04845	-136.2931	-157.08514	-183.9665	-154.2797	-134.61873	-131.7994	-175.37859	-166.99573	-146.65562	-60.32906	-72.977066	-123.50872	-100.79819	-121.828995	-122.84334	-156.7563	-147.5122	-157.23703	-80.47211
333	-174.01184	-137.58794	-154.96138	-164.2362	-134.89743	-131.39561	-174.94968	-138.32495	-146.19357	-169.85277	-149.31772	-172.21758	-167.28328	-141.69257	-162.01457	-165.40854	-148.36703	-181.73926	-164.01804	-146.88254	-167.04079	-176.07547	-135.44121	-125.21323	-198.36314	-172.99211	-185.49496	-171.87785	-155.71785	-180.19116	-163.34035	-143.72644	-156.22	-158.63567	-133.09293	-151.92027	-179.71701	-155.14922	-170.578	-148.96179	-128.39531	-152.40202	-155.27328	-137.31294	-149.5752	-153.10776	-132.60799	-145.02504	-155.69724
334	-319.55112	-307.37704	-286.957	-291.57062	-283.23196	-262.2859	-287.12167	-298.42535	-295.87033	-348.41437	-296.3035	-257.10202	-131.06084	-149.02066	-122.70562	-235.89801	-162.96434	-124.0462	-226.54045	-236.01152	-220.8796	-302.0863	-253.93636	-194.81544	-326.6318	-329.4832	-315.5548	-315.9527	-299.7749	-274.76334	-266.87933	-290.24347	-314.13306	-223.82777	-213.1594	-182.34898	-162.71014	-137.73761	-97.821884	-227.35545	-181.18562	-138.74615	-141.15399	-152.22508	-138.16891	-243.54427	-240.8058	-221.33931	-220.74854
335	-146.42662	-115.06502	-105.97991	-133.17105	-108.2136	-120.54624	-66.02768	-53.411022	-82.58021	-193.44409	-165.7853	-175.49292	-95.36684	-84.30534	-80.51993	-123.39661	-130.01503	-165.07356	-115.1517	-108.22296	-145.35336	-100.91193	-75.24873	-95.04776	-169.20354	-144.19373	-165.34335	-151.51236	-146.91449	-173.14291	-164.07776	-150.52216	-165.9022	-95.11619	-81.54936	-93.10693	-103.978096	-77.511215	-83.16884	-97.27118	-85.294525	-108.39466	-96.1364	-97.35732	-90.834	-122.78325	-84.200066	-97.69873	-188.69746
336	-113.774574	-96.357086	-118.28998	-160.81001	-142.06943	-160.90555	-157.7188	-134.74957	-142.01402	-127.593025	-108.38868	-128.54456	-162.60703	-133.07362	-142.11417	-117.23484	-106.423935	-127.813835	-152.71706	-142.01933	-164.27989	-120.22403	-79.58292	-58.2353	-125.809494	-92.04238	-91.68049	-67.04088	-51.850006	-79.86656	-189.18796	-172.92752	-189.2168	-171.52412	-166.80936	-157.89479	-181.65402	-163.16646	-163.34471	-161.31844	-145.25275	-172.8954	-147.81445	-137.23247	-165.5606	-49.505554	-39.45635	-54.382294	-123.03191
338	-226.70879	-220.0099	-248.27237	-188.60297	-181.66266	-209.35466	-237.51515	-210.80795	-222.31512	-233.8556	-202.44547	-206.91553	-228.38908	-210.37622	-193.75023	-293.71066	-286.80368	-290.31723	-428.70013	-341.90225	-294.67044	-365.66318	-344.61807	-349.93057	-344.35086	-339.76852	-284.1465	-439.3441	-401.07184	-393.6414	-473.25516	-456.77728	-475.98126	-464.4312	-426.34473	-387.4681	-348.38605	-351.88907	-384.24677	-357.93597	-346.47174	-348.80768	-404.2115	-388.73068	-400.2229	-364.20572	-332.53577	-297.5665	-430.10724
339	-37.652363	-25.429873	-63.777317	-126.129295	-109.3304	-139.2918	-151.85536	-125.81814	-148.22784	-178.96834	-140.44424	-144.57654	-152.68767	-132.8311	-148.029	-134.34398	-78.5564	-61.87538	-123.02033	-100.54803	-73.12817	-126.41038	-135.02274	-163.85617	-79.89427	-90.251	-61.241505	-153.73859	-112.32862	-117.00381	-165.81244	-145.04924	-144.83891	-20.42659	-1.6864593	-22.650728	-68.272766	-52.469242	-94.45776	-76.00054	-64.12532	-78.44245	-113.21088	-94.30216	-101.378204	-156.34772	-134.95723	-166.55086	-104.25401
340	-353.32806	-343.67563	-370.59753	-285.64407	-282.6236	-307.36075	-270.33304	-228.07625	-190.52216	-300.49142	-289.6404	-288.54367	-562.82697	-536.39716	-530.9321	-723.8558	-685.1193	-685.89954	-703.44104	-658.87726	-665.6222	-272.5201	-267.9242	-293.0126	-274.31683	-267.54797	-291.90332	-263.68137	-244.6974	-233.11192	-275.70486	-263.61966	-271.569	-477.96588	-465.0513	-477.71368	-704.62085	-671.9329	-679.4009	-428.66473	-393.5272	-411.18018	-315.62308	-305.64316	-279.23682	-236.31783	-231.85474	-242.69206	-283.32874
341	-356.46268	-379.35748	-372.96234	-302.7488	-343.0864	-345.97714	-313.3459	-316.68027	-302.0504	-216.68062	-237.99844	-241.38583	-292.3584	-267.34793	-240.82094	-248.43663	-246.9261	-246.52045	-264.35403	-245.75189	-221.34682	-319.1132	-284.05463	-252.37872	-287.65	-291.8556	-314.88016	-207.71991	-245.5569	-239.40536	-278.27478	-302.37305	-322.62048	-194.89041	-205.00827	-250.67073	-166.51004	-184.3993	-218.64139	-110.335655	-102.27277	-109.559715	-193.265	-210.07169	-217.17317	-235.55952	-252.73111	-215.81154	-340.39865
342	-139.85564	-133.70766	-125.90866	-193.75325	-158.10518	-119.055984	-114.03344	-132.67297	-140.56769	-222.0865	-195.31207	-175.67693	-218.22154	-200.9153	-212.0095	-137.08748	-143.89328	-105.873764	-149.82959	-137.89435	-133.8496	-150.89786	-160.3623	-131.04155	-237.04645	-244.48268	-247.96478	-223.53581	-242.8908	-224.6846	-195.06781	-207.69682	-175.03577	-256.93997	-199.12657	-151.1348	-209.50778	-234.78616	-276.82098	-140.36067	-168.05272	-159.24799	-216.06932	-225.98108	-230.06177	-203.77962	-238.14182	-280.0897	-229.41484
343	-154.93796	-120.674065	-97.41814	-141.22372	-103.97231	-103.87446	-133.57791	-145.8397	-186.96692	-149.5872	-131.27925	-127.343666	-150.58559	-144.93582	-158.9815	-145.80911	-98.52888	-68.401505	-139.4482	-139.36833	-146.05374	-127.44052	-150.73907	-178.36244	-133.75839	-130.1025	-159.41484	-134.05746	-123.61831	-135.78229	-147.62202	-140.0319	-156.25307	-160.5604	-132.61232	-122.36572	-196.20898	-125.699646	-110.18546	-173.33875	-173.88383	-177.92313	-147.65704	-132.40543	-138.33376	-79.38813	-89.60081	-113.18072	-141.56348
344	-158.5633	-170.35571	-150.54158	-208.07668	-180.70831	-149.20798	-159.55786	-173.75177	-234.4617	-162.7176	-199.53798	-222.5887	-251.18983	-274.0097	-263.31616	-204.66496	-243.93056	-250.67047	-226.67604	-217.00002	-225.33643	-198.51494	-195.53397	-161.32446	-201.32625	-223.19783	-210.60643	-148.83955	-168.69048	-162.65105	-106.99147	-101.82847	-112.14686	-164.15149	-167.37457	-129.51262	-236.54376	-173.45747	-111.680336	-290.3684	-305.59445	-330.464	-247.15236	-269.60507	-247.31378	-121.9981	-129.07751	-158.96158	-280.9659
345	-60.421413	-46.46003	-80.12356	-118.83457	-92.673904	-105.714966	-39.929558	-34.750786	-37.280354	-116.86368	-103.84679	-102.53577	-87.03209	-44.26712	-38.566605	-117.09455	-90.67877	-96.804825	-91.02605	-70.719086	-66.17401	-88.61197	-54.351803	-66.53284	-28.288334	-6.3768573	-30.499763	-76.846924	-41.762386	-36.982044	-66.26657	-45.405094	-54.883224	-30.66596	-31.36463	-65.80618	-56.909946	-36.62437	-45.961205	-53.016434	-25.452072	-42.136772	-46.68666	-45.902176	-81.01102	-57.99101	-41.113907	-59.8455	-76.56962
346	-109.08863	-98.81649	-94.09092	-227.7718	-148.92596	-99.77258	-139.07445	-137.94437	-180.16428	-73.38179	-65.14003	-89.4121	-169.88083	-121.694534	-128.70107	-164.39938	-182.76813	-219.6642	-176.19272	-161.03394	-166.80869	-118.308365	-120.444565	-157.26921	-107.19452	-96.29609	-121.91204	-143.26503	-146.34103	-195.7956	-106.62843	-97.92372	-123.8915	-103.43737	-68.96672	-73.236275	-86.949104	-72.39445	-83.21196	-136.76785	-116.14399	-138.07927	-115.61388	-72.41239	-75.68577	-99.26976	-54.805138	-64.04846	-51.651134
347	-168.91656	-155.15518	-156.99974	-284.06448	-303.1938	-384.6324	-255.29593	-234.35777	-214.38457	-225.72975	-191.65446	-194.48561	-257.26584	-268.91336	-294.13586	-167.15236	-133.79852	-115.6891	-230.79747	-184.35297	-178.13968	-125.31276	-110.54629	-103.622894	-135.39975	-138.36647	-171.04994	-287.00116	-261.0023	-264.64883	-329.6802	-324.9948	-373.24155	-168.42418	-155.41107	-146.58492	-153.03117	-152.8753	-156.45493	-124.66154	-121.116135	-129.46104	-175.48817	-187.38753	-188.06804	-172.28265	-144.3503	-132.7399	-313.24802
348	-202.28029	-201.79025	-208.41144	-230.43912	-196.60397	-166.15707	-175.02795	-176.94518	-200.98663	-159.74907	-135.26112	-143.64214	-111.714066	-95.16277	-123.128654	-75.45892	-45.163517	-58.980667	-197.92628	-155.61752	-139.5013	-148.38345	-144.8056	-154.75421	-72.80348	-85.15282	-115.127594	-175.896	-163.8852	-167.2491	-104.27217	-83.72942	-104.465706	-209.73308	-190.26878	-202.05002	-133.93439	-113.27178	-118.38662	-74.65193	-62.333336	-76.70628	-80.41599	-70.740746	-90.62011	-133.80638	-121.40217	-134.79558	-140.39287
349	-171.57686	-159.8293	-164.7431	-216.4441	-218.35223	-226.33931	-134.87102	-128.355	-148.18549	-102.50429	-124.61624	-183.75623	-200.56334	-188.34262	-192.37477	-205.42259	-193.2813	-184.79807	-207.68227	-215.95824	-221.65065	-118.8948	-121.11808	-155.51254	-155.20258	-164.14288	-208.90007	-157.14975	-136.91072	-174.48407	-166.90811	-172.50089	-219.91385	-230.78561	-181.40689	-164.73882	-186.21631	-182.49347	-223.8706	-150.74117	-142.7319	-150.413	-125.945206	-135.40968	-150.13565	-130.25348	-121.70326	-159.14796	-153.27634
350	-195.11766	-103.53178	-67.92444	-95.36431	-80.74553	-106.53471	-118.25908	-95.07539	-111.805466	-216.21939	-155.10744	-128.06985	-118.82436	-108.19787	-112.722145	-166.09148	-122.87931	-97.33771	-124.025856	-102.732506	-122.933	-133.25574	-120.67109	-114.58699	-121.12714	-109.30981	-76.01559	-53.677357	-41.276527	-49.525475	-165.15628	-137.097	-120.686646	-156.32103	-168.12993	-188.86	-104.07494	-108.99543	-138.46095	-166.93008	-149.34132	-138.63976	-147.41539	-127.544235	-124.09163	-153.90233	-134.30753	-153.63179	-141.66931
352	-229.71497	-245.23308	-218.29291	-115.73349	-160.28572	-170.9603	-327.804	-317.85522	-279.40485	-350.63284	-174.95328	-117.316765	11.351853	33.5143	23.789394	-109.09113	-106.087364	-120.5348	-256.28848	-286.5933	-291.62537	-204.99782	-251.06287	-285.85712	-210.07468	-242.92226	-277.19705	-349.69568	-311.91263	-324.41528	-123.970566	-164.67325	-258.39685	-157.03738	-199.4405	-220.55374	-49.50422	-43.046535	-61.077362	-284.76776	-286.93787	-258.24515	-163.72037	-196.24223	-163.36029	-232.49246	-275.43286	-340.9939	-337.1905
353	-151.59232	-160.77402	-183.88298	-325.6143	-338.706	-414.9525	-425.38446	-377.53162	-328.10596	-348.9379	-330.1349	-305.10944	-287.44385	-305.8317	-290.63	-410.55807	-425.10825	-408.25665	-405.85358	-407.07925	-394.0248	-197.42607	-202.94624	-232.7407	-184.27585	-170.47816	-166.79608	-358.34467	-284.7768	-223.08444	-382.27777	-413.1237	-431.87076	-242.2098	-249.49803	-270.1004	-290.61053	-294.93576	-327.15814	-297.07022	-254.4564	-236.88396	-297.21817	-266.43323	-242.07048	-273.57953	-247.94588	-246.6734	-150.80518
354	-160.75467	-123.58208	-131.76967	-217.25946	-211.40065	-223.85799	-71.03287	-68.814865	-78.14007	-142.54362	-112.14244	-131.61804	-2.631895	21.418892	1.1438521	-207.15758	-190.25958	-201.1551	-135.33694	-124.98846	-141.75774	-41.40967	-38.887173	-63.702118	-138.80504	-140.99431	-152.68721	-78.96747	-68.47355	-70.70941	-50.7646	-37.128193	-66.75899	-15.265199	29.785006	19.703186	-143.54262	-116.11844	-100.957275	-66.9177	-65.090775	-83.999374	-39.53446	3.0356486	-12.441868	-20.058525	-7.8503375	-24.600319	-11.433453
355	-343.70685	-360.601	-401.2319	-93.05518	-75.76585	-88.68894	-103.31811	-98.366196	-118.246315	-193.11548	-203.39598	-206.58035	-246.76227	-209.68033	-206.88637	-563.79724	-528.5327	-547.38525	-168.39336	-185.29115	-179.81288	-232.46107	-216.91165	-181.67978	-232.68314	-252.97116	-234.79436	-128.33058	-123.2763	-119.773094	-142.4472	-162.5508	-210.63506	-366.3746	-386.30533	-414.605	-55.200497	-50.402206	-74.71577	-287.68524	-244.4011	-196.6627	-318.7132	-330.91614	-334.2995	-494.23474	-432.96112	-419.0423	-437.57272
356	-135.38155	-120.9347	-78.110535	-116.14844	-118.60732	-149.2158	-117.42036	-132.40012	-150.42143	-173.59157	-138.83928	-78.4659	-144.93549	-130.1019	-162.4041	-183.68127	-111.27401	-55.1657	-67.193825	-122.55001	-212.06203	-159.94182	-180.0966	-205.20166	-137.83456	-177.13571	-220.84027	-108.87289	-145.61745	-168.10872	-86.627785	-134.77292	-163.07896	-201.15723	-177.90709	-199.30731	-138.82237	-151.5525	-133.30884	-82.57804	-119.0594	-94.54301	-176.46617	-194.27364	-203.62074	-143.40627	-144.5886	-112.998116	-267.74564
357	-111.901634	-93.9946	-98.34069	-70.40517	-46.19217	-48.097702	-56.680275	-56.045948	-92.64821	-118.355515	-102.62662	-126.540344	-100.30414	-91.73605	-111.31714	-94.65017	-72.51258	-79.359215	-48.012325	-38.001938	-66.40628	-184.5865	-193.17618	-224.59694	-74.020905	-59.79955	-64.00973	-76.01556	-73.63358	-78.82856	-157.59596	-151.00179	-181.9449	-63.773308	-49.41636	-70.29423	-250.6293	-230.88704	-265.91208	-239.51979	-211.40593	-230.1806	-124.79114	-127.398636	-135.05049	-82.81564	-85.82539	-114.40619	-126.07811
358	-176.47336	-167.05037	-181.77884	-319.71786	-285.88232	-312.46835	-280.88513	-245.65172	-250.55237	-177.93008	-153.99806	-169.5591	-227.28453	-209.2417	-227.1858	-211.63834	-200.75307	-224.78036	-167.87798	-140.74782	-136.17789	-148.11339	-131.89023	-152.54399	-249.46634	-225.27022	-236.73557	-181.2422	-189.56909	-221.65065	-164.9419	-148.53014	-147.64896	-211.25696	-199.27385	-228.98436	-138.84172	-117.62074	-118.94045	-142.8345	-141.3513	-173.2509	-159.29347	-151.02646	-172.4917	-241.19293	-223.35843	-257.66794	-178.5721
359	-379.18463	-325.38486	-261.5472	-299.53857	-336.5354	-353.54947	-232.04198	-202.16261	-234.9426	-311.10785	-331.54947	-316.89682	-300.815	-311.78885	-294.33676	-348.38858	-368.76822	-395.96597	-440.5832	-423.98367	-442.6264	-401.97476	-398.5187	-431.51355	-382.08948	-367.18454	-385.2675	-269.82227	-252.79721	-271.77722	-274.13855	-282.2048	-319.61282	-227.25974	-255.7078	-271.10828	-216.81331	-255.92462	-237.25983	-319.652	-334.50085	-325.02652	-385.77292	-351.87003	-304.37003	-331.28357	-327.8859	-289.7325	-294.28262
360	-256.3532	-209.05661	-162.19519	-133.58766	-137.51173	-114.498695	-138.4908	-154.58655	-179.66219	-170.57774	-174.48927	-174.15411	-59.79607	-67.45044	-120.22712	-104.71698	-121.91178	-113.70374	-92.80623	-80.406845	-114.86835	-88.157	-77.12194	-95.11807	-96.809044	-125.77545	-99.7227	-114.586	-148.49757	-174.69077	-66.19481	-69.074585	-97.73222	-192.72382	-125.57012	-102.08923	-188.68562	-106.80729	-80.83153	-221.69566	-246.56519	-282.2848	-182.83385	-194.5736	-219.3132	-168.77078	-168.2376	-160.78804	-230.21176
361	-342.8984	-264.1398	-213.0381	-223.388	-236.13516	-245.38785	-202.48376	-185.83113	-137.51695	-184.59396	-215.56401	-221.88457	-235.28857	-238.20027	-239.48814	-199.27519	-198.81227	-155.60793	-176.3785	-212.17683	-279.7901	-204.85875	-243.34348	-273.15103	-159.15802	-150.02153	-135.65887	-210.66298	-199.87587	-158.14897	-217.35036	-228.95749	-234.1138	-266.05725	-219.10706	-178.14754	-210.6988	-204.58025	-210.13945	-154.78888	-187.0609	-196.43678	-259.91254	-244.60365	-217.67163	-222.02676	-224.39217	-183.83723	-122.92622
362	-241.18474	-248.33241	-269.8261	-188.3046	-236.19365	-293.92993	-157.85309	-182.06528	-223.45497	-208.72742	-197.16864	-191.70099	-200.6235	-183.32884	-144.6831	-192.15855	-202.18423	-172.02298	-262.5254	-246.06047	-283.34583	-317.70752	-240.28363	-175.36049	-124.80846	-168.28308	-188.40382	-223.16917	-185.85902	-163.60933	-171.02911	-160.24643	-162.90501	-256.26804	-187.95679	-161.89893	-260.2252	-214.86534	-157.13918	-345.14264	-319.12143	-314.20425	-348.09662	-274.83435	-229.74103	-201.77144	-205.46588	-150.26157	-276.72748
364	-263.01245	-235.90816	-182.4632	-210.87474	-215.81049	-226.69704	-299.82172	-289.99704	-281.99542	-183.02214	-214.74937	-278.3942	-243.389	-221.10007	-155.39163	-170.32898	-182.73155	-139.83998	-123.71294	-183.01152	-258.9517	-245.06177	-228.18681	-227.94545	-145.04924	-188.88823	-254.7713	-129.81097	-133.03177	-131.17404	-270.37097	-244.57016	-186.1006	-157.39903	-185.74596	-231.58762	-216.95619	-248.95897	-295.91882	-170.8691	-182.97859	-171.87274	-110.074974	-163.29027	-226.73259	-151.66576	-140.82628	-86.33378	-157.41805
365	-212.97595	-223.17863	-243.7018	-171.28296	-129.06712	-148.1324	-189.1707	-186.08961	-200.89696	-231.2839	-187.1223	-164.9779	-145.94693	-134.56126	-142.65694	-169.40419	-168.31297	-186.18245	-219.84006	-179.55424	-167.04433	-224.03651	-204.34947	-225.43457	-132.46432	-153.2762	-188.02812	-171.90572	-92.55684	-80.20378	-180.68236	-183.90697	-219.57439	-184.87698	-185.27289	-218.1675	-170.81966	-167.72462	-200.11697	-153.1632	-152.96889	-186.3096	-248.43582	-192.70726	-153.70444	-186.8485	-199.21074	-223.10184	-222.11754
366	-103.91912	-73.184555	-87.15714	-37.358944	-17.409292	-45.684776	-84.8369	-65.04122	-88.468925	-74.43698	-38.68775	-43.965336	-105.625694	-83.43466	-104.83766	-55.819904	-44.1675	-75.43613	-63.508404	-39.334244	-66.84482	-99.08132	-77.10142	-102.36889	-82.27255	-65.326294	-110.5333	-112.682434	-50.731934	-54.482407	-75.5794	-45.318768	-63.428226	-91.17887	-66.045654	-87.771904	-119.76112	-85.75844	-97.525505	-81.68041	-55.769314	-61.89761	-54.411854	-48.946724	-92.64303	-93.251305	-68.851326	-77.61554	-89.451744
367	-429.8843	-448.86972	-431.55588	-264.9904	-275.73932	-297.59882	-247.92241	-246.37453	-271.41803	-249.28923	-246.95656	-247.69502	-230.84322	-250.1369	-277.83875	-291.89868	-255.38695	-250.7696	-381.12845	-349.1077	-329.12604	-398.64862	-395.15512	-375.1605	-172.07918	-179.3341	-178.45053	-325.90726	-350.22107	-361.96747	-354.61606	-245.37961	-231.66837	-344.88943	-350.75082	-324.51755	-246.2015	-220.78036	-233.74771	-156.7464	-165.43095	-226.589	-163.19772	-157.57443	-163.49742	-263.91235	-264.7799	-247.90378	-225.85364
368	-257.56714	-252.44568	-265.31302	-258.38605	-213.55833	-193.90964	-259.9276	-272.99677	-332.4688	-284.48242	-300.4063	-313.2874	-310.4758	-312.54822	-300.74387	-255.97038	-248.64098	-241.58261	-229.09763	-214.75398	-206.09637	-268.92413	-255.07841	-285.1174	-233.17467	-240.60503	-275.86407	-245.94675	-246.92007	-208.34424	-214.94682	-183.06209	-185.25444	-259.879	-224.35056	-212.86948	-144.73383	-166.84415	-250.77533	-320.10867	-274.842	-238.39018	-257.16898	-263.9699	-286.08765	-217.24962	-186.06166	-177.75002	-249.17123
369	-161.78687	-176.48787	-199.31296	-230.27943	-234.5534	-247.29424	-345.66092	-338.77228	-366.3438	-210.13164	-189.3892	-156.46893	-139.62926	-102.5707	-88.87197	-202.85393	-187.48148	-180.96634	-139.36441	-171.49144	-172.04791	-275.85138	-236.79208	-203.65063	-252.25792	-232.94345	-221.48126	-313.43198	-310.70966	-347.13638	-159.35974	-149.40355	-141.43886	-262.54016	-214.61269	-177.68083	-298.13202	-304.96594	-329.65637	-113.65453	-155.76265	-231.22003	-127.52476	-155.33104	-165.5109	-184.59367	-168.91908	-127.03399	-371.71338
370	-148.3808	-170.6569	-163.51837	-197.3865	-225.35051	-297.27356	-363.1485	-398.5416	-457.53653	-249.20322	-253.83087	-226.23314	-293.00885	-290.0296	-266.31207	-194.97841	-210.71043	-199.37093	-311.88644	-334.6667	-311.4221	-292.60254	-222.7468	-176.37085	-266.07608	-223.52357	-173.17554	-269.66818	-297.64755	-316.8374	-461.12808	-506.8678	-547.76086	-344.87665	-347.65228	-287.89954	-331.4162	-327.2092	-301.3891	-267.25778	-292.9898	-295.69522	-333.0795	-333.9586	-317.68768	-336.24872	-302.6511	-268.59286	-302.74576
371	-71.03922	-94.49234	-146.98859	-136.31287	-126.042946	-136.78905	-133.67102	-135.34882	-139.98799	-269.03946	-261.496	-261.4291	-179.26578	-190.22229	-217.87885	-142.10501	-146.70352	-159.73238	-125.97536	-126.05128	-133.49376	-165.19312	-167.1484	-204.95914	-237.86768	-227.27898	-257.72287	-195.5389	-186.8767	-178.6197	-195.49223	-184.21397	-190.32393	-137.9779	-99.36029	-68.66849	-134.22253	-119.068756	-121.398994	-175.74997	-149.39694	-138.9797	-161.43889	-171.69998	-185.24077	-184.85458	-163.4504	-131.05186	-146.7242
372	-375.80328	-358.52472	-364.91766	-311.16467	-298.16888	-331.86743	-303.78452	-264.59607	-265.83484	-342.27142	-351.67978	-386.37024	-318.52597	-290.9766	-293.61536	-349.89005	-308.04047	-293.84836	-312.89334	-302.54224	-324.90622	-238.41922	-214.58284	-230.7286	-358.69324	-339.38586	-350.38818	-300.57968	-278.67776	-281.60568	-304.40674	-295.9964	-309.03488	-273.26797	-249.30956	-262.01712	-258.8829	-227.17406	-235.70705	-291.83966	-281.8312	-274.61365	-259.52304	-259.81418	-264.0443	-280.55286	-285.02902	-288.5372	-265.3749
374	-45.175762	-10.217368	-19.005146	-69.656044	-46.054817	-67.85376	-18.489046	6.5423865	-12.677721	-28.738543	-15.3217535	-53.05496	-51.859	-43.62601	-68.83976	-84.68394	-58.337437	-77.011765	-65.72607	-39.36799	-58.24872	-76.670654	-31.701658	-38.868065	-65.11445	-37.33301	-46.572815	-42.229935	-26.847496	-53.13486	-45.05063	-20.41856	-31.44352	-39.870426	-16.762342	-20.448782	-86.25996	-46.209362	-58.414017	-84.85143	-58.929478	-71.46844	-57.909622	-31.092262	-53.059696	-42.898457	-20.220736	-44.27741	-36.056847
375	-315.18732	-279.32727	-262.16437	-292.3382	-299.92007	-342.71674	-210.19922	-225.18416	-218.28232	-240.20277	-219.4225	-201.04288	-287.8255	-276.98264	-297.60663	-207.56769	-240.79272	-210.76244	-243.25787	-218.77127	-203.15746	-233.77579	-267.64163	-283.58344	-247.53877	-223.53545	-186.58633	-269.5583	-244.97202	-241.45595	-325.14557	-338.9003	-311.56848	-509.71704	-489.17072	-441.8004	-413.10434	-386.95676	-387.73145	-389.7808	-408.7856	-412.98035	-324.84625	-334.15637	-379.82306	-215.63515	-182.32372	-158.84854	-202.19318
376	-123.33238	-37.51646	-28.808392	-130.87866	-139.74776	-196.18929	-228.99216	-221.20277	-245.9608	-258.71945	-269.71625	-296.48126	-32.971355	17.222542	-25.989805	-67.7797	-54.07866	-68.69789	-7.541588	10.968618	-10.600014	-73.703674	-105.006294	-107.922905	-167.28807	-129.88745	-113.34776	-170.03615	-155.07828	-163.17438	-195.75798	-186.06554	-204.84116	-240.38911	-226.05861	-247.6974	-167.76155	-196.2169	-206.2937	-21.811573	-7.9421506	-41.33871	-180.99864	-158.78271	-179.42929	-117.44073	-138.16014	-198.44647	-157.26624
378	-135.29688	-113.02034	-142.72115	-152.8779	-118.900085	-118.50186	-121.71354	-119.1632	-160.89363	-89.122696	-66.547424	-83.14792	-108.50574	-88.00533	-93.06236	-153.42108	-127.12931	-154.60776	-127.50897	-156.62003	-210.37186	-147.38704	-144.32285	-181.62933	-159.92696	-168.71515	-224.93695	-92.385506	-124.727684	-163.65044	-152.8028	-170.45322	-201.88136	-80.7729	-71.19247	-93.881134	-58.85376	-32.86748	-55.73252	-12.006148	-8.798034	-54.48205	-72.48813	-15.592044	-44.774258	-163.29785	-49.468143	-26.294802	-113.92958
379	-135.19212	-174.99608	-209.88249	-307.56525	-245.09079	-196.11427	-175.41917	-195.52077	-177.06538	-247.18552	-255.56377	-239.00256	-358.48203	-280.2475	-237.68419	-228.45601	-248.2487	-247.69586	-246.80386	-259.6416	-237.92426	-278.9047	-296.45895	-308.25595	-206.72888	-226.51373	-204.1378	-244.23431	-245.07579	-216.33812	-251.35	-268.6404	-291.6342	-313.7627	-329.51526	-323.64145	-201.90843	-230.5007	-266.41586	-276.4198	-295.31635	-294.6319	-295.23465	-320.846	-376.16357	-298.58154	-287.74423	-250.32132	-324.87115
380	-134.98361	-111.19086	-114.11315	-14.950991	-6.952947	-30.340101	-53.89313	-38.211052	-66.47949	-32.62784	-41.12578	-83.11777	-89.51938	-67.42254	-74.64713	-59.923695	-26.10503	-42.906956	-70.904785	-48.493633	-64.131546	-74.41039	-36.617695	-24.330257	-126.25256	-113.006744	-104.28053	-122.17518	-59.326496	-65.36328	-62.856	-59.86813	-91.50506	-94.33526	-86.52581	-93.68007	-111.79628	-94.852455	-91.999146	-133.55054	-119.85804	-152.91751	-32.556065	-14.41552	-37.866688	-89.999855	-80.86681	-87.52803	-72.58918
381	-174.76773	-154.68594	-183.88365	-261.0269	-247.671	-277.04843	-230.0983	-230.43422	-273.6565	-47.490555	-26.322659	-53.956493	-335.8998	-329.97375	-334.02283	-118.89657	-101.29583	-135.73792	-422.22626	-394.37555	-415.78137	-127.74838	-115.452484	-160.81355	-186.9365	-184.26839	-226.83025	-88.05542	-119.72249	-219.25122	-141.76222	-117.3736	-149.77983	-123.76843	-83.50761	-94.6757	-62.586857	-104.11198	-125.657814	-75.91416	-78.43244	-84.65955	-53.232307	-98.56581	-66.6861	-356.70486	-300.0784	-274.33685	-77.73429
383	-101.64213	-132.1278	-178.05482	-116.10571	-147.6451	-159.98459	-225.12123	-196.77753	-151.52847	-160.52406	-181.28955	-162.42813	-130.43481	-156.65636	-118.315506	-280.1331	-234.66597	-188.12428	-294.583	-254.91641	-226.17186	-210.10992	-237.65002	-253.54828	-186.77191	-214.55205	-191.93251	-368.5334	-303.67682	-245.55676	-145.52652	-182.33911	-138.43065	-221.03235	-276.80188	-390.18335	-172.87965	-216.50958	-176.91647	-121.18706	-166.33846	-152.22197	-262.37024	-248.75937	-204.34686	-138.75296	-178.76006	-149.17258	-261.38153
384	-174.10306	-138.04193	-97.04802	-204.3811	-170.45636	-105.52743	-194.38518	-220.0875	-244.5663	-160.1537	-152.92584	-104.75056	-68.21704	-91.780754	-89.31577	-169.84468	-177.77905	-210.75122	-127.65458	-153.12704	-105.51224	-138.93144	-155.2717	-124.05128	-178.1639	-175.21568	-206.38014	-159.50902	-158.17075	-141.50249	-113.43175	-112.03751	-82.97156	-168.81375	-198.54453	-191.52632	-159.1829	-197.79172	-202.66835	-138.75351	-98.78021	-96.232834	-173.24219	-177.62253	-184.97328	-108.82946	-158.35245	-192.21075	-261.74118
386	-219.99501	-182.8806	-160.07022	-184.58888	-168.51558	-198.93045	-167.6848	-186.21103	-230.44324	-150.8405	-171.38889	-176.02855	-292.95755	-282.93973	-290.281	-176.28696	-203.96448	-247.47	-129.15985	-138.53194	-144.8387	-333.90973	-261.9107	-226.76427	-284.39764	-244.4806	-233.0283	-147.82886	-162.7142	-194.43713	-179.72118	-209.22066	-242.64267	-283.57248	-246.3365	-227.89015	-142.99052	-138.57545	-159.19267	-289.42514	-261.28604	-220.49127	-174.95721	-182.3431	-217.88403	-159.05476	-139.58936	-140.55232	-264.92084
387	-352.544	-299.30063	-289.6914	-312.01	-303.47482	-325.04422	-152.86205	-160.36234	-214.58195	-246.89563	-249.6923	-297.85077	-259.7527	-249.89586	-266.37372	-240.8246	-264.91672	-250.33388	-209.92957	-216.05968	-256.5919	-262.16913	-267.51913	-266.52414	-281.0813	-284.37018	-312.09464	-238.57909	-133.58214	-117.655525	-214.24997	-198.31342	-232.4724	-230.98451	-256.2681	-225.13478	-205.80092	-213.66498	-192.11635	-157.91829	-147.12779	-142.71124	-205.00223	-217.79393	-235.37341	-212.25029	-209.64363	-211.11662	-181.22281
390	-231.97137	-235.40987	-275.06506	-147.58803	-141.52756	-148.86087	-85.36404	-85.455864	-88.671936	-161.58423	-134.44724	-144.52695	-76.16246	-62.188366	-73.033554	-66.75915	-28.772518	-38.31858	-68.327415	-60.104786	-85.058815	-76.13025	-74.56642	-120.65152	-105.92504	-80.585495	-73.69635	-120.76633	-87.86364	-82.39745	-41.309185	-15.83154	-46.601635	-114.301506	-74.36521	-67.73504	-111.83584	-97.71419	-126.44917	-80.156654	-61.179646	-71.66987	-138.2701	-83.79921	-64.33954	-42.552975	-20.591705	-61.1634	-128.8103
391	-35.3578	-14.925923	-38.211388	-53.201767	-54.63247	-83.20966	-109.669785	-94.90481	-120.28549	-114.24761	-91.48719	-93.91963	-84.73258	-18.61002	-19.465063	-20.592054	-7.09168	-37.709953	-119.852356	-87.4693	-86.69939	-92.1527	-63.378777	-59.31324	-37.39902	-28.600239	-66.357254	-73.99703	-69.269745	-85.43335	-129.93535	-93.456825	-93.633675	-101.44642	-83.30435	-93.93779	-107.3312	-93.60646	-110.07937	-83.80807	-65.151276	-75.27651	-118.80982	-98.37959	-111.51581	-69.964615	-20.631594	-32.461803	-88.07519
392	-235.01826	-247.62944	-221.80624	-311.0923	-317.99866	-277.07346	-334.75778	-346.24542	-387.4777	-309.47498	-340.1285	-409.3891	-377.08618	-330.24548	-295.0308	-266.5241	-290.9521	-330.0646	-216.96333	-196.06335	-150.03972	-209.30241	-218.72437	-234.97542	-297.06668	-263.69702	-261.00092	-329.80585	-304.47357	-310.4122	-252.97945	-263.35376	-270.73904	-249.19775	-247.83662	-246.05762	-286.76395	-270.71527	-222.5625	-89.07873	-82.02748	-123.38836	-309.3512	-273.40915	-274.19507	-278.2253	-296.69565	-346.46786	-213.2059
393	-103.82631	-124.94226	-171.04878	-179.59395	-148.33011	-125.50161	-124.86849	-143.00862	-137.99928	-173.18645	-168.63545	-192.73209	-276.8223	-252.36766	-267.1713	-222.2149	-166.65062	-125.47066	-186.16057	-160.18863	-127.16594	-198.37	-175.00716	-100.2631	-428.1986	-427.74033	-462.5967	-446.27618	-467.0372	-451.93896	-121.42327	-127.383545	-180.97908	-211.09157	-214.22395	-275.56107	-340.9559	-350.72095	-327.04175	-169.55019	-165.13667	-186.40405	-162.14622	-182.87721	-140.57823	-163.84293	-177.3651	-142.15036	-118.04728
395	-88.473785	-64.88161	-84.34073	-81.28125	-80.602486	-89.8916	-120.33093	-91.27189	-99.26943	-226.1847	-197.69925	-180.17279	-37.077126	-22.908594	-52.901085	-140.42856	-147.15361	-158.89635	-41.687485	-26.831259	-40.128147	-102.96014	-60.71942	-52.69831	-109.3925	-74.6382	-75.7735	-68.22297	-66.25436	-86.17134	-103.349	-63.526306	-61.21098	-62.294945	-43.95521	-67.02591	-59.1151	-58.391075	-86.72163	-69.938484	-45.154907	-47.240543	-93.27453	-67.373314	-60.24754	-118.92963	-100.35204	-135.17723	-148.44048
397	-180.02007	-138.49094	-161.88223	-189.15144	-140.85712	-134.53604	-93.067406	-69.066505	-79.50808	-200.25827	-216.17813	-176.39977	-64.59394	-66.1185	-87.96479	-153.20436	-59.93552	-45.05152	-78.22502	-61.899624	-103.290115	-70.74253	-60.518913	-99.562805	-191.3172	-195.25076	-198.12244	-103.71876	-62.23214	-74.55677	-75.454315	-37.73364	-31.75143	-63.797325	-45.841785	-89.777214	-170.70688	-133.96497	-146.3296	-147.77344	-83.384476	-82.465195	-82.03418	-64.43043	-97.347206	-214.97466	-177.63777	-176.16965	-113.96001
399	-151.97269	-149.6058	-186.19409	-150.82472	-140.01909	-154.52136	-172.59312	-150.90398	-153.65617	-148.62222	-114.22055	-103.09577	-170.93352	-145.4051	-149.58252	-149.97127	-132.96246	-123.18131	-185.24043	-159.75032	-165.22905	-132.33167	-141.8424	-163.6898	-144.75258	-156.35272	-180.84213	-172.1042	-135.5169	-117.39629	-163.69931	-137.78767	-149.8057	-151.59332	-130.53015	-143.00499	-83.811485	-73.69977	-108.8221	-147.9981	-113.177414	-115.211945	-156.56888	-127.404335	-108.364655	-160.06914	-134.34819	-102.726776	-187.97572
400	-431.05243	-416.23688	-393.25275	-348.91452	-374.1519	-425.65723	-352.4743	-369.03998	-371.36172	-341.3907	-359.4406	-355.22095	-470.53217	-440.46994	-449.96667	-342.5371	-364.3844	-433.82883	-332.81262	-340.63202	-336.60077	-291.73276	-318.30936	-307.38214	-362.82166	-366.95694	-363.99295	-382.02988	-372.59784	-343.89563	-325.12738	-324.31644	-316.96478	-297.77798	-286.92548	-273.5027	-294.9381	-280.4745	-249.40092	-355.52008	-353.54208	-346.68857	-247.24948	-279.85666	-351.42252	-288.73184	-280.45117	-254.23212	-311.61496
401	-246.74202	-237.13786	-222.53177	-243.58896	-266.42615	-305.57043	-294.00015	-299.51907	-325.29474	-191.0653	-201.93436	-252.91724	-260.92746	-272.01016	-282.7	-205.77469	-223.16376	-271.69666	-115.876884	-91.18013	-127.22067	-46.727962	-10.002966	-26.612827	-339.76437	-327.5347	-299.64273	-328.59357	-304.70532	-268.42914	-281.7142	-247.73627	-261.6131	-264.40567	-251.57184	-208.99957	-322.4625	-324.4877	-338.21835	-197.20448	-217.65585	-188.2827	-38.829956	-63.185463	-107.20196	-139.80104	-153.54993	-175.52412	-105.21148
402	-153.3776	-161.94638	-221.25282	-83.23746	-106.87319	-132.83737	-191.19357	-205.86505	-279.9022	-219.86491	-120.54811	-107.38964	-156.7327	-161.98337	-122.9363	-147.19016	-163.32248	-131.4449	-81.80971	-66.93116	-86.020454	-98.83936	-98.63035	-115.55117	-148.10252	-122.49364	-129.25105	-138.4554	-108.02136	-96.03763	-135.37033	-125.37451	-167.22072	-120.21324	-143.30301	-194.03893	-199.46729	-133.61487	-136.61636	-122.32831	-59.89821	-69.90511	-86.85353	-57.68124	-92.71588	-80.67183	-58.785923	-78.92016	-107.59271
403	-158.43454	-160.78178	-186.99435	-192.07849	-188.85321	-226.19029	-207.2104	-199.02434	-210.93637	-221.48596	-218.35976	-242.71988	-412.5006	-365.48267	-315.26105	-250.92688	-219.2584	-200.13098	-219.72566	-209.296	-202.64172	-190.96954	-191.32275	-255.57826	-211.35657	-205.12363	-214.06203	-267.4527	-198.83075	-179.3016	-239.02872	-201.43657	-206.60754	-215.45166	-171.99118	-159.75438	-219.0707	-172.46983	-163.25522	-152.93184	-162.55365	-189.47105	-198.19753	-198.13676	-208.02415	-190.31302	-172.59827	-161.89081	-194.76678
404	-330.85388	-45.514183	6.020345	12.784661	21.143847	-78.007195	-9.795787	9.805361	-24.618944	-95.515236	-134.59923	-178.12312	-26.630491	-6.68288	-30.46044	-149.42827	-188.70705	-226.86171	-39.53871	-20.595255	-38.08672	-143.8896	-166.22809	-119.35914	-44.99729	10.389795	2.2375898	-175.10968	-185.63464	-222.8549	-158.56639	-152.77888	-187.25803	-227.78453	-159.71156	-138.89297	-219.41768	-192.35107	-189.86781	-99.57727	-89.55687	-101.6735	-220.32794	-188.71687	-187.03964	-141.51884	-70.02607	-61.54668	-86.44579
405	-122.691635	-54.201954	-47.612408	-60.564445	-84.27476	-149.30528	-71.87932	-61.536194	-86.377716	-138.14983	-120.23106	-155.26009	-141.34984	-122.79267	-142.66496	-143.73862	-136.50578	-144.0762	-165.70544	-143.73398	-158.49713	-123.66262	-105.70377	-103.25095	-80.19039	-78.81774	-109.996925	-122.1353	-91.35776	-99.343796	-135.43243	-124.98009	-112.65155	-150.5093	-127.77353	-128.10387	-123.3816	-107.5296	-96.94417	-145.53215	-109.1469	-113.150185	-138.97238	-110.75063	-122.427315	-118.17636	-82.72883	-65.276	-84.70534
406	-105.05055	-96.22103	-108.43577	-148.05156	-146.44217	-180.4306	-189.43593	-187.7926	-137.85553	-173.63779	-157.022	-167.34886	-213.36836	-220.37265	-219.87689	-218.51337	-205.66397	-232.5198	-184.39946	-151.53343	-140.91937	-226.69626	-169.54211	-138.23373	-197.1521	-169.61087	-129.17711	-196.48349	-178.14616	-201.78256	-147.48315	-189.66106	-213.25545	-154.61243	-197.48961	-200.72926	-141.7538	-141.16751	-171.35936	-317.2074	-283.86987	-279.87592	-229.11456	-206.73056	-193.75804	-156.2934	-176.24864	-227.54887	-174.16435
407	-132.0451	-168.83337	-200.39015	-104.50716	-124.6797	-134.51558	-216.61784	-192.14151	-162.48837	-126.366264	-134.17413	-137.12706	-154.06113	-176.4311	-177.11177	-129.79341	-160.5653	-128.3707	-91.626045	-72.87183	-93.805916	-83.6517	-135.5187	-179.6963	-100.66189	-80.597404	-133.43143	-117.652756	-97.812485	-114.643	-186.22997	-194.97977	-205.95767	-97.78142	-45.212242	-52.234604	-120.22347	-128.55772	-86.960945	-134.69838	-79.54309	-78.4431	-255.13106	-219.9915	-201.20193	-140.19415	-170.84248	-210.47246	-127.68655
408	-76.364876	-44.158554	-47.622932	-66.55013	-55.003223	-93.921906	-35.465595	-16.077284	-26.377647	-67.07306	-34.53878	-37.791737	-51.888718	-30.638964	-46.03211	-59.298767	-36.77168	-59.803406	-44.108845	-10.49325	-6.1664805	-30.134195	-10.782174	-28.931501	-43.36626	-9.352071	-41.510605	-50.57158	-22.71884	-39.736942	-64.85905	-49.477566	-67.25072	-40.03851	1.3964969	-13.031989	-75.85141	-40.677826	-34.328392	-59.046562	-41.25469	-64.97785	-56.66862	-35.30507	-48.563522	-37.026375	-21.782549	-53.80762	-26.659601
410	-358.57187	-357.6181	-363.47433	-308.64227	-307.228	-298.9387	-267.14838	-236.54547	-221.28877	-298.69733	-269.40787	-267.12802	-197.65085	-177.26364	-198.41336	-240.86662	-233.08849	-236.4047	-323.29004	-301.60587	-265.93057	-276.62408	-269.58453	-279.59326	-243.81683	-264.35	-279.6844	-299.96097	-319.88882	-310.96692	-453.95435	-407.54974	-376.76562	-307.33032	-287.3499	-289.7194	-195.78769	-196.35262	-204.82442	-284.73547	-309.83844	-309.38074	-277.52933	-288.28604	-306.5868	-349.30087	-328.98334	-307.6424	-358.6315
415	-100.368164	-100.201096	-132.76398	-79.44471	-76.67625	-69.33695	-113.34824	-28.0113	-16.30881	-91.3576	-104.43599	-98.01534	-111.02316	-114.46478	-144.79636	-160.98775	-125.229294	-141.93509	-34.61882	-50.65413	-73.05637	-74.24081	-64.9781	-55.99134	-135.79625	-107.418144	-107.578156	-55.896236	-44.780457	-67.98316	-96.52305	-114.731094	-88.795265	-174.59605	-135.28561	-139.69518	-182.81567	-98.00196	-48.948456	-64.17347	-97.60201	-142.48413	-80.0014	-87.7983	-108.86386	-99.28859	-100.60972	-144.03143	-44.293385
416	-114.69877	-95.01634	-92.928024	-131.38412	-131.98642	-131.2896	-76.2618	-95.57271	-116.775444	-159.12073	-141.65784	-147.18484	-139.01964	-141.22649	-162.21576	-110.268974	-131.40593	-122.41058	-45.411655	-27.13232	-57.312138	-85.02689	-102.74501	-98.28948	-170.67389	-141.01028	-147.72542	-89.59058	-98.24455	-70.96859	-133.17613	-112.995125	-131.10683	-77.6244	-92.65407	-113.007935	-150.60962	-122.82524	-135.7695	-82.25851	-66.83406	-67.33351	-85.5989	-113.75139	-123.90262	-214.65732	-163.5308	-121.97918	-91.37914
419	-261.9145	-240.60953	-209.62479	-247.87968	-249.10704	-304.38226	-241.15453	-248.58044	-302.4292	-170.47667	-156.13708	-171.56102	-246.1128	-225.0075	-198.4346	-184.81226	-201.46725	-226.232	-246.73457	-235.23175	-244.69554	-235.35326	-246.6981	-226.26195	-211.02545	-236.26369	-241.05579	-241.21065	-258.2051	-269.925	-269.80478	-271.07294	-281.27158	-295.66046	-238.84639	-182.10312	-292.86465	-303.4887	-317.2736	-130.76054	-156.21605	-217.79037	-283.1955	-217.70854	-193.88843	-240.1501	-207.15837	-181.0126	-198.76814
420	-165.24289	-176.88492	-214.16849	-346.16553	-390.57507	-413.75397	-261.97537	-250.51544	-266.84122	-357.77393	-374.60147	-339.75925	-149.95663	-125.64544	-133.55078	-240.50421	-241.36032	-219.87918	-161.33763	-152.17688	-167.65895	-74.750084	-55.547016	-77.0078	-182.82578	-170.9691	-177.83354	-163.69202	-133.76538	-119.54744	-108.32036	-121.108955	-163.78607	-360.2377	-368.09042	-329.8323	-72.390495	-60.550507	-81.94411	-167.57292	-149.63995	-176.8782	-139.07263	-134.19688	-174.23212	-137.51468	-109.42913	-110.21103	-263.67642
422	-490.2319	-458.58102	-454.03415	-501.19986	-480.99875	-459.32877	-503.25198	-488.73334	-482.51785	-552.5916	-526.81476	-538.94965	-565.8044	-545.58655	-558.2879	-199.31065	-218.44386	-230.8373	-380.48474	-341.62222	-316.97235	-418.03745	-333.8043	-286.82132	-344.43176	-351.34808	-319.54062	-472.77365	-416.0949	-367.6225	-400.62994	-428.38034	-465.24112	-435.68964	-458.54327	-490.3806	-371.98856	-399.075	-448.27435	-409.21146	-432.09744	-454.2332	-478.6287	-482.56235	-508.51428	-237.86702	-208.0639	-189.34709	-283.06604
423	-42.452465	-44.434456	-57.034237	-132.08531	-142.78743	-184.54375	-50.668987	-52.094788	-37.10755	-82.96004	-63.206516	-58.057587	-68.31369	-14.359735	-10.206906	-57.429962	-90.912865	-98.12827	-159.462	-109.327614	-46.697304	-30.583843	-41.210644	-56.64721	-182.39229	-142.68304	-111.38049	-86.93032	-85.02944	-49.34178	-86.02432	-62.02598	-42.935925	-112.22448	7.112698	30.191307	-18.979715	0.53114265	-25.771563	-69.99765	-89.10843	-89.263115	-106.81822	-105.03867	-69.18578	-40.785976	-70.25594	-73.82783	-129.0093
425	-124.322655	-125.03709	-149.87114	-91.39434	-77.16516	-78.09974	-86.32641	-76.21056	-91.764084	-85.83933	-76.640625	-97.89164	-89.578026	-80.79263	-90.71613	-70.679665	-63.17461	-74.22411	-62.308907	-56.77364	-78.014984	-94.60749	-60.62247	-62.549244	-110.380356	-59.298817	-64.85625	-113.11937	-68.44052	-60.262115	-125.96703	-104.35634	-127.435646	-93.21719	-87.58826	-129.78351	-70.01203	-63.8976	-108.56717	-101.651184	-81.782326	-90.08042	-120.47812	-95.37384	-100.79433	-83.938965	-73.73734	-91.798485	-80.46015
426	-106.14614	-111.208984	-141.41919	-136.09534	-118.469894	-138.25566	-91.02133	-62.407	-80.89217	-81.32138	-67.60313	-71.41317	-74.01734	-47.19055	-75.512375	-100.98374	-70.9076	-68.261475	-89.79183	-68.90169	-72.72906	-55.570724	-54.213615	-71.416985	-146.04375	-108.16245	-102.15265	-113.08633	-132.44363	-153.8209	-105.51896	-106.14117	-149.28508	-101.95286	-132.45209	-218.4989	-85.93372	-112.489494	-197.16786	-204.3369	-175.76332	-166.94992	-92.65792	-89.40942	-97.428535	-170.10738	-169.57332	-190.5074	-111.96382
427	-117.43455	-90.85577	-108.45438	-123.910904	-117.0256	-144.25008	-88.47736	-55.907852	-74.069435	-142.08449	-115.04841	-129.15024	-141.35207	-119.84794	-137.03261	-166.7137	-145.74832	-172.79933	-147.44875	-135.78973	-169.21707	-97.903625	-104.49468	-146.4521	-52.593903	-36.342045	-59.697166	-94.0393	-66.03164	-78.71655	-147.66968	-108.41689	-113.95355	-60.536877	-37.641884	-47.48723	-82.778275	-60.351944	-68.88249	-157.28075	-141.70782	-145.03189	-50.815228	-26.955204	-52.153614	-51.082146	-60.01929	-101.33871	-125.609245
428	-196.5141	-217.63092	-284.98944	-237.71848	-216.10446	-234.15834	-169.66615	-175.45862	-219.96251	-261.66666	-227.96832	-185.92334	-123.264	-148.56213	-144.9765	-183.77151	-140.30466	-125.90139	-203.45917	-185.60373	-181.4847	-149.37564	-140.54895	-154.9389	-140.32646	-118.546875	-137.89001	-162.4216	-120.48972	-129.63591	-114.02619	-100.9123	-143.039	-187.66246	-134.45982	-116.66341	-176.46135	-168.49344	-162.01306	-221.12372	-224.80873	-195.2616	-487.18878	-497.1581	-556.4212	-418.1291	-348.47073	-315.12134	-296.90076
429	-334.3609	-368.11115	-347.6766	-582.1012	-573.12646	-540.9957	-307.42352	-356.62073	-467.71527	-523.644	-507.59277	-456.60385	-339.93985	-287.52206	-222.61546	-279.0999	-277.47855	-239.40804	-482.84595	-305.4513	-231.92767	-333.08768	-356.84973	-330.3382	-272.2992	-289.86044	-250.27626	-242.46423	-286.62265	-341.56024	-350.24585	-380.49518	-373.13483	-345.79135	-390.4456	-509.20102	-321.9411	-310.84412	-279.3834	-536.6997	-352.82007	-277.7391	-340.67856	-389.09702	-491.096	-306.79547	-358.20258	-390.36618	-305.04034
430	-261.26096	-261.90182	-279.41406	-213.54993	-233.89467	-229.62878	-260.83987	-242.59752	-224.41573	-113.596146	-120.83621	-79.4366	-239.23329	-248.69788	-229.45934	-113.07295	-140.22403	-155.21404	-219.48508	-191.37079	-205.74986	-117.03732	-152.04591	-155.43289	-230.86417	-212.3548	-194.4904	-123.12876	-160.19563	-200.47108	-149.70195	-154.65039	-164.80437	-188.52747	-200.20293	-188.50403	-235.3477	-263.7673	-265.41498	-213.73833	-219.78285	-199.84094	-243.25742	-236.33714	-267.47134	-139.84167	-144.99704	-139.78244	-181.14948
431	-116.57616	-97.25713	-112.34877	-146.27388	-155.84247	-182.40704	-192.18881	-204.8834	-214.16678	-77.46445	-71.75519	-78.634865	-160.57988	-169.3366	-183.44893	-114.288506	-100.08528	-115.10775	-135.14012	-112.10438	-101.146996	-152.78886	-142.54225	-128.37534	-70.37673	-33.37437	-35.403046	-171.66385	-151.1846	-145.53851	-117.902435	-84.80161	-84.50966	-76.77165	-53.447144	-57.810093	-110.01723	-94.84573	-106.84127	-162.88608	-64.77472	-52.811016	-49.711903	-49.58856	-89.48325	-89.64831	-87.61972	-104.269775	-214.44359
432	-119.88772	-116.232635	-156.08447	-279.63495	-307.2804	-282.87735	-117.20157	-145.50623	-211.0927	-151.44125	-188.22375	-163.3651	-140.19739	-133.3489	-136.58209	-205.51904	-187.44427	-220.59763	-138.04915	-125.10682	-68.256516	-167.39023	-188.7494	-215.53197	-72.022644	-71.28867	-78.118546	-208.5839	-239.63142	-305.8633	-113.98611	-126.591255	-170.40009	-222.98712	-213.98174	-251.1745	-78.83778	-66.648865	-63.34758	-230.91495	-233.91563	-274.62918	-79.267975	-48.90025	-68.80981	-170.33427	-158.24696	-161.8058	-129.51506
435	-52.06832	-28.687721	-50.604412	-209.60332	-213.30084	-242.31195	-144.99884	-138.34906	-182.51866	-138.32332	-152.84467	-138.06592	-165.46342	-150.53862	-162.25453	-119.00707	-131.96397	-186.28694	-138.13785	-137.46263	-185.82976	-196.57767	-197.55792	-231.22128	-58.151268	-50.09363	-90.3729	-251.28958	-236.21951	-235.58618	-125.091934	-83.96796	-59.50189	-167.27437	-194.62653	-228.35788	-71.157845	-106.867355	-97.04531	-189.35684	-160.4917	-112.588486	-73.72395	-119.6643	-199.45059	-255.53073	-188.45776	-167.59952	-100.46804
436	-250.8223	-204.55222	-198.35204	-137.9217	-131.27048	-161.57127	-220.35234	-147.76755	-105.26336	-93.45253	-84.43431	-117.293365	-136.01767	-129.52809	-107.96185	-90.812454	-112.284706	-115.64166	-195.32036	-208.37376	-216.54843	-67.20113	-85.04995	-93.10323	-239.62206	-93.0934	-48.57708	-107.03701	-125.71104	-148.83937	-224.08539	-212.40723	-203.84396	-63.66178	0.8191313	-12.241324	-152.1096	-167.03343	-193.78386	-188.46648	-155.44205	-147.22081	-156.06247	-153.16115	-179.30107	-209.69916	-176.30463	-152.02711	-164.73895
437	-110.78001	-100.449684	-130.13	-159.67003	-121.94868	-131.49011	-139.90434	-115.91763	-130.78069	-135.95486	-111.88017	-131.1208	-139.51744	-104.826614	-114.8312	-108.850746	-96.82976	-114.738014	-128.38164	-110.744705	-133.57138	-133.15468	-104.820335	-110.68776	-96.31082	-85.51358	-114.11248	-151.7435	-124.461044	-144.91422	-91.13775	-82.453285	-86.92412	-143.42741	-112.785835	-113.7474	-105.83202	-99.23001	-150.71956	-123.27553	-105.346245	-117.86436	-131.08401	-104.33428	-111.27714	-97.45302	-95.14056	-139.53647	-141.2506
440	-72.03668	-73.22329	-100.663246	-178.7914	-137.89255	-131.0537	-140.6814	-111.64827	-98.995186	-86.23302	-91.5325	-116.78826	-121.6411	-95.30322	-80.869934	-100.24045	-80.28445	-86.54211	-37.790554	-37.19634	-58.177876	-109.3765	-109.423134	-105.72357	35.089436	52.353683	21.752132	-131.78984	-113.64398	-116.92356	-110.536446	-115.53052	-109.539055	-77.75559	-77.78035	-108.22325	-122.667336	-131.13455	-147.71469	-89.9175	-98.46863	-105.41715	-128.49507	-100.4649	-101.24548	-66.53064	-88.332375	-109.55604	-55.176437
441	-177.38774	-144.96992	-154.28477	-113.00172	-98.020195	-98.90501	-145.87433	-121.14299	-132.47775	-180.45563	-162.22046	-178.63312	-191.29486	-155.40465	-168.33925	-122.223434	-110.50519	-136.22725	-174.99216	-128.03459	-112.760635	-174.20474	-159.61266	-167.7838	-196.54861	-169.63321	-186.29257	-87.785774	-81.17122	-106.80584	-193.3341	-174.62209	-191.88881	-158.4327	-137.21259	-150.92706	-109.810326	-94.27894	-120.99187	-87.9033	-57.941643	-86.65169	-200.88716	-96.610985	-77.3427	-181.11623	-173.81111	-225.4637	-225.229
442	-161.08026	-169.07043	-193.77773	-275.78162	-228.32272	-204.11644	-224.86375	-235.08905	-261.23245	-276.90207	-233.2688	-229.14227	-262.66577	-201.39978	-176.53793	-180.40285	-198.36809	-254.80595	-276.3364	-239.43668	-213.49368	-238.47845	-228.61197	-249.69153	-197.52808	-205.49289	-235.9175	-239.70802	-248.09116	-289.3118	-252.57092	-244.2747	-257.4241	-196.07886	-190.31036	-215.3834	-166.74757	-177.97772	-189.347	-236.53801	-234.82544	-241.2374	-196.28535	-193.72089	-171.0414	-183.10794	-185.6747	-217.17578	-231.12923
444	-253.2419	-272.2393	-258.9681	-234.77675	-231.36035	-222.67433	-309.5917	-295.14612	-261.46793	-270.20285	-267.02206	-218.51749	-231.2852	-242.94421	-217.47966	-207.91699	-225.33597	-221.49486	-302.86307	-276.58072	-250.45822	-276.80176	-266.26102	-290.66132	-269.7437	-248.42041	-245.20828	-215.81117	-234.36417	-265.6309	-176.90323	-221.2641	-260.2125	-333.63602	-305.90363	-308.5983	-206.42267	-249.83928	-273.00647	-277.38327	-288.86313	-327.8768	-208.99149	-241.00345	-251.82405	-316.5475	-285.38712	-251.40352	-348.86182
445	-415.344	-308.48004	-234.09428	-307.9476	-343.35675	-344.75824	-275.60214	-328.68677	-347.2319	-339.55576	-388.5427	-382.14377	-234.9865	-288.62997	-300.0219	-466.7933	-392.11368	-320.1141	-395.0056	-327.66263	-271.8821	-430.51245	-353.22327	-275.95618	-379.8201	-436.6732	-474.6103	-631.43475	-470.07684	-388.8709	-450.13614	-476.2704	-420.64713	-404.509	-343.01706	-270.3738	-399.6418	-290.31104	-222.66356	-164.83112	-189.63953	-159.63118	-338.39923	-302.97452	-237.66914	-336.60687	-385.66922	-401.81393	-318.41068
448	-133.58873	-76.81262	-82.40753	-30.67203	-13.594098	-38.279762	-96.91303	-90.291794	-106.11446	-171.09335	-69.99491	-49.398952	-68.145836	-69.37195	-99.3252	-225.18448	-221.33264	-159.96526	-89.42119	-64.314644	-58.313515	-110.31816	-102.664024	-122.91053	-135.6819	-130.60274	-143.14998	-79.75182	-61.453518	-87.233475	-69.56124	-55.95963	-74.191734	-161.16217	-191.70438	-279.778	-75.28739	-56.950325	-52.778027	-92.19908	-105.77654	-154.06674	-102.65298	-86.27709	-125.909004	-144.36035	-155.55186	-156.19838	-108.24469
449	-418.99045	-439.98062	-443.26556	-442.4087	-443.97403	-420.64395	-426.43982	-418.388	-383.29684	-435.04584	-451.07455	-471.27664	-522.5019	-471.6668	-442.10028	-480.20828	-469.06927	-471.32654	-439.6292	-446.15167	-453.2809	-492.5151	-480.38095	-469.87708	-447.23337	-454.08405	-471.72952	-473.46124	-451.2893	-440.77942	-390.29324	-422.12112	-461.26727	-463.2105	-446.59784	-421.50055	-461.2552	-465.41263	-471.6627	-495.5338	-478.6052	-475.6529	-485.7025	-479.71213	-487.57645	-457.4708	-444.10233	-472.91092	-516.42816
450	-370.4842	-259.64038	-184.2818	-236.04039	-178.0721	-102.20995	-173.71791	-228.532	-320.36813	-101.084885	-155.36447	-311.46094	-272.8957	-295.45178	-279.02557	-224.20541	-253.33878	-234.4034	-393.08502	-352.80807	-298.45917	-309.4294	-340.85156	-366.88394	-375.13196	-369.04346	-319.51657	-376.2731	-397.0994	-400.90628	-459.18176	-460.1032	-464.65536	-400.61206	-397.0926	-431.46753	-168.72643	-210.56462	-171.70523	-174.92809	-209.9138	-158.97629	-211.41978	-271.36197	-298.91815	-156.18202	-210.131	-190.8029	-145.42207
451	-471.8446	-324.42432	-252.55951	-423.18423	-372.0324	-344.41653	-284.1546	-306.97418	-275.15826	-483.87936	-448.105	-391.11807	-143.15509	-139.49417	-183.75545	-125.50157	-102.0801	-153.32294	-159.20709	-218.78282	-257.31122	-282.21014	-252.1411	-252.90207	-327.2705	-288.07733	-268.70074	-182.31133	-207.25381	-150.04114	-209.86717	-211.68648	-249.48409	-268.89484	-269.62836	-282.56183	-117.99362	-174.17578	-179.97064	-221.35262	-206.18857	-211.97968	-210.55339	-203.93095	-223.16603	-308.16412	-203.37306	-127.57503	-209.31517
452	-223.77338	-186.16893	-143.9974	-169.6743	-165.52977	-151.02544	-106.37324	-75.84477	-71.4475	-252.79362	-232.29626	-236.29938	-128.78535	-119.125374	-155.01384	-93.892784	-51.136547	-56.21435	-245.49997	-203.24698	-178.41318	-183.10603	-163.74832	-162.8424	-164.48372	-174.60165	-142.09111	-155.09476	-155.58472	-146.24986	-128.8195	-94.38825	-109.881195	-146.97638	-172.73929	-145.8756	-149.55074	-164.63057	-218.45706	-95.937164	-89.567375	-129.97284	-181.65533	-193.3202	-171.67241	-143.3219	-156.37637	-157.0248	-24.207878
453	-110.38441	-55.37791	-44.21389	-54.00921	-18.319471	-27.690928	-71.48879	-79.509796	-118.31306	-131.95111	-109.514565	-75.995476	-167.10542	-194.32169	-276.68997	-54.540768	-71.399185	-140.31586	-70.84864	-59.505695	-84.366615	-43.85032	-63.07801	-47.439487	-87.45268	-58.9265	-84.99895	-122.094604	-97.29353	-116.46631	-99.72407	-135.37164	-166.21362	-112.92858	-83.690704	-96.649956	-72.34852	-59.257626	-77.154205	-60.442886	-29.565128	-36.975784	-30.264166	-22.13889	-38.511425	-237.11656	-218.78127	-208.76169	-18.76629
454	-224.23497	-188.42155	-192.65114	-196.45944	-164.48433	-147.35103	-181.22137	-156.1098	-176.06946	-235.4715	-186.00688	-172.1172	-226.78807	-196.80516	-198.61595	-83.89017	-48.88991	-72.01589	-191.19824	-186.91325	-231.16873	-274.2621	-238.61642	-242.1889	-241.43576	-195.94449	-195.7624	-136.43654	-149.4252	-181.55469	-224.05095	-206.82689	-215.98773	-258.99088	-226.43959	-241.32849	-242.57918	-191.61398	-194.08463	-189.64984	-164.84044	-165.8588	-176.65523	-176.6175	-178.3764	-149.49197	-158.46573	-132.2219	-33.70521
455	-95.84923	-80.173615	-94.75822	-100.582596	-77.08738	-88.00188	-79.35512	-67.72307	-102.34022	-61.48328	-53.45213	-82.31278	-87.59215	-87.59379	-134.0262	-88.372375	-84.917175	-87.30842	-62.512184	-26.304295	-39.434032	-79.58357	-53.791126	-76.88997	-47.8067	-62.43902	-121.57914	-46.60583	-43.666725	-49.718143	-156.74011	-113.585434	-115.00411	-28.58476	-13.742683	-55.762096	-87.63325	-74.470894	-89.26994	-95.76029	-72.641014	-93.24705	-62.116463	-48.13177	-67.982574	-92.31456	-47.66355	-42.24566	-79.102165
456	-42.36954	-25.666338	-53.210217	-125.47563	-85.827255	-98.72467	-128.09375	-86.36014	-94.89723	-122.38288	-100.90141	-119.795685	-151.87479	-112.35885	-118.46026	-114.257324	-75.53806	-81.58536	-73.16787	-34.55055	-50.907997	-119.649345	-82.99122	-88.28266	-78.838554	-46.337067	-58.022697	-182.02635	-138.48822	-145.59625	-79.11117	-46.731956	-57.404606	-187.08115	-147.12689	-156.36731	-140.00859	-134.4551	-158.89685	-165.27687	-125.57751	-133.8852	-57.986362	-34.73754	-57.694836	-115.6542	-101.98534	-125.06787	-51.842354
458	-159.89807	-181.04208	-227.6473	-198.24461	-232.98003	-261.22183	-192.09416	-225.66101	-269.4655	-185.26875	-142.11926	-116.18741	-189.9955	-153.42535	-171.73303	-223.33398	-226.13887	-280.5444	-157.1398	-154.52802	-164.47409	-47.611603	-31.71991	-61.3404	-175.42053	-161.81598	-197.04669	-195.52512	-189.95085	-226.35341	-201.04208	-176.21571	-208.43977	-121.52936	-67.70353	-80.6896	-245.87234	-138.68678	-100.43456	-282.74643	-225.5763	-217.60992	-265.52847	-218.35236	-177.56796	-284.89798	-264.91776	-251.87495	-238.61548
459	-251.27142	-268.14282	-269.38974	-340.19302	-381.0115	-491.13052	-249.0225	-273.74832	-283.83493	-359.1105	-298.20038	-241.58406	-333.97977	-283.27536	-264.48557	-232.39923	-257.07736	-232.73143	-201.1839	-199.10709	-168.8741	-205.83507	-230.72491	-239.9164	-174.04709	-178.9882	-171.91599	-392.58133	-358.52402	-357.78217	-163.3083	-183.93701	-202.08293	-126.77988	-101.40847	-96.12986	-136.32277	-122.91088	-109.3433	-70.67813	-52.971004	-61.197613	-146.59337	-128.19815	-135.7721	-156.81165	-128.92162	-136.30554	-207.04349
460	-135.02187	-115.18333	-96.63643	-156.91618	-147.69846	-167.62148	-102.44595	-119.48998	-139.41444	-158.27065	-155.39467	-156.9739	-130.65459	-120.249176	-136.09938	-157.74878	-137.71745	-158.28525	-154.27562	-128.24037	-141.98746	-128.98888	-122.69286	-151.1997	-118.672424	-117.08016	-155.37895	-140.38965	-105.82083	-111.212685	-128.766	-118.56986	-135.45296	-182.97307	-164.19681	-174.6233	-173.53085	-169.98225	-197.23561	-210.16743	-172.42749	-171.97005	-189.50293	-161.72362	-141.29701	-97.576775	-90.240524	-123.528496	-142.81517
461	-166.66754	-162.98235	-169.93706	-187.13324	-174.55884	-180.0334	-149.20497	-156.58253	-184.26338	-223.8396	-216.22601	-212.68277	-207.58708	-161.43419	-144.28746	-255.7808	-192.71419	-170.2936	-204.79074	-189.16794	-187.79974	-187.85526	-183.1925	-183.00359	-162.50418	-163.50072	-189.36345	-170.31859	-167.64473	-216.87556	-183.09377	-171.57904	-185.32336	-220.30899	-159.67719	-133.71187	-186.62599	-174.0464	-167.2448	-182.38808	-183.3667	-196.50723	-184.42639	-176.64775	-190.20149	-198.06085	-183.07816	-163.87106	-201.84476
462	-155.99796	-81.25373	-83.45373	-200.28223	-167.59044	-154.65172	-118.59572	-152.61429	-173.55171	-142.33694	-161.79199	-223.44034	-138.19919	-118.215164	-141.1316	-123.363945	-97.46292	-88.47635	-155.72426	-133.6361	-110.587715	-137.36734	-66.833984	-64.00311	-95.44079	-109.31048	-183.72992	-165.75108	-167.31772	-181.51868	-198.06851	-156.90959	-151.64172	-113.58958	-108.71812	-133.73558	-156.24986	-114.00731	-106.32932	-90.36693	-116.95988	-188.94858	-135.07315	-124.08468	-179.63702	-139.65506	-129.6312	-108.25786	-134.25893
463	-62.17018	-26.245949	-47.009426	-74.10366	-39.845	-43.54612	-29.36956	-29.778198	-58.25884	-76.64937	-41.813602	-37.01328	-49.146877	-25.808922	-19.735067	-80.02728	-64.6697	-80.97336	-40.66756	-46.84885	-58.158875	-97.6419	-80.08278	-65.75353	-110.38065	-85.38734	-76.896675	-85.10255	-49.86921	-41.34286	-120.06648	-94.139244	-84.34156	-15.569754	-11.216798	-51.869564	-64.047066	-48.169827	-59.17872	-34.730965	-41.575497	-42.9914	-54.014557	-48.38505	-53.80333	-48.8187	-26.530605	-22.792675	20.059528
464	-160.03796	-194.76518	-186.71466	-202.59978	-139.5118	-124.629425	-156.27908	-139.32187	-101.31084	-106.096634	-143.40387	-130.13138	-157.08243	-190.84706	-177.24368	-71.183685	10.2528515	9.065743	-78.45988	-107.421425	-100.950554	-211.26129	-216.2729	-196.65298	-242.9815	-253.72893	-222.94933	-109.289536	-74.51623	-49.69152	-149.07062	-159.0903	-110.46082	-227.73732	-216.29112	-161.36255	-193.65869	-232.96031	-227.73701	-60.026367	-87.95434	-177.3095	-218.10693	-201.7017	-171.74654	-125.3623	-166.21349	-171.8974	-133.58301
466	-158.21255	-117.41287	-91.00724	-209.6211	-204.13478	-236.68	-191.02666	-130.07512	-130.40564	-138.98761	-73.329216	-86.780785	-143.34041	-116.14992	-126.090996	-92.50197	-79.29677	-98.355774	-53.35592	-35.204067	-52.283173	-44.871124	-75.03594	-99.31746	-87.44339	-68.888275	-76.43804	-89.01089	-64.96729	-74.19043	-65.78614	-38.44381	-59.53974	-138.3549	-109.323845	-125.32885	-112.58811	-97.579094	-98.69409	-6.221392	7.7002687	-38.791367	-154.26427	-105.602646	-97.43527	-60.47128	-71.60953	-125.1888	-63.800682
467	-137.32318	-164.4538	-154.1147	-123.43422	-109.955986	-138.62813	-299.4543	-289.08337	-321.8039	-233.92929	-159.54439	-143.3575	-108.290054	-83.1939	-85.71987	-135.27701	-93.908714	-91.96347	-82.369385	-88.32896	-104.3386	-70.87575	-83.88306	-86.17604	-76.58287	-85.58315	-89.54483	-265.76956	-219.03008	-223.96269	-150.07565	-131.6656	-141.9367	-142.27995	-165.83875	-226.10522	-167.4484	-166.79608	-192.45935	-254.72304	-251.96777	-287.49792	-215.5453	-194.71233	-197.6486	-176.51385	-28.402098	-6.6127515	-12.782215
468	-289.7122	-324.88202	-430.86926	-443.88757	-454.73837	-457.33618	-391.92984	-376.207	-352.46725	-259.10556	-273.3369	-264.70602	-269.2084	-278.44147	-264.18698	-393.20868	-413.91443	-450.54068	-438.83588	-429.82233	-405.0487	-498.28387	-500.933	-476.10464	-357.37582	-393.53314	-384.11948	-388.36588	-431.88712	-503.5339	-488.1937	-522.4181	-533.15045	-402.62402	-441.57993	-454.98984	-391.57642	-409.86212	-358.56256	-394.5579	-423.57477	-472.68793	-286.07938	-323.95715	-329.0656	-361.69574	-349.3413	-311.76224	-392.50946
469	-601.8971	-570.4308	-547.5659	-107.81514	-117.17188	-69.573784	-383.24142	-394.90018	-323.0018	-204.03697	-236.5986	-180.68259	-371.96094	-371.77292	-415.2818	-208.04259	-210.71152	-201.17805	-146.09471	-147.27203	-191.73135	-162.06639	-170.3691	-119.52472	-525.26447	-248.44861	-190.89822	-609.11365	-666.928	-723.9192	-324.88098	-279.66385	-198.0144	-106.04172	-116.1877	-151.27406	-440.23447	-368.27975	-379.81906	-352.77853	-157.28403	-88.72285	-401.32788	-412.73978	-490.5425	-157.607	-168.4853	-175.47552	-929.32733
472	-124.30496	-96.98785	-101.84949	-275.32025	-253.4654	-263.05426	-204.40276	-158.20544	-137.52171	-136.17372	-131.53033	-147.27025	-220.15608	-213.91115	-216.06613	-171.13513	-135.51671	-141.08623	-151.49008	-140.32584	-184.04831	-318.5556	-306.1275	-326.9642	-365.01337	-370.64722	-392.2605	-541.986	-539.9768	-545.3364	-175.76677	-148.48073	-118.90089	-124.979744	-115.47186	-129.71005	-181.56503	-165.8846	-180.24602	-101.696945	-111.13457	-174.77704	-183.43547	-160.79228	-167.13898	-290.4109	-281.29755	-300.95898	-149.65904
473	-127.406624	-152.37035	-150.37384	-51.22481	-52.812393	-72.653206	-29.48957	-14.915934	-58.26239	-117.181305	-109.954994	-91.76293	-47.408783	-19.009161	-22.951412	-209.6934	-180.73396	-184.88974	-243.01004	-132.01648	-120.52662	-72.08965	-64.82556	-51.80458	-75.95731	-43.85025	-60.608192	-28.7106	-9.199444	-31.871931	-10.073778	-20.707378	-92.818985	-182.37837	-210.03186	-214.52754	-53.962994	-24.33063	-45.140915	-79.08095	-81.95347	-86.47233	-127.52079	-149.1481	-199.32605	-217.7415	-222.82771	-184.03716	-31.085814
475	-144.28427	-167.3149	-175.38248	-187.25433	-168.86842	-178.51816	-6.909909	3.0927687	-33.054813	-129.00162	-111.52297	-133.75041	-164.02917	-130.3442	-117.66953	-79.25888	-26.238304	-35.630245	-64.43297	-75.23361	-116.18501	-103.88199	-110.14038	-106.08201	-244.97581	-264.20844	-229.05693	-77.89516	-1.4238173	-5.9060707	-75.819115	-60.974106	-82.97832	-262.91586	-248.90607	-268.8417	-23.29454	-8.601958	-33.91625	-123.10646	-55.886112	-41.8147	-143.0194	-147.7834	-95.66823	-252.78731	-220.58202	-229.92287	-69.77626
477	-62.222244	-3.588143	-13.287948	-190.64935	-217.97122	-280.13544	-180.26808	-173.10611	-140.38782	-147.64256	-161.30098	-163.48141	-217.67995	-242.3762	-249.67046	-166.03543	-42.840763	-17.072254	-104.17937	-68.303116	-41.012344	-73.379486	-61.777153	-58.748993	-178.40062	-244.19003	-474.60873	-144.7238	-130.5142	-141.63121	-123.71042	-90.770355	-64.94996	-102.428764	-108.42316	-104.03222	-64.07251	-78.739006	-110.2438	-124.713455	-139.12224	-118.26646	-212.66493	-251.49583	-281.5874	-213.61404	-53.080494	-24.390457	-34.35458
478	-396.69186	-411.3156	-442.05286	-296.01688	-274.3125	-275.63632	-204.21722	-175.76782	-211.1792	-213.70485	-189.79294	-217.28342	-317.5898	-315.0959	-358.40292	-350.84872	-303.84003	-286.12357	-373.91455	-376.2419	-403.51498	-384.14532	-382.65146	-392.43597	-405.51093	-408.86182	-450.3779	-305.43948	-312.41418	-324.67004	-190.51538	-210.94493	-323.25833	-344.01263	-343.32507	-356.02368	-268.44034	-302.40402	-326.87915	-428.10135	-354.24066	-320.89282	-358.51154	-360.24188	-341.4034	-388.34454	-400.33997	-435.36212	-355.2804
479	-136.14172	-177.22742	-218.69856	-83.908356	-105.99196	-54.723644	-290.25305	-287.5828	-274.79437	-114.74626	-102.733215	-113.35338	-143.88069	-162.39001	-186.64787	-124.31494	-116.252754	-109.40273	-222.21579	-196.1222	-137.19974	-242.1158	-235.29834	-236.98695	-69.63439	-44.863316	-64.08084	-178.61282	-189.20833	-136.90352	-26.800259	-6.3651714	-20.873034	-263.1318	-217.76523	-165.68506	-346.25327	-336.13654	-344.76508	-304.87436	-273.3342	-278.63736	-173.0504	-165.12999	-144.72267	-185.23749	-185.92007	-197.3339	-182.39812
480	-306.0368	-302.20087	-250.60533	-246.16534	-290.42108	-373.71237	-309.16336	-313.54688	-266.7915	-289.7875	-313.128	-284.8893	-308.11612	-331.43924	-312.57196	-318.0179	-348.13916	-345.6206	-330.69455	-335.99652	-284.86752	-357.94748	-367.18777	-334.50983	-346.43365	-375.28708	-396.64542	-411.82184	-366.3685	-311.8321	-301.50244	-317.69965	-277.51282	-246.0502	-277.94528	-239.82054	-242.96819	-286.35132	-301.6866	-294.48413	-249.30408	-171.51965	-154.51187	-210.3411	-222.39885	-293.5184	-310.85764	-261.82312	-343.36496
481	-354.4897	-359.54697	-343.14758	-315.9602	-325.04257	-300.9919	-332.24927	-283.844	-240.72769	-226.59286	-257.67053	-358.54944	-247.01212	-243.07205	-213.0999	-178.6205	-203.29475	-277.4656	-262.53528	-258.76382	-256.5627	-291.55447	-252.2563	-223.75406	-202.07367	-234.19435	-299.924	-276.36972	-285.64423	-304.30313	-202.1355	-225.58586	-262.08554	-285.67584	-246.62282	-213.43434	-271.05374	-232.97597	-183.23714	-187.6425	-200.28609	-174.09396	-234.09473	-222.7082	-201.15355	-196.32666	-203.83481	-179.24467	-241.11076
482	-270.01065	-222.0311	-178.1952	-168.18558	-205.32013	-214.93733	-243.43985	-262.31042	-252.19487	-320.47406	-310.3241	-321.5602	-346.2464	-330.6915	-355.01105	-380.46082	-333.8709	-329.23654	-382.09198	-326.1099	-310.884	-356.8169	-321.14133	-305.89447	-359.5764	-355.43063	-361.44904	-338.8861	-345.4972	-375.61832	-403.0088	-378.46133	-409.8559	-373.42834	-349.8005	-373.75302	-382.4059	-354.07864	-364.9269	-399.29764	-376.76602	-388.56036	-387.26086	-373.81754	-396.45987	-382.5333	-362.06836	-396.87466	-409.52634
484	-235.33328	-191.06772	-146.86119	-327.25742	-335.75922	-345.64612	-173.78192	-158.79597	-172.4761	-381.1832	-349.399	-350.69897	-136.10893	-130.44756	-161.70418	-209.16762	-172.41386	-160.79189	-176.67738	-165.64355	-202.77814	-317.3245	-325.2504	-384.3914	-188.84657	-174.82144	-184.90079	-308.6082	-286.79706	-275.11325	-252.12735	-222.1922	-230.67912	-356.949	-329.4551	-350.11652	-172.90498	-161.78749	-182.13503	-378.78403	-367.3274	-375.98666	-235.50142	-227.10272	-246.59077	-239.6095	-163.59737	-119.41116	-64.72564
485	-253.14552	-254.36055	-237.80498	-234.43196	-255.76794	-275.48407	-250.31485	-263.59195	-241.24762	-207.8314	-231.1863	-207.10594	-184.51723	-208.9668	-211.99362	-305.1073	-267.73175	-244.03156	-254.28322	-237.38896	-194.77101	-211.04591	-241.67749	-292.31888	-227.19249	-253.97165	-382.97858	-242.54817	-239.09921	-196.39261	-327.74356	-260.42902	-220.69514	-233.20413	-256.8215	-277.43268	-349.9409	-275.58838	-233.57634	-192.51273	-206.88376	-180.55983	-216.76405	-245.72665	-301.02942	-318.80917	-301.90753	-261.4673	-238.96877
486	-108.63394	-85.1658	-103.197	-86.39129	-53.29524	-65.27389	-67.09299	-66.932335	-81.358604	-91.48511	-72.65099	-94.44039	-135.45088	-100.02129	-93.53641	-110.570625	-98.15034	-113.22248	-109.29436	-99.71503	-131.70178	-96.73773	-85.79159	-114.30622	-82.96036	-81.73082	-102.11462	-96.98196	-98.82596	-128.68472	-115.97655	-95.20105	-111.66747	-87.41518	-82.79125	-107.35249	-120.50724	-24.229801	-4.526936	-86.20312	-78.35476	-78.74522	-64.99356	-53.130524	-80.22956	-140.031	-104.71947	-118.47357	-76.58029
487	-283.1745	-263.57465	-278.3226	-178.12608	-197.3909	-214.82393	-82.42295	-42.920097	-64.80269	-222.82755	-229.37383	-280.51855	-256.81122	-252.11955	-275.38724	-270.91348	-235.94965	-257.3766	-282.1222	-271.95343	-284.76697	-357.6561	-349.87375	-345.19452	-219.5882	-240.3066	-281.1468	-203.25017	-68.56756	-44.091476	-185.17786	-222.4336	-261.68958	-282.90955	-265.60028	-262.26822	-331.32523	-312.77094	-310.69217	-272.13046	-255.99992	-278.02805	-259.7848	-297.14816	-327.00632	-143.13843	-174.65341	-214.63638	-305.8406
488	-447.08417	-430.86853	-388.73523	-442.29193	-447.39288	-458.41537	-384.62207	-406.36685	-374.09952	-414.4749	-431.25034	-436.15372	-457.5386	-450.41675	-437.28278	-498.4971	-441.38672	-394.33502	-501.35803	-470.17758	-457.26718	-463.4743	-430.78772	-377.91068	-344.0634	-385.48514	-402.84067	-457.2659	-451.47995	-425.02853	-389.70068	-378.50583	-327.32022	-429.53564	-435.19635	-438.3745	-427.5559	-424.1111	-395.35098	-447.51175	-451.97852	-485.21765	-407.13	-413.6502	-428.05472	-461.05875	-435.41885	-403.61075	-412.72687
489	-162.64705	-148.24188	-139.69055	-168.08977	-154.82259	-169.91464	-186.65819	-180.26648	-189.3885	-172.44765	-159.3447	-167.81213	-218.65465	-209.90497	-205.79292	-155.06525	-152.13304	-172.95969	-164.86133	-157.25352	-158.12418	-169.26929	-170.8874	-177.7546	-147.88434	-131.99936	-150.24692	-220.75378	-207.93443	-221.10547	-172.68803	-184.42343	-191.44661	-216.67426	-197.76465	-181.00592	-190.03526	-189.9621	-205.88193	-199.43248	-197.89253	-229.04808	-174.58583	-170.92123	-195.51553	-140.34857	-117.360756	-139.24104	-165.07033
490	-284.70505	-279.33868	-282.41525	-371.7495	-408.43054	-521.1849	-198.3599	-182.16583	-215.76584	-240.04611	-252.62659	-251.19455	-399.40787	-410.0249	-417.3746	-253.32497	-239.45668	-277.67715	-246.52019	-230.9461	-254.81834	-329.56854	-322.93536	-350.39502	-318.35895	-307.97775	-308.80392	-272.72534	-237.69853	-190.58955	-362.54694	-350.99597	-311.37927	-268.31583	-237.56651	-250.12495	-235.27411	-230.71631	-275.7395	-310.38812	-330.06866	-341.85522	-230.35133	-256.24576	-248.79633	-312.6177	-310.7841	-281.38315	-271.03394
492	-227.82974	-259.5355	-353.04828	-232.82462	-199.02306	-174.96567	-274.0913	-269.0522	-275.13068	-250.29605	-247.37799	-253.7573	-183.40538	-202.27393	-254.51291	-248.8864	-232.43654	-244.2025	-244.13979	-222.78728	-220.99835	-240.34634	-243.34586	-237.5597	-254.40712	-219.36186	-192.99362	-218.88994	-185.71707	-199.3635	-255.79147	-257.60788	-281.31174	-236.58026	-242.21193	-283.05273	-238.90985	-223.88351	-209.28561	-194.1212	-221.89384	-281.2749	-308.6599	-296.92447	-287.09732	-270.99017	-288.67227	-329.95908	-166.33635
493	-189.70471	-141.19087	-141.49326	-205.75305	-170.33096	-138.48297	-186.4996	-150.9501	-131.45361	-170.61748	-162.74237	-169.87996	-218.0057	-210.88313	-210.44383	-177.8648	-192.1431	-201.67699	-186.81812	-192.45477	-185.58337	-158.95276	-178.25838	-205.34602	-120.94746	-136.00925	-130.48976	-151.93597	-175.801	-210.49542	-238.41211	-225.27557	-217.76062	-278.35394	-201.74942	-161.92404	-194.93005	-213.00676	-253.32881	-283.47552	-269.9546	-267.5814	-248.49352	-239.1474	-236.82367	-285.3309	-189.28273	-165.4934	-211.32237
494	-334.77698	-336.40988	-337.99225	-275.1057	-298.26648	-328.42233	-229.5331	-255.0268	-246.90137	-252.00963	-274.48627	-316.54483	-323.01077	-322.5658	-287.40118	-399.78024	-357.1956	-332.91895	-406.61655	-401.52628	-405.01785	-362.5567	-371.69614	-398.40494	-409.02267	-392.5317	-396.40033	-406.8814	-384.81216	-394.22058	-256.16733	-277.22772	-259.91376	-299.6624	-325.53592	-362.04547	-357.60275	-359.06555	-389.35626	-370.3822	-349.5117	-327.30426	-364.55786	-346.64038	-342.44827	-388.76053	-368.4877	-385.05692	-367.92685
496	-445.77048	-398.26685	-415.46744	-378.9072	-390.09973	-434.03522	-252.7188	-241.6644	-283.89758	-386.51578	-371.05826	-402.86926	-408.15573	-396.46048	-427.38992	-215.44138	-205.56212	-244.59235	-423.23337	-386.9761	-390.6446	-282.77887	-310.36063	-369.22583	-151.4549	-143.47884	-186.80977	-279.9381	-323.02548	-394.29532	-384.73566	-382.14294	-377.67175	-122.444824	-105.080475	-138.6572	-436.06122	-414.6778	-428.8046	-286.1291	-282.67484	-260.90283	-127.73607	-111.247	-137.20323	-350.59027	-340.32715	-367.06973	-318.78067
497	-29.955873	-32.86598	-83.845604	-193.35855	-235.64072	-247.70865	-120.36568	-123.30571	-106.4954	-147.46187	-161.07784	-175.62749	-83.485306	-118.084274	-142.17859	-119.58042	-114.04566	-155.95491	-17.775276	3.1142602	-32.800224	-85.19351	-24.72446	-38.54146	-176.88107	-148.58987	-148.50328	-100.7614	-56.625027	-64.045395	-122.58301	-83.32124	-82.30898	-82.51855	-57.505936	-47.61384	-150.15256	-160.37949	-203.00856	-111.77509	-94.27821	-103.79353	-92.16058	-32.186474	-64.44773	-176.7702	-151.78828	-199.58417	-113.57581
498	-352.31857	-309.49942	-294.87976	-238.25633	-237.60583	-214.76294	-258.23053	-214.88287	-202.67345	-115.25139	-136.31721	-148.88887	-131.57304	-127.10395	-143.48503	-137.99756	-124.591965	-140.13094	-197.53542	-166.65709	-180.24321	-159.4926	-150.4473	-152.43283	-195.36685	-180.94037	-208.38394	-224.21707	-191.12529	-200.966	-230.35805	-208.98181	-215.67593	-157.50409	-163.38925	-125.9835	-214.29582	-188.82906	-161.26147	-273.92114	-235.35329	-215.13625	-283.6697	-256.15994	-243.55815	-199.07538	-228.29646	-305.61755	-238.89545
499	-182.0276	-202.22864	-203.97145	-236.01175	-266.58365	-244.85948	-274.62964	-210.08127	-145.58879	-218.32349	-252.6626	-266.8739	-158.9076	-177.99475	-201.02336	-155.67697	-175.11021	-167.6168	-213.1248	-189.7287	-190.09593	-186.0834	-148.42886	-136.35643	-91.13869	-90.06922	-93.64836	-182.62575	-168.63332	-184.76515	-188.07858	-206.29741	-192.01953	-143.76442	-134.49947	-146.64774	-236.98383	-155.55318	-93.535	-184.01833	-218.07394	-281.11902	-143.77452	-194.00174	-241.30632	-154.52823	-150.13803	-151.02344	-144.16893
500	-21.90485	-19.528376	-33.950085	-75.6362	-46.576187	-76.007355	-68.726776	-27.958752	-18.990128	-64.65902	-17.02687	-17.199717	-65.0496	-64.793175	-60.900734	-59.841602	-50.223343	-70.40204	-58.143986	-49.484062	-60.135517	-42.28791	-33.013332	-38.904984	-107.66057	-50.846172	-36.416725	-96.87727	-53.700603	-58.613346	-89.10386	-71.75773	-77.25421	-46.197815	-36.392727	-47.463634	-42.71311	-27.32493	-54.601112	-64.65421	-36.245205	-53.28433	-57.74166	-47.855686	-88.83298	-13.752291	-1.2108326	-30.23732	-58.72237
501	-342.85202	-306.03784	-247.78717	-245.95096	-293.77005	-316.77722	-333.45514	-343.78824	-303.36874	-307.1721	-330.45697	-304.39337	-404.62338	-370.23788	-317.59708	-352.0179	-363.28265	-375.79858	-335.14597	-265.11713	-196.62808	-330.70337	-316.48953	-276.81677	-294.10925	-316.48105	-333.523	-343.6005	-340.2499	-319.11377	-283.83435	-306.622	-311.35126	-257.693	-289.10437	-360.7946	-346.78873	-350.2632	-345.32983	-264.94455	-307.94547	-289.86426	-269.50916	-303.72028	-279.31296	-346.31595	-351.41626	-309.88293	-343.85028
502	-220.36057	-240.5132	-264.47083	-265.36502	-272.93274	-310.95395	-149.33688	-187.0933	-242.81808	-126.32354	-125.81393	-143.78639	-126.239235	-112.672905	-134.28728	-97.35336	-128.17606	-187.66968	-128.33145	-105.74872	-96.535484	-127.68359	-99.27647	-101.55618	-129.4899	-95.41932	-104.49866	-235.23592	-211.20067	-233.62335	-199.6061	-182.45824	-190.4276	-146.77347	-113.058815	-115.928566	-65.5497	-62.710873	-88.209785	-197.18262	-203.2658	-211.53804	-104.784546	-95.335335	-127.25136	-110.09696	-98.926605	-126.2824	-88.12686
503	-207.13945	-223.78021	-252.60408	-153.91545	-115.16896	-150.93312	-68.941765	-53.671616	-79.817444	-19.399832	-0.32296515	-36.78613	-137.38234	-151.5301	-198.46722	-28.416286	-25.483923	-63.882732	-77.962456	-79.05724	-127.2942	-248.12912	-248.69284	-284.3001	-78.9892	-68.4377	-69.74744	-127.28134	-95.04948	-114.38409	-133.88008	-117.65104	-158.12404	-161.72713	-122.879395	-169.67795	-74.03745	-74.69736	-89.60262	-172.42735	-152.98692	-180.31538	-145.93701	-170.49901	-169.65382	-161.12592	-113.98795	-100.178566	-103.07674
504	-223.20375	-219.73009	-234.8879	-298.43854	-291.98657	-343.0969	-363.30588	-349.0397	-347.04504	-358.64844	-363.20206	-383.87155	-401.06808	-375.35822	-385.48026	-223.9131	-210.02953	-196.42351	-282.53568	-244.3936	-213.12695	-383.3584	-357.2816	-358.40543	-394.71698	-375.8845	-381.15488	-325.08203	-288.22534	-269.50833	-241.47066	-216.90344	-202.33638	-281.05298	-280.48013	-285.25082	-261.8415	-275.66046	-328.9163	-296.25558	-313.59286	-357.71472	-374.87402	-346.71353	-337.55432	-264.0691	-217.62988	-180.81789	-362.99332
506	-197.55629	-174.36647	-153.88582	-143.77449	-164.36484	-202.68173	-181.37656	-157.62688	-137.10698	-113.66077	-136.85449	-185.48079	-215.90385	-209.11276	-215.10146	-230.74571	-158.71996	-108.02879	-155.23471	-136.61119	-99.31051	-120.61451	-149.41745	-190.0564	-57.210026	-88.876465	-78.96427	-155.89624	-142.57703	-111.1975	-109.06323	-97.35539	-56.77997	-120.180466	-130.10303	-117.01768	-218.68175	-209.49948	-231.38199	-156.6259	-149.35329	-145.73347	-185.81326	-191.56024	-188.60541	-170.83138	-182.48361	-183.89731	-202.20897
507	-278.20816	-297.03094	-353.4604	-314.24896	-251.81874	-238.92082	-286.6085	-298.32437	-324.7383	-373.25897	-379.91595	-423.3333	-164.50261	-149.4374	-164.91643	-255.46628	-248.92877	-216.16443	-292.6423	-260.92126	-245.24762	-333.8339	-330.54092	-296.62943	-137.86423	-167.92297	-243.04466	-341.4717	-318.1025	-336.23776	-280.30115	-273.92197	-219.49956	-165.94064	-202.16524	-244.43854	-296.69925	-245.32494	-201.59802	-187.87856	-152.2165	-130.07518	-111.724495	-108.06229	-155.94662	-160.9401	-157.66283	-156.3988	-243.51921
512	-328.10324	-331.08368	-373.68646	-489.89655	-482.58328	-485.14197	-462.09583	-470.70898	-516.9004	-295.69373	-268.8412	-287.86194	-383.34665	-372.96066	-379.9833	-296.40067	-303.4247	-339.83853	-502.14206	-491.7641	-506.0802	-386.62927	-382.61053	-383.59186	-372.64252	-371.3537	-380.96753	-520.7616	-355.6648	-305.8631	-209.03322	-221.64975	-235.63393	-639.83795	-573.978	-570.1141	-317.94574	-313.85123	-334.06116	-307.14597	-280.6472	-255.1135	-646.69275	-641.71423	-678.622	-197.07129	-202.23575	-200.31734	-495.53903
513	-348.8765	-290.84546	-238.95824	-242.18152	-265.33026	-226.29846	-303.61057	-332.1899	-294.66354	-276.90097	-299.15836	-258.5016	-262.25055	-292.93356	-364.67987	-432.17456	-441.92142	-418.85373	-291.65778	-313.42618	-284.6457	-236.8516	-272.68643	-262.3402	-320.06317	-329.52127	-310.92892	-421.30374	-438.58133	-422.1501	-579.48944	-563.6549	-541.60535	-406.09235	-385.35117	-340.97473	-238.55249	-266.75443	-275.4073	-419.19128	-444.86066	-451.63596	-262.96283	-301.4179	-302.9568	-346.5698	-369.7218	-364.34082	-342.87448
514	-76.48319	-80.57582	-81.32566	-171.53345	-186.64583	-190.56459	-121.88481	-150.79407	-205.38506	-71.7026	-65.56742	-102.64662	-222.95161	-161.06274	-121.552666	-114.30622	-137.14589	-183.47641	-95.79128	-70.509865	-94.34466	-232.5187	-210.80064	-184.99129	-118.76852	-127.663605	-140.1555	-80.28545	-43.384636	-68.68369	-248.90724	-209.95874	-193.81119	-93.100075	-125.16511	-161.72891	-135.77953	-78.89934	-90.65187	-206.68756	-195.10287	-208.56773	-144.01955	-112.13706	-96.53581	-211.74529	-113.575554	-81.65928	-168.84933
515	-384.0584	-385.8575	-401.53647	-281.5528	-289.1034	-301.63672	-350.88943	-349.70425	-346.46707	-452.99918	-378.89642	-335.6239	-402.7346	-407.13882	-438.6957	-362.06464	-365.60446	-385.713	-217.43915	-228.85266	-285.2826	-415.80573	-378.6219	-372.1611	-257.08826	-267.74646	-293.38065	-327.63733	-344.66644	-373.41565	-331.12384	-349.18268	-356.92572	-492.11887	-454.6599	-430.23874	-280.2806	-283.2768	-269.15536	-289.39163	-257.71466	-234.6424	-253.67503	-259.47937	-284.808	-360.5778	-340.7347	-329.64615	-239.52612
518	-224.50044	-226.07529	-249.35527	-194.55417	-194.67546	-238.47534	-208.14963	-194.9198	-178.24577	-179.27534	-185.58311	-243.1998	-206.59874	-191.4331	-186.8909	-270.42105	-233.95834	-235.31532	-177.34157	-195.58575	-222.27824	-197.70691	-168.39915	-198.70659	-208.02448	-208.7362	-228.77753	-164.50897	-179.74777	-197.85463	-200.03589	-184.23663	-171.47397	-159.91536	-179.90224	-213.93117	-154.73451	-162.7913	-156.07639	-253.69327	-234.4278	-213.59715	-160.60364	-177.14278	-201.88806	-188.30089	-200.92424	-267.06952	-225.6154
519	2.3816924	42.94602	42.28975	-0.76495415	31.100363	29.06396	-20.03551	-3.2118616	-37.651306	-45.993015	-21.294556	-36.54774	-41.59252	-28.326153	-60.103115	-0.75054204	21.817972	9.862241	-24.225368	-11.423684	-41.31804	-25.196209	-13.326131	-26.599457	-24.095228	-6.7000203	-12.635313	-13.416945	8.966725	-7.424099	-66.470184	-32.949863	-39.040115	-47.719254	-17.521622	-5.4327903	-11.482281	26.609056	23.449192	-24.89634	9.397026	7.891681	-25.16288	5.8692575	-2.6253483	-20.300724	-1.1023284	-23.964787	-38.726494
520	-133.89098	-140.57687	-149.31763	-228.50925	-205.59897	-180.57695	-218.85132	-197.69576	-149.05556	-150.55594	-189.3124	-166.27527	-193.9444	-225.72455	-202.40192	-260.75223	-279.64438	-354.4587	-215.92755	-228.9083	-225.88925	-133.49368	-157.27296	-141.48805	-197.5963	-188.59128	-163.90382	-248.95708	-245.40689	-232.77243	-178.85399	-152.35506	-160.64792	-217.45831	-208.10829	-216.22423	-200.27582	-172.01125	-167.51208	-140.46742	-131.94617	-125.925545	-173.31729	-162.48701	-175.68791	-150.96841	-123.86087	-125.891495	-249.81644
521	-242.54318	-240.34448	-246.39827	-206.19766	-187.18942	-186.83917	-189.61311	-192.59506	-196.82117	-212.62494	-207.30962	-214.91257	-189.83342	-173.04486	-171.24168	-212.97774	-219.20538	-250.97774	-184.33134	-178.17557	-203.76138	-270.50818	-242.33801	-242.49477	-204.22374	-190.05496	-173.71136	-216.67484	-208.27562	-215.49437	-253.3248	-215.50978	-198.50931	-185.93571	-168.44139	-163.1066	-223.5986	-213.60892	-220.80397	-181.81609	-174.768	-206.75644	-235.11266	-217.47655	-218.90125	-239.42404	-224.2784	-219.0297	-240.89778
522	-180.29697	-195.23341	-189.01239	-184.46017	-172.94789	-155.94148	-160.57965	-188.97925	-227.69955	-193.93335	-186.8353	-205.99057	-157.6576	-176.14436	-208.59221	-184.47711	-183.50739	-204.66148	-224.8594	-217.15608	-181.64291	-218.68243	-208.30336	-201.68196	-227.40707	-231.84227	-278.61536	-244.66684	-226.13986	-238.76752	-215.85619	-202.97755	-227.73517	-245.87038	-241.64528	-205.51366	-177.37047	-220.07872	-263.444	-280.8763	-280.89844	-271.516	-272.95172	-221.56503	-177.4234	-261.85828	-220.66284	-201.25	-353.37625
523	-166.34085	-124.308	-104.53138	-113.60818	-122.55004	-138.48116	-134.65788	-127.87342	-133.81879	-196.51993	-140.89294	-124.02255	-180.31624	-140.02226	-138.78792	-42.675587	-36.76149	-50.20198	-118.466385	-79.25919	-76.49481	-91.67481	-83.412125	-100.628105	-114.753624	-102.88518	-113.271416	-143.79152	-124.4956	-123.92498	-102.970894	-95.18231	-108.70551	-141.59433	-135.37639	-135.66583	-126.23565	-131.53777	-138.11264	-111.598495	-110.68633	-113.932236	-114.603874	-72.887695	-74.8524	-57.900646	-65.97571	-96.247246	-110.618164
524	-129.8551	-144.05336	-175.22285	-334.53992	-302.73666	-312.2384	-254.5149	-235.40227	-244.0363	-229.76842	-244.93831	-281.4208	-180.64032	-162.48303	-196.72697	-231.08678	-240.78676	-265.37476	-229.98528	-209.94537	-182.25444	-194.012	-231.07748	-263.05426	-265.42508	-179.55667	-169.6614	-244.4709	-257.94296	-251.87755	-209.34508	-219.52019	-234.53636	-269.96136	-289.3691	-322.19363	-184.12723	-151.05066	-149.06468	-278.61374	-269.98544	-226.89803	-203.5836	-229.73222	-253.55522	-315.7726	-315.5464	-303.14914	-248.39229
525	-146.79518	-190.38522	-234.43839	-271.49686	-284.96475	-276.45862	-398.45795	-332.3754	-290.7962	-318.42902	-352.34427	-417.9059	-314.84366	-335.3341	-406.39685	-220.99106	-220.93849	-191.64555	-352.50647	-351.26727	-323.50726	-246.6014	-289.14392	-324.43515	-210.12303	-256.9647	-256.5055	-300.9788	-292.66174	-303.66934	-339.55954	-350.55417	-396.14975	-315.98447	-283.79037	-255.36908	-313.3715	-340.65762	-345.6583	-418.34842	-398.82806	-391.04678	-221.31415	-218.53197	-195.40256	-247.38768	-261.8616	-310.05768	-263.5293
527	-226.62222	-200.11661	-170.57321	-244.70642	-225.30815	-248.32019	-129.9232	-142.74994	-153.26161	-190.27556	-212.60379	-204.47932	-280.01614	-252.2639	-239.7225	-213.17271	-220.6791	-257.6006	-262.02173	-258.3972	-231.40321	-233.27808	-234.56151	-218.07347	-258.4464	-245.69194	-273.44592	-199.48586	-186.15744	-188.0975	-214.70354	-197.64157	-202.81026	-200.7739	-196.32791	-212.78038	-253.59174	-228.30469	-250.94064	-177.9745	-147.28778	-173.81375	-152.39082	-184.5688	-249.3466	-271.34982	-246.15843	-245.00244	-247.94043
529	-250.48929	-241.38235	-258.6734	-189.5855	-171.43968	-156.71126	-145.1849	-113.768036	-125.71343	-231.4116	-235.54001	-251.97581	-208.9365	-238.40085	-217.7242	-232.80157	-244.80797	-266.43292	-166.50269	-143.55034	-153.72296	-195.45134	-162.52882	-153.98045	-238.86472	-220.00111	-195.55531	-200.64487	-233.47614	-211.17027	-193.85045	-193.39679	-216.90895	-187.01183	-209.20287	-197.36307	-230.34439	-247.65	-204.61845	-126.69881	-127.51566	-182.24214	-229.7232	-216.83168	-252.72598	-170.25319	-155.68063	-136.2657	-183.48889
530	-174.36766	-143.38431	-141.81131	-128.70233	-108.1556	-110.57882	-97.20455	-96.919785	-125.36264	-106.50822	-82.57633	-76.34933	-111.922165	-101.228264	-115.1903	-119.42981	-97.69724	-116.82249	-127.601944	-102.901245	-122.531456	-112.46444	-93.88704	-115.817696	-114.94727	-98.99836	-119.673676	-88.00624	-90.86872	-132.67078	-115.9187	-110.41092	-126.99171	-189.07143	-153.71161	-153.34212	-160.70041	-158.59854	-169.68301	-128.87749	-112.93135	-134.7599	-145.68141	-126.24378	-118.66636	-170.11987	-148.02338	-151.12468	-151.42041
535	-149.02148	-142.74165	-159.65721	-163.32794	-147.91074	-162.93501	-164.69441	-161.6826	-182.95218	-190.64459	-171.63905	-159.26245	-203.6638	-181.99286	-185.53569	-95.50623	-78.31577	-117.610306	-198.64323	-190.40135	-187.11143	-180.88896	-153.30782	-152.97493	-138.09518	-116.9058	-121.37539	-206.24902	-175.85547	-185.79968	-130.85838	-118.20637	-143.44395	-136.66647	-121.71204	-128.16788	-145.24953	-139.81328	-172.35886	-220.93219	-211.50163	-202.2441	-143.47995	-135.47565	-135.43326	-150.05133	-134.65977	-151.07521	-192.71892
536	-277.1915	-266.59546	-292.372	-94.34969	-100.33905	-119.559944	-177.73256	-162.98936	-162.83177	-132.9065	-133.72755	-141.33775	-113.77205	-94.15136	-79.99233	-96.16466	-78.95122	-77.82505	-102.8192	-105.522865	-121.95765	-478.39578	-466.8566	-490.76758	-87.88474	-79.41435	-97.53734	-173.22005	-163.1001	-189.01062	-75.78793	-35.72348	-27.626175	-79.738716	-72.457146	-83.42911	-61.300373	-61.737377	-71.119194	-70.87453	-90.75006	-84.10985	-134.4437	-115.59476	-105.30922	-107.14367	-109.416885	-134.1301	-145.77031
537	-153.7222	-129.63771	-141.31833	-157.46155	-138.50432	-166.09816	-177.25949	-145.33371	-150.19554	-157.06154	-136.72571	-151.96313	-183.75049	-151.4449	-167.52596	-171.67227	-135.06346	-136.67877	-160.08243	-137.97786	-144.28809	-151.55174	-137.35628	-168.37213	-177.90521	-140.59587	-149.8459	-161.78084	-135.52905	-139.89903	-181.96605	-152.34105	-171.60303	-174.47427	-149.7474	-162.63481	-161.8314	-142.4488	-163.65202	-180.458	-149.64287	-162.65526	-174.18962	-145.23244	-158.05063	-176.17056	-136.40802	-143.67593	-148.14514
540	-249.37398	-243.0024	-273.0818	-197.25017	-194.163	-182.42163	-211.21362	-184.30705	-175.31557	-230.36336	-221.70706	-197.39644	-268.08414	-194.15636	-170.19208	-269.86456	-244.88206	-247.96675	-254.2543	-230.51163	-230.16043	-173.45734	-158.83673	-163.88086	-231.77232	-234.23961	-262.35233	-224.15591	-221.04335	-211.08817	-297.3483	-237.43863	-207.56366	-220.0656	-210.72131	-207.31534	-206.04689	-238.52696	-311.78662	-218.56189	-229.14134	-254.95502	-240.97952	-246.30988	-281.97403	-252.2101	-249.61461	-264.9528	-231.77492
544	-176.49825	-193.4885	-233.90689	-137.26515	-120.14993	-147.10109	-135.2302	-155.06693	-192.27814	-178.02348	-157.22517	-139.72093	-86.55595	-80.63925	-116.12658	-188.64421	-161.19733	-146.33858	-155.82724	-144.23734	-141.55214	-138.23486	-139.08691	-136.09505	-88.04337	-90.52324	-111.311485	1.7079848	29.164198	9.061428	-133.95407	-117.94798	-85.804245	-88.91881	-68.34577	-86.61869	-163.0539	-171.90207	-153.73718	-96.02121	-92.08406	-99.074425	-137.14064	-128.22469	-127.51824	-102.21526	-103.011154	-92.3884	-159.44472
547	-233.76352	-286.2474	-318.26196	-332.92972	-343.9727	-364.75626	-258.6993	-224.74054	-206.39037	-310.95728	-346.66583	-352.46237	-245.6401	-250.69542	-253.9087	-217.53967	-267.9299	-351.38995	-421.05075	-372.84033	-342.02676	-208.11417	-233.7853	-246.88612	-314.84393	-233.7858	-248.04213	-252.59993	-215.74767	-162.73126	-181.54617	-220.28343	-210.90541	-170.70573	-199.68248	-181.14456	-234.70047	-256.18936	-210.57617	-377.91602	-361.77652	-353.9899	-365.90207	-322.6536	-289.30948	-210.85083	-260.03915	-305.89337	-229.58826
550	-121.9508	-116.67545	-131.51077	-120.69459	-112.44579	-122.987206	-187.75726	-170.3684	-196.91928	-144.76271	-133.16524	-124.366264	-165.48605	-148.56786	-142.01694	-214.61684	-208.48979	-190.16357	-223.87206	-205.44788	-228.30643	-124.80158	-110.8109	-136.66156	-187.83633	-127.61598	-113.823875	-180.88916	-150.37387	-168.67915	-183.86589	-155.45705	-146.61911	-164.10014	-127.261566	-138.96147	-252.3679	-242.00635	-254.3158	-202.85658	-146.05222	-122.59334	-174.51088	-172.02586	-201.58145	-196.97568	-181.01933	-201.34671	-161.05484
551	-247.65016	-286.0301	-292.81628	-197.18054	-253.22575	-311.88446	-369.84567	-405.29465	-461.07825	-248.63254	-243.04628	-253.91046	-251.88113	-234.97394	-227.437	-278.7194	-239.23242	-235.41347	-441.9507	-443.31625	-410.85242	-437.24835	-447.02744	-454.9595	-196.02606	-184.18098	-201.40424	-257.3375	-287.974	-348.11954	-227.71768	-235.74164	-246.0198	-194.3347	-225.75827	-239.14885	-216.11922	-246.15253	-266.19986	-297.1254	-318.65543	-302.8378	-395.5156	-403.59863	-401.84103	-224.6072	-198.22647	-161.31908	-244.19905
554	-360.27017	-258.04156	-200.25835	-262.43353	-278.43115	-252.79088	-312.7446	-290.5003	-249.79263	-301.593	-291.55734	-254.2355	-223.69957	-236.10332	-203.82124	-228.08284	-261.2974	-305.474	-245.52675	-274.41727	-364.10538	-212.8294	-234.90067	-217.93196	-331.29306	-318.01785	-281.1791	-229.38081	-220.46336	-167.6162	-227.41321	-256.30563	-290.46054	-240.85576	-236.75798	-193.5419	-349.72662	-319.91675	-275.21423	-249.4998	-273.37848	-258.77252	-359.78574	-286.81982	-237.9653	-341.35413	-355.3043	-330.97235	-249.91214
555	-99.99381	-71.79983	-87.26675	-125.50448	-129.78195	-107.2885	-127.97312	-111.50988	-106.59693	-144.73732	-132.6564	-142.31903	-122.325806	-122.255714	-143.82593	-168.98228	-150.08333	-139.70346	-95.552574	-77.68095	-100.089226	-122.89607	-122.80005	-105.8467	-71.063675	-91.07324	-126.17488	-173.39105	-128.92043	-128.96909	-55.86503	-85.199104	-154.5918	-123.715034	-104.95704	-111.48307	-159.51126	-103.31485	-80.315125	-108.44595	-104.10466	-149.5101	-190.58481	-146.2986	-135.15073	-86.19727	-99.92727	-125.16141	-71.688324
556	-272.77896	-275.83066	-298.3578	-278.26215	-275.9176	-250.56746	-300.4261	-292.4262	-282.43048	-333.8177	-341.25656	-324.4919	-342.30997	-378.54065	-391.9104	-289.33514	-284.84442	-251.21588	-289.3633	-285.7356	-300.70294	-235.04456	-251.67528	-229.80785	-440.56787	-409.0718	-419.7323	-303.82446	-296.68115	-323.14636	-334.16238	-322.68344	-325.54172	-265.69766	-262.7838	-251.1543	-333.3691	-301.04556	-277.4297	-326.3718	-314.81198	-327.93137	-358.19495	-396.08612	-428.74753	-283.23328	-262.72394	-250.72092	-257.95673
558	-188.55043	-207.64252	-229.90663	-394.36368	-424.322	-454.84113	-647.48456	-617.55927	-632.1825	-625.07635	-606.3468	-635.3527	-557.51105	-539.7907	-564.89233	-549.9049	-525.70245	-543.44305	-172.58566	-176.4056	-205.23334	-179.93614	-175.56686	-190.19139	-100.636024	-96.87282	-86.63104	-140.53963	-135.19283	-151.76741	-200.70062	-191.0279	-210.27557	-245.65668	-237.4026	-273.64688	-108.60188	-142.79991	-191.1023	-162.88727	-183.70654	-167.78903	-358.42917	-348.17926	-360.03015	-351.7711	-330.872	-307.4197	-530.5574
560	-336.49582	-316.82864	-306.13214	-282.48798	-247.37071	-234.19737	-171.49734	-181.65764	-163.60994	-333.11215	-259.4521	-214.70895	-216.21013	-237.8407	-265.10187	-277.1282	-248.93814	-247.30316	-246.03194	-279.22464	-349.933	-300.3322	-283.07687	-282.64505	-321.09253	-276.9743	-241.58084	-261.11533	-237.81825	-210.8923	-188.26749	-226.40334	-302.40216	-319.50952	-302.8014	-288.02438	-260.94373	-256.59897	-235.71663	-213.503	-245.66658	-287.65436	-303.4871	-299.76904	-330.14197	-341.79004	-358.1305	-410.52374	-321.16772
561	-187.12126	-153.00305	-155.56984	-206.37315	-184.6461	-197.26976	-221.69696	-171.98524	-177.91478	-206.13176	-195.86945	-207.49435	-157.646	-147.00159	-152.66272	-190.60628	-153.20006	-147.03816	-210.75258	-191.46573	-220.17485	-239.83214	-228.77158	-249.56808	-204.51924	-189.77039	-226.22592	-177.37521	-164.09985	-180.30595	-220.56647	-198.91829	-202.06357	-191.44933	-184.43756	-184.98466	-215.88232	-212.35214	-235.7328	-185.09227	-171.483	-193.05849	-203.8657	-179.99704	-188.65215	-185.45056	-177.82693	-193.22765	-149.97784
564	-103.66783	-83.62777	-102.18942	-102.93043	-111.14181	-117.92682	-189.05318	-192.4519	-204.06253	-138.82587	-135.23708	-150.59909	-162.65395	-139.64064	-165.50598	-162.64389	-160.55756	-186.91063	-133.11745	-154.03831	-188.34488	-96.48076	-82.8963	-103.218704	-84.57471	-65.0632	-78.04005	-145.16994	-120.69682	-135.14267	-117.46334	-98.06948	-106.333206	-93.19843	-76.61864	-87.66422	-67.09039	-61.60549	-72.85829	-144.51111	-137.53378	-175.31143	-168.8959	-125.1041	-129.2175	-15.76731	-0.79207784	-34.003532	-76.61361
565	-144.33142	-181.85059	-227.28719	-344.17886	-323.3066	-298.06772	-149.78146	-164.26466	-184.22043	-193.99457	-201.29199	-215.86838	-236.6091	-218.0257	-194.55675	-227.19218	-207.71861	-211.77861	-175.76735	-183.2157	-191.32632	-316.1639	-291.17245	-265.72922	-186.37926	-180.20143	-187.61993	-227.79628	-248.71272	-298.99786	-310.3127	-299.28677	-269.23962	-317.94363	-282.63464	-273.28162	-295.79163	-287.54413	-283.82443	-302.14493	-281.4976	-291.37823	-326.4624	-314.55945	-298.5672	-227.17311	-259.85593	-268.38748	-255.84163
568	-225.48225	-256.79062	-325.54834	-274.1142	-216.06123	-172.81592	-239.86426	-205.62578	-176.51253	-208.95924	-184.93617	-197.9974	-177.86528	-134.05655	-121.456245	-224.58865	-169.75832	-159.15788	-237.11145	-229.72899	-229.45259	-258.62408	-200.02899	-183.77666	-303.02246	-273.99203	-260.93555	-300.97327	-279.23254	-275.8564	-276.94217	-269.19345	-273.58868	-221.04851	-204.52519	-194.3361	-240.86768	-210.79451	-195.10031	-206.51096	-214.19887	-246.49112	-197.23155	-218.02206	-299.88867	-225.84802	-232.84312	-285.9754	-217.59367
574	-156.62788	-165.36862	-185.61334	-144.76643	-158.84085	-168.58649	-197.98412	-186.46288	-183.12045	-197.94937	-176.4405	-176.85822	-230.75508	-217.25389	-186.52435	-213.43546	-233.11304	-264.40222	-293.4943	-306.76508	-358.21585	-274.0491	-271.6792	-278.20697	-211.70209	-206.03793	-202.98868	-208.05605	-192.60165	-168.62125	-243.52525	-207.88802	-186.81003	-130.39908	-136.23389	-156.67636	-212.10194	-204.86496	-192.01917	-167.49704	-161.68915	-167.14833	-186.09299	-142.63216	-128.83354	-153.23384	-155.90761	-200.29073	-236.85983
577	-279.83942	-242.2422	-240.1813	-299.4319	-261.03427	-266.9341	-293.64923	-291.59354	-307.11407	-384.2152	-350.2051	-335.34326	-347.53705	-346.409	-333.95374	-323.53992	-266.0513	-254.77257	-268.43292	-227.50862	-219.91417	-310.77615	-308.55093	-344.13675	-371.82898	-355.3353	-347.66498	-266.3325	-260.73953	-291.21008	-283.15738	-237.58015	-218.78745	-205.43312	-214.88145	-303.53027	-275.495	-235.88364	-228.53232	-238.66705	-229.92001	-224.49486	-178.8297	-156.99803	-162.28168	-224.29742	-191.15685	-197.1395	-249.1816
579	-248.02296	-231.97289	-243.38939	-199.6952	-207.58847	-203.11668	-257.99097	-242.71806	-226.87689	-278.41302	-235.42258	-225.11858	-243.24991	-205.1743	-200.8483	-264.889	-232.43317	-240.25352	-239.5028	-235.10085	-257.25272	-171.07166	-204.94635	-246.38432	-193.42206	-191.51567	-191.8632	-241.61507	-230.57106	-249.62608	-237.23355	-228.98814	-247.56981	-257.52048	-222.09656	-205.55487	-256.6615	-205.54243	-194.19376	-267.75958	-240.56746	-239.66504	-245.40196	-224.83061	-235.08888	-222.66508	-222.33269	-247.8283	-250.77692
580	-436.3876	-414.25513	-383.85452	-343.25037	-334.03726	-360.44806	-333.69284	-357.8646	-361.58585	-397.4772	-398.85834	-390.19113	-542.5937	-510.8754	-504.96988	-404.42166	-390.23697	-347.56964	-283.03214	-293.7354	-299.90747	-308.1348	-324.33594	-353.61356	-368.78537	-316.14337	-270.17694	-450.35516	-403.37515	-348.6881	-503.55392	-463.80145	-411.0638	-477.4998	-478.49887	-503.41666	-501.06552	-496.41684	-462.83417	-360.32993	-395.98334	-442.51428	-260.56897	-233.54924	-200.12727	-307.98334	-326.14764	-288.6732	-360.662
581	-87.1688	-53.289585	-58.250446	-96.84293	-70.904396	-80.83191	-135.38493	-91.71369	-99.70874	-133.05278	-49.07492	-20.86934	-96.72479	-53.96583	-58.965755	-79.418144	-27.306822	-31.35106	-67.4755	-39.40344	-52.35436	-61.585865	-25.415998	-43.91588	-66.37932	-39.325325	-68.16724	-138.84517	-75.42698	-62.951427	-121.2729	-52.4784	-42.94818	-97.630775	-36.761536	-31.36433	-90.40233	-83.43116	-97.888916	-174.01674	-139.88272	-141.59102	-114.86801	-80.53314	-69.9566	-59.40687	-28.455896	-34.85237	-90.48268
582	-173.91298	-162.02296	-170.72328	-217.49883	-175.32272	-147.24501	-250.85756	-237.87047	-275.31628	-162.52129	-193.02388	-260.09726	-154.09473	-153.34648	-166.85316	-163.34851	-177.44112	-220.0276	-123.90388	-156.73198	-177.22496	-278.8512	-230.76439	-180.34665	-171.0798	-171.24823	-201.31921	-223.39171	-196.21475	-193.67386	-200.60599	-196.85779	-173.50665	-205.72241	-219.3819	-279.99033	-205.66466	-177.06792	-180.5935	-165.44719	-162.84875	-178.32985	-197.52681	-171.84297	-191.01326	-155.51466	-155.7452	-182.36526	-197.67915
584	-305.92545	-273.93002	-234.73032	-367.99158	-333.16083	-309.68765	-195.3297	-215.63335	-202.80469	-236.38576	-243.48946	-229.57466	-327.03577	-312.2953	-290.36234	-236.78622	-255.77554	-253.23619	-338.22546	-296.3963	-269.4658	-305.823	-281.12616	-240.8806	-234.10333	-254.72697	-277.98062	-355.05862	-296.1327	-273.48074	-330.66217	-310.97745	-280.94272	-345.6726	-325.871	-301.83456	-147.66324	-179.55763	-209.67046	-269.26346	-285.58215	-286.65826	-290.41522	-294.86777	-274.91742	-280.2623	-286.91245	-278.06693	-277.68127
585	-140.07811	-115.19097	-125.02894	-155.67545	-119.87834	-98.15166	-154.75415	-144.19359	-148.65747	-160.73004	-134.22186	-104.14128	-162.6743	-125.026726	-107.09409	-180.04565	-157.0415	-155.73224	-120.502106	-154.65216	-155.89029	-136.8679	-135.45276	-112.60373	-127.2746	-121.98127	-132.532	-178.0559	-138.22198	-132.42693	-177.86716	-147.92976	-133.1575	-142.27823	-148.24484	-131.3233	-89.221436	-85.20022	-113.81933	-217.8881	-199.1289	-224.86052	-121.44861	-120.972984	-159.43054	-215.37698	-231.49214	-264.33365	-176.64952
586	-276.9259	-248.71962	-263.69247	-172.18405	-158.80727	-190.50546	-200.05681	-175.86137	-163.6767	-251.0251	-250.15279	-258.63562	-259.4039	-285.50974	-325.72668	-186.42181	-168.06358	-189.89844	-211.83018	-177.19214	-166.85344	-214.3072	-198.71112	-219.46248	-236.01575	-225.0794	-280.7339	-153.14972	-139.99115	-162.1158	-159.57825	-149.79823	-160.6397	-216.10199	-203.63083	-210.83499	-351.86035	-310.8889	-278.73334	-250.98457	-232.04597	-216.91357	-234.44931	-199.91985	-174.36789	-230.18236	-246.30855	-283.442	-245.85042
591	-186.7743	-200.20267	-234.13765	-347.94537	-271.59482	-250.33485	-279.2888	-291.59116	-345.847	-279.07095	-240.01486	-225.64812	-131.59607	-106.754684	-94.575424	-134.53433	-133.62611	-146.08057	-278.454	-282.49475	-303.28757	-182.8981	-150.27779	-144.96388	-285.81638	-294.03616	-295.13742	-69.30802	-64.483	-83.49108	-116.588684	-117.241005	-127.952126	-297.44324	-260.30692	-231.59726	-158.15446	-157.8893	-181.58855	-295.89923	-291.23355	-290.52252	-141.44148	-123.98991	-134.88193	-103.3369	-101.77215	-105.58937	-93.14194
592	-279.58234	-276.05844	-279.25015	-201.64006	-195.11761	-198.1087	-210.82166	-207.4686	-218.28133	-183.97745	-174.1958	-164.70221	-217.38885	-218.96199	-209.59904	-161.12938	-162.98853	-159.09871	-189.81847	-191.5049	-179.96353	-163.72054	-181.47221	-232.57866	-180.71088	-201.64522	-245.0718	-183.96536	-178.37791	-186.08888	-211.8597	-198.23851	-187.0527	-230.69069	-225.53409	-225.39442	-188.91287	-197.03117	-207.61015	-212.59154	-200.66579	-186.78313	-221.50653	-217.65846	-218.52448	-240.48616	-237.48453	-235.41496	-205.6559
594	-151.91321	-176.17917	-228.4302	-224.73665	-215.89206	-239.99391	-275.46945	-248.88484	-237.11488	-276.2006	-260.59613	-299.34906	-238.82835	-220.83453	-227.12978	-265.24997	-257.81418	-284.97418	-189.64098	-199.13977	-214.57695	-265.224	-253.26237	-240.04846	-227.2877	-218.6149	-228.26947	-240.5056	-228.53735	-241.91019	-267.61533	-230.2017	-206.6363	-314.60318	-268.85327	-242.44032	-223.85756	-220.53458	-247.44344	-217.1079	-240.59398	-270.84058	-284.3782	-281.50592	-297.36227	-226.63976	-225.89087	-245.43333	-284.0764
597	-185.4533	-167.05441	-181.08025	-155.64627	-143.159	-172.05743	-216.14885	-167.16165	-161.90031	-220.284	-207.34544	-227.9566	-163.71652	-147.69263	-163.28911	-212.45341	-208.99304	-195.14235	-124.961105	-137.2961	-135.28104	-196.24121	-190.68271	-172.13522	-114.88502	-102.885155	-126.35161	-210.84775	-183.43098	-196.50818	-185.96187	-168.2419	-176.7943	-235.80142	-219.02763	-199.73972	-151.61778	-147.34117	-140.78503	-192.17271	-199.10278	-183.22313	-192.34824	-155.14963	-122.97525	-213.51877	-205.33838	-214.8674	-90.22051
598	-236.16034	-229.433	-200.99544	-168.12672	-182.01866	-213.83807	-219.58438	-228.56218	-232.6724	-217.45113	-226.25078	-251.40666	-206.40161	-219.63174	-221.252	-219.70865	-237.09344	-243.1134	-199.91443	-181.89622	-176.82881	-167.54222	-132.11896	-135.69579	-146.234	-117.00502	-124.95795	-239.25284	-218.68146	-223.375	-249.14001	-245.43088	-254.13533	-96.71194	-129.36378	-189.45175	-230.14638	-223.57266	-221.70609	-213.08	-241.97134	-266.47714	-202.16379	-213.28342	-225.52924	-190.23468	-185.74722	-225.62334	-220.75308
600	-214.86978	-251.94247	-291.20377	-266.53796	-277.02716	-298.86545	-131.36794	-125.51578	-149.94272	-198.96564	-211.19528	-214.73918	-280.05826	-300.01956	-348.04297	-352.37537	-345.14984	-310.6746	-244.6066	-241.65154	-235.1892	-123.50355	-134.3805	-157.6456	-228.26276	-226.21745	-222.56923	-266.27704	-265.3113	-293.17166	-357.87003	-349.95535	-345.6948	-194.31006	-215.39363	-274.6566	-263.0001	-247.41978	-263.8449	-313.23575	-306.5183	-315.22964	-171.19496	-187.97275	-178.77083	-173.81825	-177.81738	-162.77383	-269.13135
605	-237.16809	-262.6007	-260.09592	-186.35309	-207.8294	-233.97528	-185.73517	-154.65047	-136.24225	-161.70851	-147.49112	-149.1608	-196.93282	-241.48518	-288.6806	-209.75095	-223.9102	-258.97043	-147.21321	-153.14172	-189.77684	-179.05151	-165.86726	-187.03001	-216.50383	-240.6148	-223.4345	-210.00247	-213.82721	-260.97995	-198.66899	-168.61829	-174.89865	-192.4582	-150.08333	-133.80647	-287.26874	-251.48416	-263.7506	-289.79523	-249.78534	-268.59668	-174.73093	-165.3084	-178.7051	-154.74762	-140.85149	-146.78123	-259.34085
606	-156.38805	-154.28798	-171.02632	-206.14436	-169.48384	-165.4445	-154.18236	-159.57635	-187.13336	-208.64876	-190.29523	-197.1117	-179.87659	-129.9559	-120.65578	-146.33824	-151.89095	-156.21545	-159.10735	-161.32915	-192.01903	-230.01968	-217.54146	-241.51822	-174.76797	-155.5454	-165.69824	-190.21835	-160.09879	-156.7727	-145.68864	-153.30403	-180.24901	-262.8161	-247.6013	-231.33003	-210.71376	-185.33098	-186.44736	-157.28181	-144.53893	-155.83919	-168.46222	-162.3474	-188.3331	-140.70264	-149.75508	-156.51805	-153.49052
607	-269.81808	-275.03204	-328.0857	-241.57774	-239.02008	-252.24277	-259.22583	-237.51707	-239.46457	-256.80765	-233.38686	-228.19067	-289.7118	-229.44345	-220.31801	-268.38654	-240.76292	-209.70747	-285.89285	-263.2792	-263.18994	-272.25705	-222.21379	-193.38486	-198.70732	-217.14267	-269.2752	-203.78676	-170.75455	-157.4652	-287.6605	-263.3596	-250.10173	-239.66957	-244.57947	-243.9972	-201.87856	-211.6339	-260.90787	-264.9025	-250.44441	-241.9798	-197.9776	-184.3042	-176.7738	-216.02725	-215.81908	-236.936	-259.36353
608	-335.52493	-266.08456	-225.25127	-298.60043	-260.55133	-218.37761	-216.50073	-228.09221	-195.43494	-334.9172	-331.71466	-323.96967	-280.69745	-299.4025	-326.8456	-304.31854	-311.13763	-310.56665	-209.72908	-223.91357	-249.97069	-240.04013	-258.11505	-297.92224	-189.37108	-212.73206	-236.7297	-275.03912	-234.48566	-199.2196	-152.14041	-179.27815	-217.80309	-386.71667	-308.50867	-288.53162	-265.80856	-282.68167	-298.59625	-296.17624	-299.99817	-302.47598	-277.13254	-287.29535	-268.9766	-308.41132	-315.97733	-314.60434	-309.5078
609	-84.807304	-88.07425	-129.36455	-129.73877	-116.87149	-140.91806	-198.5664	-170.6946	-178.31383	-249.90562	-189.25865	-176.58461	-200.45258	-188.57477	-173.31354	-198.59468	-170.4515	-167.27934	-50.394802	-34.07842	-72.64675	-161.22487	-136.11725	-138.53328	-191.30891	-135.43762	-124.97918	-40.56342	-17.245409	-46.742546	-149.77534	-97.743935	-93.40406	-216.19405	-189.80174	-172.64496	-83.23333	-66.24094	-86.27276	-106.67834	-71.64171	-88.049194	-195.19756	-181.75848	-214.15797	-201.27942	-185.35675	-185.67276	-203.96042
610	-247.96776	-251.23607	-225.13185	-318.98395	-263.8418	-241.61322	-219.67754	-229.92615	-251.71693	-208.68355	-212.46089	-181.60905	-230.87473	-248.53368	-290.99725	-266.26117	-221.27548	-191.67441	-149.49245	-150.9686	-178.40927	-270.92297	-230.70323	-219.91025	-283.9435	-226.5367	-205.57362	-323.53494	-284.59415	-263.61206	-298.18073	-266.71906	-251.11734	-227.74022	-273.631	-335.2401	-316.27377	-261.98566	-220.07736	-312.8411	-273.61472	-220.06694	-197.83084	-195.53796	-219.88036	-242.11255	-254.25348	-250.30052	-278.0951
611	-143.5991	-120.97682	-143.34602	-163.2498	-135.6658	-149.8676	-170.30995	-141.55612	-166.18297	-167.09132	-126.57374	-132.47438	-185.28018	-152.62395	-170.14276	-153.71335	-121.073	-122.71599	-169.89325	-152.42818	-183.78651	-116.64258	-116.1909	-135.5494	-200.67311	-147.94835	-151.28514	-162.12445	-143.73717	-174.52983	-151.80421	-135.42342	-149.69969	-137.5869	-125.399414	-137.00636	-160.62581	-140.00136	-168.48654	-110.25496	-95.18907	-89.85838	-144.57484	-115.138336	-131.2716	-145.11852	-107.37251	-117.14373	-143.52872
612	-252.26604	-207.965	-195.02563	-243.60622	-210.73189	-202.12114	-213.46526	-189.8119	-196.28993	-196.13087	-199.08832	-257.88467	-193.93823	-170.78351	-180.20595	-244.22922	-235.47755	-265.4143	-174.6332	-172.73192	-201.34373	-187.48418	-178.63036	-194.60347	-165.99495	-148.18158	-154.37544	-181.21713	-170.21643	-192.97176	-200.93959	-180.67824	-187.57593	-156.6641	-150.70221	-190.94382	-171.10143	-148.48181	-152.42825	-224.30002	-190.7219	-193.35104	-171.07115	-158.45853	-162.29428	-167.22754	-158.85222	-163.54945	-165.88354
613	-127.75362	-123.62591	-103.00573	-138.51265	-135.38808	-139.25148	-164.77197	-146.73805	-157.53395	-148.43938	-133.35088	-131.37491	-202.86073	-174.32281	-179.74008	-155.0754	-156.2352	-160.67004	-121.7254	-117.64288	-113.20839	-128.6423	-144.3711	-182.31056	-164.58185	-149.69896	-138.03928	-173.5361	-150.41286	-152.3163	-179.67725	-146.04105	-150.05925	-164.34445	-151.71275	-176.43341	-179.31949	-144.00728	-144.78479	-150.23615	-142.12625	-164.60223	-129.42833	-144.78001	-178.19281	-197.87766	-152.40254	-134.85706	-185.30148
614	-63.568825	-47.621563	-63.9321	-77.16229	-45.584595	-56.593147	-59.004658	-49.27166	-86.561806	-60.011307	-47.34791	-58.85122	-79.127174	-57.784565	-73.7393	-112.98911	-94.05293	-130.24893	-128.13896	-111.07985	-146.29591	-104.12367	-89.35013	-126.6983	-125.49272	-103.01902	-103.47224	-128.82295	-119.13996	-129.1322	-147.62238	-98.6647	-96.10364	-126.67547	-103.23088	-125.9502	-169.87122	-123.0099	-115.22025	-49.174206	-21.158941	-39.04675	-89.191025	-73.951385	-87.84757	-116.315956	-93.18294	-122.20924	-149.95831
615	-415.2659	-347.86044	-353.2868	-342.58627	-299.34515	-238.39476	-574.2728	-556.3242	-582.67816	-311.7475	-295.31595	-318.7851	-405.0849	-353.6588	-308.677	-320.26074	-320.99545	-337.7223	-326.02426	-337.21817	-317.77396	-253.88806	-252.78139	-255.66821	-576.983	-454.8008	-427.07126	-340.16376	-388.2422	-445.50937	-299.03677	-273.45987	-273.31757	-336.5442	-374.9462	-398.1907	-416.9573	-439.51736	-444.35825	-321.67462	-288.22318	-297.65704	-345.20642	-335.11087	-368.551	-459.2695	-436.19165	-460.2304	-304.20312
616	-304.98038	-302.6272	-295.708	-247.74321	-277.9323	-236.08243	-268.2895	-217.91888	-193.54695	-236.67346	-250.77832	-239.98051	-258.2287	-230.69853	-197.19904	-314.08328	-263.05103	-208.02254	-243.60838	-224.31775	-235.95886	-217.59367	-226.3582	-207.03647	-233.24693	-216.09047	-193.35371	-221.99359	-248.90079	-293.10452	-211.23099	-246.55832	-218.3745	-260.18832	-257.2323	-252.07095	-330.2803	-279.57617	-238.05132	-264.38223	-296.7543	-328.2189	-214.4115	-211.9709	-192.7367	-401.7113	-343.5171	-304.87216	-296.3806
617	-58.853962	-42.464355	-72.22299	-84.53268	-28.922756	-18.895336	-77.115456	-48.74959	-61.19307	-72.53436	-51.898956	-84.43076	-56.85131	-42.8496	-75.29001	-93.99822	-73.01805	-95.17103	-9.502943	-2.8910255	-34.043392	-103.56035	-85.33117	-114.34766	-89.22578	-68.50608	-83.14466	-74.8403	-51.197372	-76.54835	-51.633392	3.319583	1.5640461	-54.15073	-39.298454	-71.879944	-30.022226	-17.858103	-55.348076	-62.313988	-56.704636	-84.5107	-103.63732	-71.05182	-84.69647	-26.690664	-7.9256763	-44.006763	-64.404755
620	-168.11891	-187.47734	-233.21092	-119.023796	-49.597748	-55.955044	-252.67548	-258.10605	-279.57117	-231.5669	-219.2288	-202.95036	-179.66928	-135.51823	-115.27951	-210.7517	-201.76009	-218.9691	-217.88077	-220.2127	-230.08804	-165.08502	-80.27868	-52.557487	-179.53015	-150.6219	-142.76956	-175.76314	-176.1297	-205.97592	-189.3482	-168.49411	-147.53705	-127.63028	-120.25835	-157.47992	-204.89388	-220.65404	-213.17154	-305.71716	-149.24994	-91.22912	-171.26295	-195.90953	-205.81776	-154.97177	-196.3151	-236.99168	-235.75008
621	-457.538	-393.71066	-351.58173	-410.86987	-410.26468	-450.18643	-431.69464	-405.37732	-398.01242	-394.84897	-365.63733	-373.45923	-354.6787	-363.89923	-376.5627	-364.9708	-362.9442	-340.93643	-336.6786	-347.12262	-365.42722	-352.7984	-367.8439	-365.17383	-407.31808	-368.72696	-360.42447	-410.13565	-382.06955	-389.4788	-408.5334	-392.31244	-406.5146	-347.83957	-352.7904	-399.65338	-394.4247	-369.99402	-355.03674	-355.35977	-337.4744	-364.8672	-399.88965	-396.07922	-397.20337	-431.79926	-400.45764	-401.73224	-395.27835
622	-332.9009	-239.13791	-176.9117	-234.14336	-185.41118	-169.8479	-255.86862	-265.92084	-259.42285	-185.79431	-172.13919	-149.9953	-216.85347	-205.28883	-224.00734	-172.43248	-207.66423	-211.07808	-268.25665	-264.5106	-261.60193	-239.28078	-244.73132	-278.78073	-291.3174	-229.78384	-173.14862	-232.89937	-259.17072	-332.34653	-201.1748	-178.58348	-237.0326	-235.51619	-215.0441	-229.72034	-184.16911	-177.86765	-170.11081	-224.75362	-262.35272	-281.95007	-181.4722	-229.2089	-242.77937	-285.19247	-288.66025	-270.4145	-256.10196
623	-232.1857	-224.4261	-214.66344	-232.01604	-224.60677	-223.31253	-268.3994	-255.38026	-271.32828	-273.60275	-235.48279	-207.72263	-225.63918	-218.7055	-223.91414	-247.57054	-236.26692	-235.95845	-253.2141	-221.61392	-208.93243	-219.5796	-215.397	-201.9153	-268.84326	-242.2088	-234.43295	-250.72466	-213.44804	-204.17099	-236.37875	-236.32413	-261.47968	-230.1248	-210.35568	-194.2794	-221.36406	-232.96376	-248.29396	-195.36876	-194.82565	-238.26775	-234.5967	-229.54324	-239.0866	-234.83722	-216.02957	-189.79906	-189.17355
625	-550.39136	-417.43787	-336.5225	-533.3815	-411.99658	-335.95776	-472.02966	-360.19202	-289.41345	-244.08847	-247.9417	-221.504	-270.42642	-274.44324	-274.8144	-247.96889	-286.3993	-267.641	-376.43906	-345.25323	-305.86154	-334.96744	-284.4188	-236.72769	-344.4913	-372.735	-435.68436	-356.81543	-399.28574	-456.33707	-537.6902	-449.9736	-381.03494	-385.69766	-341.4624	-306.5616	-338.0354	-329.43622	-337.59976	-450.2738	-434.02692	-420.22324	-333.20215	-373.54425	-430.35104	-469.02216	-485.676	-466.62564	-355.60876
628	-312.40588	-297.35812	-293.969	-208.39494	-264.8322	-401.24942	-172.77412	-206.89679	-244.13242	-161.53838	-205.53333	-193.63875	-248.20442	-191.993	-134.31061	-233.42868	-249.8473	-249.92928	-170.3478	-207.80096	-268.69168	-219.43579	-209.95325	-191.91959	-240.14217	-201.22194	-155.12778	-201.92249	-207.72173	-206.40746	-224.06454	-176.66684	-147.66504	-202.16791	-182.38725	-168.12169	-143.9526	-144.77101	-109.14234	-240.85013	-200.98251	-210.70096	-227.5429	-195.71855	-199.21768	-289.20175	-203.71768	-172.95563	-195.28343
629	-89.00721	-70.63384	-85.04575	-82.97688	-67.5357	-79.24292	-70.98625	-46.27704	-64.06623	-88.86673	-41.79431	-61.337982	-101.68171	-71.83101	-72.64595	-138.80447	-85.75138	-73.424065	-77.83876	-48.77646	-69.30497	-148.94456	-101.89327	-98.430016	-89.88297	-65.10741	-71.76626	-134.17242	-117.28637	-123.264046	-72.736725	-23.197784	-43.762543	-114.940445	-125.944305	-202.0696	-63.691227	-34.72289	-53.354424	-122.49434	-87.252556	-100.566536	-107.982346	-79.117165	-96.97269	-164.96864	-138.96347	-161.28415	-159.4519
631	-92.84605	-81.92604	-104.50343	-119.52813	-76.19928	-85.86393	-79.71974	-64.40374	-70.44764	-100.85531	-82.48272	-84.30105	-96.25524	-69.390755	-83.564255	-50.128227	-27.927032	-51.27825	-57.37644	-41.56744	-53.633102	-65.546844	-56.635265	-98.46497	-77.62509	-86.33087	-122.35327	-75.46791	-58.01904	-79.6633	-108.59146	-92.38999	-90.19526	-102.00591	-78.319695	-75.56874	-107.16375	-79.3712	-97.79383	-70.04231	-20.978354	-18.372375	-61.44885	-49.237907	-57.22145	-156.42035	-128.6349	-123.3076	-112.55327
632	-166.64705	-82.17093	-49.429234	-204.41125	-196.3558	-204.76613	-107.46685	-88.17592	-112.83688	-139.27649	-115.5177	-113.29043	-89.22658	-96.1089	-100.37875	-196.82652	-105.03804	-49.79486	-127.96951	-94.371704	-102.89314	-137.39232	-119.95218	-131.22867	-197.10347	-130.51411	-93.21266	-133.79962	-143.01231	-144.96094	-226.98619	-215.78601	-205.56233	-220.04498	-176.1	-171.22502	-75.89902	-62.784546	-71.79042	-99.665	-74.701996	-86.71866	-133.63806	-132.10136	-130.3463	-150.5732	-155.37515	-209.76904	-99.38579
634	-259.78482	-269.56097	-260.55728	-342.86853	-280.9079	-239.48291	-372.82938	-362.20593	-367.9858	-357.18802	-315.28122	-261.304	-244.6428	-221.23125	-229.51704	-268.34485	-268.87445	-221.34477	-289.48712	-223.67534	-211.17639	-238.47119	-270.1276	-291.97495	-279.64056	-283.71524	-266.36172	-363.29245	-251.68832	-246.77606	-237.45467	-260.637	-295.08398	-297.49707	-285.04254	-318.40765	-247.39514	-207.56609	-194.11441	-296.5903	-263.3888	-267.89807	-353.33652	-311.34766	-280.34503	-303.75858	-305.35052	-260.6293	-406.79404
635	-92.342606	-62.105534	-69.6699	-86.57962	-75.46783	-86.542816	-12.700595	9.234833	-11.730411	-91.94162	-71.24741	-79.04108	-75.87969	-77.98211	-103.18747	-137.28564	-129.983	-160.0878	-48.82337	-16.590399	-31.336252	-81.47395	-64.75387	-94.862015	-108.27326	-77.71833	-85.47226	-86.129395	-69.33687	-96.22658	-9.291523	0.25411448	-42.21249	-100.4398	-56.53768	-62.743988	-99.3179	-80.04915	-82.30729	-223.56061	-191.57936	-209.19353	-248.277	-213.1583	-211.49898	-378.5998	-355.86737	-375.29147	-163.34854
637	-380.4851	-405.5631	-406.00357	-314.79858	-325.2806	-285.54874	-190.14471	-209.95238	-177.37114	-317.45084	-312.4426	-272.24622	-349.48767	-336.79175	-290.6891	-428.31912	-448.89014	-474.87357	-280.02792	-320.0255	-389.16138	-439.48782	-432.33182	-396.0759	-285.2999	-310.90005	-309.7681	-306.32034	-193.84415	-124.40297	-262.66937	-260.2321	-217.8331	-286.0591	-317.2656	-304.3936	-472.09732	-424.44135	-375.7836	-425.6452	-430.1582	-425.444	-562.23114	-519.1894	-489.3536	-389.83698	-353.0409	-298.6521	-222.9978
638	-295.60526	-329.23154	-364.68643	-340.87906	-363.37122	-348.57388	-464.27347	-447.36295	-413.32513	-302.61554	-268.91736	-214.26445	-309.23477	-348.89734	-507.83353	-307.51968	-340.8304	-360.12527	-321.82373	-356.96066	-368.73227	-471.76675	-410.86304	-373.3473	-310.6282	-352.89844	-439.75873	-532.3641	-532.5248	-513.0533	-358.50937	-378.90747	-359.66537	-402.8436	-432.40094	-449.3572	-438.13327	-409.5675	-363.4975	-291.8947	-331.7635	-381.7297	-405.1355	-405.4017	-383.383	-384.80048	-347.8876	-303.38477	-262.14948
639	-127.71548	-115.22203	-127.40946	-185.5744	-161.30664	-175.9888	-88.60272	-66.39348	-84.54203	-149.89798	-148.0788	-188.96716	-132.41843	-147.23381	-193.22156	-92.64577	-98.34009	-115.90546	-54.40981	-38.42343	-65.664955	-65.47439	-45.857777	-87.955864	-152.84663	-107.46755	-115.49976	-78.94759	-24.139668	-42.256107	-190.74445	-158.62674	-168.01099	-123.8008	-102.044044	-116.071396	-199.08241	-178.5998	-190.94217	-195.0464	-130.57132	-122.43046	-160.9885	-169.75107	-216.79716	-190.41008	-183.60037	-191.48064	-218.7452
640	-142.74092	-109.10702	-98.74275	-119.567375	-87.27084	-70.59101	-169.26898	-151.7512	-143.40312	-109.57467	-84.28494	-91.9878	-122.127014	-79.29022	-85.09389	-120.721344	-94.10452	-100.94192	-88.330666	-75.86356	-65.36835	-205.4687	-133.87404	-123.14311	-115.857185	-79.0312	-93.07699	-92.73441	-92.35601	-94.491234	-73.32102	-71.21104	-91.810524	-62.314163	-30.649237	-46.230164	-161.12057	-173.3784	-187.17911	-130.58864	-93.79242	-94.89374	-111.97746	-55.934513	-58.077557	-115.77356	-96.683395	-97.32103	-144.73259
643	-80.70122	-73.61195	-78.39355	-127.15724	-116.96579	-131.70897	-150.01466	-120.71742	-123.65249	-178.76402	-166.53905	-168.57777	-135.95421	-128.47919	-150.85577	-148.60025	-141.19138	-163.08076	-164.0848	-158.6733	-182.8404	-209.2645	-192.00838	-200.35027	-226.16628	-204.8872	-227.22704	-226.75793	-212.69585	-222.50212	-214.60997	-198.47679	-215.38133	-151.65938	-140.67764	-134.88345	-214.61183	-187.0104	-197.70943	-240.92415	-225.80469	-247.5705	-192.56917	-190.07098	-184.70273	-240.66096	-228.6249	-229.53357	-272.056
644	-144.18085	-144.42941	-160.83585	-305.7784	-274.71573	-251.6181	-265.10828	-254.48454	-234.1701	-190.3871	-177.68378	-216.29047	-304.06256	-271.6197	-262.68683	-206.86455	-211.37451	-210.9858	-144.63045	-104.69127	-120.913605	-233.75954	-193.79933	-193.69249	-231.03058	-208.39473	-187.26884	-282.7718	-279.161	-294.4735	-266.91888	-251.06699	-248.5619	-234.51082	-227.5279	-265.15778	-216.22867	-223.99323	-266.72784	-304.275	-299.12256	-346.93115	-286.5896	-229.51247	-182.33649	-242.9813	-233.57372	-254.03854	-276.53964
645	-140.37975	-155.88348	-203.06769	-182.08563	-172.50423	-158.6906	-125.90082	-131.26886	-159.92679	-143.77496	-118.466064	-135.05444	-259.2314	-232.27441	-226.54446	-109.93148	-115.67933	-146.31105	-196.49593	-183.09996	-184.68399	-150.29321	-159.5269	-199.16933	-255.01846	-224.30186	-232.54665	-144.7421	-119.9463	-127.95654	-167.07617	-149.67001	-168.61688	-143.05183	-134.56088	-143.41736	-106.65435	-89.53368	-102.38143	-147.52766	-150.17088	-163.8039	-182.65076	-168.98238	-180.39296	-214.56232	-188.4784	-188.56645	-168.81906
646	-231.4391	-283.2355	-269.32077	-334.2335	-385.49084	-509.39783	-227.25989	-274.16623	-267.1037	-343.56183	-382.9394	-384.41266	-366.65933	-302.42368	-227.22072	-233.38934	-293.8287	-414.24966	-460.47375	-439.16415	-371.94193	-238.50858	-289.28577	-374.64496	-482.16235	-501.07678	-457.54102	-111.03835	-149.19446	-104.171165	-190.3582	-222.14926	-173.00374	-242.70288	-300.8858	-363.57138	-274.92957	-287.99252	-225.67293	-259.72296	-298.53433	-273.68082	-182.78197	-209.16826	-150.3684	-299.4144	-246.48074	-167.79759	-390.35962
647	-164.26541	-148.43454	-136.68095	-194.49881	-175.80179	-188.57135	-203.21783	-208.22652	-207.04478	-221.14452	-224.95338	-229.00255	-202.52205	-228.0063	-200.38641	-313.399	-255.77554	-197.51224	-293.642	-235.6848	-189.08803	-210.23935	-207.61842	-217.8902	-140.87122	-142.80806	-146.34645	-254.0637	-221.16542	-194.76886	-192.13776	-183.97217	-163.70857	-167.67662	-152.95828	-174.62483	-306.8216	-325.35757	-342.76492	-332.05893	-261.32376	-250.57481	-201.37097	-213.85748	-243.11456	-191.90596	-166.58098	-175.29768	-131.96341
648	-263.2637	-203.2137	-204.69121	-398.7042	-367.8257	-315.4656	-330.03247	-293.38168	-250.32893	-207.46782	-167.17249	-116.805595	-245.2096	-237.01257	-228.08762	-139.5883	-136.48917	-124.56903	-253.36589	-231.56586	-184.86417	-179.19952	-216.11858	-185.53319	-162.60362	-144.977	-153.92168	-199.9861	-150.36684	-107.82664	-235.01466	-188.23927	-137.41531	-143.6149	-131.92038	-140.81612	-165.02678	-181.6645	-213.40054	-236.44633	-214.3372	-175.55267	-195.59698	-173.8849	-180.31387	-264.51486	-265.63742	-245.5463	-169.85548
649	-215.5366	-188.24031	-194.66614	-113.99054	-106.35682	-102.50424	-97.674194	-99.06036	-104.726746	-159.06941	-156.99026	-165.28581	-208.16275	-175.92442	-161.95946	-168.83943	-162.06514	-167.31099	-118.29121	-97.860596	-104.09519	-178.70412	-170.36612	-199.35733	-105.82997	-124.80432	-178.08656	-137.46877	-87.04551	-93.39474	-99.652016	-122.143524	-153.11069	-136.0278	-104.21684	-110.31427	-196.57892	-176.35526	-188.60983	-259.77737	-252.66862	-295.81714	-128.51537	-157.37856	-213.11418	-143.27287	-125.53469	-112.62836	-149.77919
650	-110.79217	-93.34714	-109.3588	-143.25002	-109.55947	-107.364655	-133.48343	-119.10146	-145.89868	-149.16513	-124.06335	-132.4024	-102.53719	-81.18714	-101.56652	-132.60553	-112.81851	-134.61493	-69.113785	-47.033104	-69.84564	-73.54962	-44.476997	-62.62667	-33.445847	-8.805934	-25.355398	-61.73099	-42.448338	-77.45716	-77.58623	-55.37807	-67.57638	-77.60025	-50.629055	-69.33848	-29.689264	-15.46519	-44.50711	-95.89657	-72.67066	-95.5371	-71.30863	-52.89136	-71.917816	-54.566353	-38.159393	-47.994656	-4.332413
651	-180.59326	-200.46214	-242.62808	-222.17728	-183.09572	-159.89148	-143.74635	-144.9207	-151.41136	-110.18537	-109.80019	-153.82478	-168.39738	-149.22737	-155.49902	-134.63358	-145.93268	-194.2863	-114.07504	-107.38558	-145.10825	-78.280556	-54.405228	-55.3764	-188.3457	-171.5002	-163.1354	-168.69643	-173.89967	-196.33983	-165.63437	-155.7832	-176.05324	-135.67331	-90.97527	-91.35824	-157.99529	-157.75746	-188.4538	-256.99164	-234.19618	-263.90308	-147.86652	-127.780525	-111.43477	-106.94727	-109.794815	-116.68249	-135.12866
652	-232.23943	-221.77637	-166.01717	-216.78758	-214.19386	-219.91592	-339.05484	-245.42056	-180.2164	-221.53706	-196.95944	-164.24799	-179.42819	-222.23515	-186.25569	-166.71878	-205.42738	-208.48	-183.37506	-225.76411	-299.25372	-170.50336	-183.86278	-169.8215	-161.76697	-191.2924	-155.26671	-209.69241	-204.22978	-215.11772	-285.23013	-295.3647	-347.72598	-208.27303	-229.62552	-259.1764	-220.63785	-229.41177	-281.27927	-311.55545	-308.47623	-248.62938	-200.62726	-240.59023	-246.85292	-176.95361	-176.20552	-207.07668	-250.4183
653	-142.54387	-127.130066	-136.92468	-141.22682	-136.33897	-176.86368	-75.42963	-26.88136	-47.92061	-68.138115	-32.46915	-23.480627	-91.21707	-65.19729	-37.676132	-58.548523	-54.751564	-76.812355	-165.49706	-137.71669	-111.20229	-105.37166	-107.14042	-95.42767	-57.89674	-109.58662	-196.36063	-132.94191	-117.39145	-100.755486	-72.49211	-47.06987	-44.5326	-94.82231	-73.42637	-86.029495	-152.14996	-160.1503	-137.90054	-50.73153	-21.794127	-42.91071	-185.73206	-206.74628	-229.48053	-142.08174	-108.34747	-99.81835	-220.9624
654	-206.49568	-188.35634	-221.03455	-76.53477	-55.41562	-87.334694	-180.22229	-164.83817	-166.66136	-197.89482	-173.56865	-171.98012	-220.14613	-194.80287	-208.72258	-209.71059	-187.34393	-182.16113	-212.12224	-184.43959	-192.98996	-144.25407	-125.428825	-130.0956	-160.86664	-153.35098	-165.1159	-106.191475	-103.70443	-89.6114	-197.5089	-155.07286	-171.57622	-125.63091	-50.097237	-27.024818	-127.81176	-133.92944	-180.64763	-179.19658	-171.44139	-188.07205	-180.92152	-156.51483	-166.53583	-206.1956	-196.73856	-224.72711	-135.76744
656	-293.03766	-303.4109	-264.16003	-403.0527	-402.06662	-381.84708	-383.171	-415.11734	-488.469	-402.6305	-444.94223	-554.8317	-438.54233	-368.08325	-314.5433	-398.1865	-384.87277	-355.77005	-364.74966	-340.67807	-301.8959	-431.75058	-321.9467	-271.6756	-424.5996	-446.82166	-458.65982	-403.4227	-430.23438	-471.06207	-425.93817	-409.24628	-362.79395	-314.90662	-358.92764	-485.21628	-440.91025	-455.70117	-454.83917	-504.61942	-416.4372	-365.27234	-515.74146	-467.3947	-413.51755	-283.649	-302.08762	-348.16714	-400.52686
657	-138.76582	-124.3561	-143.23808	-164.11215	-145.46143	-151.89973	-179.59418	-154.45354	-166.19365	-95.01479	-78.49586	-82.08822	-128.86928	-134.54163	-156.60152	-106.52336	-120.78872	-159.32779	-128.95181	-102.41156	-110.29193	-126.56497	-105.918045	-124.89778	-78.538864	-99.75134	-116.99844	-68.9117	-57.487457	-81.709305	-130.74307	-125.82224	-145.29935	-74.187805	-58.83539	-59.953247	-130.19508	-112.35285	-150.47658	-128.02074	-108.98451	-141.53134	-118.3895	-117.96435	-132.63065	-108.07067	-108.17524	-130.66113	-171.09354
658	-233.46239	-278.5506	-305.99124	-347.67932	-311.33432	-320.73627	-201.63016	-204.56223	-223.57869	-223.22755	-261.05322	-342.11288	-272.11456	-292.24753	-317.62277	-312.95337	-322.08835	-309.1847	-210.52127	-193.13225	-210.15279	-181.52307	-168.41586	-157.1227	-303.41608	-298.48822	-256.99103	-223.0209	-207.27708	-214.13121	-178.09	-226.06438	-236.03128	-273.57004	-277.74384	-253.12476	-212.49161	-245.71017	-256.12543	-341.2199	-289.81522	-250.68324	-200.89557	-237.62857	-219.39963	-352.23416	-299.61157	-278.44104	-339.8688
660	-209.64282	-219.3302	-214.57063	-225.12132	-234.95177	-220.9678	-245.96927	-265.20096	-302.90042	-308.1149	-318.3922	-350.65396	-271.16138	-301.46683	-322.4341	-293.40198	-305.046	-291.41183	-304.024	-294.44467	-255.3199	-231.22435	-237.30547	-229.3044	-248.91289	-245.86716	-220.21474	-336.31128	-318.51	-300.37524	-230.05629	-239.08884	-214.49583	-252.7793	-258.42133	-254.24101	-226.92267	-244.10815	-256.90594	-280.9002	-281.47012	-287.79013	-215.3456	-242.61992	-250.81898	-249.7703	-288.6538	-340.10406	-234.2779
661	-436.99915	-416.64575	-422.04935	-452.41876	-429.2801	-442.465	-429.76028	-408.29108	-424.86697	-468.82526	-448.00366	-448.35043	-447.83463	-413.19397	-424.7205	-415.339	-393.24765	-392.0209	-389.69833	-357.08603	-360.5815	-395.7924	-379.43784	-396.10193	-413.0535	-397.60022	-416.3552	-396.84567	-377.45267	-390.65414	-421.36386	-388.03107	-392.61792	-430.77673	-394.8513	-399.82724	-359.1669	-344.51074	-362.0145	-397.43863	-369.41245	-389.49854	-428.61185	-406.56284	-424.6373	-401.31778	-393.36008	-426.27762	-386.83383
662	-202.77734	-201.77864	-163.73279	-328.6938	-343.12836	-353.77722	-204.26419	-219.26196	-178.27899	-260.12982	-307.37604	-381.97955	-219.58572	-213.77643	-201.57484	-189.05157	-179.57927	-131.15878	-149.68811	-159.44667	-143.42574	-238.69528	-252.76938	-232.60663	-241.41725	-242.17868	-242.23128	-186.11263	-169.77028	-144.08572	-169.84656	-186.84584	-188.72334	-163.10733	-197.35405	-245.27458	-180.51381	-199.34511	-238.23528	-268.08997	-214.92891	-192.14288	-188.75096	-234.551	-260.79468	-277.1674	-249.794	-245.26178	-205.50066
663	-320.60623	-279.92532	-222.49426	-309.98087	-290.40137	-320.23343	-308.52036	-278.28192	-294.50452	-295.27634	-297.89746	-348.06546	-321.47464	-273.00693	-296.83456	-197.15007	-193.50047	-216.91171	-239.84761	-224.50998	-230.2983	-249.00327	-244.91353	-273.5995	-146.92554	-179.90816	-204.83783	-181.67436	-211.92293	-251.46844	-166.27232	-166.6721	-203.45236	-153.12595	-142.0883	-152.94609	-229.18466	-199.37141	-177.54124	-246.12451	-214.84984	-214.49583	-243.37567	-246.64703	-289.03262	-333.4464	-327.0017	-373.82275	-303.40143
664	-88.997055	-87.10962	-132.69669	-40.57101	-11.1607275	-38.102535	-100.195984	-85.57962	-127.66486	-117.33799	-93.66615	-120.744026	-63.819244	-37.879025	-41.610992	-53.595165	-42.03293	-81.79664	-70.93124	-7.7195888	-22.837381	-116.81864	-86.92976	-67.780914	-60.623276	-35.00911	-57.40194	-11.151768	4.391771	-20.851973	-120.8932	-99.299904	-123.68001	-123.20209	-107.50377	-127.86012	-47.943623	-17.37797	-24.673347	-91.90968	-78.74083	-90.06197	-54.394794	-24.743885	-39.03303	-31.027433	-25.613855	-57.579678	-63.578213
665	-166.06808	-188.67096	-227.18729	-238.99397	-212.03162	-186.79099	-208.76965	-173.89723	-134.24086	-132.46634	-154.83647	-190.14314	-264.3366	-229.7473	-235.6391	-223.13008	-193.16246	-157.79147	-123.657585	-123.178764	-118.42273	-220.23949	-182.8063	-178.49033	-341.31763	-282.23138	-258.32782	-223.72002	-215.9781	-207.36922	-192.21138	-192.20442	-171.67203	-175.11774	-164.06552	-142.45758	-275.9057	-293.2248	-252.39732	-212.20285	-210.67125	-185.78896	-173.17227	-174.80852	-140.176	-166.87648	-196.56244	-208.52946	-174.07878
666	-147.11847	-136.42383	-157.77225	-144.80078	-143.9699	-173.68953	-148.81403	-183.28247	-230.37425	-171.8271	-140.2279	-150.06454	-286.90802	-320.02325	-290.57034	-272.61038	-280.8066	-328.0832	-304.11984	-339.8592	-424.27866	-251.14815	-281.9691	-241.73375	-174.67216	-148.68582	-157.75319	-175.90822	-159.41351	-164.26271	-77.896095	-56.259075	-83.92788	-182.63518	-152.69525	-165.9182	-289.87582	-296.3069	-305.07416	-195.36334	-235.18555	-296.34796	-381.8613	-391.73874	-382.38348	-165.40102	-188.31349	-228.19196	-154.71295
667	-358.69153	-316.33456	-297.23697	-234.5463	-244.26349	-258.26877	-259.22415	-241.61975	-245.86198	-203.87787	-206.13853	-243.69905	-329.4793	-278.98676	-246.45866	-276.78067	-287.25992	-300.8416	-285.1297	-279.1202	-295.37253	-334.46918	-307.28235	-290.4144	-341.54883	-354.26532	-360.01755	-308.43393	-327.46414	-359.5818	-267.73206	-288.54416	-307.14542	-252.70715	-233.66086	-216.56465	-222.27733	-225.15125	-236.12407	-196.40982	-212.68364	-280.59872	-332.97287	-286.341	-263.07706	-245.63632	-223.3233	-198.63075	-328.46182
668	-233.3814	-246.41	-238.59453	-206.8153	-145.90149	-106.677895	-191.63716	-131.6498	-102.42477	-254.37514	-253.35204	-243.49738	-368.21054	-379.9404	-407.38608	-194.30887	-148.81091	-136.14572	-146.23796	-184.52275	-240.81876	-315.4139	-318.31476	-322.3151	-106.382515	-101.97771	-118.41803	-158.49301	-207.08466	-203.68748	-469.92932	-469.35657	-480.47214	-149.63782	-131.04872	-148.38004	-201.08289	-207.3679	-222.62122	-222.24731	-214.53358	-222.88217	-153.8652	-129.03082	-144.66852	-279.00763	-261.5714	-284.83	-355.19388
671	-340.23395	-316.32404	-266.49695	-215.43163	-258.13306	-275.61566	-376.7025	-373.1337	-319.39557	-430.20612	-342.68808	-287.50937	-376.93884	-386.08047	-377.40292	-321.1503	-356.24182	-361.65802	-450.08218	-455.00513	-457.8123	-247.70644	-246.14993	-216.50926	-292.7811	-314.1074	-278.2079	-241.82314	-244.93562	-191.68494	-344.47046	-390.7374	-403.04916	-420.7336	-417.82346	-360.09705	-541.3021	-578.8169	-567.57025	-223.52827	-239.51472	-209.15431	-252.89098	-263.32132	-223.90266	-218.67555	-261.30035	-286.79022	-273.02505
672	-226.31602	-273.57806	-323.379	-263.53473	-271.56796	-306.84225	-253.33391	-248.0696	-247.79686	-362.21268	-356.80515	-335.65683	-448.51147	-355.81128	-284.90472	-201.98808	-228.27422	-178.90971	-331.41077	-361.45908	-392.54385	-231.03317	-275.44962	-281.80994	-252.80861	-279.45288	-271.47903	-337.79108	-305.1121	-309.77695	-347.00354	-344.53152	-317.3905	-388.963	-323.41238	-278.34906	-152.35794	-127.35972	-137.90765	-229.43237	-261.77762	-319.36203	-209.31755	-201.51791	-224.23679	-320.07315	-299.1809	-276.37598	-241.10635
673	-131.6655	-103.75193	-117.15805	-53.795734	-27.360264	-63.644188	-44.59741	-28.796669	-64.953606	-100.05681	-103.835915	-116.30033	-79.41384	-65.66875	-83.28561	-41.011196	-17.36856	-52.620693	-195.10876	-166.74838	-187.97243	-122.97067	-101.72277	-118.66638	-88.06739	-49.30585	-61.053635	-118.42901	-98.90462	-107.87122	-59.108784	-52.299698	-86.7534	-33.349117	-7.2894826	-37.497192	-129.25896	-95.365524	-95.132164	-112.69825	-95.638824	-123.70719	-106.68396	-84.36577	-102.94135	-127.65342	-112.301605	-135.02992	-148.35257
674	-290.0182	-171.454	-122.53595	-214.324	-203.4446	-174.8565	-137.31061	-119.23312	-122.1771	-157.25217	-166.4654	-194.14835	-212.93365	-207.01775	-160.28806	-261.6704	-241.66545	-216.19852	-206.3571	-195.21925	-157.4662	-153.96893	-117.416374	-128.13959	-210.65904	-203.52576	-172.92418	-240.43002	-183.70279	-173.42346	-160.56819	-167.57317	-149.80482	-210.35002	-211.67952	-244.6884	-208.0067	-210.11903	-177.29156	-269.17642	-249.18962	-238.78716	-150.8483	-155.22578	-164.10002	-129.2162	-122.126785	-144.1799	-163.73611
675	-307.3136	-261.46896	-216.53172	-311.80585	-296.75046	-279.2584	-296.5723	-236.03415	-204.77318	-190.28302	-223.74092	-304.91086	-266.66754	-258.44034	-237.70045	-219.47679	-205.23636	-224.94212	-178.28873	-162.94862	-176.5582	-349.87302	-333.6101	-314.07285	-235.32771	-192.95	-152.00694	-221.40382	-219.01688	-238.83232	-173.8296	-209.91724	-242.13713	-389.58597	-341.70267	-333.2429	-382.77686	-388.25113	-370.49036	-255.38506	-226.41988	-207.37682	-169.5791	-192.65071	-190.99472	-196.2565	-224.09618	-223.4835	-211.5099
676	-159.42351	-146.01651	-177.73096	-174.44373	-149.19186	-159.39343	-125.1109	-102.71725	-125.56508	-216.04582	-198.7031	-207.63782	-154.31073	-162.94603	-186.92805	-90.784836	-83.34486	-103.34764	-149.40059	-157.9127	-186.9583	-155.95247	-148.63593	-156.51553	-166.68361	-158.01558	-171.72458	-165.60709	-161.54478	-182.72884	-224.46277	-187.63327	-177.76984	-196.10556	-177.94167	-166.29633	-188.53752	-159.39557	-168.19916	-150.77925	-136.01912	-168.88248	-196.16753	-129.73276	-93.57003	-115.46453	-131.72456	-179.88478	-102.776245
677	-215.92879	-181.61746	-181.4358	-109.31339	-126.12331	-152.87938	-157.48671	-152.56175	-153.89894	-112.392166	-98.32496	-94.49213	-130.27277	-119.72814	-149.46419	-99.03166	-97.60339	-128.53743	-55.30754	-56.24261	-80.30836	-63.129	-50.909767	-78.94152	-66.96951	-49.79232	-62.712967	-89.72117	-72.11846	-69.77193	-98.857895	-113.16671	-135.47305	-153.94763	-145.4938	-145.775	-151.51105	-138.24939	-162.14331	-33.50909	-9.400253	-23.679747	-124.99186	-109.778496	-137.84315	0.07529087	15.106061	-6.6900883	-61.914413
681	-164.37602	-155.25856	-165.22986	-229.4869	-191.43176	-194.46838	-183.56209	-189.45912	-208.67276	-134.88297	-85.01207	-89.488335	-164.36227	-133.4687	-134.22205	-146.30986	-124.59387	-133.34016	-156.49388	-147.57184	-151.00507	-246.91402	-205.26073	-193.02483	-271.67175	-269.06876	-262.90543	-193.23752	-175.21999	-172.8751	-186.03261	-189.09607	-158.03313	-175.41327	-145.10962	-145.32916	-82.13377	-69.536125	-91.213	-142.37128	-126.551895	-141.36865	-165.9743	-169.71928	-212.89818	-133.73233	-158.71342	-201.1728	-250.3318
682	-151.6775	-167.815	-167.78677	-166.15477	-158.84648	-168.78778	-226.3879	-216.36444	-216.18115	-133.90155	-124.55137	-163.46315	-232.3917	-184.2301	-175.98965	-147.58452	-169.41525	-194.78654	-321.1779	-351.05685	-334.30173	-186.64127	-235.14714	-374.66693	-317.04834	-353.30292	-416.50427	-207.87631	-226.52576	-260.05093	-221.0469	-232.96695	-213.5951	-345.32565	-325.60904	-275.94565	-358.67416	-360.47195	-356.22153	-335.38052	-343.7124	-381.0472	-155.7954	-163.5217	-175.50798	-212.51093	-179.4995	-170.11874	-202.45825
684	-151.21881	-193.00294	-218.86035	-181.86508	-196.0397	-162.53596	-216.96089	-228.88106	-199.79048	-190.19286	-227.85114	-220.84691	-327.1932	-293.22568	-264.23938	-120.88154	-148.67429	-212.56728	-152.45781	-175.74843	-185.49532	-218.33618	-252.99968	-274.2067	-119.34824	-157.54984	-197.14119	-168.97737	-201.38934	-201.52682	-299.39426	-244.8535	-195.93301	-243.33717	-244.9402	-231.48291	-198.8332	-176.53369	-154.53796	-124.29861	-159.28351	-266.47238	-271.0004	-222.49612	-171.5249	-272.5289	-264.84235	-222.87575	-148.67982
685	-360.29233	-350.25925	-335.62683	-399.49628	-354.18372	-354.02493	-367.16476	-357.91455	-358.3107	-377.21912	-361.36526	-336.54102	-233.53589	-231.84203	-215.81517	-342.20682	-342.07062	-375.4043	-440.1541	-444.54776	-439.82532	-388.54385	-381.48563	-375.81552	-377.88788	-389.39105	-423.3308	-313.02698	-302.13464	-316.52612	-329.044	-307.7408	-330.29645	-348.67206	-326.12335	-306.16693	-238.89212	-225.86386	-236.85939	-314.35568	-325.39725	-350.4619	-362.73007	-330.02872	-320.04974	-328.52368	-311.4922	-323.38498	-307.53986
686	-235.19704	-273.81168	-331.92953	-299.5464	-345.98932	-424.02478	-486.71082	-461.31854	-444.713	-523.92224	-492.2586	-497.6283	-509.3651	-478.42755	-439.71762	-177.29874	-213.55693	-270.14377	-261.64536	-242.00371	-218.80008	-202.89363	-223.13957	-261.33664	-241.90216	-252.79163	-275.89743	-315.77048	-311.39954	-304.70013	-271.7652	-256.0339	-235.81825	-215.73572	-217.52954	-219.03249	-202.6583	-198.26826	-199.79128	-173.33755	-186.0683	-206.62505	-271.12714	-284.48035	-317.1035	-165.08731	-186.07396	-218.09875	-231.67717
687	-142.41536	-141.35956	-160.99939	-188.02213	-200.86626	-200.19693	-221.70483	-203.21283	-228.95346	-106.40627	-97.132095	-126.560455	-214.14693	-223.49268	-253.07047	-228.4197	-202.46118	-190.27522	-172.02234	-180.86577	-193.16216	-82.58251	-56.873333	-61.69524	-116.43872	-106.36587	-111.009476	-157.10051	-147.25293	-175.02846	-184.12704	-199.74464	-208.36893	-168.24873	-140.59108	-142.30928	-94.76439	-78.02736	-90.38673	-269.5593	-290.70068	-271.75613	-278.28076	-247.21303	-227.17868	-242.30534	-238.3665	-234.86916	-93.58085
688	-257.0493	-226.9163	-205.70528	-196.74275	-184.88142	-151.56227	-163.35233	-166.51665	-180.55713	-182.31227	-151.87823	-118.698944	-185.5656	-208.79202	-228.04182	-160.99007	-175.09431	-143.30281	-156.2264	-199.61188	-216.22014	-183.53476	-202.42085	-179.52985	-198.81674	-204.2899	-213.46992	-201.61653	-188.74118	-166.66028	-151.59303	-173.37569	-138.40683	-154.66008	-173.20174	-167.1435	-213.24878	-169.2875	-128.32593	-234.37737	-181.73766	-147.11266	-120.215706	-144.5313	-147.76862	-184.45744	-188.57352	-194.27452	-217.10016
689	-55.571064	-92.60015	-168.326	-225.39558	-169.93648	-125.300095	-241.33412	-245.09459	-255.92262	-161.07675	-178.14806	-203.77821	-55.983833	-31.391031	-47.18321	-122.92253	-162.53156	-201.64467	-209.9843	-199.25873	-162.59851	-194.57397	-165.42891	-135.66098	-138.6226	-142.5532	-159.56694	-110.74991	-101.89429	-136.04236	-191.47751	-217.93475	-262.04468	-159.46043	-156.12463	-129.3355	-166.63135	-137.40279	-138.85272	-76.11932	-69.976555	-110.89412	-82.33014	-101.337715	-159.54347	-166.54617	-85.03061	-100.993805	-156.0333
690	-522.4019	-520.02185	-468.66022	-418.79865	-367.74075	-318.2674	-426.73972	-464.08884	-466.8707	-388.95572	-302.05487	-242.08904	-306.6496	-324.77145	-353.7603	-288.6228	-330.63004	-359.52585	-261.2303	-295.06885	-285.90387	-253.70476	-293.86774	-315.7269	-300.80096	-287.13928	-257.53983	-260.00787	-306.4714	-387.15994	-471.78125	-413.6202	-371.59528	-250.8051	-267.67697	-252.5679	-325.9584	-324.56024	-311.00235	-278.43314	-303.31854	-350.05963	-301.38315	-307.3935	-292.8968	-442.25153	-424.66116	-416.793	-263.61407
691	-153.46745	-170.44792	-156.45467	-160.46147	-141.0689	-151.83904	-198.56766	-200.12003	-208.02493	-114.018074	-113.14058	-139.78172	-186.91751	-161.61621	-177.8167	-228.10684	-210.44139	-242.3761	-161.14427	-168.31715	-208.73033	-164.43341	-147.52887	-144.50667	-171.83748	-195.3327	-183.79506	-161.95593	-143.20377	-119.94406	-120.068535	-129.74089	-147.18651	-137.80974	-123.983406	-100.88796	-202.30862	-201.0484	-200.25648	-256.3616	-279.2061	-299.795	-75.798225	-61.566647	-110.36307	-218.70416	-184.82236	-186.48897	-170.51726
692	-99.13027	-77.90595	-103.858986	-85.95201	-76.768074	-112.7162	-44.422543	-15.361272	-54.34321	-82.55069	-50.843895	-72.6717	-151.54929	-123.37319	-130.19595	-69.178024	-50.561016	-79.25974	-158.80743	-138.79001	-161.1106	-37.682793	-15.930806	-40.899696	-158.29279	-138.79883	-155.13184	-180.06996	-152.6057	-175.40503	-87.72718	-68.86385	-98.418625	-145.72707	-127.09821	-154.00996	-92.63727	-57.626785	-76.00272	-80.87393	-59.133453	-90.84074	-66.164024	-58.034443	-84.32458	-74.243774	-61.020866	-104.80817	-92.54836
693	-121.18437	-111.48518	-126.24834	-167.39656	-138.78172	-133.70874	-213.57178	-204.72871	-224.17865	-149.4201	-147.03723	-162.78801	-151.41678	-138.05731	-167.09412	-148.15712	-133.94798	-140.40094	-164.48703	-153.49129	-167.38617	-147.2366	-153.39893	-195.30855	-134.59955	-107.719154	-115.17436	-113.47048	-84.39486	-96.42022	-120.029	-92.256714	-101.98252	-123.45584	-105.43396	-121.42175	-154.02106	-138.84871	-175.18156	-171.99634	-147.90753	-160.98152	-161.47858	-145.45715	-170.24748	-145.18073	-129.25832	-159.32831	-112.26528
695	-230.78801	-194.8806	-214.04031	-209.8423	-183.16388	-200.07341	-284.47394	-250.68355	-254.19876	-228.85785	-204.62459	-214.53285	-194.73006	-177.41576	-193.80429	-319.9192	-290.82007	-309.03378	-213.55371	-182.57729	-203.21776	-110.117424	-68.992615	-88.18909	-259.82104	-211.49454	-209.34357	-180.8234	-149.20729	-149.44295	-247.7394	-219.71448	-236.70244	-173.38982	-153.18857	-178.65033	-211.69817	-199.2641	-221.31305	-209.30757	-202.41444	-228.35362	-199.60095	-179.23956	-186.75215	-318.5591	-296.2938	-314.9383	-123.78481
696	-287.6268	-284.26703	-253.87881	-68.301865	-38.41351	-72.11809	-135.92328	-128.17531	-129.64206	-172.49918	-172.65518	-151.55466	-266.5295	-281.3563	-312.2245	-400.99484	-381.05374	-377.88095	-513.4965	-467.79584	-444.97495	-538.2748	-533.8499	-566.14667	-584.492	-531.317	-510.47537	-484.2605	-381.03146	-308.89926	-250.02646	-313.1195	-508.9849	-603.8591	-541.6298	-510.86298	-643.89703	-638.73035	-613.66205	-514.9062	-553.5665	-575.2066	-386.72577	-446.5633	-499.10617	-255.54694	-279.6978	-235.5359	-212.56555
697	-159.01314	-162.65695	-136.97491	-153.02216	-40.11912	-30.082405	-211.09906	-204.16718	-209.43208	-281.25928	-248.85283	-209.58841	-146.52266	-118.958176	-137.32567	-292.78412	-226.34619	-148.94467	-129.27435	-109.03734	-130.81688	-191.62979	-168.66618	-174.78395	-137.51091	-86.28935	-75.93354	-114.80208	-125.182976	-164.31905	-165.2708	-199.8248	-198.71649	-121.46048	-140.32362	-142.18933	-179.21094	-167.3149	-154.95581	-131.15576	-139.3926	-154.16757	-153.16312	-138.8371	-156.23613	-65.262566	-50.9198	-72.87455	-153.4215
698	-150.00352	-151.60916	-137.62508	-290.58282	-308.8029	-324.79675	-223.10071	-225.47209	-222.95213	-447.7062	-384.01077	-316.77505	-215.2986	-199.99588	-195.81949	-165.76935	-168.00441	-171.53146	-114.69371	-120.18653	-130.80283	-345.0444	-356.44907	-366.66296	-312.43015	-294.71106	-298.53183	-263.6117	-284.54315	-305.8281	-310.75656	-256.8731	-203.97916	-235.64203	-218.25586	-216.967	-318.13086	-292.35883	-281.899	-210.54657	-256.6067	-290.68295	-309.94855	-341.2442	-353.22845	-140.79736	-150.54819	-159.29659	-250.4078
699	-138.33412	-127.058525	-139.88681	-203.16895	-189.06447	-192.80092	-143.6246	-167.99228	-195.03499	-197.59116	-198.22183	-217.8291	-203.62073	-195.07182	-175.97612	-152.98495	-132.50589	-144.12228	-199.31232	-177.15656	-185.11183	-164.75905	-141.99538	-151.68678	-118.55116	-117.52307	-123.5094	-213.57597	-197.23659	-203.74455	-237.47118	-249.05338	-264.75876	-296.09802	-275.98746	-254.31108	-239.51103	-240.68263	-206.16893	-206.40239	-183.55557	-196.31868	-190.38228	-191.65201	-205.77454	-177.56523	-216.72275	-255.34203	-131.69008
700	-202.6984	-225.21825	-247.94437	-260.03656	-243.87263	-244.89851	-162.54823	-143.12593	-171.65836	-236.6154	-225.27814	-235.97482	-158.2678	-141.69853	-134.20883	-198.97339	-172.03671	-176.65184	-139.69096	-123.01964	-138.8068	-106.74479	-102.573395	-132.19969	-345.4267	-318.26627	-296.49384	-196.34512	-186.09981	-228.20375	-245.56717	-255.82039	-299.20044	-226.14244	-246.32356	-294.80435	-164.1824	-185.01996	-208.62492	-183.04381	-175.28975	-177.64536	-184.73181	-184.38083	-215.56151	-190.65974	-191.04732	-218.33769	-171.49762
702	-42.65534	-26.207975	-48.79231	-89.922424	-40.20296	-49.25137	-67.27213	-38.647793	-48.813408	-58.34684	-37.11383	-53.380917	-77.16244	-56.00008	-77.45181	-84.32763	-49.45465	-48.142998	-5.6421576	1.4691358	-25.050058	-76.8962	-54.277264	-66.5323	-97.697716	-63.324726	-64.68344	-112.33712	-61.81655	-52.99702	-36.33678	-12.289288	-33.058605	-57.13657	-14.456834	-23.108568	-37.36021	-13.447523	-36.97563	-68.24695	-30.40411	-33.53523	-37.603645	-18.083647	-26.6572	-45.845573	-28.289978	-46.72132	-46.049995
703	-104.328156	-99.68539	-110.26879	-141.9382	-125.88986	-143.85904	-201.6226	-199.86525	-173.40997	-244.42413	-216.52505	-198.31212	-168.29198	-160.84293	-179.83252	-150.45792	-130.47984	-149.8597	-127.25518	-127.65286	-133.83861	-70.9116	-53.333282	-91.96254	-200.07841	-158.87569	-162.8222	-281.74915	-258.42236	-268.18506	-165.06216	-158.74234	-136.28865	-290.8605	-254.70319	-251.11923	-161.69014	-181.20662	-225.64323	-171.43709	-189.53592	-175.25658	-248.98863	-246.72592	-245.0821	-151.62236	-113.767334	-111.92324	-199.93936
704	-255.59285	-265.82098	-255.7547	-298.14676	-292.74176	-273.13354	-284.69186	-239.6965	-223.72528	-226.66156	-236.52264	-226.8379	-319.06488	-303.65097	-326.91772	-213.11194	-226.477	-245.66486	-400.3889	-367.70886	-368.81955	-187.2857	-200.32701	-224.69711	-205.84332	-223.00214	-264.49963	-201.08017	-204.27649	-213.08176	-260.0944	-257.60434	-266.49274	-199.56995	-193.83525	-201.8847	-195.27654	-202.76683	-202.21364	-170.3864	-171.53235	-188.3964	-232.69751	-254.90004	-340.7065	-129.87396	-120.231804	-137.51122	-237.07567
706	-269.6669	-236.21008	-237.98578	-117.6718	-101.27112	-116.538246	-119.02561	-128.69719	-146.36221	-177.0718	-180.61882	-204.44789	-243.85863	-237.66092	-242.02318	-198.45778	-182.51067	-219.83278	-308.6081	-308.21823	-296.71893	-357.1306	-306.57507	-277.537	-120.65155	-100.02844	-103.56455	-180.90036	-204.29819	-258.02646	-294.46777	-293.2435	-278.36826	-201.8779	-184.29924	-197.03632	-96.06837	-66.0265	-53.97414	-232.29042	-252.1347	-249.71335	-211.85832	-195.20674	-212.42685	-113.473785	-111.7336	-157.46443	-268.1349
707	-344.393	-351.89066	-332.16046	-448.29236	-394.69403	-371.4395	-377.43704	-401.0129	-405.28784	-459.5203	-422.17795	-404.20163	-434.1908	-407.00848	-382.61084	-396.0586	-409.32843	-411.3906	-429.1748	-431.6025	-437.6983	-426.26865	-436.103	-434.76233	-516.09595	-483.08133	-467.0498	-483.08054	-484.20755	-487.44098	-443.57834	-449.06088	-452.26816	-465.46115	-466.16855	-482.61237	-477.43777	-462.33304	-472.61905	-471.02582	-452.21786	-465.05078	-565.6281	-553.82904	-559.1852	-450.39645	-464.49185	-513.47345	-502.95825
708	-157.8095	-166.63814	-174.82379	-172.54741	-171.3833	-186.29329	-103.97402	-134.69327	-189.22353	-150.25314	-165.01262	-150.8033	-158.76535	-157.11298	-117.37939	-161.5797	-176.09824	-202.25696	-182.11447	-182.47688	-194.07344	-184.31602	-180.57484	-160.31123	-157.28012	-177.36357	-188.30273	-174.23473	-192.38914	-172.07686	-201.23033	-191.25342	-160.49065	-161.73717	-195.8285	-222.81917	-260.86176	-238.61284	-208.91695	-261.50513	-245.80324	-199.30833	-194.18846	-230.30542	-267.44763	-236.95233	-245.61307	-200.10966	-152.75015
709	-149.28067	-161.3232	-137.39148	-155.9465	-161.211	-180.65196	-140.38286	-114.99893	-133.71217	-124.61162	-109.49113	-131.78346	-189.58597	-187.09758	-196.61975	-138.8089	-150.47165	-132.85103	-133.61485	-110.81663	-81.22234	-132.02802	-134.51265	-108.46476	-102.24797	-73.05754	-80.7164	-128.86026	-116.65807	-137.54277	-89.78956	-102.757904	-83.315544	-110.18542	-129.23409	-103.47864	-91.57022	-105.521034	-84.4612	-136.53642	-108.26649	-64.99993	-75.37949	-76.8209	-82.03205	-112.97385	-132.06888	-113.14295	-234.47769
710	-228.21875	-203.20859	-207.75127	-205.23459	-202.499	-218.0875	-217.12839	-212.45831	-233.36517	-178.43713	-153.85872	-172.44601	-237.86676	-198.97397	-183.8747	-222.29372	-207.08871	-209.35327	-177.0059	-155.82951	-161.78418	-218.94633	-196.0228	-195.52266	-193.02856	-174.40959	-203.22147	-155.98811	-140.9341	-157.61258	-196.36104	-160.41443	-153.74484	-159.30399	-150.81512	-159.96964	-146.6325	-144.49637	-176.54283	-195.06703	-174.66893	-213.90804	-195.70316	-170.63992	-173.2874	-174.63899	-150.33101	-173.44456	-173.48701
711	-233.99654	-279.47037	-326.808	-136.01053	-182.91446	-167.44144	-269.07855	-277.54517	-263.60312	-240.34167	-270.5771	-249.51126	-305.05994	-316.58548	-298.60242	-332.93057	-294.6955	-254.8294	-210.14597	-242.00667	-217.0725	-219.02347	-251.69382	-311.48175	-229.73997	-261.92773	-242.81862	-182.99251	-228.84366	-251.46556	-260.94272	-273.597	-283.14206	-376.08783	-353.9319	-330.68198	-327.16925	-324.0704	-320.48538	-291.6198	-298.3527	-301.15018	-141.2211	-192.74413	-246.6237	-262.69943	-279.342	-261.014	-220.4221
712	-686.97614	-717.9552	-736.939	-295.3461	-270.75266	-289.06046	-278.5967	-301.7428	-366.7247	-267.02002	-263.6501	-268.84955	-338.7507	-327.47025	-302.0133	-327.39273	-291.70367	-267.05264	-248.7056	-261.218	-263.29623	-481.98648	-531.27704	-628.6459	-704.3597	-699.6762	-684.1469	-341.57263	-327.1649	-357.8436	-337.2775	-299.6357	-283.0829	-250.16722	-244.94539	-277.6551	-330.86337	-321.02298	-330.8242	-237.84785	-217.29109	-229.97128	-316.92908	-293.0436	-297.2777	-630.944	-570.5987	-516.9954	-758.449
713	-212.36852	-211.67326	-244.80629	-196.79135	-126.81406	-126.10934	-243.87756	-198.27289	-145.55716	-266.49426	-261.107	-278.86432	-258.14072	-259.24347	-281.8938	-227.42613	-206.82187	-160.74995	-144.09839	-163.70377	-143.97034	-208.15486	-224.10666	-231.54428	-352.2039	-328.32092	-335.1346	-154.69998	-138.40584	-161.93806	-104.71301	-89.1885	-105.599396	-147.43958	-144.06258	-171.622	-239.78601	-133.33875	-76.39521	-57.87944	-93.19781	-143.14244	-243.5752	-232.17111	-244.72174	-237.31956	-222.03151	-240.7376	-190.64647
714	-126.74628	-98.287315	-127.0117	-262.5588	-221.26535	-226.34378	-199.44579	-205.59492	-221.64862	-176.7173	-176.32472	-187.53673	-282.13083	-275.42203	-251.65819	-242.39973	-208.36432	-198.71185	-209.76471	-199.88014	-217.80516	-303.75873	-233.89114	-208.18114	-265.98245	-299.89313	-316.2984	-83.539764	-45.2449	-64.53114	-232.93527	-262.0184	-322.9568	-114.507164	-118.19188	-109.976166	-151.93413	-179.1591	-218.60977	-100.41389	-104.25844	-107.11346	-171.46951	-188.819	-221.73889	-183.7965	-151.7921	-120.24559	-380.18042
715	-415.56445	-282.2256	-229.15132	-244.6434	-301.97482	-450.51074	-174.3732	-214.51312	-277.55948	-239.7158	-268.5048	-232.19783	-275.8059	-312.82355	-295.14053	-283.22763	-300.55377	-272.23895	-325.51218	-343.5718	-291.88254	-382.13217	-326.33487	-266.19858	-263.44913	-258.3059	-216.71951	-351.74	-368.50162	-324.98837	-210.00708	-239.44917	-241.2676	-289.98022	-325.13602	-330.58533	-299.2961	-330.766	-343.90225	-378.62625	-377.9477	-333.51154	-318.41724	-370.6642	-410.39874	-325.51193	-379.06577	-489.16995	-272.6777
717	-213.68884	-192.6755	-193.09845	-159.27278	-141.4523	-132.57619	-159.06671	-136.58319	-145.8611	-282.7251	-272.0882	-289.06763	-206.93947	-188.3012	-204.03012	-173.38496	-188.19702	-178.76657	-246.36534	-200.95636	-193.79675	-260.91727	-246.64056	-264.7952	-188.8799	-182.15846	-185.246	-198.19794	-185.95958	-179.46004	-193.49098	-184.06766	-195.76746	-218.85378	-217.21237	-253.87321	-283.54553	-251.72617	-229.85579	-220.06595	-196.02376	-239.1077	-194.71631	-160.2964	-172.44652	-214.38167	-198.28203	-214.67058	-150.36142
718	-150.94965	-114.82339	-131.12189	-150.58983	-120.04771	-137.17902	-144.19672	-123.88408	-160.39714	-154.4453	-141.17227	-128.35637	-191.15875	-179.25668	-192.3026	-231.31152	-245.94804	-264.43945	-267.91364	-275.65552	-276.53232	-206.99796	-203.95665	-242.92708	-188.7008	-184.40265	-225.0299	-209.60994	-202.32455	-227.0249	-280.97754	-255.90334	-276.31104	-190.73018	-179.09265	-158.44794	-211.4838	-222.8281	-245.49973	-136.94577	-106.10738	-107.30186	-126.62404	-117.45687	-139.61494	-172.25214	-146.76926	-161.88788	-184.74696
719	-213.50124	-220.96999	-255.33432	-78.45719	-77.50423	-110.616936	-127.15488	-116.8312	-131.60571	-110.06635	-104.109245	-122.86272	-71.534386	-54.38818	-74.4442	-90.66596	-85.31108	-110.69346	-57.648212	-26.32651	-36.830044	-52.31168	-22.883429	-37.694847	0.8994264	17.360565	3.2696157	-115.21205	-96.70843	-100.2074	-124.01153	-101.32068	-121.27073	-110.83212	-101.775826	-128.45558	-107.69965	-78.7853	-107.84266	-108.48871	-77.50303	-110.05104	-121.673	-79.00173	-81.55162	-107.723045	-70.74378	-84.566574	-72.613625
721	-117.57385	-83.36947	-52.755814	-158.98332	-138.50302	-149.39207	-118.75896	-121.61892	-126.92068	-119.6743	-140.89882	-159.71214	-176.2877	-193.05426	-167.4664	-300.95065	-305.1325	-335.03577	-154.7185	-154.77335	-127.33205	-211.63933	-219.68073	-199.58354	-240.86787	-256.15015	-273.53586	-360.6352	-349.2017	-313.77423	-264.30283	-243.47069	-217.95317	-110.75561	-149.33119	-172.75148	-296.2822	-141.00479	-86.61223	-286.86234	-296.42484	-322.47864	-249.11476	-249.609	-254.07005	-421.6007	-372.51303	-353.18594	-232.6615
722	-134.23021	-139.67046	-169.47838	-103.064545	-101.42021	-132.46616	-209.16502	-152.2974	-157.26903	-168.36845	-135.07602	-153.39229	-192.6879	-172.41098	-177.72665	-265.0499	-240.8055	-207.58957	-279.8872	-166.46176	-135.26747	-268.77963	-280.54565	-286.41507	-365.75137	-302.47717	-262.60013	-210.95732	-181.77405	-192.41711	-190.25249	-180.10133	-220.21736	-174.49437	-116.37183	-99.0589	-118.59423	-99.77809	-113.95657	-171.36998	-134.33995	-144.02046	-141.07492	-135.46819	-183.34837	-181.955	-142.19917	-144.48198	-167.80255
723	-157.99513	-61.23476	-42.979237	-272.4213	-306.90018	-356.40616	-28.522245	-6.5511866	-44.707535	-299.37787	-260.50653	-225.21446	-90.121864	-92.45183	-100.45355	-83.076454	-81.18923	-80.28094	-98.93181	-104.24484	-107.99668	-148.5294	-123.51084	-120.43577	-137.5926	-166.58531	-172.92874	-127.9393	-163.40512	-233.85555	-114.1016	-124.67256	-199.2504	-183.09116	-208.43211	-211.5557	-234.13715	-265.6501	-321.7687	-56.81474	-13.282296	-37.662247	-144.16489	-147.7112	-159.94301	-11.732681	-14.096291	-45.03483	-234.14276
724	-158.48248	-149.20859	-153.14871	-251.51083	-231.71552	-259.10736	-233.90994	-224.23512	-250.02713	-175.13324	-156.5099	-177.42395	-178.19781	-172.77908	-195.47015	-184.41621	-178.299	-200.87997	-191.61455	-181.32552	-189.2	-168.48895	-155.65956	-195.41826	-148.46468	-157.95546	-214.81134	-152.91183	-131.05344	-141.481	-214.53297	-183.48398	-189.60374	-206.60155	-193.1915	-223.73212	-207.42374	-133.22794	-135.76245	-179.71317	-156.48196	-162.40726	-216.42326	-189.0202	-206.9345	-229.69096	-198.68611	-211.36816	-154.85426
725	-79.48589	-62.498703	-88.27132	-94.14888	-68.1999	-95.485954	-103.31276	-73.42297	-82.46584	-43.10439	-25.33768	-50.401524	-69.523155	-44.469017	-73.79019	-114.54865	-72.89364	-70.01136	-117.43879	-90.35982	-109.43139	-141.50546	-109.6309	-107.2289	-161.1642	-135.09515	-151.91377	-91.88476	-89.93981	-107.119865	-81.89955	-73.928665	-102.929855	-95.12502	-92.87405	-108.04083	-276.26685	-229.35051	-213.33278	-209.63062	-126.8983	-100.36667	-132.84932	-74.61586	-64.82646	-91.75569	-67.04353	-82.428734	-124.674995
726	-209.17847	-166.52744	-153.74329	-182.00339	-143.10991	-139.04329	-193.66592	-182.45872	-197.22346	-179.16364	-176.5527	-209.82138	-199.94363	-189.43582	-208.72601	-146.57222	-126.23494	-128.5294	-192.06155	-165.93361	-147.92445	-216.0555	-175.743	-160.53297	-211.71327	-211.91464	-240.19325	-163.51285	-143.55458	-159.47559	-218.93462	-213.83388	-258.9768	-159.50175	-137.18236	-173.35529	-136.90411	-116.371284	-118.80449	-234.56456	-207.39091	-210.14162	-136.17354	-134.25201	-153.61963	-91.72104	-115.32922	-173.8835	-139.6645
727	-207.41582	-220.6827	-177.04825	-207.39337	-242.5079	-232.28973	-344.20996	-386.27957	-413.67612	-293.52646	-310.4087	-275.79922	-223.23068	-234.12596	-216.82054	-256.88678	-212.56529	-165.38712	-221.75824	-189.88683	-141.45851	-93.39723	-133.57104	-232.38393	-178.63763	-202.78694	-213.35138	-230.59222	-185.86638	-135.20752	-193.05055	-170.96925	-131.20087	-119.19513	-154.05333	-163.06982	-136.73071	-171.43944	-199.0796	-243.70389	-199.44002	-153.24028	-119.63543	-158.08937	-176.32564	-227.38327	-256.70316	-270.84482	-131.45813
728	-159.87152	-152.06712	-179.47603	-190.31897	-158.36896	-141.12163	-174.15953	-147.37341	-146.40326	-170.195	-167.00621	-143.58609	-104.515465	-111.91477	-147.81073	-183.5275	-167.4925	-148.49092	-134.18971	-145.28104	-116.43857	-182.4612	-199.43242	-207.3719	-228.9468	-235.44687	-277.66528	-179.66519	-185.31027	-177.45201	-132.09296	-76.60273	-60.159077	-258.66037	-174.07922	-131.09666	-167.07263	-195.81946	-286.09668	-124.57485	-144.46432	-142.02374	-71.35501	-54.70166	-75.90165	-142.36473	-114.70062	-115.89518	-259.32184
729	-90.731026	-81.24707	-96.83737	-154.8766	-128.96555	-142.36276	-93.09001	-65.9214	-72.30632	-153.24811	-130.72392	-141.80661	-111.97755	-91.39507	-102.69934	-188.80128	-143.65654	-148.88364	-146.97086	-129.80019	-148.45816	-171.74063	-108.657524	-112.70487	-137.5126	-120.33866	-156.36116	-95.54747	-87.589	-115.090645	-178.87727	-148.19429	-162.09383	-144.61636	-123.698685	-135.75562	-126.45201	-91.86671	-105.431046	-134.8565	-112.71238	-138.92422	-122.86668	-95.31762	-108.24397	-165.78058	-131.34981	-146.09651	-125.355156
730	-159.9585	-131.28786	-124.59513	-142.93568	-110.38466	-123.48384	-170.5808	-159.37036	-185.07643	-148.12704	-146.77335	-185.58113	-218.67873	-184.6524	-168.31671	-208.60754	-218.08609	-256.10208	-253.46727	-233.09332	-259.7328	-200.9565	-195.87294	-222.02522	-202.10695	-178.7267	-201.78947	-185.87505	-171.0282	-190.90756	-204.4594	-165.46173	-176.57098	-159.39963	-152.56166	-169.8013	-152.19379	-122.56478	-147.41617	-197.72188	-163.73338	-168.94766	-102.98127	-92.159676	-108.976746	-81.354225	-73.677635	-103.33436	-108.94443
731	-196.14204	-198.09033	-203.46298	-256.06625	-297.18997	-330.49808	-238.07854	-280.08557	-248.69589	-226.7436	-187.05827	-162.36644	-223.68027	-271.5244	-309.2544	-311.55603	-272.97888	-267.0472	-175.76166	-183.89977	-217.06346	-197.22433	-169.92563	-165.04782	-195.29129	-183.79118	-205.65755	-220.57785	-185.24919	-180.73792	-205.5553	-188.59445	-184.4634	-154.4637	-162.32669	-184.91554	-211.42453	-200.94962	-201.69046	-165.98547	-160.83458	-170.92276	-137.09857	-134.89157	-168.22453	-115.45402	-118.527756	-155.21242	-244.92001
732	-600.6922	-574.65344	-595.11334	-613.68134	-615.46844	-646.5957	-653.04376	-615.15796	-639.97424	-610.11774	-545.20764	-554.66956	-256.8701	-246.01073	-252.25662	-126.74235	-126.13925	-154.10443	-155.42944	-135.98674	-140.00269	-270.04797	-248.2193	-265.52286	-401.97128	-347.94492	-307.5399	-268.6703	-260.0387	-280.48016	-313.78113	-236.6727	-231.66862	-241.40929	-232.31001	-246.53275	-287.8506	-238.97476	-228.48314	-380.04547	-367.85278	-394.58923	-232.1856	-228.49657	-255.5449	-137.8611	-121.12039	-111.78007	-81.7672
733	-317.68887	-253.96436	-214.41113	-225.39124	-212.85281	-202.1867	-277.1163	-244.33311	-245.89642	-262.63422	-223.2955	-196.73146	-173.71996	-154.02176	-181.69794	-249.04239	-235.92093	-195.34468	-174.43839	-177.88593	-150.20183	-180.76009	-186.41454	-190.64287	-260.7041	-225.43625	-175.86867	-287.7286	-242.58255	-230.07661	-210.40625	-171.28249	-146.21841	-197.0442	-184.03075	-184.66385	-219.59627	-208.20265	-205.50804	-197.5064	-192.87692	-209.71512	-179.31848	-186.77359	-172.20844	-251.91676	-186.71826	-162.65445	-199.0196
734	-171.51968	-157.56622	-173.74432	-185.00009	-176.20872	-205.88148	-90.80052	-73.58642	-93.01193	-115.54522	-97.78081	-115.67529	-127.59652	-110.403946	-124.14607	-140.617	-135.22693	-158.38747	-95.52167	-62.707085	-85.57278	-217.04395	-192.96558	-208.45187	-110.36919	-95.92716	-130.53246	-154.13983	-128.87848	-146.85202	-113.94305	-110.34499	-118.34338	-169.28072	-152.91176	-176.39029	-79.6836	-68.086586	-89.66259	-76.506454	-73.71344	-109.76304	-107.075035	-89.85219	-101.76833	-121.95477	-111.87275	-133.92801	-122.88518
735	-276.29285	-267.99002	-221.5021	-105.92463	-75.14472	-93.05409	-241.11145	-221.40361	-241.17032	-233.43248	-195.45206	-202.8961	-364.6935	-314.2952	-281.25082	-233.37407	-278.24072	-289.54163	-419.90872	-165.86166	-94.3951	-249.61615	-223.86862	-197.66133	-156.40053	-175.98264	-201.09113	-130.65427	-131.10616	-165.12794	-185.19995	-193.32935	-199.73021	-258.28336	-249.98283	-273.65793	-185.63823	-161.78989	-187.78035	-129.27666	-113.448105	-108.675156	-148.83098	-131.0316	-163.6819	-189.32346	-144.79454	-161.9629	-283.96194
736	-311.31674	-321.75848	-329.21103	-360.52222	-363.09216	-339.16113	-388.11288	-403.4614	-389.14902	-472.73178	-424.95465	-387.2893	-410.7934	-435.23328	-446.9002	-439.88416	-398.23782	-358.96753	-496.6918	-467.64264	-443.10675	-402.4069	-432.09473	-503.68237	-444.53372	-468.00473	-467.07584	-475.74777	-447.67032	-399.9148	-434.5005	-419.75876	-369.40668	-449.1684	-469.2644	-468.12354	-405.9159	-441.57376	-460.52832	-535.11676	-423.48312	-359.9476	-414.98303	-456.37213	-563.47174	-552.60187	-509.85532	-453.87054	-291.74893
737	-392.01776	-376.43988	-386.38464	-352.0844	-354.02512	-308.07388	-312.6251	-324.98267	-394.32034	-403.39185	-371.67532	-349.37518	-345.97046	-375.7733	-419.7646	-387.0695	-360.28	-371.92172	-339.9279	-340.6222	-395.87616	-352.78958	-383.53503	-424.5316	-415.8469	-379.52362	-389.14774	-379.14474	-376.23785	-352.5777	-206.86006	-208.70456	-274.85117	-412.09494	-394.08316	-395.80588	-420.02133	-354.15015	-315.73926	-312.15265	-316.70343	-374.01825	-415.44757	-367.94928	-341.65176	-435.85892	-435.35873	-471.52115	-382.9128
738	-61.890476	-67.53759	-115.42226	-168.56874	-158.08627	-183.53473	-278.2202	-256.97623	-286.5208	-243.29367	-206.42853	-214.01486	-181.21687	-206.93175	-234.98595	-76.757454	-60.61326	-84.16832	-203.65456	-193.13031	-211.8556	-314.29993	-331.1148	-325.43076	-133.82333	-117.3483	-139.19125	-240.8308	-219.35802	-236.4156	-67.322014	-52.995968	-75.01679	-96.10649	-87.20605	-104.94036	-173.84285	-164.14226	-188.92154	-146.72293	-96.12116	-95.318405	-98.79394	-75.87033	-65.46247	-69.45712	-56.620964	-85.94637	-189.4946
739	-246.07402	-218.76501	-193.19194	-279.59744	-271.77185	-300.45563	-253.73491	-275.86325	-331.22104	-368.84872	-383.5115	-431.60538	-214.79068	-193.98886	-209.11497	-150.31593	-161.42833	-218.04892	-202.73135	-197.53673	-198.58475	-214.71918	-159.14641	-160.95006	-190.47282	-201.51581	-184.52754	-115.832115	-96.03935	-133.18399	-284.19638	-255.18834	-273.89398	-187.33047	-181.3685	-174.72997	-258.92136	-275.46027	-329.34235	-565.4448	-544.55615	-555.68384	-290.3855	-328.8829	-323.19003	-558.56976	-539.3448	-555.84546	-366.15668
740	-173.96016	-127.31017	-133.40952	-461.79535	-465.11157	-476.35144	-551.2886	-557.1943	-560.4097	-166.2912	-215.18669	-217.10225	-437.5464	-430.225	-462.7117	-371.8762	-356.0226	-386.90817	-322.67828	-288.4554	-296.95975	-156.98323	-140.4535	-178.54237	-261.757	-243.79764	-270.87482	-241.94817	-298.20816	-427.331	-374.49045	-394.63617	-356.04355	-429.24786	-461.36404	-472.02408	-277.52866	-272.96884	-327.25473	-223.21304	-151.7572	-122.33518	-171.68948	-156.18004	-152.94334	-185.14267	-171.40701	-207.30972	-377.56067
741	-226.66345	-203.9322	-210.93288	-159.49957	-155.14684	-197.88127	-267.89343	-196.88406	-181.16171	-276.75098	-259.08652	-240.27321	-389.36606	-410.08145	-394.0365	-212.43263	-193.97923	-183.06729	-453.8611	-383.8326	-374.14993	-333.5016	-305.67218	-269.261	-302.01495	-289.6444	-300.69632	-254.96123	-236.3834	-264.15137	-200.26808	-189.07437	-210.41322	-205.58551	-200.51917	-239.91748	-109.56167	-88.28846	-117.33005	-320.43698	-226.80655	-180.7962	-254.12495	-235.7722	-232.63997	-239.57521	-200.54016	-218.26674	-204.96114
742	-189.27238	-210.84923	-251.64124	-110.6219	-118.59831	-148.55074	-92.21792	-80.66481	-83.4416	-148.78242	-139.51625	-145.14809	-157.52959	-170.49448	-204.44827	-112.15684	-114.81429	-118.142136	-90.74223	-87.95822	-60.602646	-156.50586	-102.671394	-92.72628	-158.07614	-101.43081	-73.12686	-154.15096	-148.34035	-182.05997	-51.28608	-68.018326	-82.9534	-94.90474	-109.02032	-109.2149	-96.31205	-113.15072	-137.27103	-140.76703	-136.81898	-140.01393	-183.45502	-159.71086	-167.99962	-152.84021	-164.40628	-154.1958	-130.47389
743	-211.9335	-220.38728	-193.49452	-196.53265	-183.45662	-215.51505	-126.47356	-120.786476	-151.36569	-174.1403	-154.85275	-149.40659	-126.75726	-119.66234	-130.50389	-229.7697	-216.64648	-221.9435	-173.60681	-211.311	-294.54886	-186.76082	-164.36497	-187.56482	-199.71545	-199.39984	-216.15771	-179.15947	-164.56863	-196.08331	-180.12967	-144.59894	-149.17458	-165.46378	-149.77014	-185.05594	-266.455	-233.98834	-212.02544	-117.939705	-94.243965	-115.52016	-181.10515	-163.38501	-196.73631	-137.0634	-119.95022	-141.7497	-216.30876
744	-89.02424	-64.74917	-81.39755	-128.37534	-93.29304	-91.6471	-130.15237	-102.90344	-104.179146	-49.17835	-19.245178	-29.071075	-169.72678	-150.04672	-126.28642	-265.17886	-188.5938	-169.44972	-124.77636	-93.31086	-79.3873	-190.41307	-196.82652	-235.31334	-187.74176	-187.53316	-203.06825	-91.86976	-88.151306	-104.63111	-152.25516	-149.53348	-124.64428	-109.35362	-84.74169	-94.951935	-94.31281	-69.81435	-66.98083	-230.16486	-220.69429	-226.39781	-67.6264	-45.797665	-68.77715	-323.29666	-282.22626	-272.72836	-217.01544
745	-229.95512	-190.61275	-160.87837	-256.2787	-264.95105	-248.10242	-312.78595	-271.80798	-264.9383	-212.33517	-200.80309	-215.48521	-227.66783	-236.67654	-232.0213	-275.6128	-241.55586	-217.87321	-288.6662	-291.73077	-288.92682	-239.8503	-261.9091	-276.28085	-185.9094	-226.70996	-310.70874	-308.76196	-260.6748	-225.63974	-197.17006	-200.71275	-243.89284	-242.40707	-240.14687	-256.2164	-226.08157	-191.69095	-164.66147	-229.6864	-210.6261	-202.53917	-120.786606	-150.77592	-137.13457	-147.41368	-162.33472	-161.86684	-177.94606
746	-176.68488	-122.21948	-87.284386	-104.39926	-111.658005	-162.2058	-295.49783	-251.79929	-253.40858	-182.57593	-149.75049	-95.08554	-160.15027	-142.61307	-124.39976	-203.08405	-215.66443	-236.39806	-272.05984	-219.77065	-212.99077	-114.0405	-124.04603	-122.12587	-196.42824	-190.01405	-215.77199	-212.69405	-169.34216	-140.44475	-173.74251	-149.19768	-124.01018	-226.4621	-204.68752	-204.017	-139.87163	-142.11493	-160.47252	-170.23276	-141.52957	-133.44131	-96.9177	-111.80649	-123.46596	-124.40774	-148.64519	-184.92282	-290.8032
747	-314.42786	-348.44482	-359.9278	-318.36655	-349.34787	-423.77664	-487.06976	-369.6599	-319.2306	-298.359	-331.7823	-338.0322	-340.1874	-374.3234	-383.1691	-500.61743	-428.50125	-377.70377	-500.87738	-507.5113	-494.7998	-499.6843	-508.96988	-496.06107	-540.9247	-534.6931	-532.46454	-463.54703	-491.9621	-492.8597	-555.99915	-486.21075	-425.1962	-628.60144	-594.9537	-582.62524	-646.04016	-623.78564	-636.29443	-614.1811	-608.84094	-597.6269	-644.73	-627.13617	-623.6559	-192.39429	-235.23643	-346.4418	-417.3828
748	-194.69698	-116.14742	-101.46682	-142.41353	-131.75291	-113.71005	-136.76248	-137.20189	-126.510544	-164.1756	-140.59267	-115.50327	-167.32256	-152.06987	-145.44463	-99.4436	-114.53841	-165.87773	-96.851295	-105.25341	-127.658516	-157.6857	-136.14244	-120.075905	-161.65526	-155.38063	-193.4602	-155.46143	-139.82153	-115.68069	-141.40247	-124.47405	-102.99888	-175.38446	-178.99432	-195.98392	-170.80463	-158.39594	-157.96298	-157.27724	-155.82114	-178.99132	-182.74248	-172.84302	-172.0083	-156.75	-160.943	-191.48454	-159.00902
749	-305.58466	-291.50906	-294.09875	-134.60869	-155.57175	-217.8857	-147.47171	-152.76685	-202.09888	-254.9042	-262.67075	-262.1841	-261.07047	-218.68248	-220.84167	-315.1455	-197.02957	-126.932625	-215.17699	-235.0519	-267.23853	-277.56638	-282.09512	-253.43666	-156.99707	-170.43013	-217.8541	-216.308	-175.6823	-165.1525	-164.64804	-147.71172	-155.74043	-177.68199	-170.0015	-218.20865	-201.10478	-181.72255	-161.29555	-176.99284	-187.31027	-231.71756	-179.70941	-180.09406	-199.25478	-164.892	-176.56776	-238.06825	-211.82573
750	-362.36157	-328.01343	-306.14923	-494.55023	-426.88818	-402.59216	-265.98615	-281.4722	-276.7393	-333.87268	-337.32132	-397.78998	-316.10632	-325.60132	-356.57623	-290.76114	-287.34525	-274.76953	-343.40002	-343.2632	-374.7084	-338.72028	-336.71133	-322.2169	-409.30228	-381.15515	-362.3248	-306.73657	-324.25555	-336.87543	-338.5145	-353.99887	-409.25195	-275.17245	-298.39108	-338.39038	-441.57242	-386.62592	-372.0117	-384.55957	-380.44745	-418.82068	-560.736	-556.06964	-592.9996	-290.13953	-304.45154	-333.98886	-439.23157
756	-184.20084	-161.26143	-159.72223	-133.34618	-168.62468	-201.21591	-132.15352	-132.22087	-113.16669	-166.9507	-187.82402	-163.91081	-138.8909	-142.65787	-141.32555	-253.26524	-170.69954	-114.87705	-146.14108	-116.570786	-90.82646	-182.39427	-192.8389	-180.24876	-190.00333	-126.818565	-100.39643	-180.41429	-187.40015	-204.50603	-99.51376	-108.724785	-93.8946	-192.45068	-168.04462	-149.1387	-126.66748	-92.91104	-106.11921	-130.61853	-142.89948	-170.94258	-78.46098	-81.24439	-107.65656	-108.25706	-110.80396	-127.49475	-60.59079
757	-31.47158	-17.170448	-48.473988	-110.859764	-62.391987	-57.39992	-116.28076	-89.07428	-107.18946	-117.55717	-80.11892	-82.032394	-147.70111	-106.02448	-117.8604	-97.42997	-77.6297	-92.08224	-44.893703	-30.258783	-61.779377	-92.47322	-44.540085	-42.66697	-137.2705	-128.55537	-138.8353	-130.52234	-95.99978	-106.031944	-113.634476	-93.1453	-112.50981	-65.10973	-44.6665	-69.87064	-63.14406	-45.43784	-57.488182	-137.66142	-113.02543	-127.87102	-141.10272	-116.38749	-120.44639	-145.91373	-124.183815	-142.27579	-162.85419
758	-40.557346	-38.68972	-90.10685	-20.457417	3.9848995	-22.22297	-62.292053	-36.89881	-51.153057	-164.69809	-155.3685	-167.04343	-340.4996	-323.87604	-309.08188	-112.156906	-148.5659	-220.23758	-173.26628	-206.9331	-275.37405	-133.68071	-85.74259	-65.48588	-97.62659	-108.76098	-121.205986	-216.18695	-214.11134	-177.07639	-194.43733	-190.07663	-177.72995	-230.25238	-186.33731	-180.31744	-144.65343	-136.30464	-177.464	-132.49004	-122.7458	-132.28017	-160.1304	-108.31319	-84.27146	-172.00319	-118.00392	-90.12839	-140.33939
759	-63.213238	-25.727482	-37.112907	-41.364635	-15.5049	-34.97307	-76.4386	-37.38314	-58.10294	-23.867441	2.5143795	-17.909737	-51.07366	-26.486406	-58.87936	-49.872765	-25.433556	-45.137325	-62.88667	-39.065094	-63.52521	-55.687668	-27.540258	-36.589653	-54.381115	-32.98236	-59.57669	-105.66173	-87.08917	-96.10687	-142.21132	-143.08305	-179.0968	-126.74097	-64.66038	-55.641876	-113.11771	-91.654434	-114.315414	-118.2302	-64.59092	-59.751095	-163.37927	-133.12984	-126.417175	-75.93463	-18.74691	-24.325687	-89.09611
763	-170.05272	-150.3846	-166.9976	-237.49364	-222.9018	-211.16945	-201.77902	-195.90259	-198.31958	-193.81346	-204.2128	-204.89435	-175.89066	-172.67339	-156.44444	-109.15984	-97.76884	-117.459785	-221.53369	-217.90187	-203.86732	-190.72314	-210.3251	-271.0844	-153.54128	-152.844	-163.71213	-177.8332	-162.1984	-140.41832	-186.99516	-155.44098	-162.745	-182.4509	-196.94516	-260.21616	-190.22743	-203.50694	-216.16628	-173.74213	-195.44785	-231.15482	-146.01114	-131.3221	-148.25687	-132.04466	-104.61169	-121.03511	-130.53041
764	-108.60852	-110.28069	-150.08798	-95.23596	-72.81799	-78.059814	-128.89034	-114.005905	-127.779594	-99.828445	-54.87487	-64.26167	-168.31757	-151.59396	-181.97646	-141.82475	-119.6321	-127.003136	-135.26758	-126.324104	-146.80002	-167.43181	-111.52266	-91.43414	-58.12335	-37.639534	-63.72213	-139.70253	-98.47672	-101.66442	-91.78156	-78.896065	-97.11118	-136.23224	-114.80904	-137.2907	-119.551506	-116.422386	-128.89233	-111.35015	-80.89657	-86.133766	-103.4767	-70.25695	-78.86205	-114.04014	-82.30293	-87.61867	-159.86084
767	-374.74957	-361.60327	-318.50684	-262.75018	-279.12418	-297.03888	-255.51889	-263.6989	-282.80783	-234.47025	-239.905	-261.45712	-249.68051	-245.75719	-272.9381	-234.03093	-189.39377	-220.0033	-314.73358	-204.9419	-201.71175	-466.49188	-245.30832	-197.78899	-423.84525	-436.20447	-473.5312	-598.8286	-634.5175	-687.65686	-482.19882	-538.9142	-688.66797	-460.0849	-513.25085	-600.846	-292.16583	-273.4413	-306.2723	-238.21579	-271.31235	-393.71674	-234.2765	-255.84863	-340.40677	-247.2263	-254.20793	-287.4241	-180.90736
769	-291.76907	-280.034	-314.63934	-287.9098	-271.59515	-305.35318	-307.13907	-299.06485	-341.0885	-381.09085	-372.83	-407.64032	-383.56702	-345.67374	-356.3138	-401.73737	-374.14743	-390.87192	-81.79559	-80.6384	-109.39426	-89.926994	-58.411037	-73.20911	-80.168236	-63.099148	-81.70136	-90.049385	-71.676865	-74.31544	-156.44618	-147.35612	-166.12798	-245.34961	-188.62016	-163.53963	-106.01088	-118.43458	-131.40498	-113.00982	-124.051384	-163.74318	-101.48881	-68.6	-96.54558	-171.10924	-141.08861	-154.13239	-96.002106
773	-270.50534	-231.505	-159.59598	-333.14343	-322.05566	-271.5463	-259.05505	-253.46541	-197.17015	-303.65588	-306.8468	-292.62796	-266.48874	-247.96622	-217.84595	-320.4434	-300.98254	-244.90298	-84.91401	-115.620415	-216.43965	-231.8687	-282.4152	-301.17578	-220.61748	-259.32132	-250.94868	-327.5066	-225.75682	-152.59238	-245.11575	-282.7362	-272.9383	-233.80879	-223.30342	-222.01178	-273.78214	-263.7869	-210.47812	-234.67667	-188.67671	-177.14566	-227.20891	-271.8153	-299.5692	-349.24667	-336.84988	-293.5427	-313.71088
775	-244.4946	-268.8729	-259.38828	-216.85883	-254.51006	-267.77612	-281.29968	-288.83292	-256.29077	-259.82806	-252.61469	-210.48433	-320.29163	-297.51212	-261.94128	-284.68036	-248.31216	-191.62666	-155.58112	-179.78662	-125.04384	-255.69717	-282.48923	-301.0828	-218.50333	-254.39983	-339.09677	-262.58124	-175.29982	-169.4178	-191.41222	-204.8598	-153.43996	-143.46704	-189.31331	-174.16722	-262.52737	-237.78595	-185.97528	-208.88168	-254.56975	-328.59964	-300.11133	-292.54807	-284.99686	-187.44113	-225.51363	-225.1306	-166.6837
776	-176.77293	-150.02255	-151.6289	-173.42848	-166.55194	-209.66411	-194.37425	-167.60612	-173.84492	-187.577	-146.13528	-140.15862	-214.58679	-181.34721	-172.97502	-207.44931	-177.1266	-159.40765	-159.53181	-137.2334	-163.41516	-177.42014	-176.67519	-183.53406	-214.16708	-195.97484	-205.42818	-189.52774	-139.58542	-140.11855	-208.66054	-177.77074	-178.62877	-198.51193	-161.2287	-158.4752	-148.9159	-102.7623	-107.67646	-173.95593	-151.4786	-162.60278	-203.04625	-193.721	-190.08687	-178.85464	-171.37689	-205.30788	-224.71095
777	-177.58263	-135.44672	-119.25935	-119.55033	-94.28599	-84.7823	-143.51033	-134.37775	-148.83102	-42.877647	-48.634285	-70.565254	-187.28099	-152.42715	-160.00449	-85.645294	-49.957607	-37.287495	-113.62635	-95.63321	-81.87988	-88.63306	-75.861336	-95.41449	-69.4325	-55.35373	-85.00297	-164.82649	-139.75601	-147.1461	-79.93696	-78.86021	-89.30304	-122.34084	-159.07773	-238.06499	-76.66731	-76.49185	-91.05234	-45.70927	-31.587168	-48.376953	-166.46371	-146.06642	-142.74777	-163.42926	-162.13144	-197.3737	-58.71466
779	-317.3862	-259.67404	-205.64651	-207.51715	-251.92828	-303.0126	-225.18355	-256.15015	-223.3443	-403.6246	-316.75122	-244.9136	-255.23523	-289.7628	-257.89743	-225.88914	-228.90588	-189.31209	-192.91986	-242.31906	-251.29268	-175.84418	-205.75317	-156.0528	-298.39606	-338.906	-362.79617	-188.9616	-233.30971	-205.91803	-216.65529	-257.19122	-290.54074	-182.17006	-200.51945	-186.66005	-133.52052	-187.75288	-276.43982	-227.63309	-192.02193	-139.83847	-167.29579	-219.07426	-243.6956	-140.12486	-192.44098	-363.49048	-186.16885
780	-114.50216	-85.08057	-97.70238	-148.84709	-136.1227	-152.61066	-133.67488	-116.81943	-139.29893	-211.9779	-208.47319	-249.70502	-316.6191	-177.059	-139.47118	-154.34966	-142.96513	-179.62769	-334.74896	-325.0256	-281.7198	-164.93002	-161.88608	-184.72357	-215.92287	-215.05093	-247.91063	-173.47578	-96.91368	-106.05951	-129.79984	-116.5202	-141.3352	-259.61276	-248.36908	-251.02036	-189.58452	-184.02449	-207.55879	-216.15302	-215.59985	-227.71918	-38.05459	-16.823595	-75.569916	-304.73016	-332.8958	-300.38477	-299.686
781	-287.07916	-298.11053	-318.90015	-168.97545	-123.55131	-143.61507	-112.04068	-127.28491	-164.4939	-254.77815	-227.6489	-213.35501	-231.54901	-227.06796	-270.9752	-329.6243	-342.24973	-363.9259	-184.85367	-175.68364	-177.40248	-143.43001	-147.3567	-162.16795	-174.78519	-180.6989	-184.15997	-319.17258	-302.2049	-320.62164	-157.1758	-148.8513	-168.3618	-143.88292	-139.91537	-151.70021	-128.34947	-131.40729	-158.86565	-198.77611	-177.51485	-152.04478	-120.98927	-131.3522	-153.9335	-253.4444	-245.26385	-275.40167	-250.80827
782	-52.92676	-31.886173	-46.791283	-56.69779	-14.167891	-23.697607	-22.036907	-4.9744635	-36.685658	-58.910503	-38.73017	-52.5333	-69.50387	-38.63968	-44.81623	-47.88773	-24.578245	-42.02957	-37.692726	-15.153029	-37.667786	-50.752068	-27.59221	-35.068096	-91.302414	-63.8964	-79.437584	-32.959682	-10.449053	-19.166641	-40.685802	-21.191177	-59.118824	-54.959106	-20.38114	-31.175655	-114.235725	-72.39759	-73.8644	-30.015192	-12.59528	-49.068718	-22.965967	-26.235106	-77.43328	-51.96503	-39.81807	-69.69577	-56.527412
784	-351.5213	-320.13098	-346.8314	-396.20206	-367.49466	-392.45773	-349.6968	-293.79773	-309.1824	-335.71335	-311.4599	-314.69135	-192.98668	-170.04443	-192.63683	-208.3057	-167.54262	-169.30841	-356.27982	-293.96698	-292.0112	-475.2738	-468.0049	-503.4145	-367.82388	-378.9327	-470.95236	-302.82986	-238.36313	-221.82666	-306.9169	-272.40976	-258.1053	-295.52176	-270.18173	-286.80887	-291.38016	-255.93864	-250.6104	-415.53528	-398.8595	-415.67294	-256.95367	-225.56802	-253.3337	-317.68784	-286.01776	-289.20053	-269.961
787	-23.800686	-1.452078	-19.860611	-27.522957	-21.803293	-44.90187	-49.920414	-29.012611	-39.641838	-65.90947	-31.108322	-48.060814	-48.086693	-34.83181	-74.581055	-63.770164	-54.98384	-86.31081	-17.527182	-7.4051123	-16.785892	-54.703686	-27.518787	-31.662827	-51.69742	-29.776192	-40.874367	-22.93478	2.7861633	-9.20812	-36.941612	-26.976435	-67.34051	-29.99127	0.7578968	-22.606415	-45.458637	-3.6949568	-12.39625	-90.40384	-45.648582	-47.141426	-100.096436	-83.65506	-104.22197	-40.809185	-17.225851	-27.258839	-57.693367
789	-159.75107	-158.6992	-192.63278	-182.86073	-189.58008	-205.62035	-188.41817	-173.30237	-185.44598	-153.97513	-157.97656	-166.54991	-212.13844	-172.38472	-148.25072	-202.28564	-157.98392	-134.43246	-210.93517	-206.82187	-204.47456	-157.75443	-103.45759	-114.294785	-126.16717	-115.82812	-121.662155	-107.6993	-81.78406	-100.694954	-180.45885	-163.19687	-161.22112	-162.40536	-147.3193	-131.50613	-148.18213	-168.69153	-223.78552	-163.52449	-135.21082	-101.39946	-170.31729	-151.74442	-181.82419	-236.88863	-171.56256	-142.43527	-172.64693
790	-3.5736632	19.078678	-11.771887	-35.18711	-11.101961	-32.33347	2.146026	20.877542	-1.5560132	-38.21075	-18.113554	-34.143715	-20.736637	35.10296	23.994299	-2.5741794	22.931236	3.8526773	-40.668995	-17.327015	-41.865276	-6.1589584	17.090311	-8.725204	-130.23506	-160.3491	-368.7264	-162.31012	-16.307344	-4.0710397	3.8000693	23.544418	1.1898876	-45.057716	-20.281935	-26.731363	-2.4123442	17.944723	-0.52756524	-28.66067	-12.569299	-25.965675	-39.196476	5.154357	9.393475	-1.4457328	26.795248	-16.259031	-26.05459
791	-438.34	-417.1355	-379.1241	-355.33322	-381.9055	-434.04828	-367.7044	-375.96155	-408.97003	-335.85965	-351.42355	-337.0001	-407.05222	-421.28528	-472.22784	-397.76895	-398.06314	-370.05032	-404.10587	-360.5836	-338.4726	-347.8521	-358.1986	-358.08414	-415.55997	-388.22556	-350.31354	-322.36676	-357.89648	-384.5778	-504.75064	-470.94803	-414.7926	-345.6684	-372.51114	-457.47455	-483.23315	-412.45575	-378.81018	-489.1234	-443.47934	-410.39166	-413.08472	-418.56754	-438.82587	-289.55634	-258.13034	-232.68385	-371.07266
794	-202.29192	-220.73926	-247.79091	-199.303	-222.893	-265.7925	-191.83089	-211.97342	-214.28598	-260.12534	-211.86229	-179.45561	-219.29945	-216.60742	-196.51988	-249.90897	-247.15707	-238.81168	-230.39856	-180.36552	-143.99808	-264.86084	-230.50969	-202.29288	-223.99933	-219.39787	-200.0681	-229.14929	-218.86426	-190.4954	-164.74995	-180.00986	-182.78172	-279.71887	-203.97389	-170.31012	-244.46172	-220.47299	-203.37958	-235.50177	-237.75328	-255.0879	-208.18265	-199.5523	-179.62299	-245.62788	-183.4829	-147.70383	-255.14362
795	-388.00027	-421.89734	-405.786	-384.5348	-413.8833	-383.81842	-209.828	-240.02899	-269.84634	-368.05408	-397.04074	-378.5086	-334.3712	-270.4569	-256.29028	-391.7158	-408.35037	-390.14716	-412.94693	-434.50797	-441.40927	-315.28928	-345.71158	-330.33472	-433.54492	-431.1524	-377.73575	-415.58655	-352.40543	-303.03638	-443.79236	-420.75278	-387.21558	-354.7636	-374.42374	-356.81375	-278.19864	-302.6787	-258.28723	-408.14856	-421.5639	-404.03668	-279.4314	-299.40976	-269.22058	-392.59943	-408.87827	-453.99277	-402.25174
796	-164.76514	-153.46133	-154.33524	-117.943695	-101.30832	-103.35613	-189.58447	-180.72359	-184.12508	-48.7624	-39.264652	-59.81761	-88.478966	-76.12534	-96.99087	-90.88852	-49.05188	-52.558914	-84.68525	-77.64788	-85.401115	-98.122025	-66.29852	-58.469723	-73.52809	-51.02011	-64.41242	-101.87111	-77.4026	-86.13221	-86.75537	-74.238525	-105.373375	-119.57672	-102.837975	-118.905304	-132.78671	-87.258835	-86.00428	-78.236336	-64.028885	-91.32605	-95.3065	-77.81442	-86.05725	-94.805954	-73.0361	-80.04687	-99.73492
797	-117.05511	-156.61784	-180.81737	-223.36974	-214.94963	-174.21162	-135.5991	-161.67644	-186.84814	-96.3305	-110.268364	-147.91406	-100.02254	-118.08643	-152.01631	-159.17285	-119.2837	-79.17078	-135.42801	-101.64733	-102.91932	-92.007416	-93.616875	-83.79217	-86.4703	-88.42825	-146.12866	-256.50247	-209.80049	-181.40932	-80.667984	-89.78204	-88.119194	-122.21279	-121.33955	-105.18212	-163.58235	-114.18813	-85.19702	-204.56432	-132.3311	-94.82693	-108.17969	-105.34696	-75.57462	-153.02661	-137.52875	-102.824844	-204.47913
798	-157.71219	-80.62881	-78.08778	-244.64798	-218.81784	-195.59407	-133.77783	-155.53912	-197.58205	-164.10893	-168.34888	-174.80164	-196.93974	-185.67679	-176.36823	-193.29955	-163.02057	-128.61963	-210.85014	-168.90247	-138.30322	-177.74089	-150.64534	-117.70008	-168.05225	-167.29018	-199.4237	-242.53322	-221.80318	-193.64436	-167.7377	-208.80504	-261.61728	-198.98611	-177.97374	-176.4265	-168.34764	-158.46738	-167.33679	-140.45438	-127.356766	-140.73749	-157.91435	-150.97949	-156.86017	-207.21162	-142.0484	-143.52719	-149.54169
799	-171.15192	-177.92825	-178.41771	-229.35869	-203.38344	-193.9914	-150.86435	-172.40706	-185.26456	-110.13053	-132.64781	-155.12062	-78.6645	-105.129715	-117.5341	-209.80623	-229.95644	-281.33148	-198.85419	-196.66106	-209.10742	-172.10027	-177.58841	-167.93985	-181.8632	-187.3319	-160.55872	-200.37035	-184.79391	-213.60666	-155.4583	-165.89018	-183.45834	-172.9455	-131.68228	-125.8605	-134.68909	-122.85689	-151.89508	-195.04857	-176.41623	-156.91168	-165.99503	-155.83894	-182.87347	-200.38043	-171.39337	-170.79301	-193.07104
800	-160.29611	-129.3974	-138.5961	-176.96382	-155.91515	-169.35876	-125.77844	-81.32298	-67.53134	-153.55977	-136.0542	-140.54153	-198.79526	-162.43652	-177.07747	-89.4062	-66.84754	-84.58487	-111.99192	-101.40841	-103.681496	-202.43599	-193.71825	-227.42973	-115.7661	-102.68289	-128.38039	-151.57062	-132.15433	-132.46706	-122.150604	-121.09341	-148.99829	-108.62056	-98.34252	-124.028595	-181.69746	-151.33421	-142.08055	-161.52226	-148.37024	-151.07089	-73.11841	-58.47673	-86.37156	-186.40744	-161.425	-155.43501	-281.01175
801	-215.38045	-187.47371	-196.31833	-231.56538	-206.16379	-200.10448	-268.45023	-242.4235	-253.78496	-268.1522	-253.18529	-274.104	-278.83942	-256.38815	-270.85635	-276.70642	-255.99158	-253.86925	-264.4723	-236.75513	-243.76051	-249.34236	-209.2821	-202.22244	-271.16595	-255.56471	-284.69516	-273.69974	-267.293	-289.52734	-288.082	-262.20444	-271.82413	-265.88025	-249.77187	-271.90555	-291.77292	-266.84732	-276.65662	-289.04678	-262.29703	-271.38995	-284.15164	-261.88245	-266.73145	-290.36145	-267.97586	-281.40936	-305.46582
804	-125.70817	-104.10132	-121.97184	-127.77828	-78.981346	-53.31953	-100.23519	-57.097565	-89.79442	-103.21644	-94.07918	-133.39659	-107.15624	-89.36073	-90.688675	-139.0643	-109.60405	-113.97483	-145.49805	-106.6527	-110.84234	-141.13551	-106.76203	-118.678055	-114.89879	-108.65565	-122.70833	-133.0078	-114.19358	-127.03922	-107.67208	-83.31315	-88.32885	-118.29972	-96.479225	-129.35052	-112.51131	-95.36071	-109.96388	-107.33161	-102.26702	-129.38301	-124.3522	-105.70692	-120.69672	-130.69418	-116.11135	-151.80965	-130.67812
805	-246.84547	-295.2703	-349.17255	-238.2965	-286.01312	-329.02383	-274.44678	-301.7064	-261.3482	-263.701	-311.19098	-323.2228	-397.98666	-349.0076	-281.49142	-205.05411	-262.1033	-270.86633	-357.311	-387.102	-376.82144	-235.73897	-277.88232	-332.59836	-251.49846	-255.73871	-201.63599	-219.96213	-262.10385	-281.40088	-361.19754	-265.6315	-199.50598	-187.41914	-233.29474	-299.01077	-206.93774	-252.66447	-243.59708	-346.11053	-289.44513	-223.32425	-201.7839	-249.80244	-262.5037	-286.3481	-328.49457	-331.15463	-291.66388
806	-122.05399	-106.47373	-107.865685	-112.43714	-107.541214	-113.587204	-95.104935	-74.22707	-68.44301	-40.82003	20.170597	14.776111	-35.32555	-23.620783	-50.040833	-161.76631	-126.88061	-126.56513	-94.79393	-92.983376	-99.350464	-68.15322	-42.854877	-50.721596	-1.2956204	25.22046	-2.1979227	-67.7192	-58.64196	-68.66539	-135.93259	-72.679665	-64.96981	-156.41418	-167.68877	-186.71529	-152.65768	-202.49915	-310.2648	-12.597851	20.017244	6.7544074	-86.76855	-92.82524	-115.80481	-266.24738	-253.28401	-289.41458	-248.69193
807	-204.60707	-204.48122	-194.03693	-148.93262	-155.78526	-162.67969	-184.04662	-198.28328	-242.21088	-231.7921	-215.8346	-197.26581	-280.59317	-238.84695	-192.57367	-220.65689	-215.59842	-207.35315	-203.1714	-152.9069	-200.5108	-197.19513	-211.8302	-227.87018	-171.02695	-177.67891	-173.96318	-160.52452	-156.78026	-180.22565	-168.08986	-180.77519	-177.33897	-296.16583	-235.28671	-210.60094	-278.91202	-250.71872	-250.34428	-199.85034	-183.19698	-205.33533	-320.90274	-230.96059	-188.6746	-154.352	-176.36336	-158.81625	-206.36322
808	-410.05038	-361.74963	-318.39325	-398.27832	-335.94315	-292.68436	-276.75946	-154.86967	-147.7475	-431.0747	-390.33093	-348.42126	-207.2848	-215.43364	-216.15431	-223.49986	-223.52023	-240.04388	-323.06723	-344.8135	-317.54605	-135.55844	-176.4728	-174.90355	-427.73373	-405.48737	-359.6091	-333.62863	-358.57767	-312.19415	-113.85853	-107.41252	-144.12587	-336.02234	-353.59375	-302.6317	-242.64813	-238.05998	-206.72498	-110.121605	-76.95187	-112.69257	-256.0997	-249.28233	-248.89058	-268.75958	-236.47212	-205.21953	-368.17255
810	-176.60352	-172.54794	-185.6097	-168.96008	-169.31235	-183.74823	-185.04051	-166.67389	-192.25967	-187.1965	-177.95682	-194.1637	-230.3049	-197.07462	-212.80711	-132.60716	-126.35432	-157.76437	-175.26187	-163.47313	-190.85098	-216.13902	-199.54036	-202.61424	-247.93462	-244.09845	-271.63284	-229.64503	-194.9837	-202.00578	-257.04773	-228.25125	-237.32457	-243.07054	-164.60281	-131.18907	-247.99677	-186.8054	-194.75006	-123.409744	-87.38534	-104.17454	-92.50774	-44.594227	-57.41094	-223.43375	-194.8402	-190.808	-62.85324
811	-216.81508	-247.5147	-224.14992	-234.21643	-202.9655	-171.2119	-193.60345	-214.10928	-243.05634	-228.12262	-261.76706	-336.03995	-193.65508	-180.66542	-173.08365	-267.18564	-217.83311	-142.10132	-151.94771	-157.84695	-229.06718	-243.31987	-253.0229	-285.24878	-214.82664	-177.95071	-147.82681	-157.86256	-183.33737	-172.83913	-218.05618	-230.86618	-205.39755	-193.82253	-214.08208	-172.71202	-191.44376	-237.01643	-318.05087	-156.3088	-189.79317	-155.44269	-240.90924	-262.58737	-256.212	-212.51674	-261.91562	-265.65665	-288.69788
813	-204.52705	-200.93062	-215.25276	-105.652115	-91.277084	-108.71373	-135.65382	-121.72467	-125.98825	-165.75829	-175.949	-163.02072	-260.07913	-232.5046	-242.61476	-271.54166	-280.97424	-320.55988	-156.61609	-190.20091	-258.14117	-117.93018	-86.50941	-83.89705	-65.94258	-60.708702	-82.658806	-115.76544	-107.21707	-112.51932	-164.33379	-166.16289	-172.38928	-221.91582	-180.17744	-136.082	-149.25746	-151.74739	-142.45299	-143.29886	-196.5448	-295.48038	-209.21417	-204.24896	-224.5702	-168.30469	-116.30707	-103.02156	-114.37855
814	-56.499153	-24.597408	-35.87232	-42.08806	-17.88489	-20.831366	8.96712	18.619516	0.4817528	-57.237206	-54.9802	-65.48257	-71.91873	-0.20288363	15.865389	-34.747017	-60.92983	-143.51762	-66.04317	-106.29322	-117.056465	-130.17274	-136.67307	-117.940544	11.268847	87.95994	80.93266	-52.55712	-74.89183	-138.2516	-11.013362	-8.520902	-17.986275	-62.249096	-34.5829	-23.00325	-1.9852656	15.687993	-26.891361	-238.80833	-96.7883	-63.66	-88.11994	-81.486084	-108.75584	-136.85092	-123.04514	-95.99593	58.49797
815	-49.075104	-31.456665	-67.13887	-89.94217	-76.48851	-97.17138	-69.4443	-37.33942	-38.0259	-84.77614	-100.094696	-128.66638	-95.75131	-80.5628	-98.43134	-31.399921	-25.314856	-57.835773	-98.33567	-97.128334	-98.62301	-86.02697	-80.32598	-83.00214	-33.462234	1.8539522	-13.902917	-81.94138	-77.33531	-93.33878	-82.87173	-71.87093	-76.943596	-74.446846	-74.45707	-97.954666	-63.545567	-64.06159	-92.60377	-76.578476	-58.496845	-71.286736	-119.657684	-103.2685	-102.16707	-78.33706	-85.20729	-87.45063	-59.60011
818	-197.4332	-169.80305	-152.1189	-12.580938	-14.625757	-67.70284	-196.6963	-64.009766	-52.139824	-530.7552	-539.9401	-605.7225	-526.35944	-510.65347	-534.1899	-116.4777	-105.57327	-85.90087	-522.1499	-516.8087	-552.1257	-226.51076	-176.55629	-172.6337	-186.9767	-218.022	-289.3794	-185.23053	-162.44089	-155.7948	-112.89112	-113.5821	-149.19759	-137.92917	-110.7535	-112.48945	-20.009567	9.067972	-3.0922978	-286.06924	-284.93173	-331.6948	-142.63866	-134.36287	-143.01959	-598.1553	-588.778	-586.9697	-213.21095
819	-224.79366	-238.4185	-220.12364	-284.83575	-283.51126	-289.27994	-185.03244	-206.51535	-247.92732	-320.05045	-287.0878	-271.7299	-237.64705	-240.29028	-263.59866	-194.69298	-227.43509	-280.3669	-176.02306	-208.57976	-210.17859	-273.0574	-212.75304	-201.12552	-200.91539	-228.75789	-276.32294	-232.00905	-252.77855	-261.52063	-210.25124	-217.19247	-192.78952	-252.91449	-258.18338	-260.09668	-178.59589	-211.0091	-286.68982	-253.96591	-260.72168	-273.4102	-299.30975	-225.77693	-185.89012	-209.9792	-224.61337	-233.89165	-284.10828
820	-66.35829	-51.86731	-85.91024	-184.39964	-185.77399	-186.2913	-153.7837	-140.82481	-134.05664	-92.7543	-82.29512	-98.434265	-118.22187	-93.342896	-102.737976	-87.51012	-93.110344	-121.85257	-105.88417	-89.91665	-110.957146	-70.0052	-67.424644	-68.59665	-32.71926	-10.459853	-40.20374	-50.48267	-51.4293	-98.87963	-242.57068	-254.70697	-248.6438	-247.43985	-245.45819	-226.20625	-234.70425	-239.16005	-301.3099	-183.73892	-175.70253	-176.47969	-171.63737	-164.09045	-160.81897	-227.2701	-211.53084	-202.28809	-237.92749
823	-184.25932	-189.86176	-171.84978	-305.1028	-289.44693	-286.92065	-227.67099	-217.9913	-215.70906	-182.1092	-174.828	-175.12991	-151.45953	-159.42632	-179.19177	-178.89339	-177.50496	-197.20256	-187.41307	-181.40855	-212.36836	-224.1727	-228.64835	-275.65262	-315.7656	-259.13638	-238.5416	-130.66826	-108.91671	-127.97342	-180.69931	-184.97739	-201.51196	-182.47157	-174.54106	-209.79492	-185.86095	-186.55046	-162.99538	-205.52008	-202.52869	-228.60019	-255.34834	-243.77092	-250.75575	-244.50305	-211.81223	-199.76385	-238.11629
824	-6.8974004	14.479483	-0.6741036	8.234767	33.253036	6.886037	-38.767273	-12.141178	-24.878374	4.145761	28.003262	11.215712	-24.421507	-6.339439	-21.343647	-48.001595	-8.3202	-22.521109	-15.28891	14.0695305	4.974888	-24.574965	1.2040186	-9.576836	-31.2887	-13.948584	-31.247908	-19.371763	27.605822	12.885223	-10.060412	35.35301	28.528488	-13.992694	-10.317639	-47.919765	8.025264	32.928528	9.88371	13.707226	33.248062	0.059580132	-17.931486	6.691144	-18.63142	-36.255985	7.39475	-1.6690282	-14.9440365
825	-97.45593	-129.01659	-227.92601	-232.60023	-231.02664	-182.21698	-127.29086	-110.77924	-122.402794	-278.27048	-280.51035	-226.4136	-294.26505	-336.1798	-314.73404	-261.4464	-265.72275	-208.70998	-181.44951	-164.30905	-171.33981	-252.20238	-138.1972	-121.40672	-203.91986	-226.06015	-255.4756	-245.42313	-258.77747	-222.73125	-280.7406	-296.27283	-252.984	-217.1278	-263.46948	-270.41217	-393.47324	-438.3072	-428.08417	-267.8592	-293.95602	-259.25598	-275.6837	-308.49902	-358.2682	-180.23961	-167.1609	-222.54485	-264.072
826	-284.3631	-243.11127	-231.33154	-255.48613	-238.62581	-223.95139	-217.81754	-185.42004	-187.43579	-194.39241	-229.13503	-297.0532	-305.82687	-264.89938	-224.4746	-197.35667	-185.63832	-171.67525	-300.88925	-245.96985	-219.6616	-281.38138	-233.67792	-221.25003	-146.59203	-165.09067	-202.59488	-202.3605	-205.9218	-241.7275	-247.93694	-226.03908	-221.48355	-274.72305	-273.945	-295.06564	-281.53177	-278.61795	-278.8933	-242.9716	-263.88504	-278.53467	-222.7451	-194.47775	-202.39647	-209.17212	-215.39389	-237.14381	-265.4498
829	-242.62782	-287.07254	-366.63934	-315.03998	-358.61298	-425.11356	-433.64493	-376.1228	-336.45486	-355.22635	-371.16037	-385.72397	-346.6433	-343.8295	-328.7161	-230.229	-187.17223	-153.17975	-216.45624	-257.3216	-354.47684	-247.68132	-243.77567	-264.45264	-333.76572	-355.1992	-400.9191	-296.91855	-307.9434	-278.56827	-271.23407	-316.14496	-326.95798	-311.50046	-311.65042	-272.70468	-362.03656	-372.19016	-395.27014	-399.04892	-335.10364	-288.85794	-331.5619	-336.92117	-301.73502	-290.45334	-269.60037	-285.2275	-270.28436
830	-279.81686	-244.06158	-174.00003	-284.17838	-320.3542	-321.00745	-277.3579	-306.57602	-389.8897	-309.40012	-318.00385	-297.33316	-177.24321	-173.4342	-213.9162	-143.93375	-144.3922	-168.8109	-80.22748	-53.431156	-76.691536	-130.0349	-109.45554	-148.90135	-126.46324	-96.885605	-115.45303	-222.63414	-251.56653	-314.6708	-242.37973	-249.92627	-283.25922	-161.32036	-181.19913	-204.44902	-69.052605	-96.53867	-176.13255	-143.25449	-96.826195	-108.29973	-234.7035	-119.04039	-121.7192	-259.7801	-206.98332	-151.12561	-319.80777
831	-198.724	-179.11029	-208.34134	-100.988304	-96.78073	-135.95895	-120.59274	-115.192566	-159.77849	-104.85691	-80.23256	-108.06948	-49.68721	-40.03821	-70.68546	-45.77445	-35.53709	-71.74107	-57.729263	-22.1966	-41.281693	-65.0796	-53.43051	-89.74145	-94.96155	-21.465412	-37.34124	-219.80574	-100.46327	-69.43334	-168.38007	-166.82182	-195.59727	-215.89389	-170.0845	-164.2427	-73.34977	-94.827126	-142.33215	-163.17166	-164.09828	-204.95148	-149.98984	-161.78024	-204.37595	-86.91132	-85.892555	-109.53025	-127.04201
833	-87.53422	-64.63236	-87.97279	-92.68581	-57.876144	-88.11273	-137.62157	-75.055534	-77.95076	-115.86417	-76.4623	-77.3996	-122.73065	-97.780685	-117.65388	-124.74505	-108.52395	-134.93317	-119.3665	-96.12942	-119.48847	-133.27896	-107.447136	-120.90615	-130.70465	-92.12723	-95.92998	-98.773224	-79.19285	-97.74929	-103.964806	-72.098305	-73.895935	-105.23107	-80.483154	-98.319084	-123.38557	-102.60396	-119.851036	-113.70925	-90.531815	-111.35277	-146.06943	-114.33375	-127.69629	-138.94685	-101.41751	-109.91308	-151.88803
834	-254.21207	-219.44284	-212.92377	-308.00217	-316.90646	-360.61353	-354.6525	-333.18903	-270.09424	-232.12526	-272.52582	-315.3292	-293.05566	-264.18814	-228.36325	-238.02222	-246.57822	-269.5583	-298.45593	-251.4339	-223.80833	-256.78473	-264.6428	-255.54135	-279.76508	-261.89114	-246.44131	-352.485	-373.89005	-354.58215	-209.68044	-232.53622	-229.77602	-257.8439	-292.95428	-280.9307	-437.8355	-436.0239	-426.79184	-273.6692	-281.09332	-265.88864	-423.1734	-398.6819	-406.4331	-172.23964	-220.20001	-256.09204	-273.59497
836	-311.60846	-353.18994	-436.57016	-160.32901	-145.03616	-159.57883	-38.63591	-5.3524075	-27.415596	-78.8397	-76.39522	-90.45103	-244.09348	-204.81757	-174.56879	-275.25827	-261.08722	-229.73076	-384.42484	-374.277	-351.2434	-150.01259	-177.38495	-206.47244	-256.11966	-265.8765	-297.068	-376.99982	-368.9702	-357.643	-154.40115	-180.4611	-212.81935	-171.46384	-192.16026	-166.06058	-265.72446	-248.67297	-245.06429	-253.77982	-246.72716	-280.9935	-344.84756	-257.0568	-204.22856	-234.13678	-267.17914	-260.0832	-193.0138
839	-551.26166	-574.28375	-625.60864	-470.15485	-465.35956	-454.80988	-233.04118	-250.52528	-323.80344	-209.11455	-222.70436	-257.74377	-265.73944	-214.66837	-214.22858	-545.82477	-513.35156	-500.61606	-438.61987	-481.6051	-624.7058	-541.28467	-525.79346	-507.55893	-490.4822	-474.10715	-467.70453	-412.3836	-417.11746	-415.32217	-353.59576	-353.5144	-346.7068	-451.84515	-455.62518	-463.31155	-603.54395	-575.7064	-567.10297	-465.08954	-368.45648	-325.1396	-353.518	-374.68622	-387.10846	-430.1673	-430.1626	-448.50812	-394.76807
841	-310.79337	-274.7408	-232.01566	-236.04712	-231.49084	-228.27953	-221.51976	-209.9247	-194.90097	-261.76147	-268.83777	-305.84723	-243.06377	-263.39316	-305.9647	-218.52339	-236.83134	-240.51431	-155.14378	-151.77855	-147.67569	-265.48145	-240.60684	-212.4703	-348.21738	-326.062	-315.77414	-119.673744	-160.7031	-218.32599	-207.43579	-235.33466	-277.334	-210.86037	-221.13618	-237.73215	-127.8935	-158.69223	-226.37296	-267.1812	-260.92087	-268.27533	-232.80446	-213.55954	-221.70216	-220.10645	-227.7344	-259.43295	-193.94731
844	-230.75055	-233.76411	-225.53024	-268.17194	-265.97305	-255.37305	-333.19467	-212.63292	-167.58458	-221.56157	-251.17973	-251.35262	-314.6804	-245.06091	-192.66348	-235.92917	-260.8749	-219.44766	-269.0179	-267.34717	-221.05675	-331.24106	-311.4307	-250.17035	-348.66238	-288.20703	-235.811	-355.37943	-304.1601	-247.66501	-195.60606	-237.2824	-311.11395	-327.87778	-263.5571	-225.71405	-229.6062	-240.2939	-245.22064	-283.96967	-277.37607	-252.02042	-254.23326	-258.82968	-279.69052	-257.22266	-275.7704	-290.30984	-292.18964
845	-170.58424	-183.99838	-192.19131	-267.96848	-256.88477	-226.99055	-263.26202	-215.23616	-189.07314	-222.90091	-209.85358	-179.59299	-209.76218	-218.45786	-258.34766	-214.15956	-240.23245	-311.53482	-286.1885	-289.25253	-288.14383	-305.7454	-276.96603	-244.94057	-369.45435	-273.9804	-237.60564	-144.38005	-147.33177	-159.64221	-191.77376	-204.56003	-213.38725	-176.81491	-194.07391	-243.36307	-257.01553	-219.06305	-202.02866	-192.56274	-195.06432	-241.55836	-142.42783	-165.52527	-206.91846	-175.9808	-204.79727	-236.72298	-286.99857
846	-70.151085	-26.862133	-29.462538	-37.077194	-26.914158	-36.900272	-47.163815	-33.88296	-75.772995	-83.4349	-90.734055	-136.34541	-106.71858	-82.1744	-104.59121	-213.88104	-173.8916	-169.79791	-138.95827	-112.215675	-126.81698	-163.19058	-151.31995	-162.1078	-66.52139	-43.85022	-58.564697	-162.73073	-135.61996	-134.7287	-68.86017	-81.26018	-135.44716	-70.500465	-67.230034	-56.18261	-80.47148	-36.596973	-26.871578	-42.654007	-24.957264	-51.543903	-79.65315	-60.821026	-66.24354	-83.89513	-72.08814	-106.4617	-57.218624
848	-347.04343	-340.5486	-370.24756	-316.96555	-308.0596	-327.65002	-281.75107	-282.50015	-303.27698	-311.60986	-287.3556	-293.27805	-304.17038	-292.5163	-329.25192	-327.18396	-302.95294	-311.82996	-330.7375	-300.16983	-316.15387	-274.30038	-285.9086	-322.26697	-329.0301	-328.17502	-341.4719	-329.82626	-311.02936	-302.4897	-314.59103	-308.98074	-312.0859	-346.10852	-318.65564	-329.00018	-341.83057	-330.58188	-365.65604	-356.95706	-337.7042	-376.10666	-300.68982	-302.1036	-335.67087	-305.39227	-303.81024	-308.39624	-365.84128
850	-234.06462	-214.96834	-204.10754	-216.20987	-188.70125	-198.21324	-148.6755	-127.70158	-129.6474	-224.33247	-214.54929	-226.54166	-206.23134	-179.85852	-176.5478	-224.27332	-223.82216	-240.925	-136.90158	-128.57648	-149.47643	-213.5038	-175.23662	-174.62402	-251.29984	-225.36078	-239.6828	-277.95206	-270.07297	-295.2299	-133.8987	-115.00809	-123.841576	-232.96513	-220.225	-237.5666	-256.18082	-233.08707	-229.30414	-162.58124	-144.86118	-153.29086	-167.29688	-160.79291	-185.5778	-184.67706	-159.11702	-154.30118	-218.81696
851	-175.15286	-147.21167	-132.86931	-162.49707	-174.90169	-179.78885	-195.92728	-184.97365	-179.59183	-172.84906	-148.51027	-148.59222	-139.55324	-137.75371	-150.93118	-103.08682	-133.07234	-135.59726	-110.45799	-79.15696	-73.97868	-117.72747	-153.09299	-144.54404	-161.61258	-156.8021	-174.7875	-162.8099	-163.58379	-177.94447	-126.530075	-139.63008	-167.93816	-178.82863	-158.14732	-152.23048	-124.95285	-111.88406	-144.63242	-189.14386	-149.08304	-130.36102	-174.56625	-148.46547	-132.9223	-90.006355	-103.05534	-84.76973	-147.04033
852	-286.86304	-298.31815	-296.23065	-422.02234	-338.89838	-290.3019	-304.6074	-336.622	-344.03937	-364.07858	-407.52792	-455.40146	-424.07047	-464.52133	-488.83896	-487.72827	-505.28497	-475.12708	-459.28198	-496.74924	-500.23938	-322.69043	-352.14417	-353.5368	-487.40613	-468.03503	-422.5523	-448.0494	-481.70993	-477.09976	-326.26602	-374.80246	-385.2704	-343.9502	-370.56995	-386.69357	-386.6474	-305.43274	-247.61227	-195.76245	-220.7936	-237.38159	-283.9579	-303.7335	-332.89343	-420.1124	-333.58374	-284.76477	-331.16574
854	-399.087	-383.31552	-362.8142	-224.66112	-225.5586	-220.03873	-211.75815	-191.22421	-185.34843	-189.93097	-200.08916	-193.77185	-173.28302	-190.57298	-188.18747	-274.90778	-238.59943	-236.33797	-371.85522	-375.37228	-356.22028	-434.0976	-373.74905	-365.64316	-178.59326	-172.51016	-168.43335	-273.7642	-256.23273	-260.07782	-309.3486	-288.76	-230.66911	-206.95924	-229.35983	-228.30544	-369.74493	-330.1924	-295.09225	-384.09967	-403.0986	-403.43207	-405.10623	-372.28696	-370.37558	-390.6999	-363.78403	-375.4011	-309.63873
855	-441.30136	-486.5008	-568.29785	-296.27432	-277.92435	-226.35237	-353.69754	-357.33997	-401.10037	-388.66772	-377.92575	-342.01746	-431.6935	-461.0538	-490.76926	-538.66125	-560.59436	-539.2333	-365.42935	-394.4866	-476.29633	-187.88156	-209.8376	-301.34427	-447.16986	-464.8332	-452.0262	-381.41922	-418.71704	-440.5244	-338.92773	-354.95212	-330.4285	-494.7884	-406.2867	-352.9031	-513.4249	-515.34155	-492.64264	-309.0204	-353.81012	-493.991	-519.44305	-483.8887	-446.85437	-489.7944	-523.3563	-577.712	-651.56195
856	-188.25793	-174.35109	-170.90468	-132.70865	-119.933815	-125.43286	-112.59649	-94.51427	-107.31929	-146.86281	-131.80246	-147.77797	-138.9697	-121.25077	-117.27053	-97.68741	-82.474205	-94.0294	-85.56136	-72.09874	-100.561035	-63.82357	-49.95875	-73.41131	-59.981754	-38.661892	-46.697796	-61.82278	-39.66493	-56.810196	-49.240223	-34.25194	-67.48315	-77.981514	-66.938324	-94.0666	-95.26574	-52.85978	-53.054893	-85.4122	-55.271267	-59.349773	-96.718605	-67.85546	-77.686874	-116.247635	-105.04793	-129.04237	-98.51932
857	-205.06033	-204.09676	-201.65512	-181.26909	-163.9315	-180.3535	-417.6998	-417.65756	-462.57462	-224.04918	-220.44576	-229.90189	-237.84181	-221.12596	-204.74431	-223.83875	-229.72475	-242.93227	-329.9182	-330.83444	-343.2542	-267.3662	-247.00935	-228.64104	-270.41043	-242.57387	-216.3758	-173.24323	-173.02507	-164.10512	-240.5835	-228.8187	-233.04175	-229.67291	-201.37395	-215.0355	-93.53564	-95.32338	-162.03246	-181.56235	-172.74652	-199.3213	-113.14152	-133.63666	-184.85072	-94.686714	-106.93796	-140.70511	-118.260864
858	-353.79105	-369.38138	-301.70074	-145.53807	-122.95015	-146.79445	-242.6207	-242.28827	-186.23723	-506.95917	-525.8738	-572.22186	-374.21344	-429.69916	-434.72345	-738.0863	-684.06696	-627.20636	-315.57394	-293.89316	-314.46988	-491.84006	-475.63754	-485.39633	-611.8773	-626.51294	-635.06525	-863.03296	-832.29175	-853.9514	-958.5528	-924.6282	-955.2743	-162.24304	-155.18372	-166.75603	-168.51074	-173.04468	-211.67084	-257.3324	-200.72665	-179.48785	-270.54846	-218.8161	-195.2209	-262.1272	-234.61366	-218.99617	-273.5066
859	-149.01001	-161.19429	-142.35872	-271.44177	-268.85446	-249.51706	-267.24307	-255.95293	-202.36275	-70.21446	-61.154377	-106.18235	-172.45094	-165.93585	-191.87086	-126.899574	-112.52717	-130.13708	-276.06534	-267.3832	-292.8332	-178.54675	-165.84077	-114.8536	-80.90453	-99.56809	-141.06139	-217.7139	-170.05424	-113.271324	-130.72502	-172.91603	-189.36461	-134.67198	-117.949394	-107.27568	-175.68477	-162.63094	-173.30086	-161.04922	-172.03775	-184.91023	-197.92834	-189.87889	-159.36827	-149.86403	-174.37862	-149.43889	-148.65858
860	-75.62502	-61.369873	-97.75688	-60.398697	-35.422806	-68.05879	-145.32822	-67.75736	-49.695835	-154.1549	-114.64853	-102.87129	-120.62884	-124.53966	-158.51149	-155.25882	-106.60461	-85.43245	-170.27824	-137.36548	-169.20804	-178.24158	-162.57478	-186.885	-165.8558	-155.61414	-161.8026	-161.79797	-144.40923	-166.05008	-171.6491	-142.38545	-118.953926	-131.07939	-130.15262	-177.3553	-107.509445	-71.591606	-77.49156	-82.703835	-70.65114	-96.75912	-114.70412	-81.69846	-83.814865	-64.78316	-53.746487	-84.75635	-83.19448
863	-34.961166	-8.620016	-11.981007	-49.72552	-12.108274	-16.310633	-43.61059	-36.3948	-60.18819	-9.20112	-7.1365323	-58.781006	-35.391552	-16.908232	-33.026516	-24.299685	-16.23838	-50.686142	-20.366636	-20.37301	-47.63724	-31.703209	-17.902258	-43.341335	-77.36281	-49.257587	-45.1409	-64.15881	-33.405296	-44.27409	-97.4642	-69.41999	-83.03082	-60.95395	-46.923958	-62.409813	-32.442158	-15.4426775	-33.68438	-59.975243	-44.24197	-46.80845	-54.056885	-35.548504	-37.050407	-11.645949	6.1645374	-6.0928197	-48.86423
864	-253.34491	-248.95856	-277.06458	-213.04591	-186.8475	-180.72304	-171.82018	-199.14447	-209.8525	-146.23022	-135.90364	-181.45831	-265.1938	-244.03906	-248.01561	-196.30957	-176.472	-183.6376	-221.35506	-214.93465	-240.84303	-204.4198	-189.51346	-209.72516	-184.69626	-183.24423	-156.31447	-131.49806	-99.83549	-125.85521	-203.47298	-210.40117	-234.08725	-137.00116	-105.950806	-133.83359	-220.21227	-208.46526	-209.44331	-172.81197	-116.17264	-129.61514	-216.30829	-208.26025	-225.51016	-235.37563	-228.66959	-232.04831	-214.92041
865	-300.47913	-256.9815	-253.03966	-310.34512	-266.50772	-245.01501	-200.78992	-202.20366	-254.04283	-280.0854	-272.48883	-261.19464	-321.39368	-349.71027	-392.09937	-306.0758	-289.37646	-241.03992	-290.96506	-319.38898	-343.87332	-392.94717	-354.7579	-371.8316	-342.602	-369.85492	-424.7842	-308.324	-324.35675	-360.71124	-389.23547	-384.38632	-364.3458	-410.30322	-377.7275	-336.28802	-407.9075	-362.5246	-334.87625	-405.46823	-419.89923	-445.97125	-413.98334	-409.1702	-415.58475	-354.63766	-379.57996	-388.62344	-274.2786
866	-743.43176	-712.55084	-735.22015	-131.13518	-149.18074	-194.35138	-183.7319	-181.08748	-165.92422	-418.24063	-409.1211	-444.30005	-200.68541	-221.36171	-236.92885	-169.72026	-140.18407	-149.436	-140.41731	-115.74252	-117.6756	-160.7878	-148.42883	-164.5906	-379.05826	-348.76422	-361.35602	-661.7587	-635.2861	-661.69934	-181.60481	-161.8993	-151.15154	-134.87785	-118.31637	-158.88712	-170.75557	-164.9447	-195.76732	-199.79704	-165.11147	-166.59894	-278.93408	-263.3341	-267.4939	-245.82704	-218.67722	-213.20158	-203.21443
867	-146.45302	-139.21414	-139.74464	-95.82904	-72.531136	-100.86182	-262.3223	-180.4618	-162.02348	-210.63692	-195.9695	-228.347	-96.102516	-75.60001	-73.26796	-121.158195	-101.87218	-116.60843	-219.81331	-206.7105	-196.8094	-171.31483	-120.031494	-94.11669	-125.99405	-141.05891	-192.84962	-75.19653	-64.15629	-67.13462	-143.88063	-142.75468	-156.33769	-37.239677	-26.853268	-51.323803	-113.70403	-121.09553	-171.7973	-107.68754	-133.09793	-171.37697	-21.383635	-8.386111	-39.771618	-199.52962	-166.42186	-157.22475	-151.86711
869	-248.29167	-261.88525	-271.80176	-389.70047	-302.9635	-264.50464	-275.7805	-300.6716	-299.436	-205.04858	-232.83575	-230.09454	-186.02109	-229.99658	-258.3425	-153.10477	-197.6081	-228.35497	-236.33734	-146.55273	-85.36671	-415.76743	-330.9313	-292.92783	-609.2769	-565.07697	-530.76544	-383.78668	-336.90048	-295.519	-336.88458	-364.50266	-356.91022	-388.28958	-421.7632	-526.1953	-497.36053	-513.6562	-505.43088	-295.03738	-310.01544	-305.35242	-366.86343	-243.8218	-185.79756	-460.51736	-409.55328	-373.38162	-259.9181
871	-39.13021	-8.261372	-19.822811	-26.92654	2.1856225	-13.98741	-49.863186	-9.763272	-17.201824	-20.34365	-3.663908	-17.913353	-3.813367	28.959175	11.5720215	0.19708292	22.686867	-1.3339117	-65.762	-29.094004	-44.23059	9.605231	36.381573	10.738042	-51.2877	-15.904416	-29.285603	4.142439	35.647873	20.173683	-41.461716	-13.877874	-38.720737	2.772414	31.884226	6.134287	-42.958992	-20.317589	-37.702316	-15.034913	1.3050636	-41.437756	13.131606	33.63587	13.601993	-50.004356	-25.82296	-53.55204	4.439548
872	-253.99472	-253.55179	-277.06146	-238.31067	-241.33575	-265.92123	-272.8208	-234.93796	-206.55038	-371.94266	-323.29266	-289.4038	-402.61768	-288.4849	-241.81973	-405.87997	-418.26627	-419.18277	-440.7202	-374.22256	-320.47974	-232.9585	-282.81885	-428.21393	-373.10757	-357.96677	-308.6324	-354.23553	-393.0103	-396.72583	-361.8467	-391.88354	-408.2069	-347.40842	-379.33002	-374.1129	-275.54327	-291.7866	-275.4136	-439.18582	-400.00897	-370.49832	-329.78824	-343.21747	-331.6031	-404.50928	-399.07532	-389.9781	-365.9697
873	-147.0063	-90.59672	-93.1212	-108.928116	-85.64874	-98.72116	-114.780464	-97.070816	-119.23916	-93.93302	-87.717834	-102.53829	-132.75623	-123.06778	-137.766	-164.65208	-153.4902	-172.13628	-190.06912	-171.97139	-204.31001	-173.38097	-160.57416	-161.63203	-175.6628	-158.88625	-153.66678	-224.90575	-122.290955	-103.193985	-162.3176	-119.27953	-111.859764	-95.86324	-91.369156	-119.29168	-146.79054	-155.71666	-138.92114	-111.62121	-100.26929	-131.35071	-162.5804	-136.39108	-134.63861	-165.80714	-170.61655	-191.71793	-247.13045
874	-64.30944	-51.161015	-58.876404	-69.21059	-60.022472	-99.33183	-64.38696	-42.8004	-56.192978	-51.80746	-35.97641	-42.866165	-58.117863	-41.8539	-50.877693	-48.713448	-32.276573	-62.89161	-35.63868	-22.528965	-53.147415	-63.951996	-53.461536	-76.32837	-99.37295	-71.28173	-90.52014	-56.939953	-17.48983	-30.844679	-25.875027	-10.190695	-27.94774	-18.386484	-7.8877864	-19.83279	-50.207195	-28.324085	-30.494421	-52.127773	-29.683918	-41.652542	-87.319626	-52.69525	-38.400124	-80.71841	-53.776955	-53.660492	-71.98126
876	-96.4716	-73.77641	-87.711975	-18.668657	34.17117	21.569408	-27.64268	0.17661569	-9.760654	-52.61783	-18.967873	-30.711222	-33.23514	-12.458574	-16.159634	-39.195507	-14.003462	-25.014603	-30.87022	-8.733129	-20.561914	-49.226753	-23.17623	-41.09408	-2.996089	5.631161	-20.323437	-17.628841	2.5432675	-20.862432	-43.713093	-16.45004	-38.610588	-38.895264	7.997857	14.7341175	-30.83717	-11.762624	-38.476036	-56.020035	-28.514116	-32.265408	-44.927444	-25.391573	-20.47472	-51.544033	-24.727484	-35.461308	-26.867527
879	-104.4137	-116.12546	-108.82128	-193.83176	-165.60732	-108.25598	-208.35489	-207.59474	-190.47948	-173.88863	-189.68695	-172.04372	-258.48373	-201.40161	-162.94547	-136.97473	-113.53002	-94.38671	-209.5505	-172.67662	-143.07735	-132.93053	-172.7455	-187.60359	-150.74614	-152.70116	-133.6719	-153.21002	-152.5272	-171.09848	-93.695694	-119.913055	-106.85658	-105.51995	-106.01393	-103.885765	-76.75074	-86.15725	-76.20429	-196.73796	-127.882866	-87.49828	-136.2171	-145.88847	-153.98813	-118.11692	-138.81075	-180.22694	-142.18129
880	-48.786816	-4.1060266	-10.072219	-71.475204	-51.038227	-54.426506	-46.707706	-38.724174	-61.48497	-64.16135	-36.382015	-32.33367	-66.61583	-56.312542	-77.83618	-80.288536	-46.612057	-50.0485	-75.76711	-46.622242	-48.125065	-69.79071	-55.87218	-60.617855	-88.253494	-75.39793	-81.67489	-72.55976	-58.340645	-86.22817	-60.3378	-49.705013	-71.205795	-58.78207	-45.923218	-59.173306	-30.318272	-20.251404	-48.901344	-85.5774	-42.07375	-46.673386	-43.13091	-27.788479	-67.48295	-51.34613	-39.410034	-72.47894	-71.078415
882	-127.98452	-129.73477	-130.08934	-128.00513	-107.60485	-93.30953	-197.68686	-164.32442	-138.66806	-114.85858	-113.40984	-126.11857	-161.53453	-146.22284	-130.2559	-144.66806	-113.90979	-121.62711	-124.77923	-96.75997	-107.82079	-125.54904	-87.226295	-79.94475	-74.512955	-58.269943	-86.09311	-103.96433	-90.37714	-128.5409	-127.19284	-92.62009	-103.65698	-132.92686	-105.215195	-122.41531	-99.09951	-83.08923	-109.82788	-121.44041	-121.7185	-134.81725	-190.23459	-171.16866	-177.45668	-154.62206	-140.98207	-155.1364	-152.23807
884	-174.39238	-175.66551	-149.42729	-106.04521	-105.22188	-136.80894	-233.32726	-167.62407	-107.739	-89.486404	-75.20689	-79.46362	-277.46716	-183.0839	-142.86066	-161.32883	-165.77061	-140.4625	-188.08134	-184.75089	-201.3132	-229.69588	-240.20776	-206.8826	-189.76987	-210.36398	-212.4177	-167.43228	-190.66989	-200.5293	-202.72575	-164.83588	-148.9706	-133.03233	-143.0178	-133.90819	-130.32674	-125.979485	-167.72069	-181.3987	-152.51828	-96.64546	-216.33014	-217.70308	-208.30031	-201.63376	-225.21387	-236.55084	-199.42923
886	-70.72556	-62.100338	-70.8952	-74.82265	-72.24207	-110.89505	-72.559235	-47.519978	-60.82873	-72.212006	-49.961044	-58.706314	-117.47698	-94.800156	-109.069145	-65.30189	-55.67493	-90.90102	-74.257744	-55.310654	-75.16544	-75.676605	-63.110313	-85.38133	-101.345795	-76.791626	-93.241394	-58.180767	-43.317852	-63.860676	-87.01438	-40.778076	-28.53842	-101.461365	-68.26754	-47.829952	-114.54547	-99.295715	-102.70603	-129.18895	-82.10765	-85.68389	-133.63133	-101.83222	-104.14141	-114.67707	-96.90924	-91.412476	-137.50366
887	-86.775696	-82.479996	-140.83609	-232.44823	-152.64609	-136.09003	-237.7495	-237.48291	-264.74588	-187.96364	-186.53275	-201.45146	-184.01723	-187.24136	-210.77168	-142.01015	-134.96376	-150.01253	-180.66504	-146.46672	-137.21413	-224.15039	-202.10347	-205.26553	-247.56894	-226.59206	-221.83885	-143.68861	-125.842	-142.51207	-191.38913	-141.75551	-139.95662	-141.25668	-112.4508	-117.874565	-146.66158	-139.57532	-155.83824	-219.72935	-189.97038	-182.82668	-238.5138	-197.09229	-189.69356	-114.6156	-129.68176	-175.03215	-147.88318
889	-98.81634	-22.014086	-6.5881233	-46.754425	-33.771503	-51.946495	-97.88084	-69.08427	-83.64096	-102.3603	-75.46716	-89.59401	-98.32273	-31.639225	-34.546867	-127.52848	-119.21861	-130.83182	-84.20226	-84.42609	-89.306145	-111.83561	-98.503914	-102.03139	-40.93223	-28.279383	-62.285473	-81.50324	-67.028984	-82.912636	-143.80748	-120.22715	-140.58228	-111.725914	-82.01994	-79.23075	-45.428524	-37.57279	-53.35731	-83.92911	-64.33563	-74.110016	-105.696106	-99.014854	-133.13759	-59.04597	-43.097816	-69.602066	-27.147131
890	-338.4856	-356.25027	-380.91412	-193.76825	-194.47025	-211.39471	-301.13638	-297.30936	-307.63235	-294.54315	-290.98557	-280.6956	-183.36201	-198.8641	-195.77911	-216.08888	-244.47824	-310.235	-206.71295	-212.05629	-197.81493	-252.9497	-263.84253	-247.52184	-223.37785	-185.34503	-132.89581	-201.6793	-201.98396	-205.8259	-202.69357	-214.95497	-225.4695	-221.23402	-234.11629	-202.80396	-151.83543	-157.24867	-161.35156	-237.5959	-233.11676	-210.21312	-355.9186	-323.08908	-303.08932	-302.07224	-261.3252	-252.89905	-205.51581
891	-112.36695	-109.0578	-119.09108	-119.596756	-148.53928	-164.19324	-170.85207	-132.15886	-96.33359	-135.36493	-85.45461	-85.436134	-163.95381	-169.90448	-140.81287	-194.39217	-159.19746	-160.2686	-238.69525	-217.52438	-203.30894	-252.99744	-195.82393	-181.84183	-218.95235	-196.121	-164.41588	-200.41402	-183.2315	-174.51666	-155.74428	-164.6602	-198.17834	-147.82005	-172.73744	-175.8112	-111.83865	-109.19092	-83.496956	-82.69649	-80.73588	-59.669537	-165.7898	-160.62198	-123.6925	-124.329475	-160.74693	-164.16191	-135.5554
892	-220.29832	-222.92781	-229.99838	-247.12846	-248.79242	-266.50916	-276.53503	-257.13724	-269.86664	-235.79137	-225.15411	-211.0466	-244.61557	-212.54955	-217.86432	-182.72629	-149.83223	-130.43546	-225.77968	-188.15681	-163.19698	-230.99013	-192.96513	-192.98366	-192.16293	-163.36592	-144.00813	-270.8933	-257.1137	-247.41373	-260.4254	-247.98373	-246.62355	-181.98859	-168.07242	-165.39783	-243.92314	-225.77217	-216.60855	-171.97946	-135.41231	-139.56274	-239.36298	-221.39026	-229.077	-245.06563	-235.73505	-235.52197	-273.70255
893	-90.91514	-79.27903	-100.17643	-128.62097	-91.67512	-77.17015	-75.74148	-70.318016	-91.4934	-73.22792	-43.087635	-48.011883	-68.69808	-21.732843	-41.305622	-82.83842	-66.08952	-63.117172	-79.364456	-83.68761	-116.84967	-89.86098	-83.85714	-77.576485	-63.749905	-44.304634	-41.16739	-56.78561	-28.067614	-55.20412	-47.818142	-33.895077	-66.57888	-79.35118	-35.93209	-42.201298	-104.56959	-70.08792	-83.17807	-62.02266	-19.271986	-34.95739	-121.1364	-91.23306	-104.825836	-83.12455	-56.705746	-81.45899	-69.980865
897	-323.4712	-328.78296	-259.88937	-455.9315	-500.42444	-576.80273	-341.80164	-264.48	-194.80663	-201.27028	-236.06862	-365.4543	-241.15959	-258.38837	-293.18472	-278.50418	-300.29446	-307.74374	-514.2423	-549.96783	-605.0462	-466.37778	-508.54407	-500.74307	-444.8562	-408.12958	-349.20877	-183.55576	-214.58417	-246.9453	-639.88586	-592.9042	-566.382	-616.01544	-668.768	-801.3066	-274.95538	-331.4316	-475.88586	-390.32825	-340.22614	-301.79633	-466.91464	-472.31442	-415.42944	-189.2976	-209.49525	-264.67365	-168.3539
898	-104.33732	-79.87856	-107.87388	-98.328865	-74.6033	-105.8682	-95.50272	-82.17453	-116.36331	-27.223043	-12.638539	-39.783318	-83.17591	-47.189655	-60.04113	-124.02501	-97.81897	-107.5748	-142.62813	-109.55291	-119.97878	-139.00862	-114.582016	-142.83284	-39.85947	-19.889067	-45.54707	-64.33015	-47.3597	-60.14602	-63.466705	-48.106895	-51.465355	-48.33249	-16.259008	-42.780594	-124.12449	-88.05599	-96.37113	-58.388584	-39.42191	-68.03457	-57.233883	-48.239246	-61.63443	-69.01946	-35.88566	-52.04535	-34.666492
899	-222.82463	-208.44592	-187.39708	-124.309944	-140.67877	-184.48746	-291.66333	-269.56888	-245.47714	-309.5116	-198.16702	-154.17612	-298.6347	-267.58163	-227.26305	-243.0109	-241.73773	-228.96867	-239.08038	-208.57887	-177.41576	-248.31459	-267.52127	-267.8874	-282.58566	-292.00684	-316.54623	-358.19547	-294.12607	-246.51134	-218.36188	-241.26004	-241.72232	-261.50296	-252.99854	-222.76707	-289.11008	-306.73312	-305.93198	-200.07442	-223.18704	-236.7297	-238.33723	-255.10616	-247.27641	-271.3686	-270.43146	-297.24838	-254.52965
902	-35.716324	4.3390856	-33.783726	-116.212006	-112.5126	-122.89867	-112.72695	-119.14298	-149.3918	-53.73237	-38.955914	-77.85734	-64.82129	-46.247593	-42.645733	-58.9437	-34.396374	-46.56897	-35.89588	-14.27389	-28.084135	-23.824862	-13.512384	-47.60059	-51.676	-25.757181	-30.129486	-104.844604	-83.993744	-65.76855	-108.23137	-72.67487	-73.5359	-76.18749	-42.530838	-40.200474	-36.120644	-35.24125	-60.138992	-53.86307	-20.743296	-30.022526	-53.13013	-50.620914	-61.841503	-92.602936	-71.28474	-75.393166	-83.33594
903	-196.95422	-201.8669	-244.01677	-197.16039	-198.08096	-244.25917	-218.60583	-210.29272	-235.11844	-182.82169	-173.37128	-188.08417	-157.9549	-141.43172	-156.72238	-123.01777	-105.2897	-138.25873	-151.53662	-129.6611	-152.13689	-152.59558	-128.71152	-144.48083	-157.2183	-124.90264	-141.3271	-142.51173	-117.690315	-141.51295	-100.49958	-87.99884	-103.70875	-151.7755	-120.018234	-133.77583	-113.48978	-89.19036	-104.854195	-126.22309	-101.76944	-134.0731	-101.859474	-64.60111	-72.906715	-102.38358	-67.53735	-85.869125	-163.52536
904	-150.31026	-122.2441	-136.71843	-213.77101	-185.82436	-190.21405	-113.24729	-91.16186	-118.08124	-133.59613	-116.448204	-130.48746	-166.72618	-131.68864	-135.18109	-125.8801	-92.831825	-116.80332	-146.12631	-115.98676	-133.45758	-118.13801	-106.788445	-143.56087	-111.16384	-83.74652	-93.508026	-146.88219	-121.45019	-141.28058	-127.54556	-116.99277	-139.79578	-96.81699	-85.55899	-115.88071	-128.23328	-100.48306	-123.679054	-139.86029	-120.733475	-159.292	-85.55558	-63.858276	-84.87205	-121.65959	-107.09463	-134.33554	-145.5019
908	-125.34707	-173.32758	-201.02965	-164.93346	-220.0854	-272.2533	-244.83287	-278.21072	-266.86786	-228.59962	-256.91336	-220.59319	-291.07993	-200.23654	-153.91359	-168.59695	-207.60152	-197.0365	-239.63632	-228.76216	-250.51463	-139.92148	-138.0309	-171.13132	-191.94371	-140.26819	-124.840935	-184.40865	-226.38063	-247.69766	-146.54486	-192.83057	-235.4178	-400.93726	-328.29395	-264.07556	-125.924194	-165.45982	-239.82956	-129.92184	-153.39459	-107.91098	-317.08487	-276.9463	-276.94858	-244.44028	-258.2737	-229.61942	-194.7705
909	-122.392	-114.71206	-144.07143	-100.553696	-82.568665	-113.931755	-80.29206	-70.5399	-98.31795	-76.48627	-59.67122	-69.35184	-148.84644	-135.93005	-170.96852	-125.62537	-99.09011	-107.87474	-142.38217	-116.742516	-127.581955	-182.3381	-128.84346	-131.33954	-138.21033	-135.97693	-169.68413	-130.63875	-109.84071	-104.21854	-167.96753	-102.523445	-109.76648	-142.8638	-121.10282	-148.21417	-36.58456	-23.211002	-45.94915	-70.320435	-52.129433	-68.961266	-114.5127	-88.78506	-109.45637	-155.7819	-120.786934	-124.76574	-75.77651
910	-84.618034	-61.968113	-86.62476	-35.39681	-21.308235	-56.84846	-113.11229	-85.17163	-106.78976	-149.71234	-128.97267	-129.4143	-99.5117	-90.9895	-126.76701	-124.40049	-95.00947	-93.176994	-47.047188	-21.269129	-50.674534	-42.373795	-35.518238	-71.76471	-107.08608	-98.433945	-114.78971	-57.041504	-46.264393	-84.45249	-72.652534	-68.17235	-95.561195	-93.66579	-84.79718	-94.71852	-37.159065	-13.642288	-46.45288	-94.33339	-72.79932	-82.205055	-209.8192	-157.60939	-141.36993	-165.28622	-161.77896	-195.45512	-260.46722
911	-176.46832	-149.32005	-162.27753	-168.55751	-161.36952	-158.6213	-200.28108	-180.49773	-187.70522	-391.74258	-384.8809	-382.89954	-192.55232	-186.55461	-210.26453	-208.41068	-185.28575	-181.448	-191.58679	-185.80144	-223.85143	-195.2293	-168.28261	-181.9438	-348.57693	-335.6714	-361.96188	-248.45152	-233.97232	-248.21281	-227.51787	-215.22852	-249.02104	-173.65327	-155.01784	-172.24493	-179.28946	-164.89136	-184.71013	-296.81586	-269.84924	-268.79193	-190.35445	-178.16399	-167.68007	-280.51877	-278.6213	-314.69604	-149.92581
913	-168.57083	-83.37858	-45.224613	-299.2614	-278.59714	-250.00325	-203.99524	-230.82643	-245.88649	-249.72733	-265.0665	-219.26674	-258.11517	-161.5941	-99.41712	-169.81203	-176.84091	-175.94365	-405.8213	-326.2186	-291.85928	-187.30133	-234.42778	-237.1811	-48.441673	-45.720158	-30.60573	-103.46469	-112.958885	-157.95973	-316.4181	-281.67923	-221.82881	-185.15828	-221.2172	-300.0656	-167.21529	-211.04414	-196.68224	-202.6072	-159.66382	-113.82401	-265.1807	-194.47664	-138.51231	-146.36366	-124.89098	-111.42309	-293.67783
915	-179.4457	-154.28975	-172.96272	-169.15364	-124.70877	-106.61771	-91.18162	-73.8565	-85.23273	-101.522385	-76.735756	-94.281265	-154.5975	-124.29922	-131.02039	-126.74375	-103.74196	-125.171364	-179.60555	-154.87328	-172.01695	-174.52538	-152.22054	-165.66484	-105.60612	-20.130848	-24.379425	-79.194214	-52.23516	-65.70055	-105.72648	-77.8236	-87.759834	-144.69371	-107.4193	-104.314156	-131.54948	-104.2511	-131.66927	-150.35019	-141.23839	-174.59741	-171.8266	-146.57285	-136.85149	-32.04816	-2.4954033	-20.614483	-108.65765
921	-116.64591	-95.75631	-113.89409	-120.245766	-85.57092	-98.100815	-126.33542	-99.48097	-128.95975	-149.03377	-134.95619	-170.6764	-137.09901	-102.14725	-112.77423	-129.58925	-111.611305	-133.19785	-112.04011	-76.445465	-75.827034	-96.34029	-73.39078	-92.80667	-74.01779	-64.10469	-101.06105	-113.7249	-101.72487	-122.99789	-108.18131	-95.181755	-132.78821	-101.686195	-81.147964	-99.01814	-96.264244	-66.01402	-81.4223	-96.21531	-79.7373	-102.42079	-136.49066	-118.66593	-138.32187	-118.18347	-97.81868	-117.61423	-101.98309
924	-129.92252	-106.51745	-130.03871	-132.71556	-113.8804	-117.48113	-54.107124	-39.309826	-67.6039	-184.37949	-191.85329	-167.40843	-169.23105	-144.95663	-132.72514	-148.42377	-195.29027	-320.5915	-224.96004	-157.23451	-140.80338	-79.49474	-63.78395	-102.92746	-209.3642	-159.6609	-133.8675	-138.02882	-123.27492	-147.75012	-209.12367	-205.6659	-194.79372	-110.062805	-85.66642	-98.93417	-153.23805	-147.63187	-193.59348	-250.20544	-222.0547	-221.92223	-140.72742	-135.15958	-163.99147	-190.55118	-173.09004	-170.15962	-122.20938
925	-188.85527	-181.79973	-174.65187	-177.41118	-169.55795	-146.56981	-271.95145	-241.39944	-235.11224	-183.3814	-191.16289	-205.96385	-156.04527	-168.06009	-188.05605	-203.73048	-196.01764	-200.02359	-200.13338	-186.44589	-176.78293	-187.26033	-193.23656	-243.46863	-165.94862	-174.61603	-180.75812	-157.16733	-163.45317	-148.57674	-251.52507	-219.44037	-222.96616	-230.59914	-176.73108	-149.79794	-175.83586	-193.18936	-240.66258	-199.28822	-198.46748	-186.13545	-148.46788	-168.45874	-181.93503	-204.50337	-201.46532	-193.28665	-220.86263
926	-153.91895	-202.85518	-200.30594	-368.2785	-317.70612	-271.79663	-215.21103	-246.53543	-216.9116	-317.67505	-323.77936	-331.51184	-280.30444	-260.44348	-214.37349	-329.26804	-335.71613	-347.4656	-338.55167	-271.30298	-218.78757	-308.60736	-308.26816	-299.6017	-265.36655	-295.6163	-327.4725	-217.6678	-245.18985	-228.29506	-265.5572	-289.42023	-288.61508	-232.77892	-251.73392	-225.07716	-258.92935	-283.16934	-313.47528	-241.23766	-268.5215	-264.0063	-232.58374	-272.47754	-321.08215	-210.6912	-247.47763	-259.04022	-208.98299
928	-203.34003	-184.84468	-182.32742	-203.79271	-187.70427	-212.38148	-255.30396	-227.29547	-239.33069	-218.98973	-193.00075	-206.72095	-236.03384	-199.07759	-198.71178	-201.13425	-174.64749	-186.68036	-213.43149	-190.92557	-222.05435	-218.07492	-198.0238	-214.6539	-188.04619	-180.08632	-210.53352	-180.45418	-154.60095	-170.27965	-190.42035	-174.1221	-193.4599	-178.58746	-171.92886	-203.27866	-183.30824	-180.34676	-188.69366	-126.20991	-111.20138	-132.02177	-198.48427	-186.73134	-205.98041	-163.22221	-165.39848	-193.2914	-181.39111
931	-135.28833	-113.54761	-137.68092	-109.46218	-78.87948	-81.397446	-115.682045	-88.39787	-94.54502	-99.278885	-82.86137	-112.48729	-183.41136	-144.8401	-154.14392	-165.08725	-145.15369	-155.09427	-71.66331	-52.90132	-69.79677	-103.126625	-78.28237	-100.842964	-114.805534	-72.76972	-80.58049	-112.60224	-83.74471	-73.62195	-155.02765	-123.59181	-150.7672	-111.62571	-98.74797	-130.556	-135.07614	-96.36207	-107.9958	-117.35878	-76.64579	-83.41104	-126.753136	-82.94931	-96.08219	-130.91089	-110.8849	-116.38459	-140.32857
932	-331.74152	-321.29797	-341.74017	-226.59213	-169.47882	-142.35774	-112.81778	-96.18061	-114.139275	-143.77003	-142.37386	-151.6828	-153.63264	-156.39034	-179.78667	-233.19452	-199.00179	-192.9046	-176.53409	-158.50008	-146.86609	-122.251495	-105.50335	-96.91169	-153.65073	-141.63794	-149.81775	-140.46092	-138.81995	-171.20856	-173.95108	-137.50917	-124.68984	-151.60144	-144.30415	-152.65565	-219.5822	-203.23044	-191.4786	-231.1682	-255.64568	-287.49142	-213.23831	-211.52043	-197.43877	-243.64865	-246.63611	-267.65973	-236.9588
934	-104.152176	-72.06223	-86.51832	-123.34495	-104.001396	-128.06064	-116.517334	-85.991646	-87.98885	-101.591934	-77.964745	-104.38739	-64.80453	-10.705674	-18.313187	-52.787983	-21.984192	-45.928818	-23.490887	-1.5635449	-29.745052	-22.726223	2.246891	-25.43374	-16.710331	7.562671	-12.329349	-46.212875	-20.563494	-31.680674	-71.54834	-36.17579	-37.893414	-71.382545	-29.884214	-36.93473	-65.86137	-39.506584	-47.61737	-87.97185	-41.56485	-49.091053	-56.99316	-38.48377	-46.674812	-63.526924	-36.039894	-43.424194	-34.45461
936	-147.69156	-150.09454	-136.79507	-106.088264	-90.25107	-115.155945	-117.7651	-148.15988	-182.9513	-118.83444	-110.1349	-127.03163	-61.6231	-40.542095	-51.92182	-127.00611	-73.163925	-55.82977	-77.35899	-51.749855	-60.095833	-87.71441	-84.14363	-96.538826	-68.48199	-66.089195	-75.2679	-73.03269	-41.841484	-50.650955	-99.62819	-94.68923	-112.369965	-70.197754	-49.499104	-54.669582	-49.391273	-40.57779	-49.427353	-75.85519	-83.072235	-94.61554	-90.66572	-38.32616	-43.164402	-84.02565	-83.36119	-121.275566	-104.28737
938	-81.98238	-60.925552	-80.269585	-127.31085	-84.507935	-87.70358	-70.16268	-47.13342	-64.2519	-97.85697	-75.688675	-97.883804	-89.65029	-70.77531	-92.494026	-65.551674	-52.97234	-65.90743	-79.00221	-62.80784	-91.4186	-51.806427	-43.466465	-58.366432	-62.074505	-54.187954	-61.178406	-76.27856	-63.519855	-68.67619	-106.23748	-101.903336	-117.86508	-123.381325	-80.45284	-66.06814	-127.07599	-93.42927	-76.9745	-117.70052	-95.85811	-93.45985	-87.099106	-103.26987	-97.3567	-136.64427	-116.180824	-114.6391	-115.80104
939	-304.32236	-251.81342	-234.2601	-241.13321	-224.49512	-229.4983	-361.94012	-377.62018	-385.81625	-371.23367	-395.7385	-414.27277	-280.12686	-253.62979	-265.213	-165.69815	-164.30873	-189.1079	-204.9497	-157.44858	-154.60632	-247.10745	-242.73714	-258.53302	-232.02774	-231.72408	-239.68317	-247.42116	-271.06	-307.21902	-312.89328	-278.6323	-276.4519	-200.23257	-185.40228	-209.28526	-276.3347	-291.12628	-338.535	-170.72435	-170.11125	-213.31992	-212.97961	-226.56065	-260.49228	-247.73236	-199.88467	-190.26208	-248.41682
941	-26.486616	-16.977077	-46.981533	-164.7134	-31.76571	1.5585003	-22.20632	-7.9101057	-22.568588	-88.40387	-67.89902	-75.56498	-116.4166	-143.57506	-192.42403	-198.94365	-163.02682	-158.39235	-173.55582	-111.14637	-81.57242	-5.7921247	6.580636	-23.577812	-51.01825	-73.23116	-87.47714	-26.290882	21.338013	12.786483	-57.447155	-30.979237	-47.98866	-87.1861	-73.91308	-104.49751	-89.66208	-121.73818	-124.72206	-52.14088	-69.66955	-122.81763	-61.978844	-45.496006	-62.27486	-177.43358	-182.98886	-158.17506	-71.05081
942	-318.24365	-331.39767	-359.55618	-247.20801	-228.48193	-204.94598	-185.7601	-181.57635	-210.70427	-175.21214	-177.15623	-196.69815	-176.68347	-220.205	-300.62012	-316.18353	-238.48009	-199.8373	-211.15274	-200.69879	-178.20427	-153.65607	-175.36726	-222.59436	-340.6622	-270.63162	-216.34792	-270.9505	-317.21588	-377.35608	-339.03574	-348.7157	-336.138	-276.0211	-280.25296	-234.22878	-231.85167	-250.74936	-312.8622	-213.67813	-254.50568	-267.22424	-353.51938	-312.00043	-274.14587	-255.26999	-243.32135	-257.71988	-174.31787
944	-157.36809	-130.79294	-157.48198	-211.19304	-168.69885	-175.732	-140.42722	-117.331406	-136.00246	-198.40216	-182.89003	-214.52153	-124.11698	-99.71988	-119.0327	-167.86343	-147.08624	-159.2732	-167.67586	-138.58485	-153.06088	-165.06885	-139.92941	-171.4637	-202.07303	-175.2985	-192.24718	-161.94646	-142.39886	-157.02782	-186.36833	-169.71971	-198.2851	-151.92274	-130.48808	-157.81732	-139.16646	-116.659065	-141.75128	-116.94906	-94.02403	-111.07921	-206.73715	-147.27141	-139.07578	-118.56747	-107.65648	-137.19048	-163.16049
945	-306.043	-301.62152	-281.157	-235.65588	-258.48096	-248.78754	-297.2576	-306.14746	-301.7293	-340.52466	-329.66312	-325.4441	-325.4283	-327.63666	-366.52057	-321.85983	-295.16095	-259.7286	-219.1797	-254.84009	-266.44263	-247.75461	-277.7673	-344.0604	-279.47684	-295.11652	-346.15042	-331.01282	-293.32666	-255.53609	-301.6964	-304.45645	-329.58957	-279.61066	-305.22977	-340.1907	-275.65253	-299.26535	-322.2893	-194.93394	-241.68149	-359.2727	-264.8255	-271.30988	-230.45901	-305.902	-312.34512	-301.02963	-188.26234
949	-217.49155	-217.79054	-225.48761	-213.13434	-203.3793	-223.2195	-311.4531	-288.74	-301.0621	-202.33586	-207.82951	-225.01636	-220.03018	-226.01006	-276.9113	-124.14001	-110.26102	-135.66728	-209.32272	-206.36983	-216.33954	-76.88699	-91.96221	-123.22075	-121.38721	-101.41821	-122.44936	-89.73922	-67.391205	-86.40264	-131.5147	-132.06812	-129.54852	-102.34266	-80.274704	-105.02666	-198.615	-136.14417	-111.31636	-174.56995	-112.35189	-93.777626	-107.73689	-112.41945	-158.19485	-103.27345	-108.80491	-149.41753	-148.91505
952	-320.8347	-288.3464	-231.35199	-333.1428	-290.99188	-229.58977	-222.30757	-261.71106	-280.225	-289.1457	-266.28845	-239.39807	-209.235	-245.50923	-253.69986	-293.7664	-274.60626	-250.61316	-349.66028	-349.68997	-332.17188	-348.8983	-300.91074	-276.5914	-310.679	-332.23535	-337.3657	-350.36868	-347.56482	-319.88574	-270.31522	-248.19966	-219.6481	-338.90802	-301.59644	-271.25168	-363.386	-311.03143	-265.01498	-254.41908	-256.5146	-230.5815	-234.66591	-251.23341	-237.37909	-218.85144	-204.43756	-159.88417	-230.99112
954	-128.60638	-110.297134	-117.4431	-63.943962	-45.071404	-56.673054	-205.24426	-197.13431	-218.28827	-166.33882	-147.08372	-134.41725	-142.53535	-130.12404	-128.2324	-119.83809	-113.93393	-107.57021	-56.78468	-56.07068	-69.75721	-189.35667	-154.02434	-177.6875	-223.11919	-222.13322	-209.1191	-105.44964	-89.48872	-94.82755	-104.681755	-85.942764	-112.1275	-104.348175	-91.362915	-100.57062	-107.95653	-69.23661	-76.381004	-158.67744	-131.83995	-124.023926	-193.69713	-162.28072	-169.39938	-146.45932	-152.81918	-153.4207	-110.88875
955	-189.18196	-230.03242	-253.69655	-268.34238	-312.32217	-309.16922	-342.60446	-362.07068	-334.86774	-256.06073	-305.40356	-322.24838	-227.46268	-270.79172	-263.08804	-174.54451	-72.96429	-80.49023	-367.23572	-310.89194	-240.96027	-193.98721	-175.70651	-159.61464	-230.52034	-278.98138	-367.411	-267.23297	-258.46738	-263.2791	-248.53996	-280.45502	-252.6775	-232.30595	-236.72818	-211.98862	-328.24326	-315.08936	-262.61346	-321.36346	-303.7175	-277.44125	-138.58342	-158.84894	-165.51483	-95.46024	-90.28181	-118.008705	-173.13051
956	-105.488144	-82.78151	-96.708275	-99.96217	-96.32996	-101.87918	-110.29698	-81.15719	-91.09709	-162.26654	-158.4048	-131.88725	-105.42645	-93.41145	-83.53141	-108.01928	-123.075035	-140.7445	-125.71904	-112.75332	-147.16463	-168.38951	-132.38503	-146.24579	-134.5589	-127.69968	-144.80759	-151.9444	-141.30872	-148.21489	-161.42477	-134.35197	-146.95801	-162.03735	-120.94551	-112.322815	-205.17691	-153.44984	-129.19391	-163.04834	-147.43141	-156.37444	-123.06379	-114.133514	-132.04172	-114.01775	-120.46858	-128.42206	-122.28869
957	-130.8334	-145.7029	-184.66277	-156.57094	-152.58913	-144.9148	-202.61673	-176.22502	-149.01784	-224.87901	-214.8392	-186.08704	-205.76695	-205.69783	-219.53598	-171.02348	-164.49529	-171.1275	-129.52528	-152.4396	-212.475	-231.68748	-166.7483	-121.80725	-232.30229	-176.98105	-140.01608	-195.92322	-211.85152	-233.45836	-123.45858	-144.6697	-120.03316	-202.63937	-203.57016	-189.35272	-188.52142	-181.0451	-172.63176	-117.312065	-126.09994	-110.694145	-204.8222	-183.17458	-185.8869	-156.81856	-172.4258	-195.54828	-169.7153
958	-104.30082	-84.74678	-88.664536	-136.9116	-91.42281	-98.88337	-111.924774	-81.76915	-103.74125	-88.76646	-63.71464	-75.22596	-94.721146	-74.65133	-90.22716	-97.95846	-81.38776	-100.71751	-87.30791	-56.943268	-47.555996	-97.92996	-92.56342	-122.87277	-104.35876	-89.48179	-103.22488	-119.75715	-100.04441	-109.76617	-124.437416	-107.7909	-129.73425	-110.055855	-97.2881	-120.0694	-107.449974	-89.61847	-100.08557	-82.39985	-64.856064	-75.16801	-82.48457	-54.14398	-63.97719	-87.16731	-53.034573	-47.679386	-109.56551
959	-87.978485	-72.99697	-79.88072	-77.05037	-66.42658	-63.324684	-88.09951	-74.15697	-79.585556	-79.87888	-51.003906	-68.58145	-86.986626	-74.55631	-90.24037	-82.05429	-80.51614	-95.76415	-117.70107	-114.23035	-142.39862	-131.35222	-119.028305	-144.81001	-104.26618	-95.441505	-99.77747	-82.61128	-90.90325	-153.69206	-117.322624	-112.84818	-155.12515	-144.14082	-125.08012	-129.35513	-137.38861	-111.997894	-102.293884	-93.21255	-77.98065	-91.920105	-83.72133	-80.74228	-92.585594	-104.994286	-102.10962	-140.10359	-98.13676
960	-58.035385	-33.46191	-55.938873	0.21322437	15.912753	1.4308103	-11.565942	2.0438378	-19.028185	-5.3539023	36.92167	13.665795	-24.056368	10.288757	-2.805265	-11.0731945	14.583756	-9.338555	-30.134665	-13.630285	-36.398655	-48.084232	-21.966629	-40.44368	-9.858718	20.176498	5.764146	-24.836136	6.4774237	-7.103962	-14.243911	3.0880709	-9.031052	-21.836025	0.040050462	-21.814108	-10.044792	13.920708	-7.1531205	-7.746153	12.963909	-9.013942	3.437987	19.860008	-15.728665	-29.724125	-12.117171	-38.380413	-32.236694
961	-211.56409	-190.97931	-180.79715	-225.46611	-205.77472	-196.18298	-268.18015	-225.78902	-217.29874	-140.495	-147.6952	-159.16129	-254.2215	-229.20082	-219.09921	-251.03862	-244.5036	-232.29604	-226.14716	-234.6825	-256.3689	-167.15416	-180.74963	-262.03134	-271.77994	-273.2764	-273.7405	-202.01122	-205.67401	-221.83461	-263.63528	-209.99863	-199.08301	-206.34502	-171.56819	-160.45006	-242.76656	-216.71834	-204.1865	-192.86328	-191.40675	-242.3816	-215.53041	-209.79976	-236.2172	-222.0993	-201.47597	-177.79732	-210.68709
962	-171.18864	-145.48773	-156.06096	-185.6624	-138.29625	-150.4953	-163.40646	-141.44958	-182.85777	-185.96654	-135.44734	-143.17975	-137.92242	-140.98569	-169.5486	-118.82773	-91.82328	-118.95831	-227.71532	-209.05441	-215.97995	-135.65515	-118.71027	-137.12183	-185.45898	-156.70671	-160.53166	-144.54213	-133.58316	-156.54604	-180.8679	-177.28851	-216.1686	-275.5038	-262.6262	-266.15277	-198.07654	-179.4321	-199.39925	-157.73328	-144.17708	-137.18982	-168.81717	-147.22322	-157.18088	-216.08878	-192.5612	-216.83069	-203.22871
964	-98.78675	-85.07186	-106.841484	-96.08726	-77.92507	-114.50395	-93.438	-85.31987	-100.99888	-159.24277	-131.25555	-138.17654	-108.71885	-88.69183	-101.90076	-69.62191	-56.675327	-77.582825	-162.55975	-131.62312	-124.064415	-119.96716	-108.91045	-117.223145	-99.60071	-88.35333	-128.45032	-134.4278	-98.82756	-86.62975	-83.40792	-69.145256	-98.80328	-125.95825	-103.74716	-126.737885	-92.82445	-68.84517	-67.01243	-161.3459	-130.74283	-122.54147	-108.00473	-95.241714	-111.82055	-159.011	-134.43936	-136.14291	-75.22178
967	-454.64212	-433.20734	-436.25522	-403.17972	-395.19156	-411.01505	-340.1467	-359.62564	-394.61902	-247.78966	-294.21033	-413.85706	-235.26263	-276.20404	-319.02692	-250.75198	-270.8383	-285.2691	-442.68924	-390.1257	-357.5428	-465.96286	-450.14355	-468.08154	-353.75552	-336.93082	-296.92087	-249.62389	-271.89532	-269.4793	-463.74448	-435.7089	-442.695	-309.99585	-329.71744	-331.1244	-297.99548	-323.96408	-362.9965	-417.51147	-334.80457	-274.40714	-417.59207	-398.84375	-393.42172	-471.916	-410.45	-392.3683	-369.12396
968	-216.4594	-196.38829	-210.60695	-140.5215	-93.04684	-103.30226	-119.79907	-84.97365	-93.8077	-125.19575	-109.37989	-122.86281	-138.64418	-110.8198	-122.23095	-150.66972	-143.04755	-171.48251	-220.65805	-194.79634	-216.68573	-219.5094	-194.0382	-196.36679	-178.15099	-168.50044	-199.80197	-204.64362	-173.43898	-192.32199	-173.81056	-172.2076	-200.21391	-209.4137	-182.36548	-197.0944	-72.18083	-54.00515	-86.11964	-125.02288	-98.499954	-122.67238	-158.32216	-129.1482	-156.13158	-275.76068	-235.43695	-243.75008	-274.2649
970	-48.68076	-37.85417	-72.962425	-259.29053	-257.6696	-261.5838	-354.64444	-336.3746	-365.58405	-158.45741	-151.91397	-190.88333	-379.93826	-372.78494	-390.82837	-385.43274	-373.0786	-405.45822	-230.23482	-214.49005	-250.2475	-386.4261	-380.62076	-425.0922	-359.59677	-230.4355	-153.41196	-313.8109	-294.34528	-315.4234	-415.61258	-388.77466	-400.7213	-148.99327	-152.19551	-182.9439	-131.58815	-133.75276	-182.0313	-124.176186	-114.741325	-131.82729	-154.27109	-133.58769	-129.38213	-75.796684	-76.19649	-123.84563	-192.55246
973	-120.88278	-71.02547	-62.228374	-53.909134	-44.858944	-64.94856	-98.63064	-76.21513	-86.86997	-34.169384	0.18756494	-3.6407087	-85.92738	-64.42493	-76.016365	-137.29793	-122.41965	-146.94368	-55.24861	-61.45629	-102.09737	-83.604256	-84.45689	-78.38206	-73.01829	-61.69932	-60.149483	-5.7601414	14.009537	-25.416143	-26.043192	-8.5679035	-42.50093	-108.959236	-80.82907	-83.301254	-109.198296	-93.61083	-121.10279	-57.51178	-38.044178	-43.357903	-46.885857	6.610744	8.897219	-55.875492	-23.126854	-30.636229	-105.44102
974	-161.17982	-150.50032	-153.9514	-128.81914	-90.151	-102.08911	-210.29	-201.92789	-227.51268	-166.91466	-144.98888	-162.81538	-90.357254	-91.63564	-137.71472	-108.903885	-106.41924	-142.17783	-116.11812	-117.609215	-117.18288	-106.89293	-103.000465	-126.02042	-92.2315	-70.636566	-86.496864	-177.95728	-173.5672	-197.51779	-186.09094	-179.43304	-197.55637	-121.04577	-117.58878	-136.77414	-156.38486	-120.64124	-117.82161	-164.11308	-153.21983	-203.71942	-110.70685	-104.69205	-117.7307	-71.0496	-95.23398	-135.83891	-142.78572
976	-26.91224	-12.037923	-11.91187	-12.627435	-16.608345	-58.798637	-27.449108	-25.433138	-27.810192	-82.848076	-64.994125	-58.087635	-8.857715	14.219501	-4.5816836	-45.463287	-37.770298	-40.231804	-35.843334	-18.674215	-21.394466	-29.379553	-29.875353	-56.977123	-70.50213	-49.7561	-69.85044	-29.982855	-6.809494	-12.606167	-54.18306	-49.109436	-67.71596	-52.679783	-22.239538	-12.264813	-55.8295	-47.188065	-39.874435	-78.67329	-27.743256	-14.839208	-64.30041	-45.418068	-55.40321	-61.409218	-27.402267	-16.23098	-46.566628
977	-85.66333	-48.034126	-52.409252	-35.317513	-25.129196	-82.89564	-80.81639	-59.986656	-69.209465	-91.82663	-50.666264	-49.4548	-83.5885	-53.018723	-48.754368	-75.479065	-37.638588	-38.57819	-35.316757	-33.388184	-55.063286	-70.88485	-45.437733	-52.803833	-60.443676	-33.351685	-36.365032	-39.374237	-24.871593	-50.76962	-82.594376	-64.784004	-103.895905	-29.836061	-26.538782	-70.51122	-68.60878	-53.064903	-81.872505	-60.66674	-44.892242	-46.73454	-61.654778	-47.517075	-79.218376	-73.46093	-37.918125	-30.267155	-50.158833
978	-27.88112	-14.808991	-29.98135	7.8778586	25.037973	-7.8334293	-70.40664	-55.2612	-67.299835	-55.921383	-25.044096	-32.896534	-55.09529	-40.787857	-58.573086	-20.487827	1.1722043	-27.662165	-175.63441	-159.18427	-181.35359	-81.34812	-68.881676	-86.59511	-86.1536	-49.928135	-81.45735	-32.76098	0.20479946	-21.032856	-171.21535	-150.3835	-171.94734	-78.78386	-65.17031	-88.1204	-104.07609	-73.91675	-70.20247	-30.294529	-6.313084	-18.90457	-148.38603	-136.6398	-154.17224	-74.48726	-57.578167	-73.15735	-90.524025
979	-143.86534	-179.06888	-267.26425	-201.41922	-226.39214	-215.12854	-197.05724	-160.52904	-116.399055	-375.11383	-383.89856	-390.8784	-402.98465	-365.38086	-326.3163	-313.17273	-284.06564	-252.19116	-177.53566	-135.6934	-100.93332	-238.30405	-209.70053	-173.7373	-177.04152	-179.63527	-217.74316	-218.18929	-233.53992	-231.33115	-234.15195	-226.19084	-205.21616	-207.84906	-189.42343	-151.21776	-188.4862	-186.37341	-138.38724	-287.58636	-268.91495	-255.4241	-280.91895	-318.31512	-399.78394	-301.35263	-306.95502	-270.4247	-380.64105
980	-103.03229	-113.05704	-87.18397	-55.44023	-44.11974	-44.768715	-195.51395	-221.72874	-232.83557	-85.66333	-76.45257	-154.25826	-103.94272	-137.05228	-201.82768	-133.48116	-118.64336	-110.03173	-25.295166	-16.205923	-38.575466	-140.40175	-121.9073	-123.3017	-179.09523	-166.00967	-173.82457	-77.57067	-114.48908	-198.24954	-153.8129	-152.10066	-130.34474	-121.5554	-110.66745	-58.65648	-50.58243	-70.53712	-99.11616	-174.07074	-148.982	-108.85322	-138.19351	-80.967606	-79.63792	-185.75154	-226.32893	-262.94662	-212.70126
981	-135.50099	-123.447075	-163.15709	-106.14852	-33.21234	-43.80951	-55.206646	-32.203537	-47.188053	-111.60185	-77.48091	-98.43093	-69.115974	-60.14412	-77.395	-155.14417	-124.86921	-125.788246	-234.67274	-242.65913	-292.74854	-201.00813	-220.9936	-244.25516	-214.07172	-170.70111	-162.83775	-175.85356	-175.06909	-201.69691	-81.68998	-24.544329	-42.25011	-33.605904	-21.889532	-52.772903	-230.05331	-54.83629	-12.067747	-43.582127	-15.492158	-32.219933	-116.71017	-125.48657	-186.52759	-205.11821	-182.18954	-171.54918	-108.3853
983	-160.83638	-150.34145	-181.84752	-112.08013	-105.441925	-150.57968	-145.6547	-131.59773	-158.45601	-128.40933	-103.98669	-136.29231	-123.52909	-99.22014	-139.96394	-139.72292	-91.3174	-89.510025	-121.797295	-92.98825	-109.638214	-160.44511	-113.66396	-117.98475	-122.29336	-107.43899	-141.1338	-157.65962	-143.87459	-153.84502	-109.372505	-95.057556	-121.820114	-136.34056	-154.12766	-180.16612	-80.59768	-77.49065	-139.34149	-111.28287	-103.70102	-136.44722	-65.61137	-45.69568	-63.58375	-166.04648	-133.90309	-139.17705	-39.41099
985	-231.99164	-189.0882	-158.9891	-209.02281	-211.67473	-214.39102	-259.17926	-218.25012	-215.19183	-218.94505	-215.03801	-199.69098	-244.48756	-221.4098	-199.22733	-269.81015	-235.4997	-208.37173	-183.27669	-200.14839	-195.67198	-242.38725	-241.05173	-251.46402	-156.89519	-188.80682	-214.74385	-263.22006	-225.46849	-189.29486	-258.2097	-214.55145	-178.20195	-238.00096	-204.04907	-170.59822	-173.3842	-176.82455	-191.77023	-191.69637	-183.80765	-176.98824	-138.21904	-140.80154	-164.49232	-115.42568	-123.04551	-127.078445	-182.81247
986	-145.91151	-131.26447	-152.38785	-166.72066	-138.95691	-156.80481	-156.99077	-112.188095	-118.52834	-151.80063	-136.50697	-159.65297	-123.5748	-127.04364	-164.07944	-156.80098	-126.26571	-171.9087	-164.0483	-131.51143	-135.01443	-143.10027	-112.24616	-124.27566	-163.51909	-126.20427	-110.89658	-175.13574	-159.52396	-183.27788	-161.83742	-130.4522	-147.49168	-139.82617	-117.05396	-127.07219	-155.04729	-126.46623	-142.8936	-113.5312	-109.498634	-124.988266	-199.03705	-158.4804	-154.81276	-151.55298	-135.3441	-157.50633	-144.95958
987	-83.172714	-95.10554	-143.49329	-152.05495	-137.17465	-157.04794	-146.3444	-112.85407	-122.20196	-178.29153	-153.39392	-172.04768	-116.962555	-106.454094	-123.94603	-159.91515	-109.67938	-112.3752	-110.4366	-126.258446	-177.00555	-85.559555	-79.62687	-90.886635	-113.14223	-108.907005	-117.054054	-130.02328	-114.185974	-141.04727	-121.466095	-111.63804	-143.47159	-121.56473	-111.67311	-138.33453	-146.39775	-126.32208	-117.49014	-135.43085	-96.58045	-105.73471	-111.80977	-107.99021	-152.65817	-179.40906	-144.12608	-153.40575	-94.44126
988	-286.84595	-299.9768	-275.365	-283.32013	-300.0828	-345.5151	-339.2065	-262.49454	-231.76418	-332.43744	-287.56213	-263.12527	-342.69534	-316.42834	-333.9979	-260.25296	-252.65178	-272.7445	-215.92319	-221.15308	-238.2333	-236.23505	-187.3818	-180.28767	-212.33127	-198.49368	-194.98724	-215.95207	-196.4024	-205.56682	-191.24675	-163.48888	-176.38716	-157.54999	-151.51048	-163.4241	-231.03748	-200.78354	-192.08406	-225.67474	-220.88019	-249.83128	-167.51068	-169.94174	-191.20667	-201.5896	-207.57587	-235.01518	-215.98763
989	-57.626873	-61.91542	-103.144	16.329027	21.667604	-10.420886	-47.435238	-60.540127	-102.414764	10.661421	28.243036	-11.195843	-36.036724	30.042995	21.968609	-146.74243	-23.09677	-14.330136	-256.8249	-67.95064	-17.380283	-215.45993	-203.19496	-201.44308	-128.80661	-156.27127	-261.8566	-166.66441	-134.63127	-166.52277	-227.62703	-222.15399	-290.83176	-79.80479	-77.27148	-110.49474	-130.10063	-123.05778	-153.00136	-115.049484	-56.693344	-67.87378	-60.069084	-57.62947	-79.40415	-109.35963	-109.977005	-141.14809	-48.885357
990	-108.87323	-79.187325	-69.86625	-25.610664	-20.370127	-44.73165	-41.930756	-23.966314	-47.864605	-57.950672	-54.60333	-69.82574	-17.729792	-2.680951	-18.081987	-57.254166	-51.620552	-61.054142	-104.74935	-78.67362	-69.42338	-33.001266	-15.854077	-33.85508	-57.181633	-40.29616	-44.473526	-84.809845	-52.039276	-64.16172	-13.13886	5.9052486	-33.889668	-48.756542	-39.593582	-74.66966	-66.77342	-62.735992	-95.5758	-54.88212	-15.242879	-28.026922	-72.38278	-63.934986	-87.477615	-82.97023	-69.116684	-90.67946	-55.469093
991	-455.22293	-445.266	-404.3917	-329.21967	-366.1608	-415.5465	-208.558	-228.79686	-292.92847	-352.50424	-332.48093	-288.6842	-320.557	-312.0654	-269.4469	-330.75626	-303.4036	-259.58856	-264.12518	-295.35223	-346.30338	-370.006	-398.845	-403.27045	-470.74985	-447.47446	-399.90195	-478.42972	-353.52393	-270.24997	-533.8735	-454.9425	-380.04028	-420.77798	-436.0497	-410.80017	-356.8982	-405.8711	-412.85593	-408.58524	-423.16727	-385.422	-445.92487	-454.53595	-490.6545	-436.805	-381.2335	-304.61743	-345.25058
993	-152.86783	-146.35765	-167.18579	-68.220566	-102.49408	-96.02755	-162.30832	-123.51751	-119.73553	-165.82751	-161.16373	-194.17595	-201.73828	-145.08456	-110.48518	-172.67525	-163.9155	-143.61938	-133.84846	-80.21631	-44.38027	-157.15103	-174.8415	-176.27527	-114.45801	-140.39037	-107.3464	-189.2138	-185.98915	-233.42213	-144.43462	-155.04913	-116.12978	-110.569405	-124.65576	-170.87477	-98.248695	-108.801674	-88.984535	-213.61674	-168.04465	-137.35808	-116.079796	-136.6353	-139.52603	-159.37303	-146.34976	-162.35924	-136.14925
994	-68.76614	-49.242355	-70.36555	-123.46351	-97.6259	-114.879074	-55.366814	-20.35814	-29.835096	-114.79171	-102.11686	-143.97154	-21.926014	-1.6630892	-29.29951	-99.93423	-63.15524	-52.067238	-113.40432	-66.34144	-55.38517	-61.942207	-68.469925	-105.90389	-32.516876	-20.815874	-66.81043	-27.34331	-11.20059	-42.614212	-123.24113	-115.80112	-127.81544	-38.1239	-19.866148	-41.545242	-70.18771	-72.26282	-113.61964	-41.0454	-12.0996685	-25.064684	-81.613396	-60.377495	-77.356606	-56.755596	-43.047855	-60.27604	-75.30576
995	-171.18028	-130.24516	-147.87132	-123.05155	-102.70031	-124.626114	-160.73161	-137.59288	-155.9777	-133.61739	-107.25145	-130.70781	-123.65269	-99.5466	-124.31516	-143.0506	-100.56575	-108.82655	-211.06697	-175.32635	-186.62288	-188.23912	-146.12985	-158.70125	-144.43954	-117.22867	-139.38002	-157.36101	-137.75342	-167.0721	-159.55446	-130.87901	-141.45981	-167.09338	-145.55502	-160.67621	-172.23033	-165.2488	-197.14613	-184.8414	-168.27013	-154.18137	-173.22206	-149.89638	-156.43521	-184.68602	-151.76477	-163.93697	-213.32542
996	-165.98492	-178.38396	-248.35835	-89.809364	-104.93941	-189.95068	-118.58566	-98.5838	-90.96087	-110.81749	-109.52082	-107.63042	-104.83863	-105.61681	-115.26374	-114.58608	-103.5848	-100.12777	-70.03184	-48.548378	-53.389297	-82.16174	-77.34806	-84.055	-82.13483	-85.17948	-91.20933	-79.27656	-69.55884	-79.10832	-170.90051	-141.52364	-136.26373	-126.90677	-103.84457	-118.081024	-152.7191	-130.06584	-140.78319	-20.49894	-3.409542	-46.276024	-299.15817	-285.00848	-294.21387	-176.88213	-189.3026	-182.18396	-260.50165
997	-71.17205	-65.722626	-106.39105	-50.260483	-40.476006	-81.975136	-185.24486	-115.24414	-74.20121	-164.28883	-161.28377	-183.70576	-118.04445	-120.67607	-163.74475	-167.83455	-167.0475	-194.61319	-182.39772	-195.18344	-262.44467	-177.76215	-159.79301	-185.71835	-163.71576	-161.26285	-195.57564	-175.32202	-132.56714	-116.148254	-141.72617	-133.32759	-142.84601	-184.42715	-124.37902	-113.29076	-157.47554	-167.79964	-181.87758	-103.8801	-102.19213	-142.56413	-164.2012	-140.39153	-149.5994	-172.2798	-166.89087	-162.74083	-173.19327
999	-139.63823	-126.90441	-140.77417	-157.22606	-127.8626	-131.8092	-144.88135	-130.9445	-149.53873	-175.76392	-140.71255	-152.3319	-134.44405	-113.60512	-106.694305	-95.186264	-77.700455	-95.40486	-117.13586	-100.95088	-123.43709	-146.86647	-135.45023	-168.40952	-142.18118	-137.16676	-164.20338	-169.66881	-147.08998	-175.28542	-176.08932	-143.6038	-155.86424	-171.96088	-145.47298	-152.66891	-132.3833	-114.78704	-134.01149	-140.30132	-110.30425	-113.06831	-154.59402	-121.52509	-125.71361	-159.98619	-129.88095	-139.24007	-159.68007
1000	-64.360916	-28.986841	-42.12614	-80.94752	-53.854744	-74.20443	-112.948524	-78.75652	-87.20747	-107.59172	-76.335884	-76.83408	-92.666855	-71.92564	-93.635376	-63.25657	-18.635319	-9.772623	-28.197878	-14.011493	-32.70751	-82.565216	-72.90352	-106.46573	-40.465073	-30.195555	-72.87259	-133.19197	-99.82517	-106.73503	-62.592472	-37.343067	-54.35911	-110.561195	-85.18601	-96.51742	-97.36391	-69.7368	-80.129135	-98.34953	-90.04205	-104.706696	-32.861107	-11.697138	-33.660454	-57.442867	-30.661753	-51.23354	-66.773865
1001	-174.78766	-174.94331	-175.89072	-142.39496	-143.48013	-183.94383	-170.497	-160.16733	-192.38387	-206.40842	-178.33855	-170.46115	-248.83516	-252.54562	-272.40286	-137.45088	-131.15521	-152.3459	-219.08342	-205.90993	-230.85292	-189.98431	-151.93742	-158.11482	-198.29477	-187.07968	-222.76001	-224.5941	-174.3815	-162.42273	-253.92892	-195.32198	-195.97617	-327.52054	-306.16998	-309.6678	-272.8497	-252.36816	-258.745	-247.13873	-231.47964	-246.53432	-198.50249	-181.06946	-193.32115	-217.96954	-208.9117	-224.91571	-204.15463
1002	-347.37552	-386.6699	-342.50424	-314.645	-290.99484	-261.11652	-156.35274	-191.96535	-177.35869	-313.6219	-295.55215	-321.01035	-347.41513	-338.29718	-379.80896	-288.7209	-336.9114	-394.1263	-345.2688	-362.49878	-322.6525	-408.63492	-447.2445	-470.08536	-240.61188	-193.91635	-164.02086	-232.56049	-245.21483	-267.02902	-277.15604	-270.08566	-255.63916	-162.06706	-146.42587	-159.27779	-258.61377	-294.08392	-393.69653	-462.512	-449.79807	-464.37537	-306.85092	-343.1958	-423.005	-378.73538	-379.66083	-383.18317	-399.2802
1003	-160.98265	-199.69672	-201.9392	-289.53546	-300.98868	-271.28043	-304.27426	-281.9207	-291.36163	-295.6004	-291.3297	-319.21432	-385.05222	-441.14847	-520.34625	-162.36359	-171.86546	-202.00078	-341.46222	-327.77225	-277.5751	-250.3158	-253.39056	-250.94402	-457.7745	-464.67444	-502.3837	-368.32666	-311.97562	-301.09552	-262.3313	-216.99011	-173.44278	-280.434	-311.71802	-304.5386	-608.05255	-549.9406	-518.50287	-445.78912	-441.4111	-398.37326	-572.8331	-518.1847	-516.6918	-248.86948	-210.28638	-203.86247	-279.27792
[truncated: 997 more rows]
[truncated: 11 more columns]
