# Supplementary material for: Music-induced emotion flow modeling by ENMI Network
Source: PLoS One. 2024 Oct 21;19(10):e0297712. doi: 10.1371/journal.pone.0297712 (PMC11493256; doi:10.1371/journal.pone.0297712)
Supplement: S1 File — (ZIP) [file pone.0297712.s001.zip › minimal dataset/DEAM dataset/Music features/mfcc_10.csv]

File
2	-1.1222519	9.98407	13.185694	-5.646983	-3.201812	-1.741861	-8.259338	-8.977286	-4.306569	-7.7822666	-7.7491755	-3.0748646	-2.9408317	-6.9568076	-6.3687916	3.534235	6.371192	2.5750895	-6.5280476	2.7319589	8.648378	-3.7176163	-5.686472	-6.2049856	-5.836912	-4.185285	-5.75331	1.5484232	0.79144776	-1.5402396	-8.821792	-8.165328	-8.37137	0.12471849	1.3006682	2.4378834	-9.818046	-19.47689	-24.290688	7.944052	1.7280898	1.8927169	-10.817411	-8.355091	0.18231082	-4.5145855	-2.9367561	-4.3200493	-4.3163004
3	23.328156	13.765076	1.8923112	6.8837647	8.376537	10.29287	8.535087	14.044881	13.586847	8.949836	6.0904455	3.6310148	8.354989	16.038532	19.383816	8.408433	11.276283	8.9152565	10.104605	10.276717	10.445235	7.2903214	13.7702465	8.772851	5.261115	7.85075	5.5165176	11.255957	12.829123	16.084728	11.023773	14.792315	15.848657	14.422882	15.200357	5.712374	10.489895	9.907454	9.864014	3.807288	7.229166	13.80191	-4.2394753	-3.674559	-3.041288	-1.8348117	-4.506659	-3.8640814	7.6035633
4	14.807506	18.10606	9.314632	3.697185	0.32465678	-2.1202006	-1.6611183	-2.3183572	-1.1881659	-7.460602	-2.5874288	-1.1411865	2.265208	2.5151596	4.7832346	5.363531	4.8492994	7.365135	2.824314	-1.8606097	-3.5577278	1.3950706	-0.31265622	0.77119744	0.8315117	-5.4488535	-7.916497	5.414754	4.043871	0.08794467	6.3367653	2.8437057	4.5273666	-12.24213	-16.78328	-21.211618	-2.396966	1.2379571	5.90812	4.2105274	-1.4767829	-6.653677	-3.5340443	9.822192	13.630863	-11.311084	-11.964987	-7.924938	-3.121077
5	-4.2536373	-3.4869518	-3.9753947	-2.185236	1.8270869	4.7410245	-10.525742	-7.566852	-6.4458504	-19.51704	-22.93813	-22.199593	-11.930526	-7.404651	-3.2617936	-0.05991125	-1.6538991	1.8341995	0.7289596	-3.7230651	-6.8587165	-11.864166	-13.9291	-7.8712497	-6.3374186	-10.123064	-13.272827	3.7455578	-0.4936214	-1.7386692	-9.374535	-7.530574	-2.7094767	1.6750035	0.546707	2.194812	-18.79393	-11.643452	-8.23667	-9.892843	-13.28096	-13.460824	-9.420849	-12.10041	-8.498293	-14.666856	-9.530875	-3.4545941	11.937535
7	8.490455	9.177702	9.6424055	5.1235967	-1.9521806	4.3418584	9.373989	8.290166	6.2330523	4.114752	3.6863923	10.757893	-1.921522	-1.2807696	-0.10863009	2.3384647	-1.0093012	-1.1836727	5.5122976	6.7462053	8.360682	10.006247	6.2442236	3.9646423	13.950163	7.0634046	4.9428663	0.14582494	0.8156634	4.247668	6.219105	7.960985	12.791912	12.247025	7.75676	5.7454453	4.397003	5.9010487	4.725233	0.5266175	-0.9485986	4.3596945	10.548922	4.809947	6.4407835	2.2338002	0.00734812	4.548741	4.4477797
8	-6.2040396	-4.7719965	-5.7645197	-4.1503754	3.3660595	2.6622844	5.426153	5.4397793	7.596464	3.1236546	2.9130602	0.19356728	13.661959	21.155506	19.668371	8.406162	6.61465	5.77156	-4.6681914	-6.7133865	-10.508486	22.25128	22.63771	22.49242	4.5629787	6.495339	2.7092507	-10.817423	-9.91079	-4.247241	24.945076	30.741673	30.953417	8.710873	5.274152	3.9361148	-5.623926	-5.3490267	-7.1472054	11.547586	14.492541	7.6988115	1.5562112	2.7549558	5.4224453	-11.365555	-8.5833435	-4.7396517	19.629032
10	10.486753	1.3595837	-12.147602	-0.6964309	-4.8499866	-8.457611	-2.5475268	-3.6132963	-5.205945	2.2674127	3.7777407	4.3274145	-0.31083575	-2.9371412	-2.4093556	3.303842	8.692688	22.551125	7.482814	4.18757	3.8969278	8.213028	13.009666	1.2777667	17.651062	14.36347	6.6972837	2.0510607	5.0873404	-5.1621313	12.857087	14.051855	11.811897	16.935432	19.990917	16.48856	2.7675273	2.2494493	4.470118	-9.441076	-8.067251	-1.1649339	7.2243023	12.841774	13.270501	18.094574	14.72191	12.914314	-5.424185
12	1.8832309	-2.339658	-7.9181437	-0.11143702	3.0819392	1.9309089	12.39319	9.676338	5.1297827	6.5775576	7.2030096	4.6096454	-1.6469407	9.22267	22.875183	5.916648	6.545388	7.031967	-7.4014606	-8.673708	-6.58002	-7.324778	-8.263667	-8.122517	-8.156651	-10.693503	-8.067974	0.54670763	0.63889515	-1.7825545	-2.4009085	-1.9433236	-4.2493916	4.824177	5.426095	2.848479	6.174031	8.820475	3.5004392	0.7040869	3.4106297	7.2347703	7.866435	4.446835	1.9678149	20.26147	17.4636	5.7735305	7.15999
13	-6.66189	-5.4051886	2.198271	13.749517	7.122369	2.0646229	13.778961	9.782963	10.898112	2.3630505	1.9376528	-2.3179207	2.8236022	4.570011	5.4453373	4.273644	7.57471	12.167646	5.8948755	14.127016	11.709209	-4.23419	-0.5397067	-0.35826153	1.0361611	5.4092803	-5.819867	8.3476095	9.813312	5.0008016	0.8818452	6.570376	3.4762282	14.627233	8.275585	5.0197344	-2.5172937	4.640298	6.8190184	13.732199	18.301792	10.260565	6.674284	2.1561427	-1.0780795	9.106526	9.376148	5.167728	3.7738667
17	5.9796247	10.54549	15.948117	-3.3623261	-0.29985368	6.5945463	-1.0299963	0.7615596	-3.7485561	5.551264	4.8290615	1.4634647	-9.162008	-4.324728	-3.4039364	-2.5666318	-0.3246827	-2.5490324	-7.4374747	-7.753661	-4.288233	-2.9635224	-1.9800284	-9.930624	18.003551	19.560776	5.186394	15.718361	12.3757715	14.344812	7.153538	6.460143	3.4007173	-5.048614	3.7913175	4.272304	-5.2883854	-3.3350353	2.6648731	-12.097565	-9.32284	-9.810189	-5.277549	-5.251334	-0.63573074	-17.012833	-10.358413	-8.474932	-1.8795052
18	-12.578932	-15.937355	-18.194878	-8.917879	-10.955833	-6.3540835	11.266848	11.1556015	5.5947785	0.07713284	0.53733855	5.138754	-1.9473587	4.0469923	-0.16941455	-4.3730383	-5.249344	-8.185225	-6.4056706	-7.490225	-7.030048	-8.845381	-8.8305235	-1.6754704	-14.688983	-8.222736	1.3763871	-6.8049793	-11.494673	-7.844655	4.1311674	1.2208863	-3.581832	2.1826565	-3.1218772	-7.4761653	-18.16491	-20.318985	-14.575031	-14.00873	-15.548019	-10.811607	-5.477683	-15.752975	-20.429962	-10.007778	-11.677437	-5.5611	-15.7414
19	5.0360785	3.2524965	2.8373835	0.18087894	0.053110182	0.40548104	0.44869667	-1.7737937	1.1706297	-4.8097	-4.8924227	-6.9668446	0.40820995	-0.39268363	-5.6827807	-0.24075079	-5.0676327	-9.886718	4.877712	4.5166283	9.420794	-4.9265203	-4.4282103	0.53723466	-4.3567414	-0.5034142	-3.4794765	7.11771	6.2030344	11.875048	-0.3812129	2.2428434	-0.6062851	-5.0122185	-1.6977729	-2.9042907	8.35943	5.33809	5.555289	-3.1703258	3.973869	2.9854531	-2.3675091	-2.988093	1.3363998	0.3203492	-2.2967927	-5.9360313	-3.616752
20	-9.191998	-5.9224677	-7.6178875	-2.3699553	0.12299502	-4.433694	7.1123924	14.436434	16.852505	-0.9274819	7.2403746	5.384343	9.310163	12.200992	1.832984	4.4785123	7.5746245	0.63379604	5.865581	15.692808	15.330563	-13.315589	-0.29707706	4.9770274	5.3718634	6.3237453	1.5123923	-2.3290849	1.0752125	2.0222266	-3.3303008	3.1857848	13.055834	-9.313538	-5.4866943	-14.916187	8.225608	12.136377	11.1392	0.56366324	9.022367	4.0826883	7.5330276	5.84847	1.8342433	18.051273	18.414574	7.0699177	-0.9041641
21	-0.105968416	-3.5888438	-8.448921	4.008957	7.601466	9.017154	-2.8067286	0.8905758	-0.16591465	-11.706976	-9.8679905	-9.256752	-2.6721091	-8.728165	-7.116329	-6.018057	-6.9838643	-4.1413336	8.886442	2.1532497	-0.8872232	2.9661512	-3.2302017	-0.6087812	9.8656225	13.821122	12.57263	-14.089498	-16.13136	-13.953753	8.410015	3.880898	0.012069047	-11.649153	-12.986787	-16.863792	-2.1004348	-0.5239524	-1.3731558	1.6039146	-4.193379	-2.7856803	6.0652456	4.8396883	-2.602519	-9.866356	-7.7058883	-5.0950136	4.7867494
22	2.2570221	4.0878077	6.020131	-6.853463	4.2268286	14.171385	2.2637296	0.40426603	0.49460733	3.751077	-1.036254	-1.8550844	-3.0307474	2.659886	-0.4121124	-3.3274136	-4.8169365	-6.0323524	-6.8114243	3.170322	20.094719	-2.350876	-1.5389826	-2.0239122	11.211735	10.486591	9.347808	4.7630615	1.3011413	4.785414	-3.4533646	-0.101066574	3.8672075	9.495186	16.35199	13.119146	1.792207	2.6860871	9.394169	6.581018	4.0607934	1.135985	6.580153	4.7675433	9.278316	-8.347556	-9.099328	-9.39306	0.6410073
24	0.6345707	-0.12219638	-1.4512961	-14.202463	-6.069412	-12.715792	3.3357253	4.434452	0.11270693	6.2712164	0.5113291	12.260435	10.838957	17.308634	13.987231	20.54457	18.388577	17.16519	7.435385	10.534452	4.8233037	6.2249804	14.926677	9.09545	21.903584	25.793077	23.51258	11.209851	9.413576	7.5280457	17.201687	13.278704	9.381056	20.519627	14.683756	9.370537	4.480914	10.988441	16.175907	11.012291	18.719551	14.48691	25.567402	15.838783	8.766797	17.610477	15.172983	7.4293175	9.123699
25	7.808585	7.455367	-1.4467547	13.619225	10.806381	5.801484	23.051987	23.178074	15.131022	22.09711	22.026817	25.2219	16.122032	12.861043	5.937787	13.377831	12.091081	10.464391	7.2568803	7.7318373	6.60703	7.566995	15.761149	16.011112	33.026848	27.100622	17.955143	23.05719	26.92278	17.891317	21.71075	20.19656	21.433235	3.6777947	12.259048	22.49136	22.749466	18.976162	12.27735	8.451894	17.76935	12.635068	15.301268	16.155117	15.486303	15.588893	13.466066	8.498555	8.989365
31	14.044533	10.906763	5.65106	11.31131	17.263647	17.713682	8.393959	11.332377	11.17564	1.9418869	2.1263819	9.974288	8.669954	9.724641	17.62907	13.6246605	8.559117	-0.32155386	20.03052	22.955654	23.071335	16.75751	20.537495	17.669643	13.734472	9.772785	14.650341	-6.9581585	-12.3864155	-13.476379	-1.7368959	-5.8304586	-7.2568693	-0.17356932	6.255055	2.385789	5.704568	13.02255	12.753328	6.087348	5.5580225	2.0412621	10.855024	20.102165	21.927471	18.566315	26.196468	22.257488	4.353874
32	10.500818	5.9039693	6.4987316	1.4359322	4.054329	4.8421164	-5.1046104	-4.2469473	-0.9149928	-3.0143433	-2.658507	-0.42069802	2.6216965	0.0920388	-5.9733043	0.8754703	1.115297	0.58183634	13.202301	10.637341	11.6714325	-5.401266	2.7968013	4.5613465	8.1738205	6.3902946	11.385641	-0.33921427	-3.4462144	-1.8260602	11.032741	5.952987	5.0340815	-6.233349	-3.1068077	-0.7691959	1.6013132	1.5389936	0.18092915	11.125861	6.7506905	-1.7350698	-2.76941	-5.5312076	-6.4456253	3.7715855	0.8895703	0.14109051	-4.773611
35	-2.2975447	1.4155785	2.1595573	3.7249358	4.0132957	5.062674	-18.982805	-25.537415	-22.677828	-10.153206	-15.44615	-16.974815	-8.5111065	-3.3063035	2.4965084	-22.51315	-15.569372	-7.754245	-8.058993	-10.245035	-10.662689	-11.2238865	-9.936476	-10.352484	-2.9235659	-4.1100035	-8.491313	-5.7201643	-1.5498902	4.702903	-13.280252	-10.885044	-4.2026834	-5.0009503	-10.710005	-5.4714084	-3.064242	-4.0973406	-9.984898	-10.43652	-13.957922	-17.32734	0.9886376	-1.5620818	-1.0577399	5.1898065	5.507032	0.45765746	0.79067624
37	0.12996778	10.141884	11.440355	10.381119	16.27044	23.269184	12.585064	7.9590063	3.3544693	-0.013550565	4.039821	2.964695	27.847652	26.474632	19.892311	16.40783	11.384303	4.4199886	13.600067	15.455247	9.626682	3.996629	8.278555	8.641737	13.367788	14.16276	9.509172	2.2985473	-2.4569263	-0.22399059	8.4606495	7.6101794	9.713215	18.431885	23.966797	22.972359	19.182613	17.688742	20.592884	1.9517697	7.8109474	8.171851	20.378101	21.702454	21.618923	19.75038	13.406746	5.3396993	-2.2364044
39	1.0263762	-5.7194567	-11.862209	-5.846096	-15.599548	-15.264746	-11.33905	-15.737155	-10.793127	-10.826795	-8.95461	-8.788172	-18.23095	-15.678079	-12.357424	-8.20184	-8.855383	-8.824605	-10.17778	-12.395264	-10.110416	-26.209793	-18.393467	-12.773844	-8.753918	-15.698446	-24.198887	-10.647913	-11.586623	-12.372196	-3.9356298	-7.292751	-8.179625	-6.1313553	-4.839883	-3.1680212	-13.034381	-13.550585	-11.935941	-8.997393	-8.60846	-5.233058	2.4788234	2.9664955	3.411471	2.0200312	1.0885792	4.664401	-11.342126
40	11.464845	13.81708	10.520405	1.5475981	4.9075937	3.4629805	4.7366543	2.4016347	0.9707369	6.628806	15.743687	12.955954	-0.10578358	8.908471	6.3743014	15.702354	21.537884	12.361632	11.787413	7.7693024	3.0001469	5.532489	5.3569436	-0.7026873	12.594919	18.04247	13.606428	0.6135683	5.6914268	8.429239	4.7035666	7.6921005	7.4029617	2.1428635	5.6917353	8.439956	-4.363518	-5.349818	-5.330966	-4.7649255	-1.1145475	-5.0697374	-1.9604896	-6.0680428	-0.64710486	3.067477	-0.5292422	-0.73267746	-5.545294
41	-7.530345	-5.7630377	-8.963457	7.976792	1.9551922	-5.3601193	-15.535332	-13.329979	-10.759203	-5.3615	-7.7434225	-10.36762	-7.841291	-11.195784	-17.26318	-7.745804	-13.129026	-14.199158	-3.1379535	-12.749309	-6.873719	5.2584486	4.1726403	-1.0399306	4.378901	-2.0549562	-2.035162	-4.933402	-3.9243982	-4.8346004	-11.045434	-8.682137	-9.027105	-7.4404163	-9.010383	-8.396896	-8.016714	-6.8868904	-2.7552564	-7.4416413	-6.277009	1.3861151	-4.270663	-3.5848165	-10.932327	-4.2857246	-1.1773406	-0.36592615	-4.4693527
42	-6.105816	-1.9794536	-0.005471334	3.8539867	6.8642507	3.5462322	-7.943722	-11.688175	-13.070148	-10.60288	-7.1684465	-4.711398	-5.255904	5.077316	4.9049044	-1.5593078	0.9975586	1.9353116	-7.7701554	1.2094969	0.881654	-2.4103851	-1.9589626	-3.4626048	-2.4789467	-4.329025	-2.1700819	-0.808593	0.3104725	-0.6000134	9.72133	1.5878496	0.9618536	6.0649586	6.523588	8.31315	7.1669865	4.5786257	4.4720097	-0.6430502	1.5099642	1.9295591	-14.856053	-12.803365	-11.144383	-18.901104	-16.17698	-15.765093	-2.866497
43	-0.8614117	6.448044	17.979424	16.065777	14.181703	15.673202	6.2321606	6.2410297	10.703295	8.148403	2.2635386	5.7991734	14.673222	14.251104	13.021913	8.025465	7.812644	12.927528	9.2365265	3.8989654	3.1925685	13.148187	11.714984	11.161657	16.985935	17.83397	18.286556	7.302451	13.149519	14.371643	1.7128153	5.9274597	11.01661	15.355347	10.311377	2.9433994	1.3365383	5.0556564	4.737341	5.972202	10.695932	12.385149	19.69159	15.088634	13.486997	9.662279	6.34694	0.7587719	19.067787
44	-4.2853737	-9.493423	-8.57514	8.958083	2.1674247	-2.1934476	4.4249997	6.2104945	4.489751	0.509099	-7.0897775	-5.30497	-1.4792904	-10.764989	-7.6137886	-23.144585	-22.79476	-18.414124	-9.578579	6.6544156	4.536364	-9.795222	-13.954101	-5.8065085	-1.1094065	-5.449333	-2.4621646	1.1783756	-3.6085327	-4.210992	-1.9928252	-0.12815763	0.7294731	-3.6605997	-9.782368	-3.4899433	2.553503	-0.43216574	4.855735	8.524527	3.4864683	7.8207755	-10.823986	-17.557627	-27.427307	12.752032	24.365273	21.494503	-29.37615
45	-1.6246815	-1.1729096	-5.066912	2.1936305	1.4374721	0.9415171	-1.2944887	3.0163553	2.2704148	8.708492	13.06562	11.222351	3.7441607	8.730736	12.887249	1.9422531	2.3462586	2.3013852	1.6519697	-0.90484256	-0.6847052	8.167813	10.537327	12.9807415	-5.0743637	0.66612625	-0.81696445	0.83008856	1.481607	2.6529403	-3.696638	-0.7929834	3.3679953	-0.48977304	0.55719304	5.4696264	3.1399295	-2.9923596	-7.6798477	2.853747	2.5764408	3.5053554	8.621689	9.100452	4.1897006	0.73427135	2.2613723	0.2383889	-1.3289399
46	18.954382	25.977652	23.566837	17.089052	11.917128	9.027258	3.1063414	1.7252407	9.779442	13.296847	20.11788	11.599487	-1.5237393	-4.011326	-9.473884	9.309427	17.139214	16.418356	-5.6928577	-4.6879964	-3.0962415	-9.133981	-11.5606575	-10.544094	13.026593	13.896648	13.920445	-9.972097	-9.15873	-6.3026934	-3.2718658	3.387453	1.1655794	-7.4001145	-3.0811126	1.0242033	0.058768332	10.922795	8.204838	-1.6946484	1.2198395	-1.7569729	-10.412392	-9.836731	-7.415498	0.049323052	3.1823673	-0.30848008	7.3669024
47	3.4417377	5.9442143	4.4094086	18.670769	12.546925	6.988476	6.8218956	6.918841	10.032009	21.679245	23.808512	20.094429	11.101685	9.227797	5.1036935	-7.007045	-0.9349026	-1.4836392	3.756065	9.02131	8.956198	2.6095886	0.3064173	-0.8638898	-3.8596501	-1.0330516	4.2615476	-1.5683012	4.563551	10.95846	2.002912	6.5469246	12.599377	1.2190071	-1.8834171	-10.107303	1.1932489	4.546797	9.158198	11.758063	7.019272	9.931408	1.0585084	2.2627587	2.7013183	-7.432172	-6.433865	-13.31505	-4.8020334
48	-7.9376273	-8.433717	-5.7807503	-3.3972619	2.0478132	2.7151356	2.399748	1.3267903	7.029965	19.940083	16.043453	11.278639	1.6872232	5.5557585	9.1944065	15.312059	10.803083	11.122778	-2.8493152	-9.722622	-12.208956	2.4986358	-1.6274238	-3.7764196	1.6034245	0.9361181	-1.5851934	-2.8301675	-7.998173	-6.4480553	1.1682746	-5.6652374	-1.5072141	-1.2826378	-3.3626897	-3.2117631	3.9623754	0.5162684	0.26327762	6.9605927	8.563114	10.120228	-9.065504	-12.785097	-13.671327	-13.08144	-10.469487	-6.549743	-11.736944
49	6.5051947	2.5211227	3.592028	-9.713734	-14.878824	-22.550976	-13.311783	-13.728664	-13.65704	-14.270132	-9.60431	0.45286036	-8.844553	-20.619663	-32.999416	0.120714724	-6.7897897	-5.8990574	-17.559004	-23.800194	-16.066961	-3.4272656	-10.401713	-12.228847	-22.467424	-27.62835	-32.87079	-16.893562	-10.745064	-4.2185383	-24.187052	-24.553583	-21.255901	-3.8021297	-12.94463	-12.321598	-16.25752	-10.207988	-5.5880485	0.027317047	-1.1170173	1.8341459	-11.901009	-18.920858	-14.185217	-4.6177397	-4.972652	-1.993751	-24.985134
50	14.249325	22.279163	20.361767	-10.719973	-6.565676	-3.3041625	8.490749	11.989063	9.541511	8.785608	8.753406	6.839862	3.5596364	9.43156	5.1772833	10.392857	6.31396	-0.7826941	8.095172	14.450483	10.249465	11.232019	14.504509	12.809349	11.293856	10.90888	6.501732	7.7838125	10.990701	12.367426	-13.198238	-13.195393	-13.1970825	9.653565	9.45262	7.728631	6.8927755	5.857233	8.997437	6.206175	3.840796	5.2797146	8.154451	10.013952	12.796061	10.437176	10.467884	8.8829365	6.362953
51	12.050106	8.573167	4.4983377	3.210566	5.840076	9.997635	3.0152628	4.6646514	7.5913897	9.213824	6.2213993	5.0422654	4.8311076	7.838144	8.942901	7.0428534	10.359741	8.357958	3.8892348	7.923234	10.651348	11.393802	8.235195	4.1354427	14.543358	7.01099	-0.47157818	7.0698524	10.714056	12.068338	0.009372294	1.6651709	2.6438339	-4.181774	0.36813962	2.8964977	-1.9323237	2.5573115	3.6453595	8.354909	9.89089	11.868444	11.981676	9.540641	11.063789	14.4029455	10.172836	9.585843	11.941906
52	12.9228735	15.057844	14.844589	8.328705	12.590707	19.825478	-4.202135	1.0062271	11.838052	16.231596	12.606958	9.946711	-6.043949	-7.596341	-12.586479	4.8574047	5.8020496	-0.100679584	11.379165	16.69107	14.533541	-0.7824522	-5.101041	-6.4519143	12.329094	9.340932	6.4665833	6.359722	-1.429044	-7.4144998	9.301788	11.17829	13.866329	17.73066	12.498363	0.83641094	-12.039366	-9.693869	-6.8424025	6.8683834	-0.25136366	4.0379224	6.4299183	6.8865843	1.332786	1.4212699	-0.9572927	1.8970141	1.9817786
53	3.7909608	6.288616	13.298413	-9.184822	-6.1515675	-4.7372665	-15.80625	-17.898994	-10.766878	-12.661594	-12.930321	-7.977883	-12.374886	-10.425119	-1.2964607	-7.884637	-6.0944405	-7.6790433	-15.883463	-18.250248	-12.534941	0.88807267	-3.422688	-7.0888247	3.4507813	-1.1886325	-6.957187	-10.107166	-14.7709675	-13.521046	-8.094213	-7.566517	-2.367467	-2.850307	-2.7401633	-1.258973	-7.7983027	-9.332153	-8.424173	-4.0594206	-2.731902	-1.6076676	0.5045862	-2.4728322	-2.348965	-14.348742	-12.391203	-10.005858	-6.720617
54	13.169464	13.086916	7.618138	8.914539	10.890474	8.630562	9.027575	11.727315	8.066772	12.1510315	14.050026	10.853121	5.6883955	10.256966	5.9131374	2.7683377	4.427038	4.461682	5.613767	3.6672645	5.770967	9.760326	4.3898363	-3.7941034	-0.25928092	2.7632937	1.007688	21.820675	13.370977	11.02598	-0.45475876	-1.6128137	-2.9375339	-7.840464	-7.6459	-6.8432016	7.9286356	5.247353	12.016705	10.269372	15.916405	16.667742	16.711216	19.566708	9.509106	16.485247	14.19112	8.953496	17.304188
55	3.2570727	5.165925	3.3196847	-13.6468115	-12.27449	-11.543247	2.789175	7.0383806	7.351721	5.3629217	7.7645473	0.31852216	-0.9650842	-1.328658	-4.030392	1.4399091	3.5206642	0.50269306	-15.151812	-19.611881	-20.68404	3.1314158	0.07291263	-11.531977	-11.28894	-15.135775	-11.50792	-4.4808497	-9.660381	-6.162067	-3.1234496	-2.5934057	-9.413148	-1.0601496	1.3278897	3.5981011	2.2429428	2.1849704	5.412489	0.23690963	-1.6389403	-1.6906118	-4.6664815	-2.9962263	-8.832611	-7.0672035	-10.329494	-14.03561	-17.796562
56	2.3845177	-2.9777408	-15.8865795	17.82687	15.159766	4.676122	-2.5880616	-1.1404248	0.211297	16.235493	10.098113	4.451418	17.665752	8.603064	2.751021	-0.8100654	-8.071402	1.9841689	-7.354294	-9.472986	-15.045702	-13.545888	-12.546257	-4.009798	15.888634	14.45816	6.376081	-7.3445473	-3.2472458	-9.065786	-7.562089	-12.5047	-8.038017	1.5339267	0.22989213	-1.5843303	8.840137	5.1354074	5.953429	-5.862138	-0.07591987	4.541461	-10.312212	-14.84602	-9.158838	1.6321046	3.1678674	-3.2836347	-4.055069
58	4.994091	9.626456	17.965885	8.4609375	14.323631	9.836018	2.0653086	2.0570111	4.5114923	22.104229	26.43322	17.119204	3.2584443	3.8992577	3.5568802	14.7373905	25.568035	24.263355	-8.138667	-1.0049549	-0.5842632	7.392964	10.55657	9.316591	-1.0025876	-1.8559647	-1.8094028	10.97543	17.032314	21.035769	11.305366	14.541086	8.662697	18.134258	22.434376	11.749855	20.250854	17.854576	12.367836	14.155159	15.063147	9.949717	11.453587	14.265579	4.073237	9.935401	13.397874	7.7141657	-4.1352873
59	-1.3586104	-0.5864465	-1.9875712	-16.23099	-6.0665474	-0.19050276	1.0758827	0.9483827	5.2422333	3.3088846	5.6664343	5.8314276	0.7736593	-2.2432346	-0.4857701	0.62124777	-6.822338	-2.9313524	4.973168	5.824768	0.88694704	10.847776	6.463376	8.541286	-8.457774	-4.599082	-2.6561766	14.707187	13.456087	14.937689	1.729569	2.0286202	3.3372488	-12.458127	-13.279843	-10.595177	-8.313851	-5.557318	-5.302226	3.198861	-1.5476804	2.6043196	1.498194	2.732512	6.4584045	3.9786687	-0.66461056	-13.915783	7.110064
60	1.3996668	-1.4331782	-1.5144266	6.7983294	0.98684454	-3.434217	1.214883	2.6010523	5.1277266	7.6386456	4.0929594	-2.280893	2.4202757	-3.3697648	0.6732049	2.1276004	0.41710672	-8.649886	4.8327417	2.5279772	-0.4953691	-7.420909	-11.550478	-11.550365	-8.436619	-8.101669	-2.8981667	-1.2180941	-1.143393	-0.096227825	0.1847738	-3.9874363	-3.8818245	9.992394	11.822542	18.186579	-8.909073	-10.565569	-10.294995	-1.4363931	4.8799343	6.8259916	-8.932056	-4.3069515	-2.3057775	-1.0162588	-1.7793851	-2.1004956	-15.113926
62	-0.6911866	1.2377801	-5.434042	2.145767	-2.1760793	-3.0136461	9.535392	8.377729	11.826302	-5.995065	-10.558797	-12.308061	-2.2445216	2.8039277	6.1990047	-13.536827	-4.7608438	-4.1011195	14.343895	0.3886032	-7.585679	6.6829348	3.091785	-0.33176157	12.049021	7.9103646	6.0035667	10.431054	9.253209	9.982061	-4.962842	-9.534245	-9.239193	13.5334	11.497404	11.358847	11.588951	7.1055765	5.1957483	-4.3306503	-5.251582	-5.3081474	-6.0799446	-5.4132214	-7.671116	10.222256	7.12694	8.841478	2.4966571
64	-10.985073	-11.958479	-9.155482	-4.928698	7.3927765	3.7287974	1.9394205	2.0477293	2.978417	1.3254218	-5.5403996	-5.4152746	-13.655211	-14.850275	-12.375589	7.806075	9.825203	6.1942234	-9.312001	-9.044192	-7.2807713	-16.905142	-14.327976	-13.682491	-9.680815	-8.808687	-1.3944044	-0.58453184	-1.5501579	-0.47473967	-18.623611	-16.091858	-11.087038	-15.019619	-15.8763275	-18.068634	3.0065618	-1.7436657	-6.6359777	-9.521179	-7.9464912	-0.0600906	9.203888	10.001568	7.2277136	1.0806167	1.9220207	4.578223	6.8842487
65	12.958349	8.580281	4.124111	-6.377213	-11.907942	-12.447384	9.366829	7.287672	4.274134	9.503092	8.839044	9.784578	22.390179	20.782343	14.637417	8.53393	11.897368	11.301728	17.401949	23.611782	33.589695	-1.6078837	2.9997358	4.621457	15.257629	15.189001	9.440903	13.473713	12.718906	10.72587	13.025129	16.132168	10.851805	10.957801	11.497255	17.660488	10.890347	12.449634	15.648373	17.696968	17.384699	12.037315	0.23628724	5.4262137	6.2396955	1.8265352	6.629127	3.64355	-8.534285
67	13.441439	15.749788	19.77897	3.4482896	6.097683	8.119083	9.663347	6.6831264	3.0061812	4.3094788	5.1173873	2.8777037	13.587795	14.331846	15.160698	0.5929495	4.0113564	5.1072674	-2.5304317	-5.1985435	-4.4542456	-8.948948	-6.10011	0.6329911	-3.07734	-1.280913	3.0576463	5.0994544	5.3904524	8.183461	12.063336	7.8864565	6.0888815	9.734591	3.6495566	-4.342698	-1.9765252	-3.7247171	-5.1073804	7.1863766	9.504643	5.484628	10.764124	14.348379	14.886226	7.0020065	11.064924	4.37272	3.5291314
68	2.5674396	-2.2080996	-9.279036	-8.8688965	-6.1581593	-1.5982043	-1.2182205	-2.4796271	-7.934061	-16.287922	-13.780867	-8.363068	-2.58034	0.67022896	0.18011227	-1.9353417	-6.3528123	-3.9920268	5.7759557	6.4609737	0.6075853	-0.59415764	-2.9836717	-2.885374	-1.3541722	-7.2908764	-9.7673645	-7.614752	-6.355195	-3.2208133	-3.1279066	-6.912218	-9.761242	-0.4266919	-2.619183	-3.0756369	0.62369484	-2.3747342	-4.102668	-3.9879534	-6.882284	-4.9087315	2.748612	-1.2264061	-3.450925	-10.601038	-5.462829	-9.852873	3.8016548
69	-19.291302	-17.06803	-12.332877	-6.6109443	-14.451715	-18.983023	-9.285641	-12.968011	-19.531456	-9.769428	-13.299742	-7.596801	-20.693298	-20.449486	-17.17461	-10.9159355	-19.108791	-24.090458	-11.286289	-15.03101	-14.248601	-16.863926	-21.718178	-25.093159	-7.8469305	-10.634432	-10.874452	-12.1088085	-16.022638	-9.334776	-12.047481	-13.270868	-13.177854	-24.165546	-23.658005	-17.43002	-27.068485	-20.384567	-17.023294	-5.2310495	-5.301321	-2.506267	-20.429056	-26.280434	-24.539463	-8.779175	-10.2989	-7.604644	-13.345402
70	6.9443855	4.179809	3.724348	4.6192665	4.452078	5.5980396	2.6227462	2.786646	-4.6051025	-6.145314	-6.871071	-13.481066	-6.773619	4.844948	12.667513	-5.3275757	7.235609	10.263523	0.75794727	-2.7195039	-5.172301	5.5130615	0.2800392	-1.1742607	5.34867	6.314864	3.2085347	16.438473	13.330509	13.994344	1.2740036	3.9339402	7.6532016	3.1061354	2.0213852	-2.7450671	-9.663046	-17.680628	-11.124814	10.465046	3.274352	4.0715055	1.1893086	-0.40017664	-0.10604242	7.8218474	4.7633305	5.2917113	11.099207
71	10.743924	3.087229	3.0960584	3.376729	3.1455212	4.7239547	11.408131	11.1125965	12.246887	15.018162	6.42818	2.6217022	4.105508	0.8301867	1.2869985	1.1973796	7.12162	12.044149	11.858517	7.465953	9.24901	2.2631435	2.519249	4.2921453	1.1742454	0.9843244	1.3746779	8.180311	6.384081	1.5994209	12.056885	10.570576	8.81146	8.403448	8.825328	9.133029	0.5184902	5.987225	8.947065	0.1609025	2.348559	5.8659678	-2.5825791	-2.7677498	4.2245874	17.0098	22.136696	26.343884	-1.6939746
72	-3.4710293	-3.338996	-4.557132	3.3238406	11.488817	12.094419	-0.5821544	-1.7179965	3.8171046	1.7136548	5.2628865	2.2924914	10.973799	9.61146	9.38309	2.5107114	-1.1253184	-11.088785	-1.1148688	4.072264	2.7913468	-1.9153488	-3.4728472	-0.07798433	-0.060617924	1.9239682	11.35395	-3.784997	-2.025904	-5.387362	5.5561094	2.7079928	0.16777527	-5.1817055	-2.2160692	-0.5430326	-5.247759	-3.0181754	-4.2137136	8.968522	9.35876	4.22523	-0.65239024	-0.6346008	-0.22331777	9.810068	11.470209	8.322204	-6.80737
73	2.9814658	4.0968585	4.865138	-6.5976295	-7.1470165	-2.2581756	2.4724028	1.0830437	0.87465876	1.3267758	0.13993335	2.6070955	13.004425	9.403733	7.6975183	9.751371	13.879145	12.641535	7.7596607	3.9371169	5.4501734	5.182173	3.469244	2.0346613	3.740364	7.1971817	9.3008	-1.7183219	-3.1719651	-5.2686224	12.262385	18.024544	12.038417	-5.3267994	7.868621	8.669011	5.848323	1.2788664	1.6312394	-1.777859	-0.27504385	-2.2496219	-11.072582	-0.64384335	-10.238138	7.105883	5.08568	0.96231586	5.997734
74	12.595846	11.88395	9.699337	8.130817	8.404217	1.8266453	-2.4681406	-10.899576	-9.380676	4.170516	2.4267466	2.0771549	3.1540213	4.9169197	6.5853376	10.550932	12.669962	8.087339	-25.402515	-23.316933	-8.344452	-21.60957	-12.503119	-11.176676	-7.8847885	-6.387936	-10.178806	3.1207736	-3.7513666	-3.6749268	-0.680829	2.8279543	-0.7067244	12.153761	9.957663	-0.6537907	-6.7242107	-15.263166	-12.735142	-3.2129579	-9.241291	-9.963181	-19.510242	-11.611131	-10.605618	-3.5922656	-7.5255265	-14.287277	-3.0072875
76	6.4224234	8.207602	4.7728496	3.778957	8.839546	11.380781	4.8611083	9.997359	8.458921	5.184101	6.116682	9.445543	7.316147	6.1132965	6.387209	6.0693665	8.673933	8.326011	9.535392	10.393198	8.329855	23.402462	15.415803	6.4334903	3.9614475	10.510674	20.197107	10.71915	12.916456	14.445499	3.1431518	4.659228	3.0020063	12.984844	13.854427	12.425125	2.9138858	3.575266	4.121495	9.9994755	11.104855	7.25204	1.0693657	-0.20261332	0.56827945	9.963669	12.628166	13.416271	-7.7017994
77	8.085217	4.276943	1.3786476	-3.487452	-6.6756115	-5.264098	-4.7168865	-5.69182	-8.045671	-5.5536537	-12.075418	-16.847511	-1.2227067	3.3650503	2.2114515	-8.044149	-6.7726555	0.5995875	4.928097	-1.1762909	-4.6706285	-4.23722	-12.97778	-7.2898006	1.1850722	-3.5365644	-0.68982816	7.9093122	6.317911	9.047037	9.338932	5.0154595	5.732807	5.758491	3.890769	8.873577	0.17188662	3.620053	-0.1800667	-3.185614	-3.4138198	1.3110545	5.7076993	5.633442	10.122549	1.1066068	0.90714204	3.5507379	-0.9758923
78	1.5429084	4.491517	-5.165123	0.6890905	5.7413387	1.2966809	-0.68952084	-1.3882982	-2.7604527	1.7248783	-0.44052336	0.9264925	-9.599462	-4.8245068	3.1912408	-6.71229	-15.997093	-11.043212	3.7450502	8.7827	6.854355	11.627612	15.827256	15.360235	7.2249827	12.494147	10.720621	3.3365016	10.689279	9.974859	12.763883	20.730465	27.368317	-9.991574	-5.7091875	-6.0675716	9.972969	11.693851	5.4559917	7.4901505	11.109425	20.822605	-8.991923	-2.0915453	-6.275808	-9.233097	-10.443557	-11.155354	11.562712
79	7.1507463	6.389415	3.0597808	-0.14487898	-3.3266654	-3.6596215	-9.71664	-5.6058702	-9.620866	9.487681	10.043588	5.5916624	-13.44655	-5.5441265	-11.094923	-7.2507043	-3.216697	-5.4346867	-6.861874	-7.513809	-10.104906	-17.671165	-8.361588	-3.9690192	6.713667	10.8724375	6.3712964	11.793303	4.197928	-8.548556	-19.581882	-16.709797	-15.686613	1.5453835	8.885575	7.209921	-14.4573345	-15.835312	-15.631121	-9.62907	-11.980207	-12.217812	-13.33102	-10.310061	-6.235196	-21.54884	-20.605806	-21.040653	3.7459168
80	-5.2934256	-5.6273737	-9.068636	-16.07142	-16.575502	-15.805664	10.076191	1.1098229	-4.9981565	14.516123	18.407757	17.014408	8.721389	8.970708	6.9049797	4.724883	6.6697445	2.5689723	-3.6218197	-1.242973	7.4485817	-1.6616964	-10.218279	-15.335756	0.5241407	3.1055958	4.2668753	8.682147	18.179655	31.363049	2.5341945	11.963882	8.176257	16.93066	16.455393	20.37579	-5.9823866	-6.664963	-5.593185	-0.1738733	4.948885	9.777853	6.674763	13.433884	10.659267	21.474237	13.657663	2.2457595	9.141344
81	11.791705	13.378462	8.75652	6.233058	4.8249903	-1.7395792	14.29652	12.058241	14.42279	26.503633	15.095153	7.4419503	4.0958924	-1.5412558	-4.1653433	3.5522308	4.4311705	10.365276	9.979506	7.1923656	7.114274	12.07302	15.160097	14.510477	12.321951	14.46529	15.913492	1.4465919	7.847174	11.850758	2.243844	3.0226212	-1.1376532	12.38109	12.579018	8.799471	14.951258	10.294686	8.825178	12.832455	10.513706	9.120169	5.6886473	4.3457236	5.0703683	-6.6237574	-2.6047502	-2.211314	8.674608
82	-9.325216	-11.919628	-11.119849	-9.344954	-11.418129	-14.993166	-13.117601	-13.066603	-8.602325	-6.5833015	-2.2921977	-0.35786688	0.16772366	1.4172333	6.172498	2.6612148	7.733815	4.2528896	3.9328928	5.34364	8.719086	-1.1142318	-2.8810863	1.2843361	-10.805428	-11.230974	-19.007015	-11.194967	-8.837452	-9.866594	1.440282	5.194325	1.9400424	0.6495348	-0.5447254	-5.22038	-4.995284	-10.35847	-4.2721477	-12.600744	-9.894018	-1.4095097	-15.615678	-7.054222	2.06992	-18.39955	-18.540031	-21.312473	-6.250519
83	2.9873905	4.2450747	7.199983	1.1682653	-4.0500517	-2.2294073	1.0466413	2.8041542	3.1050122	-4.2416306	1.1307846	11.465813	5.8226023	13.994135	22.30835	6.097261	14.129295	17.752129	15.609554	8.268463	7.1688795	6.845804	4.9953604	7.51235	14.290308	9.998131	5.408389	-10.67545	-6.431983	-6.248461	-5.805788	0.051375687	-2.5540295	-9.145022	-11.296368	-11.108999	-4.2276964	3.1736443	5.9632196	1.8475302	6.0827055	6.3004093	-0.28747225	4.629606	4.670595	28.537182	27.496586	15.947681	18.487514
84	-4.415863	-7.6420784	1.6524453	1.7923506	8.862901	7.8303647	-4.070453	-8.629978	-16.046917	0.9016841	-2.5796185	-5.6592607	1.0933268	-5.3496804	-8.375963	-4.7762346	-2.2097597	1.982213	-16.260563	-19.012863	-21.813984	1.1121874	-5.0829372	-10.173466	6.461352	4.8080053	-2.5501952	-7.051438	-12.492041	-14.907038	-10.761084	-10.92963	-4.989567	2.6538663	6.0758305	4.211128	-9.2029915	-8.51548	-12.079113	-16.55018	-11.6474	-2.5868578	1.2097924	-0.6575381	2.5999148	-25.904324	-25.093788	-26.990585	-7.8931813
85	21.85318	23.439526	20.305134	-2.181705	0.99996674	2.1536736	10.355475	3.4187121	6.645458	-0.6544188	-0.1108855	-1.7305572	9.385869	-0.30424476	0.17394099	-3.875875	6.859542	8.586212	1.5193512	4.131803	1.9874455	4.019812	2.0030532	4.181542	-2.0692062	0.35337764	-3.4740894	-3.452347	-5.377862	-4.946709	2.4094048	4.4013476	-1.9550667	5.0576506	3.236715	7.9936934	3.6397815	10.350037	12.42579	9.317989	14.154566	17.18134	15.8188715	17.590744	25.074783	5.1704	10.654184	14.98506	4.7412033
86	27.525578	22.218039	24.85149	2.7176166	14.850065	11.333005	23.681797	17.33218	6.9761877	3.709526	8.396412	3.482619	14.579625	9.64926	6.499733	10.537633	14.890752	1.1140157	10.406744	25.047602	24.778053	15.433586	24.205925	18.164337	20.751541	18.72137	12.005947	23.087732	20.35474	9.731354	15.928629	11.768833	0.1104565	17.767378	14.070199	5.9685607	11.641577	10.450514	4.5834255	13.931988	17.367767	29.058746	-3.8892922	0.84043133	0.7397736	17.40461	9.88159	7.878484	13.3236885
87	7.9285936	8.246456	6.931118	7.1992755	2.317245	-0.7305753	-4.1340723	-2.6355157	0.05687204	5.2763023	4.0756245	5.5000067	-2.0277424	2.2444935	1.3142138	1.7196524	3.5933797	0.09375322	2.940002	0.8964777	-0.8473638	0.40734968	-1.0167627	3.188022	17.352627	6.9684343	2.678113	6.411887	9.713977	9.213558	4.7999887	6.3509865	-0.44791806	-0.43593293	3.8417392	-5.285301	-16.63312	-15.7165985	-13.156054	-13.728422	-8.770278	-9.871826	2.7409382	4.7620926	2.0189402	4.364319	3.6015534	1.5226337	10.87232
88	-2.0695138	-4.297928	-2.8514507	-4.3017507	-7.0665703	-0.8936448	18.590218	14.777151	12.370644	21.07389	22.114496	17.020786	12.645439	16.650536	20.154774	5.0337763	3.3617063	-4.8651304	4.2988877	11.100019	15.902542	7.7680492	13.4377575	8.364403	-0.5265074	-6.8871813	-6.5791807	0.38875777	-1.3921623	-5.6100082	7.0306644	10.512541	6.5511785	4.4058924	1.1694305	-1.0474892	-10.254022	-10.678457	-10.228739	15.4086895	10.355907	2.7662427	4.9258904	3.3114758	1.7447187	-6.9548273	-6.3229613	-2.5770788	-3.2900782
89	6.9991226	1.3675544	-3.332256	0.58537966	2.5831673	1.6654242	-0.12716477	4.6744385	4.680846	-0.8520691	4.2911596	8.054872	4.577598	-1.3253645	-3.3304768	-7.8797092	-6.496304	-4.711503	8.588072	9.891268	4.3522253	-0.017824054	-6.610914	-10.950674	-3.6252944	-5.387979	-7.7443166	0.001795888	-1.2555104	-0.75752336	9.291189	3.4938502	1.3466657	4.936232	5.5063667	4.399169	-8.380169	-6.5231133	-4.057394	2.8062096	3.178583	2.643073	-6.615732	1.4513948	2.6280432	2.2518704	4.1446877	4.6370926	-3.213833
90	8.036796	16.790438	20.47038	22.462685	21.076294	22.146454	12.18718	21.238344	14.218826	8.118345	11.533811	12.791388	11.865942	11.954609	9.833786	6.6404014	8.568651	5.128688	12.873987	21.042234	13.700347	13.634683	17.091288	21.69963	-1.335337	6.1045384	1.3768384	5.9875765	12.007156	17.151878	7.070103	4.005547	4.416502	3.5266113	3.990038	3.1187396	15.250916	18.116604	16.340178	2.2672658	3.07375	2.248362	5.9203463	10.589958	12.482735	8.146409	7.3554945	0.90575874	3.4197507
91	7.545793	14.387472	16.289265	10.640089	10.453461	9.042454	5.739892	5.10564	10.178409	-0.78668493	3.7122223	4.4460173	3.723893	-1.277282	-6.963302	4.1578507	-2.1971607	-2.9722412	2.1737344	5.6450005	12.951524	8.20369	6.689365	11.507753	5.7637544	3.2069137	5.967825	-0.62222743	-0.7238678	-2.358903	5.4557886	9.673782	13.091299	1.2925949	-0.6459248	4.011401	-5.2913446	-7.815262	-3.9893088	9.0321665	1.9396623	-6.0787263	24.373585	20.265272	16.392529	9.015705	18.77924	13.268152	-0.9090458
92	-0.46099746	6.1678853	3.0362453	-2.1879144	2.5853379	1.2693105	-0.98513854	-3.8125024	-5.7200823	-10.091558	-6.934946	-10.200836	8.794273	4.1558332	0.8089368	0.11414525	5.198208	9.376227	-4.6531334	-2.2241464	-2.4280984	4.8541045	1.282436	6.863537	20.158833	20.608295	15.18026	2.6657622	-2.4382436	-8.921742	-7.4223213	-9.671293	-3.6651406	-2.5527375	-1.7385948	-1.1551466	1.7116938	-1.9366747	-0.7664799	-5.479308	-3.614351	-0.0568614	-1.3233608	-4.8225527	-4.9983187	-16.95841	-18.287922	-16.605564	5.24395
93	11.517214	18.921932	18.637306	12.537784	18.257286	15.128271	15.309407	17.23471	11.04989	22.677338	11.761156	6.221329	31.738955	35.235977	29.948822	10.582075	10.413094	5.457793	25.386627	25.211468	16.010506	17.84935	24.016235	16.94394	13.58823	16.648325	16.428028	16.858269	29.574223	31.172947	6.683157	13.416271	15.544861	21.086817	20.92905	21.859388	12.443186	21.473522	29.215853	5.1366897	13.343304	15.860446	0.38635695	11.404411	17.618149	0.4765856	6.349368	8.701897	8.90546
95	6.3783345	9.276157	9.917031	8.940964	9.357462	5.4394794	20.679821	22.774483	19.077572	9.835346	5.400915	3.0017502	14.951513	14.542393	13.277766	5.463826	7.1037045	11.190233	13.50462	13.468747	11.692448	-1.2935393	-1.4239504	-0.892469	-1.5101815	-0.63537604	0.69147223	-7.9706264	-12.552479	-13.070095	-0.8345215	-1.3581219	3.931855	-6.493024	-4.3639607	-1.3995109	-1.1115639	2.3070354	2.6031053	-6.0323544	-1.4957812	3.9120288	1.1715062	1.7338634	1.2855138	0.2711227	1.7162524	1.9632215	9.045746
96	6.669563	2.9558425	-5.5676146	19.821667	15.664353	3.6360118	0.5510453	6.392809	11.938531	10.405703	6.508507	-11.389701	-7.7585254	0.96769416	3.0408616	2.8602726	7.3552337	9.095712	-8.843629	-10.589524	-6.9631653	-4.2219872	-4.515301	-12.445635	-20.487877	-21.71693	-21.282158	-3.0609121	-10.63582	-9.639431	5.1180835	9.660902	-1.0861906	0.20236915	6.420851	11.869354	2.5281856	-3.7404356	-8.697168	-12.966566	-6.711991	2.2076511	-12.98184	-11.666585	-7.5214972	2.763397	-0.8087528	-8.60816	-6.910239
98	1.0780731	7.9784536	18.368008	14.618509	14.787871	10.427129	12.41506	12.25	16.435171	10.482285	7.5802913	7.2304325	12.5452175	12.276324	2.3049207	20.717686	25.886288	30.49416	-7.0381193	-8.27202	-7.612464	-3.8044071	-6.400563	-9.759877	-5.6559143	-9.651665	-7.6606836	-0.98008597	2.117063	10.444876	2.9440277	6.274741	4.726804	-8.743324	-6.1342072	-3.1797276	1.6847318	-2.8204057	-7.71181	7.1538954	11.109309	7.3542814	4.272784	10.918843	11.715992	2.7613795	4.715381	9.603685	13.6061
99	-16.654707	-12.530657	-8.2179165	8.014788	3.5430028	1.5631933	-1.9844298	-10.403706	-7.1052575	-16.472124	-11.991903	-2.4300075	-5.871309	-4.0043516	-0.9183837	-13.135027	-12.457808	-16.608456	9.146469	13.643412	8.315439	-17.642113	-14.6204815	-17.850447	-3.3167098	-8.213755	-1.985656	-3.8191886	-2.543955	5.37155	-10.68947	-9.127581	-15.04496	-0.45125198	-0.05551234	0.20305745	-7.648906	4.573126	8.682859	4.2782526	19.56709	22.7928	1.0444759	1.7688918	-3.643231	1.0359957	0.004623652	2.801369	-7.626497
101	-3.5807714	-5.9583583	0.4646088	0.2723935	-5.8049746	-13.833381	-17.65237	-10.1573515	-4.0871286	0.42792517	-2.4893708	-3.8945699	-6.352317	-9.772423	-8.64731	-3.1000395	-11.789059	-19.071808	-2.7220473	-6.835991	-6.1631546	-4.693681	-5.610955	-3.6894574	-1.1946386	0.44040918	-1.9371222	6.6533384	9.430449	15.032758	-15.637766	-14.780901	-18.091179	-3.1586258	-11.300957	-3.1805031	-0.9033143	-5.492621	-8.891959	-11.903187	-1.6663334	1.3329208	22.076931	7.933386	2.964525	-3.0881948	-5.655944	-14.097718	-4.204754
102	-6.215171	-6.5296154	-6.3232336	-2.0691648	-2.9541447	-5.768302	2.9620037	8.571896	4.5882835	-17.168888	-7.2692285	-1.7218089	-5.9654675	-2.1151035	-2.180062	20.117498	14.512149	3.0935364	-14.6308365	-7.7507052	-2.7091777	-9.903162	-4.741066	1.4948002	-1.7155696	-3.9116416	-5.615445	0.6086001	-3.848875	-4.097505	6.925029	5.962174	0.3880325	12.374044	18.010822	14.824656	8.504868	9.374726	10.827284	12.457112	13.940595	16.144688	0.44087863	5.097921	8.515711	6.4913936	9.097754	11.166248	0.32205415
103	7.477127	6.3023224	-3.6560109	-1.5757232	1.601856	3.65939	7.842249	7.221842	4.830831	5.1702695	3.200953	2.9145966	8.438336	5.558627	3.3707528	3.8070064	2.940686	3.8257418	3.329153	5.2390866	15.023754	6.1273937	4.8674526	5.2401047	6.031746	5.768332	5.0822177	3.1485069	2.331105	7.367243	2.3160899	2.8113897	2.6076376	10.59877	4.210391	0.6570095	2.3296504	-0.20883656	-1.7607296	3.1883245	3.9835324	14.097311	1.4853836	2.5512304	-0.8979837	-0.80681247	1.6895382	-0.4543808	10.345299
104	12.25379	8.278146	3.5625772	3.1092243	3.6535559	7.537139	9.878189	9.294812	8.268255	20.856148	21.386177	17.790768	0.43496037	-0.5336195	0.63847125	7.6474667	6.3274527	1.8885784	0.4868626	6.599123	4.164327	14.736407	14.119331	7.648031	2.6979403	3.0650294	-2.1556463	5.0628586	2.6359856	4.6827683	4.4516478	3.8374238	2.05435	0.83166856	4.3971353	6.573773	11.687686	6.6412687	5.257986	13.419587	10.752858	4.4989667	2.6799693	6.733783	5.62595	6.471528	0.4700851	-2.5188298	8.584653
105	12.405184	9.575798	8.165824	14.645363	19.362366	21.760204	19.511051	16.461632	18.698242	13.074412	12.979788	4.5006595	6.2629604	0.954605	13.406319	10.355276	7.8387594	6.380705	-4.499039	-9.735497	-18.536438	-13.9111	-10.058771	-12.684451	5.907798	-1.6369498	-1.4214058	-25.721306	-22.527712	-18.682907	-3.9904804	4.7358847	4.6328344	8.376249	17.148651	15.757933	-6.300374	-13.236199	-12.29771	-2.688979	-1.8232946	-5.9895945	13.18833	14.486115	7.799894	1.9944575	12.4410305	16.682993	17.613209
106	-11.945436	-5.340485	-2.7577734	9.125238	5.265854	3.572463	8.072029	9.102783	1.3334658	-2.2713528	-0.09554761	2.0100808	9.283464	18.929516	21.768782	2.6350682	14.17845	15.512554	9.450869	10.18359	6.891148	12.504818	16.20225	20.048428	10.871056	14.030598	12.051506	15.236073	7.30797	2.4500203	7.156975	0.20088774	-0.36934057	-5.3909845	-9.1272	-2.7142344	14.626194	15.349934	16.835346	-0.8216829	-0.8942071	0.7650199	0.98885375	-0.06806344	1.8162094	-14.714882	-5.706607	0.32219833	13.219082
107	-1.5522524	-5.530556	-6.839221	6.2420697	4.5532975	6.376066	1.5906869	1.7658663	8.501795	0.99437547	-5.746831	-4.5859075	7.9816785	3.5895772	1.5919764	18.233917	9.732716	6.3973827	-6.4677315	-6.794713	0.37795013	-16.75291	-12.870602	-9.795913	-0.9576024	1.1569002	6.265616	-1.1715839	-4.5579176	-8.861351	-4.2952547	-5.3313613	-3.4619775	-8.858791	-8.401522	-2.7113657	-16.656803	-8.07175	-9.238358	2.202875	-1.8673116	-0.91503406	-6.6687956	-12.4625	-8.932587	-1.1861155	-7.352931	-7.432496	7.884351
108	17.74202	12.244686	13.461914	-3.7249885	-5.55179	-0.40189952	-4.0127845	-0.14919436	-1.234114	7.6392145	16.121868	7.628726	4.586127	8.199762	5.1135287	-11.022553	-5.3121595	-4.9003305	9.377131	4.8389273	-5.9918203	-2.6953492	4.297981	2.841203	-4.6203437	6.3839445	12.827173	5.510914	-1.9355971	-11.061537	1.839678	4.769536	-4.312047	7.262397	8.443086	1.9600973	5.7962494	7.956575	10.419298	4.444603	6.9298177	1.8111916	7.0024433	15.444813	13.49583	14.12578	15.170489	8.773138	15.102235
109	3.2555096	5.0020113	2.5030313	8.268668	9.987907	9.650571	-9.631714	-12.91662	-8.904718	9.6844635	10.399298	10.5233555	0.9739592	3.2320054	4.4954777	12.605354	10.0669155	5.7211714	-0.6425426	2.3362417	0.6758298	-1.7048683	8.797752	17.642714	2.7406344	7.0794597	7.556631	11.893679	10.815834	8.428564	11.074387	8.315716	9.1490555	-8.160673	-7.542474	-0.60695255	-8.470785	-3.560328	2.358747	4.4204326	2.3015442	7.352223	-4.510135	-10.434208	-3.1703215	-11.94216	-15.200037	-12.906406	6.1939516
110	3.550382	5.459588	3.324037	10.661009	3.624093	-2.0794504	2.1828349	2.255961	-3.7923396	11.071774	9.11673	3.248286	10.122459	6.074067	5.537548	6.1440268	5.295412	2.1582828	5.097971	0.8907988	0.67383444	6.560663	4.652955	3.6787026	8.756968	8.824036	13.531579	-2.5087316	1.3014024	-2.3041034	8.068139	10.278371	12.558446	3.2846875	4.046148	1.199785	2.8827658	10.219614	8.56703	7.1640997	11.851438	5.3001447	4.846711	6.9043493	4.1938124	-0.39737737	-2.912953	-4.464172	4.3857365
111	-1.9570893	-6.03805	-1.4811932	-17.740328	-13.931391	-9.677477	-3.6953428	-3.7133174	-0.6334879	1.4170583	-3.6925972	-8.224397	-2.0788465	0.46747923	-2.100311	-8.01931	-9.090826	-13.121939	-4.9301796	-9.419635	-14.198759	-14.712238	-18.165714	-14.750778	-7.6211214	-11.542044	-13.1495905	-11.345686	-8.404993	-2.603658	-8.035355	-12.222776	-12.216852	-18.230095	-16.775288	-14.499429	-8.973679	-10.726391	-12.8486805	-8.2547455	-9.023465	-4.0677595	-13.6347065	-9.694012	-5.885768	-12.682017	-9.648846	-5.8184414	-15.99199
112	5.08053	2.5382674	-1.306026	-2.2091382	-7.513628	-8.023822	3.8804836	-5.735602	-8.365322	-16.045364	-12.330666	-4.3878603	-6.574181	-10.266577	-10.412626	-2.1758723	-5.662016	-5.7745085	-6.898615	-4.6624236	-4.640366	0.011410594	-2.2314446	-4.691789	-9.059158	-13.197362	-9.962302	-6.9108686	-3.0151944	-1.7466295	-2.9109945	5.216394	4.1063037	12.648678	1.7644787	-1.6806371	-2.1139414	2.007621	5.1269665	-13.005619	-20.662893	-16.736832	-16.834332	-12.174095	-14.217718	-13.429703	-14.862268	-7.646599	-25.663979
113	-13.736576	-4.7949424	-5.8498325	3.4235077	2.1326442	2.621492	3.6967552	1.8989756	1.4099432	-5.379035	-8.072733	-17.599382	7.2428513	-2.241229	-2.126568	-15.689468	-13.403939	-15.316286	0.056480795	1.4471508	-0.029354274	-17.862213	-15.960095	-2.9247332	12.536006	13.352606	5.6400857	-8.820698	-1.828229	1.4698555	6.9988155	1.0797265	-0.36254054	1.3640125	0.7783023	1.8436255	12.1959	3.3145738	-5.2736454	-1.2296655	2.6337953	10.295677	-10.194267	-5.7291584	-2.788503	6.6547084	5.21695	1.2672328	3.7429447
114	5.7966332	11.005654	10.739763	2.4129977	9.464126	18.22887	5.755185	2.0797386	0.49030226	18.879913	18.490372	21.381952	-3.658539	-2.708725	-5.716571	23.258543	14.475992	1.4770535	9.939697	10.677549	5.235773	8.768537	11.340158	12.540055	3.6920724	6.542612	3.5204034	17.791645	12.302612	4.0326014	-5.3868856	-4.2807207	-4.5637197	4.306821	5.3765173	8.4207735	1.9434984	3.380045	0.53066456	-0.033453107	1.7249191	-0.5809171	2.9127736	-6.0138845	-12.566067	2.0091264	4.076162	3.1282663	-0.051237732
115	-6.1230545	-5.850107	-5.61401	-6.6759377	-8.354023	-12.236314	-3.3784769	-9.452221	-12.031464	-11.967258	-8.493378	-8.750272	-2.1173148	-9.765764	-12.499084	8.73185	1.6796746	-0.057550825	-8.74885	-12.355425	-16.287542	-3.0733864	-3.8377357	2.0909424	-2.8042355	-2.835288	0.042435437	-15.541515	-9.075475	-11.746572	-0.038731366	-2.5595007	-4.567038	-10.559013	-19.511158	-13.483335	-2.304612	-5.310954	0.34912145	-5.1384525	-7.6752434	-8.902224	3.6426768	0.5358081	1.8396586	2.1373682	1.1160135	5.618414	7.438533
116	-6.460883	-7.253557	-4.3995647	-1.9833992	-3.0217292	-12.249807	18.092793	22.462784	27.167786	5.4372497	1.2870617	-5.352581	-7.662576	-18.6267	-14.143199	12.492278	11.772634	16.850279	-8.659572	-8.128786	-4.148398	-0.05561459	4.3548403	6.1532173	3.182624	4.4003572	5.579519	8.003661	9.693929	5.6539507	-0.4222263	4.427609	-0.48645866	11.175121	6.0403576	11.058861	9.212954	4.066162	1.6660174	0.67935216	5.445032	9.080734	5.7075887	2.6578925	2.0243278	12.278468	12.96856	3.6072454	-6.3327475
117	-9.527897	-9.269015	0.13377567	-17.446495	-20.765434	-12.384254	-12.4336605	-11.782798	-14.714359	-11.14757	-14.272301	-9.646191	-20.24552	-20.287727	-15.699709	0.4677046	-11.440059	-16.840048	-11.502762	-12.342852	-10.894451	-5.1414924	-15.499099	-13.055548	-4.308636	-10.165839	-7.6553173	-21.69768	-27.357616	-27.179241	-23.205164	-24.806292	-27.819284	-7.6855974	-12.217469	-14.151977	-16.349447	-26.77911	-21.887238	-21.39256	-22.771734	-20.239754	-23.719624	-23.06351	-18.722374	-13.351411	-11.347731	-8.187982	-19.136143
118	-5.7838306	-11.319811	-14.486282	3.2678137	9.193835	11.438471	-6.046283	2.228036	9.717255	15.708825	9.787051	8.971495	26.826908	25.006428	26.75988	10.989796	7.3144717	5.8999996	-4.238367	3.3431172	6.579217	3.1991806	4.6520853	11.184628	13.343695	16.45125	18.397232	1.7083532	4.0030727	2.5313199	10.586065	16.283316	5.357528	15.578154	14.431965	11.049982	-8.052936	-0.2514835	-1.8056085	-3.2302094	-2.8218727	-1.4780667	2.066008	-3.4609227	-6.002963	-9.411846	-0.99607915	-7.987044	-4.9729156
119	1.5437477	-10.580669	-12.300457	-0.85406584	-0.76729727	2.5918324	5.9454756	1.0934947	-8.365257	10.567187	-1.1288767	-2.4059384	16.627045	10.954464	3.0940342	-2.9269984	-1.209334	1.3575602	4.953581	7.236255	10.575098	11.104712	9.527737	10.0719385	1.23612	2.8081188	5.405749	1.140461	3.595729	3.2314649	-0.7937398	2.4219327	1.0410721	0.962218	-1.2625296	-4.1740685	3.1434076	0.25323987	-5.2045717	1.005244	-0.86505425	-1.8279253	11.0551815	7.435152	7.6274815	8.001015	11.802219	13.111572	13.068974
120	4.8292336	1.7868755	-6.0318694	26.166954	13.906488	0.42680615	11.389055	14.42836	10.193236	8.068098	10.280147	12.161676	-0.45763934	2.831272	6.9787407	-0.75546217	-4.616087	0.05686593	4.4412494	-2.116578	-3.6606216	1.7186304	3.929508	4.423481	-3.221396	-6.923882	-1.9031975	20.183346	11.968043	8.329113	29.282433	31.93392	33.810886	7.7921786	14.64283	15.148737	-2.139704	-1.3413844	-5.1826377	-2.3255854	-4.8282285	-3.641182	-6.7593803	-12.793421	-18.04923	-9.70015	-3.8481023	-4.9105825	0.7517402
121	15.200071	23.165575	17.815329	17.253487	19.562002	12.609184	17.417505	23.909775	23.929089	9.453167	7.6627445	13.878651	4.107738	17.42614	21.251312	-3.0314798	-2.8625212	-4.8621945	-13.576963	-5.171596	0.7374486	-2.9821575	10.387933	8.785341	11.405432	10.2072525	2.2319865	-3.908298	-2.3052237	-8.388467	6.483378	19.504707	23.3516	19.824707	26.880083	30.301865	1.191232	2.3630576	2.8671281	-13.349033	-7.9911575	-14.478689	0.94135	6.9264774	7.348014	27.948408	34.285576	37.309494	-10.481456
122	8.508871	9.551363	9.852027	7.021324	3.3706388	-6.2956276	-1.7287829	-2.0759892	-3.9524894	-16.300795	-14.128244	-15.712806	4.49625	-1.500976	2.7493873	1.638135	5.1256585	10.750798	-1.3688357	-2.6898694	-0.096242905	1.4055655	10.047074	13.8032055	-6.1925964	-5.0849323	-2.1726084	-0.025934488	6.6358104	8.909579	5.1031075	10.221771	5.047412	0.9435444	4.728407	0.33244842	-0.92853314	-3.3688664	-0.28786314	7.0601654	10.027955	11.346725	10.139226	11.055399	9.045895	3.6004224	4.301387	2.3313346	6.7257257
123	-2.8443122	2.1897066	4.9415307	-17.925425	-7.962989	-3.5428252	2.1619878	-2.4553533	-4.826093	2.1346886	-2.822993	-2.2575011	-15.842332	-12.424492	-7.9417543	0.76562047	-6.817054	-16.816242	8.358496	2.0442362	3.506191	13.609207	14.76309	16.048544	9.206438	8.3403015	9.9057865	1.7531564	2.3796983	0.5873196	-14.727558	-12.082186	-11.45277	3.359703	0.9138068	-4.9853897	2.8008394	2.0616663	4.9148417	-17.755404	-10.024909	-4.3550754	2.1914937	-0.22250772	0.6556373	6.9093103	4.730273	3.081111	6.4939995
124	-13.356739	-13.022875	-10.167847	-13.523114	-19.7667	-17.593756	7.4911895	6.977392	5.0895586	-5.2222724	-11.552366	-13.848717	-6.3836536	-7.4860015	-6.9095764	-8.944675	-13.70092	-17.846811	-6.5687304	-10.215227	-7.792721	4.1704583	5.152018	7.5737305	-12.088944	-8.900159	-1.477858	-5.721996	-2.8057551	-0.17303869	-4.3342514	-8.751904	-7.3898664	-5.3968735	-1.4463029	-0.7945597	8.377624	4.5120707	3.6547456	-8.601949	-10.948452	-1.6348777	-11.496692	-15.502533	-15.020792	-28.26514	-26.085165	-12.790185	-1.3725876
125	-8.097519	3.772107	5.3582416	-4.7429895	4.285849	0.814554	0.27572137	-3.5331464	-3.7192116	4.6180058	3.4572616	-1.8424258	1.6562295	4.6204853	5.7803774	1.3721584	5.4487505	4.3338184	-8.9350395	2.5730815	3.9762948	-15.861544	-8.221779	-8.759293	-4.584902	-8.119562	-4.910563	-0.97749054	1.6032386	-0.31680033	-1.493874	-4.5705547	-4.2651544	-11.953061	-13.514331	-8.493033	-3.539493	-3.2470145	-1.4369068	-1.4751544	-0.90073323	1.6714216	4.708802	3.8374593	2.0475008	0.8903873	1.3537302	4.6411524	-8.764109
126	13.130882	12.723616	5.2750473	5.6247816	2.0521963	0.18568552	3.567127	-2.2237597	-2.929619	5.5108786	2.1994479	5.0154066	-1.5417889	6.19266	5.260689	-2.375944	-5.3525925	-5.2211895	27.281582	19.542053	11.978499	9.963669	11.539735	11.485008	-7.6291656	-2.4447026	0.1320386	3.2297378	3.5309157	9.545713	8.224783	5.8400307	2.8272734	-4.5465045	-9.53529	-18.485771	-2.7206082	2.076191	7.362005	2.9335108	-2.2933557	-3.4550233	-1.9328212	0.6559945	3.7189279	-2.327043	-4.3905077	-6.5615683	-0.8601287
127	4.553576	3.9609866	3.6599505	-3.3047032	-11.798908	-13.602798	-9.420864	-13.526131	-15.800328	-14.171181	-12.869995	-13.774301	-11.112986	-10.92304	-13.834801	-15.59029	-17.409565	-17.49338	-13.574604	-12.824293	-6.248284	-13.792519	-12.283745	-14.45074	8.260278	8.733719	11.4805	-7.105932	-11.039511	-7.1564	-6.1765957	-10.01108	-14.340358	-10.904102	-12.817551	-12.545586	-7.2334247	-9.460793	-11.815401	2.0592484	8.715839	9.251603	-6.7611184	-4.6084976	-6.1783705	-6.2779713	-5.118762	-4.779737	-11.339905
128	-9.295349	-4.231947	-4.7254515	-2.910977	-3.9654431	-7.0240555	3.3167143	5.954552	0.5411571	-8.193035	-4.950868	-8.059304	-2.8823624	0.47470748	1.8797455	-11.256815	-10.530092	-4.523984	-7.0626144	-5.8032713	-9.917534	-14.09338	-10.757784	-16.70946	-2.1377347	0.1802665	-1.4993072	-2.5991287	-2.6222916	-6.4526396	-9.659202	-5.7953863	-0.83690953	-0.063650064	1.3116485	1.9163467	11.059483	9.492537	8.596027	-3.1470852	2.4746974	1.6562281	-3.113182	-3.9324527	0.44434345	-9.31053	-11.518581	-12.943702	-4.8206835
129	37.755455	39.539608	27.710941	4.0435157	7.7849054	8.577467	-0.8284929	5.4034524	7.122488	14.454791	16.21585	10.08632	13.1581135	10.074194	6.9388433	7.0808983	7.125409	13.971191	5.5210066	8.324848	15.471813	22.953102	33.09602	24.020096	7.8007984	5.9073133	4.5678115	0.23678398	10.4832115	12.113237	9.659536	16.204453	9.598183	12.551246	19.810047	17.14943	18.653748	11.824186	6.0974936	14.476814	6.654187	-2.967507	16.330112	4.727435	-3.49475	12.441325	9.580933	7.8208	6.2931924
130	4.653782	11.85902	5.7989054	27.20192	24.177681	23.145594	8.23019	16.033964	17.630924	19.80727	22.631805	15.8351	10.65126	15.83849	13.688216	13.420528	21.068905	18.009504	17.774052	17.462513	13.981443	-11.553309	-7.889144	-4.819238	-16.383804	-10.049555	-11.818524	13.643763	10.423328	11.545029	4.378849	9.144304	14.319515	13.039466	11.352747	11.332767	-3.1570687	-1.061903	-5.884562	9.868568	13.518169	11.62242	11.582365	13.292671	17.053707	0.78230155	-0.32998407	0.4338198	5.2222424
131	3.083745	1.518387	6.1740847	-9.176167	-5.138742	-4.2164497	1.3075926	0.59616876	0.89167345	-0.8860849	-1.8818415	-1.0654278	-3.4180455	-8.587383	-8.848943	2.4372072	4.1572714	4.960801	13.724748	13.497824	15.523056	0.39264178	1.5287933	-2.3148942	-0.8411521	0.41787684	2.0602317	-3.1189861	5.3109465	-2.5017595	0.26315123	6.5001698	8.532757	-8.258753	-4.4137115	-10.520958	5.3638964	5.6964407	5.6969824	4.5748415	2.2559066	1.4362552	-8.186567	-0.00972271	2.2032826	-2.4844275	-4.126115	-2.0695436	0.11604004
133	-19.198805	-21.801949	-20.104618	-15.254796	-17.084692	-14.370781	-12.890556	-17.357664	-15.924688	-14.879019	-17.51603	-17.798191	-17.4415	-14.639784	-12.136504	-14.656249	-11.808299	-15.098378	-7.19791	-5.950319	-5.834357	-5.6964684	-4.1085863	-12.771322	-7.6568623	-3.7276855	-9.383725	-6.0613256	-5.868911	1.5872747	-7.896819	-10.3152895	-12.717384	-0.7086529	-1.8066729	-3.381772	-15.053058	-8.622585	-5.7856274	7.6908226	4.0469823	-2.6441317	-9.481632	-5.6008167	-6.7463284	-0.97905636	-1.710444	-12.647284	-12.335636
134	8.075111	13.899656	22.499168	-14.4672985	-14.55459	-10.657593	5.091768	-5.220155	-0.4437213	-3.6802306	-6.5511765	-6.653324	0.87206423	0.10692608	3.204039	-11.83206	-12.314085	-8.618288	-6.994978	-8.640233	-6.584107	-2.2275214	-6.9058857	-11.0656395	4.036769	-6.6331854	-7.787551	-2.2535176	-3.6234677	0.21554229	-4.9447317	-3.3951216	-0.3890505	-9.700787	-6.3723516	-0.17679268	5.333469	6.8452454	6.884495	13.912407	13.153975	10.358469	14.587309	16.991795	17.74596	-9.71522	-10.18401	-5.531413	-6.232334
135	-11.164415	-11.523742	-7.021332	-9.790283	-8.4284935	-12.539175	-13.110114	-12.877071	-14.205361	-30.873695	-30.882807	-23.86059	-19.817982	-27.357231	-22.13783	-27.600098	-33.056953	-30.582117	-36.48639	-36.132607	-32.87433	-12.786167	-15.003363	-17.14343	-2.0552292	-11.0388975	-19.920488	-17.392437	-21.458263	-11.300715	-7.8382916	-10.288456	-14.281294	-29.029295	-27.96865	-24.798023	-15.264643	-14.468251	-9.711192	-1.8415226	-10.594547	-12.972278	-15.429358	-4.302495	-0.27552414	-4.687995	-7.868948	-8.631692	-6.27536
136	18.28664	11.45833	9.492607	16.014355	12.567907	8.387423	23.951561	18.698433	10.486204	7.7957144	14.964697	11.568676	25.689722	25.856028	29.998077	5.0418196	-0.35720986	-1.3280414	-1.2173392	2.5938978	-1.3714143	12.150085	15.105679	20.33731	3.090139	-3.4859123	-5.7161765	23.955132	16.57952	13.065756	12.278265	17.69772	17.426659	1.4269425	8.975854	12.578234	28.471632	29.897526	18.148018	16.714249	16.331179	13.293283	25.239386	20.638748	10.530368	-10.950711	-12.246116	-3.5869489	-4.5480766
137	-3.1689477	-1.410819	1.8842535	-3.2678266	-7.565647	-12.754074	-0.9230367	-0.16759089	4.523533	-7.6954618	-3.2039518	-6.727774	-19.760235	-18.535114	-12.790234	-9.265028	-5.9803457	-8.136694	-6.224617	-8.019287	-7.988383	-9.780968	-7.797349	-7.8002367	-19.522017	-17.729607	-11.178133	-14.553496	-14.085879	-11.639097	-10.344941	-4.581259	-6.7618284	-10.551099	-1.935727	1.7615947	-6.6773357	-9.834553	-11.491187	-9.334166	-6.594406	-8.442978	-4.721461	-6.166274	-9.2057	0.58240235	1.2009082	-3.5205207	-10.833423
138	2.5769491	-0.71619207	-0.81476736	1.225374	-3.3820684	-0.99280286	-11.753854	-6.35266	-0.92276	-3.5793486	1.742804	2.4382615	-2.8106859	-4.436636	-1.9950807	-8.762511	-8.755138	-8.069559	-7.24602	-6.069588	-8.449577	-15.171402	-14.059681	-10.686804	-18.331978	-12.927778	-9.44287	-16.853594	-15.734187	-13.482041	-12.359723	-11.983251	-12.820059	-8.8563595	-11.752913	-12.44647	-11.148189	-10.842926	-6.164426	-6.6675963	-12.2869425	-10.585957	-6.205239	-5.270809	-10.886217	10.32148	9.910389	5.9354124	-5.820201
140	2.2802944	-2.2239182	-6.5614758	3.8678632	6.6387606	4.4130793	8.651873	10.932192	5.165358	2.12219	2.552363	2.3746905	1.257542	4.4676313	0.71224713	2.3072762	6.1972194	7.0715723	10.007854	8.542415	5.401909	5.526281	5.3796983	4.4440145	-0.91026235	2.971344	5.2372007	7.7624073	8.232024	8.330296	8.643055	12.105743	8.003229	12.524992	15.359703	14.389435	5.905536	5.3728666	3.099639	3.687684	8.75507	11.911966	10.680329	5.8247356	2.2844691	3.4383578	2.3500881	-1.0465221	5.3859196
142	-15.836066	-9.521458	-7.0565357	-9.362549	-14.412437	-8.10803	-9.15275	-12.508687	-11.797281	-7.1769533	-17.784843	-18.175299	0.08174792	-1.5515382	-7.8347626	-5.1359024	-10.843845	-12.461449	-15.318029	-14.035627	-10.754803	-9.824225	-14.011734	-14.374655	-6.676942	-14.789774	-20.5768	-11.664515	-16.05	-17.418308	-7.85139	-14.768026	-13.66737	-5.4890614	-15.537929	-13.1317215	-18.10556	-19.11839	-16.951595	-24.183174	-29.300255	-21.157303	-16.00954	-17.069698	-16.598013	-12.852624	-22.124874	-15.972515	-19.070044
143	-12.886847	-11.938549	-4.2519255	-13.55673	-12.485436	-9.594561	-7.0644655	-8.908449	-8.341349	-1.7826493	-5.127085	-3.5577002	3.6828952	-1.4685161	0.8334647	-8.285805	-9.953904	-8.80537	-7.0213423	-13.6409445	-16.467285	-0.66666347	-3.6894746	-0.85365206	5.2192116	2.4040313	-2.2528474	2.1799805	-2.8805053	-3.796219	-15.468561	-18.750195	-22.436787	0.50622344	-1.2329049	4.404198	-13.702295	-14.317429	-4.160598	-1.7550983	-5.068738	-5.8618402	-3.7685692	-5.778163	-13.118796	-17.892288	-15.44758	-16.997566	-18.58591
144	8.713299	16.64683	17.013908	7.379386	8.759543	5.4266953	-2.1514792	4.1569004	15.9732895	6.155506	-1.6611156	-7.173111	-10.518464	-14.776618	-23.37948	-6.1330643	-5.798772	-3.1349	-15.013697	-12.465654	-13.103418	-1.7901684	-1.2333791	-3.083683	0.32380855	-3.8515322	-5.545529	-7.222774	-0.10374379	10.794568	-0.028765544	-2.7181363	-2.9807742	7.975667	17.318842	20.149708	-0.4602147	-2.612819	0.8455869	1.6792665	5.7053547	6.721568	17.01039	12.18051	0.95540535	8.944742	6.3408966	6.9752655	15.871912
145	-16.381514	-14.025568	-10.382402	-16.299555	-22.229208	-23.921953	-12.8232155	-14.082098	-15.061684	0.92982703	0.63531387	-2.625301	-3.5775557	-8.49118	-8.276982	-13.847105	-19.812561	-31.561079	-9.414359	-5.6447735	-1.234363	-16.408993	-15.54393	-15.353095	-5.36735	-7.16034	-5.987339	-14.370401	-12.33536	-11.575694	-5.8253007	-6.772677	-6.655458	-2.594709	-8.117648	-8.840289	-21.434128	-14.163168	-11.593398	-8.517992	-8.696177	-8.780434	-7.488305	-9.144753	-6.6826153	-7.7350698	-10.150524	-6.5888357	9.154943
146	-8.814381	-10.630963	-8.278543	-3.7355428	-2.9238713	-0.9859597	-6.200717	-7.8784976	-8.500509	-4.272917	-2.2088542	5.208707	-9.826662	-8.439505	-7.549456	-15.109599	-13.796545	-9.3724575	-0.52019787	-8.749723	-12.023001	-13.409252	-13.049409	-12.103209	-15.502617	-15.301283	-14.298611	-2.9147012	-4.848386	0.23912013	-11.133359	-12.9001255	-10.679557	-19.1941	-14.204232	-9.990932	-11.201639	-10.948608	-9.301811	-3.2987535	-6.8415847	-8.570927	-7.2739897	-10.818558	-3.1539326	-5.2274685	-9.930609	-13.166495	-9.34931
148	5.3804436	7.686805	8.688572	19.958208	10.97966	4.6694226	16.328476	13.82375	9.803964	10.662011	9.00011	15.440382	12.579576	16.797749	16.81577	14.001587	19.706467	22.272144	22.213448	22.15863	18.867668	13.830374	18.088512	10.848621	28.726984	20.971027	12.735662	4.833392	14.776786	12.817482	4.3952236	18.213875	20.009964	1.594501	-1.6572694	-8.941724	-18.730556	-18.73402	-18.356401	-6.0725455	-4.985863	-3.821105	-9.907709	-6.536661	-2.6275053	-13.712011	-14.48922	-11.320713	0.4480623
149	-6.3733892	-5.910021	-7.905998	-12.595476	-5.237136	-7.178562	-1.5854924	-2.244833	-4.3781676	3.7765229	10.0176325	5.7026434	2.2442198	11.856007	15.346906	2.598277	-4.3393965	-8.462029	0.42202082	0.5346975	-1.7925428	3.21804	-2.1852188	-8.275514	5.381873	6.1191053	4.7617893	9.139872	12.6930275	15.011752	13.505971	12.266779	7.6060076	1.3957455	2.7619207	-1.0497713	2.5808086	1.7588353	2.3482556	-6.117666	-5.9899683	-2.1749585	-15.558134	-12.851229	-11.846386	-9.8468075	-11.386824	-11.641855	-10.636492
150	-5.9673395	-4.6102314	-11.385121	5.784953	3.7748442	5.0818853	-14.2657795	-12.905166	-8.627329	-3.5881796	-12.469289	-25.70758	-4.9494624	-1.8619132	0.99832076	14.981036	9.180344	6.7294073	3.041064	3.1359677	-9.080329	-19.333332	-11.442211	-10.485979	3.230595	-0.16998985	1.3755598	4.87416	2.5721178	-1.2935916	-7.7618423	-5.1477013	-1.0466313	-2.8695366	-4.3406286	3.6126034	-2.7551374	-7.5593014	-11.638929	-0.5442024	-3.8765688	-2.9727082	3.4396503	11.554716	21.084229	-8.672222	-11.696295	-11.999718	-9.830629
151	-7.409218	-12.785456	-18.14193	-9.983767	-12.792786	-6.163206	-7.9572325	-10.939163	-4.6805577	-5.888898	-5.4168415	-1.1181388	-15.811073	-16.094856	-8.334993	-10.328654	-7.411439	-6.200374	-0.03011404	-2.6763299	0.45808336	0.29888195	3.306264	4.954884	-2.0711863	-6.521458	-5.610729	-7.021244	0.4377581	5.719201	-14.313519	-13.161303	-8.330067	-1.8003231	-5.1889143	0.5109347	-9.778784	-10.091476	-5.127538	-9.8814745	-6.6154323	0.7143452	3.34733	-0.46349537	0.044132113	-9.224318	-12.824078	-14.641317	-6.1833363
152	11.518751	11.311333	11.111382	-0.2844776	0.56491446	2.0445175	-5.769012	-6.4785385	-8.60211	-17.307274	-11.965057	-5.6588554	6.833008	6.7256193	8.708333	1.1765791	4.340371	17.29618	0.17474914	1.1625412	1.6707407	3.0438871	2.8407557	1.2216688	-3.2207952	-4.173896	4.7566957	1.1512603	7.540403	5.3072214	-19.401335	-16.912233	-4.7755117	-8.173677	-11.775961	-12.862453	-8.901897	-7.6121025	-9.821373	-7.148926	-11.616425	-10.661405	-9.636862	-12.913306	-10.543947	-15.973663	-14.975007	-14.745965	-6.565033
153	-7.5468845	-7.053194	-7.7797017	-8.213414	-3.1916704	-3.879644	-11.0546	-7.9653444	-8.822872	4.56618	2.2919712	2.8780825	-6.7787733	-5.55008	-4.5546207	-17.232159	-13.307129	-13.576839	0.5100621	-3.8529892	-1.7556362	-2.954852	-4.872286	-4.6808662	0.18156785	-2.2461188	-1.3382022	-7.2360086	-6.9612684	-6.0072737	-8.0431595	-9.907791	-9.8985615	1.9313455	-0.30575764	-0.75691503	-11.175723	-4.4023457	-5.868827	1.2794921	-1.8425713	-4.996191	-13.350269	-8.4329815	-7.664527	-12.90719	-13.710201	-13.460197	-12.597994
154	1.9405494	2.715732	-0.16503757	-7.974562	-12.604492	-9.174604	8.277437	10.325786	19.250267	3.8548656	-4.7422094	-8.736958	-14.641409	-10.672845	-10.389769	-12.890394	-13.369503	-14.891977	6.527174	2.0594916	2.2761848	18.710918	17.75015	14.959301	6.772102	4.141369	2.9934876	4.66669	3.0472074	5.6226845	-12.122904	-4.897496	-0.3555474	4.0046606	8.769557	18.762615	-9.13286	-8.350117	-4.730014	6.2406273	11.200958	10.821174	18.469404	15.255777	19.637928	-17.469418	-14.749586	-11.701069	-1.3422501
155	-3.6483195	8.986552	7.872944	-4.411625	-2.9510639	-12.4951935	19.731133	20.16556	22.613243	14.822378	15.308676	20.307028	1.2453535	7.658967	3.2618654	-4.2136583	-7.6015525	-16.909615	-3.920514	0.5992851	-0.83676326	5.5192847	9.039169	1.6522646	4.5194974	6.886594	7.758704	14.666793	11.7565775	11.503151	31.795664	30.676052	21.529648	-4.987123	-5.7917666	-11.038192	-2.2844467	0.5504125	-4.1382647	22.60847	22.534618	14.28157	11.264468	11.249242	12.243266	46.180634	39.601746	32.658512	-7.6635866
156	4.354075	3.0551152	-6.3123274	4.1903434	14.548466	15.443602	-0.08230738	9.461763	16.951027	7.5374765	10.353374	8.169418	19.861092	24.391762	23.243713	21.381617	14.988007	3.9363794	9.367823	17.50898	18.697111	6.2168827	11.560692	19.515444	6.3438807	13.06307	7.0063934	-1.2417305	-0.3982987	0.63436127	2.7282803	8.81945	8.631133	13.849735	2.1423485	-0.9011709	7.9945917	13.130882	18.401768	8.383881	15.369912	14.542618	4.756385	1.9362648	2.7277822	14.164244	21.550974	23.876251	5.4444227
157	-4.0060434	-5.6839375	-11.6354265	-16.990175	-23.775017	-23.138103	-19.312183	-19.398556	-19.461342	3.2489362	5.110782	8.27326	1.9026542	-5.969498	-15.017769	-15.062996	-19.578236	-12.283084	-23.034283	-19.11098	-13.016872	-4.47578	-14.847986	-16.403486	-20.351057	-19.854008	-18.7327	-15.764378	-16.412018	-13.3947	-14.778408	-14.626852	-11.270382	-5.014077	-13.835132	-12.893017	-9.905594	-11.436615	-1.5296655	-9.625612	-10.260422	-9.9139595	-4.687216	-4.223672	-5.114233	-18.974504	-16.698189	-16.087788	-29.053244
158	15.328865	14.91199	22.699162	10.360642	12.895155	15.227453	-9.701812	-10.415052	-2.9644637	-4.3883815	-8.889523	-12.572699	0.68582344	-0.6967988	1.6919672	-4.4058967	-4.546474	-1.5237789	0.9893452	-0.97699213	-1.1112912	1.5878074	0.27244288	-1.5518057	-6.896816	-7.8894205	-9.980371	-6.8569055	0.03196484	5.5517116	-6.389753	-3.3212624	-3.9952047	-3.6443338	-0.40142286	-1.4334346	-7.662258	-14.7512245	-11.246321	-0.45120674	-9.078673	-12.951564	-3.2937086	-7.6131244	-8.205863	-11.756796	-13.752345	-17.34175	-8.079517
159	-5.572655	3.8511393	4.7467785	8.699037	11.87708	11.948992	1.0313928	7.401843	12.925932	-1.948722	-1.4548235	3.6308773	3.3653126	7.9767966	2.0019238	13.536453	12.180319	13.614537	-0.7520168	-1.4684722	1.8147569	1.6608034	-3.285136	-5.3356323	3.8558369	-0.5886246	2.003892	1.1458946	4.080551	4.0631843	4.288237	4.324795	4.4906464	-1.9866841	-2.593248	-0.7826861	-0.51998043	0.22014824	-5.5549135	4.796081	5.1558075	1.1506093	4.550209	8.017126	5.821457	-3.0528867	0.077753484	1.9043186	3.2482202
160	7.599991	1.6188307	-7.5793705	8.250454	12.912897	12.556405	-8.350182	4.391259	3.048824	7.7686863	0.54552627	-11.162881	2.9646735	6.4554644	5.95759	-10.613461	-7.2580338	0.7699437	-1.6001202	3.756926	8.32882	7.775056	8.739436	17.348618	-4.063225	-1.1304058	-0.8738072	3.9833794	4.6016965	4.494608	13.172397	8.260412	5.352652	-1.6577027	1.1215475	0.9088744	12.974754	8.749388	4.3962593	-4.851637	-1.2601764	-2.3188558	7.042546	8.945718	18.631876	11.514936	8.540207	7.235924	-7.12965
161	0.98066616	-8.148005	-11.173723	-6.6710434	-3.0647295	-2.5353227	2.8017077	-2.9985695	-8.046087	3.8854225	-2.223897	-5.995086	-9.337708	-10.718378	-10.884383	-9.150019	-4.7461243	-5.3640075	1.6762557	0.3598342	1.4005716	-3.0434027	-10.131469	-11.203674	-5.1364574	-7.6808014	-6.360078	-1.8843234	3.7688034	-2.4077256	-3.19629	-0.6131048	1.3169818	5.4192734	3.9418273	5.1283016	-5.3573885	-2.0571144	-3.653367	4.4331894	0.24799725	-4.8260555	-10.453402	-7.360551	-7.0321913	-4.8904495	-3.6726243	0.46170318	-2.4421725
162	-3.2614121	-6.2919474	-2.2882721	-17.669266	-19.885912	-19.007332	-13.368229	-14.510393	-16.105434	-5.176526	-13.437591	-16.267548	-19.932777	-21.305683	-21.792154	-17.95427	-19.241772	-15.736205	5.9127736	4.5365257	8.554609	-19.368708	-16.62181	-6.926886	-7.213541	-6.914117	-6.8520684	-16.204754	-13.729394	-9.896008	-2.3653204	-9.313678	-10.79587	-9.349522	-11.606122	-9.971689	5.992061	2.1867428	0.03562498	-6.5465174	-9.834472	-5.988162	-6.347617	-8.899044	-16.523209	-6.802751	-14.728003	-16.90156	-16.06519
163	0.20785317	1.626065	3.2761712	-2.5122452	-3.296808	-5.2612734	-2.1572168	-1.2094642	3.2584906	5.953295	3.4542475	-0.12366521	2.0233555	0.8732176	7.9262114	-9.292572	-11.367707	-16.301868	-3.4274902	-1.813635	5.358091	9.541977	3.6278572	-6.468978	6.6291037	8.93837	8.366802	-1.4897215	1.4401696	6.2691703	-7.22307	-15.357546	-13.215479	18.557594	12.919094	3.6625056	-6.034685	-8.245167	-1.2380438	-6.0108166	-4.531751	-4.8008227	0.2577414	-0.76287436	1.0426215	7.71504	0.20456031	-0.34173116	-5.20089
164	7.344968	12.924365	18.260101	16.868534	13.8943615	-1.1252797	1.9204156	9.423578	10.631552	21.888697	23.907125	20.3992	22.44993	21.6969	11.478601	2.9249356	7.255429	12.869873	23.780685	21.697104	22.265383	24.316032	22.396774	14.567158	14.221037	20.617981	18.45211	25.000376	30.266724	25.611156	18.883953	19.675507	13.281878	10.46883	14.828279	10.002998	20.134567	25.688751	27.742325	14.532803	13.965875	3.8896253	8.11392	11.909138	6.397278	1.7302635	7.453575	1.4765527	0.92342347
166	6.104309	9.969009	4.2776527	4.8051853	5.9992824	8.271501	13.674927	10.465943	10.468172	-1.7543935	-4.622896	-4.0961437	21.43073	24.12533	19.587452	12.699577	17.461796	11.355275	0.31600186	12.790247	14.472063	14.682688	16.15087	21.25325	3.140461	3.704133	3.543992	17.77756	7.035077	-4.2749977	12.311832	16.092625	11.696454	-4.1493187	-0.092687964	7.128832	-5.309432	-3.6142263	8.4565325	-2.1561654	5.6381593	18.38335	0.83842546	-2.6092596	1.6412144	3.0393624	2.129388	-0.41300976	14.760336
167	-19.581528	-12.974739	-9.998981	-6.9419875	-12.627558	-14.028253	-0.09438932	-2.3953805	-6.332702	-1.7406971	-9.361708	-7.303956	-15.782816	-15.14077	-11.238014	-1.4540226	0.36958086	0.7686913	-1.3026545	-2.8040538	-4.989645	-5.9824305	-11.522645	-17.21354	-4.4773903	-7.8733034	-10.294098	-15.03422	-11.461304	-13.096541	-6.819168	-8.092125	-8.126001	-7.3310614	-9.230843	-5.4958925	3.9233527	3.0815654	5.060379	-6.394026	-12.115545	-20.836931	-3.4965234	-8.017298	-16.293835	-17.560612	-14.1419525	-9.73056	-0.4283871
168	9.483578	6.861922	9.950237	4.9000483	2.74574	3.6224253	-6.206291	0.3006159	2.3508725	3.4060488	3.094096	-0.6799186	-1.8899747	-7.983816	-3.7888346	16.614628	11.192259	4.275894	-7.4729724	-8.10458	-6.948585	-2.2372339	-5.5683384	-5.971026	-17.424109	-17.023094	-16.213444	-7.3647003	-1.1014898	2.8490562	-1.7047426	-2.190711	-1.584791	3.5249271	-7.8027	-12.651203	-4.383447	-4.7134976	-8.706781	-8.085793	-4.454944	-4.7692266	-4.9719496	-5.439696	-3.0634522	-5.781049	-1.7866712	0.8751255	-3.7556329
169	-3.6398807	-3.6684747	-2.436102	-16.146278	-16.926823	-19.614342	4.3132033	-0.9533216	-7.667461	-4.339181	-0.62215143	1.680414	12.363512	17.742237	10.733545	1.2223755	-1.1636322	1.209911	-14.097269	-5.556109	-0.4943099	6.0053177	6.730133	7.7625585	8.272341	8.889707	14.236364	6.6088486	10.673702	12.419017	2.7989578	6.1383114	1.5710397	4.295739	2.7112002	7.1875105	-0.6107079	-1.6127601	-1.9446542	13.944321	15.341547	7.9886765	12.846359	12.183023	9.903013	10.322415	11.049618	7.5226946	10.164439
170	-8.806681	-4.531663	4.230214	2.7459655	-1.4928973	-6.515911	-10.185858	-7.1825886	-4.6120687	3.5525284	2.4887323	2.7746115	-10.01062	-13.455459	-11.669464	-6.5720296	-9.914903	-9.821805	-5.834466	-8.490661	-9.964611	0.22214863	-5.013586	-5.8151646	-1.0192946	-2.0430045	-5.658945	-14.298187	-11.283163	-10.376013	-9.25728	-9.262839	-8.618985	1.3829808	-2.4707327	-6.5590973	-14.619375	-14.552259	-15.133268	-12.245377	-6.463364	-7.426914	-8.317599	-4.4063344	0.84953797	-12.387905	-10.901777	-10.380644	-5.8455286
171	-7.2243156	-10.453493	-2.3440185	-7.7538857	-7.6948013	-1.8216696	3.5328164	1.667808	6.4338765	-11.196806	-10.970047	-8.755974	-8.629845	-11.570633	-3.5659702	-6.7284327	-7.6985226	-5.5298643	-20.080418	-15.412777	-13.000303	-2.7002468	-6.949459	-3.669946	-12.681459	-11.951204	-8.258919	-8.583969	-9.509081	-8.775377	-16.081306	-15.583576	-11.996111	-9.283731	-8.739376	-7.2270617	-13.234703	-15.95491	-12.395852	-9.583568	-11.265253	-12.458483	-21.221176	-14.933144	-11.142988	-4.489519	-7.4435406	-9.628065	-7.8954697
172	-4.2260513	-4.3613887	1.7781614	-6.418403	-7.1645346	-3.9127736	-2.118076	-3.401597	-5.494134	-5.352808	-5.2170515	-8.584032	4.0791063	2.6255016	0.15708429	17.716915	4.062139	2.3310888	-5.78049	-5.7284555	3.7988205	6.8044453	7.4156885	5.2411957	-4.1805716	-5.3374777	-4.2195644	-1.3900571	-2.0153859	4.4397717	2.3127213	0.64660877	2.8792212	-4.53356	0.16438177	3.7377357	-13.32624	-11.367191	-9.414876	-6.857362	-5.018605	-4.216525	-3.2129831	-3.9553766	-3.0935793	3.201025	-1.0154729	-2.1754103	-2.7510982
173	-10.305526	-15.096121	-13.772547	-6.3830366	-9.447704	-8.366655	-9.158161	-11.546228	-15.503594	-13.045431	-10.154513	-8.672075	-35.07317	-22.167625	-18.686836	-28.8516	-21.356018	-22.177128	-11.44957	-10.188278	-7.2525196	-24.413834	-21.10743	-20.418217	-23.716759	-16.697802	-9.214506	-30.150848	-25.640476	-30.37217	-21.016457	-16.918036	-10.638091	-12.129291	-15.4833145	-20.297907	-10.525951	-11.100432	-15.138437	-2.5242038	-8.584753	-14.068954	-10.075913	-12.253675	-8.490767	-17.533375	-19.80769	-19.396498	-13.986207
174	-2.81464	-1.804546	5.172491	-0.8608633	-3.5756009	-3.6977704	-0.8448362	-5.545108	-6.2141705	5.9486628	0.36635387	-2.012285	2.5571465	0.28096175	0.8395338	-9.060274	-7.7533946	-10.051746	-5.630503	-6.6880045	-3.029584	1.5518795	8.20491	9.86214	-2.7745805	-7.371627	-2.8287535	3.698487	2.2610521	0.40386036	-8.761757	-5.2260284	-7.618433	-3.3043165	-4.2301345	2.4922194	3.5902748	3.4867806	12.882683	7.2184377	7.575656	12.43767	2.9789538	1.7321229	12.8899	0.16904935	-0.11297247	-2.213647	5.5476046
175	-18.864887	-11.520754	-12.890942	-16.154976	-12.903465	-13.488132	-22.259712	-20.205408	-26.390766	-4.7945266	-2.6854596	-6.961232	-8.136804	-6.603523	-5.140684	-7.1950865	-11.287643	-10.143861	-12.431145	-13.468976	-6.2013216	-12.7625265	-13.969857	-11.645159	-14.110373	-13.1929035	-13.667467	0.5973337	5.910553	2.4478207	0.14176121	1.2007337	-1.9568512	-6.5003567	-4.912118	-7.3172193	7.1903524	5.6781273	6.1121855	7.63254	3.701571	6.9554005	-1.7104508	-3.3483896	-6.0277996	7.872891	15.441103	15.443089	-5.0527153
176	-5.0169916	-4.105866	-4.0068626	-5.2975373	-8.724512	-14.273	-6.163523	-10.2755	-15.272684	-1.2029072	1.0485427	3.8858025	-0.27259937	-3.484445	-6.774438	-1.8205717	-1.4098566	0.98300576	-14.836304	-11.065624	-10.48053	-13.410904	-10.162243	-13.26885	-10.658286	-10.658356	-12.318228	-12.588413	-10.937611	-11.756475	-13.229105	-11.225867	-13.157288	4.2059846	2.4555023	3.9083734	-1.0177232	0.5813845	3.9812784	1.1164697	-1.4755424	1.6257964	-5.942135	-2.1451468	0.5253475	-6.655492	-6.9418736	-4.10919	-1.9166987
177	6.054775	3.5253558	-2.2000828	1.7049963	4.283812	1.91103	18.10037	16.265375	7.303056	-3.714742	-0.6753596	-4.898903	8.066462	10.996086	5.0424204	16.564339	24.420815	21.806816	-6.75811	1.7873601	4.73762	-3.242653	-0.7734664	1.6151552	-7.00417	1.3251637	-0.87276727	0.4612856	2.7319534	2.9582613	2.6144023	5.728074	5.146308	7.644005	11.791963	8.0486	-3.9583066	-3.9750245	-3.5368617	0.11624089	-0.9690271	-6.6001267	4.4086933	9.391174	5.381716	17.025429	10.915719	7.660936	11.044119
178	-0.7735717	-3.4990678	-13.200413	1.0538939	-3.2340062	-4.7315817	-0.2567123	-6.500075	-12.518391	-13.045868	-11.572251	-10.489172	9.468992	6.373558	0.55361736	-18.414007	-15.1496525	-6.4480486	-1.6620886	3.3896234	2.6910138	-0.53179145	7.585001	10.960461	-2.3659027	-0.4357729	-8.213746	-8.354179	0.038376987	-3.872585	-8.983814	-5.5773582	-10.595528	-0.9868704	-2.2785609	-9.366575	-8.546103	-2.0796838	-1.3248612	-3.2948976	-5.386264	-11.499666	-11.8376	-2.0027568	2.1828086	-11.0267935	-8.154422	-8.519117	-7.381675
179	-10.466461	-9.22488	-4.0554442	1.0008117	2.7383785	-1.4178232	-3.1456385	2.982535	10.377272	7.354609	8.665706	9.119735	-10.28248	-7.579576	-16.249132	-10.919504	-9.31916	-9.55824	-8.1324835	-10.5169735	-5.7078013	6.3181057	6.1022096	5.1298347	-9.893902	-5.033145	6.033696	-0.2451734	-4.241978	-5.8802643	1.4487993	-2.5655305	-5.533966	-5.8506317	-2.3698559	-1.109596	-0.35416457	-6.8113313	-8.555609	-3.5005057	-6.9760904	-9.290045	0.34600663	-5.767592	-5.4900846	9.444624	6.3215623	12.294459	2.7411184
180	1.2435162	2.789959	3.503357	13.429108	18.51203	16.961176	-15.770033	-7.214489	1.0055968	-8.473207	-9.193258	-11.94756	8.535475	10.086765	11.066614	23.349548	22.98003	19.111092	13.160849	13.252854	9.215468	4.4344473	3.1344566	-0.46233115	-3.4236372	-5.8621936	-2.8887498	-7.111077	-4.418998	-4.627474	1.3066688	-1.3024149	-6.4499855	1.1025296	-0.72063774	-0.6500918	-3.776873	-3.4063258	1.0099467	0.86790484	-1.2208194	2.9096856	-9.338042	-11.541	-7.2352266	-8.70402	-8.239561	-10.969588	-1.6271107
181	-7.0189786	-2.858571	-7.398607	-2.7533314	-0.85431385	-4.6373796	5.8359632	4.6775618	4.762787	0.9803731	4.2923384	-0.13240685	-8.008518	-7.122225	-4.4197497	-7.1372175	-8.62744	-7.244879	-7.667633	-2.126629	-0.025271893	-0.42877087	-6.642952	-10.78663	-5.578182	-1.048861	-0.17424583	-2.2855487	3.2855988	4.783263	-7.370265	-7.037331	-10.262222	-2.119027	-7.2758346	-7.5976725	-11.893665	-10.091223	-14.988205	-5.2900767	-4.9691906	-5.687611	1.4108716	-1.0195671	-3.2224164	-10.503431	-6.1051626	-9.23152	9.311758
182	3.9347234	7.9266224	4.803514	11.690891	10.548666	9.711618	7.60065	10.166602	0.9292048	11.465939	11.50996	17.875055	-7.2889156	-1.7425803	-0.9024155	-7.4586725	-6.1250653	-6.14595	0.45663005	3.322532	8.920782	1.2237227	-2.2193975	-12.04332	-1.0290643	0.818248	2.5997543	-4.094741	-9.331024	-8.536777	4.168273	6.8230286	2.323687	-1.857764	0.84181404	5.4771214	-7.2830887	-6.7050304	-2.9065084	-5.0143213	3.0630784	-1.3507032	-0.40848368	3.4819858	7.31217	-1.1973764	-5.174906	-1.7361014	0.87329787
184	-2.6109905	-7.155567	-7.3739185	-7.9290285	-2.7187839	2.959036	-5.5041795	-4.3994675	-4.7295628	-13.33923	-12.736202	-13.542271	-3.9252782	1.0443496	6.705591	7.8583755	5.22031	4.6706333	-4.7631783	-1.7280135	-10.183178	-19.293472	-14.529063	-12.004925	-9.072813	-1.4960368	2.8546495	-9.42905	-8.17104	-6.034298	-2.7052958	-6.8246436	-8.693621	21.956768	22.612373	24.83737	-0.26418853	1.2488883	-2.3544917	4.8933754	-2.32947	-1.8498498	11.387608	10.289517	6.5990024	-19.762814	-12.483723	-10.160984	0.33743113
185	-0.7661481	1.1100774	1.7528362	-0.6568045	-0.32908404	2.30807	-1.1329882	2.5338345	4.0754204	-5.212174	-7.509454	-4.5086555	1.3405055	1.922303	4.872461	-13.200121	-12.825535	-9.056913	-4.5773873	-3.1414962	-6.548232	3.9526582	2.0781968	-1.0562353	0.12763786	-1.6758083	-5.901264	-12.170055	-8.14469	-8.443614	-0.50852716	4.6630907	2.3632345	-3.5943522	2.0267432	-0.30326772	-10.504515	-10.017271	-10.882694	-4.261504	-5.3323007	-8.711006	-9.119381	-10.906389	-13.034647	3.2796354	3.396873	0.59990853	-11.117258
186	0.26936474	0.5767236	6.3127327	1.6902585	18.276863	21.260122	23.97586	26.806803	25.158516	17.53785	15.516188	11.411774	5.113633	6.132144	12.013891	12.366541	11.241233	8.832795	6.22744	6.0494804	6.6345797	13.311026	15.148435	18.91208	25.6698	28.544674	18.996782	9.617037	8.616925	1.9228984	6.884346	2.587934	1.2625102	8.0397625	14.029761	16.37019	1.8137608	-0.09134476	3.8088894	5.9117756	6.2404385	4.5782056	19.124292	14.587697	15.930708	17.548967	19.659046	12.509285	6.8856883
187	9.497553	11.099585	12.271275	-10.5334015	-6.1386204	-7.6764355	3.2153316	-4.1094327	-1.2750945	-21.445007	-22.170242	-22.858318	9.555626	7.1222105	8.921806	-9.368829	-8.751597	-7.7096477	22.055744	15.49693	7.3408546	10.615438	12.948849	9.056795	6.7768183	9.198807	6.38309	-11.526083	-12.181119	-9.582062	-11.1051445	-15.966531	-9.317842	-15.030161	-13.910986	-8.249048	-19.03823	-17.78939	-19.413279	-17.511372	-14.24317	-11.307892	-7.7967634	-5.831365	-2.2738104	-12.782518	-10.184177	-13.966377	-22.299198
188	4.1353703	6.591945	7.7431335	3.49168	-0.63999313	-3.2086325	-11.524244	-0.85361856	0.8570194	4.8864384	8.831274	4.8429627	-8.760586	-2.5028148	3.3574474	-6.75686	-11.937969	-13.192934	4.9206576	4.524545	0.252682	-2.1328437	5.0850444	4.820119	-3.3559089	-6.8626976	0.7459612	10.07568	17.447905	15.724035	-1.2442268	3.8386393	4.413821	-4.6812754	-3.3482854	-13.307707	-12.886063	-6.289374	-3.315105	-7.6909676	-5.5254145	-8.757365	-1.9633552	-4.588546	-12.641293	4.7857766	5.508153	21.955864	1.9807968
189	-7.748495	-12.753448	-11.970541	-7.890686	-20.480988	-26.169476	-22.343035	-23.658457	-13.931192	-5.2006474	-8.793739	-8.401995	-7.3344865	-2.7176619	-0.52467275	-6.1043005	-9.045235	-9.419296	-8.433544	-11.940548	-9.51969	-3.6267583	-12.730009	-9.958589	-13.803291	-10.940863	-4.0516505	-22.076168	-23.005665	-17.077429	-4.3732877	-7.3836174	-0.8986398	-15.548778	-19.732016	-20.540527	-13.335577	-16.558792	-18.404854	-11.4277725	-9.301367	-3.941266	-6.907175	-9.459461	-11.739927	-15.076665	-18.901875	-18.199951	-13.410407
190	-6.887331	-14.70615	-14.528076	-7.6125093	-8.590488	-3.314334	-12.403595	-15.23923	-8.372679	-22.19039	-20.579956	-16.20213	-14.702507	-21.301353	-24.174377	-16.405869	-16.05175	-9.397041	-7.8428087	-6.122735	0.10776937	-16.122837	-21.628231	-14.895517	-10.421373	-11.986028	-12.731924	-11.144617	-20.104343	-19.793043	-8.996956	-9.924044	-12.328662	-2.8375833	-9.96003	-9.48444	-8.570381	-13.004594	-17.201443	-4.4096727	-10.39625	-13.410623	9.157854	-1.8448364	0.7634838	-15.604912	-16.093641	-10.683849	-6.6279554
191	14.5060625	5.6123075	4.2470894	-3.734603	-9.918627	-7.937461	-10.998211	-11.930387	-9.151384	-16.087132	-13.348288	-10.693447	0.10797781	-4.27033	-7.2754188	0.6518239	2.4596674	3.2352262	-1.1320448	-2.4601936	-1.206331	-1.6316297	-5.4938407	1.5060492	-0.5672376	-3.2039733	-1.3298446	0.79999864	-3.7704554	-12.245882	-16.701363	-15.958032	-16.46498	-15.031887	-17.268772	-15.768108	-12.177092	-11.984627	-10.20229	-6.1562138	-8.301733	-5.5178733	8.392469	6.858615	4.081088	-15.085949	-13.940907	-8.608333	-13.20523
192	-0.38531148	-1.0239244	0.75028086	0.64672166	-1.2844459	5.7059555	1.0637336	1.8203151	7.501272	-12.491356	-18.89578	-19.62828	7.4490795	3.1132119	10.182292	-5.3206177	-3.8023062	-6.333697	-1.9813155	-9.19971	-8.606048	2.0775383	-3.2975693	-7.2167387	3.9036899	0.33398604	-0.112814546	-13.746987	-8.688719	0.037246466	13.160677	6.6242094	8.157269	-5.4196825	-2.4929569	2.086301	-11.337033	-19.721304	-22.463684	-2.253302	-5.2128077	-9.642239	-1.323799	-4.815332	-6.8243456	-2.6999693	-3.6303604	0.4389568	5.067156
193	4.221608	10.791359	11.169908	4.834408	4.6111383	-0.08576211	2.60014	-0.17650443	-4.7781234	-0.6943827	5.1599045	2.4732947	2.1328897	8.977131	12.657368	-4.17267	2.9125245	11.431061	-9.363533	-4.221899	3.9599526	-7.6948757	5.844908	9.632519	-5.773934	-8.27779	-4.013618	-7.303999	-10.213432	-3.6727483	-17.59135	-12.086124	-6.464226	-9.6911125	-3.120661	-5.1166935	2.2151027	5.834316	2.6400852	-3.2375226	3.7634668	4.960799	-5.300708	-0.4166329	-3.618441	6.989999	-2.2704294	-9.651825	-7.4640474
194	-24.456848	-20.909052	-17.997677	-16.363491	-23.05234	-19.044857	-5.6951113	-10.917385	-23.776924	-6.4977856	-6.7788057	-9.803167	-7.6901217	-9.462063	-7.67264	-0.31394094	-8.0506115	-12.046755	-7.397258	-16.076183	-20.157555	-24.85199	-23.987232	-21.870415	3.4549477	-3.4290442	-12.432214	-2.2240853	-3.8614898	-7.4693966	-6.7055826	-8.82323	-6.659092	-18.326122	-21.063374	-15.5071125	-8.746538	-9.977694	-12.219014	-9.979904	-11.180877	-6.0716095	-14.150087	-16.769318	-11.92557	-14.830791	-11.137399	-3.1662235	-9.175275
195	3.3209105	9.667891	5.497241	19.968159	19.233486	14.929538	17.308222	21.652374	27.76868	13.453866	12.928959	14.706528	13.406136	16.191929	12.991041	34.60959	33.939976	22.681688	22.197044	21.068594	15.519741	12.414555	17.192673	16.138323	25.285501	29.5513	16.700874	28.391012	29.105667	18.86519	43.047302	32.274097	22.146759	19.099464	22.197811	27.05845	22.77658	24.282387	18.261414	6.7792215	10.978207	10.268696	21.200504	20.771591	16.171257	2.541582	6.8388233	4.1431227	2.1553693
196	2.1570673	2.1165624	0.96404034	-6.7875404	-5.293385	-5.5073633	-10.761282	-12.310789	-13.405291	12.336531	7.5577126	0.21266139	3.1397243	-0.38813937	6.085497	-11.401958	-14.173052	-9.3820305	-5.2436037	-5.86475	-1.7157028	-13.956734	-12.857744	-0.006948039	-12.494953	-7.4861355	-7.8018093	-8.367557	-8.185337	-0.59246296	-19.085194	-12.531267	-3.4208026	8.654751	7.065879	6.15706	-1.2735516	3.477213	16.69906	-1.7533736	-2.4648707	1.5913187	3.2403636	2.346792	2.5369394	5.268761	7.265396	7.494996	17.934671
197	-13.038162	-16.538109	-14.488157	-14.3346615	-10.635507	-7.3789806	-14.583647	-13.323463	-6.4174004	-9.390331	-13.446936	-12.762077	-8.414229	-10.28887	-8.506212	-3.4952836	-11.843515	-17.155956	-12.512661	-13.767719	-10.25111	-8.170401	-9.770879	-12.321456	-8.966584	-10.690995	-8.32202	-21.620323	-22.721518	-13.8981085	-17.005253	-12.629747	-11.426361	-4.3940783	-4.7911267	-5.122242	-17.50385	-16.815739	-8.21979	-10.484348	-10.349825	-12.06657	-20.250181	-17.168034	-14.907873	-10.088489	-11.190876	-9.483564	-12.146484
198	-0.83633965	2.9547014	5.3842754	3.7949166	4.9609957	4.2247458	-3.5970564	5.0617886	11.550448	15.590369	9.575832	6.9483566	6.049486	8.992647	5.70795	1.5914869	-2.4781456	-8.319984	1.9720726	-0.17988384	3.553987	0.46509922	-0.8469418	4.666851	-2.763312	-2.1199532	2.8017573	0.56967056	2.419695	9.744396	-0.19825616	2.744464	4.0195017	7.9942045	3.0795987	7.000826	3.6477308	-3.8858137	-1.6333009	-2.5691667	1.8372614	10.271986	-8.8389225	-5.9015093	-0.04964278	8.139122	2.7680316	-4.7230177	4.213422
199	-3.8499684	0.9992397	0.46169108	-4.7626953	-6.375611	-10.394452	-4.7631364	-1.7619026	1.5560417	-7.726505	-6.2387753	-5.5769644	-2.835761	-2.5923257	-6.739974	-11.693076	-1.940352	1.8945305	-13.168509	-10.780703	-7.8450084	2.123567	-0.26486927	-1.9512721	-1.8578825	-0.2815634	3.9889193	23.422523	24.918846	30.771862	14.188168	11.41123	5.2250986	6.8567505	9.890449	20.246948	-0.24820364	0.19907916	-1.5921433	15.524819	22.411655	26.195137	-3.1639655	0.6133526	-3.4879222	1.904676	1.2473032	2.3520098	7.2514505
201	-5.57119	-8.333279	-6.3883495	11.036094	2.9768538	-4.4594417	-13.444607	-11.164513	-5.1397147	-10.795572	-9.545234	-3.0515456	-9.936124	-16.663582	-12.81208	-14.184331	-12.755938	-21.792358	1.1139733	-6.5143666	-7.2394238	-19.822914	-18.13453	-12.166804	-15.368277	-20.571262	-22.916828	-10.262879	-10.729166	-8.831171	-19.456306	-17.480694	-8.570332	-11.28947	-8.826848	-8.71596	-10.131215	-15.732108	-16.85495	-21.880527	-23.924873	-24.993114	-5.555381	-8.747596	-7.721968	-12.330818	-12.148174	-7.4994335	-16.975826
202	-5.891726	-4.8734846	3.19661	17.814953	9.496807	5.2062016	-2.768471	-2.831215	-1.8090005	-0.046725377	-5.8192205	-4.639204	-1.5543083	-2.1257057	-2.131507	-11.601095	-15.6735325	-13.784501	6.767727	5.24883	-1.0497036	-9.976559	-10.961676	-2.3530807	0.5766258	-0.978024	-2.5077791	-0.31630522	-7.5937743	-2.7352848	-14.51992	-20.676052	-19.119297	-2.961495	-4.5617943	-1.380183	-8.457581	-10.106467	-3.1442611	6.869734	7.7565985	3.1515021	-5.9915953	-9.674594	-10.502859	-15.995018	-14.668013	-10.689932	-12.315915
203	-10.733685	-16.585514	-19.488619	-3.1595578	-7.143962	-4.1852903	-7.9442067	-6.4016647	-10.671181	-3.0820713	-5.496507	-4.9849043	-3.9085517	-4.675702	-2.2260308	-18.218464	-18.502518	-22.880337	3.5465174	3.2740433	-1.7397827	-5.838877	-9.324833	-13.066982	-16.575481	-16.017857	-17.372833	-19.228148	-17.898493	-7.7181807	-25.988157	-24.39078	-26.92427	-11.989251	-13.035382	-18.48042	-25.59554	-23.92371	-15.051346	-1.4895246	-0.43847483	-4.859675	1.1574328	9.08153	16.383554	1.0102129	8.097079	13.541389	-10.14163
204	7.1847324	10.417219	12.539313	-5.3911877	-6.000046	-4.858815	9.150914	3.6320372	5.830327	-1.6534276	4.61025	3.0692472	14.110252	11.159458	15.512823	12.149805	0.8653359	2.838867	3.1328468	1.3490078	2.0385835	0.922369	3.3250308	10.519981	-0.14947659	-5.908848	-9.237469	13.777632	7.9435353	0.79458594	7.9372334	8.444563	11.225098	13.720579	13.025372	7.9897413	3.728807	8.020663	10.2369585	10.59161	10.686459	9.575001	10.827295	9.210129	5.129888	14.722059	10.494341	4.951154	-5.7567835
205	-4.537191	-1.684958	-0.679227	-1.2795308	-2.3028984	-8.614323	-7.2874737	-7.988102	-14.154154	-8.747815	-8.307082	-14.2776985	-10.387398	-6.632904	-0.7142221	-9.727968	-11.172192	-11.610053	-4.589175	-6.880133	-8.518851	-6.6001463	-7.487175	-1.7257444	-12.349575	-11.923125	-6.001054	-1.5079606	-0.09963552	2.6341877	-3.1141238	-5.181884	-14.087479	-4.8896747	-5.645217	-5.4645686	-5.656308	-6.250632	0.472948	-9.546595	-7.1357403	-6.049281	-2.6643758	-0.32823008	-3.6627727	-14.001284	-14.160992	-13.304686	-13.848321
206	-4.181801	-5.152154	-7.0072794	-14.91634	-16.734205	-21.91188	-2.7471032	-4.6953635	-5.784787	-8.350959	-7.989423	-10.917403	-12.6114855	-12.043461	-11.494341	-12.594365	-15.089982	-13.800554	-19.503532	-14.888599	-6.824543	-17.656887	-20.849354	-26.0683	-0.47138658	-0.31608152	-0.23418629	-4.367259	-14.093712	-22.355463	-20.070717	-12.92266	-3.871454	-6.360461	-10.382038	-4.2393227	-1.2123413	-6.05361	-6.2856665	-10.659485	-15.0110035	-19.18935	-7.9742594	-8.585924	-13.570867	-6.2697644	-7.765441	-9.841396	-0.7948936
207	-6.3669233	-3.6013665	-2.238322	6.967594	11.488565	16.594759	18.562767	10.623756	8.781152	-3.5853288	0.09100428	6.9372272	20.60485	12.633366	2.3330894	15.507709	17.994432	9.87619	-20.880531	-26.756056	-24.73768	-14.960213	-0.89672554	6.4415817	4.8756227	11.460997	15.677825	-1.5201637	-2.3591232	-1.6267245	-6.8295383	-7.324834	-8.913299	2.5789418	-1.5509809	-1.6109526	9.75542	4.033362	-0.7876222	-5.7909675	-6.5080585	-10.48654	1.1832889	-2.942	1.5126691	5.68888	4.971052	3.753924	-4.0318227
208	-1.8159834	0.9509622	3.2860265	7.5482836	1.8477666	0.9696512	-1.9478995	-2.147104	1.008882	2.6959538	-3.479821	-7.0027556	-11.623462	1.5884073	14.649492	5.4932327	4.2143307	1.269405	2.511755	1.3867824	0.7895454	6.6411233	6.7699575	9.519951	12.296423	9.87434	7.0470634	-3.492415	-3.08262	-6.452462	-10.5587845	-8.871877	-13.370649	0.36913	4.8457704	-1.8552725	8.305596	16.942455	23.170382	14.412636	5.5822353	3.6784616	-4.524295	8.178558	10.947577	7.5412455	7.8703012	2.3185837	-3.7351084
209	4.4703226	5.7498145	4.508931	2.2201664	-2.6822548	-3.571887	-2.6159117	-2.6027703	-2.406546	-1.4259425	-2.4252853	-4.128745	-6.577194	-5.370002	-5.4345813	-4.5577106	-2.5177245	-4.4440923	-6.293871	-8.963489	-9.668745	-3.6380286	-1.0327032	4.758745	-9.30721	-8.357789	-10.246763	-3.5748296	-3.7658868	-1.1856003	-9.799341	-9.905152	-8.723385	7.9809313	0.75006497	-3.7668164	-14.092513	-14.248283	-12.586841	3.1673467	-1.7300303	0.9928397	-3.0940857	-6.1698937	-8.406355	-4.942573	-0.12458212	2.1742232	7.2391148
210	-11.166706	-6.5495915	-3.319302	7.556668	-2.7199543	-4.215789	7.7839756	-0.53590596	-3.516011	-14.736162	-7.346452	-7.6283684	7.8249865	7.4881744	8.861551	9.075294	7.4260015	11.18485	6.233827	5.5656457	4.3836336	-8.896231	-7.736838	-13.868985	-9.659077	-5.5720973	-8.678034	-7.4324565	-5.004813	-2.6479287	-3.433819	-1.5874349	0.87565154	24.013128	19.51738	6.856817	15.450017	9.371324	6.1025424	-5.234321	0.4496666	9.725863	-6.1570487	-9.35089	-5.535107	-1.8332989	4.378945	2.0822856	2.6580937
211	3.630054	5.7345543	7.4253197	-0.64640033	-11.264774	-7.631323	3.4510179	3.8777022	3.0196717	-1.0977184	2.7443604	8.361861	2.47495	4.4860706	8.105872	-3.0433798	-1.176037	-1.845917	5.1478453	7.67293	13.78063	-18.471634	-14.41148	-11.860756	-11.849714	-10.332363	-10.233612	-6.336285	-7.320523	-6.6649923	6.881254	7.1841345	5.3086033	-3.0302525	1.3557827	6.169429	-7.7277713	-12.042383	-4.29132	9.571621	6.134962	5.4326167	-3.997274	-4.8747554	-4.208002	-7.766659	0.60500455	2.1873922	14.578951
212	-0.4246548	-2.16268	-3.3450632	4.998652	1.3915021	-2.678084	-7.614991	-5.7448072	-5.417566	-8.44364	-3.727904	-6.154732	5.6741333	5.9410744	2.0077462	-3.7701445	-7.012601	-3.0189714	8.103009	6.8649826	9.672656	-3.8483338	-8.20121	-13.501999	-3.362599	-2.9237707	-4.565377	-15.70644	-12.138243	-10.177751	9.543022	8.322773	1.2484518	0.20874439	0.08883941	-3.9977336	3.484079	-1.0702919	-4.753519	-8.614309	-13.023407	-12.186628	-9.990107	-3.8487391	-7.3677225	-1.9183605	-3.5339339	-1.4317635	-7.5404625
213	-3.0844946	-4.833001	-13.508537	7.5853653	3.1649966	5.291943	-0.6368434	3.5936456	3.629663	9.313367	8.793516	11.360767	10.034702	7.8300543	11.235131	-7.569586	-3.0956144	-0.48881775	4.1570263	6.894305	7.8399444	-7.2215047	-4.8013616	-1.7464564	-5.4953136	3.1529274	3.6115558	-2.179061	-4.0587444	-4.457284	-3.8238697	-3.6179202	-6.0130935	2.616579	2.0841663	0.9460219	-2.3956552	1.1070976	4.7159014	-2.0088894	-4.2074523	-5.612767	-12.694516	-11.277754	-8.099589	-2.003769	-3.9278316	-5.4691644	6.9152775
214	-4.883712	-14.189764	-18.48949	-10.136558	-11.801058	-17.57077	-16.128996	-11.162843	-6.686337	-2.0383692	-6.497508	0.60080177	-9.542849	-12.203794	-11.47063	-13.774788	-18.549154	-17.982738	-10.526527	-13.296566	-9.263355	-12.505262	-13.285986	-12.570921	-21.34479	-20.961357	-16.32911	-11.725641	-14.838343	-13.243554	-13.772825	-17.930904	-13.700035	-12.037281	-11.056259	-6.0947227	-21.386797	-35.72331	-40.090202	-5.9542217	-15.822466	-14.068085	-7.817022	-20.052685	-21.05569	-0.6437577	-5.226958	-5.6749015	-15.389967
215	2.3208897	4.396243	9.217421	4.8980975	4.502415	8.169296	0.84833324	-1.0728203	-3.5123672	-13.13563	-15.2254095	-18.341532	8.6772375	2.2224154	1.7121477	5.440914	8.962593	10.999319	6.2544346	11.09543	8.109991	19.284222	16.576292	18.121555	1.2857531	-4.0294285	-7.7171926	11.19206	20.683964	20.0513	10.005081	11.241701	11.758373	9.508588	9.819065	15.188581	8.781738	11.602575	8.645838	7.8228064	9.077265	15.5610075	15.305655	19.65738	20.200085	6.437097	10.515928	11.23761	4.1633253
216	-14.63367	-13.449369	-4.4726276	-9.380493	-7.310426	-0.5023616	-8.500128	-9.072651	-13.950386	-7.7802696	-10.137747	-15.814926	-5.0131903	-8.470281	-14.149925	5.379551	6.05515	3.095899	-8.087681	-10.391266	-14.91564	-13.242445	-12.151908	-8.21849	-3.32352	-13.452237	-18.575634	-9.917681	-7.580313	2.5128117	8.207106	5.202997	-3.6001592	2.8659194	0.6073652	-3.1879652	-7.168909	-11.681244	-17.342915	-11.722048	-6.2859545	0.6633238	14.923399	15.014426	15.640351	-23.997047	-19.940296	-18.13377	-12.889599
217	-13.620531	-8.22922	-3.9317966	0.59499764	3.5680308	4.8736334	-10.849447	-6.766629	-13.034893	-1.2951949	-3.7380629	2.788945	-3.1525388	-3.1759427	-9.433962	0.8148597	0.7341421	-1.7162961	-5.066186	-5.1436353	0.41519648	-4.9559503	-3.1011977	-4.3478384	-4.061427	0.0634889	-4.4193726	-9.000874	-8.643437	-5.1737533	-11.0233	-11.553745	-10.295513	-10.771384	-13.3321705	-18.014717	-1.3399204	-3.7107236	-12.524357	17.563765	15.759779	12.694575	-1.9667165	-5.3785768	-3.5535448	14.471706	10.721957	-1.2663457	27.373274
218	13.8407755	13.345765	4.3351345	5.263376	12.444475	14.06661	-0.854187	0.18858191	-1.209444	6.871234	0.97702485	-0.8677944	-15.939758	-14.683569	-8.341278	0.6566293	-1.6308618	1.2387393	-0.33247232	4.138302	4.7821856	1.7195464	2.8543031	4.6848545	-1.6290057	1.0572345	0.020229042	2.7496362	1.8152696	-2.7627735	2.561689	0.32157934	-1.0128541	-10.168266	-11.454259	-14.37059	3.3878655	4.7707376	0.98866946	-3.4033089	-0.87787986	1.3234003	9.550926	4.9702144	0.09081042	-9.307808	-13.976442	-19.7361	-6.4315205
219	-10.008835	-6.6032095	-5.1928463	-5.452972	-5.0881224	-9.056252	-8.952146	-8.9799595	-6.8487372	-0.423944	-5.935033	-8.68126	-6.329078	-5.5975695	-4.468508	-4.266742	-11.500286	-12.98792	-6.0277443	-6.051622	-7.3050303	-0.2877306	-5.1340437	-7.654323	-4.4487553	-7.698345	-5.913811	-3.0849025	-14.645008	-19.801643	-10.647459	-10.006087	-4.1095133	-15.193355	-11.615545	-3.994693	-9.300587	-12.323698	-10.974953	-18.068031	-20.939404	-23.42236	-5.946685	-7.7540274	-8.844957	-10.111566	-10.415262	-13.544643	-1.7083467
220	0.84861535	4.6750546	2.8983169	2.0421162	1.6040998	6.050025	4.5616093	6.876933	3.9919293	6.2700243	3.7854638	5.169757	13.577995	14.661339	10.831922	5.6099834	1.7792081	4.208838	2.9485035	-1.1569542	-1.0417944	8.449686	6.368646	2.9708657	3.8400187	3.8312593	2.3594766	8.893173	7.9266577	13.234978	5.7492857	7.338809	10.248596	-2.6311703	3.9530377	4.2619987	8.710869	11.713275	10.17321	-4.136501	-5.8092585	-1.0143676	0.81602776	9.307816	9.331171	-2.6274333	-5.6709423	-3.713151	8.286768
221	-15.840794	-14.649686	-9.273935	-25.120567	-15.143566	-13.341696	-19.432346	-24.218515	-23.124395	-10.810202	-15.387241	-15.608649	-9.797922	-8.724215	-4.62568	-16.310719	-17.588364	-10.098997	-31.321688	-31.23416	-20.583313	-15.7292595	-24.019463	-25.780582	-7.160932	-9.058008	-10.279847	-2.073735	-1.2218972	1.8249029	-21.764359	-21.516605	-26.229622	-26.959146	-28.364594	-32.512283	2.8412182	1.5030843	8.034107	-2.212208	0.59981537	2.8353698	-6.4879694	-4.318631	-0.89264405	-26.005604	-22.696259	-24.44534	-20.540268
222	14.596594	10.650486	12.963665	15.172903	3.122328	-1.4025546	21.7347	22.61448	24.519894	-2.7005644	1.898041	3.2968493	-13.385542	-10.110773	-6.4301386	-6.88274	-5.123057	-2.845107	-7.6493187	-9.451792	-12.107429	3.4897664	4.1940904	5.301833	-7.6873574	-3.6050248	-4.9542994	2.5815706	2.5621555	0.11351287	-0.7592886	-4.463893	1.3875177	-6.715506	-7.2362595	-12.111869	5.757189	-3.8926282	-6.619861	-5.764847	-7.2454267	-10.266098	1.3955872	-2.6123877	3.2180228	-0.27083755	2.4407206	8.049469	-0.6365759
223	-7.9878206	-5.5498157	-8.249638	-7.8284698	-4.470592	-1.4791098	-5.80048	-4.2978706	-0.20770667	-4.9566193	-6.1634455	-5.854971	-9.511086	-7.2744327	-5.4831	-8.299114	-8.5932255	-6.804289	-3.4754062	-2.714058	-6.8508434	-3.9648376	-2.8875613	-5.0273848	-2.7300825	-0.77231765	-3.2936294	-2.1843538	-0.83326304	-5.871269	-4.2670355	-1.8909028	0.8118217	-1.1368634	-1.5129297	3.4466176	-9.612415	-8.731993	-6.4370275	-5.388324	-4.4376025	-4.6132727	-7.877524	-8.236627	-10.946949	-13.009504	-11.602062	-15.158137	-12.695072
224	-5.9965487	3.0771158	4.767001	-2.230332	-8.787464	-17.2701	8.001994	18.801296	24.778437	16.363247	15.776399	13.72715	-0.7793797	2.0061572	9.791048	1.9909544	-4.803956	-8.28085	7.8356895	11.076242	16.744932	14.970645	9.323355	4.9660063	-5.767198	2.1310368	0.78297406	-3.29006	-10.406717	-6.1427603	-9.195089	-9.891741	-0.2204169	0.93708587	-2.251754	-8.474529	-6.059881	2.3622398	12.733833	12.345004	15.946327	9.076422	-9.5196495	-1.9141202	-5.0186357	-6.779148	-9.376368	0.23164189	1.3164628
225	4.1041245	3.639429	4.51624	9.382551	10.10391	8.591543	13.354258	13.00783	10.839617	-0.18974254	-2.5331492	2.0110514	-12.429318	-11.345989	-7.8836536	-5.741624	-7.1160765	-9.539434	1.5282321	-0.7529933	-2.7451982	-1.7839108	7.371036	7.3509574	-12.999592	-6.2717986	1.2810917	-5.1669083	-8.263203	-0.7190094	-12.419758	-12.362856	-13.35548	-12.242147	-9.881287	-5.672435	4.6147547	2.4903202	4.4415684	-8.042959	-8.131694	-8.532913	-14.21335	-13.538485	-9.3308	-11.5247965	-14.585669	-15.38336	-13.756123
226	8.083374	5.0587096	1.887745	9.89021	18.31678	18.038788	7.5689764	3.1911511	-3.5457091	11.373744	16.739906	20.596245	20.193783	21.303185	16.525963	-1.1978247	4.7463284	4.005247	10.461916	12.635576	16.684555	4.8702683	7.565129	15.32896	12.460768	17.789133	16.832375	1.1629608	4.495113	6.546584	11.839968	14.256656	16.028536	16.58867	20.38916	15.063089	2.0531893	5.5834575	7.157469	17.211433	18.43948	18.638538	18.918175	14.169056	3.9284163	10.739578	15.813722	9.137621	-1.3149902
227	-12.175653	-8.0700445	-5.20761	-6.0865355	-8.224154	-11.520397	-11.118069	-11.639406	-11.944605	-11.022516	-12.804503	-15.741727	-34.184254	-26.635498	-9.56621	-6.726895	-2.9776864	-2.753003	-2.2627423	-2.4477358	0.23158765	-13.201691	-2.4937491	-1.2466117	-6.8840475	-7.2137423	-9.939447	-9.528223	-7.602022	-6.1022625	-2.467166	-5.798586	-6.0299153	6.7618217	2.57618	5.7180667	-10.442409	-14.818354	-15.625723	-5.4603624	-13.159775	-19.66858	-8.467506	-8.254992	-8.250005	-13.905811	-17.71922	-16.9114	-9.468457
228	10.31949	13.324863	9.256693	12.563603	13.359032	9.162689	3.5628724	3.0962923	-3.2328615	-3.673228	1.0408262	5.799163	9.569246	9.670887	7.6810346	-16.587534	-15.434761	-12.624771	-12.136784	-22.063353	-24.809925	-11.866774	-8.457823	-5.6233783	2.838807	3.6112623	4.357296	2.260578	5.3575144	3.6030607	2.9751563	4.642309	7.0911465	6.999954	15.487373	18.281939	7.840848	10.040621	7.742017	-4.3434987	7.2964964	20.246204	1.431217	8.451644	6.9840765	21.431316	13.151958	7.3276615	5.0214944
229	17.37903	14.584865	6.780755	8.894453	5.9999185	11.445627	12.756126	5.83654	0.55055594	5.1895256	10.73092	9.591164	18.991394	21.994091	21.052948	13.624355	14.487768	14.900178	8.376538	14.443895	17.800577	19.014425	18.808636	19.5317	15.655149	18.17971	11.011259	-0.6096547	7.1676874	10.618894	15.566233	15.56156	16.873405	16.793858	17.796864	15.243197	17.450075	-4.5073705	-8.9567795	12.456428	13.978776	14.106502	19.51162	23.63525	20.364384	7.7132764	5.663039	7.757299	15.253575
231	13.984738	17.86886	31.061203	29.962318	28.675623	23.331905	-8.902731	-9.776	-13.110127	1.1920555	14.202915	8.489105	4.9697437	1.6658404	-1.8610269	-2.6348631	2.2302976	-2.1022613	0.17232725	-5.0251513	-6.269869	-12.370234	-13.118452	-19.942688	-3.7476501	-5.306801	-3.5353444	27.986946	27.989319	13.207085	-0.2846551	5.908731	3.215775	-5.6964	-0.4267388	4.030996	-6.3848734	-1.4322718	-8.148109	2.3229084	-1.2746311	0.34023252	4.621529	7.6818943	7.937548	4.5832796	7.7595735	20.815031	10.495114
232	-0.6650976	7.848077	9.247814	7.716964	4.3686776	0.47365183	-1.8035146	-2.765657	-2.379955	4.3512917	7.877988	7.65646	-18.937248	-9.966785	-4.8568773	-14.422592	-13.880844	-7.4844313	-3.957905	-1.1850762	0.8810627	-9.183205	-9.42434	-10.278259	0.017736793	-1.036432	2.1556697	-8.902493	-14.872707	-10.771652	-5.434742	-3.6676283	-7.6884823	-2.158309	2.2140663	3.096019	5.899788	7.7844405	7.3218217	6.078177	6.8634844	3.3559833	8.212103	3.5962813	1.9992671	-0.07233347	1.8522019	-0.54331946	3.8215723
233	13.030469	10.566654	4.577052	7.2591944	6.9050293	-3.70249	15.293462	23.052628	24.872032	-3.6878638	-13.434207	-13.896486	-1.2371826	-2.480028	-4.350702	-0.961915	3.6874833	6.4294987	1.3314532	0.5766741	-3.7650375	4.2298884	10.885489	14.369209	6.875362	15.048963	15.4497795	-12.595816	-10.272823	-6.9540415	-11.7402	-6.630062	-6.6433735	-0.9330932	-0.9933841	1.3341581	3.9087257	7.786971	5.694253	13.088551	13.996773	14.793661	-8.787151	-4.4686384	2.6013951	-7.076295	-2.0191805	10.75662	-3.8613226
234	-6.292414	-10.215525	-3.1759255	-14.410951	-9.455472	-1.5308051	4.949449	-2.4055812	-4.3709936	-23.408558	-10.957722	2.236057	-8.835859	-7.9634295	-5.385787	-16.426212	-14.614535	-11.165407	0.11828737	-0.9011207	4.3472757	-23.312138	-17.03442	-8.335533	-3.8612292	-9.098242	-8.522694	-14.717189	-20.848675	-18.092278	-22.921316	-23.97635	-14.590591	-14.977482	-14.576832	-11.538376	-12.723047	-13.907074	-11.8468	-12.502901	-15.94875	-14.957573	-12.120955	-15.585219	-15.265095	-7.4630303	-12.235383	-12.957676	-16.993677
235	20.392258	21.346565	17.48806	15.987037	15.683643	6.4592943	34.889412	21.939356	13.392197	12.235552	12.406824	9.7823925	31.683174	31.139069	23.723228	2.8941574	4.307179	7.454413	15.373743	17.100937	13.441298	23.068352	16.052383	15.350866	28.391972	25.204672	26.121372	4.872457	14.012	13.530777	13.010872	14.873759	17.100166	13.346301	15.967865	17.942352	5.501463	9.852839	10.770891	28.381466	24.68903	12.13501	0.8960877	3.4962492	3.397843	-5.904108	-0.04164529	3.1334019	3.8378773
236	-4.6990385	-2.320538	2.2022476	-9.714113	-5.1704855	-2.971507	3.422996	4.1138597	2.0905569	5.4380045	-1.1467192	0.9832967	1.6486994	-2.5115607	0.84038866	3.926686	4.021581	13.9851	4.135358	2.3366747	2.3484862	-3.9347706	-3.3355634	-0.19562772	6.8748703	3.382403	0.4259885	3.895946	1.2585142	0.21377982	2.7684698	7.0337815	3.1930146	-4.6130486	-5.160556	-3.1139946	-10.439844	-6.8486414	-1.5218341	-20.550714	-13.759493	-17.383091	-7.529667	-7.310195	-4.65554	-1.9335557	-1.9118937	-2.0810802	1.964969
237	-2.8662426	-10.234121	-9.971587	-0.1700579	-0.9523885	2.0571406	-1.7129436	-1.0368439	1.0003726	-5.733489	-9.232836	-5.5467453	0.09226906	1.4846947	0.12622784	9.51329	9.281763	2.829105	6.816269	10.452682	3.170511	9.961313	21.431871	32.17102	15.485916	15.088274	7.046322	-19.443775	-21.201054	-19.306366	-33.152493	-30.03808	-24.066242	-15.028161	-15.912938	-18.197641	-6.510431	-6.253582	-3.2644954	-9.486665	-9.687216	-10.463507	5.161297	0.7233166	-1.3692057	-18.21251	-19.680834	-13.964502	-8.054318
238	1.7179717	-6.989502	-8.460331	-2.1320238	-7.890757	-10.2763405	2.5800083	-1.3012735	-6.16761	-5.399357	-7.36598	-8.59256	-2.6140037	-4.310767	-2.2990937	3.4194787	-8.062973	-1.0679576	-5.981061	-10.4548645	-6.4569016	-3.966866	-4.3425097	-3.4638984	-10.709341	-13.356826	-9.4337635	-0.24942014	-2.6631994	0.27843896	-13.640859	-10.3113	-4.073659	-0.34178072	0.7336916	-5.770396	-2.9533968	-4.7997804	0.41753146	-10.239372	-8.739574	-2.2646155	-4.837488	-4.063178	-6.2843003	-9.490381	-7.0812745	-4.3909526	1.5003594
239	-3.1021652	-3.5168014	-3.148191	-11.655062	-12.834173	-9.320984	-13.921725	-12.264399	-11.154409	-16.704527	-11.531825	-5.3588758	-6.1471543	-6.0860767	-5.5181856	-6.888173	-9.591977	-8.054094	-9.663149	-11.7110405	-7.3538656	-13.714647	-12.809994	-13.706604	-12.686218	-16.693975	-17.308321	-22.397486	-21.71121	-19.943712	-17.587955	-17.301353	-13.30971	-5.237302	-2.188157	-0.8139262	-7.5054064	-10.551715	-9.484928	-0.31774843	-7.7388825	-10.146408	-3.3131459	-6.8520765	-10.341438	-1.6816468	-3.1389112	-2.7031727	-16.840569
240	-3.7302332	-8.881836	-4.409221	-7.5092845	0.7222728	9.467792	6.960501	1.2746845	-1.8792038	-3.6579893	-1.4585994	1.6364399	-10.899077	-16.71476	-20.95483	-10.547529	-10.215785	-5.544045	0.738769	-2.5341878	3.5274916	-3.7211995	-2.0994442	2.1206417	14.11577	7.283879	-4.3541903	-3.6104593	-9.886748	-12.734226	-8.577019	-12.358543	-7.5834064	-14.031847	-11.220497	-7.768488	-22.258362	-20.444405	-15.6894245	-23.011116	-16.977537	-12.772484	-5.7782173	-5.2056	-8.589342	-1.3321269	-0.91875136	-1.6800902	-0.5976482
241	-4.2725616	-10.316502	-13.77558	-1.5803854	-10.63867	-16.378647	-5.697551	-10.851655	-11.361784	-11.362694	-12.025921	-6.539253	-23.133432	-19.502522	-17.423233	-12.400713	-11.576026	-6.3623037	-18.302158	-17.999641	-15.99141	-5.6114235	-12.338523	-17.942497	-13.1615925	-14.173012	-19.81961	-3.095115	-14.630377	-7.492608	-2.6898775	-3.9143271	3.068285	-5.5126343	-9.189383	-7.726976	0.5098394	-1.564709	-4.4869986	-10.416891	-8.035196	-1.3975021	-5.923169	-2.2001665	0.13429147	-10.603222	-8.568552	-4.509112	-10.378721
242	-10.546538	-8.950195	-3.7666998	5.9527454	2.6385655	4.56981	-5.2380543	-5.963429	-12.125277	-4.675751	-4.947408	4.3794165	-6.723373	-5.2918544	-3.0965693	-4.346034	-8.226982	-7.2596693	-16.964184	-14.699348	-6.7093525	-6.7259684	-7.3937883	-5.1238966	-6.8872204	-6.714413	-3.17596	-0.44462353	-0.9643512	6.0500107	2.0725212	-1.1434231	0.8770509	1.3772418	0.8047995	1.23843	-3.4778867	-0.03938605	-2.3333726	5.0847254	3.500155	2.7430668	-0.6636244	-8.169939	-6.6693068	1.0476279	2.514217	5.2394423	-5.2181115
243	-8.400236	-9.428867	-7.952112	-5.3745875	-10.004692	-7.3483505	9.320806	7.17809	6.4976597	-4.395914	-5.5175605	-2.4690604	4.1180477	-0.67764455	3.4291186	-13.662302	-14.020391	-10.499346	-7.738051	-6.7520266	-1.3481143	1.1766863	1.6840993	-0.5870339	-2.1795757	-0.7813987	4.2986164	-0.88473123	0.8717071	2.565452	-1.7758684	-12.712643	-19.503489	-13.615458	-11.179636	-15.043165	-16.852037	-17.677677	-13.517359	-7.1175284	-7.7608423	-3.4069157	-17.791964	-14.362953	-6.401128	-9.848372	-8.84971	-1.8264927	5.2007995
244	-6.306489	-16.48396	-16.077135	-14.322117	-12.413881	-5.6896334	-0.7102318	-4.5361714	-7.198117	10.558903	8.390354	5.5350375	-2.2409356	1.7896956	2.4188282	-16.463396	-12.8848295	-10.231347	11.072637	2.4337583	-2.7762418	-0.93437076	0.65006816	-0.13605046	-18.582241	-5.209177	-5.4445453	-10.006502	-8.4427395	-10.444328	-6.8829308	-3.7967238	-3.4573205	-7.7127824	-0.95309424	1.6248214	-3.9389563	-3.1803372	-5.1125426	-4.692438	-3.7351575	-8.700479	-3.4815645	2.4950204	2.504656	-10.805843	-3.4419014	-7.415348	-2.01682
245	-17.154736	-15.265538	-12.569504	-18.310009	-13.905829	-18.224264	5.4204044	1.7069426	-9.383638	-8.53303	-9.372738	-13.979768	-19.121792	-18.38544	-12.350731	-10.060205	-19.320976	-16.55849	-10.129318	-9.999176	-13.283174	-14.269196	-11.102166	-12.607095	-14.232708	-11.763327	-6.446583	16.638157	16.602356	19.790035	17.64774	22.91589	18.625069	23.703554	18.198479	20.07027	5.327387	5.9380865	1.3962023	2.5385118	-1.4336634	-0.92505455	-11.975198	-2.8188484	4.1086817	-7.523114	-0.9457349	1.8723698	5.941105
246	-3.3869224	-0.44767836	2.3127203	2.8671658	6.1529055	7.74242	9.307647	13.365452	18.02492	3.1245732	-1.2717365	-5.159065	11.542642	10.672922	3.9061658	3.5233989	5.32633	1.8695183	-1.4117882	7.5986567	9.933632	5.7186327	7.561402	7.362399	4.6510487	6.653769	13.012009	4.252169	7.586646	2.1464493	3.368879	7.6413345	5.5110393	-9.015504	-11.074309	-6.0518312	-0.8991333	3.100956	2.1522737	4.414706	3.6229463	3.6408331	1.2264551	-1.7924649	-0.5661032	0.82992136	-0.7701312	-1.9191318	4.4406548
247	15.49407	12.092002	14.657328	21.720663	16.278625	16.71716	8.811417	13.929108	4.688929	-6.0415835	-8.168205	-12.017649	2.917715	-2.9915833	-6.360378	-16.883848	-14.291275	-9.519814	-10.949104	-6.0138636	-3.8161383	-2.5470033	-7.676813	-3.1811118	9.6247425	5.5883064	2.8075721	6.6958055	1.1011744	4.069632	4.2398553	-3.9658966	-13.023727	0.85381174	-0.8575247	3.6671667	2.1188118	6.9982543	22.428173	14.261074	10.062958	5.0229855	-8.57159	-9.1530695	-9.6709385	0.62324476	2.5277135	0.7034813	-4.1352406
248	-12.999098	-11.928575	-5.0983734	-3.0732129	-6.232518	-16.630424	-8.029738	-9.893747	-8.392991	1.2269593	2.5355015	1.719325	-19.652431	-18.520771	-13.066584	-8.99313	-8.129061	-10.805313	-15.282148	-17.777931	-22.351322	-14.208996	-9.207667	-8.496971	-25.809807	-9.346035	0.78434646	-23.186476	-17.951769	-21.28165	-12.568162	-12.877529	-10.950848	-14.371836	-14.473346	-13.492018	-5.836932	-13.810583	-16.416153	-27.003536	-26.382313	-31.61238	-8.7266655	-12.822874	-12.080326	-1.3731563	-3.3476667	-2.8049386	-14.262869
250	-1.4631326	4.635748	9.666879	-1.0022175	4.9049044	3.6398432	3.9398742	1.6242083	-1.7813321	1.7171695	1.2613361	6.3184547	7.3209877	8.069844	15.960148	2.371254	4.5103073	10.705309	7.3544526	1.7735243	-0.3779173	-4.458457	-11.21971	-8.597895	3.319055	-0.78565	-3.7698193	1.3267863	-3.6570706	0.16980886	10.474671	10.493432	8.788477	9.058414	10.49589	7.1610236	-9.850256	-4.996951	-1.5208633	-1.0795468	-3.641828	-1.2233058	-7.1995044	-9.854405	-19.349884	-8.304125	-8.928221	-8.095908	0.7330806
253	6.6482224	0.6309101	0.9027059	9.145678	9.428842	16.436821	7.0191364	9.715536	3.79413	9.945141	19.3634	23.408104	23.891697	19.066498	14.181038	11.86706	11.074945	16.245068	19.313637	21.427315	26.75715	23.684137	21.610512	16.688293	17.261734	15.369535	18.190655	19.111275	16.323463	15.235273	12.579739	13.245983	13.429956	8.7725315	11.191927	5.02884	3.7708862	7.6490583	11.077993	-5.1402574	-4.4713645	-2.3652444	2.943479	3.1129303	5.500562	0.03926848	1.3501265	0.64489806	11.533685
254	-5.2206826	-2.8598142	-0.6966573	4.629854	4.7700076	-0.28261042	-6.364949	-7.177782	-4.090428	-15.412537	-16.452477	-18.793526	11.653499	3.165671	3.2002058	8.789006	8.059969	5.929208	-5.443881	-5.95951	-2.8155289	-11.499271	-14.849931	-15.290944	-12.94338	-10.945034	-7.7923913	26.870972	30.334808	27.683712	21.756115	26.145624	31.574371	5.612727	-1.007545	-3.151795	-4.1468763	-7.255336	-16.370676	-0.13068777	-2.364007	-5.525574	1.8774707	4.1995244	3.3704329	-7.5867157	-9.637821	-12.151927	-7.0721045
257	-17.162579	-13.180042	-10.84963	1.8889639	-3.8587112	-9.291067	4.258822	-5.7145934	-6.5664997	1.1730069	-7.5020514	-3.7588701	-1.9818676	-0.7771769	-6.0752306	-5.199647	-6.244461	-11.226295	2.0401149	5.0454216	5.7322445	-0.53455657	-1.0445373	4.2144184	-13.826561	-19.499027	-18.974407	-7.068322	-9.901183	-13.389261	2.399991	1.1440215	0.6365008	-5.6697097	-1.8792766	-3.6684055	3.3818097	1.4419713	0.57414114	-1.7864685	3.7705436	5.1007	-12.824505	-6.4961014	-3.5629642	1.0559458	-8.17472	-4.7377157	-4.3829374
258	6.7166615	6.3855095	-2.0271714	4.74122	5.139586	5.4788995	7.7251344	11.961758	4.266434	-2.409695	-1.9533762	-2.8309917	10.221388	13.25017	10.471329	-12.430814	-17.745335	-16.342667	-12.9109335	-21.4981	-33.5431	-5.033584	-7.1425843	-3.4399834	-9.465045	-10.586517	-14.03373	-5.1373243	-5.906558	-1.4397	-11.42573	-9.99899	-11.229011	-8.261877	-6.751731	-9.868704	-2.1506705	-3.291951	-2.9186072	1.1442027	4.541584	-0.854779	-21.601254	-19.150087	-24.08289	-4.4114757	0.6546804	-2.4606705	-10.1170435
260	-8.866911	-2.9998448	-1.4853141	-10.438398	-8.682623	-7.361821	3.495871	5.6688643	6.040969	4.0348163	11.865997	19.56546	26.478775	23.22305	18.6974	1.6514463	1.1829768	-7.7461348	-5.1958895	-4.75401	-7.0905113	-13.398434	-6.911767	-0.45051545	-3.2280617	-4.332697	-5.202078	-4.137504	-0.10080171	1.1472208	0.8682637	6.3932486	8.047781	5.309309	1.3893969	-2.7794752	0.6090625	0.31163108	8.9400015	3.7031646	2.898522	-0.769111	-8.284557	-4.069286	-5.923021	-1.1882746	1.9887377	-0.50782824	21.426481
262	-6.6375175	-3.5531156	-1.7118979	5.9763155	3.6649055	4.894247	-3.860574	-2.2718492	-1.67488	-9.352425	-10.563959	-7.7547865	17.959114	15.977566	12.921582	5.2331333	13.140005	17.68053	-2.6327686	-1.1793528	-4.880778	-2.7591796	-0.69008476	-4.0807004	2.7437363	5.593938	0.82097834	-2.9451132	-2.8439417	-2.0720928	-0.66281486	1.8630824	-1.7323382	-10.975642	-6.4088993	-8.388259	12.137362	12.384857	12.379351	-4.1602917	-4.1175876	-4.9694414	3.7738008	7.6847987	8.006346	-2.186008	-0.19584954	0.21757361	14.236439
264	3.1242259	6.9761434	15.091579	-15.892351	-13.291006	-6.0137234	12.933455	9.033074	4.9529877	2.3258934	6.7679205	7.216833	14.297171	11.803978	8.837846	4.177292	5.196432	10.738632	-3.759055	4.725672	3.8880322	2.9962368	8.259172	13.514231	2.7936945	-0.18268135	-5.666033	3.4053168	3.075114	-0.35832173	26.74465	18.333637	13.007541	-6.3349476	-10.160648	-9.288782	-5.403688	-6.8432617	-7.16164	-9.973685	-2.2431843	4.276972	-19.066994	-22.069881	-17.518623	1.9280944	4.114529	6.3240376	-13.905306
265	4.4821587	2.6021404	-1.0024548	16.624224	10.5642605	5.234618	13.426341	15.9981575	16.71394	-7.3089924	-6.8921323	-0.609237	-1.521049	3.3377464	-4.871271	-5.7404137	-3.161994	-6.9815893	-13.462938	-7.5038824	-12.320986	-9.540461	-7.635516	-22.893078	14.079288	8.515081	10.531029	13.095413	2.5818334	-4.6118345	-3.6753457	-1.5739771	2.4125137	18.982811	6.71173	-2.7541075	-2.288401	-4.1508904	-10.633665	-11.21519	-4.7888966	-3.2629795	-7.5539207	-5.5965614	0.90435594	15.611149	-3.0988421	-8.908064	0.72270215
266	-1.241899	-0.7940376	-0.43022603	30.094524	27.077017	10.904808	4.194296	4.750841	1.1348809	-4.0660925	-6.8643126	-9.718464	-11.290472	-13.537916	-1.9586172	-0.60052913	0.60467845	-0.7837957	-9.886312	-1.7224633	1.6609349	-2.4350204	10.153186	16.31436	-2.2178516	6.6688147	17.749962	6.240263	10.863858	13.07775	1.2346135	8.091968	7.2076573	2.5412667	8.598917	6.8066697	8.974902	12.542303	9.501717	6.6377916	7.1124477	7.1899633	16.832064	17.010471	13.799067	0.56278914	0.46491575	-0.39642352	6.6030483
269	-7.0882225	-4.360121	-4.072727	-9.424896	-5.3600264	1.1960361	-10.744507	-10.786528	-12.110732	-4.079618	4.571988	6.8076887	3.5166695	4.400069	2.405191	0.7563127	9.321011	11.40234	19.391197	14.134636	6.731005	-0.2193682	-7.161034	-10.414216	-25.787228	-16.92429	-17.46907	10.585219	14.044768	3.7470517	-8.861208	-4.764702	-7.6737957	-4.8783464	-4.167804	-3.1007965	8.757416	9.162626	1.0733454	-0.48566413	-4.77505	-1.9444734	-3.6488535	-5.7127676	-15.352381	0.81996703	0.22547305	-1.2167023	1.2338693
270	-10.252441	-13.732724	-10.439053	-16.76328	-15.19488	-11.460094	-10.76852	-16.316185	-12.609985	-21.289715	-30.352951	-31.590847	1.6649628	-7.1337857	-7.3346043	-9.110057	-13.936079	-16.897892	-5.268886	-10.910131	-11.682337	-19.165089	-20.793213	-15.826043	-11.739212	-16.834795	-10.41733	-9.125265	-9.466518	-4.011557	-1.860654	0.799751	-1.1623943	-0.00110054	1.1854539	-3.7327833	-10.522662	-7.359373	-0.91779727	-23.979393	-24.540186	-25.761795	-13.639961	-18.364489	-18.070747	-4.7452507	-6.3473997	-7.218095	-10.352685
272	4.779071	4.025091	3.6392405	1.0081552	8.012244	4.8912163	11.318022	7.7960215	5.6276093	5.0647225	1.9889303	-1.2439212	-7.686597	-10.707575	-9.730282	1.4441772	2.9284513	-3.244773	-9.901405	-4.134254	-1.6397289	-5.515133	2.0379372	4.5995073	-8.271871	-7.3031073	-5.04523	-8.725928	-10.026021	1.2449148	2.2927625	5.0798526	5.030112	11.298567	7.306554	9.415869	10.693915	9.910517	6.0364113	-9.771009	-7.227929	-2.0862749	3.6996274	-6.221319	-6.9985957	-18.796265	-19.050026	-15.175569	-18.579212
273	-13.358291	-14.764145	-11.34112	-0.79429746	3.2100449	8.0170355	-8.528967	-9.086414	-10.576376	-11.395592	-4.600337	-7.6739254	-3.8446674	-5.313861	-4.2366	3.6542406	0.5408722	-1.6607444	-8.803539	-6.7924423	-5.2821636	-9.107549	-5.223754	1.7879429	-10.8113985	-11.59922	-9.489869	-4.780141	-2.05857	-0.509022	-6.037461	-6.047104	-4.774497	-8.902795	-9.215799	-11.112453	-8.323799	-2.8253477	0.43009698	-4.741911	-1.1626432	2.5163162	3.531262	8.139934	7.980689	1.4712237	1.805894	0.047831774	-8.835775
274	-12.559237	-12.340954	-13.682336	-6.5617576	-10.832883	-8.298498	8.621876	7.31287	-1.1053648	14.697383	13.874611	9.760759	14.826525	12.866501	3.3526912	8.582658	11.863044	10.041493	-5.5207705	4.4061713	6.3526096	4.3570056	4.2113533	-6.1943965	14.651449	14.301985	6.8264685	-19.365673	-17.118336	-15.206894	-0.5569011	4.92838	12.129724	18.336342	17.485197	11.427265	-8.577629	-4.494979	-6.9943924	-11.2652	-8.593724	1.4165806	-7.035872	-3.4522927	-5.209674	0.7798377	10.975091	6.7993364	-3.6226978
275	1.8715001	11.546129	9.652918	11.640989	11.490811	13.876826	8.63472	11.208565	19.860712	-3.4019213	0.035448864	0.71734095	0.33654025	-2.973837	-1.2176791	1.8244114	-0.6929136	-0.8648034	0.4308687	3.1946414	8.686068	17.4954	18.74086	20.93042	9.296566	12.069654	12.322532	14.244141	14.807655	13.532302	-4.392683	-2.1896021	1.9802215	-8.39294	0.60188997	4.046905	16.548565	14.934449	12.767936	13.183832	17.413204	15.747145	4.0178127	3.0042884	0.8504552	-0.25723565	5.262009	1.3174205	1.5211635
276	1.8055847	4.8798246	6.7509756	6.9666257	6.984426	10.925367	27.936165	20.718597	22.580832	1.3581322	3.6476045	3.5506883	-4.2953596	0.7079656	4.6490335	11.011572	8.911369	6.324057	4.136051	7.046359	12.309878	6.325862	6.5045166	14.477084	4.205828	8.269354	10.68564	8.702576	7.5199733	3.1814013	3.1782942	0.12910193	3.163964	9.024586	10.098184	15.562248	3.81278	7.8507686	12.013264	12.71267	18.085804	16.99383	20.818638	16.595123	11.153446	8.8165455	13.386432	9.24517	13.947935
278	4.935632	-0.00119108	-11.003963	-2.728269	0.37814495	-3.0970201	0.6754557	2.1572251	-0.6320672	-3.153746	0.08064848	5.229774	0.8083041	6.240381	9.971142	-3.0803761	-0.54858637	8.453638	-4.1237073	-4.1157103	-7.3413796	-2.0212116	2.5968335	3.5065885	6.297369	9.070187	15.441827	2.2356496	2.2180696	-2.4845328	-13.540125	-7.660182	-5.319505	5.172078	5.5298653	3.4257402	-18.373108	-9.484245	-2.5673397	-13.105353	-8.562489	-8.262999	8.957966	11.251979	12.652488	6.525502	4.3431287	2.8380408	-1.3353244
279	-4.7048173	-7.349595	-7.519243	4.7137566	7.4730206	12.581157	-0.3993575	-4.4933643	-0.87585324	-11.171158	-11.061146	-12.790242	-12.73314	-19.023304	-22.191256	-11.804832	-12.7334385	-12.289023	-10.664669	-17.60078	-21.315577	-3.5428264	-6.377017	-2.5304077	-12.37814	-15.919388	-21.724535	-6.0310383	-5.654238	-3.3693495	1.5019615	-9.053656	-5.4702897	5.438143	6.8330994	13.043566	-15.557907	-12.879255	-8.603874	-3.2800436	-8.925634	-6.2626066	-4.4242578	-9.545679	-17.089031	-5.0571313	-8.104055	-6.6421833	-12.372652
280	-10.659756	-10.912962	-12.480219	-8.264074	-6.5670776	-2.8668647	-8.626375	-2.266432	-10.096018	-7.3565187	0.5630732	9.296898	0.5174461	0.6053815	-6.3139586	-5.7072544	-4.45631	-6.6360993	-3.5605555	-5.1770725	-9.95877	-5.9238214	-8.544777	-10.976143	-0.52010864	0.8149048	-2.0973926	-7.334371	-9.209204	-12.178753	-6.42581	-3.3234248	-6.8291597	6.6401453	2.378315	-4.28336	-4.549231	6.6648374	11.365324	-4.842382	-0.17596596	-1.9493115	-0.7769323	0.9867515	-3.8932881	-8.062845	-10.60611	-14.638344	-12.579643
281	-12.085461	-20.19793	-20.79606	-23.848202	-18.008429	-7.0576396	-19.612368	-16.669918	-12.569054	-9.488462	-2.4905372	6.9477034	-17.660782	-6.774665	-8.176573	-9.683634	-7.1949043	-1.9979264	3.9677439	2.3785648	0.4616769	4.2728844	-0.12217036	-4.892612	-7.230462	-9.330923	-5.038862	-2.9041388	-3.325964	3.071204	-1.5387926	-14.552053	-11.550425	2.482293	-2.9441197	-0.5283011	-0.49077523	-6.166042	-3.616804	-15.393372	-19.36299	-27.829819	-30.784739	-24.891277	-26.140978	-16.865973	-19.344273	-14.675488	-5.2874975
282	-21.760468	-19.994173	-22.216705	7.1576805	9.299352	8.752846	4.1542616	-0.23266977	-0.5007439	-2.9036722	-6.2468777	-12.524338	3.770843	-1.2004704	-2.9848886	-0.66701394	-6.793177	-7.73522	7.439125	2.4969125	3.7487283	-3.7205367	-8.587173	-12.616061	-15.776705	-17.016417	-15.476193	-8.226282	-8.967913	-5.9128346	-4.8601685	-6.724423	-10.110025	15.791849	11.729545	3.80905	-9.467743	-11.396924	-12.493593	2.4107962	-4.250577	-8.659898	-13.519894	-14.194101	-12.950424	0.017735675	-5.7240877	-5.3201666	-11.0756645
284	8.618752	3.7738428	-0.4259773	10.262207	10.173016	7.857712	2.9873953	3.3023832	2.842857	9.09768	9.172068	6.4324107	-5.548299	-4.1244993	-1.6218626	4.1790037	7.311194	10.988657	2.338149	2.9301229	1.130856	-0.6094433	4.42107	1.7224498	-2.0249064	-0.43931568	-2.5572863	16.178558	11.632476	10.930984	5.656056	3.1277475	1.9603006	4.41626	9.557757	11.651547	-9.999899	-7.5841722	-4.4318213	16.287544	17.690498	13.651122	6.196497	9.507435	13.238966	-3.4039645	-1.0180092	3.547769	3.9041824
285	1.254447	-2.923196	-3.7521534	6.3520627	-2.1590383	-6.865647	1.9774244	1.1810863	-1.5253301	-19.876097	-14.618545	-11.006316	3.2542129	-8.164027	-19.54496	-17.016407	-11.800938	-4.4764028	-21.586777	-20.593561	-21.234024	-21.225735	-12.284134	-5.1396627	-16.902138	-19.784061	-17.6647	-10.074604	-11.2226515	-5.8074594	-3.6013107	-9.451921	-12.597587	-10.627958	-9.969589	-3.8994772	-2.099514	-5.9880576	-5.3339143	-9.105134	-6.3647857	-5.017141	3.3106806	7.339737	8.219467	2.76469	-2.9215617	-1.2941663	-10.155719
286	-13.668459	-20.936481	-29.018518	-13.450869	-16.656952	-16.619892	-15.117949	-15.401189	-14.282501	-8.01978	-17.20538	-17.238873	-15.839836	-9.867099	-2.2967033	-1.5642996	-4.489099	-0.20407325	-14.223278	-12.185411	-9.802012	-6.7787313	-4.150174	-3.3997827	-5.6273737	-9.977882	-2.1743937	3.712049	1.2937231	1.431809	-3.8127923	-2.8738456	3.9927611	-3.3704834	-1.9967089	-2.7308145	-7.2916	-9.573805	-9.997305	-1.6914409	-5.470141	-11.070156	-15.848713	-20.077744	-19.04707	-16.10279	-11.321108	-3.736631	-21.544699
288	7.0295286	8.653268	12.360167	2.2685285	8.814477	7.513468	12.290653	12.510584	10.291465	12.568883	11.639437	11.715395	3.3164015	10.624838	4.7644453	-0.6580399	4.5496564	2.8735933	2.8563557	4.2185454	0.30470324	10.944429	15.2093	7.527438	-6.550241	-0.9412524	2.4149363	10.20197	6.9233575	7.1958838	6.098878	4.120818	0.82912093	4.9633813	9.732909	9.461796	1.9695463	8.802416	6.0655622	7.8779087	8.046418	5.425301	-2.596867	7.510273	9.530848	1.6150577	3.9395833	5.2898636	5.9683857
289	-5.578383	-5.9025316	-5.3292117	-4.7994194	-7.9188824	-1.3787961	-5.3188763	0.5457545	2.5399487	-12.134681	-12.362002	-11.986517	-22.3186	-20.309395	-15.294069	0.93869364	1.8346196	1.1834981	-6.942518	-4.5168715	-4.914076	-18.272207	-19.578093	-18.007423	-7.545697	-12.389195	-12.193047	-13.333438	-16.943457	-12.898702	1.6478808	2.9460268	0.30520993	-6.052045	-5.7710776	-7.6500044	-12.223402	-14.902533	-12.666607	-14.258724	-12.321466	-14.696411	-12.720665	-12.812984	-13.233219	-3.7452025	-3.6092756	-9.216352	-2.0725818
290	-7.8190646	-10.814207	-6.8540206	0.6336634	-3.7321053	-2.1127005	10.789899	11.043314	7.7618475	-7.748106	-7.883934	-4.5824237	6.6200256	4.810121	4.8953905	-10.203468	-6.3293643	-7.014198	-5.4015613	-15.197514	-20.567823	-17.161568	-18.874516	-21.356363	-2.662655	-6.156518	-2.0962222	-10.376258	-12.896931	-11.210255	1.3016816	2.6665735	1.6613883	3.9054484	-4.778985	-1.1660604	-23.31229	-19.820904	-22.965557	-17.573467	-16.61303	-17.941565	-14.181231	-12.269714	-11.742592	-22.625328	-16.933384	-13.277201	-26.916601
292	0.27900553	2.0153131	2.487118	-0.9140341	-1.8030398	2.012969	-7.8937383	-4.667202	2.3257055	-7.8645372	-6.7404623	-3.1200864	-8.940994	-10.955234	-12.8405485	-23.249886	-23.379456	-14.056463	-9.429333	-10.775068	-10.867434	-1.0793996	-0.6248394	0.1843695	-7.9633827	-7.4153514	-3.807588	10.88261	12.326147	21.428017	1.5364077	-1.8917903	-2.417739	-12.156048	-8.295525	-4.6876073	-10.032917	-11.264391	-11.083492	-9.07815	-8.957933	-4.9723635	-23.102291	-20.741352	-15.168329	-2.3647468	-2.3158097	-1.2745831	-21.572014
293	-1.7942544	2.2704039	6.4344482	3.3210273	5.363093	2.5178728	18.750446	14.346406	4.6622963	5.8865848	2.8168304	13.213763	2.2215934	2.1112566	-0.03654754	-0.059517846	1.6361213	2.894061	-2.2894895	-5.8708982	-8.741463	-2.2059045	4.282566	5.6186714	0.92153406	2.2113795	5.312558	-5.507519	-4.7002144	-3.0457501	12.542615	5.8151007	4.997401	14.579162	11.079123	6.9531837	6.2118254	10.268696	11.972553	6.3444138	8.380731	12.653908	5.2231865	8.375935	7.33777	9.779215	5.7194953	8.193169	3.2727513
294	-1.5105712	-3.8686433	-11.6136055	0.93391573	2.3271027	0.4874334	10.974005	17.962837	12.327806	7.378991	6.556652	7.520098	4.255458	-0.7001165	-0.8795111	5.831271	5.858581	4.864109	1.029507	0.14995241	1.5927031	3.2315946	5.285508	5.721901	-4.7493906	-3.1107278	-3.169082	-1.9560561	-4.3268495	-7.49049	1.0024549	0.04153704	0.7648018	-1.4737715	0.6089434	1.6284617	11.47353	12.607628	7.536841	-4.1207848	-3.005734	-0.009115694	3.3459945	-3.2037773	-3.5132859	-4.3798137	-2.2902188	-5.1516466	10.73955
296	-5.723448	-8.097532	-9.887814	5.2820168	7.902657	6.3574533	-8.133877	-9.166418	-2.9772954	9.19558	4.57235	8.949049	-11.208052	-14.331049	-11.202978	3.880282	2.4384913	-2.3222451	-9.385701	-6.872919	-4.7747917	12.553941	10.603411	13.658386	2.7659364	5.058214	5.520015	2.4838114	0.7284754	8.666817	-0.13272482	-1.0514655	-7.4934855	4.7851696	5.111584	3.5753388	1.8491778	-0.5759796	-12.896442	-6.7952385	-2.2338853	0.86385566	0.32096067	-1.129961	2.5126739	-3.3703394	-6.505474	-5.0445642	3.0794647
297	10.829376	2.4034493	-2.2493382	-8.964598	-12.98535	-10.214104	-1.7792982	-5.4896965	-2.3946824	-16.988598	-14.057528	-11.105852	-3.5075517	-6.1046143	-3.221391	-6.5289755	-3.1586306	0.43127114	-9.219236	-2.2606864	3.340311	0.18170576	1.3494344	7.7042665	-7.439907	-5.0699134	4.279728	6.649021	-2.1584158	-8.207212	-12.267341	-11.24407	-14.65802	3.8661816	2.3189805	3.2661114	4.731074	2.5488894	5.541563	0.905827	1.1352892	-2.7271886	-7.5356207	-12.843698	-17.069088	-4.5741386	-8.254322	-6.213163	3.7317717
298	-2.7580395	-3.655194	-1.2188023	1.1282611	2.3579912	2.1584969	7.820798	8.590098	6.4451523	1.7232876	10.422752	12.288155	11.151071	13.866028	11.3807955	-6.3553553	-5.9109087	-11.564934	0.09120459	-0.4440564	0.8730688	-3.1785522	-4.735718	-5.074898	-0.11379332	-2.7587185	-5.857931	8.494322	5.784803	2.2466283	-3.028564	-4.8286095	-5.0879507	10.301315	5.534116	1.2682155	3.0912495	6.9415693	9.837816	7.4963408	8.774548	15.203297	3.7833564	2.7185864	2.2215095	8.347874	10.526274	5.912986	15.191279
299	5.062646	5.7745714	3.0607624	4.0465827	4.622611	2.3327026	3.470149	6.1188498	13.307124	8.555403	10.340178	8.700161	3.8148746	7.7798586	7.0823083	7.0953355	4.984154	7.853244	7.4004745	4.375722	2.2321534	-8.92717	-4.7486563	-0.7420817	0.0613707	2.6212778	6.1073847	7.1628866	6.897176	9.682205	11.466843	8.880323	3.5838835	4.8584657	4.020704	5.5554457	11.718349	10.441129	7.4194355	11.702945	10.604706	4.6061826	-4.988369	1.8676264	9.252607	5.8502226	5.72571	7.5013523	7.8890843
300	-18.41606	-17.387962	-18.3036	-18.567436	-17.205925	-7.293398	-0.017058015	4.0613914	2.3393884	-6.946539	-1.8322903	-3.9669268	-9.234824	-12.382784	-8.020483	-0.60983145	-3.4087324	-7.2941256	4.878068	1.0055068	-7.698473	-8.886772	-12.157034	-5.083624	4.807174	-3.5033731	-10.03574	-13.822416	-11.446062	-2.207911	-7.1321	-6.710902	-3.0590975	-2.6701674	-4.3601503	-1.8489082	-5.40388	-8.71266	-7.322933	-3.5334134	-10.90942	-9.361162	-8.095954	-5.744488	-9.773907	-5.004739	-11.495073	-10.809935	-6.2665534
301	-8.989494	-2.1082306	1.4102829	-4.252319	0.31304598	0.39940202	-11.045443	-12.55537	-10.89006	10.268361	8.596584	-2.898866	-11.84566	-6.117339	3.6252632	11.733578	8.123952	11.805749	-0.07012093	-1.5250331	-1.2800205	5.3806524	9.25596	6.7854066	-0.39002937	0.2202555	-1.9767059	7.9775977	5.8617287	11.503625	8.316127	8.73997	6.733664	9.769371	7.203349	7.5157585	-0.6291975	-3.3872917	-4.742567	8.311145	0.8004844	-6.007178	12.53327	15.955445	15.328124	-6.5687175	-11.939789	-5.1812644	1.0757122
302	2.5783472	1.0320661	6.668997	-6.9477797	0.1910497	0.103865236	-8.237118	-3.957057	-0.5223739	6.8880625	4.110016	2.967053	6.937964	-2.6923862	-11.797745	14.284996	20.059809	22.370132	8.966845	4.6461897	-0.681571	7.694029	3.1515841	3.8071992	-10.05971	-4.2852755	1.1719671	1.09325	1.2953684	3.8543775	-1.2982962	0.5476531	2.4048781	-17.442688	-14.771216	-9.19853	-1.2659035	1.5045073	4.212858	1.4709555	1.6986461	6.350033	-4.5538664	-1.1650435	-0.91990083	-0.07893294	-0.00297609	-3.9387288	-2.180168
303	14.942703	8.376108	1.3780879	11.101432	8.186922	-0.8117542	18.09747	14.8071165	11.547879	8.757736	9.772003	0.56796503	5.898115	8.370478	5.223098	4.0413604	13.634354	12.703926	31.70855	28.147171	25.27488	14.693945	15.900885	7.489746	6.013969	6.385959	6.103099	10.374228	14.049579	15.487886	9.957064	14.453587	14.222357	-0.29352045	10.396485	20.11644	4.2008715	7.8031826	10.534229	5.4070415	1.8898773	2.9412813	-15.277023	-12.038099	-7.2491207	3.8378448	10.047482	8.389921	0.6966413
304	-10.782908	-12.704416	-6.992571	-12.133384	-13.662855	-12.695143	-11.934629	-14.146189	-16.66352	-6.0891294	-10.688084	-14.390886	-13.073608	-13.513838	-19.149944	-3.920747	-3.1181803	-1.5861468	-17.446812	-19.075813	-12.73796	2.6985083	-2.2654605	-1.659725	2.49069	-7.026102	-7.9021378	4.8878856	2.7419887	0.25128347	-7.5643377	-6.1580496	-10.218367	-9.225164	-12.628134	-15.878557	6.265472	-6.726322	-12.620533	-2.7089672	-6.8609114	-10.564106	-12.941025	-16.81616	-19.719257	-14.926163	-16.082624	-9.055992	1.1266178
305	5.7586985	3.9174817	7.2780952	4.0095115	13.383427	17.515312	6.4710617	3.3161707	-0.553586	-2.0944371	2.9960535	13.852566	5.8504233	6.0358095	0.6812193	13.811977	5.522723	-0.29855934	-5.6063128	-8.01219	-14.423445	4.5828905	5.6093497	-1.8431424	2.6310613	0.96645296	-1.0950923	-1.3795632	0.6244747	4.3764615	7.7831264	8.246078	7.202291	-13.251478	-2.9048147	-0.038043797	-2.5545716	-3.215107	-8.8075	6.4377027	6.9660683	-0.2592067	-7.5808535	-0.79661024	1.4696565	3.9014044	2.8498104	1.3815595	1.3446275
306	-17.832909	-15.43605	-11.6032505	6.9779263	2.762288	0.05538404	-12.688699	-15.833097	-12.860619	0.9262888	1.8384211	3.4223251	3.6136496	1.6823812	3.2072134	-10.994534	-7.5856915	-5.7822514	-3.8638659	-6.759101	-6.9523277	-6.5263033	-9.226856	-10.241748	-6.363786	-2.0030816	-7.4150944	-6.2144637	-4.049621	-6.302436	-14.83615	-13.733326	-12.938062	-8.698381	-5.614282	-1.4952126	-14.828515	-15.207489	-16.028776	3.9806757	-0.08112633	3.3787074	-8.004371	-11.716185	-17.127579	-1.2559917	-8.23432	-9.208722	0.18740499
307	0.10830128	-1.8418164	-6.072025	-4.504739	-11.11919	-8.390192	-1.2838135	-5.282458	-8.566157	-8.3941345	-12.860483	-7.793718	-4.9166174	0.64443064	1.12942	-15.30524	-11.772026	-4.1452436	1.1867367	1.3957995	4.571076	14.906803	13.068446	10.80706	4.5540314	2.2514079	-2.7115126	6.396456	9.020609	7.170725	-5.5652285	-0.8797943	2.853032	10.791027	9.87651	20.792831	-10.45112	-6.1547604	-8.147328	24.70678	16.899303	12.647379	6.393115	-0.040015757	-4.323515	-4.5774746	2.6003644	0.10409498	2.9235713
308	6.294504	14.625139	10.821577	-4.4067883	8.015524	6.952847	10.113211	8.189658	1.975596	0.034994945	-2.2938516	-1.9588952	-2.0783963	-0.31908876	3.2326126	5.406888	7.104309	10.74999	-1.8102119	-3.6269617	-3.154161	-0.9635036	0.4170928	-0.6864735	12.745119	12.92383	8.681616	4.9991646	5.9668655	1.5593342	4.8162947	5.82467	6.768878	3.9883199	5.066367	9.385937	0.8742356	-0.1290189	-1.6851437	-3.1723413	0.8752162	1.8000098	5.659768	3.5806823	-2.2604973	4.9202204	5.041811	-6.932773	0.7433897
309	-0.68296033	-7.4518566	-6.359647	-8.832957	-14.302841	-13.425765	6.4201007	6.9980235	0.1656664	-6.5918736	-8.3829365	-2.5528946	1.0164738	5.216558	-3.6472898	-7.8681235	-4.9489517	-5.2105446	3.9027262	4.6641564	7.6419854	-11.640239	-2.8587403	3.2223625	-1.6159456	-4.1820364	1.6970096	3.9607418	1.3092206	-5.512599	0.26394472	-1.9454046	-7.2085023	4.6451216	9.095324	9.320926	-5.0388284	2.4446073	3.258432	-8.832674	-10.203222	-9.55274	25.410074	16.43085	2.1802974	-0.71658295	-8.995592	-10.481768	-0.711183
310	2.9066625	-1.0401672	0.88006294	-13.729675	-18.071606	-24.813168	-3.6674676	0.6926701	-2.6955717	-17.05135	-19.188715	-18.109226	-2.674751	-7.056487	-7.9959054	-3.2873855	2.7750247	8.140242	-7.6960645	-4.6936483	3.1295185	-1.6464071	-1.2523668	-0.12388535	-3.9535298	-4.238058	-7.3131356	-40.727467	-34.765556	-33.0894	-28.137693	-28.16732	-18.065737	-18.340149	-12.40172	-11.63204	-12.066772	-9.409553	-9.755987	-2.812924	-2.818442	0.55970055	-18.884165	-17.963686	-13.4403715	-10.786016	-18.972921	-21.107185	-21.834282
311	-9.127274	-21.071342	-26.627087	-6.820881	-6.3119445	-3.105185	-0.75063914	-8.057632	1.5806653	6.096739	-1.7920529	-2.9737518	-11.581587	-4.112588	2.3530648	-4.2643633	-3.0920916	-3.4435694	-7.8391256	-7.78599	1.5769272	-5.741926	-7.278864	-5.761761	-3.6379418	-12.168955	-12.894432	-0.75835925	-3.4037156	-2.1615016	-2.9472663	-1.4947459	-5.56293	-5.9897327	-6.375848	4.3672924	-0.9304279	-4.598382	-5.635668	-1.509184	-1.2900486	1.1175828	-2.0497694	3.8974528	4.220622	4.765812	5.4592113	1.3311577	-10.014496
312	-0.144558	-0.33533996	0.5817053	3.7435107	5.5340395	5.4125943	-16.975403	-13.084054	-8.981985	-0.23189938	1.0831519	1.5759474	-4.3956747	1.4009352	1.9749293	-10.908377	-0.1986382	6.7245383	-0.9345091	-1.3532068	-2.7557373	-8.333961	-11.718739	-14.298743	-1.240073	0.6643304	-3.3651285	-14.378282	-10.107864	-4.373044	-4.6881137	-10.381921	-16.552649	-0.6146438	-0.7157109	-2.6155667	-11.118328	-8.768942	-8.652031	-17.539162	-23.839886	-19.709587	-7.649824	-7.1602907	-2.1625295	6.1746035	-2.218093	-12.237545	-4.5448313
313	17.886349	12.915314	4.2095685	-1.0819654	2.5131674	9.224913	0.89172703	-3.6643984	1.3256384	-7.026968	-6.5174704	-1.6109089	10.141528	6.186685	2.7005782	-1.2289118	-5.135314	-2.1347768	0.17419782	8.720005	6.6873584	-0.7073022	-4.477673	-7.8400106	8.909403	5.425366	3.545461	19.41563	13.788406	12.538233	8.153579	11.017237	10.680387	-8.378858	-3.4463167	-6.2311893	-6.073795	-8.465245	-5.600354	9.03682	5.0665445	3.5086486	3.4416654	4.44929	6.9738526	6.0249634	7.5407205	12.864006	11.083059
314	-0.7720147	-0.15469086	-1.0670674	3.1828992	10.585847	9.449013	4.755005	1.0751532	0.04224837	6.719864	6.240554	8.861876	0.1602701	2.2615533	2.452846	1.7294649	7.485475	13.1008	11.207261	12.616737	6.7114544	19.635773	11.861046	7.146556	11.682537	17.843134	16.922094	5.8868756	2.4732928	-1.6919482	7.2323847	11.284384	8.903137	-2.8340387	2.0230536	-0.51797545	3.3261285	15.233413	20.259146	-5.1673164	-3.9572904	-6.8894577	2.5159066	0.032210767	-0.020327494	9.077085	8.206379	-1.2224069	4.260008
315	12.528427	12.847122	13.146187	-17.285072	-10.933571	-11.918074	20.632294	5.6182795	2.8569908	-0.99982154	-1.540845	3.9499836	6.728295	6.734826	4.465206	1.8746716	6.3264112	8.706607	-1.0388024	0.29009652	3.9542875	-1.684224	-3.8761432	-1.7336866	13.729297	7.3756895	1.7335238	5.111601	6.092201	10.863182	14.0753355	13.706844	14.025402	-7.249561	-9.199047	-9.668922	3.11299	4.0494723	1.9226966	-7.6468434	-13.099806	-12.283777	-3.4877205	-4.039402	0.6670635	4.5102935	2.1936984	0.86144435	4.3584733
316	-3.489106	-3.2619793	2.2215073	7.2373266	10.714857	6.083869	10.416836	17.580494	25.703892	28.256863	20.182579	17.627947	15.326912	20.955246	30.696453	27.849108	25.018715	22.67387	7.005784	9.246015	9.323765	10.8865	9.584648	11.723173	18.497837	15.197298	13.592791	3.5300322	3.2955527	15.419977	11.070272	17.236023	15.774168	34.582794	30.30939	19.502022	8.3846855	14.273655	5.3884153	-2.4535787	6.6898985	9.028351	9.205833	19.712334	21.36605	5.319613	10.637861	2.7912776	-4.357725
317	1.3999617	5.946169	4.931755	2.5861304	1.509925	9.384613	9.739964	9.062157	6.4991374	6.2836275	1.8441998	-3.2816753	5.9230824	4.5345974	2.6256616	2.502117	2.2683175	-0.11027379	6.8681154	3.6927066	-4.281389	2.801075	3.1709836	5.834787	-5.19427	-4.4620967	2.0845263	1.5610043	2.6484365	19.494896	12.852972	-1.4435067	-5.8923883	7.579395	9.587093	1.3131093	10.734112	10.021519	6.067436	10.346649	8.561983	4.076605	-8.435756	-6.2793665	-6.205955	5.483226	0.5893497	-1.0570332	-2.0085025
318	0.43345204	-5.6291113	-12.09418	-17.164505	-15.414635	-12.833179	-9.723249	-11.863192	-11.595487	-3.0056632	-4.2043023	-11.9608135	-14.4439945	-11.34005	2.4324107	-17.749191	-26.306961	-27.297447	-6.790764	-17.775108	-19.851053	-6.735891	-5.6457806	-0.67852926	-16.174967	-13.991734	-2.3744383	-0.24678627	-5.0849047	-2.4562778	1.2581336	-4.9289727	-5.467252	0.584539	-1.67491	-3.4616497	2.8500392	-5.8390026	-5.6528006	2.9964442	-4.7990656	-6.6455307	5.702112	-1.6156178	-0.81620723	-0.7387347	5.1064987	12.604645	10.750885
319	-8.6207485	-6.945721	-6.6121387	-2.8792207	0.50704795	-5.9574285	-20.608831	-17.095657	-12.309059	-22.500462	-18.284252	-7.8411484	0.04131916	-5.537577	-5.9841323	-11.220399	-4.565027	-4.5542173	-7.588257	-7.519319	-10.103468	2.0967252	5.515087	10.476255	8.181958	-0.118534625	0.78542835	-5.6672363	-5.068877	-0.24841832	6.100028	6.6093698	8.329077	-14.8477745	-12.95302	-22.90708	3.8104012	3.4827573	0.61819446	10.482985	20.287163	20.826141	-7.555666	-6.666046	-8.681815	-11.637428	-9.182192	-5.7048025	3.715911
320	11.809496	5.1256714	0.5528259	-4.8973274	-0.26328912	2.361207	0.10078251	-0.8682966	-6.013294	5.218916	0.3473189	0.62003624	10.622039	6.5982733	4.5361614	-2.0512276	2.05233	-0.604897	-3.7242029	-7.6376643	-4.162566	-8.373709	-10.026028	-5.2626724	-15.213614	-15.354586	-11.128627	9.666019	9.23699	6.5532866	2.3829322	5.260597	2.9994106	-14.115702	-9.473122	2.8887901	-7.3527055	-2.83945	9.376236	-17.879333	-19.008938	-16.469479	-10.095988	-9.729044	-7.2588634	7.2195463	1.6414237	1.8490891	0.60545826
321	-9.1390915	-16.177439	-17.106258	-4.3556194	1.3247117	-1.8991745	2.7554908	-4.6429367	-10.3745365	-4.791134	-11.130095	-8.275562	-3.1353817	-4.428833	-3.2606635	-7.1050024	-10.418621	-16.048088	7.486126	-0.31956646	-0.89679885	-1.7876322	-6.8079953	-7.907076	-4.451291	-8.379779	-3.523367	-16.481846	-14.619465	-13.652086	-2.11333	-4.17311	-2.8270664	-7.181131	-9.276609	-1.4825861	-6.677389	-3.61398	1.9733514	0.282946	-6.821286	-8.508212	-0.6750983	-3.862708	-1.4416978	-1.3001558	1.5582294	2.6926332	-2.0389671
322	-26.13731	-26.77272	-19.893425	-17.934683	-19.436275	-13.5943165	-23.612186	-27.583252	-29.928883	-2.8139925	-9.4543495	-10.600258	-10.220076	-16.046131	-12.313997	-0.42244285	-2.5522978	0.55795753	-0.18833905	-0.57124555	-0.40759706	-14.00638	-14.472174	-10.180176	-11.038654	-16.956436	-9.78458	-11.692969	-17.558933	-14.842586	-17.28141	-19.843723	-19.043837	-14.8736315	-18.065212	-20.374643	-3.4908805	-0.84433895	-6.8993096	0.41645002	-5.9396324	-11.40708	-0.15382366	-5.4420958	-6.3585668	-9.671179	-7.030924	-2.7046986	-3.92308
323	0.11322224	-0.97890174	-2.6756282	-15.689911	-14.583176	-7.339343	0.5701558	-5.6277847	-0.51115143	-10.440939	-8.382179	-2.7413588	-10.500509	-4.19296	2.3415756	2.060922	-1.7867947	-9.97645	-15.185972	-14.754214	-12.126666	-12.868642	-7.1973395	-3.9392173	-17.66454	-12.503052	-14.062422	4.0362835	-0.12145916	-9.160801	-15.51083	-15.394759	-11.229882	-6.9426804	-7.4307203	-8.37315	1.9762235	-2.9323232	-0.51257247	-13.457615	-8.758771	-5.205064	-17.900484	-15.333885	-13.264682	-6.5334125	-4.690176	-2.0844953	-0.48561472
324	4.935377	3.3872967	3.4103699	-7.33653	-11.366232	-9.162975	1.1824833	0.031158151	-0.4344148	9.140724	1.4942296	6.7844677	4.2112846	-0.26172218	6.044487	0.71658933	-4.396871	-5.1103516	1.4350516	1.6711494	2.5108123	19.64777	24.124117	20.313328	9.455194	13.267659	10.909085	4.397641	4.2412486	2.8745131	6.3725443	4.870677	5.861347	-0.06705204	0.28570217	-1.6301432	0.51371914	-9.029404	-11.418287	-2.854607	-4.0545564	4.7324085	0.8648002	8.919287	9.733246	6.7902822	-1.4401598	5.9112806	5.7901964
325	-10.620474	-9.724803	-4.5596128	26.007698	9.672723	5.7806115	-5.81686	-1.6828882	3.1607108	6.4415903	0.1087693	1.493147	-2.4226944	-4.756355	-9.983646	-0.08635342	4.4665008	5.359109	-2.4124582	-3.367159	-0.06823635	-4.8673143	-6.9509115	-0.56723666	4.84216	2.5004063	6.636065	-1.2163978	-2.333952	-9.118973	2.6893473	1.0460926	-2.6742775	-8.5922985	-8.724783	-8.747738	-11.909602	-16.1945	-14.384964	-20.539368	-21.73867	-25.356743	10.664117	9.3604	10.864286	4.3675976	2.414008	2.4502442	-2.1240358
326	-9.499359	-0.19269791	1.0169492	2.4054341	7.2428265	7.0862646	7.0959606	9.103367	9.052717	16.165918	11.709097	12.874169	8.550226	8.080856	6.7550774	3.0162635	7.5119276	9.105241	0.20381427	7.253847	13.875175	6.936426	6.673473	2.8882298	18.56324	21.059517	23.293701	29.770702	22.118767	14.056143	15.796294	14.850188	8.590725	14.967377	20.849117	22.57787	21.329075	23.365547	14.371061	10.983737	17.22548	11.48661	11.72434	13.139702	11.05764	5.506737	10.907639	12.23761	0.43147826
327	-1.1895124	2.6034007	10.612994	9.223073	19.982475	21.92128	-0.60410154	-4.925967	-6.504856	5.844309	5.526385	-2.3226902	9.861954	9.391455	5.440269	-0.2220698	1.9575988	-4.1016154	-4.6221685	-3.628254	0.8727326	-9.324511	-14.384209	-9.973093	-5.3396187	0.53551817	7.4163103	-12.898691	-13.701276	-7.1648736	17.589	14.375905	5.930396	6.4175344	9.099067	4.2028885	-4.016054	-3.9743955	3.216279	-9.956787	-10.447538	-5.803925	12.605333	15.261873	9.35462	-6.158205	-9.972174	-9.265112	1.1801927
328	3.0466108	0.2206661	-5.4064584	14.354147	3.662667	2.368949	15.303717	17.828583	16.904247	26.006104	36.090744	30.455862	9.515066	19.482761	35.40583	-1.0698195	1.0278245	0.6397398	-1.663192	5.402487	7.6736097	5.1201143	2.618548	4.0764585	-8.465189	-4.923874	-0.9733643	11.023537	11.132261	9.291368	-6.2183123	-4.0655	-8.98016	12.9066515	15.566099	18.864555	1.6040363	3.724117	-2.0130515	0.52934307	-2.1940408	-5.5374613	14.275086	8.736885	7.2694883	10.381056	3.480557	2.9934397	5.260766
329	-12.999254	-11.622896	-6.5330467	-12.345293	-12.125324	-7.436799	1.0517977	-7.987665	-6.3177733	3.8698647	-0.24790391	-1.6297922	-2.6429434	-5.005398	-2.5889673	-21.458553	-19.39597	-17.155153	2.075239	0.06632304	-4.72383	1.9053137	0.9058917	-5.4402485	-0.6269096	3.1224854	6.7209806	5.700969	-4.3181562	-7.9136724	-11.022708	-6.9678	0.81755686	-2.5579786	-8.54211	-8.669665	-6.816244	-7.6160307	-7.867657	-11.097252	-12.201122	-7.9141526	-17.609016	-16.37832	-10.122521	-14.651161	-17.383045	-12.452553	-21.41713
330	0.47285295	3.669816	2.2917647	-1.9310266	-1.9768343	-6.8607993	-10.839329	-5.52705	-0.5739333	-13.1422615	-9.616571	-4.246706	-10.273806	-2.3124022	6.061823	1.064553	1.3805034	-4.6603246	-15.406424	-15.00577	-9.553799	-5.4749336	-6.5720806	-4.9619865	-3.23951	-2.348549	-2.3703914	-19.907116	-14.373705	-13.731371	-3.9395592	-8.277163	-10.611565	-4.5755887	1.1261399	6.8686247	-6.453802	-7.2563763	-12.287534	-16.598248	-8.907338	-5.4121	-14.183605	-6.4345856	-5.004304	-0.635275	-4.271433	-3.4519038	-5.395737
332	3.403242	14.699474	15.315771	15.158557	19.4679	23.03667	4.355136	8.179628	11.131777	10.1372385	14.563456	15.551179	30.20552	27.455307	16.789284	0.040307343	12.019224	10.445097	6.4859695	10.11488	5.472192	6.4722433	7.386856	5.671948	8.009241	12.7793045	9.829197	11.34366	6.4410086	5.3198137	7.444008	14.019486	12.177722	17.274998	10.432503	3.6875513	20.916039	16.375525	7.974872	-7.3559012	-5.845633	-4.4926786	9.460247	9.259107	6.415822	9.978701	12.450414	6.108674	8.897787
333	18.429699	11.776318	3.2706823	13.789537	5.3232355	2.05474	11.469194	4.67919	1.8048054	11.39902	9.778004	8.151111	2.761559	-3.943062	-5.895557	-7.493012	-7.694499	-5.4379516	-3.2116017	-3.5201902	-2.4728956	-1.9733217	2.5339122	4.7348547	-14.407238	-10.863848	-8.236286	6.503371	8.789899	7.5511456	8.042564	6.2063475	7.125721	13.018185	15.702387	11.242826	-5.5463095	7.1352997	11.799522	-2.166811	-4.7645307	0.14295685	9.746321	5.665059	1.5040452	3.459054	4.720482	6.7563334	-6.794283
334	13.892864	15.701471	16.328459	5.754719	10.054747	7.4146767	13.69783	19.394577	15.884842	22.42664	19.317455	11.785938	-3.882364	4.561103	1.2013644	-0.19600451	6.14264	3.2385106	-3.212055	-0.47052062	-4.050352	10.947807	8.066132	3.3317497	15.826533	15.8736515	6.4543962	5.8930674	3.6774497	-0.53648186	1.3400207	5.7257833	10.220364	-1.7300949	7.7204795	11.896762	4.8647223	4.3821955	0.10001774	20.382679	16.076786	5.686717	18.512852	22.989334	18.071396	0.77860546	7.1804514	6.1641808	6.260041
335	-7.3992186	-10.69334	-2.2908154	2.8177662	6.263612	5.8999815	5.824827	8.065243	0.9742104	-4.950014	0.21434295	0.98081654	-2.4658763	-3.5552802	0.7968755	6.360365	-0.52158725	-4.633805	6.292016	10.310271	13.867296	7.51814	7.3903112	1.1588888	10.177189	9.460562	13.153295	2.7399995	5.634787	1.468086	-0.14371967	11.701817	8.73365	-2.9054394	0.77617013	1.3913116	9.295132	-1.0584588	-5.3384867	-19.560257	-19.76467	-25.673908	-1.605977	-5.648009	-6.55095	3.5179577	-1.747079	-4.0698266	16.11917
336	9.881924	8.960268	4.5079403	5.378064	3.935933	6.147245	11.616743	19.218958	19.69638	6.8120823	5.124611	-7.341101	7.83603	13.35083	9.631593	1.5874864	2.088241	2.7422953	-1.8526394	-2.150051	-6.0222664	-5.6731586	0.99658644	3.7757878	15.749828	15.60552	12.783989	-5.530257	1.9890722	0.95663327	-0.021984398	3.3309016	3.6407235	17.123678	22.657906	16.664656	0.92710555	2.7824225	5.9600916	5.8690605	13.125694	14.259976	20.07296	14.449326	10.39493	12.246103	13.778051	6.6575437	7.7928524
338	-4.105299	-1.4202051	3.9264374	-5.1431465	-6.5192676	-1.0967672	5.056319	0.7030659	-3.8109307	1.9600576	-2.6489282	-2.0987082	10.008719	7.9541903	-0.061772004	17.119694	7.752118	6.1669645	6.3136125	3.8754735	3.452352	26.015308	22.738089	19.387327	-2.9972324	1.5523542	-0.51229894	17.655424	16.256054	10.477093	20.214027	13.6421795	9.533115	13.82761	10.528982	4.3248463	-1.1125048	-2.1029181	-3.4494588	10.501999	13.687288	12.285057	12.804194	11.001771	13.531723	4.5565557	4.858867	1.5856707	4.644041
339	7.559059	5.1337347	-1.9421294	20.152103	20.527088	21.741245	12.791923	15.073877	12.295666	14.553192	9.385155	6.1050606	3.1071646	5.7393494	2.676011	18.039927	12.847372	10.052424	7.023796	8.985077	14.148209	6.4033318	9.754187	6.955532	16.904694	15.563972	8.95167	-1.8295124	-4.4810038	1.6859499	6.837014	9.310621	9.368477	-1.5436285	5.4139805	5.103698	12.081347	20.902557	33.240616	-1.3537151	4.8194	2.9082513	3.466823	8.293707	3.9041219	0.2081418	4.5547667	7.0627856	5.949975
340	-7.832997	-13.831387	-16.928202	-13.605713	-22.176338	-19.134285	-38.037025	-32.285168	-16.266287	-16.854431	-18.167767	-17.741007	4.5278974	-3.552913	-9.319805	0.4102348	7.4891644	9.389328	20.5627	14.0011835	7.3789444	-20.962309	-24.822292	-19.950085	-11.082016	-10.453641	-11.563757	-13.145878	-16.952084	-16.155504	-9.6243305	-12.083656	-11.252041	7.0015607	14.045658	14.335333	5.351572	4.028427	2.8194852	4.430594	10.447758	7.4153996	-8.339624	-7.622862	-2.8513818	-33.442795	-34.034607	-26.426361	-40.98633
341	1.9028511	2.9441195	3.8150704	-1.703747	-0.42403242	-0.9067279	3.089063	1.69983	1.7401819	-6.7495956	-8.22011	-7.385311	-3.0159316	-4.5029993	-5.982726	4.6629076	4.8112154	5.5070424	-2.2799222	-2.298336	0.5988321	1.2581621	-2.6254697	-4.662225	9.675425	8.291551	7.15727	0.16436133	0.42600715	-4.150509	1.912682	1.4875441	1.6023561	-9.529886	-9.2295475	-8.126532	2.9348557	1.5302966	0.5057162	-20.30843	-16.904045	-17.509565	-1.3241167	-4.12689	-10.354601	-3.6510406	-4.523459	-5.500662	1.8243234
342	9.536142	8.916241	10.640354	18.38985	13.707264	7.1814165	9.5542965	6.8506155	5.0690656	21.38685	19.234146	17.428322	5.7391148	6.0239305	6.905575	8.807081	13.489058	7.025054	4.1629868	11.331159	13.205871	4.5858145	8.134336	6.2264843	0.26034284	2.7815285	0.45847374	11.671719	12.009132	13.370598	5.5209103	4.556785	1.6059554	20.55703	14.358934	6.7484875	9.43683	10.146164	10.019144	4.518676	9.520104	12.74801	5.7783537	7.842697	4.6724973	13.009452	15.076087	12.812658	11.409674
343	-13.415596	-5.5136256	-0.08739731	4.6273484	3.9933877	3.3805337	6.0611153	7.61812	6.3675823	-5.10793	0.28953946	8.983056	-15.882086	-12.292347	-10.89728	0.87464416	-2.0607476	-0.9830347	-1.0156697	-2.688147	3.4617956	9.049535	16.750668	13.069796	0.26376182	-5.4667234	-8.652258	0.27585822	-7.280378	-6.002297	4.5098133	3.3953001	8.522995	18.8843	14.174055	12.047395	15.359163	11.900715	9.036755	5.6704903	-0.76986885	-0.09498619	8.415817	6.9918795	1.8993982	2.677672	6.2140574	8.046801	-8.979649
344	3.2176104	3.1624708	7.317334	-15.657543	-10.657475	-8.518826	-16.599018	-14.953646	-13.682381	1.0985657	2.6922712	1.8567767	3.8069162	1.736062	1.5529788	2.657456	1.2371966	0.92558336	7.594962	6.088732	8.236182	-8.775124	1.5695612	8.167691	0.9062717	1.6166011	10.053322	18.827574	10.552651	10.942004	6.876856	11.57662	13.793888	19.726149	18.922504	16.606724	14.880325	11.16061	8.48586	7.843522	15.159554	13.261333	5.7500696	7.726202	8.449106	6.169585	13.21823	19.629194	0.50318134
345	4.6271405	3.3780022	3.0720968	-8.568442	-14.952814	-13.87844	-2.275582	-7.687213	-4.5903463	-1.85619	-3.082701	2.1019275	-7.094649	-3.3098402	-0.87467617	2.0381553	10.752769	19.1874	3.790329	-1.2761073	5.492749	-2.976427	-3.8774471	-5.308017	-7.256704	-2.2640245	-1.7512759	-2.2209134	2.6823065	-0.8138439	-7.6110735	-8.226139	-3.6550088	-5.801796	-5.3274317	-5.974159	3.4764912	3.1745994	-0.8560215	-8.623999	-2.3483806	1.5185455	5.3791933	-2.9687166	-8.640095	-3.6588902	-7.9452143	-11.271387	4.9486775
346	11.046448	9.834396	5.7430205	11.673689	11.308913	6.2716703	16.602661	18.622126	26.60067	18.657139	27.498245	23.524677	14.315652	8.223793	8.8714485	5.908178	15.113255	25.475742	11.4837055	13.611654	11.156991	-0.29173577	2.198487	-2.242968	3.7712011	7.092526	11.415165	5.5926294	7.752769	21.667503	8.441194	16.373732	13.211046	18.17661	15.487029	14.154123	8.3505745	11.284653	7.5094223	24.75385	31.873047	27.465946	19.119137	12.186216	11.775599	6.163623	7.681422	11.054234	-0.50440645
347	-7.466837	-8.859845	-9.8724375	-6.748255	-14.701111	-21.911152	-3.2595718	-4.3222685	-7.517442	-6.584234	3.917666	4.8784227	-3.3330154	-6.099002	-9.534458	-15.542233	-14.090153	-12.278915	-12.792871	-16.580566	-11.596193	-0.06814712	-0.9468983	-0.17751078	8.260605	5.871151	5.5317965	-17.771008	-24.422756	-24.548336	12.912771	10.2371025	4.3330173	-4.046045	-0.1669631	-1.4787376	-18.601097	-17.223162	-19.92418	-0.001001477	2.3934293	7.9452076	-15.342115	-16.471895	-11.029602	-13.233799	-17.213089	-18.509487	-10.682128
348	-1.2362103	0.585268	2.8760657	-9.808364	-6.2296906	-5.443838	6.6540704	3.874151	7.526639	2.310379	2.325509	1.7350268	-4.8777323	-1.1682589	0.7270657	-0.5978565	2.9479349	-3.4936593	-4.777673	-11.068833	-2.509647	-5.1676445	-5.5851665	1.8069074	-1.3600824	-2.4694724	-6.2335086	-4.147035	-1.7395732	1.7570183	6.1848936	11.828007	8.202047	-1.5225765	-0.6787867	3.9317107	9.208841	5.7428627	-0.62612206	-28.32014	-20.072884	-17.675709	10.113889	7.0675488	3.2481508	-4.588965	-3.258385	-4.7711887	7.477618
349	-8.108295	-7.699167	-2.5008426	-20.919998	-20.770445	-13.875921	-4.373731	-10.6472025	-5.6270447	-1.3660305	-0.98013055	-12.572411	-10.564346	-17.84204	-15.860899	-7.162101	-7.241858	-3.1812577	2.4422598	-3.218311	-8.100234	-13.123594	-15.504852	-20.781384	-14.060784	-21.878801	-24.493927	-21.274935	-31.84385	-36.577843	1.2014482	4.3794584	9.131876	-9.539005	-8.234814	-9.22753	-10.675867	-13.049126	-3.5560021	1.7498473	-4.1790085	1.7244056	-7.819195	-11.252504	-10.665689	3.1569796	0.80773336	-0.2201817	-16.754581
350	7.1289954	16.196928	14.76635	12.162872	11.493881	14.131426	10.489294	9.543232	4.4198494	2.6156754	9.913183	10.6736355	-6.7505274	-5.156992	-6.007939	20.188515	19.89811	16.106026	33.102894	38.739838	49.673595	4.708889	11.599392	8.223547	0.20710644	3.132065	6.5013323	27.317106	21.018295	6.1647534	12.598026	4.8658104	0.2444633	2.3138027	3.1383529	-1.0347006	5.561317	7.2836704	5.2628956	1.4218333	-2.4603643	-7.7851324	14.108259	14.483992	7.572914	25.188816	26.508255	11.561611	-1.4795897
352	20.954336	20.738163	12.271702	-0.18493803	2.0710723	1.0438695	21.05759	23.49694	15.79259	9.632935	-3.2047882	-2.376392	1.8520274	-0.15442115	-2.4297614	-8.324559	-15.646511	-15.366561	11.721382	18.212639	17.387585	-14.18782	-14.953942	-13.633741	10.784842	12.810505	16.473291	18.392918	11.332831	5.5179453	-17.914362	-15.189003	-4.0621843	-19.123169	-15.333967	-12.265323	-1.6804875	-0.89410126	-4.173052	-2.19241	-7.3010406	-2.204371	12.492678	11.227453	6.4566665	17.368519	21.517166	27.773863	0.6678089
353	9.591629	12.563647	6.36884	4.999458	5.2734485	2.5686429	-6.605054	-3.3605027	-4.5065475	-1.2019306	-6.871941	-2.538122	6.4211025	6.6379523	-0.051576555	-5.6988354	-6.6093817	-7.8828526	-7.824913	-6.268187	-0.9625857	6.2766333	10.8354025	8.040756	0.4697268	4.1312304	2.2255018	-3.6267772	1.7825472	3.0036035	1.2248695	1.2142241	-4.02263	2.092638	1.757841	2.5428882	2.0453615	8.676865	10.904089	6.8214803	7.6052823	8.569312	-10.05459	-8.677128	3.00912	6.289303	0.024472177	-3.9700742	2.5369008
354	14.181549	8.96461	6.155263	-10.433441	-11.118147	-3.5639093	18.156319	14.876801	10.348819	14.104149	-4.3035526	-11.2715	20.383327	15.816352	10.371364	3.9284902	0.4579835	4.481927	-2.127877	-5.1521425	3.77428	8.067142	6.7495675	2.862082	18.851177	22.78181	24.948269	8.97331	8.80594	12.818525	4.602979	10.074498	23.5933	4.9413166	11.79781	15.117756	-3.4045756	1.2046967	5.7189255	0.24264407	5.7072806	4.5858154	16.21326	12.575836	10.787428	10.625127	9.220022	11.048682	17.493845
355	-20.087519	-21.956078	-18.892128	0.91403115	-7.6198874	-10.898703	-14.453599	-12.081213	-9.600191	3.1986313	-4.5634556	-10.913876	-6.0408564	-6.3642607	-4.095335	20.618595	7.3673697	-2.3481476	-20.904774	-21.070389	-29.020342	-24.669876	-19.595257	-18.375366	-23.115974	-24.186222	-20.366123	-17.985806	-12.906422	-8.365818	-0.23306549	-9.067192	-13.361953	-8.971469	-10.931078	-13.051193	0.47906625	-7.4451847	-18.013763	-8.832179	-12.245757	-9.408882	-13.226519	-11.914505	-11.251625	-8.536764	-6.660754	-6.0454655	5.194224
356	7.8841095	3.300805	2.7826712	8.7296	18.676205	20.545113	10.252608	14.757091	8.49786	0.18175755	6.8005967	5.038519	13.799105	23.638294	19.43602	19.429123	14.297192	8.190769	3.3018665	5.3643274	6.610848	13.393982	6.9366736	6.7610874	4.3481355	4.446505	7.8671494	1.0413654	4.4234405	2.6104865	4.495742	6.7468243	8.574783	6.8457565	13.188561	13.197508	5.9886703	3.938769	2.4185743	5.87504	7.8480024	10.04711	9.126139	10.876513	4.0784216	2.7558231	4.6415825	6.325868	13.130839
357	3.647345	4.954746	9.417514	11.92008	9.183123	0.04990405	2.5193777	3.3435988	2.0622256	-1.5876766	-0.29719064	-4.718548	-10.01173	-1.8335445	-1.0206401	18.018595	17.803299	13.937197	-1.5215751	-1.4036108	0.3333618	-1.5208759	2.867733	3.842759	-5.3549576	-1.874304	-3.2108915	4.5283585	3.7475948	4.455407	-9.215882	-10.177847	-9.235262	20.440765	25.305609	17.792747	9.880277	13.136536	9.891348	5.770322	14.611578	8.294317	11.049404	8.231025	6.971431	6.984872	15.685866	19.16083	17.156197
358	-17.944527	-16.177555	-11.165057	10.651567	8.628354	7.308303	11.19529	4.697955	-2.7748356	-8.994852	-8.67804	-5.814906	10.777121	7.3146214	1.452651	-14.205812	-21.029472	-17.713182	-11.431917	-15.748302	-18.634905	0.74223995	-5.11555	-12.684744	-13.908627	-13.948734	-19.318224	-9.207375	-6.348612	-1.3061131	-17.694805	-14.470302	-5.5861726	-2.4426298	6.724368	11.37707	-16.454586	-13.488816	-5.7302847	-8.329424	1.547776	10.605288	-7.9775906	-6.771837	-5.112659	9.775532	7.461118	14.75206	-11.617336
359	-1.5658963	1.3687477	0.6911353	4.346219	5.0241423	7.790348	8.55622	4.5901017	10.0658245	4.699972	2.8959296	7.9460707	11.06583	7.275223	2.5499496	0.3877359	-1.6659614	-1.0830202	-4.6072073	5.496359	7.498284	-3.9503477	-9.698752	-10.39674	-1.9048638	-0.1985879	-3.0323772	0.4857778	2.3040311	0.7463172	-3.7947822	-8.586587	-6.4224873	7.6579046	1.2877837	-1.2196243	2.7972472	4.978198	4.5906916	5.087879	-1.5962473	0.25578052	16.475965	8.86521	5.5624456	3.2524414	3.4158778	9.4933605	9.603895
360	4.679281	6.548833	12.191572	7.839696	6.25753	1.0430547	3.7020907	2.7891889	-1.9637582	3.3494892	8.585978	12.736059	2.3360057	-0.6225041	-7.327365	0.6597394	-0.9810997	-3.0393221	3.6167812	-1.801189	-5.772468	3.8229835	-1.6734637	-7.813057	7.1477118	7.301277	6.3460317	12.394361	13.524315	18.437857	-1.0575949	3.0549355	6.3971596	23.87369	27.682808	24.047848	8.506086	2.313779	-0.061695516	-3.9488156	1.425928	3.6195552	0.6862127	0.8527372	1.605003	4.3217297	3.6795838	1.966595	10.532438
361	2.3891435	-6.5166626	-5.964608	-17.580967	-19.398987	-19.973118	-0.20936483	-2.5701144	-2.469551	-2.1474671	-6.577362	-11.092009	6.3515396	6.8154354	3.3763847	-3.5293875	-5.9507847	-8.345762	-15.007299	-8.686939	4.7285957	1.3595724	0.8260628	10.034842	4.2999067	-0.35726213	-11.404102	-6.9805536	-3.3632317	-4.345729	-5.160269	1.4657408	0.8348992	2.918129	1.5198792	-5.668226	19.786018	20.012045	16.949068	-10.698316	-6.8730392	-8.6672535	1.175268	4.58587	0.4557582	1.0275627	-3.5245004	1.8684877	-12.246256
362	7.33123	11.7298765	2.467315	6.568901	10.074736	5.097707	4.66207	8.257783	7.3564534	4.8037844	1.4495776	2.0219173	12.514879	10.792877	3.1436818	10.249998	10.413404	7.349105	5.846554	11.62163	3.541602	18.679182	14.595417	7.525073	9.122768	11.0363865	9.461184	9.254751	8.376518	11.817108	8.776858	5.959421	-1.1125345	4.159775	12.270018	8.9375515	13.821299	10.46628	4.886876	18.002998	19.198872	12.060433	2.233302	-0.73184305	-2.062405	12.530859	9.542994	7.945955	13.507927
364	12.043489	14.097935	6.3368635	15.311662	25.316833	29.497826	15.121662	19.336754	20.056816	9.665487	20.483212	21.129318	17.139078	16.943964	11.269575	2.5293398	7.4626675	3.4721224	6.1464705	10.625034	14.831235	14.6854105	18.59937	21.074776	8.27676	10.955516	9.327932	15.594208	18.465855	19.493027	11.1669235	12.60598	9.877064	7.8511376	13.946978	10.858215	10.270822	11.548039	9.672646	13.269592	13.122786	13.219694	4.0191054	8.008921	14.899081	12.200823	13.895702	7.738299	12.7288685
365	-9.309035	-11.734674	-12.496046	3.6635487	3.8449204	-0.121102154	-19.154018	-12.162504	-8.765829	-6.341235	-2.8932743	-1.2057427	7.029314	2.6335235	-0.9148799	-13.546653	-9.814194	-8.865904	-12.762656	-6.3236957	-5.8350363	-23.312042	-17.280071	-13.908024	-2.6083477	0.8160125	4.5992403	-0.09013222	4.432372	-0.8997313	-6.7718277	-0.25943184	-0.6358865	-1.7169446	1.1272076	-1.898341	-6.7901163	-6.7581277	-3.3129725	-2.9641886	-0.81310815	2.3399124	-1.8726313	-10.268172	-9.941645	-10.840441	-13.253401	-14.780815	-15.440219
366	12.636015	14.01606	12.115476	12.753742	9.307772	5.06225	-8.616971	-5.597664	4.731347	1.5153453	2.6420698	-6.543819	8.820497	16.104296	14.893585	2.6263833	5.5024457	7.7647386	0.65814894	3.3172653	4.30402	-0.9962901	2.5338776	4.463613	0.6741483	5.431702	18.530582	11.460728	-1.5465825	-6.2345166	23.175426	15.471846	13.01643	5.1011815	9.246671	3.9081316	-0.73547846	3.6442056	-0.5157373	-3.8717785	-3.5484786	-5.413201	-8.356785	-6.6275244	-5.3937016	0.2559302	8.84333	10.322474	9.015062
367	1.1126575	-4.6352043	-8.20752	-12.281925	-14.628227	-14.375733	8.089382	15.075413	18.451633	2.3566594	-0.21717525	0.09697664	-10.181408	-15.129686	-19.282833	0.024767756	2.1035876	1.0866762	-27.721437	-22.72182	-10.286301	0.12043601	0.6502486	-5.476664	1.3783354	7.816141	10.100311	2.8190255	-1.6145705	-1.6197392	2.9737258	3.580049	-4.019947	-12.188086	-10.442466	0.99537784	-5.278968	2.837606	8.667555	2.7353508	3.7185931	0.5205836	4.824894	3.0981364	1.1403089	-10.938114	-3.1833413	0.6354648	1.2398949
368	-0.4589524	-2.3930802	-5.3318815	8.2824745	4.239567	-0.277515	-3.623004	-1.0890467	-3.6113446	-6.0319524	2.1539059	7.200156	-1.8003399	3.1289334	4.190995	11.655886	5.4119415	0.30370194	11.409516	6.597596	5.3441153	4.339549	6.077032	1.4976218	1.8842347	4.8661995	0.20946729	3.968285	7.783185	8.312592	8.837929	5.675841	10.126913	10.092343	9.616799	1.7170916	1.9217961	5.522748	-1.3787318	1.7691098	-3.6452405	-8.02263	-6.6802235	-5.042963	-13.210439	3.5259976	-1.6522129	-2.4379816	10.520055
369	-9.828977	-13.247883	-19.30166	-8.825407	-5.4431906	-1.3454508	3.1896267	7.299287	3.9294603	-23.98004	-18.041096	-7.4234505	-1.9704062	-9.557162	-7.758532	-30.462297	-28.22724	-17.737045	-14.679224	-15.730331	-10.195914	-35.214077	-25.365126	-14.481491	-11.036491	-13.837972	-6.9264536	-2.6982293	7.514118	11.069201	-10.834058	-11.379692	-9.529933	-27.215614	-25.74813	-16.23394	-5.8175993	-1.937948	3.2603002	-11.75345	-19.056995	-23.42713	-5.5761385	-12.302664	-14.059512	-15.720619	-18.819883	-9.208227	9.34912
370	3.9535203	8.20114	6.7430754	3.6658669	12.650028	11.513012	4.913805	11.639622	9.253059	-9.244471	-4.350209	-2.2326272	4.0314307	10.982414	7.0241823	2.7484608	7.333064	0.58326495	19.382076	20.983036	14.784611	3.1894326	16.63206	13.102623	10.945784	8.199006	0.6886912	2.1467762	6.32395	10.386435	10.185627	16.760931	18.23574	-13.226931	-10.081387	-6.393486	12.643261	15.700888	13.274807	8.927572	5.1931305	0.43864775	12.028339	10.359287	5.607443	7.820107	3.826901	1.6938852	7.1718245
371	-12.498641	-10.5768585	-2.7880774	-0.1835092	5.264964	6.9469576	-0.007868111	2.478519	5.373386	3.8292694	4.4988146	6.362833	2.3682945	-1.4376981	1.9510154	-2.814427	-3.6626334	-8.848988	-7.9333553	-12.711214	-14.890705	-3.8403485	-3.4861734	-1.5283344	0.3169179	3.6442873	10.995749	-17.137325	-12.330015	-19.861368	-16.999323	-15.538317	-15.963375	-5.993267	-7.7020054	-11.051313	5.059249	-0.15677321	0.25065085	6.381457	-2.0269487	-1.4841807	9.613202	3.7857032	0.45088643	-3.5762892	-5.1509237	-5.5335283	-14.102651
372	-14.927471	-8.940157	-7.8956547	2.3924952	2.739781	4.942558	11.947906	11.017759	12.510829	-7.7674236	-7.570818	-4.6910434	-14.172993	-3.1709719	-2.7577155	-8.708049	-7.4085913	-12.048693	-7.807391	0.94151914	3.9661214	0.5101557	2.469009	-0.5639946	-4.8383837	-4.9972935	-6.585849	-0.45104378	-6.374566	-8.150299	-1.7913028	-0.31079042	4.2047505	-10.720215	-8.454041	-10.55189	-0.5222047	4.9378834	5.178011	-7.4208074	-9.440606	-10.043808	-19.82174	-14.474629	-6.109498	-5.072567	-14.0579195	-11.114318	-4.3623195
374	10.915979	15.837744	8.399929	-8.196698	-7.227499	-16.443174	-5.207403	-5.294748	-9.28322	2.9847336	3.9861135	13.903468	-4.3538527	-3.5007915	-2.7660263	3.1160564	7.4059405	7.372422	11.179319	10.397866	8.614599	2.0220566	3.8724818	1.0369513	-0.36717397	-3.880272	-7.034478	-9.147743	-8.446629	-9.587547	0.015347034	-1.7254741	-8.000553	-0.9894444	-5.9376945	-6.844082	-2.13974	-9.695195	-11.961256	4.343432	1.7508047	-7.126193	10.266329	12.685993	6.802434	-1.5829228	6.001607	-1.2493614	-5.490203
375	1.0747133	3.4945817	3.6182473	-7.7338753	-0.49214232	10.838491	-8.122338	-10.463316	-6.3837957	-10.669205	-14.374425	-17.847864	-1.9139764	2.2052743	4.9734907	-1.5970082	-3.6770482	-1.7503765	-6.866789	-13.07032	-14.524539	-0.05176699	-1.3008986	-2.6997452	21.148376	15.3075485	2.77283	12.542973	19.033617	14.161174	1.2687571	1.4263175	-2.0757341	9.400807	8.667333	7.5327935	4.9379253	4.323236	-2.2788556	7.803527	12.997449	5.7772417	-0.6868297	3.3954916	0.94416696	-6.1212893	-8.584735	-11.993195	-8.86907
376	1.3393557	-1.5218133	-1.8184507	8.512689	11.840297	9.440006	4.1104574	-0.1951226	-3.436983	4.0428944	-1.5346614	-3.7876759	12.835734	18.914795	20.199427	7.8210793	8.300294	4.5879526	-0.36369193	1.2312483	-1.4847981	9.663107	10.940815	9.187761	-7.0602307	-3.2236037	-1.9501357	-14.726091	-13.178816	-15.406093	-6.9681883	-2.8504004	0.11418975	-3.3449435	-7.7647257	-9.500906	3.3520937	1.9836359	-3.5013146	-0.11980665	12.379905	15.550987	6.950713	12.7378	3.5618129	1.7976189	4.8321195	8.299786	6.251154
378	17.717188	18.174887	18.7882	29.075047	20.014904	7.419467	10.298914	12.2525835	11.18196	13.097746	20.413544	20.942493	14.78289	18.915775	11.385714	10.330208	16.402332	25.858644	8.218192	5.4688506	2.7979124	-0.45342755	3.125064	13.986086	9.188593	9.071117	11.629868	9.526384	13.299168	5.38853	9.235743	6.4005156	4.1354504	15.943614	14.315727	5.3515353	19.663616	20.832058	18.74073	3.512484	9.1663475	19.013008	4.9549603	12.525127	16.646801	12.395109	9.715336	2.2237775	5.50331
379	-4.1351967	-8.093743	-6.1040263	-6.7478404	-3.0374932	-10.381616	-13.273605	-6.8924913	-8.135298	-1.2105302	-3.1507444	-8.369515	3.1296244	0.756725	0.8381793	-4.424551	-0.6706379	-1.9089625	-3.0973516	-3.5946422	-3.3552747	-1.682595	5.7834253	3.4367657	-1.7762544	-1.3780394	-0.46465445	-0.40107495	3.1272526	-5.7231274	-5.8575153	5.3708763	7.048803	0.6492474	6.617702	3.650158	-6.1159325	1.3953376	4.4849577	2.8076897	7.625044	7.691036	9.755745	13.621696	4.7643647	7.776693	13.585708	10.594671	14.252344
380	3.0472882	1.8774107	4.820735	-9.525673	-6.7969575	-3.6810331	-3.6253402	-7.359808	-6.174165	7.6429176	8.155332	10.47164	-8.757832	-7.045207	-2.273187	12.978973	22.413511	16.08315	-7.182784	-2.232985	-10.745388	1.5278876	1.3931878	3.4630418	-3.852532	-4.2310677	-3.4668581	-6.3688364	4.3766785	8.300462	-4.6495714	0.94039893	7.50826	-3.419195	-2.1264827	-2.7514958	-1.3993338	1.6342275	-0.6746541	5.7066402	5.6193094	14.085503	6.610094	10.434062	9.309748	-2.8987064	-2.434273	-2.478873	10.219606
381	-5.2339516	-5.6634426	-3.9555306	15.9018	11.594397	12.753315	6.20719	-0.31691408	-1.3800566	-1.5832164	-5.0309305	-9.905382	11.782838	11.411758	10.9532175	11.06317	6.057478	-0.9057696	7.8658066	-4.174592	-10.484369	10.505658	8.213798	2.3317275	-13.376053	-11.6104145	-5.1703663	-3.8100855	0.68421644	11.866389	-11.105114	-8.968645	-13.663904	-4.0821543	-14.929031	-16.832565	7.6597576	8.61912	10.070202	5.5315304	5.2897496	9.5716915	6.3231187	7.282283	4.5780687	-12.043874	1.1249765	6.0017486	-6.0966015
383	18.56786	11.8107605	10.235923	1.1513425	6.1129694	11.378274	12.473116	7.4674854	2.6274123	-4.7285585	2.005384	4.023896	3.5673757	7.8305516	4.780354	13.456684	13.766986	5.1159115	5.9896164	11.280696	12.17194	9.729546	7.923378	12.262941	11.569664	12.052225	8.914581	16.502617	12.62471	10.623125	7.8830967	8.317217	6.870495	8.478785	13.647181	12.370877	7.6506424	10.691203	8.323069	4.0941296	10.033515	10.228343	10.460115	24.996313	22.61716	8.940952	12.615868	12.027906	14.602221
384	2.5382602	4.2748613	3.5911589	13.413267	8.202647	8.89331	5.057705	0.7631439	-0.3887365	1.8928776	7.547204	7.7053423	4.229213	10.934963	10.571701	2.2774832	-4.2704153	-1.2064066	5.7489357	5.6718197	7.6673946	4.5888414	7.631334	7.075013	13.87479	6.56023	-1.3578452	-2.7892337	6.9743023	7.486183	12.821926	17.328562	10.736807	-0.89153636	1.7819328	4.000163	6.625208	4.6381493	7.20369	-0.3412427	3.692491	3.8616064	11.079149	6.8354545	1.6817592	7.2056894	8.02643	4.5980625	12.738066
386	18.50407	18.919348	15.148858	10.53146	15.461907	11.396326	-6.7656283	-4.807416	0.29150862	-3.331684	-9.615931	-8.528778	-9.607893	-5.251071	-1.938943	-13.0952835	-7.7018213	-2.1291897	-4.36294	-12.095489	-8.397813	-4.8275666	-3.2131603	2.3433032	1.0174168	2.610655	2.4091482	-2.7809138	-2.047007	4.698287	0.66737086	0.5316983	-0.44215894	-0.017272897	2.5491154	5.6850114	-7.0832458	-9.00613	-2.101011	7.173709	2.2676687	-5.2973676	2.923454	2.0407012	-2.4026036	-1.1831639	-6.257592	-2.0565233	-0.7249059
387	-6.782858	-15.084032	-13.428932	-3.8933778	-5.6395636	-11.579891	0.056365572	-3.4746585	-5.3881845	-15.979852	-14.891579	-13.781533	-8.804525	-7.9465256	-8.194368	-12.351733	-9.649065	-7.262702	-3.3239617	-9.9261	-8.275726	-3.1259527	-7.5178237	-1.9963293	-10.100761	-7.450303	-4.416953	-7.5050282	-6.8849583	-7.4003286	-6.7214923	-7.100518	-7.1049986	-8.969965	-14.60121	-11.939061	2.4625773	4.5336437	4.6494036	4.1201744	7.654746	5.5411296	9.777882	5.435788	4.653322	10.216185	13.432291	12.883125	5.945837
390	6.3969097	8.384174	17.047077	1.0827675	7.1253304	6.9194365	17.380758	25.310825	15.692644	11.65574	9.513008	6.902876	6.973015	7.886114	9.0025625	4.458929	1.3872569	0.12057614	4.4918537	2.882725	-1.4232528	3.0573354	3.3390784	-1.8428087	14.500115	8.754397	6.7511587	15.832108	9.515942	6.1686716	2.713736	6.6468124	7.6967306	12.74972	14.58086	16.453476	11.853006	13.678575	16.356506	16.828564	9.532511	7.414232	8.5780525	8.495304	8.029803	9.825535	12.404908	10.625012	0.20539117
391	3.221057	-0.9657271	-11.122253	-6.9103975	-8.307884	-2.2673843	-8.750004	-11.232595	-4.7803435	2.6512134	-1.8277885	-2.952285	-4.7321634	13.241428	17.754831	0.3531471	1.5700963	3.2552521	-4.0616937	-1.5929966	-0.5852142	-13.251299	0.2807548	1.9102771	5.503127	9.120567	8.228217	-2.0669994	-3.3919706	-4.060599	-26.990759	-21.621109	-21.131134	-7.8841677	-11.061598	-10.856007	-4.771874	-13.011993	-16.474644	-6.636851	-2.6874871	3.2704775	-20.545685	-17.958046	-11.511664	1.9066372	5.791547	2.4804084	-14.853418
392	1.2095764	2.1080012	6.583999	11.977878	11.526091	8.812993	0.3647666	1.4835362	2.544447	11.568588	6.5647554	3.9148927	15.235463	15.049506	11.297624	8.542805	8.362173	15.152725	13.370546	11.455399	3.5821958	0.8947407	1.405109	0.22847554	26.39412	18.811773	4.794759	2.4572425	0.7359654	-0.3301245	11.25745	10.671293	10.972166	8.255791	6.596941	5.0175295	4.8012753	0.43311954	1.9063206	2.065462	5.235346	-0.5051913	10.218042	-0.6890075	2.9165215	-3.7092595	1.0626395	-7.7500806	14.239413
393	1.1619297	7.2281976	5.3608017	3.8356185	1.8716877	6.31308	2.8244996	3.7032151	5.752421	-2.846294	-0.359932	4.6471925	13.128942	17.8096	16.16706	3.3720732	4.473761	1.3745737	2.7469707	4.969437	7.6388836	10.094567	8.261364	6.7266564	5.20529	5.2193336	8.934571	8.777552	19.42355	14.815908	6.455712	7.6285715	11.836034	1.2960762	8.020012	13.014795	-5.0522966	2.2652936	-2.997603	-2.8893032	5.8181705	12.905607	-13.23899	-13.14854	-11.811995	-6.2489796	0.25982666	8.252211	1.4437796
395	-3.8759892	-1.6456292	4.0424523	12.264219	14.561224	17.617485	15.807951	14.130661	10.189787	16.105911	12.893621	10.702701	2.2673638	10.796734	21.311192	1.4889777	9.117164	10.954122	14.718473	11.572082	11.865175	0.82376313	4.039136	-0.59124875	11.0345745	11.618003	10.7190075	3.7868283	11.057646	10.259304	14.5630455	11.652772	2.9197981	18.68764	16.073086	14.161078	7.058077	11.436176	9.265512	14.522825	16.290478	8.1456375	17.437077	14.888751	6.503997	-17.629234	-8.452539	3.9704275	-4.771553
397	17.622066	10.780458	9.385496	8.481345	14.854681	17.235054	-3.0979908	4.8414345	1.4822915	4.5660143	9.24003	9.134572	6.6874404	18.991207	24.226208	20.231842	15.230688	5.2641406	6.2117577	18.366117	27.627945	25.123278	32.567265	36.56256	4.55001	6.069378	3.7190833	4.352478	1.3903267	1.3315973	10.339523	7.367884	-2.5059545	-6.2135468	0.38444328	2.3142078	5.834957	2.770526	0.6089014	6.527319	5.57121	-2.8020773	10.783131	13.256596	8.950967	13.553045	14.311418	14.562499	9.241068
399	-0.72329366	3.4393468	1.784689	-0.079110965	9.322524	7.5176105	9.110955	7.4368677	0.8840379	19.861166	14.753731	12.12591	9.412573	10.468517	13.245241	31.875713	26.979374	14.481874	26.375477	17.180592	4.1939936	14.501987	20.510612	20.063244	21.794292	22.516273	30.389935	6.3907447	12.067676	6.626831	9.02084	10.281536	8.949097	14.562818	20.783772	19.549511	17.902575	20.203554	26.981987	10.358013	12.952839	12.560674	10.574282	8.996457	6.021387	12.113083	17.4753	10.057778	8.850977
400	-7.5871744	-9.229279	-13.453747	-25.741814	-20.944395	-17.747261	-24.613281	-22.786827	-11.481908	-11.665161	-14.3563595	-8.9449215	-17.946789	-12.322807	-5.982544	-12.013626	-12.376856	-17.989164	-13.327438	-10.754041	-3.5958016	-14.399136	-19.035343	-21.092228	-9.20152	-13.191635	-3.6144753	-4.658168	-7.161165	-3.9405994	-3.1888494	-6.0204277	-6.9211864	-3.6817913	-8.987301	-17.420238	-13.103398	-14.490299	-21.63618	-25.335133	-23.79884	-23.687128	-6.463492	-4.856934	-12.013716	-7.3519764	-14.165421	-22.923702	-6.3621483
401	-5.430286	-1.6161082	1.5505315	-7.0413265	-9.099561	-11.629667	-7.039338	-12.520699	-17.038689	1.9779953	2.7106981	2.0662487	-11.347727	-10.054818	-15.0070915	-2.86979	-3.234568	-3.4443855	-5.664307	-2.6381097	-2.041627	3.1995282	1.468658	0.43140745	-27.243122	-25.150286	-20.110386	10.092606	6.209008	-1.0638692	6.2854705	1.1929709	-6.9112787	9.848151	6.046249	6.9534917	-29.814411	-20.377058	-22.88878	9.66164	9.413289	6.0351944	0.22508615	-1.7147262	-4.921643	11.254385	6.58312	4.8563805	6.725686
402	9.703676	11.519102	15.254137	-4.687693	-6.736265	-6.3494186	8.8953495	2.3350403	-6.471916	6.4371653	4.449299	-3.3684745	7.303337	23.020576	25.998327	5.4119043	15.4060955	12.571385	2.1273842	4.9115443	2.3522894	8.935257	11.079361	6.497864	29.229376	24.706654	16.479897	3.5682182	8.590194	12.819899	6.3256674	10.916821	15.828296	8.876364	8.920925	5.378415	-0.71090114	2.8855555	11.048555	11.562149	-5.4550877	-5.2531404	4.14298	8.469665	5.669038	-5.2867727	0.16982281	4.6757164	1.5687227
403	-12.542997	-11.195655	-12.233565	-4.675639	-6.6239014	-7.9650354	-5.736355	-5.9517007	-10.092041	-9.582067	-15.645889	-13.574265	-9.503394	-10.763418	-8.736042	4.8210526	3.0997245	0.88018364	4.739827	3.1740766	3.885724	1.5322418	3.9146414	-2.3657887	-0.18725216	4.2625246	3.4125283	-0.18789387	3.6270995	3.4986959	1.270332	2.6402535	2.553804	0.13733016	0.31002164	-3.4457505	3.8495255	-2.574059	-8.449173	-4.530533	-5.9772897	-9.878273	-8.721397	-11.780118	-13.571623	-3.0470374	-6.9002013	-5.2385483	-12.705942
404	27.926962	0.44564515	-5.8519535	2.9862685	10.802603	11.586691	1.6666235	16.49192	27.958654	7.581307	12.461987	11.764608	19.32029	28.910158	26.574808	8.572494	14.425945	18.241396	22.397127	28.864239	23.376406	10.650734	10.413339	4.1288	6.1556234	13.854489	14.830204	4.21818	6.0368385	12.704254	17.901005	21.956654	12.269674	11.340622	14.118504	6.4926224	14.271192	5.621784	4.0916815	21.612461	18.101955	20.549536	9.664995	11.478992	4.9658127	10.721255	6.5124702	8.4051895	9.425028
405	4.7174215	8.385901	8.238072	8.411	16.027145	29.266674	4.7267275	8.832478	7.130597	10.301473	15.987148	21.377497	9.014819	15.618135	19.751081	9.983974	14.000284	9.966705	9.751143	8.457584	7.7362385	-0.80844855	4.958976	5.1446657	14.809614	22.023205	33.956013	20.27724	18.779152	8.256026	8.3067665	17.589289	10.500803	14.481468	19.130913	15.014949	11.267933	14.845513	12.441267	22.431366	22.91446	14.932079	3.2103758	1.880275	-6.2081933	8.751772	13.485147	7.823247	22.598179
406	0.85886395	6.444522	2.8496108	14.196599	20.355547	34.08177	15.616085	11.226292	7.4545712	3.5939467	6.7716722	6.5987306	9.770437	10.77132	11.283511	5.683199	1.792774	1.3280292	12.447306	15.418215	10.0320835	19.75725	11.768318	6.468601	15.20514	10.880428	8.851196	23.710064	26.081789	13.148537	9.426321	10.621645	7.767659	9.516378	11.8855095	9.070656	6.0146475	8.444649	10.29912	15.477966	10.460217	6.7569947	8.659723	15.431303	13.813644	14.177444	14.284196	20.125217	11.659401
407	9.038417	9.6515255	10.814098	25.8443	30.501774	22.816063	23.422325	25.830698	22.513256	8.098398	10.039114	8.794008	9.368586	9.88425	4.994515	13.205583	19.07505	11.225983	4.471218	5.599986	7.9766674	6.2640195	9.73595	17.561668	1.1610762	-0.00671351	-4.00389	-2.6798031	13.117094	20.91352	1.6518259	0.4803617	3.3239937	18.867119	19.06071	22.998281	14.208565	22.539484	20.4626	16.006535	20.04952	23.719532	-7.6607003	-3.3225596	-3.2454875	13.452875	11.973819	10.102233	6.479254
408	23.749891	14.977928	10.526754	-2.6691697	-0.34940588	7.324815	5.1264853	5.783498	3.252173	8.586608	2.5727415	-3.2499416	9.002342	13.484896	12.248154	9.914061	7.6709337	5.80894	12.832806	13.660262	10.291931	10.092143	9.668805	1.4349108	7.4395437	21.736834	27.955173	5.00532	17.740576	21.824886	1.5456038	0.123242736	3.3590841	9.626935	17.870556	18.688103	5.6524057	-4.543873	-0.7640357	8.866668	7.6401	4.9757032	-5.7294283	1.455979	1.1795769	2.4387603	6.5021873	7.9889727	-3.2211947
410	6.8079767	3.601242	0.81539595	18.461536	13.744804	6.482581	-8.258438	-1.769599	-1.1822776	8.214188	7.359747	4.1685014	-1.8448281	0.39521825	4.1190615	3.7027755	-1.2457234	-3.274437	1.3409737	-2.807092	-2.4564004	3.9515498	4.8737535	8.775791	4.6902237	1.8577875	4.2917066	7.6198883	5.201201	0.11154455	14.52183	6.48563	3.6252542	20.659224	20.142803	13.577797	12.455229	12.424997	15.583036	9.282847	13.191721	21.226837	13.0172	9.326494	8.598995	-2.0035381	-1.8545094	6.268099	5.211396
415	-4.9227395	-7.5860777	-7.863431	0.850281	4.8376884	10.48585	8.729194	23.491476	18.756742	1.2365149	1.0859537	1.9879712	0.115362465	-2.025784	-0.30582374	-4.241507	-11.751022	-13.955185	15.309002	18.194523	12.458588	2.503332	-0.28074265	3.1275644	-0.8577447	-0.26814893	4.6631365	22.00114	16.014254	9.505614	1.0340546	3.7476096	5.3879204	-1.4407039	-4.0773363	-2.6518428	-11.959488	-3.164826	-6.681508	-2.0916314	-1.2422876	7.661281	1.7791643	8.571018	11.97283	1.250975	4.734397	10.184335	6.494399
416	21.367859	18.019703	8.833434	4.654689	-0.22000098	0.18181494	1.3284554	8.706127	11.597343	8.259241	9.507597	-0.2116561	6.2743626	13.3791065	18.051205	11.151321	12.499624	9.839722	6.322206	8.93395	7.049658	8.4754715	10.853746	6.747058	-9.914442	-2.7767084	1.6773307	6.7700653	8.459892	-0.6908225	5.1653166	2.811842	0.7475723	10.07375	11.61874	12.209084	-6.509424	3.4850693	16.440086	11.550627	10.979191	5.4532995	3.3146968	-2.6299233	-1.311465	12.600338	12.586597	14.483892	17.40417
419	7.3869386	2.203733	4.3282285	2.493778	-1.3134807	-8.213311	-4.3440914	-3.0129461	1.8586154	0.28842372	-4.1496367	1.9786189	-4.693677	-6.7777576	-8.669014	-15.604156	-12.172884	-12.484657	-7.1296973	-3.8412387	-0.054997012	-15.418133	-12.230148	-10.595878	-10.880481	-10.873012	-10.5704365	-13.2112255	-9.14671	-8.413668	-7.8773136	-9.079995	-5.682094	0.059660815	-5.3198824	-7.484697	0.17903031	-9.179784	-17.889027	12.468275	7.0541105	1.1851141	1.1615721	4.352176	6.5264535	3.2696962	4.9091735	0.6110648	2.6605535
420	-14.679157	-14.477213	-12.947864	-12.163593	-9.9608345	0.82377255	-2.0482304	-1.527323	-1.0929646	19.593933	21.88015	22.303692	19.95307	20.670504	20.893534	18.40511	19.561586	8.18675	4.132344	9.687449	12.337502	-12.46364	-4.5913973	0.87351763	-2.6298335	2.8322773	1.745252	-10.87393	-10.931022	-8.009003	-8.753784	-8.14996	-3.818718	-0.4202955	4.723548	4.076486	-6.1606092	-1.8185874	1.9320774	3.041823	-1.0831485	0.5256072	5.162236	8.630818	15.919434	6.1352096	3.8311718	1.8651167	-8.63635
422	20.801144	8.631823	-0.016276248	1.1664417	4.1690907	4.588566	13.756794	10.127064	2.1331968	7.0647774	3.9401038	1.2395	4.4954615	9.414006	10.280745	-5.299789	-10.236502	-5.6121774	-10.727169	-19.932459	-16.081505	-14.018255	-8.385984	-4.2921853	-1.2261772	-7.903318	-10.108765	-4.7307777	-12.94024	-4.8428125	-0.55972666	-2.9797885	-6.602252	7.2467566	1.0170583	-3.1216998	-10.785233	-8.74712	-12.257479	-13.942949	-10.440695	-14.497446	-5.860922	-4.5708723	-7.6307545	-4.8901005	-3.5882938	-1.7444046	3.8615522
423	-6.0952406	-0.36602974	1.8772106	9.745353	12.603336	8.208085	4.1894817	5.4378457	6.577389	2.2956538	2.912454	4.433401	18.239765	16.814552	7.2970514	16.649864	24.015995	17.446589	10.056938	9.008497	7.0348387	-6.62074	-3.6159558	1.5749133	-11.823109	-3.6741157	-0.2026102	-0.013739705	7.605461	9.518966	3.7823873	1.1627908	6.2200356	7.2630405	6.2931695	-1.3429072	1.7626265	1.4583389	2.3476872	2.8524618	-4.6516514	0.28440714	3.0230947	1.5131239	5.6221967	5.63052	5.056968	5.9815197	15.553685
425	10.280278	20.192379	26.67024	17.153513	18.411499	16.370518	17.240519	19.546162	23.909134	11.157184	21.802101	28.812622	30.069134	27.813015	18.123398	7.3520713	9.5116005	10.397541	12.389019	14.429136	10.835006	15.517998	17.531519	17.677937	8.093834	16.79551	13.7976675	0.8382298	15.185694	18.488853	11.366898	13.407173	9.57844	14.4276495	12.92676	7.7219687	13.683813	16.236126	11.787701	22.712484	19.89695	11.198896	19.931557	26.307167	19.549524	18.793428	24.650955	29.026783	14.700939
426	-0.080729224	-1.0041705	5.090929	0.10619941	5.179388	3.4627998	6.9171906	12.203827	8.603488	2.0613072	2.2063966	7.484803	10.926081	17.582167	13.0631485	4.272287	1.5141251	3.4727032	2.409438	7.995247	11.037088	11.598168	7.047286	2.2101362	2.4504025	0.2789113	0.6375451	0.8180529	0.5223218	7.3375597	1.8694386	-1.5132332	2.8128705	-1.6404558	-2.6318169	-9.017445	16.48253	13.913062	5.779998	-10.52878	-9.287505	-6.345228	0.185579	-8.991421	-15.0753765	7.906612	2.203886	1.3773546	1.3827913
427	19.112843	17.868412	15.545414	12.938582	14.414635	8.602945	6.686983	13.605467	13.51276	18.120785	15.962518	9.749066	-2.5760481	4.7210636	2.495191	-11.179948	-1.9394174	9.422202	11.353769	5.4838514	1.3777341	15.432395	23.513489	41.130524	10.5243435	11.823715	11.412495	12.192627	18.983543	16.56794	12.532549	14.67454	12.584184	2.4693394	9.013987	7.211954	29.146824	25.157661	18.174831	13.447041	14.889439	10.144082	36.874043	28.758543	16.551739	4.0171313	10.7844515	16.304409	15.90665
428	8.086498	16.493483	19.913036	18.495422	21.12278	20.180262	8.370359	12.682627	14.774242	-4.5867715	-3.7437277	-2.277842	-4.4674664	-0.06948903	-1.2105738	-4.8322864	-3.1276784	1.5819865	-4.274574	-5.1576123	-1.0840963	1.7232885	6.8638077	7.7192655	-15.4575	-16.625504	-13.617626	8.058832	7.51742	9.162525	-11.301521	-13.781273	-3.3511806	5.47042	1.5506451	-3.1082828	1.4444699	-2.0741892	-4.6379886	-0.96682966	2.08884	7.3845577	15.40269	20.56216	19.11427	16.055344	12.349625	6.355917	3.4634109
429	4.6040335	8.9680195	5.4433737	7.311256	7.0635524	7.0899763	6.390232	10.087716	16.326164	4.7885084	2.6967173	2.5653367	7.5016146	4.1881185	-1.9879045	-0.027105004	-1.4879389	-0.18837263	4.735753	4.4532347	4.048048	7.275947	7.7346387	7.712388	-1.7176514	6.239729	8.610081	2.360027	3.488348	5.267665	9.091021	10.842171	11.295332	1.7141953	8.949705	0.49624455	-0.72816634	4.8817415	3.295652	11.493825	7.750165	4.1427946	3.6594706	8.618404	7.719692	4.730542	5.6652355	3.1812541	2.2388585
430	4.8408318	5.7786484	5.395504	2.8103685	-1.0726352	-2.2200546	-3.1221585	-2.8842928	-1.5390117	-6.738559	-9.225044	-7.9683714	-4.444683	-2.2671173	-2.2829847	3.8323522	-1.7240679	-0.00939545	2.2148232	6.1002893	5.0766487	4.0712	1.2053862	5.34476	2.1594424	-3.063662	-5.8543653	8.515066	12.352562	15.987867	5.3119755	6.0071526	11.782737	-0.9676516	6.457927	6.2401953	3.7328072	10.80118	14.800383	17.54094	22.807878	16.460232	7.608248	14.636486	18.78236	2.685033	2.7342832	6.470969	11.484086
431	-10.775367	-12.393227	-11.258282	5.3502107	3.742457	6.1107917	-1.100589	1.1623714	0.9604844	-16.558502	-11.99698	-3.2328832	-6.1996813	-5.3446293	-10.266909	-11.275616	-6.1072097	-1.6502693	-12.1472435	-15.033248	-14.716238	3.905293	7.9747353	5.479736	8.335738	-1.6938322	-12.649618	17.240725	19.363546	21.544132	-16.39387	-14.555997	-10.317589	-19.764763	-20.608986	-10.3057	20.297468	12.976582	6.643298	-0.9438764	13.207701	17.802248	-6.1527023	-8.416312	-12.7209	6.002618	6.83895	14.869822	19.568697
432	13.219077	17.229362	21.919243	-0.38631994	0.58248717	7.421467	13.494757	13.020241	9.028976	12.367993	10.885802	7.14822	8.078673	15.647041	17.416714	18.810265	24.768322	19.90102	-0.7082943	7.4862933	9.672577	14.213067	21.779266	20.390617	18.7689	23.101824	17.03831	15.780029	15.544804	14.5965	4.0628138	2.9447668	5.992872	16.520704	20.77701	19.031277	-0.6358509	6.286898	-2.9679155	12.580347	13.288923	11.191153	16.298588	24.544466	19.982845	26.18636	24.567928	15.370415	6.677821
435	-15.279881	-7.065487	-4.182596	2.8690667	4.4833345	1.1578646	6.9059763	9.980656	10.6733055	-0.59024876	-0.5634431	-3.4902828	22.250834	25.684254	17.740204	3.2020593	11.880725	17.528753	13.822485	20.84399	22.689957	3.1747096	11.425044	19.519905	19.970165	22.365704	9.368268	6.902728	10.98781	10.339256	27.944235	16.518867	2.2375097	9.007021	9.037991	3.6855094	11.637533	14.33707	9.473721	16.420494	16.764961	13.832142	0.7104385	3.4692907	9.1501045	-10.37789	1.6281207	8.368929	1.9131873
436	-12.004557	-1.3345088	3.20415	10.104153	9.11655	5.724906	0.6651727	4.4693727	-1.3396282	6.9823365	3.4578044	-0.34562117	27.630901	26.33102	22.945549	11.875526	9.6624155	6.4635067	12.026089	14.161744	13.292358	5.138444	6.5625973	6.044878	-6.9288416	-8.03471	-14.73218	6.0413814	6.4568577	8.643518	7.433203	5.056188	-1.3074186	1.4281497	7.151471	6.8901844	5.875594	11.205494	16.584414	-0.42744505	-2.5965657	-3.5013356	-10.870777	-5.8291616	-0.868683	21.403969	21.687824	19.907497	19.47596
437	-7.8326597	-12.406619	-9.593733	1.9272877	0.5110737	-3.9529996	-9.78023	3.1218781	9.651049	0.64631295	9.654833	12.196137	1.6801751	6.337642	6.070034	12.591297	12.044004	13.024784	1.726502	12.030679	20.404081	0.9154782	1.1569345	2.6757188	1.6994336	-0.9717023	-1.0884358	-1.866275	3.335311	6.4176917	5.409959	2.5301628	7.7599745	-2.5900226	1.0460298	10.4274845	1.2575623	5.471123	17.281816	-3.0173512	-1.6709762	-3.0002866	-5.1925025	-6.428212	-2.3862357	4.6212063	0.5840707	5.9316616	9.01652
440	-0.6657801	-2.4294696	-8.049584	-9.819071	-6.3723755	-4.2818084	-8.834768	-11.658355	-11.848574	-8.481499	-5.192217	-4.241918	5.4769125	7.4091024	6.1565113	4.0046167	3.1757405	3.3637052	-3.746129	-2.052363	6.344632	1.9351134	1.3834755	4.9887433	8.142532	14.755311	22.294102	-9.70764	-9.361565	-2.456572	0.6629686	-4.007236	-3.9940133	10.757331	8.007738	0.22482686	-7.405182	-4.787299	-1.3061969	5.636585	4.88246	6.548955	-9.456114	-7.5895567	-7.894089	7.487977	12.61768	9.280346	-0.8268152
441	8.878258	5.4529467	-0.9351239	-6.3894577	-6.375944	-7.0546722	0.23673266	0.4740346	-4.2766542	5.3519654	4.4258447	0.20308152	-7.508977	2.7249026	1.8578234	0.97343946	1.3565629	-1.6510178	2.0945706	4.254715	-2.1151743	-2.192779	1.7651733	-4.8242893	2.5860405	9.106944	10.479978	-1.9626064	7.1824446	9.099994	-11.141004	-8.145111	-8.39418	-12.681257	-6.8219795	-1.585499	-3.8204298	-4.0005684	-4.999156	-0.022167206	9.509723	14.109775	-13.477316	-10.7457485	-9.360309	-8.694121	-10.584518	0.8535965	-0.9991631
442	5.3464785	12.051197	14.996794	0.48806587	2.7951698	3.4019167	7.4283743	2.6791844	6.7430153	-8.322044	-1.0287739	2.895522	-0.06782551	0.53771186	4.7469416	0.2086873	3.6211863	8.139238	12.70512	11.4024315	7.2721205	-9.791933	-5.5473137	6.3855305	2.971105	4.451606	3.0108986	1.4666269	-3.332211	-7.398958	-7.6337605	-6.9725423	-4.094471	-8.245773	-9.912663	-9.3060875	-12.256931	-8.220164	-0.024565995	-0.91529584	-5.853654	-4.779981	1.9636863	-0.16034359	1.3032444	-10.067241	-10.289181	-6.2140646	-7.621755
444	-4.793705	-6.2951956	-3.4432182	8.232998	1.1753705	-3.8517928	-0.38836104	1.036543	-0.63947934	1.5220565	0.7083128	2.7849565	7.162775	9.927638	12.11694	9.447	9.844931	8.796572	5.6727095	12.856814	21.638494	7.1861534	5.6566267	-1.2604042	4.6661367	7.862796	6.043949	6.809614	7.1207333	9.774694	0.85037607	3.4526677	6.096092	14.451736	12.248547	15.063009	-0.036253244	0.6363448	5.6910467	11.000074	10.077046	2.8231356	-0.4195888	-3.5862699	-7.6046696	-8.29048	-6.822874	-5.300053	7.5093083
445	-8.263376	-10.331979	-9.595842	-14.952185	-8.305391	-3.8662486	-14.89514	-16.949154	-16.640877	-15.745911	-16.020147	-9.475582	-14.518796	-13.269824	-8.376741	-12.721544	-13.185728	-12.79175	-4.934787	-3.3530362	-8.397221	-12.6888485	-11.765205	-10.058616	-5.230072	-8.738457	-6.8293514	-4.152455	-9.072771	-8.952707	-7.8576603	-10.324429	-10.1574745	-6.794732	-9.171518	-5.1454964	-3.8319726	-8.338188	-5.3723598	-16.203766	-14.328894	-4.521578	-3.0605931	-2.7764027	-2.3699584	-10.580074	-6.69506	0.8716008	-5.0119987
448	0.81698966	2.2563527	-4.2537766	-3.9339614	-1.7370136	-1.2511439	-0.68701696	-1.5841186	6.2428274	19.719002	19.823997	9.250637	6.292816	8.444393	11.567949	12.343094	12.474627	8.776795	-6.648651	-5.010144	2.3369176	8.112607	10.348911	7.183662	16.865383	22.37732	25.643131	-1.577611	-3.073113	-0.25774044	3.0536788	4.0049305	0.9319799	9.376885	13.093556	14.000841	1.6550071	19.04486	17.751318	11.6212845	2.7122784	-7.1076603	-12.817968	-14.188841	-11.479769	21.725616	24.888327	20.406715	5.390808
449	-10.345048	-2.6423697	-2.8814893	4.7073464	1.5434707	4.854441	1.6392146	3.9273021	2.0690413	7.9056854	5.661158	3.8637924	12.049316	8.240391	8.008028	8.5965	7.4686737	1.2139987	-4.328682	0.26300526	-1.3540747	-5.2836313	0.5397866	4.6181784	4.6670322	3.8083086	7.4469075	0.81170297	7.669768	15.040279	11.831888	12.138603	10.128056	4.934932	7.2862763	17.678207	19.41861	15.586329	14.077515	11.30555	18.655674	17.27659	16.87974	13.200141	7.833209	8.733133	5.8101816	13.2921505	29.915123
450	0.46697447	2.5990975	7.2005005	2.411483	1.9536141	-1.9001963	5.0294065	6.284153	1.5826911	-9.384661	-9.742201	-15.760132	-5.0241194	-4.7490215	-4.4918966	3.0136187	-3.3536825	-3.386887	-3.3831615	-3.725247	-3.772034	-8.078562	-6.8993907	-3.2119784	-3.4553323	-4.1049204	-1.5885342	0.36350235	-0.8465531	-5.682665	-8.569849	-8.445879	-2.292389	0.3709526	-2.0825057	-2.4149282	7.613151	10.218061	8.413304	7.5987215	10.39786	9.16457	8.097901	11.210005	12.703775	7.345091	9.403261	8.281169	7.452187
451	1.7751797	6.199523	7.994216	1.1089141	0.91426986	0.9391737	2.4926994	0.98958844	0.77523327	11.058462	4.334911	4.6869726	-6.803731	-0.8949424	-3.710568	3.1076357	7.0897503	16.77599	8.994085	11.417721	7.343605	-5.9515266	0.130175	3.7037635	-0.783087	-3.1965039	-4.5326138	3.7939582	7.71749	6.9213543	10.626473	6.7082186	-0.31427193	-4.712697	-8.868891	-1.3209004	7.553464	9.841103	6.3326187	5.5420523	-1.4123733	0.5420987	9.917898	6.0577774	-2.27266	13.462201	13.482552	9.6753235	-3.975624
452	-6.441662	-7.198592	-1.2273929	1.0900466	1.130984	-2.2173414	8.869522	3.8461063	-2.9917827	-6.4716587	-7.9220114	-5.864951	5.2564945	1.7233844	-2.4003892	9.814907	25.346947	22.458931	-11.7217655	-12.18917	-8.510727	-5.8799706	2.8387914	6.338457	7.1362343	8.44649	11.943167	6.723386	8.269068	7.981477	22.836143	20.33075	13.372902	2.6437669	5.524968	4.9183884	1.8744057	-1.0291519	2.6021233	-8.28845	0.77166986	5.3440075	5.809389	0.97475433	-1.6406665	-4.9422045	-1.8929727	-1.6918135	17.588627
453	-1.4860756	11.998447	15.270893	1.543462	5.3926134	5.6508555	4.7694597	10.1727295	7.0562773	2.2645378	5.9666176	5.27415	9.124601	14.43995	16.552633	8.803682	11.875681	20.416801	-2.1447606	1.2456083	3.2863674	4.3475895	4.4904575	7.2936373	10.224156	19.068872	22.333286	8.818609	12.712997	17.238632	6.814448	9.023261	5.5018215	19.327202	23.024364	25.568916	-1.6582323	-7.9561625	-14.219357	26.860416	27.692572	27.438766	-1.7057992	0.2754653	0.9386935	11.747688	10.045903	8.430429	8.332387
454	3.0899513	8.431042	9.353818	7.305143	8.243648	10.486409	7.838974	9.003211	2.6838074	16.518177	11.210827	8.537878	13.057733	13.407136	16.221588	11.92621	7.2005825	5.523858	8.164701	6.930094	4.8897424	20.12234	10.5813	12.205885	13.004889	5.9032507	1.3791558	4.211555	6.507585	8.665877	6.0483494	12.392826	6.77627	24.118935	18.935734	11.933147	-2.1052341	-2.4186628	-8.402984	7.150421	8.889426	7.875901	1.6546109	4.854429	9.5577755	5.923353	4.099681	4.78384	12.95055
455	1.7552502	1.8605292	-5.596672	15.724834	13.789795	12.4411	-1.162784	4.1009116	14.137697	11.410962	12.104475	20.008213	2.5091834	13.202582	24.196795	8.406547	8.296816	2.4944284	17.286623	17.91064	11.978759	30.456047	21.719282	14.777906	-2.06792	7.1509027	10.05047	19.769382	18.296377	7.221941	26.525885	24.5409	17.488846	0.5050068	8.449032	11.331049	4.74006	7.0105743	3.297895	3.29735	7.2062197	8.9873295	17.094131	14.086567	9.701614	-2.0796726	-4.5825653	-2.4418726	15.538134
456	-9.552277	-6.148024	0.839727	11.497838	10.474705	5.307127	3.472075	0.9273671	-2.1327353	3.0684485	3.6198454	-3.6751335	11.092306	9.725521	3.6723986	0.028512359	11.565229	15.992455	21.606453	14.289437	3.2407622	12.561642	7.974409	2.2285743	8.397239	-1.9237705	-7.2356343	7.0267153	13.546797	6.166623	3.84306	3.7018418	0.66900724	13.586678	19.33708	22.142456	6.285801	2.6603122	5.54587	9.749056	9.92478	2.6162426	6.1656275	7.309573	11.86908	2.7338126	4.60649	4.1771264	3.976715
458	7.3386245	8.27776	7.9693437	5.7146473	9.951549	7.64995	14.154471	19.228045	15.857344	21.224213	13.236626	6.5861387	15.458435	17.42397	12.683331	7.018935	20.045708	31.246088	17.56128	20.670944	12.084869	13.663568	14.423629	3.1062722	11.854002	16.430323	12.509048	22.894958	21.790993	12.270912	10.587063	15.81045	10.834364	13.994774	22.087444	21.361263	25.157871	25.457993	15.176434	12.261976	15.5712805	12.560167	10.247866	2.4967527	-5.231907	3.0774226	13.7711525	7.6587963	-3.6292553
459	-2.3333106	-10.301056	-5.4877276	1.1126428	-4.109962	-6.4110346	4.5086184	-0.99338424	-1.3932158	-3.2397134	-2.0962949	-0.8020846	-1.7175314	-4.1321836	-1.7584386	1.0043865	-7.637563	-3.52275	-5.981251	-8.147733	-5.6438985	1.6061306	-3.2021163	-2.4582462	18.324802	14.471619	9.227133	-5.5640373	-4.8935566	-5.767499	-6.5172124	-2.9437773	1.5205593	-1.5260866	-4.114409	-3.7681775	16.632458	16.15276	15.452778	-4.324463	2.808353	3.9984632	0.589368	5.153913	3.4131663	3.957786	11.155041	9.507631	1.6597893
460	-6.5722194	4.8623133	4.5057144	-8.16737	-8.711257	-6.833659	-9.859098	-8.383606	-7.7251024	-0.10476485	-3.4510539	-3.1999364	9.637684	6.2422314	3.6996853	-4.4038796	3.0954533	5.111932	20.528847	17.94912	13.944882	-6.0636744	-11.7500105	-15.010323	-9.017113	-13.704424	-14.905732	6.1584587	-3.468546	-5.1157846	-8.565311	-4.200105	-3.7758737	-9.048244	-11.697645	-8.959906	-0.13838553	-2.5355859	-3.051465	6.4057484	0.8803508	3.5916173	7.9397907	-0.27152345	1.1195624	-0.43141294	-2.8516645	1.3748913	-1.6380894
461	7.668703	8.930193	11.29556	8.003669	8.250601	8.1407	6.521412	4.041981	2.345977	-3.9660077	-4.10458	0.4932099	3.9594903	0.36449835	-4.49346	10.588633	9.456316	7.8524866	9.076849	6.905739	9.988794	8.401022	1.3199625	1.4855156	0.6987502	0.54199344	5.049824	5.5250473	6.423709	11.0169735	10.389428	5.9087257	7.6520967	2.5845296	2.5907035	7.852289	11.728865	11.547194	6.9685917	16.369324	11.877598	11.711584	8.873125	7.399787	8.537731	11.959262	14.154163	16.455763	6.853318
462	3.9994192	3.606184	-8.682243	4.8444567	12.167022	9.793746	6.824258	11.628185	12.151277	6.7662735	8.693838	3.5323842	9.520676	9.314791	3.847333	10.782839	10.281667	11.824734	15.938089	13.441372	14.288316	3.7320929	3.4665394	-5.375509	11.120733	13.18581	11.634968	6.407243	6.362994	10.763695	26.54015	17.615242	11.021805	11.3548355	9.080074	10.261198	14.799004	10.646236	3.7805748	4.3476715	8.336281	23.233671	10.572653	13.303702	4.3147917	9.770639	13.970337	20.528624	11.271902
463	17.271957	21.96407	27.513088	12.144099	6.5032988	1.4795973	-3.7848134	-0.84266526	6.7373567	1.5394295	7.152334	12.407051	21.32669	18.34312	15.047117	1.7057735	2.2601516	-1.0549332	14.099982	11.506756	11.544403	11.92338	10.81703	15.663942	8.407223	7.8107567	5.135148	23.689552	18.418123	13.247183	2.0022388	4.0153127	4.7939334	16.746689	23.922863	25.902916	6.616744	7.8081913	4.016667	4.9362187	8.932768	4.792828	10.54101	9.707596	10.689185	19.723915	16.831284	8.061901	15.957029
464	-6.7400765	-8.231069	-1.5925572	-6.284883	3.438775	3.6120255	2.925656	3.6574445	0.9294019	5.0034237	0.9705791	-2.120342	5.415096	0.47256175	-4.412628	9.158817	5.9679527	4.0989866	11.426496	12.770588	11.090307	11.592622	12.405966	9.471515	8.383427	13.599371	10.673138	16.405714	11.962957	10.49904	4.9878435	2.8313754	3.5918682	8.0152	5.509902	0.65434915	-2.0651338	0.19457692	1.3190184	4.3113546	5.309455	12.367116	5.6491632	4.525688	3.9314084	-0.63316905	-2.230888	-5.2335134	-5.1572485
466	16.504454	16.458414	12.058239	10.066362	13.378128	20.036343	15.898998	11.815346	12.453097	5.6925335	9.467569	6.314455	-0.5360097	2.411574	4.3124237	-3.5565019	-5.4158297	-7.252147	5.627767	6.833731	13.094175	9.183363	12.440786	11.189244	-1.915364	1.5475678	2.7807038	0.91047215	1.3242238	-5.3646774	6.046587	9.437614	7.2515564	6.910447	6.525985	1.2418637	0.65385437	2.6643052	5.8303313	5.908771	9.548851	15.898542	-0.017942041	5.6775694	2.4190068	16.946447	14.165552	13.975758	10.568455
467	8.552403	10.111664	5.3795767	25.923168	30.572475	26.395918	5.648538	9.888444	21.199184	20.170464	28.51584	20.925028	10.401775	16.794544	13.139948	27.81369	17.8439	11.492801	18.048672	23.81208	21.22332	7.7767625	17.277582	11.537391	7.044071	16.858088	17.414848	28.646458	36.5523	32.98781	5.499342	10.723804	3.6262128	17.544693	22.082798	24.378466	26.908167	25.268282	20.299793	21.773275	27.291525	32.155212	34.1879	25.75052	15.676052	26.668694	22.906456	15.267494	9.853256
468	12.132267	16.929005	23.273722	4.732506	11.608355	11.964228	3.460673	10.654831	13.958599	9.4517565	12.059584	10.567646	5.0405493	8.946397	11.547791	20.828012	23.971813	21.91545	19.912514	19.144722	8.484345	17.1847	20.211548	11.352088	5.6395483	10.577568	8.408235	5.2534113	9.937112	10.122614	16.11294	21.818115	21.832016	13.418976	16.11656	16.269894	10.928167	9.874079	3.1514754	13.252266	19.46948	17.179552	10.398834	12.920662	11.806719	14.411716	19.591312	12.597469	6.806051
469	4.9915094	7.3761606	10.29385	9.531235	12.845113	7.2960825	10.500529	12.609449	10.300207	5.9169073	10.530626	9.316822	9.984402	13.077472	12.580946	23.262062	15.050005	7.79093	31.900776	38.971268	36.567932	5.8730516	8.9295845	6.30863	19.365217	17.198391	14.1154995	10.0483055	12.594004	11.750872	12.034384	10.948191	6.0111895	9.249357	13.057878	11.629374	31.32887	21.292206	15.033661	15.545291	22.955912	15.98136	-4.629757	-0.57755184	10.28834	11.70294	14.771477	15.00635	9.324375
472	2.354867	3.1859472	1.6838201	19.037971	18.417152	10.032225	21.151756	17.922081	7.6830435	3.2085447	10.1577835	10.089308	17.922009	13.535951	6.1140423	-7.3531914	-4.2328105	2.1711502	-8.37559	0.15975836	15.509052	20.620817	35.36978	23.429722	-7.1927733	12.188339	17.065382	11.229504	23.143545	27.60486	8.069081	13.530651	5.4082403	12.124556	16.101732	20.54041	29.769268	27.88351	24.838173	11.129971	8.667615	9.912988	6.712967	12.17009	17.083748	13.897846	23.697906	24.058296	19.807442
473	6.248193	5.1037135	4.803259	7.5937734	2.9588068	4.037957	9.248018	8.219213	8.468047	7.967765	9.374077	8.73761	7.3609324	8.240609	11.449711	25.783133	20.325623	3.6121106	23.576065	14.296885	12.612254	16.093529	19.720543	13.922516	9.949936	15.559112	13.661436	24.621838	33.842087	35.22461	5.7660995	17.183002	25.131037	10.97117	8.13287	5.4942036	6.7483616	23.022453	21.614258	7.7658534	4.5495114	1.8589152	4.0705123	2.297005	-0.57661486	8.140882	2.9327958	1.0262768	23.564629
475	12.259438	9.482752	10.421262	3.146913	-4.011257	-4.0180855	-8.44775	-6.5517874	-10.731003	9.5307865	9.390295	3.1536863	-0.12521264	2.4360251	2.6648846	19.249624	11.234869	4.2646956	6.124958	16.115885	19.99647	-3.5853686	-0.67703104	0.011709452	-0.65473723	-3.280476	-0.904791	-18.325771	-12.594843	-3.4767375	-17.080647	-12.0741825	-8.259268	0.972186	-2.325921	-0.12114596	16.759813	9.110761	3.7399778	24.571053	15.058798	5.7794213	8.649944	7.9958324	4.3657713	11.575921	3.452485	6.247776	8.719048
477	4.360403	7.2607594	6.287059	-0.5725844	1.5164199	1.6752896	-9.16169	-16.437742	-17.314358	-16.285244	-18.078884	-12.76067	-5.779295	-1.8780881	3.7284005	19.524755	15.009516	5.2753024	-4.4625344	5.7613506	11.28503	7.598733	10.621693	10.911961	9.795491	12.318073	16.619518	4.6081457	-2.092254	-6.2871604	-10.571932	-12.131327	-8.415364	-22.505108	-19.600859	-8.489021	-6.0611105	-11.619185	-14.293408	-16.681114	-20.439774	-18.030518	-15.632385	-14.719969	-12.313562	0.5920304	3.7497196	5.2075615	10.252514
478	1.8600218	-1.4685599	-0.28216204	14.754625	11.755169	5.4237814	-12.038392	-11.317606	-1.596285	10.626544	3.7151544	-3.324892	-7.5045333	-2.9168377	-5.2257404	-15.692145	-12.966259	-8.048952	-9.380766	-8.21504	-8.209393	-20.020817	-20.327366	-19.3595	-0.70582455	-4.452593	-5.6767244	-7.0478277	-13.761087	-11.744423	0.20926225	-3.080461	-1.9492481	-14.087351	-18.197172	-17.219255	-18.985641	-18.746529	-7.145192	-19.199402	-21.803974	-16.252586	-7.521695	-10.361788	-11.113394	-24.567036	-28.20346	-27.413359	-24.577974
479	9.98353	17.212471	21.973354	10.292414	9.8675785	6.267536	15.7646475	17.167435	23.336813	0.8658841	2.8562453	9.158932	-5.0154815	-3.9858007	0.4196843	11.006823	8.902957	9.223022	-2.3290296	3.8333912	4.448122	-2.200779	-3.52013	-5.6960053	13.581881	23.000198	22.217293	8.663507	8.304226	8.477057	9.975805	16.36643	17.764936	9.677393	6.7042255	1.518925	30.557785	31.983175	31.54878	10.960274	4.1118727	0.04881361	23.762867	14.876192	4.9775357	-1.9014947	-1.0384889	-2.988593	4.5094795
480	-3.5756028	-0.6165721	-0.04950565	5.577017	3.588811	8.446394	10.848753	9.133602	9.6125965	10.01033	5.4729123	6.1125045	5.923827	0.8432654	3.3181472	1.7153423	1.7178557	1.7875874	-1.4276724	1.795934	3.836825	2.1773078	0.7826967	1.5707207	-0.30692437	0.46628797	3.844333	1.5748569	0.13946444	2.0360947	10.671567	5.7108765	5.2899933	11.180571	6.9867773	7.3794565	4.1656494	5.605446	10.468769	14.934414	8.853846	6.1348667	3.8898368	8.75126	12.094267	5.4704	8.0851	4.457424	11.864435
481	0.6934109	-5.8683095	-5.643157	-3.0509782	4.3719625	6.9646273	-9.264082	-10.175039	-17.330688	1.046654	4.4399667	5.6999135	-13.068573	-7.6265182	-4.248955	-0.17401972	-1.2500051	0.70256984	-11.780373	-16.040764	-9.686001	-12.824563	-9.268874	-2.029626	-13.432016	-15.053997	-14.924564	-12.303413	-9.776967	-3.5993826	2.1667998	-3.2088213	-7.346792	2.023941	2.3906982	7.8132815	-9.349571	-6.32339	-5.1507998	-5.675173	-5.9883804	-13.632051	-7.336356	-9.268099	-11.469351	-6.100691	-7.2387238	-7.879021	-2.9109843
482	-11.980421	-6.4594946	-13.755323	-17.695004	-13.17437	-8.802961	-12.496082	-11.21481	-8.851783	-14.274319	-9.806429	-9.874403	-10.924714	-2.09552	-0.2893649	2.6460562	0.25297147	-3.9653053	-1.0879769	-8.877619	-7.774047	-16.045689	-10.916148	-10.987064	-11.73864	-8.358698	-1.0089947	-5.298687	-4.558235	-3.504828	-4.2416954	-4.5891914	1.4541216	-7.8143463	-4.427425	-2.535264	-5.5479655	-6.3666224	-5.17441	1.9889033	0.057209283	0.22397071	-9.254509	-4.0157747	-2.681411	-4.509396	-8.318056	-12.543337	-3.6203046
484	21.473658	22.25384	9.04775	18.543032	21.062378	20.330542	1.8257896	14.0883465	16.72799	8.250188	9.240059	5.53944	15.389063	22.932577	23.902718	13.219862	24.62257	30.880676	24.3384	25.641735	18.859253	12.236391	15.6831455	23.740995	1.7685897	2.3928456	-2.3784013	18.247562	17.373047	12.889223	20.16065	17.35094	8.776281	-14.416976	-8.962463	-5.3655868	5.809207	5.0784874	1.9773953	-8.163329	-6.4667034	-11.580392	10.639811	10.916806	6.7180414	-5.5668297	-4.8673983	-5.517329	1.4130445
485	5.6471562	-7.812007	-10.178764	-4.915481	-0.80507517	-0.92492276	-11.3286495	-6.9319577	0.044904917	-1.7262988	-5.2187614	-4.412516	-0.6376012	-3.4596028	-4.013336	-4.5806026	-2.2754185	-5.771778	-3.824066	-7.4937	-11.080589	-8.926627	-8.7535305	-17.05797	-2.7914443	-2.1775985	-10.318924	1.5236094	-1.9592155	0.39206648	-4.077785	-2.587079	-2.063669	-9.653	-2.3270187	-5.277525	-13.456682	-8.662281	-4.787668	-0.56305623	1.1802814	-5.698703	-14.13895	-13.648667	-14.178925	-10.469811	-9.776016	-4.0241137	-14.697223
486	2.6263418	5.051476	7.2131133	13.075184	8.389721	4.4467463	0.88815194	6.968918	9.345556	3.9746222	9.989619	9.871787	11.710598	6.876274	3.223529	3.3665895	2.1261399	-2.1573815	18.089222	23.621159	20.592945	-4.504666	1.9749153	7.0695825	8.783033	10.245501	11.912296	9.926691	11.128522	13.344858	4.4979963	5.989341	3.100246	9.621103	14.664927	22.617283	24.563133	20.636972	19.867443	-1.805912	4.728147	7.3758564	13.835758	14.628187	8.492577	12.567892	11.475031	7.3693867	2.6355143
487	-9.363379	-10.756065	-9.902077	-12.410192	-16.628628	-14.789875	-3.7726705	5.109558	8.042197	-3.8696887	-7.255641	0.16616148	4.932671	-1.737942	-3.9710047	0.79869556	2.0999002	1.5178207	-4.388826	-9.478727	-6.3391104	2.7089055	0.018231004	12.690012	5.466625	1.5292659	3.4939737	0.8499054	9.972393	14.211685	-7.7244487	-8.119236	-0.4962781	-0.7719014	-1.5349218	-2.0813193	-5.2840886	-2.9118817	5.200753	-0.767034	-4.1793404	-9.241624	0.68234277	-6.0196295	1.3574032	5.6373296	5.241905	2.2477107	-9.793059
488	-10.235371	-7.3876905	-8.62179	-5.7247915	-0.59917754	3.1338348	-4.4868197	-6.440777	-5.933559	-5.814723	-8.374193	-3.3141108	-4.9962206	-4.2879953	-7.1641917	-4.4012966	-7.375656	-5.537043	3.4863997	5.709093	1.79666	6.911593	-2.2846198	-2.1369321	-1.7587655	-7.1365976	-13.14076	-0.7052927	-3.899241	-8.495684	-8.267497	-6.8616695	-8.8668785	-3.1510477	-6.8711653	-10.602923	-8.608948	-10.201448	-12.427808	-8.883236	-3.4576437	1.7501581	2.9979165	0.07338923	-3.2911372	-17.640665	-14.052984	-13.991421	-4.880098
489	-9.558892	-14.0113735	-16.426224	-1.6105195	-9.236043	-8.179174	-3.941691	-10.35199	-13.964534	-15.6252365	-20.398823	-26.236229	5.150629	-1.6594312	5.870461	0.5653771	7.9865823	15.389551	-13.747603	-17.226213	-17.103497	-10.342918	-14.013732	-15.866163	-4.012967	-5.354724	-4.0612125	-3.4928975	-3.3827157	-2.9657555	5.2302275	4.30559	-0.57468987	-2.9133494	-9.827753	-10.716931	-2.532259	7.1929865	2.9178288	1.2093676	6.0109687	13.405668	11.984295	17.417763	19.561028	11.550442	11.217358	0.8228233	-15.479118
490	11.987269	3.6845057	5.11801	-2.2548614	3.2449431	0.40920848	-15.807306	-11.868066	-5.1958795	10.44108	9.140875	1.1081426	3.0460722	7.4451165	15.4991255	4.5999784	8.867294	7.9371643	6.5965223	0.37820244	0.3021704	-4.02102	0.36767057	6.8292723	-5.985079	-10.775635	-10.278069	-7.2405243	0.39780134	-3.234335	11.253493	10.656311	4.419447	-14.157124	-9.880091	-8.4584675	14.957989	18.021042	17.854012	3.9447021	3.1856618	-1.5407777	-3.0387177	1.5399866	1.4479449	16.485203	17.495747	8.778465	9.641384
492	5.670553	1.6428031	-8.02293	4.716544	2.3180175	-4.0223255	9.662756	5.0576043	5.541833	-0.14891315	2.763341	-1.4611006	9.074383	10.688943	4.354385	10.261707	12.571488	9.400277	-13.369369	-9.1821165	-0.5712693	4.7794433	6.5639052	8.006501	-3.782188	3.3688629	5.1937566	16.82285	12.506025	7.9347944	-2.2002356	-6.1688657	-11.126484	-3.8922133	0.3626906	2.5601645	0.052734196	-1.3785777	0.3444524	6.414879	-2.4367337	-11.431097	7.9694576	-1.2793165	-5.499294	0.2803072	-2.2746935	-5.969919	-7.420452
493	-13.772314	-5.6321154	2.5644822	-0.601977	-5.6385527	-6.3674	0.36880505	3.2562122	-2.27993	-5.048131	-4.400181	-6.4450197	2.643796	6.346024	4.3573093	0.4847161	3.3159337	0.6044221	2.3839645	4.544582	-2.4997075	-4.7524548	-0.18997377	-2.5945606	-7.644809	-7.7508173	-8.258058	-0.85553575	-6.4676347	-13.796814	0.40369648	-6.118235	-14.209419	-9.53949	-13.235992	-8.74241	3.2587063	1.8701808	3.711151	-2.5117764	-3.4368243	-5.4887114	0.09994081	-3.4051278	-1.9159572	0.83839726	-5.4441786	-3.16676	-7.9900384
494	-10.987713	-9.159645	-6.2286367	-10.24075	-9.46086	-2.6039097	-17.529667	-17.389147	-16.403084	-16.20112	-13.307747	-14.237631	-5.939206	-9.616202	-8.975557	-10.205093	-11.838825	-8.050909	-7.1152763	-6.536909	-7.4102173	1.9629676	0.54324526	6.251215	-4.396735	3.823441	4.18974	1.447616	11.867802	12.056927	8.191278	15.920907	11.907017	2.110209	-0.3784548	-1.4190581	-4.2883167	-4.250394	-2.8712127	-1.4100219	-5.7915974	-9.899529	-3.1554847	-1.3553977	-0.54642427	-6.27577	-2.948933	2.4369404	0.35078144
496	1.6840454	0.2250432	1.6888262	7.288733	7.9218607	3.1503172	8.626557	11.352323	21.598932	-12.242386	-9.246107	-2.6449716	-11.757179	-12.736189	-6.864724	-1.8531353	0.6687267	3.352757	-5.2208905	7.7086935	7.44693	-3.7719092	1.4495397	13.778467	14.175264	22.54839	20.472393	7.6538415	10.545759	16.418205	-7.9483824	-4.840419	-1.8774953	5.9298515	7.5310955	6.4286785	0.28214356	6.0102224	-3.989143	11.735849	10.887512	18.533497	2.539386	0.54341465	1.2837808	15.2945385	7.7431736	-7.0657406	-11.967724
497	-3.143627	8.649435	16.548012	11.249915	9.3654995	7.413149	0.7481759	2.3811913	8.609404	3.650875	-0.14289677	-1.6851244	7.4206076	4.5478044	14.106849	-12.509016	0.7550248	8.870748	-11.380487	-12.167809	-3.672598	-10.49698	-5.186123	1.7629021	-6.6506143	-10.376256	-12.587633	-1.1030303	-11.281094	-14.673978	2.398489	-1.1439412	0.8651685	-0.5251869	-0.75651824	-2.118813	13.229338	19.871628	19.902435	17.856602	20.51209	16.33492	7.207836	7.67994	1.0010171	16.37672	14.310745	15.535159	8.589612
498	3.5302424	2.2120907	2.5860333	-4.153343	-5.351102	1.5324644	-5.4833775	-5.9343634	-4.0588655	0.43024993	0.18481195	3.7056322	3.534638	8.284332	6.452429	3.581602	13.563428	14.854644	7.948009	3.1491416	5.0741296	0.14374667	2.8620565	3.8407722	-1.2581562	0.18370748	7.3272576	1.732091	7.6094007	7.2018127	6.6874504	4.061432	-2.4938595	3.395831	4.5841794	0.8947632	-3.7954583	-1.9431082	1.9217931	-5.2323284	2.8743436	3.2219653	7.264844	2.6841812	-2.3463356	8.094713	3.391984	-1.585737	3.1657465
499	5.941431	-5.260832	-6.9235477	2.6940873	6.76383	12.111696	18.285809	13.643295	9.001341	14.068403	15.203096	14.137627	2.0773582	6.7428446	12.910595	10.359151	11.8476	15.535229	12.204251	12.149946	12.693692	-5.30914	-2.038663	3.3977752	5.8027678	0.5732954	0.083791435	20.360405	20.086014	22.64026	11.619518	11.630516	10.502344	-10.974129	-7.107123	-10.055254	-10.9415	-5.93071	-0.896138	9.395082	6.523871	-1.4894387	6.4582257	6.763586	-1.8914654	-7.4902325	-11.636155	-7.670949	-2.094576
500	2.5343583	4.638177	5.3722024	-1.2598051	-2.3407981	-2.269165	8.584923	8.641837	9.3926	-0.78637725	-10.821161	-18.719883	6.683391	4.6117306	2.9367082	9.441557	6.5625696	5.771615	-1.7407627	1.4519091	5.0319924	6.881303	-2.851311	-0.4479332	4.288316	4.4828854	9.818947	-2.081767	0.92265064	6.069536	6.3616486	6.754677	4.1017923	-6.8117714	-3.569385	-0.9253442	-2.4666986	-2.1528754	0.075303435	7.111206	6.2837043	5.88812	6.562996	6.766922	15.812004	0.11172435	-1.3946929	-7.542944	-6.443781
501	-8.376128	2.950406	5.7026305	7.7856693	9.459524	7.453609	-1.6139576	-1.3180825	4.049553	3.3534765	1.1794748	2.5738668	5.00778	-2.5661387	2.186417	-0.8472935	-4.467139	-3.7582328	-2.9079914	3.025653	6.6312647	6.9002724	3.279054	7.3175406	4.641102	4.9087195	8.688273	13.225891	9.4710045	1.6942142	4.37679	0.8355122	-0.54271317	7.583153	3.643395	3.2100797	-4.0631757	-0.2024217	0.34366578	4.78815	5.094212	8.333746	7.202383	6.875147	3.6494267	2.4856799	5.7012796	7.4587507	-4.2407274
502	-2.0699787	-5.7679305	-4.4949403	-12.45677	-16.248346	-16.068243	6.1668177	5.035833	6.0456176	18.56345	17.18779	10.455233	13.389654	17.713291	15.130645	-4.8982167	-1.3052475	0.8911535	-4.9396772	-6.833968	-10.02448	-5.3058987	-14.883263	-13.978689	4.379298	4.694748	3.0392432	-11.373484	-5.8432546	-7.422634	2.096541	0.042614102	-7.937426	7.523094	1.3113289	-2.9825373	-6.401348	-9.097214	-1.9877352	-5.996459	1.3982799	1.8643299	-6.2390766	-7.260854	-3.200243	-0.68648094	1.2584672	4.4188066	2.9651756
503	-12.687279	-11.323175	-11.15761	11.25642	9.6548	7.9617977	12.71275	12.709971	7.523011	0.109491944	6.841752	19.484198	14.629345	13.730974	2.9644728	19.848402	17.4855	10.065866	-3.413089	3.2783856	8.779186	6.9079165	7.5146513	1.0220034	3.6191056	1.9052418	-5.9636097	5.306702	10.991308	13.786068	2.3948483	0.37835896	-9.75494	-3.3783684	-1.7309415	-0.27520728	-0.14451218	-6.4156547	-8.012644	10.566683	13.847247	12.268267	-1.574386	-1.5133638	-1.3058673	-0.5009942	3.678259	-1.2554498	13.264796
504	4.546447	10.107286	6.590501	4.5399446	1.9569627	-1.5653596	6.745755	5.3066316	5.4277415	5.748494	8.166265	13.304447	14.811036	10.431099	6.8804693	14.767702	9.764394	5.1055636	-0.53146386	3.593394	6.5549498	-20.062613	-13.874717	-7.5767303	2.3758106	2.1182275	1.1653231	-3.262521	4.213768	5.5826964	11.494742	11.825304	13.730249	5.215561	3.8725061	5.522435	11.090805	11.057914	2.9576602	11.466627	9.32683	9.580286	11.042564	11.3171015	10.497543	16.23247	17.203808	20.447403	3.35611
506	-8.501793	10.450833	13.01326	-11.413711	-10.474516	-9.311176	8.128752	2.1506362	-2.7214837	-23.102615	-17.36248	-14.497446	-7.7338486	-11.199692	-17.703938	-4.746015	-8.378288	-11.402683	-5.2950697	-4.40946	-2.12447	-3.4291162	-4.889455	-0.20457599	-12.789833	-10.838398	-5.880272	-11.210002	-10.71266	-6.64765	-12.755827	-14.375062	-12.033414	-4.7203836	-2.854948	-1.6546144	0.5602259	-2.3185198	0.8229029	-13.883377	-13.579933	-17.379618	-8.843459	-6.9522057	-7.9574738	-5.074038	-7.71243	-5.8538184	-8.439331
507	14.122525	15.321913	9.802256	-0.81031525	-8.254069	-5.309112	13.763028	12.72695	14.104079	-0.6534683	1.6129754	3.275927	20.08873	13.542944	6.991474	-7.565091	-5.2904835	-2.80197	9.717295	14.053518	18.08329	-7.114912	-4.1932507	-5.952194	5.325305	1.8773893	-3.6060233	-0.22337064	-3.4555874	-3.8385081	12.263815	5.6952224	3.2777538	-1.4365838	-3.2929394	-1.8909727	-0.23710558	0.025610924	-0.8033975	-5.964958	-4.2152147	-4.757124	-3.2903533	-0.38488942	2.8474576	4.9007926	6.1509924	9.744903	27.683311
512	5.5154223	6.355759	7.799348	-6.980821	0.42517874	10.144502	-3.3854284	-2.7117424	-11.229496	1.0564054	8.242308	-1.4600921	-4.3132324	-8.676039	-22.253006	-6.351839	-5.4528832	4.1400576	-1.7111316	-6.805151	-16.556019	-15.138962	-16.03815	-19.814991	1.6296535	-0.19603342	4.075363	2.5413232	-3.7188609	-3.528527	1.439321	2.8075364	9.626453	-3.807184	0.071225405	0.42986947	-11.58621	-6.1077394	-2.1946638	-4.364071	-2.978148	2.2053418	-6.319977	-3.7215261	-4.9552794	-6.513433	-11.4123745	-8.664688	-4.6184087
513	-19.92461	-21.834816	-20.922585	-7.2978497	-14.672277	-13.370682	-8.793439	-13.686632	-10.58378	0.052572995	-3.561567	-0.34560022	-7.7300925	-8.555806	-2.2565465	-2.6923628	-9.823735	-4.31526	-4.2452097	-14.080162	-16.273916	14.77429	6.684041	9.988167	-14.970842	-16.370808	-11.052938	-12.646967	-21.019966	-16.965744	-19.15578	-22.645363	-11.09602	13.183213	13.355066	16.329266	-7.1101704	-6.0760403	-4.779956	-8.617113	-9.105196	-6.898358	4.0984726	4.018724	9.3286	5.754635	11.357183	15.829411	-16.487797
514	0.1542033	6.0651455	0.39016837	-3.4005504	-0.34284973	-6.4046307	-0.14338216	6.751795	15.949587	17.236828	14.770472	14.453114	0.6111654	3.071475	2.1603487	7.1115885	16.777855	27.821842	0.10302972	-0.57109696	-2.8526306	-6.907875	-5.0594864	-2.9956756	9.198917	10.181187	11.870007	4.3289356	7.911475	13.895071	3.6624122	3.9742723	3.619907	6.26587	10.476636	10.642584	5.335807	2.2434886	8.342882	14.306769	16.601059	14.639756	2.8453836	5.883848	7.14599	7.3185453	7.4974895	11.574476	4.06804
515	-3.8748133	-6.079981	-5.1660347	-5.9247437	-8.278418	-12.23106	-8.091696	-3.6247826	5.4056854	-14.855094	-3.6552224	2.950323	6.5002956	-2.5639696	-3.175333	-11.023029	-11.283677	-5.3431377	13.162565	6.0603466	-8.372543	-11.116615	-14.60828	-14.080557	-10.645184	-10.004913	-4.9805813	-5.457694	-6.940097	-5.0394154	-6.921764	-2.3660455	0.27380532	-10.855694	-14.255697	-16.381382	-5.209674	-9.068064	-6.843161	-0.07312985	-6.0971074	-10.935432	-8.148254	-1.4503944	4.519678	-5.7697473	-8.32674	-3.2053018	-0.6749231
518	7.5548954	0.38510457	1.9252591	-4.8789396	-2.9776075	2.1699567	-1.5529941	-5.787547	-10.280326	2.5606723	2.956033	11.603157	-0.18810594	1.20813	2.9771552	-0.7545823	1.3603616	1.8606794	-3.7720504	-6.262866	-4.0358963	16.661564	13.775821	-1.2885774	5.0522323	8.479797	6.485769	-6.0112505	-3.6574986	3.115673	-3.3540497	-3.3889713	-3.345306	-11.44125	-7.712765	-7.1659536	-1.1651009	-6.91968	-12.217098	-9.936127	-4.290392	-8.413685	0.07082851	-0.75960755	-1.813881	4.294157	5.010315	6.5364075	2.562193
519	-0.05686927	-3.0855358	-6.038558	7.5106845	-0.25887996	-7.668872	-7.0832396	-2.636246	1.1382899	4.6957192	5.362731	-0.92320055	3.874699	1.3590708	4.5575905	1.0057924	-8.295238	-15.057608	10.816809	8.754684	6.6205773	-5.4748363	-8.157612	-0.7638965	-4.568344	3.2950034	3.851777	-3.7400331	5.204859	4.023609	5.2910357	13.04413	11.615735	-0.52082753	-4.4766073	-10.755651	1.2315252	2.703752	2.4658308	4.5626736	2.2040544	-2.4176106	2.9945052	9.879597	5.1397724	-11.581087	-3.2708635	4.558378	-7.445882
520	19.50939	14.647755	11.523821	22.617584	19.655346	12.716006	17.687122	12.003991	5.0008354	6.0771065	8.182121	6.529974	7.2250156	11.067028	8.404925	5.93067	7.542882	5.4537907	5.3531704	10.558677	5.791898	7.493023	11.316453	10.116724	7.6250305	2.2993698	1.0968153	11.231304	6.701111	8.422093	18.32413	24.428558	22.14077	-7.227355	-8.573259	-10.02397	-13.998327	-13.440409	-12.16375	1.635303	2.779586	2.4818761	-4.9502616	-8.693901	-11.672619	7.9315653	12.133161	10.133754	18.305752
521	2.2948406	7.362559	-1.3462379	0.18247676	-1.5043194	-3.5722332	3.1370003	2.895988	7.668371	8.688579	2.1128817	1.2513957	2.2231584	-1.2415545	-5.0039997	6.2081623	4.270269	7.659559	12.040611	11.727074	15.26647	-12.415323	-9.397554	-10.639865	-10.845589	-14.15879	-15.118555	-1.550727	-1.9839475	-5.190818	-1.2105184	-2.5100842	-8.1775	4.1731367	0.08063722	4.5505476	-13.72653	-7.5026016	-2.251342	0.8721237	1.3766391	-4.2790937	-24.433874	-18.323298	-17.282787	5.9910393	5.588768	5.0348377	-3.6295774
522	-11.651094	-7.3240776	-9.290433	-2.9616284	-4.116284	-9.803448	-5.735997	-4.9398174	-1.5364205	7.6353035	8.385473	16.232744	-7.419446	-9.144738	-6.900034	-4.6003413	-4.2759857	0.99008656	7.3345804	2.9047296	3.4414368	5.008191	5.3766603	9.926965	3.9026465	9.43955	13.69487	19.563667	23.509779	19.005096	-9.193426	-5.070552	-2.002087	-23.234459	-14.627622	-10.179092	2.9177213	5.683238	12.991221	-1.344979	-2.7686045	-4.771221	-9.784687	-6.5259485	-3.3274822	-4.7454624	1.5697694	-2.4032114	7.8897734
523	1.8680267	0.021817625	0.92638516	4.473882	6.060563	6.7173586	1.4571884	0.028321907	-0.5663042	-3.9019587	2.515717	11.500323	8.729315	4.9595957	-0.6567463	2.088179	4.6243963	7.72408	14.987015	15.392499	8.948345	9.999654	3.722027	3.80178	6.7339716	10.8316965	12.075697	1.9421475	0.6258657	-5.2752857	2.5910454	2.0850043	2.1674862	-3.073835	2.4853182	0.6822991	-1.0343101	-9.59912	-10.140145	-6.9889617	-1.0758867	3.4424837	13.98498	5.716611	1.3947667	5.103201	4.4094944	3.4547253	-4.7007585
524	6.6761503	12.009019	17.586746	11.271465	13.570877	13.027899	20.299465	16.02226	11.601377	13.075562	8.366192	4.3370485	18.593822	18.002478	16.765451	6.3232107	6.4430604	9.247798	11.174728	11.884018	7.2018747	11.750334	14.403856	18.879591	4.6728325	6.6427703	4.521263	7.140478	5.177471	8.934327	4.340383	5.468149	7.4161367	-0.8175207	-0.12437785	-2.0119596	12.911159	12.9279175	10.18756	2.090486	8.30731	7.847455	9.319904	10.084074	8.381617	2.9183736	2.749362	8.534571	12.086311
525	-7.327586	-3.970955	7.231144	3.0161436	2.0430942	2.514377	8.302964	-2.269096	-10.853239	-0.9377405	2.991774	8.646711	2.32395	2.0641298	-4.0064254	-3.1372516	1.3792082	-1.4719026	16.638222	17.498878	10.555893	-9.548523	-0.8840864	7.6941023	3.0253568	4.402075	5.344643	13.166611	7.828389	-2.6838052	-4.564892	-9.440221	-6.4254794	0.7142786	-0.11452776	-0.9406431	4.917921	6.815316	6.942819	11.090244	17.792301	20.011044	-19.61038	-15.487328	-17.192688	7.8157825	8.923738	3.8747058	6.2068653
527	0.8683099	-0.25826788	-2.4721456	-4.0110416	8.174629	11.797819	-3.8212752	-0.22532243	-4.419535	1.158915	-1.7201966	-1.7914606	19.66996	13.547636	6.721966	13.032064	14.078287	19.459877	12.49605	10.4767475	6.710599	8.884184	14.240003	24.184124	-1.3622571	0.3029179	3.4510188	8.266336	8.266497	2.731952	4.528141	4.0897036	-1.9133328	1.3701099	4.3267813	9.068739	-4.076702	0.4837312	10.04783	-10.147955	1.2504735	7.5534215	1.0577235	3.1969209	6.1034274	-0.009092271	2.3464937	1.1508119	-5.5498133
529	1.5847542	10.524973	15.274149	-3.589552	-3.7177253	-0.3177448	21.097523	19.686508	13.195194	19.967642	20.29391	15.329147	13.160675	18.946035	14.408015	10.946007	8.993309	8.679137	15.612268	20.662327	22.75428	-1.8689169	8.245504	1.4681422	15.384162	13.773493	5.089939	9.812527	10.871536	8.716129	10.0774765	12.846544	10.016298	2.27383	4.101074	4.9211745	11.749414	13.572919	7.407665	4.9286623	10.324186	20.91672	19.720211	17.433624	18.95853	13.573334	11.643749	4.787758	5.9665823
530	15.053953	6.972577	4.5593004	-11.8854065	-12.051783	-15.112921	-1.9225292	-11.098161	-10.625342	-8.589211	-7.4364176	-7.7340536	-7.5939236	-5.3973174	-2.7010813	-12.283073	-13.6478195	-15.047104	-11.042261	-9.674493	-14.846591	-14.878431	-20.15623	-19.35646	-0.26983547	-3.8950455	-3.6966336	0.3952884	2.0373774	4.059256	-1.1599233	-2.7548158	1.5195701	-7.7684298	-9.004247	-10.280446	-7.713055	-1.2116339	2.12397	9.117083	15.198568	16.668554	-9.655435	-6.65821	-4.4034576	3.0410619	2.4944305	7.274169	9.862967
535	-13.913584	-11.043353	-9.096604	3.937732	9.502848	9.594141	4.3568454	3.2853837	3.034731	-0.701056	5.0212107	2.9732146	4.528703	1.1994936	4.9427347	15.577415	12.451094	12.669236	10.06962	13.287134	13.541361	11.259902	7.846115	11.719131	12.6302185	8.953342	4.925795	-13.712246	-13.255327	-14.869932	2.4364896	2.2859035	4.6786575	-0.57013667	2.061624	2.9762971	-7.3224306	-9.376581	-10.627663	3.023466	1.9306562	1.8242874	2.3593733	3.2131996	-0.7509831	0.6768768	-0.6144176	2.1980598	9.727367
536	3.913155	4.529327	6.5274496	-11.107251	-8.964895	-6.221716	8.948614	0.51831883	-8.666636	-2.0217311	-3.2751806	-2.1767771	5.2332745	3.39013	2.2895327	-6.393467	0.342771	0.38632137	7.141002	12.871415	11.655178	7.618857	9.487362	5.898391	1.1016566	-6.16495	-3.553971	-6.85129	-8.628525	-7.7621536	5.49145	3.406115	7.1157436	-1.7299073	-2.547924	2.628484	12.127472	10.12801	11.7324505	7.891464	9.639902	7.6061397	-17.607666	-14.93461	-15.976183	2.7394295	1.4652432	-1.5321308	10.376101
537	-1.0956817	0.5646399	3.038168	-5.862728	0.25378075	3.5744333	4.3888755	6.4679317	5.9027777	-3.3152514	-6.9770403	-3.1624584	9.826619	0.06965622	-4.8307295	4.0667663	4.0628185	-1.0058382	5.2109423	3.9773138	7.227537	5.753086	9.495735	2.1741838	11.882347	5.9110885	3.7209961	3.2443056	3.4983163	0.07142299	15.866781	11.922216	6.5682254	-0.2460421	2.1248777	-7.0845385	5.462439	-0.92792493	-7.8538227	1.316792	4.585958	4.5849414	1.7200949	4.0285845	4.523773	11.348444	8.632599	12.670559	6.347744
540	6.4494753	8.868307	11.552268	13.96393	14.632608	15.664028	-0.70119953	5.277977	6.653334	3.4075103	8.277266	6.460314	-1.2635274	6.934549	9.16748	7.422382	12.350101	20.669044	7.1080337	8.343741	15.355219	14.910063	12.442011	9.232648	2.8795276	4.854957	9.458833	-8.592766	-4.622716	-6.438357	5.1149464	5.811253	3.688634	-3.0809214	0.2871676	4.2269144	-3.7357178	-5.6368456	-5.8063073	-8.411315	-6.021462	-0.55863595	3.188074	8.034302	12.01845	5.525375	2.8305633	2.5009146	15.808569
544	-1.076901	-0.033330023	-3.0964594	-2.8514743	-4.9145465	-5.994055	-3.3564565	2.3782861	5.1888866	17.273535	13.179686	15.52474	11.91349	16.288559	15.195647	-5.355674	-2.465811	-1.4633436	10.558227	7.7060685	7.960512	3.1979203	-1.2639296	1.346695	5.1922126	0.30338007	-3.0838625	22.536354	18.713728	8.113427	-6.3392296	-6.5594134	-8.917486	11.997832	17.323605	15.872467	-6.7367806	-8.551738	-4.292917	8.2989235	6.1799045	3.4448707	2.9934108	-3.9883075	-1.9541547	1.5591581	4.421054	-0.79907954	-2.9520137
547	5.275817	4.6101274	6.981387	10.77999	5.4171944	10.253752	-8.436235	-14.958971	-12.593464	0.17167407	-1.6998622	-0.83762604	-0.13847221	-6.5751677	-6.74454	-2.790176	-5.4834146	-17.388275	-7.0609593	-0.2845959	4.649223	8.166343	10.168667	14.88435	-0.95366913	-5.6351457	-5.41551	-18.683949	-17.676716	-10.920263	-14.544991	-18.882158	-14.924065	-16.163027	-20.463966	-21.512417	-10.5708	-11.309645	-12.309156	-27.15644	-23.477734	-15.3271675	7.757856	7.46475	1.6691931	-5.972827	-8.892755	-7.198895	-20.725616
550	-6.080612	-8.722544	-7.491767	12.47494	6.545896	3.6490133	-8.240657	-12.122656	-16.638538	-0.46386284	2.769701	8.091866	-2.1184874	3.7771573	7.7756724	-2.6395226	-0.925401	1.9175527	-2.357051	3.0362606	1.1649405	-4.433294	-0.38206816	5.6516013	-6.6585264	-3.729033	-0.7461508	8.87808	6.509732	-0.6220267	0.24340594	-4.9643593	-4.532282	-18.502064	-8.741623	-9.214034	-1.9114041	-3.3117108	-3.0531402	-8.69595	-8.30551	0.8587631	4.641433	5.8781633	5.4335833	0.9333364	-0.41510266	6.450614	-9.929836
551	13.38204	12.462451	4.441087	6.1406794	11.089628	16.970886	9.094328	4.8458157	0.81005657	-9.441037	-2.4634624	4.0831795	7.8624816	3.9538398	-0.47643656	19.24126	14.923966	4.655038	19.963022	15.424153	8.848139	-3.4720283	-3.0128107	-0.7564183	12.828764	6.7576323	-0.9302255	-4.6759834	-0.94831705	-2.1657162	-9.157164	-6.4750633	0.22567366	-3.62656	-6.4649687	-9.505825	-18.308989	-14.409931	-11.165035	5.7635975	4.2046213	0.89316636	5.7784805	6.734073	8.074947	-1.0452884	-3.2062135	-1.8007923	9.864635
554	-3.8858962	-8.844482	-6.683017	2.4557443	-3.3287983	-1.264895	-7.2698326	-7.954915	-10.041068	-8.247165	-7.3026958	-3.574654	-2.632284	-9.257372	-13.916045	0.2998316	-5.724283	-12.600016	-8.52483	-9.9422655	-10.848386	-3.2336702	-10.378975	-9.921884	0.5178616	-7.4337683	-7.7663383	-11.071055	-11.462936	-2.1061704	-13.469452	-13.390154	-4.4911976	-15.048883	-18.868	-15.513956	-15.462568	-15.038441	-9.261729	-12.880024	-16.454578	-14.199995	-6.6036873	-12.127921	-10.580433	-13.327404	-12.260431	-11.876883	-6.4383297
555	4.7827497	2.172152	2.8916936	4.7440443	4.0533123	6.809677	1.4539887	3.0900617	-0.257009	16.956398	9.663605	5.460327	3.7237804	6.946988	11.528648	6.3085594	9.029002	10.559364	10.60277	11.113916	4.446494	11.586293	2.1096637	2.9051235	4.1538444	6.5382547	4.146745	-7.197296	-4.421255	0.14648485	3.7778816	6.748171	10.237693	11.31467	7.0802073	9.734947	3.112737	1.1188899	-1.8893459	11.036936	12.010677	11.370098	8.133602	9.821825	9.068053	9.833621	10.838655	12.030125	-1.4163647
556	22.594881	25.916977	21.948147	17.702448	28.509909	22.906792	30.457859	28.682095	19.319084	8.148323	18.682024	19.114765	14.896105	15.449228	4.8531737	28.245987	32.231476	25.22503	11.447439	10.610489	5.2199054	31.07558	37.71937	28.150438	18.427258	13.830174	4.7051835	14.481497	14.779766	8.038471	24.69093	29.989338	28.256424	43.592953	46.21397	35.58293	33.05984	24.51151	18.541365	43.095646	35.903885	29.769318	8.864731	13.779898	12.377689	38.16983	37.907288	34.09379	22.242662
558	-0.7340004	-1.732862	-3.6324108	0.12607004	3.9291353	3.179524	12.371522	17.727041	18.824657	9.776245	11.971425	8.122742	10.909075	15.88313	13.337746	-0.49621972	4.696954	10.288271	3.1069622	-1.6323278	-2.4485555	3.367235	1.6660945	1.7946662	-1.3855194	-7.066604	-9.299358	8.648539	10.705474	12.472881	0.54994524	2.7849278	-9.430806	10.346563	9.940388	13.474054	1.059179	-3.648507	2.2925966	-6.3217344	-17.186893	-14.999544	-16.907654	-18.291225	-16.099674	2.9368536	-1.0359639	-3.444375	-17.846167
560	2.4310026	2.5090048	1.8124825	5.8482533	2.8080878	3.377204	3.0274472	6.506641	5.3800526	-12.0524845	-2.4901583	3.0581665	3.727563	6.242884	2.8699608	14.308023	17.982292	20.349327	5.366655	1.600779	-9.4206915	-5.2089663	-7.0662565	-2.5688004	-8.276347	-7.1088724	-5.804203	2.217279	-2.419517	1.7388282	7.0168486	2.6262383	-7.555468	-3.5082202	0.97475135	2.9078753	-2.6014152	-2.6043813	5.4367905	-9.089161	-5.7228765	-8.618231	2.3308256	8.857129	8.569903	0.5553879	2.3854837	6.489893	5.343585
561	-3.500443	-0.9687607	-0.31183374	9.1077795	8.402461	6.9011817	5.487789	1.1290696	-6.849885	8.194883	6.213206	-0.32629284	-11.051207	-6.0122614	-2.604023	5.792551	11.2167225	18.088387	3.5954459	9.291847	3.8290305	2.7598512	-0.022663116	3.8947117	-10.521732	-2.7760808	-1.6973665	-6.7473936	-5.5085487	-2.8214977	-3.852611	-6.112884	-6.798789	2.534327	5.127081	7.2885094	-0.45070946	1.2841011	5.9371376	-2.115119	-1.8557572	-3.5609484	-4.669441	-3.492089	-6.6460614	7.1680293	9.252071	13.141035	3.5599568
564	7.2876606	7.2926254	3.1081438	-1.6311144	5.5131907	6.2587976	7.916766	8.661118	-0.12733811	9.331404	10.339233	12.316688	2.951557	-1.6285912	-5.6892047	-1.3496442	-5.4111433	-1.5939791	-8.30843	-6.6960416	-9.291927	25.12194	28.957008	27.921402	30.012327	25.149351	16.026148	16.942923	19.449085	19.731327	16.669014	16.02313	9.988242	0.60616934	2.0505083	-2.619925	9.855036	14.610138	10.120913	11.537283	12.252322	11.296073	6.7059765	11.626766	23.580812	9.331686	14.518368	18.292223	3.365829
565	-2.8803763	-1.460396	-7.0835466	-9.860019	-3.1567442	1.4637225	-2.5109465	-6.365568	-3.319991	-8.848326	-11.530592	-9.942144	-16.386978	-15.560496	-12.873761	9.679686	6.8347406	0.098487794	-15.45554	-16.882763	-19.590158	5.3960304	5.4390526	6.345983	-13.211811	-13.4519615	-10.690722	3.8315053	-0.07455075	-4.7920265	2.3077807	6.611907	10.437845	15.744947	14.978037	12.302378	4.7726574	7.754771	13.064642	4.747245	4.174985	4.856675	2.7766426	3.5675318	-1.9724288	-0.23551095	-3.062161	-5.60975	0.87021464
568	-1.9507296	-3.3216567	-1.3465583	5.049893	6.9792514	4.96923	-9.021868	-2.1892753	2.3847597	0.42314553	1.335201	10.052107	-0.574694	-0.4435104	4.960911	6.252516	2.5852008	0.96013874	-12.348255	-11.245398	-0.8938302	-11.892138	-2.708171	-2.639493	5.44637	2.8360107	1.0125859	11.468172	3.1437101	-0.76149935	-3.9317935	-4.0178185	-3.7122014	-3.1571724	-3.4660025	-0.20535806	0.12285933	5.062697	13.414106	2.5282226	1.1822534	2.0951397	2.78203	2.9445865	1.0428355	3.452178	6.666563	3.1384923	4.5937853
574	-13.624491	-15.795046	-14.24833	-14.816639	-15.3311615	-11.673349	-5.8951797	-6.21128	-7.9041295	-3.4154756	-5.0074687	-2.0080612	-8.321723	-13.5518	-10.152891	-1.5740106	-1.7037702	-3.6977997	-5.45395	-1.9065925	-5.28207	6.1048794	1.060386	-0.9769497	-9.865118	-15.349733	-9.234986	-4.0118403	-1.354477	6.0660686	-14.734637	-10.99494	-5.0780754	3.0193584	-10.362051	-16.044233	-6.0650735	-3.6105692	2.5824409	-11.400898	-12.344444	-8.542486	-16.513931	-5.5705304	2.4997542	-9.916754	-7.7926893	-8.771519	-9.912279
577	11.319458	12.292009	6.829364	-3.73489	-8.298406	-17.116734	-7.284362	-12.288559	-12.426228	-12.393486	-6.061697	-6.2223325	-6.566655	-9.163239	-11.828008	0.8584073	2.995325	-3.4075437	4.101883	1.4907378	4.0917063	-1.1791501	-0.5844777	-3.0379348	5.435754	0.92257446	3.9423199	4.984318	5.0245237	4.6004786	-4.372353	-6.262549	-6.665533	-10.019684	-4.2515492	-3.826738	-5.186037	5.0459576	10.3287945	-12.913475	-8.158337	-1.250111	0.6630838	1.0180045	4.289031	23.679758	20.530975	12.13785	13.437416
579	-5.1858277	9.952808	10.013563	11.83708	17.761375	17.09632	18.384861	18.112865	4.706648	17.069725	14.266052	7.3124046	25.862251	28.011646	15.675285	18.467274	14.598754	10.839577	5.1971025	16.225658	21.401596	4.8799257	6.4961967	6.026481	6.0285006	14.230166	10.267322	12.937671	13.736679	12.145268	3.3473177	12.432346	13.025208	21.818138	18.729052	1.7237668	24.958452	19.023026	12.968885	13.291743	15.041958	5.173004	16.230927	22.028652	16.041588	3.0269608	11.870443	15.830788	8.703228
580	0.49515772	-1.7646277	-0.3175273	-6.418991	-7.8179784	-6.4017134	-1.3275261	-6.150734	-3.9166439	11.997969	12.417577	8.275477	17.953964	20.736328	23.178017	3.172114	1.2741969	-4.127844	-9.994432	-8.681048	-3.3129542	-3.4617963	-5.389859	-10.270918	1.4671086	-6.0383964	-11.342947	-5.0486097	-5.6932173	-6.830514	-8.411232	-6.540293	-6.41839	-9.732703	-15.929235	-22.395308	-15.111996	-17.122356	-9.634597	-4.489328	-3.283515	-10.532124	2.4661183	-1.9546783	-11.393422	-9.452573	-9.618145	-5.468445	-5.154024
581	9.552667	17.65044	14.021158	1.4046618	8.55261	14.3621435	7.6741004	17.43319	25.074242	8.055685	2.2601707	1.5592949	6.4418917	15.56076	14.803366	9.284681	16.441689	12.502586	-5.0738864	5.2193136	10.603076	-6.2661066	2.409633	6.0761404	6.953665	12.709187	13.398416	11.339075	6.079818	-0.7339405	23.510845	8.528003	4.718334	-1.0636911	8.655283	6.8950343	-8.024942	2.2206311	8.321575	10.059087	14.2278	15.795826	2.4879842	2.374372	-5.3659625	8.368849	9.694125	3.5245502	-7.1165257
582	-12.078344	-13.274126	-15.59028	-6.0020504	-7.089926	-1.8736823	5.7732587	7.930211	16.363926	-3.1721506	-6.4334116	-6.7074404	-0.9254127	-3.8027143	-4.3055477	-4.528405	-10.724817	-9.623426	4.944063	2.1432772	-0.3416622	2.2418675	1.3652835	-3.2205555	-11.331226	-6.733592	-2.8067534	-3.9619105	-4.6109414	-3.0141914	6.4919386	3.8720832	0.1896753	5.340686	7.034487	12.805526	5.394161	4.5719357	4.61166	11.887775	10.868987	7.889044	7.2614517	18.163578	17.014366	1.9415653	5.1965675	9.787384	10.625298
584	-8.075065	-8.378828	-6.9326077	-5.8567495	-5.881089	-4.6545215	-4.1098413	-4.0387797	-6.5739746	-12.679426	-5.1641903	2.5880284	-2.4732552	1.0931668	5.970989	-5.439841	-8.863888	-9.800816	-3.390728	-8.453465	-17.972397	0.5193589	-3.6798499	-9.798152	-7.204157	-7.350468	-1.4574913	2.8265712	4.483797	0.5571337	-13.348136	-15.021652	-9.3128605	-13.140257	-14.955767	-11.585196	-14.89842	-13.850897	-11.545242	-8.494003	-8.371391	-12.2784	-10.332441	-7.171092	-12.189022	-8.618034	-2.7948895	-6.843439	-13.191243
585	-19.57972	-18.621132	-11.344557	-7.464169	-13.788104	-7.2419844	-11.231161	-15.097911	-10.452732	-8.277427	-13.971964	-3.9842482	-11.583742	-8.087515	-5.861656	-21.661236	-26.846615	-23.577843	-0.95863676	0.45770228	-3.2243302	9.591797	3.0632148	6.0244174	-23.247776	-19.488708	-16.985395	-23.473232	-16.667969	-10.680136	-16.624847	-17.131458	-17.555424	11.4922085	4.795847	5.6154127	-5.0254793	-0.25368243	5.27586	-3.699864	-1.5224445	3.5966747	-12.038916	-23.162182	-23.685295	3.663317	1.7435733	1.5039903	-4.7847633
586	-3.6516633	-6.064817	-4.7661314	0.9827923	4.438061	7.2411942	-0.3403172	7.663899	10.430033	2.179546	6.968524	8.558709	12.399954	13.991169	17.39786	-10.16626	-6.974228	-2.0176735	-7.858195	-3.2024138	0.7420609	2.3328116	2.3882446	1.050102	-12.483696	-12.097797	-1.4937017	-6.3914056	-8.326889	-6.6178484	4.439761	6.0819182	2.8026657	-8.680688	-7.7307777	-0.8113551	-2.7436986	0.29763108	-1.0293632	13.092705	8.919839	0.7884927	-3.001844	3.168488	3.4201326	-5.009204	-1.076977	4.635718	-18.709904
591	-14.451931	-21.76607	-21.296993	-14.76042	-12.942673	-10.58761	0.13973038	-6.780916	-4.6617517	-0.33686256	-2.8429127	-14.137951	-10.836609	-6.485037	0.21708858	-16.814966	-14.925695	-12.959297	-30.742062	-29.506142	-15.278722	-29.0373	-28.887836	-28.540548	10.174019	-4.1892934	-10.32196	-20.768772	-24.232363	-24.863209	-20.713932	-26.452349	-28.602215	-10.7862835	-18.015636	-20.863087	-8.82686	-9.554687	-7.450348	-7.9921236	-12.473701	-6.4092665	-6.987129	-11.825919	-6.443613	-23.919535	-24.101667	-22.457178	-12.891069
592	-16.171598	-8.436805	-10.030261	-5.3783665	1.374146	-3.8507705	-7.8641148	-1.0679386	2.862713	-1.318825	-0.01634276	-2.174994	-1.8026278	-0.39780855	-1.9132155	-14.473436	-14.434825	-12.636096	-4.1957917	2.1881838	-3.3754992	-18.792152	-17.602734	-18.086452	-12.775217	-6.733013	-8.311569	-17.223387	-20.921017	-18.302876	-21.229038	-10.195073	-9.976528	17.885796	16.892769	18.292149	10.659725	15.739592	13.9954605	8.8260975	15.100529	11.193228	5.2021246	15.1303215	11.866848	-0.88472176	6.006174	17.030508	15.398285
594	5.6912546	11.124147	12.845737	4.9071255	13.546255	18.764896	35.72338	20.210304	8.679428	10.664068	8.775392	12.346897	-1.7590234	-3.3651595	-5.3399267	-4.4531975	1.7302616	4.7340107	-0.7076653	-0.39726847	3.0759268	6.5331373	7.791667	6.296279	-0.34083438	-5.7595816	-2.5790553	9.719793	0.10814804	-7.060059	-17.924011	-11.328573	-2.5117528	12.978697	10.122735	6.001619	9.400845	14.749348	12.803101	6.0984197	-0.48834598	-5.719342	6.7464867	12.240289	11.726528	1.369384	0.095834404	0.19696939	-3.1509414
597	12.118452	9.2724495	7.847951	-19.586678	-22.193924	-17.060799	-12.887312	-12.868656	-7.023542	-16.759153	-22.751701	-27.861305	2.2591648	-0.5808518	-7.165962	-4.7857513	-3.3840208	-4.3409514	5.426155	3.5457962	6.1571403	-1.0964932	-7.6488523	-7.7760115	-10.810122	-8.65423	-7.306782	-10.840595	-8.250671	0.60460323	-13.929867	-6.937446	-4.7866783	-6.0986834	-2.7221072	0.58895385	5.4201574	1.0109828	-5.469699	6.4327	4.3851833	5.126834	0.36598966	0.702491	-3.691092	-11.767494	-13.86398	-16.820366	-5.121315
598	-1.3262851	-2.284402	-2.3281226	-5.6795225	-6.7440495	-11.559488	-9.381739	-5.326829	-3.5565987	-10.471433	-11.408393	-11.207327	-6.1464314	-7.7682915	-9.163591	6.260749	4.6498117	3.3443573	-1.1607656	1.188624	-2.755334	6.719828	11.228695	1.5424333	6.422436	14.4872055	3.6470828	5.720256	4.1366086	-5.9121847	4.9550953	6.5614796	-0.8192569	-0.8058239	3.9882338	3.9301217	3.7043576	3.9212976	-2.451147	-0.44271567	3.4788609	-0.5663259	-1.0534527	1.0961175	-0.23307943	3.4933925	0.7852664	-4.0791483	1.1210773
600	3.1941533	9.166183	10.744029	-2.472397	1.2088854	3.140469	31.245775	39.887383	42.396965	7.505402	7.026374	3.4354706	16.94032	18.257019	12.774908	13.060324	18.67743	9.08198	-7.105135	-4.3642044	-3.7592864	-17.72212	-17.546747	-14.039375	-2.9201503	-0.57734746	-2.2421293	1.9456661	-1.8755791	-2.2865243	-14.069857	-16.611067	-16.124044	5.02081	5.835986	3.785589	10.729711	16.158342	16.42638	7.9993744	6.4303637	-2.0730455	4.247079	7.731186	7.6286583	-1.1016566	-2.7195134	-5.6507845	-7.2703295
605	0.5387596	0.26137716	6.783392	2.269749	2.1217198	6.490386	-9.75308	-17.74665	-16.039648	-10.940464	-12.784311	-9.63673	-5.978586	-3.3917346	2.680069	-5.446415	-3.0741181	-4.4329586	-15.239822	-23.545551	-23.28202	-7.4705467	-8.243789	-15.672401	-4.8273683	-7.427452	-0.73476154	-6.5019855	-1.2998866	-2.0381505	-12.559651	-11.790838	-12.776281	-10.681883	-5.4866114	1.2797481	4.8725615	-0.6691164	-5.8345823	12.551842	4.5254574	-1.9209628	-4.5748186	-14.958359	-21.65739	-12.59828	-9.528532	-15.938341	0.36630267
606	-4.9538975	-6.788698	-0.6424065	-10.840554	-6.764084	2.7277768	-5.2081037	-7.954514	-5.7419806	17.324757	10.689341	10.926744	11.539566	7.7910547	13.539368	2.2662792	-2.1119967	3.371293	0.8905255	-1.0005218	1.326049	12.732143	6.2276545	7.0920267	-2.66123	-7.2521343	-7.5066147	-3.366788	-2.8806317	1.2026689	-1.2481295	-0.84926033	0.7843132	6.1587725	-0.9114585	1.873394	-6.2811685	-0.098158	-1.6440659	-3.5667653	-3.9617364	-1.233835	3.5650892	4.2147317	7.0666018	7.0486336	5.482683	4.2363157	1.5065808
607	-7.2554984	-7.971831	-12.386525	1.0092685	-0.2782899	7.26867	-9.949039	-14.037884	-11.618541	-2.970903	-7.286885	-6.0720778	2.2010593	-7.160389	-3.9682488	-10.15169	-8.428534	-8.246602	-1.5650804	-4.05134	-3.908249	-5.7689233	-3.0175877	3.3515887	-3.335504	-7.520121	-8.783737	0.71255916	2.9890885	5.4704895	-2.1190622	-7.832316	-7.3101006	3.5661845	-3.1122491	-3.8275652	-15.143082	-15.896084	-22.22002	-6.3228207	-11.125665	-5.209261	-2.205461	-2.5061646	-0.69441086	-8.658135	-9.186491	-6.344774	-13.714814
608	-3.2105603	-1.7928485	-3.4070165	8.58814	5.865732	4.5041595	-7.3794613	-4.954462	-5.2369165	7.2686234	9.051812	12.284605	5.900096	-1.0559216	-5.854901	2.0507476	0.21386075	0.44595477	-2.0902762	-2.2656946	0.1350807	1.9366252	-2.3547392	-0.15172495	-4.5558453	-5.4285975	3.988905	5.409027	0.018040687	-2.245891	-4.2598524	-9.214876	-4.051588	6.3646355	8.45475	12.845677	3.4226797	2.1575367	0.017225176	0.99777615	5.467912	7.8126335	7.7545433	5.7747	1.4014113	-6.08083	-4.7014217	0.6226823	-11.773939
609	5.2789545	5.3473625	4.516361	7.460156	10.109524	1.3082925	2.446951	5.300151	5.6353245	13.299164	18.610054	19.761585	9.394426	15.4562	13.57156	17.466022	18.259773	15.484771	18.462173	20.97557	23.323803	9.714187	12.316805	8.880113	18.53526	19.400036	11.259757	18.421415	26.094656	28.029758	22.237656	17.346405	13.883231	6.875742	8.701235	9.665952	3.9589632	7.6754084	15.422658	5.404582	4.5338726	5.558236	0.4479518	1.0846492	4.2167463	14.947071	5.715695	5.3831077	0.7767072
610	18.17788	18.9404	15.407698	4.264523	0.7200639	2.7958617	5.9882455	7.5931067	8.237185	7.4513445	4.3284364	5.2010393	8.172818	5.359419	6.6239586	5.5021095	3.3037565	-1.0752363	1.4505346	4.8299503	3.0578136	3.6064353	5.92416	8.782105	9.192352	7.9550157	4.8986235	5.063862	3.4848156	-0.5196844	5.018446	7.73636	9.967892	5.0837708	6.2299547	11.677528	16.275017	16.71178	4.9649363	12.361925	6.805132	-2.8234804	10.696482	11.440329	8.577144	10.727188	10.06167	11.111724	5.774825
611	3.9951217	11.493006	10.125393	9.615032	11.106122	8.934633	7.0983534	5.5305867	6.013433	15.150452	10.681108	7.7964897	-0.32242167	-4.044694	-14.816119	15.209363	13.510845	12.339874	-7.720168	-8.498777	-9.786319	8.130001	3.1319566	4.3192887	-1.8646578	-6.8208103	-3.6916451	-1.2182935	2.4217515	6.1151924	-5.172157	-3.0886805	2.9640303	18.676876	19.2109	24.233704	1.0727258	-2.0862556	-10.106332	5.4875298	4.954441	4.790165	15.051842	19.146677	17.673851	1.4109772	6.589802	6.884489	15.934819
612	-4.910645	-8.223251	-2.2131534	-6.06528	-8.2693405	-5.0110893	-21.395187	-20.346546	-15.028304	-13.308751	-23.126966	-32.00717	-9.028782	-13.98568	-17.537174	-15.950367	-17.59162	-14.696721	-4.7932177	-9.760636	-10.433134	-6.0696635	-7.8087406	-12.463974	-11.674704	-15.2092705	-17.185198	-18.474102	-18.148798	-16.606838	-16.179445	-15.900515	-14.625451	-5.7109823	-4.9497166	1.0850579	-26.722488	-24.792686	-19.203499	-14.427583	-12.852871	-10.441836	-16.950241	-19.04877	-13.355919	-16.78084	-15.952677	-16.446041	-10.705786
613	-11.284605	-7.8544188	-4.032053	-3.3086162	-3.902264	-7.4396853	-8.708571	-12.611603	-9.288196	-5.0464597	-8.320102	-11.262449	4.9267755	8.562047	12.894007	-0.66899276	4.703041	10.927664	5.5552683	8.109659	10.415132	9.794197	1.1050197	6.692216	-6.725856	-7.962555	-8.949539	6.675515	2.244898	1.1103828	-1.3463	1.4025775	1.2053747	-8.12044	-2.105928	5.3248415	-9.411783	-8.927828	-10.1887455	-3.873889	-0.097703874	-2.1362636	-10.046483	-13.014953	-8.537322	-10.573622	-8.247722	2.2390604	-9.035195
614	-2.2816231	-0.059820175	-2.9772358	9.143412	6.593664	0.79239345	8.773813	9.136379	15.880702	7.6100206	9.571825	7.765847	3.1330504	0.3591596	-6.335993	13.437452	19.25803	22.13703	4.8750095	9.505083	6.902045	9.148172	16.70501	24.762634	16.333641	15.808763	9.671122	8.537647	13.528482	13.736759	15.137844	13.126954	16.67681	16.695782	19.350834	15.331181	18.166733	16.5201	12.182221	18.534813	18.564896	17.262867	10.856414	14.06248	12.383198	23.322468	21.459745	17.367218	11.957479
615	15.00613	26.150127	27.528437	-1.13623	-6.2980566	-6.7453427	17.40926	23.681675	18.891945	1.136245	-4.4887934	-16.410519	-2.7753444	-2.0754929	-0.246086	-14.407891	-12.050198	-13.792049	-11.663656	-14.342854	-7.7376223	3.8071003	4.032511	2.482483	3.5243025	4.2871323	0.7705811	-6.1235924	-4.768133	-12.290477	9.0162945	5.972002	1.3251721	1.9356358	9.502762	9.384689	-3.8580868	-5.5498	-2.427197	11.588335	4.169499	0.6415558	-25.369003	-24.891956	-25.867485	3.116459	10.8533	7.4704514	-4.627977
616	9.443399	5.4516244	-1.3107153	2.8718324	4.199804	4.1763396	-19.256199	-11.427328	-0.9614074	-0.44861382	-5.8172565	-3.5517871	-4.3614855	-8.638203	-3.1747005	-3.0331712	7.9413395	5.4761477	-4.604707	-8.021667	-11.885572	-4.993956	-14.011747	-8.18199	-12.169556	-16.036867	-2.3707666	-1.8029654	-4.180128	-2.7977746	0.6194301	-0.91648567	0.42506886	4.27538	2.975472	1.411343	-2.9563227	0.30987936	2.0811133	-8.259054	-2.2248738	6.589554	1.4344288	1.7112083	-1.2942812	4.7648964	8.032051	12.217275	3.1556058
617	23.49007	25.784704	27.413456	17.028202	18.920944	10.956318	18.92234	19.219845	10.163437	1.7689662	7.092415	18.833927	18.724026	23.850353	22.953793	35.8093	42.379166	40.62584	29.134022	31.094742	24.818907	24.377058	27.20705	24.144701	13.901396	17.360128	16.07708	30.992746	37.97091	32.972885	11.63332	21.838436	20.62045	20.489693	19.948372	18.402445	10.640293	14.263406	19.66754	24.342047	22.067987	17.791496	16.388447	18.133211	16.221382	8.635087	21.727417	33.732403	22.825665
620	-1.8101077	-2.7443326	-7.08261	5.0157976	7.8461633	5.1396713	-3.782761	1.4310876	1.318109	6.0857773	7.872282	6.3640585	10.567959	17.70927	14.8624325	-5.9583473	-6.737781	-7.989835	-10.557509	-5.9014616	-0.79301965	8.370813	10.486801	9.218696	7.123528	10.667995	10.11552	8.917733	8.828635	2.2447858	-0.31271315	-0.5509377	0.29211074	-1.210863	14.463572	13.382501	0.37116978	-2.3176591	-0.6902865	-3.2723691	3.1586394	-1.7271516	2.477953	1.7118993	-3.2473228	6.512345	6.2204847	-0.08191964	-4.427973
621	-7.0797186	-5.246274	-5.3553658	-3.6639795	0.08886799	3.4793081	-15.773794	-15.226284	-11.623182	-9.290022	-17.744946	-13.60577	-6.6796913	-4.7753525	7.259882	1.4811229	-2.4789033	-1.1301277	-9.107794	-8.940364	-8.999862	-4.293185	-6.6343412	-11.117101	-4.259547	-11.37257	-18.447495	-6.505313	-1.3077048	3.6586723	-6.817629	-5.932989	-5.8134317	-10.062051	-8.406117	-14.421	2.7645206	1.4232714	-0.8277119	-13.45791	-14.27531	-8.438046	-13.262865	-13.756847	-11.0460415	7.7476883	12.497049	9.307654	-11.3579445
622	3.433014	7.329886	6.761573	5.106232	8.69031	1.808336	-4.306428	6.649839	3.5842643	5.9956446	6.6916795	-2.4770672	-1.4590342	4.6652966	11.778898	1.8516454	6.0903916	6.292698	1.8375351	3.2510357	4.6754427	-7.062363	-3.087627	-0.81739134	0.35742414	-0.589346	-2.1236286	-0.29739708	-2.0268104	-4.9573445	3.1483939	7.512553	3.2050247	5.6209188	21.60916	23.143263	2.3004172	5.1378155	1.7056924	3.303473	8.466457	7.637475	6.63303	6.849121	1.1061137	13.852054	4.0006313	-2.6490538	-0.6475955
623	-4.272544	-1.9965318	2.0167737	4.0767684	3.6173592	2.8152475	-1.5827638	1.4985876	5.74953	-9.906562	-10.759783	-13.111372	-6.4489555	-3.578733	-1.2156894	-4.1909	0.44505048	-2.4244237	2.0424976	1.2371628	4.867925	0.5112138	3.5667262	2.8152175	-3.8995595	-1.0449198	3.2875252	-19.162739	-11.329709	-2.0045986	-4.800461	0.13461241	3.4588263	-5.7135563	-6.077779	-8.744276	-13.060349	-13.578285	-19.068348	4.881838	7.670459	13.228181	-3.7524736	-0.34322613	4.5822735	-8.798208	-5.4588566	-6.7951584	-2.8630502
625	-2.1452782	3.4118478	4.8455644	7.0004144	8.304247	8.795729	10.308382	12.215479	9.763844	4.221358	1.7974058	-1.1608927	-0.6183852	4.938591	3.395846	4.179155	6.7115164	5.668313	-0.009856194	4.181968	2.2544792	3.504724	-0.5972696	1.43823	5.534378	7.059849	2.0433125	8.318468	10.9068575	11.694554	8.130117	11.12504	9.143116	-11.592823	-8.13052	-5.1329823	-12.467726	-13.641623	-12.282946	-5.5154467	-0.7973325	4.5787334	8.92503	12.749844	13.349258	1.6808437	2.5439324	5.4451246	5.7341633
628	20.406515	14.51515	5.155099	10.515925	10.057174	5.9583664	9.693123	7.579982	12.794008	1.9101087	2.5957403	7.4361944	-9.237313	1.7307098	6.3006577	-2.3509755	-1.3978732	-1.7148163	-3.347354	-4.916464	-8.4297905	18.009104	10.4863	10.257624	5.970866	6.2138467	8.647702	9.607325	4.280059	0.80068713	-14.575357	-17.203217	-10.960018	-17.897306	-10.786325	-11.926258	-8.3962555	-4.1847577	0.10034114	-3.337941	4.618206	8.305191	11.319664	12.144702	10.580278	6.130646	-5.254559	-15.298565	-7.2824283
629	7.785383	15.329391	16.648447	-15.236105	-5.228606	-1.1270711	-5.786416	-2.3126469	-1.6955839	15.90892	18.717133	24.9446	-4.1539493	-2.3398464	2.2962396	24.602238	27.046831	17.053413	11.23642	9.506887	3.9466767	-26.30478	-25.434324	-25.521763	-6.3515167	-10.795516	-8.857805	7.311271	7.899468	-4.353803	10.28086	3.575973	-3.418852	8.055453	17.461342	25.943844	22.900164	35.057083	26.959059	2.5056973	-1.819454	-11.944301	15.6657505	24.261688	26.995262	9.861046	14.609648	11.96152	20.015856
631	1.3831444	13.646873	15.3928	16.180782	24.261135	25.80801	10.379042	14.369604	19.863476	3.7001245	10.057791	9.624333	10.365264	11.231123	9.740431	6.1972136	8.242413	4.6722937	19.833836	24.716904	23.868717	1.8392763	-0.58378255	-0.57631326	-1.784393	1.6204534	9.164245	11.745121	14.350327	5.729162	-3.7098534	-9.248036	-12.242621	4.5850353	2.443264	-5.233388	5.8159704	8.414055	-1.3039693	5.291729	7.3681555	0.3529476	8.895247	11.094774	-3.1395488	21.725487	21.491299	14.639987	-8.532088
632	-4.9937162	-11.360577	-9.282576	-1.2659092	-10.927267	-14.860522	13.276346	17.449093	10.543381	-3.868554	-0.631889	0.81990373	-1.0064117	6.4149857	8.196491	11.43408	0.7257267	-5.002651	8.900614	7.6288605	1.5924575	6.693431	10.136093	3.5658283	13.526485	8.078695	9.085699	7.450609	5.0068436	4.2476177	2.4455438	7.0568643	11.179462	-0.62883073	2.8936253	-0.5176335	8.737625	7.824998	6.881959	14.91449	15.155013	7.033723	12.741373	12.996269	7.496773	3.9257953	8.511646	19.855185	17.804192
634	6.501771	9.5332775	5.6603174	6.483927	4.977392	7.65964	-3.0637522	-4.3780174	-4.181632	6.7552304	5.216468	3.1137288	4.5164123	7.740266	-0.2487644	3.4907222	4.9833155	3.2614007	-1.4237206	-7.3448057	-4.191126	6.1679354	5.849655	3.7258415	9.071016	1.687274	2.9074502	-12.508314	-9.748009	-8.211851	5.277859	2.3730392	2.3982053	-11.433413	-8.538336	-7.252405	19.247955	16.42179	11.24197	4.631523	10.905462	11.707079	4.7439785	0.25361776	-0.11798757	10.752892	9.730242	7.466855	2.3875427
635	12.1406765	6.644532	-5.035959	-6.7807827	-1.3895066	2.1645756	4.8649273	15.92235	15.758777	2.2085376	-0.12092638	-5.260137	-0.5161536	3.3893585	8.553419	-4.246874	-3.4506016	-1.0900521	22.132017	22.248047	14.802794	-0.31586218	9.965273	8.294761	14.45562	12.55042	7.4854136	-10.636595	-7.7054067	-3.5762248	6.975043	12.471994	21.023153	16.239674	7.8899136	3.538772	-7.0108485	-2.629651	2.9936824	-5.552739	-8.363425	-12.555391	7.0893726	10.086916	7.1165805	1.4350276	-0.2769081	-7.3723683	-2.4523373
637	7.7093363	4.031624	3.8894415	12.835869	15.060759	9.307208	3.1836653	5.087057	3.1021075	13.381393	13.681135	7.412553	13.9911175	12.384691	9.596344	4.704839	5.788993	7.314728	2.6399279	-1.3400741	-0.04998231	9.909376	6.2714806	4.0605516	3.76534	2.068975	2.2825813	15.51231	9.755718	9.221552	14.732782	10.94264	8.818079	14.944229	15.353338	12.369848	13.923373	13.947035	14.0709095	-0.59090567	2.4173732	6.049864	1.9039977	0.8757232	0.20353004	-2.6569705	0.3915146	4.7085967	-0.9924834
638	-6.246416	-5.4251933	-5.595319	-11.3307905	-10.101044	-11.133006	0.2188218	-4.064459	-4.742525	-16.919497	-17.238205	-11.848715	-16.571207	-20.54037	-21.471935	-12.535363	-12.424965	-11.744568	-9.796526	-13.217315	-12.548521	0.9011008	-3.2677193	-11.617743	-0.4711766	-8.670179	-10.948563	-13.238493	-11.016138	-13.196119	-9.370384	-16.129812	-16.874935	-3.195293	-4.1388016	-12.205664	-6.9687524	-5.7059317	-7.073287	-8.195322	-14.442541	-10.60858	-17.543417	-19.87076	-17.741444	-8.563868	-16.278198	-18.472376	-16.903774
639	-4.8698597	-0.43104267	3.721879	12.285677	4.6079607	-3.391577	23.334536	25.278257	19.91215	6.599107	15.855336	22.879452	5.7413034	11.178415	17.166286	26.842093	31.895958	25.254868	7.33327	3.4992113	8.902443	4.202235	14.826389	31.101204	7.7687955	4.361268	1.639034	-2.129681	-5.7603035	-9.14395	7.478691	8.800573	7.9980297	9.486277	16.830116	14.035378	-3.7781885	0.24693856	-7.7142124	12.636328	14.070197	12.139529	-3.6861675	-5.347485	0.21703234	-2.4647632	0.042353988	-1.4405	0.25711143
640	11.011571	4.274386	0.0773617	-21.904652	-19.824677	-17.062866	-0.084499955	-1.1369833	-7.150748	-10.039257	-17.956755	-19.175245	17.490204	4.6170683	-5.8077774	-22.336346	-21.019653	-14.800022	-23.991909	-23.984135	-16.223843	-12.876053	3.3337772	3.9171586	14.54967	1.8539953	-13.805141	-10.466682	-13.417312	-10.9916725	-11.766172	-16.7407	-18.670687	2.1789856	6.027084	4.1426196	11.00379	5.727116	5.400874	-7.606715	-11.631672	-12.039127	7.4115934	1.5230165	2.8491719	-15.101336	-13.016723	-9.956095	-12.633003
643	-3.207909	-3.14339	-7.7724705	4.4356027	2.207753	-5.8003283	19.329113	10.12737	5.4922395	-4.7367268	2.9462705	-1.2436447	4.0128546	2.410429	5.986861	4.77234	9.320196	6.608632	10.818254	8.338572	3.2283776	30.5091	31.328365	23.437351	9.352507	16.627033	17.476635	16.655338	14.676067	10.921442	6.774268	12.223434	10.712086	-3.923553	-3.2811732	-7.4453287	-0.92762583	-4.779052	-13.529022	-7.3128624	-2.2725224	-0.32433408	-8.543823	-4.305407	-3.7821715	-17.90929	-14.321352	-17.602266	-12.855809
644	12.129869	19.091633	15.101044	0.6540736	3.316915	10.876076	14.626678	18.335579	18.594925	16.251335	18.990574	23.990515	15.2502	12.280405	5.738968	-6.256366	-8.116686	-6.3788304	8.52378	6.1485825	3.5894814	-1.863911	-11.40332	-8.693735	-17.237171	-15.260389	-14.16868	-4.4168415	-7.2429543	0.6011365	-5.836977	-4.6526504	-11.421422	19.859034	18.942802	14.215485	-9.833565	-11.324692	-12.492951	2.6001918	5.13282	-0.14479008	25.268856	9.378792	0.6410003	-16.65654	-18.697086	-17.741577	-6.518851
645	1.1183233	8.905426	10.735462	8.558671	4.7521706	4.969965	8.0336	9.592454	5.3119707	2.4101214	6.669197	4.8479233	-2.250736	-3.0459352	4.856668	5.497863	15.7949295	15.436566	13.954493	13.1313925	20.354698	3.2532449	9.67523	9.254237	-1.7240896	0.026745081	2.7007284	7.2546635	6.6918893	3.2959962	-4.881997	-2.912008	-2.3514383	-5.8770027	0.44997922	5.341157	-8.488807	-0.4201088	7.697934	-4.07125	-3.5296257	-0.93420196	0.77538574	7.8703074	1.4315006	8.06769	6.6083765	3.9825945	9.776109
646	4.359008	5.0703382	3.5476184	8.493415	8.158553	6.0085483	7.9424577	8.173304	4.8530726	11.030174	8.281509	7.213736	-5.547595	0.94109344	3.5621135	11.483379	11.925209	11.8286915	-1.0128675	7.449933	7.324481	3.5874827	0.2596004	-0.11030999	-15.226555	-17.127365	-17.990677	6.983532	9.959989	9.38641	6.425357	4.5089827	4.1097693	4.371855	7.012292	5.711151	9.670317	7.7307997	9.364431	-0.6037489	-0.043778867	5.406025	8.975634	9.925895	6.7791796	4.402308	4.494046	6.5011206	-10.13958
647	-1.841861	-5.8387995	-2.604539	13.530517	11.759428	5.082762	-3.10302	-5.9192915	-1.3008354	-6.26574	-4.9377546	-4.005263	7.917432	1.545887	5.527379	-0.12810889	5.38198	12.709341	-1.1343069	6.162656	7.0758114	8.655616	10.481306	11.090132	29.275545	24.401176	23.371525	-8.362078	-1.987388	1.3810021	-4.122072	-7.831103	-8.847694	11.779789	13.465498	8.77981	3.6681361	2.8270135	4.5159674	-4.360258	6.792774	8.581717	6.134346	8.678143	7.399532	24.638264	15.467745	5.1406803	12.680113
648	3.0773911	15.330194	19.043423	10.856009	3.637083	1.0054078	5.7517776	6.083218	5.584834	2.4878094	5.1287827	7.6136255	-0.2066868	-11.128685	-1.4177021	-9.881353	-6.680589	-2.5420942	-11.771015	-8.916711	-4.238471	4.821142	6.6733	7.1578016	-0.08992338	1.2550783	1.0042839	5.842591	2.7178407	5.314521	-7.683711	-6.785813	-5.369253	4.4647813	6.0194435	5.0295563	9.092432	-0.054653525	-7.4647446	-2.7149777	-0.62257123	0.20424561	18.727806	21.398056	25.143295	-0.6803259	-5.121813	-6.568987	-4.13243
649	13.513821	17.511847	15.420189	17.313885	17.59816	13.816503	-4.5948925	-0.08091962	-2.1441376	0.15239127	10.13419	9.334888	-1.3283426	-3.9350731	-7.99039	4.502057	4.488326	-0.16842082	-3.3174555	-4.0168495	-18.408281	5.0630436	-1.2812488	1.4995875	-4.7172594	-6.0778465	-2.9567232	14.145695	11.555971	-5.0136113	1.221149	-0.50070155	1.7390461	4.9090962	14.368794	17.469152	12.97929	19.65744	18.275827	-10.32026	-1.9839656	4.422911	-0.1868323	5.606387	11.250401	-4.586676	4.4916754	12.041228	-3.7385414
650	10.122061	15.065976	13.224381	26.032295	19.952114	15.531315	20.507078	20.050673	23.393646	23.743313	23.477509	21.221725	21.555939	18.831501	16.483032	27.164303	26.122814	23.919035	24.825851	28.805977	30.204243	12.585703	18.959465	24.977707	18.041756	16.436193	12.958952	16.436222	22.432995	32.980976	21.36113	20.365623	13.875429	23.513943	16.959753	11.093254	-0.6302171	7.8857985	9.556133	9.874901	12.766521	12.1042	5.7651825	15.444511	16.401327	16.621046	18.985365	13.089073	11.05591
651	-3.3037927	2.1143956	3.1907048	-3.9449036	-3.1484432	-0.22778499	6.3738775	10.776184	11.080486	10.336634	5.4171934	-2.2384481	0.12948215	-2.112216	-6.3318696	5.084819	1.1284877	-5.3708296	12.2715435	14.2777405	22.345108	-2.2254605	3.0899165	0.18608055	-19.016438	-18.095425	-21.368195	0.86485744	-9.048455	-8.2637615	11.895834	6.3835735	0.48593596	-5.4509172	-5.1422873	-7.1776495	-4.115002	-2.2758634	-3.0628753	23.313797	28.045898	26.244308	5.2281094	10.958395	10.973571	3.6035104	4.609753	0.61068034	-4.3418303
652	9.429117	12.543495	8.566863	7.8970714	8.733612	6.477566	7.7612104	0.7505443	1.7620647	7.2776837	5.9275284	3.8252344	6.5558887	8.70471	11.056133	5.985529	10.156943	8.954325	8.69945	12.910477	22.870665	0.40887457	3.224666	2.99619	7.904642	11.711847	8.889108	-9.916067	-1.6287684	-1.1870667	-2.9543262	-5.4937468	-4.745088	-2.7040362	0.7652749	3.546821	-0.019809186	-0.09160596	-0.705816	10.978277	9.380457	11.915933	3.469576	0.1962278	0.57246184	-5.0555334	-2.1548998	-2.2726994	5.2001476
653	5.4677997	-0.35189852	-3.1278899	-3.6520925	-1.4758531	4.79163	-2.9023604	2.1732726	2.771566	-1.2297643	5.5019035	8.980051	9.220196	7.1310797	7.0029087	24.543148	19.784832	7.7200437	4.8139324	-3.5863414	-2.9318027	2.1134512	1.9300733	0.35749665	4.2775555	7.0547643	14.961155	3.5973558	19.844398	21.821644	8.85812	8.454857	6.992998	26.650326	25.440575	20.057552	6.6944137	-0.946293	6.581472	12.629587	13.184742	6.8932915	-1.5361136	-4.905989	-2.0170386	16.101206	17.536535	12.930402	-2.383122
654	9.915602	9.222958	11.352226	2.7754703	1.79645	3.8468971	8.791442	3.503674	-6.7875276	20.978691	22.563766	13.731779	1.5688523	10.297123	13.84064	1.2598046	9.546165	9.199871	16.766619	15.637765	12.089233	7.9294586	12.674754	1.6536632	2.0899687	-2.3308556	-7.5820475	2.8872106	5.2833395	1.329314	11.502186	9.896881	10.301176	11.080208	7.9898176	3.8068328	2.6824365	1.752616	13.412205	4.1223545	7.447649	7.6832967	4.7225513	6.6034117	7.0836697	11.174337	12.291573	18.43803	15.732815
656	-3.2895327	-10.485873	-10.1211605	-9.637858	-8.978541	-10.237139	0.072603926	2.689423	-2.1073568	-11.41202	-10.518696	-7.8992977	-9.336861	-12.566839	-5.7025733	-21.74966	-24.240372	-30.564865	-0.4290836	-6.96124	-8.138452	-13.977886	-13.071939	-14.064673	-6.76641	-10.00795	-6.920141	-12.658688	-16.216915	-18.808758	-3.318481	-8.508467	-2.9445205	-3.8383493	-8.800825	-12.359522	-8.269759	-7.716154	-8.749195	-4.439684	-4.579599	-7.123274	-5.9447026	-5.502508	-2.8472733	-3.5712094	-3.071693	0.74382573	1.5881809
657	15.929768	18.149334	19.115318	7.6013756	11.440984	10.708092	12.087418	9.877182	2.0250783	0.09675269	4.9676147	-2.8301	12.328247	10.430847	11.871464	7.653399	7.972738	8.603676	13.020791	15.158061	14.050664	-1.1854222	2.9427905	7.8398595	0.2775366	4.944043	12.852311	0.07106578	3.7058265	2.5094013	6.9159718	11.465434	6.8528957	14.591942	20.387554	17.625252	2.10179	3.8202717	4.16907	7.192449	10.278963	7.1141057	14.3166485	15.358559	18.863678	18.956135	12.295019	7.0017204	3.9804718
658	6.9231853	12.73078	12.411806	7.9347057	10.59523	7.8048763	6.344537	17.159674	13.411659	5.827568	14.80905	15.628511	9.91431	11.886735	10.124351	8.326086	15.671696	9.720068	13.082793	13.487344	4.914801	5.957121	8.070042	-2.7123907	10.43545	15.989784	7.0954566	14.280078	12.739374	11.193499	9.1016445	11.621741	9.337043	2.352484	3.2931685	-0.7510176	11.787024	12.044667	9.189101	2.5001125	0.4037822	-1.2730186	2.087558	5.4079256	4.3565397	15.645028	13.305874	13.334758	5.952546
660	-12.53473	-14.077902	-15.817828	-13.186161	-8.198603	-5.453533	-6.710258	-15.848921	-23.952385	-11.053893	-10.919603	-13.224597	-2.3629158	-3.6958966	-2.6060457	-8.789019	-8.91439	-4.986639	-10.541019	-14.024385	-13.657697	-17.967829	-16.91695	-7.379854	2.9745789	-2.2329693	-0.631737	-12.86179	-13.506084	-3.2709594	-14.518489	-12.2049465	-9.926259	-18.014137	-18.098436	-9.621005	-12.3075075	-12.6967745	-7.30665	-16.874949	-13.132984	-17.027481	-14.961321	-19.447834	-17.04867	0.7105692	5.030714	6.361023	-8.708855
661	10.047106	10.645033	10.976156	12.620792	9.902845	6.349517	6.9714494	16.838366	15.022541	16.243776	20.970173	14.493155	21.148293	21.441149	13.516897	18.578545	21.913612	16.767792	33.353397	31.967287	16.483204	14.80822	13.463327	6.275426	8.927158	15.794716	15.666269	4.4622836	7.57462	11.829144	-3.6486115	6.0983367	7.3436747	23.603916	25.488773	20.286476	1.4944687	5.2663736	9.494097	11.843214	12.5921135	11.982667	17.998058	16.933208	17.804344	15.34982	23.00827	25.402897	14.771536
662	-3.8858511	-2.6484513	-13.27136	11.646099	1.1934919	-5.7765927	8.306723	9.043083	7.087043	11.961568	5.016167	-7.9046283	19.377953	17.784847	10.257416	-0.37347013	-1.0122342	-7.574868	4.2430396	-1.6539285	5.4060993	-5.067075	-1.7971307	6.9780264	3.865757	-0.54603934	-4.3942113	1.2061484	7.269645	6.0804367	-0.653365	-2.686097	-3.8535516	11.232727	8.309789	0.119780034	-4.5811934	-9.49361	-19.73217	1.4809079	9.791321	5.755896	13.467022	13.4476	1.627713	3.1088805	5.443527	0.7764796	2.213592
663	13.716896	10.538553	9.454276	16.005785	15.648407	16.77229	16.248308	16.983925	15.323692	3.708561	5.647701	8.189068	10.88469	7.7042336	7.27691	8.343731	3.4579318	0.32631776	-3.6348803	-0.74032974	4.641794	-0.89485914	1.6289797	0.002660304	4.296286	1.848163	3.8386788	6.016294	7.14708	14.625359	10.225634	15.8123255	19.992062	13.735075	20.75199	13.37153	-0.8417902	6.439641	11.246164	12.2247505	10.358603	8.273602	14.4923	18.34843	20.434448	5.870491	6.9644265	7.5205946	13.702433
664	7.994575	11.765951	17.337091	16.07779	16.53637	10.916769	-0.60032517	7.7235136	13.633116	7.7576923	16.18754	14.557369	13.652055	9.010226	8.919857	8.464994	11.554149	21.278278	21.362106	16.351	5.210436	10.041177	13.0923605	12.5791645	11.838581	9.778334	1.9571383	9.240179	9.424162	4.2077494	15.214608	16.671637	17.890213	11.76613	20.631168	23.787174	15.509262	13.362932	3.0101504	7.3879642	7.4996624	7.0492287	7.6362686	11.473726	11.44129	4.4883804	8.552483	13.244375	11.224885
665	6.6631927	11.916403	26.793896	8.013201	6.144373	9.994411	-11.234247	-7.841451	-5.757616	3.7003443	6.4114375	19.010864	15.08033	9.335239	0.32863915	-2.540289	3.142885	13.026225	-1.4690464	-1.7212715	-5.020945	21.922705	18.074768	11.329955	9.419817	9.374896	3.8496637	9.370945	20.32542	16.273287	25.199802	25.732185	25.948986	1.2958713	2.8093495	3.4404058	7.114794	11.228121	10.644644	8.897664	9.785808	10.245248	0.5438974	-0.5092099	7.451976	11.056618	10.251601	-3.1284785	10.4925165
666	7.036919	4.74742	-2.7767982	-6.490601	-2.0495872	-1.399838	3.7340872	8.230048	12.622496	5.197913	6.472104	-2.0269053	0.54449767	3.8943439	4.8660936	15.647568	23.001602	19.645267	5.556979	8.146597	12.780946	9.3754635	11.683241	7.339857	-8.180155	1.5477067	8.577534	1.7568668	7.0447016	12.69195	18.614994	19.182943	23.123676	10.487107	10.271562	7.5578794	1.8145825	0.40226108	0.88969547	2.599246	4.6756864	11.575834	10.639854	8.575067	11.758924	8.305132	8.010155	4.310332	14.302496
667	-10.460673	-15.081334	-6.078996	9.495298	7.1765347	8.638725	4.685686	-0.17337132	-1.3752961	-15.446556	-13.493559	-10.368178	-8.548523	0.13969278	1.771471	-12.505695	-23.244352	-20.966833	0.021712959	-7.545063	-7.471322	-8.330147	-8.581967	-13.0226345	-18.72039	-14.72203	-8.92007	-6.7514677	-7.495545	-5.965657	-9.718971	-11.576715	-13.659943	-9.943214	-13.651307	-7.1436076	-6.868079	-19.175594	-19.354504	7.61419	2.6805499	-4.5961413	3.088259	5.0642424	6.7369013	-12.139858	-10.34819	-2.185129	5.1260233
668	4.919557	7.634777	-1.2217557	11.729069	10.290919	7.1020007	15.884134	11.677988	14.999371	-3.6023006	1.2855247	0.71646243	-11.752117	-16.534931	-17.031193	4.6453342	-2.5514166	-5.741523	4.2471905	3.4246945	1.5036452	-20.96153	-15.280798	-11.28753	8.436455	8.773737	1.691353	6.3083935	7.4681168	6.2938547	23.341301	21.101278	16.331154	2.3300605	0.27766085	-7.312122	9.131054	10.352018	8.761921	6.4042196	6.9772787	1.9130313	15.005188	13.989916	12.818811	7.287102	11.765865	7.8039694	8.527799
671	6.00634	-0.9068958	-6.331601	-1.0592365	-0.70618623	-0.20241076	2.4423158	1.6666818	1.6502385	5.9458566	5.2047157	4.213679	-11.533321	-10.418022	-0.8047292	-1.4497162	-2.83788	-1.415108	-10.894821	-12.007948	-10.825603	3.0335195	3.5467906	8.309814	-3.937955	-9.033357	-17.54647	0.7944861	-1.9407926	0.22363415	4.9159875	3.476366	0.5243549	9.153852	9.427656	13.00824	0.8262611	0.10536936	-0.3307555	12.301507	22.160564	23.453833	14.934284	12.434113	8.9646	-2.519165	-0.6476115	7.0130863	-11.832169
672	9.610416	11.539824	7.8028455	3.5274277	-0.28185374	-2.513151	2.5368984	5.958208	15.622787	-12.7143345	-8.531387	-4.811283	4.1122084	4.168805	6.7603207	8.231807	9.623644	4.64371	1.0298555	1.750804	6.4652205	-0.6019836	5.1275234	3.6263623	8.063105	5.8605633	3.080361	-17.367321	-12.975052	-11.577984	-2.2286215	-6.10733	-2.8926773	-14.099078	-4.304274	-4.862773	9.164396	10.999632	7.7878904	7.2631083	11.0113125	8.760574	0.15597796	-0.7909918	1.4129457	-2.1289182	7.2169867	4.662628	8.24892
673	16.188128	5.6027536	-3.463108	5.602995	9.535146	18.457325	12.55114	18.062723	13.129139	12.53208	11.508987	15.07062	-7.4016104	-3.2513652	-8.916106	17.59235	28.100609	28.1828	9.227033	13.46262	11.027794	0.63411117	4.3500195	3.7199337	25.0536	31.431282	30.825348	8.020067	4.7714534	2.74831	5.9975214	8.944519	22.577232	6.7143745	14.071089	17.988518	4.453321	-4.349077	-9.369106	2.9361937	8.920152	13.844405	3.2254908	6.915326	3.4319549	8.965153	11.606419	10.636623	11.873787
674	14.0857115	4.5060077	-0.36622286	3.5073404	6.070816	13.034542	-0.19595361	3.6028152	2.9537282	9.683601	3.0366158	-2.9551728	3.4925861	1.393733	-5.356468	-15.977441	-9.097086	-2.0482662	8.15891	8.206942	15.986809	5.128153	7.101342	2.1047382	10.586496	11.907421	16.829655	12.512798	9.617291	6.1641283	-2.7297347	0.72173643	8.805833	6.79804	6.066672	3.428935	5.978033	6.4726076	9.8480215	-0.42995983	0.21625525	8.6213455	4.8932757	1.9550804	8.3090725	15.970379	5.6332726	-5.888115	13.247931
675	6.5409365	7.9249034	3.8928442	0.19974746	-1.0864487	-4.690002	-19.028473	-7.7385936	-4.900066	-0.45192042	2.2646008	-1.0461723	10.113087	7.9387703	5.12583	12.626162	11.024921	5.430332	2.1442397	1.0041008	-0.7351039	12.277744	6.4095926	5.3153386	1.2582756	-2.3349261	-4.457959	-11.102536	-16.191576	-15.545593	-7.016879	-5.2883487	-5.459329	24.29638	20.798733	13.576347	15.207674	11.776452	13.727334	-7.68423	-1.4347858	-0.046409182	-5.05402	-2.617646	1.6760213	0.20580389	3.7649524	11.735828	-14.239434
676	17.385834	14.867285	11.515057	8.063721	11.606951	9.770233	11.067687	10.277781	13.972592	1.2867699	-0.813256	0.33309066	-0.67891586	8.914173	13.866079	-2.5901792	-3.1743464	-6.3104	-3.0730739	2.6049519	14.045088	-3.221104	4.7655373	6.1368217	1.9257917	8.580403	15.615682	-3.3552566	-2.4538999	-5.983385	0.5068728	8.961622	9.802211	-2.4383287	1.1899133	-1.3915949	13.514328	10.073705	2.0277383	2.7606945	5.5290265	3.4442363	7.689309	6.903672	10.922823	10.7966385	9.329151	16.544785	2.0294554
677	14.225706	13.496286	11.615467	-14.034296	-8.196842	-0.35748035	5.1555147	2.527337	-2.376761	-3.4005497	-5.8577156	-4.6894455	-3.9109464	-7.1587715	-6.5460796	9.941629	9.242083	15.032145	3.9211707	8.399953	11.099873	10.6714325	15.425438	17.124388	23.88526	28.7128	20.704712	0.7856029	-2.2884855	-11.493291	8.059872	7.8553534	8.341885	-9.649569	-8.456844	-8.060749	-2.7476301	-1.8510876	-2.8855605	17.32941	19.123072	13.9676075	-6.522727	-7.2153397	-3.9372566	12.390783	15.346076	15.226537	27.600014
681	12.62542	24.14191	23.575645	3.6413229	0.04495649	0.083963454	4.333778	11.867164	17.606918	-6.6108246	-1.9928353	1.0245348	-0.66862035	-1.1775604	-3.0057633	25.946907	23.556686	12.507084	8.028443	13.709852	20.424767	6.0227604	9.678938	5.9012876	-1.7679989	4.2781887	1.2167555	7.8450623	15.999956	7.024081	2.759522	2.4874964	6.2044735	16.922667	22.520836	16.755638	2.3743012	7.4073505	5.03516	3.6774158	5.5217204	1.2251856	11.391442	7.7554345	13.250576	9.888683	8.162138	6.0907307	6.3261404
682	14.383619	11.514652	13.05532	-3.8076537	6.5751276	9.430685	-4.8031473	-4.5094237	0.7227965	0.56312937	1.9889289	14.34053	12.157862	7.9640913	6.191794	2.4174929	-3.6765823	-5.30556	5.158246	6.434189	8.463549	1.0989239	6.987362	0.9128645	16.530407	17.638233	13.282423	3.0126576	8.147835	8.800104	-6.0064435	-10.855427	-9.0700035	18.48852	17.657413	17.988167	5.701199	9.09738	7.327081	-4.7135167	-2.8603015	3.693007	1.0310503	10.355068	14.032391	9.607594	15.047576	8.381083	11.678089
684	-0.08923936	-0.14082028	3.1074095	-7.7215967	-11.050156	-4.3832855	-2.6755135	-0.58853686	3.790149	-0.54106474	-3.6599882	-7.0327134	3.9872224	3.8699546	3.9773693	-0.43381995	-1.0859408	-0.58743125	11.916064	10.197079	3.1305344	-1.6336609	4.192086	4.482519	-3.4416766	-5.2875924	-2.1403866	-4.722526	-7.6185846	-6.9556055	3.5740833	2.2898097	-0.5577915	-6.411635	-11.328419	-4.5421453	-9.1580925	-5.4518104	-2.9789069	6.9890795	4.6949043	2.0103762	9.612225	4.0969076	3.5899596	10.017395	11.4890175	5.6126122	-2.2824214
685	-7.466415	-17.465721	-8.554007	-20.072151	-18.723637	-13.902483	-3.430282	-10.833212	-13.686693	1.5529057	0.20790052	-0.91746616	-4.3435917	0.2621206	-1.0361654	-3.1950808	-2.9366384	3.5742912	-2.4427204	-6.1777306	-4.1463585	12.647137	6.4825172	10.146793	-1.5396783	-6.4558845	-4.7612267	-8.391142	-17.906513	-16.276237	-4.089795	-5.0516157	2.365139	1.4273989	0.7769889	3.030602	-5.4663396	-0.03551492	2.7405877	-1.8718584	-1.3770303	-2.925713	7.5656414	2.0849884	1.4007849	-7.2498474	-5.0838323	-5.674507	-15.526262
686	1.0922499	-3.820631	-11.732172	-6.105201	-8.83835	-7.7931557	-3.9041462	-2.272885	-4.288702	6.5459466	9.654676	3.5021608	0.6243505	1.9452941	-2.369216	-4.5689945	-5.1363487	-6.002704	-4.495103	-4.9184346	-0.5066625	-2.300951	-3.7333746	-0.20660818	0.12926379	-1.4062309	-3.7764828	0.002872566	1.0020094	6.1567793	-4.132328	-3.0122972	-4.6493683	-11.234644	-10.583309	-9.8698635	11.121755	3.7933636	-0.79044497	-0.84385455	-4.022691	-3.7875943	-9.360898	-9.368807	-10.249381	4.1299343	5.881858	1.401575	-3.085252
687	20.599977	27.481262	22.708134	1.3730023	1.1975478	-2.0372262	7.5311832	2.659708	-0.89939654	-5.3275375	-7.105054	-2.9787345	7.9544163	6.4654913	1.5338794	-5.44648	-2.7497869	3.3530564	-11.149429	-7.772266	5.9317083	4.160284	1.4740299	-0.83175623	4.9532967	7.8053927	9.067745	6.478494	4.4814897	-5.7455072	21.24271	15.878189	16.988297	25.438389	36.39807	40.633358	0.03572327	2.3466854	7.2587914	31.242601	34.575302	27.283104	-0.51722014	5.1353707	1.103179	-3.0354466	6.245961	18.505093	1.515284
688	-20.0761	-18.079788	-16.477604	-10.663357	-15.653022	-15.434782	-10.055389	-9.892136	-12.589128	-11.568538	-13.098312	-21.095303	-11.238249	-6.2941327	-2.5965543	-5.849335	-8.551199	-12.008352	-4.190282	-10.921928	-20.890343	-7.142476	-9.852018	-8.42148	-0.8195909	-7.3336983	-12.295336	-10.908871	-14.070821	-10.938648	-2.2152767	-5.770836	-2.000007	-7.3202524	-5.3873177	-2.693958	1.4569714	2.3287573	-3.8673115	-8.757343	-7.5155745	-8.915431	-2.135189	-6.3878856	-9.834116	-11.665669	-14.198597	-13.376835	-23.4718
689	9.732827	10.115026	11.18737	-2.3137317	-1.7539072	3.0097532	-8.7491865	-8.908056	-4.319926	1.0630994	3.0156152	4.732973	-0.39348507	8.157913	8.966663	4.510255	5.272828	6.164236	-8.058751	-5.9690895	-2.3454115	3.4639826	0.44211245	5.139494	2.3922973	-2.442879	-2.886174	0.24698997	2.473823	2.907158	1.7259223	-3.5652852	-1.9506154	-2.8235312	0.3716781	-1.4788029	-9.222006	-10.221781	-11.393586	-0.5358958	-5.440281	-6.2659407	-7.4013557	0.3209176	5.3343077	5.089461	17.327244	21.68871	-11.10078
690	-8.154659	-8.2749815	-7.63484	-19.579227	-15.092901	-5.564355	-8.95327	-6.406145	-0.8523563	-3.2379432	-0.7566639	-1.7494808	-6.9522247	-11.638317	-11.949888	-8.442808	-17.127024	-18.712711	-9.450355	-13.059036	-8.169224	3.2481437	-2.4029858	-4.5115895	-29.790747	-30.415127	-14.678665	-4.5044546	-9.828267	-11.324537	-24.348064	-13.471144	-6.558526	-13.430968	-17.690645	-8.165889	1.63481	-3.6100311	-4.814369	-6.4456353	-8.806259	-9.002192	2.3651786	-3.8572102	-0.32541358	6.484764	9.811802	12.925144	-3.6198742
691	8.349131	11.5135	9.963175	-2.9270391	3.6071904	0.6380644	-5.008472	-2.1112099	0.32772362	4.911108	2.9369073	-3.0617905	-2.1807983	-1.8958293	-2.2516818	13.312941	8.878997	11.873688	0.013629973	-2.5685716	-6.6295404	5.6203303	8.543063	9.716536	0.35181743	2.2592993	7.4890003	4.0939903	2.694367	4.531848	-1.6057487	1.1380671	9.267452	3.6366353	2.0665052	-2.3254938	10.292868	17.794874	3.3363128	-2.478561	-0.51938957	-0.09111765	8.605053	11.510454	16.54258	8.557019	8.929586	2.4786224	15.219713
692	14.701926	12.496544	6.7196474	7.76799	12.490549	17.812737	14.177906	12.600746	7.4576616	14.681278	19.002686	14.447633	-4.565398	1.7513969	6.479494	11.677312	16.4387	16.534164	12.309149	11.564396	8.780721	25.74953	16.09411	6.8621683	5.395009	-0.6422707	-4.390891	-7.746595	-9.869274	-14.157471	7.960793	9.124477	8.324635	12.302994	14.940062	10.716518	22.365368	17.145035	20.945114	-14.104685	7.6546974	20.632515	6.0030475	10.932173	14.462356	4.0374293	8.089534	11.851457	21.13173
693	2.8341932	-2.1962118	-8.674979	-10.196791	-11.043531	-5.4120665	8.334878	5.264989	3.1881275	-5.145108	2.8932219	6.2196016	-3.7840214	5.8789377	12.258023	-3.6909983	-2.0095239	-4.326351	9.222946	8.139681	1.6072297	13.966244	7.905575	6.9313374	-4.0914702	-0.1409033	-0.18529618	-11.589117	-4.0799756	-2.571828	-0.16181731	3.859168	-0.14740328	-2.475695	-0.29142466	-4.3562913	-2.1274571	-5.306471	1.0922514	4.6191397	4.0601444	1.079907	8.543925	5.9044733	0.36378902	7.342728	6.475153	8.135897	15.817242
695	0.6636585	-3.2495947	-8.224435	-14.129087	-6.216104	-6.4861665	7.1235595	3.855848	3.1915302	-13.869232	-9.549997	-7.829076	-1.4847562	-3.9993687	-6.775621	5.2910085	6.8524036	4.4629545	9.86816	4.8052034	3.8321617	-14.427726	-12.795105	-10.98406	6.8327513	7.226876	-0.920392	1.3958563	-3.610765	-5.8308954	0.34760544	-3.9964714	-6.5054855	-2.5145116	3.8890414	4.8201017	-4.556833	2.6265242	2.462562	-2.7395263	2.4137123	6.032607	-2.9913254	-2.171369	-3.342845	-2.871963	1.849	1.4280165	-1.9267807
696	15.78252	21.39249	19.82757	14.465711	14.86826	5.9323893	14.40366	7.8746185	3.7070088	6.3084507	2.7260766	2.4256983	-0.4069758	3.8686514	4.8558474	0.6486975	-0.059853375	-1.989852	-7.2645283	-5.437526	1.9071668	1.3472923	-2.88418	-7.1242485	6.623763	4.9809175	1.6895511	3.203752	4.549551	4.9906693	7.247528	8.950989	11.22546	4.0924373	0.526945	2.581188	12.42599	12.200588	6.6114025	5.5314846	7.067196	4.9587226	8.397665	10.229124	6.072658	3.4722233	3.8445716	6.2908325	12.97883
697	-1.1711215	-6.3968515	1.6694272	-5.1847625	6.307053	7.7949996	-1.2130648	-2.8718498	-1.1825248	7.2427454	11.660797	9.1408825	13.585288	12.377513	13.409115	12.863176	9.111715	4.7996273	7.6852446	1.3140692	0.13742581	0.7393428	2.5111814	3.7197785	4.510935	7.979772	12.115117	-1.5917754	3.1834197	4.1310983	7.1790037	4.0006104	2.951778	6.9401364	6.36584	9.7701	0.20178711	0.34459588	2.818304	9.851667	12.961758	11.554386	-9.279615	-10.023838	-9.228593	-2.270379	13.454341	18.972553	8.936552
698	-7.9726934	-2.1073275	3.7205849	7.555753	6.354759	5.9199567	-12.234557	-12.533838	-11.381063	-0.33983207	-1.2269548	0.17329189	6.9035163	6.1111097	5.045741	0.41052756	-2.3634908	2.7674863	0.23120111	0.8384905	3.709982	3.4836943	3.905536	4.7901955	-11.883798	-17.643858	-27.160357	-7.829255	-10.377946	1.069103	-9.35697	-6.8018746	-3.949326	11.31904	12.525115	9.108988	-12.775792	-16.948933	-14.156689	6.1207924	8.5167465	8.717689	14.22646	15.770618	15.243135	5.8628736	1.2033062	-3.8687549	0.14024377
699	-0.38361865	-2.8340623	-2.7511096	-5.0570087	0.3006193	-1.1742859	-9.853195	-13.670326	-9.436029	5.725007	-1.8236964	-7.25217	1.1176944	-3.9722497	-0.12088859	16.56128	18.150497	12.775405	25.90417	19.910429	13.72596	14.316101	21.080978	19.999622	18.884212	21.805483	18.550793	21.788155	24.3391	16.551216	9.792044	16.007929	7.415097	6.950569	8.8673725	7.232125	12.334749	10.433515	8.5462475	15.799187	23.296915	23.332605	2.1905737	9.294584	8.353844	7.0901394	10.503399	11.128231	16.89185
700	1.4844501	1.5689744	0.118581444	3.571496	2.4811497	-2.3935921	-10.107563	-11.14789	-12.885664	-27.649729	-27.3018	-14.777009	1.1544966	0.18904233	1.8782848	-29.726889	-36.087067	-24.253326	13.213018	13.3369255	7.875578	-9.002733	-5.1721153	-3.8167431	1.7274244	-0.84399384	-2.880589	8.772019	17.946499	20.33768	13.740185	20.967138	20.283009	2.8021202	3.6196072	5.7545958	13.4679785	18.74955	19.678776	16.63974	12.8877535	12.856111	9.761643	15.445414	14.598544	2.9232006	8.170458	7.076599	-18.715876
702	10.241459	15.936684	13.173321	8.272105	8.541693	8.770166	30.469736	28.130154	21.613518	21.488567	22.151558	9.439091	22.981258	24.56266	22.849983	-7.7033186	-6.836232	-2.1477182	7.710283	6.0287285	3.8661346	16.188885	15.662306	8.019406	13.22278	14.31218	9.924154	5.418279	-3.8885965	-10.346324	12.904428	17.457293	9.771589	3.7014444	6.4961715	7.0344005	6.51034	11.242255	8.467377	30.73011	30.645496	21.857132	2.3034825	7.6481347	4.107672	0.4860053	5.2941494	3.2673159	12.120212
703	9.145016	11.042019	0.6343386	-2.7793477	-0.2674231	-2.4256208	11.961705	6.1101336	4.0154343	-12.02452	-10.776865	-6.8700438	3.5614471	8.184559	8.281412	-3.3782358	3.0167854	9.229412	-0.61023885	-2.4201758	-6.271796	2.8184128	6.844709	11.176277	-3.9362507	-0.5446313	-3.8298037	-0.82183343	3.6895523	-0.106888294	-5.935708	-5.6439886	-1.8920348	5.3815546	-4.0321746	0.61573184	8.400983	13.686741	16.015755	4.506996	4.21364	-1.4706879	-0.4121133	3.4802325	9.598921	14.487448	12.493839	9.22761	7.3042603
704	-6.007287	-9.671965	-11.208969	-17.86739	-14.3246765	-15.966509	-7.4045763	-9.9356575	-5.1248713	-15.8661785	-16.509144	-14.713184	-14.859909	-19.055588	-18.07247	-4.852153	-6.3553925	-9.920448	-10.759832	-10.748335	-12.069366	-16.809948	-13.194262	-7.291353	-29.066406	-23.854462	-27.556955	-9.240027	-8.153978	-7.52027	-25.200485	-22.078413	-20.185589	-15.958463	-14.741364	-10.306572	1.3103338	0.2787155	-10.204996	-5.8681345	-8.213543	-10.602907	-6.039929	-7.5218086	-12.143286	13.2877	4.8997936	-0.84682953	-10.773405
706	-3.2556133	6.6862707	11.012619	-3.7699184	-2.3040729	-1.9818478	7.597677	6.773923	4.891632	-5.373073	-2.6556191	4.0041065	-1.5033945	-1.2984298	-7.0641775	4.5061836	3.6916747	5.036806	3.9685016	2.5764112	2.4214373	-5.1321735	-0.65394664	-3.8153732	-14.232767	-9.807005	-13.520555	-17.055819	-21.047394	-15.453745	3.6997705	4.7575583	4.9332137	4.5513506	8.846521	6.0723343	-2.9649734	-10.106727	-2.5993333	-2.171892	2.1998725	4.4177	3.2748399	0.2801972	0.4155841	-1.271879	-0.74146193	10.638029	3.971178
707	-4.240226	-9.576521	-10.047539	-11.8056755	-11.71736	-9.214205	-11.974234	-6.681245	-1.8856416	-12.502478	-10.558002	-14.377148	-10.881093	-13.991333	-11.701066	-10.655508	-10.902687	-7.9859548	-17.098143	-11.516363	-12.680655	-9.993317	-14.191519	-14.920335	-7.3987417	-8.299992	-13.943485	-10.435938	-20.636768	-18.773693	-4.0422006	-9.309347	-4.425637	-11.035513	-8.436404	-9.602422	-1.9933051	-2.16595	-8.309542	-7.234833	-6.3479156	-7.194932	7.9794483	7.1426373	-3.0533252	1.4219463	-4.4779267	-1.7707806	-16.88097
708	3.6845164	9.885159	21.205585	26.861061	23.096094	22.610367	9.767636	7.0372133	6.5776296	11.972881	14.217009	12.555916	11.64497	13.533262	14.724985	8.333775	13.712233	19.264088	12.5152025	11.584962	10.882973	8.75975	11.52939	15.341274	18.104042	21.013138	19.743073	19.43592	26.2883	27.865273	13.937461	13.990012	13.764224	20.452408	22.05095	28.387981	30.488346	25.329208	18.745605	41.68824	35.221195	29.315216	42.19062	46.208435	46.28357	44.524345	44.897816	34.771927	7.2638745
709	28.562572	24.106262	22.533314	4.387989	5.9804425	1.3515984	-3.0101824	-8.169476	-5.751198	-5.141103	-4.75998	0.42930746	17.651695	16.85495	15.957717	20.709446	22.454128	22.223648	24.282557	22.28067	15.768514	21.063135	27.089348	25.726234	6.7694945	5.4175496	-0.5481188	11.165688	12.504459	7.7977366	-1.5173658	-0.9731223	-2.5265188	9.300331	9.231194	8.851093	7.117192	2.5925684	2.3593838	4.0866323	-2.1797822	-6.2977858	8.161465	4.215911	9.036997	24.65319	25.206915	27.481377	-18.89746
710	14.614633	11.022672	3.7152748	0.16504851	5.8607035	10.804518	-4.5244594	-4.283443	0.758615	0.88337564	0.24536026	-2.780884	0.71515834	2.030343	0.89580524	-4.4850345	-2.5985124	-0.25748688	-2.1217408	-3.2978795	-1.8783474	-1.0780218	0.040771544	0.069062985	5.414729	8.590645	5.2612386	0.93525505	-2.843373	-8.858272	8.780626	7.056343	1.8602309	-0.7389357	-9.593393	-9.810775	3.1578183	7.260841	11.735941	2.9306962	4.236392	1.2302064	-4.756851	-2.0063767	5.409316	19.272675	17.229736	10.50395	-0.90845686
711	8.206852	8.385384	9.060805	4.8747087	8.852309	4.491836	0.22437489	-1.8531607	4.550706	11.138788	10.716332	9.449534	5.2734766	6.2246714	9.472216	1.5073031	3.1279573	5.565959	11.170126	8.227677	3.7064166	0.31188244	0.8635577	8.177955	9.220024	6.8205624	11.148508	8.402039	7.1891365	7.0775223	4.447168	-3.2111316	-3.2797494	-11.843246	-4.995653	2.148349	-9.280189	-13.107513	-7.11446	-17.974033	-22.837276	-19.364437	7.4806604	8.009454	7.7154894	5.724799	6.6315527	4.609829	5.3164167
712	5.910924	2.360466	1.1167618	0.6421534	3.2228048	-1.4955385	5.9055386	5.0512786	4.5041513	-2.6636477	2.9986033	-4.1171694	10.174267	11.312841	11.282615	-3.0065203	0.88249826	0.16415727	3.7959604	1.2329308	1.8758037	8.179525	8.706206	2.6262774	14.381011	14.03872	12.251497	-0.48167467	15.797078	19.86855	-3.5700479	-1.9755986	5.6716175	8.938278	10.532528	14.968631	7.4149876	5.2988424	2.3145313	8.366193	6.2776966	2.1850846	-2.904807	-0.057639718	1.751991	-2.217728	3.922757	9.754692	6.542495
713	3.3561916	4.913114	0.98692554	0.25193775	10.990113	16.358583	3.929066	11.590303	9.308683	0.9663024	-1.4335132	0.37358585	3.8222725	5.8871117	6.724026	1.2433406	3.5466113	3.3074453	9.358589	6.3387346	5.930987	8.6621065	11.548883	8.858636	-2.6569004	0.46153915	6.2019434	3.222796	7.3850574	4.108911	-0.8370365	-2.7957892	-11.422962	5.6373453	6.308505	7.3928957	12.69198	-5.46689	-10.987977	5.024724	7.010624	6.0107536	13.244436	15.742474	13.009966	-2.315236	6.3924346	9.261673	3.1850216
714	19.65522	14.198971	13.46874	9.020433	18.191925	18.854721	0.24340647	8.987498	13.067213	13.646185	12.750202	-1.1586144	-1.404892	-0.04891181	0.807564	-0.2835134	0.41625273	-4.3341613	-5.6488943	-2.9696918	-8.967965	-10.151278	0.5813763	-0.44065183	10.211399	9.12936	3.5876203	5.9748125	-0.21801627	-4.0303607	-12.784543	-9.890966	-11.753375	6.1985936	2.353702	-0.6712962	3.3766	0.88945156	-3.0353327	-1.6216031	1.7048684	2.549593	17.002316	16.398056	12.479101	-9.944645	-6.650946	3.0914714	17.214642
715	-13.6357	-9.79983	-4.098987	-7.823789	-5.8557587	3.5235445	-21.694725	-23.179459	-18.20075	-19.350765	-26.265934	-15.307003	0.37398553	-7.67492	-9.295339	3.1225538	-6.9409456	-18.064785	-17.70683	-23.30223	-17.947975	-30.043552	-31.40683	-30.761307	-10.075066	-17.388903	-16.902893	-8.106525	-14.491588	-11.544291	-16.734367	-15.711943	-10.881224	-14.7031	-22.154282	-18.971691	-11.960527	-13.821904	-23.653282	-17.321392	-17.104328	-11.439896	-10.733078	-20.171574	-26.19243	-6.0680876	0.38481733	6.7976685	-17.897148
717	2.398358	-7.631343	-20.865284	-2.9533188	-3.516696	3.968546	-1.1439148	-0.90121955	-5.015794	-7.8103595	-5.8620834	-12.01221	-4.762186	-3.5514216	-1.1218543	-11.592372	-10.074343	-15.457603	1.7894874	10.088592	15.551527	-19.715004	-20.90504	-19.712736	-9.548434	-10.828583	-4.7348747	13.563313	5.715168	3.0357559	4.3399396	2.7832115	-4.004496	-0.49038297	-2.9598882	-4.2819266	4.620138	3.4398649	-0.9383856	-17.255112	-14.946923	-10.137442	20.684214	27.548534	26.71281	1.1735511	-1.9711069	-8.92049	-2.1016498
718	21.85306	26.262169	18.76501	-6.108285	-2.134011	0.7747035	2.2589543	9.7999935	19.139961	-1.813109	-0.22987741	-1.0958484	2.649836	10.6497	16.06392	-0.7499283	-0.80021083	-0.3579426	-3.4640467	3.7763813	12.774957	0.78922975	-0.82562494	2.4671617	0.692587	0.8007261	-0.61627436	7.46342	7.2649183	17.932905	6.7653513	6.01396	1.1310687	-16.345505	-18.681545	-11.85305	15.757431	8.352852	-1.1329722	0.8644146	0.56211805	-0.8074954	10.299492	4.53466	4.8850875	7.486143	4.9158745	0.08760086	16.675987
719	6.5529194	10.533287	12.258791	4.204581	8.735438	8.791581	13.541383	14.922182	14.505636	-10.966284	-8.382003	-8.909498	15.495908	23.303955	21.582584	-3.7256255	-0.09376687	2.8404222	20.887976	17.774885	12.227295	22.942274	25.44827	25.825815	-5.720154	-11.825895	-11.178597	-5.0705256	-0.66337645	6.682885	1.8451338	6.440281	7.4568634	2.2144842	1.9920534	8.079726	1.6226909	3.34233	2.6562772	1.9851629	2.2513766	2.5352726	21.790386	18.520947	13.5141735	28.774647	20.22664	17.78932	12.650455
721	5.8374743	11.702284	14.5701275	2.9490445	-1.7380577	-8.529757	1.1820316	6.128047	7.2555156	0.5598199	1.7560782	-2.950044	6.8277216	10.642687	8.727606	5.9045362	6.9487467	8.878772	8.9482355	8.267807	13.88792	10.09195	8.69239	5.760232	9.585197	11.088867	3.5242078	6.514786	10.3118	12.478561	10.625071	7.6534414	7.7411985	4.5617433	-2.3610835	-6.8966722	0.30455983	-7.6865416	-4.1401916	9.365931	3.3674946	-9.080943	3.5819802	7.83201	8.13695	8.804993	0.7696862	-8.763103	3.409432
722	12.756275	13.781139	9.061073	6.5324183	18.506523	19.93608	25.04192	14.759684	8.859768	23.18808	24.647121	20.11363	14.476488	14.019072	1.8212888	-19.321218	-14.104846	-13.851838	9.952039	15.106911	18.663046	17.12606	16.33567	8.579483	1.8605373	-0.111495495	-0.17830974	4.183586	7.6186733	0.32780585	2.080298	1.6981034	4.9739203	9.330526	10.186003	-0.5571749	6.572631	16.072426	21.950306	17.474419	16.977715	10.628448	5.8290133	7.903969	9.721958	26.900503	17.358425	11.330753	2.5982327
723	11.542496	17.053349	15.368843	10.131056	10.976109	7.8845015	14.762253	15.915964	22.747173	-3.710404	2.6851473	-2.1091766	17.225882	27.986376	19.649757	2.9970875	4.9840546	8.033756	8.474976	5.747425	8.550161	8.1826725	6.8741875	8.620871	4.6751366	10.735647	5.8142242	5.2037344	6.7466655	9.372026	3.0751143	4.5135584	0.5509163	9.225739	11.1632	8.874095	-0.56621706	-0.7764399	-1.2442472	24.78703	29.153294	37.071854	9.899766	14.561529	12.965208	4.890481	8.87223	5.4038367	19.85339
724	-1.3620319	0.13793454	0.64675677	-7.103283	0.5863156	-1.2764741	5.6839137	5.1758537	-2.166119	16.404228	18.094343	14.834227	9.297664	7.864072	15.377207	7.486518	5.4979157	1.6087724	3.1145055	9.700753	5.053444	14.609459	12.147411	12.193017	0.16416728	12.284017	21.938324	23.666502	19.552425	13.791864	11.472586	8.69163	12.45354	15.522099	19.23239	17.141151	-0.11637664	1.1476742	-3.4570606	8.013031	10.060759	6.5992427	13.6806135	20.29633	14.377239	12.089811	10.0365925	5.546006	3.1218948
725	22.294685	27.27262	23.202637	5.9299555	21.146626	22.151388	23.836288	23.891457	24.250349	2.9384966	2.79477	6.9207106	2.8901873	14.501562	21.601206	25.004889	22.6206	14.494207	2.2569222	6.085105	5.1261377	-4.768931	-5.6694713	-7.87436	-2.6762335	7.9691467	6.65101	8.676198	20.887085	22.707743	10.036627	15.09448	12.180373	14.806996	24.870062	19.986893	13.575792	8.181058	4.055753	7.8444414	17.150572	19.418312	32.932755	28.642889	24.810923	19.1851	22.580135	23.6497	9.298027
726	-9.458476	-8.491432	-4.2689657	-16.167929	-19.71286	-14.536197	0.7251309	-7.643918	-9.929065	-4.1832466	-13.032024	-18.489841	-11.258415	-13.572144	-14.881094	-7.853544	-12.434034	-15.788652	-21.87641	-19.957472	-11.932489	6.044113	-0.81619775	-2.4622755	1.1180749	-1.6109569	-7.6136985	-0.51165116	-11.37715	-16.395317	-7.0444756	-3.878224	-6.381754	-7.298114	-12.982921	-14.60969	-3.3642993	-8.59091	-6.3494062	-3.48258	-0.38289118	2.4088027	-10.078251	-7.226321	-4.848508	4.114488	-0.46633744	-6.2950706	1.369973
727	-15.398976	-18.76654	-19.846874	-6.221757	-8.650413	-7.8679714	-0.48022017	0.95605564	-0.027098805	-24.329563	-26.216476	-29.05558	-9.521422	-7.927438	-7.6703935	-7.438384	-4.376874	0.37616673	-17.132837	-13.798405	-13.605684	-6.718873	-9.392271	-10.146908	0.72412616	-5.773344	-10.004242	0.5817112	-2.2969084	-5.494509	-9.688286	-5.9910326	-2.537867	-17.775417	-15.975132	-20.629452	-10.604788	-12.054703	-15.757179	-18.389992	-15.760549	-10.97566	-7.1462703	-9.2665825	-7.9748554	-8.236529	-9.040825	-3.4378214	-10.6896925
728	-4.8751063	-4.997105	-10.400539	-4.940889	-5.5386524	-10.402181	3.191206	5.1548834	3.8379688	10.086868	9.057613	10.980671	-9.279867	-6.1074963	-8.10396	16.783302	22.563545	24.342121	12.319574	14.510747	10.77121	18.811539	24.149818	28.704819	10.688934	7.9377966	5.940242	2.2428424	6.7802258	3.9408789	8.21852	5.828786	0.87007904	12.332083	6.08337	3.045269	6.624965	6.9409566	2.7931685	0.27066004	-6.9428988	-6.29735	-9.992178	-4.633327	-3.1523294	25.60904	15.270168	15.539111	-5.308689
729	5.3918877	9.818428	14.264164	25.636402	19.001688	9.7117405	-7.3650036	-8.54937	-7.7078667	7.3647633	10.380672	9.598882	14.513276	14.90406	8.818199	25.632792	20.052452	13.831334	14.622159	14.960232	13.377872	3.9371943	3.866567	5.522067	8.459234	4.684578	8.568434	-0.89513415	8.121936	12.562815	6.3354836	7.5715513	6.1940174	-0.24648273	5.5445404	3.6430504	9.077639	12.44718	12.616066	-5.6388187	6.027918	11.8848	5.4021845	5.8122635	6.206874	16.066595	13.3468	14.490201	0.14231928
730	-4.153597	-4.324844	2.9367428	23.544796	24.383574	14.494253	-14.896889	-9.042927	-2.9135122	-3.2565384	-1.248575	-4.2823896	-3.0058012	-3.2266445	1.1448455	-12.467142	-9.611071	-5.9936447	-1.3115547	0.98310477	-1.0463295	7.7208004	16.006943	14.021474	-0.4881921	9.662317	12.33535	-4.5717254	-0.3331014	1.6698232	7.55966	9.181849	4.2689114	-4.229738	7.8382792	11.467327	3.6689162	5.5721765	10.264475	4.277594	8.045092	4.1050563	9.842663	13.055651	18.071308	-3.076058	-2.027821	4.4824553	12.168368
731	3.3009117	7.539239	8.034154	4.326969	9.956507	11.762525	4.709097	4.821288	4.7092667	16.154022	5.9812994	-1.2246523	4.321687	5.5585155	13.058168	8.829537	16.776348	17.363493	32.96626	33.213684	21.117874	24.928116	27.325502	25.739737	25.267914	18.235794	11.693107	6.1828227	21.25378	25.511974	32.660767	27.49415	21.661228	21.885513	31.22658	34.07598	10.312824	16.968567	13.48392	-5.863982	-3.3042912	6.5788136	29.761372	33.93329	35.82244	12.98413	14.97861	7.775687	19.647587
732	-10.3552	-10.074087	-9.315231	-0.028061867	-2.28122	-2.8668664	-11.799192	-11.891841	-10.294752	2.8399081	1.9237016	6.1850886	-22.692635	-23.834131	-21.631172	-6.5919485	-8.545289	-1.236875	-4.1954165	-9.186308	-3.2716668	-15.39106	-19.237206	-17.67237	-20.195137	-23.064627	-21.780916	-15.337534	-13.443499	-12.42012	-14.21729	-11.228607	-16.184525	-3.532215	-3.0289736	-2.4483018	-2.5187972	-1.7036498	0.24252991	-4.984385	-5.901202	-10.368371	-7.27625	-7.1701097	-9.815718	3.950231	3.7141628	1.9013934	5.6366987
733	-4.4372106	-6.2514286	-7.86407	-3.983354	-11.087564	-10.932312	-7.9670925	-9.496553	-13.038672	-7.0008583	-10.509199	-11.647309	10.3519	14.512599	12.552282	6.874735	1.6758975	0.72792006	2.7135806	8.946303	9.974981	0.8831948	1.6638278	3.8274174	1.8641889	-0.16904455	-3.2020564	-8.089692	-6.50583	6.467029	5.8474197	6.159581	5.021738	-4.7271967	-2.5938113	-1.3426629	5.2732224	7.5102286	9.758686	-20.030766	-15.249847	-10.685129	1.5315291	6.6287127	0.6078907	6.192021	-4.0430336	-4.7625074	-26.065975
734	-4.649272	-0.6719789	-8.232173	-4.7164774	-3.9084682	6.2150497	8.224264	7.2106943	5.9624863	14.135597	13.408119	7.304807	-14.854434	-14.073972	-17.042767	-5.1332483	-0.70966387	6.9950304	1.5906789	-2.035266	-6.8399944	14.273284	8.989143	2.3477287	2.4471111	2.9698808	1.2465093	-5.775569	-1.3366214	0.76211303	-9.207844	-8.452749	-10.303267	-0.24937434	3.374392	-0.045061707	7.1430817	8.815397	2.7688293	-4.5029273	1.7171195	14.379122	-16.827688	-10.845933	-12.247959	-12.790756	-14.34262	-13.493069	-3.3991146
735	6.806166	5.0769887	2.8956218	8.410509	14.849806	15.240719	7.5556707	6.8424234	1.8846607	3.6455317	3.8110778	-4.9684677	-19.555813	-18.738304	-17.141212	-2.4749403	-6.9750752	-7.2366467	-12.28096	-10.062492	-6.8420553	7.086079	2.1921315	-0.050381303	14.070974	16.470226	12.148329	2.8522263	6.0032053	10.881524	5.5895596	6.4972296	9.0732975	8.812309	4.735994	1.7786952	-1.4536624	1.879856	11.001212	3.5364695	9.471118	10.785656	12.21781	12.227677	10.740744	20.612293	8.634367	-3.0282793	17.357475
736	-10.282832	-14.42379	-8.279865	-3.8783698	-9.211056	-4.760353	-6.3498926	-11.356073	-15.224745	-15.937078	-12.958286	-9.018661	-7.3532324	-14.031519	-13.993616	4.171215	3.703794	0.9936173	-4.9455957	-4.275455	1.3873501	-4.542758	-3.1420693	-9.37603	2.1788182	-1.350315	-2.8449697	-4.4295845	-5.1853676	-2.9702506	1.5561569	-1.8194904	-1.8017516	-0.5237901	-1.9420097	1.3048426	1.0112705	1.2761353	4.5551243	-1.9132524	-1.78041	-1.7102209	2.2621396	1.4602629	1.4871278	4.3864985	-0.688753	-1.2833103	16.642056
737	-9.943302	-10.171028	-19.853615	-5.7980995	-7.645729	-9.084997	-9.545132	-13.170694	-15.136002	-5.1173716	-5.562826	-5.176729	-8.820612	-14.259912	-17.615314	0.14528239	-3.4870021	-1.620425	-14.186343	-10.228534	-7.7514887	-12.335242	-18.59023	-18.658566	-6.416363	-0.70847476	-4.096222	-4.451195	-14.762053	-8.774584	-6.26804	-8.125664	-7.6857104	-7.2348175	-8.644079	-6.7774787	-1.7056512	-11.670125	-12.724869	-11.062474	-16.177807	-7.2418785	-2.3566196	-5.4277735	-4.7021904	-16.038328	-13.443106	-16.639767	-11.085622
738	11.404053	14.493954	17.069069	5.7050724	11.668627	4.7116685	3.8382163	12.318184	12.043737	0.24469127	3.3581114	0.20578456	2.3804	2.1310706	1.3005366	17.253342	14.395996	8.300649	8.683552	9.723022	2.065496	-9.502523	-5.380103	-0.71955645	16.548727	21.069637	18.717216	2.1202285	-3.2720938	-16.948915	6.78913	10.465146	7.154816	6.5437403	5.5218773	2.8408208	-27.00606	-18.870346	-13.455103	-2.0942464	11.308621	12.174274	9.203579	4.316213	7.082133	-2.0213883	0.7606331	-2.8573675	-0.24200463
739	9.252754	13.835247	3.8263721	28.667694	29.800785	22.770763	-1.1356462	-4.548935	-15.901085	7.3482814	13.031303	13.880666	6.6886616	-2.0601156	-11.944264	14.666407	19.692661	22.347048	-7.523613	-4.750043	-5.3787284	14.187813	22.889603	25.602762	15.27636	21.418549	17.110363	10.155504	15.214781	29.4879	20.754505	22.146233	16.014898	38.950844	35.269306	23.983536	11.836372	15.993557	25.617939	33.83805	28.549936	14.168114	-3.0344844	-3.31501	-2.2654405	9.782085	15.56547	14.50084	-3.877279
740	4.030489	-0.5964951	-5.1168985	7.0204334	9.949816	11.4381695	6.876547	13.706023	15.769388	7.994216	11.833349	7.1563497	-1.3523399	-3.0693965	-3.8046048	21.401325	27.53495	23.842323	-5.7176332	-7.286294	3.7672446	-5.789914	-5.074426	10.928268	2.6137407	6.922114	3.0480933	5.4910173	11.16954	13.583976	7.582137	9.218487	6.020072	8.538813	5.6740093	6.5637364	2.1098304	0.10405946	3.2635324	1.4955213	-4.292364	-3.553049	14.954305	10.273206	3.448484	5.6022677	-0.058380693	-8.771635	3.415252
741	12.701843	13.5318985	1.022275	4.1103554	10.501403	5.4311094	5.4821053	8.144088	3.2311945	-2.048314	12.519399	12.460587	-8.349514	-5.9228554	-13.449745	6.1609707	6.5291767	3.2821946	15.877378	20.941553	19.60395	-2.0643992	-7.5110874	-13.419986	2.5037372	2.768929	-7.022084	23.131794	26.554197	30.244999	-2.967331	3.6886625	7.5696096	0.037303194	-3.5669923	-0.47560307	18.97699	16.325619	10.307718	-2.4087462	-2.9953556	-10.922682	-6.626315	-8.423188	-11.864481	-3.929301	-2.9899662	0.73845816	-0.45344064
742	-11.180386	-11.168112	-6.1164026	8.9675255	9.944849	13.131029	-14.773634	-9.066523	-2.899892	14.63587	8.139007	5.081809	-2.336022	-0.4279888	-6.665286	-6.737667	-7.2407002	-11.087463	-2.8616288	-9.613027	-7.9419193	-19.705788	-11.358244	-10.724876	-4.7109003	-9.623031	-9.712152	-5.8353453	-8.6637535	-14.028769	-6.2842093	-5.9067974	-11.28859	-13.913934	-11.17734	-13.667141	-3.4772077	-2.236525	1.4699188	-12.75654	-8.1835985	-14.7237015	5.9741244	12.266287	16.65641	-10.446838	-8.100655	-6.3808146	-19.530193
743	-2.532318	-7.436285	-2.62037	-3.9885693	-4.64447	-4.0323825	-16.553307	-18.645111	-18.582497	-17.192307	-17.57912	-6.089067	-12.611136	-9.847701	-4.1366105	-4.0429935	-7.561433	-6.464752	-2.134429	-7.542557	-15.943003	-4.0065937	-2.0380037	-8.042348	-25.134346	-27.597034	-25.219688	-3.8910491	-8.946051	-21.263412	-17.627472	-22.24137	-18.792236	10.597881	7.128584	-1.6974405	-3.5060859	-7.202423	-2.8307118	-21.898212	-22.075241	-17.008915	-3.5762346	-4.529737	-4.1628494	-5.300485	-8.556543	-16.883797	-4.3165083
744	-4.129878	-2.03257	-2.0740986	2.4537835	-0.15777448	-3.3912656	2.4762843	-3.7197692	-10.222488	-2.065183	-2.1234965	-5.0841727	-2.4616554	-1.3537196	0.8865371	-4.6471167	-0.590682	1.1241288	12.944307	5.2668285	-1.6612679	8.061705	12.636319	12.454412	0.16811782	4.754391	5.8486137	-10.076614	-12.733641	-11.0268345	-7.7050333	-3.868124	0.73776907	-8.933174	-1.0960197	4.8968773	13.932596	7.3730807	0.2612992	9.126054	3.583099	2.117758	23.292196	19.99884	11.574489	0.4198619	-6.10338	-7.0751214	3.2361186
745	-0.107730746	2.4768167	2.0358338	10.047701	13.871767	10.539121	13.0350685	11.625378	2.974053	6.066051	9.82824	9.692204	5.9036283	3.4140868	7.748083	-4.3182774	2.601894	1.0185127	2.7324457	-9.069801	-13.84667	2.1101437	5.2095785	12.976154	4.5742645	2.0212967	2.591875	-0.09750666	3.080827	4.8264074	-1.2771949	5.518437	12.431443	-2.779451	-1.4811875	-4.6356945	-3.8398633	-1.0387352	1.7778788	-7.945621	-3.0091882	3.2951543	-4.462062	-1.5397842	5.4885	4.9157033	3.2392824	1.0110786	6.149383
746	-6.925662	-4.84247	-0.16648683	-5.370249	-12.601732	-8.304125	10.029444	18.760017	11.139819	7.7953825	8.18469	9.164946	8.937526	8.456343	9.252529	-8.551557	-0.8756196	8.691769	22.334436	9.610889	-4.8140435	1.3474572	-3.5792365	-6.2535405	9.199921	14.874821	14.396553	12.3829155	6.222349	6.1308594	5.658968	6.8556385	5.499867	15.073763	9.242562	3.9319472	4.0381336	3.72868	9.522877	2.1571221	4.928481	4.6334467	-12.639736	-14.619902	-14.375858	4.2444844	4.0315185	7.400465	20.496868
747	5.66584	4.733918	7.272904	-7.52677	-3.6081238	-1.8789725	-6.481653	-2.5759916	-0.56383014	-12.633073	-12.4338665	-13.607939	-7.0058393	-7.9243994	-5.137571	-2.7671068	-2.7790608	1.7608513	-3.2341738	-7.413357	-9.258738	0.3975675	-6.0457397	-4.0447607	3.0008497	-3.6483924	-8.921322	-4.7642093	-3.5480793	-1.0312117	-5.9057302	-6.995845	-9.691206	-8.906286	-10.226407	-4.979276	1.7633433	-2.0748048	-6.3616138	-1.8651972	-2.4783432	-0.21304047	-4.217409	-5.6086855	-6.498023	-9.817614	-11.418228	-10.775121	-3.3419995
748	2.9644713	-5.8878555	-6.223894	-7.1077566	-1.8793666	6.791958	-5.1749363	-4.0488787	-3.1369345	-6.9112062	-3.2034826	-4.309493	4.9356585	1.9817548	0.6529503	-12.27549	-11.883846	-13.748489	0.12697023	-1.7535678	-4.5568113	-12.272612	-6.405795	-0.30816	-5.2522397	-3.9438052	0.0463441	-7.10861	-7.6518116	-13.50576	-8.508271	-9.572725	-6.812894	0.78976256	-4.4051514	-4.502673	-7.886015	-11.267242	-14.23414	0.9792977	-0.59530556	7.851753	0.575291	3.626389	0.41312173	-3.6924295	-5.7522144	-8.21567	0.47192204
749	-6.2217073	-7.3351774	-6.7232237	-1.9168736	-0.83170915	4.0575247	-0.7702967	-4.1620855	-6.1833305	4.902881	5.6277285	-1.5824213	16.135921	26.550179	20.58783	23.343756	14.181889	8.21788	1.8800246	4.5601196	2.7837157	11.241638	14.031967	13.329744	7.0856953	10.338701	10.386654	1.6253587	7.9229174	6.116988	-1.4727147	4.614074	3.017651	-6.8582788	-6.233034	-3.639838	-1.5358481	-0.38572937	1.280255	7.469755	-1.2637069	-0.96155244	-3.1723733	-3.6226156	-5.36296	2.7733004	-2.62574	-6.021299	-4.908199
750	-20.541058	-13.960806	-17.093346	-16.54269	-7.7345653	0.2088701	-7.679269	-10.457723	-6.0829535	0.6995316	-8.585485	-21.517721	-11.072688	-15.315733	-19.051125	-18.585327	-25.605822	-29.349659	10.400399	9.504974	3.462707	-7.722868	-11.829936	-10.288935	-9.20915	-10.262093	-3.282887	-10.870378	-3.3595033	2.220131	9.034327	1.0973444	2.732651	-14.833117	-10.564307	-4.956667	-7.3218184	-5.450688	1.851322	3.126234	-2.058024	-14.647581	-8.819068	-6.018136	-0.92256075	-11.2810955	-13.603932	-9.044787	-24.995895
756	-1.224026	-0.63032436	-4.408865	-9.78875	-7.6446104	-6.790454	6.031496	-3.001252	4.248024	-1.2183838	-3.543714	-1.867934	11.883932	6.612785	9.015039	2.0623627	2.6939764	-3.3252456	5.216997	6.1404357	10.845837	-3.7600787	-3.020369	0.5669923	7.1812077	-3.2654326	-9.141867	-2.2895956	-0.67666185	-2.254212	7.118807	1.1604345	3.5024953	9.006077	0.27890208	-8.586632	19.218206	11.453918	3.8703825	5.834914	12.806587	12.643543	8.185998	12.607828	6.56096	-2.6901395	-1.1211988	-5.863009	14.261906
757	8.215216	15.673293	17.059818	2.2745154	5.271306	2.5553355	-5.1647096	3.7724771	10.498661	-5.899001	-3.4628668	-0.17045447	-10.541467	-12.432058	-18.365679	-5.9606423	-5.631504	-10.320706	18.158703	7.9462256	-2.9774325	7.1819234	2.810718	-6.114539	3.4353886	2.0696952	-2.0948997	-7.148921	-3.7592392	-0.6008946	2.2762392	6.941183	3.0914242	9.023702	3.4365802	3.3597765	5.1631308	4.7728653	-3.2490945	0.4243377	0.66864526	4.224001	-3.31993	-1.659324	3.7442453	7.345212	9.208258	3.014495	-19.890034
758	-17.568811	-18.150805	-8.493116	9.702026	13.713053	4.5494065	2.893765	9.228957	1.9385719	-5.823881	-12.294067	-15.898661	15.842633	15.427378	10.251993	5.854499	12.658925	17.231731	7.6647434	11.004918	12.806047	-8.706389	-1.4348894	-0.030813217	4.1329303	10.904934	4.308503	-1.6050584	2.2771988	9.891411	8.26117	7.689349	12.164551	14.109064	16.128716	12.352406	5.817785	7.395588	10.723816	-4.0748453	5.3637257	7.8487797	25.247015	18.15568	13.346586	15.09111	17.90686	19.311733	5.542789
759	-3.6839242	-1.3518345	-1.7444156	25.95605	27.072144	18.019814	10.143983	6.2934217	2.5726643	15.187701	20.306461	18.187176	7.662289	11.331736	23.340141	11.35869	12.371806	12.498714	9.519783	13.84719	14.587282	3.6201692	11.3877735	12.1756935	3.4342196	11.818971	9.774894	2.8162355	-1.2475852	-2.5241706	3.6865685	-1.8506966	-6.4167647	-10.2040825	-8.562655	-8.299919	-0.3617779	8.2631855	9.312093	-9.604146	-2.544735	9.988298	-5.3673844	-3.326078	2.430365	6.8385506	7.3401127	3.0398574	-8.644823
763	4.124264	4.513486	0.8001487	-20.622469	-15.0788355	-11.16168	3.6304133	1.7846049	1.0579251	-3.6419373	-5.7825212	0.720334	-2.076485	-4.7430267	-7.617404	4.382227	1.4218392	-1.4468194	-0.63832396	0.34215927	0.091378614	-12.733006	-16.321636	-16.85357	-11.405465	-11.198124	-11.480586	-6.925293	-9.483665	-8.715572	-1.9033332	-6.5669813	-4.4887743	2.4115386	-6.5248127	-13.964643	-2.5039198	-4.6243715	-7.7547674	5.7497897	3.7186599	5.040902	-1.3243604	-7.314734	-8.813171	-10.367756	-5.3396015	-0.056503206	-19.071066
764	1.8670347	-4.1543646	-8.478354	12.060135	1.2479215	-7.2415934	-8.247429	-9.914578	-18.562431	1.5486405	0.6280956	3.139799	9.675627	7.1810255	9.61776	-12.654066	-9.439724	-3.7171597	5.7972183	6.361163	0.5810593	-5.4862013	-1.1198245	1.2230937	-5.3380027	-4.4587173	-6.151414	5.94544	-2.0663073	-7.0883074	-0.44874293	-3.5118084	-6.2826524	2.3065	8.092698	5.5299473	1.1385581	-2.7782047	-6.211192	-7.709806	-2.0053935	5.0073385	-5.3286595	-7.8975706	-3.9139743	-5.7362256	-3.888868	-0.5994182	-0.18616086
767	-10.032304	-4.8229303	4.8219547	25.461632	18.23645	3.497099	25.054155	18.211054	4.832327	21.509266	15.3408165	2.5937693	-3.6904287	-1.3019578	-11.384196	6.390109	4.049509	7.843152	5.851385	10.037012	17.332575	-2.432785	-5.4703546	-3.7213266	-0.9635396	7.9100657	12.359657	-5.6160665	-1.3416473	-7.2620144	-8.587867	-10.130151	-1.0389202	-8.253908	-8.659328	-11.117435	1.9550729	-0.35286105	-5.2327027	6.3187394	6.115738	6.0262156	8.847802	6.353608	7.7663198	4.73053	2.2725735	6.959923	4.6557355
769	-7.7436876	-4.894061	-1.9726915	28.888287	33.702965	31.587805	-1.6389421	-1.3735124	2.622532	21.626766	26.31815	34.027794	42.838966	34.45713	19.613922	35.528915	32.91442	32.33542	7.1953945	3.5921006	0.9753028	-1.6895108	0.81627166	0.6647227	6.3549185	8.601617	10.214613	9.375319	12.478786	7.3343062	16.001131	23.9301	27.620594	-13.884739	-24.044786	-24.735317	-6.520564	-7.775074	-8.107036	-7.766223	-10.856033	-10.847317	-3.3631444	5.635398	6.990426	1.3666539	1.5844748	-5.826892	-16.556463
773	-7.1482534	-2.8675299	0.0765194	-4.2355366	-3.263631	-1.4423001	1.6193964	-0.1387012	-0.7164821	-3.4267178	-2.6996229	-1.2273884	3.6728852	4.7212653	1.277944	-5.6022162	1.8372058	6.577773	3.9320557	8.97916	-0.78939354	4.152674	5.272998	5.1894054	-1.2934171	-7.9473567	-0.99886894	2.5205817	0.73439854	2.8612463	2.8869553	-0.51763946	3.9168906	5.5871115	7.9383326	12.573793	-10.077227	-9.462974	-0.49342838	5.9193025	11.811754	16.112026	-1.3275938	-2.9639215	-3.3599572	10.07221	5.548399	4.5252295	8.69346
775	7.8441715	4.42157	6.9137936	5.4068394	5.783187	5.2515	-4.746585	-2.419419	3.7957485	9.213512	7.6923184	3.0074062	-6.4256353	-3.8233123	-2.6671453	1.3847783	1.2271326	5.585638	5.6605816	7.2634926	8.16363	1.467448	4.7252474	11.202892	4.002189	0.47052503	1.584753	3.315333	13.233778	12.148838	8.099867	5.006077	5.2888136	8.67535	5.3494415	3.896812	7.8512607	0.10422203	-4.9728985	-3.5486205	-6.137149	-9.580896	0.93694943	-1.2485154	-5.2947006	1.7470931	1.7411947	4.5024443	3.412805
776	1.6828438	4.654831	7.052582	-9.611891	-10.598072	-8.775766	-8.971833	-5.172954	-6.952058	-7.2315254	-3.0365465	-0.7504648	-6.083584	-3.5760653	-6.33675	-12.85811	-8.587778	-6.9097567	6.10054	12.925675	20.273495	-10.016555	-9.583857	-5.2650228	-3.7607102	-1.1011446	-4.84355	1.4220871	10.727459	13.200684	-0.656747	-4.5630856	0.5070466	-5.729902	-9.371365	-10.348982	13.3998785	15.279303	9.829483	-7.4951	-8.480696	-13.294333	-8.336661	-5.318363	-5.350227	1.4120973	-1.6753988	-5.709154	0.8808759
777	15.387803	13.006481	3.306536	-13.018053	-15.444823	-10.573698	-1.0771621	2.0641742	1.4230379	12.73652	16.259338	9.521137	5.448414	1.7564337	1.9690195	6.489992	7.101526	8.594624	12.363829	8.9748335	9.792448	1.4086274	4.182116	-2.428008	0.8782871	8.095999	21.939697	7.4261327	2.774418	-4.075129	9.782484	13.404148	10.252265	2.4780025	8.092495	1.263091	8.143844	3.7099376	-5.2181134	9.562697	10.791342	0.6109288	-16.08501	-13.570906	-11.965994	18.747147	18.490976	11.575676	12.135078
779	-7.013509	-7.1692977	-7.090521	1.7196702	6.0398693	5.492424	-5.429654	-1.7909794	-6.3846016	-9.8930855	-8.959381	-7.282719	-0.1762215	0.45047593	-0.55602086	-10.7276125	-11.187085	-6.731229	-0.236448	3.2397914	3.1176982	-3.515759	-4.834531	-5.9324727	-7.5814056	-4.74883	-8.453581	-3.9904199	-2.389368	-3.3670373	-4.0084248	-5.9621058	-11.896581	-3.137996	0.19992268	1.0129155	-2.2576122	-1.8996589	4.997308	1.5348775	5.1536674	-2.1192946	3.1905394	3.024695	4.8192835	-8.338949	-8.020325	-4.3253117	-3.1085758
780	11.598057	10.543558	5.539044	2.9396172	12.444345	7.5312643	30.366547	38.075138	25.070385	4.4770765	9.025816	11.360264	4.013708	16.615162	14.155968	6.7063885	11.117371	14.43096	13.4989	1.5374687	-7.279752	12.881153	8.7836075	1.5092686	8.651651	1.187247	-1.8622242	18.305311	26.14089	31.829124	5.7132454	12.052968	3.2043173	5.302764	9.130269	5.978261	27.441269	22.922436	10.038245	-3.029598	-1.143493	-0.40452027	9.071476	17.46344	13.2915745	-24.304573	-26.829224	-21.258945	-4.6396627
781	-1.7965518	4.131251	9.763143	-5.2795157	-5.595096	-3.2839766	15.512854	16.295795	17.188412	5.038499	-0.52965444	0.15946466	-6.4039707	-1.7308598	-2.232383	-0.9596494	-5.20541	-7.95973	1.328537	4.031539	6.386879	-0.96306515	-4.218123	-11.693433	16.045858	17.731682	17.326729	14.181532	9.661415	0.49354953	7.6272016	5.71659	0.42856693	13.72349	10.271088	8.777977	20.827253	18.402443	18.231586	-15.382925	-12.317122	-12.014889	0.2332362	2.2848368	-7.0153394	9.854099	9.4203415	7.2334538	5.8028045
782	2.7200155	-1.0010104	1.2577595	12.998245	4.388212	-0.7509767	5.764426	4.11111	6.853241	1.5675154	8.91333	3.1032174	2.7338808	4.081451	0.22233796	-7.580162	0.95090187	3.8469863	6.3125715	5.112921	5.563768	6.5539584	4.590289	5.281045	10.877285	8.709243	7.6347933	1.5544915	1.6788478	4.4355507	-1.7364955	0.35493958	3.7372499	8.023307	8.8753395	5.3548613	11.973483	13.259685	5.992366	-4.348062	-7.2111654	-4.052141	2.6114016	-0.598559	-1.4404017	4.553015	3.8366203	5.835081	3.2833383
784	19.391972	18.589434	11.089952	-11.776935	-0.6292675	6.777893	-7.545787	-0.21320286	5.535248	-7.1696405	-6.659462	-11.8253765	-10.731747	3.2024074	5.3096943	-20.60613	-8.111542	-4.7766304	-27.408176	-26.924124	-23.44741	-10.226678	-5.3122478	2.2396872	8.698154	-0.6098362	-10.1072645	8.952691	3.217799	-1.9263589	-14.732018	-23.576653	-23.051174	-1.3497039	-2.556506	-12.370319	-23.530956	-21.148369	-14.784008	-20.010674	-16.420258	-16.03997	-8.192087	-3.7401357	-8.9591875	12.514267	16.093431	10.451223	-8.723528
787	-1.8986092	1.6684363	-10.017989	3.5370703	3.2889864	-4.2805305	-9.854021	-7.036051	-3.544672	15.030367	15.054943	10.429195	-9.4486265	-13.158693	-16.604546	-8.869428	-11.934771	-10.164875	-1.1178712	-3.823033	-3.7772682	-26.453056	-22.25856	-18.102621	-17.104214	-19.753654	-17.044971	-9.852419	-11.86389	-13.179052	-7.7022123	-0.74228394	-0.54001975	19.46664	13.1221	6.648597	3.9633198	16.379116	18.578375	-9.465923	-5.5985656	-3.9362113	-0.90212804	4.3109846	6.9816055	-1.4847668	4.35802	10.210599	-13.676535
789	11.362532	7.080226	12.191252	12.598351	11.683652	17.436764	6.6384583	5.46239	7.402386	4.553529	-1.0448877	-4.989934	9.89757	10.775241	16.017918	12.32667	6.5503664	11.793714	1.5830917	-3.2926893	-3.4216022	7.126735	11.367034	18.361376	6.530777	5.2269106	4.3869677	-5.8302464	-1.5011349	-1.572453	-11.227205	-10.653708	-9.6215725	5.068882	1.4953657	-0.25983617	15.492234	9.94222	9.794295	-8.251789	-10.752053	-6.9618206	-5.6185246	-7.181867	-5.067306	11.946194	8.352564	7.3150916	-6.750145
790	3.8568316	5.555906	13.776218	3.9779685	9.024326	6.0459557	4.8941107	7.584425	6.7163744	3.090386	10.644191	13.594262	22.999725	26.24449	27.6856	7.542117	12.380739	2.9680161	-0.5192144	2.6533914	-1.3313957	17.70031	18.54335	16.030739	8.775343	11.040344	6.65557	32.670464	24.32066	16.976715	5.423562	9.804505	14.641314	-5.998714	-0.3880837	-2.1105254	-7.1444798	-5.5003014	-8.791392	11.309502	12.633553	9.883965	2.3654714	6.1036453	10.978743	8.770413	10.820953	15.784011	5.790988
791	-1.4244049	-0.8168433	-5.857525	6.2901993	5.740304	9.839628	-2.7569385	-1.8716702	0.8451546	-10.81885	-8.133316	-14.452045	-7.274804	-5.8011427	0.530837	-7.6540937	-7.5357513	-7.110944	2.364192	5.680396	8.437727	-1.8581964	-3.2889311	-6.198499	7.5966825	5.547187	3.4048877	-10.906885	-7.4674096	-5.9687653	-2.0096831	-5.3351808	-3.6505947	-1.2731348	0.66518164	-0.8458784	0.5854622	-3.552042	-8.105698	-5.079441	-0.3248098	0.29457402	7.318437	11.268539	10.169112	-5.9172273	-5.821952	-3.232266	-0.10478227
794	-16.098946	-24.048115	-22.054682	-17.717426	-26.46877	-26.27211	-16.983368	-16.965439	-15.293615	-0.19496904	2.0901592	4.7926087	7.8078513	7.792628	5.860132	-4.055234	-5.2644496	-7.454006	2.097949	0.883685	-6.042386	-6.955819	-4.6854315	-3.3571055	-3.470987	0.3302284	0.92702323	-0.41758293	-0.2590344	-5.9725475	6.5997896	-4.039668	-2.3116145	-7.7956038	-9.7454815	-5.588827	-9.833403	-7.297294	-4.4024925	-17.20998	-17.961035	-17.412724	-18.793365	-24.880772	-16.425318	-10.326399	-13.033791	-9.993139	-2.2883031
795	-1.4591839	1.6409456	-2.1721082	-6.5614796	-2.8020132	-1.8778169	2.7788725	2.0543501	0.24714947	-3.8711107	-6.388048	-1.3008735	7.6885715	5.7528324	13.680101	-5.877491	-5.2944307	-4.55775	-7.413613	-2.4018264	-3.889678	2.0195627	5.3607883	5.2043877	-2.6204472	-1.7821871	2.288938	10.732264	6.225818	4.6877203	8.156867	12.501326	13.163528	8.234994	3.5687637	4.3922405	-4.4600887	-4.527889	-7.76476	-4.9476414	-3.055265	0.036212176	9.749778	7.4608283	-4.479736	-12.486534	-5.789032	-4.8829303	10.906277
796	8.486174	6.144391	7.5589056	-12.418627	-13.407511	-6.710438	3.7897537	-1.771023	-1.3295926	-2.8938665	-6.6834354	-4.2275653	7.5106583	6.6713195	8.562067	21.040794	15.573175	20.335896	13.369116	15.392126	17.769531	15.744467	11.325649	14.832609	10.669195	8.334982	0.96034276	13.992203	10.034443	8.611102	21.968472	22.434328	26.61584	15.626698	15.622408	12.493177	6.9457626	10.610097	15.026636	7.329367	10.72641	15.103484	10.451109	12.187241	12.7676935	0.14206636	4.7640166	8.670462	9.182981
797	-4.852141	-3.2611322	-6.7608137	-4.558253	-3.3345819	-5.2852983	-10.42548	-9.513786	2.1040916	7.9222684	10.620598	0.64279675	-4.739854	-5.59083	-3.8662984	-5.056649	-2.5169892	-4.1563215	12.420712	12.943469	4.1965075	6.349918	2.0264702	1.9333801	0.79371285	7.553112	11.566243	-3.4853938	-5.4180202	-5.418601	-3.405401	3.1822405	5.1040034	-2.2338057	-3.6578672	-6.507661	-9.621479	-12.687172	-10.081178	-37.323273	-14.41004	-4.29072	-11.080051	-12.433301	-12.132532	-0.8054664	-1.1329376	2.8531868	-0.23766887
798	12.31437	23.230675	20.831572	12.163652	14.279162	12.889391	5.7665653	11.213104	11.925422	-7.4627953	-9.046325	-7.881346	-5.7680125	-3.5528443	-2.8390713	12.481037	10.758746	8.729526	-4.990246	0.60514325	6.443965	3.8003411	6.2636585	4.832855	-0.7392475	8.025589	18.804264	16.719862	11.686035	10.4398155	10.129505	14.234129	5.030086	-7.407607	-11.476784	-15.628481	4.2771425	2.5466652	-1.9908125	6.5137954	4.4289093	4.3819103	-0.6689911	0.36580282	5.5038004	18.396996	24.813314	22.256573	2.0052392
799	-0.75623536	2.3252234	3.9400043	9.403225	8.249085	9.64665	6.233372	0.8618636	2.2903059	-5.1570888	-1.7366201	8.769255	18.107336	22.600437	27.903236	5.09985	2.796523	3.2964785	-3.1747167	-3.0392854	-1.0409741	0.96565735	2.6237047	1.7245448	14.392572	15.614677	13.51302	7.0719757	13.667515	20.335423	8.070786	7.4075756	3.877151	12.802625	14.666771	12.448803	7.834121	7.3598304	7.600356	7.449319	5.42185	12.681572	16.387009	14.271671	12.816643	4.351305	6.276079	8.381903	10.482561
800	10.335051	3.6948671	2.9773624	3.0450783	10.84025	16.25691	14.8063545	1.4050628	-5.181116	4.5924106	9.032593	1.1152743	8.15541	6.6496944	5.8586044	-1.2580773	4.142438	-2.0212984	5.3145123	-0.93031895	-4.0406914	4.6402755	6.180323	8.160389	-1.2907075	1.5839332	8.573825	-9.256128	-7.3161554	-3.6199012	-0.45375332	2.8816216	4.6300907	9.124851	8.418625	9.037805	11.5926	8.993858	5.0598593	14.918241	10.1038065	5.954904	16.728607	21.593975	20.64933	15.330437	16.28733	15.020606	10.605975
801	1.0250255	-0.17004049	-0.9849997	-7.4787445	-14.269354	-9.474047	-6.3539557	-7.1371174	-11.995377	-11.498371	-8.671456	-8.99048	-27.087666	-23.073957	-16.733181	-18.681187	-18.847237	-18.873817	-22.442234	-20.11673	-23.455671	-23.343967	-18.65182	-13.444026	-14.337177	-4.3705864	2.490323	-21.510252	-23.374866	-28.226006	-6.3190737	-9.24377	-8.329451	-0.14435002	-1.0405484	-3.6080184	-7.072821	-11.106869	-12.371106	-2.0059369	-5.9587526	-7.0604887	-1.9550672	0.15785825	4.2577753	-9.118807	-12.648529	-14.0180855	-15.882433
804	-8.466006	-3.6542332	-1.8988743	11.62592	7.994441	2.109177	7.767761	10.430328	11.468937	4.3425174	5.5524144	10.536525	0.5526133	5.723565	8.399658	0.57025933	2.6164687	-1.4537013	-0.030153245	0.8079053	-0.5565214	4.521246	5.710042	3.1760123	6.4018946	5.7646904	-3.710775	7.6535807	5.467676	-1.8257877	7.1820674	11.046206	11.756039	3.1238904	7.5803857	13.971884	-2.2583494	-2.3795624	-1.2388324	-2.4905932	-1.3645357	-5.351967	8.552242	15.830263	15.1511	-6.7214622	2.1364946	1.7460198	2.3921726
805	-8.962515	-9.77274	-7.192101	-5.8454523	-8.914303	-8.618974	-4.466564	-5.544363	-9.103296	-8.701878	-6.5402064	-3.8815618	1.5170846	-5.0269823	-5.944641	-4.752471	-5.2183633	-6.693467	-8.135548	-3.079402	0.9187674	7.472255	3.7539103	8.766789	4.1558266	5.039199	11.559542	-1.8970327	-2.5112221	2.1155558	2.6365702	-1.1741365	-3.183642	-9.495159	-8.003635	2.5543985	-3.2993698	-1.3168472	1.5707217	3.1116395	2.2462454	1.7477818	0.10511679	0.20103642	0.055277556	-11.108247	-13.512133	-11.847548	-13.007963
806	-20.643179	-14.830383	-10.973462	-2.0432289	-10.588778	-9.371444	1.9849937	-4.2411804	-5.6373243	0.13020152	3.9979973	2.407314	7.340256	11.634539	3.2864761	11.29996	11.171357	9.982007	-20.393764	-18.685387	-16.361965	-3.6325967	-0.3189901	-4.2255106	15.25709	15.21891	13.051544	5.75492	9.748397	6.1978602	1.5604688	1.4293244	-2.8393316	0.81235504	1.832231	-6.497205	8.212714	12.960009	14.72703	17.09161	10.080311	-0.5398138	5.811064	1.7311555	0.6953304	-1.3734643	1.622935	1.7008857	8.111436
807	6.317994	6.5864305	-0.16437005	6.140213	3.7373226	-3.5065582	10.876949	10.397144	12.6977825	8.163795	6.3711905	-4.4935217	-12.621779	-7.5330405	1.4993601	12.615032	-0.5069155	-3.883956	24.496437	16.97222	3.5828798	2.1525059	2.797338	5.489238	13.230606	9.355913	12.90184	6.7721205	11.307568	16.635208	12.592012	14.774791	12.302368	3.2411046	4.11542	5.196078	15.80365	17.91622	17.63522	2.9938655	5.700796	-1.3797847	1.3475544	7.379972	10.834718	9.974773	7.176796	7.516443	-0.6755314
808	4.15617	-4.227999	-4.985978	3.4517267	-14.313131	-14.666656	-15.5312	-3.7754822	-2.297873	-6.9870024	-14.568573	-13.985941	7.320675	8.581879	9.4962635	-0.21124719	11.317383	18.413803	-11.84168	-11.4313755	-10.934314	6.0591807	3.022218	3.9040837	-17.484844	-14.991478	-8.308185	-8.421478	-8.909977	-6.204811	-0.99328935	3.6791143	-0.6513568	-6.9532166	-5.587267	-0.49533927	-4.4886646	-7.051723	-8.590291	4.357786	14.433409	12.852142	1.2343386	-1.3015742	-15.726861	-22.096775	-18.109097	-11.068437	-13.859419
810	5.3676677	0.556725	-0.46004593	4.225345	4.7044854	-0.17972615	0.014786959	2.7167585	2.2118807	14.007013	10.200884	5.3008413	0.44500566	-0.6805866	0.5362668	5.698472	-0.1207625	-2.3738055	-5.8324203	-4.4575205	-3.3006563	14.570351	16.93891	11.871231	-1.4704409	-1.5960898	-0.9921831	6.784296	12.174297	8.230747	13.75379	9.854692	8.044605	7.852235	2.1754942	0.38349596	6.891306	13.500326	10.728321	-1.2517107	3.3706093	2.9328895	17.15816	14.517598	7.2348127	12.6496	14.367156	11.222557	-7.107123
811	5.4129705	9.824814	9.947065	28.93166	27.121868	25.061213	14.15854	12.219994	15.990217	10.567537	15.749093	14.999105	8.679955	7.95779	5.954162	6.062583	8.922554	3.0993137	8.711163	2.8811538	6.509849	11.135551	10.60911	8.291344	28.150055	23.846092	17.695929	14.315315	17.182909	16.711641	12.206521	13.713861	12.215179	13.360167	11.932032	6.2073307	10.4766655	13.328105	12.553579	12.264566	14.728588	9.114727	10.841617	16.116325	15.515109	4.138839	8.118039	11.361197	18.280977
813	0.19369236	-0.8843462	3.9587348	12.482721	5.5627985	-2.9596548	-2.9842982	-0.4720608	8.566095	0.20409112	-5.837183	-3.4739032	5.8865833	-5.7253666	-5.3237762	-12.672342	-12.887236	-12.561609	-0.9664355	3.4848604	8.422385	-8.975943	-9.320251	-6.5026727	-1.0374365	1.9351845	0.42632863	5.903841	11.879543	6.819148	7.6852074	5.232281	-2.0465791	-6.5901756	-8.179002	-4.9867787	-12.948551	-11.886898	-14.726162	2.1358027	6.592227	3.4552546	-0.94282335	2.676819	-1.3621248	7.1689982	3.3543997	-0.5785404	0.30659893
814	11.0729065	12.133848	26.044651	35.359596	39.036575	32.16915	23.038502	20.958021	17.817186	35.52439	39.04666	34.859474	21.209791	23.855854	22.347347	3.7412317	-1.9468381	3.250873	6.8749075	7.696477	6.646666	10.611027	8.612459	12.226345	15.487048	8.920149	-4.795438	14.161562	12.092535	4.9911656	-6.9399595	5.3725896	8.438142	33.44211	20.072456	14.528406	22.069847	21.501377	19.312042	20.047836	25.89521	26.091923	-14.464539	-13.384487	-6.7406793	-2.740993	-7.825575	-3.0461154	19.554592
815	13.783503	12.3439865	16.988424	10.85734	16.9221	15.884452	20.41219	13.838024	7.11281	3.8073072	2.01608	-3.8796067	-4.28601	1.6781965	1.2619026	9.215503	12.140246	17.465069	1.346854	12.621341	17.76189	15.617217	17.503105	6.9386325	8.402786	15.561598	20.26052	3.191494	6.1280603	4.8666	-12.3649645	-0.21060228	-0.58409035	16.889668	17.372974	18.45064	8.501865	7.315991	4.8318796	0.69161844	6.956127	3.367457	-5.639758	-3.2257707	-9.250478	5.185319	11.079889	9.776752	6.7432203
818	1.817521	-1.4352229	-6.341379	-4.431861	-8.1810875	-9.821081	-2.8826504	3.0561392	6.131341	13.332163	8.603268	2.5342782	-13.593619	-15.835444	-13.777565	5.07926	-0.20619851	0.583057	-8.708418	-9.780364	-8.036156	4.460435	2.8061545	0.95620966	-5.019206	-10.306496	-13.2861805	-8.152935	-15.559544	-17.670467	-2.2443776	-4.1461945	-5.18872	6.397854	5.6772676	4.480923	0.61550003	4.0113826	9.615874	-16.248135	-25.037273	-23.727184	0.3511485	-4.7345324	-3.4975433	0.8720872	-4.2386374	-2.477476	10.413185
819	5.882674	-5.2431664	-8.290897	4.4486775	2.6235814	4.400277	-5.696846	-8.285706	-4.1087236	-23.515675	-17.248013	-9.293784	-21.938465	-19.686192	-19.096092	-10.275575	-15.323791	-25.722242	-10.973726	-7.633843	-8.038195	-4.78794	-10.469227	-13.516705	-4.0146027	-8.879375	-15.214449	-8.850239	-7.153654	-3.8850071	-17.196264	-17.634703	-10.408315	-24.111748	-26.489273	-24.440935	-8.860266	-5.5295897	-3.3652732	-6.6353197	-8.568228	-10.090792	-6.410314	-4.017966	-6.888895	-0.74682885	-5.111686	-4.065726	-22.00217
820	10.362553	14.496929	17.817808	19.734879	20.104744	29.104239	-15.861923	-10.7135315	-10.047693	28.411432	36.443565	32.215508	24.092354	18.176998	7.1999736	2.3369794	5.9410696	1.9592628	47.609703	43.33226	27.101929	9.487195	2.9712346	0.96207225	-1.3663621	9.38809	17.796972	11.002062	24.392483	30.621504	8.577415	7.877341	6.3796124	4.2448597	10.182629	11.010965	13.35548	17.4083	20.03664	-6.8594627	0.6617975	0.22343099	-8.908358	-6.8765373	2.6096702	-9.573072	-5.106611	-4.594501	6.882203
823	3.1990187	8.891469	9.336702	7.7923245	2.3727403	-4.2383366	9.605221	6.5860825	2.594472	-5.9565206	1.8920423	-7.570139	-1.9732744	1.6314118	9.539543	7.8090925	9.645765	10.131966	10.042905	7.5035276	1.0592026	-0.022626817	5.197601	4.778945	-0.4538615	11.199141	11.518961	5.886114	7.180185	7.193309	9.514152	8.48756	5.7944784	1.1753492	0.9484848	0.3209859	-4.516053	-8.19413	-4.1144	5.7441726	8.587363	13.676701	2.3946068	4.1908426	3.0359416	1.4993833	-0.7888862	2.7834902	25.579552
824	17.992931	24.899864	19.803835	3.9314501	14.070406	16.900095	14.8842535	16.793737	17.791943	13.482694	6.975816	-2.060039	9.596722	12.01532	5.26933	6.2965	2.885158	-0.7207898	22.786022	16.825333	13.060757	2.4608579	9.008204	4.989995	6.7623425	5.066531	4.6267247	9.325331	4.5500593	-1.4176124	14.389507	13.745792	8.763287	-3.135971	-1.6754116	8.599643	18.870049	20.16609	10.992395	8.015078	16.371487	20.119686	28.257881	30.185013	18.984215	6.2015276	20.014112	22.543488	4.3999434
825	25.12613	29.40414	38.6867	9.382137	14.602121	6.664169	11.950356	16.418549	18.355072	-4.87714	-5.011156	-7.967313	-4.951989	-2.223164	3.0658736	-2.4987986	-5.1087666	-6.167507	-1.5356681	-1.3638802	-11.837198	-1.3609672	4.734934	2.9877505	1.6410251	6.69338	9.016081	24.59998	25.241373	12.899122	6.169037	6.5177054	3.3638105	-0.76127213	-5.945734	-15.661657	-15.370805	-10.12974	-3.6466265	-4.607417	-2.9524593	-4.978903	-13.368763	-14.175789	-2.388287	17.42997	25.479294	30.518467	22.29636
826	-6.393267	-10.296966	-11.118496	-0.25272816	3.4469595	1.725955	5.707961	4.8121967	3.5876439	0.32170075	-0.41527024	0.7264998	-3.7709384	0.40404218	1.6901344	-3.0632622	-4.232318	-10.6561575	-7.305946	-5.383281	-7.7626286	-6.267688	-0.81892335	11.464611	1.459966	3.3967733	6.139085	-1.5978622	1.8817133	6.029052	1.4188193	5.524604	3.96285	-6.4671955	-2.972546	-2.5859227	2.2213097	-0.6633684	-1.5412648	-4.5267496	-6.522892	-3.7089424	-4.648498	-6.067273	-11.725847	1.2120004	-1.9672468	-2.5045118	-2.423075
829	1.1271162	-0.062042356	-2.830914	8.509991	5.413256	-2.2762084	4.1796474	1.2487161	1.4557686	0.51341736	2.1807902	4.5691953	3.8498783	5.1851954	6.01421	0.9088472	3.3319435	7.1577396	3.6324742	1.4857807	-2.1417758	3.8402119	-0.9346765	-3.4303699	2.240266	5.6057568	11.34	4.372713	0.12190497	-0.6422913	3.7671943	6.016701	10.358135	0.6115087	5.815091	4.283697	2.6693213	3.6478882	4.826723	14.641726	5.9694996	0.540481	-2.0595553	1.5071398	8.804259	-4.136913	2.7270932	2.3323698	3.791699
830	0.94841284	4.7759876	2.606665	15.577002	16.048784	7.1916437	18.843006	20.930302	33.433167	32.72631	32.098045	22.064718	20.171432	20.833832	19.210932	4.7078295	10.086152	9.214464	5.355142	5.756096	1.1153762	13.147597	10.669195	16.03719	-1.246009	5.8744493	3.3373597	24.673016	25.16948	18.612759	24.350002	28.380817	24.292833	23.451508	25.37453	17.796494	13.366986	14.177075	10.722955	27.709654	21.992844	10.218401	27.483196	18.95408	5.587967	17.921244	20.741627	14.494548	15.803955
831	-2.1151829	8.580206	12.381458	2.629633	6.584201	12.96688	7.488661	7.676689	7.952389	8.775547	3.1096416	-6.292697	10.731415	7.2112913	-4.1770244	13.040357	19.264774	17.828339	25.85222	22.379827	16.243963	17.428406	22.681274	21.597635	16.148554	20.645718	19.419847	10.864325	17.081026	12.168204	11.979509	17.622957	30.592972	16.113262	8.219938	5.614603	2.229093	8.59421	10.168689	13.030973	10.868557	15.049023	17.60876	16.029154	6.0104847	28.432465	26.263544	23.804604	17.073816
833	1.0826834	1.938354	-1.8099803	15.560649	20.937408	14.35371	6.316928	9.065622	13.40036	16.244781	4.327185	-7.923085	3.5754027	3.5214286	-2.8079233	20.081474	18.761	19.670055	13.507899	15.603218	9.552065	18.060051	16.27945	13.671406	9.10888	10.325976	7.068955	5.1381702	12.757679	9.77615	13.719962	18.38023	12.293903	0.5794116	8.372393	12.351106	1.7929572	8.178766	5.124969	-4.685025	2.427796	4.418159	32.503082	30.741116	15.397169	12.476263	12.875698	15.574631	-1.288843
834	10.517819	8.741358	4.9813385	2.2945974	-0.7426777	-11.902543	1.0957856	3.4641137	3.388475	3.455813	-3.8474803	-10.581491	-16.330204	-12.271383	-5.7431884	-6.269867	-11.351517	-9.1589775	-16.615908	-19.365376	-8.97297	-19.126776	-20.232597	-13.293583	4.022906	-12.097974	-13.938456	-0.5317913	-0.99933565	1.6224004	6.352295	6.9317026	4.646671	9.822541	6.996313	2.2940998	3.3085284	4.5266466	0.78759426	6.650591	5.41432	7.7514744	-12.172728	-7.5716805	5.455413	4.9798517	6.584037	9.301903	-9.679831
836	7.193015	4.0503583	7.0862317	-4.89502	1.3861085	-4.2939672	12.472063	12.803984	7.778721	-4.038229	-1.6342416	-0.6298061	3.3442166	5.4592133	3.5394082	21.125462	7.524658	0.012108088	-0.30994582	-5.5067177	-6.678139	4.859827	-2.401434	0.8900664	3.4984422	2.1771002	4.816596	-2.3246024	-4.9853373	-9.017542	-2.6290166	-0.20013979	0.331285	-7.0030193	-2.198898	-0.95005745	-9.459163	-10.705017	-4.334356	-11.408159	-10.806934	-5.2639194	-19.928057	-7.974394	-1.5426483	-3.861771	-7.1229887	-4.9834046	-0.09970483
839	3.1731427	3.4461422	9.1506605	-5.8136425	-3.285191	-3.7035878	3.1182323	3.4377923	2.6178186	-4.941925	-1.6497531	5.626524	4.17646	1.4926894	-2.608941	-0.5841278	-2.9384453	-4.6319695	-4.5388927	-3.601488	-0.29649222	-2.3389082	-6.6941395	-11.29804	3.7323747	1.2589562	7.080485	-6.046161	3.422923	2.0108097	-9.063765	-7.7632055	-5.9445457	3.1108456	-4.9261646	-6.0125055	6.6264286	12.292295	16.147991	-10.3027	-6.5913253	-5.5142956	-7.8449144	-8.430878	-13.294403	-2.0856233	0.23710564	7.5187654	2.1057081
841	4.7501497	2.830212	-2.5774126	-0.4410851	2.3500621	1.0109227	-8.3051405	-4.360322	-7.5667524	-4.764512	-1.2274625	3.06577	-7.915834	-7.8772573	-3.549742	-7.456126	-9.000321	-8.945053	-0.48487133	4.3817906	7.580578	-2.4829454	0.54462194	9.488533	3.008675	-0.16328478	-2.8189187	-0.7571158	-2.0339751	-8.420275	-15.192772	-15.255165	-12.289749	8.366902	0.94434434	-0.3499658	-3.6450653	-5.1179037	-12.180254	15.057765	17.010422	18.775082	-15.761408	-12.91425	-11.177734	-2.9202108	2.7412262	4.988743	-5.741741
844	1.3421695	2.734229	-0.37424898	0.049405612	3.549817	0.44163162	4.3532877	0.87054074	-1.184569	-3.413587	-2.38449	-4.51973	19.562908	11.18789	8.145644	12.280691	14.583281	14.367037	24.268114	17.838295	16.778257	12.084835	17.898354	18.124416	14.0366745	18.417992	17.179996	11.785941	15.510115	12.566679	18.704952	18.94152	19.095484	27.775768	22.58509	13.97684	20.69144	20.80825	18.747208	13.148815	25.101906	36.540848	24.179258	28.901312	27.82043	6.4955187	14.353186	12.869556	8.898481
845	0.8490535	-3.8293636	-7.906689	2.4066515	2.0399754	-0.20192884	1.3393497	-5.2395363	-3.384728	9.3756895	5.2665186	1.684129	11.900642	7.7079163	4.220706	0.5132406	-0.38625038	-1.4032857	-1.9446852	-6.4424896	-5.400638	0.59959084	-1.621136	-0.45384586	-10.565399	-4.4293947	1.1739095	-2.7752688	-4.2811074	-2.2201905	5.8449736	6.5678387	11.526893	-4.4200697	-4.805302	-5.6687937	7.613447	6.548452	1.6311052	9.398027	7.141307	9.346125	9.251291	4.150566	2.3504035	1.1878695	1.1583526	2.3545463	-4.793556
846	-4.8326817	3.4349923	8.71348	-8.119537	-4.5671797	2.474898	-1.2645061	2.881739	7.090551	8.188892	6.7669067	3.5995998	2.7539916	3.7834454	0.67527866	5.747045	5.146169	1.5079522	-5.1029363	-3.5386522	-3.1460495	5.2158318	10.765903	3.3461852	2.156436	3.5733209	-4.071995	-11.002492	-10.121654	-13.449311	-7.5247445	-5.007086	1.813419	-13.168116	-17.097153	-13.773411	-18.361343	-8.288771	-9.550546	12.694977	12.557881	12.33847	5.7603483	5.365106	-10.432294	0.47083563	5.261913	3.0485535	-0.20621806
848	9.062459	17.684109	22.196514	19.488338	26.79715	26.758106	16.095486	12.507191	12.368038	11.58647	14.168417	11.993019	28.197515	19.871994	20.920166	16.143248	16.088825	16.984562	10.506799	18.2275	22.60505	8.718621	11.691616	15.167952	14.226998	18.978558	19.743025	19.19299	22.208841	11.256472	7.7035446	19.632532	24.050243	14.798656	8.554186	8.309805	21.188248	32.805187	35.318275	13.93676	20.650864	17.766573	11.982804	19.25493	19.52209	19.26567	18.323772	17.517164	38.077667
850	-28.772526	-30.925377	-23.199734	-16.742031	-16.624723	-6.821685	-16.614727	-16.351517	-13.088005	10.825816	15.425091	13.582116	-17.5267	-17.454939	-2.687046	-21.302502	-15.798089	-2.9850307	-11.600302	-11.415621	-2.3728821	-19.50217	-20.623243	-13.768717	6.125824	8.91838	13.365633	14.118867	5.736416	1.4550738	11.176634	2.7788868	-7.7036743	13.233469	9.277462	10.917768	-0.96970713	-6.8698564	-2.6244142	6.421266	1.564109	1.5105388	4.4871445	5.5849423	7.692116	-5.73678	-13.096827	-15.275904	0.26778877
851	2.8372996	2.5304847	8.552679	-4.8265038	-9.99836	-14.004812	-3.4731321	-4.500579	-4.508504	-15.844359	-7.9915485	-7.6741476	4.933898	7.346159	6.585899	5.2356	2.0211258	7.2196836	11.4302025	5.525509	-2.6133587	8.299359	2.2566733	3.9392443	-1.0965155	-6.1440215	2.9103622	-3.4588327	-8.987779	-21.965015	-8.001238	-16.18777	-19.388666	1.3337212	2.890091	-2.2783868	6.686492	13.684399	10.351461	-6.5777626	-12.305301	-15.32196	2.715197	-2.7310553	0.8625488	15.774813	10.324484	3.0370345	-1.8967824
852	16.287018	13.892702	11.160097	0.30058897	3.9699774	1.8776351	-11.037674	-10.470255	-13.794267	-8.08826	-8.058522	-7.7802944	-7.0676117	-4.9525356	-6.471977	-5.8247604	-3.890995	-4.638163	-10.32986	-9.7550125	-10.228231	6.923767	11.947543	9.656034	8.761829	9.710562	9.71769	-4.5721903	-2.3513415	-7.8590317	8.475784	11.332426	10.29991	-5.6251864	-1.4383506	0.7411325	-1.9129171	-6.2701707	-1.6051624	-4.45345	-1.6928835	-4.174412	-1.5559218	0.15870388	-0.84745896	-1.142027	-1.281697	-2.8757772	-2.4810443
854	2.5547965	8.748137	9.722568	6.624664	10.906048	14.453556	11.69458	10.508268	10.35277	-5.902341	-12.082769	-13.456365	-5.4008303	-6.3747387	-9.174644	-5.6348896	1.4265707	2.0659223	-6.1809855	-10.729054	-16.545946	18.672443	10.957863	4.260293	-1.6673402	-0.974596	-0.71004236	-1.2043098	-2.5159328	-6.8310003	10.620207	5.547338	3.5768197	-2.6940246	-1.195903	12.704987	4.778599	-1.6704628	2.5192337	-11.317662	-10.564863	-11.151661	-10.8340845	-6.96075	-3.968511	15.888716	20.268915	17.173279	-1.6607721
855	-16.802582	-22.601015	-29.649525	14.00454	14.601236	4.5936155	4.6509748	0.57273114	-3.4654405	12.554472	10.859318	8.238933	5.7636633	17.814787	38.41458	6.7885656	3.5982006	-2.3362975	8.570288	22.062595	25.63506	-0.72588885	-3.9709516	-0.82966524	6.9601736	9.76946	11.232862	27.598305	31.32647	22.41943	-1.4752095	-0.80952716	1.8006186	29.306686	38.23473	26.018536	19.877686	22.17915	17.329208	8.943134	10.338247	10.268288	-3.7404976	-10.016512	-10.862759	1.2162154	5.89693	3.614646	-2.2058938
856	-6.1635456	-2.9741745	2.0717635	-1.860101	-4.6340017	-3.9802074	7.3065457	9.148887	3.6420465	-5.465372	-4.3358507	-1.0054827	1.3215526	3.3038216	2.7672205	3.8200521	-1.0037141	2.7226684	1.4766573	0.68566084	5.1256714	4.1168094	-1.7277356	-6.2318506	11.05126	15.270494	11.279053	6.1928625	20.784899	23.592403	9.66669	12.062388	14.778608	6.459921	11.283796	5.3647757	-12.762735	-7.5074973	-4.8889227	5.1885366	19.451443	23.539597	6.3897963	10.524944	10.957165	2.0404098	2.5292158	7.0875006	14.376081
857	-0.45884418	4.963053	-1.184344	-0.3489172	2.5747259	3.206251	33.665527	35.929996	32.801483	9.342253	8.428389	-0.365311	16.77496	12.065132	4.3935595	-17.26196	-19.597061	-20.313179	3.304778	7.8503	5.5042124	-7.7472324	-7.2313995	-5.826559	-5.1813273	-7.624749	-10.252093	-4.6714687	-3.5477502	-2.3586934	-11.904768	-10.176189	-9.116885	18.235771	16.761505	10.88727	-8.000487	2.772184	11.535566	-3.9684963	6.1227064	10.245491	5.7374897	6.9775257	3.039458	7.173336	9.473352	1.3567249	3.5811553
858	10.976934	12.608086	9.210442	10.457447	8.4307995	0.53790206	12.445383	13.828058	9.6617565	4.8546963	6.7122517	2.8208094	7.8569202	9.880624	8.949049	2.1623762	5.034297	3.9240704	4.3730817	7.8351817	5.809464	4.4768085	5.8558407	3.285109	10.165628	9.15247	6.7525206	10.460062	11.954643	16.233055	29.702168	20.56277	1.5766273	-6.655342	2.8984447	8.610745	-2.208206	-5.6782007	-2.3442721	-6.008668	-9.037567	-13.066135	4.839162	-1.7274072	-1.3556031	8.126999	2.2544415	-3.219563	3.221004
859	-0.9037533	-1.9167116	-3.7394505	-7.9761157	-10.58847	-11.58651	-9.61059	-5.6360893	-1.8502791	-2.1271043	-0.13554901	-2.9820857	-5.304104	1.9124488	3.6058526	14.322761	18.550129	13.4503	-6.2836037	-7.067951	0.8788244	-17.096355	-15.75124	-16.023476	-7.0934615	-4.215513	5.800505	-6.9389	-4.995188	-4.2496576	-8.094118	-8.652344	-5.3124347	-1.7494516	-0.07121712	-6.357421	-8.644752	0.72640455	-2.4276109	-10.38385	-3.2572477	0.4136701	-8.023655	-12.3462715	-14.538049	-9.175911	-9.508531	-10.604508	-11.064865
860	-10.740853	0.5767556	10.179781	0.88621	-0.046968132	-2.499792	0.503963	7.010504	-0.18866491	11.266088	10.028969	10.94555	11.887697	9.169464	5.0729685	-2.755093	-2.543446	2.4471061	14.337167	16.5025	13.625143	8.468464	10.750169	14.434597	10.943608	8.828225	9.487053	3.360323	10.440216	13.16951	12.52985	11.21874	7.1474667	2.4316742	7.686505	14.150721	15.575424	13.389285	7.033017	7.2234583	4.618121	3.3288212	6.6923094	2.6335046	-3.5256448	7.490739	3.794365	-2.386834	-8.693897
863	6.819945	9.864998	4.8052464	10.772961	11.531376	11.012904	7.374031	15.529274	19.90195	-0.21257299	4.5378265	14.471907	5.3831573	9.365362	7.58625	6.224022	7.3301706	8.499254	6.382929	7.5020866	10.998135	15.748985	19.053783	7.370534	-0.86688805	-4.5961924	-4.42432	4.4192467	3.356771	3.156557	9.017471	15.957687	12.176243	-6.1237283	-1.4891921	-2.0722897	6.5183773	6.749608	2.1945112	-11.663961	-11.24389	-6.7065797	-15.987373	-12.276721	-9.441258	14.0226	13.463982	13.767965	5.7200375
864	9.492676	9.029125	12.55545	0.45183146	3.9797199	5.5424175	-0.08242516	5.5275145	1.1088558	5.715906	6.274046	10.289314	-3.473074	-1.3765588	4.915012	14.341617	15.574162	6.3621817	11.975536	12.556887	13.424213	23.503479	26.948595	26.88027	12.615613	9.803349	5.054813	11.545514	8.178735	-4.120507	13.551006	17.450039	11.735161	20.609306	23.851543	22.903185	19.98612	14.336834	10.540735	11.713449	15.4603195	13.403667	5.0709095	4.0985336	3.5676382	12.803203	20.24557	26.36293	11.48798
865	0.97625685	2.226867	-0.98227346	1.4597719	-0.1753856	0.76751983	-5.590391	-8.065495	-9.253534	1.7066653	2.190481	3.3442955	8.574137	15.224121	22.645061	1.0019622	1.2386097	3.9291112	13.976543	9.75151	-0.5551496	8.656191	1.8618761	-0.8563134	-1.6662304	3.4000525	7.590242	16.553326	20.25853	19.151024	2.0499756	3.3797293	3.1090493	0.5755028	0.80853224	3.6702976	1.5463088	1.434464	2.1876435	4.9247923	5.6165886	8.450983	13.031664	18.710503	19.628174	9.207405	8.631764	4.726702	2.612307
866	13.815804	11.407617	13.911671	-7.248144	-5.262913	-1.9142146	-1.5272954	-6.7309103	-8.035389	7.2988276	0.31966236	3.369409	-9.914205	-9.696032	-7.1428967	4.6136656	2.858548	-3.4960248	6.1762066	6.182604	1.5145718	21.871899	20.435104	11.513699	-2.117477	-2.534885	-1.7073119	18.79121	21.704853	16.537209	-1.3920944	-7.051661	-12.301207	2.481567	-1.0283402	-9.34012	-16.997019	-13.347191	-11.742337	6.2262354	0.36762524	0.5304271	-0.36673167	-5.7446146	-6.1880774	1.3421648	-0.8122544	-2.9725285	-13.9031
867	17.930145	15.814317	10.419233	24.330332	27.866215	27.942291	17.46207	15.241859	10.679677	10.927687	13.347282	10.269857	19.506603	12.877369	5.044285	0.9036976	3.3163617	-0.9195305	3.1430264	4.9832077	7.606165	10.021265	9.963086	5.659116	-3.6772623	-11.039766	-12.732208	3.257937	8.198338	2.4170003	12.642264	12.889572	4.7367544	18.559296	23.84756	19.596756	-6.126311	1.1227235	13.686001	0.31530756	2.0156608	5.562989	22.877325	21.652157	17.194529	18.16235	13.834376	15.794415	7.50465
869	-11.909514	-10.027662	-4.891734	-4.6822853	-3.9388752	-5.517213	-1.7389221	0.22921234	-3.0753129	-6.0780706	-7.6445804	-6.2566843	3.5007854	6.4863787	7.206027	-1.6117353	-5.3264976	-10.158123	0.80032873	5.0252075	3.1919138	-5.947074	-14.342697	-9.374732	2.4244428	-3.8001413	-2.1811967	1.4156241	-1.5155737	1.1250693	3.247558	1.8353779	-4.812579	2.3681133	4.381141	2.10094	5.1878996	3.2116947	0.49990538	-0.53649855	1.6628284	-0.46472535	0.51554114	-8.860157	-8.54772	-1.7966123	-0.42518914	-0.34901905	-5.595228
871	9.614454	5.7257776	-0.66142046	15.71627	10.465044	4.400235	20.169554	3.9968886	1.5056329	9.522451	7.1759367	3.943585	9.528995	13.458199	10.254512	22.647736	24.208214	19.50562	12.525984	11.047737	-0.4260071	15.893448	15.469095	6.454442	5.6812544	3.9220161	-5.8308716	8.205938	11.631174	7.567313	18.672611	15.541073	8.860202	6.5632463	13.062908	7.3065605	7.503595	9.444675	10.632636	5.0033617	10.821784	11.365349	2.09395	11.218013	12.4162445	0.251554	11.607469	19.221432	10.49062
872	3.9089203	3.887708	1.1553085	8.817753	15.355776	11.622215	0.75798416	9.141146	6.9533405	6.887372	18.431692	17.013859	-5.877451	1.9887519	0.6883906	7.52143	6.6799307	4.203454	2.3833454	4.089914	3.002762	-0.72740996	0.4074068	4.2185354	0.9277555	4.417603	5.223242	3.7865555	5.4104967	4.104394	7.5572376	8.717376	8.226143	5.8039074	10.408005	8.34071	9.017969	9.234138	10.635291	-0.6107133	3.8141775	4.7367153	15.999474	14.0256405	8.18733	1.7848036	2.504333	0.66029024	0.6860096
873	9.260367	13.488684	8.720823	16.783768	15.634453	11.640837	15.516842	19.35638	15.901994	20.111526	17.351961	4.19277	17.910725	11.579708	6.5932055	18.447178	12.926042	8.338076	14.974163	20.773022	20.918348	13.396266	11.093829	5.169956	17.79556	19.955132	16.6333	8.918547	13.116417	14.269999	16.00491	26.268497	18.208317	10.010389	9.190966	9.761533	14.574497	16.231102	8.421119	10.219593	6.641058	5.7199	22.074543	18.789597	18.465424	12.609238	16.976976	8.851332	20.408909
874	17.402264	14.106478	14.691786	12.355579	11.010747	7.905763	9.553919	3.5538669	4.3199916	5.9482727	6.234628	4.217161	16.424889	7.439575	3.7884555	-0.4044974	-7.32798	-2.6116762	3.8243327	10.599639	17.562117	5.2292585	5.965486	9.104754	-0.89315814	2.7202837	6.466935	-11.415357	-6.3953037	8.959147	-1.9291401	0.84986144	1.903754	13.29351	8.790894	11.872325	3.4565337	2.763852	5.795544	-1.3202084	-5.1789613	-11.946166	2.310958	3.8535702	4.1039124	12.140259	12.960357	3.7702184	3.3800383
876	24.831142	23.64449	18.990643	16.974367	21.788704	28.089775	15.472397	22.870285	13.097754	13.84897	11.321829	11.171787	8.38112	1.3628161	1.3978449	7.507366	14.226393	9.848987	14.339842	14.830288	14.73136	-7.960869	1.3947809	3.9339945	17.006836	20.880966	13.847815	13.484891	9.732682	12.900062	3.6627526	10.292332	15.206707	-1.4404596	0.4920655	-2.018636	8.705086	15.51725	16.349566	5.878315	4.573471	0.45508516	4.8132486	-1.2218668	0.9082234	26.558578	18.381691	9.455	10.9808655
879	6.7433147	9.358375	9.686689	0.498847	10.389921	10.667555	15.278725	21.004171	18.74273	6.6445694	6.652399	6.1206007	22.262043	19.75483	14.319581	12.285748	8.740606	5.041278	4.339059	1.4581769	4.912808	8.945467	11.100847	18.504644	8.088769	8.917645	6.4846497	0.59438294	9.205803	18.410496	6.2201786	9.032639	3.9916577	15.449856	14.095473	14.1838665	15.136856	14.623213	14.72644	6.661776	18.314503	20.247314	0.51925343	-2.5304565	-7.670325	1.1869057	4.515689	11.553665	21.86614
880	-5.811455	-0.6261913	1.3407135	9.893594	5.7697353	9.038541	8.294982	9.097565	10.668386	5.2135515	-0.2841586	1.171394	4.8543267	-3.9069521	-4.878578	2.604356	1.0266923	7.8533	-9.177875	-7.7699594	-2.0932195	-4.4880953	-3.6418204	-3.1394892	0.112719744	-0.048163354	-5.1238017	1.6401868	-7.1927075	-5.300157	-3.7410989	-3.5783958	0.9964906	3.3411884	-1.5072703	-10.529326	-2.953457	0.19135368	4.3532896	-1.1536827	3.4961932	5.707423	10.267626	2.1493182	-2.293089	7.673132	4.47309	3.5018191	4.3677874
882	4.014286	3.4712152	6.253653	1.1599789	1.8608605	5.84926	-11.404909	-6.927286	-1.5269687	0.100899994	2.0986247	4.6472397	14.998198	15.497122	12.719715	1.388515	4.796237	6.9649034	9.446946	7.640304	4.00456	7.9134283	12.598166	9.849733	5.852023	5.058247	5.910942	1.3775277	4.5757685	9.587555	8.335519	6.9124966	7.280081	-2.9984283	1.117303	-2.3370655	0.6391655	-1.0906745	-2.4466074	3.6792738	-3.4522352	-6.479631	-9.571226	-3.3340864	-1.4440769	0.5920483	-3.0271254	1.3870664	7.1613274
884	-9.422449	-4.0943394	2.6253643	3.408423	1.1087403	6.3952923	19.295353	11.58934	5.329441	-3.8831456	-2.0347626	1.0070115	-17.160513	-3.8819935	0.5404233	-5.602579	-8.73795	-6.2718306	-20.686768	-15.506621	-15.999201	-10.237347	-11.541392	-5.664624	5.773332	4.1664133	-0.30682802	-1.479909	1.603605	0.5144141	-1.5138686	-4.6405554	-7.095071	15.9464445	18.480831	11.601957	5.1484284	1.4398799	1.9378427	6.574641	7.9763284	2.5127792	-0.7121194	0.36417505	-1.531024	-15.231393	-19.212837	-26.82426	5.0054846
886	5.79228	9.295382	9.219439	7.245512	11.014541	13.686123	14.238537	11.871489	4.1511154	3.1122377	6.432396	9.645344	3.648765	2.047758	4.660651	15.099016	16.909672	25.13411	-5.143657	-4.1784425	-1.1340014	0.4848665	3.8276057	3.374754	4.6977196	4.9478197	0.48547477	-5.5699053	4.806347	7.2863383	3.4295454	1.323028	-3.693028	2.430431	3.4297564	3.3474896	-7.6713557	-0.23173857	-4.064764	4.364743	3.6287591	3.3307128	-4.4375587	-4.995856	-6.5617223	-3.190121	2.6448658	6.217945	5.9754095
887	4.1086116	7.566887	4.9033055	3.8481793	2.8549619	1.3214465	-1.5068016	-2.439475	-6.631317	3.7538064	5.6492844	5.541771	-5.380089	-9.255886	-14.178452	-8.643791	-8.222414	-3.3937469	0.6870611	-2.546755	-1.2247112	8.853798	11.317686	7.3828325	1.7318808	-3.4706135	-6.470079	8.300789	12.621224	17.632956	7.6060514	9.980507	10.395487	-1.4319823	-0.57316494	4.000042	-9.770863	-12.590534	-12.1648445	-3.0455403	2.0931964	2.3189363	-1.372903	-3.0191803	-8.005681	6.6119223	-1.6937859	-3.9444776	7.8343105
889	-0.7961725	0.032009065	1.3613766	-1.473571	5.6164055	7.009852	-6.1274123	-5.695476	-11.598696	-1.132817	-2.0941963	-6.932974	7.677907	11.397314	6.7118163	-1.8529587	5.1708875	9.775628	20.447344	18.436779	15.211086	10.297597	6.90895	7.627464	27.240932	31.816769	18.010153	10.8263	12.571677	2.5689344	12.909058	17.049267	13.71622	0.038277566	-0.9195436	-0.8958722	12.360004	16.954857	18.11349	0.513581	11.90686	10.185591	15.173413	12.802204	10.102457	4.892438	9.166608	17.122374	16.161732
890	2.6984184	5.3546324	5.683566	1.5778713	2.1375034	3.1121464	17.39641	12.240921	6.607382	-6.2047577	-1.6924112	-2.842795	-5.935118	-4.2483974	-5.615385	-14.084221	-6.8259106	-5.963579	5.930504	9.277667	4.0834565	-2.3420758	6.3361473	2.6559553	7.155429	7.396382	2.6342013	8.53664	6.3453593	5.90192	-0.2968982	2.7247992	3.9701316	8.501911	10.229731	9.297842	8.445778	11.627869	16.551287	-14.118542	-13.029022	-15.217857	5.1421766	2.9493287	1.4176898	-1.0231999	-6.301098	-11.484679	-4.667779
891	-15.06443	-6.260517	-5.835104	-11.360325	-9.919451	-13.826393	-18.690245	-17.919956	-19.784702	4.6498785	5.232474	-5.9394207	5.7634196	3.5884418	-1.4203582	0.77992857	5.7511973	2.2830613	-1.9466457	1.2347858	2.4594195	3.4238572	8.767073	12.29006	0.87362003	2.7027564	0.5624012	-1.9432662	-3.7227845	-6.549536	2.1956203	6.5847287	11.002728	-0.5910995	-2.219003	-2.3184698	-3.2072935	-6.282579	-4.517255	-6.9267254	-9.291366	-10.446522	-7.1196423	-7.5219483	-6.952553	-2.6669395	1.6738335	3.8133683	-1.0392506
892	-10.5317955	-10.034666	-6.4824896	-2.609358	-5.1642356	-2.0168407	-8.040899	-13.253967	-5.5609083	-8.708574	-11.567144	-13.71926	-6.7026253	-10.323656	-11.858341	-13.47746	-14.546423	-9.548862	-6.806575	-7.9591045	-8.499933	-8.268177	-22.394545	-28.700945	-15.518602	-16.739517	-13.170484	-16.09803	-9.647686	-4.1919546	-3.8245625	-7.433267	-1.8487606	10.1670685	5.1235313	4.3316894	-7.95644	-8.614008	-5.6020613	-19.825161	-23.107811	-16.74744	-3.1182466	-13.114198	-10.61159	-4.4813776	-8.426696	-3.8588765	-8.776108
893	10.539303	2.0137534	-11.460364	0.603325	-1.4444597	-7.4034767	-8.986916	-3.4097395	-1.7953403	-0.24837554	5.940534	4.365551	7.4632874	11.858349	15.265926	8.032041	9.983452	7.1340585	-2.5099788	-1.4088644	11.013763	13.301095	17.645582	23.896114	2.2229743	9.10453	13.089836	8.427542	6.292652	8.150532	1.6035628	14.451071	30.469082	24.482971	16.803312	10.844154	20.917526	20.144081	17.805288	9.137777	17.06398	19.746635	17.947699	22.257011	19.229265	3.8583674	7.755309	3.630483	1.2407231
897	-2.6596985	-3.9248137	-6.4855804	0.4793814	1.0735868	5.268715	11.63188	9.078178	5.257264	2.651978	7.0428233	1.5346985	3.642382	4.6762495	11.963081	3.4066625	-5.1225395	-9.718317	-8.052842	-6.948227	-2.20044	7.299679	7.2041025	7.9537377	10.51967	11.793188	12.095873	9.66913	8.044048	7.8090534	12.549092	5.5078435	5.3502307	9.083419	14.832193	25.726559	6.273509	7.801935	8.882509	7.8117104	9.102009	12.209234	-3.0726633	-3.9605823	-5.1000156	-1.6367974	1.443146	3.3539762	7.288513
898	0.35467595	6.716318	6.4405117	-1.5088735	8.39081	12.0689945	3.8399348	7.9550505	10.916706	17.268705	15.637072	4.4009914	-10.918116	-1.7710371	0.5889306	6.261248	3.539552	3.8643403	9.36611	11.448589	12.434537	7.3204036	8.90648	12.167178	8.116376	12.736414	12.581341	-1.5073115	1.1233187	-3.1645188	8.58	11.058571	9.198483	11.7097025	13.532879	11.880747	12.697226	10.104008	5.752266	7.49195	10.730961	6.774555	-0.7088801	-0.5625863	-0.74126506	16.882517	16.528706	11.384888	-2.1044524
899	2.4857717	-5.3925805	-13.435394	-11.193104	-11.231998	-13.456951	-3.3749776	-7.940222	-12.360931	-3.6003933	-9.072423	-5.9297924	-0.1476897	-2.1261818	6.760214	-13.0231905	-8.996099	-0.23459613	-12.405649	-11.291321	-7.2788634	-17.529339	-7.2042575	0.2694577	-9.677139	-2.4146326	-4.2348003	-10.49814	-11.063661	-15.698849	-8.677345	-3.662569	3.2835867	-11.884998	-10.035095	-5.7521963	-10.681097	-7.20615	-0.73983145	-2.5641203	-4.9404373	-2.8462286	3.4593773	0.9736057	-4.413595	11.811743	7.5790024	2.8556178	-14.62049
902	9.726557	15.296303	11.334341	6.2519293	13.881722	22.231606	8.581134	13.155689	13.674015	4.96496	4.780423	-5.233677	0.75269103	5.368829	8.265722	4.983699	7.4859986	3.7936752	12.274746	17.324863	12.92293	17.780788	17.577623	9.5654125	14.785116	16.55687	9.77306	10.445637	8.284303	4.426442	28.429317	25.381573	22.65002	0.2727853	1.7321603	-1.1847819	-2.4098806	-3.6675847	4.904137	24.836702	24.566671	20.971916	2.6697161	1.1091253	2.541315	4.540453	6.6394567	5.001431	20.343697
903	-3.0902314	-3.015206	-11.763702	3.7939987	-2.303951	-2.7762547	-10.830734	-8.033119	-6.151696	-18.023355	-15.583292	-14.7013235	2.5876923	2.6113768	-0.1597225	10.602194	6.194241	5.4112735	-7.6232734	-2.601337	1.9627767	-7.0212383	-4.9673767	-3.2452884	0.6939152	-9.101116	-3.616686	-2.053124	-5.2738237	-3.2643864	-3.8676624	-5.3044786	-4.984373	-12.932754	-6.857353	-0.44431087	3.4710777	5.8994203	1.3088107	4.0738606	9.787767	20.459833	4.2766867	2.267861	2.8674784	4.9387064	9.625459	7.004714	-14.647515
904	4.2938805	12.779816	5.501241	0.4676539	-3.8102722	-10.098341	3.9175344	10.657234	16.424383	-5.655311	-1.5811487	-1.5877795	-2.3013387	0.46832746	0.19987726	7.8032207	19.630518	25.2649	20.27079	16.121815	4.098877	6.805112	3.7970467	7.973691	14.782225	15.018881	18.913095	11.444363	7.670976	7.6772966	-0.76026154	3.6253402	5.9024143	10.174444	12.729116	14.413111	18.567062	23.761269	17.051586	4.14633	1.1128758	10.392028	7.157502	13.508257	14.52721	2.887311	0.70301235	-0.48902774	0.18587187
908	3.3615208	1.7004836	2.5828567	5.5473766	7.6869164	9.178022	1.6228292	6.9027777	6.812436	0.8422079	1.8983943	8.6927395	13.653632	8.379179	6.9562044	9.902687	5.600053	5.826767	-15.239357	-13.084158	1.2636918	-2.7118704	-6.109085	-1.8318828	-7.6062546	-9.228551	-4.3575325	10.082813	10.210987	5.000801	5.2467966	6.015136	5.4733267	5.512156	5.267971	6.821664	5.833661	8.100473	15.525961	3.7127671	9.081692	5.9464703	-6.322611	-4.072856	4.29935	2.9261308	-2.0982418	-1.4282302	5.918681
909	-2.6252787	3.5929947	3.4793105	9.270321	3.7917738	8.153854	9.545851	5.538776	6.5578585	3.9604912	2.559361	-2.8348746	-0.4070751	1.7746679	3.4303813	-8.948162	-2.4196358	-2.5238955	15.937423	8.480027	4.2090654	5.7312875	8.0078125	11.618414	1.2514212	6.072484	11.169033	-1.9894809	-2.8492243	-9.195296	14.900835	22.811752	30.246014	20.286077	18.021961	13.38714	-2.4182177	2.8044546	5.5721383	10.616733	17.050034	14.9710455	15.906858	12.885957	2.034429	1.6291326	1.9540945	-2.7127395	16.079733
910	32.429516	33.41236	21.593655	21.41045	25.16724	21.79988	10.798552	8.412348	10.321323	32.430294	35.984894	26.158909	38.082886	41.160015	30.217308	18.709637	23.507421	18.056515	9.440055	9.172382	8.513235	14.254877	14.80324	9.6211195	33.300842	38.455315	30.272423	22.727104	26.998693	34.572006	22.69295	24.517986	27.547241	24.509823	21.906723	22.294731	26.866018	16.436867	8.789715	11.91528	10.071127	10.344635	13.7617855	21.879398	16.547901	20.664791	24.53107	27.54876	16.15363
911	-10.217243	-14.96391	-24.18637	-1.9269052	-6.614807	-9.522351	-16.22251	-19.501549	-15.859894	-9.111488	-7.3226714	-10.288607	-5.350963	-7.6209006	-6.560179	-2.9815772	-4.4730616	-9.425524	0.31765336	1.1082349	7.2626686	0.1327043	7.262764	7.6533413	-0.7064799	3.2579207	6.3948317	-7.5006104	-6.4343348	-0.27511984	3.9579363	1.3459678	0.2287738	10.707405	11.088172	6.486406	-0.7551326	-5.1965013	-14.31038	-7.9680376	-3.717493	7.6254907	2.6420143	5.1454554	2.0669398	-17.680416	-11.691248	-12.301842	1.2777495
913	16.792763	14.020973	11.660055	-3.628621	-7.958025	-0.08704823	9.11779	14.718168	12.817616	5.708316	12.08301	10.567551	-2.3494792	-1.7217242	0.1868583	10.385124	7.3731112	2.9772763	11.483889	9.653446	17.305222	1.1132371	5.843502	5.809915	-3.4005187	-1.3958224	1.9445703	7.222824	3.9697692	1.6203079	1.5801857	5.3323402	4.6288877	12.961441	19.034863	19.792515	6.933214	9.664747	6.646247	8.962093	8.520994	5.680067	12.1872835	10.130155	7.6262035	-4.251937	-1.3431432	0.4655953	6.6292706
915	-5.1389394	-2.0922797	-2.4938545	-2.5029297	10.190086	8.545225	26.42223	25.372358	17.87931	9.919253	7.738778	0.71293664	5.675485	6.4051867	6.6393805	6.436081	8.189911	6.3245955	5.652504	17.941467	24.762758	3.0331578	12.79674	9.950932	3.1674728	8.996491	7.7835274	15.924229	12.444797	3.0000668	-3.5181775	-1.128937	3.698639	6.7450166	11.568246	4.9561944	13.473866	15.132965	11.373611	3.372941	9.9898815	15.563923	-4.149996	4.399755	2.7352347	6.5634775	9.983858	5.185752	15.113701
921	-5.937317	-0.046373546	2.4540539	16.72001	13.869643	16.352222	16.666716	18.468348	23.838276	-6.482624	2.008398	7.942931	5.689945	7.473395	4.546816	4.432714	9.433733	12.969345	29.05189	25.987934	20.475922	14.405384	13.868204	6.9180326	-3.9588726	-2.317564	2.515684	3.5825245	5.6779613	-1.9994173	24.270496	36.003227	34.442547	1.8454851	3.7245014	-4.0867357	-1.2059312	3.067462	0.46928388	14.467814	10.237872	9.748447	16.277573	19.742296	12.67844	3.8869774	9.399304	9.603653	10.107688
924	23.41224	18.08546	17.162628	-1.4540381	3.246458	9.752951	-1.2269013	5.899454	5.9425316	11.858204	14.303259	8.116952	5.3331604	9.787533	13.129641	2.332996	2.4625225	4.779984	-4.6586146	3.4374602	4.769034	-3.7857847	2.5695636	2.2181375	0.26504874	-5.919111	-7.9172726	14.916273	11.199235	3.7618222	1.7151281	5.550561	8.49459	5.535117	11.668579	9.9984455	9.657904	11.320332	13.941727	-6.856914	-5.342515	-2.750658	-8.178899	-5.1549654	-5.917326	-7.104209	-5.707263	-1.8107172	12.354542
925	1.3717896	0.28224117	0.96586525	-2.2464132	-11.431194	-3.148548	-11.119198	-11.194284	-8.0558815	3.6348293	2.641059	4.5195537	0.4637897	2.0664778	2.3206668	4.2269244	2.0937216	-0.010537207	-11.576746	-12.2331505	-13.891535	-6.8889217	-2.449717	-2.1500418	3.525323	6.0452433	12.856022	6.0197725	6.3211184	8.048901	-10.40015	-10.391274	-6.1348414	7.3102984	0.34561002	-1.6633617	5.088149	-0.9166443	-1.6177454	9.467158	7.2736645	12.482414	2.0386035	3.5461874	4.5874777	2.6766775	-0.6315803	0.44608447	-3.5553532
926	-15.290976	-19.023067	-9.926456	-20.734241	-19.6269	-12.86216	-13.098874	-14.308724	-11.233767	-14.468109	-19.007542	-23.505238	-20.713709	-21.2602	-23.528769	-13.353275	-15.150496	-17.20349	-12.031492	-18.405182	-18.836544	-13.962067	-13.475885	-3.923811	-17.186148	-20.343243	-17.194397	-13.489576	-19.483698	-17.939919	-14.034777	-20.071049	-15.978369	-17.940132	-18.994259	-16.598	-12.029474	-16.285124	-20.215	-9.398947	-13.814163	-11.492735	-16.940985	-15.645429	-15.005282	-14.234652	-16.690636	-13.685664	-14.973064
928	-9.790169	-14.574631	-12.682447	-11.70257	-9.542749	-10.7678795	-7.4378614	-13.489748	-11.857505	-10.807352	-9.592937	-12.321503	-16.939634	-18.367908	-16.958138	-16.05959	-13.073015	-12.413116	-21.902912	-18.554611	-14.278418	-15.847633	-15.252331	-19.13818	-10.810068	-14.044319	-10.869444	-4.734196	0.9527135	-6.487356	1.4361503	-5.448174	-5.9850745	-13.470476	-17.59306	-17.920704	-8.908089	-20.830376	-23.353516	-1.9525027	-1.0927222	-1.4090106	-5.1691785	-1.5325831	1.2536714	-0.11673716	-1.827529	-7.4878106	-0.28139693
931	8.413801	7.121065	10.083605	14.985087	10.346735	3.0061417	7.068091	7.020528	2.8445082	1.9149016	-0.6797496	-2.6672838	14.1505785	7.649988	1.753329	10.8228245	8.547237	12.159298	1.0416547	2.9109266	7.187353	-5.0026417	-3.470899	-4.533172	0.5674403	-2.7533903	2.016418	7.8742504	9.490854	5.8888245	12.772501	20.856422	14.377569	-4.8255954	-1.5855219	-1.9779644	12.466091	12.474725	11.115104	7.750227	3.9379654	5.3898067	7.827011	9.843321	7.0472283	8.56959	6.1925945	8.742889	-5.109062
932	-8.318914	-9.526789	-10.994957	-2.3256907	-3.6921763	-8.819521	-10.63031	-6.3278103	-7.4980907	-9.105016	-7.9024982	-2.3885577	1.7992394	-7.8476725	-10.989065	4.38013	7.2920256	3.6171737	-1.3481237	2.8600206	4.3900423	-4.871258	0.064784765	4.21832	14.074047	14.99868	9.250311	17.774734	22.854652	34.999428	16.74399	13.861422	11.251982	10.644668	15.523474	9.89908	-5.094882	-9.205149	-8.921335	-9.724757	-7.56186	-6.907817	-8.056329	-6.501129	-5.781928	-3.1064165	2.6175568	7.718837	-7.4180136
934	24.169632	14.636853	1.829742	11.484539	7.665414	1.8427029	-5.480892	-0.85043585	3.2194796	4.160227	9.215424	16.568913	7.3713255	10.726786	6.4940906	9.453236	15.413498	14.9875145	3.5194533	6.493451	8.877375	10.084175	14.966585	15.996294	2.5203624	2.8272119	-0.31211197	6.4795666	6.9804416	-0.6750956	-7.820713	-5.332261	-10.294733	9.410685	6.05934	7.5596857	3.7486548	4.5710297	-3.0853484	2.261999	1.0402534	-0.40526104	7.184525	3.313536	1.9737294	-7.999558	-0.9237655	2.8037949	-0.31631494
936	8.254927	7.9008083	2.5438323	2.1307416	-2.4511223	-2.602952	6.971362	10.533693	12.415962	7.478363	9.436834	9.825203	-2.0655801	0.67519766	-0.08503282	19.713448	15.438456	8.680803	14.697474	12.633814	13.558151	10.220282	13.415203	11.666653	5.3435087	1.8038437	1.2287302	2.4842098	3.2523108	7.585192	15.953854	18.437616	25.543247	11.132036	6.9131966	4.243371	-2.2796187	2.2839527	2.8255045	24.885927	18.656416	11.300337	11.954312	10.807586	13.433325	16.172218	12.352938	9.750109	-10.851833
938	1.3788514	4.4715166	1.8419092	-18.753092	-12.824833	-7.8006124	-8.665709	-6.067734	-3.5548277	-16.80493	-6.168214	3.051335	-8.30361	-3.8841004	-0.012821913	-4.600965	-6.7405996	-6.852289	-6.6893177	-1.207155	3.2200372	-6.953762	-7.6802425	-9.533903	-0.99011916	-4.460381	-8.618885	-2.0184104	-0.3853575	-0.058855653	-2.9845788	-0.76165897	-6.0480766	-2.7883782	-7.3749332	-3.8506536	-11.171129	-6.700571	2.2174363	-22.16576	-23.359886	-23.639812	-11.186355	-16.876932	-19.114666	-17.877926	-17.279839	-15.570471	-13.044232
939	16.20726	16.124489	10.260102	-11.623783	-8.111762	-9.526644	-4.54433	-11.823696	-9.750786	-16.532501	-15.683413	-19.097311	-10.418489	-14.168164	-12.480812	10.526043	10.4572525	14.754111	9.287456	18.195257	15.950249	-5.556196	-7.6197085	-15.094152	6.725302	0.29606047	-12.619628	-0.94077045	0.49692568	0.3616246	1.2874198	1.4535565	-7.005006	-7.301411	-2.3552914	-6.6164665	-6.2023506	-7.5412865	-1.016953	-5.1575384	-4.715865	1.9398749	-10.943852	-7.742656	-3.2132208	-7.9909873	-15.080354	-9.206741	3.67413
941	-2.9474986	-1.9729005	0.341596	-2.5506668	-6.4216733	-7.1585226	9.857779	12.632916	1.8028305	14.490713	6.7261662	3.0568805	0.75890404	7.2589192	14.873684	-3.620841	5.142539	9.673913	-3.3260574	8.554165	13.789408	12.006542	10.778761	10.160309	7.6015387	5.2277436	13.030558	5.3918304	17.515247	19.279413	10.566061	8.86645	3.8858309	-5.829034	-1.4020941	4.6631804	0.924529	7.282977	8.714519	11.23133	13.778401	17.705387	18.396435	27.609821	26.008396	3.786642	8.734623	4.2441196	1.704793
942	-6.4193997	-10.631266	-13.157221	-11.931904	-11.332773	-13.050894	-6.9737434	-9.726132	-12.808401	3.4184332	-7.9382954	-7.3573103	-7.375846	-8.437822	-3.9638126	0.5400276	0.26666474	-1.3714851	-1.0124227	-2.352142	0.8637569	-8.37594	-10.046664	-7.2045975	-6.3805656	-11.938565	-13.841145	0.10498837	-6.3235784	-10.332315	-12.399515	-12.569624	-9.802567	-2.0675735	-2.6789951	-3.018122	-9.535703	-10.033804	-11.006058	2.9910703	-1.4083729	-0.60935915	-3.43572	-0.681944	-4.7072496	-12.934019	-9.865575	-4.641817	14.874236
944	17.423069	19.892136	14.789932	14.060627	1.875831	-1.3529711	-2.8304234	-1.8614488	-1.9443896	-3.6288133	-1.6055818	-3.4770489	-11.770971	-4.951557	-9.025458	2.4985266	3.6955223	-1.053422	16.215042	24.116066	24.04929	16.448503	20.159977	19.357231	-5.165105	-6.225166	-10.169288	8.340689	12.275843	13.575279	14.861086	14.497338	16.75943	14.04845	18.168636	22.383957	9.77564	5.556158	-2.1764364	0.48600763	7.145813	6.6866617	-4.1096764	-2.9611459	-3.8394477	-11.369341	-12.525019	-7.82955	6.1551275
945	7.7421	5.6416025	4.6668034	-4.34103	-0.33631137	3.0229573	-5.9134765	-2.305038	3.0115643	6.086178	3.606968	6.505137	9.614174	9.703362	4.654479	6.0619397	6.4007726	2.1579175	2.8322756	3.9504516	-2.4297764	1.1245403	6.068014	13.135469	-0.47527647	-0.11205755	0.9544116	-7.82349	-5.029249	-2.6671805	-4.285342	-0.9242548	-0.75884724	-0.6120757	-1.686182	-4.512493	-7.530117	-6.4650583	-10.673237	1.3261162	-3.162262	-4.577193	-3.228759	-5.1814632	-2.709807	-7.0168343	-2.9446492	-3.2287993	-6.1239076
949	7.66863	15.342098	15.208418	17.400898	17.45198	21.384754	-2.1828637	-1.8316542	3.5312757	7.6111445	10.406815	8.611792	7.9598846	9.901342	14.465097	12.607369	11.174447	6.1238995	4.648963	3.0595984	3.1373117	4.5646954	12.149324	21.268345	14.452976	10.859865	1.8542546	4.362484	5.754314	4.7210073	8.709482	9.004635	4.6740055	26.472849	25.56128	25.400127	15.25042	19.78891	18.172464	19.76419	11.735655	5.6252165	6.3529987	4.0767374	4.930784	4.0416846	4.732836	-0.9469526	-0.93863857
952	17.198517	17.52443	13.508779	-2.5312335	5.003022	0.014347956	0.09423065	3.4733155	-2.8123653	10.578224	15.67358	8.959499	6.963417	13.83623	15.015108	8.603721	13.719093	16.986935	6.8300934	8.374001	1.6720006	1.3461007	10.961834	7.015312	6.5514174	9.200483	2.0489233	6.9810996	11.631544	13.463211	-0.089245416	-1.0934112	-4.611596	-11.585636	-8.314684	-5.6293907	-0.32582247	-0.80205286	-4.335598	-5.7221594	-8.171812	-4.294011	2.0988696	8.17624	4.3704176	-4.5895414	-5.7647147	-9.154728	-9.698615
954	17.285585	8.033635	-6.1961546	-12.67256	-12.456299	-15.48214	-8.946208	-2.7986884	-0.23973227	-22.061268	-15.90535	-15.825577	2.392871	-3.5342498	0.52489746	-22.724068	-21.038666	-27.876911	8.473145	12.117143	8.739744	1.992991	4.387809	4.758673	-16.08752	-16.640991	-10.86364	6.30542	-1.7432722	-8.010718	4.1844153	10.022955	9.784559	6.7015314	5.331017	-0.7841656	1.0168158	8.138404	6.815974	-19.015053	-14.70449	-17.078173	10.513533	-2.981411	-15.154062	-4.1825294	-0.18403119	-6.1949234	5.006566
955	-17.746449	-27.475739	-23.604412	-16.701399	-25.519772	-31.515034	-19.803791	-22.83975	-17.85875	-15.296442	-20.299614	-15.849972	-9.743477	-17.13522	-15.294444	-10.426306	5.012827	9.454746	-16.16156	-17.494051	-10.610906	6.6800365	-0.2874558	-3.027276	-7.404851	-6.5825787	-8.431709	-9.711943	-12.192681	-5.7834206	2.6550324	-0.08438569	-1.2035977	-14.1664715	-10.407171	-15.143279	-1.0568209	1.6459614	0.57562274	8.419569	4.8427615	3.0597622	-2.0415716	-1.0616559	-2.372138	-7.1035233	-5.131516	1.5692003	-3.3670273
956	-5.6599026	0.7732699	-0.19431108	3.0566778	-2.0642211	-4.6570597	4.2272744	5.0306296	5.37078	9.154598	8.413308	5.9503765	5.5374846	9.19595	3.3480248	6.224636	9.934116	8.195717	8.010803	15.05928	23.669926	5.947946	11.516113	17.6847	7.242509	6.2811246	5.249907	3.2194848	7.6264057	16.328276	13.596827	11.257001	5.953494	4.650254	3.706073	6.0243664	6.463762	5.528286	1.3390074	7.744931	11.0881405	11.834555	-1.3971328	-0.40541995	1.5686511	13.709015	6.719719	5.4778447	-2.1693816
957	6.2252855	2.3361201	2.6431475	-8.762713	-8.902058	-3.765533	-5.958108	-0.38557684	7.536481	-3.3769112	-6.397229	-3.4947574	-5.9103136	-7.3078156	-11.339445	-4.1593404	-10.501511	-11.174002	0.22752562	-9.394601	-12.47045	-2.7495933	-5.1201067	1.8587753	2.514683	-2.7992013	2.3815727	-3.301548	0.836063	3.2606976	-2.7200813	-0.7504803	-1.3157704	7.591263	6.5902033	4.869706	0.7823702	1.9951775	2.6649275	15.301228	7.938801	10.919123	-0.3823134	-5.4993753	-4.473784	-7.7562327	-11.350868	-6.080512	-14.294477
958	-15.958183	-4.4976835	0.92660767	15.231188	5.558028	1.6426136	5.5764446	9.7689	13.66816	-8.018772	-3.1667242	-3.4065492	-3.3360548	-4.5720434	-2.0180712	-9.547715	0.19457579	5.1656456	0.75460494	0.3629702	1.0789037	-4.952303	-3.3855734	2.6043177	7.3529196	1.5448291	-2.8619387	-7.819481	-4.0611644	-1.8724549	11.719639	11.869714	11.59777	-0.6872339	1.6992878	-0.2503581	2.583651	-0.73875886	-5.6357965	4.2368507	0.6509005	-6.1209235	-1.374198	-2.1736798	-1.8135052	0.9265661	6.639578	8.831279	1.5663993
959	12.55941	12.318133	9.164413	8.132793	11.857217	11.386442	10.109913	8.272682	4.236762	23.44497	17.61368	17.08738	14.79395	14.5737505	12.451144	-1.7546101	5.557784	8.024073	14.818363	11.791887	13.165979	7.9241543	12.557886	14.8295555	18.026453	15.819998	11.99795	7.972693	16.817383	21.590714	12.016366	14.543467	17.017145	9.340042	9.856868	13.224068	5.3431954	2.5382464	9.271293	14.0749855	17.640755	18.836279	7.344486	10.220632	14.905721	0.35583368	7.2771907	13.214978	6.7203913
960	9.174187	13.700697	14.615302	11.419332	17.53897	24.04734	15.574339	18.918032	15.781765	22.198503	29.039705	30.524052	24.20226	22.781496	12.21285	22.207788	21.163149	20.832151	15.965181	18.224442	21.114895	0.4853219	7.7349486	8.00475	22.400969	20.790417	12.669216	29.181458	26.52177	20.63313	20.222672	20.968075	23.07579	17.842003	25.405851	20.758854	15.015709	18.184376	19.094048	23.592945	27.627972	23.837757	7.9174843	15.715029	24.546824	19.529865	25.803265	23.528946	3.9916599
961	-9.192383	-14.671938	-12.732556	-13.690117	-16.156515	-18.763865	-12.787767	-11.447688	-7.815425	-7.5768294	-12.594791	-9.319551	-10.11769	-10.050991	-10.42939	-14.865406	-13.515495	-0.8145315	-6.1888356	-11.513784	-8.471559	-2.8811023	-8.69807	-10.501276	-15.762608	-14.351706	-7.286861	-16.992184	-16.978394	-10.571197	4.222126	-3.8914742	-1.2183249	-21.172188	-19.081024	-14.006256	-9.149988	-21.448227	-21.101261	-7.294693	-4.8289213	-5.530607	-16.247765	-15.948104	-14.875309	-5.8575697	-16.47539	-21.271923	-12.575689
962	2.167447	2.1098168	3.5835145	1.5207884	-4.9004955	-2.4877915	-3.5294194	-1.3663994	5.3680754	-6.8161273	-1.6605705	3.115611	2.3659341	9.545736	3.266459	12.761466	10.920416	7.829677	0.47212547	-0.8255532	6.3135457	3.2705739	0.54459125	0.92097616	-7.920189	-2.9296455	0.7536294	3.2402442	1.6081418	-0.9020237	-2.511659	-6.759635	-11.032976	-3.7346337	-4.620102	-8.567923	2.8813286	11.121848	20.052435	19.504072	11.864119	11.214374	2.7460475	2.4692702	4.595475	0.6306841	1.299001	-4.565856	3.2942996
964	-15.200283	-10.431276	-11.592461	-1.6723452	-3.3377461	-0.56119984	1.5262935	1.3115864	5.6249013	5.5743403	6.876998	3.723591	8.04889	1.7969573	-7.116782	-0.20998113	-2.0792515	-0.9313278	-7.3421574	-5.71905	-8.957533	-6.0194488	-4.677616	-3.531589	2.0028446	-2.865961	-2.3139653	-8.313768	-5.7924957	1.4372348	-5.336632	-5.364989	-0.48250818	-6.2927475	-4.4348307	-1.3279413	-9.966868	-11.589289	-4.3309565	-6.8056593	-2.6539078	0.5242931	9.468912	9.531485	6.105152	-6.034969	-5.5830016	-3.5203042	9.969902
967	-7.3097296	0.12603575	-4.6033897	-25.550457	-27.476288	-19.80331	-19.210648	-22.598583	-22.463259	-6.3246603	-8.437726	-10.090324	-2.4397688	-8.8792305	-5.149818	-14.031076	-16.887045	-16.6666	-20.624578	-17.067774	-7.9527073	-4.3082685	-8.905368	-5.187542	-19.334179	-17.515871	-3.9917257	-7.8030024	-12.382429	-16.22345	-15.885662	-16.824047	-13.68244	-1.3989208	-7.2898645	-10.136026	-10.848742	-14.79789	-10.166044	-13.634243	-15.797698	-8.181213	-11.704834	-22.108541	-22.585918	-29.577375	-20.637545	-7.7057323	-13.2548275
968	18.936203	25.98769	21.65084	4.544838	-3.2514231	-8.541742	13.538187	9.343344	-6.365778	-11.885016	-7.3357086	-17.170177	0.6023685	-2.6274548	1.0159649	-2.059102	4.1841288	6.761715	15.760519	15.042261	15.912023	9.362473	8.547787	7.6768637	8.765718	20.576185	27.009455	19.890574	18.290878	14.279514	6.095582	11.631731	13.097057	22.301407	16.392544	3.5546162	7.8500957	12.593819	12.301487	15.931047	16.131735	21.642475	16.000277	25.59429	34.014885	15.874312	7.8608055	0.88345695	7.6623297
970	-3.2573514	-4.486543	-2.132783	2.34799	1.4397955	10.066895	9.658436	9.440447	8.490725	-0.72039604	2.0973856	4.5271187	12.010588	8.390833	2.4811568	10.316587	11.648619	23.862751	-7.9016256	-0.49680108	1.9108883	5.251588	8.876213	8.5490885	8.2393875	-9.80011	-11.825359	1.0233157	8.916054	9.946287	5.568651	7.371896	7.8006268	-2.18625	-0.06598961	4.2693157	1.267554	9.473271	11.833689	2.2902074	3.362514	2.951593	-2.5204268	-6.1951604	-13.236551	13.867844	11.028109	7.3043175	7.890859
973	1.7235994	-1.8001056	-3.7005165	8.211048	9.297859	9.175287	1.286452	5.165562	6.1612816	6.0681257	5.932631	7.191167	7.624572	11.476934	15.626025	0.6936951	0.971232	1.9713204	-9.287582	-7.6466	-6.6670094	3.6241376	-2.741328	-4.131785	-0.7415646	1.812914	0.3083001	5.2531614	10.890626	17.98254	0.56450856	8.459644	17.67833	7.20119	3.316782	0.51369035	5.158947	7.3633595	8.355953	-5.4864917	-5.9937353	-9.001923	11.586869	14.117207	10.679369	0.42517716	4.917863	4.9551687	6.909994
974	0.6639135	9.201075	9.914316	7.530059	9.114819	3.5716722	9.723327	6.95949	2.0751896	0.18078142	1.9644123	3.7859104	-3.4672356	-3.4555044	-0.51181024	-4.476513	-9.591054	-4.5591874	0.38434565	0.13049817	-0.937081	-0.74706364	1.8353002	2.3932922	7.7124443	21.979116	16.5417	3.4546008	2.766719	0.997419	-13.923723	-16.282682	-11.109299	-12.519142	-7.6141477	-7.0554695	-2.8970346	1.1086333	1.344251	-12.904697	-7.9205246	-4.985344	11.627909	13.771782	14.789225	-4.3366	-1.1879177	-1.6673974	-10.188147
976	-17.117165	-15.257906	-12.802336	-6.7275825	-10.172916	-17.57211	5.488385	2.075621	2.470952	-9.485773	-8.663023	-6.041072	-2.4800425	-7.2063313	-9.097155	0.86839974	7.101611	17.241556	-6.7671766	-14.501062	-8.299806	-3.410968	-1.6041023	-3.8999238	3.7782693	0.5425086	3.985929	6.2180786	1.4231935	6.4304714	-2.4252472	-7.2827272	-8.526153	-10.628704	-7.427187	-1.6025245	14.238918	10.619012	6.73106	13.958494	5.927911	-1.9832547	-8.81101	-9.366055	-8.657826	-8.347619	-7.904828	-4.1766777	-13.402815
977	-1.7633497	-3.5005078	3.2574983	16.452253	14.13939	2.81843	15.460812	16.843948	15.247234	14.266306	12.620685	8.850603	11.895713	12.6471615	15.157908	16.019648	18.983147	27.344238	1.2606131	11.558062	16.962246	21.414757	19.432665	21.375195	7.552752	1.7314193	7.003336	-0.039032638	-1.5151663	0.99895203	0.8354438	-0.40469825	-1.6287278	10.480453	9.701462	10.343592	16.24302	7.1077166	-0.5788077	-3.5572603	-0.40099835	13.299513	12.946975	8.936826	3.4013042	9.938633	3.343985	-0.7349901	10.740374
978	13.756033	17.82611	8.964069	3.3352544	4.845144	3.689117	2.3302655	10.801304	13.098833	-5.3505898	-6.143132	-13.7772045	-9.848158	3.5499036	13.1927185	0.8904559	0.23880959	4.1263723	32.145668	35.09861	21.915012	20.914972	20.99542	12.393667	-2.0082607	-1.4376256	-3.5301013	12.179245	11.119855	9.24962	19.060509	24.683947	18.919855	-2.1198838	2.518935	5.0372286	-5.877002	-2.448312	-3.9095669	10.832966	19.310852	15.866251	15.011953	21.755085	26.465637	2.647846	8.778362	6.511881	-1.6761174
979	-2.2617743	-5.0379496	5.5829496	0.37467557	0.19365442	-1.4710851	11.661657	13.640654	8.746104	-0.71751785	5.009193	4.4829044	-1.2945652	-2.4546032	-1.2004888	-1.5244845	-7.5636406	-6.62693	-0.8583087	-4.8789644	-11.023848	0.6274704	-2.17865	-1.6428838	1.4383903	2.8941627	7.2816343	-6.971195	-7.8178954	-2.746426	4.4208174	5.8402815	-2.033584	9.913498	9.945322	6.7337575	-1.9620103	-3.606504	-1.5771327	11.52804	6.615202	-0.29457408	9.633424	7.09855	2.411833	-3.105021	-4.6545353	-2.2473817	8.740594
980	10.595068	12.124994	9.942294	0.5147927	-1.1605964	3.8586676	5.2227235	6.074033	1.3290882	8.721018	4.0400834	-2.6532288	11.056425	9.571174	3.425198	9.136366	12.470318	5.7043657	-7.9165044	-13.028484	-11.426168	9.786493	9.548591	7.2985454	2.2467115	9.578555	12.814323	8.670095	9.12928	10.208281	12.560055	14.76426	14.508587	5.8263335	6.0071073	-0.32300895	10.595263	12.846009	5.340457	0.10650098	1.5953333	2.6505034	11.141411	9.974766	7.86068	8.242842	8.930227	9.704575	1.7867476
981	2.3503876	2.8328884	2.151219	6.76869	24.711237	30.209328	8.436806	16.649065	9.708605	-1.5388473	-1.2215636	1.5238149	8.00897	8.281456	7.0802135	3.3303485	6.4702272	5.503348	4.0891876	7.819803	6.0945687	9.512356	12.830821	11.298965	10.45436	8.615174	5.5986423	4.2597876	1.2590505	3.4075043	7.2920465	10.982254	11.12486	30.637346	29.878147	13.189301	11.97163	0.81918615	-3.0926042	2.7868536	3.5283403	10.798092	13.103931	21.422518	18.472279	2.3486624	9.048997	15.846713	29.725414
983	17.977606	12.684288	5.8991446	7.4068527	11.204702	17.170023	15.536015	11.996567	12.717188	19.614979	20.286022	19.14105	20.162067	25.804482	29.211815	30.90546	22.607227	16.372095	10.357278	16.524738	14.642111	2.9645572	5.298294	1.8512053	1.9563415	5.52036	17.85767	10.712951	4.311756	-2.637969	3.7780457	0.09860173	-5.4538574	5.7820544	6.5519733	7.2293177	-1.3754227	-0.014838278	2.296321	6.5394063	14.82531	13.37595	11.5995865	10.928034	-0.24573302	19.64891	13.597802	12.821417	-2.6177366
985	-8.327555	-10.742765	-9.880398	-7.572633	-7.638501	-6.8902216	-0.19382292	3.962793	3.4634	-8.799901	-6.086259	-8.645386	0.5915923	4.287134	-1.0892416	-2.0144005	-3.2383118	-7.1802006	-7.5937386	-6.8554306	-8.095235	-16.032822	-6.3064933	-1.9680496	-3.3532658	-4.080859	-7.057067	-4.6122217	-10.237581	-7.569846	-9.908079	-12.762553	-1.9824142	-3.4374995	-6.418393	-6.3779182	-4.423486	-6.1401176	-12.018681	-2.7582214	-2.9581583	-7.0977077	-2.568224	0.24624324	-8.842108	-7.220568	-9.55356	-8.009662	15.871687
986	7.9631386	8.137452	-0.2345817	23.72339	30.718817	31.8581	11.11934	15.625065	20.347725	15.109539	17.635576	19.02356	10.380833	4.820549	-0.07318628	10.895807	12.82619	19.976059	24.0937	19.863182	10.368727	30.875774	23.959782	15.010763	12.021713	9.220382	4.963306	17.842295	24.172493	26.738667	27.829845	31.762741	28.516968	15.724703	13.887228	9.32349	10.509068	17.110115	13.326771	14.136736	14.206009	9.508543	12.226449	16.474243	9.081072	7.97285	13.997234	21.297155	5.9651775
987	5.856414	11.269436	14.722638	6.0468082	10.0026	8.933187	18.698381	20.433596	11.523797	6.6357527	4.0675545	4.300991	11.652588	12.493126	10.276991	13.520973	25.645033	18.163101	-0.38959378	5.7961473	11.211	6.3932533	13.19614	13.132871	3.373425	11.565957	10.701834	16.77286	13.638896	0.6275687	14.573231	13.918879	15.474613	11.620322	14.010191	16.88155	22.035528	21.60503	12.962282	20.043846	18.8662	13.124809	11.721336	12.083065	9.268099	11.867015	13.06761	7.5525055	11.946147
988	-7.667703	-7.934898	0.8458946	-10.6396055	-13.868469	-20.532389	-7.3230467	-10.09601	-7.597908	-0.900437	-5.269961	-8.045997	13.693111	11.858448	6.9107547	-3.6396222	-2.9541018	-6.614955	-2.945552	-3.2181745	-0.5354313	-1.5949789	4.4316463	7.1496744	3.737728	0.30343795	-2.8571293	16.39531	17.943144	12.75951	19.319298	19.267002	12.662973	6.821375	7.003723	5.4476395	-8.18144	-2.0342345	-3.970879	-0.49871662	-0.13637275	-8.809406	-5.31312	-3.842804	-1.1150335	-4.5216117	-8.634905	-11.413748	10.885998
989	4.6330423	10.7053795	9.819369	4.7106266	-1.5848548	-12.05945	4.814646	11.048586	14.8851	9.107674	14.077957	18.822071	26.0275	20.614653	9.596264	12.569367	20.113855	12.251549	17.40676	16.892471	9.718367	28.197338	18.324188	6.621318	5.3131566	7.099493	8.0799465	42.337532	37.00917	21.51398	10.432743	11.568968	8.052118	8.048693	10.10645	11.48547	12.468266	15.331008	10.068239	3.5160685	11.778345	11.667099	-2.273633	-0.42916036	3.1189442	3.1953297	19.146578	28.010853	10.914104
990	-5.091965	-2.7714353	-2.5617046	13.640943	15.504433	7.706905	9.681422	18.612324	28.70855	6.5426016	4.5019236	7.0889015	3.3670847	7.8759594	8.774049	-3.3957224	0.611712	-0.8447336	-5.6455183	-5.9708233	-9.59609	3.4323866	9.529095	2.7464342	-4.936022	-1.5990031	-7.7748766	22.18885	8.815153	1.2518915	-0.024750575	8.893572	18.688402	7.192432	3.9590394	9.433546	10.133631	10.657112	18.734852	-0.83576584	3.152134	6.3779774	7.046734	10.528176	5.9823875	8.9447975	17.042717	20.062767	4.550778
991	0.06289118	-8.142651	-8.581164	0.39924124	0.7000606	-2.3622153	2.9121952	5.7882776	9.609241	-0.7755081	-1.5031087	4.5605297	0.36963528	5.708942	1.8273095	-16.70451	-8.824825	-2.7230494	7.5795746	0.137804	-6.0190754	3.5111446	1.7744324	2.879828	8.302682	4.415376	2.8616323	3.1822371	9.87089	7.2302427	4.8684196	4.940955	4.230254	-3.8566418	1.5062863	6.0413356	9.950865	10.765989	13.844742	8.91264	8.140255	5.6659517	18.397038	21.02882	19.077103	7.4941187	7.4647446	4.6391296	1.0985534
993	-8.961791	-4.900199	-7.0240893	7.4228	8.101363	8.543636	11.394018	8.576791	4.5441923	9.304983	4.476337	-5.1349554	7.4314666	2.0188336	2.6237328	-0.41834444	-3.3675556	3.4880552	1.9306924	5.040619	4.3150706	0.3231783	-3.5733306	-5.285352	5.857836	5.7410927	1.4221117	-4.2985077	-10.190777	-5.1937003	10.026581	7.780669	5.493487	-2.1137748	-2.8362184	-8.338481	2.8138595	6.669469	6.038095	2.5739076	3.3228145	-0.39757597	1.4586856	3.33654	8.926834	10.078805	6.7748785	6.28636	1.7792492
994	3.8678288	9.257652	2.7115533	-11.86571	-10.770616	-13.199547	22.030811	12.2449255	3.0556612	9.2221575	9.082506	11.064064	19.952911	23.297098	17.322239	15.467228	13.469026	6.1222763	0.46855834	3.5364594	4.811632	3.0030718	6.7805486	6.4661818	-3.391408	-0.45771137	2.0641525	17.959543	16.132635	-0.88569605	1.6360297	2.074056	6.3402505	14.44698	15.240192	3.8334715	0.73296833	-1.2338564	0.8168855	-6.4609237	2.1863952	6.6274376	-1.9734925	2.0023637	-1.1458628	0.019774467	1.6663494	-1.6975636	10.721724
995	11.961172	12.107244	15.719297	5.970379	20.581585	20.928745	-7.4474754	-0.6614926	0.36291933	10.374817	7.614058	5.793249	9.02554	9.724796	11.275252	9.492229	15.503407	10.682867	17.796465	16.341953	10.387823	14.312458	21.725536	22.410728	17.088451	21.106297	23.551632	4.6675467	7.1864166	17.299583	1.1681117	3.9201765	-0.42430615	4.4622254	5.3721027	7.357608	-2.5391712	-2.606179	-5.8934784	-6.7377453	-1.6690995	1.0926448	5.268319	5.189548	-4.6720405	9.684607	8.045966	2.7666612	-0.9500619
996	-10.602585	-2.6375165	6.9600077	11.154089	11.904499	14.092783	13.760659	12.616748	12.046921	-2.460813	-6.4325447	-6.197212	-6.488102	-5.184062	-1.5796964	4.292384	6.0739126	6.477989	10.925031	8.99477	11.166906	-4.9703627	-4.249894	-1.8225461	-1.6448774	-1.6560861	-1.8035715	0.7007425	1.6383176	0.7502892	4.5353847	1.5625887	-2.4086726	-20.16005	-14.607536	-18.032387	6.93804	6.414753	4.6536913	-5.1557684	1.5379622	10.544754	8.959917	7.924207	-1.4449738	4.936368	5.7681	4.0882454	-3.1349096
997	23.84298	18.405561	13.258594	5.638677	10.561041	18.218872	19.521442	7.989862	-9.085872	19.604183	16.915184	14.10413	11.460693	9.115461	2.404081	18.037033	17.9312	13.471817	6.138002	7.273567	14.963422	24.746754	24.370205	24.222607	11.375341	15.726484	19.07814	12.740609	13.995466	11.541279	11.344898	12.590108	8.602834	24.400032	15.789303	7.297013	11.240185	12.61253	16.053478	26.265903	18.03473	18.866446	-4.0194974	1.4424118	6.6426773	-5.421661	3.750277	-0.06614411	11.612129
999	3.1998668	-0.17132008	7.781947	1.9811714	4.754106	8.482759	9.739897	5.8865776	5.5242567	-1.2738585	-6.111438	-11.255402	18.690182	18.731709	16.750198	-0.74848473	4.1561337	-2.5704331	12.822746	15.174372	14.428337	1.9710034	1.2791628	0.7282481	-2.3641331	-1.6605642	0.13061368	-9.0585	-6.745427	-6.5430717	1.1347528	4.164	6.804673	-3.24744	-1.2356682	-0.9697294	4.6699553	6.316384	10.52417	8.017699	9.143434	11.761149	7.1901417	12.968409	10.348925	2.4998765	15.291193	20.3178	-4.79107
1000	10.503262	14.591646	16.31403	5.5838003	3.722981	-8.501164	22.089973	7.7720823	-3.3063807	-6.7996264	-2.0064378	2.6504078	8.900726	6.087408	-3.6143146	0.773616	-5.5145903	-2.8317447	23.740286	27.084005	19.505243	20.949772	19.619652	13.371325	5.2304716	4.1271877	7.9257183	15.784502	14.726824	10.378584	17.908314	13.626667	12.133271	5.417362	6.8375907	-1.7915225	7.46496	15.237347	23.381351	-3.9519863	3.9067087	7.1484203	19.010983	27.88031	25.743813	16.435368	22.78069	17.428284	10.401043
1001	-9.202337	-9.691929	-11.030115	0.89769566	-1.6737761	1.1732056	-9.003548	-6.042342	-7.8441358	3.1939452	0.30979168	-1.4767573	-0.76097524	-2.23707	-8.995	-1.2502732	5.6613703	2.2449732	10.1158495	16.435776	15.172139	2.0654907	0.01604484	0.42318887	-8.442835	-11.701696	-8.683159	-1.2252489	-1.8969058	-3.798013	9.838811	2.0995767	-2.8787777	4.851	7.8225727	11.049076	-1.6958165	0.4690405	1.0393289	-12.211025	-13.808184	-16.099783	-4.736666	-7.403964	-9.171295	2.3982306	3.2279525	0.52469766	-12.622948
1002	6.8027544	10.31842	6.21323	-13.397957	-8.206174	3.9484508	-1.9583566	0.03087312	2.8233788	-6.038445	-3.2458613	0.7937155	-7.7121177	-13.222946	-18.245586	-8.663005	-9.245138	-9.17331	-6.961151	-9.922585	-5.468054	9.079888	7.9028387	10.393938	-16.79192	-12.497557	-8.460365	-9.300303	-9.661566	-9.013143	-11.084175	-14.551008	-11.368771	13.0217285	18.651901	12.300726	9.701878	11.02946	13.920542	5.486975	7.5096054	11.944225	19.793365	14.312349	10.433294	13.647588	13.378143	15.410429	14.178131
1003	-2.2146127	-8.889566	-8.651004	-8.93244	-2.5180206	-7.6713715	1.9952537	-0.9085208	3.7446942	-2.6976695	8.650585	5.569726	-2.4650307	-2.9919143	-2.6891751	-31.064949	-29.365364	-17.921867	-18.019033	-14.402828	-3.7155814	-2.8113365	-14.384748	-18.150217	-12.8268795	-8.073231	-7.0622244	2.3962657	9.686538	11.768717	-6.479724	-11.307461	-17.460617	-5.156703	-4.286436	-4.7653513	5.0825343	4.5832253	5.790778	-11.140495	-13.952877	-16.150099	13.41184	12.5552845	7.7007513	-6.3514853	-7.497735	-8.719973	-15.9413
1004	1.2281084	8.700016	10.963499	2.8339272	10.983444	11.397125	8.236927	13.302229	10.972439	-1.2279941	-1.1070197	2.4038281	-2.6091924	-9.374751	-7.811421	1.1589808	3.98636	0.43503326	3.319339	4.8729296	0.17181471	-2.3913853	-6.8019505	-6.3351297	-9.379612	-6.711667	-8.922443	5.5589924	7.2263002	4.599487	-0.8199333	-1.9380913	-1.4158762	3.2983732	11.105227	16.758251	-1.4816244	-0.3334493	-4.378101	4.154295	0.89216	-1.2849703	-5.7801676	-4.376133	-3.89435	-8.196436	-5.4986706	-3.7094364	-1.9502496
1005	-4.936651	-2.132393	-0.9399946	-1.2702372	-0.35516942	-3.3331501	-11.778055	-8.835996	-6.52379	3.2005284	-3.097174	-5.3057346	1.7068006	-1.3596815	-6.1716795	-6.2260494	-12.277684	-8.798867	-1.8092694	-1.1766734	-5.212755	-2.389173	6.402014	9.148062	-3.145547	-2.61695	1.7197193	-4.6168156	-1.4789782	3.3044505	-0.5468856	0.427208	-0.08872554	9.396864	5.9303236	2.8062108	-7.5829077	-7.3907323	-9.150156	11.509655	3.768511	-10.809961	4.2923985	5.2609997	-1.5580505	5.1036215	7.975217	10.995344	-0.054615453
1006	6.4235	-0.54278874	-4.0382223	-13.511406	-12.824659	-12.186796	-1.5909302	-8.897228	-21.973003	-4.7350607	-12.513028	-13.381901	-13.010691	-10.723204	-9.224535	-13.119522	-14.807882	-23.973883	4.6410484	-0.27367425	-7.7133236	0.057438463	2.3096464	-4.3537016	-28.520645	-13.222504	-15.707205	-18.003017	-19.243008	-16.21625	-3.8476126	-6.705861	-9.438626	-10.816093	-15.084618	-20.249294	0.6631235	-0.46860087	-5.289284	-18.901466	-25.522686	-22.46225	-17.004732	-8.097488	-10.342677	-10.68228	-2.1074777	1.4157417	-16.860373
1007	-8.613142	-4.565796	7.191578	2.9277806	6.3388433	1.1565824	-2.2315764	-5.1583295	-0.69141275	-7.836947	-24.634048	-39.26203	-24.74179	-18.464952	-12.675997	-25.643015	-26.966518	-24.290966	-6.573057	-6.7916174	-7.8071485	-20.88934	-15.978659	-10.523474	-40.49716	-38.580936	-34.18432	-26.643011	-27.650604	-21.492897	3.817981	-0.18963438	7.3527822	-9.816547	-8.702743	-8.497875	7.415449	3.0319734	-4.18829	-15.488287	-19.143494	-25.103258	-32.065556	-30.647848	-11.79547	-20.075771	-25.425304	-25.915482	-8.749731
1008	-16.147625	-17.506933	-13.239776	3.7260072	6.330386	10.383064	1.9729693	-1.8822129	-2.552021	2.2057362	6.716671	9.067154	-32.63944	-30.508049	-28.676521	12.508042	14.772174	15.709291	2.0978062	1.8994635	5.8199224	-9.984999	-13.043765	-11.915464	-23.875282	-24.608463	-26.668285	4.892146	-0.8662562	-5.14608	15.527071	11.808519	9.2909565	-3.6427557	-8.007505	-12.816862	-1.7340298	-1.5973462	5.54006	-5.927746	-4.5944424	2.0318158	-6.957155	-13.642929	-14.565679	-12.012886	-10.201364	-9.9140625	-5.204882
1009	-10.952924	-9.831322	-8.2351055	-4.018113	1.0493276	-0.4018823	6.454023	6.868168	5.7860746	-9.399387	-12.730331	-11.786469	-11.8355055	-8.648582	-6.089419	-6.727751	-7.6623516	-9.584502	1.5573004	2.4705033	0.5271141	-6.391573	-2.9552126	-1.8690215	-0.2636244	0.33927795	1.9595492	-5.558406	-10.993685	-11.492375	-14.693375	-9.802309	-9.561328	-5.34569	-6.828718	-8.948098	-7.4873247	-5.455711	-4.228779	-5.896367	-5.2535543	-5.5394945	-6.1495495	-1.2893568	0.130544	3.1139765	2.8161242	2.4216192	16.813564
1010	-7.1484084	-7.759593	-0.64014375	-20.652607	-21.335072	-14.829899	-1.1883575	-6.9123383	-11.866966	-12.235953	-11.445766	-7.248205	2.1750135	-0.7744758	-0.29275092	1.2587317	2.6292672	-3.2045774	-6.7237725	0.21600527	0.95731556	0.014451623	-6.1107235	-9.5788555	8.186876	2.3075693	-5.145017	4.37164	2.336472	8.962055	-14.508632	-6.664055	1.9662529	-7.25511	-8.685497	-12.360167	-18.772625	-18.606277	-17.372177	-11.268395	-17.710484	-18.511967	-4.108593	-13.969353	-17.395142	7.7149324	4.0781565	5.7348127	11.537705
1011	-3.3993056	0.26279727	6.6763487	-1.6448207	3.738407	8.7547	9.920928	8.461623	9.447197	2.7919002	9.738035	7.8059864	-19.286818	-15.910407	-16.307648	-4.33787	-6.605467	-9.941567	5.839389	3.351254	-0.4775076	9.576876	8.383872	8.778847	5.252595	4.0938644	0.90478504	2.7838588	5.9473968	8.261159	0.48135516	-8.021419	-5.917736	7.8587894	5.6819143	0.555878	-1.0258744	-1.3583494	1.1888841	-3.1856482	-6.08704	-6.9899116	-5.367694	0.85522556	-3.1334713	4.0461473	-3.9005132	-6.4864273	-6.3340826
1012	4.2721295	1.0652508	-1.1495482	-1.2692786	-1.6121057	-3.3034708	0.21017888	2.448217	3.0080276	4.736188	3.910317	-3.1315	6.02713	16.819546	15.924429	13.74408	17.345238	12.439404	5.3353987	10.9609165	6.36458	3.6268153	5.5005083	2.8445294	-0.64275324	5.3934593	0.56540316	4.54243	4.013214	-0.21672064	1.2103915	0.82472956	2.273757	3.4689698	6.666125	6.068802	-1.6462822	-1.5307895	1.7909501	10.837563	9.118465	8.34541	9.179732	13.215649	16.758837	6.5462666	5.400655	2.8339632	5.724002
1013	-8.909113	-13.551807	-10.575559	-4.163636	-7.0095005	-18.548351	3.2169461	2.8334432	0.8254539	2.8622742	2.1993423	0.75969887	2.8931122	-0.40238792	-2.005355	-7.3572125	-12.038593	-5.8954616	-8.816685	-5.9682145	-4.1788774	10.024044	12.01512	15.062153	-0.5045523	-1.0711575	-6.7710123	-6.2022266	-8.440769	-5.9976673	-1.4369035	-5.5308867	-3.172131	-10.964085	-15.3111725	-11.8532295	-6.0452347	-7.614532	-1.9318569	-5.7232065	-11.280149	-6.2185855	-6.94858	-2.830381	2.7435632	-7.7001276	-8.519878	-2.4712687	-3.2294648
1014	17.34169	13.243801	7.7936893	-10.939259	-9.741708	-1.1637397	6.5575643	7.7823124	11.032072	5.448739	9.175948	3.5728874	3.5876644	5.2127886	10.945086	21.34317	22.81164	16.624844	9.346903	16.410458	14.450033	6.7514324	-2.4149003	-11.400427	-0.16737759	0.1170342	-2.3077574	5.3769197	5.96649	11.712284	5.903714	5.0050945	-2.6402993	0.64018357	0.16888905	1.1174452	8.802879	16.38715	20.90981	23.083075	22.905289	14.667208	17.362804	18.361721	7.161798	8.299572	10.616362	2.5516222	7.707638
1015	-5.722231	-8.657747	-5.870606	21.501045	16.253983	12.528168	3.7594938	3.4340749	13.065971	-2.4920156	-1.6696881	-7.4730835	-7.028942	-5.147888	-2.4169896	6.2135677	5.317128	6.427991	-9.994158	-7.2015486	-6.3566093	-5.8566217	-6.002905	-12.31131	-3.5563712	-1.7599413	-2.7772303	4.042751	1.8663006	8.823808	0.82597554	11.670381	15.978784	18.928204	17.704803	16.278917	14.314506	6.059765	0.0943511	-8.8773365	-12.845631	-1.8683491	-5.9578257	1.7885375	5.40737	-10.623478	-6.8616385	-4.4927835	10.07703
1016	0.26324582	-8.202848	-3.471432	3.5370054	11.703506	10.217718	-2.7849448	-1.8613266	6.759232	-1.5516164	3.2387712	1.4687388	16.869228	20.265266	19.618568	14.697927	20.060017	14.836697	14.928463	18.476166	18.562944	24.326923	32.79139	35.80092	20.250105	21.737251	24.511292	24.283012	24.146358	20.760763	-15.459198	-10.17913	-2.4188554	-14.479252	-13.628487	-9.434862	-18.47315	-22.598957	-19.526981	-4.5484486	-9.170097	-6.594038	-25.918938	-19.796795	-17.210735	-6.62436	-3.7126436	-3.8643398	11.577452
1017	-5.038665	-4.0613894	-6.770255	-8.59495	-8.953842	-12.51429	-11.72106	-8.505117	-8.879036	-1.5410664	2.1857796	13.97983	3.1250067	1.8643556	-1.4486248	0.783708	4.177085	7.893035	7.963936	-4.6182094	-9.867676	1.8489196	-1.9340537	-4.3755803	-7.9968524	-12.140371	-12.3932085	-4.9400144	-2.9586015	-0.5318923	-4.263324	-2.9159138	0.69511396	6.8927636	1.2677944	-2.3417437	1.9990623	8.154278	9.501864	3.0710454	3.0015583	-0.6253011	16.022629	19.742111	17.227247	-11.793158	-8.894909	-7.563878	5.141514
1018	3.4969888	-1.2771586	-3.2498937	-12.61968	-12.642428	-16.075817	-7.612921	-2.1096795	4.76486	-9.284019	-13.472083	-15.679466	-10.792101	-12.958696	-16.368496	-1.8872199	5.398233	4.5980554	-17.007988	-14.949561	-20.480152	-1.9521849	-2.3992712	-0.7681247	5.835298	10.862125	6.2786717	-4.1517277	-2.2358575	6.5880165	5.184192	6.396719	9.704742	6.892988	9.867743	8.539997	21.825283	22.116386	17.908283	17.132906	15.9356575	9.880627	2.9623127	6.54675	4.6260676	-10.067398	-7.0106516	-3.172576	-8.92521
1019	2.8123581	8.838627	7.602827	-0.37859988	-6.889153	-8.8934765	-8.808113	-19.979923	-16.549086	-5.3328724	-6.6265554	-5.7082605	-10.59195	-5.8266	-11.052293	-17.219269	-11.9671135	-14.85667	-18.881084	-10.320971	-10.988321	20.606411	17.406652	8.146883	-0.7933556	4.0227213	10.505764	4.2888594	5.152978	-1.9045022	-4.900542	-10.270955	-7.015346	-7.9337187	-13.322359	-9.441772	-8.893585	-5.0055046	-5.367861	-13.616631	-16.617048	-6.303414	-4.9765625	-0.68678224	-0.12026453	9.70042	4.0060396	-0.4053759	-7.8661776
1020	14.678038	20.020134	18.96945	-12.68087	-9.456011	-5.0172167	8.443998	3.4509296	-1.6954939	-1.5595589	-1.3981831	-7.46031	12.459067	14.127374	12.530418	4.1242104	8.428278	8.446672	3.89454	5.21171	8.152279	8.035234	12.111507	10.3840885	7.3165245	12.875832	18.148502	7.6096067	10.655207	17.424347	10.470433	13.298672	21.479607	3.2448664	9.42933	8.531179	3.9477546	2.877352	-0.3760578	21.512787	18.880426	7.039771	0.78971976	1.8453057	-3.226037	8.420647	11.720512	4.6596675	1.936596
1021	-12.960592	-0.5757727	4.8517766	11.468744	7.508848	3.5989394	12.86813	11.012194	14.689083	-12.702705	-6.4326134	-0.9766607	8.406252	7.766932	8.887518	8.044345	12.7826605	5.0750823	25.49505	24.723265	23.195042	3.828764	6.5520744	4.288023	2.7142313	1.0999975	-1.5721647	-1.5103817	-6.0653143	-18.24305	15.34338	13.00745	9.433449	12.401602	14.661956	12.517117	8.06786	10.244805	13.389837	17.596558	5.890076	-2.0537355	6.1817956	11.754988	12.8918495	14.400772	11.71557	7.3682346	4.9320307
1022	13.371405	14.378738	13.653767	-0.49251753	2.0128396	1.4747776	-11.664053	-12.310902	-12.374235	-1.8817365	-4.3593907	-6.384119	4.2145414	7.7555866	5.1504107	4.599237	1.3093908	-2.8820844	-0.39094645	2.7989697	6.2534113	-17.942211	-15.019718	-8.674421	-5.1106606	-9.346298	-8.464407	-1.183553	-0.5873641	2.9536953	-2.1961315	-5.8909054	-0.8599634	-15.634247	-17.091541	-12.472067	7.6104608	5.256828	1.6099594	-4.8197966	-10.806017	-13.743334	1.9965324	4.4523516	4.73668	-1.8313478	6.1620073	4.7914257	-9.412485
1023	-7.0266714	-7.8857613	-23.801334	-1.7996948	-1.5406771	-3.2834496	4.8461227	8.556393	-0.8690867	1.9558383	4.5895457	10.951551	0.7657038	5.493045	3.571075	0.44970104	4.210927	1.197023	5.7049375	5.728963	6.3690853	14.680441	14.772008	7.425215	0.9769835	3.7325287	3.7592266	-3.2682648	-2.3838768	-5.1827836	7.5592546	3.4604735	1.568922	-5.14781	-4.822606	-5.10765	1.3386496	6.8426847	8.32324	2.3304918	5.3018656	3.9363916	0.3525835	-1.2696086	0.21432507	0.26924315	-2.003035	0.8372375	4.624622
1024	-4.4441023	3.724607	-22.65992	-20.481075	-8.788819	3.6897964	-9.441885	-24.346607	8.348026	-7.401371	11.858971	2.1706367	-6.946145	0.11477411	-3.2087636	-1.9137753	12.629511	9.872396	-20.548218	-3.7285025	0.65126574	-20.90702	-12.492893	-4.5583706	-1.693819	-9.076172	7.2235613	-9.850469	-19.784794	-4.4158325	-4.4076385	-6.142268	-14.014906	-4.8163347	-4.121098	-0.5310204	5.498637	-13.26676	2.546254	-1.7093627	5.162923	-5.567234	12.179535	-5.913581	-12.0913925	2.070786	-6.64074	-21.6702	-10.078526
1025	-6.243764	1.8869175	6.125761	2.5500267	-7.0455065	2.709461	-7.3039107	-6.946437	0.22750533	-22.240381	-16.249329	-12.69777	-15.751293	-8.756639	0.85481626	2.5996158	7.669585	7.213057	-11.666497	-6.495544	-7.2788253	-7.3503456	-9.818996	-3.81428	-2.9789362	-12.603855	-13.291807	-10.544662	-3.1800761	2.899246	-10.584336	-5.5536327	-12.406456	1.7681623	1.8930544	-1.1052334	-1.5698946	-0.88608074	0.352508	-9.835472	-8.750155	-7.6470146	-6.4766893	-5.2201986	-8.504899	7.8230686	3.2112746	5.159627	0.7060188
1026	13.701335	21.250546	25.999561	4.677391	2.3359053	8.550695	15.517784	15.486352	17.681538	4.2281427	4.764111	2.5999486	-8.699987	-4.7319117	-1.257135	-9.575998	-15.796147	-12.863842	-5.5302553	-7.899393	-6.7595873	10.896767	13.500875	8.939186	11.016019	12.192106	10.570925	8.180544	11.100693	10.238821	11.349342	18.032536	13.194273	7.712401	3.3975105	5.102332	10.855835	10.59551	13.115749	-3.3889236	0.37728584	11.013451	-4.9240923	2.250465	2.5725496	13.549935	19.43702	15.940145	3.7861042
1027	7.12198	4.6851807	1.1261454	-1.6489745	5.2233114	7.8907113	5.030065	1.4487836	-1.9262823	0.35088146	2.6923897	-2.2266088	-10.712226	-12.205635	-8.9632225	10.451771	1.9466498	-7.956728	16.691675	-1.1205966	-4.341485	2.581542	-3.003704	-1.4187434	9.589766	6.5348654	8.392993	5.168215	-7.481039	-11.7181	-1.3445475	4.427829	-2.8464553	-5.609668	-6.0880823	-6.6130705	2.5623703	-4.6454477	-3.472118	1.3946162	-1.4850955	1.8122053	1.1291043	0.41338706	-2.9487524	0.08357988	0.0987376	2.54451	-0.6589639
1028	-1.4218289	-1.0222394	-0.8205006	3.9179103	-0.87222886	-2.1343257	-0.36590374	1.4603245	1.9780693	19.242462	21.616623	25.812935	2.2723622	5.9319777	8.529854	13.171562	8.052454	-3.989184	-1.2298923	-0.5429729	0.88219583	-4.478267	-3.3511193	-6.637366	-3.83151	-0.08455515	0.59694326	20.37041	8.049818	-0.45354313	-3.2660208	5.8798685	12.468208	-5.2182226	-5.6777344	-3.750785	-5.031769	-1.1250982	3.0913258	3.2302766	2.8228722	4.9741297	17.160593	11.984452	4.576574	-7.019103	-8.146652	-5.524544	13.189626
1029	5.4258585	14.649362	18.9785	0.5435126	5.3957396	5.0177574	7.935128	4.3420277	5.724087	22.525051	18.025452	11.872256	24.182714	19.07623	17.450783	16.963894	15.405979	7.251405	0.40974873	5.7687235	4.3930707	16.414703	12.76018	7.593314	4.340887	8.2301655	14.728037	9.227577	5.569068	0.9446897	13.878873	12.76235	4.964987	8.02331	12.145746	8.078733	13.029881	25.52657	31.727482	-0.5802569	0.28013512	1.3889266	7.4183006	7.8476524	2.3429275	-4.355997	-1.3238391	-1.5796092	-8.868422
1030	2.734779	2.2588975	10.615941	5.0785675	0.25905713	-3.412877	11.940323	15.736595	11.968594	15.140694	11.992563	10.103303	9.828125	4.71577	4.5132284	1.9885837	13.674862	12.331017	-2.535907	-1.8262087	-2.7256444	-6.803597	1.3088914	16.811325	12.552635	9.750217	13.528171	3.1604424	11.15932	11.875071	-6.881633	-4.2235065	-5.1217213	20.210703	15.355198	4.6870475	10.137407	13.0674	7.2557936	-3.921533	0.12269373	4.512106	5.2121964	1.2239432	7.0649934	5.59608	6.8305893	2.0498734	-1.2538795
1031	12.094847	13.789385	14.616407	0.41673508	1.3527081	2.8713052	3.5401168	1.4828653	-2.1895525	13.301975	18.235191	6.9183693	6.442875	2.2331314	1.2294425	0.16879946	2.2805223	3.7875686	5.3209915	3.808216	3.9794683	-9.305269	-4.1452303	-2.7909067	11.719525	4.3503523	2.9744465	3.7024803	5.2817383	4.284013	0.5691669	-1.0381021	-3.7834096	-2.9204285	1.6432573	3.1207936	6.775163	4.4865084	-1.8643844	2.8427944	7.384683	6.6301365	0.5444325	-0.16162926	-1.208539	-0.3531307	5.9465466	6.4888687	6.803855
1032	-5.9807367	-3.35782	-1.3645002	4.7644157	-0.4273942	-4.174016	9.838226	5.1923456	5.549692	-3.437189	-1.713821	3.955959	-10.739792	-12.006878	-8.390032	-21.228039	-20.429539	-11.156352	-4.760421	-10.029228	-16.177948	-14.569527	-20.973461	-12.400314	-19.663628	-28.194012	-22.015388	-19.775316	-20.468262	-5.5483503	4.590478	1.8911242	-0.07058525	-7.4552827	-8.686413	-4.634471	-5.410842	-6.525008	-5.2916183	0.8707266	-2.947865	-6.7181244	-4.147991	-7.225688	-12.464534	-0.986789	-7.137246	-5.3193545	-3.7826312
1033	-4.079913	-10.345848	1.4103079	6.2256775	6.088153	6.5290895	-0.8542242	-5.786989	-8.889599	-7.314122	-3.7291117	1.8102661	-8.353829	-8.945406	-5.643775	-11.028914	-6.994132	-11.2514515	9.781841	7.495873	4.662304	-2.2385175	0.05291131	-0.20181896	4.644038	7.072814	6.8029404	9.909567	9.096256	4.309429	-18.003868	-11.844773	-0.6485452	1.4060714	2.2554626	1.9678533	14.211234	14.258759	12.959285	-2.9028704	3.0018764	4.4407196	-2.1473503	-2.5240185	-2.7711382	-7.5267735	-10.114155	-17.026848	-13.182193
1034	-14.830879	-10.2512455	-9.73888	4.5633135	-0.77483886	-4.2683783	4.3623285	0.39935067	-3.9609156	0.31497154	-3.9179697	-1.98543	-2.5731044	-4.158032	-3.7683315	-2.36583	0.20808849	-0.5423851	-2.0446634	-9.322071	-16.193083	-6.5121865	-7.8400373	-8.724392	-1.1588066	-2.5626447	-2.0543728	-6.232177	-4.9862394	-4.0642104	-6.3552117	-5.225465	-0.65894604	-5.6715746	-4.295619	-1.4787925	-6.1112995	-10.439787	-7.0178494	-14.58406	-16.465584	-10.336803	-12.708277	-9.040971	-2.3669887	-2.3210237	-6.6415563	-13.544764	-1.2229022
1035	1.6175139	-2.6689343	-3.8328075	-3.8263521	1.1851531	4.51492	-4.736784	-4.2119455	-5.5032873	-22.149784	-17.783009	-17.597065	5.8820643	0.9889029	1.1385657	-6.5354376	3.3380747	3.9084144	-2.8339648	-2.492144	-1.8980834	6.2019796	10.962475	6.507327	-2.945126	2.7564378	3.2472665	6.4614305	6.812187	2.3014255	11.95454	5.6477723	2.6917431	6.394778	6.5826254	5.9105186	17.047808	11.997112	4.644266	12.584398	16.288929	19.583006	14.041479	10.4260235	6.094145	-4.2423544	-4.1180463	-4.9904804	-19.11229
1036	-2.9030356	3.9229448	1.4550399	-6.059759	-8.475185	-10.354537	-3.9663742	-8.98227	-9.229378	-17.704004	-18.201206	-11.901754	-11.108123	-9.724096	-9.763739	-8.712847	-6.299739	-0.8879118	-6.7851143	-10.7203	-11.592671	-3.0706077	-1.1473433	7.5325356	5.2368946	-1.4609791	-4.047006	-5.167531	-6.459076	-6.2130947	-4.6335154	-4.8852854	-10.980604	-6.2373204	-4.0791054	-6.510482	-6.2362194	-7.6690035	-2.9429884	10.059459	15.5619755	18.494425	-0.1912831	2.3673863	-0.8153293	-1.5686996	4.1448584	2.9712005	14.4895115
1037	19.60376	19.571688	20.088722	10.995337	14.477376	11.931532	27.493736	25.835857	19.577272	9.425604	15.780664	22.67921	11.650549	25.8559	25.057728	14.411488	15.833914	17.613583	11.598526	20.040462	24.09811	30.239704	30.451101	23.56342	23.03255	25.204514	21.537045	-7.2014527	-4.1475005	-2.235559	6.596206	14.6584015	11.886532	-3.6158307	-0.94041204	-1.9759197	6.8686275	10.953236	10.768617	11.973648	17.844501	20.409943	15.435312	8.493044	-1.1955674	18.685572	23.169044	14.121096	-10.135547
1038	10.921647	5.629795	8.608934	29.885063	40.7139	49.284027	-5.019432	0.4064088	4.5069675	-0.18507206	-6.3901663	0.86274433	-17.213087	-11.070864	-4.0104957	4.7890153	-0.36967266	-8.493572	0.69126165	11.534461	4.317093	-4.0912476	-4.7168884	-4.146688	-1.2717931	2.5398612	4.644799	4.2991133	8.6761875	22.603868	5.1856165	-0.1819592	-0.6413403	3.6178565	3.5358584	8.845497	-18.485733	-16.469471	-6.088563	19.696733	17.4071	12.89565	-11.80829	-12.055458	-6.3825855	11.403788	4.913926	8.640118	25.856552
1039	7.645337	11.125642	11.392148	2.559501	4.4729214	1.913955	6.720342	9.496599	4.9190674	3.1614747	-2.6189048	-1.0768178	-2.8027468	1.7397557	-1.5318786	11.88014	16.334448	12.336775	-2.7089667	2.5733662	0.59789836	1.4038117	5.06361	6.8220778	-1.862122	-5.9016333	-2.4933767	9.760714	7.9574175	7.6254907	6.626243	6.5412703	4.866231	26.957035	24.225513	15.644256	9.404074	12.616135	13.982122	31.628208	22.524998	9.543137	22.40047	16.600277	7.0066166	6.569191	5.2612867	6.5902443	7.0109587
1040	-4.6184545	-1.7970245	0.47846818	2.819719	8.201105	11.787409	-2.7131987	5.290461	9.004595	2.0685275	5.222291	6.7759686	2.2402966	10.360963	11.256542	-1.8322377	0.8694054	7.8444233	-9.766542	-2.0467265	-3.56138	-0.33280283	-0.26028982	-4.7748737	9.160406	19.471138	17.832489	-6.469946	-6.354247	-5.871249	-4.162611	-2.593358	-7.5372114	-0.28372675	15.202475	21.054028	4.3471537	6.8726964	2.2800179	12.550601	13.074095	13.045762	6.393947	-5.8182726	-14.527557	-1.7336898	-1.7482631	-0.89221	-12.610174
1041	0.19351158	3.4645786	4.410137	15.570429	13.409598	4.742231	10.430921	9.4027	5.900255	-1.5671074	-3.750644	1.0472846	-12.425116	-7.054472	-6.7553544	-2.9390848	1.731874	5.2713623	-5.008919	2.0019078	4.2568254	6.0405064	7.8278074	0.6371187	0.7577939	-3.641724	-10.137314	17.409035	15.579273	4.3841715	2.7453554	4.7504253	-0.7106504	8.218405	6.935534	7.1237254	6.6729555	6.6383963	0.38692638	-3.103786	1.7451072	-3.1899357	3.0947595	0.64483833	-1.548256	8.837294	11.105036	13.429125	12.60837
1042	8.496113	10.153473	2.9920685	1.4293299	-2.8807003	-2.7890399	-2.3276403	0.6222283	2.917405	-1.9509193	11.060116	13.485357	10.073469	9.147186	7.349907	-2.4949846	-2.4691138	-3.4309795	-2.5631826	0.33627832	1.4068235	20.49287	11.713662	2.7063804	11.02942	5.9795327	-7.1699705	3.296731	-5.927519	1.036315	1.560534	5.364209	4.1037745	7.373705	-0.49399823	1.8902643	18.674782	19.30738	21.958414	-3.2566872	-14.56023	-16.305798	19.863441	22.004358	18.874937	2.795053	-3.4859436	3.2777174	-0.5426054
1043	12.975031	12.891596	7.395177	5.6146193	3.2884912	7.074339	-6.8972273	-5.0058494	-10.579656	-14.561108	-20.561865	-24.411858	0.53665656	0.016630411	-0.3738531	-0.33897793	-6.072029	-5.275668	-2.5489078	-3.268096	-7.9048023	10.240789	8.034109	8.687889	8.38936	6.1651278	2.2020624	2.0411458	5.0706997	4.6427717	18.308062	15.628959	-0.040124	3.792531	1.0291355	-7.40054	-0.98264664	10.16554	8.856491	-4.443372	-0.9721673	0.8531423	-3.5750813	-2.1296313	-2.023385	15.636471	9.80101	3.9513552	12.807684
1044	-7.681354	-7.962291	-4.9967966	-1.1045587	5.223138	17.43407	-2.3623974	3.6009305	0.5939956	-2.6532192	4.471354	2.2537444	-2.7858777	-7.257328	-13.2415695	-14.73229	-9.351353	-4.6076026	-8.959553	-5.3019686	-3.9066792	12.557575	16.870552	13.717152	-3.8978486	4.116134	9.240112	4.686757	1.6968485	2.3657942	17.267933	13.548515	8.720271	16.31699	22.107203	14.117133	19.87753	24.725708	17.79912	10.617693	12.850565	4.6988707	15.510758	14.782635	9.311028	2.6088629	7.15176	0.8506305	9.82454
1045	-10.650532	-8.182101	-7.2133512	-6.8185663	-3.1478443	-4.112587	0.004770346	-4.4924297	-7.178139	-0.7842782	-6.220186	-9.3089485	-2.8670292	-8.071533	-7.906426	-2.427713	-12.223185	-14.2974825	-5.9053116	-9.397453	-17.791023	1.0404332	0.114417195	-4.4287558	4.4952836	5.205553	0.09497261	-5.9343224	-1.8106024	2.0753326	-6.156123	-6.4663677	-1.7001832	-2.9705925	-1.5434687	3.7356641	-11.76953	-9.785667	-13.257881	-12.482576	-10.05888	-9.65818	-3.1546292	-0.045517445	5.1152525	-8.665668	-6.5032587	-10.347574	2.617835
1046	13.145695	13.583445	21.326271	20.304638	23.370117	25.8619	12.244692	9.964252	6.5797215	10.387082	15.921924	17.617495	-2.2064323	-0.83249086	-6.029483	9.179772	12.7244005	7.901497	9.881239	8.0464	6.0137644	5.068804	3.3574169	2.3490834	-0.13228261	-1.2949431	-0.95545685	3.314402	8.747732	16.02492	1.9833058	1.0136309	-4.4069786	-3.818392	-1.0191758	0.05834429	7.781607	6.83862	-0.14455658	26.304462	22.71186	16.088139	2.3057632	6.395309	4.6469364	19.275126	12.947593	5.795438	-4.029024
[truncated: 954 more rows]
[truncated: 11 more columns]
