# Supplementary material for: Music-induced emotion flow modeling by ENMI Network
Source: PLoS One. 2024 Oct 21;19(10):e0297712. doi: 10.1371/journal.pone.0297712 (PMC11493256; doi:10.1371/journal.pone.0297712)
Supplement: S1 File — (ZIP) [file pone.0297712.s001.zip › minimal dataset/DEAM dataset/Music features/mfcc_11.csv]

File
2	31.105402	22.6652	19.864197	-3.4137053	3.7323353	8.614891	-9.10136	-8.673738	-5.3601685	1.083507	-0.90538245	-3.4207623	-4.8228583	-4.5550895	-3.7323828	12.81781	14.391479	10.334995	2.997964	6.952663	13.014939	3.7222917	5.907564	11.04105	-5.772949	2.1727343	-0.819656	2.5753539	6.6103215	-0.76456314	-2.7321372	3.3016012	3.7807288	5.5544357	1.6655157	0.50085914	-3.3654785	-0.6683731	1.9923303	15.707483	12.485914	15.02145	2.6216118	7.4338717	9.267628	8.313125	6.356983	4.824471	1.9474199
3	22.171928	10.674818	4.751404	5.8371468	11.13663	16.517757	0.77839476	2.8806043	6.8442926	8.629269	5.0900683	4.725563	7.9388585	12.605037	18.220703	8.206354	8.349395	4.1348815	6.5811386	7.856452	7.7356615	4.7236724	4.87712	-0.94915843	3.3264766	6.1370068	4.1461983	12.565949	10.49784	9.586008	7.056969	10.063167	12.445903	4.209606	3.2309384	3.2833176	7.206735	8.693819	5.445025	3.421649	3.9269226	6.188929	9.367174	9.975666	4.283165	3.0752287	6.986558	4.039096	6.5591483
4	-21.37695	-24.3764	-19.870018	0.375357	-0.03262967	-1.0760734	-7.2812247	2.1594493	5.0396924	-8.386	-5.6882954	-1.4682317	1.7177767	6.577599	-0.578431	6.901957	0.41403824	3.4947789	7.15058	4.23217	0.18681131	-0.26875865	2.0778475	3.8779657	0.9168389	-1.7192601	-1.1831516	-17.274544	-17.381893	-10.492979	11.377567	7.5988193	1.4336307	-6.1343613	-7.174619	-8.215522	0.9242242	3.9544816	0.45049226	-0.511745	-0.15924275	2.0826743	-1.5798082	-9.577759	-14.713133	-16.656944	-11.395152	-5.833707	-4.7077103
5	-13.241529	-20.369946	-19.535566	0.5055296	-3.7505863	-2.5772214	-0.8980525	-1.2092565	-1.0670377	5.594549	14.982499	22.339945	-6.9643908	-5.5289383	-9.318681	-3.41034	-2.366255	-9.776873	-4.1526575	-9.408118	-12.373645	-9.508843	-11.285536	-7.24041	-9.672409	-5.4467773	-4.682048	-16.60586	-10.746709	-5.938765	-17.013906	-12.549362	-11.038279	19.615765	16.469206	19.303526	-21.749878	-14.528754	-7.667946	12.169322	8.398508	7.8563566	3.3061361	-3.1364977	-6.445181	-9.288673	-9.3268175	-1.9779434	11.952335
7	6.481341	4.5040407	5.4887085	11.748341	2.4957745	-1.3911438	5.6857934	9.317549	5.9399185	2.2251067	3.0510478	5.639786	17.756222	12.387583	7.591523	3.6519175	-1.0510253	-3.9724455	-1.9295447	-0.31115368	2.1722147	2.8449497	5.6329346	4.9288855	15.693782	10.363032	8.039786	-4.6438603	-4.0470634	2.633472	-1.042307	3.0191674	9.649979	7.2551317	2.7940109	3.8995903	3.8092208	4.7152205	7.594469	0.8202461	-2.696344	6.8851566	2.197486	1.4866521	1.7238623	6.119303	1.6989478	4.104272	-2.9673836
8	-9.23909	-6.337037	-5.6014414	-14.09336	1.7165697	1.2279584	3.4817328	4.8553267	5.828329	-6.7098403	-4.2115064	0.803424	-2.3883739	-5.381401	-7.661235	6.963162	5.171698	4.832279	-6.7164783	-8.732379	-12.612579	-6.5464964	-5.5272026	4.261413	11.071215	6.6852293	4.1735992	-14.039609	-11.1635685	-6.5467806	-22.450874	-21.89105	-14.810379	6.5292325	3.2913585	1.9343843	-0.9507449	-5.219514	-8.93952	-2.7486796	-6.896123	-2.4287193	0.063756585	0.8964081	3.5905485	-12.285595	-11.039904	-4.834508	-5.3099837
10	3.2995687	-3.228055	-12.61446	-17.63102	-15.822122	-14.868562	-7.3974924	-5.791646	-2.2665286	-7.0065656	-2.80996	-0.2233043	-5.6158795	-4.221289	-11.082584	-11.330248	-17.682146	-14.389162	-6.2999125	-4.2531414	-4.1696234	-4.729846	-2.24449	-2.0995731	-0.4433338	0.8375094	-2.122888	-1.6183589	-1.2675958	-7.380866	9.583987	6.4845552	7.081886	-2.9169972	-3.8437798	-0.5354694	-4.3616333	-2.0602129	5.3133235	-8.8417845	-9.0636835	-7.7331614	-6.076517	-6.101511	-2.670124	5.8482475	8.178601	9.259083	-8.158205
12	-1.571819	-3.0060368	-2.2160115	4.499957	4.7304163	1.1322806	11.431588	8.775373	9.561867	2.1355755	3.901853	6.55017	1.1885628	-2.585099	-9.372725	-4.8278	0.7524831	3.5239906	-5.8608503	-7.8643665	-7.853136	-13.035147	-9.8153105	-11.856343	-10.369652	-12.14681	-10.198107	-4.9472322	-6.227467	-3.4623814	-2.5303764	-10.8099	-9.128099	6.189045	6.8526936	3.3802557	-11.261	-16.670593	-12.558304	1.555804	2.4415538	-0.030957371	6.409119	7.225479	5.5124907	-12.173122	-11.244531	-9.37782	2.0950751
13	-5.106532	-6.011854	-1.8658226	-0.32148406	0.36609244	-0.23030508	9.7828455	11.720457	11.244158	-7.555714	-8.039152	-10.62928	3.2558565	4.2208586	8.232216	11.012349	6.0517044	2.760653	6.651692	7.902068	6.6178894	-6.308817	-2.5019717	-0.736681	-10.574486	-12.443024	-14.103142	-3.0680375	-6.577796	-7.373767	7.238709	7.346138	5.002535	-12.970907	-16.771872	-7.89027	-10.463003	-5.823729	-2.2845168	-2.5425675	-6.3267	-8.445692	15.249126	15.484314	16.805964	-2.795889	-5.577113	-1.6735468	-4.312851
17	4.3664675	11.648357	11.937235	-16.256569	-23.777287	-17.552158	-20.600674	-14.890225	-8.03427	-7.043213	-5.0819287	2.1471105	-15.502261	-15.996543	-13.551443	-20.447563	-24.740837	-13.267343	-13.145262	-10.263369	-4.7997413	-21.486134	-16.98981	-18.832445	0.44606972	2.7438126	0.90942717	10.718855	6.6090555	2.922494	3.997159	-4.645353	-10.705226	-9.717909	-15.111693	-9.28194	-2.4008913	-4.522429	-2.2888803	-15.137375	-15.631643	-12.987783	-6.837524	-13.419048	-10.374285	0.107622534	-2.342531	-8.483757	-2.4634492
18	6.6243	6.781563	2.5347157	19.02221	20.99607	16.187666	-19.75972	-22.249966	-17.539585	6.143201	11.031248	21.340874	5.7012587	7.767134	1.6017563	5.9790983	4.883808	1.770775	13.190887	21.856256	12.962725	2.6710198	-0.29019156	-8.027481	-1.0719969	-2.4720511	-0.6684181	6.3225613	9.05971	8.677984	-19.38713	-20.331532	-13.705769	2.0333464	1.1621704	-0.25852525	-3.262457	-9.375946	1.5980623	-0.2898693	2.6133108	4.2242517	14.748646	6.4536304	2.230186	-2.6574664	-6.1130986	-0.81178916	-8.995436
19	12.799687	16.39507	10.761876	9.872251	13.433702	13.386431	8.077164	8.612301	8.418261	-4.0275154	1.5516918	5.322693	0.22832502	3.633213	10.427374	7.37849	4.698282	-0.35154867	11.045885	12.277406	10.7177105	3.316967	-2.4619603	-1.9402504	12.433473	10.247873	-3.0770764	10.832409	10.03521	14.791695	11.418934	12.2341	7.0343523	4.0994124	7.5047383	9.793316	3.543088	5.319382	10.92582	-1.338091	0.81921935	6.5982714	-3.4163613	3.015726	6.0168734	-0.40196934	-5.9724894	-10.898603	4.4145384
20	-9.560209	-7.2452908	-5.4818172	-24.58834	-22.178638	-17.211014	-5.6658845	-1.7926106	7.541119	-13.199686	-10.412552	-5.400964	-20.269604	-15.520573	-9.00464	-1.740984	-3.3843203	-0.49021223	-9.498234	-5.092229	0.45092845	-10.169881	0.7820267	0.8733816	6.2747135	8.386648	4.0791764	10.488346	15.226832	14.781658	-6.3174033	-7.4537535	-0.65023017	-14.492159	-15.51099	-24.138182	-3.5871058	-7.050418	-5.8229294	7.8093104	15.135594	15.939179	2.738913	0.14892137	-3.2091196	13.475052	9.649588	1.1330824	7.4081855
21	-9.937616	-10.713532	-8.026989	-11.4787445	-8.481815	-3.4794793	-15.1197	-14.089873	-16.912052	-15.399697	-25.207197	-22.802017	-1.4483464	-1.250452	-4.5154953	-5.0286064	-10.7584915	-4.936873	-16.591183	-20.723005	-18.944138	-15.084192	-15.877641	-5.1565814	-21.787258	-22.450607	-15.168413	-12.381838	-17.165695	-19.27452	-1.8449655	-2.6504762	-2.6942332	-12.351265	-17.006962	-19.438316	-18.972832	-23.46774	-22.708006	-2.9876182	-9.294877	-5.1491103	-5.2511177	-4.255805	-1.9081272	-15.859426	-11.043404	-7.372684	-8.015752
22	7.3208847	9.465607	8.087128	3.8510983	5.0364227	2.9294677	-0.33409625	5.690564	-1.133179	-5.956168	3.7168593	16.150604	17.960384	18.338732	18.78144	5.0877695	5.089528	2.8313775	-11.686342	-4.550005	-1.0110915	-0.67488617	2.862567	3.1067924	-2.133924	-2.6305258	-7.0990353	-2.5732002	3.9540374	10.089535	-11.880256	-5.8876667	-3.6843445	-9.931988	-5.972707	1.2951545	9.463594	6.060158	0.7778491	5.909939	0.9454451	-0.45281702	17.632023	18.228674	20.318043	1.0323108	0.17616153	-5.553934	0.9301005
24	-3.9172165	-8.344698	-7.618638	-26.63021	-19.850857	-16.646793	-15.580283	-15.894814	-13.498552	7.4351873	-1.9516764	4.790963	-2.778887	0.3708193	-0.018262625	-1.4361116	-3.8042603	-2.3165026	-17.084143	-13.572132	-4.8513117	-1.2243875	-3.0541675	-5.6319494	8.962208	8.00227	8.265995	-3.2764912	-0.99199724	6.5037875	-3.6632586	0.9531511	2.767454	-4.8020477	-8.421011	-0.22037974	-4.3747587	-5.875583	-9.909664	-0.1590432	-2.7028856	-7.6113195	-17.865208	-14.120295	-6.5104427	9.913664	1.6904392	0.051003076	-2.054895
25	0.8781293	2.7589889	1.2147822	0.060444176	1.8818505	0.38246787	4.8382177	-0.5836803	-4.0752487	-9.949103	-9.740634	-4.8269596	-9.663647	-13.27	-6.774292	6.634107	-0.13255823	1.2527714	-10.833312	-4.867249	-1.5480095	2.8967702	3.829084	8.785486	-3.802311	-4.3094406	-2.7488284	-6.1546082	-5.7360625	-0.53259945	-4.1227074	-1.3163544	9.4018	-6.135064	-10.738199	-11.617596	-0.34499997	-0.76135373	-3.0104406	-11.004509	-9.409811	-14.578293	-2.7316723	-3.3026445	-1.617933	0.47172529	1.6614778	3.0253148	-11.730278
31	10.884709	9.179724	4.084814	3.184971	1.5561604	0.23941928	-19.22246	-19.160347	-21.181389	-4.659516	0.06128204	1.9076377	-4.451285	-2.332358	5.540043	-11.350878	-13.988518	-22.974922	15.405508	18.935352	16.906658	5.6252	11.61934	12.192537	-4.966584	-3.2854185	0.17321405	18.390507	21.933079	19.50813	13.250289	15.88632	14.9055	-9.063858	-1.7823699	2.8578877	15.562749	8.4609375	1.3879136	-7.535729	-8.900199	-5.6009483	-4.2163396	-5.6332035	-9.994938	7.71609	9.491689	9.821775	12.915211
32	-7.7689743	-10.745258	-7.416605	-17.63057	-10.2575	-10.898752	-8.480052	-8.384205	-14.998585	-20.531578	-19.183573	-20.782734	-15.329219	-16.781208	-21.056705	-15.830487	-16.486382	-14.249727	-5.6288443	-5.454575	-3.2934294	7.331523	9.537237	7.514728	-11.500881	-5.238085	-7.951042	-11.139346	-6.0164566	-7.568411	-6.80473	-8.613391	-10.279743	-21.271694	-18.786062	-17.537254	-12.109497	-11.365583	-15.483645	-0.6507342	-8.316994	-9.793583	-12.550638	-19.385855	-19.738886	-8.462734	-6.047464	-4.551439	-9.706705
35	-8.127815	-12.985445	-12.670117	5.42661	0.3969037	-2.2315059	-4.0075216	3.2559917	13.213165	-7.3961563	-10.307687	-0.39102045	-7.63088	-3.8908372	-8.069267	3.006675	9.115255	9.990386	-1.3283223	-1.910562	2.2864132	4.134177	8.17741	0.029687405	15.66325	12.8068075	0.8868538	-5.388073	-0.9996729	0.67178893	-9.798693	-10.559257	-10.683886	7.3855467	-0.16826871	-2.9611588	-7.772876	-4.3358316	-4.753952	-21.452606	-26.347435	-26.35892	3.570602	-2.9474301	-4.1402903	-11.6383	-17.596905	-9.538891	-8.491792
37	-7.897709	-5.2699924	-3.5463836	6.042519	7.1255007	9.274703	11.844553	6.152299	3.7243004	3.6396043	4.751539	0.8005334	-6.5614824	-9.659133	-10.070856	0.91456944	-10.936371	-7.4868226	-15.156756	-1.104326	4.6805167	-20.633186	-23.521107	-19.726616	5.8848867	4.6453953	-0.055168897	4.3295307	5.5171413	6.6161594	7.9926863	7.7111597	9.842048	-10.460529	-13.067785	-8.367565	-2.176265	-9.722853	-11.580555	-11.114029	-12.033888	-2.6935995	2.2146182	-1.6062217	2.1771107	2.0057523	-2.1514988	-2.0545	-7.484042
39	2.4113412	-4.525218	-1.4038397	-8.701749	-3.549549	-3.9139159	0.54717207	2.3268328	5.2260294	8.606003	12.440628	10.226904	-12.898408	-11.242697	-3.2684407	4.605499	0.89227265	-4.2183886	-1.6323204	-6.7469597	-9.710918	2.060449	6.9750023	7.2619395	3.3527265	-2.5180626	-7.26318	5.4049444	0.05605817	-6.352691	-4.489787	-4.1883736	-4.157011	8.087014	13.612198	14.602558	2.8741088	2.800297	2.827116	-2.6316383	4.1126027	3.5074892	14.22697	13.323802	5.49131	3.0060847	-0.2816069	2.5686924	-3.4557285
40	-2.7552438	-1.480943	2.4308808	-0.6545154	3.3768597	3.5927436	0.87485534	-0.2514735	-1.5266926	6.1822844	-4.7948465	-9.2382555	-8.426518	-8.898275	-10.354639	-17.512379	-11.502491	-1.756603	5.8799133	-0.46647912	-2.332911	-2.6555605	-3.8825312	-3.51831	5.4926863	8.563626	12.118147	-9.098908	-5.1338377	4.3455744	0.295986	-4.1670156	-7.6913123	7.7863183	4.728389	4.751796	-3.5263977	1.6950731	-1.0962938	-0.4643202	3.1810126	-3.7246356	-2.0871916	-8.447656	-8.52533	-0.63808364	-1.6012667	0.19541623	0.80128884
41	0.981047	5.944566	7.3435154	1.7900995	-3.1366382	-0.39934474	-1.8315116	-2.6744852	-3.5449283	-4.110648	-5.159304	3.4259052	-1.5174577	-3.3524532	-11.55498	-1.4401271	-0.5387463	-2.245314	3.1905386	0.80433893	-3.4786444	4.3477955	7.7171955	5.799707	-8.380859	0.46671844	3.610161	-1.3963126	1.8895631	-0.36682287	5.2659636	-0.32676324	-2.7765343	-7.2091246	0.3229587	2.561416	-2.7916703	0.92959106	0.76594174	-2.6381629	-7.67829	-11.6460085	-0.68468106	2.394805	5.302183	6.884557	8.507371	12.725438	3.7675905
42	2.4724202	-0.75787663	-5.1994014	-1.9967082	-0.8814036	-6.33486	-2.2603588	-7.5064335	-9.009741	-3.970837	-1.3302145	-5.4669766	3.5803251	2.917623	-2.7443283	4.386416	-1.3039614	-13.250851	-0.9075387	0.32585567	2.7489953	7.2117753	7.043378	5.932563	-3.5839062	-4.0958652	-3.5521715	-3.797952	0.09616327	8.351337	1.0395727	-4.3936124	-4.837656	0.33077446	2.9463682	2.8136704	-2.7175412	-4.82839	-2.3545973	-3.8004217	-0.5020718	3.633202	-11.596258	-5.7519217	0.8513647	-14.906851	-13.297064	-4.8152204	-4.9163632
43	6.739604	10.379525	10.415205	-3.3446984	2.104943	9.688685	-1.6752183	1.5176992	1.2958509	4.993719	1.0843368	-1.2725599	3.17825	3.7622428	4.521947	10.525188	12.436467	8.975595	9.097376	10.812241	8.704944	20.915203	14.238697	11.973877	8.483101	13.631027	12.434791	2.540171	12.067559	17.820457	-3.461752	6.439511	6.8934984	10.857803	2.252526	-6.486003	-3.4322133	-4.659235	-2.023807	1.8483468	6.6680965	7.512145	9.540408	11.950908	13.32778	14.2904	6.417041	6.5728235	8.319421
44	-4.184464	-3.2741559	-2.674612	0.9131006	1.34928	-3.4799824	-1.9171512	-4.09231	-12.297304	-0.7536133	-4.2690687	-0.27319837	4.484182	1.7117605	-2.816073	-10.706791	-12.371853	-6.8109484	-14.359954	-22.197823	-22.542715	-4.6346993	-9.887894	-7.3969326	-1.0214245	-3.46339	-3.8199933	-2.7036235	-4.2597084	-3.5924406	-5.0870705	-0.7702859	0.7703849	-1.2312182	-4.3075056	-3.051663	-1.0693939	-0.47686973	-1.597945	-2.6494875	3.0277305	12.240897	-8.756704	-11.939271	-13.872665	-9.132957	-23.051365	-30.7448	-1.4940894
45	-5.3874846	-2.580804	-4.287265	-2.910942	-0.034993052	0.75881314	-3.6212606	3.6007514	3.819868	6.773459	6.342119	6.4557877	5.0428047	4.015267	7.6051493	2.0408852	-1.4465448	-1.037805	0.0385077	-4.735872	0.08317232	-1.8291492	2.4900048	13.957451	-7.2601786	-4.948924	-4.412074	-3.599328	2.4525273	6.560588	-5.618917	-1.1043786	1.5404937	6.3842745	4.311152	11.568775	7.220236	9.186554	6.4121	4.0972614	10.986785	7.2122135	7.5244007	4.6378546	-0.7692014	15.257479	9.27019	4.091235	8.268686
46	1.1083583	-1.4547155	5.795695	12.887276	6.966242	3.030233	4.1878524	8.289743	11.784118	-22.068932	-24.060684	-22.224201	-6.888899	-8.882491	-5.554203	5.2193546	7.087678	10.343033	-7.13771	-7.597582	-5.72062	-3.2316866	-4.787095	-5.7312202	-1.6278634	-3.114554	7.00513	-13.6317425	-8.735237	-0.5552602	-3.9201603	0.90650046	-4.9974346	-15.650195	-11.542397	-7.6929398	-12.263147	-8.81962	-3.0618734	-2.6366057	-1.9230106	-4.6792808	-12.976812	-9.7321	-9.94479	4.0678096	1.8422471	5.20165	-17.846718
47	9.797106	9.354507	6.3450556	-6.2890854	-5.94495	2.2478335	4.6309857	11.144812	10.817257	24.039524	23.986074	17.152367	5.1402025	3.3146763	5.3734694	17.300781	13.541269	11.120279	11.26888	8.526228	6.6239295	2.2343194	0.5813195	-4.220357	9.599652	12.26281	17.226437	15.615191	15.226011	14.671056	5.3597255	9.034239	12.663959	1.0271041	0.5575962	-1.0695965	6.3562202	7.793031	7.6539316	7.967872	5.559653	9.7947445	4.714449	7.909315	10.140879	6.527792	10.917133	9.045427	0.47582713
48	1.106261	0.06355369	-4.7398624	4.87323	10.582052	13.279674	1.1541532	6.6318736	11.64093	-1.1720694	-3.1053083	-4.277464	10.402973	4.1826158	1.3669606	-1.7842572	-6.400196	-4.969483	-4.9165225	-1.2725513	-1.0585039	9.148674	13.547628	12.743419	-3.5936675	-1.4313462	-1.7047484	-3.8543582	-7.171385	-6.050869	-9.695058	-2.2940128	6.865928	8.187717	3.9288855	1.5893515	2.7359738	1.0350665	3.9422717	7.2273045	9.028944	9.4487705	-2.7943983	3.6599987	4.1744027	-7.9555073	-3.1528306	-2.0778992	-12.634851
49	5.870075	-0.25461245	2.8241737	-2.4394536	0.08996999	0.8101087	-13.800978	-11.348523	-16.416225	0.59706783	-1.4748782	0.6599947	5.123146	-1.3866048	-8.583133	-13.494791	-5.607432	-3.2848577	-11.715914	-13.601986	-9.974081	0.0939199	-5.3608665	-2.548746	-4.4990954	-3.928976	-0.40078187	0.8785671	-1.6617813	-3.2586272	-11.211871	-8.012499	-8.287103	5.415493	1.2545252	4.1244435	-2.500666	-0.30179814	-3.7498045	4.4224005	8.685347	2.9935696	-3.8391824	-7.122059	-13.047167	-4.2351074	-6.2619667	-2.7877908	-2.0881243
50	11.018697	17.809105	17.0557	-15.774286	-16.388266	-13.072786	7.157206	10.288355	8.041513	3.7286863	8.405619	8.028859	1.0840514	4.9035835	3.788506	-6.959651	-0.8318916	-3.2836769	6.9589787	8.996092	3.3502874	9.533419	12.642456	11.75466	9.426138	10.657938	5.76062	6.1396813	9.086063	12.887078	-4.860686	-8.083013	-11.288118	8.21615	6.7184663	6.181961	5.541689	4.402271	7.338762	4.6213455	4.863264	2.9953954	4.1852617	6.860325	10.247103	11.641008	10.692062	7.988762	-1.1700292
51	11.061432	5.506063	2.0158322	-1.7456076	1.5609419	2.1288843	3.051936	5.3413744	10.356493	5.3446145	4.5998015	4.0707464	4.2969236	6.075282	5.30138	-4.4636564	-2.0329432	3.105317	0.81776494	0.7054732	3.6490498	10.056347	13.971849	18.716667	0.252227	-0.4123549	-1.5316882	5.254079	10.099464	11.083341	11.248979	15.499871	13.076416	-3.626595	1.2559814	6.1361737	-2.7825632	0.8823918	0.029228896	3.1988983	2.2121189	2.9879005	3.8349018	1.2594006	3.1719708	5.974374	-3.455207	-4.5613317	2.522096
52	14.870724	16.417978	9.902487	8.614293	8.742861	8.778264	6.7017775	10.613944	9.045397	11.200304	6.3167677	6.1571655	-5.292737	0.7714225	-1.5128219	-0.8161099	1.9182882	2.7264462	11.199315	14.448548	14.04051	2.4813616	0.13458641	-6.1579437	9.242071	5.8202505	7.183468	-8.441109	-0.39675742	-2.3762925	11.398584	16.309914	19.220528	7.260767	3.450483	2.6918263	-9.85954	-9.049047	-2.4060807	16.241741	8.166665	6.20302	3.6619413	7.6739626	13.77211	13.6602	14.235074	12.432844	-4.83835
53	-4.955194	-3.1342149	4.6193705	-6.213476	-2.7389429	-5.08971	-0.58497906	0.30965996	-1.9064212	-7.863492	-7.7558546	0.049399614	-4.7842326	-4.3032136	2.0744214	1.3699682	6.3414783	12.626292	1.6574756	-4.5383015	-0.41728306	3.467743	1.3471383	-1.7115061	-2.3334165	-7.3140464	-9.310707	-5.0781856	-2.3864076	-2.938084	3.484375	3.9640994	-0.935635	-7.4024305	-11.078263	-10.929018	6.6800385	2.2453158	5.0784016	8.144375	7.7775097	5.426205	1.6012417	3.9686835	6.249322	0.7508633	-1.6524432	-9.735277	-10.693916
54	10.601028	11.7321615	6.385799	4.7571106	5.8110437	12.967842	10.652782	13.431402	11.02635	21.854929	17.860012	12.34282	4.2204022	9.032634	4.606933	3.6509142	6.0058465	3.857016	12.96089	16.111656	9.122316	-12.702787	-17.096107	-17.376293	4.2782736	-2.9034429	1.6144446	12.130641	5.6578655	1.2812152	-12.35685	-14.01959	-8.354028	-9.048538	-11.451855	-8.330526	7.0348577	8.1857395	9.67906	9.485598	10.863841	4.4417605	1.7067094	2.3873963	3.8046107	15.960578	15.959412	8.3986845	8.962324
55	-0.51517296	-0.22888064	1.3925555	1.9650038	-0.24493688	-1.7102705	-4.4881907	-4.460763	-0.6028378	-3.9464011	-2.5641751	-5.600473	-5.9549913	-3.5780423	-5.3657227	-3.7704687	2.2602282	6.953989	-15.210154	-14.91262	-17.725422	3.4138699	0.10800418	-3.434235	-6.070821	-11.75312	-12.958663	6.275696	4.37374	4.9549747	-2.6965208	-4.1632175	-6.3807173	6.5469093	9.210182	5.3642616	-12.020969	-6.376626	-6.9731812	-3.9098573	-5.9364824	-3.8788285	-12.398266	-10.848285	-12.158804	-6.4614058	-6.232052	-5.54204	-21.922104
56	3.4052835	-0.6130382	-2.0785158	6.9251623	7.0522466	11.276813	5.0845475	7.584961	9.783546	11.8252125	4.250754	6.445497	-6.1099014	-5.882918	-6.270462	10.572882	10.107652	8.99463	-4.4858155	-1.7254708	-9.197757	-9.440453	-2.3131452	-1.0011201	6.9992466	0.8830432	-1.9705973	6.286117	3.8737793	2.0236251	4.8782654	2.7591624	6.3502994	2.8950658	4.014659	4.7905927	20.303078	18.858559	16.396215	-0.08106446	-5.239526	-4.1653404	1.6229614	-3.8890328	-5.731694	16.275103	25.86203	21.25594	11.537483
58	-0.5895792	0.20496416	1.1976918	6.968873	13.370598	11.187159	10.662549	16.723228	23.30008	2.0549154	-1.401097	1.2868888	9.662912	13.967316	19.15575	18.367537	28.703413	28.041058	1.8511258	3.7542462	-3.5082326	8.01633	10.472609	10.706947	-12.04579	-6.9664764	-3.8634367	6.682747	9.178164	4.1858377	8.9046755	6.2236605	0.7817838	4.7997313	-0.73017067	-3.1907606	11.426956	11.775087	8.509907	17.555702	13.571294	8.606886	9.735898	8.122471	-1.3820581	16.380613	13.996249	11.059576	15.797958
59	-3.3463354	-2.3812094	-5.382718	-6.808568	-2.9139924	-2.0524662	-5.827818	-2.254965	-3.3738391	3.002189	-4.3420773	-1.0576717	-0.14262925	-2.8022735	-4.435832	-5.7801094	-2.6268783	-3.0791047	-2.5569096	-1.1975969	-0.50377005	8.77533	4.8875685	3.6656199	-2.473711	-7.0385246	-11.379532	15.158886	9.071928	9.751337	-1.9800618	2.6297002	5.5609674	-8.186136	-4.446635	-3.09346	-5.568991	-1.7554704	-2.9076533	-1.8380761	-3.0200107	0.55320895	6.799028	2.4038801	2.9781377	3.4761117	5.81355	11.5770235	2.9828978
60	-1.3658428	-0.60112375	-0.7867481	-20.359955	-20.835938	-13.043196	-9.267442	-9.068595	-3.830195	1.4069216	-0.351511	-4.457264	-4.700495	-6.8201942	-0.95489895	-2.3955128	-8.518444	-9.873295	2.6495636	-0.8840246	0.7886951	-7.9344673	-11.939255	-15.605539	-4.800709	-5.0281115	-1.4814911	-10.178001	-4.91214	2.1901827	4.2129216	5.854081	5.122385	-3.2118285	-1.052366	-4.4235387	-23.18797	-24.647022	-25.1115	-6.669545	-0.025291204	-3.3203797	-13.467762	-15.685324	-12.868473	0.29911023	-2.405106	-0.94221854	-15.043636
62	8.486438	12.789441	8.734878	16.338024	17.171993	18.88433	4.992915	4.5984497	7.1162586	-3.7515714	-2.5564058	-5.2359276	-8.389544	-7.024603	-4.6533995	-7.4502506	1.1697326	3.6700084	3.4744573	2.769052	4.62101	-1.9811323	2.515734	5.120757	18.317211	22.05668	21.20961	-4.9242735	-4.878438	-4.250656	-3.3989692	2.895534	1.2340568	5.5147166	6.8587193	6.8253117	-6.956794	-9.456026	-9.887374	4.8397775	5.378498	7.557922	11.445024	13.088263	7.7317457	8.3796215	6.5924797	5.016989	-0.2251187
64	-1.3359594	2.1611362	6.8719826	-8.272323	-6.317815	-2.645688	-9.526648	-7.7242336	-6.054303	8.599398	5.9072165	3.8745258	-1.7819016	5.9271564	2.5388446	8.58037	2.716072	5.617442	6.5264816	0.2482503	-0.050176263	-7.405431	-3.9524941	-5.8093243	-5.318676	-2.5576243	1.6706326	5.4161797	3.3100998	-2.3760777	-5.5823393	-7.447078	-3.4824772	-3.7190409	-11.142239	-12.838984	-8.203425	-6.479412	-0.009989921	-4.5104465	-1.6223028	8.197844	2.848008	5.338106	9.014854	-3.2337184	-3.118206	3.429216	-16.824114
65	2.5769448	2.4076996	0.94839543	3.666334	-1.0987618	-6.341353	10.082315	5.231733	1.9380841	1.6858845	2.0999544	0.73423505	4.7907515	3.1975818	3.103339	8.02487	5.2368565	0.92030954	-16.170658	-13.186626	-9.325327	-4.3620405	2.419598	1.3409517	-3.254068	-8.492462	-8.033098	7.2644653	3.1710594	-0.74395865	3.2427328	1.0125273	1.8874617	-5.4674835	-6.2442474	-9.62969	-2.3762727	-4.120251	-1.8175908	-3.8783588	-2.6063442	0.60122323	-1.7449298	-3.2075558	-2.5069416	-2.4688175	-3.8321457	-0.95378	-2.7425246
67	8.477955	3.2962964	1.142993	-9.092606	-8.203931	-7.8806176	5.2739115	0.5643476	0.35595882	-6.618869	-4.955299	-10.294973	0.8455813	-4.951327	-9.3288	-1.0787799	-4.3816004	-5.259075	-12.4239025	-9.522124	-2.1475816	-8.370451	-8.546473	0.4863121	-3.4562893	-0.91506165	-0.3247792	-2.3790116	-4.9352374	-2.3725367	-10.391499	-4.7650805	-3.370576	9.1945095	-0.7283149	-3.308622	-8.853141	-11.077793	-10.211328	0.43583477	0.5281791	2.290866	-5.574177	-3.4818068	-11.284655	0.6363	0.033973753	-0.6165103	-1.3168024
68	7.8173094	8.834127	9.330426	-1.5926127	-1.8221295	-5.9582677	1.0474874	1.0562929	-1.0553246	-5.824842	-7.768738	-6.8135314	-6.9180727	-6.6694603	-4.353283	-0.5124946	-1.7132329	-1.2926941	0.7158338	-12.731684	-19.997639	10.855251	14.400513	12.440929	-12.202003	-10.229318	-5.465759	-3.6443071	-5.074207	0.7708323	1.1923513	-2.5363674	3.04E-06	5.6454964	5.5234404	10.0860615	0.80323035	-4.5644474	-8.916302	10.47916	5.066592	4.237805	0.5744398	0.3323394	2.6070278	1.5453222	-3.9314685	-2.9209747	15.338684
69	-12.983577	-21.450409	-20.165884	-7.49447	-11.81246	-3.9216006	-10.739589	-16.076832	-19.584984	-12.206242	-13.093271	-8.016795	-17.077879	-24.937696	-20.648817	-13.047132	-23.13285	-22.57782	-7.173483	-17.10801	-14.602417	-17.757685	-22.236103	-19.82616	-12.127677	-15.550002	-14.440455	-14.033554	-17.62875	-11.181945	-13.886385	-17.660042	-21.308567	-22.366825	-25.250822	-24.38845	-33.35414	-25.679867	-21.394531	-17.304735	-24.835976	-24.779942	-25.077145	-31.77013	-30.71014	-12.569993	-15.19581	-5.9395294	-20.194197
70	3.983151	-1.943301	-0.78500986	3.0704734	-0.3232393	-3.3550763	1.1687896	1.2075586	3.1771975	2.4887495	-0.14667779	-6.422266	-13.861342	-9.642344	-12.893414	-6.6013618	-6.6501875	-0.7034359	11.877453	9.160604	1.9781682	14.9885025	4.3253574	-2.0837002	-13.049068	-5.725028	4.452918	6.6534863	7.033188	14.861289	5.385139	9.011154	7.6070204	-4.327142	-6.1338787	-0.5298945	-6.2340803	-11.934483	-13.811189	-15.1434765	-9.459232	-7.978028	3.1468017	-4.270156	-0.122840345	-16.82005	-19.790895	-10.59783	15.841974
71	1.6300278	1.36291	-2.6263466	-7.2303333	-2.3646903	-2.0194647	-0.3318211	-0.41061676	2.2357192	16.4163	8.3642025	3.0449448	-0.5640469	-3.466723	-9.164661	-1.6716717	0.5271983	3.393278	-0.22984178	6.62442	12.280645	-3.3564773	-1.8945049	-7.470994	4.7179384	5.693428	9.267462	-0.9369585	-2.5483437	-2.814215	8.626939	5.1446295	1.6192116	2.064693	2.7281246	1.779119	1.4027358	2.1381094	1.9973582	10.530594	4.7444906	2.6892266	5.1631746	0.12364745	-13.352583	1.6639887	4.119219	1.7777405	-4.863199
72	-3.9913244	-6.604828	-6.089658	10.655031	10.904174	14.123997	9.036148	4.6626554	4.7307715	15.754839	9.85962	5.269006	-2.6164477	3.0542166	4.138605	9.183989	2.3498952	-8.630925	3.2543924	8.74567	6.5629244	-0.99405754	1.391167	5.0166893	3.257402	6.358468	8.582803	2.6504235	1.1352822	1.052305	-9.25897	-13.843445	-14.021742	-2.0386517	-7.4110146	-6.1004333	-14.024064	-9.172091	-3.5724015	-11.594596	-11.663225	-10.769733	-1.684414	-2.9228683	-1.3747921	-18.401857	-15.820625	-14.315616	-3.197051
73	-3.3712568	-8.403645	-18.090427	-3.845959	-2.6162975	1.5861356	1.4524572	0.505032	0.18992001	2.9860215	2.967484	2.5450919	5.349226	7.854871	13.760772	-0.5190703	-1.155572	4.9724293	9.958138	7.4610844	5.5796905	8.806238	9.665143	3.1729863	3.009072	1.3491116	-1.926253	-5.659947	-7.4153075	-5.4573936	1.3917717	-5.6373672	-6.9844904	-0.6084082	-0.8611893	-4.214336	-35.807083	-23.2515	-9.945238	-39.197712	-38.178936	-19.92579	-16.237614	-23.082855	-20.056337	-0.16458422	-10.828077	-4.3782406	2.9160874
74	8.241092	10.978027	11.079108	2.5669446	-5.1149116	-9.650681	7.241371	7.775617	9.224847	-2.6953266	0.77299565	3.2972748	10.552199	11.301242	11.276196	3.010229	-6.670801	-5.7113647	-9.96978	-2.7768054	6.938789	-8.223376	0.03402275	1.2603233	0.63018835	0.057189763	-9.356981	-0.5536502	-6.0840106	-5.0707912	-9.096712	-14.615858	-11.361461	-15.066114	-11.166912	-2.3747406	-5.0446916	-8.641571	-7.75191	6.6078196	5.089747	5.7228823	-15.527747	-5.358684	-0.61561805	4.220458	6.6012783	0.035485268	-0.4978663
76	5.2457037	5.1039133	2.8673668	2.0896394	7.467831	6.336546	1.2905967	6.7006326	7.3351355	8.29018	4.0183105	4.6803303	4.835924	1.7259201	5.1188393	4.3078585	6.1211762	5.8446016	0.9679198	1.6638541	6.399244	13.245089	6.508668	3.087957	1.0505195	4.9677134	8.094649	10.415671	8.481812	5.240958	-4.2595224	1.1644655	2.1048012	8.831681	8.23587	7.69463	-2.680064	1.5121605	2.8913977	11.9380665	8.145845	7.7055187	4.430393	5.5762005	3.188336	4.9124365	5.242635	6.876497	-6.796283
77	-4.9011574	-8.953666	-12.457617	-8.246187	-7.3187947	-7.1713142	-5.185148	-0.9182626	-2.957138	-12.3654	-15.149071	-22.184097	-0.23935843	0.82295537	1.4079328	-10.505741	-8.323137	1.7192321	-3.6356544	-4.2182517	-1.2435685	2.0432465	3.631425	6.5251093	-3.0608308	-5.287236	1.1316254	-2.8974767	2.5008388	4.7421885	-3.0624704	-6.521868	-8.288841	0.20756328	-5.9079885	-0.9877757	-8.7344675	-6.195654	0.20561033	8.065253	3.4264455	-0.1359497	-10.521798	-3.3594885	3.9041562	11.261427	5.5531034	8.81451	-5.272154
78	-1.5467551	1.2136495	-5.2544174	6.5776815	5.1879377	-1.2570143	-4.361415	-1.8854221	-2.42597	-0.5580651	-3.0212674	-2.3823237	-3.4868412	-6.313479	-7.337423	1.4389762	2.0678895	0.29572493	11.208591	6.887541	1.6192749	-2.4796271	-1.7776415	-0.16919065	-2.9846764	-2.1197655	-2.8757446	-12.949207	-9.9341755	-0.8410979	-1.5520918	0.3234259	3.0671673	16.466543	17.865934	12.017604	6.2589583	7.55628	4.7650137	8.321226	3.9882364	7.07183	2.183072	-9.082901	-12.972609	7.0530624	16.524471	10.909903	0.9260832
79	-0.089182794	-1.4955397	7.7668915	9.951045	-1.7378633	-4.5039577	9.727163	16.95174	20.152706	-6.3740134	-7.340598	-5.919691	-14.688441	-15.437002	-16.336477	-8.5470085	-5.973526	-8.128196	5.055624	5.5908036	-3.3015513	-7.3280525	-7.3195677	0.36431602	8.616171	7.8876824	3.36909	14.7309675	8.797281	0.30123267	-2.853701	-1.8201388	-1.1572528	-21.737854	-17.815067	-9.008451	1.7827281	-3.7937455	-1.8210474	1.1008781	-1.1922044	-4.39816	3.951108	7.6588173	5.4566727	3.9476745	5.1492243	1.1554164	0.25667518
80	-20.733368	-27.574837	-27.166008	-11.985548	-5.7131214	0.70162845	-10.212044	-3.3330889	4.9306154	0.6241892	5.736582	15.182877	-0.69790936	-4.2453923	-3.978241	-0.35032207	0.28210115	0.2651502	-10.145472	-15.782335	-15.941624	0.7229179	1.3647103	10.200689	-1.155627	1.3613105	3.0172405	4.4208713	0.6034583	0.59044355	5.263258	15.849098	14.919282	10.12899	12.271256	10.399297	-7.55665	-12.094395	-8.167094	-22.785646	-28.535967	-17.804287	-8.90527	-6.8949814	1.0175898	-13.317243	-10.07135	-6.977808	-5.9097376
81	-14.59012	-5.6749773	-0.49154854	-0.9066134	-0.21816838	-1.1419518	11.504686	9.00083	9.502491	0.40266013	8.316644	-1.0498375	5.9268856	2.8870142	4.6396713	4.399336	2.7978415	4.9719477	3.8958392	6.103183	2.6188822	4.612847	4.039686	4.508295	10.731787	14.469439	10.244255	-6.658861	-2.2122757	0.37370557	-2.9827423	-0.85779065	-4.0276136	14.701401	11.656078	12.761158	7.473357	11.1501255	15.432821	6.7111793	8.106649	7.5357866	2.2386692	7.20445	6.760413	7.46095	10.914246	2.547629	14.152138
82	-10.378391	-12.4014	-9.980976	-8.015674	-7.4517927	-4.478593	3.984787	8.985384	11.86268	-6.666169	-2.5661237	-1.5984179	1.0156326	-0.532257	-2.49929	-3.5812922	0.37697124	-0.54231703	3.1887777	-2.0587196	-4.5748177	-2.8488326	-5.9807124	-8.310446	-4.695757	-1.8609684	-7.655307	-5.2795506	-6.230047	-11.041527	-9.891979	-18.153528	-11.721872	-2.0720022	-7.45527	-9.46428	4.1801505	1.5748674	3.7627378	-2.5740626	-0.7953123	0.74181795	-0.8538605	6.0593777	11.671701	-4.4977226	-1.1535882	-9.928986	0.13912043
83	-2.7028556	-9.359683	-12.193436	-11.199268	-9.9664755	-8.829054	-4.549689	-13.207065	-13.239029	-17.09093	-13.784194	-14.819468	-8.967405	-16.985851	-21.768106	-16.840763	-15.209972	-19.700321	-11.8012295	-11.487738	-6.37969	1.5479562	-5.2695293	-5.7840466	2.1230805	-3.3296008	-5.833646	-1.7854494	-1.308136	0.4337403	-13.358051	-13.279097	-15.246514	-7.6326933	-12.428188	-8.513613	-10.177427	-7.7292156	-1.9699922	-7.501471	-11.138756	-3.9786983	-4.7194586	-11.229104	-10.332108	-29.331345	-25.267708	-13.076822	-14.0459385
84	3.2927618	-0.92345005	0.25828466	1.413741	1.3530657	9.117884	1.6960573	-0.19640207	-2.6147268	3.6082766	-2.4984376	-8.2477	7.2788134	4.117133	0.26041758	9.524452	8.470306	6.6832314	-14.880855	-17.928427	-15.371037	6.7619405	6.841402	1.7472992	6.493597	3.4902172	0.008309156	-6.045644	-13.325843	-16.125534	-6.276353	-10.819609	-13.975384	9.57836	10.979389	12.309692	-11.203251	-4.9553866	-6.5823245	-6.886504	-4.391393	-5.908323	-3.2985237	-2.0506833	-4.0371656	2.4174974	-1.562473	-7.1622553	-9.435018
85	-2.3065877	4.4152703	8.651041	6.9424286	6.5490627	2.592072	12.589474	21.731472	18.468147	-3.074252	-0.085697174	-5.8924475	2.4913146	1.7063544	-0.32721555	1.6404734	7.136527	5.135141	8.857666	2.4196286	1.2113463	-2.1523802	0.9866021	2.396845	-3.088933	-1.1251419	-6.163476	-5.2343554	-7.2413707	-4.6112895	-6.69084	-4.9684005	-6.0798492	1.2620642	-1.0041969	6.975286	-1.9954325	-1.3180152	3.5873868	-6.4054613	-8.980074	-6.697625	7.087075	7.0536776	-7.0289764	0.3834339	-5.1357136	-0.25854194	7.4380856
86	-18.28942	-12.634277	1.1786269	1.1780236	0.982828	-0.5640056	-1.2752261	-3.1798682	0.8152485	-13.941023	-19.568508	-14.792077	3.0063648	1.1483471	3.209282	-6.5613995	-5.4693975	-4.056181	-10.557817	-7.386689	-7.1043434	-11.158605	-3.8647902	2.025229	-0.5213216	-8.735253	-8.369371	6.375375	0.18741333	-3.4246747	-18.374504	-16.153034	-12.663391	-13.754162	-2.2370503	4.452045	-9.223831	-2.9320755	4.504311	4.020328	-6.3100643	-14.093517	-0.89331317	-1.2333671	-2.8002279	-23.919807	-10.13181	0.63154054	6.228032
87	6.8294353	3.1366067	3.192538	-6.43457	-6.456714	-3.1606984	-4.8152084	-6.3981915	-1.9581633	6.03535	4.3863983	4.3921366	-5.046461	-0.29829282	-0.11423574	11.374685	9.616428	-0.778185	11.135458	5.0069194	0.61144	10.097498	11.073526	7.8128614	10.718073	2.974335	-2.8134937	-1.3073502	-2.3498669	-1.673128	2.2740614	5.1409917	5.5361943	-3.415927	3.5585806	0.723773	3.346616	-2.7863755	-8.439572	-1.4447209	-1.5278525	-2.6117344	2.9463987	6.62794	7.1851425	0.6546863	1.6959777	-2.4711015	7.6518164
88	0.8305063	2.4542034	6.974268	8.408304	7.0791926	7.2056255	2.4565542	1.6879172	5.0821733	12.925577	7.265482	9.289597	6.521763	16.875515	19.54963	10.415461	6.6631837	-2.3358035	5.4520416	15.979811	22.646107	-0.966436	-0.5870509	-1.6240512	-0.011155594	-2.924261	-2.9395766	6.35921	3.2965858	0.32947597	5.0926375	7.293626	7.73178	-8.191627	-8.371999	-7.432425	-2.876187	-4.9312067	-4.268244	-2.9543686	1.6221296	1.681317	10.777884	8.368223	-2.2962284	0.6906739	-6.400028	-16.861486	-2.2527475
89	3.703145	2.3755765	5.524268	0.70849234	5.1783504	4.421631	-1.3301525	-1.6653515	-6.2055836	4.802388	5.4809113	4.1682997	5.3894386	-7.96904	-14.65715	-2.7708325	-0.61147785	-4.3553276	-3.8090289	-3.8757935	4.0038543	-1.3256752	-4.1647863	-11.9332285	-3.4946847	-5.89979	-12.321335	4.656047	5.0221834	2.2131166	0.09153223	-0.588487	1.1778367	3.3690245	2.3224523	-0.28373036	-4.9028444	-4.6157694	-7.98571	-3.6847587	-1.932338	-3.3159976	-14.256634	-11.950682	-5.7773194	-0.5242162	-2.748083	-0.34579772	-1.5644902
90	1.1443864	11.144264	18.216526	9.825237	1.659064	-0.50376916	-2.1693096	3.2139213	10.076212	11.574734	16.905096	20.079174	13.325975	16.208721	14.350043	18.316788	12.635798	5.3425255	-6.799364	-0.2929155	6.1066236	-9.50635	-10.468357	-3.9459732	2.8205338	8.792289	11.22798	22.068617	29.50639	29.838673	17.382366	16.96851	8.809305	9.35684	7.808283	9.603198	-2.8519373	-9.033181	-4.1388474	6.826144	10.956274	10.982919	3.3950932	5.1556077	7.1398034	3.860814	4.82089	-0.49047452	7.5978394
91	3.940762	6.5608997	4.4778714	10.182333	7.88498	1.219548	2.0189042	5.5699563	3.683766	5.122634	8.2560625	6.9671535	4.866818	2.0571146	-4.2904844	2.217846	-0.3591785	-2.6362138	8.280786	7.1646023	12.03689	7.139822	12.4465065	9.242798	7.7777386	0.8197015	0.7335697	0.35054213	3.6864505	5.087266	-4.0879126	-1.8642759	3.5100243	-2.3167357	-1.833004	3.7399302	-16.863247	-10.567503	-4.241453	-7.5187426	-12.107101	-10.780596	-9.13751	-6.2647424	3.9789793	-12.772995	-11.791214	-11.885599	-0.41929287
92	5.364702	8.48615	7.350685	-7.9215984	-10.814655	-11.512882	-3.2593327	-0.96911085	-3.5872185	-5.3065743	-7.7510066	-8.932528	10.446675	7.856642	5.1897974	-2.2615435	-3.8103025	-5.6123104	-2.667328	-0.7373892	-0.016354114	-1.7138915	-0.0639441	3.2709672	-3.689141	-8.274467	-6.694401	-9.251008	-14.069643	-16.186422	-12.166487	-16.01255	-14.658096	-5.9017324	-5.9220066	-2.1597629	3.9356275	5.5600643	8.052635	-17.055592	-8.624207	2.3151853	-2.8307467	-6.6044946	-6.8568525	-5.800015	-6.129528	-0.28554505	-1.565707
93	5.529137	-3.5992315	0.55530334	15.022066	9.349777	8.643076	4.106176	2.233182	-0.83845913	4.430705	1.166183	1.5377889	-8.069627	-16.24892	-14.418941	-6.1346793	-1.0303328	-1.685407	-6.499407	-14.137726	-16.775246	-7.1069565	-2.7829614	1.2417123	-9.098293	-15.226169	-17.477734	7.406677	6.215133	8.924595	11.45212	9.803063	0.2646563	19.434471	12.5506525	6.848045	7.9329224	10.3283	7.15705	0.13094306	5.1801524	13.300442	17.634987	15.518379	11.9770565	-0.9216691	-0.30942523	-2.287957	0.30299744
95	-3.3844428	1.8920557	2.908919	10.377435	7.225095	2.7448854	1.8315231	1.7235279	0.41687262	8.632483	4.9384375	0.39425153	4.360075	5.3976264	9.514843	3.9652307	5.834962	11.770397	6.6166887	-1.6627936	3.5051227	0.19629928	0.5758817	5.486378	9.127943	5.9983597	-0.010261893	1.721632	6.2779837	5.6094255	-3.8617241	-0.6932209	0.75811934	-5.664995	1.6434052	12.278961	0.3254323	-3.3789775	-3.105939	3.15506	6.641447	9.381432	3.6572332	1.830801	-3.9296384	9.200786	12.232992	14.780858	-7.915694
96	4.939769	-9.596626	-16.730274	-18.1672	-18.018818	-3.5787952	4.415193	1.7176868	7.6953425	-19.467194	-25.316864	-25.108566	-9.977931	-17.672459	-18.428413	-14.246283	-22.062918	-25.834942	-10.737488	-17.67508	-12.156797	-9.075447	-7.5524273	-9.016782	-13.7278185	-15.105165	-18.630796	-20.889435	-20.375202	-10.305511	0.31066203	-6.778914	-12.584021	-3.5711312	0.79311514	8.492918	8.338486	3.1525862	-8.878473	-8.565447	-16.636662	-18.408848	-11.293612	-7.705648	-1.2484363	1.841212	-0.31247234	-10.563585	-24.82288
98	4.002101	9.138752	3.8808215	2.9583097	2.4917183	3.2060394	0.24301654	3.5495358	4.2807207	-4.9697857	-5.829565	-0.8113801	5.3373594	5.6329975	0.3826757	2.6066508	7.287527	3.5788	-7.4277716	-11.259729	-9.093188	-11.290387	-11.375035	-8.159488	-10.294796	-9.791157	-5.240463	-10.011916	-8.389135	-3.4811268	0.29771614	0.59749687	-2.074641	-0.40850902	-1.7168634	-6.7825174	6.136044	0.24251765	-0.8865948	0.3639741	0.80954623	2.6394556	1.4264842	1.9514401	1.7059518	-2.492237	-3.548997	2.1552348	6.9540935
99	-3.3728719	2.9093919	-0.84163046	-9.108875	-11.989002	-8.614006	-3.278265	-1.8474119	1.306058	-17.212065	-7.9471073	-3.0966794	11.139511	12.337231	13.182948	-2.9876645	5.4182873	9.190861	-5.5247865	-5.71274	-7.0888586	-3.199603	-1.4738739	-0.3087304	5.2306437	5.7405796	7.5932574	1.5124481	6.897772	4.986224	-6.905882	-8.433749	-10.490232	-0.30832183	-2.3547251	-8.3244	-8.487967	-9.359676	-7.4008203	-8.383651	-2.760006	6.3369284	-4.3018527	2.764165	7.485861	3.4723494	1.1508285	-9.252217	-6.0707145
101	-13.228239	-21.3904	-20.266285	-7.3935685	-12.695738	-16.95981	-12.329998	-9.9946995	-4.446452	-0.1341098	-2.1561723	-4.069293	-6.982952	-8.771206	-0.46630943	-2.4605916	-10.086285	-17.547165	-7.1944423	-10.002923	-6.0238733	-14.336641	-16.393688	-2.4564543	-3.1353512	-5.548177	-9.143514	-5.169796	-4.3041716	-0.5639731	-11.895319	-12.840332	-13.133738	-18.192156	-22.782509	-15.109524	-2.2481668	-2.1616187	-1.0420768	-13.377262	-19.146414	-22.986473	-0.6139457	3.083147	0.6342984	-4.57154	-8.742054	-14.533133	-9.181698
102	-6.416844	-5.1530724	-6.7417536	-6.3565497	-2.5301313	-0.18728957	-8.121014	-7.3952684	-7.9110465	-16.655237	-9.692833	-6.363757	-8.865711	-11.976511	-10.130095	9.522263	1.7770696	-3.349608	-20.010088	-20.766747	-11.499809	-9.047327	-6.0493917	0.5033709	-10.072677	-8.211381	-13.619108	-2.8132868	-13.836515	-16.935299	4.114253	9.90701	13.280167	7.526308	10.353762	9.40319	-0.85783195	-3.1048474	-2.6436296	0.03090614	4.920086	7.782209	-5.2816286	-3.8147476	-2.380427	-4.716987	-7.129118	-6.4204245	-9.047688
103	8.727102	11.0326805	14.075349	3.7870302	8.6954775	9.984795	9.264269	0.32120827	1.5407411	10.135725	12.393539	8.622618	10.960914	6.2880917	1.3684704	8.715627	10.614296	11.357427	3.1051686	5.9413266	17.36443	6.9444613	4.4788384	1.4672384	1.2467864	2.9690824	6.232012	2.54825	1.047264	5.9227247	9.768877	11.336318	8.442747	6.8390026	-1.8415022	-2.0869527	14.071562	8.963064	6.6808467	10.842794	8.9338	8.843424	9.859187	3.9110363	-0.4979813	-2.3173645	3.1763597	0.67933774	9.625862
104	10.961842	10.742407	10.113592	2.2356343	7.7719564	10.016445	12.213045	12.558551	5.3129587	-5.0970855	-6.496456	-4.852064	4.650714	5.8178873	5.7093663	4.641344	1.9733547	-1.7741327	1.6620191	4.315109	3.4630215	7.978836	8.7307005	6.434235	7.8379116	6.1203547	-0.3553074	8.318583	7.7456203	10.682361	6.211463	5.1238856	3.6696575	7.8347225	4.8034983	1.209955	1.6935376	1.6553621	3.800624	7.877119	6.999442	8.1833105	1.8739173	8.747369	11.77046	9.287676	11.798275	10.074482	6.4469314
105	-1.1480615	-3.7364047	-3.269444	14.640707	14.554287	14.356125	22.119984	17.910889	13.464595	-26.313427	-24.966831	-16.36347	3.006759	4.4883175	5.7814465	4.3280225	3.3836432	-1.6870599	-31.224552	-37.738197	-35.44679	-28.40662	-33.963745	-33.248714	7.081952	1.3038586	3.8450475	-29.189415	-29.766804	-26.12859	1.2077074	2.7036853	4.4325247	-3.5664399	3.140657	0.8525392	-13.994085	-10.195445	-10.520481	-15.656605	-16.325642	-16.37608	-10.848292	-7.279545	-3.3758042	-13.18464	-11.365658	-14.567398	-16.813902
106	-11.31748	-9.733721	-8.56461	3.301456	4.5751266	5.77311	-10.425852	-13.132193	-14.501506	0.5646658	-0.95883834	-0.4994945	-22.693184	-25.326935	-29.010235	-25.988932	-24.087875	-22.072186	-19.880165	-23.399689	-16.584646	-2.1034694	-2.3675194	1.507487	1.5606862	-0.7527205	-4.923918	-12.8041	-16.022453	-12.449661	1.2818842	-4.637103	-5.634558	-5.1843014	-0.68489087	6.5511713	6.545443	11.902324	10.945042	8.328963	14.423382	27.013533	-0.37753528	6.899162	8.661221	1.0896065	-2.683806	-2.1894448	-20.93688
107	-0.5855746	-0.35435784	-4.6613216	7.7175226	3.0764728	6.7200937	7.3235126	6.8024235	7.415019	13.197953	11.638758	7.831997	17.474745	14.444217	9.695538	7.305397	4.3520694	6.342573	10.93704	17.71748	15.141685	3.2674847	5.1348624	11.5627775	-1.8398659	-5.4498186	1.9973246	12.818953	12.96227	10.446838	-6.4593983	-5.6961126	-8.691289	12.23046	15.851454	21.37326	6.402298	19.02663	29.22882	11.694422	13.553688	10.928431	25.78693	27.394772	27.605139	10.569536	15.278839	20.827938	-3.8977857
108	-6.117886	-2.1403575	3.6719105	-1.1393001	-12.845871	-12.739361	-13.803856	-19.951138	-23.517754	-23.371391	-24.920656	-17.305058	-8.563706	-12.103846	-8.134554	-4.913596	-4.668806	-5.083349	-10.9039345	-1.4868605	14.015627	-9.089169	-6.470387	-6.257783	-12.4659	-10.514297	-3.1110191	-6.3409348	-4.083151	0.50892377	11.028057	7.8424377	9.350122	-11.169218	-11.8668	-4.812865	-18.779827	-20.663795	-20.467918	-17.77721	-19.985203	-15.329397	-0.49076807	-3.4912486	0.004746966	2.0410829	1.3347652	3.2301223	-4.540889
109	5.1996737	4.5631113	4.6937504	3.0312788	4.252824	2.699633	-2.8024755	-7.9064035	-7.9475875	-1.9384469	-6.357576	-5.1243362	-5.08801	-9.158464	-8.631031	3.8426027	1.2439141	2.585245	-1.4070221	0.4064176	0.7091359	-4.8662186	-4.8293886	-0.553587	-3.8063965	-3.9668224	3.3356	4.3848057	3.63824	-7.579799	-2.6708553	0.1682933	2.4909122	-8.421314	-7.019552	-4.473342	-13.012278	-6.0140047	2.8090107	3.6333961	6.3797264	2.6913357	-6.039793	-7.5555267	-6.043832	-13.090231	-6.4755106	-4.30805	4.90273
110	4.5983953	4.885436	5.373716	-0.45725507	-3.1708639	-7.416278	-1.1984127	0.000145465	1.1777555	7.748226	0.49056333	-0.9848797	7.05369	1.2517523	-0.82830876	4.1421504	3.872222	5.078556	-2.8606143	-1.9822546	1.2955134	7.3898907	9.285215	3.901646	1.9147477	3.049197	6.3227043	-4.7311053	-0.8252231	-4.3863792	2.8154502	3.639562	8.714462	-11.163122	-9.04295	-3.7645812	6.8859954	6.6881337	3.8272161	5.1710052	0.7897885	-3.7673373	-12.303394	-7.1702023	-6.637244	-0.013590843	5.6923513	7.321187	6.798088
111	-8.343616	-14.40957	-8.502836	-27.429962	-25.289743	-22.565037	-12.011282	-14.5463705	-8.196922	-13.773242	-18.663368	-18.878168	-15.614046	-10.492863	-7.635638	-15.245903	-19.77394	-19.116467	-15.8470955	-22.584034	-22.2975	-24.088654	-26.878338	-35.01696	-22.994522	-24.820284	-21.527325	-20.969719	-19.055843	-11.349981	-24.96408	-30.179955	-28.566256	-26.919102	-26.90049	-17.560228	-18.077194	-21.09277	-9.700283	-8.293358	-12.979845	-7.719806	-18.879293	-21.930977	-16.335365	-8.488738	-13.205116	-9.831907	-20.072496
112	3.6911848	1.6134173	2.2521906	-4.2261934	-10.780478	-7.9169216	-14.84429	-10.312397	-2.5396988	7.295205	5.1883087	8.286426	-0.5048085	-7.7538385	-3.8885968	-10.426441	-10.104584	-3.4048371	-15.279347	-11.996642	-4.5848904	3.483744	2.087847	2.9572477	-13.140409	-16.084362	-13.935455	-8.254144	-6.176551	-4.748093	-2.4927418	-0.9930836	-1.7893927	14.270152	11.270467	12.362919	-7.657011	-3.7212012	-3.620755	-0.6578092	1.1163814	6.1147213	-3.5495005	-2.2040958	-14.235434	4.9187884	3.535494	5.5471888	-12.590845
113	-7.092388	-8.058887	-13.651243	-0.62708586	3.4841175	3.434825	8.678542	6.803585	5.6459246	3.752211	4.940466	-2.7407422	5.40915	-6.293461	-4.7447243	1.6737313	-3.8144224	-1.1844215	-8.650392	-11.913221	-20.941418	-4.8805904	1.2905566	9.578487	3.5706367	2.669704	-1.7676351	-2.5171342	0.5895265	4.4781904	4.0174723	0.6780391	-2.322266	13.139887	9.6965475	7.6851635	-0.76288784	-2.8472934	-2.511364	1.6737185	6.9888105	11.385942	-3.7773662	-1.5933118	-3.5635233	6.8051233	6.0165653	4.9104633	9.372242
114	12.711271	11.394062	7.31849	-14.887091	-14.020933	-18.8186	4.187957	-1.7206258	-2.3728564	0.040023685	-1.2135438	7.504102	7.9000745	6.737464	0.4139973	4.92292	-2.7575593	-6.6721373	12.652138	9.013565	5.463933	13.847403	14.1391115	12.587507	17.07241	13.85075	14.138729	2.120574	5.0742874	3.631605	-3.2416298	-7.3757877	-9.429391	-2.0063002	-3.785234	-0.79764205	-1.3009248	-4.936676	-8.745874	0.50434613	5.2811184	2.8124378	6.095837	3.864884	-2.019828	-0.100094885	5.643899	1.8380301	5.7695794
115	7.732299	6.757683	6.2215824	0.36358887	0.65483135	2.4303794	23.754692	16.204576	9.147146	3.9729939	3.9404888	0.023621619	15.287632	10.375111	-3.0070288	12.819771	7.929467	2.762129	-1.3805313	-5.097874	-5.6656055	6.384826	8.462475	14.779284	-2.7171242	2.612894	3.0092916	14.625127	17.922428	21.582611	13.110582	10.100245	12.553219	-16.092768	-25.178593	-16.142956	-1.5677274	-0.67113096	-1.0723412	15.007416	7.555742	3.6119795	10.203033	12.188329	17.20504	5.0162797	5.3179483	5.4308863	2.6528282
116	-16.709332	-12.2738285	-8.558297	-1.0692614	3.3490057	1.0292976	8.977709	6.326959	4.1111917	-0.9948467	-4.2402754	-8.369526	16.586334	18.95308	15.710562	6.6510363	14.469072	11.4958935	-11.367737	-1.9608517	1.4690702	-1.0404742	-7.221518	-10.725189	7.8069153	3.5362005	7.179529	-11.2842865	-7.282233	-5.736313	-2.9492388	-6.3092775	-4.7153435	-21.471012	-17.66044	-2.0567355	15.002825	10.4017105	7.4270144	-4.7815294	-4.8703213	-1.3842716	0.1797655	7.8631077	3.7190108	11.584881	11.985327	9.83539	-12.535997
117	-6.541432	-7.3049507	-2.3380706	-0.15646029	3.5539117	3.9852972	-9.541395	-8.028818	-7.221452	-7.3055024	-11.554264	-7.330798	-14.550802	-14.222202	-11.952154	-6.991272	-13.116716	-21.933157	-15.146096	-16.287903	-20.2145	9.480836	4.3457017	-2.15552	-6.2048345	-5.8915744	-6.6461296	-1.2030098	-4.808097	-6.793252	-13.210633	-11.967075	-11.641758	-8.975262	-9.405502	-8.616035	-0.22286332	-9.332128	-5.0660486	3.4101562	-3.0562022	-4.2028494	-6.72563	1.6667373	1.2584522	3.5653424	9.302162	8.724398	-7.2727814
118	-4.8219795	-6.0226064	-4.98917	-4.7457066	-4.145546	-6.9629154	-7.9384785	1.3118644	9.072786	8.982073	4.2122335	-4.753416	3.747898	0.10318178	-8.941479	11.992516	15.344967	13.452208	5.237294	-9.283417	-11.550953	7.2350035	5.5461407	11.040616	17.795128	22.039257	18.338413	5.7391086	5.39065	-0.71035004	5.9559593	11.63694	8.436541	7.4730372	2.4248834	3.1061234	-3.6985238	0.07449644	-10.817961	2.145354	3.1481264	3.3911893	-5.487776	-10.825846	-7.4459076	-5.938452	-9.505093	-9.888013	-16.347816
119	-8.253956	-8.184097	-5.0263824	-2.6025348	-4.365096	0.7897328	3.6454763	2.9973097	2.8840325	-4.3619394	-7.9713254	-10.564035	-0.9320556	-4.152792	-4.412006	-8.683676	-9.4736595	-5.5219774	-0.7538724	-6.3327336	-5.205759	2.8987448	3.0792952	2.2841089	-2.887931	2.0552464	6.0501175	-2.392037	0.3150673	5.667122	13.611292	15.707435	13.706177	-5.966522	-3.5545852	-6.889945	0.4180688	4.8635707	7.4155407	4.6233506	-0.4623633	-4.8772893	7.5658617	6.4047165	4.5336967	2.721976	5.651806	4.35466	-0.7624984
120	-1.0580814	-3.3486986	-9.1552725	-1.4594572	-4.694231	-8.908538	-5.7083197	-3.3026896	-6.761561	0.36138788	2.2629623	1.8494444	-10.794294	-2.2955534	2.1015463	-2.832859	-10.006504	-9.679742	6.2192073	1.4107027	-4.8393354	-16.51366	-16.431353	-15.311005	4.162027	9.67346	11.935535	-8.251472	-11.391026	-10.336377	-6.674406	-6.4807835	-2.251778	-8.130779	-13.678953	-16.70432	-2.263057	0.07618445	-1.1242003	-7.191721	-7.2617393	-4.0663247	4.1492515	-0.39256465	2.5629382	3.155404	4.783923	7.5480795	6.82036
121	7.312346	15.750324	11.10625	12.384232	9.278241	6.18554	10.956522	15.456828	12.699813	8.059299	11.42856	11.651923	-0.94861704	7.6130877	11.084995	-13.166116	-14.759568	-11.939469	-31.469872	-41.056923	-50.354877	-22.64888	-19.1111	-12.786897	4.5746317	-7.1117296	-14.155066	-14.076356	-18.690784	-15.424398	8.5376625	12.034954	7.6613708	12.983494	11.351465	-4.238098	-3.6244006	-7.7566557	-3.8511713	-22.914059	-27.1011	-20.743511	-17.262589	-16.825401	-25.700184	-10.33348	-19.286537	-20.03299	-14.083454
122	2.9549427	4.95092	-0.31800824	-0.6380739	2.3861246	-5.341637	-4.2707176	-6.829954	-9.940691	-9.195744	-8.729759	-15.687971	7.200615	7.447009	10.55982	-6.4477134	0.87153494	6.242793	18.879768	17.585052	13.235043	0.5463897	1.5534168	1.9350822	-3.0408988	-3.579627	-1.6453311	-4.429211	-2.2320106	1.6439213	-9.689659	-7.8483677	-5.16488	11.319159	16.953602	13.79266	4.7474365	7.1434627	9.473671	3.8459182	10.3637295	12.983915	-3.1244395	-4.4058948	-4.5865107	4.851941	5.3685327	0.47093344	11.771431
123	3.2476969	2.7259362	0.47610193	-4.540268	-1.2508693	1.3836814	7.6372805	4.8095875	10.4675665	7.060863	5.9396954	6.6740665	3.1487494	0.49398762	-5.916543	2.2519007	4.9348745	8.642119	-5.0922403	-5.7144647	-1.9472983	5.3821983	3.8492184	0.8268064	1.4197284	0.02555281	0.60948586	-6.645748	4.748391	6.6958923	15.715204	10.563275	2.266393	11.653006	9.119758	8.057376	-0.44397035	-9.437872	-9.494324	7.425312	1.6026099	-2.1676965	18.419273	18.91587	5.485336	8.584208	6.9828644	8.418714	13.39768
124	-19.982334	-16.919085	-14.887569	4.6902056	6.0627117	-3.7046552	0.7185961	3.2502851	-0.81633365	-13.038593	-17.539497	-20.584866	-0.69109094	0.14719588	0.1919376	-5.5624084	-3.467256	-1.7692835	5.1855326	7.1095634	8.857328	-9.731101	-2.0455701	-0.6667037	6.1778965	5.4346013	4.640952	-8.942352	-2.4990578	0.12848747	-11.194035	-16.82859	-8.452988	-8.296974	-4.840474	-1.3299165	-7.9942374	-11.25024	-7.649293	6.371375	3.4992194	9.0788555	-8.332587	-13.275881	-15.163976	3.2505088	1.6380222	-0.9841155	4.584601
125	2.6048212	-0.7468239	-6.137665	-1.0598276	1.0883586	1.639955	1.4034841	-1.3105274	1.5321647	-1.3902404	4.0142226	0.55800307	8.336676	4.094472	8.560286	-10.555131	-8.487955	-5.9632444	-24.597492	-14.5420065	-5.6476364	-12.803127	-9.974882	-8.165993	8.619879	1.8036085	-3.6286821	-0.23771411	-0.06663066	2.6972587	9.9872	9.066142	9.027913	-8.317406	-8.048059	-2.9973714	22.903767	18.800446	14.069328	6.239241	3.8824468	3.8252294	-0.54131716	-2.7664275	-2.3106558	-0.87795424	-0.34950078	3.0417352	-6.8835506
126	-5.3426085	-6.2491245	-5.04852	11.394503	6.945815	8.80831	2.8271813	4.097373	2.161673	1.862951	0.2803517	5.808607	5.1864796	1.1327908	4.5106087	-4.4912024	-2.9723449	-7.101572	-25.596119	-10.3908615	0.6983838	0.31119448	-4.168541	3.561839	-1.1123786	-0.62063575	3.7457523	-8.2082615	-0.2626494	-1.136164	0.5001056	-1.7271248	-0.47166306	-8.112198	-8.096927	-12.674348	-9.958061	-8.535101	-7.143985	5.7722607	6.3027005	0.3948549	6.036221	9.723665	9.968306	-5.6276226	-2.7592685	-0.29789567	-3.2395945
127	-0.06967133	-2.2802334	0.76742554	-4.4486065	-10.920269	-11.3195095	-11.8760605	-16.485683	-18.032679	-8.677749	-8.01301	-9.999495	-9.554876	-12.834898	-19.939047	-15.2622385	-20.119991	-20.896397	-13.782879	-6.745335	1.6396477	-8.044619	-8.181264	-11.354316	7.07053	8.95408	6.726757	-4.5755825	-6.7270346	-3.6478438	-9.957699	-10.690427	-7.982321	-2.5833173	-4.158482	-6.1785626	1.9795294	2.959179	-2.965846	-7.3530645	-1.8894792	-0.76150215	-0.0609456	-3.1487205	-4.1575165	-10.228498	-9.548983	-10.754631	-1.6779132
128	-15.125324	-11.651773	-7.3145547	-12.4643345	-16.257397	-14.075075	-3.1189654	-7.3659544	-10.251474	-19.578476	-16.046833	-12.13211	-17.15942	-17.302626	-15.35759	-14.789492	-15.739679	-10.723127	-6.678644	-10.164036	-9.719507	-13.521927	-14.35716	-17.17706	-4.662197	-8.134509	-9.30485	-14.040148	-8.207277	-5.8579483	-12.802294	-12.717422	-15.745424	-3.4663062	-6.3879523	-5.7977047	-0.7710173	-1.4401802	0.42033213	-6.9279327	-1.827728	-0.9890335	-3.986474	-5.0291615	-5.0198164	-8.181288	-13.147177	-11.178574	-10.683519
129	-4.7055464	-7.3271585	0.8493779	2.2488306	4.661525	9.700304	3.2148633	8.414379	9.050463	14.211733	11.685261	8.444916	14.150534	11.010859	7.1401424	7.5177817	6.4687767	8.195417	8.135311	11.48885	10.444319	-7.2313895	-6.1510487	-2.9254384	2.3308144	-2.762939	-6.368201	-5.534234	-5.6857886	-0.28879562	-3.846623	1.8364536	-0.63763154	-6.042306	-4.900484	3.3326948	-0.8365572	-8.5864315	-7.2704754	-7.341846	-9.600779	-5.271556	-18.112123	-4.9771476	-6.408726	9.703936	9.103243	5.5483313	-13.018898
130	6.675011	9.324692	5.235485	6.5107107	2.8968651	8.235817	0.121390745	4.2708993	7.8929834	8.340031	4.0981593	2.671146	2.5086594	2.0413477	-2.7359016	0.4548741	-4.1525154	0.70472395	16.624578	17.589848	13.6442	7.284568	4.315379	3.2265823	-5.061248	-1.2242684	-1.569371	12.464157	9.656307	9.099447	9.311249	8.777344	11.972369	12.508129	15.754807	13.585825	5.3454447	11.755666	7.787527	8.8922825	14.423023	19.97356	5.154029	9.0507965	15.963932	3.6051762	1.0375551	1.9004955	0.22309485
131	3.123982	5.9781427	8.915576	-5.260004	-1.546486	-1.5917997	0.64752257	-1.8364116	-0.4981742	-2.4352293	-5.4827833	-7.817279	-0.05875857	-3.8328862	-5.2983294	3.6460986	11.578133	10.541851	13.605194	15.356432	13.7993965	5.856845	5.8425865	2.7412238	-6.705186	-1.4664004	0.020635962	-14.435558	-8.624858	1.262255	14.747577	13.198236	11.378487	-3.1727192	0.7484044	3.42132	5.493781	8.441891	5.006002	15.262364	10.958484	10.215738	7.604127	13.724916	5.911048	7.9791803	2.9651985	-7.360591	-0.22399771
133	-19.320002	-21.420914	-17.4588	-13.652942	-14.842405	-13.186315	-13.507608	-17.415062	-15.772922	-14.142677	-17.461664	-14.354731	-9.591965	-11.6071	-11.843465	-14.072456	-10.348534	-13.966813	-14.897151	-9.582302	-3.1024497	-7.6952767	-4.952523	-2.8125176	-11.316965	-7.7019844	-3.8052874	4.7657204	-1.6383566	-1.4665829	-0.8706376	-9.839931	-9.853489	-10.807949	-7.268915	-12.154095	4.410281	-4.7499046	-10.298031	1.2998121	0.1492576	-2.5560608	-9.830855	-5.9040685	-3.2568572	-6.76573	-2.6973505	-3.3560548	-2.0957868
134	19.561039	14.638624	6.678723	-2.8537967	-3.1422062	-2.2622123	-0.7396821	-1.3498921	3.627962	2.9841256	-1.5680503	-4.148113	6.137508	6.2742586	6.1291914	8.388891	4.287199	7.492553	-6.524532	-3.0912259	-5.6446953	-0.8905312	-4.922723	-8.0928335	-0.60919785	-3.8298647	-1.4895093	2.372757	5.7995024	6.443742	16.876507	9.113602	7.213562	1.5420904	4.333441	6.5543284	16.18751	8.850528	5.310074	11.076681	16.970924	17.249033	11.121821	11.21678	7.5162106	16.623253	16.347261	11.480892	1.8493847
135	-5.1505876	-5.3784375	-3.2684119	6.619713	10.6017475	6.1065736	9.404579	7.5873995	0.2178264	5.936989	4.39653	-1.5622845	-6.142999	-5.213375	-2.6965828	-10.4282675	-9.664532	-14.903784	14.024923	7.9277062	-1.6128904	-13.543484	-17.243248	-15.235594	2.8019145	-0.3346727	0.07504296	-12.633896	-14.249027	-11.52919	2.8770366	1.7483428	-1.7262504	18.056568	16.076954	12.874289	-11.502833	-7.841979	-3.4286528	8.021938	-5.918951	-12.717808	-8.785175	-6.8247733	-18.41101	-3.099803	-0.2010378	4.6936207	-1.593498
136	-1.0312464	-10.806923	-6.401765	-6.51509	-8.917707	-1.7402056	-6.1089697	-14.045056	-12.567512	-18.285122	-17.081226	-12.645727	-9.476185	-8.190046	-12.604134	4.0891023	0.91795826	-0.5010246	1.2244909	8.824165	8.395536	13.201881	11.210812	-3.8072536	-6.0870748	-4.8965087	-3.6721709	-6.508317	-3.1880891	5.7330647	-9.677111	-10.903246	-3.8915243	-1.9017845	2.294733	2.3523848	4.883773	-0.89935595	-1.2253323	-2.4789002	-1.3094077	0.7219366	-5.0386615	-2.0312216	-0.48807016	4.321887	7.510004	6.7470703	3.2566373
137	3.114678	1.1457539	2.2776768	4.262354	1.3261508	-2.3751287	-15.493817	-11.155109	-7.297947	-0.2646641	3.8256392	-1.1390432	-6.2005377	1.4436021	-2.087908	-8.353176	-8.710011	-13.417379	-3.1796403	-1.0240548	2.9544106	12.977915	12.169382	2.3090515	-5.0231476	-2.666945	-3.9138906	9.433184	7.053816	8.921022	-10.23143	-3.0133264	-0.2462112	1.6059108	0.92084885	-0.06859401	-6.5336695	-6.640136	-6.694283	-2.1099343	3.063022	10.667015	-0.93058425	0.16327155	-1.0631639	6.9671288	4.7395315	0.43319726	-2.5183809
138	1.9692013	-0.8404191	-0.99108744	0.17054206	-4.7047935	-3.1520257	-10.016172	-8.178493	-4.5814204	-0.15424986	2.7965102	2.4406073	-3.6729195	-4.685499	-2.9108691	-9.320557	-8.197121	-8.026451	-1.2882073	-1.2915145	-5.895682	-12.165042	-10.527794	-7.9205003	-20.251755	-13.793432	-12.500959	-18.371246	-15.111521	-11.241232	-7.96936	-9.564743	-8.528849	-13.878767	-14.341223	-14.282577	-13.728973	-12.538587	-8.25754	-12.679235	-13.230332	-5.8747277	0.7886952	-4.5071583	-12.105167	6.4149017	6.951226	4.4100485	3.1434145
140	-8.920139	-13.212002	-12.790298	3.7371392	3.4653308	-0.009483486	-0.2562435	1.4517931	0.18463664	-3.758174	-3.2926078	-4.5997553	2.5148482	3.970595	-2.0800147	-0.113167286	3.652193	3.5453968	-1.935941	-4.6292706	-10.265141	-7.0559816	-9.041311	-9.508238	-7.4043703	-5.1412516	0.7377575	4.893034	5.5225973	2.400021	1.5732176	2.9172401	2.9345226	-0.10579437	-2.0125015	-0.12953079	3.5219808	2.4046152	-0.6870514	-6.4922166	-2.078789	-1.0849687	0.701198	-4.245157	-6.0872188	-8.467396	-14.328393	-9.679734	9.656578
142	-22.763975	-13.360796	-7.989291	-1.4589889	-4.185263	-5.1495085	-8.087764	-11.577274	-13.832453	-5.581155	-11.363599	-10.005104	1.3993287	-2.3818178	-4.6246805	-5.673238	-7.2659926	-10.940311	-11.091615	-12.616492	-6.0165815	-11.620516	-17.237186	-18.288914	3.6028094	-6.619919	-9.349033	-15.74035	-20.360939	-24.414246	-3.7609773	-7.0225034	-6.557861	-6.1727343	-17.093367	-14.4918	-21.003119	-22.801218	-19.13464	-11.207712	-13.901867	-13.670799	-14.045713	-19.191875	-15.879328	-5.353397	-12.432404	-3.9347615	-11.570475
143	-4.8652563	-8.299842	-5.968354	-8.57424	-5.919626	-3.7752583	8.218594	4.539407	-1.5119221	-5.3584943	-2.9170547	-2.6014295	5.3785424	2.4171531	8.963331	-4.8950334	-5.2884808	-4.8351116	-5.4887033	-8.663521	-7.888278	-2.1024933	-6.1437035	-4.4346137	-7.5363445	-9.231473	-10.56626	1.546281	-0.9093598	1.383918	-8.081065	-9.4399185	-12.775985	0.7101123	4.3787937	9.879212	-11.008131	-9.68852	-3.5870123	-2.3600938	-1.8550782	7.4658804	-3.697869	-5.329172	-1.1772685	-12.771356	-11.112938	-10.470819	-11.11654
144	4.187666	5.3274565	3.1833224	-11.912399	-2.4049294	0.28132755	-8.994477	-10.616243	-4.849115	0.012214303	0.29785216	-3.4928918	-7.710169	-12.39101	-19.552097	-8.853834	-5.447189	-4.419542	-18.56374	-5.502515	-0.81974465	1.0903649	5.2398186	0.44153386	0.26818284	-1.0022922	2.6128287	-1.4432092	4.974044	15.601469	-2.6622856	-5.7844315	-7.2074695	3.4940882	5.72697	7.7280617	-10.220651	-8.661316	-0.06798029	8.040436	6.2353606	3.8418999	4.242516	-0.6614226	-5.8502283	1.1373414	-0.17837846	5.763113	4.064557
145	-18.201944	-21.805794	-17.801441	-16.193102	-19.894012	-22.843128	-23.356089	-25.991388	-26.436893	-0.99435496	2.1346536	-4.3336396	-1.8304293	-3.2009368	-3.3379543	0.050712943	-3.9053242	-2.2433462	2.5162694	-4.6940413	-6.8641205	-11.493406	-11.247139	-13.081901	-7.215358	-15.149305	-20.14067	-17.21709	-14.840229	-12.137605	-7.0845566	-10.934218	-8.216275	-5.27241	-9.526812	-8.409037	-21.225367	-13.996641	-5.9017525	-10.450683	-13.917142	-10.45479	-2.5393057	2.5197473	5.526538	4.816402	-0.77537143	-2.0623648	1.0254029
146	-5.9366913	-10.990714	-12.878212	-5.552702	-5.700286	-3.284146	-8.437998	-8.360989	-9.308592	-3.872743	-1.6838858	2.139069	-6.8914843	-6.447873	-8.547235	-13.591246	-12.977083	-8.4329605	-0.7465863	-5.778827	-5.1677256	-9.518244	-10.689357	-9.63607	-7.0882015	-8.474676	-9.91311	-0.43565488	-4.508271	0.71155024	-9.7554035	-10.798235	-9.845881	-15.110241	-10.588839	-5.990364	-13.302784	-12.22833	-9.3450775	-1.7622504	-3.730811	-1.637611	-3.7132823	-7.850204	-1.449931	0.74117005	-5.408373	-9.962903	-9.989054
148	-11.836372	-11.733834	-1.952385	-10.201791	-8.631966	-9.255484	-15.578623	-18.914501	-18.301495	-2.408914	-7.6511755	-14.246531	-4.350695	-11.911002	-7.473933	-3.0437176	-8.059024	-7.443717	9.31365	2.6727328	-1.7370276	-9.452689	-10.086986	-0.75084877	-36.036835	-30.37742	-24.685211	-16.725277	-20.544445	-21.69394	-22.092735	-30.623434	-22.59093	-12.285353	-16.334543	-21.45345	-6.2735047	-11.959756	-12.242227	-16.409395	-12.297106	-6.5373287	-6.9795237	-6.414809	1.5314837	-16.051851	-16.103455	-13.317947	6.50167
149	-9.124089	-5.1667266	-0.85619074	-5.9504695	-2.2746236	0.05674535	-1.2830139	-0.8310695	-2.6406937	4.2798424	9.4265785	4.7986646	-4.8905525	-0.016772658	-3.6349604	-0.37146926	-6.2660418	-9.605648	4.7629104	3.3948965	-1.477251	13.595413	10.139141	7.6097984	7.9080367	10.946419	11.61692	-0.51192933	-2.318939	-2.5530674	10.067469	12.504173	14.024904	-0.04462543	5.2886276	3.6948133	5.5335884	6.081748	3.2140455	-3.9611657	-1.8720422	0.7199172	-3.2774324	-5.9290714	-12.022476	-8.3268585	-5.979803	-2.347273	-6.8369102
150	8.015936	9.457416	9.343006	-1.0197364	3.5299497	4.989854	11.542398	13.025169	16.15017	6.6717596	10.825518	3.0350335	3.1237333	5.278054	10.319229	-3.540031	2.069638	7.4658976	-5.322303	-3.2154922	-0.4389404	-8.596501	-5.4271994	-3.6204123	-4.2478056	-1.0492753	0.31734043	-2.069106	-0.023212194	-5.54105	-10.424822	-7.8236513	-8.3805895	-1.0291121	-4.799762	-3.6921082	-8.353906	-7.9930162	-8.03081	0.74251306	-2.2818413	-5.4375486	-5.0720024	-0.769263	3.5423136	3.0448837	6.0642853	10.426939	-10.537573
151	-8.082783	-15.778034	-17.181438	-0.99760556	-2.9634387	-1.162905	-10.539852	-7.448124	-2.759959	1.093196	-4.8275266	-13.84887	-11.897148	-18.587437	-22.903732	-8.140892	-9.507826	-9.057212	-0.68818104	-5.39067	-1.8591504	-9.087701	-5.4701557	4.303561	12.0813675	3.3722303	-2.0874221	-6.106424	-5.303621	-3.3618824	-13.159413	-14.468227	-9.307533	-12.800049	-13.337431	-5.625601	-5.667598	-5.8563027	-2.5605564	-7.633087	-3.2466266	3.5809808	-7.0086575	-11.354015	-7.033387	-10.209693	-11.928208	-12.542204	-7.9893026
152	7.148462	1.307049	-2.8920064	-4.546841	-11.396499	-5.2228327	-3.8487835	-11.370543	-8.426269	-11.023709	-5.6136065	0.072594	-3.6299894	-11.814313	-12.851429	-7.6867304	-4.8443794	-11.072006	-4.3768873	-3.296951	0.46589088	2.8970265	2.7402833	3.1110792	0.36716568	-1.9104676	4.1379147	0.1920732	-3.0198252	-8.301509	-12.989519	-12.866446	-6.8926516	-14.561197	-14.134409	-12.456371	-17.984509	-25.132704	-20.579754	-0.847008	-1.7582529	-3.223455	-12.170181	-15.775226	-11.736465	1.214896	4.6910405	-4.687004	2.783719
153	-2.2212808	-9.915388	-7.7896185	-7.333572	0.1825068	3.372185	5.356189	2.616857	-0.105737686	2.3898573	-4.0990853	-2.1555438	-3.6708956	-7.569846	-10.861706	-10.096657	-11.51585	-13.196051	-4.1333036	-8.041486	-5.988282	-3.2877307	-4.621613	0.7675199	-5.6412954	-3.0687542	5.338995	-6.6276298	-6.328945	-4.969735	0.43066344	-4.5423584	-8.156281	5.606202	5.986785	3.571886	4.940731	2.6941342	-0.775608	-1.8587632	-3.612359	-4.4340305	-13.102783	-8.998714	-6.6402063	-12.542266	-12.107646	-12.929831	-5.9923744
154	-1.4966936	1.5917482	4.584961	-9.551785	-10.642769	-3.3153474	5.9019547	-1.6363676	-7.736271	3.7047281	-2.113491	-3.7578695	-26.879187	-22.919262	-18.828278	-16.678778	-18.600224	-18.744188	-6.759531	-9.408289	-4.363057	17.800068	17.557549	15.497938	0.95829344	-0.21332377	1.4702618	-2.4348125	-8.660071	-10.588155	-7.9806223	-3.8391514	-0.54917866	12.418661	13.242802	23.527523	-13.017948	-12.876544	-6.8733587	9.995083	16.22688	20.188904	11.315804	11.674139	16.649584	-20.107357	-14.226404	-11.928602	-0.6103084
155	-2.4582067	10.172791	14.066411	-6.331482	-10.4047365	-16.104391	19.357735	22.226189	19.788414	15.403356	18.4539	23.435701	5.4536295	9.1813545	3.3409638	-3.4603446	-4.3292713	-7.8457603	0.6816908	0.6295373	-2.0462792	6.177939	14.013771	17.686127	18.036839	13.13393	6.653988	-1.7427061	1.5915316	0.8257897	-14.163988	-15.085332	-11.771959	-0.10016287	-4.544382	-6.2733345	-0.64423436	6.066959	5.851755	23.528309	18.707306	7.2209797	8.751902	10.919952	12.839234	-9.195069	-8.262105	-1.8709433	-6.3373404
156	-3.286719	-3.2516623	-11.438212	-16.278877	-18.916191	-15.45746	-15.107225	-8.451617	-8.468613	-0.9958804	0.3407027	0.2726758	-15.867881	-11.89127	-2.9002545	-21.618996	-12.742509	-13.377407	-15.2734785	-14.671857	-10.675616	12.040993	0.9465108	-12.974321	-4.4209156	-6.7899985	-6.0699286	-16.296852	-14.0739	-13.147453	6.528664	4.324398	1.5039804	-3.162863	-3.3801556	2.2041833	-19.381466	-20.244164	-11.122389	13.281422	14.330814	7.3931694	7.016078	6.396514	0.23932919	19.760681	19.912687	27.12384	5.8413973
157	17.59869	10.786036	0.52790713	-8.925811	-17.720142	-16.265621	-12.792227	-15.624977	-17.410187	1.2783169	1.6141653	7.5121517	-4.24701	-6.759321	-11.1488085	-16.435034	-22.00665	-12.022044	-5.0053263	-1.3144344	5.309123	-3.2314718	-8.924865	-13.857314	-15.818885	-14.745205	-12.438353	4.3831	-0.36054727	0.5501336	5.1426277	1.324671	4.2661057	-4.9456306	-11.671041	-11.665576	-12.028891	-11.095265	-3.11031	-7.775079	-8.9064	-9.458031	-14.889335	-13.89151	-16.059008	-23.877026	-21.952751	-18.824274	-11.909606
158	6.1467	2.6894093	13.203215	4.3990097	6.324574	6.551838	-9.910128	-9.997527	-4.288436	-9.106345	-15.74383	-13.467978	-8.268595	-8.925377	-6.357156	1.1572309	-1.5672405	-2.8813286	5.5905704	4.515628	4.7109804	2.7308447	-1.6697667	-2.7585049	-5.6412916	-4.26216	-3.3635674	-3.826673	2.6679232	7.3477926	-1.4837174	-4.1264715	-5.815873	-1.2339569	5.1008263	5.9502745	-6.5402594	-9.9038315	-6.508527	-3.7631674	-8.058956	-9.8244705	4.7541194	1.2111259	1.1912602	0.24620908	-4.5010824	-10.170361	-14.126734
159	-7.1921854	-1.3105848	0.6506484	-0.88793445	4.084943	7.200092	-4.738529	2.0241117	3.8639286	-3.2465596	-2.392478	2.296803	1.3017411	1.94023	-1.2458725	6.48899	8.418174	10.320848	-2.707471	-3.8709583	0.6225077	-4.68445	-8.595158	-7.529701	-2.4136174	-5.398691	-2.96983	-4.837146	-1.2001191	0.9421183	-1.3565254	-5.629938	-4.895404	-9.574873	-9.929482	-6.906888	-3.9273975	-4.467149	-4.4206777	-2.9444718	-3.2439852	-4.4892917	-2.6949368	0.3847968	3.916747	-2.686077	-1.6354678	-0.5300999	-2.6158967
160	-5.8727264	-4.7067513	-10.674147	3.3715382	-1.9907548	-1.498297	3.3194785	9.154211	5.641921	8.890736	3.1452196	-6.418554	0.23792982	5.425191	3.6826763	-2.7572846	-3.1089177	-3.786293	1.5091841	-0.18753135	-0.47048044	-7.4054832	-0.9553647	-6.189123	-2.3996294	-4.267528	-0.002551407	-4.854977	-6.6325035	-12.216368	-3.300374	0.22674799	-4.537718	1.6778795	1.6593647	0.16438869	8.678193	5.606731	3.2713861	12.840572	4.7458014	-7.489015	3.5555701	8.240952	8.370295	-2.6853812	-4.8052588	-1.0711527	-10.643406
161	-3.6989105	-8.632956	-14.359228	-0.5638522	2.01234	7.7135553	-7.7788224	-7.5409193	-8.052544	-0.9717746	-0.9299997	-6.8205414	-6.63816	-4.2554746	-7.075607	-6.2737737	-4.355975	-2.9347663	4.4546204	3.5120976	-1.7249013	2.8905141	0.7024497	-3.7345417	-6.2912016	-6.9666066	-6.177137	-10.497832	-5.105484	3.3933718	-8.179928	-7.745438	-5.768667	6.309602	4.0313177	3.7955992	-4.2685595	-6.192482	-7.7887793	0.08885172	-3.212214	-6.313929	-8.220896	-4.0923758	-5.403389	-7.5031357	-2.816957	-4.092828	-5.121583
162	-1.4443557	-4.1113853	-1.5255761	-7.6070848	-9.135049	-15.418182	-11.437157	-15.054963	-13.343734	0.22316015	-5.1657877	-4.9388733	0.0688068	-5.718669	-5.6658053	0.3852068	-1.4985522	2.2157447	6.9615164	3.562854	6.56826	-15.632537	-16.217022	-6.798605	-7.3169527	-8.594795	-6.876187	-11.158298	-13.751766	-9.940402	-0.4660451	-5.860544	-7.3136883	-6.147382	-6.680649	-7.489707	-9.554688	-8.920548	-4.415433	6.948758	3.7560399	5.7001514	-6.968026	-9.144959	-10.239872	-1.5528164	-6.9976573	1.1054949	-7.2406096
163	-0.76591337	-0.43344006	2.529994	18.455006	12.914433	4.438423	3.2866116	-0.48597187	2.5882978	7.904795	6.14845	8.370953	-7.4924507	-1.4598956	6.000711	-11.611812	-14.465609	-17.516357	-1.91293	-2.5273712	-1.6209519	0.5255398	3.2403705	-1.4206164	4.1939564	6.354423	5.746792	9.980595	12.25371	11.027044	-8.631277	-13.268403	-10.117556	8.129567	1.7388821	-1.697031	-7.254102	-9.134068	-6.4057274	-4.4569187	-0.8896637	1.2918674	3.6432328	5.446422	3.7108402	7.2454453	2.7439814	-4.4590764	6.1216726
164	11.537231	22.090607	17.546766	24.476454	22.997322	8.933773	7.594528	16.469017	15.244953	25.308962	27.320763	22.258146	19.207836	21.649471	9.733242	21.384071	22.58531	21.672256	26.909214	24.485966	20.386623	22.123875	19.39759	13.274792	9.159689	16.97586	26.919788	14.587754	27.669014	26.011547	22.34182	27.0822	24.569025	15.498699	18.831257	8.277973	28.039883	35.333244	34.599586	18.250593	19.961678	11.314014	29.873505	27.658588	22.42473	8.750743	11.951202	3.280912	5.767672
166	10.987957	11.372671	7.5289717	11.06955	12.14749	16.626194	17.53963	13.489959	10.678279	14.101916	19.434944	13.663322	12.805354	11.868146	6.365204	2.2657394	3.2230947	7.0883164	-5.5042534	-3.9331172	0.44193232	10.703042	1.1984082	1.9283915	7.4538984	8.218897	9.499491	5.709604	4.0529366	3.794712	4.758398	4.5407734	2.2164328	-4.0136595	-0.81469727	5.986562	-6.312037	-3.0264359	-1.840928	8.975765	3.8377476	-7.5263605	7.451467	10.913713	16.702541	9.458021	9.585571	8.25565	15.573271
167	-14.879454	-10.595361	-5.9881487	-8.795099	-14.51613	-15.241382	-1.6406887	-3.8264422	1.3972962	-2.9792824	-5.1935487	-4.259226	-23.21679	-20.253475	-15.532452	-7.971692	-6.4008837	-2.4893918	-0.9304484	-0.71108246	-8.022127	-2.769578	-6.472719	-15.195492	-15.173616	-15.728949	-20.437489	-13.978514	-8.760631	-3.1871924	-11.333557	-14.147709	-10.497714	-7.498522	-7.5836363	-0.883673	-1.5388185	-1.4565	1.9192464	-6.9474893	-11.078355	-16.33917	-7.651353	-7.907611	-13.32403	-14.153036	-21.8906	-24.912643	-3.6494145
168	-0.031898886	-1.1228044	2.3102357	-0.97466683	1.241693	2.9330971	3.431867	3.2897058	2.0582392	0.38608962	0.80410695	-2.2455764	-4.8614364	-6.255351	-11.017	14.901631	10.575762	4.5140963	-9.593051	-9.524096	-7.540434	-1.1360434	-6.156684	-4.995805	-11.65213	-8.226463	-7.234365	-10.038696	-6.200626	0.5051413	-0.4503494	-0.6702709	0.23028779	-8.486734	-8.09901	-9.638857	-1.6507742	-1.5884318	-1.519498	-2.6499891	-8.232822	-8.5070715	-11.096468	-11.353492	-11.159306	-2.078997	0.38357377	5.506504	-0.15461327
169	-1.8613048	3.439705	-0.507308	-9.39876	-1.2867444	0.07958633	5.8711276	3.408236	1.25369	-2.346024	-1.1549504	1.7227693	0.90275323	2.297488	5.860365	-4.459617	-6.323179	-1.0401952	4.0051756	-0.65778553	-6.127681	6.668896	4.8451843	3.3889081	4.7817445	2.7359347	6.5448456	5.1673336	6.176798	4.6374426	-2.874896	1.2452679	-1.2377404	2.1094348	0.9014119	7.897232	-1.6450088	-4.6328206	-5.6755805	6.8054695	6.8851595	6.656602	15.583372	12.236861	7.271523	8.729919	9.105172	6.389738	8.3243475
170	-10.318264	-6.316894	-0.7104689	-4.2379656	-10.627476	-11.721905	-8.732574	-6.745782	-3.6872687	-0.67250353	-0.4627748	-2.272098	-8.418398	-14.91303	-13.246611	-2.3617702	-0.76900774	-1.6717968	-4.059467	-6.7632513	-9.8985195	3.115837	1.1501468	0.47707307	-4.700588	-6.405367	-5.502438	-9.417669	-6.5269947	-9.645537	-8.173165	-5.703885	-6.7793884	-6.2332067	-14.284727	-10.821407	-9.240207	-11.578854	-6.569652	-9.392716	-10.079788	-5.2283688	-6.38454	0.081306696	3.2142158	-4.395949	-6.008247	-7.0306497	-9.94478
171	-6.13616	-9.944258	-3.5373209	-2.0895395	-3.467432	0.77453	11.052945	6.7623024	9.140631	-1.1578435	-7.0269094	-5.84319	-6.6983366	-6.804576	-2.2941508	-0.36028463	-2.4305832	-0.71394783	-6.9487047	-9.857405	-9.853249	-2.9902487	-4.874194	-2.3677282	-10.756317	-10.40419	-5.8586473	-6.4225316	-7.02314	-7.6934443	-14.756834	-14.126953	-12.594223	-9.037918	-8.922079	-8.414598	-17.444893	-17.58976	-13.682633	-2.641888	-4.449092	-6.3118706	-13.097841	-11.183903	-8.32846	-5.7076025	-8.161358	-7.817773	-8.438152
172	-6.514888	-3.1869292	4.206785	-2.693033	-0.9449993	4.8754816	0.078195795	-1.8925748	-2.7589183	-4.1769633	-5.595126	-11.542852	1.5235778	2.8608031	2.842157	8.839828	4.761869	7.4388733	4.5819573	2.6411014	7.619301	0.17072487	4.21943	6.437694	3.571296	1.7827115	-4.5051427	6.1064434	1.9113253	-1.288187	2.8485847	4.964692	6.007662	-2.3462448	0.75490224	-1.1567503	-6.428515	2.9660559	8.961662	-5.99028	-1.4740496	-8.607765	4.216213	2.662322	-0.6691195	-6.1793666	-5.5211782	-5.415465	-2.3217528
173	-10.075813	-15.678852	-13.649908	-3.1292102	-7.44911	-7.6364365	-3.5496652	-9.545446	-16.903526	-14.506628	-10.3210125	-7.4187155	-27.383522	-16.843952	-12.835033	-27.695763	-16.497961	-12.26841	-17.813465	-17.864212	-17.376823	-13.39362	-13.178993	-12.94911	-13.4367485	-9.738787	-9.141724	-18.823256	-13.391693	-12.723783	-21.81016	-14.642036	-10.50132	-14.86018	-15.44829	-6.138845	-16.666727	-16.061771	-18.727936	-12.72994	-13.715559	-14.277119	-11.596999	-11.431475	-9.947929	-17.758732	-16.129772	-15.79067	-11.136154
174	1.1845392	-2.6462903	0.009287477	2.4060998	-2.8586829	-4.462384	0.26074362	-5.039059	-2.3182495	2.4934492	-2.7469122	-3.9344544	8.045992	7.3229365	5.674028	1.8869631	3.1308985	-3.0521593	-0.12160587	-1.9313278	2.546369	6.2589664	5.61094	3.7878206	-0.39470148	-0.30038142	4.1126423	7.7381516	9.571598	9.044565	10.021296	11.169237	8.463345	6.5569897	3.597431	1.0098861	5.957119	4.6618185	9.828591	6.4874983	9.564655	14.735088	6.581731	8.115592	10.729413	-3.016675	-1.9332211	-0.32085955	11.9904
175	-26.558601	-21.650085	-17.668606	-6.806162	-7.824895	-11.307301	-22.310299	-20.575886	-15.913012	-3.5918717	-3.0503864	-7.6547527	-1.280986	-2.5185292	-4.095797	-1.6511995	-6.000392	-4.6922207	-7.9965425	-3.3713834	-2.685117	2.7009437	-3.091791	-10.011015	-7.0094805	-5.600546	-10.046128	-8.000815	-5.4894667	-9.755259	2.6703665	0.7483587	-8.331668	4.992657	9.683566	13.260788	21.89591	19.36046	18.263182	19.64679	20.131441	19.58952	21.770153	23.36322	22.927883	4.5698977	2.5625272	5.982893	-5.0994487
176	-4.1019163	-1.5179088	-1.9894922	-0.5062972	-3.5641007	-9.20046	-1.7388017	-4.5006895	-8.1299095	-2.8094182	-1.278292	-0.7503346	0.012532592	-4.3317413	-6.714015	-4.179788	-2.7420082	-1.9241688	-12.470644	-10.063036	-9.473179	-9.451893	-6.918132	-9.3575	-5.1054306	-7.181822	-8.656563	-11.056104	-10.943617	-11.723938	-15.288696	-13.596266	-16.784122	-1.593591	-3.192362	0.002542675	-3.3698745	-3.2234445	0.7355116	-0.0706557	-4.5522447	-3.7815619	-5.845234	-2.8301847	1.4488828	-5.9135885	-7.2815723	-5.158519	-3.6795573
177	3.8015084	1.087508	1.8293757	0.32276073	-4.7593155	-3.5868192	4.1739645	-2.6118648	-4.1782684	-4.8519654	-2.1113846	0.73098207	-6.1628494	-0.659369	-2.0943193	3.0523388	0.20641458	-1.8493006	0.59416234	-3.6656156	-0.40461746	-5.854686	-13.788909	-16.526262	-20.98278	-19.829332	-15.412562	-0.07605407	-9.027119	-7.885148	-4.171758	-7.970848	-5.8138456	-16.396576	-21.219906	-16.349756	-8.571467	-10.668632	-10.041729	-10.976091	-12.80424	-11.513224	1.3396555	-9.823858	-10.98609	6.9424295	-8.127893	-9.865076	-5.557391
178	3.2674043	-9.321558	-13.362429	-13.83012	-15.4490185	-12.066158	-17.18861	-13.71195	-8.96675	-11.109917	-8.39097	-4.0498066	-9.125057	-10.356607	-4.3395624	0.8215213	-9.97183	-23.789059	4.843842	-0.046735585	-4.0166063	5.2886047	-6.3759465	-5.221523	-20.550327	-17.645725	-16.035593	-14.091888	-14.086576	-10.888872	-13.232809	-22.117622	-15.044575	-9.06237	-12.339149	-10.448753	-20.905289	-21.70815	-21.804966	-14.652538	-14.276383	-3.4588552	-14.2923355	-19.266724	-14.951902	-6.7464895	-7.021409	-2.8038857	-18.832142
179	-23.007687	-18.016232	-14.394775	-6.6358542	-4.014763	-4.5805664	0.35675955	-0.2597868	-3.5636628	-0.65744996	2.52991	5.20621	-9.17037	-7.975418	-5.505426	-14.930319	-12.568507	-11.4383955	-13.489	-13.452604	-11.351383	-11.188882	-6.431083	0.10082978	-3.9813023	-11.700249	-16.791046	-16.950981	-12.046087	-11.671747	-4.828828	-5.711504	-5.3120804	-10.46043	-8.626961	-5.4434195	-4.4001513	-5.4116883	-7.355377	-0.006992757	-10.240503	-11.1387825	-4.15364	-4.7216625	-2.332109	1.5114601	-8.391056	-7.0032654	-5.3205576
180	-1.6837778	1.5055988	2.2628798	8.521451	15.131529	16.670862	-10.78523	-3.3737168	3.891255	-13.060672	-6.766039	-3.3685071	-4.045889	-3.5228271	-8.430096	14.689045	13.669555	9.805022	13.172201	15.7740135	10.495003	3.2369103	0.9743286	-2.0418024	7.1688166	3.3379443	3.9668233	-6.394576	-2.290361	-0.17351976	0.5886848	-0.94348156	-7.2662253	-1.1430788	-3.4760633	-5.845644	-5.6769667	-4.834246	-6.3910656	-0.29743564	-1.6490494	2.8934464	-7.518912	-10.0245285	-5.4002504	-13.6132145	-12.012434	-10.661806	-6.39798
181	-9.815179	-3.018865	-4.8786516	1.3663614	0.5242617	-0.8902843	3.8162413	0.6153645	3.0662217	-0.51708955	5.0095844	2.9007635	3.6575658	4.2529097	8.612938	2.002479	-1.1467576	3.0321984	-2.2906194	2.1871846	3.5317202	8.495533	2.13799	-5.39555	0.5500245	2.0155149	3.5870047	0.18572365	1.8544714	-2.2731862	-4.544714	-6.096153	-6.9275675	-2.9984944	-4.6757126	-4.3017244	-12.117813	-9.923897	-13.622904	-6.63854	-8.117472	-9.22981	5.0662	-0.43238747	-6.924384	-5.5252433	-1.6010582	-8.8304	2.8463593
182	4.010503	1.6368423	-2.750829	-1.4145391	2.1008635	4.825223	7.240885	0.89042646	-8.259939	1.738416	-1.9938937	3.6787038	-2.8318648	-1.9791212	-4.272753	-8.498754	-6.7070856	-7.51435	-0.23349679	5.906617	10.040248	-0.19265488	1.1220818	-1.4814057	2.288693	3.9315886	5.0093727	-0.9696076	-2.0197332	-6.108506	5.524461	5.461916	-1.8714745	-1.2599115	2.9166365	10.105677	-9.503275	-8.481547	-4.5122824	-4.995121	-2.6902738	-8.205857	-4.992614	5.3670354	11.342903	-1.6639805	-1.1277518	-0.23854789	1.7925766
184	-5.811908	-13.474924	-14.358011	-12.852243	-13.91979	-6.2345333	-12.935611	-10.468119	-8.085892	-10.292407	-7.9774284	-7.469469	-19.687374	-16.200085	-11.862403	-32.426003	-30.49165	-17.772512	-15.782894	-18.55517	-16.5416	-23.218369	-23.945887	-19.583414	-12.731451	-9.287933	-2.1060004	-11.75061	-17.586012	-19.139233	-3.4232512	-9.756954	-10.729839	-20.21559	-20.46928	-9.18026	-15.805418	-18.37864	-9.979366	-11.051524	-11.293937	-5.3838634	-21.452091	-23.784233	-15.53317	-23.726284	-18.53666	-11.264454	-4.312117
185	-5.4019628	-7.1993685	-6.232911	-17.505283	-14.608784	-10.419455	4.5606737	-3.0357616	-7.228237	-7.843498	-7.64818	-6.947486	-2.5794926	0.7431967	4.428507	-5.374542	-6.697238	-7.2238827	-4.657752	-4.4282136	-5.9552994	-8.772921	-6.505223	-2.7014222	-12.555477	-15.779298	-12.201662	-11.944025	-11.494134	-8.649936	-6.6218276	-4.449881	-4.58438	-1.2093194	-1.8626724	-9.489227	-5.0879154	-4.306825	-5.6652575	3.9640245	0.77181244	-7.5135946	-8.003867	-11.6528	-11.113391	4.9491205	3.1471689	-0.6247195	-7.9609785
186	-1.7110734	1.0097108	4.517742	-2.6360044	7.7984257	4.1037273	-15.553216	-13.250902	-7.9529767	3.6677203	6.440689	4.4598036	16.733778	12.450153	10.507152	8.275527	8.3617	11.370716	2.9292445	3.138768	4.81991	11.898771	11.683299	10.084616	3.5893426	-2.4373927	1.2414219	-10.879103	-2.9040594	2.482617	13.487234	7.0666704	0.32232505	14.48711	15.133968	15.646454	14.293617	10.150932	8.743561	3.1642227	4.8750415	7.2134733	13.943391	11.29263	9.1076	4.397888	6.152087	4.597633	-1.2138253
187	9.295797	9.99773	12.000631	-7.2157974	-6.1056147	-5.944788	-0.22527961	-6.032219	0.5321163	-16.64994	-15.963314	-16.326485	6.620076	9.465277	12.6471	-3.6134446	-3.3492165	-7.175698	-1.3054115	0.22357988	3.2234893	-3.091576	-0.875298	-0.57986706	-2.1086144	-4.7308784	-8.89491	-16.79361	-16.437714	-10.246858	-21.15085	-21.17226	-12.481863	-5.4062696	-4.607225	0.1704505	-10.307066	-12.201988	-17.064692	-19.288357	-14.61729	-17.001183	0.7591176	3.4639874	4.3374763	1.951913	7.2766376	12.513054	-13.852768
188	13.404432	12.71127	12.201182	-2.5373993	-5.5037766	-4.0251245	-16.26791	-16.630234	-17.535276	0.18776518	5.158976	1.7451737	-10.265907	-13.587609	-10.349611	-11.061515	-13.917212	-10.343949	5.2756586	2.5999837	2.4166932	-15.64001	-14.503071	-7.2569194	-7.5894876	-12.63622	-10.459461	-1.6334174	-4.439022	-1.4504639	-6.7983546	-2.0322099	4.743657	-7.7027473	-9.629814	-12.247055	-16.02449	-10.14152	-7.6317654	-13.714418	-11.629675	-10.975403	-7.637038	-5.473912	-5.0259123	-2.28849	3.5774179	11.435692	0.9373069
189	-1.8409821	-0.87872046	-0.004843198	4.948015	-0.24482751	-1.1721374	-13.077355	-12.962422	-8.956093	6.5168743	3.770753	0.4631348	-1.3892064	1.5035208	-4.471998	-8.612691	-6.338125	-4.5969467	-7.279384	-10.498436	-7.998932	3.4433594	-3.9417756	-3.506914	-4.686344	-9.111319	-11.528623	-21.605396	-21.2229	-19.708366	-14.480484	-16.05656	-11.173618	-18.317947	-13.018097	-6.178562	-10.539703	-10.227573	-10.598148	-0.002526939	-0.0968154	0.51936305	-8.085129	-4.730113	-5.2350616	-5.8873796	-7.5652866	-3.4091446	2.3354728
190	-2.8970232	-6.0406656	-8.730309	-17.394207	-16.565853	-5.473277	-11.17765	-8.429743	-9.352565	-13.805307	-13.158567	-13.54015	-13.717272	-14.9893465	-13.069894	-14.340652	-12.089055	-7.470042	-2.1173873	-1.5278717	-1.349472	-13.046739	-17.159344	-14.667631	-2.8757775	-4.445215	-5.2376213	-11.04199	-17.105618	-21.861183	2.1603332	-0.20033503	-4.18169	-6.9827414	-7.51652	-7.7233953	1.8336484	-0.6045308	-3.1618555	-4.313028	-6.1518345	1.6551013	11.3708	4.56623	5.483496	-6.302312	-9.391762	-5.597233	-16.010765
191	13.17993	11.234001	13.146533	11.679323	4.0814676	-0.7198231	-13.048162	-11.81192	-6.1462936	-12.364947	-4.1867194	-3.408494	-9.797028	-8.952246	-9.570038	-8.152267	-6.4809465	-7.4709105	0.56482065	-1.230161	2.8097856	0.9159899	-3.7528949	-0.26008195	4.870496	-1.9456071	-3.388277	0.52085364	-5.251704	-10.102203	-3.656846	-6.322426	-8.329173	-13.108555	-12.545607	-7.4446745	-3.611024	-10.448605	-10.745268	-1.9279978	-6.8370414	-5.2833304	1.4638796	0.5255227	1.1453521	-12.658039	-14.932148	-7.7358146	-4.9386044
192	0.81428087	-6.9597635	-5.5635977	17.414013	9.127873	14.2804785	-0.57208383	-0.9660372	3.0469565	0.4039461	-9.205564	-18.62006	-5.8829536	-4.0827165	-0.7174453	-0.9129104	-2.32482	-8.198471	-1.2401774	-4.1111884	-1.0219758	2.683392	2.7916355	4.330971	3.774585	9.350552	11.186962	-16.66695	-9.914008	0.5582432	-2.2354198	-2.1026828	-1.4927219	-6.232022	-4.976851	-9.927463	2.6743808	0.4932239	-9.112829	0.31301743	-5.4882736	-3.1847816	2.304183	4.822313	2.9662359	2.4626415	3.904655	6.141435	6.5612597
193	-9.791598	-8.287414	-2.5714748	-10.561356	-11.349712	-5.6379557	-1.1717818	-0.25729012	-0.1025846	-4.1892114	-4.068873	-7.544018	-4.5708246	-1.8797442	6.430279	-12.666756	-2.0224683	-5.041862	-8.630565	-8.073515	-4.93443	-6.830106	-8.972449	-11.414698	-8.737718	-16.434216	-13.993732	6.2247925	0.19943106	1.3534391	-15.007411	-18.01103	-15.3791065	-5.3831944	-6.3492804	-5.5853157	-8.22676	-14.363901	-15.555697	-8.834785	-12.635212	-14.98316	-7.7593946	-5.913118	-5.216212	-14.724314	-6.4170294	-9.70522	-6.06847
194	-6.3759756	-12.433424	-17.787518	-9.9791975	-16.803207	-10.01132	-4.313119	-5.40629	-2.9634824	-1.7662072	-3.934736	-5.2879286	-11.047226	-12.581337	-9.201309	3.7428641	-1.7589391	-3.4624827	-4.7259994	-13.88238	-23.417213	-16.979008	-16.840181	-15.508102	6.7731104	2.2837415	0.3100096	1.9074146	0.68067896	0.47570473	-7.59334	-9.829075	-10.503651	-18.603596	-18.219936	-11.787508	-5.0370016	-6.608103	-7.0045214	-11.626772	-9.871523	-6.573287	-8.409603	-9.876111	-7.173052	-13.248739	-12.015781	-5.214068	-9.061706
195	-6.8229117	-4.8322296	-0.074144125	8.384715	9.30595	13.4618	14.432922	12.464909	6.9514184	12.362461	10.883313	10.616685	5.794737	6.1532135	4.030004	14.618431	17.723553	16.36456	-4.3255305	-2.2019236	-5.618945	-2.5970466	2.4303088	7.3536525	2.1050835	-2.6749344	-2.6129613	22.407932	20.686777	15.218304	9.798445	9.242619	11.062174	8.716936	9.608435	4.217619	8.143357	4.1236124	-2.0121386	-16.304169	-14.138481	-10.81073	-4.0663834	-2.4979136	-2.9607413	-9.597722	-7.1762676	-10.82016	-2.468377
196	2.2881575	8.067413	15.72021	-8.547091	-2.416573	-3.7453833	-9.876005	-15.898605	-14.828096	6.662565	-0.36362565	-4.933074	-1.6736325	-1.4209839	1.2414908	-19.903704	-20.00885	-21.273733	-7.582347	-4.2837086	2.683208	-4.4196024	-3.3413012	-1.9642241	0.18492606	0.097825766	-3.9851232	-13.368788	-10.504194	-3.1192346	-12.921626	-10.462563	-1.2033095	17.960262	18.600548	18.046211	4.6897354	11.588785	16.3179	11.0296	8.98748	12.330753	7.2530694	9.870825	12.711521	-3.415904	1.019553	9.274635	6.824094
197	-11.454186	-13.209575	-13.031961	-13.472689	-9.988867	-7.203335	-11.693704	-13.486317	-7.2601843	-8.4264345	-11.696669	-11.131515	-8.813309	-9.4290905	-5.181713	-8.12764	-14.829924	-14.45455	-11.05017	-9.817242	-8.825365	-8.172549	-9.39295	-10.374123	-7.057316	-8.220804	-6.6012735	-16.66057	-18.687218	-11.400758	-8.196094	-5.7565446	-6.1766033	-7.7521076	-5.41364	-4.41091	-17.437035	-15.109779	-7.2287045	-10.373777	-11.078043	-12.0844	-14.964489	-10.721291	-7.724889	-8.732353	-10.873522	-7.531234	-10.055138
198	10.633724	10.657125	6.968898	16.450981	18.02975	14.718761	2.4778974	11.135142	10.985905	20.728561	18.571228	12.870422	2.772823	10.123215	10.45872	9.9114275	6.904183	2.5476723	4.3655467	3.9904494	6.7963552	0.22832537	0.37705106	5.705238	-5.926056	-7.691339	-2.2746353	0.96715593	2.2434916	6.9666243	-2.9499288	1.6530168	1.3676245	1.9857242	-4.655483	3.5844903	-1.09007	-7.7079544	-4.3604155	-7.084772	-5.1738987	3.316136	-15.095527	-13.640591	-3.2808347	-4.791484	-4.920663	-6.499014	4.6598835
199	-23.987757	-23.485146	-23.305716	-20.357796	-21.013466	-18.953241	-4.6438437	-7.6643543	-4.827388	-13.196178	-11.919617	-6.4866633	-18.048	-16.02515	-15.627893	-12.564239	-0.20524779	-0.20324518	-8.291934	-8.902405	-7.0109434	-8.719765	-11.921144	-8.913882	-4.0156465	0.21871948	8.645499	-3.6214063	-5.9702983	-5.029162	9.583818	8.602949	5.1213207	-2.32124	2.8502207	12.9998665	21.573742	22.074863	15.0561905	10.032913	0.59273446	-4.5725756	4.213937	5.039876	-1.5198296	0.7300701	-4.5513315	-5.03768	4.9921227
201	-3.2124734	-4.7252913	-2.7565763	6.5154963	2.6249237	1.0719504	-7.2504616	-11.302442	-7.6944923	-6.229404	-7.4921474	-8.126019	-19.114103	-15.597051	-12.44022	-14.407598	-16.789845	-21.198307	-10.714898	-19.577772	-23.327961	-13.888687	-16.521557	-11.839789	-6.7265196	-13.450741	-18.24811	-13.989785	-15.687154	-10.1055155	-23.00762	-16.761547	-7.9865484	-26.01287	-19.065773	-14.525808	-8.270329	-8.298883	-9.671246	-9.270087	-13.06243	-10.701925	-0.29782793	-6.872485	-10.660592	-8.729797	-10.340698	-9.53129	-16.65643
202	-3.3194315	-6.850974	-6.311455	11.063374	3.1766372	-4.1044054	-10.73298	-9.766087	-8.919168	-3.0827866	-5.2964697	-0.26846263	1.1218265	0.077922344	-0.7897898	-7.7543592	-7.2462997	-4.238206	8.166408	8.643143	3.6593378	-5.2815723	-8.130833	-1.66845	11.938353	-0.99305177	-9.761778	7.5820427	-3.4941697	0.00731647	1.6625755	-7.64355	-15.945199	4.547203	-4.143795	-4.5679774	-7.3181677	-16.048248	-13.2433195	10.209116	6.6314297	6.8805256	-5.99753	-7.2896976	-12.043036	-13.498039	-8.214432	-6.846693	7.6729975
203	-15.349431	-18.102667	-19.658323	-1.8771116	-5.1165857	-5.487942	-7.795152	-8.9501095	-14.692529	0.7750374	-1.6801909	3.1258755	4.1881847	1.8482649	3.7872653	-3.444092	-4.5666504	-8.237419	6.2985764	4.781935	0.54437566	3.911357	1.5538436	-6.97206	-0.38618702	-1.4350336	-2.0271251	-19.159727	-19.091225	-10.877991	-10.154369	-13.599194	-13.525168	-9.12549	-8.339548	-11.424144	-6.554548	-5.6839643	2.2965221	-0.8486501	-1.2127372	-5.754435	-3.9907348	4.902169	9.777428	2.613554	9.216877	17.330173	-14.958761
204	14.021413	20.17622	23.526196	4.914567	6.185791	2.5120227	19.926722	3.8863335	-1.8790584	5.774225	3.362968	0.95814735	25.420313	23.589848	14.787561	12.650145	11.643284	14.441959	14.488798	13.007923	6.741804	3.086603	12.773992	22.952534	6.8715324	11.859205	8.768431	22.054325	17.550566	6.267709	5.0581827	7.285926	14.945955	12.002813	10.318417	5.2447233	2.6668234	6.5384455	5.693741	8.776593	15.159138	15.994316	24.17477	22.997677	10.489973	13.967271	12.152077	6.8160543	4.6398964
205	-1.4128993	-4.2466683	-2.2018359	-4.27481	-5.507577	-10.025305	-5.9965906	-7.3884277	-11.054601	-12.8888855	-11.944685	-16.091572	-7.49396	-10.774345	-7.491246	-12.619528	-11.828823	-8.719715	-7.0333414	-10.377336	-14.266943	-4.581231	-8.794423	-4.2822914	-3.2868483	-6.801306	-3.216227	-3.5870614	1.7999032	7.572949	1.0091224	-0.8787188	-4.8912077	-5.9262133	-2.3875484	-0.2453404	-3.5547981	-3.671595	-5.625042	-8.82279	-6.2096395	-2.3657382	-7.7788005	-8.048186	-12.880274	-12.692145	-9.193249	-8.89246	-9.708551
206	-5.8369827	-3.674235	-5.1404552	-8.792921	-8.066644	-16.999962	0.17485356	0.71123266	-4.988674	-4.9397764	1.4380772	6.5715923	-5.8101797	-2.0738802	-7.641574	-9.005653	-8.862297	-11.061702	-7.200023	-3.008366	-1.9701731	-16.02668	-16.948505	-22.117916	-0.1661183	2.4547975	5.1141872	-0.5102783	-1.7532914	-7.3137503	-1.9629889	-1.5248194	4.2903614	-6.1372776	-6.5739717	-2.8946753	-6.6954637	-3.4242387	1.6117913	-9.686623	-10.230032	-14.527355	-10.8522625	-4.3259706	-4.7763476	-8.1289425	-7.803981	-8.54623	-2.1504278
207	-10.746045	-9.038758	-5.877571	5.417759	4.722039	10.965403	-6.3650446	-10.932552	-6.596468	-1.6850395	-6.189866	2.5629344	-27.610146	-20.748085	-14.489018	-7.9627934	-6.9961433	0.3302623	-17.519413	-16.318457	-11.157007	-2.9718144	1.2641445	6.536152	-1.3254116	-10.004388	-9.604353	-7.434534	-6.3789177	-6.4477463	-4.8416753	-6.0493913	-7.9685354	-0.7638653	-3.8265195	-5.0850058	-2.8443847	-4.8735166	-2.7361245	-2.9782052	-1.8262786	-9.306408	-1.8100166	-5.412531	-2.076173	-6.8673973	-4.892626	-8.477049	-6.566896
208	-5.137702	-5.963946	1.331406	4.0520554	0.08393836	-0.36980075	-4.229886	-0.43644664	1.1577388	-4.0237436	-6.4497385	-3.1382651	-7.149902	-8.353608	-9.015979	3.580946	0.9465325	2.012763	-8.515286	-12.170485	-7.5702534	8.017185	10.570791	8.105133	5.470582	-4.9227314	-8.386661	4.401349	-3.1033878	-6.5683203	-7.766301	-10.533152	-3.816177	-24.584988	-19.44012	-7.887793	-9.293783	-4.8465405	-12.515802	-2.3757915	-4.8978214	-3.694872	-5.6101184	3.5921137	17.485275	6.428902	7.050956	5.635339	0.111631155
209	2.692009	6.376913	6.361028	7.2052546	-0.79161733	-3.3018107	-6.559794	-4.3577423	-2.0632353	-8.240191	-8.549792	-8.2853775	-7.2214427	-10.294909	-9.019968	-3.867217	-2.8952165	-5.594	-7.0748034	-7.577353	-2.0885038	-2.340918	-0.051821828	5.181389	-6.995889	-8.565094	-11.356165	-4.5372686	-7.835726	-3.4059825	-11.520161	-8.443764	-7.6306763	4.850877	4.467312	-2.74723	-8.248443	-7.2682886	-9.413876	4.369072	2.5735626	8.028967	0.8033149	-6.1997137	-10.70116	-1.8225957	2.344548	4.7600107	3.952886
210	-12.964691	-6.8580055	-5.37152	-2.8194668	-4.949289	-2.514024	10.186767	3.8546882	3.090567	-7.125698	0.23352231	-2.047759	12.431782	12.665019	14.108524	10.775339	9.1657505	5.0109806	10.439711	3.0974329	-5.7841353	-5.534438	-5.9407625	-0.36205253	-9.655099	-1.9547293	-1.9794433	6.4016237	4.939418	5.8528433	3.9593515	3.092667	6.344713	-1.8110442	6.2820406	7.0536776	3.5711138	-1.5088304	-2.5046508	-12.919246	-11.828215	-0.1398285	-3.7119064	-3.1467433	0.15360963	6.162182	3.795198	1.879519	-5.3072643
211	4.2101154	4.636315	1.9164313	-3.102286	-2.2393687	-5.7298174	14.236561	11.712259	5.665008	2.9139853	3.6850798	5.2613993	10.63258	14.434763	20.978607	-1.4265794	1.1854103	0.08975154	3.059696	2.5297985	-0.06953484	-8.182251	-6.3188667	-7.1889625	-0.670177	2.1956067	-3.3157763	-7.306734	-3.0423849	-2.514883	3.7418592	4.138113	1.2103912	5.1493964	5.16162	6.7825665	-6.662754	-8.234123	-2.4803703	17.798231	8.764332	7.5883875	-1.7088223	-0.20339298	-1.4863116	14.300032	11.109534	6.9012923	6.378114
212	-1.4787575	-1.5942103	-3.025786	4.798888	0.83868665	0.014236093	-4.373378	-0.3359667	-3.9411697	-6.1721544	-4.2100453	-6.284672	-3.8270173	-4.1360893	-7.494713	-2.6326823	-8.375774	-6.971594	1.463495	-7.0508404	-10.974719	-8.186651	-12.546946	-14.119347	-3.4941828	-6.1771646	-3.3678439	-14.449287	-12.028366	-14.042971	2.2939475	4.9964476	8.012629	0.00760369	-0.19614851	-2.714732	-6.730493	-7.178563	-5.4945145	-2.895733	-6.331638	-6.62885	-6.914596	-6.85684	-1.7540576	-4.245469	-8.726784	-6.7767467	-6.493805
213	-0.43308446	1.799093	-5.3017497	8.165359	6.2428446	5.507372	8.426289	7.4321394	4.2101173	2.9542823	11.31246	10.283444	21.780464	18.122581	6.0073633	-3.1024318	-0.63857186	-5.7628145	11.86116	11.978682	5.53531	-4.5788593	-1.690685	-1.4412258	-3.1567903	-0.90730894	3.404287	-6.0034266	-4.1090336	-4.7984133	-3.7691498	-1.7929335	1.0315461	-3.1937108	-0.52087086	0.6657941	-6.6412287	-5.052062	-9.885477	0.00202322	-4.496812	-9.341561	-8.82347	-8.153145	-6.9498944	-4.810456	-2.279704	-3.312382	-1.0607829
214	-12.3973255	-17.497139	-18.60306	-7.358146	-10.001236	-11.878799	-18.396374	-16.791842	-13.084692	-14.539745	-14.054113	-2.944285	-18.772495	-23.342403	-25.540077	-9.779896	-13.460255	-12.932557	-14.600002	-18.221783	-13.447101	-9.230429	-10.006172	-10.089792	-9.64755	-11.619198	-11.99762	-19.410229	-21.66423	-18.90252	-16.62181	-19.106241	-21.519842	-25.449512	-21.120264	-15.392159	-24.372887	-30.570889	-24.651045	-2.6570444	-13.311348	-15.796982	-11.671669	-20.95628	-21.19641	1.1127638	-2.6036663	-6.170189	-14.193537
215	4.8618665	10.742483	15.110158	6.4832616	8.784456	16.983116	-3.8820312	-8.832323	-0.98218334	-3.2485461	-2.086958	-2.0493078	1.942719	3.6829495	8.471099	3.4375873	4.9316463	3.3177938	3.0623708	4.7705016	0.56671613	10.876162	7.9881115	5.501293	10.111229	7.585408	3.7818913	15.145332	21.65161	16.071472	-1.6814183	-3.9080453	3.2526834	18.829327	20.93441	22.533348	10.964434	11.012484	10.861096	6.2228165	8.101227	6.42185	13.078854	13.355268	8.808352	9.384165	11.331179	7.7273865	4.622388
216	0.8922274	0.8952462	-0.030401617	-5.0738955	-10.073099	-11.68263	-10.749619	-9.629055	-11.70036	2.7155523	-2.7934318	-16.008257	-5.397931	-8.137995	-16.032486	4.061125	8.94491	4.835886	-3.6924396	-1.101409	7.7004204	-7.383168	-6.015826	-10.630951	0.7975058	-1.6793206	-8.912384	-4.6594963	-2.2089787	-0.35376734	12.678745	7.395095	-2.554021	-8.926195	-5.910781	-15.118441	-8.960491	-10.662529	-17.170101	-11.322557	-7.820123	-8.371176	-9.3807125	0.5633145	7.3903	-7.385556	-4.462685	-1.6740485	-12.24657
217	0.7544879	0.8286445	-0.33033863	5.7005715	8.467581	12.919825	-1.5482953	0.7965045	0.9453773	8.86145	11.792533	2.6698718	8.003251	5.0281606	2.292641	-6.992274	0.09760594	-1.7120479	5.128601	-1.0881753	-0.25115103	3.8895023	4.060376	2.694268	-6.6943135	-1.2047429	2.6051776	7.8223276	4.627527	10.110661	-13.092489	-11.215654	-4.5941935	-9.256687	-7.800947	-10.407227	-11.931381	-13.308105	-18.316387	7.77865	10.941389	4.668043	-5.9993076	-1.5029517	-1.985896	-5.826335	2.5923395	4.449869	26.779196
218	10.694912	11.971883	5.951632	-3.2872634	2.8980036	-0.8759	-6.8999357	-3.4948974	-6.883325	1.8792689	-4.3294764	-6.421857	-16.01295	-13.899564	-14.783549	-1.2693443	-2.561492	0.54341525	-12.293455	-7.0673647	-5.650479	-8.978262	-6.1865516	-4.252678	-1.4974774	-2.9583762	-4.951684	-4.724251	-6.6812253	-10.600896	-1.8790028	-0.7502442	1.2313266	-3.907557	-8.579781	-13.468191	-0.15357041	1.2129159	0.75037515	-3.4052715	-2.3567998	-0.99132097	-0.28889915	-3.7521968	-6.2016897	-7.7026653	-12.52602	-17.524109	-7.140582
219	-13.615347	-7.173859	-7.597125	-13.241793	-14.808735	-11.260379	-6.5145426	-10.037647	-10.141727	-4.3940973	-2.5659108	-2.999801	-7.228323	-6.127819	-3.335363	2.688846	-0.86579096	-3.099985	-3.92328	-1.7486727	-0.2015385	-1.0026422	-2.6293995	-3.0344098	-5.7183695	-1.0629407	1.0799901	-4.761365	-7.655036	-12.541919	-2.3268797	-7.201707	-7.9213295	-14.891069	-12.282304	-5.971026	3.247768	-2.5109153	-5.8748693	-16.93871	-12.800776	-11.334505	1.1353012	-5.7096853	-6.5943584	-9.036182	-10.613235	-8.158536	-9.360001
220	-2.5258207	1.2035757	2.8740892	2.6048622	0.70552874	8.813449	9.646984	10.477409	1.4325372	6.868939	4.6752005	1.6145952	-1.0192146	-2.575888	0.76027095	7.861821	4.841743	-0.78132796	-3.2423897	-7.209143	-5.980282	-6.436575	-7.23503	-5.040967	6.1199007	3.5593157	-0.28097755	0.5519459	3.2794015	4.394663	-4.038816	-1.9981233	5.7627788	0.09441914	5.4484873	2.3520722	-1.5416514	-0.7056895	0.45743802	-2.4721067	-1.8986202	2.8261085	-6.0894413	-0.5779065	1.1042114	-1.410476	-8.625864	-5.447949	3.1241927
221	-17.662252	-9.8387165	-0.7582112	-5.4170475	-8.670872	-9.269417	-18.474503	-21.110188	-19.267561	-6.407036	-9.163248	-11.107216	-17.09249	-21.461578	-17.188738	-16.742565	-15.369796	-9.623072	-6.521053	-12.933779	-10.715294	-15.8994665	-17.416815	-22.969803	-13.228986	-17.504782	-20.818588	-6.3351054	-6.1309094	-0.9569342	-16.315647	-9.314185	-7.781891	-10.054207	-9.809493	-11.600588	-0.631726	2.8217053	4.7876854	-13.373278	-7.6723595	-2.4308276	-11.880583	-9.586127	-8.870566	-13.967828	-11.783405	-17.63382	-9.3474655
222	-2.6128159	-0.2022543	5.9857593	-10.1101675	-9.729603	-4.317033	10.265648	7.0141954	11.576235	-10.339246	-12.293602	-9.586464	-5.6127353	-11.5682125	-10.66803	-12.760471	-11.242788	-6.4507723	-5.7142925	-16.721655	-13.315916	12.514345	6.16591	1.544362	-8.672287	-6.429469	-7.917344	5.546399	3.2313025	3.7479029	6.8135166	9.223709	12.419876	-3.6162667	-10.704412	-11.455601	6.833578	-5.642894	-6.701272	-5.6381207	-6.2016144	-7.876905	-4.2477403	-3.9864814	-1.113112	-7.54253	0.98843896	9.1297035	-4.0872946
223	-2.8954363	-4.1839375	-7.5843673	-8.091308	-3.7026324	-0.7783239	-4.796262	-4.1706424	0.20715594	-1.8720524	-4.164851	-6.051311	-8.123878	-9.044332	-7.581419	-7.4363623	-5.8128176	-4.364086	-2.1496387	-2.393238	-4.8158646	-4.189722	-3.3281853	-5.210292	-6.0622344	-2.6804595	-2.1483974	2.0210428	-0.48461914	-3.5615478	-2.6819258	2.2539291	4.363972	1.893879	0.17903519	4.1938066	-6.814558	-6.5375724	-1.7693448	-2.5011067	-5.2113523	-4.450259	-5.13417	-7.336669	-11.494572	-12.126695	-11.71403	-12.876374	-5.4478283
224	-23.438019	-13.423298	-3.4842672	-3.0707903	-8.837517	-7.896411	-8.899027	-1.897356	-1.143478	17.355389	5.5187373	0.259315	-13.251148	-14.596123	-16.17067	12.676033	5.10713	11.172741	-1.4542801	-3.6067903	2.806231	17.3511	4.8982887	-0.7674303	7.3474607	5.6161633	0.13138855	4.906311	6.4698443	9.938526	17.098923	10.278907	13.283883	-10.073303	-9.860809	-7.044337	11.189341	7.819022	12.263243	4.4299073	3.5171733	3.0409675	6.6571155	4.5132265	8.00607	0.38899493	-1.9571506	-9.772905	-0.84250075
225	3.550043	4.665169	4.318055	4.2633104	3.2311728	2.1376953	12.481642	13.19566	9.995642	-1.7828511	1.3602164	11.130341	-11.097692	-11.453709	-8.201056	-8.063786	-10.073544	-8.778876	4.5988526	3.3987932	0.44038087	-7.4813905	-1.2381629	0.1929574	-15.903824	-10.007688	-1.5782688	-8.396559	-11.5212	-8.8185	-9.3097515	-9.214811	-4.484815	-5.311204	-1.1399386	3.3227425	1.4930803	-2.7667007	-2.3126535	-5.757068	-2.784292	0.11951578	-8.405779	-11.071032	-11.260738	-16.054358	-13.081057	-12.567034	-18.101305
226	19.46659	14.62322	9.08567	-1.1997834	5.305704	6.295347	7.121939	-4.05865	-13.8814335	0.40969414	4.5483603	6.881417	9.87282	13.145422	14.40715	0.82167876	6.6651497	8.285656	4.4742055	7.7529	13.076464	15.062327	14.386333	16.680037	4.7086916	5.810186	2.405486	-9.366534	-3.640891	-2.6238246	-6.063125	-0.3952216	2.990374	8.951422	11.58116	11.466604	5.2811985	11.089493	10.324837	10.135423	12.1812	13.149888	18.795128	17.101646	10.748593	2.8337123	7.4086447	1.0754821	-12.534231
227	-8.349109	-4.336771	-11.089282	-11.819996	-14.937588	-17.46426	2.664393	1.4982152	3.1528375	5.0721765	9.021341	10.511457	-0.2718367	-0.9991057	6.512191	-3.4356482	2.0681348	4.0962124	-1.0559235	0.014842033	-1.7345791	4.5004387	-1.18507	-2.9871366	3.8529546	-1.295271	0.8311969	-0.59409285	1.0708057	-1.2097707	-8.792608	-2.6252332	-3.1791115	17.516823	17.76008	20.434343	5.97143	6.00506	7.2024407	8.484021	10.0668125	8.96178	3.6622727	4.0122914	5.7591867	0.9189775	-2.1700568	-0.39663887	-3.2526412
228	6.5646477	9.483959	9.463947	1.5261354	1.5253868	3.287592	-4.5270495	-8.189077	-15.005385	-8.547983	-4.8619614	-4.431348	-6.660507	-2.3745801	3.6245697	-14.377026	-14.859646	-14.738707	-13.945093	-19.21201	-17.635456	-16.978088	-9.848888	-7.795696	-3.7971773	-8.022955	-6.6873846	9.11871	6.290778	4.4208975	-8.494563	-6.5453205	-1.1021268	12.674473	16.874199	18.31571	-7.285103	-2.6817904	4.448522	-10.826635	-1.61421	6.4057636	11.7725935	14.341604	11.759764	21.586803	18.914246	12.644435	-0.5702316
229	14.844637	15.964568	3.949452	18.465027	14.852856	16.241112	11.944078	8.038594	7.4775414	9.623243	9.994627	6.501295	11.870606	13.707606	13.332685	15.846073	20.172436	17.35319	3.780798	9.093344	10.676953	5.78959	8.782759	7.3621063	12.492193	13.39238	2.9861028	17.570364	12.128876	2.9670467	-7.5897584	-5.0986576	2.3466773	12.0648155	15.638139	20.855202	16.023954	8.58353	-2.2349782	6.273776	8.430998	7.7144947	10.466904	15.576624	14.85195	-2.2911463	2.6160529	-3.1916308	7.8717566
231	2.705812	-3.6280153	-6.455868	-0.6287278	-4.84372	-3.033926	-13.046221	-11.551744	-5.0536184	-9.983297	-20.068611	-16.186192	4.15685	4.982481	0.35949078	-10.722858	-5.185185	1.2729647	5.594473	5.5560274	4.8173666	-12.598703	-9.145517	-10.864594	1.2657499	2.7439086	4.715021	-13.197402	3.1431198	12.310293	-32.985477	-25.620558	-13.357336	-3.681931	-3.9468565	-1.3564972	-1.7026045	-4.401435	-4.483715	9.289219	4.3087916	6.233596	5.257825	8.079736	15.071133	-2.4179158	-4.35469	-8.377485	-9.866198
232	0.4437398	8.474577	11.6087265	5.3019495	5.0496483	1.9645998	14.691846	10.679562	7.479409	15.744174	14.187392	7.3129897	18.05571	14.559151	9.929851	4.397477	4.177982	0.27106422	5.8298416	7.309868	3.7561738	7.377042	6.7238994	6.868967	4.423569	0.032396447	6.820088	-2.7878785	-3.9212475	1.9127507	-6.709129	-6.297051	-7.88438	25.535362	21.163998	13.378283	5.8976545	10.068691	10.113562	5.962246	4.0467367	1.5910598	9.912085	5.247615	5.227193	0.77529156	3.911924	7.731534	7.6614466
233	-9.8216915	-11.68134	-8.749769	7.1482944	2.913484	-0.75189024	-26.689562	-25.791107	-20.497442	-1.0167387	-6.682746	-5.579913	-3.6009824	-3.4043932	-2.4477856	-3.1496644	2.5769744	8.803501	2.2741945	-0.53798896	-0.6165217	-10.103668	-12.261467	-17.687836	-7.43291	-7.264938	-2.5551152	-13.769299	-9.829907	1.4443281	-11.271631	-6.211615	-4.6749663	-0.5056634	0.7169744	6.634673	-3.419989	-5.654909	-4.209523	-2.6377232	-4.6383133	-14.27734	-5.056384	2.9609623	7.278919	-8.999319	1.7733669	7.5055046	-0.05545035
234	7.830901	7.524847	8.07947	-13.177679	-11.305225	-8.891996	2.156322	0.28968692	-3.1388876	-5.568063	-3.1832175	3.8861928	-5.9065957	-0.27527574	-0.13798046	-5.0554533	-0.78316903	7.073036	5.9164124	12.269207	12.570562	-17.626438	-14.004131	-11.580978	9.019798	1.4461627	-6.1499057	-9.939842	-15.230329	-11.928661	-7.2686806	-15.175161	-11.331369	-8.703652	-9.818886	-4.469655	-6.960393	-9.762818	-6.8707323	-6.9807234	-11.043561	-10.961615	-6.562334	-11.787191	-12.976532	-6.370161	-9.249191	-11.676159	-10.892294
235	-7.7013693	-1.1092592	1.4621047	15.081246	14.9513235	2.9495883	12.397091	16.474762	10.677071	20.220098	17.19255	13.242237	8.83239	7.0068283	1.5263871	2.501027	5.2373085	-0.112782	1.9019631	6.142166	9.167427	24.353848	18.193163	11.251549	19.669777	23.249643	28.156694	15.318199	14.524081	9.702726	10.188511	9.932442	3.8484359	8.289194	10.440321	14.848643	1.8704045	-0.7398784	-8.173337	11.6775055	11.300335	13.698587	23.700638	21.51804	20.596136	-3.10782	-0.74016607	9.427313	5.6461873
236	-2.2168431	3.6023405	6.8456125	-5.5509357	-1.4119496	8.8554125	5.687264	5.6357384	-0.15794915	7.098412	-0.9857402	-3.2723012	4.288859	0.06500271	1.284514	5.6758375	9.631919	17.459688	3.0176477	2.9624584	3.0544128	0.2368077	2.811112	5.423749	3.9226904	3.0119157	-0.4525666	0.427317	2.137006	-0.4022443	-1.1072495	5.5962873	5.0615773	-4.9969788	-1.1936575	0.16470712	-5.2408004	0.031352818	2.6978507	-8.373346	-1.7651403	-1.0428483	-1.5341501	0.53137773	-2.3310733	4.8962717	3.665163	4.637311	0.9490756
237	-17.278236	-18.029278	-16.616783	-9.999886	-8.357641	-1.192633	-11.994011	-10.374824	-7.9307046	-3.7844076	-2.9855385	-4.708701	-6.7406616	-2.4092448	-4.076187	-5.689928	-9.668901	-6.028813	0.020882577	-2.40342	-9.62602	-1.37148	0.002119124	-7.8670073	2.4944947	-7.0080476	-14.646469	-8.984167	-7.739991	-3.4339004	-17.180798	-12.902161	-5.978721	-1.7740896	0.10932565	2.538982	-5.3181725	-4.945015	-3.414825	-5.889758	-4.9383073	-6.073663	-6.0991726	-8.443901	-8.549938	-11.797619	-8.452984	4.25216	-12.340481
238	-0.25577807	-5.5849032	-7.351123	-4.3232813	-7.197835	0.15005872	1.3684256	-0.96443564	-3.3536668	-10.08766	-9.108152	-12.721529	-5.826326	-3.0076482	-4.647212	-1.2549073	-8.688546	-2.8176026	-2.5382087	-6.9400887	-5.556529	-5.2996836	-7.5941324	-4.1401963	-9.833659	-13.452719	-9.882719	5.9851885	0.4874859	0.1848933	-7.913254	-4.274443	1.4251103	-0.07131898	-2.5495207	-7.1597652	-10.286997	-10.711829	-2.3466957	-11.67063	-15.035562	-9.257323	-8.145332	-3.0939345	-3.7076948	-2.3029242	-2.3093328	0.57907826	-2.3718061
239	-1.6033651	-1.4888633	-3.1392202	-8.679533	-10.97472	-7.3860455	-9.873945	-7.097144	-8.246586	-15.724887	-10.900744	-5.8920193	-4.481748	-5.21386	-5.5787315	-6.6054955	-9.686684	-9.759855	-10.415007	-10.789452	-6.5229673	-15.724811	-12.069351	-11.281929	-9.943119	-12.861256	-12.593151	-16.933414	-15.90315	-14.450468	-12.931803	-12.898859	-9.922001	-5.454549	-1.1290257	0.05546385	-6.9986496	-7.532592	-7.113032	2.251616	-6.0791054	-7.9654584	-1.4996665	-3.8826017	-5.30319	0.15011343	-0.75916755	-0.46346438	-15.144868
240	-7.8808837	-2.954255	-2.2443597	-3.811417	-2.3081658	-2.0333495	2.5919485	-0.50327253	-1.967251	-1.0217795	-1.4799488	-4.0994086	-5.8884735	-2.7559958	-4.275435	-3.0450606	-4.597455	-6.4825296	-0.32817072	-1.4905902	-12.525351	-3.5527682	-4.2604437	3.483963	-14.172304	-17.467846	-18.41823	-3.1719923	-6.4814334	-8.048558	-19.172302	-14.257808	-9.845795	-13.5310135	-12.829657	-9.34218	-12.362125	-6.8081226	-2.6263604	-5.167552	-6.098772	-3.2139559	-6.401945	-5.3536997	-6.1372695	3.6937432	-2.906386	-5.0953856	-6.083587
241	1.7901084	-4.4678574	-7.7169447	-5.2227993	-12.06655	-12.889065	-0.5541303	-4.9799013	1.3941886	-11.419948	-10.749231	-9.574944	2.3271124	-1.7161335	-0.8922203	-2.6681192	1.1259898	1.9885457	-11.500383	-13.139427	-10.182564	-6.5983386	-6.7449484	-8.252466	-5.2975	-9.790452	-10.707104	1.3124211	-10.206458	-6.2743406	-18.877872	-18.789307	-11.216637	-15.864542	-5.727903	-4.689479	2.8689873	-2.0864718	-6.3402543	4.190969	-1.9383465	-1.5805327	-4.780496	1.4004347	3.989323	-10.564795	-11.012037	-7.543866	-3.2398746
242	-5.099322	-2.7799697	0.30739728	3.9193275	0.6059791	1.3855271	-10.130795	-16.192846	-23.402336	-8.492294	-12.313887	-5.406871	-4.629042	-6.327407	-1.9157469	-10.017243	-10.253473	-6.732283	-6.5518317	-5.7218695	-5.346426	-4.029746	-4.4661827	-5.2700167	-12.421377	-8.840052	-3.1681058	3.7331033	1.9570158	1.3466384	-4.53351	-6.4034343	-5.527853	6.5395484	5.931529	3.7501073	-9.572081	-4.0846624	-7.145833	15.132069	14.472525	12.930724	-4.7673907	-8.748369	-11.714606	3.8256805	4.764511	8.1738405	0.03021112
243	-11.218386	-11.613302	-11.286991	-14.613993	-13.3788395	-7.2478213	8.2458315	8.444981	4.9088163	-3.4318702	-1.4686058	-0.19323248	7.269759	4.7348065	10.416914	-6.703165	-7.270093	-1.7891339	-8.2655115	-7.031351	-3.109877	-0.5701511	0.596458	-2.4724047	-0.3485993	5.1361723	8.581829	-1.8033882	0.8863167	-2.1332765	-3.9149525	-13.156683	-17.451704	-9.771534	-7.152312	-6.6731925	-1.631882	-8.157807	-10.497484	1.2996433	2.8450036	6.435508	-8.463972	-9.0947895	-4.7022324	-5.0446696	-11.338239	-3.816945	-1.7396014
244	-11.392817	-15.770113	-14.346449	-12.273767	-12.207211	-9.722535	-5.3025	-6.628521	-10.678394	-0.11830354	-3.497367	-8.30163	-10.168495	-7.695862	-5.5660267	-10.066574	-9.177328	-5.124361	-15.531424	-10.169607	-8.649567	-12.164614	-10.74559	-7.196906	-8.119243	-2.7495694	-3.3246465	0.7122297	-0.9941331	-6.7164636	-21.922134	-22.751858	-21.604733	-14.345278	-11.079754	-4.632779	1.9546325	4.1985826	6.540949	5.5778284	3.5408413	-0.88147396	-13.446322	-14.449436	-15.463295	-16.808311	-15.101284	-11.220224	-3.3577619
245	-22.083588	-17.84172	-8.220415	-25.731255	-21.919106	-21.384375	3.4894595	-7.5893774	-11.076677	-4.9283123	-8.562385	-7.5175195	-6.1414013	-4.3741775	-6.238095	-1.2873013	-7.2291346	-8.128606	-14.931623	-15.325617	-15.203712	-9.990144	-13.482689	-9.6805935	-2.7983215	-7.527055	-2.506567	11.510204	13.295889	13.594098	2.9904413	5.0734663	8.237448	9.5885315	7.996645	12.381956	6.2836814	0.30426377	-8.487397	7.50298	1.8386028	0.04419633	0.16680941	1.1113683	-0.14438951	6.9193535	5.6817183	0.40248913	3.6877217
246	1.5282514	-6.9081125	-8.974149	-2.26378	-8.883024	-10.886364	2.7977438	3.149545	-3.0724924	-4.553152	-0.4626631	0.10028854	11.465635	6.054591	-0.3648882	2.0339992	-5.2367625	-1.6261954	-16.015684	-13.777706	-7.0867634	-11.684685	-11.371361	-3.3490062	0.037999988	-2.3807724	3.1307144	3.1130395	0.65477777	1.1158854	1.1718856	0.97720164	-1.4142139	-1.7990956	0.19100508	-0.6134409	0.6224556	-0.69286215	-5.557335	12.852847	9.112626	8.269551	1.734361	-1.3456492	3.734502	2.491077	0.8171865	-3.1014628	-0.028650522
247	7.214943	5.9811673	8.644075	25.791176	24.360744	20.243923	-33.935654	-30.051598	-27.174633	0.4862426	-3.5421424	-4.4067698	-7.036548	-3.5019436	1.8357567	-6.7151957	-8.66206	-3.6168885	2.5135128	4.434242	10.466636	3.395159	-1.6072484	0.79929674	-23.431503	-25.387066	-22.399343	3.708765	2.4060478	5.9001055	2.9530084	-2.2459102	-9.955189	0.18700568	-3.9522324	-0.10968131	-9.0579815	-9.735599	-15.951631	-13.364691	-17.34227	-8.762085	0.79249674	-4.2899475	-5.8144846	-7.2173257	-10.29256	-6.8439283	1.2818532
248	-5.092705	-2.1348805	2.3868308	-1.6501894	-4.9316835	-12.554359	2.4527469	3.4838092	2.964609	-4.2767973	-1.5218337	-3.5870535	-5.007104	-3.3954692	1.4601834	3.3533177	3.6355143	1.8524386	-6.4161043	-5.8632374	-6.196895	-9.044867	-3.0788267	0.63956773	-9.414412	3.2602687	7.094095	-15.246691	-14.382587	-18.95903	-11.136079	-14.190007	-22.183817	-15.426343	-12.258681	-8.358893	1.0980577	-7.9852095	-13.526974	-20.464874	-20.855927	-20.840296	-1.9659985	-5.6728315	-6.717108	-0.18455738	-0.48219466	-4.975573	-6.1358824
250	-3.7009156	5.3023987	13.646601	-5.27635	0.6556407	2.8865907	-5.037206	0.4619415	3.4933987	1.5175061	5.214827	7.980534	15.176941	11.781208	10.570923	5.165844	8.915132	15.747252	9.673454	7.1490097	6.154398	13.721665	6.2112465	2.5276775	5.080324	4.4610367	0.24515909	9.419571	6.021294	4.4903207	5.4132566	7.4225454	5.4384174	19.252779	21.905602	18.048439	1.8960333	1.8501203	-8.6956415	-11.708939	-12.753404	-9.247644	2.7700722	-1.6638774	-10.170876	-7.897768	-2.9345226	-5.2415533	-3.757163
253	3.5569334	10.40513	4.736616	6.8056693	6.7203436	-0.7307607	2.2932308	10.227592	17.848715	6.6910014	9.551224	19.810474	19.853535	19.342392	20.706356	25.400175	22.420784	17.483017	20.24918	20.432388	18.456234	22.670708	21.065617	21.54181	21.350306	18.081686	16.251652	19.839645	20.741524	16.00415	29.110003	23.25468	22.70776	16.202454	14.471331	13.102895	7.689847	22.266232	22.527018	-6.6986375	-2.4758048	-1.2285056	-6.6759205	-5.921027	-2.2971678	-5.3424134	-7.0725174	-9.897755	3.3143954
254	1.8112864	2.9753075	4.1932487	-0.81868565	-2.0624032	-4.518092	-3.012607	-3.961052	-0.8006377	-17.415668	-25.142843	-25.643026	0.5051444	-8.948078	-1.9827118	-4.8220186	-7.319957	-6.3863907	4.6315928	-6.313813	-4.863104	-11.176356	-13.616249	-10.260536	-17.184235	-14.259949	-10.240584	23.530622	29.630058	28.41423	23.556858	23.015636	26.929283	19.421055	14.251964	17.16308	-2.535408	-8.816452	-11.363539	1.8094318	-2.9002984	-1.4961874	4.6432433	7.629239	13.97817	7.559699	-0.27481934	-0.4862303	-17.692028
257	-4.9596725	-2.5641942	-2.1895273	-3.2063727	2.9765887	5.8372536	4.0672674	-2.8708606	-3.7394154	16.106966	11.791466	10.85739	4.4182367	4.846921	10.560715	9.8719425	13.26293	14.943351	2.0578718	3.9065883	9.191625	7.3025045	5.4368005	1.8420259	6.6462793	4.4109745	5.6273546	0.058161736	0.59331703	0.37501502	-2.0167928	0.001782656	-0.9551782	3.8222127	1.9510152	-3.6252613	1.5253981	-0.12928514	-8.087297	6.6601615	0.44108856	-1.840316	-3.3086014	-3.3162026	-4.272105	7.1849537	-4.517478	-7.556799	-4.5520267
258	3.201342	3.5599546	-1.0110185	-1.4121957	0.5058594	-1.9158077	0.5330531	4.6692986	5.952159	0.561293	-0.57036406	-4.7280746	8.895795	9.041973	9.86421	-4.3891654	-11.436316	-17.157196	-2.0036705	-5.2769523	-13.15757	-7.2528286	-8.546976	-4.043119	-10.32857	-4.938437	5.722291	-9.10821	-6.764984	-2.2231064	-17.554495	-16.721203	-11.050608	-12.245103	-15.647186	-18.461441	-4.5965242	-3.5277622	-4.2243056	0.061890364	1.1246396	0.01877588	0.51642233	-2.4265256	-0.012963533	-13.087948	-10.672113	-8.675035	0.8801536
260	-3.9425282	-7.01381	-5.2952514	-1.4322896	1.3468386	7.552602	-3.4778907	-5.8635883	-6.8404584	-1.5001528	5.166274	-1.613349	-8.46084	-7.801085	-5.1749177	7.7927465	2.9077237	-1.444343	1.7750565	-1.2700846	0.22071677	-16.735695	-12.212439	-4.839954	-6.3087893	-10.316965	-2.7547884	1.8758185	4.638381	3.9882007	0.55008376	5.1180716	9.648188	-0.6957487	-0.708591	8.034821	-11.646239	-10.689553	-0.19146624	-1.2045771	-2.0160341	-5.6025586	0.2784974	-3.8693113	-5.78045	-3.8737965	-2.7545128	-5.7228594	-3.1725378
262	5.4610114	4.541895	0.07392633	7.7690806	5.3364224	11.487112	0.18245846	-0.77260405	-4.482151	-8.311535	-12.528694	-14.637209	6.4354167	4.876799	0.23860803	2.1123857	-0.47278845	-1.9435387	-2.9552636	-5.7648234	-10.357016	-9.21471	-6.914873	-7.0102043	1.8010827	3.032452	5.1289854	-3.3502798	1.2692344	5.6396766	-1.215519	0.894312	1.236528	-5.773505	-2.274097	-6.079112	1.1598176	6.8359995	8.152381	-6.973047	-7.6416464	-4.397824	2.1802385	7.42354	6.150424	8.882801	1.9664934	2.160583	9.257284
264	11.4087715	5.7003965	14.412225	-5.9305267	-11.455713	-12.445566	10.6544285	8.074661	5.2347097	3.4750776	10.49894	8.903713	21.302696	21.885529	19.153595	5.351656	9.520328	14.696316	-2.511838	0.7466156	0.88240284	4.865657	0.76574004	2.8670926	4.626595	6.0547256	5.222082	6.8609934	8.516741	8.433414	13.870939	11.170481	9.888283	9.720512	9.000889	9.195865	19.228857	25.670841	27.288025	2.7042568	6.150362	0.24573402	-2.1952288	4.1820364	9.103115	0.89604175	9.269617	9.302297	-1.6763086
265	-14.784267	-21.695784	-13.919252	-12.289467	-15.583942	-13.3155	3.7696042	-2.8640637	3.474393	-9.442413	-13.882849	-15.133289	-7.1490355	-9.973687	-12.339317	-16.925596	-26.63889	-28.921944	-32.374943	-26.770847	-17.53072	-10.946144	-16.00254	-23.412695	-33.196815	-23.20457	-11.682795	-0.5482123	-1.2606219	-5.745881	-4.577864	-7.455473	-2.6848507	-19.66131	-10.823286	-13.274199	-16.13504	-19.301636	-16.36219	-27.307903	-29.153446	-28.890568	-21.434986	-24.936623	-15.636478	15.495451	5.933754	6.74062	-14.956118
266	-3.6511014	-3.036893	0.7213478	-12.356501	-13.796411	-5.550627	-4.1471186	-7.1486607	-7.854656	-9.446451	-7.116989	-4.9634247	-12.038266	-6.802184	3.267098	-3.292903	-1.2616556	-1.5465109	-6.2467957	-4.3936453	2.7623339	-8.421057	-0.25667083	5.499851	4.5671787	0.97461355	-3.9796164	-0.37424546	1.6155508	5.3440304	-2.528471	4.8903203	7.489336	-3.0002708	-4.360489	-4.2508264	8.540997	11.129093	4.5513215	3.173661	4.7926264	5.2674217	-5.963958	1.2275832	7.0685606	0.09881811	-1.701508	-3.1003454	-14.9429
269	5.201894	-1.7760965	-4.0318403	-3.7391715	0.9782859	4.0333796	-18.474304	-15.272015	-14.853201	-4.5098705	-8.637145	-12.089545	-9.039343	-9.170599	-6.352294	10.819701	9.607651	10.244876	-1.7563624	-4.624237	1.7545477	5.378847	4.2642517	6.930932	-7.158575	-2.4458544	-2.1087956	-16.7309	-16.294975	-8.70167	-12.752075	-9.525088	-12.455121	-8.11058	-8.226576	-3.4716892	-20.999573	-21.329205	-15.861102	-4.738618	-8.39741	-4.6834965	-20.032223	-20.779469	-20.587833	-6.5586243	-8.426418	-9.885497	9.786246
270	-6.35802	-7.5230618	-8.565025	-12.089782	-6.627252	-6.7605124	-0.5427603	-2.698027	-0.76063395	-11.599878	-14.710969	-15.99114	2.480538	-3.1877275	-3.9997287	1.1564227	-7.7769785	-14.825636	-0.9188871	-6.1863327	-8.82321	-6.6858025	-7.5661807	-8.876097	-6.537177	-9.122459	-10.08156	1.6828938	-0.50165874	2.730887	2.3119872	4.3777924	2.4925017	2.2831445	2.4434822	-6.4337473	0.58941114	8.599722	6.002852	-18.895107	-16.568605	-19.105938	-10.569824	-10.853525	-9.506163	-7.6096115	-8.888214	-5.592083	2.966625
272	2.5242615	8.453696	8.978287	-2.4525309	5.2139273	4.965288	11.959753	8.861145	6.191238	10.367133	7.072983	3.8210757	-7.351149	-8.274279	-5.572834	-7.985671	0.5296696	-0.84331095	-2.865301	-1.8534026	1.0080185	-3.2783587	0.69173276	-4.35608	2.3932366	-4.7413535	-9.874099	9.427243	10.191452	11.19874	4.7555904	-0.14771417	-2.6373696	10.614712	5.5809464	5.4196367	12.549965	12.080112	11.273053	-10.031246	-3.160679	4.5408487	-0.66940844	-2.1084242	-0.61528057	-13.858555	-6.0881147	-5.9448214	-16.38014
273	-10.488726	-8.463344	-9.522305	1.9707298	2.9121146	4.5534387	-8.863444	-7.0907054	-5.9954567	-11.328884	-6.6698503	-4.081562	2.782377	1.3815832	3.763372	-8.52717	-14.545107	-13.276897	-4.818062	-2.827317	-5.503715	-4.9914722	-0.101119965	4.0748167	6.876454	7.752418	5.29818	-3.1279492	1.0795144	-1.6641656	-5.289047	-7.1035485	-1.7671483	-10.707006	-11.014185	-11.038773	-3.3700552	2.381145	1.2122828	-17.637493	-15.092958	-15.630003	2.7123547	0.4542551	0.685879	-2.3695645	-1.348634	-5.9482236	-2.7547445
274	-10.267843	-8.575165	-12.9531	8.639483	-0.4667734	0.38600343	-0.17086405	-5.1560793	-7.904805	9.987429	1.4925349	-10.357356	-13.812639	-12.086527	-3.3942761	-0.09249127	-0.14288223	-1.3888264	-3.7023456	-9.281052	-5.8310294	1.1186327	-4.488563	0.79507935	1.3623178	0.37689114	-2.7860928	-8.061504	-3.9516537	-2.9083037	-17.922493	-11.667994	-13.471935	-11.666624	-10.63289	-6.0919027	-4.9628983	-8.091774	-9.48746	-6.7871294	0.6102615	3.4173844	17.98919	14.181049	5.720502	-5.6999855	-6.856836	-5.1998057	-2.9451613
275	5.8555136	9.023975	7.1387086	12.938936	12.856389	16.840515	-15.374418	-14.115864	-8.314015	-4.441494	0.10907182	3.7537994	2.8127828	0.29975817	-1.280026	1.4556043	-5.0547295	-4.7542706	19.722534	18.714828	10.918001	18.868176	23.070454	21.7799	4.757362	9.819098	6.8549776	13.296383	13.234386	20.512459	12.8068695	2.4506946	-0.2982468	-3.23659	6.633402	5.561511	18.494335	16.859016	17.194792	6.015293	13.345497	6.8348246	17.206512	17.036934	17.836704	2.5028903	6.6200905	3.923862	8.519576
276	1.9909816	-3.5668664	-6.649091	-3.2441401	-7.3030596	-11.354846	8.899268	-1.5801828	1.0873731	-11.483023	-15.042788	-14.726368	-2.274152	1.957479	-0.75089383	5.273236	4.6952076	7.0750656	-19.344667	-19.003342	-7.4954195	4.137087	5.9516606	-2.2414527	-7.1491003	-3.2331076	2.249959	18.125341	11.407875	0.27785954	-9.909254	-7.8815975	1.3045161	1.6393948	-5.811897	-12.931656	5.1535807	3.1246233	2.3486443	-9.37228	-7.9077687	-10.951771	-0.95526755	-5.334387	-1.5300975	0.6256011	2.50029	-0.16167474	-3.563815
278	-8.112875	-7.10098	-3.5986886	-5.9768524	-5.9720693	-3.1365216	-10.950926	-11.924833	-7.2664623	3.692675	2.822866	2.3385618	-4.192561	-1.6262752	4.436196	-16.514107	-7.868228	-3.355199	-5.2069697	-2.9665322	1.572596	-1.060968	-2.0696077	-6.354025	-6.6513724	-11.098223	-9.3292	0.8573667	-2.0769134	-6.2451515	-9.878452	-7.2190094	-3.3868208	1.2619789	-0.07610989	5.3332043	-2.6195328	-3.7633555	-0.65975773	-7.953677	-6.3847923	-10.270828	2.7432194	2.158558	3.5320225	-2.7677789	-7.3014483	-7.839581	-2.7809906
279	-0.58447343	0.47970945	0.58391345	4.4234815	4.859288	6.3208914	2.964951	2.887463	4.3243876	-5.7343636	6.134266	6.8923955	-4.505305	-7.8353167	-8.188712	-17.221548	-15.1189	-15.233062	-7.506999	-4.520587	-15.371298	0.46797264	-1.1482432	-6.4306583	-4.1770883	-4.2810774	-2.1146674	-3.729096	-7.2429	-4.011778	8.263195	4.3027306	3.2425134	7.569974	6.6212873	15.235727	-17.998638	-14.156211	-9.560207	-11.537523	-12.014013	-7.9385214	-8.116699	-10.951227	-8.421044	-3.2294044	-8.852192	-16.380737	-1.6407139
280	-2.3030877	-4.9120913	-5.8754625	-12.300004	-15.875795	-15.957148	-7.5664067	-5.911909	-6.1695614	-11.136978	-10.540703	-15.673294	-10.52247	-17.178173	-22.153622	-6.073639	-10.624836	-10.079123	-5.938963	-7.4398417	-8.392946	-5.133774	-4.1568985	-4.806483	-14.443836	-13.22896	-12.707127	-8.798143	-12.046047	-11.314629	2.5680003	-3.8441167	-3.0825765	-5.477825	-17.275114	-21.193518	-14.9659195	-8.521275	-9.241295	-8.4838705	-9.344383	-5.511312	-10.626348	-13.902216	-14.444683	-13.48867	-19.564756	-15.952715	-17.216347
281	-7.0604897	-12.392694	-10.138458	-18.287464	-15.902059	-10.691727	-24.66318	-15.199016	-8.557022	-3.1127086	-8.085993	-10.226095	-7.735572	-14.382103	-17.581598	-15.851892	-15.691301	-5.7850666	-1.4856848	-5.150901	-4.1189275	-7.1450057	-9.127546	-5.851531	-10.481085	-11.581783	-7.5559287	-5.6317873	-2.7181563	3.9641068	-8.681192	-16.186275	-19.540268	-7.7662954	-9.772617	-8.855135	-8.752893	-16.173645	-7.9669523	-13.469982	-19.145561	-27.47189	-24.18063	-21.483383	-19.39537	-14.92605	-18.309734	-10.68705	1.1545069
282	6.2396	7.569356	1.1864989	9.888994	-3.0391386	0.6189303	-3.5106463	-2.7844062	-0.24230245	9.850834	9.872631	4.4396563	11.439245	12.259486	11.773952	7.1354737	9.602621	11.209389	25.01668	29.750105	25.222897	4.118681	5.950536	2.4684825	1.4145072	8.420439	1.7326409	-0.47860968	5.4889364	0.93333554	7.405576	13.646082	10.948338	15.239536	22.075943	26.240623	14.289946	15.151756	14.267662	10.495262	17.508533	18.269035	15.905666	15.6848545	16.09462	9.23884	14.814749	10.405116	16.653921
284	6.1014347	9.09375	7.5822754	8.406692	8.112692	4.4446306	-1.7251222	-0.91541696	-4.8737373	2.5040612	3.5181565	4.1796455	-2.1214542	2.568869	-1.2311919	4.5440335	6.31188	4.229456	1.5868196	1.6594158	-1.7946079	3.1451657	6.578332	5.5733852	-3.3952513	0.50870013	4.320281	14.662517	12.087395	11.287216	0.4470291	2.0264475	2.0414019	6.8191986	13.511718	12.768992	3.7897427	5.092696	5.9578185	20.830238	13.748527	6.5613117	0.78401303	6.715796	7.9555407	-2.3116498	-3.4778075	3.0070543	0.40178597
285	3.2696075	1.4341321	-11.243206	-2.0756764	-8.438527	-10.206758	3.5752373	-2.63526	-6.8411236	-16.47121	-22.044153	-26.220512	-18.362667	-26.190357	-29.91468	-18.031555	-17.947598	-10.1026	-11.7724	-10.466808	-15.997482	-22.005613	-15.767626	-3.8588696	-18.92487	-21.602293	-15.275925	-24.538525	-25.952826	-21.288044	-9.809873	-14.8027	-12.633832	-14.369727	-19.512875	-12.599773	-8.25177	-14.838718	-14.185954	-8.700254	-12.397813	-11.7137575	-7.5953226	-7.3408117	-9.80744	-1.4863472	-5.0848536	-3.4608018	-22.142477
286	3.319365	-12.982275	-19.121546	-8.335461	-9.532116	-9.923996	-6.9181166	-10.233651	-7.0424356	-1.57342	-9.098658	-12.053896	-9.529959	-8.3216095	-2.757927	0.2993196	-4.427686	-3.533152	-7.7108335	-5.9628115	-6.308856	-4.536145	-2.851716	0.40107125	-4.828979	-8.586955	-3.2725167	1.2564265	0.4363572	1.7026862	1.287825	-2.5658557	-3.8750498	-0.28294384	-0.70043916	-2.5078044	-1.9091219	-4.7275786	-2.3219259	3.5860097	2.0989218	-3.341309	3.843505	0.24818255	3.8289332	-3.974804	-6.076385	0.22928083	-13.416999
288	9.940428	14.094269	19.657436	2.4013498	3.6646314	1.7017163	8.461213	6.972392	7.620755	2.8755374	1.0671151	-1.8252995	-4.271101	-4.27298	-8.042197	-0.28378054	5.1997356	10.001518	1.0547695	4.2751412	3.332212	3.0360718	4.1167083	5.308488	-7.802164	-4.3718157	-5.011385	13.557106	4.3206663	3.8875818	2.1503615	-4.5434732	-6.9767694	-4.741869	-1.6460334	2.1480637	10.978172	6.610826	1.6697955	7.3452816	7.098735	5.7692757	-2.981574	7.301841	7.317386	-0.07897769	1.3535426	4.7295704	5.9853272
289	5.089738	3.0952287	2.1979477	-8.979996	-10.115557	-5.495226	-14.685751	-16.280895	-15.330139	-11.571579	-13.801683	-8.777061	-16.169342	-14.714898	-13.135626	-4.94598	-3.469401	2.1422875	-0.48265582	-1.9290001	-8.009654	-10.901362	-8.809343	-5.9820976	-6.5044117	-11.785631	-13.858694	-7.707347	-12.808614	-11.093739	6.844126	4.074418	1.2792181	-7.4069014	-8.634373	-9.511961	-18.144089	-19.120312	-11.075493	-16.834919	-16.138489	-20.082352	-14.795513	-18.726145	-16.808226	-7.2261276	-8.220118	-12.041677	0.8634551
290	-0.97748476	-2.0405896	-3.255178	5.689412	6.026496	5.7254076	3.6172554	-0.6846611	2.9328568	-7.5054483	-5.156564	1.7536018	11.511769	9.14324	2.3650506	-11.6493435	-3.496597	1.5870249	0.81575966	2.0503676	-6.083437	-5.1969748	-0.19070156	7.2824426	1.1678953	3.8959806	2.7494946	10.9114	11.438377	10.795352	3.896666	5.472748	2.6793644	4.4639797	0.31659186	4.143053	3.157013	-7.968238	-15.834988	-18.499104	-14.543167	-13.416353	-9.310905	-11.601094	-11.75419	-11.457535	-10.8023815	-14.913189	-14.2569275
292	0.7216771	6.1169558	0.6830886	-0.40130007	0.02914846	6.147503	2.2737074	7.15362	10.830607	-9.208635	-8.779487	-6.9008274	-3.0170307	-4.036251	-0.8511056	-22.206486	-13.649635	-2.0446873	3.5984044	10.70426	11.666462	-0.99115807	4.8718195	-0.77467597	-3.131642	-2.546677	3.1681337	16.68357	14.055723	16.46773	8.399781	7.1674557	6.975696	-11.081503	-11.561634	-10.470218	20.084063	11.363237	4.277274	-3.9189565	-2.2420511	-3.7480257	-4.38729	-10.323775	-12.229944	-4.6932535	-2.4086568	0.87857145	-17.409283
293	-4.327335	-5.7352715	-6.1531506	-11.093421	-1.6329165	-1.544416	16.478983	14.270966	6.982902	5.3820047	-1.2345809	1.0445427	-1.3631847	0.3833444	-2.3658845	-9.084854	-5.7890906	-7.1732454	-5.119938	-5.338581	-10.04516	-0.36794704	-6.8173194	1.0655202	0.7997024	-3.599103	-2.9795516	-10.736494	-4.1925087	-0.8533296	-7.4933624	-10.186108	-9.353253	-1.5658417	-7.127452	-3.116846	0.4109984	3.3457053	7.9078608	3.335731	-0.06740412	0.17782664	-3.7895036	-2.1444614	-1.6082991	6.08829	2.5093307	-4.9376454	-12.260512
294	-6.755987	-12.414402	-20.830343	-22.194895	-14.701329	-16.533043	-1.9815288	-7.883949	-13.526953	9.279866	12.010748	8.64702	8.075195	9.77327	7.3485537	7.2673836	7.166418	5.22766	2.353985	2.9622607	2.2955236	6.0283737	5.58124	2.9908526	-5.034939	-6.019122	-6.995754	3.665216	0.5994966	-3.2767384	1.0646083	2.962901	2.7971826	-2.9487576	-3.0877366	-1.0938596	10.63814	6.945998	6.870823	-6.2033463	-1.5327904	4.950673	5.451168	-1.8321538	-4.38712	5.4979873	7.8871512	5.2019386	6.271595
296	4.7860527	-1.050926	-2.092556	-2.4591107	2.8695414	-0.4276499	-3.1917746	-4.6778374	-1.4422518	-17.870852	-29.89645	-21.246307	11.037043	7.6611967	-1.602756	2.610613	-2.9510803	-9.747555	3.3170815	4.82978	9.408735	-6.8897934	-16.009687	-19.27797	12.033993	17.352524	18.865515	2.1071234	4.352916	5.4277816	-6.748314	-5.8507233	3.0570617	3.0398383	-0.80748785	-2.067144	-3.6692371	-6.989932	-10.965384	-6.456877	-9.229598	-13.327127	3.981927	8.502297	5.252734	-9.677701	-12.28092	-15.015459	-5.2137566
297	-7.964795	-19.503584	-20.404654	-0.5964941	-4.3125424	-8.785293	6.3150234	6.331025	10.811544	-6.849285	-7.5434794	-8.663828	-8.994745	-6.9729805	-3.1774085	-8.460076	-5.3325443	-0.036770403	-2.4586358	-0.6629154	3.8879666	-1.0116148	-1.5994494	4.282347	-12.666442	1.600228	8.47295	3.197608	-2.4711537	-6.9180593	-19.322916	-18.463036	-22.195536	-3.9426494	-18.267199	-22.799183	3.1074457	-1.4429029	-1.3135232	-0.85391605	-4.216603	-9.688496	5.3213763	4.961076	-1.4602213	-4.47449	-3.5768049	-3.3640738	2.481632
298	-6.474271	-4.6067486	0.34913754	-2.5901437	-6.035758	-8.701633	-0.90575147	-2.264658	-1.5344532	-0.17593461	2.882828	6.212247	-4.37347	-2.7961133	-3.2275498	-3.9567358	-6.144264	-8.410231	1.0990541	-4.940128	2.4550464	-5.056283	-0.40905052	-0.2611614	-5.4148784	-8.534258	-12.264515	-2.5937004	-0.73711145	5.005101	-9.234983	-9.922792	-9.075084	-0.17846024	-0.4766013	-3.8686676	-3.3860497	-2.5869207	-3.5813322	1.9973707	0.061683893	-0.2921946	4.5869675	-0.49934795	-2.4346516	-9.494253	-10.837107	-8.569416	-4.05512
299	7.337355	6.9230623	9.878876	1.5339582	3.086104	2.3402176	2.4832172	3.6133974	3.9323637	7.038689	7.5039096	5.9643607	3.5954096	7.5848665	6.066548	2.2763019	6.4889526	10.761265	8.094456	4.96443	2.8938327	3.8288126	4.0721345	2.85433	4.8128605	9.42424	7.7357163	6.200698	5.544546	7.1415358	12.690068	8.124088	2.5087247	3.230063	9.25329	22.92856	8.138166	5.4833984	4.6650624	10.802389	9.053928	2.6416907	9.7782135	15.211914	17.10307	5.907771	3.8986173	4.298913	0.15016893
300	2.6454072	4.055107	-0.39603537	-0.20434168	3.4980922	2.9543362	-5.978508	0.59369963	5.040949	3.9145892	8.325371	5.040736	-1.8230628	-4.4638615	-5.6791277	6.039521	4.0856457	0.9028566	-0.13686174	-4.7777147	-6.0347757	1.7437918	-1.3278496	-1.6235695	3.288178	6.173572	0.6133634	-4.8865514	-4.0290494	1.2624836	-8.368444	-5.6500664	-10.496252	4.293648	4.654726	8.6905365	10.124495	6.684702	5.366918	12.017782	10.194614	13.279284	3.901569	4.2982564	-1.4937155	1.1367114	-3.864607	-0.78182435	4.838028
301	-3.6828675	-3.9972553	1.1119558	1.5400649	3.0495567	6.1956244	-7.490542	-6.1680126	0.06691618	-10.446501	-12.035484	-10.553129	-1.5900385	-1.2759753	3.6907327	21.139969	14.415552	11.484935	0.39152658	-1.448394	4.3750477	-19.662453	-21.737114	-13.70889	-0.4166029	-4.5530643	-0.2558437	7.6430597	2.76612	9.179409	1.2657744	-2.0533266	2.0655046	4.0994816	-4.5203085	-4.4625187	3.4179277	-3.3082838	-1.3539368	-10.326345	-10.86692	-5.252977	-16.559666	-30.741863	-25.696304	2.6532254	0.17372704	0.7548085	-19.802362
302	-0.81425446	3.8388915	8.245396	-1.2813302	0.7706087	-5.0915194	-6.730836	-7.900952	-5.3314576	-12.64438	-4.2304173	2.925891	-0.26596585	5.75545	5.918071	8.4592705	-0.90023565	-0.8579955	5.407302	3.8973854	4.7256994	5.0895805	2.159322	1.3147922	23.021687	27.551182	24.555695	-0.70461583	-0.29415476	3.274499	-4.8303194	-0.24459028	-1.3375837	-11.765833	-9.354343	-0.12235117	2.6131012	4.2781105	4.6978407	19.193832	18.58573	16.58671	8.716827	11.672363	13.313163	8.343981	10.127951	2.3265204	7.2383947
303	-15.445166	-9.8818655	-7.8694797	-1.4139202	-3.9230187	-1.0823152	-6.1021304	-9.890289	-6.3433847	-2.4691174	-2.2972944	-0.20787916	-4.9744606	-2.3884962	-0.96879447	-8.576185	-9.553961	-3.7047367	0.8682058	-10.763598	-13.28229	8.419935	3.590943	3.8957922	-7.2588305	-11.329336	-8.95771	-0.07135778	0.17193589	2.1153808	-6.3512487	-8.58117	-5.4918985	-6.7421675	-13.278851	-25.91602	-3.0217538	-5.8464994	-9.065833	-12.574254	-12.506365	-14.448729	0.45712984	-0.7762273	-2.7593217	-3.857073	-1.4407656	-4.421999	-8.771219
304	-21.111076	-21.623793	-19.436913	-7.842209	-10.557936	-12.919854	-1.4733946	-3.6035743	-5.191655	-13.029947	-18.809784	-21.78387	2.0244331	2.137271	8.71959	-1.8840802	-4.825309	-7.4411964	1.9879838	-0.9303128	-0.84750044	4.7769394	-2.343227	-1.1030164	5.4528475	2.7363343	1.1285098	7.457015	5.880872	8.21722	2.1312652	7.121743	12.124611	7.328042	8.187521	-0.50655234	1.4605597	-3.379828	-13.21483	0.6848714	2.666143	2.466243	2.7309961	0.5283967	-2.7786849	-3.351925	0.089628756	0.36069483	6.9388247
305	-3.6861377	1.137658	-2.8282166	7.6689816	6.7794952	-2.341224	2.273201	-3.0326784	-11.891014	-1.4129131	-4.9261866	3.6699824	0.32033613	-0.44705167	-6.3673797	12.387503	13.393036	10.922964	-2.1520238	-1.5431173	3.7981975	2.1942286	-1.3030933	-5.642817	-4.851135	-4.967407	-5.384058	1.6007414	1.165287	2.6521955	11.771305	16.120117	10.434141	-6.445016	-2.5759692	0.3941964	15.790192	8.75135	6.655841	5.577035	-1.8328158	-5.4244947	0.8086267	-1.996511	0.8404854	2.5952177	1.4425557	-1.0531368	13.471142
306	-9.601203	-14.462591	-15.663474	4.7385435	4.8313127	2.8523643	-13.377314	-12.696371	-9.649193	-11.389818	-9.56473	-7.6125274	-4.2509785	-5.646962	-1.032397	-24.391674	-20.816895	-18.984936	-7.920458	-13.046494	-13.765394	-13.746786	-17.073936	-17.85309	-7.08375	-6.073266	-13.015541	-15.849772	-11.555363	-7.9885855	-21.852343	-18.001387	-16.420635	-10.995325	-9.823992	-9.105821	-7.869907	-15.842561	-17.22842	5.065937	2.146749	9.041847	-11.284664	-8.266389	-15.511648	-3.3956914	-11.186216	-9.720516	-3.500328
307	-2.0625374	-7.37006	-6.903588	-3.7584686	-5.3585343	-8.503692	-0.4763435	-5.135124	-15.778963	-5.1430187	-6.7239723	-4.1555185	-10.228254	-13.709145	-15.863213	-3.885584	-4.220925	-7.462412	10.308614	4.8973646	9.128905	22.095995	16.672792	13.949028	0.71770626	5.465603	5.288091	-0.6291707	1.9906855	2.6563458	6.9040956	9.956774	6.3263755	4.968465	5.5008106	10.984058	12.209238	5.968549	-0.8518824	0.54165834	0.23620608	11.790526	6.4586296	4.5987415	-0.7031802	2.8230991	0.9365125	0.6538255	7.97101
308	3.9876285	1.519624	6.354355	1.9227734	2.8684204	-1.826905	3.2066329	0.9922797	2.33741	-3.8797364	-2.712294	-6.256954	-2.5817232	-0.85043585	4.268111	2.5371993	-4.3496	-12.550263	-4.6862116	-3.5680008	3.6677437	-0.5935796	0.97497314	2.6849756	-7.118279	-5.671896	0.5014534	-9.203586	-5.8665457	-2.1400163	3.3737273	5.9787493	8.334672	-4.076207	-9.048598	-12.775173	2.443561	1.4331107	6.8162723	-8.930876	-13.055841	-9.636131	-7.6242247	-13.596089	-13.580472	-9.287729	-12.125115	-15.871923	-2.049839
309	-5.5382843	0.4995125	2.2329626	-14.756268	-14.908298	-14.933611	-14.483663	-10.127926	-1.8880897	4.3801565	5.5832815	5.797244	-2.3906128	-5.791734	-4.572762	0.267012	2.4174643	-2.7184699	2.405952	1.2521927	-2.1234047	27.129974	19.920662	13.589832	13.7418	21.013569	22.953243	-13.689672	-9.9922905	-4.536618	3.739611	3.0459065	-1.7593822	14.8491	25.808365	20.98138	14.219582	11.306961	7.1901026	12.210087	13.102279	10.817972	-5.775488	-4.403139	6.0881004	8.1975765	5.0758452	1.4904473	-4.570587
310	-2.2122376	0.60112506	-0.3248862	-6.159436	-8.1925955	-7.994954	5.4337654	8.647294	7.7598133	13.502949	7.970177	5.4255056	2.2526245	7.8677506	14.565676	-8.624786	-4.460089	3.3508694	-19.116589	-18.336504	-7.145033	4.648978	5.582613	3.8140213	-8.86443	-14.69383	-13.703367	-5.5605745	-6.5582113	-3.1625605	-4.963931	1.1328102	0.463417	-0.92344475	2.6744928	1.0475777	-9.893809	-8.4898405	-0.20684187	6.3594694	11.443454	10.546606	-1.810005	0.52804434	4.344389	1.5290725	-3.2840497	-9.917362	4.2198906
311	14.732395	10.605417	2.7514324	-7.8765154	-5.1529846	0.61216164	-7.1462965	-9.311272	-2.9954937	-2.7264285	-4.358267	-1.7966633	-10.62579	-4.2036324	-4.3492393	16.124062	21.972523	20.001854	11.00445	14.550632	20.71894	3.965012	6.472965	10.586121	14.369788	8.418755	11.989663	-3.6539454	-0.8916985	-4.8111134	-1.7969682	0.5352013	-3.8443012	-1.0594347	-4.4539113	-11.751944	15.305814	8.288719	0.2861152	1.8064218	1.980843	3.2834196	-11.321508	-3.323338	1.2369314	-7.509617	-12.7356415	-11.080043	0.61975443
312	-10.308122	-9.292206	-12.120754	-4.4550486	-4.01875	-5.190222	-7.8018856	-9.051949	-5.9280634	-11.878827	-8.48411	-8.447288	-14.493954	-4.965267	5.922592	-7.0472016	-7.588901	-2.1758924	4.334465	3.7646012	0.8514058	-11.389933	-10.277662	-12.820112	-0.4718619	-0.443686	-4.105817	-10.558054	-12.279478	-7.683322	-20.105804	-20.720186	-20.01741	5.935217	-2.3809497	-6.060335	-11.242502	-9.686192	-11.208433	-1.269961	2.5333338	8.563141	-9.60783	-10.227379	-5.785636	6.7238503	-1.7316437	-6.683303	-12.856415
313	31.71265	30.959974	15.290005	18.812122	20.398252	18.438108	10.581889	9.061388	11.817813	0.9185357	1.083707	3.5989757	9.509326	13.526659	13.740244	10.190245	3.3380399	0.6873887	5.6252737	6.209014	11.395622	10.137707	13.474178	11.027392	12.655364	7.370183	4.2301965	7.5922146	6.7235165	8.132427	0.7650242	5.91214	5.749924	2.7832892	16.83915	16.078833	-4.126619	-0.7951911	-3.4687657	7.046151	5.5838976	11.868853	5.022465	3.998589	1.1167471	5.60131	9.645633	11.504011	10.989868
314	-4.144883	-7.305615	-3.6335607	-6.325831	-4.794061	-1.500749	7.522933	8.049046	0.9968046	-0.037451267	-0.69045097	5.682412	-6.7387376	-4.967723	-5.47731	1.6223071	-1.5040729	2.616042	20.029963	20.663702	18.601868	-2.7954402	-8.791389	-4.293695	15.404379	14.600679	5.6190825	-0.944618	-5.367998	-2.7306738	-0.4131673	6.172742	10.852026	-11.330847	-11.753042	-5.458373	-3.465622	1.1894584	-2.8460112	-1.6775148	-8.094612	-10.844978	3.4056292	-2.929211	-3.829367	2.0050354	-2.3553057	-5.3111496	-9.612499
315	-0.30505043	1.0172992	1.294202	-9.82173	-10.615676	-13.314544	4.2412534	-1.4422684	-3.1924267	3.914071	1.8301818	-8.806319	7.632928	9.625958	10.500912	2.3920724	-0.72394896	0.8741339	2.234855	3.0182614	-3.5278573	-3.9936328	-0.074260116	3.8529747	3.356835	3.2538211	1.7252786	0.72119254	3.3058128	2.0462253	-2.3499599	-3.4221272	-6.4120564	-10.850348	-14.501139	-13.271019	-4.155226	-13.091343	-11.494532	2.5676928	2.9156268	0.87766474	-2.5987191	-2.4496105	-2.7451406	9.271774	2.4754577	1.0738381	5.9236555
316	0.064646184	-5.3516073	-4.8922024	16.013922	10.863405	7.5480614	18.77716	17.537453	17.8778	6.2583823	3.6116161	4.15102	-7.2930045	-4.6121187	-5.4522095	10.001789	3.6045635	2.7630515	7.0501623	13.570886	8.660639	13.922379	16.092064	15.473979	-10.602151	-0.12763041	18.068802	1.0410033	-9.056299	-17.06846	-13.543713	-10.925503	-7.9904213	13.510836	14.095229	12.970712	-18.824387	-14.557984	-11.5079365	-12.066991	-10.379782	-1.0215769	1.3854862	0.76778305	4.441518	-13.914465	-11.120189	-10.131535	-8.470742
317	-3.7515914	-9.538932	-8.811161	-6.409313	-3.1073391	-6.2810583	0.70388794	-5.0991	-4.7441645	2.1006613	-4.1308947	-8.569424	3.4794984	-4.041673	-3.4629579	-13.494359	-11.133452	-13.796291	-9.045305	-13.402863	-12.998331	3.947031	7.04003	10.60722	-9.790181	-3.0156918	0.69320786	0.4217682	1.7221119	1.486371	-6.22093	-7.106599	-6.850979	-4.541045	-7.469164	2.085839	9.024525	4.471797	6.7573795	3.5292346	0.5260344	2.0368392	-7.2216372	-6.9856753	-4.956275	-4.9988027	-8.214485	-9.610631	-0.6829937
318	4.4809027	5.2272873	0.8261609	-8.151275	-4.408221	-5.0202107	-7.5469556	-2.069966	-1.1533124	6.882592	7.673964	-0.54573584	0.14319253	2.3942833	-1.7297791	5.1664886	0.862822	-1.4702414	6.5170307	3.1290054	2.5200639	0.7895491	2.808095	4.0195847	3.9332082	4.4359107	5.428399	-3.0014586	2.6078405	2.4799345	1.4152818	4.803196	4.270116	-0.8045161	2.1711495	3.685327	9.300262	11.856812	10.463396	19.781998	7.926341	2.0679104	15.808737	10.778887	6.226284	3.9589539	11.514957	12.457621	17.56981
319	-4.0290327	-1.1043493	1.0001924	-0.15306681	-2.7647219	-9.115309	-20.283476	-15.627507	-11.700516	-13.297403	-13.078831	-12.409971	6.820158	4.3130045	-0.80130416	0.5153742	0.24770617	-1.353845	-2.1886985	2.7491043	9.201244	1.7401305	-1.5052514	3.1089513	14.711756	8.120635	2.2742562	0.7872834	-0.82974195	-1.4305809	0.87438893	-0.016352654	2.6188135	-4.06579	-1.8570573	-7.8084655	-6.489109	-3.1583154	-3.3737288	3.3797894	9.475781	16.924688	-11.683775	-13.314374	-13.482661	5.1235037	3.797638	-3.8409343	5.862721
320	16.968033	15.833565	15.376974	-9.246566	-4.9952154	2.867667	4.174561	7.2623425	6.4723444	4.8844934	-3.1160836	-2.4956198	8.113675	8.043634	6.915618	8.166698	9.097785	10.235743	-5.6935844	-6.7537556	-6.538867	11.401268	13.453004	14.542034	-1.2309008	-0.088770986	-1.3521289	3.7841296	7.64952	13.200165	4.208144	-3.724256	-7.7418466	3.008398	4.784198	8.693203	1.2274748	1.6447372	0.07437718	-0.7648684	-4.269105	-10.998135	-4.560088	-1.996047	1.5306404	-3.5892591	6.9492455	10.697393	4.4265423
321	-6.4301925	-5.6378565	-7.2275524	-4.4095078	-7.7870035	-8.830589	1.7395483	3.1521788	3.3752668	3.8049545	1.8561393	1.4405224	7.606528	4.940869	3.9214673	8.428573	12.223403	15.403439	19.437384	15.018119	10.6757965	-3.4074087	0.9959912	2.5665708	6.5582504	7.969982	8.0462885	-3.2615857	2.4222717	4.0435205	10.747692	10.491486	10.7018585	13.317907	9.7656	14.043118	1.7059574	3.1314387	1.9534789	19.760105	10.534157	7.042203	-1.2257338	-1.9475964	-2.764441	17.230482	11.965292	9.202871	5.5571933
322	-16.306316	-19.274857	-10.5787325	-13.132237	-18.996204	-17.3825	-9.644872	-6.4036636	-8.724617	-5.660405	-8.021563	-2.2016306	6.145013	3.5074835	2.1208506	-0.5436898	-2.0633006	1.3835998	-11.939873	-11.546778	-6.147395	0.9959371	1.736388	2.4562147	1.4853044	-5.5423775	-4.772889	-11.6122265	-15.182457	-17.816875	3.9924333	4.357215	11.428338	-3.064293	-3.1365385	3.8312023	-5.9095716	2.8685527	-1.1135379	6.6483736	4.4545164	0.8819411	-5.0420623	-2.7797616	-2.831936	0.2691517	8.40735	17.489862	2.945716
323	5.1418867	2.183929	-4.054994	-6.5142	-6.69021	-3.0565507	-2.2693439	-0.13507342	10.283112	-9.916661	-9.509109	-0.383559	9.856349	12.815416	10.564282	-14.734283	-17.489214	-9.675476	7.9860888	8.4090395	7.8643928	-22.67324	-14.0628805	-8.810591	-4.8971663	-8.201189	-12.0568695	16.16257	15.549657	16.617315	-13.303898	-7.3415966	-5.0720816	-3.6021478	-2.5374193	-5.7055764	-3.7080703	-8.352311	-14.054666	7.0439405	-3.1626449	-4.941437	-13.838383	-10.282583	-8.263376	1.3577433	0.90256023	8.717022	2.6652105
324	7.432549	5.8270164	3.3681068	-7.3325057	-6.9886093	-10.256214	2.302596	5.4665704	5.4875393	10.42382	4.384996	8.139191	7.6072955	3.1073475	6.4282002	3.4685278	3.1822078	0.2196486	1.7181368	4.3975344	-0.1658032	-9.743722	-11.0460205	-2.873406	2.7558093	3.9493575	6.686096	0.8260843	-0.5446601	-1.7112726	9.263078	12.252642	13.96259	2.164235	3.914073	1.7482466	4.1394	2.0165486	2.7686872	0.25515097	-0.25599676	4.2476587	6.366511	9.45747	7.6588078	7.3033276	-0.23008658	3.8795178	3.3045278
325	2.9850657	4.9154167	7.2510605	19.155472	15.134041	11.263697	5.324069	-5.320238	-3.4199095	0.4890905	2.2322161	1.5250779	2.2715235	-5.7467437	-9.661972	0.32507896	1.3116312	2.6709166	4.014135	2.5068521	6.6221914	9.264992	6.728854	8.701776	12.945408	8.562702	11.733053	10.70621	5.6285815	-1.6575866	-2.9236698	-4.9423447	-11.1087	5.3452024	5.7893734	-4.29315	-6.9812493	-7.4262795	-11.810823	2.904684	11.404355	10.690294	3.283393	-1.107517	1.3055518	5.671115	6.271976	3.4367743	-13.995968
326	-11.856527	0.28151834	5.8087616	3.2774181	2.9058783	1.1437268	5.140186	11.134865	2.6746888	4.206971	4.5310926	8.495288	11.280123	14.369722	15.380657	-1.2825909	7.804412	3.2355735	8.870135	9.724086	9.123834	7.729261	10.550014	7.7233257	10.231775	16.756824	18.193394	9.252571	10.766178	8.658119	21.27789	15.180042	6.8228498	4.866246	3.128127	2.8251505	13.182276	17.586226	15.392038	-0.9361118	-6.7511635	-5.289925	4.3296366	4.1290903	4.82647	6.516345	17.741539	24.269562	7.494115
327	-7.58659	-11.8232975	-11.339911	-10.799102	-18.922474	-15.59078	-2.429346	-2.7613354	-0.26237127	3.2505107	-1.5638727	-5.782814	-4.2225943	-12.509651	-17.147247	-20.049038	-26.366016	-26.218256	8.054314	11.170322	10.256388	-1.2062665	5.1145945	5.7297325	-5.059585	-6.3320446	-8.367052	-15.115445	-16.77948	-18.855738	-11.021172	-5.362185	0.015801728	-11.085781	-9.975803	-9.515228	-9.2453	-9.726029	-9.6555195	-0.027207328	-8.086026	-14.227695	-7.154278	-7.813869	1.7679169	-2.6427894	-1.0483757	1.8429145	-18.721918
328	-0.9314845	-10.104328	-8.13286	0.6864888	4.9347157	5.641055	9.089041	11.505941	13.856785	-9.179015	-15.197166	-6.825352	-0.7722487	-9.777987	-18.961655	18.10102	16.34362	9.702896	6.321335	4.337252	3.2102852	7.7086825	5.672303	5.875665	-1.5539536	0.2814908	-0.1506536	0.79556566	4.5407243	4.9595566	-2.1448498	-5.8046556	-3.7135303	18.183762	16.187529	10.534174	6.0391216	5.428294	2.9780893	7.456473	2.195963	1.1443522	-0.9759846	-1.0107822	-3.5567708	-11.763485	-8.567218	-6.153694	2.2319527
329	6.806411	1.309872	-5.812676	8.259764	7.750581	3.7347617	8.597279	-4.268263	-6.480217	-5.5006695	-3.1503904	-2.427672	-5.74006	-5.294194	-5.4861994	-3.6854877	-2.986256	-2.7018595	1.3909936	3.887982	3.3557782	0.72302216	3.8466277	-2.8231664	0.39815587	-2.3502674	-7.610316	15.313787	10.026458	6.6919804	-0.049641013	0.15856734	0.29304948	1.3418719	1.9127264	0.030238807	-0.093556955	1.5458915	-1.871031	-5.704879	0.71917456	-1.4069998	10.478884	7.027112	-1.3291941	-12.772066	-11.034422	-7.288381	-12.115818
330	11.464283	10.803464	5.8381577	5.0529957	4.341724	8.600872	-8.118202	-5.4694805	0.9174131	-3.9596152	1.6902283	1.045869	0.3783759	3.773041	6.61727	-3.5216918	-1.4560951	-3.3457708	-1.5554056	-2.857584	-0.30868232	7.566496	5.358116	7.726318	-0.9557796	-6.449957	-8.0501375	-13.272305	-11.935261	-11.80027	-0.9584909	-0.12359762	-1.590004	5.1320667	4.314066	5.795914	2.7534804	3.570578	2.293824	-3.997952	0.64045346	9.027252	0.28742766	1.028655	4.3489676	9.441568	3.3276837	-0.28520578	2.5272903
332	2.8732238	1.6675771	-2.1453729	4.0390797	5.90066	2.962821	-2.3117948	8.501806	11.626531	6.572407	2.3193746	8.418798	-12.902976	-9.850052	0.68405193	5.8518915	-1.0505869	-4.320709	6.8148065	9.506724	4.8331614	3.8852456	12.114595	14.962923	-2.1680188	6.5451374	7.255663	-4.60427	3.9735456	3.8910441	5.1542277	9.67034	7.633786	22.591576	20.349688	15.13394	13.703497	10.321978	9.131914	1.8576262	9.20374	8.873386	1.7180041	2.2417593	9.375309	5.249502	3.6417394	5.211301	5.1682777
333	-10.147491	-9.142567	-4.409293	-2.1756034	-5.444624	-3.1975596	4.264949	-2.8778734	-0.26724207	-0.014085621	-2.504818	-2.7699676	8.227817	2.7752974	-5.339864	-5.1100836	-8.636076	-6.248481	5.861592	3.1832242	1.6221241	-7.172288	-6.189186	-4.591816	-12.86537	-10.634869	-8.178916	-6.685036	-2.9162087	-2.6069045	-1.2882525	-4.9188075	-5.853673	-9.819138	-11.978262	-10.969215	-11.595093	-21.604767	-20.341055	-7.848543	-8.010082	-8.800944	-1.3883317	-17.59861	-20.95195	-10.298018	-9.831171	-9.08006	-22.460983
334	0.68100464	-1.3017908	3.1821163	-4.6792994	-8.033612	-3.7187357	-1.1430972	-0.038104534	-1.643572	2.2202513	-0.64907265	-2.6647933	-17.442432	-12.6182	-9.992163	-16.77192	-2.434236	1.1480122	-11.765526	-12.234728	-12.2973	-1.028981	-9.81094	-10.087105	-0.8043849	-3.9311712	-7.023348	-10.609472	-13.745628	-14.714043	-6.787814	-6.7649994	-8.320318	-6.484983	-1.258344	2.8786027	4.2453322	-0.47100937	0.9511198	2.2993627	-0.4116754	1.0356	2.3691092	-1.0872915	-1.4404838	-11.30163	-10.873959	-5.7470355	-2.4407306
335	8.784458	4.6519575	7.230715	-2.7553463	-2.9224417	6.889304	5.059843	3.3217564	3.2323337	-0.42298716	4.4860983	2.0612173	4.176625	7.401716	9.865315	3.5718112	-1.1603163	2.6768188	4.0532436	-2.1383743	-7.8475485	-5.192967	-14.013926	-13.0028515	-2.946195	-8.570945	-15.813926	-3.500437	-6.67062	-2.726402	-4.6709657	1.969767	1.9974649	-0.35883677	2.6301548	1.9596198	21.246954	10.994783	4.6120987	-5.6793814	-4.6045423	-7.2145157	-8.407772	-8.57128	-4.4818134	-0.74508166	-4.9478884	-4.303104	6.664872
336	-2.6090574	-2.2124891	6.204623	13.359489	7.964976	5.581643	5.8784256	-2.7498388	-4.2417326	-1.3822528	2.7804844	1.7257671	6.1479883	4.122431	3.1735518	5.099994	6.6886387	9.443731	3.9983654	0.7525272	-2.6143796	-1.944255	4.321475	7.329461	4.2638865	0.67295134	0.6184489	15.7627735	10.486551	1.580502	4.537723	5.501504	5.9011497	18.864994	19.66734	12.006636	2.0245078	3.45768	0.445109	-9.602605	-6.134392	7.0194407	-3.7189152	-5.3071303	-1.8572927	2.9932003	8.315048	13.559256	15.272088
338	-0.7018929	4.0501385	6.2416935	6.770573	7.83463	12.889797	2.8279219	-2.9856586	-5.9345074	-3.8960123	1.1280348	3.7264686	9.214626	9.660803	5.6500025	7.051489	4.3533177	1.9905456	9.01315	-2.7434096	-1.5637228	-2.5179791	-0.17950523	-4.2574363	-3.8738673	-2.9822383	-3.0929525	-1.6836371	-6.5467453	-7.3632145	18.42978	13.603228	11.70693	-0.7282399	0.02085507	-0.10417917	-8.001623	-6.16009	-9.985743	8.724451	2.8204305	7.1507816	-8.083885	-6.5444975	-2.0047112	-21.702217	-16.438324	-6.8527822	13.176891
339	-5.6852694	-8.746477	-9.999827	3.847702	-1.3165722	3.3706083	7.03837	-1.8040781	-3.2854862	-5.294859	-3.5326157	0.65875345	3.1379206	5.35637	9.29805	2.759788	9.523859	6.947111	-3.3453884	0.88560075	8.827507	0.6964148	5.280342	4.350625	11.918576	10.467122	7.8798	-2.3903804	-0.24608856	6.5086727	5.975586	2.0601563	2.6929617	-6.4374475	-3.8465087	-2.4938998	-5.1803455	-7.688015	-8.087841	-4.646082	1.2917964	-0.72375035	1.4565064	-0.014733315	2.6194315	-7.1740007	-7.934164	-6.2136045	6.074693
340	14.124877	17.85311	23.102903	17.717228	17.98115	15.329661	0.49946553	0.74173605	-8.861319	18.558338	11.499128	7.432341	13.790978	9.429394	0.5338357	9.891576	2.8016615	2.2444649	-0.22669876	-2.3003101	-4.040036	2.534972	4.895071	-3.412509	11.642882	13.858917	15.164806	2.255929	3.8265522	2.9824018	6.642707	9.208537	14.325465	10.973024	22.537676	20.131874	20.586102	23.297874	20.098839	-0.3926397	-5.2115784	-3.303329	-0.09065765	-1.8824537	-8.165187	-22.29266	-13.350916	-13.518164	4.2186823
341	-7.0023413	-10.191569	-6.5360956	-4.702871	-4.3857374	-1.951171	0.006407619	-1.6141677	-1.512192	0.98782235	0.17994101	0.24595264	-23.452219	-19.278038	-17.675362	-12.081282	-21.140549	-11.257784	-19.435518	-17.179684	-9.563176	-6.495846	-9.459173	-11.219944	3.03269	-0.14518708	3.4416716	-3.5784192	-2.287589	-3.4978871	-9.555981	-16.281239	-22.623987	-9.634062	-11.774152	-8.079356	1.0062466	-1.2610081	-7.3263063	6.8907743	3.913672	3.0282454	-2.8291566	-0.33374238	-2.3526652	-8.616458	-8.089533	-5.3118677	0.6621031
342	6.799789	10.770604	11.217741	9.911802	8.105009	-0.68871486	6.587204	5.67957	6.999263	24.349869	18.149162	4.6918674	2.690907	6.719495	8.040346	6.1622453	8.392847	5.210719	-1.1527871	8.068963	9.978708	4.4096265	3.7330675	1.0829395	0.8243779	2.7456326	6.5841427	10.848525	10.261152	8.698589	7.392968	8.413196	4.8920584	20.381165	13.634888	4.0937414	5.075119	5.7617383	3.2997627	3.905942	6.1920824	5.110858	4.623633	2.01269	-0.741535	10.3860445	12.652811	11.852083	5.6301146
343	2.9741921	3.3809805	8.167871	-1.9614887	5.425755	8.751131	8.207369	3.42423	2.5049434	1.2761079	2.1176348	6.5611973	-4.804127	-3.2434235	-4.2926707	4.4940295	-3.1010537	-2.6216986	-5.593787	-2.8375924	0.16539699	7.6851773	11.081496	8.661789	-2.9735713	-6.3583117	-4.3989973	4.6188602	1.8785717	2.6727004	1.7618124	-1.6884922	-5.88759	16.052744	12.391949	13.990429	5.399587	-1.9513417	0.8678728	6.572545	4.089448	3.7153125	18.125378	13.699219	9.175051	4.725279	3.8769372	1.6209223	0.11490667
344	0.5995388	-2.8619688	-0.10541679	-5.3267655	-6.084391	-7.7171526	-15.633797	-16.74556	-18.001915	-7.898426	-6.7777843	-7.879686	-0.8505825	-4.587126	-5.754686	1.3391213	-2.7126033	-3.7653184	-8.036191	-17.398891	-8.326361	-11.0861225	-8.414762	1.3519355	-0.41962773	3.0881255	8.215952	9.867649	5.750505	7.6205664	5.9590216	3.156704	0.43350077	17.611927	13.923721	10.031454	9.775761	8.300035	4.949943	-0.45132053	5.0168962	0.014474049	3.5002491	7.7618284	8.006655	-4.5203075	0.96509755	6.0941467	4.28555
345	10.116141	9.894709	4.478916	8.061961	2.8652153	3.0515914	-0.31484687	-0.012389034	0.8757458	4.2684665	7.5903244	8.130007	1.613988	1.917438	-2.3191555	0.027512789	8.590915	14.6060295	3.9931312	5.2180824	8.193977	5.5686617	0.566049	3.6736612	-0.82865393	3.1106598	7.758174	0.20061775	1.9501966	-0.9742236	-7.082647	-1.6943104	2.0699475	-6.175982	-5.254392	-1.2337221	3.9714303	2.7392254	-3.4272597	8.557768	6.4167256	1.7206175	13.686936	7.8336563	4.384503	7.3704844	3.9731426	-0.06509483	13.829474
346	3.4105554	9.022513	8.351753	4.3781576	4.300257	0.40135294	11.126115	15.989459	24.756702	14.22117	15.209892	10.216156	-4.1470184	-1.4701965	2.368021	3.9431987	8.386904	11.058928	6.1064625	7.003782	6.5392513	0.16081029	6.665078	5.8123107	7.515154	3.7085333	6.4220715	1.9942795	-2.3723693	-6.8584704	4.384044	6.8549194	2.4087849	8.178068	9.385944	9.355438	-7.3505745	-0.62398756	3.8204975	3.5956898	1.3253376	2.9827092	12.502098	6.4687185	3.8454297	1.8450277	-5.531061	-1.4939477	1.2892812
347	-15.753609	-20.924824	-17.405083	-5.848313	-10.975237	-20.051128	-12.513706	-24.24179	-22.578022	-21.659176	-19.168442	-13.989164	-13.783099	-13.292456	-17.659946	-20.157629	-19.680317	-14.263136	-26.138039	-21.579422	-12.042491	-16.10611	-16.407454	-5.1446743	-13.116572	-14.051946	-9.728365	-25.91322	-33.363224	-29.123093	-15.799856	-23.785704	-20.596699	-3.3059022	-6.4298925	-5.1399374	-26.431318	-34.38055	-34.34861	-13.013378	-14.910557	-12.058519	-7.3719177	-14.41137	-10.924825	-11.403131	-14.997759	-12.474314	-13.843172
348	-6.5509834	-9.451706	-9.934616	-2.4568403	-3.5707822	-2.8730688	2.1396902	0.041374803	2.759764	1.039941	4.4901323	5.5510454	0.397619	2.8190491	3.845396	5.884098	5.3487225	3.160311	1.3532891	0.672971	0.06614137	2.2537177	0.5579523	1.8148813	-4.4183517	1.1540436	-1.5556209	-3.8527284	-0.60488784	5.260439	10.562965	10.9402685	7.7628536	2.3390987	-2.4146223	-7.1906	2.465987	6.484269	6.9990854	-7.03504	-7.109267	-5.604716	0.3341242	1.012701	-3.4950414	-0.29002976	-5.0290756	-5.9095817	3.1858234
349	-6.2578273	-2.040026	2.301867	-12.657359	-10.3012085	-8.540941	0.27261367	-4.30124	-1.636368	-6.562591	-0.6218697	1.3495384	3.1505487	6.839916	10.658929	-6.381459	-4.7548313	-5.684457	2.071557	-6.529516	-7.996999	-5.3868246	-12.759331	-17.00876	-5.471761	-5.8733373	2.6417158	-2.5862255	1.6547223	7.020028	-26.297558	-29.493587	-24.764576	-12.715623	-13.392565	-14.26958	-3.4857929	-1.3614191	11.376364	8.983568	3.0483768	6.8280935	-9.982037	-9.986179	-5.556877	9.925005	10.257578	19.416153	-5.0651016
350	-15.754886	-15.012623	-13.016657	-2.6991048	-10.68107	-16.080803	-26.101963	-13.934177	-4.214268	-21.678558	-21.956238	-12.678286	-7.8854303	-4.190425	4.165471	22.67968	17.519527	12.99483	0.123756975	-11.0833	-11.310089	-12.290164	-8.627121	0.7742913	2.4186504	1.4157258	5.1317844	-13.341802	-15.401088	-14.863792	7.5680094	6.8063717	0.44630185	7.64668	6.329199	5.1379395	10.839157	7.2553616	9.809795	-14.106512	-12.289909	-6.3161116	-0.7116914	-8.969639	-10.898269	-31.768555	-24.132824	-9.016105	-5.670539
352	10.051169	12.004074	13.809405	-15.66795	-17.245897	-14.0469055	13.31333	18.491957	10.854143	3.614315	-11.730389	-9.7034645	-4.1631384	-8.685843	-8.540579	-17.606356	-18.108461	-17.250805	3.1048737	6.310358	6.0142283	-8.792328	-11.754782	-9.647467	5.6996946	3.410511	3.6677673	1.3939884	-1.4614561	2.4681182	-18.992325	-20.029978	-18.685942	-16.013672	-14.997299	-13.5391445	1.6764294	2.7385821	0.084465355	9.053829	3.793031	4.1526747	15.110112	14.699423	9.883272	4.6378345	6.36236	9.169279	-12.47087
353	1.2569383	3.4275756	-3.0946572	-3.2924635	-2.3191998	-2.5869966	-6.1287346	-6.5702024	-6.8623133	-3.8649633	-5.2790813	-8.129426	4.181576	5.787632	3.1845994	-9.172874	-12.82188	-12.0677185	-7.2257366	-11.986027	-4.892364	-4.8630342	-5.5620356	-8.026656	-7.4008875	-6.155329	-3.473283	10.216822	7.5318537	5.547493	3.3407326	-0.7912971	-3.3135593	2.9071248	3.3532767	2.2072756	-22.868473	-22.057028	-11.989889	2.0007114	-8.2973175	-8.087854	-17.247814	-11.681773	-2.1964676	-8.574389	-6.995082	-3.4903917	-5.603918
354	-9.987892	-14.320326	-11.057106	-12.152873	-6.5421333	-4.4804707	3.3763885	9.001999	12.341107	-21.495129	-15.888243	-16.803944	-16.523796	-24.581078	-25.157429	6.1956005	5.364432	6.930052	-9.042639	-13.2452965	-3.8055654	2.6295013	1.0745022	-0.911892	4.1210785	4.139232	5.2940617	1.5146421	-3.8221054	-2.039614	-8.929825	-9.07166	-11.707144	-15.663889	-21.455795	-18.47027	-0.22327593	3.0947714	3.92762	-4.8525844	-6.3452206	-5.173206	-21.746311	-10.41588	-0.67189103	9.375021	4.543	2.2713752	6.998903
355	-23.993107	-22.068594	-16.37097	0.88605464	-12.660807	-18.659164	-10.215973	-11.972866	-11.24752	7.875899	2.6499066	-1.7523263	4.4924154	3.6127546	1.7704704	-6.1900325	-9.670101	-8.234177	-14.761013	-19.327423	-22.756344	-20.787445	-18.704247	-15.044002	-13.945732	-9.0269375	-6.445079	-18.79538	-15.091539	-3.7479875	-6.555561	-18.509012	-22.323723	-5.7373314	-4.793811	-3.8013165	-1.6765418	-1.5467422	-0.51979226	-11.440301	-10.5728855	-0.93214	-11.179524	-10.696667	-8.521864	-12.255627	3.2779765	7.30631	-13.569356
356	-3.856347	-6.437259	-2.6887422	1.0080564	0.45715022	6.2357497	7.275013	4.554372	-1.547088	9.219576	9.077719	6.978019	8.400649	-2.4541037	-8.150955	6.909458	3.3277683	4.406227	2.4306307	2.675997	2.0869277	8.32856	1.1101384	-1.9934187	2.337268	0.061923623	1.1857646	1.480736	3.523288	5.437415	2.518489	5.0713882	5.984275	7.0251884	-0.5028188	1.3405442	4.7194185	1.7781978	2.0799663	4.984264	4.481777	6.3380623	5.358511	4.8094015	4.7170887	3.6942658	5.1631494	5.6719756	4.550276
357	-3.9497147	2.6471386	10.244568	-6.2509108	-6.2751007	0.71667767	0.6818046	8.286607	11.56007	-0.18759517	-0.015436485	1.5483215	-2.0738451	7.89627	9.658918	13.529892	13.980095	12.548468	3.5975723	0.25106657	-0.30116677	1.0605061	6.952137	5.0657105	-5.419306	0.6609308	6.1416497	-1.5656308	-3.3971465	-5.6791487	-6.847598	-3.657753	-0.16558199	-17.211023	-17.103216	-18.865782	-12.462567	-15.297369	-21.344095	-19.684174	-19.69356	-21.472603	-3.1190116	-2.7883484	-3.652773	-5.946057	-18.826862	-22.050144	-9.395227
358	-9.494299	-1.8498706	8.721691	-8.436263	-6.3089347	2.2611547	-6.3063645	-8.881151	-5.3560133	-11.201984	-5.710019	1.080744	-10.178925	-12.536939	-9.429638	-13.401186	-14.813674	-14.78088	-4.868107	-12.195451	-17.138653	-10.90877	-16.335829	-16.725904	-13.413128	-10.11348	-12.9833555	-0.26354986	0.4418006	-3.7219977	-13.813114	-11.982739	-9.253811	-1.1267086	3.3036811	7.6613655	-6.60306	-2.821688	-2.3300962	-5.6936474	-4.3729033	-4.2248974	-6.026657	-7.257533	0.09200833	-9.182401	-16.451437	-17.997795	13.287791
359	0.30081052	0.72518766	-0.85804874	2.084653	5.022443	6.21753	7.8657036	10.916359	4.635355	5.271784	7.3550277	10.98868	3.5266185	0.75494003	-0.42906955	-5.3947296	2.3115468	11.172202	-3.206562	4.3511486	11.163385	-4.5909257	-2.3032002	-6.242301	2.2085114	0.3722455	-0.11999348	-3.918674	-1.6743844	-6.206155	-2.3801122	-5.4072685	-2.6486645	9.058044	2.287753	1.4515339	1.8297683	3.8851814	4.738458	3.1860602	-0.95469326	0.7676598	10.751028	11.582094	7.6790895	-1.8682253	4.969335	7.417835	0.35931373
360	6.9976015	5.4783797	8.446184	-2.2308207	-4.1490965	-6.0889115	3.0454192	2.3380785	2.102628	1.3439844	2.2556834	3.4929342	5.609635	5.7015524	2.229045	2.827015	0.7769991	-3.7257175	2.5219524	1.7665826	-2.437608	5.7930465	9.055981	0.18738168	2.455251	2.3143656	6.0153165	7.6374044	8.685768	11.195343	9.048967	2.577539	2.7492886	17.665005	21.577448	20.561783	4.8975844	2.415392	3.9953122	4.2582474	6.033128	10.976895	1.7595673	4.933666	5.5979285	11.649214	12.414171	12.60861	6.028345
361	-19.911861	-11.7064705	-7.409294	-1.4944681	-1.7417295	-1.9888864	-5.898246	-11.036548	-6.3078246	-7.400588	-12.226353	-11.960655	-7.739794	-15.057396	-10.6722355	-5.6351204	-4.654076	-5.9309587	-11.7992935	-8.582287	-5.590413	1.0223361	-3.0565147	4.5523195	-15.007309	-16.976105	-14.955579	-12.657237	-9.051138	-5.9497437	-13.090736	-7.224204	-2.996763	-8.436376	-5.759964	-5.2017045	-11.874569	-17.60476	-12.554969	-10.33341	-7.130081	-3.965452	-8.478107	-5.8841486	0.8544917	-6.4279613	-4.8820477	1.8468806	-12.317717
362	7.418064	9.651977	3.171041	5.2455473	8.380533	4.008164	4.794609	3.6773577	4.290224	4.6416206	4.7179165	-0.25771102	12.790248	16.84642	5.051955	2.6860423	4.0404882	2.8181	5.0962834	6.9189105	3.983907	17.738148	11.71291	4.8213224	5.8857217	4.850836	4.6225605	5.441231	6.0978546	5.999283	5.0193415	5.960904	3.8850656	11.921865	9.071506	6.427902	11.957515	8.318336	4.009118	10.565228	8.048944	7.5825567	15.987207	10.703848	5.4372716	12.936093	10.381829	8.640955	8.313378
364	3.9912105	8.513699	4.9173546	11.679814	17.978235	18.892754	22.333858	21.39695	15.557928	0.73621106	8.547894	7.70529	11.206089	10.945733	7.4858103	12.024923	8.63391	0.92867136	4.212015	7.8448524	11.676832	10.283487	13.6207905	11.662264	4.194906	8.420303	15.145964	3.2522316	6.7284617	7.236167	8.989163	12.642822	10.985046	5.3581076	7.2682037	0.88814855	8.094345	10.6192255	6.9257755	10.5519905	4.239519	0.077694654	4.683937	5.9796357	7.323417	9.600038	8.002903	3.6058984	3.5640926
365	-15.172232	-14.166853	-13.072995	-11.488358	-11.583507	-6.395775	-20.654087	-15.814186	-12.90998	2.3867302	-3.459651	-3.0235152	1.1792568	-0.91218436	-1.4652001	-6.86692	-2.6740308	-1.4965484	-20.572617	-17.536125	-8.984673	-7.990367	-10.048368	-8.897149	-27.214087	-25.85912	-27.744587	-14.322973	-16.442924	-8.146167	-12.637325	-6.8248515	-8.813225	-8.20728	-7.5913653	-11.140397	-17.466516	-16.17417	-20.120022	-3.6362739	-4.6657953	-1.2685318	16.97086	3.0732675	-6.0911417	-2.898021	-1.2922909	-6.345874	3.2892792
366	2.720507	4.9819126	11.418207	10.93486	6.4313626	-0.55183625	5.966401	6.029186	1.9022397	10.638535	9.30995	7.3007708	5.2332673	0.80325866	5.497126	-1.7668842	5.804653	3.9661472	-0.06669104	-1.3509512	4.7801504	0.1594707	6.408041	6.9876275	9.117047	5.7787194	-0.07828054	-0.27961266	1.4930007	0.55444187	9.093805	3.3056169	8.010572	5.8695564	0.072657466	1.4796237	-5.993349	-1.9257622	-2.287867	1.5137963	-3.1534543	-2.4392197	14.100767	8.672642	-0.6254211	-0.7409813	5.773495	4.1355243	9.914299
367	1.4607686	-2.954163	-4.13254	1.2078857	12.805746	23.590902	5.1401076	9.563247	12.91733	-4.647844	2.9038167	5.4899144	2.066829	5.946407	5.581572	27.084301	15.189722	5.7538767	-10.775986	-8.423679	-8.843071	-4.203346	-3.9942944	-6.477006	-6.8826256	-5.4779387	-9.222851	-8.520279	-8.567789	-4.716132	-14.73445	-17.685165	-16.54014	6.1643634	5.9802055	8.755875	1.4371581	-0.183204	4.2871804	4.873563	5.5767813	10.109612	-14.5593	-14.137944	-8.223251	-14.728259	-13.911377	-7.659301	-1.3831924
368	1.5446596	-0.021275878	-2.1884792	0.81644684	2.2442122	-2.74254	-1.6791251	1.2011868	3.4290257	-3.0459943	-0.52403015	1.4850875	-10.366924	-0.727074	4.769746	11.230722	5.898366	4.9399076	13.072167	9.442078	7.7902756	-0.16192001	2.7727122	2.8856528	5.9713326	6.388277	4.281947	4.742288	9.899672	16.489672	2.0800538	-1.3775632	1.6409738	0.84904903	5.690419	7.7853203	8.100365	5.26281	8.023424	8.69342	3.5759768	6.281852	-5.481029	-4.88386	-8.166726	7.2854223	-2.8176637	-7.794837	-3.1713076
369	8.551968	15.407808	19.671207	-10.333595	-5.1947064	4.0132017	-2.0458186	-4.055331	-4.4507575	-8.71293	-2.3881667	-6.2635875	-13.168259	-13.2315235	-12.6401415	6.2880573	13.407195	20.38465	-15.236618	-8.251147	-7.261708	5.659346	7.0611315	2.5222235	5.159726	3.5164394	0.89805883	5.12433	4.4914284	10.719309	13.484354	12.909958	8.583605	-0.88584316	-3.0106049	-5.0583787	1.6187091	5.2988634	9.105295	-0.85026085	0.103232324	-3.5363128	-4.567029	-1.1812565	-4.9805837	4.695533	1.8724833	0.19072272	11.147324
370	-9.4322605	-14.253983	-12.294195	-17.910217	-15.609858	-16.151764	-0.83922553	2.040389	0.2525379	-8.560814	-8.081731	-6.892791	-7.2552633	-6.348181	-6.6299453	-15.764174	-17.039368	-19.264208	8.923569	7.385621	4.7345715	-0.85097724	-4.8141565	-5.449638	-1.2061512	-2.0918794	-3.6005654	-6.0815306	-9.037206	-8.101678	4.7532387	7.678975	6.4172144	-13.3155575	-9.593988	-5.1453924	-2.6386533	-3.6060305	2.056378	-3.156477	-7.248787	-9.377182	-1.5600358	-4.7550373	-7.655348	-10.90164	-9.10311	-5.792143	-6.1928596
371	-3.9354224	-7.6616673	-6.359271	-9.147184	-16.959743	-19.084904	-1.8068918	-6.46945	-9.088404	-3.5346804	-7.8322477	3.5163827	-5.498055	-4.547853	-0.7369703	-19.74308	-22.665878	-23.042273	-15.198214	-22.064602	-21.004902	-16.025522	-27.36862	-30.902166	-1.1486359	-4.2618265	1.0665888	-12.609491	-13.62616	-10.980273	-20.009258	-20.808056	-13.022628	-5.235567	-9.719027	-3.4691072	-5.358716	-9.261513	-4.5889907	5.458044	2.386565	5.888747	1.7222033	-3.3662496	0.47475988	-14.650911	-12.919368	0.84433913	-19.770754
372	-13.172906	-7.671278	-7.733515	-11.087706	-8.299	-5.9120007	-8.661073	-6.760222	-4.274594	-14.0046835	-13.777339	-6.6993475	-11.747361	-6.5145073	-7.259139	-5.060451	-2.9790277	-5.482688	-0.47251058	-2.2184625	1.3615264	-10.859919	-14.383747	-13.682597	-1.3328865	-5.269726	-2.1526523	-6.8303447	-8.642024	-7.20665	-12.274452	-14.522382	-18.62489	-8.229225	-14.202928	-17.080807	-7.8023586	-4.2095323	-0.8386618	-8.5377245	-10.713245	-13.916937	-10.230299	-12.027713	-6.248127	-8.15221	-12.827913	-6.356558	3.655693
374	17.096916	18.26311	13.286606	9.503145	8.046311	4.0959797	1.6267201	-0.76846755	-1.5638492	14.045108	13.548687	-0.3864771	5.9811454	11.65069	11.598214	5.7733393	7.566332	13.219183	11.392828	7.3374004	8.63075	9.005783	12.984906	16.947165	12.286047	6.8401093	7.4619045	3.706489	5.4349775	7.645961	5.5685024	6.3113375	8.542236	15.978305	11.078646	10.150734	9.669264	13.96854	20.001556	7.820661	2.8874176	5.8301115	11.774441	9.882035	1.5167468	8.354376	10.860827	6.8703895	-0.068191156
375	-7.5835896	-16.579605	-8.6881895	0.3112169	4.4188967	-3.7577124	4.715748	5.715168	1.5610174	8.433686	4.984355	-5.528681	-1.6482462	6.63216	17.314322	-4.960589	-6.0166464	-3.0705962	8.57547	7.5659	9.0193	5.9463224	4.502533	1.3026423	10.568525	7.991748	1.6144643	-5.582911	-1.6101416	2.346909	-0.067970194	0.0396399	2.871986	4.295639	1.820044	3.0440779	4.649111	7.0756426	7.93896	7.8508873	3.096642	0.14291573	-11.52417	-16.26188	-22.79317	9.655666	7.740096	0.275366	-2.6603115
376	-24.919237	-14.737047	-8.174058	-13.92762	-16.398283	-18.326279	13.651655	9.840599	5.8168564	3.4358954	-1.0118678	-1.9261792	-27.20298	-28.099014	-22.45517	-4.714056	-7.6467648	3.983417	1.1968834	3.3188906	3.8180141	12.37981	12.783069	7.6067233	7.573644	1.137108	-0.00015831	4.5756183	-4.2490463	-7.062015	-3.9415865	2.6564064	3.7587943	-1.2756424	0.02338022	-6.151205	10.474539	7.1411533	-1.9963026	-16.852512	-2.589176	19.563595	-0.22342288	2.6008415	1.0522628	3.9790797	4.5397177	-0.229489	3.172521
378	7.8723555	-3.4553652	-14.49781	-8.489164	-3.4335542	4.0052853	0.11307715	-0.53356063	5.517233	1.939899	-7.971251	-8.081894	-7.9349823	-1.7888155	6.806232	13.467369	9.521692	0.49587697	8.774299	8.587566	3.6614785	5.603278	9.527843	13.318249	8.351168	1.1727209	0.08400941	8.076189	9.989769	5.182748	3.1783268	4.5080786	6.176962	-7.569851	-5.1485386	0.29276848	-13.138496	-7.7162957	7.0040455	-6.717537	-10.553535	0.9737412	-1.8392326	-12.687854	-19.259796	3.0263832	-4.2896957	-6.2893333	8.173143
379	-4.97613	-11.34992	-9.5678215	-4.9961047	-4.9942575	-11.298119	-16.505716	-12.8048525	-7.4693174	-1.1708784	-8.216177	-13.600967	-3.0375872	-1.1047186	-0.097200155	-4.651729	-6.3231487	-8.648418	-6.1384296	-5.657603	2.31852	-3.9532595	3.2005732	2.657136	1.9287003	-2.301152	-0.52688324	0.2716154	1.3220955	-3.6540315	-5.083643	-2.3869298	-1.59427	-5.462171	-3.4569314	-4.854542	-8.577122	-1.9257286	1.0725945	-1.782402	-0.05723682	2.9874854	6.341052	2.3765917	-2.5849328	-1.325311	3.035553	1.1549373	4.097158
380	-10.42296	-11.394011	-4.1630483	-15.289141	-15.615819	-6.864386	-5.69456	-4.029243	-3.0018637	4.7075005	8.825635	8.782442	-9.306253	-8.704607	-5.4278855	-16.156322	-18.769064	-10.9825	-15.373186	-12.127287	-6.9644585	8.447491	3.3437405	5.650523	-5.2622623	-9.836527	-6.179622	1.4368899	0.82568824	3.8009548	-7.8089085	-11.198149	-8.266716	-0.46888018	-5.1309557	-14.734889	-6.3369007	-7.2794504	-1.8401985	-7.218956	-8.8378105	-3.9504576	-11.342751	-14.817947	-6.4680524	-4.45261	-7.1695833	-9.454552	-6.2705
381	6.5605435	10.22467	12.357246	19.609556	22.196014	22.1165	9.829378	8.847152	4.25754	-3.7383718	5.5493693	10.199034	10.035843	11.25201	6.6656723	-3.3586109	-7.2254896	-13.869137	-7.167333	-5.335056	-2.1715252	-18.443	-21.453619	-13.790091	-7.316477	-2.277441	-1.6648945	-8.283474	-3.2063704	5.967626	3.2207558	1.4773427	3.9380624	-4.206992	-2.111741	-2.5276673	7.3835807	9.569065	11.183022	8.462607	4.97348	8.950158	6.3474045	7.322967	3.4213667	-0.78473	-4.974305	-5.2301865	1.1973358
383	18.057423	11.636663	9.866711	2.220725	4.656264	7.7199907	7.745453	7.7940855	5.3218966	-11.180895	-10.410633	-4.1632333	3.2332528	2.5569415	0.640492	3.359554	7.793677	7.646948	20.899244	17.03601	12.145472	4.05907	5.8638163	8.46262	7.4837837	7.784008	7.435337	9.390683	6.874635	6.6164045	6.2921624	5.5216894	4.856528	6.9953537	10.73547	11.291174	6.6993055	9.304716	6.939513	1.7666644	7.0203815	9.647356	2.279185	10.340904	18.25321	7.0489044	7.4306593	6.1729345	16.926003
384	13.536	12.748337	11.376173	16.180765	12.430296	7.1005173	13.338245	17.47956	16.221664	5.985811	11.412701	9.260644	10.868795	12.637304	8.653238	7.993519	11.963001	11.629368	6.0074472	9.916338	7.5349174	4.051493	9.906301	7.545045	6.2876344	16.290895	21.201656	16.388355	23.38004	17.113897	6.9123054	9.005037	8.989601	2.1040533	6.0807934	4.0927906	5.929797	9.310935	11.817759	5.435915	5.4497004	11.300058	17.65351	26.093025	16.41142	8.379857	15.143646	16.05201	6.4978333
386	8.788164	8.363884	2.4323626	0.3332209	4.6249385	8.966717	-3.4271712	-5.34902	-1.7174706	-2.7599525	-3.0774424	-0.38483417	-6.8861275	-1.6430781	1.6043434	-11.327398	-9.409782	-9.432053	9.195906	10.232101	10.005695	-10.125985	-8.801147	-9.460097	-9.428133	-10.605247	-13.081468	-2.0531075	-4.9489746	-1.6588057	-7.713662	-9.657702	-6.0789127	-11.690604	-13.849276	-9.502001	8.503847	-2.95374	-8.581191	5.303326	-2.7262778	-13.546923	13.110047	11.670916	6.9422903	-11.376202	-6.3419285	-2.2360244	5.6058483
387	-23.33968	-22.095894	-16.819668	-5.1372995	-6.189541	-8.430632	-4.454422	-4.3911195	1.4409221	-16.847029	-15.328513	-3.9159288	-4.867429	-1.9147122	-0.7179712	-12.098558	-11.351238	-12.193756	-3.438202	-7.499405	-7.0757318	-25.358902	-29.045948	-27.661488	-17.695719	-18.774433	-20.412174	-14.287776	-8.15584	-5.0903883	7.0330873	0.78314245	4.6138825	-2.6748853	-7.49168	-5.662696	18.48481	21.902687	10.5912	7.7087865	14.081463	5.592497	15.961512	19.175514	19.13213	12.809746	16.468103	15.911097	4.1353645
390	5.995569	6.5410466	12.205336	-5.615555	-1.212657	3.553045	-8.841914	-8.577755	-9.337125	7.991832	5.630479	2.727397	0.66671896	5.0453596	10.877063	1.7020671	-1.4033425	-3.4776878	6.872318	12.128136	16.569786	6.3307123	6.3297715	4.1190643	7.882556	9.359146	10.393869	7.072836	2.6637292	-2.398686	5.6200876	5.310316	-6.1658945	14.993029	14.360397	12.842028	3.595856	7.573538	10.472713	-4.911169	-8.6098995	-4.0403605	5.242305	3.950874	5.9962535	6.833703	1.7154654	-3.061879	3.4195557
391	-25.174942	-28.956465	-19.626328	1.0226713	3.4121113	8.657372	-6.1553535	-11.807594	-11.355698	7.7256756	3.0163937	3.97201	-7.3300695	-15.055908	-5.906768	5.8297853	8.237762	14.877192	4.9001284	2.896668	1.7890276	9.87751	0.8831384	-5.4726467	-6.7147417	-9.773138	-4.415765	0.97092974	3.9325318	4.7341084	-20.929424	-16.321701	-9.229705	-14.735602	-21.440697	-10.331032	-8.100792	-18.662045	-20.57293	-10.077757	-10.80457	0.585239	-14.630972	-12.043741	-5.547428	-38.5744	-38.013985	-30.110874	-7.288722
392	-0.90397817	0.09662163	7.899152	14.784948	13.0528145	7.015674	-0.8479471	8.081539	11.891503	9.553978	4.3064537	2.2898164	-7.3194427	-4.2277613	-1.1478258	2.0072749	5.5872307	11.302459	15.499577	14.538931	3.7866719	11.117312	7.550789	-1.000093	-9.558922	-3.243443	0.77209103	7.8865623	9.045757	1.3738179	4.201715	10.734899	7.806526	10.03758	8.077905	9.448595	7.7097473	6.174371	4.06898	6.743702	4.2665443	2.6116607	20.318417	18.130983	12.314888	-7.3876233	-10.343962	-17.842266	-12.017574
393	-3.488287	1.479374	-2.710144	7.46856	3.0614357	6.031186	3.6158276	3.7446067	5.5697412	2.5668163	4.6995296	5.3893833	0.4348114	1.7972755	5.5508547	-0.41851962	0.009173393	-1.3424417	3.2104847	5.2300196	4.5294313	5.1227164	5.938777	5.104393	13.882086	10.512825	9.935092	3.6061459	14.780218	17.25772	7.322505	10.689681	17.18471	10.803799	8.9940605	8.094523	-15.469783	-5.340343	-2.1453974	-5.569727	-4.809725	-3.7728035	-15.4275055	-15.046104	-15.210068	2.159866	8.531859	6.758113	2.5792272
395	-4.801922	-2.4757583	4.4813633	2.656194	3.2833946	9.575146	3.6476982	6.8723297	8.829849	16.850681	17.038107	10.052395	0.29414535	-1.1535959	-5.623547	5.323139	14.0948715	14.657144	-22.726099	-7.8628683	7.031362	-7.670539	-4.8171167	2.894329	0.44930768	1.2469869	7.28989	5.4319077	6.3803024	8.148267	7.6827354	2.5409958	-5.498457	-0.12208227	-1.5372604	5.827425	-1.8494389	-3.0031445	3.9026055	4.132039	3.8311424	4.4492235	4.5179787	4.212518	7.8237205	-12.942413	-6.4390106	-7.7499943	5.6600494
397	-11.833984	-7.481223	-3.5486414	-16.770435	-22.68186	-20.897263	-2.8795547	-5.1603565	-1.8297553	3.2326372	7.064581	7.00871	0.99075294	5.695344	9.185509	-8.762421	-3.8979893	-3.2902768	3.1600544	1.381804	-12.752399	8.1001215	3.2368135	0.65507984	3.767571	5.423711	5.827237	-12.276021	-13.397443	-5.8771496	-6.764984	-1.7903866	-3.549087	-12.944717	-12.570038	-9.874384	0.24867892	-2.831097	-1.5371051	8.452108	-2.5039227	-6.9881234	-4.260617	-8.882952	-5.651862	6.9362717	8.59329	8.627899	-1.3698905
399	-5.7968884	-5.1453257	-12.657498	-5.9401436	-5.817647	-2.0298471	-7.2914295	-9.0664625	-7.2915354	0.40284017	2.460045	1.8131298	12.868559	9.372747	10.266316	17.189419	20.252438	14.806264	21.59718	17.845636	14.489742	14.706461	13.621277	10.422294	17.25508	14.532249	22.077446	-0.2874813	-7.269749	-6.8592224	-1.386608	-6.9714556	-8.399378	3.6098962	1.0945954	-1.1790547	4.995681	4.514634	3.956605	-10.578302	0.104280174	13.737588	0.45176354	-0.73246217	-1.4151332	0.63881654	3.143334	3.3711824	-4.645084
400	-17.406818	-12.057819	-6.588916	-15.378096	-14.447451	-7.354474	-10.296389	-7.2045197	2.5142534	-2.3145823	-8.68127	-1.7554989	-10.229885	-9.183412	-7.113125	-11.245695	-8.15923	-9.715086	-8.063317	-2.8020704	0.36715275	-12.273397	-13.420025	-12.887289	-5.60647	-6.396328	-4.0528836	-1.9386536	-4.8008394	-6.8527393	2.137732	2.1688418	1.0984031	-3.1946967	-11.165291	-13.849379	-6.2378197	-10.620083	-18.333431	-20.268906	-22.150097	-22.708202	-7.4853506	-8.137331	-12.925323	0.69005597	-8.840096	-20.684132	-3.2171345
401	1.2671291	5.7930574	1.7715011	4.0648627	4.33586	3.8170033	-1.8976794	-7.3821726	-14.35733	3.9527082	12.36742	18.702219	-11.259243	-14.579469	-19.325127	-2.6691265	0.9210317	4.749853	-6.166743	-6.4734845	-8.076769	-28.43681	-18.360703	-7.219884	-12.655373	-18.034828	-11.230398	-16.462906	-15.61487	-17.786518	-33.480885	-27.627113	-16.64509	1.0398338	-6.729602	-2.2374768	-25.32299	-16.549093	-17.32475	-0.059154987	0.5185311	1.569609	10.179964	16.86845	12.838724	20.623867	15.754653	5.2449484	5.1667185
402	4.6277246	6.102007	5.6301727	-16.010715	-14.113863	-11.326051	6.6954722	2.2443054	2.9793289	2.490097	1.6629049	3.1001468	8.728921	28.65784	31.854647	4.2816286	14.916464	10.306703	-2.057729	-3.2681952	0.9513532	7.629807	4.298605	2.044597	9.730776	9.052405	12.722417	-5.794261	2.720186	9.330301	-5.2576447	-8.800688	-6.2834597	-0.5313614	-0.72265196	-0.9348773	0.03474891	-5.340996	-3.0041928	-3.970748	-0.5793709	4.1026206	8.265126	4.813798	8.000788	5.3236074	4.524595	11.859524	12.842581
403	-11.320127	-14.42659	-17.788452	-4.466216	-10.873738	-8.439999	-9.889541	-5.8304715	-7.627572	-6.5866923	-11.621596	-8.531653	-6.6551642	-11.915234	-10.28026	3.2003999	1.3045255	4.9146767	1.2686276	1.3960334	3.2942429	-4.006493	-4.6867924	7.335695	-1.9767187	-2.9438267	-1.8007374	4.6127653	-2.3734932	1.5756923	-2.94987	-5.415071	-5.639606	-8.352392	-6.3024845	-6.01161	-3.2017596	-7.260799	-11.957481	-12.246426	-12.491417	-12.922035	-15.229347	-14.521908	-18.370922	-8.652767	-10.062557	-8.474188	-12.67672
404	-1.7116294	-13.967065	-11.168136	-15.9148445	-15.045478	-9.055687	-12.08992	-14.533346	-9.001759	7.0198765	8.270865	8.136323	-14.708292	-11.592719	-4.4185357	6.745116	9.609583	13.892649	-3.3417137	-4.933438	-2.6220496	7.7331934	9.868303	9.341915	-2.150402	-9.068905	-10.058231	3.8377514	1.9537873	0.38808572	3.5674238	6.6416864	12.013285	9.766499	7.6022577	0.42398387	7.7370834	2.057056	-2.3291814	8.718236	4.087631	3.2264774	6.656383	0.19843245	-0.5187587	-2.414672	-0.71368843	1.712405	1.2041435
405	-5.2469873	-11.874298	-5.441181	-4.4724336	-2.0803893	-4.05161	-4.838021	-9.424595	-2.5941796	-2.4184227	-2.6175323	-2.8519025	1.704848	0.353809	5.2880344	4.026486	0.16674903	-2.155303	2.829844	0.53201985	1.9581636	-2.855679	-10.658787	-11.106243	0.5552031	2.935226	-3.0787234	-5.0349503	-4.1219916	-4.4948034	0.41602325	7.15712	3.1574001	9.483562	5.3364472	5.0411468	8.558474	6.790536	7.8047404	3.3141623	9.004409	6.7828207	0.28213978	1.84779	1.4876695	4.174408	0.27185678	-0.38507843	2.7414362
406	-3.276846	1.7603153	3.1755528	6.544371	11.117769	7.326988	0.8691509	-0.7850919	2.857576	-12.038454	-7.6561227	-2.1272354	1.7726746	-0.33959422	-1.1571904	2.3002853	-3.5290117	-4.692174	-14.124697	-11.344456	-2.2384477	-18.220531	-5.3072824	-0.063406736	6.4284887	4.604636	5.880066	-0.16382945	-12.811689	-20.297192	0.4274941	2.0422978	4.618445	4.9749346	5.606983	6.494657	-3.5065165	-5.6891437	-0.583207	4.2042327	-4.9076734	-4.892645	2.891029	5.4485717	9.979067	5.628236	2.9536872	-1.096518	3.22922
407	7.7927628	14.789831	22.31141	11.746384	14.876159	12.245554	23.771885	22.637203	20.01077	8.018366	10.334269	8.947247	3.4848504	0.77709407	-4.8250093	11.24399	14.721312	10.36977	-1.7051283	1.5515022	7.8812475	9.377071	17.870693	30.413895	2.2991023	3.3464212	4.568432	-9.4323	-6.6603084	2.790077	-16.313898	-15.159717	-9.682885	14.576103	5.993389	3.2871795	13.715908	22.945328	16.86813	11.655011	6.0095453	8.229509	-0.554683	-3.5372775	-2.06864	7.9085054	0.38670975	-1.906225	9.733852
408	-6.96245	-3.3705032	2.8300843	0.3263284	-1.6197337	-0.44170332	1.2618854	-7.4590073	-7.094091	-12.259999	-13.077019	-10.006029	-7.1401944	-5.449582	-3.1922283	-16.107618	-22.780516	-17.858425	-3.6900344	-4.956572	1.5637116	-9.669955	-17.422678	-14.344675	-0.23566443	-5.227169	-9.084671	11.620041	5.8585877	-5.5343566	-9.631452	-8.520376	-7.2095127	-5.606447	-11.255941	-9.5772705	3.9272652	0.17829871	1.3509369	13.093576	12.22344	8.485537	-5.306693	-6.3636847	-4.469303	12.907974	15.817261	17.286781	-4.9720597
410	5.0030317	9.496424	2.421707	9.6901455	7.280986	8.071843	0.40996552	2.656361	-0.8529852	-2.252092	-0.54340583	5.6777563	-5.302146	-2.4138417	5.3882027	4.0885997	-0.11648798	5.853666	15.985802	11.50141	2.0046775	10.797447	11.991504	2.6577625	5.009739	5.409346	4.8150234	3.5210056	3.0400963	-1.4864802	7.0521193	6.211668	1.0318904	17.917444	20.93348	21.66791	8.032331	12.672684	18.445017	4.437476	5.4272833	8.383728	7.646593	8.858843	8.2504635	10.416812	6.143635	7.9465866	0.7721967
415	8.574369	5.639627	2.1868334	2.730874	4.816091	4.093002	7.7678833	-2.5809693	-6.481752	5.388174	-0.31867132	3.4196985	0.552137	-0.20933512	6.548794	-7.4088964	-4.162586	-4.019237	4.727387	5.748188	3.3352523	10.092408	8.56343	10.106651	0.9562355	-0.12556502	-0.019390732	-2.7248073	-4.9469223	-2.3577142	5.3101506	7.7622595	5.9356537	-2.3403707	-1.4971957	-2.42464	-18.017635	-20.520885	-18.083408	-1.3219595	2.877914	11.097887	14.551384	11.241417	8.373752	-2.9532661	0.8052895	9.274513	9.626259
416	7.3014145	2.3127043	3.3074126	11.637579	9.644991	8.931653	5.8804016	18.052307	17.20141	11.107732	10.204239	3.708394	8.532101	8.540973	6.723492	10.08487	13.591585	10.01999	9.566343	7.8012476	4.146937	8.462095	10.258055	3.9260654	35.890614	35.639595	30.452562	7.25201	10.90212	6.9668264	-6.87486	-5.804913	4.926628	6.486844	10.067469	3.262112	24.764393	18.883099	11.666028	9.540154	12.116628	6.779147	5.313308	4.644103	1.2767941	8.488072	2.7932363	3.0279021	14.221884
419	-0.757918	0.7281271	0.59582174	-3.5913606	-0.33530784	4.423459	-5.8005075	-3.5294032	4.020871	-0.5360028	0.22554779	-1.0775276	-11.255297	-7.10635	-8.535298	-16.216198	-15.509307	-19.293427	-8.292892	1.4931802	6.47272	-23.433369	-22.924324	-17.722717	-5.5652013	-9.247364	-11.744289	-20.121231	-13.4153185	-12.820816	-6.472232	-4.8708158	-6.09984	0.1799326	-3.8785295	-6.3455696	-8.070787	-11.709497	-13.453812	5.941802	4.50384	5.301851	6.363527	5.667263	1.5248106	6.2150745	5.8905168	-0.80314493	-0.077616625
420	-16.53091	-16.739622	-12.565952	-14.901672	-22.143204	-18.465408	-12.102968	-16.540342	-9.530668	-17.320702	-18.265789	-10.184553	-3.554209	-8.495451	-9.658255	-6.1474876	-4.9011574	-6.002432	-6.064916	-12.673651	-6.3371673	-18.314156	-17.142004	-15.973364	7.3792124	4.368509	0.7200763	-12.180464	-12.821718	-8.839628	-7.96261	-8.770708	-9.146727	-17.603888	-16.931747	-9.0182085	-8.633855	-2.897414	3.1078408	-4.1279836	-10.371971	-11.174923	-19.89993	-23.254541	-25.604263	-8.980948	-14.860924	-11.763205	-18.48251
422	-5.5578523	-8.542675	-1.8722143	2.8597977	-4.2405043	-3.2251704	2.515082	-1.899337	-0.79484844	-11.021526	-7.2086735	-3.2102227	-8.984962	-10.074434	-5.034501	-1.2292136	-6.07548	-9.403719	-8.570349	-11.465685	-12.824808	-7.990219	-8.075652	-4.164197	-1.6071367	-3.9780526	-5.964503	-4.2735224	-7.776395	-4.468292	-1.4416496	0.536054	-3.1887364	1.7742546	-6.6966805	-16.847588	-5.707793	0.15987292	10.072226	-7.668005	-6.2757516	-8.645003	-11.964243	-16.350655	-28.953018	5.6468697	6.916543	6.393174	9.488096
423	4.516735	6.321786	2.9942894	11.438959	15.009148	18.657713	-1.253001	-0.44648248	3.8796732	22.797691	16.726341	4.8238378	12.902519	2.4800842	4.773301	12.385471	16.47193	11.983647	13.13052	10.209192	6.388017	-4.9122663	-1.8017063	1.3750014	-3.4931374	2.6873317	5.6020727	2.6687303	10.263691	8.960724	12.938536	5.3555408	2.2265592	-6.5408325	-13.372833	-14.622217	0.26407325	0.564284	4.9455967	11.393816	12.090286	12.035124	8.605738	8.519653	6.9783077	1.4532843	-2.1901255	1.7685032	-6.726859
425	-3.216384	-3.7523735	7.1083355	5.873783	-4.254488	-6.6677713	6.612076	3.0691006	9.261677	-10.076059	-10.982691	-5.975281	-8.944385	-8.142401	-5.950304	-3.3684719	-2.0048268	-4.1108522	11.459728	-0.06233263	-8.247087	-1.1963897	-4.933232	-2.0967598	-2.6812956	-3.671297	-1.422265	9.0460205	6.6724987	6.933635	5.5604696	5.4849777	8.909457	9.828726	7.5751247	8.298136	-10.875214	-2.4006455	10.204964	1.9596226	1.4606686	7.5650787	1.400617	1.2775364	5.8007	8.228961	2.5361428	0.8816098	4.5725183
426	-2.8298638	0.17582488	-0.22838241	-3.1112518	-0.26032352	2.8042548	-4.593543	-3.9645433	-2.205885	2.9891384	1.0985858	4.5587997	1.6654798	-5.16831	-4.782386	-6.829195	-5.9632564	2.398248	15.268427	22.73819	19.384586	3.475226	3.0608304	6.032696	-1.7758737	0.63530684	5.581165	-2.7627006	-0.9766469	-1.088919	0.94680107	8.31444	10.64884	-0.6018226	-0.08164829	1.5014684	11.543794	13.241037	14.077864	-0.7046939	-0.24620235	-1.2406185	-2.588471	-6.0594454	-10.240313	1.9284103	0.41710693	-3.2098286	4.646797
427	-20.249853	-18.85445	-10.959295	-1.1060941	-3.0201335	-2.8534923	-9.86344	-13.644495	-16.585365	-12.220043	-10.83496	-5.5636873	-20.220192	-21.478798	-23.426403	-1.7527641	-7.7344184	-10.758539	-5.6902514	-9.388146	-19.124798	8.094964	6.878358	-0.7322243	-0.30824602	-2.7060704	-2.1369224	7.576729	4.615625	4.6686325	6.527609	-3.7249372	-7.3377943	-12.232029	-9.39558	-5.2612348	13.583076	1.9346824	2.6242478	-0.1763648	-4.3385687	-1.2411861	-3.7654696	-9.907763	-7.1556625	2.971097	6.0679054	7.827499	14.754265
428	17.185026	14.653957	3.648202	12.017987	9.837755	12.604002	0.045384705	-0.9006595	0.5230519	-13.048674	-8.388613	-4.8103733	1.937057	4.6593165	0.46203104	-4.0327053	-1.84301	-4.2383966	3.7948499	-2.6035633	-5.7667065	-8.962051	-9.52247	-7.48987	-2.3989317	-7.2460275	-6.047628	-3.5749955	-1.4097705	1.7958405	-8.514006	0.93952626	3.800812	-10.066603	-13.976079	-12.417084	-1.6068622	-1.6233051	0.2868865	1.7191572	3.6579428	6.616195	1.596567	1.0082178	11.2035055	6.86722	6.1454926	-1.8834182	-0.4035319
429	3.8233426	7.0195475	1.7676731	3.1673832	0.025004178	-4.6467333	3.5641167	7.107691	10.140661	-5.0515814	-4.402034	-3.0966077	7.856466	4.1157856	-3.1145415	-1.6507185	-4.5054135	-2.1076074	-0.17496246	1.6447921	1.2586496	-1.2614939	-2.3892825	-0.77690685	0.20179045	2.9684963	3.4190989	1.2736835	1.6773379	3.226856	7.0081015	6.3075256	7.0883775	-0.77395135	6.9319506	-1.0489223	1.071372	5.9521513	2.992869	8.36562	4.775463	0.6859722	2.713461	7.579601	5.281522	4.0593553	4.3359046	-0.6252887	0.9861746
430	9.231256	10.574785	3.3554459	3.047664	3.6953595	-0.4856364	6.4792504	-2.6821463	-0.94413304	-5.4649115	-3.3148496	-0.76189387	-2.7878337	-5.158867	-8.464153	2.9346573	-0.971863	0.9360204	-18.829102	-16.656763	-9.987999	-0.45647714	-1.9459485	4.992822	-18.637201	-14.804669	-10.307528	-1.017882	-3.3875618	-9.23019	3.045116	0.84327525	2.2224894	-10.062107	-2.4017255	-2.0768607	-8.974054	-2.9259377	-0.29145953	4.5785446	7.27956	9.051245	-1.8230501	1.4780968	-7.903988	3.8402221	6.643612	9.268422	9.961697
431	15.912138	17.718464	16.119358	6.1730757	14.767218	19.45525	1.149633	3.4647937	1.517694	-3.5345273	5.8408604	9.335355	-5.0744667	1.3827474	4.716899	21.93666	17.419384	5.2895193	-7.3424015	-5.270136	-7.893834	6.810863	12.50024	11.929938	-17.146488	-17.789402	-14.517803	2.9739776	8.490125	10.001597	-5.7452717	-5.063611	-9.903706	-3.8993192	-1.399064	-0.53020966	13.877714	13.184031	10.635771	8.8924055	4.6882014	12.354719	-11.162856	-12.425939	-13.945839	15.313105	5.9262505	0.10511254	8.192979
432	-5.903476	-3.5598485	0.3686872	1.6589906	-3.4060256	-3.7319093	8.274418	7.953411	2.1613908	10.801174	9.228583	6.255848	-6.9074907	-5.109415	-3.4979806	4.652829	5.098093	4.236789	2.2856517	7.489979	9.418585	18.603924	23.103462	19.412603	8.747835	4.527688	5.0489388	4.7077456	7.2204714	6.724453	1.6938035	-1.300531	-1.947145	-4.2572794	1.1874933	13.37752	-1.8852955	0.08311868	-4.3169556	-0.533979	1.9104083	0.79284596	4.7065372	-0.02888608	-0.09325208	-3.1126914	4.150201	13.07807	-14.490517
435	-5.737741	-5.6998415	-10.969074	-7.2798023	-11.257635	-17.738415	-7.8387566	-12.071288	-11.438702	-6.178417	-7.0085554	-5.9146605	-20.965164	-26.411318	-24.029423	20.391254	18.497852	17.12051	-5.884712	-6.212204	-4.23927	4.65643	-0.06464553	0.31526735	-26.10978	-20.439976	-10.961365	-7.062483	1.4525876	5.2726455	2.2046037	5.350847	3.468777	5.7422485	0.6510024	-3.6187174	-1.1971749	1.4478803	5.68005	7.8423433	7.173856	10.275623	12.740824	16.12117	15.896965	-18.806604	-0.7809227	2.4296374	-10.199675
436	6.618162	5.5954866	5.598423	5.985037	10.38724	8.19102	-4.189896	-7.4441967	-7.4711075	0.0692496	1.0981953	1.1263161	20.808819	19.537523	9.781168	9.182637	10.200139	7.0765886	2.0524724	8.575916	7.9591966	10.186157	9.279888	6.526081	-5.42937	-5.984763	-9.917523	-1.93518	1.4845147	4.0232935	5.947726	10.161413	-0.3466395	-3.065003	0.6818394	12.762987	-3.3630016	8.149386	12.45591	-6.7504563	-1.8676298	-3.1836326	-11.533648	-3.6198947	2.195469	-2.8836718	-5.3869166	-4.034656	7.501887
437	-3.9545612	2.7283382	8.542587	5.5055265	4.493559	1.6014796	-19.262014	-20.723862	-13.5193205	6.351852	6.1303735	7.433632	6.333523	10.701222	16.201696	16.332329	13.312675	18.293236	-5.259304	3.8885746	15.086316	-7.774988	0.0445019	2.8918662	6.4568577	17.855368	19.548527	17.673363	12.134733	15.971648	5.0005894	6.547098	10.157896	0.75909376	-0.12689687	4.8533297	1.2753326	2.4752486	-1.4146923	0.92218006	-2.2818685	-6.86714	9.39764	12.427538	16.533434	7.52297	7.1594143	8.985622	14.438284
440	-9.2979145	-17.392445	-15.014302	1.4081786	-9.401343	-20.32063	-5.3802896	-8.27791	-8.811292	-18.61584	-15.678698	-15.906092	3.1252723	4.759432	7.8509493	-1.6897535	0.10534714	5.8456993	-18.538776	-14.910475	-1.6553361	-3.4995506	-8.192544	-5.8185587	-11.615669	-14.093747	-9.482208	-7.7375584	-5.8733854	-8.711374	0.08406651	-6.8979797	-12.477292	3.632545	-6.8494587	-14.614994	-9.004431	-15.54967	-15.616795	3.2289927	3.2563186	5.483589	-3.9191184	-2.7609458	-2.5348332	6.3270664	8.788472	4.7245026	-19.58606
441	-16.16808	-17.203207	-13.052562	-1.2408688	-4.266905	-11.038917	4.255677	3.6253607	5.9980803	13.431139	11.924186	12.19768	-9.530885	-5.2605944	0.62486184	6.9346647	4.6870112	2.4883554	-2.228662	-0.00876978	-0.78694755	0.45902687	1.2886958	0.51402766	2.9901137	5.9521356	10.252354	-3.2043834	1.7604784	2.5136273	17.601088	12.713154	8.975594	-0.82859766	-0.14935285	2.2379115	7.9752226	7.4939804	10.149271	-9.003712	-6.1630707	5.4356174	4.3627353	-4.8475013	-6.1968155	3.3550818	1.54001	-2.736607	4.3891997
442	3.9598827	6.2461734	6.5118628	-0.9719823	1.8769605	1.13234	13.137751	8.685366	8.035739	-2.263657	-8.005651	-6.478697	8.769758	4.403595	7.14472	0.046073508	4.424261	6.2839575	8.405651	7.763474	9.465769	-1.0465205	0.0663445	8.047298	8.712336	8.0091505	3.7383306	2.9325404	1.8208772	2.6821282	-0.62754226	-0.8757763	1.0747478	-6.3119516	-2.0620885	-2.570541	-13.515123	-7.994008	-1.9081533	2.3484364	1.9387101	-2.1501768	-2.6059914	-2.1155107	0.8770977	-2.7699144	1.0544764	8.701138	3.0357218
444	-1.49919	-1.5538908	-4.347628	3.2109704	-7.388797	-13.553224	-0.31402406	-3.6473746	-3.1122527	8.408709	4.015196	2.7959638	8.796968	7.5296445	9.133369	13.526435	10.864241	7.850539	17.357048	13.441799	11.982168	5.662563	4.712794	2.3599684	-3.7893114	-4.613929	-3.902144	3.468961	2.3519983	-1.1030853	-0.40991533	-2.757181	-3.5594275	-16.115314	-14.6016865	-16.74734	-0.56362355	1.8208327	6.0642548	-4.934186	-10.87245	-15.099299	-2.526541	-8.516729	-10.26543	-11.308777	-9.528947	-8.17103	0.5731897
445	-11.6952305	-12.523166	-8.65792	-14.78174	-8.247789	-4.2061195	-14.202176	-17.112825	-17.358997	-15.933958	-16.55045	-10.21892	-17.337523	-16.747349	-12.256435	-11.808691	-15.517171	-13.939587	-11.142172	-12.567411	-10.916836	-14.570361	-13.670553	-11.070652	-7.580123	-12.2480955	-10.5355	-3.8363247	-12.31567	-11.4193945	-8.8568945	-12.406082	-12.197481	-4.0533752	-6.995885	-3.4127321	-0.14026664	-3.1541643	-3.8108544	-12.424194	-10.11997	0.5824728	-1.546278	-0.77925146	-0.7895825	-12.310668	-5.9898386	4.021606	-5.943754
448	-12.167872	-20.317595	-21.59112	7.865884	7.1293087	10.478519	1.3656944	1.4800078	3.7968616	-8.936669	-17.316956	-18.898108	0.96143734	1.0920384	-0.25732946	10.907329	9.990027	6.36728	-6.275943	-8.875121	-0.37532955	18.717522	16.956028	15.697538	-14.631664	-11.243392	-2.5432158	-4.529578	-2.4351418	-5.3811893	-1.183007	3.4098737	7.041835	2.6143134	5.848921	2.425548	-9.71996	-5.2351074	-4.350944	20.83207	20.167469	12.279921	-12.573885	-13.558055	-3.6814606	-0.8492942	-1.4806646	-0.51601815	16.444233
449	-5.421768	-3.4741602	-4.271841	4.565855	2.655193	8.481533	5.612327	1.5855787	2.8945704	0.54753447	-0.80317724	-2.2693434	-5.5208864	-6.371405	-9.825544	1.0030344	-0.45925573	-5.5934443	5.5434146	5.942422	-0.9672606	-8.91548	1.05755	-2.687126	-3.4524198	-0.7387488	1.2256862	-0.6294886	2.0089452	6.2968693	8.186118	11.553847	10.71397	2.910923	7.551814	13.112774	6.930108	6.715044	10.956415	-1.7114073	-0.7763334	7.575986	7.4084535	4.237962	-0.56969243	3.0434775	-4.756606	-4.1099176	-2.190851
450	-1.6427842	4.8667994	9.465309	-1.5853726	5.3030124	2.4079998	8.048555	9.102056	3.495523	-5.2135696	-6.0146313	-9.064068	-3.8955903	-3.0335972	-0.8532628	7.6748714	1.2435038	2.966464	0.5045165	0.9807035	1.9560833	-1.6546339	-1.098212	0.7923624	2.145534	-0.29858086	0.091781594	0.5733012	-5.18211	-9.838167	-6.951072	-2.831995	1.9710374	11.267033	8.74049	5.464396	5.8883047	7.6966066	6.32378	5.940139	9.033398	8.03857	6.8135877	9.783882	11.601098	6.2001514	8.283773	7.3806806	6.30243
451	2.438391	3.543577	5.107648	0.99261534	1.939311	1.040492	1.9562742	1.5462395	2.6929185	9.071608	4.0210404	5.8363996	-8.8409	-2.088104	4.8946776	-5.054858	-2.7591808	-1.8473048	7.5859203	9.833319	5.261962	5.8158226	4.1514263	5.7223673	6.691783	1.4651031	-0.3829662	5.78749	7.7013607	5.9356937	3.7255168	8.559392	12.354435	2.53572	8.8105955	11.079285	6.2070065	8.703655	6.7060885	0.23522094	4.2221556	6.1041956	13.313467	11.655996	3.9126487	12.938434	11.769066	8.681742	-8.231517
452	-1.7797397	-3.8299725	-4.00646	-3.2889867	-5.8009434	-4.489725	-2.2238944	-5.365885	-5.0548573	-7.125971	0.2986706	0.8620626	3.5347562	1.5971725	-2.4652395	-1.1426078	-8.236971	-8.316276	-18.509369	-16.034964	-7.4197254	-1.7377713	5.6649656	8.201136	7.7680283	10.658203	15.643352	-2.2291415	-1.2434453	2.0621932	-2.305318	-3.0477338	2.7446232	-0.7573827	-1.2899379	-0.30780202	-6.7990136	-3.9315348	-2.6353154	-8.666452	-2.289889	1.8121083	6.961672	5.7836127	7.212133	-6.368312	-3.469614	0.8978473	-17.915384
453	11.082203	-9.65399	-10.757796	-10.115047	-8.272364	1.8417811	10.919762	6.0634956	1.3555384	14.901888	16.528883	11.314812	2.879677	1.3780111	2.3385453	2.0006065	2.2984338	-3.2791903	-3.157422	1.5905317	-4.190341	4.2126007	5.832994	6.450613	-8.600434	-11.037973	-12.722641	-8.193576	-12.488966	-11.476215	5.0876436	5.333358	3.5931933	-10.883836	-8.179852	-8.609999	0.73350036	1.0174571	-1.7952126	-6.7141	-10.576996	-5.6129026	12.399658	13.793867	10.485783	10.592093	4.737659	6.3022547	-4.9139442
454	5.5193176	9.295685	11.854092	4.039743	2.9710455	7.7208815	4.756875	-1.4268564	-0.13134718	-3.46064	5.689909	8.872228	-5.271553	0.37999016	9.455694	-15.158195	-12.606127	4.9378285	6.2551394	5.6082153	4.781268	-3.5792856	1.0904332	9.600062	-3.5693052	-4.7093034	-5.1437173	0.2305748	3.5205166	6.5753694	14.75837	14.355458	9.705835	3.2357135	6.136343	17.818548	9.868864	6.4313574	1.6021732	-0.19119048	4.0472846	0.4998685	7.224739	5.1923647	6.71245	6.3831277	4.430358	5.4224124	8.875357
455	8.833785	18.29671	15.247627	7.005915	6.376297	11.317684	1.5789328	7.493406	7.0189524	-0.4983201	2.1274467	0.95434195	0.6230153	8.402985	12.439474	5.3392787	7.9837084	5.9002433	1.4009144	11.238873	15.026249	13.456918	11.309708	16.124678	7.5355206	10.619613	6.336663	4.6667933	7.255021	6.280491	9.083881	8.237711	9.044333	7.7474747	7.616021	19.456825	0.37735304	0.37554562	-5.2693677	4.199066	5.827406	13.032343	1.3279477	6.8690004	9.350943	6.789892	4.845811	0.9790259	13.29316
456	-2.7238622	-4.01106	0.35424963	-10.465866	-13.581188	-9.03878	-10.438299	-0.4768844	10.040759	4.5812006	4.5229335	3.9241138	5.260912	-4.727225	-14.538708	-4.0810223	0.9868108	7.0103984	3.4247046	-4.369112	-3.5711715	11.474644	4.8117504	4.663511	-8.422178	-10.20667	-10.409796	-6.1910906	-8.806679	-13.814697	8.152981	1.3592162	-4.4237127	9.8066845	8.901892	11.669081	12.757996	6.454192	7.0802946	20.475006	9.807249	4.345595	-9.919157	-11.0738945	-10.177538	9.553572	8.211391	5.497718	1.8577989
458	7.557088	10.657749	13.465936	2.272417	4.9341893	8.498533	4.6055555	4.6238275	3.5997663	0.49566203	-1.884803	3.5542526	1.5213406	1.7616521	2.3279676	-1.6584029	2.3945303	-3.1320908	13.348242	10.550423	4.174039	3.6756458	3.147063	1.09724	-8.7579	-0.69966507	4.4657993	1.2085958	3.8781996	9.348506	-5.7344007	-0.11607742	-2.8555486	-3.0028763	-3.5075314	-0.8486275	4.3522263	8.527136	4.3038015	9.469804	5.733666	7.9496036	3.9217613	-5.052063	-6.9862995	-3.1117542	0.74838305	-2.6822424	-7.2054663
459	5.854827	1.843907	2.1223445	-1.399059	-2.70478	1.942592	1.9108984	-2.0721474	-0.3018757	8.252691	4.295263	-2.2780266	-0.43749171	-0.6751826	2.1630898	0.8662858	-2.462141	-0.35118198	-2.3214417	-2.8191893	0.078736514	-0.45275342	-6.590805	-6.083349	9.197243	4.2747097	1.3609797	-6.435918	1.4787065	-1.964372	-7.963196	-4.3225875	-0.019500077	-4.2768064	-2.2052217	-6.5435667	3.186138	2.6907258	6.290277	-4.964761	-4.997375	2.9771447	4.437989	-0.50439495	1.389267	-12.813175	-13.480562	-10.084835	-3.7013426
460	-1.5540113	-7.7468443	-11.398532	-4.5413	-6.2879553	-4.04937	3.1784558	3.078978	2.2520862	2.3780715	-2.7770133	0.77635443	9.440033	5.4625354	8.297921	7.5836744	3.4627142	-2.0010254	-3.0234215	-7.297473	-9.050806	-9.104464	-9.167286	-9.8635645	-7.818244	-10.215795	-7.761262	4.5631022	3.9505496	1.625072	-10.076939	-12.718887	-7.6872797	-4.0494585	-6.6707106	-8.8637905	2.507773	-2.2712417	-6.021974	1.3640118	-1.778681	1.3638555	8.947514	2.2759292	0.21352702	3.3015733	-5.3197727	-8.170204	-5.750601
461	7.7811346	0.79963475	1.7741042	5.6787834	5.2963867	5.533273	9.761514	8.842091	8.779634	-20.11363	-22.526222	-15.388053	-9.891537	-8.867509	-8.9911	2.7273335	6.3611984	6.2196097	-0.4323749	-4.2155914	3.4653108	2.4145176	-7.0218945	-4.663849	-7.061145	-9.183226	-2.9077659	2.7678795	-6.8502283	-9.414772	2.3385391	-6.6586065	-4.123918	-2.1323633	-3.5295153	-0.40100607	0.741691	-2.4361992	-0.16510463	4.940085	1.5124515	4.806699	5.0826874	1.9772967	7.942294	5.6020722	-1.0905513	-6.649637	10.801556
462	11.786072	7.605434	5.405534	6.398403	8.586874	8.484803	7.7175345	9.370192	9.986396	5.53019	7.834164	3.5562644	6.0592737	11.9121475	10.218321	13.456993	14.577136	10.306286	5.999974	3.9196167	4.522435	8.639115	8.7260685	9.911034	11.079167	12.115011	19.395344	3.4290226	4.895452	4.712777	15.256923	10.388619	4.2372465	9.058994	10.31967	6.7289724	2.876019	5.310303	3.7548664	5.410186	5.882603	17.054108	9.9993	12.4974785	13.193738	16.045017	16.450722	19.528622	15.666424
463	-3.5259576	-12.0213585	-15.496546	6.56678	8.402597	11.918215	6.20919	7.6482654	14.223662	-11.659803	-7.051901	1.1429901	5.7915487	-0.42930478	3.8175123	1.9998088	2.0260067	7.1609983	14.569223	12.519976	11.290228	16.01484	17.72955	18.119915	7.0457683	9.488844	8.150919	-14.6866255	-3.3582919	4.6656566	3.9876387	8.103697	11.370914	4.6530175	0.010765851	-5.4374332	19.132118	12.460688	11.170324	9.141155	7.2357683	4.1765046	8.311923	8.8493595	10.953747	14.100655	11.057419	5.8112	-5.2087507
464	-0.86208683	-3.20947	-1.0171278	-8.797717	-19.070118	-25.561405	-6.162396	-0.1207304	-1.0225096	3.253893	2.418458	6.5980463	14.48561	12.3992	7.4414997	-12.478804	-2.6317925	4.0135274	9.249098	13.684086	11.438896	12.245757	13.896288	14.118393	9.743139	14.073576	5.913398	-6.156625	2.2261448	5.517768	3.3298535	1.4269565	2.472202	6.2229214	2.291675	-2.6302	-3.8749437	-1.434677	-0.45406073	-0.37246794	-1.0237051	-0.7432036	-3.6800923	0.4904312	6.362509	-5.614496	-8.488102	-7.838355	-4.356021
466	18.38574	20.267567	15.251968	-3.2684822	0.068645835	0.37902105	4.29265	7.4937763	2.9281359	8.345154	-4.3918447	-11.444596	12.327229	12.425593	10.25746	11.184259	16.043415	22.2095	11.300667	7.0384493	9.859383	7.6837816	11.933641	11.023535	12.169833	12.181179	6.1165752	-2.586072	1.1639112	-2.8408163	4.603524	3.0104976	1.632293	-6.7195344	-1.0896176	2.9027119	17.073463	18.959064	15.312059	6.9946995	12.032951	12.557027	-0.52867675	9.696163	12.130156	6.0151896	3.8932862	1.3898957	5.6271
467	8.041547	11.708349	7.8542495	17.6137	20.131588	27.046204	6.4066963	-9.603717	-16.308937	-5.2347503	-7.4901195	-2.683808	-10.813677	-9.917461	-4.5856514	-5.0408173	3.2076328	6.4767284	15.290047	19.059793	15.65682	4.147749	2.954465	0.61778134	1.3438218	1.3854892	2.6735125	-11.745455	-11.324165	-10.578678	-0.62550485	2.4569302	8.623062	5.6311307	4.328211	1.9821266	2.2220225	-7.8204246	-11.967187	-4.969976	0.86529803	3.8168325	11.4846	13.182107	10.393956	0.416188	-0.4907711	1.4318463	-6.9861226
468	8.074907	9.928713	6.300363	-8.741834	-7.68898	-6.9139357	4.5759797	-6.791167	-6.998412	7.1712074	4.8331943	6.994046	-4.522293	-5.437052	-2.299704	2.393178	1.3421371	4.172036	9.290406	6.664195	8.728214	2.6928365	4.2739177	2.7055547	3.212247	9.673573	9.10599	3.8736677	8.290132	4.793293	13.237009	17.662674	12.552023	11.360001	15.323312	15.233803	8.974422	8.551785	2.574277	5.8085833	10.282232	11.463317	5.482051	9.621599	11.25808	3.0874963	5.982168	7.2342176	2.5606108
469	9.508042	12.7226715	12.580143	0.8381985	0.7132572	1.5992279	9.1483135	11.406376	9.2719755	4.6993794	9.189996	8.17244	14.49189	18.394562	13.491363	-29.450596	-10.328337	4.8593135	-15.0409355	-12.276129	-4.3213654	9.3135395	11.4956665	5.786723	-4.356466	-15.928038	-18.528929	8.697607	12.239859	13.952562	9.753603	9.025934	4.7318397	3.5557332	7.5140877	10.142822	-7.2258005	-13.818911	-11.702872	5.588272	1.3737015	0.36612627	4.9602175	6.07347	10.97372	7.872289	11.608796	11.946746	-11.999151
472	-3.0115273	2.850267	7.0255394	-11.329682	-8.172857	1.0256174	-0.5326307	7.0504293	6.133671	-7.842893	-4.0055213	-0.78869283	24.049063	21.783009	19.303526	-8.928335	-13.18558	-16.668732	-13.578561	-16.068336	-26.1312	2.0006576	16.360415	22.31332	5.7788644	11.793903	3.523901	-4.15481	12.618056	13.317701	7.264754	12.068358	9.449611	-9.5694275	-8.758138	-11.067768	-4.723748	-9.080615	-7.2272577	-5.1769066	-5.482197	-4.212	1.8827415	4.4355354	0.18044981	-11.64414	-13.118181	-10.045601	3.1712103
473	5.9315987	6.2015824	4.5181165	4.24	0.5942185	2.4225163	-3.42682	-5.1529627	-2.7950265	14.767065	15.535841	10.829	11.537322	6.3477345	7.950347	-26.541393	-27.491295	-20.569061	-12.921417	-9.259133	-8.307658	2.7684524	3.899053	3.4347763	-3.4233756	-8.383743	-12.843376	-1.8051376	-6.704404	-2.0091426	-14.355871	-12.6883335	-13.7371025	9.29398	6.690035	4.734293	-1.8624971	5.032686	11.119586	5.8557777	6.6108522	6.0237327	4.3773203	6.130848	10.629186	7.151066	1.3132002	-2.4707546	-8.070645
475	9.599537	10.181537	8.847583	0.69422746	-4.6987376	-4.6332364	-2.4119039	3.43274	7.344202	2.9531093	2.3127367	-1.2072493	-8.213646	-1.0484594	1.3539265	-6.7693076	-10.36544	-3.304258	4.5089655	3.104004	-7.726792	-1.2067133	-5.02779	-6.252904	-1.1847852	-0.80497605	-0.52578926	-10.033648	-9.137894	-9.871704	7.245756	3.900002	-3.670055	-2.7568936	-9.526354	-0.044248283	2.8289845	-3.2623587	2.527762	-0.70799506	-0.1435895	3.2887692	5.509227	3.3113937	2.4142046	4.5887756	9.466738	9.932316	0.97900283
477	-12.399046	-21.808224	-16.896515	-8.085963	-11.79512	-11.794046	1.7629604	1.5885987	-0.21811485	-8.835236	-7.4083486	-10.948356	-3.9997528	1.4340061	5.2652097	7.761771	3.6805654	-0.5780682	6.6182847	9.753534	7.0942936	4.471176	8.592451	10.043217	8.365215	10.71294	13.332899	-18.851368	-8.320341	-6.5999937	-0.6632637	-0.19408005	-4.2296057	-20.856804	-19.914188	-10.760029	-7.2060375	-9.809925	-12.063549	-3.84136	-3.2106395	-6.7658176	-9.64073	-4.8193483	-4.553342	-8.877861	-12.916883	-10.910521	-35.382786
478	-7.019651	-13.591193	-19.222591	-4.158268	-3.2234797	-4.7425623	2.5411134	2.9822373	-3.3483648	-6.9385343	-4.920631	3.5676045	-13.914415	-5.989649	-0.22266293	2.0107071	-0.26411033	-1.0235293	0.1409156	-4.8160357	-7.4491377	-1.6669956	-5.148472	-3.6225238	-1.4544654	-1.0163478	2.7491102	-4.436001	-12.641749	-16.973995	-4.9009743	-16.623077	-28.835442	-19.314352	-20.4279	-17.967506	-13.977029	-15.578663	-10.016865	-16.014908	-16.399641	-12.286547	-4.7182198	-6.152873	-6.3861656	-20.034805	-26.354233	-28.674969	-23.539444
479	1.9933712	9.052347	13.877529	10.58053	13.803819	7.595239	10.573238	9.76962	15.743568	11.072807	13.3122635	11.704248	1.2965894	2.2143073	4.7687025	14.130294	11.770501	7.6692743	6.961062	7.748333	7.3365364	7.417102	5.228136	1.0232487	5.495241	6.230258	5.256116	8.271895	9.890843	6.963313	0.17162849	-1.7894706	0.8200394	3.6096964	3.3349228	-0.19542259	33.766426	28.781706	27.569176	-12.021051	-20.057465	-13.011482	-5.6270995	-11.162313	-14.535259	-3.9361207	-7.4462657	-5.4779916	15.428415
480	-3.6591449	-1.110555	-0.6340281	-0.26317748	0.34242487	4.9856606	8.763748	6.3652897	9.458492	4.245349	0.3692693	2.7281747	1.4329928	-0.70133287	-1.2020483	2.8731823	-0.32867932	-0.58252287	-2.3202474	2.9385521	2.9451966	0.90623724	0.114318416	3.5212917	2.3028998	1.1487758	3.7729478	6.287916	3.9402761	6.3474636	8.511677	4.274964	3.6839957	7.2084503	6.0278664	6.7592516	1.6745853	5.234845	6.816834	12.015511	8.755066	5.8149996	2.281991	6.2218075	8.001042	4.5315104	5.6697617	3.8825362	10.724899
481	9.107012	7.723733	7.9864693	-2.5415583	4.5379915	3.9073696	-3.8998508	-0.5099308	-6.784076	-3.7939546	-2.585605	-5.2238126	-5.437581	-3.8748813	-5.020413	0.3738863	1.3873363	0.7330731	9.926404	5.10713	-0.7888289	-11.113816	-6.1243925	-2.6402838	-2.1415205	-4.784973	-6.1265817	-7.2007923	-3.3236098	-3.2189786	4.6679115	-0.4272834	0.85078055	3.4914155	0.73026925	2.1223462	-3.8080654	-2.2877383	-2.8980536	-1.2971189	-1.3454037	-8.95643	-3.5861044	-0.84154105	-1.3214538	5.7777	2.416014	0.5613352	1.1653292
482	-16.422369	-12.242911	-15.634179	-18.327854	-15.535883	-10.845956	-13.044149	-15.7467165	-12.028152	-10.969572	-6.471572	-6.702569	-20.906696	-19.369175	-16.874687	-20.348158	-12.558335	-6.9553995	-19.661259	-17.39528	-13.278803	-19.15654	-17.453295	-14.93474	-20.964016	-16.810326	-8.010445	-6.6824627	-6.410534	-9.385878	-8.009884	-11.569693	-15.096645	-12.988882	-16.995094	-15.504019	-9.815051	-17.583767	-9.186684	-14.849474	-16.804775	-4.0816894	-10.695934	-9.794546	-6.947196	-5.756193	-15.03683	-25.377495	-6.429934
484	11.125596	11.158377	12.47225	18.027287	22.442776	17.160116	0.19687438	-3.1796346	-0.91732323	4.095575	1.7282131	2.30125	6.4342813	3.7930892	-0.60151815	3.7123463	3.2203093	-5.6781173	-12.187288	-12.708321	-9.416063	0.014490068	7.1457705	12.792389	-7.5472918	-6.8387194	-3.0399106	1.9816549	0.7551275	-3.7068112	3.8609788	-4.1246414	-7.5599146	1.8939472	4.5786314	2.4708774	-4.428298	-9.003175	-13.23983	-13.662082	-5.173078	-11.921711	-0.38798875	-1.2301946	4.1035624	-9.141899	-19.006943	-17.320778	-20.353718
485	-0.5857455	-8.78787	-11.352178	-3.64968	-1.0241671	-0.74203	-5.165327	-4.162204	4.476942	2.0542145	-3.826018	-4.6107435	0.63326895	-2.9168155	-9.447376	-5.9669733	-4.0527105	-6.4230075	-7.330251	-7.3035192	-6.3302298	-7.271776	-3.4991937	-9.3155155	-8.555101	-6.881322	-10.126753	-1.575921	-1.937626	1.2570634	5.74218	4.0218925	-0.08561829	-13.457685	-6.958108	-4.6402464	-8.24276	-3.1651068	-1.0443399	-7.1611238	-3.2837515	-8.926405	-5.6271944	-6.5863	-9.585243	-5.597985	-8.26767	-6.54428	-12.312605
486	-4.1570153	-9.154104	-10.932266	3.5903206	-4.0656133	-2.2477055	5.796469	7.2831182	6.0593576	-2.3347793	-1.4470699	0.59964514	-9.375114	-3.0240593	-4.337167	-12.716473	-11.565853	-6.400676	10.713089	9.037472	-1.5549347	-3.629269	-7.500969	-16.129992	1.8004777	-1.8680792	4.2515407	-2.7046466	0.28126574	0.51447046	4.866887	1.4067786	4.7503986	6.81157	6.3669434	8.979521	-5.4242334	-4.497631	2.5276542	1.9984146	6.3312707	8.924206	2.1253946	-5.347935	-5.9534755	-0.5181341	-3.0611932	3.2664716	2.5514712
487	-6.872505	-9.982355	-4.8299356	-10.710055	-16.275238	-16.414474	5.5681143	11.087653	6.2565565	2.757707	-3.619144	-9.179021	4.9398103	-4.7841473	-5.1074433	-6.4076796	-13.092457	-5.828515	-4.7008734	-7.984149	-4.787405	-0.69874644	-5.9905467	-0.41357675	2.4418924	-4.9903674	-3.285306	4.3393154	2.3070817	5.46313	-0.34283942	-1.8949676	-1.9523575	-0.3686012	-8.555347	-12.572998	-1.7101132	-2.1344688	4.4563103	-2.9171097	-11.665672	-13.933109	1.0125626	-5.56347	1.6515424	1.1163523	2.1714902	4.818149	-11.831484
488	-13.737587	-15.434555	-14.407038	-11.756435	-14.60469	-11.802385	-9.180688	-11.572817	-9.206983	-14.499731	-18.662498	-12.855188	-19.76273	-23.08535	-18.554466	-23.84577	-16.672081	-5.7864466	-16.029013	-14.916565	-12.055038	-3.6726727	-8.963228	-5.1011033	-6.0619316	-15.812162	-22.750603	-10.944885	-9.583038	-8.315587	-13.038094	-10.98903	-7.897786	-7.068597	-13.103854	-17.909527	-13.820524	-13.172748	-9.894612	-13.309834	-15.6328945	-16.066185	-4.2387514	-7.8644943	-5.08875	-20.651684	-22.587685	-18.988884	-16.5939
489	-17.383963	-16.658737	-11.803383	-6.961527	-5.1786547	-4.9652286	-7.1044617	-11.496071	-13.19165	-7.744695	-8.090395	-11.173198	-3.923328	-10.321782	-8.198693	-5.0307918	-7.383896	-4.912001	-5.0172434	-6.1371827	-4.9592934	-6.6786165	-7.340621	-7.6840034	-3.8547902	-9.135205	-15.033258	-2.7140179	-5.048726	-3.3543646	-4.2520657	-14.185191	-14.864807	7.778507	5.265087	1.3929067	-2.7384973	-12.401111	-16.206722	-14.30567	-17.516266	-17.110897	-0.9206857	-2.0042233	2.1040616	-15.143634	-21.684626	-22.88004	-11.171882
490	3.0736473	-3.5804112	-1.8557211	-0.98218477	2.7418203	7.0422034	3.9134846	7.5015097	4.8082743	3.2660837	4.343135	-1.9270606	-4.311833	1.8089666	6.2013683	-2.2653563	-4.5931187	-4.0995426	4.4253635	2.2161674	-9.545992	7.3201504	10.633403	12.011678	-6.403284	-8.388018	-13.360178	-10.126068	-6.3189354	-5.399942	17.031273	13.449155	5.867485	-9.022156	1.1144226	-5.5216475	11.756307	5.724224	9.371937	-3.2358649	-3.453209	-3.573534	-3.8585572	-1.8206222	3.4301937	13.828893	14.790835	8.845614	8.861027
492	6.020625	3.9521809	-3.9096222	2.8195474	3.859104	-4.475877	10.694567	7.3026934	3.627429	-4.927929	-5.506585	-12.992228	5.2734947	7.441712	3.5154638	8.0835705	15.656209	18.258957	21.438444	19.433884	13.313662	0.05678287	8.635399	6.056914	9.560262	7.4411335	5.438925	11.334483	6.344265	2.920578	2.0807931	4.502865	7.8776436	-3.5368252	3.9194517	15.585209	7.9602423	3.946353	0.7333622	4.0443397	1.2876369	3.0255322	7.5526156	2.7151518	-5.795076	-4.6164837	-2.7479677	-5.4434423	8.716324
493	-12.265987	-5.1669383	-1.2643933	-9.8407345	-9.689354	-10.841906	-11.678412	-7.828356	-5.0300617	-1.7712975	-4.8556023	-6.521597	-6.8112698	-5.1497383	-0.20139587	-0.46424896	-5.3359795	-1.374686	-4.4094563	-4.092827	-4.197598	-4.4424076	-3.0695486	-6.222084	-9.178019	-12.593613	-10.5527	-3.093432	-6.874403	-7.4448943	-4.735106	-8.64142	-9.468645	-10.871822	-14.834904	-12.133042	0.38238025	-2.7288759	-5.8108625	-9.085768	-13.0378	-14.368393	-8.072493	-12.065622	-7.878297	1.4299805	-4.454179	-7.14509	-19.5354
494	-0.8969916	-0.38139516	-2.7984383	-4.8468814	-1.3974462	2.7117224	-12.417542	-11.624861	-10.431438	-13.949291	-6.6619205	-1.091398	-1.0317423	-3.6251376	-6.8848653	-0.82792866	3.9770093	2.1162724	-5.450048	-11.973424	-10.265976	-1.0523545	-0.51570106	0.42892477	4.7743573	6.189682	8.293255	-7.3351603	-12.926019	-15.929797	5.5164957	6.9597836	7.7062573	2.891807	-0.6383296	-1.4701979	1.6900237	5.6923304	7.519743	4.0384593	-0.8356113	-8.552552	-12.561174	-10.840383	-3.101332	-11.149036	-8.240425	6.4240484	-2.461946
496	-25.185886	-19.43673	-14.4558525	-0.26239395	-6.8815784	-10.708498	-6.5288844	-11.8554	-6.47916	-18.131432	-21.772888	-26.165466	-9.488147	-15.958872	-18.886566	-8.502596	-10.595015	-12.30304	-5.3323298	-11.648813	-9.44582	-6.3781404	-4.882798	-8.895422	-4.8284936	-7.4574866	-3.953401	8.524324	8.783364	4.629647	-19.016853	-22.749775	-15.027286	-18.9094	-16.236767	-9.288717	-26.009027	-19.801308	-10.286242	5.95023	6.6839504	14.237965	-7.9171433	-19.271032	-24.763016	7.5694857	0.5193102	0.914083	-5.4481826
497	-2.2981138	7.9725904	17.051628	5.4834642	6.1489725	5.160414	-0.10139394	-2.6914105	1.3559458	6.1652894	-0.9882196	-1.2174201	4.2793303	5.201732	9.3005705	3.9348006	-0.03593436	-0.61902225	-4.7612977	-5.940507	-11.748795	6.839789	8.300398	8.849434	-11.514213	-19.208628	-16.392433	-1.4014722	-5.068539	-12.454327	18.296362	16.88651	17.164608	10.546915	12.788116	8.540331	9.678949	14.636953	21.165436	-1.0177969	3.9053574	5.9470778	-12.370382	-14.804208	-9.815153	8.894247	7.5184393	7.918309	26.948788
498	6.5534496	5.744714	-0.122093976	-9.890538	-8.23737	-0.32120413	-2.67594	-3.089336	-7.107744	5.663476	10.496435	14.34491	2.3881168	1.9935775	-1.6240231	-1.1066728	4.329667	10.125122	-9.910147	-2.4065585	1.6111614	0.30795985	-2.5755305	2.5806992	7.7023826	0.88299453	6.3924646	-1.8169363	-4.5956106	-1.3716173	-2.2897458	-7.9238253	-10.848728	3.3837602	4.455289	0.6873819	-2.965661	-0.5032791	-1.3414934	2.2074742	3.5298095	1.920277	-5.6586604	-2.6075947	1.97252	4.7535615	2.3918543	0.27609646	6.687207
499	13.782688	12.111641	5.4386806	3.1099315	7.518651	10.722143	5.7285004	0.34833536	-0.7556832	0.30946636	3.212131	2.6829083	1.369736	-1.2454743	0.57686335	10.02807	14.352932	15.708504	23.218948	20.588406	14.173828	12.689693	7.607911	1.6404798	12.175283	7.471441	-0.9363383	-0.6480781	-3.9335792	-0.38334543	7.415619	8.66107	9.5829525	9.886019	13.231415	8.745884	12.678146	3.8747582	4.0914416	9.789621	9.480549	19.052582	4.492625	9.035721	9.88237	4.1295633	5.37576	3.4414382	1.3346304
500	8.7826395	7.059578	11.243196	-11.491617	-12.390922	-13.403275	4.237995	4.047107	9.725281	-2.5270169	-2.416168	-6.599802	5.6157484	7.100378	5.943269	7.143967	-0.05014029	-2.336969	9.546143	4.511425	6.2535124	9.119049	9.265354	12.137856	-1.3328253	8.025429	12.986862	4.2012067	0.32622218	3.2216659	10.326912	4.7267866	0.10734362	13.622776	10.173075	6.728368	-1.9909697	2.9206114	4.1381435	0.0557255	3.9435613	15.100168	6.7359104	4.7850704	3.7858279	4.572371	2.695693	3.6557562	-11.608376
501	-3.4979541	5.380059	2.8132772	8.663704	9.115765	6.210307	4.478868	7.923196	5.153121	4.6773553	3.267523	1.9830527	-2.5096803	-4.8197594	1.9703214	3.1333609	5.561606	7.3030424	6.9855127	9.540789	8.061525	6.204469	10.766865	10.656133	6.747286	17.467638	18.935726	5.1217318	12.556214	8.659134	13.112568	16.900772	17.39256	13.243651	16.955788	26.151958	4.905442	5.5281053	2.3388677	4.9585423	3.5586462	7.5438943	5.4156723	5.6052265	6.2844605	5.780469	11.70851	9.942232	2.530284
502	0.03539571	-5.9234295	-3.6480722	-9.90067	-0.8135083	1.0499611	6.3738637	6.8277807	7.0582457	5.595481	-3.9234352	-3.7033262	-3.614046	-4.977403	4.351469	-3.3687148	-9.437251	-11.361477	-13.07045	-15.472343	-8.33267	7.3968105	12.257309	15.429746	-2.9751167	-10.971564	-11.935058	-11.801973	-11.853214	-14.482264	-2.8323138	-10.129457	-10.810398	16.737003	19.560383	19.40118	5.543023	3.9287093	5.209491	-8.243071	-6.007367	-5.699997	4.7222743	1.3408544	-1.5303793	-2.0223505	-3.3531113	-7.6420074	-12.958459
503	-18.542099	-20.037928	-18.178236	-4.459711	-1.2265887	3.0136623	5.001343	-3.1513608	-11.912609	-6.426942	-7.0637455	-18.53632	-20.869102	-10.4905205	4.170389	-5.5870924	-7.3594112	-4.0830903	-9.694297	-9.568687	-10.852959	-9.924508	-15.77947	-17.122406	-5.896442	-11.035756	-13.200062	-0.3745095	-5.029089	-5.3961363	12.268813	7.234601	-3.0747535	5.0685143	3.14992	-0.96237385	-2.7196784	-2.787463	-1.6623265	-3.1871548	-4.2294064	-0.002237693	0.8809894	-0.05791825	1.5175104	-9.998305	-11.244289	-8.906563	-0.6323147
504	-12.32265	-0.37380713	3.6306593	-1.5654845	-6.6388016	-7.399827	-2.7090926	-7.8139725	-13.0146265	-5.45197	-10.25166	-5.4565983	-1.2658851	-5.3194695	-3.1992292	4.136435	1.8210068	-2.3759956	-9.033785	-5.798814	-4.632394	-13.378284	-14.982331	-20.808632	-9.428507	-8.579847	-9.450386	-14.175451	-7.5030994	-3.508486	2.300185	7.1698513	10.808987	-3.171976	-2.803454	0.25197685	6.7650084	8.536928	9.648232	9.144865	4.2572546	-1.1503863	0.5716722	2.4382336	3.9496808	6.4956455	13.755541	17.736753	-1.1390796
506	-21.104057	-22.1554	-14.822711	-9.88936	-12.8939	-19.496353	-5.3208065	-9.044318	-9.85406	-20.712303	-17.10581	-15.0587845	-9.007936	-13.940096	-10.601648	-14.86363	-15.635564	-16.979616	-9.175724	-7.347549	-2.0215282	-1.356075	-4.927134	-1.990336	-10.992956	-5.240052	1.1705958	-4.408641	-0.666333	-0.7976568	-6.9242296	-10.168226	-9.452158	-3.0527506	1.1633236	3.491939	-4.7155995	-9.310653	-3.708168	-13.845684	-13.337355	-16.158405	-9.953466	-8.961897	-7.032879	-4.860175	-2.7949886	4.570176	-4.323468
507	15.537687	14.507497	6.713846	1.2021365	0.8902526	4.172084	-4.5133123	-3.4871573	4.3475485	2.7656012	9.579059	9.695063	1.3923069	1.9915509	3.691455	-11.72309	-9.671244	-4.1798115	-5.306694	-2.3498502	6.0378265	-9.079521	-7.210898	-8.146727	-11.368907	-13.03352	-16.232197	7.545452	6.7043552	2.5441825	4.437671	-1.3159347	-0.3837624	-0.59155077	-2.0466278	-6.0470324	-11.643583	-7.7780848	-6.194043	-7.299979	-8.190489	-2.4855046	-3.5357227	-0.29484862	0.576603	4.1021485	3.3511586	3.549593	0.7953173
512	-17.282028	-15.8062105	-4.475237	3.891946	-1.0338628	-0.031373978	3.278397	-2.8518474	-6.03615	-8.838387	-17.584198	-24.92141	6.079834	2.70863	4.252369	1.650102	0.8468068	-1.8418541	2.0943134	0.23055506	-11.926107	0.21213889	-4.3701186	-1.8118691	-0.5307511	-0.9350214	7.583961	-0.0520978	3.1222782	7.489852	-14.333719	-12.090933	-5.7452416	6.9122963	7.30411	7.051697	-6.1344185	-6.828974	-1.9436253	4.482796	-6.262139	-6.75148	-4.088674	4.999997	16.353683	0.001499057	-2.8617592	-2.6057203	-9.65629
513	-12.170132	-14.703965	-14.510762	0.16035938	-9.4348545	-7.689581	-0.70502466	-6.2118583	-3.376355	2.7886481	-0.0935663	4.4739604	-8.921109	-3.3874152	7.8315687	-1.3638994	-6.7399216	-0.7762219	-4.8795424	-6.944456	-3.5619497	16.892315	13.133704	15.25653	-13.594152	-11.836572	-10.401749	-4.666884	-12.38946	-15.259893	-13.264599	-17.334526	-9.827258	19.414879	16.977802	13.780972	-15.040987	-9.3949585	-5.399194	-7.224943	-2.9516675	-0.36975265	7.120435	7.9966426	13.890678	14.276495	16.593618	15.816835	-7.2608495
514	1.8588234	3.7398021	-1.4054114	7.747953	15.987343	17.346647	2.9728909	13.888702	16.978695	-5.294958	-5.4477377	5.3199825	7.560564	2.9991217	1.5610127	0.16194874	6.7695065	8.425951	-9.768602	-11.4400835	-3.9014163	8.948271	8.207699	1.4655648	6.7023153	5.781599	2.3951616	0.25793153	-4.7888365	-3.354182	5.9295216	9.094883	6.1884403	5.11607	7.363921	6.1859646	1.8321921	-4.886116	-17.81755	7.1517897	8.24566	10.971213	5.542735	14.813297	12.777288	9.994791	6.132702	1.1451584	1.9699662
515	-5.1599674	-6.746231	-5.142073	-11.614613	-14.383888	-17.29152	-11.433441	-7.885868	-4.151773	-9.737971	-1.4634323	1.0231377	11.8871155	3.2947247	-0.54772675	-3.1393573	-4.3372974	-1.9474012	4.3955874	6.8826427	9.133822	-4.8597794	-15.527966	-15.356226	-13.750061	-9.351027	-13.023226	-2.1519346	-1.3634763	2.7037978	-19.67611	-15.805064	-13.154001	-9.121069	-12.361988	-16.684364	-7.431183	-7.3830466	-6.87309	-6.438952	-12.881502	-20.613663	-20.065214	-18.10534	-15.086888	-20.357979	-16.249348	-15.154676	-10.2433815
518	1.8956969	0.6760904	-4.6192594	-3.4566612	-1.5039921	2.7524505	-2.1938348	-4.707858	-9.768086	2.3372362	-0.9578949	-6.607147	0.6362339	-0.7435986	-5.626238	-2.9003105	-2.0994673	-4.93993	-3.301696	-6.119412	-5.824385	-11.113007	-4.79198	0.001901507	2.5713525	-0.5122167	-1.4228054	-7.233537	-5.2346096	0.52712536	-5.9639273	-6.2596264	-0.7956108	-12.167754	-10.53011	-8.989917	-0.51796263	-3.867066	-12.043436	-4.1428814	2.0224402	1.7266257	2.8673663	4.8706293	-0.38166857	0.29412776	4.071602	4.1484504	2.7453299
519	1.1405394	4.626363	5.790353	-1.134142	2.5127537	5.2083716	-2.693529	1.7186391	-2.637221	-4.36268	0.7392131	2.8558621	1.248533	-1.7554755	-5.1524487	6.7740726	3.515713	-4.6876345	13.224361	7.928851	3.70965	-4.9083886	0.13350311	2.3533468	-4.034171	-3.3254275	-3.7372522	10.38714	9.551605	5.4843473	-2.1423795	-2.315742	3.3789454	7.2269382	4.4257994	-0.28489286	0.10003132	1.1787905	0.46480453	10.52433	6.75222	2.458387	4.8142786	2.8038416	1.5503483	-0.13688606	1.8806292	11.255037	10.167529
520	8.211538	6.2040787	0.58760387	7.04053	5.007698	4.927657	12.3384695	4.669897	-0.91674775	5.776784	5.3695602	4.127428	5.5019073	5.2495594	5.913784	9.3292675	8.89506	9.632804	7.2589602	11.659352	4.689237	5.846288	10.015194	7.833117	-0.4538182	-0.44163465	1.3933231	-1.0184294	1.8757591	5.266958	2.1034694	5.7648726	7.900317	-16.233372	-17.72784	-19.52089	4.459338	-2.4971156	-7.6387396	2.1652188	3.3574433	3.94914	-20.262077	-15.683163	-9.163573	-10.639909	-16.384714	-12.395155	10.49394
521	-4.224525	-6.633319	-12.108048	3.5842586	5.6921983	5.9206247	-4.695382	-9.957658	-12.252539	-12.118078	-13.71417	-7.3551526	-10.696234	-7.0720205	-3.2336342	-0.45586383	0.60401773	2.1519141	0.8847344	1.9189944	6.167362	-8.860829	-12.23337	-17.729004	-9.590066	-12.892617	-11.960951	-13.160243	-14.271211	-12.319983	-15.037596	-14.933809	-15.255266	-6.4619617	-11.344669	-10.559353	-11.813283	-14.8455305	-13.174721	-5.497019	-11.188007	-9.682635	-25.382252	-26.356293	-26.008743	0.73457634	2.5047243	5.102264	-8.712454
522	1.3347088	-1.2337255	-8.82801	-5.10828	-6.0530024	-7.2269998	-5.5445075	-4.772839	0.6738864	5.896639	-4.5156717	-8.679083	-2.242317	-3.2350307	-0.49183547	3.8847747	3.3760457	-4.8131475	4.6336737	-0.24188015	0.8195253	-3.1446633	-1.9194403	1.5369456	4.8372703	0.82572925	-8.594461	-6.257472	-11.526432	-9.644024	-1.2412077	-2.3847177	-4.22019	-19.789991	-11.699991	-5.751811	8.563217	9.379877	7.7288904	4.312839	-1.9539453	-4.1837983	-11.034987	-7.1232743	-4.0352707	-2.163686	-3.0163374	-7.3883915	1.245093
523	0.64524734	-4.7307577	-2.2856762	-5.192584	-3.7275846	-0.5617194	0.41318145	5.627046	7.6224985	-0.73136777	-0.6227089	5.8339863	3.465448	1.2931472	-4.5050774	5.195472	4.191528	6.270569	-1.6428584	3.3593569	6.758891	-5.3611546	-4.0597563	2.094696	3.8793602	4.081749	5.6095505	-0.866516	-0.22506952	-6.9156	-0.22600216	-2.7018156	-1.7674387	-8.803178	-0.31674293	5.410207	-2.5122972	-8.567391	-11.813802	-8.844849	-8.016616	-3.03201	7.9598093	3.1008549	-3.5562282	4.360564	2.8088124	2.1832438	-7.070057
524	5.7911415	8.691074	12.633282	-5.311285	-4.170709	4.5053296	10.577702	9.596964	15.555916	3.8097682	0.5359604	1.8526983	-4.390999	-7.8266745	-9.879781	10.8813925	8.459871	10.616924	8.357154	8.592909	1.8602816	10.67807	12.599115	16.273827	10.926732	10.637141	5.9918733	2.5759175	0.5114367	6.259301	8.367176	10.4733925	9.124381	-2.2132425	-0.18210414	2.0803497	8.291527	9.3014145	16.238552	6.538747	11.002872	6.8912635	6.740526	10.5806875	14.607521	-2.812017	-2.211482	1.8866779	8.7679405
525	-6.544088	-5.569606	-2.1687703	-12.372674	-7.8836737	-6.294571	-3.7798243	-7.4089074	-9.614792	-3.4056022	-1.8943653	2.0079083	6.1020346	4.4189987	11.896548	-4.3262615	-1.7924428	-8.893261	4.103741	10.279164	13.063123	-8.791466	-2.3580575	4.25263	1.450011	2.8733497	0.35656595	-2.507625	-4.3139863	-10.818635	-8.029754	-6.6556554	2.011963	4.424602	-0.35878912	-0.5486345	-0.08490458	-0.80562615	-2.8386052	14.399975	14.984001	12.766548	-18.304667	-16.472054	-20.603386	5.893543	10.320279	16.2611	10.116907
527	0.26020014	-3.0824647	-2.0007656	-8.437588	-5.7494116	-1.059905	-6.1236653	-4.112856	-5.625126	-0.005678922	-5.280369	-3.6141071	16.264692	15.76774	8.596942	12.597733	11.149408	15.550526	12.055532	6.667246	3.2532184	13.33663	17.002628	22.767254	6.3126717	4.7952847	2.924656	-5.6557407	-4.121461	5.219369	0.29399908	-3.3879855	-1.5050986	-7.2646313	-8.648388	-7.073721	-2.5029135	-6.8472986	-2.7427182	-7.061523	-11.095613	-8.804321	3.8039422	4.053755	1.7879719	-7.465803	-4.1028	2.280992	-7.0650015
529	-11.182524	-12.747372	-11.664443	0.96363324	-2.2187114	3.554303	5.5569377	4.1826687	4.423916	4.822464	3.7115574	0.31133777	10.634615	8.243422	7.1588087	9.884011	5.182511	3.1815495	-5.1302614	-2.9013696	4.41323	4.07121	9.618043	12.524574	12.615826	5.1871405	-0.3819734	5.398256	6.106472	4.245439	10.125402	8.161541	1.3068833	1.9429845	4.3382444	3.21419	6.075514	6.8184214	3.5222757	7.3838	7.8342514	8.11941	12.905754	10.483149	16.768723	-1.3917072	1.9149498	-0.13353467	4.3725085
530	8.069759	4.496617	9.00353	-4.744547	-7.599243	-12.50087	1.0541766	-2.8701391	-0.40963033	4.723092	5.6981726	3.6033792	-12.762991	-13.421787	-4.138483	-8.019991	-1.0056505	4.062646	-0.6949489	-5.6411057	-6.71709	5.729203	6.698283	4.040628	-5.693077	-6.262539	1.7158394	4.0660753	4.539028	8.612871	-8.933308	-4.757923	-1.7066838	-5.125717	-2.4179661	-7.3819714	2.9801083	5.6282444	3.5221171	-16.121471	-18.248768	-13.675405	-7.6854844	-7.9805937	-3.573454	3.2576118	2.8748	2.2818727	-0.9228378
535	-16.542175	-18.244408	-17.60009	3.027353	-0.016008496	-0.32886302	2.9084897	1.5262295	-0.42112148	5.8371563	6.145021	1.7510636	5.87164	10.748742	12.329819	3.6392784	-0.064323485	-2.4448824	5.11613	2.793878	11.931463	-8.267988	-5.340756	-1.9588922	-3.8878293	-0.52632666	7.691398	-15.027744	-14.659704	-15.855408	-3.7858467	-8.063351	-9.640884	0.45450485	4.517515	6.282072	-9.096982	-5.9358234	-3.0562496	3.6855223	-0.3739643	-3.6070259	0.25407124	4.8736534	3.4542787	-11.889275	-10.283758	-7.4592476	-6.672869
536	13.893339	12.887402	11.606079	-0.7966685	1.6450081	7.1915445	8.453995	6.7781763	5.8469744	0.53372157	-6.8345113	-8.880124	6.2901945	4.385934	3.8944118	-12.340633	-8.448772	6.8762226	-1.7888093	-4.79987	0.579498	10.415117	4.7852	-0.2764442	-2.2012205	-7.1752625	-9.068899	-6.414833	-7.0642376	-9.196251	-19.8959	-11.744977	-5.3604927	14.587406	13.267956	13.906193	7.6219316	4.281169	5.6732664	19.123947	22.614326	24.524555	0.532696	0.08846426	0.58945787	7.4573526	4.6359215	-3.140201	-9.45438
537	-17.135796	-19.94007	-15.46349	-24.32193	-22.821655	-19.458271	-17.107557	-15.313245	-6.421011	-22.01059	-27.964249	-18.001514	-7.881062	-9.542314	-11.089142	-10.516243	-12.076189	-12.238372	-4.615018	-9.307469	-4.176996	-16.734337	-13.208086	-11.068737	-27.748875	-17.446152	-11.082592	-11.310091	-11.582919	-12.838913	-4.8051853	-19.920536	-18.988941	-16.349964	-20.912766	-21.903996	-11.788256	-14.898266	-12.370663	-21.581764	-25.601345	-22.551361	-17.021477	-12.094597	-8.677008	-17.79174	-16.30471	-14.403449	-5.3314857
540	-17.376675	-19.780308	-13.628347	-1.0915593	-3.6002662	6.2875023	-7.42729	-8.002486	-4.406291	6.8177657	3.1982608	3.9701188	-6.586095	-10.190859	-5.2654295	-3.670218	-13.950395	-12.597534	-10.266884	-13.705187	-3.8959923	-6.1744823	-5.072212	5.2985888	-10.69466	-11.386278	-14.022219	-6.4902062	-7.252492	-9.804766	-2.8346286	-16.430294	-17.677448	-2.9913688	-11.297053	-4.25036	-3.8090303	-6.753902	-21.273186	-10.018284	-6.316792	-1.9969063	-11.726546	-9.137265	-18.347097	-6.175518	-10.717075	-4.726567	-13.18591
544	-10.394281	-11.944853	-13.318672	-11.311546	-15.170284	-19.972794	-13.161837	-12.171947	-8.915176	3.1545568	2.9672122	0.9874248	-20.527184	-30.380123	-36.732895	-2.101083	-0.49874535	-4.1484623	-4.991928	-3.2397618	0.40833634	-6.398738	-12.394898	-11.723919	-1.3980851	-3.772602	-8.299688	-10.818361	-4.9487705	0.04039067	-1.3732349	-0.19317594	0.06368703	-11.4608555	-21.482546	-23.694862	-10.765253	-9.502639	-6.6819997	-4.9313107	-9.608297	-6.460992	2.491318	-1.044303	-9.390758	-21.231346	-16.483448	-15.712259	1.4452522
547	2.9692159	5.5887985	4.1368585	6.155594	7.1026497	2.8395724	2.794427	6.5200534	4.6210275	4.382453	8.807055	8.430446	-5.5045414	-3.056119	0.088627696	-4.253953	0.3056364	9.481813	11.646467	6.2444324	4.2353644	4.5148716	3.5769958	6.8088408	0.2629402	2.718337	-0.4425817	-5.904654	-7.365599	-8.240423	-9.421078	-5.582123	-5.518676	-4.694017	-0.9345536	-5.449048	-6.634347	-4.2795725	-9.011619	2.0729654	2.2313097	2.6193254	-3.7666485	-0.51012206	0.102068275	-7.338938	-7.467842	-5.1308002	-19.301287
550	4.706187	2.6931388	5.0621557	9.120119	4.6065536	2.3948305	-2.2775161	-12.190345	-18.787256	-0.4562061	0.063585676	0.579327	-3.2417157	-7.412434	-5.159641	-1.6754268	0.6620699	0.18700606	0.34170198	-2.1756806	-3.2324443	-19.527472	-22.151915	-15.937074	-2.033556	-9.460971	-9.264247	8.60756	2.5537443	10.246078	-15.699301	-17.029415	-8.125805	-0.54467416	0.5796021	-1.97957	-0.302914	3.4761362	5.0318418	1.3802292	2.1480622	7.3806877	1.1227511	2.734323	-1.5842524	1.7267678	2.6928878	2.7042918	0.000281692
551	9.8846245	7.1248245	2.608265	5.4194536	9.664799	10.319548	10.9323	5.846422	5.0894885	-11.740015	-10.872647	-5.073052	-2.417432	-6.779111	-3.0618	-8.0827675	-11.778843	-8.06588	3.9261496	4.93654	4.462312	-0.5608621	-0.64217305	-0.51518744	11.638533	5.670886	7.161831	-10.775034	-13.652237	-13.963257	-13.518555	-5.705907	1.4921913	-8.680695	-7.126192	-6.053074	-15.449131	-13.534571	-14.617359	-0.8994197	-3.192603	-1.9360471	4.2890368	4.640124	-0.24445722	-7.275918	-10.361671	-3.7460437	-7.328329
554	1.0614743	-7.1808424	-7.8173804	-3.3146038	-7.445543	-6.4068203	-10.308869	-13.5077915	-13.748398	-10.760693	-12.263735	-9.183477	-5.1480694	-12.693628	-16.20961	-5.5055423	-10.555944	-16.413641	-10.075612	-12.342468	-16.34233	-0.100602746	-9.623735	-8.115412	1.1815282	-5.314169	-4.4387093	-12.305749	-8.922472	-1.8283652	-10.393891	-7.897191	1.4346609	-12.020565	-14.299501	-9.122306	-14.164179	-13.230518	-8.083588	-10.881938	-13.230352	-13.483589	-5.5235047	-8.243149	-4.879633	-13.258401	-12.545658	-10.629486	-7.181309
555	12.127069	14.450073	10.6526575	2.2610977	0.72904384	5.300755	0.7274856	3.0219948	-0.997666	1.9914489	-0.54253376	4.0582743	-10.598902	-4.10404	3.9626245	14.215343	9.432859	8.740593	17.735588	18.302998	15.25696	5.773354	-1.9040291	0.7107395	-4.2740393	-0.83552814	2.2363	11.106456	8.131817	3.326563	-0.5762492	1.1382024	-3.6707888	9.401957	10.311274	7.541074	-0.94311374	3.1816373	7.1244254	9.669754	13.409517	11.300374	-9.4032345	-4.8232155	7.5073767	6.9218035	5.8763347	7.798442	-2.7649786
556	17.215094	16.104115	9.1277275	6.721502	11.847979	12.661612	-4.9499273	-1.2968912	-4.138259	-23.069784	-17.255816	-9.390357	-3.141516	-7.3066597	-18.196785	-2.4307272	8.04656	8.329659	7.3140163	14.350515	15.856065	14.203129	19.96514	15.565153	10.767905	6.575641	4.6822715	-0.6404928	7.739169	14.173332	4.399603	12.74753	13.328156	7.32953	11.905736	7.310972	9.034107	8.310546	3.6474736	25.982626	22.020012	14.959535	5.434472	8.01994	6.3350515	23.78307	23.732597	15.262466	-5.825253
558	-1.4435086	-11.315559	-13.885254	-0.6763037	0.7969928	2.3656063	-6.022552	-5.4928675	0.87041354	-10.781343	-14.005217	-11.304316	7.6969075	10.221069	8.482475	-7.407975	-11.269199	-10.629744	2.1330566	1.5577679	-3.1571598	13.043583	14.257295	10.273355	10.622017	11.49668	4.7292166	11.841211	10.748583	12.099302	-9.544924	-14.343382	-16.851381	-1.4141424	-1.5989047	-5.143089	-2.3822649	-9.700115	-5.5688477	-1.8868375	-4.2239127	-4.5061407	-20.17422	-25.224949	-24.816101	-0.08299577	-3.9916677	-2.015001	-11.024101
560	-9.997624	-7.872238	-12.580312	2.4599044	1.5726508	3.779388	0.7378653	4.3285275	2.1341846	5.6539717	0.1515876	1.3076142	-2.4595351	3.771758	0.10764875	6.22359	5.522382	5.143121	4.01645	3.7912452	9.456533	12.01322	4.018052	-4.2264786	-2.1713579	-2.9272988	-5.5102415	6.3359146	-1.5693609	1.9984157	4.9023685	-2.1984754	-7.441063	-10.906746	-8.953331	-6.144203	-1.1850526	-0.86016226	5.104776	-6.1848516	-7.081397	-8.833492	-11.8290415	-5.5184603	-10.966028	-9.991204	-1.2434125	3.5903187	5.5885963
561	-17.030998	-13.73668	-8.735485	2.9516325	0.06501764	-1.9102095	-7.8071623	-8.592146	-5.8690906	-5.527439	-7.5048385	-14.928148	-10.002635	-15.060986	-15.389824	9.355288	4.9861317	6.2561216	-1.8082774	-9.372318	-11.462166	-2.1404138	0.0946964	4.06836	-13.796125	-7.4208827	-10.589481	5.599945	10.93894	12.922691	5.8309765	4.2430544	0.5621358	-9.213307	-4.5271864	-7.5219293	-12.099168	-17.151802	-13.83802	13.644639	13.435257	9.157543	-11.432051	-9.17475	-5.094838	0.5049915	1.3286916	1.0278332	-4.791487
564	6.8837614	2.9752393	2.9186535	1.6130455	2.9334831	7.311687	0.13104492	-5.8130436	-5.397923	7.532364	1.2205608	1.0615697	0.3230958	-0.44906455	0.67392385	2.2402694	1.4029	0.7250984	-9.171021	-6.992523	-10.390565	-2.8371258	-11.951861	-16.234627	-3.577447	-9.585887	-10.129658	-17.475256	-22.104618	-20.898304	-1.9281168	-4.9008846	-1.5497448	-9.089663	-13.8009815	-12.578829	-20.491549	-26.78766	-24.774933	-2.1707351	-5.7990427	-7.011359	-5.2004023	-12.037032	-15.22806	-12.564948	-19.957336	-23.160488	-1.1349231
565	-4.504368	-2.2067828	-5.013977	-6.3708673	-2.293282	5.8775387	-6.983508	-6.4779305	-3.7794526	-17.756767	-21.160595	-16.392643	-19.259827	-17.093983	-11.212414	1.3143446	-1.4146395	-5.0564866	-13.594252	-17.55571	-23.561687	-0.89643526	-1.8507631	3.0880735	-7.333293	-6.672239	-1.3680924	-10.352733	-14.975159	-17.256447	-3.8742235	-4.052811	2.639145	-7.684568	-12.3605175	-4.3973055	5.6996593	4.018474	6.7900553	3.9600248	5.78936	8.924406	-8.968495	-0.025358498	1.3096303	0.6265491	-2.4247012	-5.9260654	-5.8266406
568	-1.6185076	-3.6801505	-7.5553365	2.4718466	4.306221	4.86009	-14.624451	-3.7148015	1.7307556	2.7008045	3.1819444	6.816243	2.3567228	-2.2140865	1.6716185	11.291847	2.1482668	-0.18002632	-15.213704	-14.549017	-8.177355	-4.6175337	-1.9757082	0.6325803	10.282454	-2.7598484	-5.549225	16.157448	6.636615	2.7289963	-3.9553998	-5.7715178	-7.6126833	-4.466486	-6.3493443	-0.4059257	3.2964325	7.984736	20.109028	-1.0979333	-0.9080993	0.26494825	1.3137105	3.7123091	6.5013056	6.420217	1.5761039	-2.2717857	2.333581
574	-5.946004	-4.670576	-1.6824579	-14.243268	-12.198336	-9.1833935	-6.643425	-12.599785	-14.443676	8.968429	5.2032614	1.0165673	-10.955332	-12.513719	-10.128864	1.4888377	0.56504714	3.1902683	-2.42825	5.0791926	10.351847	1.932983	-0.83222824	-0.14170128	-2.4403334	-4.925568	-4.074892	-6.7783628	-6.9680424	-1.0405171	-21.373913	-17.247478	-6.644126	-0.4958028	-2.1120787	-7.8382816	-5.6792955	-2.3794992	3.050552	-6.108596	-6.7122064	-13.347781	-15.674697	-20.992455	-24.03778	0.4870858	3.8098245	12.711581	-2.7655365
577	-3.561137	-13.578335	-11.13134	-8.056429	-7.984993	-9.892673	-6.2146983	-5.2887273	-10.5596485	-6.94588	-4.7507157	-11.472359	-4.8241763	-1.7857372	-7.6457405	3.0809941	4.86563	3.0974336	-1.2665541	-5.2392783	-3.4123187	-13.158896	-9.348558	-9.708049	1.4260756	2.7369661	6.6249056	-0.7302439	1.9395242	4.284273	-4.578846	-4.2597895	-7.469227	-18.727997	-9.031605	-5.244269	-3.429463	-9.822706	-14.569756	-15.2769375	-12.0525055	-8.218382	3.6567955	1.5181315	-1.133219	-9.118498	-6.853518	-11.090878	-0.9092617
579	0.79619527	3.2913373	5.6124277	6.1227865	3.9276087	8.7605095	13.611862	11.60819	5.2005587	-6.5103855	1.0640963	-0.5202441	-3.364684	-3.875754	5.8265696	2.3456326	-3.247402	1.1724234	5.782114	-0.82789123	-0.40535295	1.0795187	2.639204	2.3503976	7.409514	13.5901985	14.822275	9.523701	2.4551558	-2.3637552	2.3286214	0.097096816	-0.52854615	3.3689156	2.9234216	1.5761162	-1.0794054	0.14859831	4.239149	-4.76383	-7.572565	-0.9214236	7.000614	6.41012	2.1749427	7.112004	5.6337404	-0.08323395	7.2108235
580	0.79604423	-4.7511435	-8.772292	-11.2168455	-12.612372	-7.8423815	-2.4675105	-5.700435	-2.1461926	-5.923321	-4.4609423	-3.5923705	0.71581817	-8.013721	-10.11956	1.1820941	-1.5559633	-5.742325	-9.697372	-10.150131	-9.561548	-5.3033895	-4.269164	-2.7934015	-9.267029	-13.3738365	-14.335663	-12.166906	-13.193224	-10.358431	-7.8904066	-12.388489	-10.724144	-5.191503	-10.271034	-11.100392	-4.6899376	-0.7319341	-0.39977455	-4.283655	-6.508845	-10.913389	-10.727854	-10.957762	-10.188739	-17.834526	-17.21614	-10.890755	0.6140211
581	-12.576042	-14.189058	-12.821917	-6.8954725	-17.999722	-26.955086	-4.719327	-13.564184	-18.419426	-20.51395	-3.937452	5.5303354	-0.4259765	-3.7844234	-2.408132	-17.085257	-8.881393	-0.7289198	-3.6270626	-7.7512336	-7.734374	-18.007095	-16.818762	-14.004473	-0.7447579	-6.147446	-10.873882	-9.321455	-3.017372	5.8336744	-16.256748	-4.438649	4.2537603	-6.9904375	-10.843077	-13.918274	4.4433255	3.3070269	4.812483	-5.748604	-7.0618114	-3.636713	0.16498914	-2.7652986	-5.984415	-2.416556	-1.7663548	2.3775399	-4.067068
582	5.602585	5.2489243	6.7444253	1.3788283	3.590722	-0.82987434	-6.332674	-15.092559	-19.032646	0.7289267	-4.0568666	-6.6044183	-4.1745114	-8.993432	-5.533863	-0.08258641	-0.91925323	-0.74390566	3.9171906	5.317148	2.2912583	-5.773188	-0.56770927	-2.522776	-3.722992	1.8052397	2.9997773	-2.9041104	0.44543236	2.0142856	2.8883183	-0.3656845	-4.8086104	4.5166636	4.062587	3.1407464	0.09240218	-0.77184886	-1.7660637	1.0429047	2.732459	1.1744821	7.509634	11.668493	16.159966	-5.4032884	-7.1675105	-9.061083	8.311896
584	-10.708647	-13.20032	-12.338654	-13.281076	-16.471016	-15.961623	1.5553126	-2.8264153	-6.573994	-24.26373	-20.325806	-8.883813	-16.849724	-21.12365	-18.773369	-9.547916	-10.858939	-10.345051	-14.640383	-14.837395	-16.988384	-17.735134	-17.982637	-12.282358	-3.0118752	-2.169304	-0.8127567	3.5187788	-6.5878096	-11.00989	-24.608139	-23.616005	-12.620766	-13.477829	-14.237709	-10.7819	-13.781729	-13.336126	-10.488045	-6.4777927	-9.916458	-11.13571	-8.290473	-14.660863	-15.754673	-8.396606	-12.238406	-14.573742	-16.765354
585	2.922562	5.9373674	5.3475227	3.2925622	0.8327012	0.5411295	11.888672	11.309633	11.737612	-6.200984	-11.406496	-5.613964	7.832093	5.115032	-0.10253444	9.918753	12.12862	13.630642	-3.608786	-4.9682703	-6.4630737	1.6050884	-5.657757	-2.4405675	-6.6781282	-5.51041	-6.5475936	10.40836	10.741644	9.595932	-10.61705	-10.398572	-9.4836645	4.1198215	-0.30781084	3.727634	-1.2725687	-6.227014	-13.235962	2.4976919	7.119267	10.486004	-8.021456	-13.460373	-17.429842	-3.8359573	-4.9814844	-4.145409	-2.550376
586	4.6761084	4.6556025	0.79881144	-11.300692	-18.38775	-16.397661	-3.727276	-2.034741	-0.92238337	-10.998278	-15.152248	-1.6419663	12.525814	14.586962	15.692578	-13.067899	-16.807104	-21.050205	-27.121595	-26.487638	-20.226696	-3.3879817	-10.657759	-13.511855	-9.120876	-13.497005	-17.14257	-14.462724	-17.795532	-12.8480215	7.040616	5.2297306	5.806904	-7.1483965	-5.6893053	0.5870036	4.4057517	-2.064333	-0.6301239	-9.488568	-12.524727	-9.321541	-5.223695	-3.6853032	-0.50644386	-4.5692935	-7.0508614	-7.467561	-19.41201
591	-6.329964	-13.573524	-22.00466	4.520807	5.5089893	5.978757	0.55248296	0.8505429	4.379876	-10.355183	-10.518843	-7.000188	-18.20778	-15.713704	-9.236557	-17.959747	-22.98909	-25.345097	-1.2219949	0.27881205	-1.0274416	-12.25057	-19.722185	-22.00743	5.556485	-0.5773834	-1.0112784	-9.062021	-16.651724	-18.216694	-21.015831	-23.038301	-21.268204	-20.124763	-20.553679	-19.035597	-9.22175	-10.608682	-12.455103	-9.472998	-16.730152	-9.328405	-16.528198	-24.008392	-24.686077	-12.009329	-12.704299	-10.089558	6.847205
592	1.9741814	-0.6549356	0.2811836	-8.88545	-1.9419371	-6.166691	-3.2672076	1.9134489	-3.6599224	3.319402	4.292598	1.5048641	4.280453	1.4903818	3.5453568	-2.6161036	1.4729682	-1.0922899	6.2401195	14.406352	6.072079	10.555731	12.295992	5.9843187	-5.230778	-1.9723448	-3.562317	12.31934	9.580288	11.962343	-11.035797	-2.9414515	-1.1544431	18.821	18.352615	13.618073	7.8660274	10.585642	12.629175	19.051388	19.02769	11.742974	12.683067	11.226997	9.553602	28.290005	22.498241	14.44429	6.2195024
594	-1.8980889	-11.4195595	-27.982212	-17.365223	-18.972553	-18.169586	4.9443974	4.2164397	6.3135834	8.030821	2.2115707	9.627269	-5.3019853	-10.085649	-8.860505	-8.9633	-6.2345514	-6.0838747	-23.622366	-28.732288	-30.208239	-4.7381115	-7.168297	-5.667061	-7.8650064	-6.8477893	-7.700912	-2.3895264	-10.343136	-11.320807	-9.301299	-12.399085	-7.291993	13.679827	9.396004	-2.5204842	-1.1407902	-4.153345	-4.401851	2.487825	-1.5936909	-4.617363	-1.6385355	4.7204204	5.9860406	1.0473576	-3.6924791	-1.760422	-16.037325
597	16.879011	10.730531	11.600117	-2.3894567	1.6504722	1.2100129	18.112865	9.26554	3.1368933	11.36463	13.489052	8.479266	11.077612	9.109304	5.382494	-0.53269035	3.164019	-4.2685127	0.51984036	-0.86191535	2.3862667	2.9700332	4.471312	0.29147357	-15.017391	-12.352482	-7.4022384	1.3459342	1.7814509	5.488373	0.8766463	7.453172	6.717211	0.09045492	4.0368185	2.7866864	-1.4779477	0.36157644	0.48190027	5.5833282	11.918751	9.118076	2.111528	1.2768464	-1.3272693	5.5489645	10.524703	8.017181	10.515184
598	-6.4234943	-5.3039045	-2.2116508	-12.527163	-10.72727	-4.632759	-7.7974925	-9.030191	-12.145337	-13.01484	-11.334305	-9.367783	-5.191088	-5.5452433	-10.176916	1.8975663	0.9485123	-3.6126451	2.943256	-2.753437	-6.895521	-2.9249918	-6.887841	-5.072899	-4.9165955	-5.7719007	-6.6023035	-0.74818677	-6.804509	-11.717489	-6.939418	-7.0253057	-6.80316	-1.370574	1.0069505	-4.3407445	0.5080303	1.4990579	-0.73903275	-2.7964323	0.4337901	2.392006	2.5306232	9.453455	10.464745	-17.654276	-13.359067	-18.967312	0.93714917
600	2.056773	7.6268816	10.945946	-5.123326	-5.110899	-10.307681	-24.729162	-28.862732	-24.086622	0.20190889	-11.406334	-11.684923	-1.3086095	0.023842394	0.7543063	2.0522332	3.3840559	2.4411936	-14.28561	-6.656144	-6.0130186	-13.063681	-15.196014	-6.0273714	-8.343792	-5.160053	-5.1026645	-5.2989297	-3.6246748	4.3802752	-4.4702497	-4.175632	-8.587531	-0.63007116	-1.1422125	-1.2594	-20.761398	-23.540932	-12.714088	-4.5771146	-7.7563725	-6.210573	13.004974	18.901407	12.984337	1.6706226	1.0564972	3.2308373	0.51707363
605	2.91204	-0.57233757	5.858947	-5.105626	-6.2471237	-1.2251518	-6.0696507	-12.683761	-12.3871355	-13.453316	-10.991949	-1.2704318	-1.5287113	-2.772849	-1.3691301	-0.65201783	-8.370827	-9.619755	-11.210516	-14.893159	-15.498911	-29.413193	-27.855547	-19.023306	-3.0709743	-5.2303762	0.81058586	-9.000795	-7.6412697	-14.475386	-0.76825035	-3.4122047	-5.3992457	-7.173566	-3.0503988	3.27577	-6.2625294	-10.267749	-6.829289	-17.951935	-13.368868	-12.546171	-8.431419	-13.485594	-12.89846	-22.0145	-25.106087	-17.551172	1.1193969
606	17.491756	18.63979	19.354961	13.442236	11.991468	10.821152	1.9052546	2.0002744	2.692565	11.355116	6.916831	7.945012	24.237364	21.509167	16.200926	10.080306	12.594072	12.73542	5.699916	10.082448	18.887875	0.5027437	6.584528	6.5922375	8.09092	11.257181	10.209438	12.932484	10.845566	6.720392	5.4510436	9.027361	13.685563	0.39676338	-1.0491899	1.233464	2.3278852	4.7601795	0.8683995	19.582142	16.00544	14.3351755	8.617168	16.198143	25.192554	8.141985	11.836527	15.793653	0.34894648
607	-8.078577	-3.7215672	2.7847772	3.4762774	3.625786	6.2691717	-2.5790448	-5.208926	-4.566482	-16.627373	-12.578697	-9.833973	8.434835	-5.006504	-6.19278	-1.8832244	-5.62076	-9.484298	-11.457514	-10.266909	-4.7296724	9.230322	3.6387722	1.3572203	-4.075014	-16.445137	-15.980657	-5.419608	-11.849103	-6.3704867	-5.431509	-5.838916	-4.760182	1.5798693	-0.4764081	4.590189	-14.968289	-13.106194	-9.391701	-12.583355	-18.55783	-16.243439	1.668221	2.1154354	6.5076756	-8.1443405	-1.2951262	4.0258307	0.03147451
608	-4.922538	-5.826725	-8.323387	3.9419878	-1.6512973	0.16449246	-11.756218	-15.510335	-10.354107	-1.4799122	-2.7073836	-2.9026868	6.24222	-3.1432326	-5.5765347	1.0195048	-0.10012585	0.58350646	-1.8395336	-2.3962812	-1.5123056	-8.602295	-7.53432	0.2831406	-6.8045683	-4.0315866	0.98079705	1.1919975	-2.8266973	-3.6864467	-3.6462965	-9.487374	-4.9113946	-7.4177094	1.9290154	1.552234	-3.3216226	-1.3240545	-2.649733	-8.06713	-3.0888686	0.26241457	-6.2074313	-5.828821	-5.14363	-10.652039	-7.6535687	-1.8764925	-9.989584
609	10.719053	8.457318	7.412135	1.4496484	0.5051511	3.8612149	6.563509	11.454916	10.348822	-1.7897606	-3.8649805	-5.2130685	-1.1896429	6.5296774	7.322209	7.7371492	14.740885	14.2230015	3.85644	3.6327758	4.4234614	3.9856133	0.3658846	-0.91558033	-22.35744	-5.8366184	6.7472444	2.004092	5.8497467	5.6412616	-5.4688873	-3.2359698	-1.4846615	-4.921919	-2.9259152	0.099291205	14.651436	16.5727	19.787663	2.3460739	0.6535207	-0.22575295	7.1324472	0.044188082	-0.7216269	-13.918118	-12.336132	-5.9926023	0.567334
610	10.247461	14.3423	10.867317	-12.214071	-5.005334	-5.3949814	12.265568	8.616922	13.359047	2.5126204	3.0156598	3.254327	4.4223657	1.6766722	-0.09247962	2.3126593	1.8178723	-0.07480055	4.0053883	5.599263	8.715105	1.2393864	2.3113842	8.628546	3.5859814	3.3810906	3.6795583	-2.254992	1.3112024	1.1272845	-0.57705605	1.957732	5.5568624	3.107131	4.263556	4.4951696	2.2237346	6.2406006	4.0731535	1.2208927	-0.41172764	-4.7653875	5.009407	2.4285424	2.55942	5.300231	9.178562	12.910477	6.6427937
611	-19.60017	-16.722929	-7.5873737	-8.142759	-7.13575	-3.781728	-4.4361696	-2.206873	1.8934867	4.3411884	9.557713	16.172829	-7.9140725	-2.0772762	-4.6611786	10.946157	10.909281	12.81736	0.49371773	5.2540207	13.03577	13.9856825	9.225956	1.773607	9.054533	6.263919	2.2395258	6.8798256	7.2421474	8.501844	-2.1514065	4.2046356	3.527227	14.095358	15.57052	20.992928	5.387209	-3.5204475	-11.312422	8.27786	6.327941	2.9375265	11.857624	8.967808	14.878205	12.464575	7.394206	8.437996	5.7718096
612	-5.9683037	-9.781061	-11.486206	-12.439835	-12.541685	-8.012715	-21.002779	-16.974934	-16.236992	-11.462827	-16.273449	-19.115677	-11.27844	-12.504345	-16.896793	-11.065962	-8.855043	-5.059842	-13.809063	-18.999285	-20.390955	-12.078917	-12.023802	-9.885355	-17.59193	-21.566784	-24.639435	-17.40915	-18.665632	-17.885704	-7.7429485	-5.75568	-8.497323	0.4782909	-2.9952555	-14.449972	-18.241192	-17.330994	-12.430819	-11.899319	-6.448944	-1.9602258	-18.059074	-17.81007	-15.950148	-13.496968	-11.418528	-14.0084095	-14.585915
613	-4.517745	-3.9921439	-1.0076759	-6.5519037	-4.595831	-8.304895	7.564842	3.4985757	2.692153	-5.4762383	-6.224185	-6.9017134	-0.36849034	4.34994	14.655211	-0.9985025	0.4129113	5.819021	7.5217896	9.567154	10.794277	6.1996775	0.7438704	1.0870379	-7.6846075	-5.5579643	-1.0709901	-4.3898344	-6.16979	-5.583168	-10.979112	-1.602202	4.191857	-2.4714627	0.48694122	3.110641	-8.970461	-15.311621	-13.003519	6.100815	4.206532	-5.463771	-2.395458	-9.959003	-16.917873	-12.255571	-3.3323627	-2.0031848	-11.00551
614	4.852063	9.504353	13.557943	10.099334	15.30464	14.671165	5.9755974	7.6716285	7.49916	3.1793728	4.0891347	6.8339815	8.630559	3.0539513	-0.8553231	14.196777	14.230423	14.94665	2.0405226	11.295462	11.884018	-0.5951102	-3.5925603	-12.07432	9.302048	8.640621	4.4904766	0.12089914	0.67783254	-3.2437248	4.7706757	4.9372845	4.7553883	11.158443	6.246216	4.315057	8.159596	7.564964	4.1445875	-5.8705497	-4.8115997	4.1763573	8.594324	11.908577	8.932093	19.041086	12.991273	9.397583	6.55729
615	-5.3132834	-9.305576	-14.027937	-1.7330745	-8.04228	-9.783819	-10.072531	-11.267809	-12.84721	-5.900873	-13.050741	-16.8232	8.959481	7.6447763	4.16045	-18.196232	-26.422283	-33.32241	-10.737055	-17.102764	-9.4151325	14.723946	12.554502	11.048464	-2.8354406	-13.457193	-10.828861	-12.528467	-14.243695	-16.38827	5.340428	6.3076067	5.9340014	-5.5190544	-9.064592	-7.130996	-12.469549	-10.7735405	-9.013748	-1.8391858	-0.5062901	4.051556	-5.303686	-12.049066	-16.695217	-6.93525	-12.099279	-9.29183	-5.195155
616	1.1386654	3.6330638	-3.215998	3.5975628	2.3611362	2.3062594	10.215549	3.8058305	-0.8110433	3.4752693	-5.268056	-5.3867445	5.006959	1.0816224	-0.46851507	-1.5041122	4.5126233	3.9123468	-6.153844	-14.361963	-12.391831	-1.530978	-7.949269	-4.0549545	-1.2340169	-6.162878	-4.0146923	4.2324657	0.7112798	1.9604163	-0.58663005	-2.4391067	-1.598834	-4.594314	-15.333899	-13.654657	-9.236937	-6.888159	-3.0084338	-6.8388395	-6.3542776	-2.2384195	-0.30213732	-1.1046426	-0.77773476	5.4366245	0.1887809	4.738802	-0.28076315
617	-3.2928164	-0.16966498	-4.097044	-1.9413515	-10.254508	-16.066353	7.4541893	7.3104076	9.934994	1.0930123	-1.346025	-5.8630037	-8.49549	-12.23001	-12.094013	-2.8963647	-1.5304358	-3.0951896	-12.614962	-17.453484	-23.233147	15.483113	5.6145344	5.325652	8.186466	5.013065	7.307022	2.8238952	-0.53312933	-4.669154	-0.13447958	-15.546613	-25.144466	-7.140992	-9.724808	-2.6142774	-3.2220175	-6.338995	-15.295642	2.5029974	-4.0165453	-3.147256	-7.586619	-10.178581	-5.5647926	-1.4243934	2.4211845	-2.5364861	-2.0102592
620	2.085163	2.7264092	1.9983854	-5.2665544	-5.775516	-5.3750854	5.779012	13.211611	14.167744	13.590761	14.942882	12.341114	-0.513827	2.6690888	-0.15685111	-2.1117454	-0.6756533	-0.19133195	0.12790382	0.19059318	3.2685184	8.90384	3.204712	4.8514366	1.589968	1.559785	6.7801127	5.5904236	5.231784	6.5408907	4.985608	1.2886672	-4.118598	17.392893	18.224709	14.965545	3.9729047	-1.1456214	-2.9325433	10.823778	-3.9467854	-4.381502	8.339541	9.116009	4.611348	4.6845694	3.304397	0.29606098	7.2663665
621	4.5398536	-0.121616125	-0.39860392	-1.0317824	-1.3579049	-0.7352961	-7.023264	-3.6866302	0.07823795	-5.602208	-8.596094	-2.7792068	4.2349844	2.6649566	9.018563	2.252277	0.98451537	-0.8130758	-13.734722	-11.24382	-11.316925	-2.580595	-8.785124	-14.257652	3.6104388	7.1956663	3.1207194	-9.338974	-7.677853	-3.1402462	-3.3334746	0.44191223	-2.8418577	-6.1039834	2.5777042	3.6255908	-0.9108304	1.6693571	-3.764464	-11.13306	-11.509267	-6.3953915	-11.593426	-9.766645	-9.124723	7.349005	1.4762475	-2.7655854	-12.462513
622	8.0878725	9.691484	6.6171484	-1.0679667	6.4893913	1.9321686	-5.825083	-0.595402	-2.5767689	12.924958	8.501315	-1.1333957	-6.3997183	-12.034653	-18.608162	4.512864	8.56407	4.2768517	1.5988891	-1.1277735	0.84727806	-6.0116982	-2.271769	-4.674888	15.319931	3.9266038	-1.64242	-6.657919	-2.562502	6.8680906	6.411377	12.164979	11.446371	-0.43984675	-1.8601487	-2.5504875	3.6764627	16.592205	11.398442	1.4815676	7.1823807	7.734149	4.969469	4.850263	-0.71230054	4.6814013	4.794859	3.6149797	1.7545719
623	-4.806425	-3.6524835	-3.1360364	-3.7042394	0.12931514	-0.6260109	6.7384915	-0.5439507	1.8552821	-8.163087	-7.442242	-9.014483	-8.070044	-5.18577	-3.934346	3.9752686	4.321962	1.7876077	2.1716704	1.5008192	4.615894	-0.14929044	2.3097875	3.1885045	6.4676223	8.658842	8.446972	-12.814456	-13.104022	-11.624712	-10.76749	-10.157158	-0.88964164	-7.349865	-9.782835	-12.014229	-6.538051	-8.835453	-18.507822	-1.0340247	1.7991096	6.603897	-5.1269746	-5.236538	-4.699233	-13.225839	-11.928589	-8.953418	-2.8723598
625	0.049058914	1.4546027	3.1353788	2.0233045	5.4102464	6.394294	13.840155	12.333852	7.748143	1.2971594	-1.6909187	-2.935833	9.35836	12.104305	6.770412	1.2442886	5.0930643	11.85205	-8.87172	-0.39011657	7.1951866	1.9290738	1.2815785	4.5227585	2.3500824	4.263629	0.051425576	6.8088913	12.34587	17.047428	11.272329	12.515578	8.398254	-3.9125142	-0.74653584	1.6141136	-0.9021528	6.9019475	7.2960014	-8.966038	1.222445	1.5293509	11.260359	18.65017	19.04004	10.8706455	17.774227	13.931602	6.536815
628	12.605276	13.950624	12.989714	6.265598	7.7018924	12.915969	-2.0454013	-2.9242969	9.119133	2.9699612	2.190216	3.394813	-14.982612	-4.403428	0.93666625	-3.818522	-0.31454933	-4.532715	2.0503905	2.42043	3.029827	15.420609	9.7881975	10.578657	6.8759804	7.3597536	8.328296	-0.8242423	1.8532251	-10.082516	-14.083141	-7.148601	2.225008	-10.150839	-11.510197	-10.199989	1.4527087	2.384921	5.829584	-6.219754	-7.376939	-7.8069744	5.471861	6.9403596	15.588998	-5.576975	-1.6059586	-2.7531452	-1.4416987
629	-8.338085	-12.515652	-4.7837386	-3.8058293	-7.6356335	-6.7693424	-7.588195	-12.323457	-8.817347	-4.785834	-16.079285	-24.321127	26.00502	12.289894	5.5609446	-18.503489	-7.062078	2.0963042	-12.904076	-22.297573	-19.305023	14.404039	9.101382	-5.6595974	-21.458685	-14.708881	-9.801205	-15.168824	-10.646453	-6.7686543	-20.357002	-14.222273	-4.693742	-11.40683	-6.571439	1.3071357	-26.18082	-22.558956	-17.649761	-1.9038948	-8.27596	-8.708196	-10.303085	-15.931914	-20.202576	5.412488	6.9578624	8.568167	-0.41407573
631	-9.201288	-4.7620816	2.5506754	21.041168	15.328689	12.302475	2.207666	0.3547699	6.6569414	-0.9797048	1.4083083	5.7499423	10.539312	1.5758581	-1.993959	-16.616009	-22.754047	-19.156704	0.58661735	-1.3192796	0.04280883	2.886042	-7.1735754	-15.495623	1.0118135	7.237543	-3.165535	2.8047433	1.1383212	-1.5888046	-2.7298594	-4.952594	-4.239788	-0.46400186	1.575094	1.2207649	11.581859	8.214965	7.5953035	-14.379139	-10.742468	-5.1086483	-1.0420054	-1.8104929	-2.5777311	-4.8906183	0.5142957	-1.2876357	-0.37927085
632	-1.8682756	-5.2673025	-1.1154389	7.7810993	10.458395	2.2521706	4.494988	3.4402034	-0.99556845	0.8836314	3.4511294	4.6411433	2.0349662	6.622511	6.416019	15.717127	7.4022326	2.3397365	6.27192	-4.2552633	-10.242339	-4.656032	1.6872116	5.7864676	13.604746	9.885199	6.6607933	7.1478386	6.365154	3.3439898	6.1100364	13.638908	13.11207	8.767705	10.220246	6.867279	6.650831	5.9234896	9.850013	6.8214235	4.2863045	3.782524	8.612681	13.295169	10.696603	12.741804	14.813118	8.016577	17.351612
634	7.7009244	5.678379	4.369358	19.56334	8.497529	6.4188395	8.601967	9.014355	7.736191	11.440256	8.179941	2.9956727	1.7028854	3.9480565	7.1753573	-0.7063499	5.411769	3.716364	16.334518	8.928034	4.6378245	5.894398	7.717362	8.52154	13.839117	7.719671	2.5427551	1.0922174	-7.128791	-8.9645405	5.683078	5.75819	3.572912	-11.911333	-12.987911	-4.493586	-17.7187	-10.132831	-1.8069339	0.8462533	5.5016565	10.6705265	7.1795645	6.9769382	4.4846373	3.2054367	7.7028265	5.9560223	-0.717558
635	2.3813026	2.003309	8.989738	-0.95495415	1.3867722	5.069644	-5.6975965	-12.00323	-9.583691	1.5769378	1.8647585	0.6219837	3.8118281	5.624961	12.908621	6.3261538	9.661501	5.315832	-1.5736817	-3.8767571	0.8452924	12.946602	14.776581	5.117181	-16.302975	-10.890629	1.5212481	-7.212777	-4.7717752	-7.2249727	5.1283875	-4.0097723	-6.4468365	3.0557382	9.8429165	17.884253	7.572798	7.316767	8.840462	-2.8282733	-9.168656	-3.6699932	11.355724	12.548414	7.9811635	14.175732	14.292517	15.515753	-1.6139671
637	5.693211	4.3706245	2.0281703	3.2872915	4.2089047	-1.1350737	-2.3304424	0.9149013	1.6974051	14.270819	16.674244	13.868004	14.439259	10.251557	7.313343	8.599645	11.18602	9.708096	2.891306	0.2806224	-2.2367442	9.027586	8.063529	5.667862	3.2529063	2.8571525	2.4908593	3.7742033	-7.176116	-4.4788284	20.958351	11.485702	7.711869	10.230745	8.035973	3.1600351	4.734124	6.443713	6.406794	-7.5928087	-2.3390238	-2.7479496	-2.4146237	-3.4866285	-3.774969	-0.6942315	-0.16710013	5.1438923	-13.312529
638	-6.0203	-8.044554	-4.4727626	-13.160547	-15.061132	-17.632206	-4.913137	-10.939152	-8.379101	-13.559044	-15.591894	-9.723664	-15.64835	-21.42381	-20.230484	-9.523336	-13.771841	-16.882315	-8.135839	-11.297878	-9.442601	-5.2075973	-9.014265	-15.909076	-4.914644	-12.227401	-6.214202	-14.118219	-21.848469	-24.939554	-15.108525	-18.628122	-16.4105	-4.09839	-4.0360527	-10.484639	-8.548165	-11.47331	-13.102768	-6.0135	-11.844324	-8.910404	-19.207817	-22.872726	-21.644901	-13.241938	-15.293573	-13.382177	-16.045921
639	5.0605555	2.1821408	2.038927	-15.080162	-15.342739	-12.50247	-9.425679	-14.163946	-8.59844	-14.478167	-17.243904	-15.511572	0.27572864	1.3446234	5.011613	-4.7386675	-6.6215773	-4.0676303	1.716041	8.638453	10.688718	-4.925492	-4.0233226	-7.2698507	-11.278175	-4.8627553	-3.542172	-22.218784	-22.882826	-19.174896	-4.97523	-5.387523	-1.5387139	-12.770565	-17.34629	-21.665003	-8.848593	-11.17761	-16.292196	-22.862333	-27.406406	-19.76994	-6.775597	-10.286436	-15.43917	-0.7399867	-1.1592696	-1.7019521	-9.799923
640	-2.7913842	-0.7044141	0.43730044	9.595022	13.790131	10.817913	0.31179845	-1.1977904	3.834528	7.625599	7.6736274	14.489645	-12.816246	-20.208338	-21.187328	12.603418	10.554084	7.7949085	2.0860643	3.5374255	8.33271	-4.1919355	-7.985682	-9.134626	0.13858426	-9.2697525	-13.012684	-6.9972396	-7.9491634	-8.955318	9.028139	4.8829	0.4233851	-10.2669525	-1.1651444	3.2719707	5.393611	6.6057005	3.4366581	-18.944197	-16.004265	-9.09618	-2.0539188	2.1678538	-2.6660237	9.240437	15.175766	16.63419	-11.782684
643	-23.39103	-22.674328	-12.628633	-12.159782	-15.771592	-11.600473	-10.180151	-10.533023	-5.5594454	-17.275673	-17.605705	-19.368591	-10.397776	-25.92508	-27.116196	-15.24088	-16.817776	-21.07663	2.325513	-6.4002604	-6.042856	-22.288574	-26.636229	-17.941767	-12.726179	-16.23166	-11.113118	-11.729683	-20.837315	-24.440128	-24.16864	-26.315857	-20.967037	-10.689292	-13.11603	-13.399408	-17.979689	-17.1198	-15.330046	-33.447575	-34.22881	-30.567867	-1.2908185	-2.4057128	4.2885904	-18.274323	-17.059002	-12.665398	-23.338432
644	-1.9013972	-5.6562414	-3.4446223	16.066174	21.770035	18.711205	15.270374	22.687979	23.053864	-0.20398736	5.1127563	4.6122265	6.2936354	6.0813675	1.2934741	-3.5541992	-1.670129	-6.9115014	-12.193802	1.276878	8.359901	9.08398	-0.36714363	-2.3770692	3.3173687	1.4182723	-7.5412903	-3.2501483	-0.9271119	3.514417	5.845383	4.284807	-5.2508373	-12.105154	-14.338419	0.45870376	-7.7477365	-5.4866414	-3.703908	6.000226	8.386606	5.976145	12.018197	3.3764746	-0.59944034	-14.128133	-9.350424	-12.117365	6.3234997
645	3.2265267	3.201297	2.3916974	3.9639602	3.1840265	3.0530205	10.494052	13.613863	8.710972	-8.157452	-6.9308014	-7.3559046	4.6574974	-4.529843	-0.19312543	-2.1188493	0.54625505	-1.569833	14.755341	8.158645	10.346345	-1.1343665	4.25365	11.008697	7.854209	7.2507915	9.4169035	-0.06270242	2.5012994	1.2671018	-6.5242567	-8.287135	-14.456099	-15.620058	-8.314714	-1.4680774	-5.2238564	-0.8161708	-1.0440898	-7.460322	-12.264093	-11.30036	3.6332412	0.13264006	1.1438951	15.003689	17.637018	22.00867	-8.267685
646	2.4544783	2.9607363	2.7366798	5.3234315	6.513685	6.3375735	6.573913	5.666762	1.4463687	6.2916203	5.297722	6.143203	-0.21312827	1.4330513	1.8620499	10.032256	9.616458	11.311853	-0.8477472	3.655145	3.7206626	3.360293	0.89149314	6.911929	-19.043636	-13.427731	-8.289818	5.729967	8.7396	8.533556	3.5002851	4.037683	4.6452336	3.0028224	5.1716833	3.2403524	7.1686125	6.1668105	8.633974	-3.0656123	-1.5265067	7.414523	7.8860044	8.629076	5.823412	4.095363	5.273194	6.7897215	-4.3138704
647	1.2412931	-2.1764967	-3.9083033	3.4920177	3.1213899	7.352232	-3.8597674	1.671928	5.202935	-8.382145	-4.0361876	-1.3428545	8.796865	7.0338	6.8424945	15.341267	12.661043	14.292059	12.407398	13.459066	11.10751	9.036173	3.5173671	-0.17545247	29.124657	24.410896	22.43272	11.820016	10.909695	8.35939	-4.53641	-2.167026	0.8579968	4.9073486	2.4507136	6.8862205	20.403553	21.743969	21.721077	5.34529	5.27659	5.1426153	1.9029466	12.673155	18.83068	9.850937	6.613426	3.883202	-2.4804094
648	-4.5510883	-13.708382	-17.504822	21.58282	14.9256935	5.9521375	-1.6955341	4.5229187	4.982847	19.661743	22.406353	18.890236	1.1645808	-2.883194	3.4451013	-11.941279	-6.958787	-2.6669364	-1.5465477	3.6231062	7.6782584	3.8745236	4.592953	7.3153543	-1.713035	-1.3795836	5.127663	5.7396803	5.161677	0.7205964	-5.8010883	-5.780567	0.55793417	-7.74203	-12.349768	-11.169296	12.044635	0.23358089	-6.7295556	10.729971	8.6180725	4.939164	9.767145	5.233363	7.269019	-3.6450653	-3.2023337	-0.06857407	-6.674646
649	-12.529537	-13.599516	-10.487481	11.812132	11.432493	8.230512	0.88685703	-4.4278736	-6.7136593	-6.2721004	-8.631392	-9.951881	-6.6152077	-11.026866	-6.855782	5.007822	1.138001	-0.53351563	4.2490206	-2.1309738	-11.151461	9.895883	-0.109247044	-8.040098	-4.3920217	-3.1041753	0.10021946	-13.605412	-12.999468	-9.6311	10.580212	5.431759	2.7349286	-9.576979	-0.91651946	9.85734	5.757046	3.713176	3.1232104	2.3191524	1.4986937	-4.089813	-0.20819533	3.7604246	10.682573	13.909839	17.767378	21.705261	-4.0289373
650	-13.720747	-12.645409	-7.404003	2.6673067	-6.0856705	-1.5999541	4.276342	-0.48980147	-3.4924936	-2.195858	-6.8709497	-3.664525	0.88823867	-9.263536	-14.5164585	-4.470083	-4.615251	-2.2528925	1.6238208	1.8770485	4.3338723	-1.6400024	-4.5374928	-10.31192	4.336835	-2.641712	-4.4618716	-1.3059912	-1.4683712	-4.897361	-4.167548	-8.851453	-6.5722036	-12.040747	-18.82366	-13.395355	-3.6884196	-9.0898075	-12.460475	9.946189	3.485076	6.4802713	-7.62799	-4.432219	-5.776669	1.0089666	-4.6540546	-4.0489397	-6.1142387
651	-5.2038937	-0.62151116	-2.5909414	-1.8797085	-1.5459563	0.45569706	5.773617	5.6991625	11.019718	11.188917	17.677708	17.69142	9.363876	10.637558	14.658525	10.806513	16.84319	10.944114	9.61245	2.5696425	-6.192747	-13.242846	-15.188715	-7.1031637	-21.535496	-21.571144	-20.349901	-2.519296	-1.0524561	-7.453326	20.467278	16.067974	9.547556	-2.1144776	-4.623929	4.2759786	1.7244899	3.2845488	3.9331708	-7.7477326	-4.51642	-3.013978	4.861888	10.492413	8.476978	10.921482	14.912912	19.093021	-0.32524335
652	4.7923307	-0.7722653	3.3967595	11.307062	13.9573345	8.209804	3.3272514	1.5303781	-0.042862296	2.03309	5.6996574	8.210032	5.2273035	6.7783422	8.428448	3.4985695	2.0552325	1.7379799	5.394196	4.290901	6.6720514	1.3180455	-4.6187906	-1.3481547	9.557812	11.034484	6.198885	-12.535906	-16.93294	-10.093887	1.4013362	-4.8209276	-1.496403	-10.243303	-11.1347275	-11.43037	-9.197548	-2.6810465	-3.7831864	8.311571	6.142824	7.972386	0.8134413	0.8163235	1.5055233	-7.1105614	-9.14348	-7.05188	3.149858
653	-1.1880918	-2.7911928	1.6116731	9.106747	5.3884554	0.22923028	-2.9410553	-5.5737996	-1.2591877	6.5209875	8.899529	9.595497	1.847517	2.2363696	6.9746165	25.985918	22.183172	15.493247	6.3412046	3.486884	2.9070053	10.061855	13.987005	7.1744623	3.3033643	7.901037	13.982283	7.9427595	-6.6881113	-4.757859	7.395596	10.07433	12.92473	-3.8215108	-4.6294847	3.3343937	12.252058	7.5371523	9.719029	-6.177688	-0.3451063	5.151638	10.501903	8.435041	2.5545511	-3.1955574	-6.124155	-2.8860476	-2.6074486
654	4.570032	-0.568755	-1.9188602	-7.000329	-10.833194	-9.227978	-5.6374636	-9.90392	-10.883541	13.529232	11.919754	4.303708	-7.4574184	-7.6837244	-3.3233118	1.8979099	-4.9786654	-1.1798034	-10.361887	-19.545301	-18.236832	-31.828655	-31.967373	-29.752005	-19.075403	-20.032804	-17.454357	-13.562136	-13.512478	-9.072464	-13.887294	-12.523832	-7.2130923	-18.915594	-26.916557	-26.952614	-22.684471	-28.9419	-30.14479	-14.005371	-19.407486	-17.949377	-16.581959	-23.944984	-21.11933	-12.372777	-14.556868	-6.6159	0.4914048
656	-1.4848917	-7.478963	-7.473667	-12.86506	-7.9852986	-5.8269925	-4.33167	-5.70141	-7.453834	-7.379067	-10.126131	-11.06654	-15.72146	-14.797163	-5.534157	-10.537804	-12.946432	-22.603304	-12.024897	-12.040581	-10.8643055	-17.310747	-13.227364	-10.260816	-9.305334	-11.109541	-4.449019	-8.674819	-13.4308	-18.139027	-1.6633022	-9.469782	-5.9948425	0.5397507	-6.3852806	-11.309862	-5.184205	-4.9198494	-6.66774	3.5784082	0.22315663	-3.1565373	2.0800788	2.2055404	3.1532464	2.225127	-0.78806067	-5.16673	-7.0176754
657	8.464241	5.64565	4.1998286	19.04177	16.906048	13.770432	8.83065	5.4719505	5.9780045	-9.504895	-4.7445784	-6.4543056	11.915179	9.356968	11.513985	5.928486	3.084065	-6.4062347	-7.908943	-4.071748	-1.1153847	4.5787115	6.0001016	9.528908	3.4567466	6.0262766	10.605757	-21.218466	-15.602836	-6.0919256	1.733505	5.723482	5.6569967	7.075795	8.701168	8.593208	6.2440805	4.700949	3.2387028	-9.025427	-6.68964	-9.465915	-2.6692939	-4.720851	0.91383505	14.690002	7.543141	1.8709255	3.8827581
658	3.7210815	3.0214663	-0.84134895	7.2553043	5.9585733	4.5392175	-0.74074626	3.8947954	7.053359	3.0841126	7.25124	8.510057	-0.019251823	-0.5621211	0.9911049	-5.1685476	-0.4589728	0.06466529	4.6323166	4.1862154	7.222971	1.6111302	-3.836484	-7.1011744	0.40262842	-0.8203296	0.16360384	4.3743987	4.49071	5.764712	6.554648	7.850711	6.9825068	-8.397639	-5.441621	-5.8486366	3.428289	3.1192377	5.3992834	-7.816171	-8.259056	-4.1691537	0.89882094	0.042368054	-0.69947934	-4.8535733	-2.468748	-0.2325719	-7.450177
660	-10.832972	-15.2082405	-16.76077	-16.977896	-14.051498	-8.492798	-2.4682803	-14.849469	-22.97733	-11.909297	-15.9653	-14.07343	-3.0917554	-6.5719604	-4.5190387	-11.590889	-12.944838	-3.7149851	-12.815775	-16.051144	-12.52507	-13.970896	-13.047355	-9.309606	-2.8426216	-8.063707	-5.5178022	-22.961435	-15.337296	-4.080143	-5.1763344	-5.9055657	-4.5439615	-16.150223	-19.387596	-8.714182	-10.282606	-11.002427	-8.592013	-11.432849	-10.426813	-15.145321	-14.500501	-21.675943	-18.712898	-2.340893	-4.1687284	-11.922774	-17.285614
661	-3.0144699	-5.1861024	-2.2160964	-6.625436	-8.038623	1.0702916	15.517434	17.072193	17.733345	11.93261	14.782389	15.303039	3.9291081	4.025828	6.3623013	39.88481	32.17833	19.828674	35.498405	32.3985	16.100609	18.511765	15.372453	12.909621	11.120515	10.194434	11.251203	17.170704	10.834461	11.488794	16.379166	13.933405	15.613661	7.4385166	5.984394	14.591398	-0.25763932	-6.309393	-3.3475668	0.23544514	-3.9295607	-4.7307744	18.581356	10.58678	6.241978	16.757702	14.119873	12.610413	21.73769
662	-6.1965356	-8.200811	-15.8174	8.361364	3.522436	0.113122106	8.614422	7.255977	3.8184924	15.486451	8.437744	0.5966443	13.208967	12.520462	12.222794	10.105263	6.3927097	-1.4718189	-4.1991043	-4.0043216	0.9443766	1.489108	4.510762	6.7053585	8.191948	4.7843695	7.05227	11.881728	16.287537	17.65115	3.4266245	-0.10852716	-7.869128	6.9079704	7.7758617	5.745159	-0.4783972	-1.4434184	-6.9762673	-14.782063	-13.5345335	-12.402068	8.875576	12.2583065	2.3146236	-9.999193	-12.300865	-10.510517	13.719122
663	6.4298987	5.520137	7.614931	-16.696352	-15.141014	-7.3024874	9.221909	-2.0752	-3.0062735	-13.611256	-17.740595	-19.354324	-14.381699	-11.229816	-1.3391205	1.8787384	-1.0555692	-3.4619699	-11.741569	-9.896227	-2.9907577	-7.808292	-14.009331	-9.400305	5.605768	3.841207	5.23415	4.0828094	3.519514	5.9089203	4.4478188	7.0360384	11.1202545	7.0271006	11.789591	13.8495655	-2.1726594	8.478987	9.27153	12.185743	6.880026	5.973016	2.1163511	0.90862375	-7.0802035	-12.094521	-14.678144	-20.00599	-12.709887
664	-4.862567	-4.7190967	1.2462294	-7.9981227	-10.027336	-3.521153	3.6272388	-0.19048288	-5.070885	-5.5851407	-8.466141	-8.335848	-9.651318	-12.236821	-4.632423	1.6373311	-4.600028	-8.532574	-9.148568	-18.691933	-19.329336	3.042519	3.3646605	3.206078	-8.167761	-15.015673	-9.543494	-6.957965	-8.928627	-5.7519765	-2.9544897	-8.605059	-5.174075	-1.7498859	1.8541694	0.17488742	-15.162992	-4.9831243	0.37664086	3.6470885	-4.409148	-3.5761428	0.60618985	-6.7124596	-9.885366	-6.9891024	-3.6512086	-10.202698	3.983973
665	11.269826	9.595941	-2.3656769	13.340712	15.707808	11.04669	-8.736788	-3.797678	-2.6026485	3.518662	5.710784	4.690437	0.9185545	-1.1495779	-1.4248796	6.899056	12.355754	13.435374	-1.5940439	-2.7499611	-2.5209675	8.467457	6.3274145	9.923012	13.465286	4.2991586	1.3834324	1.7012155	11.854912	21.181028	27.15607	27.569767	24.888638	7.089934	1.600481	5.892356	7.6042013	8.834705	8.004082	24.128994	24.594929	22.816471	5.4171534	10.566887	13.055401	6.3127103	3.2396276	-8.161408	3.7447922
666	-2.3851948	-7.5470543	-9.4468775	8.788785	4.3356605	-5.4430056	5.1380024	6.9539423	9.015455	-14.121797	-12.060003	-8.839483	1.5405142	7.1590433	9.1388855	-2.6231968	-3.2609086	-6.6411715	4.0418477	2.5987515	-5.3756924	7.6988926	10.41374	6.952219	2.281645	4.3965044	3.608102	-4.0058775	1.0596064	10.630135	-2.9113688	-8.471319	-7.07652	-10.216778	-9.154757	-0.67451024	-6.5879755	-8.712825	-12.116713	2.8755922	3.0425723	12.106146	8.506388	12.0891075	13.465377	10.390732	9.085159	3.1945543	13.168035
667	3.5568027	5.736685	7.7815304	7.979865	11.526526	16.043217	4.8301883	-0.8677749	-5.3316994	-9.47585	0.07156283	4.5314116	8.154234	3.2156703	-0.2700355	-17.071808	-19.349998	-12.965466	2.1667771	3.956524	3.423577	-14.81484	-15.815048	-18.69769	-17.915905	-17.945766	-21.059505	-13.01247	-12.741461	-14.459365	-8.9921	-12.502901	-12.145865	14.160486	13.71673	8.670042	2.086737	0.29571068	-1.8255955	-2.8401332	-3.1225278	-7.5453734	-6.0514297	-2.5054836	0.7129484	-5.54725	0.84391123	3.8653576	14.112154
668	3.2242465	4.6746473	4.1945305	6.9633207	7.808507	7.9738884	-0.101506114	5.9832306	9.4062805	-2.6348116	-3.9269352	1.4987311	-13.805057	-12.394981	-5.653591	-11.136309	-10.124544	-10.216955	7.1468034	5.9599805	5.6029406	-19.49796	-18.86931	-10.4176445	9.292152	6.70135	1.743654	8.162188	10.982664	12.016542	2.989201	2.2225046	5.5624266	-1.6113143	-1.3219028	1.5511281	8.780323	6.542948	9.100821	-9.798952	-13.142997	-7.8334007	-2.6277533	-1.7855172	1.5802478	4.2270074	4.079328	6.5147543	-14.345615
671	3.8026662	3.7055857	0.22345847	-5.9525857	-3.4176133	-1.4400036	6.750868	2.320633	0.66799873	10.081308	4.5409207	6.7516155	-11.27973	-4.72425	-1.6586909	-0.3125049	-1.7868198	-6.1300035	-4.576988	-6.6591206	-10.03401	7.140804	6.1768827	0.04632751	-7.728387	-12.434088	-15.105147	-0.033088237	8.349622	11.481827	17.339575	19.350872	19.206463	13.542542	14.259607	14.220417	-1.7979571	-0.8303147	2.7178738	8.4831085	7.2489557	2.2546127	19.869902	25.5882	22.381546	-0.16357353	-1.3012115	-1.2360926	-4.7256517
672	8.498196	8.767367	1.0953256	-9.379466	-6.627056	-7.1770334	8.915351	10.790328	17.647095	-14.975329	-9.901492	-7.1687036	10.433868	3.1871624	5.34552	5.3227587	5.6541185	3.0959468	3.5117638	4.816938	3.2057738	-1.1241957	4.671927	1.9466965	5.8159027	5.208533	6.8740396	-9.399415	-12.817696	-13.130638	-4.246687	-1.8102955	-1.561166	-3.9181774	-0.71213216	-1.6375437	-6.4992003	-10.8787	-10.982487	7.2152987	11.340622	14.3750305	-1.6577429	-5.2855577	-2.4523995	2.539196	10.478992	8.246381	7.869446
673	-13.37274	-2.0702627	10.070531	1.6891155	-2.1133869	-11.034122	-15.368089	-11.055868	-13.250534	1.8119248	0.63009787	6.0743246	-5.295211	-4.6371703	-10.950022	-10.043496	-7.2888603	0.27267414	-6.2969427	-5.897091	-1.1242447	1.3245329	-3.4365275	-2.238762	-3.765315	-12.321917	-18.70461	1.9626223	-2.5338802	-0.856193	2.6087906	-1.8931419	-5.6202717	-14.980148	-20.005333	-26.676311	10.217196	7.404652	6.342064	9.297022	8.956296	-2.194733	-17.373125	-18.840004	-19.8908	6.399602	4.235716	2.8135905	-5.80023
674	6.126891	4.663844	2.8767743	22.133	20.834301	17.404345	3.8439846	1.7563695	5.3573675	6.3219104	4.6773987	6.8745604	3.724115	0.18509154	-2.2463245	-10.244366	-6.046112	-6.3497458	17.733555	15.592931	19.7783	-9.000992	-13.178318	-7.4726706	11.919163	13.1265545	7.6144657	9.221694	8.905491	10.528913	2.4992669	9.85429	10.08761	11.726381	12.874989	10.939027	12.543349	16.140562	16.91581	4.3849673	5.307168	4.519666	12.0124	19.627018	18.03056	12.809385	5.5747795	10.421978	20.979134
675	2.391478	5.5991993	5.527385	3.304933	3.5982816	-1.3136733	-4.1177177	-2.8918068	-6.1492243	-1.6967264	-1.44038	-0.21749401	-0.9343507	0.5219209	1.6302967	4.3475113	-0.07223368	0.04282385	-5.528076	-7.242124	4.134811	7.478612	4.6710167	5.3003225	0.58822656	-1.1224847	-2.4331717	-1.5405989	-0.28266567	-4.78794	-7.7155294	-6.256709	-6.9098806	-4.2425337	1.217619	4.89912	9.897579	16.70291	17.924007	-3.2460332	3.5446553	2.8081832	4.622184	6.7080936	7.413819	-2.9713945	2.3619366	9.776962	-2.2355185
676	15.215527	4.498438	-1.231627	5.4636097	1.574034	0.36427447	12.377021	5.3239193	-1.3385075	-6.084951	-13.355983	-8.735687	10.183863	6.569527	-2.5407891	0.7295055	-1.7132294	-1.6512053	8.073566	8.965411	15.832806	19.30746	22.927628	26.208168	-6.104649	-13.90024	-19.15967	4.9148912	3.258799	0.5614413	-18.713505	-7.405467	4.453842	-8.832431	-3.378615	-3.1302943	5.699868	-1.2472063	-8.094712	1.3364217	-2.9009893	-6.0892363	-15.913809	-2.0506918	8.11045	17.778427	11.610355	9.132912	-19.344223
677	11.282658	11.958823	3.8593564	-11.773691	-6.549507	-1.8538802	-5.446473	-9.6834955	-11.405643	-11.92215	-11.805382	-10.634359	5.1466794	-0.4624598	-2.0151186	1.7516098	-2.4746606	-0.4433671	9.822561	7.771016	2.586183	-4.5370092	-7.9078445	-13.295883	-2.807153	-3.2137334	-1.8652773	-9.387045	-11.583336	-17.543446	7.326726	7.8726516	10.981504	-0.85199344	-3.1090286	-5.7979794	2.07626	2.4428113	3.8094633	0.09273988	-2.6737099	-6.7590904	-5.1962595	-1.0284202	-3.1042175	-20.764896	-17.444952	-8.594093	-24.058142
681	3.8481023	5.9940677	6.4200306	-4.9091587	-1.7546546	-0.13994646	-8.59433	-2.8776166	-4.03922	-18.949097	-28.917955	-38.314224	2.4682968	7.6355805	5.5227966	8.668198	8.361257	9.378788	15.681879	13.070171	14.87298	4.084032	7.8682895	8.825407	6.4954205	12.869193	9.458493	6.8885307	19.013117	18.750484	20.177397	26.18525	19.751957	19.522125	17.362682	17.420767	-0.74375	-1.3413739	1.5279365	8.596884	0.54619306	-8.983347	6.467538	2.6033094	0.26198626	10.330595	13.589867	14.273729	7.59204
682	9.687827	11.20238	16.439669	-3.5571523	9.022064	23.644295	-3.4208045	-0.40419483	1.8093686	-2.3682904	-8.112493	-11.179748	-7.0632744	-6.2403746	1.753291	9.758215	5.62957	4.556348	5.628839	7.9214964	11.538129	1.0557095	5.6175404	15.270338	5.55272	6.8750925	6.356963	3.9584413	3.0739598	-4.6524587	1.8896805	-0.967146	-3.7684186	10.331103	11.370112	7.447554	1.8338476	0.93712795	-0.037838556	4.3411255	6.0668373	11.648623	-0.053257227	6.823515	15.08214	-2.213139	-0.7822436	-0.92718196	8.426853
684	-4.3114133	-6.9106884	-2.640998	-5.5666347	-10.390259	-6.868888	-8.088074	-11.406647	-3.328217	-4.147703	-9.239786	-12.911789	-11.166893	-7.8767796	-4.066596	-1.7672523	-3.1403446	-4.4268236	8.997116	1.9209614	-2.08892	-5.0412235	0.63254184	3.6043148	-6.139069	-9.929981	-9.974987	-7.8544245	-9.884027	-6.491397	-0.4828509	-3.1980152	-2.5473504	-11.259557	-10.539352	-8.793434	0.0951159	-2.5060883	-6.372795	4.835699	0.44298983	-3.3774855	-2.4336	-1.9334257	2.4030046	8.895809	9.344424	2.979504	-7.251305
685	0.6917068	-8.548976	-1.293459	3.0045214	-0.038414	-1.1585071	5.557252	-0.32206604	-9.3008	2.5927396	1.7198553	0.14493775	8.906298	8.104146	2.282072	2.3461614	4.4865913	3.5241659	5.878771	2.7593794	4.9970016	8.346753	2.1928074	6.5634623	-1.599328	-6.819249	-4.369948	3.5262203	-1.1112243	-5.3664083	-7.452222	-2.1180904	7.782272	2.2179694	2.7415912	0.80674547	3.0159965	2.8162818	1.7555819	-0.503631	1.2724583	5.20636	9.481815	4.241264	6.601429	-8.985232	-2.3308034	1.2762483	-8.930785
686	2.2898583	-5.066655	-15.432794	-3.0998416	-4.1925178	-7.1787953	-10.254114	-11.2859955	-4.7506323	-12.230436	-13.023487	-6.373414	-4.2887487	-4.6092877	-3.8797262	-9.520187	-14.939178	-17.4442	-8.290588	-12.16269	-7.663924	-11.686424	-14.014481	-4.9399776	-1.1093994	-2.029233	-1.5694036	-3.5066159	-2.9552588	-0.8720732	-8.494929	-9.499289	-2.565631	-4.0594215	-3.8225577	-4.348727	-6.4920154	-12.552698	-10.645664	1.9462762	-4.247388	-5.305025	-5.505325	-5.0729475	-2.0333073	-4.1730423	-4.2894773	-8.175737	-5.592987
687	13.915077	13.31288	13.2179575	7.157968	11.326481	13.305553	12.080085	5.340849	1.1818	7.037657	10.64361	13.130458	6.095358	7.488113	6.1441174	-1.1766651	-0.8837012	6.718666	1.7094413	-4.50279	-12.437117	1.1423094	2.801898	7.024251	19.96783	19.738266	10.058664	10.267836	7.820923	4.332302	17.627083	16.693409	21.372303	7.18416	-2.9099455	0.89749974	6.5247946	7.0426273	6.7747736	19.941519	22.336674	19.401321	7.947666	9.335342	10.70167	14.483414	33.77446	31.141907	1.7951778
688	-14.913601	-12.641523	-7.921484	-17.16571	-20.343466	-15.623133	-16.072273	-10.1227665	-3.8476152	-7.2881403	-8.081699	-11.240634	-4.685497	2.8117962	15.139223	-3.5749233	-6.447983	-15.833773	-4.133994	-7.594143	-15.931641	-7.8270574	-8.961996	-9.170763	-1.2021762	-5.974228	-15.230038	-0.002684116	-4.6635466	-4.7170057	-1.0839115	-8.333636	-10.4633465	-1.441961	-5.5138636	-5.8048773	-2.4407756	1.5500321	-1.982065	2.1934006	-2.6161335	-4.5916195	1.836944	-3.7003605	-13.119096	-6.586528	-1.6463703	1.3357697	3.2373023
689	2.8915896	4.512533	9.773306	1.299279	-0.47827923	2.272481	-7.5630713	-5.699739	-6.4647827	-0.85282576	-3.4700994	-2.2438319	-5.300039	-1.8522859	2.7938273	3.2533298	4.139411	3.847783	-8.828661	-4.1957417	-3.2777658	-1.9620373	3.2260647	10.366252	2.0303788	1.0001464	1.076791	-2.711762	0.04560542	4.552247	0.44880915	-3.0052295	-5.319196	-4.975008	-6.45237	-2.3636801	-8.464094	-8.772791	-3.881874	-7.5775495	-15.62462	-16.35105	-12.476072	-10.964766	-11.2135105	-1.0251454	-1.4872092	-2.815774	-4.03048
690	-11.437323	-13.751973	-11.287195	32.76728	13.840236	0.68116146	-16.793083	-8.908337	-5.9141755	0.07847743	-3.3653274	-4.803504	-1.8299546	4.8888855	10.720346	-8.035622	-7.8708067	-7.6106987	-7.8136034	-3.7990818	-2.2337632	2.7660017	2.9727912	2.8604324	-5.728321	-3.0408874	3.3382459	-2.2631023	-2.0804014	13.323051	10.022303	2.430491	-6.021694	-3.658729	-5.3105288	-4.354685	-8.040879	-12.051409	-5.492112	6.14368	5.5106554	3.8918	15.838709	13.832329	14.597867	15.11363	5.9470844	2.304422	11.830067
691	2.9889178	8.562798	9.714579	-4.3280516	-8.942595	-8.78237	-5.2192836	-8.175877	0.13106242	-0.6296121	-5.3779488	-9.356483	-6.1129346	-8.54801	-5.1630664	5.062129	-14.614976	-27.197119	-3.8695683	-7.779096	-10.174308	13.6516285	10.4576435	8.87616	4.6094975	7.216512	5.6080766	13.367256	8.440426	8.676007	-0.28488258	-0.4123603	5.256627	-1.7674625	-2.521036	-7.986721	-10.929682	-9.598297	-6.8213396	-5.369633	-4.623061	-5.1203356	-1.9835109	-9.172682	-21.090803	4.9635816	5.1426535	6.589683	-6.863987
692	13.083888	9.835993	14.742839	3.1303077	-4.7209444	-5.150923	-3.500074	-6.150112	-4.2489095	-15.952271	-0.8756017	7.21746	2.031096	1.488571	0.48752975	-2.2898934	-2.476954	-1.1919501	1.299292	-0.4222492	4.751165	-25.567257	-15.165155	-7.748364	4.0616727	2.5236063	6.5978436	7.6736183	3.4597425	3.8077536	16.635792	13.21696	7.0551777	-11.976055	-10.984647	-6.943504	-10.53376	-7.5600243	2.9436238	1.818733	-4.435087	-8.020681	-6.2529774	-1.7638447	6.04285	-4.315388	-4.283063	-5.825036	-10.736511
693	0.96110785	4.998229	-1.6068956	4.7544947	10.381181	10.136114	7.2245216	16.426292	13.575487	5.9776344	5.7081876	11.560471	0.7767163	8.982128	12.209047	3.0400746	8.441026	5.4526186	1.012907	-4.3347893	-5.638621	19.663298	18.011492	17.068378	4.0216007	4.6749177	3.313743	2.4960663	5.334752	3.0979755	2.4666448	3.2589817	5.9275703	-0.696844	-1.3676944	2.2211823	3.922216	4.8132315	4.7565584	10.090532	10.069334	10.399584	13.861933	11.556511	11.24679	14.023597	8.032516	-0.23116565	-3.7579062
695	-15.521425	-14.032691	-6.4573345	-6.9759293	-4.379878	-0.6928461	8.150665	2.2466035	-1.2791845	-1.5522325	3.293971	0.8490407	-9.749553	-10.254385	-5.692374	8.049329	0.9811712	1.8438113	-17.017807	-5.030293	7.89962	-29.657806	-21.870474	-15.149074	-6.144022	-14.491733	-11.502714	-2.5609188	-8.700318	-4.2394857	4.7281466	0.5974578	5.141896	-7.3200417	-3.8567567	-10.680254	-6.8973856	-4.797541	-4.7762356	-2.5166237	0.56526744	0.90251625	-7.5617056	-3.2502565	0.19843975	-5.404516	-6.858444	-4.493149	-4.011019
696	14.350445	21.999182	18.821812	6.960084	5.0530543	9.850345	7.0637736	5.4242654	7.7227116	5.4893875	-0.11911595	6.1932383	4.530219	2.9199555	-2.055048	-0.5436584	-1.9466525	-0.3775829	-2.8984866	-3.4633412	-1.2321291	6.046975	9.688782	9.406208	7.2184916	9.133217	6.1622734	4.5628824	1.0264404	1.0376596	6.7226067	7.8943543	6.7595267	6.7585278	8.160565	6.77924	5.5781803	2.9494314	4.433076	1.797128	8.805692	12.87266	7.502303	9.5065	5.918787	1.2265836	0.98901224	3.4673674	9.864199
697	10.12286	3.327775	2.2136445	-4.198513	-5.6618834	-3.291236	0.75424796	2.8728194	6.1368165	13.65769	14.956727	7.3274403	3.6593158	-0.9634195	0.42946804	8.39105	9.716949	3.9644449	0.30510896	7.842844	9.063223	7.2383933	1.2064831	-0.11327368	0.17610443	0.49711156	4.821693	12.969693	16.386074	18.316723	12.457787	11.979165	7.5716457	6.7278786	7.169087	13.281788	-0.30869102	6.9521894	7.186305	6.3706317	10.784687	13.452833	10.386285	15.779299	7.608815	1.0968816	9.525713	21.217316	6.036547
698	12.22262	14.0558815	9.153517	1.4379377	0.3367974	-1.8018622	9.685241	11.055316	8.970658	4.708749	-1.324526	-0.27730364	8.608908	9.059338	9.056906	12.471346	11.918838	11.738438	4.7705307	4.8941374	6.321224	3.0710342	9.103077	10.647501	14.127375	17.414886	12.267765	-0.47516295	0.0456419	4.446842	-14.489724	-12.061075	-3.933001	13.854385	16.375015	15.055727	4.590209	9.030731	13.587135	-0.30512154	6.8392715	9.089651	8.052473	10.613209	7.2646275	8.727026	8.30365	4.8560925	-3.0570605
699	-0.8046841	-5.167384	-8.385685	-9.204623	-9.252872	-5.5432734	-9.805006	-12.4788	-3.6684866	0.96391857	-2.0734315	-0.60254467	0.82482255	-2.503554	-4.52808	-6.9115086	-9.529386	-3.7921312	4.2859187	1.891784	2.8154728	4.6281996	4.3428345	2.1807988	2.8871193	8.238659	9.908752	10.2407055	7.574917	8.643623	5.367574	10.849426	6.210786	8.189631	6.185276	2.983766	15.670282	13.575481	14.358468	4.219731	-1.1970077	-1.9175531	0.86447936	2.1574025	5.7990117	4.0816545	9.499411	13.389712	1.6589608
700	5.6381865	10.360661	14.009493	-1.2846814	0.08596997	-1.41789	3.564208	1.6453414	3.5698924	-8.144848	-7.0840397	-4.930321	9.257858	0.9224674	-1.0598733	-0.8963015	-10.982964	-8.586607	7.416659	5.2811546	11.42067	18.16661	17.796124	13.441998	-0.82766515	-5.2659683	-7.166232	27.235447	19.696993	12.987116	2.3366628	-6.0889816	-16.11663	-5.0689044	-3.8231604	-1.2899501	13.765175	24.498928	27.851374	13.169477	10.565689	6.3208294	10.743546	7.5615087	6.4040155	9.805212	14.1748295	10.111724	-7.751361
702	8.1209955	5.7275796	7.8998976	-4.563587	0.25221467	1.254144	-2.6923215	1.5551939	6.181491	-9.972495	-11.88162	-11.034001	-5.456417	-11.629903	-3.3219385	6.2325206	2.2297611	3.1724324	-7.3064814	-6.502655	-4.352341	-20.799547	-17.421587	-8.827089	-8.032707	-8.612385	-5.5387344	-6.068023	-4.0310774	0.0637255	3.9708111	2.4368963	1.1092633	-5.0343103	-12.553688	-13.192408	8.234444	4.664949	10.871361	4.4879847	6.5098286	5.717565	-2.9851484	2.6387014	2.5089865	7.320781	8.970629	10.662689	-7.249663
703	5.3686514	7.5411224	7.922658	13.153102	8.518433	4.1972656	13.424549	6.593364	5.7642584	4.277429	5.8586044	6.678562	12.299105	8.625411	2.7205086	2.4710107	8.600739	18.483528	8.376726	15.465395	9.003327	2.960527	1.6892163	2.5381477	8.095047	4.7190905	-0.29738382	19.344582	20.875965	23.133892	2.2061048	9.908344	7.5996294	18.155664	11.584932	11.107172	2.9246733	7.2505074	8.794168	3.3445277	7.5936213	4.9390483	5.7123466	12.160559	12.677371	0.2471466	-1.0202051	4.9176936	13.842543
704	-3.0393708	-12.351048	-15.339956	-25.524063	-21.171974	-20.848457	-11.917553	-20.020355	-17.020473	-14.7763405	-13.127785	-7.6107855	-17.272387	-28.360886	-25.466145	-8.939364	-11.907642	-12.463911	-3.4310126	-7.2565393	-13.551004	-16.4418	-14.483334	-13.119291	-26.422432	-27.41492	-30.540672	-11.529543	-14.507429	-18.036362	-25.821503	-20.610798	-18.955154	-13.919449	-12.931218	-13.316435	-1.1879128	-10.321046	-20.937243	-1.2150933	-6.93137	-13.682501	-14.6452875	-15.099548	-11.519915	9.060451	14.343604	10.324757	-15.838158
706	6.841358	-3.32935	-4.9648795	8.158157	6.998582	18.711647	32.475777	32.982895	34.58074	8.805817	13.081571	16.144627	-1.4039073	1.0257827	-1.9658979	-3.5828257	-9.905966	-12.906699	9.799755	6.4872537	2.1344895	6.014003	-0.059601344	0.9846071	-4.487459	-0.74452317	-1.9104302	-4.27376	-0.41874114	11.056857	2.3932571	5.2023106	-2.140427	-8.183408	-3.2749772	-3.4405222	20.415491	16.094118	18.768711	-4.621996	-1.5395899	1.0521367	-16.153072	-22.056147	-12.569912	7.24716	7.4232593	7.2804193	4.269204
707	-5.9031367	-5.263398	-6.1738386	1.345994	-7.475451	-11.40781	-7.025116	-5.9454765	-3.0919886	-9.510947	-13.510652	-15.265412	-2.6445718	-4.660842	-6.193831	-15.454364	-12.428511	-7.208333	-10.313064	-4.7611356	-0.9498043	-1.2727644	-5.286064	-8.324756	-10.443331	-12.426067	-16.8198	-1.5212204	-9.53339	-5.995575	1.1785865	-3.8340006	-1.6351159	2.9311776	0.046590567	-1.3175986	5.3959303	1.5646456	0.29091215	-13.916571	-15.59149	-13.791021	11.827377	6.595785	3.569685	3.79432	1.4050474	-2.860707	-12.744407
708	-14.999418	-13.452693	-14.460495	-12.625162	-8.532343	-7.0608253	-7.1955028	-12.433466	-12.812179	-11.901005	-10.59572	-9.287722	-10.28818	-8.292641	-6.703997	-3.955442	-5.857532	-20.845045	-3.1562777	-6.615964	-7.583035	-18.225605	-17.63153	-18.28748	-15.421017	-14.849256	-21.107138	-10.6847515	-6.7082305	-14.241886	-18.518686	-13.851002	-13.169895	-11.603638	-8.346254	-4.3504	-12.236872	-10.958027	-13.560007	-4.8834796	-3.7331889	-5.5893393	-16.4221	-7.4925475	5.7821603	-0.75929743	-0.47090006	-7.905451	6.3278694
709	12.011263	12.7895155	15.192408	-3.988111	3.8042948	11.975487	-7.700698	-1.6745397	4.532463	-2.5687594	-10.519948	-10.974466	15.899101	17.413895	18.19617	21.051613	20.648972	14.096056	22.651335	21.861137	12.97559	15.660751	23.319365	23.283237	3.2379909	-0.44416982	8.470468	6.758265	3.1578755	3.8421779	-13.007919	-14.984816	-16.182398	-9.935509	-10.519671	-13.959957	-7.1587358	-11.315071	-10.235348	-6.563217	-21.300125	-25.753996	-4.5321593	-0.548657	-2.8451898	12.7781925	17.335545	17.85236	0.8230846
710	6.6417823	5.307398	0.47560838	4.0103254	12.308067	13.587044	1.9492629	2.999632	1.0950389	-7.2967815	-5.4923573	-1.804364	6.8416376	5.9225197	0.8324877	-5.818881	-0.7838576	2.8616261	6.220811	1.3989215	2.1087127	-0.51590514	-3.5275319	-4.506332	6.5281916	1.1803021	-2.9672832	6.360301	3.0252094	-0.6941451	13.88603	13.677729	10.46159	-5.049401	-1.9743032	4.924778	5.0362654	6.2607527	3.9330196	0.5989517	-0.12852663	-4.8228855	-3.8477893	-0.31872737	2.8495388	6.674899	2.1878948	2.2690797	3.5708344
711	6.250224	8.974997	13.654464	3.1801558	8.274255	4.9488277	7.7623777	10.925478	8.167762	9.426314	15.198673	12.819542	14.989122	17.373932	12.551852	22.67958	26.576687	17.26643	11.898407	13.637573	8.03833	5.971653	15.7411	30.253063	11.614105	14.436926	14.549636	6.916521	10.474695	11.383773	23.554615	26.540543	26.395367	7.3694463	17.348122	17.724657	3.5430465	8.683661	7.8535814	7.1200237	8.160839	1.5879546	6.22503	7.0756354	8.236325	5.143139	8.639291	6.9962893	7.97408
712	3.013123	-0.16504851	1.8829317	-20.658981	-25.15395	-17.78229	-2.0306191	-6.4713826	-7.147827	-3.722688	-4.9725466	-10.393804	10.387457	9.307903	9.896086	6.9344597	6.932287	2.4607978	1.7328427	-0.05723262	1.196645	7.3843393	4.0054746	-1.0356106	2.7561634	-2.6926718	5.054316	-4.5754437	4.6291876	11.636179	0.18703541	-1.8288674	0.95740795	4.846184	-1.412584	-11.641811	12.658787	14.73741	9.19294	2.4600017	3.0528371	5.8688593	-7.9895887	-5.3287244	-2.493577	6.2807813	3.3391476	5.5476503	10.885574
713	-1.1522686	0.48685625	1.1933466	-3.4581425	-3.8994837	6.932655	3.2097282	6.0369473	5.6781273	-0.8312758	-3.0371757	3.151641	-1.7547911	0.48438585	-0.62266487	4.038104	7.3440943	6.1628485	4.433633	5.460631	6.978569	2.6497116	8.263524	7.81178	9.253323	3.979775	5.411415	-6.1539474	-4.0943213	-3.2618232	0.48084372	1.030643	-11.885361	-10.947033	-12.398672	-10.5967655	5.62551	-3.3846128	-7.6823826	4.186104	2.1661282	0.27914906	-0.4759202	1.748208	8.664284	-5.454639	-0.60388947	7.404368	1.6931978
714	-4.8890452	-6.220225	-7.0925093	7.684729	-2.4572215	-5.584714	0.7137797	1.3232787	3.3758993	-0.36164775	-2.8598561	1.1394197	4.454527	6.6665144	9.284321	-25.097183	-29.28047	-24.084875	-20.562675	-26.869438	-24.161148	-6.7518387	-15.945999	-11.993067	-1.0280585	-0.60569817	-6.269368	-19.536716	-20.185287	-17.863003	-4.408622	-0.26644427	-4.6017504	11.114978	10.894039	10.016594	10.473901	12.428499	17.598112	2.7543151	2.255125	9.027706	8.640659	5.790922	-5.426174	21.783455	21.963306	11.50569	-3.3675885
715	-7.1989326	-4.811006	-0.7882815	-14.262295	-15.824047	-12.378933	-13.380682	-15.564857	-10.513954	-14.364973	-21.064186	-16.20451	-5.3717995	-9.555821	-6.013101	1.8304365	-7.9445767	-12.205424	-16.159016	-20.872253	-15.569233	-29.741615	-29.48907	-24.211018	-8.108314	-12.870641	-15.941278	-13.205347	-18.007496	-14.005398	-13.943552	-13.016468	-7.9520864	-7.736518	-12.918402	-10.945209	-13.398245	-19.289133	-28.794437	-16.979021	-18.1758	-13.087826	-13.138699	-21.481197	-23.062763	-3.849904	-1.1683269	-7.952525	-13.547897
717	18.68101	7.5400887	-5.8201113	19.901764	17.212584	15.386181	5.6629047	11.911153	7.4885144	9.282085	12.485626	5.2041235	3.2872677	3.9492326	8.445204	-1.6652011	-2.1687522	-5.6652684	5.8083243	12.603346	16.500908	3.8919315	0.62210715	-3.8753157	12.271296	13.131531	14.078857	20.83848	15.900047	11.768026	10.361494	10.797903	3.8761287	-3.7615411	-5.696733	-3.9410393	10.147778	7.774769	-5.1436706	-13.580755	-4.1985655	-3.5742953	-23.834465	-23.934774	-12.308025	-0.52533424	-3.2469277	-8.551856	3.0081053
718	-3.0892057	-4.904232	1.3777244	2.9465656	-3.2970235	-0.3930431	-2.1576626	-9.955291	-17.620728	-0.58204794	-1.3145769	-1.5530992	9.469919	7.541684	2.6078234	-3.0895557	-2.9680316	-2.4973786	-10.550409	4.489648	19.134789	1.5653704	0.7109396	-5.052437	-7.3966136	-5.2046156	-2.9106042	1.4399532	-3.3685265	-13.192389	-3.956733	-7.1046867	1.326798	-3.022376	1.6604731	10.819326	14.08396	10.369228	5.1643767	-2.8670163	-1.7424078	2.9548287	14.507371	14.751198	16.575918	-1.0157949	-4.579087	-3.941811	14.813007
719	8.088438	7.8744645	5.8933363	16.581116	19.944942	13.278187	11.896114	8.853341	9.983168	-5.6079254	0.69155926	3.554228	-18.597038	-21.113543	-20.100166	11.368827	12.740223	20.765018	-5.6145144	-8.731387	-6.865871	-13.16184	-6.932812	4.205043	-4.717231	-4.9973125	-1.0581602	-10.279352	-14.163779	-8.436033	5.219035	1.4408624	7.626965	1.6643003	3.2372546	4.315982	5.244301	2.3750403	-1.4597547	4.9359493	-0.9005551	-4.021613	-26.675234	-20.955912	-11.839674	-9.082004	-12.335754	-12.115219	-13.444433
721	6.9949636	14.363149	16.216234	-15.390736	-18.590565	-12.270279	5.9344525	8.934964	11.367706	4.237668	5.5900974	4.133475	6.7716484	8.880278	7.5136447	15.093573	14.830496	13.8046255	8.9077835	11.713814	18.446949	4.6300073	7.483199	14.207032	9.844885	10.160528	4.5372267	6.1501904	6.235853	3.935677	6.4947042	2.9822617	2.1487582	5.5965595	1.5297287	-0.92390317	4.50666	0.67185336	0.6771272	9.936705	6.4889116	3.2977078	1.7954955	6.0282393	6.10709	-2.348741	-0.051918805	-3.7566643	6.768299
722	5.532803	-2.2949138	-7.2086964	-7.6899805	-8.147089	-8.428335	10.460455	-0.56652296	2.422293	-12.958389	-13.512833	-11.101517	-2.4960983	-9.154268	-7.536951	-12.247152	-6.1278524	-3.677959	14.932135	8.19079	7.3952	13.776236	14.577255	20.818455	2.639462	-2.8865414	-3.1184273	-20.56398	-16.850769	-9.244007	3.158276	-3.418232	-5.3961096	-2.746441	-6.236414	-4.3761525	4.5087895	7.0844936	12.172794	-12.069544	-10.992339	-6.751279	6.245439	2.5994837	-3.97616	-11.239841	-15.722118	-9.772881	-9.6480875
723	0.5446044	-7.1435013	-6.766742	10.172498	9.527308	10.297371	-11.771014	-16.96529	-14.567873	6.852937	6.8385277	7.2623596	9.493361	12.221762	13.941993	5.9092407	8.574381	6.943841	6.924945	5.7108364	4.5629888	5.103608	-0.3951732	4.4029913	1.6840115	1.3367777	-0.69271886	3.019217	6.2061567	8.173378	5.6689005	8.764418	12.728903	7.6556807	13.6322365	9.183115	-1.1909972	-7.672395	-12.805454	-2.0352647	-11.749565	-16.762754	15.00127	15.5062895	9.947702	-9.281445	-6.065966	-4.148395	1.0581748
724	-1.7924634	-3.1500764	0.100707114	-5.9089766	-9.308798	-7.2144823	-0.7936465	0.21530515	-0.40968603	-0.16533005	-6.0340977	-5.809697	1.5231674	-0.8657186	2.1270118	-11.252464	-14.919312	-13.108139	-4.22073	-4.8810215	-2.2110062	7.5463476	-0.23668084	-11.113369	1.371655	2.8346493	-3.4364963	-14.246017	-16.24091	-14.718454	-18.163376	-9.965809	-0.6374129	1.9745541	0.7099354	-5.9146843	-9.946693	-12.155367	-6.4962068	-8.088322	-4.9580173	-1.9554623	-5.8624	-8.572142	-7.5235806	-5.2464056	-6.833906	-4.879634	9.971818
725	2.1435044	1.8358492	6.3428364	-5.2333717	1.3754388	6.923998	-12.530603	-16.385994	-12.305113	7.7131405	8.955336	13.231443	-0.0553298	0.94896847	-8.145982	-7.831134	3.0626779	9.412505	-10.487929	-0.16147602	16.839718	10.997924	10.917144	6.7275553	-8.565231	-3.6429112	6.956995	-3.7028942	-0.13375771	2.9892917	-0.41165	-6.5952196	-9.984953	0.98768157	-1.4837635	2.300579	-6.6302137	0.70607555	1.4760363	-2.847455	-3.958909	1.4798902	1.8310708	3.1144567	5.456938	-8.765338	-18.952488	-18.11727	-2.5161388
726	-18.53962	-16.671345	-10.862719	14.344355	6.6342273	0.35119343	9.736307	5.4122515	5.0110326	-0.17274103	-0.5880945	0.9431844	-4.783641	-6.968192	-9.958095	-5.11712	-2.1711202	-4.9743147	-20.13582	-16.366745	-15.446192	6.1169877	2.3506827	4.500618	-2.3468623	-1.404604	-4.753547	8.239441	5.350974	-4.9808245	-10.845665	-8.033923	-1.7017472	5.6095877	3.237832	-1.894264	21.226028	19.108017	6.1651983	2.497395	-2.0068898	-5.022538	-1.2675021	4.4152474	4.652428	3.027618	-1.3530128	3.75679	-3.2511523
727	-7.626829	-11.01002	-12.299469	2.7344046	2.2199745	2.5722384	-5.3609776	-1.4436343	0.20185012	-9.397752	-13.910631	-18.43493	-3.9893248	-4.4706087	-7.7815456	-4.2001133	-0.8203882	2.2312646	-8.773188	-6.855398	-6.1263084	-2.2086637	-4.639543	-3.6419187	-3.7491093	-2.6859574	-8.445005	1.1744292	-0.9116604	-5.4236927	-10.032812	-12.197693	-10.468702	-10.431282	-9.681213	-13.772495	-2.2046607	0.16518961	-0.844599	-13.1301	-7.793681	-6.515209	0.33280268	-2.4570575	-2.2839172	-6.5051703	-7.462332	-6.1162157	-0.041004896
728	-1.5040768	4.346881	1.5132395	-1.97709	-6.12282	-6.2590556	-9.40583	-6.8704414	2.4196718	10.276617	7.437539	5.9533405	10.476404	14.555048	14.173048	16.374756	15.156086	9.280041	27.909658	28.128468	16.752956	23.846996	26.810158	30.949898	6.76455	4.2281733	1.3453882	-7.8982563	-7.5270348	-2.3581245	2.84916	-1.9196875	-8.333637	21.058403	-3.3419027	-7.4841733	11.300091	13.095537	19.66958	-17.212864	-17.883942	-13.146374	-16.80384	-11.559681	-6.8660436	3.8372135	0.4667257	-3.3842165	-9.727579
729	9.479122	6.7024164	5.7364483	-6.6549983	-11.037659	-9.485764	2.1915596	-7.904138	-9.201063	-10.188915	-6.7800446	0.32871068	3.4871457	5.3481984	8.350985	15.577626	20.172066	21.204693	4.4980774	1.6319051	4.738164	-1.3205391	-5.3441772	1.1877815	-4.529855	-11.71946	-19.433897	-2.9399214	1.0129585	4.5304976	-5.857041	-7.184156	4.0456204	0.16526408	-0.80756503	-0.57390046	5.978402	2.0352867	5.0633783	2.8025346	5.2620945	5.0824146	10.717158	7.1876135	7.951803	6.358038	11.895937	16.254448	1.7284423
730	-11.632132	-9.707196	2.1153948	4.229429	6.040935	10.574204	-1.0328014	-1.000532	5.8152647	1.5398422	2.3967652	0.6110487	-22.691185	-16.124258	-17.107658	-8.134052	-13.089859	-12.130491	-9.058857	-12.582021	-5.336566	5.1222916	3.7917757	9.621233	3.3363283	6.109386	8.61559	13.203766	18.252054	21.665613	0.42693824	5.092131	5.886489	-8.382717	-0.5830099	-3.637778	-2.988419	-1.796057	-4.9251595	4.5337057	-2.082388	-3.134914	13.920359	6.56605	14.174629	-10.898747	-6.101465	-2.9630249	-12.009617
731	-0.8172916	7.4293222	7.3920183	4.4027786	8.01978	8.290762	5.1022434	5.956108	4.1575522	-2.8615327	-4.195275	2.3806276	3.5601614	4.134599	6.624768	8.386181	13.43108	11.28608	-11.860367	-15.376162	-12.833767	-14.063175	-16.787704	-12.643715	-5.2673807	-10.472212	-5.6471753	-15.235168	-16.638992	-6.908139	-5.0199394	-8.316697	-7.798846	-21.347195	-21.632946	-14.832762	3.5974905	2.4894276	4.78438	-1.8551507	-2.7924094	1.6809349	-7.219599	-9.061881	-2.9638805	-3.177497	-7.480103	-3.8251007	-1.895174
732	-9.794176	-5.5380726	1.4445981	-3.3062243	-6.2057357	-8.276677	-4.925035	1.5550995	7.3357286	18.886566	14.495485	13.447502	-8.30065	-2.9157286	-2.1822891	-11.174038	-11.810359	-5.583109	1.8025346	1.7742145	3.316431	-12.845362	-10.532095	-9.177146	-8.410309	-14.322515	-17.055222	-7.238202	-7.030466	-4.731288	-12.543272	-12.404472	-7.1702013	-13.081234	-17.06522	-16.222689	-10.937878	-3.758037	2.6604328	-5.7726507	2.5987813	9.657107	-7.8860197	-8.856379	-7.862116	-2.869577	-0.5381318	0.93836987	8.081396
733	-0.88356036	-8.599452	-10.165674	-6.562277	-9.431287	-11.2510605	-5.4851046	-12.071194	-9.678932	-3.4012284	-11.433334	-13.283001	-32.426704	-27.09145	-15.165571	11.343195	7.765199	2.0366197	1.0795292	2.1314983	1.7316393	-3.0659971	-8.114664	-13.094163	-3.209406	0.9346212	-3.9969826	4.3530846	1.2719629	0.18785918	-13.606383	-5.8640633	1.2266005	5.2088766	1.6143689	-0.33000258	-14.177645	-11.108879	-10.37468	-25.485184	-26.078615	-19.980705	-14.709513	-10.432039	-15.570467	-24.993858	-14.058155	-8.810349	-20.565191
734	3.2565737	-3.05836	-10.735743	8.884655	1.2549134	-2.082447	-6.878544	-8.163765	-5.792247	-4.633149	-7.507934	-7.611701	-3.7794514	-5.6470885	-3.0435867	0.5390769	4.7803087	5.0708075	-0.34318864	-2.7862754	-0.8085518	-8.919125	-11.3176155	-7.1414404	-9.237099	-13.376102	-14.252379	-9.634568	-10.822964	-8.530801	-0.53804016	0.84479463	0.86670107	2.8930063	1.8862089	-4.624268	-17.150331	-13.830183	-10.128407	-7.4846997	-7.7946978	-12.3997	-3.3590007	-4.798688	-5.00618	-5.9538136	-6.328274	-5.098447	-7.795857
735	4.181377	4.102842	4.501422	-3.0656853	-5.670314	-2.2407892	5.4865575	4.146477	-2.635603	-8.663838	-2.6784565	2.940216	-9.4198065	-11.097995	-10.939305	-0.9546536	-4.025363	-5.061666	-2.7624874	4.920006	7.3009033	4.89853	2.4297297	-2.0287971	6.820258	12.075337	8.800669	7.484379	10.878008	5.554472	9.224291	6.174748	7.971116	14.644808	9.473675	3.787947	0.9603831	9.727082	11.65083	13.992491	17.844908	15.694169	2.838665	-2.210798	-7.314475	-1.4409677	5.8352127	4.181758	-13.638071
736	-4.255305	-8.679446	-10.255348	-6.8823614	-8.17526	-4.696071	-9.502062	-9.889306	-6.865901	4.573125	-4.3025675	-3.6303458	-2.4484782	-6.9038596	-6.110612	2.822516	1.0421615	0.086297855	5.359766	3.5766654	1.7779684	3.1986918	4.1894665	9.840799	4.611244	0.7223778	-1.9023696	1.5785875	-1.3669184	-0.5323845	4.5018253	0.86377347	0.768763	2.3044255	-0.89778084	1.8834405	3.3208013	3.4745646	8.518602	-1.7847037	-2.954751	-2.1536996	3.2988577	1.2920696	5.7520294	2.432819	-0.98212934	-0.79735523	21.644321
737	-18.663822	-21.400337	-16.760002	-4.7631493	-9.175215	-11.290163	-5.2806773	-5.7540064	1.4400157	-1.6141784	-6.9570155	-5.298413	-11.268789	-12.971011	-15.9430275	-21.194347	-25.704979	-13.883089	-18.01623	-7.7755218	-3.727427	-12.714548	-17.831697	-20.216137	-16.044159	-12.177839	-6.058156	-4.3005533	-12.039604	-4.86832	-0.45753986	-4.3144207	-6.1448174	1.0839614	-3.078742	-2.7776847	3.2463741	-7.5147185	-9.205564	-0.019504517	-0.005632371	-5.5371456	5.822924	0.8524201	-2.4764807	-4.735153	-4.950701	-2.8917677	-9.456084
738	0.4547862	-0.16308624	2.8267078	7.445679	1.8491068	1.3159568	-4.6730785	0.22221744	6.6873994	-5.750266	-7.739206	-5.466703	3.1038547	5.006181	6.181411	-12.625976	-5.5057063	-2.4975328	4.3626485	1.1811334	-3.5632524	-5.2753553	-1.6678265	1.147851	-18.411858	-18.031303	-20.280865	-8.640213	-7.085456	-2.6944556	3.0079796	-5.8555202	-7.348448	16.388666	10.278734	6.867584	6.574675	3.334824	2.25931	6.9303064	2.670632	-1.4411175	10.024458	11.117243	6.5470915	6.9725776	6.157486	8.297462	1.4932358
739	1.466326	-11.431483	-19.002642	6.904616	3.5799303	1.4675946	10.227135	5.423651	-7.679139	0.11638732	7.267134	16.611237	-11.228586	-12.905857	-12.535931	0.3849702	-0.39132553	-17.71581	6.5142155	4.253542	5.6952944	8.815229	0.87223375	-1.8041604	11.005376	11.964293	9.890232	-11.786381	-10.79807	-12.44352	-9.225332	-13.51133	-13.624685	-7.301219	-4.0791264	-4.9633293	11.64266	15.265415	16.358078	7.821924	12.801775	16.115963	-1.5659584	-1.174591	3.881011	-1.3880488	-8.778066	-14.153229	-9.858779
740	-13.654743	-4.527205	-3.5847857	9.848333	13.735559	17.140686	4.3323617	7.783447	9.092942	6.4881434	9.537521	5.088979	1.0823996	7.3568773	15.25688	-23.64468	-17.285753	-9.148925	-2.1228192	3.7223926	5.21317	-5.5383687	-10.108618	-9.064569	6.531838	3.7235162	9.963515	3.5639868	9.1786375	18.378174	10.587884	14.734875	8.372513	9.507568	11.594282	13.270857	9.193422	10.009987	2.9671402	13.262644	10.9018955	6.9684315	14.987365	15.940848	6.9392996	10.593742	10.897812	14.344078	-2.2266955
741	-7.4910817	-6.758711	-3.7327926	-2.856197	3.4059834	7.4816246	-9.735478	-2.4943368	1.6587005	-4.931738	-14.759615	-14.685379	-12.962778	-5.7547827	-10.472628	-7.351286	-14.673433	-9.707377	-24.919922	-20.469326	-20.447498	-11.54788	-12.533455	-12.063316	-2.1389432	-0.23930502	-5.6546106	-10.52553	-15.97016	-11.33445	8.372754	11.013943	14.201903	1.0943114	-1.0236232	2.3385875	-13.67348	-12.848881	-2.1483939	-2.3771307	-9.290186	-9.929077	-4.146557	-4.505508	-6.3299036	-7.076268	-5.4779053	1.455194	-0.28868905
742	-12.678844	-8.165349	-2.5866408	8.0620575	14.475949	17.522121	-8.1133995	-1.6895885	2.3621595	5.8985033	7.674507	5.855644	-4.7699747	3.117269	4.164417	1.7716517	3.083144	0.04030621	5.5680747	6.243433	5.1071754	-15.284632	-12.4699	-6.6811056	-1.8555902	-3.3317258	-1.2527801	3.8449903	5.967908	-3.6092806	-1.9477236	-0.7615159	-0.774971	0.16150291	2.562374	-6.8551226	3.6107833	4.2288475	0.09910798	0.37862587	8.668011	-1.4672153	-5.2722025	-0.4779029	-0.02380824	-7.2934294	-6.967597	-6.0516653	-6.577012
743	-5.3425446	-9.245176	-3.1316903	-4.21942	-7.036878	-6.4215527	-9.33848	-12.346956	-10.452869	11.578941	8.721856	1.3507879	24.08566	21.139135	13.816168	-6.032807	-10.957703	-4.04054	0.5500369	0.27960676	-3.1752295	-21.759739	-14.488431	-5.6044784	-12.381706	-11.403938	-9.317511	-25.099705	-25.984901	-22.524252	-4.2806487	3.6554098	16.627062	-20.543459	-29.251972	-29.624489	-17.49631	-9.810808	1.0997416	-9.266148	-7.9009905	9.950987	-9.6124525	-16.574167	-11.899403	-17.804602	-24.376976	-19.447403	-1.2971513
744	-17.275461	-23.197632	-22.572626	-8.500206	-12.355788	-10.95573	-25.916245	-23.476353	-20.528286	-11.437498	-4.4687457	-5.660703	5.293122	-0.24482918	3.0733666	-10.237774	-11.063935	-9.883894	-9.484966	-10.397867	-10.846279	-13.667121	-13.302877	-9.060024	-15.697245	-15.595051	-15.047737	-9.0606575	-10.722477	-7.5812488	-7.4156995	-8.320955	-5.979621	-14.283184	-15.491739	-5.634521	-8.629713	-11.412138	-12.889352	-8.779417	-7.854307	-6.6883	-9.574896	-8.325829	-5.3854823	-1.4537579	3.0106525	5.589801	2.7234895
745	0.35694963	2.9317665	5.394238	5.968952	10.105627	9.452542	-6.9826674	-7.61357	-0.90128773	-4.992384	-8.192373	-6.7965364	3.8221433	5.3824277	12.819464	-2.1641445	-8.916899	-6.5914793	-0.9021583	0.23087299	4.383702	-5.0341883	-7.021169	1.7468488	7.1001177	4.225802	-3.2449703	0.39915335	5.545353	8.756426	-1.4501927	-2.8487022	0.51830333	4.467419	-2.6633527	-6.7562494	-15.140972	-14.288846	-2.4637587	-14.450807	-14.254177	-2.7225027	-3.0284925	-4.5040016	-1.6851256	-0.70895344	-6.46135	-4.7850094	2.6491222
746	4.463339	5.614756	6.902693	5.311803	3.8842778	-3.614407	-7.689078	3.206581	6.9158382	5.476313	9.465173	10.098858	9.484629	7.9516687	7.70446	1.2002954	8.913804	12.646113	2.9612741	4.6152678	5.5581956	10.990905	16.224981	13.567915	4.446644	0.46156287	2.5521731	6.469118	7.9563627	8.054129	19.643208	12.943606	12.262882	6.0144777	5.8088655	5.4517136	11.901806	10.247308	4.9689875	0.10203919	-2.4739962	5.754745	8.205838	12.115342	7.072276	6.5008116	9.574534	8.384298	11.203802
747	9.270817	7.8247375	10.424251	-11.136433	-7.752056	-5.5836515	-3.1162496	-2.1271234	-0.50730515	-13.477047	-14.816153	-21.945568	-9.8108635	-10.007747	-11.670078	-4.4807816	-1.9637809	2.4031925	2.248806	2.2182431	-0.95729226	1.8778663	1.0526066	2.9435694	3.1277246	-1.4201264	-6.621804	-4.1416273	-1.3556002	0.95661736	-3.9930854	-5.416865	-10.35741	3.7906942	0.85767674	3.463378	-3.1608768	-7.045611	-3.89049	0.7939583	2.7800198	4.1302032	-1.2419055	-6.4987116	-5.706252	-7.378181	-9.572605	-15.435663	-10.268563
748	-7.8616233	-6.085873	-3.6514053	-6.3682127	1.1379902	6.162546	-6.8005514	-6.6609645	-4.8443055	-0.3241316	0.87739223	0.12873709	2.740263	-5.551741	-3.4661226	-0.6982862	-5.102416	-6.8282957	-3.3198543	-5.172822	-5.2809706	-13.680683	-9.493102	-2.6548848	1.4839923	-3.9276474	-7.6023235	0.5880905	-0.8728594	-6.351902	1.5965482	0.09561868	2.6134508	2.2940736	-1.125829	-3.4893954	-5.3410463	-4.7520447	-6.5136843	6.589591	-4.244138	-8.202469	-7.2157555	-1.8362998	3.1706152	-3.5546756	-2.517157	-2.4112024	2.3066216
749	-5.5678873	-8.576199	-16.637825	-4.5151587	-0.5427203	0.4451404	-2.5350437	-4.995302	-3.4350982	-8.89779	-7.863599	-14.031477	-10.839941	-9.3235855	-4.148354	18.040773	11.266449	5.5986357	9.295247	5.6003428	3.3658772	14.203899	19.465157	15.680136	7.2905707	12.287998	16.247162	-6.4050264	-7.116729	-7.342201	-30.34116	-26.226555	-17.03938	-11.28511	-10.786287	-4.5593243	-17.441841	-13.933657	-11.767979	-4.597787	-11.592178	-9.701822	-11.729715	-12.097424	-11.911343	-8.863015	-15.537951	-16.682137	-12.001429
750	-26.337	-26.36908	-20.263628	-0.1736325	2.6113625	2.7468467	-18.33381	-24.289421	-21.935799	-5.0143127	-5.433819	-1.3766401	-22.64241	-24.418434	-24.520327	4.005891	-4.087305	-11.486799	-3.7535555	-3.636857	-11.655283	-5.416484	-6.528799	-1.171914	-5.8918076	-5.660876	-2.3655593	-14.87918	-13.01649	-16.535353	-9.522749	-14.892809	-7.017393	-8.710717	-10.362316	-5.7857013	19.377962	8.314823	5.9116106	-0.11537945	-6.7235003	-11.632299	-2.464297	-1.5512168	6.7411046	-7.533693	-1.5212091	8.02649	2.75504
756	9.374472	6.5832734	-0.32791817	-3.4111247	-4.824954	-6.2838874	14.430156	10.691314	10.385417	0.43358803	2.253195	4.6229596	22.371212	14.538622	12.697856	7.2044954	7.185369	-3.28968	14.886122	14.603671	19.111515	-0.52411103	7.3968124	10.121464	-3.7894552	-2.3664558	-6.0678926	-8.75495	-9.895753	-8.763208	10.566171	7.425329	7.671422	-14.71365	-2.3758664	1.1735222	1.0409616	8.806058	6.0274696	13.805862	24.185688	24.40126	12.043244	15.678106	15.706832	-25.467274	-20.715687	-10.178694	11.088688
757	-4.130745	-1.6449271	-6.1378536	3.5074024	-5.2986574	-0.15551996	-16.756962	-13.918949	-11.398103	-7.79677	-10.513418	-1.3996208	6.0248337	9.586382	5.8457603	-2.905779	-13.165445	-13.882849	-12.388833	-16.487282	-14.045113	-3.0447197	-7.3112803	-11.509699	8.563946	6.668908	10.07422	-8.693589	-9.440645	-3.6292267	-27.005026	-21.707748	-16.441912	5.518481	1.5777924	-0.9026485	6.2524424	5.1349006	3.8409138	-3.780253	-7.606737	-12.603573	-8.666609	-6.477678	-2.5086558	4.664812	-2.5270214	0.7920375	1.354835
758	16.768627	11.513117	-5.954476	-4.453182	-10.261101	-9.7245	0.2759379	-1.5230172	-1.5068406	-1.1760906	-3.6196117	-3.654758	17.390049	12.476722	2.7063856	0.460953	1.8948194	5.37151	9.8176155	13.012106	15.292423	3.0931392	2.8523424	5.8690906	1.204493	0.7941786	2.9760325	-5.615349	-3.773221	4.2552986	10.308382	10.373901	10.937759	2.044412	2.5774174	4.195526	14.499458	13.986809	12.820655	0.78710115	-1.1893499	-1.2580885	26.489449	5.5096593	-1.560971	13.192447	9.286444	7.787585	-4.527
759	-2.2146394	-5.8974266	-2.6687984	-7.861974	-7.7749186	-2.5040414	-13.647242	-9.746517	-10.399282	-9.493061	-15.129559	-16.067513	8.379879	1.0434555	-5.1910233	-2.4830132	-6.870534	1.9587524	0.40470466	-2.7861133	-5.098487	3.7176557	1.9261913	2.2597423	1.4919987	-0.9599266	-2.72643	7.9703465	5.7921157	4.410155	3.8322153	7.675063	8.628739	-2.6732566	-5.731969	-1.6454605	5.8501143	2.7988157	5.3041716	12.54816	12.271423	10.67817	-1.5514318	1.8054217	-0.1133883	-2.4454315	-0.19195992	1.9887383	11.15654
763	-17.187416	-19.813454	-14.822008	-7.768528	-9.049103	-11.566688	3.7619095	6.15596	1.8178157	-8.360062	-6.7273655	-0.95385236	-4.6851873	-4.5206237	-9.765257	-2.4183083	-8.640237	-16.453354	-6.6128416	-2.7066555	-2.0506005	-18.822498	-18.229862	-14.0077715	-13.371532	-15.049494	-16.918077	-9.857301	-16.140808	-14.873344	2.8918893	-6.435048	1.8490868	-4.7895756	-2.2659264	5.8685184	6.2979584	9.443705	7.2880583	3.171896	5.4958057	6.7378263	0.95839566	6.2172	8.198612	-3.9002674	-0.6269335	1.9665487	2.1928124
764	3.208038	2.8545053	-0.45954016	23.04332	13.77286	2.1582124	6.6344385	3.5344477	7.453101	10.939812	10.619346	8.514128	19.367565	13.430963	13.126777	4.9320164	5.6383324	3.5630794	0.8789731	1.4245045	0.68854487	9.303573	5.5979166	6.602333	-8.003555	-4.418638	7.026786	1.3338624	10.781372	8.389563	7.4496136	8.871342	4.5703783	-1.9030516	-2.3574765	-1.7212319	10.1634655	10.086459	2.9262664	9.797608	11.552357	15.239585	10.890974	7.199178	3.7270598	8.1591215	4.608989	0.21556759	9.59865
767	-19.006075	-13.722136	-8.7144575	-15.384256	-20.329697	-26.253643	-5.3775287	-15.95817	-29.067184	-0.915901	-12.133063	-28.929808	-1.3063743	-5.338369	-13.074078	-17.798294	-14.964246	-7.9488034	-27.190477	-25.440268	-16.032713	-21.889618	-17.60574	-15.172068	-29.163692	-26.425747	-16.904032	-12.131344	-17.094513	-23.762974	-15.152632	-15.766207	-19.716911	-12.765232	-13.0611725	-13.932838	-24.663757	-20.0428	-14.390192	7.212877	3.2107735	-2.0882013	6.2038455	2.5990152	3.0197592	5.893887	0.60707855	2.679047	-1.7389319
769	-20.63599	-25.518326	-26.682556	-0.8903496	3.5652776	7.4280434	-5.72574	-12.509347	-15.08506	4.2339234	-3.1038427	-5.643174	-6.701085	2.0736747	0.95017064	0.12387705	-1.4694593	6.220564	9.829479	3.4195457	1.0087336	-11.037328	-12.004522	-10.382772	-10.928476	-9.939072	-7.21422	0.32819438	0.4365824	-0.49403512	14.3508415	9.70436	8.296641	-14.693298	-16.59115	-25.520079	-11.989069	-10.719926	-5.7205353	-18.168697	-22.058311	-24.363293	-15.810013	-7.293988	-4.92861	1.2079453	-1.3555958	1.8242544	-4.0142055
773	-7.6657243	-2.4296207	0.071102336	-8.039976	-5.284731	-2.3073971	2.3963342	-1.157542	-0.56213886	-1.1777346	1.3178905	0.8560766	-2.9660463	-3.0152063	1.2428012	-3.2010055	2.9723928	3.5542164	1.1841362	4.657493	13.016375	4.1593876	4.387166	0.52729046	-3.6520972	-8.151638	-5.356614	-3.774872	-0.8094629	1.5222386	4.098727	2.6550405	5.2883196	6.552349	6.3175354	6.204074	-6.58686	-8.432297	-2.2389016	-1.7618948	-1.3517992	-1.1042571	-2.6976407	-3.7374601	-3.2707157	2.851169	2.1546566	3.4885476	-1.5115178
775	10.649229	7.0501604	3.842988	9.452512	7.691946	3.935114	0.7501354	2.6137772	6.9593563	5.097454	7.077378	4.7062	0.05366224	-6.392164	-4.0846624	5.6371865	3.8525195	6.3403025	4.0336723	6.359828	6.409335	7.190056	10.733413	11.766937	8.53668	7.1959815	1.6919899	-9.058722	-11.400954	-6.8906155	8.18816	4.7944336	4.8305044	6.1101894	5.7668104	5.245134	6.435199	2.5529802	-2.8542132	-4.0823536	-3.4248004	-6.3877	-2.8507729	-2.7669876	0.39311534	1.4733746	1.2114487	6.073598	4.6496944
776	-9.417387	-9.162722	-7.372916	-4.0461473	-9.892061	-15.159137	0.2121684	-6.9976864	-9.083345	-2.8862996	-17.317204	-18.624842	-7.677079	-8.884998	-12.531912	-7.548651	-4.412357	1.0244222	8.712304	6.249175	2.8668828	-1.2155476	3.6634095	1.4996426	-4.601989	-2.6195915	-0.5559736	-0.47699654	-8.975708	-15.336894	-2.0336382	-5.0905905	-8.431515	-6.869807	-7.2025614	-11.949329	-9.803115	-2.7932785	4.8640785	-7.6518803	-7.783191	-5.4634748	-9.122137	-13.971056	-3.1103582	8.997516	5.2354784	-2.7491038	-3.7866235
777	1.5282302	8.185702	4.4220743	5.5081034	5.856913	3.402504	9.67738	9.375432	11.642103	3.2672772	4.2848997	-3.6080868	-8.372398	-3.2405372	2.1595187	26.53394	19.422947	3.4970775	14.6028595	14.231368	5.5282383	0.32042032	5.931946	4.3739095	0.7793449	-1.5202733	-3.875434	13.010483	7.764427	-3.4668167	9.534456	14.096447	15.526086	1.444699	8.0831995	15.133155	27.235369	24.078533	17.629864	8.275036	3.2247946	3.2400227	6.440487	5.836611	4.114929	14.102871	5.674711	4.709061	15.82449
779	-10.177544	-14.702379	-12.712881	1.5278351	3.0571532	2.6565237	-8.969593	-5.6887684	-7.7750893	-15.2045145	-12.162689	-9.228592	-4.071555	-3.3248324	-2.9891386	-12.838738	-12.746485	-6.2109976	-0.1933571	1.8613269	1.3158507	-6.121477	-7.5670366	-7.5561223	-6.665947	-6.4358525	-12.501545	-5.4283423	-4.574548	-6.0935183	-5.918442	-9.108856	-11.915772	-4.280032	-0.031418808	1.0102497	-3.5028825	-3.96747	0.7625226	-4.36983	3.6240284	-2.8347208	3.9796095	4.494875	4.6545606	-8.706085	-8.032413	-3.476377	-3.4848194
780	-6.654402	-8.665027	-9.147348	-10.2670765	-8.269161	-13.245373	0.14341676	1.168217	2.6021988	-2.6862974	-8.5745735	-13.389118	6.162836	-3.662175	-0.09357244	0.24520028	-2.8768256	0.5212984	-8.866792	-12.10927	-8.833265	-7.2474136	-11.352383	-11.204329	1.2165048	3.3728023	5.343921	-25.341064	-22.955095	-12.675596	-7.102411	-9.368545	-9.2268505	-0.1973847	5.7981815	4.5601044	-9.305822	-3.8015053	1.7721207	-0.39549488	8.134459	7.1112013	-21.259386	-19.078003	-9.439774	-21.810122	-25.879856	-17.818008	-10.276809
781	-18.757986	-10.978802	-3.929381	-17.655876	-9.578972	-2.9186177	8.079036	6.0477357	12.030409	-5.0543985	-7.010324	-5.509856	-19.255077	-19.659609	-13.604831	-0.26915184	4.896416	2.5851474	-11.782252	-5.8594465	-8.597353	5.9974537	4.5029507	-0.70873547	-9.13817	-16.185476	-16.045792	-11.749992	-11.223954	-11.838131	0.5579951	1.3023434	-6.229047	1.9180443	3.2949955	7.3554688	11.1645975	7.089402	7.2073708	-5.3591757	-11.162672	-13.177045	8.197472	5.0502787	0.19696689	-2.7883475	-9.731798	-1.8564925	6.371491
782	4.8815136	3.114802	4.1674604	4.118286	4.4683547	1.8461319	5.017319	3.0358546	1.9514264	6.406381	8.188598	5.1862435	-2.758475	-7.052663	-6.0155425	-8.0727825	0.15797067	5.6442018	0.7048422	0.7288447	1.6134241	4.6819887	3.9484935	6.795548	4.096469	7.23394	11.762941	-6.2157855	-5.8906517	4.658583	-0.28033566	-3.3232038	-7.7621646	-2.6330895	1.1671066	8.965231	-4.8001413	1.7783737	3.977275	-6.8165073	-0.28324708	8.146645	1.3868307	2.3937228	2.563835	6.5445733	4.8901186	2.6503384	-3.323142
784	-5.325899	-11.255521	-7.770977	-28.391724	-30.448915	-17.325068	-19.66281	-22.559113	-20.549038	-23.079464	-19.787418	-9.001381	-29.943981	-18.442165	-9.55097	-12.004831	-24.229431	-18.26128	-30.973915	-29.553417	-15.714663	-3.8074732	-5.5230527	0.67287123	-28.96442	-32.21232	-36.81629	-16.875607	-9.526141	-6.669644	-26.290691	-31.892735	-23.85886	-21.36042	-27.366924	-28.940775	-20.220297	-22.968006	-21.630363	-31.315384	-22.613592	-13.457239	-30.53469	-25.135696	-11.471179	-21.15409	-22.328384	-14.141997	-17.015532
787	-6.35931	-2.5527844	0.831836	-2.3355477	3.1074872	-2.8304057	-1.0462626	8.92375	12.159227	-18.783089	-24.300968	-24.7719	-11.7232685	-9.582877	-16.62581	-6.035037	-1.81092	-0.19995755	6.666844	3.4941807	0.19697559	-5.366233	-6.1752834	-9.836398	-2.30084	-8.492727	-8.077238	-8.598575	-9.841756	0.12612867	-6.5317545	0.5756546	4.710327	-14.221535	-22.219963	-21.129177	-5.2320347	-9.062337	-9.2317505	-2.655387	-4.300046	-7.842285	-7.6687827	-0.6023803	1.6999168	-4.5345078	-10.633881	-8.942881	-3.7514114
789	1.4030963	2.5660295	7.020507	11.478416	9.514374	12.858261	4.219409	-1.3841958	-1.7180609	5.632248	-2.0883002	-8.550719	14.951326	17.168177	19.217037	13.202115	14.541966	15.566748	6.862709	3.5790777	5.2061653	12.584462	1.0512959	-5.264614	11.520744	7.6673245	7.3178053	9.994894	9.987383	5.9549084	-2.721342	-7.652989	-13.2189045	4.225134	2.4945893	4.7811213	12.797447	5.787172	6.8688436	-11.175354	-10.901631	-5.6218214	-1.266794	-7.7936153	-7.6718254	-0.36840457	2.6434622	3.2178507	1.6748928
790	-18.86573	-22.431208	-22.482304	-0.57259786	-2.6259313	1.0211529	-27.181456	-26.435947	-14.646208	-15.526452	-22.355778	-28.65047	-21.259388	-24.308956	-16.248356	-12.003691	-11.270428	-8.37323	-6.373604	-10.078547	-9.090977	-14.40123	-24.164171	-21.776245	1.1360155	1.5568808	14.01597	-10.636766	-6.7187557	-4.482889	2.3189888	4.055882	1.4417675	-2.6688461	-2.127671	-1.9556924	-21.50589	-26.211048	-25.17226	-21.702173	-27.94901	-24.390156	-16.173897	-14.81056	-3.8462298	-8.47727	-12.938166	-22.428505	3.8480992
791	-8.071358	-2.7821536	-2.1540847	1.1385323	3.5447927	9.954427	-8.337302	-4.553963	3.792664	-4.217043	-1.0553218	-7.7172008	-8.799511	-8.692377	-7.3042784	-0.028573245	-5.6371326	-6.416361	-4.6701684	-4.6478434	-1.565927	4.3972783	-1.1305758	-1.9113111	5.5218596	4.749099	-1.0198323	-10.023953	-5.5612907	-4.5931225	-5.0527	-3.5770638	-2.5359209	-1.4181359	-0.8665772	6.002166	1.0431035	-3.6329956	-5.842998	-2.6486092	0.9183122	3.3617253	-2.9886718	-2.2681477	-4.809326	-12.65614	-16.061598	-10.238673	9.974674
794	-4.153176	-6.3371744	-1.461216	3.021593	-3.357873	-3.2459908	-5.7545757	3.473664	3.0554547	1.6020867	7.723962	4.767791	-0.34090933	3.0092294	2.202352	2.609304	-0.81567717	-4.7870603	-5.078797	-2.964416	-6.6231065	1.4664949	5.2405615	5.9078674	4.9284616	11.433274	8.113981	9.389349	10.198151	-0.32370833	12.107882	10.327953	6.724269	13.77361	8.36636	5.2054176	8.536204	10.515354	10.026665	-3.2015476	2.0140257	1.5041339	-3.8472166	-6.6834884	-4.6331396	-3.4067845	-6.6892805	-9.924479	-8.594467
795	-2.8854609	0.14433956	-3.5346856	-2.7738445	-1.4629661	-3.2081227	7.6383533	3.5345166	-1.7872635	-2.7904363	-0.6489158	4.230998	3.5235171	8.500717	10.766754	0.36102006	3.9734645	4.3510666	-8.019867	-1.7167307	-0.75264245	6.282609	10.86743	8.094763	-1.5182492	-0.30786258	0.84385365	6.738733	4.6234465	3.57203	10.539826	10.509718	10.686682	8.683741	6.9832635	7.624979	-3.50139	-3.0526428	-6.4623914	-1.4385549	-2.4516606	-2.9602532	0.5981225	-1.7791914	-15.115442	-8.426262	-5.7794847	-3.197073	1.5192415
796	5.7183514	6.3926754	5.9825563	0.9579969	9.048945	7.872391	-1.9394569	1.0841746	-7.2684565	7.1404014	12.71846	8.493286	-4.6766186	-6.272772	-2.4278462	5.1058884	5.9312696	5.315651	11.322097	12.595076	16.53843	2.3490515	5.5044723	8.929618	1.4682946	3.1201568	4.001008	-3.2559211	-5.339715	1.7940738	2.5274563	0.11104715	-5.9736605	8.987602	1.284752	-2.409898	9.280506	-2.3633466	-5.764762	8.232969	6.509042	10.189787	8.39518	6.377803	8.059998	-7.2774	-2.1213007	2.895572	2.8244233
797	-5.8082724	-3.551696	-6.5265512	-7.8770437	-5.5604634	-5.0827913	-7.9021173	-12.633613	-14.292583	-20.73064	-40.46175	-44.567024	-2.4714115	-7.940893	-8.63938	-2.5010114	-1.9839109	-6.1027746	-15.509067	-15.450853	-12.780034	-13.359512	-16.344635	-12.9776535	-12.452221	-21.671093	-35.463707	0.30792212	-5.0395784	-4.3449826	-10.435158	-7.1316724	-2.300606	-7.5432196	-6.412195	0.010976583	-11.835339	-5.8026543	-4.3726425	9.783339	4.617938	4.7075024	-5.9759917	-11.537436	-15.438038	1.4419138	-3.819728	-0.039458454	-1.7188009
798	-15.708498	-29.251045	-29.93444	-8.922123	-21.069965	-27.155083	-8.987306	-9.8021965	-10.221435	-3.7786345	-4.3931637	-3.3433192	-14.992161	-12.878632	-7.5121007	-1.2420685	-4.973625	-5.6709003	-11.21181	-8.57869	-2.587149	-11.09363	-10.874415	-7.26554	-19.14911	-19.432165	-20.586435	-10.351896	-13.330752	-5.0895233	4.5535154	4.254557	-1.6877074	0.32004756	-2.7810187	2.5860846	4.4778366	0.5731128	-0.563874	1.5717299	2.3021302	2.7815192	-1.7766144	2.33288	2.0237784	-23.08391	-30.390137	-25.34346	-3.4710107
799	-5.2505918	-4.5832634	-4.798536	-2.5800252	0.9796089	5.6703367	6.42007	8.502218	2.0312266	1.6592703	5.035104	10.019939	5.348544	9.613855	12.945053	7.416788	8.5238	12.356439	-0.692663	1.2825164	1.7689174	11.942477	10.501299	6.9128695	11.85033	10.469167	6.775782	7.881061	9.725183	9.9793625	6.37039	9.262423	6.0141263	12.298135	11.973292	14.623793	1.0752702	-1.8295488	-0.13783127	17.823494	13.118069	16.96286	7.7368803	3.3448858	6.4351273	14.474722	15.871419	15.814568	12.849287
800	11.450917	4.2275705	6.5711102	-2.744584	-1.6456492	7.4127703	-2.9870977	3.0364711	1.6745806	-11.127319	-10.402691	-10.12417	-9.771246	-8.414696	0.0024122	-15.442016	-23.851013	-21.873985	8.211119	4.42035	5.994032	-2.3122966	-0.6392635	1.9794458	-3.3647513	-10.572803	-20.307604	-3.2667036	-3.244814	-0.07951653	2.2645438	3.1536965	3.50214	-8.66859	-15.038088	-18.993073	2.5848422	-5.393583	-6.7457423	0.5706526	-2.8447547	-5.3676844	-8.859524	-12.231116	-11.322789	-0.9059937	-0.43366408	-1.766069	-10.588657
801	-11.121814	-11.110033	-6.517337	5.959492	4.123858	0.7036457	-7.23001	-8.120162	-12.42012	-19.388151	-15.8273945	-11.130496	-11.390757	-12.472763	-11.968699	-11.5777855	-11.154292	-15.301441	-17.686771	-17.022804	-19.953442	-9.616534	-9.928415	-9.358744	-17.888317	-12.579626	-12.183001	-9.869114	-14.828758	-18.983757	-13.197226	-7.565192	-3.3182552	-17.825542	-12.812602	-10.763992	-0.07197225	-6.0677967	-4.9121275	-6.6706433	-11.843006	-14.604702	-12.063227	-7.4900684	-4.626853	-5.770473	-6.5786138	-12.197865	-2.3586988
804	2.8781729	5.725839	7.3638964	10.368742	6.7330275	5.026886	2.0848618	-0.2783612	4.6231346	9.501646	3.6588516	-6.3060255	-7.468741	9.126055	17.750957	0.35838476	0.9958536	0.18166113	-3.6839228	-1.1987652	0.6703603	-3.203999	3.3937325	9.086973	11.381857	11.542429	0.04813969	3.9923875	4.8121276	7.259697	9.288063	10.554343	17.501152	0.71715456	4.1488304	3.4586053	4.1500607	3.8965251	1.7874634	-0.15095589	2.3055334	6.306984	10.552508	9.309164	3.5091841	7.1848187	1.6675333	-8.4978075	-2.9567275
805	-3.3187494	-3.8971133	-0.31972674	-1.3717206	-3.1059914	-1.8269448	1.9771674	0.79251575	-2.7864606	-2.7952478	-1.1328124	-1.3600658	3.31425	0.71655893	0.5387696	2.4430542	2.877211	-0.4546416	-6.7633038	-3.7644992	0.9956806	7.8270936	6.4068093	7.3462515	3.1855803	2.5340905	6.6891136	-1.8399119	-1.7550099	2.3185024	-0.25668	-3.139906	-7.84023	-6.824217	-5.4779024	-0.31728572	0.29764193	2.938857	6.677045	7.6979055	6.143509	4.597784	2.493455	1.9285648	0.8262576	-8.681931	-12.485958	-9.828341	-12.566359
806	-0.5041299	2.7148476	6.730742	19.898159	22.360813	26.142765	9.6188965	9.569105	9.535692	-9.530336	-9.057936	3.6164935	14.999334	10.50316	-0.41484547	9.959141	6.273149	5.738863	12.570241	9.09996	10.6625805	-3.4649045	-0.41082263	3.5259774	-20.018099	-9.626678	0.31881917	26.66489	22.388706	18.364155	8.983952	10.518219	6.58964	1.0376384	-1.1569265	-7.011259	10.862024	14.271076	20.135632	-9.742024	-15.793262	-16.442516	11.228136	7.7058263	9.083082	-19.656662	-21.433716	-20.619108	2.5292416
807	16.299171	17.213455	7.3153834	12.043027	11.637657	7.0154696	10.157247	18.404179	20.163177	-7.3583226	-12.578982	-14.17256	-5.0562215	-6.8357797	-2.277113	7.625263	3.2041357	7.026128	-18.042965	-19.65148	-13.558071	1.6404262	-0.5464474	-5.4780607	21.904076	24.389093	24.481495	13.710994	11.615946	15.085779	19.046309	21.933315	15.813686	9.374187	12.81278	10.468051	3.3497224	4.440489	7.1973324	13.306511	11.39662	7.372454	10.561765	9.806047	5.707605	1.6622016	-0.17142391	-0.14265081	24.578693
808	-10.161205	-12.153338	-8.677521	-5.1547275	-5.937272	-7.5805397	-14.140833	-6.1031246	1.8362466	-17.043926	-20.914871	-16.890877	28.919731	28.906788	26.413689	-12.92844	-19.258442	-16.919998	-11.431849	-7.6228495	-12.641506	5.821269	6.6958704	8.200239	-4.310003	-2.5481749	-7.023304	-6.0308666	-5.195556	-5.844624	-3.8651552	-3.5844073	-0.94139093	-3.9532743	-3.681393	-1.2484	0.34708554	-4.6100845	-2.4201813	-12.593027	-11.844118	-8.968229	-18.814877	-29.580923	-27.844284	-16.932304	-16.68155	-12.363347	-16.589993
810	-5.4443955	-5.166076	5.566796	2.3076005	4.5047593	8.275877	11.9808655	6.0703297	3.50346	5.333396	8.005985	14.697475	-9.104719	-5.086256	-1.0299871	2.2669601	0.7040906	-6.5597878	-10.032343	-5.7141104	-1.9888313	2.3332357	7.0923223	7.93595	-0.29410064	1.5827166	0.9771763	-8.499582	-4.633992	3.5054183	1.0521731	-4.903244	0.31456044	2.984178	-2.1808124	-4.4022837	-9.025474	-10.596544	-15.594453	1.7868228	-0.039051026	0.06168101	-1.9251075	-5.971803	-0.1965605	2.131526	4.314089	2.0639307	-1.6929394
811	5.9451513	10.882942	6.7309275	12.490392	14.161848	10.148694	4.3927116	0.9582749	-0.36495024	4.0765467	7.1389384	8.189976	9.89221	9.956803	7.2533054	2.8943348	4.290759	0.26876268	13.39041	11.153352	2.2474933	9.1631975	12.930324	14.22526	20.436573	18.552843	14.275485	0.987326	5.5022235	5.0706205	5.8452873	7.1086206	6.173271	12.928885	6.511855	4.349637	6.2687893	4.897023	1.5715975	3.300074	4.6674623	5.2908654	3.6541297	7.9795074	8.671598	3.057548	7.1890907	10.941346	11.870188
813	-0.32938626	-2.3347185	-1.1428744	-7.0647745	-12.152561	-8.491322	-17.975246	-13.426716	-5.6028476	-7.8622327	-12.367684	-4.900389	11.94534	0.6567124	1.936789	-16.757183	-15.499933	-13.63688	1.5484433	3.4394727	3.1293347	-11.182892	-13.377484	-7.048425	-9.0240135	-6.400095	3.8312106	3.254723	5.2486486	-1.2009612	3.0518472	3.7512968	-3.9165695	-6.3733616	-4.2962255	-5.3847313	-14.504914	-10.77018	-18.32259	2.61545	7.1480455	5.69839	2.5530708	-4.8725843	-8.738798	2.103715	-2.8078494	-3.5723348	-1.6965269
814	-2.4622054	-1.5068843	3.045711	-11.588804	-14.111731	-14.747652	-6.8451834	-5.848612	-8.744059	4.0387163	5.614623	10.93711	9.73854	8.549752	4.7259045	7.818174	3.5465982	-5.2425675	6.0437617	9.395943	6.828087	3.0848622	5.448139	9.817398	-4.0770645	-4.021802	-4.3862305	2.8109007	4.2388268	1.5953118	-3.3796813	0.17523885	1.164718	-2.71668	9.962561	9.893014	-16.65435	-16.659393	-24.053768	-14.714572	-18.613583	-12.560121	-5.1601048	-5.7435484	-3.824636	-4.944142	-8.805865	-6.886182	-3.1230597
815	-7.2593927	-13.714886	-10.430306	-7.29904	-6.7741985	-6.524269	-8.70389	-6.316118	-7.3200817	17.847858	11.392537	7.089301	-5.1937375	-9.485119	-8.708123	-8.479097	-9.382717	-6.7305007	-7.68896	0.64937556	6.306958	2.683095	-0.9552082	-9.760275	-1.002173	-9.203674	-9.637815	-1.5552704	-0.8243417	-3.6002119	-17.088264	-14.223419	-11.143053	11.114489	6.4715805	6.914773	7.07827	4.159616	5.2205534	-25.04657	-13.857939	-7.4700356	2.5875394	-3.2937398	-10.924318	2.809781	-2.6074896	-1.3649826	-7.357969
818	-1.7745521	-2.6578715	-2.1484127	-0.001609504	3.016277	3.0560627	-0.9754597	6.0311346	9.16206	-5.159675	-5.2347345	-5.4804506	-8.416918	1.1363428	4.232597	-1.9495592	-2.3437424	1.5415707	2.0480494	6.145899	5.999142	3.8190517	5.233654	0.7483846	-1.424572	-7.5307035	-8.3898115	-8.323498	-5.798855	-8.536032	-3.325653	-0.8996005	-4.74596	16.76043	17.657415	9.860479	-4.501689	-5.937537	-3.7911234	11.409138	6.3683934	-3.933523	-3.683043	-2.9921963	-5.3786325	6.6519623	-0.19382712	-2.9580274	-2.356583
819	6.9120293	-0.39380845	1.4149272	7.218742	9.401314	17.620226	0.8865975	-2.644656	-0.86071473	-4.233751	5.9417486	6.685517	-6.314883	-7.7382593	-2.7803922	-11.203502	-12.424261	-17.620522	0.8067074	2.2214637	-0.045642853	3.1782598	5.1881695	2.3520336	1.6778243	-0.5737567	-0.4286551	3.0095475	3.8644052	2.5232139	-1.7324114	-1.3641918	1.2711935	-10.921235	-9.287421	-10.492952	-3.807174	1.8269308	10.136585	2.6258106	0.48591843	2.517693	9.657307	3.4373686	2.2432716	10.515068	3.7336068	-2.039482	-1.7078269
820	-2.0831947	-5.730904	-10.052755	14.319397	17.560383	14.473564	-10.504736	-8.900079	-5.798972	-11.44349	-4.924521	5.497188	2.102766	-3.1970596	3.947392	3.8069074	12.112186	12.2895355	-5.694499	-4.109866	0.6753601	11.554329	11.188301	13.287199	-6.736193	-12.369274	-13.5070505	-3.1711826	-1.5934528	-5.0832872	-14.93876	-13.059477	-7.2259755	7.849106	6.591812	9.620538	8.766237	6.016117	1.6708173	-21.317553	-11.23835	-3.8541856	-9.219276	-10.951781	-9.957601	-6.4540987	-7.157606	-1.5748343	-5.0246763
823	2.947066	6.3969564	7.578003	2.942472	5.205121	2.980616	-3.476036	-1.9626577	-4.1930146	-12.905004	-13.632746	-17.060564	-3.3098557	-2.323503	11.9925995	11.031034	8.112423	11.99753	-3.491881	-3.897478	-9.207826	5.6172543	7.1259756	14.202196	5.836273	-1.4226754	-3.0079942	2.7249312	-6.9179387	-1.0432103	5.9493847	-0.039547324	-0.6484139	4.924526	1.1440828	-4.102732	-5.1847973	-10.035278	-4.1027746	-0.14665861	3.0976353	4.8823256	12.365386	14.116213	6.005431	1.5904527	0.46868888	2.2233388	-9.826246
824	-3.541757	-5.4168143	-2.8642983	-1.1937633	-1.684162	-2.4009652	4.9057508	-0.8124694	1.3877785	-6.875966	-7.8182974	-4.7696943	-2.0779192	-4.871441	-5.298408	-15.041865	-15.996219	-8.973874	3.1860497	1.2299464	10.124589	0.73691195	-1.7480428	-2.1487522	0.23580746	-4.889638	-4.446446	-1.6654214	-15.245998	-20.707148	-9.704362	-11.720085	-11.174496	-8.467303	-4.653188	-8.622657	-9.265663	-13.664158	-15.601913	3.4324372	3.71843	4.582789	-2.2202833	-9.46928	-9.9825325	-1.9639117	-1.3146894	-8.163361	-5.5122247
825	-4.553858	-4.9064507	-10.87792	-7.772407	-6.689146	-0.8352616	-0.4661144	2.6219342	3.4259517	-3.807768	-1.589994	-4.174719	-2.8981423	0.5227424	5.590358	-6.6837482	-9.065763	-7.620946	-17.85913	-19.317253	-9.329449	-5.48182	-17.155344	-19.77604	-3.9580624	-10.456711	-9.375547	13.986128	9.84696	8.097338	-3.0042224	-1.9251598	-4.785383	0.042789638	-5.551895	-14.829159	-15.532835	-9.853361	-4.4814615	-6.2917957	-7.0817003	-8.372971	-11.083858	-8.217043	6.5289974	3.2157466	-1.7702187	-4.0384326	-0.10095544
826	25.128551	16.050522	1.7358551	-2.071245	3.3312228	2.6725438	-4.5804276	-10.430212	-6.083355	2.0038218	1.0263942	-1.324798	-7.1251435	-4.008401	-4.049432	10.950953	4.6191707	-1.7951791	-4.893178	-11.644297	-15.433884	15.454535	13.131393	11.902479	4.015731	9.994537	13.595121	7.8813543	10.9034195	18.198647	2.400233	4.57866	3.5719323	-16.914158	-18.886644	-15.456806	6.440651	7.872489	2.3609107	-1.2649933	-3.777433	-3.8362396	-8.29038	-9.496458	-4.915992	-3.8387852	-1.2003498	-1.0927601	9.144402
829	2.015001	-1.5812207	-6.2639847	6.567303	1.9377408	-4.2126784	0.6561712	-1.4614381	-0.536562	2.4984062	1.4940199	4.230324	4.5952177	2.182582	0.073337436	1.1958961	6.9658184	6.6696744	5.163185	3.3070793	5.7555943	1.3362985	0.021964185	-4.092676	-3.3638225	-5.088125	-2.2306745	0.10530257	-2.2580938	-0.5262901	2.4592047	2.3628764	7.6161003	2.714725	3.3510685	4.1510406	1.4281993	-5.4354587	-2.8914232	-9.880974	-8.746855	-7.231417	-2.5848663	-2.867885	3.519082	10.99213	8.809336	-0.34818852	0.66083443
830	3.9684162	0.7261581	-3.5275478	7.5482903	8.1436405	5.7030296	12.074545	12.230545	8.605913	17.345695	14.289476	11.027837	17.545929	13.301742	13.282453	1.8572963	-2.9928002	1.5524838	-8.870079	-3.6948242	-1.6731164	13.222832	2.074154	2.803119	-2.4398172	1.2863731	8.724976	18.512915	21.039612	20.510908	19.963673	18.910233	15.369389	-0.19290784	-2.0132556	6.742177	0.416193	4.2243266	7.3904276	-10.082511	-7.6710052	-8.799877	-3.702261	-10.787226	-8.903615	15.251257	4.974571	-0.4068145	5.7439113
831	0.55188495	-2.2734728	-2.0044627	3.7945545	5.8072033	7.968811	6.404375	6.8229895	2.5543818	-17.425268	-13.143223	-5.6589975	-16.687338	-21.641106	-19.939796	5.524319	2.2511911	4.43832	-4.5153837	-3.6235335	4.8724146	13.204729	9.188063	1.3465779	-9.601662	-5.3896384	5.182541	12.947891	-5.563242	-4.9980307	6.9920673	7.4328966	4.7219696	0.7316542	-5.0310783	-1.1077992	4.191475	7.066624	1.6170639	13.469922	4.0118465	-0.15854582	8.486581	2.9119215	3.827898	22.24961	21.390682	19.139317	4.8669915
833	-15.455378	-7.4796877	-1.4157282	-19.626657	-15.591009	-11.375682	-12.667261	-22.77055	-26.896595	-11.0741825	-13.698406	-12.147203	-2.6827202	-7.7760653	-10.988035	13.015544	5.1531734	3.0919125	1.9959252	0.014208794	-2.2302256	2.503847	1.9802966	5.040434	-11.587559	-9.058489	-5.4225254	-8.757223	-9.185399	-7.866536	3.4796772	2.910592	2.690183	-9.879431	-7.7633696	-0.5164081	-10.674003	-12.424539	-16.667995	0.06466135	-2.0479264	2.2870998	8.735281	2.937469	5.7343693	-14.309322	-16.23785	-7.72484	0.9859516
834	2.0082347	3.9118156	6.472192	10.238243	12.398869	12.3060665	1.8361644	3.1285036	3.7515512	-0.03073749	-1.702185	-6.0396514	-0.27170447	0.84532905	0.018396974	-7.8679914	-6.508953	-5.6489096	-1.8246603	1.6633315	-2.5761185	-12.752644	-9.942054	-10.213966	8.317914	-3.382359	-10.255211	4.3278985	5.015594	2.513363	4.547406	2.6977699	5.4979706	5.6275406	5.2603765	4.3061366	4.9877687	5.080078	1.6544961	12.933463	11.834601	9.056935	-5.7268953	1.230165	15.837551	-0.001536086	0.46122727	2.326951	-4.4341984
836	5.0045323	-1.702618	-9.203602	-12.406307	-5.819023	2.0547667	-28.370583	-28.539883	-21.60753	-2.015596	5.886286	10.134428	0.82286006	0.938336	-2.3586304	-3.546581	-5.9883366	-6.4913826	4.1311064	-1.4155029	-3.1024823	5.692256	-1.6350753	4.583019	5.85615	9.512127	11.208143	4.682241	3.8165984	-4.122651	-5.1296997	-4.7284393	-1.0150925	-5.7526445	-4.545872	-4.6962852	-5.7089505	-6.5063367	1.9081744	6.571188	6.504877	13.6125765	3.218052	-1.7759776	0.6677533	-3.5033603	-4.4877243	1.5202087	-3.9961066
839	0.699458	0.4540307	6.4331164	-2.6084716	-2.412439	-6.001501	2.6427257	4.018632	7.499344	-4.7091007	-0.58384633	12.067009	-1.4920192	-2.020917	-4.257046	-4.243784	-10.023279	-10.254002	-9.772417	-10.03238	-11.522881	7.645746	1.2476976	-5.0901766	-2.0921483	-11.220366	-7.650655	-7.8249435	-2.1606305	-4.8783584	-15.126677	-9.25741	-9.457358	-1.9243368	-5.6962967	-3.9844658	3.216045	10.399664	22.00146	-4.8886695	-3.0623746	-4.5681853	-13.1520405	-6.842821	-12.28362	-1.0142426	2.0221443	-0.75988513	2.0480568
841	7.9351244	9.336386	-0.23964405	-4.372153	-6.3390465	-4.783435	-6.9428825	-5.1612773	-5.52132	-7.7101026	-3.630545	-0.017906263	-4.0726337	-8.508609	-7.42387	-8.207884	-6.655838	-8.932722	-13.233014	-15.414064	-12.572718	-4.0348406	-1.4540739	7.372369	13.819939	11.735118	4.853163	-1.4485297	0.2118865	-3.3867223	-20.062498	-19.673252	-13.219263	4.2916803	6.2452273	3.3703895	-6.475394	-5.319985	-6.1881	10.624535	10.30959	7.8619256	-9.428066	-5.511465	-0.2631791	-2.8021238	-5.436323	-9.599411	-9.832497
844	-3.899428	-1.7150307	-7.8213205	-13.373976	-11.857481	-12.356112	-6.440098	-3.9364505	-7.571165	-10.786913	-14.681371	-18.63388	-3.4214945	-9.793724	-9.012882	-1.3732873	-1.5511941	1.9259963	-2.2392845	-7.794964	-0.2304334	0.34406447	1.1090486	4.609997	3.8517487	-1.3880678	-6.1754694	4.631297	4.87751	-0.12078836	8.849529	9.337498	11.560038	24.984512	25.62696	18.944023	18.042206	21.797897	16.208977	6.9780445	14.227045	14.359669	8.047294	15.104122	11.841363	-7.7997193	2.997751	3.3021226	5.660515
845	6.7038813	1.3400514	-1.8851018	-2.3127904	-0.8028592	-1.7426189	5.926076	-1.7727748	-2.886136	-2.7958794	-4.382957	-6.3635664	9.667723	5.284695	5.251711	-1.160033	-1.6350805	-2.8804498	12.211855	6.5365763	0.08262795	-3.1744742	-3.3014069	1.4936013	2.5508645	-0.9000187	-5.263411	11.848111	5.8586245	7.754795	0.89620626	2.4652224	4.975455	10.280188	13.131038	11.984062	13.793619	12.8426	4.5736494	13.116583	10.740059	10.623318	9.641037	5.199492	5.129018	4.5924683	5.380268	7.9218216	1.0307281
846	8.609113	3.2379725	5.296599	-0.79482865	1.3290834	0.7414828	7.8253818	8.811134	5.595566	0.38115072	1.546562	4.3240404	-8.262872	-2.4573662	5.044768	-0.9781508	-4.2542143	-8.646014	-7.1940885	-8.594262	-6.2931128	-1.9770905	0.7098279	-1.9237697	12.4339695	7.0251746	3.618014	-8.085784	-5.8969274	-10.493498	-9.794054	-4.0213475	0.8811114	3.365015	6.695647	-2.9769266	5.9407377	-1.4324567	-2.014772	-8.394637	-11.384219	-12.604382	-13.153921	-18.34721	-19.918343	-2.1941156	3.787632	8.227143	-3.2047577
848	8.477717	16.265728	20.389206	12.312228	18.44263	22.453302	22.66228	25.7877	24.829445	21.074207	20.206192	19.398859	24.884232	23.619068	24.519585	22.104057	18.449947	13.784924	4.6673183	7.2201	3.4162612	11.38731	17.149834	21.708157	20.915749	22.915215	24.44041	29.58023	29.751316	25.545578	24.539442	31.721989	29.73788	15.729359	10.253443	15.648079	27.28829	25.51661	18.744747	16.80088	16.92039	12.099933	6.2064686	14.879461	11.774273	6.521941	8.2847	10.207548	8.131796
850	5.3148146	5.2808194	-1.8195537	16.093714	9.910452	-0.13591743	5.798019	8.846489	6.2027664	3.0912251	9.958424	12.911829	15.040424	12.796936	8.9948435	10.670614	14.056844	12.849048	0.8218352	4.2935066	8.371968	20.175264	20.193638	18.083214	18.969059	18.373322	17.991692	12.743332	10.714451	7.913987	8.287209	10.476681	8.29921	12.518616	6.8612814	7.8739586	-1.139386	-2.6773272	-3.4002268	-5.3698325	2.916758	7.7860622	6.2210965	4.465478	8.963232	7.4085484	1.572315	-4.053834	3.9616416
851	-8.398077	-6.0595675	-1.2008841	-23.193424	-20.719381	-15.039885	-8.742099	-6.0263863	-1.9408841	-5.5254035	-2.3811493	1.5570143	-1.845585	-5.0296574	-5.827368	5.8528976	3.0858912	7.354609	-3.7421033	0.5732645	4.8555493	9.4896345	7.7880354	7.5920424	2.7536273	7.4052753	-3.1277611	-13.432241	-14.070808	-15.728408	-5.0809317	-12.159962	-13.706585	-2.7840114	-14.721931	-21.707022	-1.512671	-3.9920177	-8.22821	-19.054462	-15.290997	-17.547356	-25.90448	-24.701227	-16.90999	13.199221	12.437351	8.85174	-11.146593
852	15.358093	11.466545	10.673275	-0.7854665	3.6887853	-0.7740384	-11.450725	-7.967758	-8.116611	-9.136684	-7.6353035	-9.356756	-4.4059777	-1.0805296	-2.0100803	-9.293274	-4.3126087	-2.9656608	-8.218513	-5.8992033	-8.902069	-0.9030357	3.2398443	2.6673422	4.327932	5.975538	6.448002	-6.0679493	-1.4051123	-4.36477	5.78491	8.705408	8.458041	-1.2510974	0.9348432	2.1608424	-2.356891	-6.2806573	-0.010718942	-0.6758517	0.136033	0.93758684	0.52899706	0.23641068	2.3117542	-2.8888857	-0.21996388	-4.3108644	-4.263363
854	-4.838476	1.4314823	2.7077284	-3.492237	-2.6227045	-0.032377794	8.593113	3.4579139	3.7599542	-12.323273	-8.446056	-6.916418	-13.065276	-16.08239	-12.483212	-0.10132924	3.5887384	5.693882	-9.615091	-10.490897	-14.049044	-3.2521446	-6.1877213	-2.6573377	-1.3340927	-8.255642	-14.713463	3.8211203	5.841361	5.557926	5.0175695	4.1219025	2.5962775	-1.7016051	9.6316185	18.951815	4.3121443	1.678516	4.9677176	-8.234417	-12.624924	-4.6373305	-12.746552	-13.408416	-12.032806	-19.371582	-17.716957	-14.263047	-6.071624
855	-16.150524	-25.419464	-28.46573	-13.465738	-21.996136	-18.474186	-13.950354	-18.939259	-21.064533	-14.137213	-10.821187	-1.2337946	-5.354727	-3.7023304	7.4923067	-11.429184	-13.964694	-11.565553	-26.201248	-28.267292	-14.757353	-19.030117	-17.072893	-12.261487	-0.9038256	-3.6574564	-5.497094	-7.3546567	-17.033642	-22.517906	-27.563	-34.203735	-28.665703	15.748165	24.839005	15.280844	-10.612776	-13.081009	-8.278706	0.83493954	-5.790175	-6.123435	-28.859219	-30.124228	-24.209726	-19.12375	-25.040413	-25.371935	-5.32448
856	1.0425215	7.2596903	8.101746	4.159851	5.7470045	8.663429	-0.69470817	-5.5155187	-8.40471	4.765107	-2.1307192	-0.3894856	4.3005037	2.7769575	5.656794	4.1105895	0.5381118	4.634619	-3.4527493	0.90825474	7.023249	7.024701	-5.505782	-9.120214	5.6162596	4.4983215	5.5974383	6.0055747	7.9302673	10.553954	2.8293865	-3.8993812	-10.298763	3.969185	1.3450842	1.4090111	-4.9586067	-2.661086	2.9023805	-8.136082	-0.6224624	-0.3690802	-1.0821433	-2.6448977	0.38007295	-5.565244	-11.61689	-19.059822	6.485117
857	-2.5577078	-7.033135	-13.650043	-2.1506805	-3.0250173	-0.7181288	17.480188	19.684753	20.190948	15.236773	22.828804	16.579206	16.446167	11.885336	-3.62096	-10.822504	-4.146767	-2.2332897	7.7652464	11.315233	11.775223	5.08411	-0.52202755	-6.968502	-6.5521283	-0.07080972	-1.5539858	4.0972233	10.729988	10.649443	-2.7850637	-2.8978853	-9.469177	-1.9456946	1.6171877	6.1429768	-5.3951902	1.5481817	-0.909579	7.1690073	9.914225	7.6300745	11.523677	10.364943	-0.51237035	2.0216074	9.050536	13.280156	6.25963
858	10.152752	11.453162	7.8049126	3.1976447	-2.8683305	-5.06707	13.516459	12.589163	8.3664875	10.498841	14.128588	12.002321	6.827959	8.59256	7.7193384	3.1309962	6.724188	3.881524	-4.73556	-5.8095055	-3.5046692	9.136726	21.645275	18.890894	6.8958044	15.414389	12.751757	-10.065626	-12.8289585	-10.671069	6.405613	0.38091946	-4.5684214	-9.140122	-1.2612597	4.363721	6.5062532	1.9652275	0.16752325	2.991845	-0.7266686	-8.05684	-2.981379	-2.4165668	1.0146261	-1.5158541	-2.8792603	-4.543357	8.141511
859	-0.72447944	-0.8754015	-3.8617225	-7.5686836	-6.8554945	-11.012139	-8.73326	-3.6570177	-2.961821	-10.158633	-14.610235	-16.154549	-13.120123	-10.574148	-13.955214	-28.36774	-26.327988	-20.218916	-9.698086	-13.699494	-12.937521	-17.233234	-12.004755	-13.755268	-12.147448	-15.361093	-20.505104	-0.040888004	-2.2151492	-3.8947084	-9.104021	-6.596972	-5.0381565	-13.991869	-16.900787	-12.743266	-15.529477	-11.797728	-13.088086	-11.360796	-10.043503	-7.94166	-5.059313	-10.549683	-12.232639	-9.537806	-8.416437	-11.609201	-5.4798613
860	2.833057	6.510451	11.255931	7.652397	8.692062	9.259663	0.38764155	2.3428442	0.2960009	-2.964884	0.1364026	-5.002183	13.13574	11.126258	4.210185	-1.7519066	-13.030357	-14.617616	3.0841994	4.5257053	6.057383	-0.19453502	1.0349071	-0.96491045	0.36749512	-5.3256855	-0.77572984	-9.101194	-2.5602803	0.8914414	-0.3235218	0.024386883	-0.345034	2.4642606	5.654501	6.657315	19.074486	16.287672	3.614324	9.4451275	4.7433834	3.2218356	-5.050103	-2.4164562	-4.3203173	9.604183	1.1175789	-6.403508	-4.3886967
863	1.0152669	3.4571357	11.086808	-1.8143322	1.1721752	11.43157	-3.194652	-1.5982591	0.17295307	2.179412	-0.14054456	-8.55584	15.638079	13.638521	12.576996	10.68773	13.135006	11.010166	-2.3647933	-0.8613245	3.0958633	3.6789713	6.8738947	11.367463	-1.0351304	-5.418619	1.367125	2.7659209	-0.39073867	4.209606	-10.070107	-5.254867	6.899357	-2.9502466	-0.68696636	0.80427736	4.912885	7.2989254	10.792669	0.79995406	1.2777511	6.4482	-2.4860291	-3.6572149	-3.4652798	0.3523354	-3.1244037	0.92838985	-8.313848
864	7.65467	8.348424	8.534458	6.33669	2.2608976	-2.1657023	-3.1230168	2.589134	0.13596755	0.101031125	2.0764275	5.0380983	5.3201814	6.1642904	3.2689075	0.56549317	7.0527983	5.0632324	0.6679375	6.4601436	10.062466	13.111809	8.892934	7.332245	4.2137585	7.2603745	5.033634	-8.1199045	-5.7975774	-3.3591247	11.559582	13.4098625	8.14406	10.137665	7.214926	0.9666843	13.689408	13.966249	8.880649	-0.1869564	2.695295	6.0023007	0.5547604	3.5674663	6.4899263	4.70396	-1.8211689	-5.852731	12.03387
865	-10.78554	-6.5727897	-1.91658	1.8734862	-2.7123046	-4.489911	2.3637557	-0.4339214	-7.901644	2.5264127	2.9390037	7.665205	7.5479965	6.2335815	2.3439798	-0.060995728	3.1961403	3.8985944	4.3179975	-1.1906888	-7.0109215	1.3760983	-1.6516135	-2.3377998	-1.242702	-0.12156847	-2.2680686	3.069272	0.24955308	-7.5675735	-11.039823	-9.46933	-5.74168	0.42246628	1.3535557	1.2447782	-7.086162	-6.3239527	-1.6019001	-0.5974828	0.7349602	3.7130027	-2.6223366	2.0805511	5.48263	9.588165	7.9097543	6.781505	-5.236411
866	-14.144117	-14.877705	-8.901937	-12.90564	-9.296121	1.10618	19.497614	13.454161	9.390211	-1.123398	3.7237926	5.5455084	-12.066578	-13.314494	-12.44957	-7.720883	-7.812996	2.3224897	-4.6894813	-7.026183	-2.2659726	-22.498816	-21.137798	-12.695375	-2.7333767	0.018829435	7.314381	3.873705	-0.47406375	-2.174942	-3.8510964	-4.3098273	-7.049677	-9.490323	-12.054253	-11.711386	-15.064547	-12.7631855	-8.43255	-11.140699	-12.276466	-10.432453	15.804165	10.852172	10.656939	-4.7340508	-11.885563	-17.71181	-11.071412
867	6.3333426	-0.93317497	6.679785	-18.672705	-20.980072	-22.018482	-7.161394	4.193204	6.3878016	-7.0617585	-16.678228	-23.646065	-11.488876	-7.188841	-1.4775349	-17.256626	-17.857338	-10.068819	-12.303174	-11.873671	-10.555549	-15.420074	-21.940067	-20.555706	1.2188587	-9.674295	-14.63369	-25.21831	-21.476871	-12.310796	-6.5452023	-14.374145	-14.002752	-15.854953	-9.847894	-2.0601773	-10.129229	-11.871674	-18.147924	1.3595009	-4.2763786	-12.54553	-17.836937	-12.851215	-0.22686724	5.543079	4.51674	10.169355	-11.672514
869	-14.085346	-10.39381	-8.669519	-6.226178	-3.1105137	-4.3102703	-2.7234821	-1.5526878	-1.594582	-7.6248636	-11.267464	-11.705889	1.5505333	3.2929225	6.4620676	-1.2585076	-4.767003	-5.3094144	-9.843107	1.8673553	2.7658553	-10.373049	-16.306341	-15.244488	-6.68709	-6.2563796	-7.0721235	-6.5618515	-8.455776	-4.158079	5.7992625	3.3593795	-2.883346	-0.45950443	-2.2437682	-1.7511911	3.794541	1.0408256	4.04035	-3.1355329	-7.1074176	-8.08303	-9.6971	-8.811759	-6.3571672	-10.858601	-9.740669	-6.827385	-10.578074
871	-27.991634	-20.566055	-15.498899	-10.843815	-4.138795	0.67472583	-21.158016	-12.1791935	-8.017305	-11.790119	-19.419273	-12.370426	-10.787724	-11.826487	-5.6181345	0.46045727	-3.1352658	-5.771302	-6.2124286	-1.9783609	-7.209633	3.3932223	-6.877378	-12.480137	-24.158653	-19.326015	-15.472196	-7.895346	-4.145129	-2.1048002	-14.1246395	-17.61985	-17.217335	-14.214261	-18.087536	-14.660402	-13.71256	-18.700474	-19.01315	-12.204841	-15.051268	-15.436637	-9.141947	-13.131268	-8.367442	4.444155	8.748124	5.5061865	-12.000263
872	5.617796	2.977852	4.7793617	0.96540266	3.172893	2.0560832	-1.1930101	7.558202	5.6452646	8.0007105	11.606804	9.937554	-2.727328	0.7552738	0.61955905	10.066885	8.922504	0.16247368	-3.4426687	-0.66939616	-0.05702865	-2.7361908	-0.19421692	7.8730006	-0.8304905	2.2713938	4.9064927	1.5424314	2.9119134	0.9354584	7.976815	11.355242	8.069517	0.113476425	6.823574	6.2511234	10.929426	12.404213	15.508902	5.51164	11.399334	12.349106	16.768696	16.014162	10.346704	11.159075	11.571732	8.902764	-1.4389744
873	-3.7232635	-16.028461	-25.041916	-9.929185	-9.398817	-3.5684733	-7.908786	-5.3284063	-1.6943873	4.8067145	-1.1277233	-3.6167827	-6.310419	-9.729122	1.165111	0.42710918	-4.468406	4.2901936	-8.605739	-9.914812	-3.9039803	7.4688616	9.544857	8.873833	-17.14436	-21.408937	-11.252309	-13.557707	-10.159556	-5.9240255	0.8664037	-5.5354967	-3.413687	-11.677776	-16.845747	-10.017804	-0.82382333	-4.46601	-1.6908258	0.1777376	-1.1284226	1.4148185	-11.573576	-6.9697695	4.448621	-9.918003	-11.8365555	-7.8696585	-12.683381
874	-8.31345	-5.240552	3.7366366	-5.5967336	-2.5683901	-0.56007105	-1.0456483	-4.6602783	-7.4702206	4.583579	-4.876488	-12.17912	-3.1135821	-10.109184	-5.220922	1.7485677	0.9014276	-0.35303646	0.7242614	5.035842	8.919545	2.6834931	0.29056913	-2.546966	12.373005	6.591186	-2.5298448	-3.7221284	5.82798	12.877398	2.4245813	3.6246033	5.370386	4.1765165	-2.0846338	1.2812438	-4.1608305	-6.3228073	-12.547384	7.571683	1.7275219	-1.4965377	2.6406286	4.7945824	8.903648	8.504542	9.137604	2.0550675	13.380312
876	18.555414	9.97679	9.749168	6.897417	-3.0342546	4.7567506	-3.0456862	2.9837587	1.4231348	14.472293	6.3768115	5.1619396	13.766834	9.153452	9.763089	0.037948728	-0.3732916	5.6856	16.210188	9.074236	10.822046	9.5125	4.959812	6.2355375	5.5578666	3.29132	8.044036	2.9552042	2.2539592	9.38953	1.8267398	4.5327377	4.718501	6.2233353	2.154276	0.08392531	8.057774	-1.119524	-8.437373	12.496747	12.517951	15.248224	0.29675156	-0.19679779	6.610029	-11.156899	-7.486603	-2.7521691	-1.8851292
879	5.4125786	8.532419	11.87883	1.1265504	7.0898304	7.6341114	9.933313	11.330534	11.587639	1.221724	5.521453	5.6123886	8.593126	10.839907	12.112207	14.877693	13.426433	6.843625	10.132457	8.999127	7.4304094	5.5890694	5.400127	8.033122	2.5287583	-1.139525	4.5483603	-9.958288	-9.273368	-6.117485	-1.3471208	-2.6877093	-5.0321045	5.285143	5.3536544	9.390952	10.898218	7.9531956	8.977293	1.021296	-2.1680145	-0.070848756	-2.2014728	-6.8798246	-16.288208	4.336818	8.30768	10.465519	-15.776899
880	-1.4056385	-2.6595044	-3.272348	9.168237	4.8849196	2.1905556	6.5309362	13.128721	15.103249	9.701792	10.592231	6.5236607	3.3209863	0.33380044	0.56821	1.78647	2.5037174	0.61853683	-1.2857089	0.65830123	-3.1936057	0.4119879	1.9304208	-3.042338	3.1770682	2.5735202	-13.440912	7.981289	-0.5756458	-1.8612554	-1.0725758	2.339727	6.4448323	0.5243414	0.63458145	-10.017554	4.1490407	5.5960903	3.6358721	-0.9135698	2.2529104	1.5439739	4.4211226	10.31122	17.536592	1.7393031	6.766106	0.16377628	15.019018
882	13.433325	14.137779	12.0650015	4.6168604	8.396385	11.175879	-12.365957	-9.295075	-5.692951	9.979492	13.246859	11.475552	30.075	28.08501	26.537268	7.5875716	6.171798	9.20548	9.929588	13.712406	11.4582205	1.9963133	5.5142565	5.835998	10.810156	9.1898155	2.690907	4.373181	0.37853742	-5.3271556	13.32719	14.241848	11.204086	-2.2469413	-1.3264878	-3.1456096	7.5307255	6.261895	5.657844	7.899823	9.584482	7.006011	-1.6726476	3.3648355	4.0795183	7.563656	11.808704	8.192965	7.1448145
884	-5.4399614	-0.77175057	-2.2914631	0.99573195	1.2861729	1.1385128	8.1219635	7.263895	2.6680717	2.0634654	0.7943139	1.7558537	9.731239	5.3620405	4.3827467	-14.750819	-9.730946	-7.8649106	-20.952457	-22.259808	-15.915445	-6.6331644	-5.2229986	-2.0959015	6.990932	11.327845	6.7160616	-4.718936	3.9714699	7.803486	0.26221544	-3.8102741	-9.446267	-0.5508287	1.0402346	10.456647	9.351248	8.2194	6.53469	4.1564746	8.074323	5.1958914	5.772928	7.2769885	3.6580086	-14.342966	-19.037182	-22.2965	4.6761255
886	-0.87060237	-4.325415	-6.2767067	8.2824745	4.425626	-2.401199	-14.06036	-6.055787	-2.3253431	-17.260937	-15.0790825	0.071135044	-1.9523876	-1.0010233	1.647887	-10.830194	-16.38034	-24.22648	-14.265692	-20.574148	-23.507545	3.8155315	3.3318925	-0.6429242	0.9083766	-1.2059969	0.67794347	-3.974651	-7.775757	-7.801213	-11.054799	-11.243658	-6.69082	-9.085634	-10.505024	-3.158984	-14.964061	-12.781583	-9.391138	-9.97805	-3.1643157	2.6096303	-6.2549243	-5.0420513	-2.3288379	3.881985	6.1237383	3.374445	-5.3245773
887	2.3364353	5.1106687	14.714315	0.582821	4.426544	0.5443232	6.671015	10.759318	5.9874773	11.503149	16.813482	17.85356	-2.6804342	1.7431749	7.937708	-3.5368998	-0.5947332	1.6459818	7.5397954	12.759792	12.760839	1.914661	3.7182796	4.8450804	2.0631366	-5.1573563	-2.7861562	15.249357	19.154633	20.023926	3.2134223	3.3458285	4.2191496	2.5969496	4.575878	10.715433	-8.22364	-5.539979	0.6600125	-1.7822479	-1.3306946	3.1808481	-6.7480383	-7.5083637	-11.874959	5.311812	0.34804758	-1.4004807	7.0192046
889	4.0207424	-1.293446	-1.7825805	-1.6945062	-1.3502412	3.0698721	-13.809944	-12.677799	-12.027642	-7.8948193	-1.5194982	-1.8859606	-0.98392683	0.026244044	2.1257248	18.894205	20.26752	22.304262	15.401154	16.00535	13.207396	17.36966	17.01347	8.651132	-5.1706333	-2.874017	1.434134	10.454603	15.533878	17.53645	-0.7911839	-1.3382431	-0.9051566	8.46607	9.811171	5.4262686	15.477387	23.97152	22.553839	8.049592	9.330271	9.181927	15.447629	16.481735	14.712563	-2.247807	2.6833925	1.9842863	5.028
890	4.214343	5.5121317	3.0632672	-5.050324	-5.4582577	-11.442986	-4.6464534	0.46049273	2.206016	-4.999166	-3.2184014	-6.533823	-10.255193	-11.602611	-10.596668	-9.526117	-2.5338569	1.9376467	5.337754	2.8799803	-4.3340435	-7.820663	0.2788226	-3.8701148	7.4869633	2.9641025	-0.4509918	2.0931911	9.819271	8.534822	1.8599114	-1.9479713	-3.1839564	5.2833376	11.170921	8.552237	7.9776487	9.57595	13.661726	-17.017218	-11.003734	-13.378695	5.5488153	2.7051017	-0.6383969	-3.652351	-9.623781	-12.367677	-3.8862324
891	-5.716383	1.9558985	2.700548	0.7241129	-0.26866704	0.7811737	-8.640769	-4.706915	-6.9207144	-1.8331571	-12.216364	-9.728762	-1.8463988	-4.154544	-4.20878	0.9471413	-3.1502004	-6.808898	4.1003404	-0.19079964	-1.4092474	1.9442016	2.6325953	3.56381	-3.6898737	-5.7269373	-7.6912785	3.3962739	0.20440054	-1.1679142	7.052254	6.3477373	9.055813	3.0136447	-0.613391	-2.6990252	-1.4207007	-3.998344	-7.5634637	-4.359488	-7.112372	-8.243879	-4.838651	-2.973608	1.2086003	-6.7017217	-2.7170444	-1.9095807	-0.89047754
892	-0.53162205	2.1488385	-5.0652566	11.432417	4.759223	0.03552401	-0.09086865	2.9567013	7.242108	2.9252868	0.6432763	0.20956454	-19.065786	-22.102266	-21.535769	-9.090206	-11.519163	-4.469792	-22.201471	-20.791958	-12.55043	-12.883424	-15.996132	-13.540533	-13.879496	-13.782581	-10.06373	-0.24978948	3.9578176	10.7223015	9.3372965	9.130348	9.924629	24.159	15.840324	13.820088	2.9314055	4.627777	5.263735	-4.8545	-6.2879868	-1.7473228	9.638562	3.2235577	6.709258	5.628207	4.2678814	0.5307949	-10.894948
893	-9.766034	-9.696911	-3.2713668	5.3918624	-1.3364514	-5.7972465	-2.4387915	-9.046577	-15.410876	7.346386	5.422699	2.2290454	6.0600667	5.066665	-6.44403	-8.426336	-7.754657	-6.6779356	5.2848577	2.5398881	-2.6260533	8.503082	5.441115	12.217051	4.896159	-1.8946885	-3.133787	-0.8017502	-8.585176	-15.3430395	-3.7942345	-0.914988	-1.370041	-14.568825	-2.7120912	6.0084567	-6.344179	-7.4635296	-0.38649306	-10.21192	-14.578879	-8.241897	-5.7653756	-7.859742	-1.9191184	-15.181053	-11.946512	-7.120359	-10.398915
897	-5.0199003	-5.3443637	-7.5055957	-1.6008575	0.20020564	-0.057516992	8.174955	5.171547	0.08878919	2.797566	6.9497643	3.5144749	6.326248	7.5835457	7.501217	0.26614314	-11.775892	-16.526443	-8.629987	-6.870546	-3.5277052	5.269993	4.8329477	4.8447495	8.441092	7.932602	8.759066	4.1601276	5.4327383	7.6266317	-16.094498	-8.4248	5.2726836	4.5205264	1.0702982	-4.780039	4.62757	5.064678	3.8261902	8.073928	7.4933453	8.203825	-3.4960566	-5.236088	-5.102187	-2.7718592	-1.2329161	0.7498318	2.8108673
898	-12.155819	-13.501179	-16.257645	-20.61855	-20.302475	-21.558765	3.2749972	-1.761511	-5.9591284	-9.042738	-9.287384	-6.7200594	-3.0446796	-5.687917	-3.6573162	-15.201519	-11.413584	-0.9752776	-25.22477	-18.115494	-6.9585295	2.2613184	-5.32368	-8.617008	-5.094706	-12.311899	-16.269428	-6.906255	-11.539899	-16.935926	2.1349044	2.1241152	2.3302326	-12.280997	-16.668	-14.765528	11.863743	0.13253339	-13.7321825	-14.994356	-21.139288	-22.263208	-6.3172474	-9.626747	-7.3639603	-14.581242	-6.8648014	-1.6727809	-8.336056
899	-10.114725	-15.336973	-24.29852	-18.612041	-22.241404	-21.802013	-13.157022	-19.154896	-22.865059	-11.113391	-15.059797	-11.032177	-5.52973	-7.5156927	-2.418151	-16.230656	-16.829777	-11.315509	-9.105833	-9.98719	-6.1601663	-14.205841	-9.460533	1.8299221	-12.973226	-13.040757	-15.562866	-10.568302	-16.23524	-17.705894	-6.9731584	-5.529527	-2.5061378	-8.917353	-10.431219	-11.770676	-18.332193	-17.944715	-14.972794	-3.4599576	-3.550568	-4.5221	2.217783	-0.20874923	-3.1582365	-4.497302	-6.4620485	-4.173459	-16.170452
902	-8.275036	-9.429086	-7.0629807	5.5124893	7.38906	10.457264	-0.6124283	1.6964605	2.995435	-9.967468	-18.189236	-20.16238	-3.3341532	-8.71084	-5.7135687	7.2632217	1.7961197	-3.139082	6.106802	7.642149	6.5546646	3.9740126	-1.213325	-5.514591	-2.446241	-2.5122998	0.46592546	11.819721	5.896581	3.812534	-11.091873	-5.7152586	2.6482797	4.3475547	5.661166	2.3631306	4.038245	-5.189947	-7.196233	-3.574594	-3.2012322	2.6206417	-14.946278	-11.54067	-0.86806625	2.0972867	1.762293	3.9266438	6.624821
903	-7.031245	-3.2445261	-2.7579627	3.7854948	0.56586117	2.1261368	-5.46359	-3.4645896	-0.086740255	-1.1233575	8.255621	-1.8682384	4.407054	5.8831477	7.6638412	9.875341	10.676462	13.542387	10.682562	15.198836	20.572683	1.5006709	4.425683	6.2317705	4.828127	1.7569964	12.813302	12.205612	9.019436	8.07509	-1.1624603	3.2677999	9.924902	-9.598543	-7.1629868	-0.31496286	8.297133	11.665201	13.933876	0.82400256	-0.9935876	-2.202533	0.31840336	1.8276508	0.94555557	-5.096741	-10.948697	-12.1288185	-0.90548104
904	-13.215	-8.321529	-5.717208	2.3573232	-2.4953163	-1.3759301	9.91869	13.100857	19.624645	-3.1676097	-4.619513	-0.386136	4.905754	6.1493344	8.557323	15.225006	9.702681	4.9806695	-7.2056646	-7.5758944	-5.5355086	14.374314	20.034575	17.1025	14.740755	13.1493225	19.956623	-0.55740505	-7.517412	-5.760001	12.699096	15.905405	18.558193	-3.144957	-3.150128	-0.85220945	-0.6678768	-0.12948048	5.206653	14.745224	16.379559	18.352081	0.7631506	2.100185	5.770708	-4.784531	-7.1484814	1.9671669	-4.862011
908	4.5054483	3.1605432	3.2997608	4.9354873	5.9843197	6.6398077	-0.5589334	3.5540009	4.3430896	0.18245743	0.019903034	7.032562	7.861965	6.6014056	5.9939733	7.463075	3.4056845	4.523207	24.248623	23.442781	15.676383	11.804566	12.656322	12.768728	13.521812	15.665987	8.781221	7.9538174	9.471514	4.453106	5.1714664	6.772698	6.298423	4.0603256	5.22551	6.6775017	5.7849426	8.911356	18.284918	3.131394	7.8089066	5.4027085	13.420485	8.777332	5.4395475	2.4359787	-1.6961037	-1.9839351	4.358126
909	-9.287047	-5.6884785	-4.361623	16.712925	5.2720222	-2.3779588	6.2129517	0.3954954	-0.3581075	6.8209047	1.7175983	-4.291582	1.9805667	7.125597	4.537034	3.5924163	0.7436832	5.494235	7.714473	4.840192	8.680867	1.2487267	2.8614645	11.726611	13.644526	17.042547	17.350353	9.625206	6.6386003	-4.154839	9.01676	-6.8039856	-10.289819	1.8506112	-4.5583124	-0.10076678	-11.311453	-12.55187	-4.4494696	-10.977667	-8.800495	-7.490079	3.933596	1.0840967	2.0854986	1.628411	-12.44525	-16.654934	-13.850642
910	-29.110535	-21.353497	-13.055892	-17.570469	-17.242851	-2.735893	-11.922951	-8.124084	-5.6921997	-2.1378875	0.70632154	5.909311	-23.822803	-29.497513	-26.381687	-0.7606976	-5.536136	-8.079187	-8.284973	-16.375153	-15.687067	0.3446267	-4.537033	-3.1277452	-1.0090402	-6.8668137	-3.4232974	-12.178402	-19.127293	-26.041855	-9.737417	-15.850401	-13.401235	-10.141824	-13.420958	-0.9614693	-4.1253643	-6.369932	-4.780736	-1.090993	3.8323092	2.044315	10.688155	-2.8276277	-3.72885	0.5347931	-0.039616555	2.1826882	1.939245
911	-17.671764	-5.9141674	-2.1412883	-1.5044317	1.8702329	-1.2446256	-1.4005809	-0.58451426	-2.122209	-0.48734075	0.63885874	-3.1994123	1.5926116	-0.72766626	-0.9443204	-2.037632	-4.9981494	-4.0352964	6.7647705	2.4130445	5.5448737	-4.0120134	-6.497605	-16.19554	1.9435617	5.6200852	7.6513486	10.107608	6.837615	8.14112	5.2901144	6.0261507	0.32922125	-11.43854	-7.077468	1.6185564	15.396344	13.041885	8.463979	-10.097685	-1.0535796	4.561671	12.622589	13.121838	5.0937796	-4.0309663	6.2986684	5.2040577	10.720665
913	4.193294	9.570836	11.882231	5.990389	4.591906	7.9837465	4.899872	10.686617	12.672926	6.1973524	10.985809	9.350942	6.801943	-2.4148593	0.067447335	6.3413897	4.8037176	0.496905	3.802373	3.8995132	12.017974	-0.17955185	4.422617	3.8166862	-5.9244184	-3.8982983	-6.1947393	9.208847	2.4562807	-0.4515438	0.20225094	3.3948088	3.9001203	7.567702	14.344219	21.67381	5.1604996	8.129705	4.8952503	7.1612473	8.421359	6.4479036	14.909579	7.996297	5.3689027	5.3351645	5.1868243	-0.44286036	5.402443
915	-13.824169	-14.178923	-10.367797	-5.8332834	-11.587727	-9.588836	3.7091818	-2.5624077	2.830526	-3.5066657	-1.5154335	-0.11838111	-7.3977165	-5.290129	4.5917015	-15.583538	-20.254717	-18.784367	-12.255606	-9.922229	-9.7859745	-3.2443094	-0.69815016	3.7633295	-9.593752	-17.25383	-18.075872	-8.743961	-11.156887	-9.692284	-14.227251	-10.610636	-8.31574	-20.325966	-12.448839	-3.5888758	-17.894512	-19.783978	-15.683183	-5.342778	-12.136596	-18.56847	-11.310822	-7.402402	-1.2314394	-14.818054	-12.376812	-8.00466	-8.139173
921	-4.679549	-4.3637233	-2.7571561	4.3275166	0.001486003	-4.385132	7.9396143	2.467143	-3.356667	-6.487875	-6.5923133	-8.249079	-2.3072243	0.94539946	4.9446373	0.5885619	2.0570683	5.713296	-8.986971	-11.207277	-3.0583532	-8.020254	-6.5352807	-6.194619	-2.8529143	-5.535671	-9.208025	-8.774954	-13.870478	-17.49033	-10.989824	-9.656668	-3.5470977	-0.6559118	-4.71579	-4.470848	-13.591684	-8.475092	-0.9264586	9.71583	-2.4013662	-2.1494849	0.18704659	-5.683713	-2.3144567	-3.7345142	-6.622986	-7.775084	0.35624456
924	-14.499981	-12.200563	-7.3459854	2.314644	1.814537	0.36338866	-12.277516	-8.631205	2.0052755	15.81201	12.4580345	7.9557	-0.10091668	9.360187	12.0441675	4.2174487	3.265726	-4.767997	-5.408988	5.304213	10.746325	-8.730052	-9.836632	-15.193512	-1.7204493	5.301795	6.5374036	3.892207	4.437888	2.159509	5.0515165	9.456621	8.451862	5.0319257	-2.3627844	-4.5303674	1.7109973	2.9344404	7.286535	-8.748609	0.5704931	3.6632633	-4.748062	-8.842026	-8.091428	-8.994911	-8.902327	-3.9899461	-4.7099905
925	10.987453	13.076159	16.741142	-2.9080105	-8.010635	-0.8085213	-5.0530496	-5.052391	-2.3613634	6.6637363	10.040776	11.66365	5.360298	10.421763	15.569486	2.6123524	-2.3190596	-1.5736145	-6.2137995	0.43436515	2.068368	1.3639139	2.5961456	5.033992	2.0482066	3.5232327	8.90362	0.36809126	2.8177512	6.6187716	-13.264631	-7.119812	-7.710841	0.13187087	-1.6076592	-2.9891214	10.049938	8.063723	12.606479	11.527586	11.896843	15.554211	0.1214163	5.3856325	9.056592	16.89693	13.543084	13.359598	18.267036
926	-7.4150653	-9.603876	-4.6813803	-11.394663	-10.427974	-7.5201406	-6.452883	-8.025244	-4.76575	-8.8338585	-10.270628	-10.564049	-15.188812	-12.030039	-15.181238	-2.6143956	-4.0140924	-4.6650386	-10.353906	-10.972219	-9.901562	-9.585363	-5.712163	-0.62284094	-7.955598	-10.146212	-10.983778	-6.9093504	-10.818262	-9.447931	-4.334255	-15.910255	-13.336015	-8.400196	-11.50383	-11.531234	-5.7143507	-8.085147	-13.1487	0.11316667	-7.843706	-12.99011	-10.157994	-8.168186	-2.9902303	-7.578749	-7.991434	-8.924665	-10.055801
928	-9.924129	-7.446102	0.16114321	-17.622047	-14.404671	-12.908504	3.818335	-5.0701914	-6.217101	-5.142386	-9.034328	-7.671934	-2.9709108	-4.9218545	-1.1983099	-20.221994	-20.843315	-10.57357	-6.933022	-6.5543776	-3.0989032	-6.1729317	-3.4951477	-6.456025	12.636637	10.12149	13.151028	-6.8235407	-3.9971704	0.9386234	-1.3280416	-7.297847	-3.3277636	-5.535259	-5.2196283	-1.2953188	4.11625	-5.334359	-6.0655336	-4.078288	-6.3753023	-4.5613995	5.189584	4.438221	13.361664	4.920876	5.43641	4.644146	6.7114396
931	7.5708528	5.864267	2.1644936	12.313524	4.555685	-1.6059074	9.920313	6.2712793	-4.153289	8.777895	-4.192667	-11.522394	-0.7049825	1.9159055	0.8681275	-1.2934024	0.5383029	-2.8064742	-1.2340078	-1.3581017	2.7811747	1.8563583	3.347904	3.004405	-0.1850349	5.2427025	12.048382	6.4647393	2.3551137	-3.492884	5.6197386	7.944501	6.295602	-2.175487	-0.19139308	0.59498227	-3.6381564	4.1827765	4.212269	7.371995	0.2393853	2.8908021	1.3804096	6.8363085	6.67883	9.168289	6.5858865	3.7706013	-9.667473
932	-16.11462	-8.809359	-6.274147	1.4080206	-4.520266	-9.224424	-2.6734266	-5.6690626	-10.544491	-12.028334	-11.387491	-10.116558	12.9841585	6.671574	3.6780884	1.8817985	1.0453255	-4.737468	-10.613486	-12.512476	-15.201506	-10.600962	-7.999746	-4.90062	-1.1571568	-0.50389314	2.6100206	0.10892004	-2.3554463	-3.6057343	-8.978211	3.925926	-0.05133009	-7.768635	-10.3203335	-8.55991	-4.622163	-7.248788	-6.2346087	-11.203533	-15.088671	-12.283617	0.9985991	0.18928194	2.4771087	-10.724831	-15.674341	-16.382498	-1.718111
934	-11.538676	-0.89087665	5.0259113	14.504544	14.305504	7.3785143	9.400077	6.1427097	-0.4128877	0.6898898	5.987577	8.9229965	4.2368484	-8.1724615	-7.180571	-5.524701	-4.9779844	-6.1156325	-1.1749182	-2.5270572	-3.1374147	9.81563	0.31307796	-5.3822074	4.8443103	4.004616	6.2583203	-10.938526	-6.7461967	-6.042208	0.58551294	-0.77381647	-4.056589	11.922518	8.251484	7.9125195	1.0619628	5.3681583	0.042077422	9.54747	6.2240763	9.971343	1.865591	3.6499767	6.795767	-2.5465584	1.7746663	1.9830124	0.7351641
936	8.619022	10.698125	5.5528727	4.9582405	-0.10370958	5.714539	5.0428486	3.6323845	-1.1117046	-5.01946	-1.7407289	-2.1676588	-5.3863096	-10.437364	-11.753984	7.1268616	9.774141	8.454831	14.59679	11.44865	11.447198	7.05463	11.320465	15.329931	-6.321144	-0.2013945	4.6987214	8.124174	4.013815	0.32649225	0.76775014	0.504086	3.0313287	8.550364	6.7071395	1.362746	2.937736	4.465302	6.6781526	15.349993	10.719812	13.624588	9.154091	6.5204635	1.6190037	10.820126	12.169872	8.808626	-3.4605665
938	1.4264416	-2.506533	-11.379009	-6.980217	-3.0292447	-3.1089892	-0.83460295	-8.99998	-6.7005386	-2.2417724	-1.6483123	-9.741828	-16.34591	-13.184876	-11.01992	-3.5750136	-4.329134	-4.8206015	-11.417706	-13.051689	-14.673956	-13.145273	-12.394064	-9.83532	-2.6576333	-6.2980223	-10.236879	-13.683706	-13.303694	-14.267869	2.8912494	-0.65696895	-12.265142	-7.1487684	-8.157134	-7.306953	-11.541809	-12.628117	-9.883722	-20.059198	-20.252476	-22.598675	-14.855616	-13.056164	-12.274332	-17.25077	-16.867027	-17.25415	-5.6372166
939	9.230651	14.28994	5.88488	11.788299	12.933039	14.361204	15.067454	13.244083	9.910135	4.885227	7.5754023	0.41860926	12.756722	12.983778	14.290085	-2.8800108	-4.408722	-2.6418662	1.9514053	2.1811938	1.0083171	25.03667	22.919334	15.953714	3.3357809	5.785293	3.832601	2.4053764	2.569622	5.284669	3.4092479	-0.5680931	0.4158279	7.1343694	5.606822	9.005809	8.318516	12.317815	12.430733	8.475519	15.569424	23.18245	4.4692516	3.972103	4.502953	-0.14119518	-3.4678063	-1.6564837	3.946457
941	6.470625	3.4489346	3.0253882	-2.6605568	-3.290061	-4.7726927	-0.50534123	-7.977741	-8.232119	8.01156	8.804783	2.235948	4.2943225	5.1590385	7.6864805	5.03889	11.04723	5.988092	3.5626996	-3.087602	-0.48019326	-7.52672	-10.779055	-3.2017994	7.4048676	8.611363	9.388351	-2.725089	-4.220243	-1.2623125	-5.5084314	-2.9118385	7.739838	0.30430877	0.39211118	-0.7030515	-0.81814134	5.2292233	6.640694	1.945071	6.8824673	10.569247	-9.080479	-8.680834	-4.7452497	10.335438	13.300144	13.627147	1.7466658
942	-1.1429045	-2.3521032	-2.7042308	-21.803669	-19.65004	-14.482317	-9.478502	-15.41939	-14.15736	5.1337557	-5.014534	-4.936504	-3.599234	-1.9694638	-1.7709218	-9.636663	-8.060688	-10.034149	-7.0703526	-10.5762	-6.8902655	-8.553083	-12.577606	-15.212416	-10.300867	-12.455637	-11.429625	0.08465323	-5.0063925	-4.1415944	-19.022247	-17.469608	-8.505114	0.07997799	-3.3915887	-2.1768122	-10.723761	-11.8474865	-16.331264	1.6083047	-1.4617182	0.25544873	-4.4678	-16.852676	-26.379368	-22.216942	-16.237617	-9.061193	13.894501
944	-16.157171	-8.8468275	1.2374046	-13.841994	-12.8272705	-5.467683	-6.8498297	-6.4754066	-2.9541135	-4.307865	-7.4949675	-12.059989	-12.632324	-16.782768	-16.817516	-3.0787895	-9.013949	-11.904823	-7.440858	-5.2204695	-6.2485156	-7.5967655	-5.197362	-6.602477	-8.592041	-8.636385	-4.976293	-5.1747894	-8.160193	-11.169117	-8.07906	-1.907506	-4.061303	-5.9150457	-14.407957	-13.123199	-11.538151	-13.151901	-7.965002	-5.878506	-3.3660345	0.71738404	3.0628614	1.915365	-1.1362864	-12.017786	-12.614712	-12.427183	-7.3100266
945	4.959882	10.1158085	9.436216	-0.29772517	6.477692	9.324652	1.026625	6.9386187	8.707723	5.381482	7.3893394	9.696544	4.4537516	4.2215967	1.8215023	8.23529	4.424513	-3.3632634	1.9589055	3.6305082	-2.288887	0.5333121	4.7276335	7.562209	1.4056635	0.060171485	3.943818	-1.4746207	1.6392424	2.5256972	-11.239462	-5.4190893	-5.3097906	2.4786043	2.786716	5.728178	-7.1035023	-6.4652233	-1.5893582	3.4378684	-0.42357528	2.0955677	2.2254248	-2.5527985	-3.889317	-3.0119634	-2.731062	-5.4087315	-4.2057695
949	2.7287111	2.304993	4.898878	1.2667193	-4.885076	-3.7467208	1.280973	2.2943661	7.725908	4.6124163	3.4435358	2.7154005	-6.86909	-11.8667755	-10.188526	6.858602	0.7060055	-5.1563997	11.774126	6.175263	3.9310532	0.30892003	1.9170175	2.3254466	-7.8767815	-6.7852907	-8.041947	-0.84272444	0.992924	6.8027525	-3.880344	-0.15830791	5.7469225	11.53894	6.774764	2.7356136	-0.034021616	5.1043653	4.2358856	-1.0752666	0.47839093	4.6386013	4.0430207	0.6949878	2.252216	-4.9691606	-2.2731504	-6.2977185	1.52092
952	21.657213	22.669916	15.769514	4.042272	11.708292	3.9836953	5.8693867	11.732405	2.9457963	14.967902	17.244013	7.732884	6.8722425	16.79272	15.402662	17.271734	23.840797	22.335625	6.4797916	14.085447	9.484306	-9.925533	-4.145891	-3.835246	0.7813846	7.0240874	-1.3789716	6.7384725	9.664885	9.515668	-1.8732938	-2.0583506	-2.5206518	-1.5988095	-1.389143	-0.091943234	-11.279228	-8.109665	-6.9632607	-6.0414515	-6.204565	-2.3708596	8.818424	15.716223	11.664503	-5.7643547	-6.954486	-4.798811	-5.682111
954	11.94635	5.533265	3.1635587	-18.548626	-14.036107	-2.8228202	-3.4386675	-9.152555	1.1810033	-14.944455	-11.035714	-7.9942126	3.541562	-2.2628393	-1.1810467	1.7739148	1.0619376	-0.5074781	24.070948	20.200184	22.073328	-10.948153	-17.536894	-17.608252	-13.555879	-16.824049	-15.085879	0.3311155	-1.8453308	1.9789487	1.074796	-13.268573	-20.297764	-9.638239	-5.9004345	-1.800597	-9.206808	-12.810781	-6.2624264	-2.4818377	-0.796401	2.2504916	-6.92445	2.1660485	1.3489738	4.650118	3.4966872	-4.5704136	13.473277
955	-11.101898	-18.073895	-15.593813	-10.584908	-17.434204	-21.486565	-10.485016	-9.654337	-8.3881855	-9.258346	-12.453105	-7.63368	-3.0794764	-7.226372	-7.8750772	-12.501417	-12.870077	-15.09618	-6.791724	-8.164713	-4.8249273	2.3241944	-0.00924886	-3.085015	-3.925696	-1.9725401	-2.1643176	0.85989094	3.9477172	6.2580957	-6.7669916	-8.527808	-8.866816	-26.092731	-24.545439	-27.933666	-18.782343	-16.935102	-14.134764	-2.0863228	-7.8211513	-10.618837	3.5159707	4.4744453	2.2009077	10.581457	6.079753	3.5747228	-4.3442383
956	-13.607029	-10.690542	-4.034869	-4.3772144	-0.9299618	-1.2567998	-1.457721	-3.7072115	-2.5412853	6.443824	4.9227834	1.4998243	3.759356	0.27031857	0.596753	5.5878677	12.922209	12.676602	0.40051585	3.7923703	-5.441944	-3.8965294	-8.172955	-8.893605	11.864215	7.701557	2.6093907	13.674189	12.906759	7.904514	-3.3453345	-4.798076	1.4205754	0.69524175	-0.91015667	-2.5756822	-0.87554663	-2.119627	-7.943858	13.486605	11.801804	11.940348	-8.461161	-0.6119602	10.720508	9.1464205	10.528374	15.495504	-2.8091831
957	3.0932379	-2.7548835	-8.923684	-26.885529	-28.146515	-24.555624	-13.452106	-8.752979	0.38217947	-16.191952	-21.610401	-10.819984	-18.274101	-22.162985	-25.212814	-7.930134	-17.84336	-8.701505	4.1358776	-12.473419	-23.818615	-17.447521	-9.760899	-5.1161633	-25.068241	-14.688684	-5.1581783	-15.434625	-12.1746025	-6.6241612	-9.327684	-10.411158	-6.5002995	-4.598748	-5.187406	0.8021263	-0.021920681	-10.500759	-5.601652	9.528357	2.6511714	6.5134306	-29.433575	-35.796425	-31.62612	-8.372706	-20.186413	-17.542294	-16.050968
958	-14.249336	-7.232191	-1.2988636	-6.1002865	-0.002371848	3.983712	3.281464	4.075813	0.097753376	1.455726	1.6383901	-3.9808402	-8.739235	-7.7041044	-3.912226	-10.328043	-10.716448	-4.8508873	-14.675022	-6.4475174	-0.22574514	4.0636735	-4.278891	-1.356641	8.3934355	-2.508943	-2.5224044	-6.4557285	-6.9358506	0.42157325	1.6842761	-1.3527887	-2.4039338	-10.633276	-11.923403	-9.13195	2.1611302	-2.5521488	-2.453549	10.248392	6.9345074	6.5227046	-3.1305966	-2.6922865	4.1813617	5.6455693	3.8861394	0.9343691	0.24841268
959	17.706326	20.205078	19.171658	8.483917	15.325933	12.143002	0.9804107	6.1383047	5.352992	11.2023945	7.2104516	-0.7100638	5.053744	14.494469	14.566937	13.182573	14.961923	14.269984	19.580643	20.669601	23.333065	10.700111	14.62179	18.19082	27.40839	23.385765	25.566391	15.021069	17.48703	16.927399	13.894665	11.385002	16.600136	7.781809	7.160638	15.00964	16.219936	17.246456	20.765675	24.852884	23.875835	22.85524	20.960104	16.339636	13.879972	17.26116	14.831004	6.001461	21.5504
960	-16.532673	-21.606049	-23.485954	15.631779	10.75528	13.383083	7.169464	4.3620024	7.6754665	-10.67081	-14.553907	-16.098576	-5.64805	-7.9485826	-0.6812483	6.035926	-2.0524917	-6.2953453	11.844247	8.006606	2.9195158	-12.468557	-8.526805	1.6852326	-7.2360044	-10.711359	-11.635257	10.059105	3.2172623	0.24923873	8.087311	0.2933182	0.00108099	-11.42528	-13.26092	-7.0104113	5.447958	0.5208066	3.5106912	0.631242	-3.1815999	-12.211415	-11.051887	-9.135609	-9.798878	7.8525925	9.831326	3.2091823	1.3373342
961	-8.360611	-13.637342	-8.9807415	-3.449298	-8.593702	-14.222872	-2.9895153	-8.778441	-4.560563	-6.949444	-10.52479	-6.5395384	-7.933229	-6.0781484	-8.486009	-12.682659	-12.986139	-4.8974504	-7.0596485	-9.23199	-5.942721	0.3012221	1.7993677	4.556534	-14.220827	-10.591761	-5.480629	-5.9509954	-1.5179896	4.5048532	6.5155177	-1.7789909	-0.7226664	-3.1289334	-6.427576	-6.4854183	2.1387706	-5.005348	-6.8711433	-7.9489584	-2.7107253	-2.12007	-11.7337055	-6.931578	-1.4202831	0.5667943	-8.5884	-9.8701935	-10.811703
962	2.6495428	0.8205664	1.0960547	-16.145172	-6.8535852	-3.9625888	-12.913143	-8.543524	-7.009775	15.316688	10.248274	2.461733	0.92027867	2.6782544	-2.777163	-6.6873035	-5.08665	0.98794866	6.75237	10.165371	7.712808	-9.3760605	-4.7423325	-5.8448796	-6.900259	-1.650476	-1.0319879	0.019046396	-1.0942765	-6.0340056	0.28501278	1.598364	2.627914	-0.6149835	4.8210635	5.2642384	2.304654	9.776455	9.815769	1.3154112	-3.879115	-1.6048621	-2.2724576	-1.9746225	1.2664047	-0.017857134	0.12719357	1.2018783	7.1208344
964	-4.7346697	-4.789866	-8.286121	2.2331915	0.18427056	-2.69662	6.7816143	3.4058626	10.243658	14.500676	11.217384	11.140222	13.2714	6.876974	-4.446894	1.7043025	7.539828	6.634025	1.6441079	1.9902298	-0.89676	3.3272948	5.618882	7.272702	10.68984	6.118123	2.0997312	-0.443174	-1.4019302	5.9564657	-1.1665459	3.3500896	6.943079	-0.37605125	1.7236432	3.9774718	-0.40127516	1.9648445	3.0607352	-2.2722538	0.4158013	1.3979361	8.265154	2.033235	5.023245	5.6871843	4.024529	6.212126	13.864815
967	-4.706609	-5.782417	-11.576471	-24.283695	-22.50294	-16.465908	-18.107439	-17.692638	-14.8894825	-7.8207707	-11.494207	-15.740473	-3.0574307	-10.191158	-9.174149	-14.042901	-15.200744	-13.722719	-11.957964	-11.2683735	-4.2118897	-0.23172784	-2.223875	3.9986143	-10.009197	-8.935644	-3.9433312	-6.746148	-7.332645	-3.7417204	3.79866	-1.2723405	-7.0528874	-11.480278	-16.36631	-18.558311	-16.751848	-27.355766	-25.82043	-13.477091	-16.876335	-8.677954	-4.4159536	-18.669754	-25.147781	-14.794353	-20.408848	-12.116384	-11.516055
968	-2.238679	-1.9074938	2.7994428	-8.279323	-5.968093	1.1242986	-3.700993	-17.010197	-15.20388	4.1852293	4.740535	8.94463	15.046261	12.390316	12.710854	-12.251678	-15.279892	-11.682934	-4.4315157	-14.887121	-16.292795	-2.3413363	-1.3489354	5.173788	1.0796165	5.7348785	2.283591	-21.109585	-22.706835	-20.165138	-1.8917928	-5.549185	-7.5686717	-5.071048	-10.054178	-11.706011	-1.553827	-3.1054592	-6.2764354	4.7041893	2.9579647	4.542401	-9.490177	-3.84489	-6.6439652	-5.7959404	-7.5375214	-5.001849	-1.9388123
970	-4.7482367	1.2901367	4.4730263	6.8164406	0.74274725	2.7531462	5.824405	2.560371	7.2490263	-3.761201	-3.627127	8.196222	-6.653532	-3.0415225	-6.36588	2.256109	0.8578832	-2.7482128	-1.7926738	-3.6163292	0.07103068	-4.997567	-8.657967	-5.7133965	2.126175	-9.547869	-11.943132	-7.008335	2.3136942	2.7851882	-2.4598837	-1.2259142	-0.23943046	-4.553785	-1.3067286	2.4648905	5.394062	8.451649	17.106537	3.1755764	3.5525107	5.329318	-2.9785933	-3.2143831	-8.0830765	9.358307	8.051527	4.2984343	-0.8502281
973	-10.303302	-2.6716533	-0.64755005	2.2284126	-1.3990202	-1.9676143	-9.050933	-6.4597244	-0.3882904	0.62764716	-11.158608	-7.884023	1.7309467	-4.045416	-2.465112	0.38669175	-5.676531	-6.6107197	2.9034543	-5.458782	-7.780392	10.865147	5.742077	5.239294	-4.0758905	-4.284225	-3.0811262	-4.093732	-3.3091145	-12.768772	3.0374708	1.4107496	-5.192274	-1.7358799	-6.673812	-5.395006	-1.17329	-1.6182718	1.2185559	-10.317929	-11.231894	-13.33133	-10.938473	-10.469639	-4.4533353	-2.0019248	0.7356429	3.2885933	-5.941842
974	-5.4113774	3.5781512	6.1457615	-10.082061	-8.691562	-3.7555223	4.082968	-0.982229	3.0705125	-4.3909945	-1.9444845	0.89365333	1.8725985	-1.0154912	4.2978663	-7.8244057	-4.881466	2.0613863	-0.56090796	-2.7236977	-6.531558	-0.32092512	-0.9350333	-1.3057756	-6.904042	-11.497608	-11.594688	4.539325	3.3228655	-0.4467317	-12.632146	-12.302542	-9.1024885	-13.533271	-11.739607	-15.350875	-7.8269672	2.5751033	6.4364567	-11.6379795	-2.3297858	13.936773	0.09258091	-2.4583135	-1.973827	-7.294038	-8.557242	-11.191476	-16.86587
976	-3.8154058	4.457657	0.8904873	-2.161192	4.755781	7.127616	5.7148585	4.3954887	1.0254791	16.549965	13.2455845	7.0114307	11.499786	7.480933	10.222002	-1.3459284	1.015758	6.7175074	-2.2851534	-1.4005182	2.9904752	1.2580278	7.948763	9.669528	23.389305	18.163626	13.732707	-4.563691	-9.090701	-9.038143	25.033615	25.27787	23.624157	10.133972	14.842485	14.682245	15.854805	14.993216	10.91888	22.597267	10.558651	0.9615864	-1.629788	3.1094446	6.709336	17.468395	13.906355	6.186091	-9.564328
977	17.57434	10.613996	3.0234952	8.205176	13.024921	18.16061	19.668736	20.308876	13.385561	10.621634	10.319029	12.62839	0.05855483	0.3574003	3.3741024	23.036835	14.016991	16.208942	5.3280487	7.3342543	10.820922	13.977203	18.371302	18.414284	11.795233	11.660605	12.781904	3.2125168	6.9989033	10.569296	6.542637	18.064404	24.72366	9.739335	8.226576	7.392353	14.557013	13.442965	6.441622	-0.7508141	5.8541527	9.670124	1.3625895	4.3131275	6.8563213	11.30407	5.834656	0.95985883	9.346715
978	-8.761007	-9.763708	-4.213661	-5.977032	-6.070938	-3.696243	15.230659	21.420662	16.635187	-15.420505	-10.255037	-9.816757	-25.226685	-26.342838	-11.706677	1.6462367	-6.0681615	-5.106888	0.05857623	4.286053	7.5523005	0.5926143	-2.6003973	-3.9991035	-9.511333	-14.778093	-18.993147	2.6559746	-6.8451405	-10.14651	1.4632387	3.1835475	2.1101785	-9.234709	-6.8778834	-3.7801957	-17.6426	-15.614429	-14.129757	-0.73329145	-1.2838182	-0.6262334	4.1531115	3.8765202	5.819026	-3.8743467	-9.408357	-6.8308296	-22.886839
979	-0.4211158	-8.7953005	-31.924637	-5.6845074	-3.9845412	-2.2977989	9.592838	10.440437	7.7167783	-9.999976	-2.5534048	-1.0438868	-6.3875237	-8.197201	-5.086767	3.297931	-0.10962129	-3.2064726	-17.62287	-16.421358	-17.13356	-8.624128	-12.62867	-3.7682538	0.35681203	-3.3664732	-0.09024477	-6.40625	-12.666594	-7.9970455	-0.4709698	-6.5006733	-6.484142	4.422593	1.020672	4.358012	-2.962356	-5.9050255	-2.0344715	-6.430563	-9.3346195	-4.7867165	2.7345638	0.034569666	-4.3244495	4.0084715	0.7786231	-4.562006	1.7741122
980	6.210245	5.804583	3.3525887	7.581718	8.255259	6.81393	6.1093245	9.433823	8.814697	6.527298	5.243563	5.5784693	12.293977	14.295441	7.483564	10.081755	12.07627	9.735335	3.0600846	-0.8346909	0.52894104	17.800735	13.543312	6.185476	13.190296	15.277084	20.065788	7.9337015	14.428381	30.150728	10.538347	15.902712	13.3648815	8.388694	8.92243	3.8681695	15.448888	22.991611	16.825329	15.090891	17.615765	9.028675	21.027388	17.269587	10.311601	6.1808224	8.97611	14.078164	-1.6800104
981	-0.81312907	3.5516214	6.8144665	0.25920892	-13.247985	-15.700426	-0.8576762	3.063984	7.4147835	-0.5342774	1.0075284	-0.84789085	6.6552563	9.924406	10.626467	14.031015	13.896039	6.4211817	7.184623	5.403511	5.0296288	7.576275	11.268801	11.082914	3.8044834	8.619219	7.79083	-2.9354353	0.47491777	-0.66938317	-3.0095482	-4.9977665	-4.5455284	-6.756753	-6.3444366	-5.4354067	9.441411	-14.238211	-17.881676	-1.2167085	1.9765235	1.9434433	13.844706	21.49931	25.266773	34.49183	40.590103	27.670803	19.60874
983	-0.7833299	-10.675942	-16.971806	-14.87558	-16.79664	-8.619761	-11.762814	-13.212917	-3.8375616	-14.889776	-16.319252	-19.004665	-4.70163	-19.653019	-30.553808	-4.1027346	-0.9523082	6.01035	-11.594797	-9.621838	-3.0008736	-15.144782	-15.399055	-14.924739	9.07699	5.5475373	2.5941672	3.56782	0.5219544	-5.0839596	7.308711	8.735727	8.220357	4.5100327	4.2985163	2.3409135	8.3494835	2.8015344	0.4624412	8.703346	8.374094	4.902342	22.370686	17.295479	8.631786	-5.475178	1.2980735	3.2604027	-8.492159
985	-12.023447	-11.328532	-7.939992	-4.4896164	-5.6949844	-3.1709785	-12.327322	-17.622679	-18.248913	1.7697742	1.3516988	-1.2709256	1.4628669	2.12223	-1.4658158	-12.040743	-7.346695	-3.3879452	-9.800554	-6.6535826	-7.7619553	-6.381321	-6.3072233	-9.623001	-1.9091867	-0.47610098	-4.5892205	-6.3701577	-9.018875	-5.414873	-6.4526258	-3.603242	1.5270652	-7.0918713	-7.375097	-5.9044	1.0649775	0.44887888	4.5829463	-1.8095348	1.8239609	0.87926817	4.6926165	-1.6971596	-5.6875286	-4.776334	-4.0879884	-7.5190654	5.0605063
986	-13.977314	-14.218126	-10.568083	4.973671	-3.2996216	-8.843659	-12.521851	-10.301519	2.617506	-6.5971785	-10.384287	-14.750643	-0.82875645	-7.493376	-15.543431	-7.942193	-9.668403	-13.312525	-6.808289	-8.50872	-10.022226	-4.230603	-12.050935	-7.535205	-5.570869	-5.667472	-3.107372	-4.534743	-7.997838	-4.4437313	0.35807395	-10.57732	-12.27486	-12.784506	-14.330755	-2.205958	-20.176073	-21.738495	-17.171562	-3.2519865	-9.449472	-13.535984	-9.284048	-12.204218	-8.438999	-11.4191265	-14.760822	-10.363445	-11.629488
987	1.7746987	0.5524436	-8.950656	-8.28056	-4.0677857	-3.5386322	-7.678947	3.9975798	3.0813951	-9.002665	-8.57854	-4.775049	-1.0885761	-2.0242455	-0.092582464	-11.379068	-7.273153	-3.6483917	-2.2449808	0.7000298	5.8355637	-0.64106345	-3.3793044	4.5541654	-2.7456377	-1.0205995	-4.091387	3.636445	1.0053182	-3.813198	10.240881	10.594247	7.0069666	1.7337407	3.590704	5.6807957	2.7191882	7.715082	15.034172	5.5061407	3.621072	-2.7451494	-3.697348	4.661543	4.727067	-6.6794662	-3.3514872	1.9834232	-0.69885015
988	-9.724882	-6.832485	2.214121	-8.283755	-11.210489	-8.215551	20.711449	0.9085337	-3.3088412	-13.12701	-12.4439125	-9.824669	-11.900044	-13.749509	-14.453091	-3.522861	1.5845848	4.1619873	-8.349871	-2.9264898	5.641282	-8.784315	-1.307986	4.396302	-1.3165319	-8.256023	-2.6107597	15.262955	5.2133226	-0.8066022	1.6951073	-5.0984406	-7.193439	8.096605	5.2771006	6.015202	-13.076019	-6.1771455	-7.7985277	1.7025805	-3.4266095	-5.130661	-4.2203417	-4.4420557	-7.407735	-3.7746067	-0.8547283	0.121548176	-2.777513
989	6.367882	7.4744835	6.290572	-9.642014	-12.784168	-10.579264	0.9982763	1.2861414	0.23692071	1.992242	-9.266958	-20.395235	-9.532688	0.57694316	8.764826	-5.6483393	-12.378292	-13.124792	14.945789	8.450701	3.3051324	-3.3459613	1.3305229	12.180412	9.051313	8.692863	8.798065	-9.659271	-12.474931	-9.519952	7.7013702	6.1016626	7.170487	7.860319	3.633031	3.2092986	9.687491	9.435811	4.9905496	7.922784	-1.6109428	-2.2264843	1.3754008	8.202047	12.031496	2.4518023	4.424585	7.4885874	12.191015
990	9.255863	8.411903	5.1153817	14.144808	9.866888	8.697866	24.675133	22.04116	23.59512	20.8255	26.161522	30.474606	7.5265064	2.7557087	-1.0090437	5.0289025	1.9178709	-0.7320634	15.761473	11.454456	1.6869736	5.0252423	7.512876	7.911516	6.7324696	8.987175	-0.8844738	2.134513	6.287843	9.029774	10.614575	16.789022	8.875949	11.843895	13.494267	5.1778846	17.398817	22.586838	17.629063	1.7432927	1.2852354	0.22561306	9.441858	8.638187	10.633795	-11.297374	-7.92657	-7.536813	6.618863
991	1.2252305	-4.1164775	-6.286478	-1.2752017	-0.7460086	-2.4765058	2.0595632	6.1338196	-6.7286444	-5.11244	-3.5760016	4.8747063	-11.207407	-6.8348274	-4.211751	-9.560497	-8.375425	0.43088058	9.883946	2.4156291	-4.6632833	2.3208108	0.931996	3.1320755	8.338366	2.7510788	-0.25538826	7.70019	9.13316	5.3011312	3.2029104	3.9089134	2.875702	-0.412598	5.557908	4.690167	8.236677	7.631764	12.851873	5.213867	3.4283466	4.65166	8.739472	9.5342045	14.827728	7.0786266	6.8435698	3.3953505	-1.851296
993	-7.8424225	-8.002015	-11.1088915	4.6891055	3.9349723	4.248958	-11.191998	-3.8518624	-5.537255	-1.4441519	-3.129888	-3.846465	6.4816637	2.748649	2.3463416	-1.2217238	-2.6702359	-1.3914168	-8.352949	1.9568872	2.467895	-2.726791	-3.8280377	-3.6910048	-0.24219054	0.24653077	1.0747603	-7.7121363	-13.055789	-15.094706	8.781012	1.2771958	4.2106466	-4.0726323	-7.414523	-12.148416	3.9525838	0.14568311	2.2908318	2.1770763	0.005938232	-0.6410613	-1.3300858	3.3186953	7.8126554	3.153391	1.8714726	3.8055599	-4.5120306
994	-1.2969681	-1.4175653	-1.2517378	-3.1522908	-4.8733215	-5.24658	-0.57310474	-0.77081776	-1.0163342	6.6298075	5.9225783	-4.8699427	-1.8810413	-1.5489496	-0.20665237	3.8535724	3.9160614	9.364649	5.4893847	-3.959168	-7.545773	8.213724	7.0034895	2.0473702	1.3287134	1.591397	-4.32773	-1.7180942	-4.8366838	-4.1157303	7.4421077	9.241687	7.936715	-2.9662013	-9.0447445	-10.725227	-1.0273483	-4.7059526	-7.4168787	1.3979328	-8.047311	-8.875437	-8.803162	-7.2028623	0.001924515	3.0908055	12.053694	10.850157	3.2224855
995	-20.963425	-19.720768	-14.589309	-3.6821942	-3.4921894	-4.3261685	-14.589094	-13.194636	-14.246822	-21.662111	-17.91161	-11.905121	-15.711526	-17.393896	-18.702715	-4.874223	-8.466565	-3.9434056	9.840338	5.862484	7.9676757	-3.9270735	-10.452267	-13.833553	-10.769105	-17.691547	-22.822609	-6.133689	-4.291553	-6.3509417	8.42468	-5.7340865	-9.530091	5.713503	-3.4115844	-0.14636034	6.283494	8.38546	9.147776	0.42487064	-3.0639613	-1.8880377	-1.1701142	-3.0539913	-7.4364986	14.435106	17.979805	21.01666	-3.2839117
996	2.2667582	9.540751	8.320129	-2.9560814	0.42761064	-6.7379894	-12.708716	-14.361761	-8.680421	-10.751028	-11.886833	-10.442924	-2.7582684	-0.60579145	4.5174966	9.467403	3.682991	1.7543114	-11.964071	-13.011095	1.1464669	-1.0752221	-0.13054952	-0.20733307	-2.0925574	-1.1255679	-0.35047674	-12.71207	-15.156206	-10.848045	5.6890035	6.188357	1.9713533	-30.888842	-23.34631	-22.78709	4.4024615	6.002635	10.510807	4.627761	-1.5087253	-16.618902	-7.9302735	-8.296699	-6.9359894	-2.3995764	-2.507164	1.1156979	-23.403748
997	15.0349655	11.991144	11.625059	6.106769	4.1679106	4.9071317	3.5319595	-7.796231	-12.4201	13.283717	7.718128	11.548243	-3.2952342	-0.6151898	-5.7629538	9.3251915	12.249895	12.073121	5.9403734	4.209972	-2.1530657	16.65749	11.737929	14.026314	6.5298576	7.9131308	10.532209	18.744274	22.455536	18.277843	7.604232	12.559874	12.073238	0.040629983	7.378314	6.098362	12.9774475	15.69319	17.577116	16.697596	17.071434	22.981857	5.326868	4.76938	4.8955607	5.3627133	12.462877	13.19956	-21.715176
999	10.594944	13.330805	16.673653	16.900414	17.211481	11.913155	29.066528	29.460955	27.892633	1.1569283	2.2082696	7.18368	16.627932	21.354828	19.968569	0.014475673	2.8906946	-1.2493621	9.113621	7.791049	8.556524	7.752926	15.985747	16.59016	-1.225332	3.996759	6.1212807	1.6337539	4.197162	3.8121357	9.848078	13.104637	15.635597	9.0602665	8.36511	8.557137	11.85247	11.028027	13.82436	6.6826878	10.078848	14.262534	-2.146542	10.398124	15.358418	16.886608	11.557528	8.451314	8.83266
1000	-21.459412	-11.980687	-2.7992465	-1.5315001	-4.5309877	-10.982866	-18.869411	-9.407235	-1.556623	-20.068188	-14.491417	-4.8634605	-3.7802644	-7.851248	-11.087927	-12.379629	-13.07201	-14.534682	-1.6201129	-3.7919018	-2.6412044	-5.6017084	-12.882362	-12.959287	7.506773	0.6532917	-9.324303	3.2025573	-0.76801497	-1.3223642	0.58888525	-4.093232	-6.4425707	7.047888	4.852558	0.40908456	-1.4749746	-4.060171	1.6983002	0.9467155	3.768518	8.784166	-4.758944	-6.364874	-5.817812	3.9145327	-1.6849793	-3.19165	-1.2269386
1001	-2.0853155	-4.2694445	-1.3667634	-8.809196	-16.492767	-21.859211	-13.6277075	-18.711872	-16.780523	-12.983782	-12.591025	-2.754797	-5.8669586	-10.619038	-8.604444	-0.90706027	5.733078	11.144792	-0.71923065	4.783676	5.094283	-7.7635183	-1.0219647	2.327335	-2.398253	-4.926008	-11.3364315	-21.212025	-22.51929	-18.960506	-12.008258	-11.674602	-9.95089	0.31548452	-2.409563	3.2093368	-8.384861	-10.928873	-8.280664	-20.506233	-26.157055	-26.761196	-16.498213	-14.410124	-15.068918	-10.676411	-9.961821	-10.410303	-12.239728
1002	5.111519	8.28308	4.805678	-13.245069	-16.312145	-8.952128	-3.8406634	-4.9333696	-0.6541552	-4.393478	0.3424769	8.105859	-2.5291672	-3.3949194	-7.6836824	-8.852482	-11.33918	-14.299375	-4.205179	-4.608815	-5.9929466	7.890406	5.072046	5.399464	-4.720664	-6.2334414	-0.6202314	-8.765173	-7.0008125	-7.1013765	2.9018798	1.7134911	-3.7983084	2.5128117	-1.4384404	0.5910222	3.8140996	2.4236684	5.0357914	2.5953693	2.6684337	5.82655	11.868329	8.257416	12.4663925	21.845596	15.67325	16.974014	21.240166
1003	-0.76159424	0.18171638	-1.6714547	0.5254495	2.2504153	-8.825939	14.826367	12.34361	12.701662	-0.77469826	1.8090497	-7.876356	-3.259622	-4.054691	-4.474609	-12.471072	-12.777942	-7.87323	-14.676559	-8.957558	-2.5286355	2.887881	-1.05686	-10.837053	-11.030612	-10.35169	-6.8137503	10.102534	11.924767	11.706353	-10.990286	-11.135384	-9.897291	-8.001541	-9.601322	-7.8158345	-0.67865264	-0.5875169	2.4784875	-3.577648	-1.4779841	-4.229412	4.6820345	3.957525	6.77794	-4.284343	-10.687071	-14.646379	-1.9936441
1004	-4.691859	-2.5377126	1.0404589	-0.75687367	-0.9243846	0.2542101	11.173425	-1.1937258	-1.3524076	-4.176465	-4.834671	-1.8914837	-6.995968	-7.56238	0.64489806	-0.72952867	-4.755534	-9.54599	-0.7744645	1.3818623	-1.0599151	-4.362113	-3.4420397	-3.152194	-11.360285	-10.168055	-11.705214	-0.5380759	-6.3167105	-0.3053131	3.087644	-1.1960871	-6.762682	-3.0787976	-4.2725224	-12.518544	-6.24595	0.39500564	-0.15452978	-11.697971	-10.859118	-12.381467	-5.6118364	-4.748601	-4.0072937	-9.523909	-6.8145676	-3.0212362	-12.210316
1005	-7.554185	-3.6172585	-3.2678206	4.5409265	3.5038686	-9.827427	-3.8457685	-4.2596016	-4.8461056	7.434182	3.0680168	5.436723	2.6985254	2.8554523	0.05197203	2.751928	-7.5043	-12.338318	7.9359894	7.0473194	0.81370807	4.6290464	6.82804	9.670715	-2.1065192	-1.6700566	-2.6040711	-6.4475517	-1.7264243	3.914226	0.44051406	4.1698527	0.7382806	10.321535	2.2367342	2.7342186	-11.23395	-10.80925	-5.1340523	13.778822	10.570492	1.691989	10.600693	11.365022	6.7623787	-4.5869217	2.0164237	7.508729	0.4703436
1006	-12.3623905	-9.2743	0.065710425	-5.133399	-10.008648	-3.8700557	11.569226	12.295908	1.6351346	-1.7974656	-7.192555	-13.889533	-14.821124	-10.552114	-10.793129	-4.232687	-4.049301	-6.9410276	6.498179	3.3591566	-0.40327865	0.5115697	-2.3571336	-2.001155	-7.642991	-7.6985683	-10.894131	-15.826536	-14.281068	-16.842468	0.3705613	-3.229607	-5.0218897	-5.0039473	-6.9351425	-19.331335	5.1299324	3.692041	6.8825307	-6.317252	-5.8635283	-11.649863	-1.0508343	3.8947334	4.856741	-0.6414901	5.1419325	8.392933	19.045118
1007	0.56962925	-2.0717669	1.6452618	-4.721062	-3.908119	-0.32077038	-0.69206256	-7.6099973	-7.516757	1.2826993	2.2183862	3.491621	8.793295	6.413227	-7.3045673	-8.257298	-9.967514	-15.596357	-0.005921055	-5.017169	-6.7090025	-1.624214	-0.43183786	1.7297552	-10.42092	-9.537549	-12.181028	7.2059817	12.292223	8.559423	12.479342	13.301807	7.571921	-7.1694927	-10.134448	-6.8598623	14.439072	12.4190235	-3.524876	-12.764076	-12.403561	-11.406897	-18.686707	-24.028305	-14.085037	-12.298307	-13.128535	-16.873215	-8.158734
1008	-29.067213	-29.018826	-28.644085	-11.580072	-22.118172	-22.977898	-6.7255716	-15.56778	-12.439229	-16.845379	-17.934437	-15.332756	-21.039707	-24.961744	-23.788567	-0.27952904	0.12610275	2.7459168	-3.1658983	-3.0124638	-3.222106	-21.23011	-22.5872	-17.771645	-21.710995	-20.170502	-17.042374	-13.618752	-13.374371	-11.077473	-6.832142	-11.472289	-5.4628344	-17.316296	-23.58478	-26.299835	-10.8466	-10.1980295	-9.1724205	-13.106672	-11.408199	-8.030977	-7.9357586	-11.449689	-10.931075	-12.117071	-9.039772	-12.9004135	-1.8040307
1009	0.60041606	-0.105271935	-3.9646096	-2.1377668	-1.4922171	-1.7347999	17.8409	10.692635	-0.18953246	1.4526579	-4.1902227	-4.6488395	-10.4841385	-6.7942376	-4.895069	-5.4777465	-4.4411345	-6.179994	0.18255353	0.19100165	1.3538638	3.7058475	2.9153562	4.0021367	-1.840069	0.91054416	-0.14628053	-4.1512194	-4.956978	-4.2503333	-4.545109	-1.5748057	-7.5105433	-3.8232138	-6.8805795	-5.9889145	-3.735632	-0.95677614	-5.50502	-6.9443965	-5.885227	-7.0189886	8.461315	12.656943	11.569426	4.341767	1.8274872	-4.778819	6.916626
1010	-1.1164898	2.5913892	10.455727	-10.044455	-16.597992	-19.165915	-7.444125	-7.965847	-12.878003	12.219946	14.824274	18.858837	11.232928	7.1015873	5.736062	-3.5383444	-7.0153236	-2.191325	3.883278	5.8245635	3.5237443	3.7695584	0.89613813	3.591979	-1.4490104	-1.3958967	-5.2308807	4.485469	8.404663	12.05122	-8.88975	-6.8488226	-10.321493	-10.217441	-6.9809084	-12.395224	-18.70866	-18.794306	-13.694548	-4.5276585	-1.8442605	-0.55935717	-10.244814	-16.875109	-22.192993	-2.6014516	-1.6847665	0.52377605	3.689554
1011	-5.1223216	-3.5100014	-9.624181	-4.125228	-2.1068368	1.008846	6.4425716	3.9155416	7.362775	-17.373764	-18.038754	-14.293389	-17.797947	-25.462347	-27.33197	-7.3782578	-7.38815	-6.4573774	0.28128684	0.2952819	-1.7224292	20.456955	16.685745	15.431571	8.763004	5.4137535	3.1522007	1.2723137	8.692322	11.671324	1.9797325	-10.258158	-7.943804	10.425635	7.8657875	3.7354066	1.5892382	-2.5807326	1.0121542	-8.654955	-9.718419	-6.607041	-2.9949927	-0.81482303	-6.241329	2.2186744	2.58996	2.905579	1.8848903
1012	7.4443026	6.8024526	-0.20585579	-13.620724	-9.878597	-7.177393	5.5168686	4.9824853	-1.68693	5.6463118	5.207667	0.64988154	4.8084126	16.584663	17.821686	16.899212	17.121193	14.044291	14.504229	13.923729	9.183688	2.3388968	5.04154	11.7277975	0.11914217	6.524104	2.7221406	2.2513704	4.1757994	-3.5138164	-5.6340485	-4.9225254	-2.3479927	-2.0028903	1.925139	9.436264	-2.8578572	-3.1822472	0.37188292	12.130531	13.205795	15.570729	8.330061	11.949302	16.624035	7.2261715	2.3863156	5.3165684	-3.5298202
1013	-8.643738	-10.063347	-9.113544	-5.4141273	-4.9323444	-8.031134	-2.085996	0.040807664	-1.3907053	-0.7303996	0.46095514	-0.41947126	3.6880112	3.3041716	2.3714871	-4.9386487	-6.977749	-7.8946667	-5.7710147	-2.418923	6.625746	4.4348097	2.0470152	7.0894427	-3.921331	-7.089289	-4.1947546	4.0925207	2.6702142	1.8649627	2.0303895	-3.1910396	-3.040801	-2.8934155	-8.195078	-7.331628	-1.243716	-8.330103	-8.736675	1.2019951	-1.018507	-0.8618722	-4.206526	2.1043696	3.6275203	-5.180855	-6.3665895	-3.1740632	-6.9405785
1014	-21.005184	-9.591368	-8.250416	-16.66381	-20.986301	-9.823305	3.3618011	4.6124573	3.5136306	-2.160392	-1.9986361	-7.5611544	0.8675682	0.11919038	-2.806123	-0.12042457	0.121367514	-2.2746844	-29.289955	-27.975187	-26.585087	-4.9872518	-9.453896	-15.868881	-25.293716	-26.680065	-27.607521	-0.6220541	-5.528114	-4.1588492	-19.899837	-19.838211	-17.801674	8.818583	8.935379	16.092148	-18.465506	-13.955034	-15.035198	-6.539064	-7.71264	-3.3665829	-0.5296947	-0.79911864	-3.5049276	7.9903913	8.129552	6.0289726	-0.74792576
1015	-2.915115	-1.6677103	-3.784678	-21.939209	-18.441584	-14.789764	9.543854	9.424976	4.8846736	-2.7686954	-3.7198858	-10.933676	-4.460453	-2.9532528	-1.0629795	-8.460756	-12.987892	-18.418852	17.526756	14.524376	15.00556	4.0865183	2.1732678	-2.8924315	6.026434	9.512906	8.789858	2.5278177	10.450487	20.765709	-0.53770226	-2.8910751	-1.4002522	10.657112	5.707595	7.126855	-13.551653	-12.135773	-6.096526	-7.382806	-6.0401416	-6.7485313	-8.593939	-11.996135	-12.401404	1.2465273	-4.2897596	-13.305086	-13.871811
1016	-18.503113	-22.394278	-8.218918	-19.41101	-4.184547	6.202446	-2.708639	-7.2015386	-9.151325	-6.3112907	-11.401249	-7.255478	-7.779877	-13.393521	-9.008923	-17.09262	-19.888462	-17.756529	-12.44557	-13.635722	-17.033611	-7.279195	-12.835704	-9.487684	-22.586111	-25.238853	-18.33321	-13.033152	-13.739233	-9.065954	-14.127627	-7.570126	-4.136504	-10.984248	-6.119444	-3.923489	-13.7733555	-12.420929	-15.75738	-7.044389	-9.204932	-6.7324767	-4.4582334	-3.57894	-11.870708	-2.5518641	-0.123512775	-0.4666087	-4.1034207
1017	-11.488373	-15.028523	-11.28877	-11.642618	-12.330042	-16.47932	-9.76893	-13.233793	-14.920324	-5.526698	-4.481227	-3.5674279	5.4534545	0.17936885	-5.404457	-2.8185186	1.1582302	6.184581	-17.952087	-15.52837	-12.534888	-3.3871052	-4.6266704	-3.721198	-4.827904	-6.5845213	-9.249088	5.8205066	2.6293554	0.39279348	0.9310048	-4.0439973	-8.705067	6.2438297	2.731519	-1.5912728	0.5392536	0.60956675	1.4979093	16.411255	15.859644	8.966346	15.221661	20.689587	21.075638	-7.03848	-6.600481	-6.7901144	8.494231
1018	10.811384	5.4532113	-1.2045485	-18.737001	-20.624878	-19.42892	-17.533905	-15.559799	-14.056267	4.5535083	3.544037	-4.2752147	-11.392454	-12.288131	-18.80193	-6.558119	-3.136376	1.3009996	-11.740332	-13.365244	-12.182964	-4.259405	-2.8839953	-3.0176783	-9.868166	-3.8015149	1.1429907	0.08311337	-0.7312831	-8.031856	2.5984163	1.8184853	7.2708716	-6.582053	-4.99669	-2.447206	3.6447544	4.8676424	7.8863306	6.7223625	2.4737172	3.3402286	4.796852	5.9324865	7.6037903	-8.719679	-9.78573	-13.184515	-7.652237
1019	0.46901643	0.06920619	4.0596905	-13.24655	-15.606134	-14.879524	-6.4195943	-11.828221	-12.50844	-8.239585	-10.311783	-13.936051	-17.499191	-15.445141	-13.438994	-15.002096	-11.796549	-12.469541	-15.30188	-10.887327	-11.577028	-5.3549833	-9.360569	-12.781105	-6.1743593	-10.73164	-8.92386	-4.378211	-5.8625813	-7.043356	9.503837	-2.6789756	-6.6538544	-2.877985	-4.9929724	-4.6806784	-16.922619	-13.512529	-6.7628107	-16.702526	-12.476074	-5.1761174	-11.364782	-6.137601	-3.0316567	7.597877	5.7788234	1.5986636	-10.727493
1020	12.285528	11.651723	10.896073	-3.8554964	-0.27368128	1.3171703	-5.207707	-15.047474	-13.19661	0.024952501	-4.7685432	-4.016843	-3.7127266	-1.2973493	4.0602007	-2.0430603	-4.550848	-0.40509522	2.4869142	6.590668	10.560077	-22.995424	-24.717701	-22.13176	1.1810884	-3.5048862	-12.44806	3.146782	4.2118335	1.2363588	-4.672913	-7.5672426	-6.818788	-0.34269714	-2.3318431	-1.3550217	-1.5785329	-3.005105	-4.1803455	-23.01892	-10.592964	0.9138274	-5.01622	-2.9223976	-4.902823	-2.2884965	-7.259617	-6.2660456	-0.0828999
1021	-9.914602	-0.33730006	3.6561844	1.602771	-4.0294147	-0.9944777	6.1557026	4.6762505	9.39621	3.3218155	-2.2268312	-6.6045704	-7.181549	-10.652295	-5.2427907	-5.3825192	-3.7546973	-3.952339	5.521332	0.22395211	-1.7681084	-4.708192	-4.9657416	-1.3403974	-0.5878544	-2.297243	1.6488817	9.821572	8.645427	2.1672587	7.989911	3.7213392	8.039888	1.2236989	-8.669585	-9.664156	4.737138	-1.4861422	-0.35869476	-8.968456	-6.5590467	-10.888447	-4.5186863	-6.052031	-2.1702096	12.152903	7.507843	11.317675	-5.302538
1022	8.121328	14.881422	14.783733	-4.8002462	-2.774212	-3.4967308	1.080048	-7.991955	-13.557906	-7.561656	-8.297919	-7.812316	4.037956	8.908711	6.1877117	2.2304957	1.0767504	4.2736044	-6.025157	-2.2309651	2.1478276	-3.3148215	-2.0839777	-4.7323227	-3.016686	-3.0081317	-1.7261099	-11.9164505	-11.945343	-3.869617	-1.0578879	-0.7346112	-9.199543	6.0489216	5.162608	3.7674513	23.928303	20.751802	13.301832	13.908005	11.51251	9.8308935	-1.5979596	4.357482	5.5968914	-2.1753678	7.538724	2.7676845	13.278462
1023	0.11844233	-1.3367163	-14.642408	-2.127092	-4.37769	-6.5822544	-9.141682	-14.314926	-19.022179	6.7687197	6.785752	10.946985	5.900866	4.075923	-0.18112624	7.3635697	8.965951	11.838478	12.6497345	14.072143	11.132872	10.501796	7.502036	1.051773	4.362509	4.111977	4.492798	3.2046685	0.29916865	-3.7532902	5.0914636	3.1342797	-0.904169	-4.9077463	-5.4513063	-7.1711082	4.805537	4.2174587	1.6817667	-2.5618584	-7.2209244	-8.34383	4.205258	-4.3837347	-3.107438	-2.059365	-3.744968	-2.3099868	-4.1657896
1024	1.5250413	0.66246676	0.5026748	4.215786	-8.895303	-2.7388818	-4.727127	6.360756	19.734886	-7.8839483	3.9921093	-22.626049	-16.338486	1.2067764	-9.724108	-3.6832411	-2.8179703	0.81730115	6.925542	15.511684	-0.056714416	10.928585	2.2690244	-2.7881517	-2.7760766	-1.477201	-3.1406093	12.09243	-14.030924	-5.3128643	0.20155597	-15.759567	-4.845106	-26.004835	-15.674046	13.401989	4.184502	-3.227359	1.7812877	-15.1262455	7.435718	-7.8299713	6.4115853	-9.24992	0.26333326	-3.0277195	-1.2020284	-5.771505	-18.718756
1025	-8.958797	-14.754166	-17.529293	2.593772	3.473714	4.118133	9.7112875	5.2414236	9.50769	-17.251457	-11.764034	-5.0819817	-0.8418452	5.638295	9.456166	-1.8436711	-1.7712083	-0.55520964	-6.412415	2.849667	1.1690391	-16.733543	-23.301916	-21.575186	8.162793	6.6546564	5.6691227	7.519794	12.237426	15.447972	-12.351418	-6.2804794	-5.798791	5.0940404	3.3722696	-1.1938657	7.198472	6.0445023	1.782319	3.8608727	4.7058997	2.899177	-3.2753606	-6.061035	-1.6318332	4.1709003	4.2046943	-3.204748	10.217189
1026	18.746857	18.281399	15.913077	23.149559	23.11288	13.389806	8.535702	7.6833353	8.179522	0.9713116	-0.15324822	-3.6187696	-9.705299	-5.8141947	-6.4223986	-10.5299015	-10.096197	-9.75485	-2.7113743	2.7592187	-1.2289474	11.734888	14.396172	11.1123085	9.47126	10.086271	8.6565	7.4355993	8.942193	8.40325	10.731684	15.273021	12.488247	-11.501902	1.1940589	8.608038	17.907122	15.609664	13.503857	0.5242853	-2.4294124	0.83389693	-3.827312	-1.030025	-2.3059494	-1.9874667	0.06181079	1.4314302	5.194513
1027	5.826253	4.318125	0.8711635	-9.062993	-7.6126328	-7.9512234	12.475248	6.3685484	2.316738	14.784582	10.354176	8.808426	-1.703464	1.7303926	1.8117347	-7.0926867	-5.5650325	-2.53073	-6.8758073	-4.2246065	0.77527624	7.7191353	15.065714	20.728489	-1.0173689	-6.520359	-0.8970903	-6.080946	-0.34423918	-3.1285005	-3.497435	-7.778331	-0.8227782	-0.3283335	0.7941311	0.7310473	6.292713	2.166842	3.8390844	2.006137	1.4430449	1.3019183	5.077314	2.8618677	4.9655466	2.7584527	6.4751964	11.780776	-5.052792
1028	-1.4733787	-1.4896375	0.5338162	0.4031824	-2.659204	-8.130775	-6.1204104	-3.906479	4.831534	-2.8781593	-13.104114	-10.89349	3.8475099	4.5440454	3.9472978	6.571516	-0.35221428	-1.6506002	11.149382	10.76091	6.8135905	-8.829764	-5.803068	-3.9723706	-3.8475606	-7.971577	-10.077434	8.626486	2.8953023	-0.8170552	-6.7981586	-10.637169	-6.0269547	-11.482414	-5.7910094	-5.204979	-6.0370426	-10.644379	-9.25248	0.34254217	3.674384	2.7498798	-20.062801	-21.872028	-8.744682	7.102146	0.57443726	0.07626164	-7.2186327
1029	0.30342472	-2.8402603	-10.448332	2.9166439	6.941684	8.28262	13.435713	5.986105	3.1955898	-0.40018168	-0.79930514	0.31327385	-17.481392	-17.188416	-11.396497	2.302727	4.3107667	3.322616	-1.1373497	0.8256289	-4.887024	12.74268	8.513704	4.60081	2.853448	7.6167574	11.365163	3.7294114	4.64007	8.332609	11.050665	6.966542	2.2015426	-0.9954723	-8.500522	-3.8337693	2.4192927	7.1805406	-0.26209265	5.90257	-0.49710083	-3.534964	-15.442469	-12.960184	-8.498954	-0.79164845	-6.0724144	-10.145243	-2.2574902
1030	3.0437016	6.3291836	10.698523	4.4238534	4.038419	1.553671	5.02657	2.6409454	-2.8752427	9.315989	6.8968463	4.506225	0.20134573	-3.5216212	-5.70363	-5.16502	-2.600321	1.8983016	12.192347	12.845818	11.961348	7.3660326	9.191681	17.287579	14.556249	12.296907	9.692793	2.6277144	-2.6479757	-2.2589016	6.1369905	2.7869132	4.441108	-3.3415942	-0.8948159	1.1468009	1.7378867	-0.65040684	-2.580037	0.40725112	0.77337426	-7.400776	16.23473	11.634541	10.279703	10.320301	17.500727	22.52071	-2.1835485
1031	7.022585	8.174003	5.8853855	1.4728283	2.881376	3.2339196	5.8499002	1.694515	-1.7953814	6.693218	2.435684	-2.1624062	5.945531	4.781369	-0.004043043	2.0035837	-5.47892	-3.505658	6.2836704	1.7369928	3.127427	5.673772	5.5795774	6.9106264	-0.5527381	-2.3802547	-0.5200108	7.4898705	4.679633	2.2973113	-6.49724	-8.736759	-5.353464	2.7751513	0.52344847	2.695387	3.346302	4.9376507	6.120837	4.089848	4.9939923	8.810335	7.873591	2.0245569	-1.8370725	-10.628622	-2.9109411	4.328168	4.97547
1032	-0.8874614	4.695855	2.46881	9.496454	4.508372	0.6349462	3.8945723	-2.5433774	-5.902426	-1.6909943	-1.2184451	2.9260535	-1.0375224	-1.7671058	-1.0791619	-26.208778	-25.10651	-19.284605	-5.880234	-5.7485185	-1.9758552	-2.5172129	-4.0144043	-8.7855835	-10.587521	-7.017827	-4.514989	-16.315561	-14.986656	-3.3424258	-8.3160925	-5.2609487	-5.0895166	-1.1759853	2.9546697	-3.9067612	-8.307296	-6.35328	-0.55486095	0.33138418	-2.756846	-3.843393	3.5231626	7.0840383	5.137598	7.7843323	3.800218	4.369074	-9.80171
1033	4.3354464	-1.9865401	-12.189619	2.4670002	-8.526891	-10.354407	0.7290748	8.002295	6.9576573	9.004744	11.215614	7.3920307	-3.4532402	-4.274628	-0.1192061	4.2778087	9.781803	5.1604285	-11.889795	-11.117207	-11.9719	-4.032087	0.5431333	4.799014	7.955691	5.936449	5.778179	-2.2670367	-7.788253	-0.6528557	4.317528	10.418374	16.4457	6.718547	3.985955	2.2488654	-1.7791865	-2.1778731	0.6901853	-13.852415	-9.1164055	-3.5801585	2.6814036	5.959917	-0.58482826	-3.6528842	-3.838654	-3.436435	-2.191474
1034	-11.277695	-6.7972255	-3.437061	3.2172735	-0.98314595	-0.4574714	-1.6085333	-2.2513025	-1.4529514	3.8475595	3.776825	-0.2448493	-11.318941	-2.7031531	0.8946137	-1.9122412	-0.4514169	-0.8064217	-1.0855358	-5.0933495	-9.646288	-2.3710752	-4.68108	0.3923738	11.941326	8.707509	10.700108	0.26720232	1.7994393	-1.6880846	-4.8827887	-4.7706485	0.26071018	-2.9877882	-0.32543954	-1.5297189	-5.8692245	-6.388258	-5.6385617	-12.847847	-10.725246	-4.4180913	-2.3373468	-2.3824892	-9.390653	-2.3468168	-5.494556	-11.965056	4.9833765
1035	-6.0925064	-10.455588	-9.893032	-0.8731164	-1.7867041	1.1973296	-10.8123	-3.6363282	-5.4131384	-15.375602	-11.496946	-11.152473	-8.5606365	-10.356472	-9.799691	-10.287373	-7.8076878	-4.667558	-4.325809	-7.422723	-4.2330837	10.36802	13.007768	12.285001	1.7096419	4.6293163	3.457138	6.167117	2.1318562	1.7001624	-0.8322176	-2.3180132	0.61096835	2.2706833	1.2535893	2.033421	12.253647	11.555665	9.552272	12.017109	16.011171	13.448605	-1.1672492	4.3562737	2.859254	2.8898458	8.197716	7.55622	-15.589906
1036	1.4876664	2.1530774	2.869677	2.1949613	-1.7993916	-7.0672874	-0.19734228	0.4841407	-3.146966	-10.147961	-8.379955	0.8579943	-11.085569	-10.208984	-9.220048	6.316957	9.451375	10.021286	10.592684	4.666732	-1.7388161	-5.4045053	-8.887382	-19.273365	-1.866546	-9.5976	-9.037831	3.5167897	3.1283035	6.250993	2.8155506	1.9101915	-2.4873111	-3.206584	3.558988	3.312142	-0.6282107	0.86263824	0.8242563	-6.0757203	-9.347783	-6.3872843	3.5332897	-2.1406088	-5.5419807	-0.7899511	-4.00058	-7.825013	-2.594304
1037	14.606245	7.8281507	7.8279324	17.45832	15.366771	14.227552	12.234358	17.874577	17.67609	3.6184182	9.202776	7.4925814	-1.6265595	6.7390366	4.379397	1.2894351	1.320472	3.4533634	0.34825537	-3.8794167	-7.099163	-0.86219066	-3.5636787	1.7253492	19.686298	10.1284485	4.09145	-17.309786	-16.296307	-9.965644	-10.228908	-2.0817025	3.343368	-20.304886	-9.756256	0.46529913	0.066886544	-1.0153127	0.04147947	-37.235336	-41.838852	-40.354637	-8.054371	-5.1069274	-4.0104494	-1.5252413	-4.938136	-1.3313122	-36.201668
1038	9.00147	9.28129	-1.6156366	14.500604	15.107997	18.16592	8.121535	7.151004	16.992773	6.8618584	0.38300538	-0.30454785	0.7068266	0.6240636	8.211948	-11.759572	-11.338287	-2.8541477	-0.18457663	1.9142258	3.0469923	-3.0693173	-0.59094536	2.8717628	5.9668927	7.7797623	9.556707	4.517956	8.521416	2.4459386	9.337063	3.0584345	-0.34629098	-7.488165	-0.8560269	10.198592	4.244769	5.8938932	1.8593576	-0.8912495	-11.354571	-9.59973	-4.836892	-3.6327477	-0.21912563	16.720743	13.833701	5.9092035	-8.522196
[truncated: 962 more rows]
[truncated: 11 more columns]
