# Supplementary material for: Music-induced emotion flow modeling by ENMI Network
Source: PLoS One. 2024 Oct 21;19(10):e0297712. doi: 10.1371/journal.pone.0297712 (PMC11493256; doi:10.1371/journal.pone.0297712)
Supplement: S1 File — (ZIP) [file pone.0297712.s001.zip › minimal dataset/DEAM dataset/Music features/mfcc_12.csv]

File
2	1.5360186	-1.0197124	-6.440185	-6.7709284	-8.567242	-12.806481	-9.12834	-9.657213	-5.6010427	9.632394	0.7322976	-4.5119305	-2.453126	-4.590651	-5.426674	-6.2974753	-6.217697	-6.0063195	-5.7598333	1.5308347	4.937727	-3.743618	-5.0799665	-2.7815924	-10.172732	-6.8809137	-6.018716	-5.8460693	-9.60236	-16.538374	-12.291075	-9.042458	-11.02581	-4.565316	-11.611823	-17.329067	9.036247	10.719191	10.134695	5.8155155	10.0811615	14.899517	1.9482307	-0.6549058	2.2422862	-6.7746754	-8.858105	-8.06913	2.8228374
3	13.686612	8.85759	9.463257	4.772272	11.597717	12.265457	1.1021557	1.9976064	0.24943475	1.6779022	4.506347	4.528259	6.6344833	3.7146285	5.528475	8.205206	7.7879305	3.5177116	4.9297633	9.880385	7.7105055	5.5357885	10.302721	6.7383986	1.2669942	4.141693	4.0324183	10.587879	3.8493235	-0.1608479	6.982881	7.609907	8.338396	10.528283	3.055266	5.0323305	1.709305	7.7928934	0.73685473	-0.6533911	-3.2741313	1.5498118	7.673069	3.466814	-0.3561617	5.0993137	3.385747	5.706153	10.59955
4	20.040369	21.888271	20.825962	0.20232213	1.099364	-1.777771	-10.19413	-2.9228892	6.9769635	-13.965895	-9.940281	-9.807033	-7.733083	1.5454164	9.559935	1.6959502	-1.7067456	1.3443462	-5.572986	-6.124483	-9.999953	0.19426367	-1.5648572	1.4241726	-2.3844757	1.1128674	1.2732041	-4.1486006	2.627834	2.2850103	3.5734198	-0.06341231	-1.6581529	-9.8124485	-5.7874403	3.6854792	-1.8025565	-5.2951965	-8.230739	7.0749927	8.488564	7.0715914	5.496969	6.825723	1.8414358	-13.669888	-10.540837	-4.6767173	-4.2713046
5	-7.2290688	-11.7768	-14.780057	8.029068	10.202972	12.016081	-6.4034376	-9.48768	-3.792363	-6.1641536	-0.94679	5.6907825	-10.90019	-10.924324	-11.661831	-1.1185532	0.7982784	10.989384	-3.7711215	-1.700213	4.1041	-9.276852	-10.804999	-7.6721163	-8.017051	-8.331318	-3.832859	0.6185231	-2.1698856	-4.8150153	-18.713568	-20.83659	-15.389071	3.51853	-1.808423	-5.362608	-4.3427105	-9.350831	-9.801295	-10.415055	-13.821289	-11.463885	-0.40977114	2.4657803	3.9943802	5.5799685	1.1263608	1.419122	-14.405062
7	8.607143	6.111094	4.4157476	-1.0443313	-6.375441	-6.26695	9.096043	7.010495	3.1663272	-4.3547926	-1.1700442	8.795834	2.5253654	4.172315	9.735405	0.003690124	-4.0834503	1.487824	1.9934311	1.5787597	-0.16718465	-3.6462781	0.4203527	0.6696103	13.285234	12.946837	15.16551	0.35396713	-4.606847	-0.2991506	0.79917777	0.8513508	2.3167524	11.201427	5.0976543	3.4927921	4.9285536	2.6632845	7.253549	-2.496472	-3.8250709	9.039762	0.39782465	1.0347033	-2.3076549	-1.149037	0.22045776	3.6717405	3.0280893
8	-11.365446	-7.0936456	-4.6161633	-11.223755	-2.800291	-1.5838093	2.8256018	5.2333794	4.6514626	0.122616574	-3.077504	-9.9561405	10.2585535	7.756163	-0.047009647	6.36085	4.9997873	4.774372	-7.650023	-9.036618	-12.322675	-5.332514	2.8061433	7.8102016	21.777763	12.219507	8.939389	-7.9947453	-6.2059603	-6.8704033	3.2972703	10.14945	12.559038	4.714691	1.7298093	-0.15732549	-6.210249	-5.6464853	-9.489874	3.8858716	4.3426	5.3563213	-0.9113146	-0.2654654	2.7765937	-5.0160675	-1.3325078	-9.946348	5.8365746
10	-2.0943127	-4.680418	-11.690018	-18.724968	-20.711987	-18.938078	-8.250412	-6.6202574	0.80120087	-11.087092	-9.92964	-11.485319	-0.9914651	-0.52284503	-11.762735	0.5224607	5.7334223	16.089	-16.479792	-10.135832	-6.892523	-6.7974014	2.0844698	3.496709	-12.118436	-6.863707	-7.449005	-2.7483807	-0.6898671	-7.556654	5.5276346	2.0176063	-0.6492975	-8.501735	-6.212402	-12.004276	-2.8371124	3.335566	8.310879	-7.1600866	-9.319427	-16.048344	-8.714291	-10.528808	-8.798109	-6.446928	-1.7854768	-0.084370196	-8.953694
12	-3.9622028	-11.304262	-20.16864	6.424319	3.5144627	-0.7388944	14.004159	0.41877562	-4.4456177	-2.1977654	0.9750035	6.1387854	-1.7653468	-1.437562	4.397913	4.0848966	-3.0026069	-0.4624978	-1.8880428	-3.1531973	-8.169211	-11.833695	-7.987404	-11.45072	-10.7959	-12.412274	-10.278152	-3.3029165	-5.6990833	-2.8618982	-5.0378885	-11.622055	-4.856868	8.404826	7.8419333	7.8465905	-5.117325	-4.6568727	-7.185487	-1.3939499	-0.9458182	-0.8842221	-10.971563	-7.0132403	2.9967973	18.309345	13.314727	2.9628906	-4.8452973
13	1.9892585	-1.6923453	-1.1223617	-25.425268	-18.950441	-2.9128916	1.6024151	1.5300052	1.2605215	-12.606251	-14.932253	-12.797773	2.9559622	1.6998606	2.1978397	8.201553	4.032157	7.284399	12.311314	6.7081747	3.8017764	-5.114971	-5.1529284	1.4387605	-5.947838	-1.6264946	-1.8242341	-1.3794562	2.4984903	0.025108516	-3.1517382	-1.0611166	-3.6766343	7.902562	8.403993	10.820637	-2.7479396	-2.2501433	7.6426897	5.01197	4.9577055	0.14921317	5.18548	3.851141	11.716755	-7.9356823	-8.692656	-6.3511305	-6.4488993
17	10.027805	11.783858	11.624004	-14.502509	-15.523927	-13.141193	-2.4037292	-8.873447	-12.3188715	-3.1612382	-5.2389045	-1.7721881	-8.4958725	-9.79951	-14.093217	-7.983346	-8.399799	-7.3510528	-12.67169	-8.675934	-4.7041454	-27.974081	-21.743315	-20.40386	5.019308	3.4056287	1.3704588	-5.479149	-6.812129	-4.8804417	-8.441534	-12.565212	-14.420832	-9.858805	-13.490595	-5.4077153	-2.3944366	-9.2442665	-12.57711	-16.55972	-17.325905	-12.958017	-2.3035555	-10.05499	-13.596277	3.9065742	-3.842213	-10.493042	3.412137
18	1.2886686	-1.3119084	-1.2594858	10.188995	9.267594	11.581804	0.007908162	3.4202056	3.3289995	11.168663	18.292805	23.232737	-8.960842	-7.5915947	-11.189639	6.7630687	8.587825	9.300543	0.21438736	-1.0362451	-2.7925725	8.46985	8.848012	12.439667	-4.5364056	0.8616898	-0.96005577	3.0939646	4.1819983	3.3413496	16.887463	11.434992	9.719072	5.178026	3.545185	0.11791694	15.306227	10.292461	9.070136	13.281349	9.502962	10.539714	22.103577	13.235575	3.154187	9.22992	9.879464	9.36995	11.261972
19	4.400155	-0.3690771	-4.9263964	-5.7451687	-3.1771038	0.08248004	0.3500471	-0.9849946	-1.7328147	-4.3455257	-2.8255124	-9.725349	-4.169234	-2.755224	-3.7502813	-2.9753873	1.8619488	3.9431162	-2.3236654	2.6089187	5.256364	-1.0292317	-2.9966326	-3.4349625	3.6539383	-0.036439836	-5.0547695	8.169062	2.3204393	3.2091951	3.8608747	1.514623	0.2931389	-2.6473236	-2.5695243	2.0026484	-7.301265	-0.95246583	4.1118093	-1.8674567	-0.3807041	2.2656345	-12.517223	-7.264372	-0.77323496	-4.305281	-3.4234016	-2.7381864	-1.0298116
20	3.018703	8.530368	8.169441	-12.765944	-6.7759695	-13.640282	14.628662	15.164768	18.989555	2.598267	4.041586	8.132417	21.704956	21.20119	23.505527	-1.6881067	3.0391145	4.3485026	18.832642	22.353352	22.414104	3.0964446	4.5122805	5.0967884	6.888966	7.5619917	-1.1389652	20.107548	20.633001	15.056906	4.417114	5.381754	4.1338177	-6.2894044	-2.3836424	-6.5453367	-0.7307277	0.41926375	2.5331411	13.770525	14.858569	8.839948	-7.7011595	-4.703247	-1.1956038	12.445902	12.19267	3.476182	-1.429292
21	-2.5020592	-11.16654	-14.55518	-7.7126365	-5.1374736	-2.5421455	-17.84594	-15.489331	-15.073206	-20.258862	-19.204117	-18.091473	-4.0493665	-6.3571463	-10.672703	0.96562207	-0.04917544	3.3493855	-12.8944	-18.236347	-11.291483	-4.994789	-7.5460877	-1.5186636	-13.560589	-13.75074	-17.966429	-6.8569593	-7.9154496	-10.091551	-10.56485	-8.553368	-7.1396627	-18.98752	-18.502745	-20.511494	-10.912901	-12.909502	-9.509577	-6.196348	-13.163408	-13.813848	-7.0728817	-4.5311017	-7.688013	2.110549	5.5873966	-1.7371261	-9.516007
22	0.57412344	4.042938	2.3029447	7.8275137	7.0691185	4.590026	-7.7333384	-3.2024522	-1.751488	0.6631911	9.742762	12.078972	15.078846	13.306966	8.589333	7.4550276	5.744655	1.3648489	1.7399218	1.5477345	6.8774233	-5.3998513	-5.1966214	-8.767836	-13.327608	-12.709459	-7.7141585	-11.562082	-6.9192286	-7.5820503	-8.251857	-4.12484	-1.4624594	-6.775132	-3.3886151	-9.628058	-10.992285	-5.68359	-9.564337	0.5857047	-4.0959754	-5.4650135	11.133161	15.881819	12.481961	8.25705	3.894291	2.920806	-5.845995
24	-6.004524	-7.0069933	-7.81788	-3.98859	-0.49456453	0.35308656	-3.8530283	-5.4240017	-8.082058	8.912716	9.213701	10.743372	-2.8642368	-2.798574	-1.9383376	4.075758	4.575986	-3.8266358	-7.2266493	-4.767688	-5.140068	1.7290938	-5.3562098	-6.6693506	27.20833	23.414492	8.244977	-6.7670856	1.0688075	4.3674445	-2.8769264	-0.5420042	-2.9940023	13.813849	8.951885	11.530662	1.7718952	-2.2916648	-2.2384524	5.9217386	9.7766	11.525024	6.470808	1.1655123	2.39737	6.617586	6.4257183	3.1875162	1.8203812
25	2.8455572	9.751268	7.729058	-2.3816493	-3.1682901	-3.926465	6.587731	6.6538115	3.6091166	-4.5812387	-2.0304945	0.14199287	-10.691713	-5.945043	-4.6137595	-4.402802	-3.9545863	-0.8182242	0.4922942	0.089071274	-1.9859123	7.737034	9.334343	5.936288	13.238002	7.3904924	-1.2596651	-14.16337	-11.838021	-8.1724825	15.916144	10.994915	2.4324505	4.8538065	10.10343	10.700594	-9.105961	-3.7017198	0.795609	-4.6880693	-5.548239	-10.036015	-2.928991	0.007636666	-1.948031	-3.1647236	-5.0229588	-7.064604	-8.7675495
31	5.285152	3.9317484	3.1272879	-8.368162	-12.678109	-8.223503	-21.932228	-21.635635	-18.782448	-7.90256	-0.746032	-0.90894055	-18.657482	-19.542458	-13.33185	-25.750599	-24.556116	-26.972595	5.573435	4.5289965	2.3731732	-13.892595	-13.652212	-12.8548155	-25.05217	-25.974041	-24.657564	22.770206	25.501377	23.268187	22.705	21.035671	10.94077	-1.9331889	2.2423477	8.855874	-13.51111	-19.151316	-15.714309	-10.405533	-3.1765215	3.5168252	-8.76249	-12.211033	-15.3305855	-0.46624503	1.7443902	-0.22911176	-4.856943
32	-12.232945	-11.82601	-8.825315	-17.658703	-14.226683	-20.16998	-9.59624	-9.507169	-16.793365	-26.56147	-30.058891	-29.274284	-16.123947	-16.60119	-16.7393	-20.0876	-18.552406	-18.391956	-7.809213	-9.224966	-11.283703	4.1387024	8.722361	11.924096	-23.643847	-16.112135	-12.35038	-8.196131	-5.4705124	-9.735732	-6.7306013	-8.356363	-8.816391	-11.636427	-12.916864	-11.633572	-10.037595	-6.796486	-10.007728	-3.5143173	-7.8368692	-5.6313353	6.82922	4.0355453	-3.3056123	-12.391586	-13.307951	-16.175968	3.67773
35	-14.161862	-25.64487	-20.530174	3.9622927	-1.3269414	-3.4503744	-5.369775	-16.47519	-16.225996	-8.91036	-9.751757	-3.508148	-7.168433	-6.004616	-1.2477609	-13.344902	-11.798918	-1.5066321	1.6681385	-1.3052657	-1.9392924	-16.13304	-26.441477	-25.751768	11.069139	9.475391	-2.1826737	-7.322854	-4.1944084	-16.263609	-14.26969	-17.430206	-16.777975	-1.2810632	-5.8204556	-7.362096	-0.065032065	4.9687862	9.507763	-2.9675848	-5.9427156	0.6341046	-10.589352	-9.338836	-12.423086	3.6909747	-0.2497147	-4.6543894	-13.59494
37	-1.6264827	3.9443965	0.80764866	2.5774632	1.0746349	-1.7255149	0.64099175	-7.9127803	-11.16552	-2.9395447	-3.061481	-8.686163	13.065493	12.294667	11.131813	10.846192	9.956127	10.360794	-6.40374	6.8037887	4.620242	13.797125	11.261259	9.19513	1.222195	-2.168902	-1.6443405	9.857514	10.677153	8.267075	14.835188	13.902251	16.598259	3.4175498	7.083269	11.574553	-1.326915	4.190818	7.416864	-1.1392038	3.2479527	7.8817673	4.2002687	6.7288413	7.013396	0.44768584	1.3544225	-2.296103	-9.571141
39	0.63304824	-8.11484	-6.4461346	5.578974	0.58086216	1.6382893	-4.1714973	-4.75739	3.3665838	2.460692	0.8579899	2.699777	-10.06497	-8.162886	-3.1385298	-14.308193	-9.812492	-5.874536	-14.44204	-13.316676	-4.5941734	5.200547	-4.4827547	-2.9666433	4.510894	0.67587405	2.727188	8.442658	6.6844115	-1.1477041	-9.46405	-8.07345	-4.9479456	-3.215017	-1.946233	2.5809717	0.537374	-2.0375981	3.129262	-15.901592	-5.176201	1.7356334	-5.7234955	-6.879957	-4.6755295	-9.915354	-8.920784	-12.513817	-21.722794
40	-6.919544	0.036013484	-0.7307241	-1.4918928	0.34316218	-0.87885845	-2.926413	-1.2338858	1.1099713	-1.5668676	0.04958558	-0.23785102	-6.2888823	-0.2432741	-6.706402	-1.1632626	2.493175	3.5765102	8.727114	4.9176455	-1.1227367	1.1054054	0.86719406	-4.172232	0.73083377	1.4852974	5.6450186	-2.0810933	-2.0380101	-3.1036701	7.210368	4.6653743	3.6109781	2.916671	1.8356811	0.28818578	12.954537	12.1006775	3.6228905	-6.610873	-7.358811	-3.0523481	-6.067704	-6.92447	-8.296922	-4.519048	-2.3747084	2.041066	-11.980525
41	-4.531356	-3.813901	-1.7034199	13.113437	4.5186424	-0.88808197	8.255041	4.494024	1.8514307	1.5465901	-1.1192429	6.769886	1.7968805	-6.6451964	-6.7779245	-0.15897858	-2.665824	-3.869896	-2.0784137	-2.051241	-7.2139034	2.2057667	1.1450671	-0.51372623	0.0467422	3.4209065	6.568224	-0.9008491	-5.890325	-9.237293	-2.7801826	-2.1887124	-5.0358763	-1.2633103	5.80766	5.964551	1.9074239	1.6180844	3.7048118	-3.8777106	1.6924236	8.46484	8.450136	5.7325187	5.304864	18.502934	13.04311	10.996799	3.1212935
42	13.029294	11.352486	10.840753	-7.5455575	1.8673156	0.13365698	-1.6767871	-2.5585194	-4.6340756	-2.4452438	-3.6933393	-9.6622095	11.419662	9.178516	4.1118298	14.311245	9.880791	-0.47573075	6.70162	5.4285793	3.3926306	11.236671	11.152594	5.372753	-3.250144	1.0158936	7.639622	-5.238181	-0.55563617	1.2750626	4.658818	-5.503635	-12.546368	4.523575	5.406584	5.9073515	-10.257839	-6.163824	-4.7558455	-8.390953	-4.0119166	-2.971067	-4.8837557	-2.4722767	-1.5863414	-0.9321157	3.4968863	-0.194562	-1.6308615
43	3.9552493	1.2008523	2.291678	1.2756498	7.9721966	10.411204	5.917405	7.8629932	5.675574	7.337826	6.3624644	1.1666571	10.146714	8.618842	8.563652	-1.2786455	0.15270126	5.079387	8.797583	6.577959	0.24147761	2.5143871	3.3312492	10.687538	6.9554825	9.703447	9.069388	4.870573	8.891383	11.1955385	3.9522247	4.7700634	0.22878963	9.744961	1.9994566	-6.83661	5.7419553	6.5568666	5.034116	3.989512	9.736643	8.963995	9.467967	9.563291	9.392865	15.120342	12.475544	21.909369	9.915878
44	-6.2063837	-4.47728	1.572165	-10.235591	-6.363144	-5.9308147	-12.953753	-11.746355	-12.927288	-0.42983845	-0.6971376	2.9445636	0.72142404	2.6996367	3.1857104	-0.26994434	5.3978367	6.3776836	9.542165	15.358757	10.937836	4.28967	0.24330789	-5.6448956	-7.301697	-5.4276347	-5.9495974	-5.820388	-4.378472	-0.6847181	-10.61526	-10.562813	-0.7496314	-5.4929104	-5.707036	-2.5044773	-3.4853866	-0.11816904	-0.18016598	-3.5063765	-1.5675144	2.3817492	-9.768913	-9.707203	-7.87354	-6.0365047	-9.941847	-9.4330015	2.8422906
45	-7.4297743	-1.517021	-2.9196572	-0.20800436	5.254016	3.3187566	3.2557597	6.3180075	7.9994893	5.646848	7.1929626	6.3704004	5.1771398	4.9420643	7.6365023	2.443285	1.8991	-0.9870445	11.369838	10.075081	8.342547	11.81934	8.807003	10.330506	-0.025525525	4.0816965	4.2545667	-3.8921864	7.935878	12.3404255	-4.1101794	-7.7173815	-6.441144	-2.3577719	-5.0615535	2.6113815	-4.103306	-3.6702793	-6.2460203	6.7307897	9.947912	8.089917	-2.0494275	-7.1161594	-13.481138	-4.2803116	2.692362	4.997475	-3.3583608
46	-3.1860118	1.7938075	-1.1407533	-7.4890027	-14.889404	-17.069202	3.7522411	2.0404592	3.611619	-11.4420595	-11.818516	-12.207127	-2.5395718	-2.7856708	-4.4382234	-12.550137	-10.598357	-8.918844	-5.855303	-7.8585157	-6.5726433	-11.409134	-14.279934	-10.021435	-0.90511	-2.909225	4.2130375	-25.699284	-20.231197	-11.210953	-4.0952024	-1.5117857	-8.161797	-6.0665665	1.4796536	4.3680735	-4.841834	-2.1560812	-4.3189244	-4.4733706	-6.94778	-7.8570347	-16.6244	-12.795063	-4.985198	7.381773	10.280849	8.151518	0.20111635
47	-1.8200268	-9.099082	-4.883351	-1.4217136	1.6700225	7.5892878	-1.818043	3.9475589	5.591421	2.9684198	0.15033749	-1.8029376	1.3485658	1.9908412	1.5179089	14.523615	8.504743	11.273962	6.118327	1.1581501	-2.071931	-0.023211464	-0.46044865	-2.1134384	-0.97522616	0.1987744	0.3362173	-1.0556054	-5.423204	-4.0471673	0.24864738	-1.448122	-1.8203475	5.9489536	6.008876	8.931988	-4.126675	-4.7762685	-4.972482	0.13972077	-0.8369328	2.6905303	-1.3908545	-0.010016173	2.003563	-4.0774245	-10.071089	-8.538485	4.4857893
48	2.2016351	8.074923	4.213725	8.401037	5.602101	5.986782	9.476252	9.410494	10.499586	6.091973	5.191141	3.0583582	-4.852936	-1.6131299	1.210478	-2.05532	-5.6000476	-12.156292	-6.0317774	-5.374185	-5.9228897	-1.5941373	-7.13945	-6.6916714	-3.0769117	-4.0449104	5.622201	4.6908827	4.4795847	-1.2241288	0.000511497	-5.390439	-5.769165	6.23595	8.535709	11.75502	2.2913184	5.200473	7.34409	0.54782593	-4.501325	-5.0366383	-3.0321393	-3.8882422	-5.5357347	-5.8221154	-2.4282846	-3.8997664	-1.9392345
49	1.4925475	3.1284552	3.9496112	-0.59948224	0.5119965	0.37892494	-2.910512	0.04278493	-7.7706614	-0.17899624	0.73902994	0.40414408	12.608477	15.1811695	25.221832	11.740404	7.8146324	4.352254	4.8894587	12.916641	15.111891	3.069368	6.1578555	5.197072	0.107231855	3.1942534	5.4116917	-2.0662205	4.5554976	7.1082296	8.203131	12.9303665	10.442047	7.6220765	12.483242	20.090883	5.424306	2.9828048	2.4135327	-2.7378368	-2.7517877	-5.0356903	2.3080275	0.8622223	-9.265566	2.198216	-0.35767534	-2.6140652	20.190613
50	5.5050745	10.238794	7.896963	-2.3563764	-4.4066763	-6.5799584	6.2130632	9.057177	7.119937	-0.87260896	2.94928	7.1319647	2.7121286	4.043088	4.5186205	-20.589495	-8.990223	-4.017821	6.0921836	9.653145	7.7896614	9.128697	10.632414	10.372959	6.6966953	5.0764623	3.0005794	5.019766	7.5572467	7.751331	0.57505214	-2.736497	-7.8971844	5.9478455	5.604929	5.408223	4.886477	3.9147692	4.538155	3.0575318	0.27320284	0.6170402	1.5641619	0.97498417	4.2309737	0.75613785	4.266659	2.704989	-6.5698442
51	5.9348927	4.6662726	0.97925097	1.270584	5.25463	5.3187313	2.1528234	3.4446893	3.549624	0.3763079	4.934227	4.095742	4.8977056	4.4175467	1.8098294	-2.619645	0.8455465	2.753658	7.693099	6.3607173	5.4686775	4.636115	11.095964	13.156308	-4.74279	3.5404735	8.615714	6.0140276	2.521453	3.543916	3.907844	0.61633193	5.957649	1.5617013	1.8480303	4.214663	-2.1418324	4.69868	7.690737	-4.66622	-5.5690246	-10.777842	-6.204671	-5.9872823	-3.4299684	-2.9423628	-8.848463	-6.1667147	-7.110116
52	-2.926506	-1.3052423	-0.1580263	13.343215	14.9816265	16.578272	5.6466265	2.8795404	0.27074623	14.801149	8.403988	6.441196	9.064272	7.411929	3.3635166	-9.202889	-3.293944	-9.288641	-1.4556191	5.9506288	7.378325	17.407967	14.212688	8.290852	0.7033867	-1.9077468	-3.259225	4.782587	9.028209	16.31326	12.893155	15.420683	15.563981	-2.1248133	-4.614768	-6.0300765	7.8439407	11.820715	15.332773	10.974308	7.5696964	3.443108	6.0408354	11.28279	10.950745	4.448951	5.111095	5.717544	9.055746
53	6.951371	-2.3824518	-2.1037	-5.477039	-5.6481295	-7.3805666	1.1931443	2.7231092	3.3520246	-1.965643	-0.44998813	-6.180538	3.4472246	2.5623562	8.384024	9.064745	9.873087	10.635906	1.4765849	-3.9901302	3.670752	6.0978937	4.870647	0.82631236	0.5357559	-2.8945484	-2.3842175	-2.6416655	-8.745527	-12.218154	4.326012	-6.6563416	-2.994491	-19.54424	-16.22636	-12.82486	-3.0695276	-8.627079	-10.653692	12.9312315	12.379808	6.096485	-2.1367464	-6.5097094	-9.617149	-16.17883	-18.450855	-15.12101	-5.756384
54	1.5766528	5.3207426	3.5615501	9.32922	11.491476	13.038186	6.4846916	11.252018	9.351868	14.155249	16.461002	11.618235	3.6133823	6.783374	1.7512733	14.010386	16.219402	13.705158	20.534187	21.775578	14.250583	-0.79034984	1.9931971	4.595722	16.803856	20.615786	23.539413	-0.5440531	1.9175217	-0.7127238	16.459173	22.618433	18.044449	5.099591	5.2857776	4.788677	8.48691	10.83371	7.276231	1.2468033	-2.2196188	-3.4682853	-1.6099253	10.298454	9.512556	20.042603	17.9361	10.913069	0.8164723
55	-2.5300984	-8.562157	-2.150793	5.8394837	1.8817463	-2.0425377	-5.6895666	-7.5403476	-0.31148368	-12.8993	-10.592291	-3.7871473	-9.879538	-8.244465	-6.7180314	-9.03297	-1.7356029	4.7248116	-5.434799	-4.3303175	-4.9290543	3.377157	-1.1359895	4.3478184	-4.855448	-11.391098	-12.002406	-1.3851753	-0.9030075	-0.5747113	-11.146593	-9.066966	-11.3557	-6.286874	-3.498445	-6.784133	-22.570385	-17.171133	-18.04259	-14.88777	-23.047085	-23.031338	-21.681904	-21.121456	-11.910313	-3.0073314	-1.171836	3.2469435	-19.714554
56	-3.80309	2.5620732	-0.36021328	4.1780233	-1.1394489	-6.000122	-4.399521	-13.245919	-10.196829	-0.13908035	-3.4374616	-6.349366	1.5285125	-0.19062912	-0.81663084	-6.827407	-13.674383	-6.6078053	-4.444546	-6.089155	-8.126574	-15.120764	-14.573097	-12.517804	-5.883665	-7.8101616	-5.646559	0.75988936	-2.4913146	-9.248203	-0.35416675	-2.8546617	1.5682333	-1.3417246	-2.217358	-11.470873	-15.849622	-18.046707	-14.119162	-2.224236	-1.0359246	-2.4477499	-8.339181	-10.326965	-10.804297	-10.62137	-6.706888	-9.200546	-0.23583627
58	2.5900254	3.353153	8.589627	5.897681	12.657727	12.588245	15.764103	15.452383	20.450365	14.0963745	15.247995	9.624527	-5.953782	1.1476997	11.942501	9.682169	14.631674	11.903097	-6.8594637	-9.52157	-5.6550713	-0.45870322	0.92239976	1.337759	4.8729095	7.144803	8.712633	0.49774548	2.7423654	2.2242906	10.66406	10.143223	2.823298	-1.235525	0.018506765	9.712262	13.352467	10.560758	4.500743	12.101193	9.000513	6.59003	7.1859446	6.5886745	0.577875	8.4135895	10.362209	11.50186	-12.9657135
59	2.0105548	6.9849243	7.0623903	16.213509	11.936294	9.752657	8.563412	12.0862465	4.387123	-9.271611	-7.4520063	-5.896506	9.315495	11.543131	6.983632	4.1618185	7.4565864	9.029652	3.0524297	4.6274934	6.9624004	6.5138087	7.0765133	6.4407644	2.3801723	0.24159716	-1.5018717	-0.69583577	-2.1977038	0.2781164	11.760771	16.0327	12.554766	6.0740075	7.6885076	8.599554	-6.5274944	-7.3377743	-1.5735363	-6.6219115	2.695548	2.6381981	7.433637	6.935006	10.140558	0.21886624	4.0558376	0.87421024	-6.994379
60	-3.9416792	-0.9607997	-0.30213714	2.7862806	-7.9758587	-13.701324	-9.60687	-9.792995	-3.8289983	-5.753022	-4.401526	-4.709826	-6.48346	-9.232241	-6.1615596	-8.387398	-6.3140965	3.2331595	2.6310632	-3.1221316	-6.124095	-10.863598	-15.242024	-12.952845	6.646594	3.033576	3.9861436	-12.282202	-20.531235	-25.643728	7.586782	4.9852753	4.9329643	-11.773523	-8.218462	-0.6848937	-13.702778	-15.619393	-13.318675	-2.3892684	0.73021203	-1.528387	-5.2083635	-11.181929	-9.858185	-6.3805227	-8.341273	-10.356825	-6.994342
62	-2.457867	-0.8267617	-3.2760901	10.997571	12.743397	11.2324915	-10.750537	-7.7922235	-0.55031633	-3.3486397	-3.7725074	-2.9097328	-23.157051	-22.77898	-18.568075	1.8811667	-1.5904217	-2.665276	-8.684643	-16.84623	-14.793007	-5.0053854	-2.242383	3.575183	1.1672037	6.8560624	0.24280602	-20.46407	-20.60138	-18.391003	-4.8937297	-7.4856386	-6.5530534	-6.8731813	-4.6360216	-5.5121818	-12.82497	-9.284705	-4.8393908	-3.7902422	-6.4573526	-4.0265718	1.9282352	5.381816	3.9092715	-6.8494315	-8.637518	-10.063924	-5.1373
64	-0.5738126	1.2893015	4.265423	-7.531999	-2.3070002	0.2378428	-9.4279785	0.30485123	2.1745791	-12.155277	-8.537197	1.7109382	6.4020357	11.910067	9.74215	10.981399	5.074663	-2.363947	0.056323692	-4.1762013	-5.2887335	2.6290383	2.555541	-1.6564426	-7.1630344	-3.4234643	2.94377	0.19835663	-5.587462	-7.928935	6.34002	8.301208	9.498844	-1.8093034	-2.6642814	-1.8641962	1.1384984	0.105737925	2.5249085	2.118927	5.4071064	15.423153	26.369926	21.941467	11.413992	-0.40605357	6.4389753	6.4448185	14.444872
65	-4.5988307	-7.140718	-5.384452	0.07747775	-3.2205489	-4.580812	7.912435	0.4284557	-0.51438355	-2.1942036	-4.0628567	-1.3785925	-7.767579	-3.3065214	-8.702777	2.1112194	-2.155331	-7.769656	8.951319	8.309712	11.0934925	-7.863319	-10.069132	-7.385929	-1.1543019	-0.2698322	-7.100198	-5.5713673	-3.4821353	0.138544	-18.417982	-10.67411	-7.8855004	-15.962091	-9.238541	-8.8404665	-11.46451	-11.2684	-14.033802	17.556751	18.68732	16.33739	0.4304042	-3.6086438	-6.026373	6.830864	3.8090532	-0.160267	-10.481596
67	-0.21806002	1.5739726	9.621319	-9.479782	-3.6503394	-0.6555442	0.7828492	-2.4935834	-6.274985	-19.288635	-12.076477	-10.189131	7.1272078	9.187859	6.2058554	17.945301	19.015335	9.690603	-11.954241	-7.2069182	4.8386183	-4.1974196	0.8687352	4.1497517	-15.582145	-11.340515	-4.7484846	0.75495875	2.2538545	2.100262	1.3550806	-0.67978764	-0.56410116	4.952513	-2.6896195	-4.7070494	6.1359687	8.36214	8.52453	-3.773868	2.5394335	3.1762393	-7.8110356	-4.363688	-1.2996469	-0.6179346	-4.9747157	-9.461033	-4.174122
68	-7.752611	-3.5986042	-0.71678466	-0.14752251	2.1645212	7.1404076	4.574008	-0.4567212	-5.319092	5.123789	3.1121707	9.712851	-8.511972	-11.947834	-11.747883	-5.7256794	-8.486428	-6.0242386	-9.85607	-6.1674333	-6.5349846	0.1557185	2.2947943	2.653048	-7.7031207	-8.566311	1.5740421	1.781768	1.3803184	-1.041152	2.3745189	-1.0432665	2.6659012	-7.6902885	-8.820585	-12.734858	0.4821676	-2.6247618	-3.00264	14.500712	8.512844	9.119612	-0.9724197	2.2086768	-3.7366824	0.18219543	0.001007319	-4.738706	2.8384345
69	2.003932	-7.148804	-11.574135	-5.8194475	-6.1057987	-1.2988776	-0.59942234	1.7455978	4.4583726	-14.403366	-9.868268	-7.6939335	0.9031759	-5.0716486	-8.095736	-14.313624	-18.331385	-16.687828	-3.1227596	-11.9004345	-11.76503	-10.134859	-12.303158	-3.836492	-12.132982	-15.649308	-17.025448	-12.489449	-12.145754	-3.8738713	-14.779593	-17.034676	-16.942158	-3.3078663	-1.1518979	-1.8933911	-4.56771	-0.71766233	3.0910158	-16.426792	-18.849102	-16.66008	-6.294729	-5.4160357	-7.7521434	2.148022	2.0404787	9.833486	-5.0648823
70	6.762187	4.962509	-1.3242897	-10.1844845	-3.1780603	-3.6848683	-9.250382	-2.3243022	-0.215936	-9.20497	-3.772921	-2.9624043	-13.139327	-8.816307	1.686095	-4.592149	1.0381557	2.296211	-8.406619	-9.871894	-8.1814785	21.64442	16.214052	3.6696105	-2.0331917	0.42623878	-3.7115858	-6.582716	-2.5175662	1.980144	-0.10953456	0.8827045	-0.48096937	-13.634272	-6.448342	-1.2729974	-4.4530625	-3.8760867	-8.689205	-3.6672444	-5.683975	-2.0385046	19.373241	18.960678	17.801891	1.589226	5.11304	3.729012	-2.7728958
71	-0.018145815	-0.40240526	-6.5383344	-7.3973427	-2.1717987	-2.48578	-3.1688657	-2.6327872	-3.2794194	21.82233	15.661126	9.038631	-2.1891742	-7.626512	-8.342073	-2.6690297	-2.6613917	-0.3289958	-1.9742087	-0.13011885	0.73014283	-6.594224	-3.5572255	-9.967676	4.0575476	-1.0499374	0.3360677	5.981424	1.9611022	5.008681	2.8217456	5.890934	5.377756	2.0313263	-1.0177798	-0.82788366	4.8017235	0.6622213	0.31474775	7.268132	2.6631672	3.935429	11.342121	10.852759	19.437248	-7.5455832	-9.658387	-9.550465	4.7021875
72	-3.4282594	-9.551952	-10.333214	-17.728895	-8.527338	-4.6350374	6.188838	2.8847759	-0.1492095	8.53227	4.9723864	6.182847	-4.1897745	-4.425815	3.4909165	2.2573938	-5.9571314	-11.201578	-17.404709	-13.960719	-9.193949	-3.417079	-1.9242988	-5.0914555	1.367891	-2.964563	-1.2759473	6.134938	12.534015	10.352924	-6.4920635	-4.686273	-1.8843861	6.3910933	5.249317	2.3617463	-10.063664	-3.3277645	-6.0562024	-5.8720717	-5.0442104	-5.9581313	-6.322502	-5.690798	-5.9513836	4.4009285	1.8279827	-4.0222273	-3.7994173
73	18.139862	20.282135	23.911114	3.1144006	7.356192	7.158736	-0.25239378	-3.5926743	-2.9367526	2.5412169	-4.164835	0.23077527	-2.6238966	-0.58004534	0.40501702	-4.1841464	-0.6534212	-1.6168096	2.622108	-2.0013556	-3.5830877	6.8594785	3.6092627	1.0123589	3.2475603	2.5936437	3.7410893	-0.75450194	-1.1235781	-3.5600915	3.6728806	5.6206284	0.7321553	-0.02616018	6.474243	5.1292686	40.781967	34.024254	27.601948	2.1967194	2.5984151	-0.33270982	5.828923	5.765253	4.432658	4.412056	-0.011232048	-0.26938194	-5.9194803
74	3.5742683	0.8704874	1.0065572	6.1947336	8.848735	3.0191035	14.321833	4.859108	12.24674	-14.212725	-8.616657	-7.254426	5.0554895	0.73790854	-5.269231	-0.9064788	-1.36164	1.3866315	14.694595	13.296236	11.417816	9.007742	6.773326	2.1120002	-10.503064	-13.178139	-12.04881	-0.63185716	-4.7050295	-6.2834225	-6.3855634	-0.8992261	-2.273127	2.0973377	2.6043105	-0.1732809	-5.978073	-1.7623178	-3.887951	0.09348178	2.7961297	4.5794024	-23.381897	-12.902138	-7.452606	1.184904	1.2485902	-3.7358344	-9.968489
76	1.4417373	2.5746408	3.473384	-4.190238	-0.87622553	0.70122665	-0.21395469	3.9400854	4.9685307	0.8902609	-4.061474	-1.3260583	2.6004007	-1.0552833	3.721201	2.5096805	3.041394	1.987565	-3.8477283	-1.9095066	1.8494564	-2.6053495	-3.678478	-0.058952108	-0.63784105	-2.0622244	-2.312304	6.1229334	1.1682551	-3.6370254	-6.2163153	-2.487627	0.64754695	8.513219	9.209468	7.101261	-8.182127	-5.4326687	-5.935403	-0.30859125	-0.04177466	6.668635	1.4713426	-0.4635536	-3.2895253	-2.4914513	-5.43841	-3.923815	8.852193
77	-2.7053409	-3.1192605	-4.673917	-3.4762802	-2.9171472	-3.1051304	-0.92703575	-1.2277726	0.551443	7.2927227	-1.74543	-10.746187	9.522283	11.984841	9.764018	1.967587	3.2916856	2.6527524	1.2272475	-3.133445	-8.545604	5.877327	6.836235	7.046178	-0.77476394	-1.2686021	1.9606105	-1.2236149	-2.6703045	-1.5607929	-6.3111005	-8.788269	-7.1540294	-5.9076443	-8.006373	-4.7543793	-10.901993	-14.078985	-14.405428	-3.0612426	-9.369511	-7.9514093	-6.69126	-10.072584	-6.899449	5.556916	10.635266	17.159977	-9.698766
78	-5.2303023	-8.617287	-17.802221	-5.166066	-7.092949	-8.02631	-10.799345	-10.366686	-5.2326403	-2.077273	-3.0949159	-3.9592066	-5.9803925	-5.856304	-12.047319	10.321449	23.7569	21.417816	13.557566	10.422261	12.38277	6.532332	10.201929	8.90917	-6.121663	-13.17049	-10.133905	-5.221341	-4.3662367	-5.3119946	-23.129868	-16.862991	-13.934768	3.331411	3.8347378	-0.50491387	3.5705812	3.5312457	4.317445	4.8259983	5.729229	0.94292027	2.0829482	4.85466	-2.226727	-8.411909	-13.710385	-9.571592	1.1555285
79	18.504902	10.650003	14.802133	9.303659	7.0482774	1.4366436	9.243688	11.117798	8.159457	11.938515	17.81427	17.73658	-1.0429269	0.6181922	-3.5752873	-4.851902	-3.061969	-6.4946785	5.1669555	6.5592856	5.102236	-5.7704034	1.96861	4.6826406	11.637829	7.0923343	5.6535015	16.433828	14.135997	11.662544	12.81455	14.187364	12.137034	-2.5117974	4.892084	7.665136	17.621498	14.952833	15.619051	10.340624	10.833248	5.711602	17.019909	18.251041	15.111824	26.732159	22.551338	15.275088	11.465464
80	-4.0157557	-3.4366996	-0.48726285	-21.787233	-24.27602	-30.86491	0.70226103	7.336732	9.17238	14.02355	7.66317	8.423738	-0.73424554	-1.2277298	-0.4387767	3.014153	6.801108	5.558115	-2.370564	-7.463607	-5.993324	-8.062111	-6.912599	-3.747662	-1.7642692	0.8331335	2.0697567	5.6180367	1.2351555	-0.5648424	8.012784	13.37529	7.6796837	-9.085094	4.97203	14.851093	-5.798154	-4.7342367	-7.34166	9.310018	10.953087	15.571926	-5.254167	-3.4456367	-3.4262068	11.699185	13.246227	15.53425	-10.017288
81	-6.5204663	-0.86419153	6.9237995	7.3225546	9.282341	10.310659	10.527538	8.189462	2.565359	-0.91000116	-0.8728831	-5.7277336	12.739351	10.555876	8.491184	4.199682	3.1114466	10.162975	2.275483	-0.5463077	2.3582246	-7.802491	-6.3638763	-4.225997	7.264881	5.9273243	6.7251472	5.70654	4.2725105	8.0368595	2.703215	0.1991289	-4.3604794	11.745701	10.151869	10.256887	3.7527766	7.043884	8.845676	7.4659357	4.7497253	4.890211	-0.88334614	1.386375	3.3548493	4.2700276	12.601838	9.816972	11.409407
82	-9.300677	-5.991658	-4.966707	-7.6833544	-1.1868362	0.45554826	2.4754696	3.808357	3.3852737	-6.215616	-10.261483	-17.693115	0.09361926	-0.17272311	0.28777862	-1.3732162	3.0105667	5.448021	-0.27957508	0.3042528	1.1036656	4.2980986	5.2982893	2.8279307	-11.100927	-10.638497	-10.5100765	-8.762869	-4.307081	-8.11638	0.78410494	1.9642975	1.5265436	5.4584265	4.9012594	1.55813	2.1120634	-0.024193525	2.6380289	5.0271	5.4646072	2.5776157	1.8869569	5.669019	11.02356	-1.882231	2.9799912	2.6188028	1.7384365
83	-5.2150693	-9.053928	-6.7083673	8.854853	-3.9410567	-2.7505727	1.3797417	-6.1217093	-3.9589293	-10.287697	-11.465736	-13.261499	-8.795231	-6.464266	-1.4842854	-13.502094	-8.019885	-4.3592186	-14.312061	-12.934955	-10.158471	-11.65184	-15.11038	-10.454141	1.4680781	-0.89320517	-4.1275907	6.0057917	5.5239983	8.716307	6.7537203	6.451523	11.720802	4.8191967	5.3637443	9.357597	1.1324223	-0.6597874	0.21836287	-6.56416	-1.9112782	5.955823	5.105766	1.8790089	0.63941133	-0.033584982	1.7431955	-2.787631	-4.021115
84	6.68601	0.80129176	2.4000244	4.9701247	5.1232414	10.556074	-4.7983775	-10.614285	-12.4888935	-2.2761679	0.33952296	-0.26164913	-3.446772	-0.26040477	1.5546532	13.779336	10.634007	3.564735	3.301112	0.062607646	-1.4772909	5.1915054	6.1241417	4.663162	-1.2583438	-1.1054422	-1.0269675	-9.290731	-11.298906	-9.312899	-5.2283015	-4.8246984	-3.4939213	4.915494	5.8190145	7.557479	3.7403364	0.28668898	-1.4854766	-6.167511	-8.00917	-4.235633	1.458935	3.0142236	3.1583047	4.38939	-0.010594726	-0.5211097	10.750641
85	-7.9180665	-1.5581214	2.054549	-9.584262	-3.3017857	0.41093865	25.002598	14.592045	8.554773	6.178397	2.9590645	-6.4611425	0.13124079	1.364948	8.568373	1.2068744	2.9760475	4.3578424	9.182627	11.192779	11.647301	2.5882387	-2.7576246	-3.4015422	-2.5573199	-0.26277483	5.064101	-4.515004	0.11762118	2.0719326	-5.798911	-6.0385275	-5.747842	-2.5055947	1.512481	5.37508	0.49607646	9.22915	12.260469	6.753146	2.2763436	-4.6110964	-1.8647255	-3.0646017	2.7527475	-0.9101913	3.8397226	7.3306475	8.41712
86	5.6672306	2.948017	3.8620348	5.8098335	10.225512	12.244408	9.020243	4.23633	-1.4487839	-1.2225194	-5.0415063	-5.6297293	1.9111552	4.5484867	3.531917	4.374241	7.6706724	0.39066532	-4.7043743	2.634035	1.0986307	7.6116114	5.546889	-1.1659167	6.9462776	7.450914	6.8360305	5.4204445	7.40191	-2.9870718	3.0711384	5.933665	0.7572696	9.787928	9.487564	13.192489	-2.2556982	6.6716022	5.667893	6.7402577	6.0356374	6.549182	-1.2246673	-3.1187892	-6.7682247	14.294685	9.255328	2.1521745	5.781693
87	3.458189	2.2703137	2.155577	-4.7945604	0.20315653	1.6556536	-1.6341486	-2.955347	-1.4972272	8.146453	3.4860384	-1.1140728	2.5350633	3.4060185	-0.990437	-8.578333	-1.0219998	-1.6647912	3.8622715	1.5456976	0.6672856	2.1147223	1.7479312	2.4297264	5.2504907	1.8731539	-4.04111	-7.571354	-5.520643	-8.064915	4.567434	10.102329	14.662798	7.600395	15.0172825	12.9730835	15.663752	11.881655	5.4725227	10.995277	9.508972	4.1597605	-8.200022	-7.273239	-8.150074	-9.623955	-9.353346	-13.864618	-5.094606
88	3.733724	3.9216473	4.338587	13.487045	10.283138	12.01906	8.295128	0.1596972	-0.35655764	7.2769356	10.652422	13.513172	2.2347946	10.603279	14.480575	6.1343756	6.3427296	7.371193	15.116316	24.1652	26.498814	14.674366	18.964893	11.989862	2.2991657	3.8718905	3.151569	-1.0084083	-0.15626141	7.367302	6.372654	11.449038	7.742007	-3.2471325	-2.3273687	-6.1971884	9.009274	12.676325	15.9649315	-4.480814	-0.29903674	-1.309289	9.79829	11.356037	-2.9218822	16.072517	13.968458	7.0361013	3.5625074
89	-5.63307	-5.1609893	-0.15235637	-8.389382	-12.620674	-12.524439	-8.146013	-14.1847515	-12.458374	1.8349271	0.4186325	-6.948348	1.7732	-3.9430494	-8.170747	-3.7406218	-6.5513573	-8.432344	1.3676376	-2.0426404	-3.3132515	-2.854691	-6.5383353	-10.751618	-8.437828	-13.338949	-12.848421	1.9169438	-2.5844853	-4.1516013	-5.1972475	-4.3900414	-3.7150946	0.7817014	-0.64268297	-2.9913688	3.7511463	1.0417223	-5.9546323	-2.391564	-1.047258	-0.9131017	-8.594225	-9.469698	-9.710258	1.5624106	-3.1946468	-6.224572	-11.379965
90	-2.2426665	3.0976677	9.80199	-0.8508595	-4.402098	-9.498355	7.823508	12.863866	10.266639	7.717216	5.406023	5.7732115	3.609418	4.97727	9.740826	7.336076	5.716752	5.904535	-5.6251044	5.970151	8.785557	8.516491	7.0853863	4.7205124	13.243488	19.030739	15.931839	13.642258	13.97143	11.129795	20.202217	14.886608	8.482155	8.24717	6.488894	2.9894516	-1.1317502	1.2915416	3.2690392	0.05462712	6.2707214	11.764909	6.8702965	6.3899665	4.0583773	1.2372321	3.4987342	4.2753506	3.66155
91	3.9064565	0.61134934	-4.2261267	5.5885797	7.017887	3.8754687	8.373626	8.237251	10.431612	-0.5690796	6.2966056	8.596593	-3.503203	-0.8987957	4.812439	2.20592	1.4102287	-2.4644115	-4.6881967	5.240773	10.182715	5.594907	10.412018	6.3108606	6.7217174	1.8497	-2.0595422	5.573168	7.018799	7.236685	9.414005	7.0140142	2.5368738	0.54226494	-4.1036024	-4.0181885	-10.727565	-6.3836823	-0.6397327	-6.020866	-5.034074	-10.694059	15.013715	8.298067	1.2536565	-0.5762123	6.4073753	3.480801	-2.2789097
92	2.8415751	1.6828909	0.22170609	-4.536668	-4.491753	-4.8268046	2.4668198	3.4574943	3.0359216	11.648197	11.961574	8.272001	-0.6064434	1.2172645	0.21974099	-0.6876086	-4.4993305	-6.695964	-2.488862	1.2554674	7.1517982	0.2780294	6.8824167	1.0182774	-0.061467707	-7.4672995	-16.409126	2.6200578	4.278124	3.4518049	-3.880881	-1.886692	7.818079	-7.7039404	-10.421308	-6.331602	-4.542179	-0.4331112	0.2783011	-10.418187	-11.470061	-6.727546	-2.007987	4.3827963	8.172781	5.82519	14.068645	18.305439	2.276427
93	6.343445	0.34372595	1.9239634	1.0072483	4.565912	2.599857	6.818477	7.0508146	1.044945	-5.860404	-6.2171707	-5.796812	15.78808	17.093973	18.33472	6.3279614	0.25068372	-10.123329	-1.3064272	-1.3561932	-3.7850432	-2.4643738	0.19678572	-0.17643887	4.846933	6.0996466	10.671837	4.844982	10.054627	4.705508	4.0972996	2.10584	-4.472627	-3.4372783	-2.0345664	-0.45320016	5.452607	8.787098	3.1067472	0.2321898	3.7992668	0.39785802	11.85368	7.276222	3.2991767	-8.421204	-15.243076	-14.358312	-4.1652718
95	7.0539565	10.524922	5.7333927	-4.340272	-5.818567	-5.634581	4.694739	1.6283243	4.147459	6.9998865	-0.8996166	-5.5302467	-8.508051	-5.615665	1.0637873	2.6507068	1.1585829	6.30231	-0.46556062	-5.6445446	-13.540579	6.1864605	13.508941	19.362738	4.385206	1.2563742	-2.1979592	-2.2603464	2.1991606	8.935083	-0.47202495	-0.108947635	-1.308199	-11.544426	-6.226839	5.084229	0.58636683	-0.21772504	-0.9351856	-4.0027666	3.4772902	6.61042	7.3033724	2.098282	-2.7926536	7.531195	4.351596	4.2125454	8.920447
96	-2.3028455	1.1458809	-1.7944562	7.5315256	6.8018465	3.2820978	5.8444824	-1.3100898	-4.4079003	-1.2225077	0.23448205	2.8376226	-5.2083764	-2.1298764	-1.2557532	8.45567	10.245714	7.792591	12.245369	6.6193404	-0.8851395	-3.0277386	-6.900852	-10.87509	2.2202964	-2.3274376	-4.9438076	2.2199047	-3.3546154	-5.068104	-1.5605621	4.1838	5.9993353	-3.9258995	-6.0035534	-3.8689065	-8.13988	-4.5786514	-6.4584026	-2.5720408	-0.49594086	-3.5067954	-3.7920573	-5.5427814	1.1408365	-2.0833158	-3.703824	-10.356331	-5.798128
98	-13.020205	-10.025574	-10.99587	-3.8021233	-4.048239	-2.147984	-7.1869736	-5.103604	-5.066413	-1.8293493	-2.315023	-3.4311638	-1.7927958	-0.534153	-2.839888	-14.665062	-10.331877	-2.1246355	-0.27945486	1.7268404	3.8064764	-10.427013	-2.4425178	0.60233104	-10.1381445	-7.5286226	-3.171307	-3.4835434	-4.419048	-8.865917	-7.10941	-5.378908	-7.6251535	7.825995	8.402164	1.4430974	1.5901992	1.6926479	5.6811457	14.620422	16.343891	13.573198	3.5628984	6.280658	4.2229004	0.28887653	-2.2353423	-1.0436324	-5.2816286
99	-14.941157	-10.588426	-7.759692	5.407227	2.3235853	-8.639925	1.5293578	0.4710052	1.451826	-3.4634194	-1.5271764	-1.0102882	9.166836	4.8253145	1.8704324	2.9051037	6.5925817	-1.0631471	-0.43804228	3.4182196	-1.9639897	-3.8437028	-1.3484842	2.6483924	8.075906	9.812661	10.679485	3.9618087	11.611385	12.399848	0.75508386	-6.4267654	-12.948996	-4.11632	-8.204549	-11.38509	11.772104	13.922997	13.376554	-3.1499214	4.897787	9.705238	0.68766034	7.57839	7.3319235	1.8115988	1.9567361	5.8407717	-5.5247707
101	-11.977182	-18.118595	-15.633818	-13.25858	-20.342602	-20.054245	-8.746857	-16.299793	-18.96342	-1.1901141	-1.746236	-6.531558	-6.4731946	-8.517531	-4.9345217	-0.47650978	-10.160433	-16.734303	-8.608193	-9.163854	-5.4268866	-12.898936	-13.380897	-1.9961362	-6.7272215	-9.585249	-12.520601	-15.759875	-16.847862	-14.050116	-0.6951827	-3.1674411	-0.43021333	-15.433628	-19.567097	-10.3030405	-6.2252035	-11.801353	-13.424728	-18.999153	-17.336802	-19.507174	-4.90824	-3.6858544	-3.469624	-4.8299255	-8.051477	-8.7925415	-14.7963915
102	2.0956333	0.44286627	-1.9785161	-5.4540596	2.605074	7.4667263	-6.321376	-7.3176804	-6.2862935	-10.964981	-5.7137346	-3.4233258	-11.240219	-15.202471	-10.041468	-1.3920164	-6.256628	-8.096464	-8.127235	-13.942595	-7.0075393	-3.1674452	-4.264697	0.668594	-7.625858	-4.189352	-8.462909	-7.7525425	-14.458391	-15.396278	3.3147492	7.147695	10.867674	4.039795	2.8376975	1.7625632	-0.6710485	-6.0922756	-7.1466036	-5.029392	-3.7327628	-0.61370057	-3.991044	-2.093658	-3.289204	-7.1179953	-9.5097	-5.6098037	-11.110662
103	-0.23302595	0.08477831	-4.5157475	8.561133	5.8200145	-3.337181	13.111565	9.8634205	5.697573	0.7621248	3.4174623	1.2214555	-0.15487224	-3.7011511	-8.470225	2.8509574	-4.6000156	-4.761662	-1.3432915	0.7665987	7.2921696	4.06451	-1.9482489	-3.0926967	-1.9640121	-1.1444144	0.27040502	1.2879859	1.1987847	2.9737163	5.659948	4.0331745	7.679154	-2.0242567	-9.155319	-6.008914	5.2873726	-2.599646	-0.555159	4.9528837	-1.2177445	-0.7159621	-3.6902723	-7.444369	-5.861391	-0.31723097	0.24541801	-2.599707	1.3866754
104	2.678974	3.2934015	0.2655187	0.3014921	1.6956054	3.5284162	-2.3661609	-1.9575562	1.6819631	3.6893253	10.35536	8.565306	2.9571946	0.1080181	-0.34756744	2.4554112	-3.1156294	-12.291286	1.1923004	-3.0673065	-1.3827516	-4.7285576	-7.3351784	-6.7482486	-3.2459369	-5.1284733	-1.6979764	2.050694	-2.8187773	-2.1258602	-1.2190015	0.908638	3.7220201	1.8979287	-1.4717379	-4.236577	-3.369716	0.5986702	4.3178673	3.331321	1.460911	-2.2578332	0.44867855	3.6509156	4.185878	-2.3458815	-3.5315602	5.6470966	1.0162983
105	-5.9510016	-2.2276192	-5.685025	7.073149	6.854005	11.629442	10.802149	14.380707	16.980286	0.8488016	1.0300655	-0.49586725	2.4945316	3.858333	5.41683	1.9113357	6.5314894	2.0493343	-11.0372305	-7.775135	-11.593897	4.8995457	5.2467947	-3.6739564	11.372157	5.2955456	7.5831466	-16.868008	-16.587193	-15.519831	-2.921544	-2.5540698	3.8190794	0.8041309	6.920062	-0.8956137	-12.703249	-11.824118	-10.772352	-11.118544	-10.805798	-10.474116	-6.1070423	-6.7022815	-7.313724	-13.075182	-10.160055	-12.362056	5.7823753
106	-7.779914	-11.820946	-9.06156	0.1963022	0.3451891	4.0341234	22.4184	13.034227	-2.8857281	3.2089639	1.3524228	-6.018134	-13.541998	-15.635725	-15.361361	-11.141467	-3.475045	4.5877175	-24.923746	-24.810377	-27.100906	-9.775764	-15.537512	-18.095839	-14.339464	-17.074522	-20.272083	-8.597801	-8.683564	-5.372528	-1.7306919	-6.6312523	-7.128188	3.2492843	5.342094	7.9854937	-1.8448244	-1.2144047	-3.5875783	3.908218	-2.0869052	-4.428854	-7.9202423	-6.6236615	-2.1684313	-15.159238	-7.824534	-4.1584964	-7.4757643
107	-18.228907	-19.991861	-19.953865	-7.068613	-7.8867207	-3.3435755	10.338535	9.288361	8.640333	9.176907	8.487552	13.426271	13.913317	13.046463	11.575339	18.72026	14.846748	8.243021	2.8231122	5.5117435	14.3743305	6.3613954	9.65707	11.739376	4.479585	5.3547297	1.1688353	1.2763947	5.896234	3.1667275	-8.46315	-11.025532	-10.42621	2.5835297	4.2149844	-4.765665	10.612648	17.912844	18.462057	-3.2600992	0.57620454	7.154294	19.025837	19.129976	18.018963	5.2870326	5.7325473	9.937054	-11.348139
108	8.361902	4.472801	-1.3896683	-12.407215	-12.609978	-15.590248	-12.690144	-18.848015	-14.379397	2.3130803	1.824028	1.7906312	1.9896936	-1.6155692	-2.3302646	3.0219967	2.0281925	4.700495	11.86491	12.123205	20.644875	11.218244	14.13696	15.806679	12.251631	17.527725	20.287853	28.304092	24.861685	13.137983	14.86281	14.355994	16.070374	12.038717	13.4402685	12.788778	9.280325	4.9997377	-3.1548991	10.404843	12.999685	12.089954	-4.471924	-0.09836006	0.83681	0.13481164	-0.31859565	4.868566	-1.1542146
109	3.1030383	3.137671	0.617919	-8.88332	-10.576873	-5.7200108	1.9885942	0.15290618	-4.527715	-4.4232254	-9.221457	-11.642843	-5.864683	-10.323285	-7.4089155	-2.4716375	-1.3448213	2.892369	0.44652516	-3.8979325	-2.941711	-11.821445	-5.644237	-4.8210373	-3.020413	-7.6717834	-6.242751	-12.163385	-21.25194	-22.580883	-8.18684	-3.6613915	0.08224177	-12.124389	-12.465672	-6.617688	-11.756481	-7.9339876	-1.9096394	-6.9559813	-11.989907	-11.499577	-2.177863	-9.652421	-10.934351	-4.109615	-2.2945538	-7.3543	-4.419119
110	-1.0004885	-2.710629	2.6156356	5.6820154	-4.042006	-5.582373	5.0212984	8.620471	7.038866	3.6614513	4.248642	0.5244794	7.4907885	2.81006	-0.30102032	-1.0426736	-0.75363517	3.0011942	-1.3627852	1.043929	4.8827715	1.1823189	6.859524	14.627874	0.2882778	5.647148	6.0795546	-7.4849553	-3.2889557	0.7297249	-0.7968316	0.43565392	3.9606142	-1.864799	-2.7944207	-4.212825	8.120155	-0.16591096	-7.0669947	-0.73239326	-3.7005353	-6.3484373	-11.427256	-8.930569	-10.985374	5.520277	11.658968	13.642331	9.223095
111	-9.041473	-6.9202566	2.1830385	-10.48997	-4.312061	-6.529799	-5.0754395	-2.3745406	2.447969	-4.9162803	-9.214464	-11.253584	-6.119112	-3.139831	1.081783	-2.8690753	-6.106003	-8.775272	-9.564453	-6.91467	-4.501819	-7.318227	-4.836299	-2.6958766	-14.9244995	-7.4924006	-3.782083	-9.095844	-3.844594	-0.059145153	-12.111162	-13.851768	-20.46632	-6.9072924	-9.879053	-6.925517	-15.444347	-11.356844	0.16350979	0.6343252	2.6381679	11.580264	-3.7518258	-2.7249265	-1.6877549	-0.81595796	2.0960743	4.189706	-1.1612604
112	3.0922122	5.564404	3.751278	5.8227363	2.3647208	5.710086	-2.5102217	-5.8045564	-4.7426248	10.87628	2.0679386	0.62972015	-4.4672785	-5.255333	5.0651655	-0.5256301	2.7822711	4.6119385	-7.474921	-3.3084302	-7.0331435	2.8120377	1.7373663	-0.7914421	-20.765842	-17.34579	-10.713568	-4.4938965	-3.4858432	-9.19223	1.864218	5.9236884	2.0849073	-0.6200621	-3.3042088	-0.05559443	-3.0648308	-1.1527457	-2.9389765	-2.9671288	-0.8231653	4.6300206	-2.3789608	-7.7071934	-16.328611	-1.8940521	-5.459564	-4.083832	-3.9444852
113	-2.4888716	-2.9502835	-11.539806	-1.8270996	4.3329105	6.22698	-6.4618692	-4.9160357	-3.1094992	4.78289	0.46141124	-4.9000278	-1.4677644	-2.2872376	-4.410146	12.1550665	6.4720035	3.700174	-0.31136268	-5.907872	2.7130244	4.5310745	7.5669594	11.568203	6.0555887	6.7164774	3.15906	3.9468732	3.6642697	6.0955024	-6.5337467	-5.835088	-2.0328636	10.922405	11.449747	12.308929	-1.7828567	2.16954	2.3691745	2.1327453	3.0852354	10.117495	10.596643	11.765773	5.6908884	13.006956	9.531143	5.061882	15.855018
114	17.735548	15.472518	9.535874	-9.976558	-1.6810579	14.006101	-4.8162723	-6.632056	-5.0587425	-4.4350314	-2.727725	-0.7290346	6.6411552	-1.5342803	-6.7364135	8.186125	5.990782	6.660656	6.106229	4.189659	6.4061747	5.423611	5.5037374	6.1654425	9.583347	1.2224213	-3.441793	-5.5461903	-2.876071	-3.0396748	-3.9988856	2.0586243	0.19846421	2.5462031	3.354253	-3.9810534	-6.566455	-7.5853615	-10.02306	3.6098604	5.128209	9.361597	1.2937529	-3.0857062	-14.413456	-16.74898	-15.893144	-8.531749	8.690296
115	1.2796685	1.7989249	-1.7276057	-9.997882	-12.144145	-8.213422	11.15202	6.211341	4.276314	-4.67848	-5.5077667	-1.6525137	-0.06640923	-1.4159286	-6.1216497	-1.5064952	-4.238415	-2.39146	11.443188	7.528598	5.5998926	4.451345	4.0229836	9.617185	-3.8249795	-6.1122475	-10.018486	8.403156	15.869694	18.60309	-6.3149986	-8.032087	-3.565023	-16.686157	-15.903745	-7.8882403	-6.584811	-2.5294106	-3.265807	10.52162	2.717964	3.4071865	2.4903803	-3.27383	5.530766	-3.9763315	-6.2531247	-6.9651995	-2.1248946
116	9.583533	11.692617	7.920911	-1.7907917	4.8850293	7.840024	3.396255	-1.6001039	-6.206961	-1.2856625	0.26095676	-2.0894747	5.2393727	-0.012372196	3.4345052	22.732067	12.734211	3.686089	13.04813	13.852678	9.315678	0.98973227	1.2995042	-1.0778791	5.396558	5.9900045	5.984891	-5.526815	0.5854418	2.3787184	9.664524	14.97332	23.781403	26.779747	14.817344	4.1363673	13.421043	13.426052	9.994266	5.340021	3.6169083	4.425206	3.262049	5.132242	5.4826794	-1.9480004	3.9540095	-0.039746225	-3.2696154
117	-2.908245	-0.95899904	-1.4644269	-5.565851	-6.2255907	-2.3405883	-7.488261	-7.309676	0.26328284	-2.3622625	-9.342072	-8.505173	-10.018732	-16.090174	-14.040205	-20.734337	-19.752842	-18.840935	-10.200103	-15.077652	-21.45528	-5.0529146	-14.733374	-17.156445	-0.5080472	-4.357499	-9.828827	-0.56153286	-7.8289623	0.7899309	-3.3852313	-10.212145	-18.367428	-8.571045	-13.369276	-17.070969	6.4144835	-8.353235	-7.854918	-1.8538059	-5.098193	-8.399776	-21.342426	-17.45882	-14.003328	-14.373875	-15.878908	-7.470442	-11.98263
118	10.190779	19.754353	21.353676	-1.4302758	4.470671	5.5331745	-3.591413	-3.9392726	-0.8087075	-8.233236	-9.331312	-6.2561135	-7.3897552	1.4052029	9.351001	-13.157557	-11.26511	-1.5318122	1.624307	7.898327	9.715552	9.093769	11.6294155	10.755459	-7.127096	1.5858881	1.1832435	-6.1290956	-3.2052722	-3.8676567	0.94734097	-2.2163281	-8.562611	-2.8127728	1.528321	7.078892	5.430182	-1.0537949	-7.3993254	2.285033	0.7489836	3.2008963	2.748554	2.8732972	6.5327206	10.480651	5.7083907	0.25084344	-7.762513
119	4.1853027	5.5025964	10.506024	-12.748427	-3.3389192	0.3847888	4.5231047	10.17981	10.482621	-3.38503	-5.780842	-7.4827795	-11.161355	-10.051058	-9.996836	-13.583607	-15.566372	-7.991024	2.2357454	-2.3128014	-3.4995613	-1.5203222	-1.7453287	-1.470528	2.1693125	2.1997337	4.9540143	3.6799052	0.2550851	6.0515175	6.8153024	9.234596	11.818972	-2.795484	-2.0511525	2.9662855	9.824726	6.956706	8.17584	8.946638	6.8872223	6.940954	1.7293065	5.3191075	6.767933	-1.5323105	1.3279245	4.3850765	-4.9611716
120	-6.9189663	-5.864668	-9.235319	-11.325706	-14.664	-16.439392	-17.50316	-17.652317	-20.838165	-11.734596	-13.204285	-14.116402	-9.755606	-8.572119	-5.5880094	0.8528551	-0.5689029	0.8454843	-11.362352	-19.937368	-22.255962	-10.864273	-16.734154	-19.96318	-19.040012	-20.189976	-16.214521	-14.438505	-14.741615	-15.005538	-5.96676	-1.8944575	6.7512546	-5.753767	0.3104412	-5.783619	-6.9616814	-6.3313036	-6.364651	4.268885	0.96108276	-0.56086916	-9.187807	-9.985437	-9.01767	1.1603599	5.320608	8.399002	2.4522958
121	-10.463552	-7.9407005	-4.8032913	5.3554173	-1.0538585	-3.5703373	3.7837453	0.33650276	1.9462615	1.1761944	-2.7033587	-3.9447193	-5.3394556	-7.357459	-11.793854	-3.2621198	2.1602929	2.6755652	-1.7688804	3.8902755	6.788546	-7.8091955	-15.895575	-14.157158	-8.417849	-5.9324174	-6.9427505	-9.193996	-5.474889	-6.9735284	-6.541354	-7.7104726	-2.6709285	-6.7278457	-4.364973	0.9014633	4.5490723	3.832231	2.1205082	-3.229556	-2.5450833	-1.7486953	-16.378475	-18.521763	-18.414173	19.537884	16.223225	13.54825	-7.193647
122	3.6169486	4.332569	-1.4170535	1.507217	-2.351264	-4.9667625	6.929023	2.2809231	-2.1876578	0.3981383	1.8500617	-3.5255723	4.5953064	8.475594	13.397011	-0.5918425	3.1587985	6.7881804	21.643951	21.120672	15.578943	3.1873956	4.096667	8.70403	5.960101	2.6145287	1.7238761	-16.003077	-12.93922	-4.9573154	-2.0164504	4.3310995	2.9045727	4.9603443	3.5141406	4.238172	8.735495	10.85927	12.02982	1.3895154	8.303709	12.037519	-10.068403	-4.638265	-1.1124691	0.93072164	-0.19099975	-3.012239	-4.8389506
123	4.7308197	-2.8319182	-1.1699536	-6.479873	0.6674026	2.7072206	10.223715	11.945044	7.0514483	1.2159008	3.8817966	6.7827187	1.2464066	6.9411817	1.3974171	-2.5301943	-3.4864736	-8.230866	-15.5721	-16.835535	-9.9854355	-4.699636	1.4678626	5.690927	-3.732946	-3.0690465	-5.636149	-2.351489	-1.781797	-1.0823206	1.5756555	1.7783499	-1.3182459	6.960919	3.2581444	8.169766	14.469353	9.011271	9.052766	12.09019	7.304762	4.763683	8.523063	2.8634365	-7.651244	-1.9998997	1.8245763	-1.0547361	-6.304428
124	-5.197591	-4.607299	-7.0728545	22.034872	19.502798	13.389095	-2.367516	-3.5709124	-8.92247	-8.69599	-10.349743	-13.014263	-0.15238225	3.0842016	3.92933	8.928633	10.931891	12.30091	13.561821	13.965097	14.953526	-12.758216	-9.934286	-6.126383	11.703545	13.565742	9.472017	18.561285	10.268873	4.47377	-0.96563417	0.36465308	3.4424744	9.571816	10.412062	7.6388645	-1.6136296	6.0591717	10.289071	17.898077	19.434872	15.711668	-5.2749968	-10.320265	-7.8389597	18.84436	17.883175	13.23855	14.564098
125	-0.33943108	-2.900825	-8.116619	2.0018067	-0.03063482	0.50724	-2.8847952	-1.7920983	4.3805985	-12.762424	-9.3340435	-4.5862885	-2.069806	-7.0190496	-6.0964403	-14.244484	-16.818697	-13.945875	-14.59278	-14.220711	-2.8367915	-4.4027686	-0.8895656	-0.32287997	9.385571	2.6355066	0.6820175	-8.490547	-4.3848276	-2.031724	-11.174992	-12.166657	-10.359953	11.716949	10.029155	21.022228	12.840057	7.349592	3.3477454	1.6690011	-0.7992294	-3.0301564	-1.8187408	-5.6484694	-4.235217	-1.8531384	-1.1035998	2.4129012	-7.689993
126	6.2315006	3.3591394	4.4586782	7.422981	10.726658	14.77191	6.8385525	10.211445	5.23201	1.2057456	2.835596	6.4685664	4.7851043	1.6488663	4.2864113	-9.687304	-5.598793	-1.3691255	5.701882	5.3921547	3.8218462	11.839626	8.106028	5.212756	-3.51793	-1.188175	3.9879355	1.4186984	4.2178593	4.3400536	3.0843873	7.288041	8.325901	-4.6362	1.7716479	2.0468833	-3.472807	2.4982512	3.4006016	-12.069844	-10.460524	-5.8988724	-0.6677888	-0.7758988	3.1314182	-5.395193	-0.19074965	3.9526243	3.5949845
127	-8.045028	-11.141893	-6.5894012	-6.711277	-10.339069	-8.623062	-10.631235	-14.382877	-14.86356	-2.3615017	-3.7715707	-7.6061816	-9.897512	-13.568937	-20.885136	-14.65659	-19.751835	-18.812763	-13.799112	-4.1535587	5.5069075	-5.751245	-5.226895	-7.8803315	2.018639	1.1197804	-2.2536156	-1.6786692	-4.5810385	-3.6734977	-10.586334	-10.033991	-4.378115	4.5500846	4.254563	2.7668896	6.159595	7.376995	3.7556727	-18.21164	-17.1241	-12.459982	3.6414495	-5.730139	-5.749283	-13.601164	-13.166362	-12.82292	4.156986
128	-11.856651	-11.129143	-6.7823977	-16.215183	-20.806107	-13.603884	-7.7141876	-14.153545	-13.631087	-22.026186	-18.904633	-9.685575	-23.778128	-24.200653	-23.027243	-12.861395	-13.730425	-10.311104	-4.6038933	-11.1548	-6.831459	-8.691113	-14.082056	-12.871184	-8.687948	-14.499336	-16.319149	-14.818211	-9.856997	-1.6015599	-11.546249	-15.044544	-21.428833	-6.3460894	-13.301809	-10.340719	-12.378143	-11.484579	-6.01498	-8.202855	-6.2910995	-4.690941	-4.189878	-4.125633	-5.909425	-5.1443973	-10.276191	-7.3019447	-10.229195
129	6.7533913	6.6602225	0.33550012	2.626455	0.6431733	4.3649096	3.8859541	5.1137743	5.7124863	15.689288	16.656446	8.059605	13.49349	10.480464	6.7895665	15.195963	12.594187	15.973892	11.046268	14.910449	11.727884	-2.5879064	6.5103703	6.1717043	-1.5161968	-5.172056	-6.9896584	0.61257064	-1.3399637	-1.9420271	-8.352163	-11.827208	-12.483225	-5.5668607	-9.91835	-6.0990286	-4.57011	-9.5447035	-8.904247	-5.232584	-2.1228905	-4.033046	6.0977545	3.5457523	-6.573659	6.0303574	6.4233046	2.7763724	-10.517769
130	8.21556	6.8111434	6.963031	-1.4880347	-7.135248	-5.7284646	-3.471047	-3.9533494	0.2165752	-6.5168676	-9.275815	-5.040928	8.279583	16.369534	14.174284	10.658811	8.195566	9.959078	7.3525553	8.056749	8.863007	15.195757	9.935696	10.30353	2.0869782	1.2359812	-0.5765441	9.240349	5.634091	3.5182533	12.9962635	6.1986666	5.9609575	3.8438172	10.1319065	8.076361	4.1378336	9.536416	8.372843	6.2172194	9.382988	17.162685	-0.037481904	4.7110806	2.0621974	10.209944	6.946623	4.8082213	-2.1010613
131	-1.7850492	2.432244	3.0419648	2.8764548	4.5707355	3.29576	-4.027346	-3.5580173	-2.2319753	-7.248153	-8.323153	-7.5380917	-6.722396	-7.8739557	-5.0177937	-2.2840924	1.8368254	4.810819	2.4350712	4.8664203	10.303705	1.2805215	-4.3371506	-9.765882	0.9400172	6.7056665	3.0175872	4.0916886	0.1872232	-0.21577412	18.083073	16.659777	12.014622	-6.998884	-6.204921	-7.1312885	-1.8940566	-2.667241	-2.2998846	-3.443707	-9.084208	-8.089021	13.109444	7.660697	1.3800435	6.6752167	4.0250907	-5.0369735	2.514916
133	-11.670929	-12.110151	-7.2200837	-6.7909956	-6.4115815	-6.290011	-10.394547	-11.409788	-10.787615	-5.8419147	-6.3838987	-6.9410577	1.1333219	-3.4943187	-4.09107	-10.416772	-8.554808	-7.857377	-9.673483	-8.520765	-2.452298	-7.37622	-3.1660006	-2.996977	-6.846879	-5.3871784	-2.425561	4.5213313	-2.2628212	-5.7434855	-7.7845325	-6.41669	-5.598446	-13.838788	-10.758364	-10.378965	-9.875187	-14.127585	-14.639604	-3.3577538	-0.25348315	-2.9524498	-4.2292686	-6.545789	-3.6390166	-4.043886	-1.0539626	-8.699528	-4.712844
134	-5.2277956	-1.2886016	2.367211	4.6842856	2.6644478	4.4831448	2.9761431	3.8679872	6.31633	4.004175	-0.49085832	4.7999773	6.3262615	4.3308897	6.4610205	20.939224	15.261819	16.33226	-5.7890863	-4.8148966	-4.410451	-4.2346873	-2.1424937	-3.5626535	-4.0055947	-4.176795	-1.3614056	-4.0695853	-3.877029	2.6174254	12.343048	5.990773	5.0365276	7.259022	8.405772	8.720341	7.730243	3.5228434	-2.0802245	4.561101	10.1521845	9.175653	2.757966	3.454647	2.7210355	8.032687	5.558383	4.4242735	7.7919846
135	-12.527731	-9.885883	-9.136194	-8.865486	-11.936322	-13.26696	12.994034	9.703444	4.349502	20.239532	6.2120566	-4.7037015	9.510603	10.044885	6.2373247	13.748498	9.568813	-0.76182723	2.443767	-4.5103173	-6.049361	-32.889732	-22.355415	-9.708549	-1.431745	-2.748749	5.0545278	-4.503454	-9.309565	-12.178026	-9.412698	-12.391556	-8.297922	3.4593422	-2.1981785	3.5613737	-7.6674747	-7.502893	-3.0523198	-15.118859	-6.4284296	-3.1175551	-16.323198	-27.040442	-31.158243	-11.351122	-14.405617	-5.904322	-7.446599
136	-3.9850967	-2.6673722	-3.6493888	9.872404	10.060861	9.498443	5.1298885	-2.8061514	-9.759682	5.6594315	6.076127	5.977285	0.9065063	5.789919	12.033075	-5.388902	0.9283302	5.056564	-1.5910913	0.1649108	0.8272498	5.280783	10.909914	16.536188	-5.936759	1.2518814	2.6110952	17.03651	12.61894	10.145462	-7.514945	2.9033093	6.243199	-1.8229096	-1.0382911	1.4025236	16.786028	12.324943	-1.4543629	-2.1340444	1.6430883	-0.7958288	15.93706	11.31405	-4.845975	-7.555352	-6.5869036	2.932223	7.5390534
137	0.14457345	-0.2421551	-0.123939246	5.9079924	4.3984537	2.416575	-2.759458	-0.38739443	8.133838	-3.1148806	1.9362739	-2.5858781	-2.1560946	0.68242115	-1.1744467	-12.291624	-13.936241	-18.640814	-4.800119	-1.0543913	5.3996305	13.381962	13.870092	3.6870394	-6.232228	-1.3628719	-5.965413	15.944743	14.146153	10.029256	-6.2520456	-2.1415813	-0.5060382	-2.6668248	-4.017619	-5.1638064	-9.096176	-9.120474	-10.453913	-6.181849	-2.0153587	-0.9311365	1.2085019	4.7595425	2.3599217	-13.64324	-6.689458	-10.361581	-1.4553871
138	1.4433674	0.006940603	-0.4992978	-0.45516795	-4.8415966	-3.3178272	-3.5054688	-6.21259	-5.334693	-1.4375813	-1.9173827	-3.783984	-5.4218493	-7.2528067	-5.6094303	-8.437494	-7.178547	-7.4257617	0.23851728	-1.9784927	-2.5262785	-8.193567	-8.149561	-5.4020233	-16.820381	-15.518042	-19.2149	-18.645351	-13.145102	-9.553213	-7.6034336	-11.01905	-5.3815374	-19.165543	-19.14417	-14.158548	-23.618446	-20.756226	-15.79287	-14.936334	-16.308563	-8.007027	-14.277547	-14.035598	-14.79401	1.7850437	-1.2792902	-7.5769463	11.951964
140	-8.635799	-8.748494	-5.216906	0.6865093	2.196015	6.004238	-5.918718	-5.098395	-3.2958455	-7.7634435	-4.703232	-4.6318607	-0.14715946	-4.04605	-5.5328536	3.4605622	6.197831	5.765355	-7.679472	-9.495728	-11.744175	-4.727702	-6.142294	-4.1890407	-2.5945878	-1.4426591	3.6185365	7.354566	6.4252033	1.5173477	-5.5959187	-8.136928	-1.6518427	-13.12458	-8.426454	0.066090226	5.429751	4.1382737	3.8966444	-11.364048	-11.785372	-13.57785	-4.0667076	-6.2570324	-6.5824494	-0.8397287	-5.603221	-2.30924	13.403777
142	-11.783791	-6.1416674	-3.95025	1.9554024	-0.5390773	-4.96551	-10.866705	-11.691425	-14.168915	-1.79744	-4.5363717	-3.782667	2.9595785	-4.704845	-6.3172274	-7.5040255	-8.294301	-8.19976	-12.780086	-9.025003	-2.28923	-9.78442	-15.549097	-16.2706	4.473101	0.83776945	-0.093863785	-9.483283	-13.420988	-14.998079	2.347185	0.6566181	0.74910986	-3.4496484	-12.276297	-10.696777	-15.884933	-12.363089	-15.125458	0.9658888	0.9122486	2.1856241	-9.830145	-13.756326	-7.5251217	3.0012894	0.60510224	9.332034	-6.6097727
143	-4.5795927	-4.6581283	-1.2456113	-10.614101	-10.397065	-9.2276125	10.310463	6.0258493	-0.1722374	-3.2495422	-0.2954688	2.0200365	10.784985	9.839842	15.780994	0.41921353	-3.2602763	-0.10123259	-2.7997456	-1.1510881	-3.7605786	-5.2450366	-6.7684345	-4.419253	-10.30843	-9.412986	-6.1580997	-6.47795	-5.6380577	-0.29413182	-0.6620403	2.5484161	5.3777895	-5.5509644	-0.26938665	0.8974473	-1.842155	-0.43506956	-2.6312351	-4.480181	-7.0240154	-9.493738	-4.5780716	-6.3340445	-3.7723622	-6.5639753	-5.3023643	-3.245195	0.3127555
144	-4.2178373	2.1635447	5.6819153	-6.9837437	-0.07707557	4.6708517	-2.115504	1.2816452	6.889824	-5.0712633	-8.084171	-4.143328	-16.392664	-14.196297	-8.768581	-0.25811544	0.4202065	-11.722229	-7.5375834	-7.457771	-5.4967327	0.9979406	4.258095	-0.49998975	1.2421706	-0.46708632	3.7505364	3.9853644	1.631206	5.8900757	-14.137274	-13.909746	-13.958788	0.8731518	-0.6642505	-0.63819176	-0.31185952	-0.6735377	4.569869	12.550245	12.577547	14.700491	-2.1085815	-2.5751598	-1.9684145	-8.831566	-7.264611	-7.1709633	-3.9763718
145	-8.0298605	-16.754719	-17.267544	-11.483767	-16.912516	-18.567272	-17.426155	-18.172138	-18.004993	-11.740975	-15.552854	-15.586374	-17.148436	-12.521641	-7.5590954	-0.40837482	-9.443774	-11.138998	3.1590796	-4.0540924	-9.69165	-9.157756	-9.231937	-9.276127	-7.8253746	-13.340296	-12.8488655	-12.694223	-11.29195	-9.667302	-7.1844406	-12.833607	-10.470161	-4.7093935	-8.8174095	-10.815344	-15.200265	-14.495222	-10.309551	-7.6617403	-15.200273	-21.46696	-8.216597	-13.916137	-18.470217	-6.413105	-6.075858	-6.322812	-13.503294
146	-3.2743683	-8.28656	-14.395854	-8.455368	-9.102978	-6.1559134	-7.910913	-8.418036	-9.106453	-7.2975206	-5.2952747	-6.303934	-3.6152258	-6.3025084	-9.190554	-11.763512	-11.620536	-7.0427303	-1.6007503	-4.393195	0.09219228	-4.9891763	-7.1631155	-7.3970385	2.8210156	-2.825504	-6.146902	1.8807037	0.7151004	2.3952937	-9.35704	-8.378763	-7.0567017	-7.886164	-6.939904	-3.7653596	-13.525115	-12.390638	-8.8183	-0.98141694	-1.8063998	4.566333	-0.107372224	-2.345536	0.69200647	5.4286203	-0.64310634	-4.4315634	-10.667864
148	-24.417072	-19.238995	-17.406906	-12.474609	-17.90299	-16.640778	-31.221642	-29.231464	-34.977455	-16.854618	-15.337987	-16.237675	-3.4998865	-2.9683855	5.7602983	4.7168465	-0.28046137	-3.023408	8.120268	-3.3260138	-9.484473	5.6651893	7.101761	11.050831	12.830486	8.712925	8.328838	-1.753047	-2.1820285	-4.079917	-14.421891	1.7999134	8.162663	-8.423099	-5.1107693	6.331001	11.95539	15.204403	17.374092	-0.92898595	2.1097744	8.402899	3.8021212	0.43480265	5.0457916	1.5136348	-1.2207881	6.475388	15.109488
149	-2.9688225	2.8956013	10.464346	2.4747822	2.9142861	8.051257	4.5724087	6.7990294	6.1813436	4.1795163	6.6664925	4.02402	5.0148706	3.9584658	3.8365998	1.7737237	-1.1864048	-3.7605033	12.505449	13.568633	10.072771	-0.059849262	4.575338	11.332645	8.55077	12.853195	14.57439	8.368309	4.321886	-4.4197803	4.6835814	8.479242	12.531225	5.070217	12.195174	9.5278635	9.457668	9.890925	13.097487	6.712597	10.153404	10.17474	8.776625	3.0294297	-2.1054332	5.847026	7.1450086	11.549988	6.961543
150	-4.306823	-2.5174985	1.8267305	-12.506453	-11.623105	-11.47043	7.2028947	7.1460924	11.431374	-3.5284684	-0.006891966	-1.610948	0.6439599	-2.5681741	4.5626736	9.580566	3.0303864	-3.0977683	-17.957058	-15.734691	-6.351533	-20.542011	-25.339191	-25.104456	-21.975548	-16.202961	-16.199188	-18.685953	-15.546854	-15.28426	-15.144537	-19.15461	-24.257622	-13.042655	-12.828583	-4.04453	-21.169567	-19.983643	-10.286708	-28.061802	-29.068623	-24.927116	-31.166153	-28.044071	-24.718267	-10.3424835	-5.5183735	1.0131209	-14.400934
151	-4.8305473	-9.800709	-11.492175	-3.560211	-1.5999569	1.3557875	-14.182821	-9.377761	-3.6933084	-13.706623	-16.903234	-9.085392	-9.100637	-12.647431	-6.931605	-7.486595	-13.461771	-13.870024	0.16176136	-5.1863217	-3.6707153	-4.12977	-0.9280026	1.7142899	1.9946492	-1.1150544	-5.073356	-6.378726	-11.486633	-11.982948	-8.326912	-9.986633	-5.2445507	-7.656505	-14.186733	-8.108217	-5.878537	-3.9133306	1.346698	-5.797658	-3.2091074	2.0227497	-17.102642	-18.204664	-8.874301	-9.288282	-9.92815	-8.134859	-7.7132792
152	3.3388543	-5.9474764	-11.573408	-16.988619	-23.547771	-21.42376	-15.5240135	-6.4200497	-1.4843606	-13.3373375	-9.772806	-3.3681273	0.8274646	1.7543921	-1.879852	-14.956745	-16.467121	-11.525845	-7.3497725	-6.0323873	-1.6250386	-9.590066	-7.989201	-4.9760036	-5.9591894	-6.9377317	-3.9272227	-4.020684	-3.5301924	-10.671534	-0.652617	-9.165621	-7.900932	-7.767252	-12.17157	-10.93449	-12.800993	-11.186411	-4.4395323	-3.6023107	-8.6104965	-9.388337	-5.484371	-3.8171082	-7.2286587	-1.833095	-2.9647956	-7.8622036	2.0276146
153	-3.1139293	-12.465465	-6.3908834	-6.518611	0.8262769	8.755697	14.397236	12.714102	9.018171	-2.0242696	-8.305004	-7.785363	-0.9194642	-7.8756886	-8.303108	-7.1436367	-10.312721	-8.0969	-7.902182	-11.86055	-9.546099	-5.2484207	-3.4474902	0.61027527	-3.976995	-3.1538925	3.0834954	-5.6569915	-6.468165	-4.205135	4.389138	1.8831449	-1.5889032	3.0496473	6.356231	4.1647863	15.075185	8.174703	3.1774948	-8.38499	-7.8497047	-7.2763166	-19.169308	-12.226002	-9.554439	-7.672298	-6.64663	-9.764362	-0.91387135
154	0.26496056	3.5031552	6.477034	-14.626516	-14.3573475	-3.4589353	2.9366229	-0.5710022	2.5855155	0.98630315	0.016924262	-1.6902088	-22.183266	-19.048214	-12.362449	-7.6261883	-11.58424	-10.875296	-17.184206	-12.962013	-6.4588084	4.6960735	4.4245	9.128753	-3.3964896	-6.5487595	-7.7679086	-5.481733	-14.682819	-13.006041	-1.1906576	1.6240212	0.30257338	16.526001	18.34272	20.618488	-3.544861	0.22584194	4.577635	11.696102	20.185493	26.121439	11.977053	15.797601	20.616123	-2.4362721	0.7450286	1.7064838	9.386963
155	-9.883419	-9.709751	-17.897213	2.0022361	5.5672617	7.0538692	12.136219	18.176525	16.17777	2.596611	2.733931	5.7567964	11.494127	11.593264	4.7104445	-16.391396	-9.969051	-9.41072	4.0388236	2.76433	-0.9786955	5.0630226	11.868425	21.11397	-2.1550646	3.7286735	6.965698	-0.72050655	-4.355551	-7.312049	-0.5399201	-1.95206	2.1505513	3.752835	4.174884	4.227048	0.23469323	6.118035	7.3382597	8.483303	5.3423367	2.715313	8.704336	12.109704	9.988372	8.042139	3.2621372	4.033449	-1.3398303
156	28.17714	31.788853	21.048883	15.100061	20.565348	22.954853	-7.588478	7.139884	15.7457695	4.1289387	8.50458	10.913045	1.5060065	3.0954452	-0.36919916	8.471916	10.924129	-1.8467505	1.255114	1.6212406	2.8675656	14.908142	18.442165	27.734774	13.409528	16.745188	14.19701	-2.4662843	-2.4595425	-4.4614944	9.977503	1.9511843	2.5581093	-4.125512	-8.995081	-5.83148	-0.83806443	-2.9668427	-3.5730996	14.521773	8.499116	-3.9305959	-3.8008647	-1.4868367	-0.31945726	-1.8867992	-8.054501	-4.6301675	5.754177
157	-9.193567	-10.857828	-10.483683	-10.972285	-20.348818	-21.424957	-6.559923	-6.287435	-6.0252075	-7.5002103	-10.92532	-8.367746	-8.486925	-3.9964974	1.3607428	-7.6627674	-13.247219	-13.022553	7.2404804	6.9256825	2.2437272	-8.290564	-8.43501	-7.885079	-0.9396777	-2.8986945	-2.1940117	-7.8969965	-12.598802	-20.052006	-1.0849739	-4.3396826	-4.2500124	-15.064146	-15.608379	-13.198687	-6.2268	-8.716631	-3.8609705	-1.6096847	-2.7284427	-3.6718254	-15.059408	-14.184586	-14.619059	-24.918264	-24.939745	-19.148823	-12.031428
158	-5.4271727	-12.836664	-12.309225	-9.009241	-13.544016	-17.42569	-6.423447	-6.030402	-4.2156487	-13.107049	-16.416084	-10.569059	-14.23111	-13.677639	-11.470051	7.5257854	2.1922302	-1.886162	4.7091165	3.7934704	5.2145243	3.5322304	-3.278956	-5.1360292	3.416099	1.6171176	3.2137015	-4.818905	-0.6255508	2.610444	-2.5317988	-6.868062	-8.039007	-4.9984655	-0.016475856	4.9409714	-2.3549294	-3.2382731	-2.117091	-6.3019285	-6.242513	-6.0371437	5.2139273	0.508932	0.11018735	9.200262	0.17311835	-6.604744	-18.905083
159	-6.793747	-5.718418	-3.5775151	-5.8836684	-1.7947487	1.4372846	-5.2289877	1.3070642	0.47771314	-5.8219023	-2.6905816	-0.91571605	0.36644685	-0.4636096	-2.6813827	0.6387244	5.143881	6.945871	-3.3494778	-0.83392376	4.068906	-4.4515715	-5.224804	-3.3526647	-0.3785509	4.5063963	0.8360944	-8.29715	-4.4852757	-1.46468	-4.6405363	-10.71766	-11.541008	-7.2387257	-9.158079	-7.3255386	-3.6225927	-1.9188467	1.3188683	-7.6547904	-7.1260056	-7.624574	-8.053843	-6.8114934	4.7765994	-0.44690815	-1.5889971	-3.46771	-5.328229
160	-5.729284	-1.9905808	-4.1267805	0.61729836	1.2393041	7.1464214	-0.79309475	-4.0880637	-2.8786314	3.3663785	1.5123289	1.7685821	3.084667	1.20712	1.7829975	8.321626	5.6710253	10.925066	3.0081098	-1.1929468	5.1518273	-20.513988	-17.878113	-13.652063	-0.38734776	-5.2389264	-1.5694525	-11.76834	-12.784687	-14.241907	-4.739046	-3.6573966	-6.3233423	0.27003568	3.2794685	3.8891983	6.348407	5.4475927	3.5424547	7.0991473	8.154438	5.892291	-3.21587	-3.4572852	-0.8025307	-6.754737	-9.74988	-12.958413	8.302517
161	-14.6560135	-13.548761	-13.474734	-5.961393	-11.899626	-10.872025	-1.3246353	-0.072701514	-1.5481906	4.3804073	5.3352823	-0.580123	-5.2239847	-2.5261064	-6.1938763	-3.9017243	-2.1529374	-0.35610107	7.1617174	4.565582	-4.0161715	2.891401	-0.9425533	-5.084839	5.561343	-0.3061005	-0.31219405	-11.109325	-7.900057	-0.076304734	-3.5455778	-6.535963	-8.761386	3.7118225	2.6611865	3.120877	1.5037041	-2.7205696	-6.956298	-7.367421	-6.5515957	-5.6782217	-4.7425575	-6.1964164	-2.8308058	-8.664193	-7.948366	-8.295586	-8.696406
162	6.0668564	-1.1848267	-3.705728	2.1901665	-2.017508	-4.4475937	2.1971316	-1.5209842	1.8883314	5.1076207	2.2186093	2.039507	12.730719	8.559913	9.925705	6.699299	4.1736465	8.141943	1.1089016	-2.803017	-0.81878966	-9.905045	-13.011984	-5.570356	-7.84571	-9.173729	-7.957232	-7.250663	-13.130377	-5.0964923	-0.6858983	-3.1604674	-1.4338405	-3.82816	-6.4464903	-3.5694916	-15.119057	-13.861692	-9.805889	1.8923768	-2.0468588	-2.983965	-5.565027	-4.185401	0.6716505	-1.1298242	-0.3828343	5.984705	-7.3488846
163	-0.92205757	-1.0892017	3.3384023	33.534912	27.80024	14.041218	14.129057	5.180112	-2.0748072	8.308782	12.539162	17.241077	5.6303864	10.72711	7.9171324	-2.6073174	2.9671783	4.5848927	-0.2868831	-0.36134577	-6.0624237	-8.940711	0.041375775	-0.02803199	7.0156746	4.96783	3.231964	20.724335	25.187855	23.185768	-3.9990883	-2.432534	-2.861874	-7.1166534	-11.4683075	-5.601727	-5.9786634	-7.1795883	-9.525606	1.396659	4.5584188	7.9383845	8.59952	10.484762	5.19794	10.615061	12.84457	4.3225565	8.000716
164	13.222202	22.314713	11.789571	27.757652	33.88678	28.712242	14.159347	21.277729	16.645557	22.188484	27.055973	21.904423	13.33642	19.892197	17.941362	22.896206	23.861172	20.68443	11.004219	20.614883	15.125647	15.517109	12.669058	10.671614	3.7439137	11.478937	25.387926	15.246336	21.155235	17.613773	18.15631	26.041447	27.68763	14.267634	17.600426	7.1269197	24.493208	29.026226	26.264557	17.881569	20.901829	18.53782	36.757065	37.282288	40.262817	17.19376	15.131292	10.63336	6.1770115
166	15.955366	14.900458	14.796164	17.980225	18.390327	14.508244	18.309162	15.648825	8.711126	17.58305	17.168941	19.48687	5.406645	9.158017	9.023926	9.426384	9.755757	11.251518	12.47398	10.541185	5.7461796	11.996109	12.645168	11.571136	-1.3766639	4.0808167	9.669695	-3.7573836	-1.92925	5.357217	8.067591	8.825811	3.6545715	16.165182	9.880831	8.346743	0.30305862	4.503987	-0.011441469	12.081448	6.896291	5.386374	14.010008	18.154556	24.126863	12.7088375	13.65275	12.981643	18.167364
167	-10.800879	-8.589792	-3.3396895	-18.54111	-18.103222	-18.1959	7.7137594	2.0581608	3.1769366	1.0261678	1.9387175	2.8332834	-16.752789	-19.508192	-18.922405	-12.60519	-11.9698105	-2.3276343	-4.964722	-4.838423	-9.581882	-6.1069317	-9.461805	-21.82994	-23.858244	-25.105412	-24.797457	-8.825562	-6.9944143	-4.700363	-9.326756	-10.793913	-8.001671	-4.771413	-3.66286	-0.4102357	-13.834221	-13.682362	-10.970818	-9.951216	-9.983814	-11.956541	-4.9935493	-3.1868198	-4.487775	-0.90784997	-7.7107954	-4.777855	0.000711083
168	-3.0114174	1.7957641	3.5783083	-0.9952573	-4.1048946	3.0855067	9.807901	3.062571	-3.5356963	-6.6213293	-2.9003115	0.24609548	-7.6579704	-6.1037197	-9.729765	-7.1081276	-5.6483717	-2.9256604	-8.583266	-9.337098	-12.649767	-0.16946003	-3.4257646	-2.3822896	-1.8724841	-0.7090645	-2.824923	6.565125	3.5878806	0.336852	-7.494631	-7.878111	-12.021908	-8.874489	-4.5635996	-3.351504	5.5297318	4.7841163	10.546616	10.012743	0.40395316	-2.590948	-12.118349	-11.916353	-13.241871	2.0602818	3.510974	8.126026	0.3979532
169	-0.57072484	-1.7044809	-2.5946465	-7.0205507	-1.5308121	-0.083414614	9.746101	12.554049	14.845553	-1.0216191	-2.7374346	1.4319544	4.7670836	4.6551113	5.710561	-3.5230293	-5.2038155	-0.7192699	16.614208	10.267611	-2.3871543	7.9820986	7.0029397	3.1021507	2.8780894	3.2481132	5.8451023	3.9276898	3.2820241	1.708034	-6.32481	-2.6496508	-3.0301495	0.27160054	-0.0912956	8.679087	1.7028818	-1.2172148	-7.0132475	7.882982	9.693128	7.2421713	14.401222	12.453705	6.895016	7.898828	7.78915	5.639537	6.975395
170	-9.546557	-5.2720113	-6.7752	-10.160159	-11.577906	-10.335682	-6.2547817	-5.6534595	-1.2195036	-3.6982677	-5.9969854	-4.0239954	-5.077427	-8.417675	-9.448554	0.80737394	1.7935728	1.4806389	-4.276682	-2.6451514	-4.1260023	2.834274	4.2431846	-0.77348053	-5.5282135	-7.3153744	0.6428918	-5.125266	-2.629765	-1.8055844	-6.833061	-3.4474201	-4.366554	1.5488467	2.0228934	3.5982096	-4.4381027	-7.691391	0.5780832	-2.6493692	-8.432574	-4.8861203	-7.7278085	0.00675416	1.1432377	0.41700056	-3.835185	-7.066575	-11.01546
171	-4.920597	-7.560451	-2.3237367	2.9179277	0.83291763	2.6226096	14.022734	11.042294	10.350132	5.7226086	-1.8361423	-2.7664056	0.4603333	0.39170015	-1.0646324	4.5525455	2.2601454	4.244768	1.7890543	-4.54567	-5.321163	-0.60253084	0.14341602	-0.7815369	-7.2674656	-7.7649937	-3.162405	-3.1844616	-3.100884	-3.938824	-12.697736	-11.770988	-11.570856	-7.176757	-8.0524845	-8.667475	-16.562704	-14.7637005	-12.045157	3.1097267	1.0445304	-1.964661	-3.8859315	-5.836543	-3.5445855	-4.7993197	-7.401838	-5.2430496	-7.169696
172	-0.93161845	-0.3519001	0.5605767	-0.8105315	-1.0193279	5.6848984	-4.794113	-4.3014784	-7.7197256	-3.324494	-1.645545	-5.769891	-5.3334	-1.5111641	2.1701844	5.382098	4.7195864	8.843981	10.194101	7.5878754	5.5501814	-7.056331	-3.428381	2.4112246	1.7254187	-0.9318689	-3.354286	6.0749598	5.812733	1.0067618	3.9903505	8.915361	7.0032167	0.44232073	1.4520662	-4.3211994	2.7488096	14.326635	20.728207	0.33830655	2.1368113	-4.6187344	10.201722	9.035334	3.3111758	-12.454865	-4.600587	-5.4348907	-5.1441054
173	-9.572955	-14.382467	-13.549191	-9.802431	-16.253496	-12.06313	-5.427228	-9.852596	-13.061405	-12.949446	-9.562418	-6.4181366	-8.871959	-6.3700256	-4.8595705	-5.8874598	-5.830936	-5.782731	-13.710621	-14.731133	-16.035141	-1.9218128	0.4467695	2.2848525	1.6963692	-3.040182	-5.954799	-0.8330307	4.5112805	-0.7283908	-8.482062	-7.3205023	-4.7827797	-6.7194695	-8.242492	-5.0664244	-11.050575	-12.608511	-21.02943	-15.639683	-12.214047	-7.1037707	-12.408028	-8.917171	-13.720193	-8.134626	-9.046167	-12.047329	-5.6078577
174	-4.709495	-1.5565152	1.2075067	2.444211	0.15639512	-4.3870573	-3.1707976	-5.750312	-0.81188464	-4.499186	-2.5620337	0.83556384	6.3657856	6.431302	4.4723206	6.0184746	5.5843577	-1.3645362	-0.29866815	-2.7823935	-0.4141925	-1.0485489	-5.873584	-5.8288765	5.0968714	0.7228144	3.0542579	6.068249	8.780207	10.460349	17.437452	15.314281	16.305233	-3.2058637	-3.6019177	-6.9986486	-14.293354	-8.164515	-5.2465878	-6.2798724	-5.634491	-8.796616	0.40224707	-0.09691906	0.7529103	-10.042307	-7.8922806	-4.580042	-0.29808378
175	-21.059233	-15.08128	-15.751647	-4.954095	-3.5462673	-6.7048254	3.8394356	5.2633066	1.6845597	-9.555176	-9.426502	-14.242587	-6.121706	-4.288192	-3.6701956	-11.021865	-16.101103	-14.500782	-21.156742	-21.027145	-18.703712	-13.2045765	-13.811637	-13.937395	-13.156612	-13.890455	-13.033905	-21.129023	-18.566784	-16.135246	-11.838928	-5.85807	-7.2110624	0.7717339	3.8555422	2.2872562	-5.8186855	-5.107182	-4.4691973	2.0066617	1.7744575	-6.077382	10.534568	14.479351	16.509054	-7.3566093	-6.813787	-10.310521	-18.602966
176	-3.0308087	0.8905192	-1.3655612	0.45542765	-0.6104583	-2.6195755	1.8593745	0.8945497	-0.25489777	-2.1500616	-2.245336	-5.2795544	1.336868	-3.1118188	-4.0330915	-6.775959	-5.667991	-5.9933987	-8.991175	-8.391713	-7.9293966	-6.1199374	-5.0351267	-5.561491	-1.3111577	-3.6599607	-4.1629343	-8.587393	-10.52375	-10.657148	-15.745541	-14.975447	-18.352451	-4.0766344	-5.46743	-1.0541441	-4.3013372	-4.8876333	-1.1416917	-0.525334	-6.9233503	-9.892189	-3.4931083	-3.385902	0.23054576	-3.4832494	-5.9331636	-5.3224916	-4.132943
177	1.6772811	1.0346782	5.2504134	3.6087227	0.6037388	3.210467	12.800834	14.662655	19.625603	2.7442794	4.2946043	6.4303017	9.566419	10.361042	9.35814	19.827454	18.095919	9.498645	1.6069273	-4.7877207	-6.9210205	0.069765806	1.2866552	-3.7381973	7.5402284	16.806347	17.990183	5.969144	2.6340375	-0.18839109	8.90066	9.632147	7.8510237	1.6086262	1.7226547	1.9091334	17.760757	14.831578	18.608688	9.691454	10.562889	7.258293	19.495962	20.422071	16.43452	5.4151525	2.2958717	5.2590847	-3.0839574
178	-11.39022	-5.455264	-7.0713196	2.9428852	5.936489	-3.0143495	0.5558014	-3.0597932	-4.607393	-6.5651793	-6.1350727	-4.7707653	7.8615656	3.881432	-2.3548658	-6.9199476	-8.768045	-1.1248316	2.8159766	0.64708704	-3.3005288	-6.6781077	0.3431295	7.761226	-11.248531	-12.21584	-23.46413	-8.225317	-6.554384	-1.274122	-9.4742	-13.980842	-7.1369987	-6.423944	-5.570387	-8.092442	-11.149382	-11.404964	-7.3794594	-12.564962	-8.062365	-6.2935257	-7.976475	-2.0653687	1.6958966	-2.5462835	-4.0449057	-0.26443923	-12.612011
179	-17.945087	-11.440441	-10.309488	-11.372292	-5.8386674	-5.0789914	-0.7040217	-4.922627	-12.069013	-6.6733556	-5.3172007	-3.518521	0.6386997	-2.2460551	2.602445	-8.520735	-10.463976	-15.025461	-10.352187	-13.517992	-15.939034	-16.25485	-14.756115	-5.0397425	0.51294994	-8.070778	0.37761813	-16.501152	-14.700792	-15.410468	-2.5307918	-3.8093786	0.6064311	-10.294418	-8.447404	-3.2726822	1.0639942	1.2941408	1.6618123	5.3621845	-1.6161585	-5.7158346	1.0018109	-1.593682	-5.476984	7.409457	3.0111938	4.905917	5.8590355
180	-2.2529182	2.1548703	3.921663	2.8742032	8.56451	12.385542	1.0969129	2.960021	4.088864	-12.35525	-1.0915914	7.999306	-7.6094275	-10.571636	-14.623625	2.9977803	3.79736	2.003072	10.782139	13.738536	8.7729435	4.0291233	1.3568808	2.5790153	11.288446	9.56716	7.8182526	-4.176355	-2.0019872	3.075036	1.3807031	-0.8604917	-5.666069	-3.9853697	-6.363159	-10.92194	-4.640573	-1.2152158	-1.709734	-1.0819098	0.20202564	4.4765844	-4.6321244	-8.747576	-3.6292028	-14.41855	-11.544643	-8.578036	-8.795488
181	-8.20799	-5.5610213	-6.854201	9.055166	7.498619	4.447081	5.6060014	2.7396834	1.6961304	7.641155	9.6856365	0.873909	17.231684	21.125444	20.216976	15.874056	14.93425	12.075258	2.0393338	6.3906555	1.7759688	15.419817	11.387413	3.254042	4.8494716	7.1274767	2.8054466	-1.2277831	2.6381087	1.5450437	6.13223	6.294752	4.286512	1.0088465	4.5110226	4.0140667	4.5873137	3.6374512	-2.3197398	-1.8634508	-5.774413	-9.662161	2.4703703	-2.3074563	-5.7919607	4.868161	6.588461	-0.7596453	3.0939279
182	2.709292	-4.2695417	-8.7638855	-8.030267	-9.170708	-6.4154453	1.431243	-9.141721	-14.803345	-4.766125	-5.516432	-5.7127576	-1.9397955	-6.968774	-13.501127	-9.139767	-7.8266377	-7.793583	-7.5367117	-0.52881634	4.3533845	-3.0621467	3.2422798	7.9938407	2.9594455	3.8536618	3.615408	-2.1247644	0.65391845	-3.4128153	1.2397776	1.0182246	-7.2346234	5.4023337	6.226898	10.847917	-10.05792	-7.003257	-3.4575405	-4.3616996	-5.5694027	-8.954094	-4.1647716	4.7602787	9.387528	2.3188362	5.11473	5.421462	-5.832713
184	-9.362038	-11.677345	-11.694134	-13.600872	-16.475735	-11.733713	-9.399391	-8.332828	-6.4146	-10.879508	-6.259426	-5.502205	-11.986021	-12.865015	-12.937516	-15.093649	-14.778446	-18.253563	-2.3095102	2.222739	1.0476432	-11.263511	-16.430382	-17.262875	-12.447081	-15.519524	-9.265846	-13.138748	-19.440083	-16.39162	-9.811237	-16.294434	-23.09322	2.8336725	-5.1640797	-13.429606	6.8238306	7.4959846	4.160034	-12.963628	-8.084232	-2.227183	-1.2365837	4.072563	8.024284	-13.039206	-11.58609	-7.365802	-9.198494
185	-11.739413	-10.632784	-13.052725	-11.8447895	-13.59804	-13.433055	8.42284	-0.20599975	-6.140351	-8.926241	-7.110894	-8.504673	-1.1333185	1.3960268	5.2076497	-2.9407325	-6.3714166	-8.254578	-7.872672	-8.60955	-6.932618	-13.35795	-8.739602	-3.2748413	-6.2018147	-9.121279	-4.9474516	-7.269137	-10.566006	-5.7908154	-11.674564	-14.367152	-14.541772	0.5164658	1.780262	-0.069481224	-2.1800933	0.51197195	-1.3750234	8.760763	7.040464	-0.15752316	4.1104107	-0.070174396	-0.018054277	11.697916	12.441551	4.83751	-5.9037523
186	-0.86275643	7.252324	7.1187024	-1.6124513	-2.0439472	-4.446814	17.671112	17.313452	14.496044	14.166338	12.657398	1.1069562	20.88168	14.496915	4.62183	1.7235458	-3.0510812	-2.3492646	2.0619156	2.82013	5.8686314	5.827854	5.9330797	9.254892	-0.7548388	2.2259765	7.05231	0.2289474	3.5606503	-0.8758987	8.236588	6.71745	0.50909054	11.091481	9.308082	12.247654	-2.2561297	2.733272	4.5227556	8.287783	9.46087	11.947797	4.6553493	6.0122023	5.64067	6.274932	8.075262	7.1125793	-6.7544036
187	3.532796	3.0776947	3.5975616	3.2814064	6.8750076	6.4256563	-0.57323134	-2.444439	3.5550861	-7.895773	-1.7007453	-5.0192003	3.054216	7.8591685	10.249125	5.7968235	6.9822817	3.6875792	-12.24801	-9.052854	-1.1562331	-8.055111	-10.680458	-7.1109962	-9.759153	-13.11477	-17.849277	-11.736368	-10.170094	-6.3081646	-24.57544	-18.26028	-13.193987	3.1091356	-0.46369192	-1.2691945	-2.882847	-5.3243685	-6.681793	-14.428255	-11.513035	-11.390558	-10.16088	-4.4544754	2.8950152	5.744612	3.1055374	-1.482887	-9.214897
188	14.303978	6.8545437	3.561769	-6.523492	-7.3242774	-3.747832	-9.831886	-14.020891	-16.826235	1.0973585	0.26970348	1.076599	-5.656267	-14.421425	-12.8324795	-9.720043	-9.352585	-6.5389013	11.556435	7.109048	0.7312931	1.8508812	-0.6963494	-3.3045979	-21.985752	-19.605816	-17.710352	6.794413	0.30538273	-3.6828034	-4.076097	-2.8448691	-8.526181	-8.578799	-9.521389	-7.6031036	-19.01017	-11.930918	-11.5920725	-15.895956	-12.865092	-12.36503	4.32866	-1.9000094	-8.666332	-0.41165867	9.034653	19.56818	-4.7499194
189	0.28129393	2.6540782	4.1318884	6.579116	7.408798	13.680815	2.053072	1.3844591	5.7812824	-5.2797575	-9.802511	-10.367132	-9.167902	-14.8532095	-12.29718	-2.1906235	3.859108	3.4837844	-10.108396	-11.234135	-8.699667	9.262266	7.1502523	3.6624956	5.090731	-0.60624766	-6.520522	-18.045368	-12.743968	-7.663128	-11.679362	-11.853865	-8.578178	-3.744638	-6.681422	-8.7342205	-3.7445288	-0.40057307	2.1730442	3.405077	6.5965934	5.206949	-4.1592455	-0.57775843	-0.8459418	9.375565	7.402542	11.334485	7.615148
190	-8.449749	-4.912648	-1.2000719	-17.864912	-18.668087	-6.516205	-7.67869	-6.3357296	-7.277774	-15.433046	-10.986647	-8.306528	-11.794031	-11.492126	-13.103949	-8.720636	-8.592073	-5.993393	-11.326358	-8.051428	-4.0104804	-3.0408137	-11.917234	-12.481672	-6.923953	-10.213779	-9.297194	-9.680514	-16.326202	-18.354475	-11.690886	-10.568859	-10.6484995	-21.48344	-18.551977	-19.383581	-9.218653	-11.7043	-16.116383	-8.080543	-8.433615	-0.19805537	5.7235756	4.399534	8.503077	-6.8452864	-3.575479	-1.1235888	-18.646246
191	4.919239	9.527521	12.545109	10.298515	9.779785	6.8343544	-16.305511	-11.616145	-4.857352	-11.662023	-7.126685	-5.496913	-10.792644	-11.38712	-11.742468	-8.722677	-10.389787	-13.757957	0.4948985	-4.460566	-3.5429893	-2.0109015	-5.123442	-3.7235973	2.7130616	1.050062	-1.3451976	-5.856908	-9.32273	-10.503799	4.038906	-3.4664502	-4.330617	-12.403753	-10.435413	-6.94036	-3.2965355	-10.833451	-13.11079	4.722969	1.3926309	1.2195961	-5.745099	-8.544409	-6.701372	-6.455102	-6.3607154	-3.1021686	-10.922817
192	2.027226	-5.8838797	-7.306738	-2.8659883	-4.2506037	0.8569414	-13.175779	-12.711538	-10.834808	12.666707	6.274774	-8.414391	-8.4606495	-10.948782	-10.372093	4.1994934	6.505669	1.5880606	-1.7897654	-2.442188	-0.029889286	-16.995262	-17.490498	-19.005045	-7.3651114	-9.067486	-2.9025168	-20.000198	-20.302399	-11.005557	-22.365248	-19.838907	-13.970638	-14.305177	-11.797207	-10.573095	-11.70487	-10.733707	-15.096401	-1.4126476	-5.168523	-2.5759578	-8.00146	-5.749653	-1.2387702	-6.545505	-9.912935	-8.43199	-7.4452887
193	-9.872189	-4.293047	-0.13367927	-13.494999	-10.323223	-9.806223	-4.650102	-4.879613	-6.474272	6.808301	6.5235844	1.8866714	-12.269996	-5.3823767	-2.9987369	-20.035286	-17.305035	-10.203947	-0.4603216	-0.9598361	0.65324104	-13.860077	-7.222396	-4.8810453	-14.530172	-14.653408	-1.8465409	-3.3467288	-5.100155	4.0255857	-16.657732	-14.87702	-10.435516	-1.6498674	-8.502998	-10.900051	-2.6803217	-3.8080668	-6.6453648	-7.1645613	-5.7324696	-2.7644324	-4.003134	-7.558144	-7.190655	-2.7436905	-3.191782	-5.1890793	-0.44453502
194	-8.358223	-13.809559	-20.341255	-3.0122852	-9.657877	-2.9773781	-7.0115566	-5.489821	0.79749596	1.3432004	-1.7444433	-4.191986	-9.323995	-12.221001	-13.398777	0.55109084	-1.0838261	-3.2215967	-4.248975	-10.409676	-18.41128	-3.5964289	-4.3103304	-3.805022	2.8681235	4.0178924	13.647225	5.8348594	7.4269333	10.920652	-5.854311	-10.587734	-14.296675	-5.8251915	-6.5407815	-4.8899508	-5.009741	-4.2601547	-2.2575455	-9.595329	-9.489765	-9.076824	-0.60127115	-1.1192678	-2.909741	-7.0212607	-7.73526	-2.9408884	-13.362993
195	-15.671361	-17.698092	-14.786669	-4.9589744	-1.9709282	1.7485809	5.3481016	0.31425074	3.582271	10.301147	7.2210507	8.027451	-0.22557825	1.0737656	3.8308592	-7.955351	-7.374658	-4.8795624	-30.317326	-25.078442	-23.107828	-12.168146	-8.081273	-6.0850067	-8.592932	-12.040358	-12.862583	-1.0167665	-5.3609357	-5.6816473	-8.10474	-11.366064	-8.410475	1.5553925	-2.647831	-4.941776	-4.9735518	-8.770651	-11.99091	-25.986938	-26.415325	-23.934786	-28.968023	-26.17128	-14.103785	-10.726245	-15.533644	-19.839563	-4.81131
196	2.885893	9.01212	15.232613	-6.6243854	-2.6634717	6.657045	-25.211823	-24.579924	-19.378098	-1.0402366	-0.12344211	-2.9204555	0.22619283	1.6284761	1.0923123	-12.22617	-10.704729	-9.913012	-2.955181	-0.767376	4.6586294	10.740503	9.002216	-1.0261836	10.184976	6.491334	5.22501	5.212325	1.5725487	4.82963	5.4092445	2.7320528	1.0559678	20.055777	22.01376	18.121284	6.809746	7.6869354	8.138342	1.8154007	3.4652574	13.6910925	16.364445	18.939808	22.542871	4.6011763	-1.5023589	5.2983336	1.2541058
197	-11.055611	-9.982047	-8.70648	-11.642716	-9.286804	-6.7974615	-7.5325894	-11.491494	-7.1446843	-7.619441	-9.261851	-7.1304636	-10.7067	-8.246974	-2.044209	-11.095999	-11.62849	-6.894139	-9.430874	-5.5595613	-7.162313	-7.0783005	-6.284895	-6.303214	-5.199793	-5.69081	-5.7265205	-11.497868	-12.432424	-7.0936556	-0.32017243	-0.7688502	-1.677036	-9.003152	-6.9426103	-5.6927757	-13.302531	-11.943702	-7.1574316	-10.352955	-10.204599	-9.945803	-5.6005363	-1.589242	-0.5923769	-6.4256105	-8.664883	-6.3891344	-6.9702272
198	6.4929085	7.2355986	3.3263855	16.000078	18.460823	17.336517	5.6932797	12.087532	9.365624	15.461957	19.06992	12.658084	0.13943584	8.594395	11.949886	13.288735	15.219843	14.52079	3.9539485	6.2664795	11.411644	4.49868	4.103399	3.2555046	-5.4629087	-7.033736	-5.5840206	-0.17338666	-0.4136449	-0.8866925	-2.1011462	-0.8163487	-3.0462267	-7.233901	-11.402044	-0.79884696	-5.774811	-7.2832155	-3.2854705	-6.327771	-9.470011	-5.7675924	-14.263998	-17.436071	-8.895336	-13.827667	-12.659967	-6.6270614	2.963107
199	-18.413658	-13.607167	-9.782925	-15.426016	-11.982614	-11.126978	-2.3656564	-10.102842	-10.524809	-12.408611	-18.898146	-17.26527	-3.035603	-2.440362	-2.5702279	-16.602983	-17.30088	-15.829718	-14.938714	-8.338431	-4.817541	-7.625062	-9.980238	-12.694251	-15.265725	-4.339598	7.7658353	-29.928478	-28.943184	-23.467667	-8.577987	-11.077909	-9.72123	-2.4335637	4.809841	8.701307	-0.3990394	4.20499	3.9476352	-2.7633424	4.0108113	11.509514	1.1613175	-3.6871865	-20.519894	-1.5994906	-7.089696	-8.459908	-0.76589274
201	-7.918462	-5.333251	-2.5883	-1.6261308	-2.8075676	0.44892427	-0.38429928	-6.632949	-9.354634	-9.576626	-10.298382	-16.623257	-12.996391	-7.0605307	-14.862671	-9.642899	-14.472826	-13.929642	-13.55571	-16.139273	-15.012371	-7.823362	-12.791176	-10.654621	-2.6792252	-5.1521416	-6.8866796	-15.343985	-16.500263	-9.754242	-19.877148	-11.703565	-2.6675591	-8.814315	-15.130867	-11.963583	-5.9735723	-5.4758506	-12.802984	-3.4935646	-8.071504	-2.9271364	2.3884764	-3.1393805	-5.9891825	-9.6336	-11.014098	-8.712315	-11.398187
202	-2.691544	-10.011337	-15.345329	1.6043272	-3.0651464	-9.428121	-14.7597885	-17.590698	-9.88889	-9.891671	-13.005537	-0.012041986	-3.6304188	-4.7683554	-5.318112	-21.974129	-14.129597	-1.8914185	0.46489584	2.56376	-1.1322837	-4.8328815	-9.355725	-5.8662453	-3.5916438	-10.620989	-12.534731	-6.926551	-12.357403	-10.979328	-4.710211	-12.766673	-19.015884	-28.557442	-22.67594	-12.664476	-1.0830297	-6.886059	-7.30088	1.2057986	-4.4419546	-3.0336185	-8.828436	-13.2202215	-17.77442	-12.054499	-9.539998	-6.358139	-14.7826
203	-11.259598	-15.278069	-20.860008	-1.2964537	-6.0692844	-5.439392	-14.423685	-13.562901	-17.131575	-0.47296786	-0.20044714	6.1379623	3.9013438	2.6507392	3.2932982	3.0204868	1.588458	-0.42389774	8.391302	6.928728	3.9572139	8.06969	6.420986	-5.92284	6.5291104	4.1232424	5.264353	-2.8389416	-4.484973	-3.8518376	1.2263325	-0.6455599	2.6850953	-6.56389	-5.6257114	-5.486694	9.601797	7.9479475	8.631411	-1.6833863	-4.8579054	-5.234902	-8.3689995	-0.7046314	4.3052015	1.8056636	2.3256636	4.4948106	-10.145796
204	10.188941	13.920822	16.627125	2.987727	-0.50641525	-2.9127357	16.339436	11.82851	10.724876	6.93017	12.870438	16.780325	19.83201	18.085545	7.791188	5.389436	9.771945	12.5362	8.99428	12.599901	6.0529804	-1.842552	8.516192	17.348713	8.935413	14.5046015	6.486681	18.899586	18.880669	9.775521	3.594543	3.4496303	6.455079	7.891962	6.752137	3.1803024	-4.0018997	-3.115902	-2.7296383	3.77598	7.1786556	9.346629	14.621166	8.728492	4.8583508	14.532306	6.875308	2.1135597	1.993057
205	-4.128109	-9.844738	-8.063967	-8.660246	-12.126219	-12.595102	-10.593645	-11.926244	-8.482307	-14.140762	-13.332609	-13.302293	-10.4752865	-11.043598	-13.2432	-16.815826	-14.909646	-8.3234005	-11.8971615	-13.118716	-17.218899	-3.3698552	-7.3747053	-8.847266	-7.402078	-8.331383	-9.203313	-9.896264	-4.9632616	2.6670232	0.51326144	-0.37601998	-2.665069	-9.18361	-3.3595753	0.65718985	-0.62563366	-1.8208705	-5.493853	-9.053107	-10.089698	-3.9266043	-13.359411	-16.805515	-21.280529	-9.785667	-6.5902467	-2.7105203	-7.3325157
206	-8.875362	-7.0270557	-3.999504	-7.2280965	-11.038391	-12.124363	-8.933868	-10.124051	-9.972094	-4.7456264	-3.093771	-0.3836298	-10.796776	-12.193603	-9.91706	-4.4382644	-4.196473	-5.9691453	-0.529763	-2.8411756	-2.4930518	-14.151276	-13.208228	-10.2920475	-3.1084068	-1.0809753	1.1788427	1.8444636	2.880289	-1.2345148	-15.382784	-6.554581	2.2754607	-1.5607216	-0.05653763	0.5101682	-14.088165	-7.6469173	-4.879002	-8.932328	-6.0765367	-7.693198	-13.455717	-7.556938	-5.8504763	-14.109676	-14.515001	-10.992477	-3.959782
207	-3.6349328	-8.022198	-6.259159	9.638942	7.7861814	6.137257	2.5730994	2.8065443	0.43803048	11.503374	6.215124	6.531889	19.8579	8.006784	4.2307777	-5.508724	3.677252	8.415785	-3.2608595	-5.8497686	-3.399735	-1.5319275	5.1168776	7.546094	-2.4576445	3.3290682	4.2884574	-10.789767	-7.5656204	-6.21305	0.0736458	-1.2369623	0.7844784	-1.5873213	-1.2009746	-2.118248	-13.39743	-8.4696245	-4.035062	-1.7107736	-0.06947559	-6.3854866	-0.5664882	-3.2670867	-5.942751	1.832578	3.7997375	-5.535204	9.513037
208	-3.0690289	-7.569755	-6.521237	0.07353562	0.9458822	6.4019775	-5.141336	-1.9672208	-2.6451395	-6.114929	-3.9377897	-0.7053515	-5.7058086	-5.747694	-3.010694	-1.82235	-1.3760917	-5.9504533	-3.3093781	-0.34248793	-2.7129178	4.933993	7.322309	7.785096	-0.038063228	-3.3220146	3.990329	-3.5593271	-8.195462	-9.776714	-5.2714653	-5.2051697	-2.008378	-2.0529363	-2.0072677	-3.741944	-7.4680576	9.612654	13.101484	7.2400484	2.4838114	-0.996968	9.510171	14.9219475	7.3882017	4.943907	6.121892	7.7907515	4.7159085
209	-0.45234698	-1.6390873	1.1483874	-2.2461908	-2.5864468	-2.3984358	-6.5220337	-4.650914	-1.252696	-16.114887	-14.862729	-13.198845	-6.5593834	-13.216429	-13.527721	-10.580452	-10.25202	-6.9868736	-6.554019	-8.629387	0.06989008	-1.923017	1.3008422	4.4939847	-6.798415	-10.973959	-12.010033	-10.051265	-11.221728	-5.6599407	-12.776293	-9.871858	-6.7736707	-2.5261068	-0.46310198	-3.4546804	-6.8055124	-7.51429	-8.247574	-4.09564	-4.675956	-8.414484	-5.8589735	-8.931459	-10.8833885	1.3199883	3.1576648	7.3717804	-0.3122084
210	-18.211903	-14.65437	-14.274174	-5.5476246	-6.114534	-3.0964243	-4.98309	-7.27598	-7.135747	-3.8460307	-3.1645854	-3.4215279	0.5626185	5.043118	5.128913	-3.2353163	-9.090504	-6.6998215	-3.4595118	-3.23479	3.0489993	-2.6050665	-5.466794	-2.5467594	-7.4433994	-1.8251147	2.228361	2.5272875	2.4677918	5.961872	2.00283	-0.8940671	-1.579815	1.3858608	0.84518695	5.836218	-6.8637667	-5.0126395	-1.2162482	-5.8556714	-9.647041	-7.864629	0.6087961	0.33069712	5.5599318	-0.45516086	-4.9178658	-4.5408697	-11.788733
211	-0.9402376	-1.4889268	-9.538525	-0.05510518	-6.9208198	-7.445494	9.145557	2.2469158	0.25923932	5.8253956	0.6160778	-1.3888357	11.706437	11.626482	14.162474	-3.4157863	-1.1071948	0.24951112	-5.7617455	-6.714476	-2.259338	-4.3234873	-0.84812075	-3.150326	-4.5016212	3.0740626	7.4253416	-8.445662	-0.46394533	-0.10090625	3.6364174	1.9666121	-0.9382731	9.517733	5.7855315	3.7038963	-16.410797	-18.563824	-15.168179	8.098057	7.1982384	5.1665173	-4.5118504	-4.639702	-2.996688	-6.6653757	-3.8691082	1.7027662	2.442619
212	-2.4110253	-1.3863922	-2.6217043	-7.82395	-2.5614185	4.333665	-5.4896374	1.5410948	-0.081735075	-9.244511	-8.654788	-7.6144514	-8.250092	-5.5537233	1.3700435	-12.919178	-20.074581	-15.941937	-3.930258	-4.104538	2.8147717	-5.594797	-10.7853	-15.001762	-9.621186	-11.042128	-13.476877	-13.013355	-8.72679	-4.4003386	6.2256746	9.880714	6.983331	-1.2982961	-6.768812	-3.517887	-8.18899	-8.278675	-4.312774	-6.2743216	-12.395076	-12.267256	-8.780212	-9.309905	-2.6894672	-2.721943	-11.19438	-10.249587	-1.4549588
213	-7.3066645	-5.5423164	-4.786445	3.7225666	-5.71288	-9.503149	-19.301504	-7.317374	-1.6057968	-14.654476	-13.769506	-15.544648	-0.14288972	-7.2113504	-13.304873	-0.3523367	-5.2137823	-14.7364235	-9.170902	-5.439744	-8.120562	-4.103397	-7.8402333	-5.247745	-7.541145	-7.7568617	-3.7938275	-9.711313	-6.325155	-5.8053074	-3.8436813	-6.923766	-10.602918	-10.799	-8.021026	-9.335695	-1.7624066	-9.9956	-18.61502	-2.4395492	-7.7643023	-11.50769	-5.463062	-7.779121	-3.460033	-8.649676	-6.3457236	-3.5046384	-13.587266
214	-18.590548	-15.40181	-16.16817	-7.375436	-11.057291	-7.1369653	-14.261536	-14.872089	-12.754244	-21.721874	-19.932758	-9.169918	-11.786337	-17.37362	-17.577543	-5.1195154	-7.3096943	-6.7993546	-10.982952	-12.343912	-9.059784	-6.043889	-6.133176	-10.642458	7.7058105	4.09963	-1.6840433	-11.7528515	-14.789753	-15.225011	0.18775135	2.4985228	-0.8244162	-22.540726	-14.981973	-14.671921	-12.198406	-7.70178	-10.10985	0.5618471	-2.5677924	-2.068365	-6.981941	-4.1781106	-4.3244696	2.7761822	0.7092016	-4.3718076	-9.438818
215	-3.1243591	1.7304912	7.5594573	-1.4626188	-2.730446	5.195025	-2.9303482	-8.209974	0.025562346	-0.13985409	-1.7744843	-6.9003067	-0.8537879	7.344905	10.0889225	5.1060576	0.5624262	-2.0387323	0.2235694	-1.5484862	-0.5728501	3.0976458	-1.4783027	-3.9078069	-0.60160923	1.9779483	2.0544453	3.6114829	3.2305415	-2.3782203	2.8278027	8.227242	6.8077297	20.126633	17.3448	18.485172	3.6179686	3.0346682	6.8847404	2.359825	7.0824194	9.154695	13.991729	16.608963	22.40799	2.7946935	9.852501	11.8713665	3.2482147
216	-14.451809	-13.455755	-13.158567	-6.3725014	-15.933422	-14.99843	-13.966042	-15.577784	-18.101662	-22.53418	-19.609446	-23.119768	-20.916874	-20.45207	-19.04543	-19.421913	-24.54897	-21.430555	-3.6001434	-10.314808	-10.933126	-13.617146	-13.512844	-14.817939	-20.81942	-14.945997	-11.314213	-12.251504	-13.024968	-11.55898	-11.492387	-13.750444	-15.513161	-20.981182	-20.270359	-25.923605	-18.798927	-19.460115	-18.770405	-21.8513	-23.563412	-21.51434	-33.874214	-25.41704	-20.596258	-14.224	-12.877478	-7.169781	-27.610704
217	10.097778	5.9724903	0.5285011	3.50095	8.049105	10.631401	6.1803236	4.1173506	8.367195	8.306625	13.692656	12.8774395	-2.9035082	5.093543	6.420846	-3.5221312	-0.8662867	-0.6078876	3.4644463	-1.0440204	3.9235477	4.912816	0.5969901	-1.3239754	3.9176912	4.564333	7.253085	9.062517	10.7977295	8.360422	-5.7805605	-6.699507	-6.4047937	2.2835457	5.5029545	5.487578	14.08111	18.181112	9.27269	-17.43921	-11.22442	-8.194576	8.301209	4.871466	-0.23469025	-6.1722155	-7.0313077	-9.747434	-14.053955
218	1.3134308	4.0155535	3.0495324	-11.055834	-8.933451	-16.779955	-8.154399	-0.66921943	-8.350539	-1.5382475	-3.3927045	-5.151821	-7.684417	-6.0478277	-11.448266	-0.6590407	-1.3107207	-0.60522485	-7.6162553	-10.317772	-11.922272	-17.310024	-16.024244	-16.465069	2.77529	-0.1690985	-4.6976967	-10.022667	-12.0428915	-12.962107	-4.064409	1.4237632	3.1148643	5.542565	2.3390546	1.6140009	0.1972979	1.7251987	1.2969993	-1.5413306	-1.469991	-0.717183	-9.006136	-9.222099	-4.441546	-2.6628842	-4.1230726	-6.251294	-10.818712
219	-8.212476	-6.05513	-4.675075	-7.7440047	-4.3830175	-6.3813324	-6.2996097	-5.88863	-12.13872	-7.524458	-3.3250852	-5.1976094	-5.530369	-5.9945765	-4.883962	11.507051	8.163406	-2.4236093	1.149147	3.81427	4.179148	-4.2391024	-5.156311	-2.6799746	-7.459194	-2.0419464	1.0874393	-8.619759	-10.471295	-13.9021015	0.96329695	-9.9947405	-15.921185	-13.838264	-11.673874	-10.595352	10.026852	5.765562	6.026553	-5.441561	-5.1791067	-5.660488	2.2243187	3.012075	5.7411513	-5.8101554	-6.8434978	-4.7678366	-13.827988
220	-2.1462054	0.3106253	2.5216308	4.1108117	9.342913	18.195723	-0.7227863	2.081987	-2.362595	-2.9030306	-2.4938269	-2.9817526	0.6990454	4.5131083	2.9527762	1.90439	-3.1454604	-9.923676	-3.4311423	-5.8381596	-5.875457	-2.0534534	2.045336	5.0785546	16.245129	8.284993	-1.6322372	-0.05632904	3.854278	0.8624289	-6.73038	-1.747575	3.8452053	10.115336	8.101955	2.8394263	2.614934	-8.426494	-8.945742	8.186249	5.661259	6.1986823	-8.582243	-2.0179543	-0.62958664	4.7928696	-4.4809213	-5.7969103	-2.4221025
221	5.078621	5.4915953	2.993424	3.2477736	-0.3890661	-3.9131727	-17.277657	-15.342211	-12.139582	-1.4418495	-6.3227873	-7.6815157	-10.817717	-12.804758	-16.933952	-9.319939	-9.100258	-7.7562714	15.921484	15.893595	14.369977	9.361984	9.557747	2.8287406	14.857725	9.231184	-3.1044803	-14.086908	-9.752038	-14.014485	-5.17537	3.2728505	11.488785	4.7747245	9.165039	7.4497547	0.93026435	3.7164924	3.1437588	15.114447	12.649027	3.8434646	-6.2436523	-6.326497	-14.411274	-2.8675914	2.8117425	-2.7011225	-12.412678
222	-23.530981	-16.169418	-6.181305	-5.2313404	-7.616171	0.5631628	-5.1256433	-13.310375	-12.221087	-9.866413	-6.980769	-2.6029654	-3.292995	-7.2067504	2.389145	-11.668128	-5.3764486	-2.641759	-22.037764	-18.350494	-7.385068	-11.884921	-8.741465	-3.21664	-10.236079	-11.7094555	-10.181763	-0.668758	-5.6635847	-0.51436174	-2.1088293	-1.7121626	-2.408204	-15.37421	-13.017977	-11.359217	4.3163204	-7.001438	-8.087586	-2.3045268	-8.630266	-9.969139	-16.584942	-20.511799	-15.991829	-17.389538	-10.954767	0.25894547	-9.026196
223	-0.49019617	-1.5338153	-5.680297	-5.0435786	-2.2249131	-0.43974066	-6.302001	-6.0746717	-2.0975146	-3.5972798	-4.3557796	-6.8628416	-7.0019855	-9.715057	-8.763332	-5.1786633	-3.747344	-2.330159	-3.6135762	-3.2740922	-2.1371236	-4.480708	-3.4413376	-5.38041	-7.809835	-6.788228	-2.9631064	4.1972227	-0.68587214	-0.9108088	-1.2918483	3.3311229	3.6427739	3.8206482	0.08319718	1.5221307	-4.683944	-2.6934395	-0.37208724	-2.9878623	-5.2047076	-2.3496132	-2.7136493	-7.5265036	-11.475298	-10.268679	-11.681452	-10.839643	-4.5131564
224	10.11775	11.709902	10.437328	2.7833912	1.525835	-4.459902	6.0162354	13.020163	10.767168	7.109206	5.0145655	4.6935625	1.3738428	-4.146684	-7.9792	5.1930647	12.376615	17.941841	-1.1542213	-0.12893486	3.5394387	2.6818273	-1.3582788	-11.919113	8.110688	10.507185	16.724482	-3.292861	-0.49821162	6.151661	17.141968	16.253792	14.785858	-4.693984	-7.4890585	-5.2031913	-5.9484644	-9.449224	-19.86039	2.6284223	4.4115376	1.5196397	8.021637	7.8646307	7.1693745	4.40356	3.9974165	12.344166	-5.217558
225	0.24059115	1.296151	0.7519121	-2.4019222	-3.0780303	-4.5880146	4.8779917	7.908767	6.3569384	-2.1838157	2.9885921	8.463813	-7.7983875	-7.2250414	-1.5625118	-7.0092306	-7.5220547	-3.7846365	1.0812398	2.4173112	1.5176169	-10.829632	-10.2407	-7.918848	-9.52919	-6.7945347	-4.5715933	-8.507303	-10.7949295	-12.287147	-3.6909199	-4.8268924	1.1798446	1.888297	3.241292	3.0581286	-3.547823	-5.810986	-2.7712686	-3.4964185	-1.4716477	1.5047377	1.3644845	-6.367795	-12.085713	-14.885174	-7.1124363	-4.2323027	-10.710522
226	19.462915	15.078991	11.568051	-5.6482887	-3.8685927	-3.4763498	3.7237425	-4.3885846	-9.090343	-6.6096916	-8.761243	-11.071911	-0.03746967	3.927027	8.672236	6.040756	8.730925	8.7666855	-4.0408316	-4.0577946	1.3832682	15.547933	13.155382	9.154049	-3.3124409	-4.9953327	-1.9481986	-12.180565	-6.3013973	-6.19328	-16.88067	-12.432318	-7.955808	0.090294115	1.2173759	3.9273086	12.157377	14.412887	10.676208	-2.6295671	0.14392364	4.3314877	8.388126	11.204214	10.083746	-1.7967906	0.565159	0.7298065	-9.726071
227	3.9697957	5.999616	2.468192	-10.481932	-9.263707	-12.774189	7.9154034	9.846996	15.015457	8.614623	11.2278385	17.83559	13.518799	10.623272	10.27417	-6.608472	-1.8471456	-0.32954967	-5.3039694	-3.2002778	-0.16470385	-0.29091406	-0.34250754	-5.17779	18.576252	12.663267	15.40117	6.055786	12.453911	15.220296	7.312081	2.913734	0.648473	8.917988	7.0009317	1.3086253	20.158484	15.919879	19.480324	24.4654	15.334928	14.270725	7.100527	7.052567	10.468792	-1.6228012	5.148902	8.422623	4.2530336
228	3.9667778	0.20412737	4.0495043	-3.6278343	-4.6560297	-3.1651433	-9.935055	-15.268938	-17.799038	-12.323183	-13.035489	-16.680447	-15.1299	-5.755183	-1.6649239	-4.727436	-8.575001	-15.262775	-18.877878	-17.26624	-6.4352236	-18.557281	-12.004992	-8.088285	-18.458279	-16.785875	-16.339294	4.981276	-2.3042133	-0.6750723	-19.220234	-17.027271	-14.120736	2.76791	2.3116837	7.7234774	-17.509722	-12.151997	-14.078541	-17.077084	-13.446132	-11.482828	3.939885	2.8087504	2.760066	17.416737	15.056147	9.778492	-1.3191397
229	4.3278556	5.0696917	-1.208051	-9.099391	-14.608246	-4.806169	0.6290324	-3.108695	-6.6782923	3.3940353	-2.4684515	-9.959957	-3.6296356	-2.6143937	-4.9520235	9.462955	11.120498	11.206724	2.5173125	6.83737	4.263756	-2.3117871	-3.889329	-7.1298656	-2.6493165	-2.8504043	-9.218151	-1.2658951	-0.7376268	-2.7756345	-20.670683	-18.82249	-15.787798	-0.8785873	-3.070786	-3.5804734	8.718403	0.6643126	-3.5083756	-0.35319722	-5.5169144	-1.4920721	-4.2120175	2.777804	1.2814538	-1.8650146	-0.60646987	-9.905975	9.012352
231	0.92559326	0.6821432	7.0200863	15.584529	17.124125	5.831951	3.6113482	8.568714	10.8911915	6.7929006	18.285133	19.094254	2.592539	5.6621704	3.7048275	10.8883915	15.9255905	12.419277	6.5797286	8.0377245	11.149753	1.9398549	6.879228	5.342821	9.778425	10.857582	26.111595	6.2898316	-6.714246	-14.213856	-4.57173	5.143077	7.8290277	6.4363117	4.6824813	1.5799366	18.786373	17.746021	12.717732	10.678329	6.2733283	7.6959224	7.101199	16.327751	19.137661	2.5430114	1.8808162	0.9405274	2.4839249
232	3.6411223	3.4553192	4.8765163	0.8746606	6.857782	7.4037275	11.554609	3.4460945	-0.22412507	6.0013227	5.3227577	3.7665606	-0.48531777	10.779321	7.990079	9.516925	4.5012717	3.8162193	-1.8371298	-2.9561257	0.82920134	14.553051	11.637554	11.194669	-6.5666847	-8.493862	-11.347713	2.4189875	-0.59406567	6.7440186	-3.8540468	-0.5939678	5.107376	-4.9594803	0.89377624	9.75801	9.617905	8.105999	5.170782	9.1252	1.864493	4.7663984	-1.9074509	-0.9916916	3.031282	2.3306885	1.8207223	-3.6835938	-2.2607384
233	6.135882	5.0843744	-0.08424044	6.593875	8.3482895	1.8415643	5.1875134	5.1393566	4.869425	-1.8438202	-6.3419876	-6.7441683	-3.7806792	-6.0756598	-4.2694497	-4.0796747	2.5760603	7.1551185	6.8885927	6.8259954	7.046059	0.6452283	12.539913	19.100204	1.2685888	4.1358447	1.9434621	-7.8871017	-5.4850073	0.21443942	-8.634475	-6.4366803	-2.017582	-6.217252	-7.025713	0.5338352	11.308539	10.288906	8.723091	-5.909175	-0.14564183	13.286369	-8.051439	-2.1599255	4.4838276	-8.976025	-4.6743374	1.7497141	-0.682028
234	-7.6529665	-12.205492	-9.562176	-17.861828	-17.75674	-16.170006	-5.496479	-14.458077	-17.393131	-2.6911182	-5.680295	-6.029331	-12.4142885	-15.051628	-10.201824	-7.535791	-6.265828	-5.2485037	-8.4971485	-8.113425	-7.8661404	-10.538163	-10.944867	-9.398119	-1.6961635	-4.690531	-9.899807	2.3044481	-3.1976566	-2.3196175	-1.0731288	-7.9397864	-8.448647	-4.2902145	-6.4085255	-3.6386352	-4.9673347	-13.277572	-8.166095	-12.496476	-17.79005	-11.229759	-5.6016335	-11.749905	-14.655777	-7.176649	-10.796589	-8.679729	-2.7730894
235	-21.989132	-17.033258	-8.471265	5.3276396	6.155631	1.848269	6.939227	12.283423	7.5893297	21.007126	13.978335	4.0302024	-11.058662	-15.745579	-21.880066	-2.926269	-3.1608622	-2.717793	-2.7612767	4.7362547	9.966149	8.034531	12.34406	7.3777585	2.2206233	14.153452	14.851276	-2.0174708	2.1107028	7.7434015	4.029654	4.968429	3.6435657	-2.6502109	-1.4445288	1.7299964	0.050702	-2.7456079	-7.6347194	-0.5357217	3.9147267	7.4266844	17.760761	13.002657	10.904049	7.9414263	6.1034293	7.0215964	-1.7896106
236	-0.4743777	-0.37328392	2.7155092	-5.947833	1.2021677	3.3099003	-0.3016128	0.90548325	-2.8312132	-7.521665	-9.593455	-10.162132	3.4047852	1.185292	2.0837345	6.3294244	9.498044	11.44038	3.5588293	4.614745	3.2750068	5.5737834	8.179342	10.28386	1.773556	0.7610937	-0.70575607	0.19775932	2.4200745	-1.7757727	-1.7854047	3.2741141	1.3627105	6.338949	4.744922	2.3491023	-1.1658447	-0.5645542	0.99216795	-7.8754992	-5.480364	-2.863021	0.6547072	-0.27146167	0.68053514	1.515626	2.808617	9.702606	-1.5860491
237	8.114981	2.9950826	-3.0348907	-3.4127235	-6.9557266	-2.2816346	-10.576218	-9.607386	-8.950655	-22.34803	-18.908773	-11.217983	-17.560593	-16.367813	-14.700802	-3.5319934	-2.5686512	-3.0414686	4.7964163	0.45522124	-9.691615	12.013327	17.996418	19.006516	10.077044	9.795943	1.67434	-3.6075323	-4.3589873	-2.7807927	-10.036078	-9.457014	-8.4927635	3.3470583	-2.109779	-6.0741673	-1.0250862	1.9350727	3.7431853	-3.5564215	-0.546064	7.0086794	-14.714489	-9.733305	-0.18599355	-9.227434	-1.3817048	-0.002866149	-20.49491
238	-3.5899186	-5.8046937	-6.631441	-6.235962	-7.661067	2.4355388	-1.9024229	-2.5096316	-2.3105683	-12.37821	-11.166313	-14.409313	-5.320792	-1.534394	-6.006213	-6.0612974	-8.695937	-6.9031696	0.42101133	-3.5514019	-5.0797663	-4.6676483	-9.010475	-5.535593	-1.3997273	-6.3215914	-5.9105473	8.153153	2.0780244	0.48209155	-2.3666253	-1.2371927	-2.3106003	-9.942118	-8.480954	-7.3979244	-12.85512	-13.137942	-4.469499	-10.140572	-14.227774	-12.428759	-5.207033	-5.3181744	-4.645191	-0.5649407	-3.3337984	0.47872046	-6.209617
239	-2.7153542	-2.962081	-5.263588	-5.592314	-7.770111	-3.9029236	-4.2294135	-1.800992	-4.7610865	-14.045559	-9.492582	-6.1867237	-3.6475382	-6.281983	-6.921048	-8.457884	-10.028688	-11.240189	-10.087355	-9.013851	-5.38503	-14.528326	-11.036539	-8.854572	-7.0321755	-8.911295	-7.550498	-10.4719715	-8.863979	-4.5524497	-8.037779	-8.55551	-6.4076843	-6.8138924	-3.109387	-0.96541834	-6.941241	-4.4750805	-5.1905637	1.8984481	-3.0250134	-4.5819616	-2.0933337	-3.2862065	-2.6422787	-1.2560437	-1.6545507	-0.67792016	-11.68735
240	-5.2802567	-2.9446402	0.6944876	-1.6995806	-0.9568305	-2.8943772	-11.069048	-14.244479	-9.126249	-5.9167914	-9.714463	-12.616112	-3.6096206	-5.697689	-0.0928413	-8.338999	-9.760334	-8.53694	4.0887566	1.505971	0.5142099	1.6253049	2.6252668	2.121477	-2.4185462	-2.301683	-7.2323017	-9.46583	-4.814047	-2.3928137	-4.472768	-12.2225685	-7.1982164	-8.997309	-14.595087	-13.911306	-6.61265	1.2659407	1.6691515	0.9205797	-2.776517	2.1841292	5.3751388	0.4640989	-2.5743494	-0.8953322	-2.1778293	-1.5822897	-10.044574
241	2.8903658	-1.1721921	-3.1485634	-3.6475253	-8.484896	-5.4492483	-2.5142102	-4.476337	0.104601145	-10.023526	-6.517686	-4.2574596	-1.0716263	5.27952	5.4762726	3.2535622	-0.21737324	-3.5164986	-6.9208198	-12.039774	-5.856454	-12.170311	-6.4120836	6.3393116	0.717945	-3.231318	-0.8871012	6.6406193	2.7566042	0.86833036	-24.965214	-18.666986	-16.235153	-21.481747	-9.682481	-5.708927	-9.097717	-12.261412	-10.901361	-6.1738267	-0.32389808	6.1813645	-2.8277712	1.7659929	0.692487	-14.97105	-17.04526	-12.230491	2.3532934
242	6.5390644	4.235713	4.5597734	-5.5671225	-4.379347	-4.4428844	-11.079882	-18.515068	-22.65691	-2.4729059	-8.005974	-6.218861	-6.961936	-8.212729	-3.6805892	-13.417458	-8.60204	-5.3371935	-2.6294246	-2.8627076	0.002694845	-1.4457811	-6.8680744	-3.3791924	-13.701714	-5.7757597	-1.4819379	2.1806412	-1.7248309	-2.6271908	-6.2020693	-7.886586	-7.358404	9.871555	10.8149605	11.28113	-12.679766	-8.0028925	-4.619413	14.711031	14.291822	12.727027	-0.39780164	-2.5064898	-3.8762155	-3.6325054	-12.572275	-10.1080265	1.673222
243	-3.1709976	-4.714481	-4.2746344	-14.599023	-8.366781	-0.14817458	4.912486	7.588446	3.7088153	1.7948961	3.9007754	-0.42725083	0.056431353	3.0474455	10.129328	4.2557673	1.6207302	2.6451135	-6.352693	-4.9642086	-0.5940521	-0.91902924	2.0397685	-1.1494431	1.0668871	7.538499	12.793533	-2.2445066	-4.976492	-10.080933	-3.1024356	-2.3369684	-6.2747765	-0.65344274	0.91130465	1.2551671	21.821037	11.023539	4.392457	1.3455231	3.7806377	4.0538077	9.370825	4.6083255	3.9405506	1.5357502	-3.2991529	-1.4284123	-2.4731345
244	-9.475578	-8.208345	-2.4963117	-11.130671	-15.957028	-18.115059	-18.841032	-24.15356	-20.06616	-21.581432	-24.379702	-21.843811	-19.842535	-26.012669	-24.271236	-11.67215	-14.68712	-11.231208	-10.128288	-13.037444	-7.3893046	-22.458828	-22.395416	-19.065365	-6.320087	-10.793631	-12.941429	-7.9530787	-14.0995	-11.541079	-32.007835	-32.55548	-27.586216	-15.938226	-15.771364	-9.890166	5.1546855	2.6233888	5.821629	-3.6048298	-9.417856	-11.812604	-9.755554	-14.879333	-19.215702	-16.655346	-18.911114	-15.182068	-5.417609
245	9.170718	6.1536856	4.9520006	-8.260986	-9.04477	-12.894859	20.31113	5.55696	-3.8081808	-3.5249133	3.698997	3.3200006	13.524983	15.54475	13.820245	9.317639	11.500063	15.145042	3.3439887	-1.9135681	-5.4127464	4.3363237	2.878841	10.150084	12.358369	11.079978	10.184956	10.545621	15.227932	13.731739	0.015352666	9.177447	10.429419	-11.326179	-2.1815329	7.2153482	8.724554	1.0600164	-7.301676	-7.6349344	-6.8644753	-9.78782	8.086083	5.0619507	0.21768093	9.6479435	7.9516406	0.16274238	-1.1807696
246	0.69950074	1.1062624	0.97319776	-6.9351068	-19.255728	-23.956955	-2.502353	-0.1511854	11.952385	-7.950147	-8.384776	-5.9795294	2.815418	-8.09377	-6.748311	5.624918	4.012796	7.7570324	8.511248	6.0223722	1.2390456	-4.976384	-2.6717072	-0.948844	-1.1104298	-1.7230843	0.2861371	5.2730265	3.7292562	-0.56761175	3.7350104	3.798528	-0.48845083	-10.078533	-11.627022	-9.862789	2.2427297	-2.2457762	-8.635429	14.785427	5.145957	4.226769	5.424844	8.481142	11.77688	1.3627129	-0.080184385	7.8047066	-4.98188
247	-16.099712	-13.724726	-7.2993665	10.66724	10.05671	6.4396024	10.828287	11.640094	8.225858	6.512533	5.133219	7.111959	9.265894	4.0378404	1.7143927	18.450958	21.966473	18.44688	13.110085	12.626547	15.888255	4.7437534	2.3550632	6.5048532	0.7821756	3.2764142	2.3356538	-1.9352301	1.0472066	5.6114416	5.076988	6.034649	4.6673636	-3.4189913	-4.211565	-3.7557292	-8.825026	-7.4990044	-0.027842462	5.7029505	12.539994	17.80849	13.494507	11.69322	14.841922	18.510294	18.377684	20.512423	10.139833
248	-5.3859115	-1.5253654	-1.1985345	-9.407347	-8.286797	-8.170797	-0.5879464	1.4644377	-1.1563895	-10.201419	-9.701759	-11.774973	2.2732425	5.920496	8.342023	8.445659	8.375849	11.424421	3.372898	6.2206974	9.839642	-4.2501783	-1.9479945	-0.1324484	3.4713116	7.0682907	3.9834318	0.6917207	-4.6395307	-8.582052	-5.0558743	-3.2192564	-8.413183	-10.591995	-5.7096663	-3.383397	0.1276499	-0.65753233	-1.5398685	-7.2446613	-7.191786	-6.747913	-4.9239655	-2.6451821	-4.4567623	-2.4723997	-3.7257109	-10.094168	-3.296116
250	-10.936586	-9.419348	-6.1060815	-10.117455	0.24199076	9.025688	-7.6704493	-1.915732	5.9902034	-2.386639	0.1743024	4.27032	9.301434	4.4339595	0.2015748	8.21575	3.636465	5.2925467	3.726145	1.2337849	2.849361	-2.5353484	2.7718866	1.3513539	11.653875	13.335981	12.762119	5.0810537	4.945285	4.5317783	5.445094	4.737385	-3.8193264	25.970772	24.566639	19.10112	2.401276	-4.0120125	-8.200123	-19.034945	-17.269035	-14.865797	-17.134933	-10.808308	-6.1629553	-7.295798	-7.5003576	-11.99611	-13.144022
253	-11.72072	-10.139259	-10.258461	-12.314822	-11.437933	-5.2429914	-1.9937882	-2.0514739	-0.10781944	6.23143	12.919093	16.246855	3.5658653	2.8290486	2.9941392	3.0760148	1.1506288	-4.2735014	-8.160221	4.7937374	11.635753	6.300539	5.914913	2.8087296	6.8083315	1.1558936	2.8564577	3.9536643	-3.1157744	-2.7533455	13.039453	9.450116	8.2067375	3.7616863	8.125372	7.5536327	-9.662424	2.2731104	4.295005	0.6526479	-4.844883	-7.44726	-15.906239	-15.263844	-15.173615	9.377003	4.287611	1.8351519	6.5336094
254	5.7074127	6.8310676	5.668603	-3.919527	-2.2077942	-4.373759	-0.80556405	-1.4475434	-2.3999083	-16.659662	-24.753267	-24.59436	-5.707142	-12.103678	-9.148165	-16.745125	-20.856575	-17.804722	4.477744	-2.5378914	-1.2198722	-9.00276	-13.412458	-1.2720773	-16.627472	-8.675077	-5.4385996	1.7495781	8.847226	10.154738	6.0890884	7.696004	9.532107	20.876688	21.440023	24.880348	0.5903533	-3.6635764	-0.60390913	6.6682963	2.9696403	4.68056	12.38495	13.585596	18.150984	13.056803	6.7346325	6.8796964	-17.305624
257	-7.0442595	-4.5680466	-3.4678564	3.0439224	3.8166866	8.375028	-1.182782	-10.082102	-14.461233	6.7567334	6.209529	7.5840697	16.539045	14.689587	11.275254	13.235668	11.695979	7.806629	5.1285543	5.4171505	7.471534	2.0353734	-4.6310387	-1.1611859	8.948532	2.2100592	5.861135	-1.453121	-3.785787	2.9408236	8.491989	7.3049383	-0.7083062	-8.354453	-7.4871135	-3.2313862	-13.239872	-11.683422	-5.956135	9.037943	7.483695	2.5456507	-7.1906385	-8.056313	-5.1378655	-5.2817955	-8.666869	-6.398777	0.6581369
258	-5.532135	-6.3845305	-5.108396	-4.2515783	-6.2779593	-6.0318537	2.8569171	-2.500342	-6.06803	1.4410098	-3.3887117	-8.598282	1.773421	0.62866795	4.90148	-6.7408156	-8.286426	-13.529548	-8.641079	-7.5188437	-13.434517	-7.630683	-5.7145104	-5.497004	8.890101	19.924103	24.377533	6.4813423	0.601647	-2.239998	-12.256391	-12.071202	-16.825233	-7.608221	1.665274	-6.525895	-7.0480194	-7.1937575	-4.64058	-1.7322187	-4.2836275	-5.2745686	4.4251266	7.91706	4.680065	-2.6565733	-2.2621758	-5.281666	-3.8040066
260	7.257813	2.3458157	-0.76506245	4.978034	7.100139	10.021485	14.45442	9.910498	9.792715	0.63297	1.74301	5.938694	13.154272	15.78741	9.862506	0.83259386	-0.4978564	-2.3900836	12.606739	3.4084983	-0.8801218	-1.2010506	-4.936899	-6.3497496	-4.977503	0.67189854	7.4013205	2.2197387	-0.08349852	-2.7123365	-7.0443563	-4.622667	0.7532091	-6.9392033	-2.301335	7.015043	-9.59856	-6.459483	-1.4767736	-3.0601082	-0.8980863	0.14368138	-7.661515	-3.8176858	-4.778597	-6.2043576	-4.5102386	-7.0996294	2.4231427
262	6.3849125	8.386735	9.421827	18.663612	18.176811	16.001713	0.006814808	-1.1594012	-10.591894	-0.20011002	0.08409107	3.3858905	-5.1949325	-4.377222	-7.1725435	1.7112744	-1.3243622	-8.671889	-1.6770983	0.66512626	-5.8200874	-13.237719	-9.549694	-1.2415233	-0.7696997	-0.2407498	3.1501513	-2.489171	4.1967053	6.233538	-5.8762536	-2.134084	0.076452315	-8.072931	-8.039797	-9.334402	-6.9846115	-3.200975	-4.4201145	-7.837611	-6.966826	-5.2271123	-0.5629102	2.183938	-0.18362316	3.5238738	-5.827636	-3.5869207	1.1464605
264	1.2715421	1.5378182	6.0941343	4.0841427	-0.026047796	4.720758	9.062639	9.202555	2.914887	6.281516	9.597975	7.751878	15.130543	14.430483	15.2735195	13.687485	14.911133	13.047979	-0.86540174	-2.468233	-0.30431914	-4.6063027	0.5551636	7.3276443	8.328215	8.8383255	3.4878845	2.672377	2.2423544	3.27253	-7.182076	-8.671106	-3.608376	9.666435	2.4254403	0.31467527	14.425811	14.531483	11.882591	7.6073275	8.3114	1.8368549	14.254316	21.27847	22.520782	0.4890026	1.7825084	-1.6109726	7.8845086
265	9.281691	10.081873	8.38469	10.976046	11.413372	7.801271	5.281466	8.454773	3.9875457	8.120052	9.490925	13.113909	3.577154	4.636958	0.58611447	9.617069	7.736823	7.661025	-9.817151	-5.8006563	-3.933683	-13.792236	-11.856906	-8.926857	3.4450374	2.5988412	1.1053962	24.1268	19.44514	7.354813	-0.58143556	-1.5860696	-0.9138764	29.349604	17.394392	11.816935	-7.1049385	-6.7052097	1.020261	-12.821108	-7.9643884	-5.208394	2.1256728	6.007743	5.5153303	20.518734	8.806593	3.1938424	4.1500835
266	-1.362429	-1.3591667	-0.3150219	13.762793	9.733801	4.687306	-10.117606	-8.2361965	-7.5743465	-1.8004024	-6.6113276	-5.0187244	-22.320206	-22.669312	-18.95285	-2.5126636	-3.0641325	-2.1817267	-4.4370174	-4.3178988	-0.17602795	-15.64848	-13.053988	-11.190252	2.3696945	-4.3314877	-11.494883	-12.461298	-18.058228	-19.316906	-5.0651126	-1.0312574	0.12993412	-23.66178	-17.712793	-18.03387	-11.835453	-10.920418	-7.038561	-0.41343665	-0.31786823	2.8799014	-27.862595	-29.225868	-31.114496	1.6044068	-1.4585052	-5.8889065	-23.69167
269	-10.145142	-7.533121	-5.5487127	1.1240911	3.9586492	3.8210537	-13.60556	-13.278883	-14.163387	-4.7182035	-2.5211053	-6.3576856	-7.254096	2.1882896	5.4175606	13.69059	10.44531	9.437192	-0.13925543	0.47558817	-3.6877346	-5.5700817	-11.061818	-8.41508	2.7560062	4.423936	2.3478012	10.358756	9.551521	1.6606729	-7.3271933	-5.72886	-7.982238	-6.6860695	-5.371167	-5.227659	-5.480525	-2.929764	-4.5751934	-5.7291617	-9.038632	-12.764923	-11.264833	-10.066141	-10.071865	-6.5666246	-6.9807644	-10.350433	0.5692072
270	-2.918041	-3.0190365	-8.101193	-2.8689258	0.8555715	-3.0863757	-0.67017514	-4.158638	-3.6883283	-2.1788273	-5.6091404	-2.2569788	-1.2059002	-2.1789532	-3.1022913	4.313736	2.650652	-1.9484754	4.1951933	-3.7345195	-7.823533	1.8014067	3.9457204	-0.9293393	-7.214748	-5.421056	-8.869624	4.995882	2.3107388	4.6313715	1.5317836	-0.2473833	1.6184657	-3.0159972	-5.916345	-9.363075	11.158272	10.894228	5.189554	-2.75834	0.5229777	2.9074688	3.2343764	5.609455	4.9233384	-7.707629	-10.792187	-7.892037	4.7031345
272	3.3730316	9.36575	8.0618	13.703428	11.854263	5.8011546	10.113577	7.3795004	7.7348866	8.648454	8.392137	9.077847	3.2980313	-1.1455293	-5.979808	-3.5581083	2.0269146	5.835216	-2.7341268	0.5672921	2.8532457	-2.9348044	4.815418	9.357712	12.307625	6.543317	-3.8889644	12.645627	15.643658	16.121634	-2.5021982	-0.47621185	2.2170916	7.6181307	4.5965905	-2.5276172	10.024135	13.806219	10.876073	-5.526426	0.51537156	1.157434	0.69078296	-1.7175709	1.133979	-8.203666	-4.4613795	-0.5224235	-8.097645
273	-9.328372	-9.805392	-15.780171	-0.13235962	-2.6257095	-6.5737953	-5.1376915	-6.8462157	-4.064897	-8.512211	-2.8181107	0.4769728	-1.7553337	-3.2436385	-3.666623	-6.979784	1.0143218	-2.3441014	-4.27475	-7.509613	-4.2587676	-7.6362667	-7.815897	-4.2687693	-1.3654314	-2.4153852	-1.943845	-6.2762537	-6.8497396	-10.814224	-0.5218479	-6.5822334	-7.3122854	-6.8964477	-9.909406	-11.888839	-0.89827347	1.7869972	-4.100075	-10.154522	-9.033678	-10.352592	-1.6217852	-1.272632	-3.5596228	-17.559666	-20.130009	-14.869972	-2.5309927
274	-4.192165	3.9353232	8.914142	12.946203	10.870415	3.4128976	10.616756	3.8599186	5.3620176	13.007435	14.744891	5.140538	-9.004113	-7.1157885	-4.3635206	-0.84271675	-4.728185	-4.2892647	6.1047173	10.407563	2.5936317	2.7764516	-4.5541306	-13.27874	-5.6107283	-4.7987294	-4.2847443	-0.83539844	2.7078888	-1.2290814	-3.9176354	-3.4239883	1.9932451	9.532	8.435957	1.2284334	-4.388878	-7.9803376	-17.089743	-6.470602	-5.565848	1.5909747	3.108657	5.902478	5.3670597	1.5957656	-13.212015	-24.485123	-4.4593997
275	5.795125	7.8150244	4.7103853	9.390585	5.884713	5.4322643	-12.950692	-5.7723947	4.755515	-0.82315934	0.26175803	0.71356696	1.2637475	-0.022065103	-0.19694859	3.566053	-5.744687	-4.432893	1.5559978	-0.5791038	-3.5047872	-2.707416	-7.2488074	-5.3913517	-6.792912	-2.5661864	-2.2930877	3.1482491	-1.9859109	-0.6767175	-1.547678	1.1836052	-1.0405234	-2.3478918	4.214358	3.0618856	-6.7118683	-5.4206953	-0.63392997	3.601168	-3.6396027	-11.176582	7.3776517	9.488533	16.473392	-0.84349	-4.0897255	-3.7420564	0.7983333
276	4.818964	6.0939364	-1.5279493	3.1112869	12.457376	10.946616	-2.8983927	0.29732746	6.2490816	-1.9949827	-1.041626	-4.4180884	-6.3784866	-2.3852131	-0.14603227	2.110711	3.8897054	6.1156654	-9.608438	-3.3532581	-3.107987	4.782009	3.791809	9.43363	2.3233767	8.698262	11.715343	12.659401	15.378664	11.383293	-4.518438	-1.2021387	-0.7204807	7.6336813	5.757084	8.535162	-2.103674	-3.18564	-4.280119	10.669342	13.902897	13.694166	7.6763244	0.27215075	-7.4044476	-5.936565	3.0901175	6.971519	-3.987484
278	-11.367461	-11.085388	-5.095213	-4.5718246	-2.9238412	-1.4507561	4.2758226	-0.8221897	-2.6063328	-1.6673151	-3.5577874	2.6197186	-7.5888214	-10.282326	-9.261159	-9.561005	-9.419868	-4.9713535	-4.543531	-2.487515	3.06337	-8.698839	-13.866147	-14.590058	-7.252801	-6.361635	-4.7601414	-0.76521194	-3.6567588	-9.675004	2.981039	5.1693172	6.445158	6.145481	2.9329052	8.176609	-4.6157355	1.2637255	4.1961393	-0.29643434	-0.7117424	-7.5171514	11.137688	2.3767009	-2.5999432	-4.582303	-8.329012	-3.2326667	-1.1446136
279	-6.185961	-6.606989	-3.7016568	-0.039031386	-0.020244747	-5.182379	5.0478954	-3.8640132	-2.860584	-1.0172682	-0.123115644	-0.57973415	-6.1923923	-6.6801453	-8.838488	-14.509526	-17.02625	-22.033306	-3.3178675	-10.643294	-15.641215	0.7870123	0.6719112	-5.3171716	2.2829485	-0.6706753	-0.81928146	-2.8311453	-2.51706	-1.4240928	12.061665	8.003275	5.2001286	-1.2635916	-4.3638277	2.8693237	-9.200872	-12.715008	-14.312439	-5.971733	-8.240215	-7.931758	-7.143757	-10.884439	-14.018488	-1.7557828	-5.816079	-9.441946	-1.2140752
280	0.9751452	-2.118148	1.03156	-6.726078	-13.086228	-15.45232	-7.0895634	-12.528259	-11.313812	-13.385731	-16.73793	-27.025192	-16.993187	-22.810997	-20.007517	0.7180045	-4.489808	-1.6030664	-7.1396112	-8.674561	-6.8724213	-2.9717557	0.54001784	2.331531	-20.915901	-17.895931	-14.360271	-3.1267433	-8.145466	-5.8167906	9.140681	-1.2354333	4.1909547	-9.848238	-20.804192	-19.3511	-17.062449	-16.016972	-19.694569	-8.408941	-11.759239	-6.7476635	-10.006996	-18.194931	-14.4184265	-13.071907	-17.350075	-9.162426	-15.123093
281	2.2353005	-2.602295	1.5494671	-8.325916	-10.302133	-7.377297	-24.068129	-20.9263	-12.605416	-20.174372	-20.895424	-23.972332	-9.07706	-22.02001	-23.417988	-13.758455	-15.891629	-6.382152	-5.1562967	-10.986082	-10.473291	-5.839664	-8.687468	-2.9655561	-10.251805	-12.24614	-9.715912	-17.319908	-14.214748	-7.040938	-14.652973	-16.393587	-16.388744	-12.146452	-14.026413	-14.711785	-16.880646	-25.21284	-27.664536	-11.785658	-17.619822	-25.488214	-9.760902	-11.276161	-4.7495265	-6.791784	-8.415805	-6.915389	-5.359082
282	4.9636817	6.4790826	7.9614797	9.420542	14.130156	21.4449	0.346113	2.3550496	0.2828918	12.928424	14.807722	8.601633	-0.49108243	2.5270562	0.19345671	24.06346	17.099384	16.049139	1.425168	-0.13062724	-3.8881288	-2.5753546	-0.9800743	-3.801388	-0.40746164	-0.043717206	1.5903752	7.780082	4.4050446	2.167169	14.877408	13.9593315	12.709518	5.4814167	9.395216	8.506969	10.739436	11.223276	12.238033	3.0879717	3.4343755	-0.95221174	13.774781	16.87956	19.607555	4.6263638	8.555437	6.7915497	17.746271
284	7.3299713	8.977568	10.813032	5.1429186	5.9974833	2.6798186	-2.9320316	-8.066864	-9.779028	-0.037511468	1.8343742	2.495099	-1.1744251	-0.9766284	-6.7177563	4.742583	5.865202	-0.7680084	8.268923	3.0588732	0.27410197	2.1792052	-0.14124513	-0.8072965	-5.2201447	-4.4633884	-3.6094449	8.339253	8.227964	9.5279455	3.0366158	5.683283	6.778839	9.719273	12.376789	8.029863	0.32108212	-4.6800604	2.3263793	-11.320081	-6.7559686	7.030032	4.2664833	7.2521944	5.213297	3.2273061	0.5637963	2.588837	-5.3075223
285	1.4740597	-3.936681	-11.828024	8.558202	-9.422403	-18.047382	-4.4535675	-5.709917	-3.8566794	-10.149414	-10.632967	-22.320429	-21.052654	-18.21535	-20.062943	-7.2257595	-18.419262	-13.528945	-22.71013	-25.900576	-23.346802	-20.048489	-15.93444	-5.95002	-19.27901	-21.782074	-12.800192	-28.492846	-31.393715	-28.05665	-15.052855	-18.213982	-13.137025	-16.445168	-23.681364	-20.097424	-10.080527	-16.762884	-16.53399	-6.3233466	-13.3935995	-15.304232	-19.153599	-27.160442	-20.91288	-0.8006504	-2.8853447	-4.079005	-20.527138
286	2.3047268	-0.15219998	3.7231815	-5.076911	-6.2358556	-6.457363	-2.7729046	-9.420229	-6.604251	-3.2978446	-2.396669	-3.923728	-4.1443815	-10.783197	-8.702722	-1.5820458	-4.2064776	-3.5923216	-3.3901134	-3.190314	-3.4975953	-8.131349	-7.2910376	-3.1241796	-1.362139	-3.2751856	-0.6881872	-4.566599	-2.1286087	7.194421	-4.5214934	-13.762902	-14.364395	-4.030257	-5.8224163	-5.288124	2.0492334	0.56015575	5.3695498	1.472549	1.0524689	-0.7268777	10.575735	6.933068	13.907279	0.021556169	0.28184786	2.7720518	-1.1278844
288	4.670632	7.934289	11.241281	3.545572	0.04377085	-1.0668657	7.961875	6.581045	6.607195	12.280662	15.6074295	13.177429	-0.3871756	-1.5709568	-2.8872561	0.8347968	1.2340496	-4.104368	-0.5075308	0.58555806	5.3654413	-7.133273	-10.457725	-7.53986	-7.3777666	-1.8695514	-6.381942	6.7730203	2.1422648	0.9101645	4.4240303	0.8745198	-5.249972	-9.403635	-1.5488076	-2.6861596	16.08229	12.787378	9.8937	3.5099282	5.2510643	6.184002	-2.0678096	7.7428665	5.2531233	-0.06205094	0.13052249	1.8580768	5.44178
289	8.136734	5.892287	7.1682663	-4.4482665	-5.3115616	-7.0679226	-16.29623	-18.337626	-18.005775	-11.270729	-13.841166	-6.496356	-6.905823	-9.75883	-15.492614	-2.2136774	0.98812664	1.9909573	-9.174971	-7.4864016	-9.272924	5.651771	8.331328	7.7643785	-5.5161743	-11.440874	-8.63506	-3.4378588	-9.865475	-8.701033	-4.0080233	0.78757787	-0.53786886	-3.2503183	-7.0783224	-5.6191473	-13.188471	-12.232801	-8.665462	-16.234585	-19.362991	-25.093102	-10.646826	-13.866222	-12.154594	-7.517107	-8.486843	-8.783453	1.0664753
290	-6.865789	-4.8707514	-0.36543152	-6.0547705	-5.218805	1.0032105	6.8821325	2.409697	-0.21155763	-5.378744	-2.7991204	1.7316892	12.7091465	7.6667705	1.1960391	-7.6959014	-3.0333757	2.803254	-0.4230352	0.7721313	0.8925161	6.125678	3.578446	-1.7009335	-3.6795044	-0.90523183	-0.15252005	-2.5435658	-0.96781576	4.9217067	1.7725289	2.6685722	-1.5433193	-2.6305773	-6.1306553	-1.7875696	-11.050314	-6.684923	-7.0763636	-15.102423	-14.390245	-9.215302	-7.3704767	-11.103388	-9.557202	-8.251256	-9.046396	-9.791609	-16.338238
292	3.540925	9.481998	8.744801	-5.5397964	-2.5624766	6.0859213	3.1160743	1.6919664	3.6387458	1.6792805	-2.7733293	-3.705667	9.666567	9.566046	10.901413	-5.546458	6.535185	17.473892	16.830414	17.423403	17.016369	6.108624	8.253487	9.479279	12.583765	8.31367	12.489218	10.154543	11.801252	13.966312	4.405305	4.820983	6.2452297	7.134126	2.121819	2.2684758	-1.4339719	-1.2289292	-3.1813655	2.1159692	0.72871226	-7.609957	-2.516013	-5.4448795	-8.463404	-1.3590931	1.9973824	3.8529875	-9.336823
293	2.1226811	-6.7658243	-7.991585	-12.171562	-7.5582623	-1.3232162	-4.0198655	-3.839993	6.2675543	-2.0013244	-8.8718815	-2.5016322	-6.9692764	-7.7542334	-5.1756444	-3.1130376	-4.887785	-7.6389785	-1.4722561	0.003427446	3.6532493	-1.5670862	-1.9144254	1.3612924	-18.15562	-17.141884	-11.280348	-8.65527	-16.068668	-15.43132	-18.272717	-17.736496	-16.393059	-14.292257	-21.59267	-22.273052	-0.25836974	-3.43493	-2.9792068	4.6838837	-2.1602278	-7.4677176	-6.822775	-6.838332	-15.7583475	-3.0668015	-5.383099	-3.9619515	-10.099049
294	-24.883896	-20.544495	-16.704048	-27.888485	-22.965588	-27.374203	-17.01705	-31.91478	-28.308655	-2.4514794	-0.31747383	-5.9280972	-2.4284034	-1.4791358	-4.1013746	7.396876	1.4261119	-1.5485933	2.865833	6.384883	5.1051497	5.637989	8.2748165	7.9368277	-7.7762136	-8.087355	-10.524673	12.806409	6.218424	0.24987048	-0.37823582	1.4259903	-2.6167305	-5.467922	-6.504601	-6.330581	5.066887	-3.2049494	-2.3172276	-4.9064274	-3.6303914	-0.106485724	-0.61296546	-4.327134	-5.9035807	1.2118115	1.5162756	3.7717552	-0.7895729
296	16.404953	8.739807	-0.63408154	-3.2240257	-7.7858562	-3.9444904	-2.4494834	-8.308528	-10.37891	-8.483675	-3.2622032	-4.1837893	7.666253	-0.89312094	-11.167746	3.7784266	-1.476902	-6.9195166	6.013472	4.310427	5.7211986	-3.3729768	-1.8743293	-1.4569142	6.232977	11.684847	16.482563	12.388952	7.654683	8.378822	1.3371782	-5.298957	-10.178228	-2.435041	-4.131823	2.6100187	4.741785	-4.2996664	-9.326782	1.1746377	-4.137986	-10.122756	-0.6146147	6.5574007	4.744872	-9.649782	-11.440229	-12.347081	-6.1683507
297	-3.9596863	-17.330545	-16.22247	2.1902058	6.2079854	5.611044	17.28714	15.415958	12.0174465	5.266986	5.6970263	-0.25782174	5.7645664	9.095829	7.1585865	2.3948655	3.7725446	3.6160657	10.878963	9.095223	5.2861114	3.5541	2.0014644	6.621197	-6.5678625	-8.418686	-10.928095	8.482754	9.06719	7.8765817	-3.6832511	0.729107	1.4739461	1.9072008	-0.21929407	-4.430154	10.614101	17.138153	13.171062	-4.43097	-6.768118	-11.209564	-7.549308	-12.173386	-18.60676	1.4260728	5.609675	6.956489	2.305575
298	12.277771	11.010929	10.339364	5.6298494	9.803603	7.489126	-10.236336	-10.120993	-3.0836399	-0.24366306	-0.39114672	2.264195	-0.1559571	2.2836342	-0.44085324	7.8494015	6.0275264	5.02851	6.6345434	5.1219525	1.7669053	7.7843504	11.575425	8.1275215	6.613965	15.709024	15.362472	4.263851	11.060058	16.592924	5.0288925	11.094007	11.805904	11.765621	12.943874	8.919433	-3.5678773	-5.187201	-9.775013	0.90881336	0.19724452	0.6892304	-2.0311136	-3.0285397	-3.4833293	9.448812	5.3431177	3.4700484	8.364862
299	5.9560413	5.348088	3.1333773	-0.7024606	-0.62607807	0.089431286	1.8018954	4.1304345	4.9158564	5.5644884	5.3774757	3.1782203	4.180781	6.2345943	4.4280205	-2.0263927	3.2362864	6.51122	6.5347166	6.783806	3.9299972	17.037159	14.237291	5.7389956	0.53098464	0.346542	-1.9301882	6.5065546	5.085796	8.074937	3.0610507	2.5780997	0.7354232	-3.7921271	-1.093215	2.7757206	3.8148208	-0.3849237	1.2848485	1.7543315	-0.7980379	-2.6771235	4.511	3.0122728	2.400156	4.8170633	3.7071555	3.1865952	4.469
300	5.6803374	4.548294	3.9616334	1.9180461	2.4448655	4.729695	0.25656965	-1.0181226	-1.5026882	-7.405222	-11.221081	-11.159154	-8.062386	-8.760128	-3.2653198	-1.8280483	-6.21883	-14.935955	-10.09342	-9.202677	-7.745331	-0.103099994	0.3429149	-4.2000256	4.405	-1.3095759	-0.60067475	-0.8485766	-2.904735	3.7159712	-10.980516	-10.808861	-5.998353	-1.5011836	-2.5999973	0.20745593	-2.7840285	-1.7053123	1.1954447	1.2861273	-0.7669505	2.0436225	-2.7982674	-2.2191768	-6.6130743	4.6719327	-1.5366757	-1.8814886	1.4665949
301	5.6978507	3.5777984	6.825881	-5.4089823	-3.9169357	-5.0121717	28.799112	21.063568	11.918528	2.8799477	3.8717506	1.9011056	17.733656	19.051365	12.538698	20.989492	22.69851	12.271723	7.438407	15.143005	20.075111	11.943483	11.279585	7.8193936	5.2255144	7.7991347	19.170944	5.4611673	11.551467	22.259495	4.9290075	4.5174303	-2.2926626	8.713797	13.777152	16.8717	5.96927	4.0390973	5.363883	2.3980072	3.3226006	2.174078	3.504842	12.45418	18.3853	0.96496737	-0.761075	2.7360759	-6.1314363
302	-1.003721	1.7047703	2.5186353	4.606373	2.2498827	-12.684839	1.5479901	-1.7856132	2.0766487	10.319948	8.001719	-0.14076515	11.424047	5.271434	-1.38739	12.2605095	14.207288	11.36632	8.965697	6.4934063	12.651943	-10.223654	-9.904808	-6.507057	-4.6120596	-5.136136	-4.525279	-4.8893814	-4.871687	-2.1687183	0.2425788	-1.8791813	2.2730935	2.9014058	2.7939916	8.71443	-3.398397	2.0723672	2.6088512	13.307294	9.625593	7.99338	2.8271441	-0.7386617	-3.2239985	4.2069044	-0.13737729	-1.399085	10.333321
303	-4.776269	-11.170286	-14.819973	6.0087357	3.2257657	0.6431193	3.1042225	8.471254	2.5595777	3.0382357	6.7140408	9.19179	-2.9671402	2.112758	4.610964	1.6822016	8.168502	14.982816	8.02264	14.61795	14.64902	8.816526	6.236285	3.1613667	14.6797905	10.926834	3.5433645	-2.800733	2.5641956	4.268125	-10.498901	-7.5204535	-11.557854	2.9612696	-2.4115355	4.8009753	1.419523	-0.16206568	2.637487	-8.216143	-16.968319	-14.244413	12.462615	7.272071	10.938826	1.9808297	9.498615	6.3659654	9.782455
304	-18.769543	-18.747217	-13.462082	-2.9967513	-6.671324	-8.974611	-18.454523	-20.101192	-21.131086	-14.094275	-11.383533	-7.556634	4.360184	4.06002	10.560683	-8.60838	-10.154135	-13.141472	4.443632	1.8516746	-1.9888998	-1.4172236	-3.4693103	-3.201974	6.4770613	9.231688	6.631482	-1.0722885	-1.1747534	4.325265	6.211606	7.6090064	12.946685	9.561245	8.342909	6.28095	-5.518895	-6.1102414	-9.745821	-11.777309	-15.166697	-15.028851	4.0021105	1.8603826	-1.4769921	-6.551255	-12.642099	-7.4854755	2.5255208
305	-16.52214	-19.456768	-13.809229	-5.540081	-7.0533743	-6.429522	-12.68584	-18.000488	-14.121699	-2.9858618	-15.747793	-17.631834	-8.958682	-12.894533	-17.970802	-19.833702	-19.11087	-16.71371	-1.865694	-7.518152	-13.648336	-11.498237	-14.483243	-12.665014	-16.346416	-14.07818	-5.11098	-7.8074875	-7.234141	-4.8375897	4.5129967	-1.1736531	-1.9667492	-11.812771	-12.941084	-6.5249333	-5.869544	-6.0051928	4.2953043	-8.13249	-15.422102	-15.177832	4.4657393	-2.4917889	-1.3490462	-4.919902	-9.335049	-7.777609	6.349296
306	4.340255	-2.4672375	-8.156019	-10.541184	-7.815074	-7.8026195	-8.950709	-3.0045419	2.965898	-9.377028	-7.4410605	-2.202779	-9.6143265	-8.537503	-8.35047	-13.767408	-11.862835	-7.9024553	-12.287638	-11.9442425	-13.932103	-12.174177	-14.097731	-11.153927	-8.052144	-6.5009427	-10.196917	-5.4797635	-3.919928	1.0421427	-19.234556	-15.173164	-9.48148	-8.3599	-12.180811	-9.676189	2.2469337	-2.948267	-1.4265859	1.129582	-0.76153344	-1.5067785	-15.380546	-19.220917	-24.526861	-4.1122713	-8.702549	-7.5008035	-5.2241087
307	-2.2576637	-0.88510084	0.7733798	-2.7662873	-6.0630484	-6.3431478	-3.0165277	-6.2866607	-6.452589	8.662568	10.405681	8.033679	4.5285463	0.5046618	0.5997759	10.760811	12.2607	16.755304	4.4145126	3.7378945	5.9354134	11.333811	5.259843	-0.4107777	-9.12162	-4.1021447	2.320138	-10.3741255	-10.076784	-11.386593	-3.4067488	-4.727999	-6.165947	-13.691243	-16.910898	-14.087354	-5.6748095	-6.249334	-8.169054	-11.191481	-9.79914	1.1226636	-12.276438	-10.27942	-12.547415	3.7392285	1.9147571	-2.9382865	-11.48586
308	6.5315576	-2.2387187	0.22443712	4.876175	3.897995	2.0624397	8.8826065	8.496611	8.433323	-7.444522	-1.7758158	-4.9604716	2.9967444	3.4776306	4.166299	-4.0209427	-7.583373	-7.4963293	-7.1281204	-4.280299	0.86945206	0.14829479	2.0006723	4.2450347	-5.2181454	-1.7671896	-3.0866938	-12.41261	-6.501847	-2.5803192	3.855184	4.279172	3.2718682	-6.570596	-7.677576	-1.4002979	4.52291	3.0452769	8.214539	1.5309155	-3.8284078	-6.3189325	-6.6315045	-7.1463194	-9.790645	-8.792407	-3.6041996	-7.796052	-2.6188612
309	-7.8817625	-5.548718	-5.6086187	-3.791882	-6.0615983	-2.024774	9.668311	10.715849	11.260769	-0.98953557	-8.451165	-11.910661	16.395817	8.155493	6.39812	4.282261	3.5260382	1.2761551	-5.0625725	-5.047348	-4.5461855	-3.4706144	-1.8988267	-2.364142	-14.116476	-11.92286	-12.410002	-2.9895573	-0.34032366	-2.6480162	11.731871	8.131472	11.54734	-1.1900632	-3.7710788	-5.7058516	-1.2649169	0.71973574	1.3018605	-2.7559803	-4.329024	-3.099811	1.9176631	-4.3363504	-6.1904383	7.165153	9.410921	9.885879	5.739276
310	-8.939014	-9.468943	-7.3344297	-3.4455488	1.5199013	1.8812768	-8.71513	-7.6095896	-11.752377	17.356825	18.978842	16.13208	-2.1047912	-6.563481	-13.988337	-3.1933796	-4.332043	-4.4508667	-11.535405	-9.494579	-6.3101454	6.8550425	8.869148	4.537038	3.68201	9.799603	18.07257	-1.0244079	-1.5901837	1.1151601	-10.071095	-10.550552	-8.308059	-6.1583667	-3.9590688	1.9278618	4.737795	0.38871148	1.37448	1.4175174	5.8401146	10.385769	0.06919289	-1.8747143	-2.9867625	2.394717	-2.3373666	-3.2531729	5.6031075
311	17.340195	14.968288	12.861948	-10.144015	-6.2722273	-1.1107254	7.421057	6.452932	1.9106919	5.5691357	0.6886828	-0.9696009	-7.066161	-2.3681412	-6.3879213	11.243912	9.716343	13.864064	10.6998005	10.470974	18.783852	8.702377	13.693378	15.442252	18.505913	16.289038	17.298647	-9.997266	-12.307823	-13.792398	-4.542362	-8.850355	-8.431153	7.612382	0.47467083	-2.0701213	13.706291	9.913072	1.0009239	-4.6089487	0.36644933	3.7110062	-8.994053	-6.698783	-3.9340777	1.3669876	-4.372918	-5.1686697	-2.9917078
312	-0.10483873	1.2758119	1.9448212	3.9113336	1.5478715	-0.847276	4.4977617	0.37596664	-4.20372	8.93697	8.741247	7.400982	-3.4610112	-3.8051488	-3.5610437	1.1957488	2.0906658	6.167103	1.2220703	0.77806693	-0.043578327	1.2139643	-0.33477816	1.3657877	-18.888973	-16.303612	-19.863651	-1.5730536	-5.30496	-9.360961	-9.6221485	-10.491766	-11.269157	2.6703272	-0.7134132	-8.01589	-11.49835	-7.6263466	-6.7008314	11.375223	9.818831	8.023701	0.14423972	-5.143652	-12.009385	0.14078027	-3.387895	-3.229856	-6.432493
313	5.342033	0.34657836	-1.4679697	8.065185	8.405685	9.045498	7.66469	7.413866	8.745291	7.997236	4.2438717	4.34752	4.1652656	8.645655	11.202644	-1.7805116	-2.004979	-2.439291	3.1156988	0.575724	-8.060069	-4.374224	4.103319	8.202631	10.870203	4.571824	3.453515	-5.430382	-4.93029	-1.2602336	1.1285366	3.990974	1.4273267	-0.21666503	-3.7120469	-3.900146	8.664865	11.56882	1.1241155	32.887638	36.384483	33.578186	4.602341	3.0221872	3.332862	4.1358585	6.4501553	9.792464	5.515044
314	-10.9875345	-12.196512	-11.284669	-5.4636693	-10.1135845	-8.836237	1.5199535	-2.5495284	-5.5472403	-10.8697195	-10.439457	-3.7675328	-7.1233196	-8.673981	-11.051739	-12.955344	-11.530169	-15.729936	10.71974	5.897424	7.5346737	-1.4418268	-5.610434	-6.55204	7.026356	3.5577722	0.608629	-4.754132	-9.804447	-9.752127	-11.877161	-5.8198276	-1.0538229	-8.57698	-10.582801	-12.353079	1.7065119	6.8734703	10.6152115	-14.014746	-16.363964	-13.54127	-2.9097097	-6.567979	-9.585737	9.751107	6.032323	1.0424987	-12.887025
315	-19.775383	-16.293613	-18.87282	-12.439547	-10.758751	-14.16766	-11.380325	-19.182253	-22.229502	-1.7345214	-4.4569054	-2.9221473	2.138702	5.224461	4.1765814	6.198159	6.3480825	2.090009	-9.932591	-5.7606564	-1.9032578	-4.1988015	-3.3572161	-2.5861225	-7.7910566	-2.0576115	-2.4694383	-12.828664	-9.361492	-6.5773425	-19.613293	-16.038158	-18.069801	-16.576786	-18.59283	-16.34641	-5.44508	-3.389044	-3.3463812	-0.23491108	-1.1765132	3.2691145	-3.500308	-5.396367	-4.01507	5.4853067	-4.1590652	-7.295101	-9.963562
316	19.32853	20.37828	12.651988	23.991385	24.233503	20.846134	16.122337	15.82417	10.593763	18.05415	19.841587	16.042013	13.345274	17.453917	13.186177	1.8055995	10.551306	16.265648	8.74814	13.781832	20.2025	14.186888	15.337997	12.962027	31.7548	28.885689	21.914534	19.80909	16.379372	13.581043	3.8303528	4.7052436	-2.274786	21.625744	23.894733	18.60857	15.514145	17.193787	8.765889	19.43622	29.785858	31.100039	-7.851057	-4.6366744	-3.2645717	-0.9929616	1.3141056	-6.922537	-2.9584486
317	5.1892824	5.2979136	6.7057056	-12.746606	-17.432732	-20.650793	7.923768	8.147507	6.403285	11.079956	2.9748492	-4.790237	0.5119115	1.8074937	1.6723853	-0.36039484	1.2973146	0.9950503	-3.6050663	-2.8150363	-7.5514164	-3.7130156	-3.2929313	-1.2153031	-11.7428875	-10.355686	-3.465478	2.0590801	3.3024662	8.418243	15.2149105	5.614435	6.2694483	-5.479476	0.15008438	6.583502	0.93396056	5.377973	13.140255	-7.240581	0.20897563	1.9106798	0.2908837	-2.5154521	-4.0375786	-2.2558305	-3.034065	-6.4416966	9.33688
318	2.7202606	10.998181	8.607697	6.3268366	3.791444	3.5238829	-2.7240999	2.9890704	9.451685	19.050667	13.629715	3.9730036	-1.2592623	2.1014216	4.503523	8.69239	2.2198625	-5.2739286	4.2448254	7.5277452	8.510969	1.9189587	3.6237078	3.8972032	11.663662	4.8966374	4.33926	-5.805442	2.40777	-0.12457049	-4.2189813	3.73556	7.037567	1.1497867	3.2089689	-2.5129309	7.6209235	8.084654	7.795685	23.388685	13.304279	12.142469	7.703714	9.743528	11.7768	1.4946358	2.237684	0.5601737	14.605814
319	-2.1474416	-1.4890236	0.62419355	4.7315207	-5.120485	-9.127284	-11.562588	-3.6243377	-0.99227214	2.61904	1.8524418	-0.3778128	9.62868	10.149768	0.9507882	-10.45434	-10.503218	-6.9309826	-16.4416	-11.490652	-2.1975985	4.265785	4.0873976	4.7864413	6.5319366	5.747939	0.6937085	-0.38236475	-1.2635149	-3.6647134	-0.58030605	-1.4031549	-0.46151486	-0.7064111	6.5887275	5.26428	-12.001705	-9.018752	-11.128525	5.210665	10.253603	10.347063	-6.4620857	-3.4867141	-1.552087	-10.6298065	-16.547556	-24.439947	3.0132926
320	-0.28783375	-0.2753753	1.5212744	-4.4405093	-3.1527965	-0.6426328	-2.1688	-4.674341	-7.580308	4.326385	-6.253955	-5.664382	10.992976	4.774464	8.532103	-4.8906984	-1.5587943	7.3841467	1.8954048	1.3643742	3.5471833	15.031662	9.2396755	5.256121	7.697928	8.884927	5.963949	-5.13941	-4.8576374	-6.777208	1.7606605	-1.9859283	-6.5503216	11.839111	5.9480352	4.3222294	0.5324885	6.705845	14.85532	0.98729104	6.899575	8.565323	7.871069	1.7077794	-3.568624	4.277216	3.8230615	5.2511578	1.803042
321	-13.636107	-8.776662	-4.5776777	3.4152203	1.7778215	-1.3253102	-9.930691	-1.6557192	0.10404676	3.07075	8.599166	3.2995815	9.876911	8.6636915	2.9515445	3.938991	1.8335965	6.8338833	4.012614	5.1694	6.237966	0.030076042	3.9441922	0.86180705	2.189505	7.766183	8.129115	12.829718	12.666107	11.783608	-1.5675201	0.06850189	3.8919945	15.212116	15.436469	19.015533	1.8495964	6.811247	7.3589325	19.97285	14.81841	17.064312	4.455879	4.663151	6.0816708	5.3390164	5.045274	2.8966646	11.415567
322	3.4763196	1.1288048	7.2505684	0.18150252	-4.320196	-5.2804804	1.0563964	-1.0285561	7.446826	-1.0309556	-4.3885427	-1.7918833	13.912729	10.47209	11.121528	0.34926218	2.0735662	6.298193	-9.410294	-6.3433056	0.6438899	1.3136194	-2.287941	-2.2963052	-4.3814974	2.1662455	-1.4550998	-3.377165	-7.909489	-10.104237	8.194912	4.768656	8.861292	-4.5207663	-8.820642	-4.4507093	-12.047556	-8.9001045	-2.8923016	5.089332	8.175207	8.468946	-13.636115	-7.0819473	-4.1607895	1.8878235	5.1549134	3.8521495	2.1628554
323	-1.7020593	3.7977343	4.7816315	3.4435952	2.8756208	2.5281696	-0.9699013	3.321769	10.893671	2.882647	4.307842	2.7866325	7.3776813	8.183266	7.4358416	5.7048497	-0.60741234	-3.0530014	10.155705	11.356667	7.537186	-22.65006	-17.090029	-13.133392	3.998003	0.018841267	-2.8459516	8.443823	13.820461	26.66874	-9.793596	-1.91199	-6.7615237	5.5842566	5.2847123	5.4905987	-8.95421	-8.608187	-15.604617	6.412957	5.1500382	2.1808152	-2.5174828	-0.43766323	-1.6368105	5.40949	2.5341315	5.7738976	0.3525349
324	5.5093527	4.1841254	5.1999664	10.186354	5.3911147	-5.712433	-0.35080004	6.911071	10.163229	13.870293	9.1163845	6.0853043	8.669739	6.7026825	6.017604	5.6166954	10.361759	7.632943	4.2590356	7.40254	-0.019297719	-6.1061864	-3.8052797	-6.278696	-0.9688585	-1.9140251	-4.048356	-3.3602962	-2.8955922	-1.5671264	4.8137774	1.4724636	5.733079	2.2298956	-0.76110023	-4.073447	8.253735	8.114937	9.952669	0.916401	0.6800346	3.5168004	3.1213212	5.7640533	1.822822	6.222466	4.467	3.7534413	3.642449
325	10.900937	13.871031	8.453196	13.074965	7.024396	9.6696	20.028023	16.061281	18.508816	11.777884	10.095867	6.7448845	21.515411	15.689491	11.193035	7.426647	16.451551	19.116522	28.059814	32.735844	25.371754	2.6136906	-2.5303636	5.6689396	11.999171	9.196677	14.308587	14.118969	6.870041	3.7988486	7.606805	4.3815103	-2.2999415	-1.3722777	-2.1825895	-1.591504	4.1560717	6.597309	5.974864	9.201048	16.622343	20.343876	8.69447	11.529196	15.643347	4.3165755	8.202049	8.692607	1.2098048
326	0.523947	5.7140093	4.957469	3.679065	2.066997	2.9288218	-8.5479555	-7.3410482	-9.464605	-4.121656	-5.660735	-5.023767	7.7432775	6.5403132	4.532215	-1.4327649	0.2101615	-8.217997	4.9559884	-0.5637754	1.5306836	5.71234	10.607025	10.431119	0.16391093	9.631903	11.621399	8.098705	10.182465	3.1495068	9.634947	9.051529	1.8042299	0.87057054	-4.5602474	-0.39960006	1.035338	8.164333	10.002981	11.9158325	1.8072199	-8.251463	-3.4270077	-4.60413	-5.929489	3.313913	11.986893	14.824253	6.311845
327	-0.34785524	-2.1873503	2.1870368	3.9643073	-0.020701531	3.175518	-2.2316377	-3.8307245	-0.69678503	1.8126127	3.230215	5.258274	5.118106	2.027438	2.0693512	0.5608575	-2.1061683	-5.3885517	6.5612793	4.9823008	4.8555865	-5.6561766	-8.075887	-7.4228926	3.2866848	-1.7773442	2.645196	-8.456959	-9.867427	-8.8926325	-3.0337396	1.821054	2.9199991	-8.573599	-2.19498	-0.62890196	-2.3505874	-4.494905	-6.8329177	-7.190034	-17.43016	-18.42619	6.214716	0.8363068	-1.5684569	7.2834864	5.4300203	7.4988165	-9.457305
328	13.261834	7.527008	6.1450424	4.365413	3.4900122	6.8622093	3.3453782	3.6791513	4.1590376	-6.402191	4.001333	0.62944347	7.3738723	10.826895	23.474403	15.114598	10.512878	12.275875	-2.9931483	-6.721986	-6.5207024	6.077976	5.189456	-1.736064	5.2346935	8.709498	6.41403	-6.191689	-4.1119933	-4.3676286	2.0775878	0.15654236	2.9087567	-2.7539163	-2.3395686	-5.438246	-2.6387672	1.5239259	-0.47800258	8.066494	5.698126	3.6807168	-2.95684	-2.6087813	-3.9893317	8.091741	-4.622681	-8.7659645	-0.17374331
329	-0.580806	-8.140803	-11.832617	0.11968826	-5.226736	-3.9655485	-5.00589	-7.8594685	-9.394602	-3.5965476	-1.1578711	-1.1890678	-11.175708	-3.6192198	-4.178292	-17.853207	-21.508877	-23.950878	-11.335639	-7.428852	-2.0961804	-7.396317	-4.383755	-3.4988804	0.33264828	3.043583	3.602888	9.193665	4.6615095	7.9733973	-1.1779814	-0.3459422	-1.5367658	-3.933099	-4.196847	-8.556221	0.025765061	-5.340929	-2.8376627	-13.045757	-10.7545185	-12.979547	-15.708773	-18.497995	-17.501122	-15.966433	-15.904577	-17.134771	-18.010899
330	9.873518	6.4547987	1.7745981	13.667031	9.604779	6.1654778	-1.3125538	-1.7712054	2.509684	8.010057	8.911809	10.086376	0.79512614	-2.4963918	-3.8649518	-1.7083194	-2.638414	-4.701069	10.86754	4.7929277	1.9915993	7.1610937	7.874057	10.960347	2.416325	0.07090953	-1.8520231	3.2773516	-3.7995176	-5.2922287	3.3447938	3.4194202	6.155981	5.077341	-1.6663659	-2.6599083	6.1771393	9.399053	9.792318	11.829755	9.669758	15.086163	-5.548915	1.4538193	10.269737	10.870577	6.9350586	3.5942874	-0.92056865
332	3.1850946	4.8970394	3.101132	0.48250163	2.0324523	2.8925629	1.4504678	5.062464	10.623288	5.0024376	8.895222	5.9234295	13.415386	16.084154	18.17168	11.427567	16.911238	12.149914	5.1286097	11.139259	8.219408	0.77020234	3.8227844	8.280042	-1.5051185	6.3043556	5.4964867	8.920074	14.538962	9.278063	5.1758866	12.545958	13.329298	16.982807	20.478992	12.529371	2.0856507	9.229774	12.930237	-3.956097	4.3456974	11.2894535	6.1456976	13.140269	14.047777	5.3871865	7.482689	8.698472	7.17255
333	9.254539	4.352084	-0.50377727	-7.8235893	-9.270606	-3.2627363	-4.8726387	-6.76345	-6.6081357	-6.512958	-11.656458	-15.369907	1.0608593	-2.7529883	-9.677374	-1.8283948	-6.710401	-7.9578743	-1.7165129	-5.006661	2.0398746	-6.6039314	-4.917224	-6.1418734	-11.768488	-10.275621	-11.777826	-7.385104	-3.2218306	-0.9544054	-5.6527805	-9.104127	-15.018248	-3.0992846	-8.13001	-15.625453	-13.322329	-16.51675	-14.927877	-8.408196	-5.2233343	-4.3721714	-4.413703	-10.091086	-18.835632	-15.522226	-14.881142	-13.609195	-13.1305685
334	-3.765522	-8.648903	-11.305692	-6.7711105	-13.531475	-5.487822	-14.542668	-14.40716	-14.668978	-2.4656346	-10.442593	-10.49184	-12.928999	-11.052912	-3.5424275	-3.3206253	-4.6792707	1.9308836	-7.6888504	-8.623856	-7.2032614	-10.732552	-16.906567	-11.897408	1.3663805	-3.443208	-4.6335	-12.573007	-17.753666	-12.67093	-9.347555	-12.435671	-17.773197	-11.514002	-10.396846	-7.4956512	12.660425	6.1380634	7.622181	-5.5150995	-10.172406	-1.20421	-9.270817	-14.802111	-12.1178665	-12.443562	-15.752689	-10.293414	-3.7851706
335	-11.927315	-11.7531595	-8.184266	-8.731218	-9.956665	-6.907614	0.8232907	3.0690746	0.48572904	-0.14693773	3.3920658	4.5617375	-2.0984826	4.1143384	9.285705	12.935968	9.54939	6.4159746	-10.355616	-11.394573	-13.459774	-6.4810734	-4.69379	-5.5070777	-0.55274713	-0.54795146	-4.024187	1.1760671	-2.5446215	-1.1746719	-2.6513748	-1.6318723	-3.3123555	-0.8524017	4.9902034	5.86823	4.795949	1.7999681	3.7507975	12.5460825	17.369019	15.368832	-4.742297	-2.048826	-1.8315552	1.4732068	-2.2719538	-5.5179787	-2.2412515
336	7.807792	11.128939	6.977004	13.594954	14.84807	12.569696	-2.6294987	-0.12403321	-2.6900182	-3.8505187	-1.2787273	-3.0368166	1.5747348	3.3194766	2.6861424	13.465763	14.945232	16.536177	-0.11017871	4.4409533	4.787698	11.977207	4.763505	1.8717456	-8.641665	-4.384228	-3.3003626	19.848522	19.672798	9.859766	5.5720778	3.7415378	0.6869354	15.433567	17.073105	15.413744	-7.418623	-4.9872866	-8.014234	1.5297784	8.597347	0.5573561	-0.07157624	7.574424	8.01715	4.7672396	5.5611963	1.5872762	-0.21652442
338	-4.9766226	-7.446492	-11.334283	-0.084906206	-2.7373247	-3.3749895	-9.341759	-8.855584	-3.3184261	-12.902018	-7.432088	-4.319149	8.916191	11.003438	5.2378645	5.2835217	1.3786001	2.2754025	0.8133811	-0.7868939	0.37353826	7.7867594	4.7644887	8.051141	-1.1206434	-3.771128	-3.2241993	-0.40029633	2.0624678	5.94417	6.059257	5.6667767	5.220925	-1.9736602	0.68993914	1.6339972	-13.462627	-6.473782	-6.331827	5.7646747	0.52893776	9.109773	6.4901657	6.2225556	6.5933022	-1.8617736	-2.5309484	-3.5747683	18.520103
339	-0.31082058	-3.7904496	-4.560651	15.608862	8.14624	-0.1423391	18.03777	12.087362	7.9724903	1.9189743	2.0327437	-0.2135185	13.868625	17.447716	20.22941	13.122965	6.680067	4.036129	5.6445513	3.2012095	4.914234	1.6794233	-0.523193	-4.018401	9.694895	9.577316	6.6204743	9.9843235	3.1208138	1.2886813	9.251663	3.9466362	0.72979665	-9.606392	-0.06604779	1.1940542	7.2458143	3.986938	7.670353	-5.3697023	-2.0002766	-4.820713	7.8242426	4.6709814	-0.03549175	-1.3513886	-5.1627884	-6.3603187	5.028199
340	6.404751	3.5598714	2.6539545	11.605587	10.554953	10.120989	-4.3304996	-1.2316552	-0.10566673	-9.180141	-13.632816	-12.440629	1.2535933	-4.9768634	-2.8312545	4.2547245	15.315989	7.009073	9.088232	11.015911	10.021839	2.9273703	4.291423	3.53232	7.131735	7.8341074	10.030605	13.644442	14.800212	15.514618	12.14665	16.426502	18.475494	9.4687805	13.736423	15.9570465	2.2935662	8.816666	9.64743	1.7956454	2.4585624	6.4852653	-4.118926	-5.079007	-0.8845154	-4.3200293	-3.8217227	-6.89954	9.139278
341	-8.327829	-11.927345	-10.624752	-5.010391	-6.888858	-2.8243437	-15.103207	-16.037783	-11.387207	5.5345697	10.140766	10.990649	-19.356201	-16.98055	-14.253086	7.0452905	9.148205	1.4448042	-1.080101	-2.1509404	1.0578074	4.7624116	1.6771044	-7.0023203	1.2807823	-2.274221	-3.6741092	-5.9767027	-4.324503	0.093373016	-12.888411	-13.075102	-12.884252	-11.791735	-15.907727	-13.839337	-2.5979981	-7.265111	-9.527348	2.0131884	-2.6549845	-6.3094788	-3.6622064	-0.9711598	-2.674593	-10.556428	-9.128343	-6.0107	0.40513825
342	-7.4424467	-6.8184786	-1.9130669	-9.075528	-6.675943	-3.04249	-1.941567	-6.9341125	0.06435656	-5.328033	-7.0953016	-6.428157	-13.902435	-16.157078	-21.280567	0.958621	-8.856852	-7.328287	-9.247387	-8.317373	-9.104148	3.877109	-3.7341123	-6.5479507	0.21679091	0.7936378	5.8858156	5.0044775	-2.3496509	-1.5653718	1.9512	2.2651849	2.5094457	2.9090414	4.2989283	3.1897979	-0.53861153	0.05311404	-1.9901814	4.889825	1.9005002	0.9884298	0.2803464	-4.512601	-4.2675085	8.200546	11.237256	12.002305	-0.39698073
343	0.7817172	2.0990458	8.621656	6.4201846	2.8869953	5.6152587	6.2008467	-0.030394673	-1.9181577	-6.9080133	-8.343144	-6.429412	6.118497	8.941317	3.8381631	2.6027517	0.19498044	0.015544999	-2.9805415	-0.74587774	4.1383834	5.306199	3.5064025	2.8442297	-2.3386345	-4.9634137	-10.649097	1.3408068	3.1116319	6.5074024	3.5632167	2.7716403	-3.9996896	15.660137	7.8360243	-0.6533903	2.2096653	7.419092	8.253732	-4.3133926	-5.107686	-2.3969665	5.0192614	11.411619	7.4264183	6.369638	2.6549153	-3.4276752	-9.8358
344	-6.243725	-5.5998235	-4.323721	-0.8351337	-0.5073935	0.1057179	-5.2278004	3.59801	6.8239684	-9.682389	-6.5513983	-4.512346	-2.2068703	-4.5044565	-6.331558	1.1089792	-4.493573	-6.342174	1.6631241	-0.7358093	0.658176	-2.894743	-0.058681846	2.1603975	-2.9025917	2.3724403	3.842523	-9.820402	-10.696255	-7.853188	-5.281685	-9.113698	-16.51706	-1.6209428	-3.0704582	-0.7555749	-2.0647216	1.6746223	1.0013477	-4.811701	0.28901213	0.92751825	0.2221097	3.3490644	3.9338589	-5.691716	-2.1906497	-4.961159	-4.1797857
345	7.5757856	7.782808	3.1550226	0.46676326	-7.878623	-5.482257	0.31190288	5.7119026	7.656389	6.385555	6.5783024	6.267724	2.2278721	1.0361178	-2.0191154	2.2997901	3.1660187	4.605274	-1.1253543	2.3602326	10.418285	-1.4168978	-2.8261962	-2.0976448	-5.951499	-3.5381613	8.59815	0.65062606	-0.8291687	-7.278729	-5.3068013	-3.1449428	5.725665	2.0830107	8.947683	6.212067	-3.0333395	-8.008413	-7.302554	7.6288586	6.0279484	-1.3681757	9.167156	6.181156	4.2171865	11.776786	8.590988	3.1333947	9.356639
346	-4.3344545	0.20815584	1.9362876	-0.9902536	0.60648906	-1.0168524	6.459713	5.7889986	10.683991	3.524245	7.143776	2.3399487	3.7406564	5.784723	1.8836358	10.274351	11.493228	13.725372	-3.079913	3.5780358	6.92091	0.26249528	0.69428337	1.9964828	-3.6070533	-2.981762	-2.9487443	8.661879	5.510066	7.3902135	7.9494686	14.710392	12.274156	2.7855377	-0.112945855	1.0907506	-5.117342	-2.5023298	-3.6242225	2.3879871	0.9306072	0.2540529	-3.9590263	-2.772028	-2.3495777	1.1091728	-3.9719791	-6.9799767	3.1197112
347	5.7334366	11.441332	12.901701	7.3664527	10.31535	10.901339	5.5212526	0.7733517	-1.2241589	14.641067	10.780559	4.507822	-9.856037	-11.950805	-10.446438	14.578239	12.58647	5.5196824	16.852444	8.259287	6.5674887	5.714407	8.793203	10.066448	-0.1607765	5.108982	9.07558	-6.525998	-4.3844457	-5.1123123	-9.057394	-6.1894026	-6.8006783	16.023874	11.546644	7.6138763	-6.211936	-5.8927035	-7.4268303	1.4766612	-0.4419285	-5.3300343	3.633018	-2.0198693	-2.5054443	14.680321	15.425398	7.7158566	-5.192659
348	4.96576	0.9677133	0.6367777	-0.029378027	-0.09520146	2.763853	-4.4922423	-8.151958	-8.227935	-1.3122942	-0.9721439	0.23695764	-5.597205	-10.435612	-10.335266	-7.20706	-7.6713395	-3.091796	-3.7764623	-8.641897	-12.19755	-2.7678246	-6.5254054	-8.043927	-7.6646557	-10.742753	-15.75082	-6.2136693	-3.9013557	2.0684144	5.2706175	11.324211	12.600479	3.0009701	3.1245508	0.4369226	-3.021112	-1.6637655	4.2481036	6.9210134	2.6104784	0.4357099	-26.22884	-22.564098	-23.38842	-13.083473	-10.748249	-10.260006	-10.163955
349	-11.52836	-14.692534	-9.890581	-13.384144	-17.563328	-10.584881	-10.897318	-16.300056	-10.45949	-20.229778	-23.350214	-25.401909	-4.224737	-6.1691694	-6.54787	-7.05029	-6.88391	-5.5598364	-1.2851734	-5.3661013	-6.0522556	1.8381126	-7.9338284	-10.301151	-10.2452135	-16.831823	-22.734863	-19.189651	-19.59149	-19.927677	-25.882328	-28.836672	-27.337103	-17.320248	-16.840845	-17.036749	-8.291976	-12.536844	-11.79266	-5.479512	-7.065696	-10.299189	-14.0109825	-21.603996	-24.36932	-5.820204	-6.3835683	-3.486655	-2.1340263
350	-1.1537218	-11.845005	-14.711083	-7.9410744	-6.818471	-5.1222496	-1.3781832	-5.3364983	-8.012495	-1.8186069	8.748966	8.716167	9.350739	5.033433	-6.6707106	-6.5705853	-5.7170997	-7.0488405	-9.900523	-1.6691562	-1.7355208	1.4479338	7.0182843	4.665242	-1.5636008	-3.8441808	-2.4595642	-4.018079	-1.752117	-5.2457128	0.02050823	-3.3429258	-4.449582	-2.904387	-2.4154143	-2.7439632	8.99622	7.627775	1.1011068	-10.084637	-7.60197	-6.3480997	-15.362629	-14.262274	-9.84367	19.567278	12.043875	-3.8516293	8.957338
352	6.2377024	7.672716	7.0928154	-22.778866	-23.859898	-17.800272	5.403086	7.8747272	4.18423	5.4719296	-1.12907	-2.1487026	-2.6975536	-1.9030719	-5.11996	-5.416192	-11.527361	-10.8592205	-6.4624977	-7.405448	-6.3212013	4.130754	4.08546	4.8333106	-5.6839275	-9.940819	-9.014372	8.298418	5.555318	-0.46076736	-13.201296	-11.458895	-8.342962	-3.5909019	-1.6919372	1.2296038	-4.147049	-4.0888186	0.24185407	15.336937	17.393423	13.708055	12.64097	12.788653	5.959119	-4.360036	-5.6911077	-5.567338	-19.776428
353	-3.5530314	-4.9073353	-7.6369567	-7.2910004	-7.4649763	-2.1958468	-5.1865797	-8.230379	-8.815222	-8.462864	-7.52752	-11.463448	-2.825471	-2.9823475	0.35199958	-7.325883	-7.401524	-7.796589	-5.7151046	-7.481045	-4.793427	-21.358189	-23.174442	-20.910181	-9.817201	-3.7602496	-1.1885607	8.728236	8.062937	7.0260124	-0.37739256	-4.6698203	-4.5765033	-1.0453237	-0.7870154	-2.7950587	5.9100876	6.65152	4.4589987	-10.527997	-12.086361	-11.949307	-4.910558	-6.7841525	-7.3187203	-5.53334	-9.170748	-8.087715	-10.641548
354	17.088251	11.114035	5.157171	0.48362696	-3.5702062	-3.711238	-7.6531963	-2.9852183	0.8892908	6.2497163	-1.8712559	-3.1495454	10.597922	11.441441	8.669915	5.996366	0.19667816	-0.30972058	-4.853945	-4.8795943	4.0536757	-1.7679316	2.1318138	0.8106997	-7.460354	-11.307344	-13.285984	-3.5996614	-5.739646	-9.2019205	-6.037861	0.46582457	8.743662	-5.8202314	-1.7406787	-0.7509997	-4.800295	-3.5262816	-4.578791	-7.760029	-5.901894	-6.774946	16.79029	11.429543	11.32103	0.7313957	-4.1730576	-3.5815735	8.637433
355	-16.365158	-14.057098	-12.450267	-11.865476	-20.40747	-21.783703	-10.530463	-13.364618	-2.4234993	7.9183054	-0.68633044	1.1764491	-35.632122	-33.401054	-18.87978	-4.7921257	-3.9938707	-5.130183	-3.4382133	-6.9549217	-6.876853	-2.3663962	-5.7319584	-2.293809	-7.2769933	-6.493267	-0.5728504	-10.934516	-9.340445	-0.9253181	-11.613668	-18.502127	-18.153574	-2.7123218	-1.3020706	2.2042775	-25.908737	-18.326313	-2.626062	-8.0236225	-5.968731	2.566515	-5.5948553	0.13895133	3.9386156	-1.6307731	0.04691267	0.2701673	-16.946499
356	-0.5239248	-1.3498806	-4.14664	7.122514	7.4569106	3.8072138	8.837585	7.886654	10.473376	22.830284	10.928832	6.282956	6.4860163	11.646709	13.000832	-1.9010887	5.081793	6.434789	2.7724688	2.6558523	2.8501616	-2.190974	-6.264937	-3.9705577	4.0784807	1.6261358	-3.4609375	0.9251538	-0.64560586	6.591103	3.1026092	7.5013537	9.032331	2.4826376	0.64608717	-5.584147	2.5825505	1.4698107	2.421843	4.918153	5.0249853	5.080545	2.785253	5.1134577	7.242488	3.7804132	2.1467953	3.1702724	10.298229
357	-5.480673	-7.2595425	-3.9677663	1.8120766	1.4602528	4.184142	-0.84642124	-4.850276	-6.805767	-13.872699	-13.510176	-9.58947	5.549246	5.5217476	3.846017	-2.3181872	2.741708	-1.1886353	8.344002	6.2023716	3.078805	9.927711	13.051634	8.006305	-4.18356	-0.56387407	4.949188	3.8785362	-0.53386295	-0.00283277	-3.0856733	-4.767004	-1.7053974	1.0703182	2.9809356	-5.3067403	-1.7968634	-1.8037317	-4.984972	-7.8801684	-5.551076	-11.320656	-14.056418	-8.505273	-5.7339935	-2.6749976	-9.426853	-5.817625	0.40885073
358	-0.232939	5.0301294	12.773111	-7.9920197	-11.9364605	-8.775167	-11.289665	-14.387389	-13.892452	-2.8868845	-0.6060304	2.9527822	1.9826252	-0.63073385	0.6468195	2.6967635	-1.7135506	-7.29393	-2.2806122	-6.4759793	-9.620812	-13.701109	-17.61331	-13.966913	5.3550262	2.491383	-2.4312024	1.6614443	6.4806275	4.861484	2.673546	4.526336	-1.3063467	-6.0744524	3.592749	9.318281	0.5382885	-0.7732773	-1.4076575	-11.889095	-14.330583	-16.665615	7.2163424	1.0968678	3.8400898	-6.7565217	-7.1189365	-2.9105906	13.931863
359	5.3886313	1.5937381	1.3184537	3.3133764	3.7349699	4.352356	0.9086836	-6.0287256	-5.4074535	3.4820633	5.3485465	8.644331	-1.7355645	-2.9379778	0.4957876	-2.9304128	3.4008222	13.867338	4.292274	0.66921693	0.19427706	-10.678209	-2.8971791	-3.4911659	1.1265756	-0.49547148	2.1115053	-15.447575	-8.118322	-4.9627213	6.511361	0.29155543	-0.594628	7.1105366	2.2711728	3.4086728	2.112472	4.298421	4.375809	5.1533756	4.372615	4.7203836	12.375133	13.747356	8.531145	4.043705	7.489051	3.5707622	-2.2549891
360	-5.706259	-2.7340984	1.8168069	3.122024	0.98052794	1.0419995	-5.0560913	-8.542476	-7.5442095	3.3312078	0.09780122	-1.2402483	-8.127315	-11.168097	-14.108176	8.117065	3.1692014	2.6822524	-9.762707	-10.176258	-8.429637	-7.365951	-13.747915	-15.518604	0.6783378	-0.92146105	3.1444097	2.8716414	3.5304484	5.680879	0.81738913	-0.6462376	-1.891655	-9.855573	-7.0750356	-0.8714894	1.7087448	2.6122174	3.9099565	11.052615	9.306789	3.8559704	-6.915968	0.79238135	0.41283345	5.3037777	6.759622	5.9365005	4.4154663
361	-4.4215713	-3.6494708	-4.068871	-1.6776049	-2.1876805	-0.9125952	1.7898105	-2.5174983	-7.0253916	-8.78285	-6.272669	-5.916241	-5.521883	-2.9347928	-5.673387	-5.314416	-5.647623	-2.9674397	-6.4542227	-5.6065416	-4.6167784	-0.6783791	-4.0924463	-1.5590601	-3.133541	-5.565765	-9.149814	-15.820457	-13.342981	-12.351879	-15.497993	-10.172933	-6.5251493	-7.373683	-2.059708	-2.3853981	-1.9497993	2.5092041	6.539178	-9.232819	-5.6666365	0.6845583	-3.9055433	-2.3596988	1.8201258	-12.841054	-9.448599	-3.8025732	-6.0198746
362	4.7058096	1.9143481	-1.5805731	3.3491037	4.311941	1.9610742	5.2561646	2.902275	-0.6095165	1.3883559	-3.1294036	0.5089471	-3.864915	2.73977	3.2463675	2.6679177	2.1981053	1.6176505	2.7380948	2.0306337	-3.6882715	-0.99336267	3.1109397	1.6415857	5.8668537	4.50367	4.052835	0.5640764	-0.1671626	-0.11237189	1.869349	-1.5926774	-5.5713396	2.0504065	2.0508199	4.418233	10.073815	9.488674	6.496073	-5.615931	4.0508437	1.6321647	9.013877	9.341231	7.0850277	7.110752	9.598721	7.0791225	6.7519054
364	2.2963731	9.279764	9.507795	-6.458193	-7.387248	-8.212807	7.714301	2.6365597	2.0523157	-5.456521	-1.7901798	7.0647793	8.324385	11.590288	6.779636	8.850016	6.225854	2.2011542	3.8077068	6.77267	8.746309	-12.258316	-7.7944875	-7.777674	3.0853615	4.780754	7.2661676	7.103874	6.3204546	1.3967997	8.50577	12.798798	8.918495	9.187645	12.371323	13.112666	2.1706984	6.33665	7.1098685	7.023205	7.9118805	-1.0508139	4.580349	6.442257	3.8366938	5.244683	6.833174	3.4900248	11.165538
365	-6.976924	-5.653613	0.9837142	-8.858529	-3.6349406	-3.3908942	-4.1789455	-5.4547644	-8.971758	-4.365753	-9.541531	-9.586682	-0.8638963	-1.0915458	-1.187775	-5.341058	-11.988583	-7.7237377	-18.763838	-18.369616	-10.362501	-8.841266	-10.120735	-13.506369	-29.726604	-25.303272	-16.593817	-12.724493	-14.710802	-11.285279	-22.873245	-16.400335	-16.565945	-3.5158417	-5.160671	-4.575829	-16.563358	-13.196436	-17.393982	1.9489095	-5.878766	-6.5290413	-6.7080526	-11.498417	-13.060301	3.9944878	3.2681265	-1.8612982	4.6851926
366	15.930666	16.589561	16.029018	7.007004	1.3068244	-5.141941	-8.448639	-3.229033	0.30637628	3.0442166	2.98674	-0.19804287	-6.5939236	-6.452087	-4.8654823	-2.4193745	1.3461607	-1.6553037	-6.3911448	0.2987513	3.8183389	-12.341349	-10.942254	-5.012478	0.051169634	-6.693437	-3.9042063	-1.1418955	2.1455073	-1.953263	4.4537077	3.8411982	-0.99263316	5.1503005	-1.5950577	-10.894583	-7.744771	-2.7781346	3.2923808	4.6998305	0.106585324	1.4026241	2.9291768	2.7501373	1.2689699	-10.384519	-2.453466	-3.36271	8.158284
367	1.790839	0.6733929	1.3105974	-1.552637	-1.8655396	-2.120972	-1.5563599	-0.6552451	-2.8968883	-14.565751	-18.868296	-9.381774	5.9238377	8.903124	12.223205	-15.963215	-15.627211	-10.183184	-7.5920925	-1.6158943	-1.3821326	-6.590933	-4.005705	-6.8647976	-16.197224	-21.116245	-15.933159	-15.376404	-12.687181	-6.932986	-1.2713349	4.6443605	5.277082	13.239021	13.204137	9.575395	-12.189381	-8.80975	-2.1074183	0.21443707	-9.036644	-16.519087	-8.468397	-14.8652315	-12.467752	-9.346422	-13.291172	-9.921881	-4.4593043
368	-0.22067702	-1.1736324	1.3230197	-0.1450534	0.45505154	-3.5922172	-6.444666	-9.995177	-5.6124105	-4.7077847	-7.011942	-7.9286804	-4.541345	0.4485337	4.017101	3.957988	7.540084	9.222027	1.9990449	5.0588837	8.211076	-0.666027	3.4728832	6.6459494	8.81749	3.9754324	4.056301	5.958784	9.158518	17.339054	-0.20466208	1.6617923	8.373708	4.399624	9.64876	17.54198	6.5532546	2.7731705	-3.212229	3.014561	4.0148325	14.431217	-1.3259609	-2.9808187	-4.8326893	8.248523	0.14049858	-2.7829547	-5.6350517
369	-2.3013618	1.5018687	8.934292	11.851522	16.580395	14.92794	-3.1569474	-5.7773876	-11.505675	-18.791616	-12.965309	-8.792217	7.4034634	2.3057873	-0.28392792	0.36586088	1.1963739	3.9941297	-7.9983807	-4.4497595	-5.2337637	19.726513	14.314723	6.3660674	5.8013606	11.141844	7.210943	-1.1063546	-2.4788427	-5.4569793	7.7688794	8.955295	2.3149889	9.694607	2.7015314	0.82271713	-5.2317295	-3.0575428	5.072239	-2.5907152	-2.6140633	0.43934828	-7.1510386	-9.882902	-11.901506	-5.5213575	-4.375555	2.2665846	-5.5474977
370	1.3105216	-8.730346	-6.731513	-16.70835	-19.445217	-14.759488	-5.4994745	-8.3048115	-9.449247	-6.3902745	-7.0123405	-4.379952	-9.516592	-13.893553	-11.72261	-16.607775	-23.60839	-19.935135	-11.552883	-14.58914	-14.33736	-4.108124	-19.54809	-19.575241	-11.257462	-11.116947	-9.74438	-7.728219	-14.066402	-16.367523	3.0492864	1.8561683	-0.9948021	-9.497416	-6.7373066	-4.1272435	-10.315731	-13.049887	-3.7025838	-10.382322	-14.11678	-14.5810175	-9.8491	-9.887148	-7.5235643	-14.684127	-12.711309	-9.697838	-11.174678
371	11.533881	7.842222	10.802507	2.8116875	5.1631546	3.3681414	-2.5271168	-10.218453	-17.713413	6.324136	7.258726	6.8564487	-12.024793	-3.602467	3.0994701	-8.357725	-4.275456	-3.872931	1.2611624	-0.26039407	3.6624787	-4.216819	-3.4291716	-0.7360861	3.0733104	2.4761763	3.2041903	5.6829453	5.8739057	5.4841914	-2.347086	3.2456002	8.838477	7.013596	5.922454	9.542926	10.672489	3.2304978	-1.4192125	8.716639	8.471125	6.8089685	-7.5634747	-3.5262513	0.018164337	5.9384646	6.562661	15.533679	-5.1517067
372	-9.282352	-1.8787775	-0.44692814	-5.240218	-0.546647	3.5594907	-13.390643	-15.041439	-13.644539	-10.750535	-16.805618	-10.151537	-18.323715	-21.50666	-14.953033	-12.624814	-12.195396	-6.5094295	1.8293176	-1.999754	-3.215732	-1.5147598	-2.7515442	-4.775158	-6.870262	2.1060133	5.436413	-20.00007	-21.599459	-15.7536955	-19.640709	-18.68929	-23.538227	-21.65612	-23.750296	-30.60931	-19.578667	-11.671381	-3.845363	-15.081466	-15.225667	-15.606966	1.2589669	-3.2665079	-2.8421655	-8.79131	-11.734314	-7.554751	-4.9938107
374	17.298609	17.462944	13.657303	16.229313	18.794167	12.776113	11.7598715	13.965101	6.1368184	13.76153	16.74155	17.129913	0.2492041	5.5348244	11.95656	19.345182	20.130194	19.931128	8.867931	9.243753	4.1475134	27.20628	23.192394	20.873444	17.637337	19.470343	19.174381	7.322742	12.867708	13.333	12.128101	14.491674	7.379958	9.299893	7.6926236	10.325831	19.054224	11.638958	13.905823	12.132023	18.662735	23.313715	13.22163	22.563627	20.45113	3.6321554	5.6609344	1.8733103	5.5625343
375	6.136727	5.087084	9.42941	3.911456	12.750198	25.77174	-2.0651934	-7.7719264	-10.386314	1.2803023	-0.03056787	-4.542615	-2.4655507	3.5452602	11.002669	-4.962102	-8.325571	-6.22799	-20.004604	-15.411472	-8.187016	-11.009207	-12.980502	-8.986309	3.1633382	3.5422273	-0.4457459	-20.7041	-8.651829	1.0614127	-8.687668	-10.078115	-4.4441433	0.6875259	3.0379562	4.519023	3.2165465	5.087202	7.7010937	2.5131054	5.3716426	9.526583	-5.373929	0.21619308	-2.4009025	-5.361414	-10.2015915	-11.129267	-4.7837257
376	1.6228259	-1.8957824	-1.7296917	2.8430026	5.2450533	0.4554611	20.144928	16.646414	14.489803	-0.06287131	-1.967921	-3.7558756	12.907167	20.564419	21.470203	12.572218	12.473472	13.504551	-0.1590964	0.9397514	-2.1108427	7.629494	9.894077	5.7606916	12.435499	8.975955	6.3004827	11.827489	7.1168585	6.5632577	-6.924533	-5.9393234	-8.036254	8.419074	5.936232	0.5189556	7.956007	3.6329033	-0.48011994	4.8837676	6.567347	4.033928	7.4283576	6.278262	-4.217861	2.4405758	3.3096354	8.736088	5.1425557
378	22.231445	21.771896	14.427645	16.91402	17.01828	4.3055887	10.205101	17.152332	12.682362	6.4875913	7.30167	6.7186246	3.860931	3.76405	-3.1430001	-1.4599991	-0.6631378	0.8858043	7.3926477	5.414479	-1.9629142	-5.3165665	-4.7757716	1.1580728	3.78856	5.854698	15.166297	3.5291338	5.184337	2.4948847	3.057012	6.023984	9.319299	11.260849	8.691959	-3.0284538	8.535551	11.631538	13.0801735	7.255294	15.0613	15.68914	16.24332	20.047705	21.243229	8.1973295	17.325428	13.714542	1.5327388
379	-3.651496	-8.847633	-4.4355288	-5.373525	-6.9063025	-5.762883	-10.343441	-13.955239	-9.959311	-3.5014768	-12.635599	-13.960068	-9.614352	-6.9691906	-3.6736708	-4.098858	-10.849974	-12.096851	-9.454609	-8.39002	2.8067126	-4.2024894	-1.6581204	-3.6072538	4.8828907	-5.779539	-2.4555326	-0.08752504	-6.111407	-7.3013277	-3.3088555	-7.744032	-7.749404	-18.063614	-19.46368	-17.353184	-10.150955	-9.692384	-9.386143	-10.587254	-12.285122	-9.764429	-5.1956263	-10.262881	-8.005929	-11.910093	-11.706844	-8.520333	-12.4467945
380	-5.4489527	-5.4397764	-1.5443275	0.3028424	1.3590577	4.082599	-2.1229155	-5.777814	-7.0039616	3.286138	8.4131775	15.103923	-10.647732	-6.859045	0.69130945	15.648028	21.32841	22.25085	-3.7387886	-5.8493643	1.2734888	7.7355385	3.7822423	3.9576278	-4.671489	-3.2674642	5.3179965	0.1554668	5.7030535	1.9386618	10.71221	10.509142	10.528555	4.767107	1.8389263	-7.3003693	11.74361	10.289418	12.728007	3.3395233	3.2976806	5.7433767	3.2178469	9.251607	10.877791	-0.79357827	-4.296694	-4.822498	2.06661
381	0.0855093	-2.2165875	-3.6433477	-1.6753039	1.1354476	0.41900682	-8.464035	-12.027484	-9.803165	-8.506832	-2.4756393	5.9403563	8.270369	10.968936	8.4561615	-3.8647928	-2.9856853	-8.835894	-14.545536	-18.298038	-13.622753	1.0044411	1.6824338	-7.211171	-4.69287	-4.37386	2.316414	-9.208349	-4.410604	0.90307087	-2.66756	-6.235427	-9.318388	-13.752549	-18.584297	-10.826017	7.1568813	8.473345	8.402691	6.152715	8.129154	8.981264	6.732843	7.8564343	2.975137	-13.325399	-5.5638466	-1.440325	-4.0884132
383	15.278465	11.197607	12.664801	4.134357	4.4633417	6.6035542	2.4327235	7.739442	9.523903	-1.3251497	-2.9299483	1.7395632	7.2857957	3.1838217	-0.448692	4.251026	8.112864	13.266079	16.168453	15.913758	9.246668	1.5118319	6.797553	7.1747837	3.3586912	5.1331162	8.339332	6.5010576	5.7761326	7.1336985	6.11244	6.1565065	3.7862792	6.5783353	9.345131	7.655411	6.2777967	8.760389	6.454195	3.0857248	6.739086	6.306958	17.373814	22.831644	20.045944	4.3522425	4.3967166	2.2004664	12.664369
384	1.3351371	3.4092124	5.4449253	5.447668	5.4501815	4.75768	4.3780975	9.604908	14.968882	5.6091948	10.726072	5.049917	3.2590365	7.6601744	8.821312	8.279839	8.838469	5.718382	4.4783607	9.023879	6.620418	5.7614117	12.133254	8.727078	25.377804	21.25588	9.169795	4.3399353	11.015831	11.067814	6.322563	9.063601	10.401672	4.7459674	4.103464	3.0127134	7.6790338	9.154429	9.27466	4.104433	10.123955	8.221998	4.8520308	4.091397	2.498486	7.8043165	11.407715	11.945559	14.789034
386	-10.08342	-8.4699955	-10.973035	9.370968	6.4594727	3.611745	0.96800077	-1.8373201	-1.9388579	-7.8095627	-6.2956104	-2.6353168	-4.2794437	-7.8226233	-4.590028	-12.554727	-11.971787	-15.920264	4.084253	-1.8719354	0.12692225	-9.470409	-12.065468	-17.95648	-19.424911	-20.298958	-21.29371	-8.751425	-11.079735	-8.007507	-10.860815	-9.571091	-6.672324	-10.557122	-12.690262	-11.941534	-5.4974003	-15.987659	-22.949501	-5.329672	-9.791005	-17.48764	5.410613	3.7429607	1.0405326	-13.717165	-7.356926	-6.1003933	6.2539845
387	1.0170094	-3.9769459	-6.42072	5.6789303	-0.8160662	-5.916221	-13.2565565	-10.980773	-1.1757582	2.179942	-1.8006116	-2.7023067	4.3380356	2.9376805	1.6271386	-12.577732	-9.213926	-8.682284	-4.947467	-5.710909	4.3763504	10.054449	8.21577	4.45518	4.1156025	0.54414946	-1.4823368	-0.3269245	-6.762164	-8.727738	-10.579992	-12.438604	-8.851009	2.9440181	-1.3876851	-0.57042086	11.106506	9.302574	8.116298	0.6094208	4.1956396	2.9915805	14.344204	6.3326836	4.597576	1.6023879	2.6095846	8.177798	5.275361
390	7.2139244	9.284407	7.4960904	5.584221	2.0878987	2.5053487	-0.7908061	8.372452	1.2319026	12.394416	9.772663	6.858899	1.4343615	3.4624133	5.944497	7.8072014	7.423984	10.908748	3.3575563	6.142672	11.69138	2.8684483	2.6892858	-1.514437	-0.9653944	2.1743555	4.390468	5.1142006	1.1728776	1.5632051	7.870516	3.752056	2.788386	3.7395883	7.7691393	5.3879633	3.952441	11.386223	16.48581	-4.390058	-3.324065	-1.4452393	2.6284523	4.504655	10.024284	2.4844856	-1.5178268	-4.203064	11.368306
391	16.817793	14.627523	8.103272	0.03253022	-3.1682346	-5.4128113	-11.520355	-8.955315	-5.8777146	-3.4102666	-2.707423	2.4278512	-0.20857163	8.15775	11.478602	2.7678187	0.14852962	-0.8765036	-3.1884377	-3.05233	-5.0442395	0.12058409	-5.2543645	-9.8758955	5.1607304	7.023922	7.122341	-2.7512121	-3.3936937	-0.475056	4.8148985	3.9730163	-1.9941919	-0.63737977	-3.3075118	2.499749	7.7830877	7.815261	7.8611183	8.308561	9.501724	10.330069	-9.2588215	-5.777723	1.595905	14.734512	15.916832	17.530048	-15.935009
392	-1.6340411	-1.1309717	9.925066	11.241529	7.611738	5.558859	-3.7253199	7.4855566	9.927884	1.7053295	1.6031129	0.61233604	-4.7059183	-8.579521	-6.1871924	1.8254592	2.4836507	1.6648102	3.4164076	1.0597439	-0.1762002	3.9763002	-1.5082008	-6.5457015	-1.4835231	4.637459	2.2829647	-10.594808	-4.7958355	-3.349339	-0.4825095	1.7743406	2.0377464	5.643468	5.521178	10.264184	9.646143	10.720535	4.6073284	4.406371	3.733573	3.1003778	8.654919	10.665459	13.185947	0.44131923	-1.6990188	-0.6533539	17.026884
393	-2.2274623	-0.2189872	-8.18215	10.911526	12.770464	11.712987	6.434585	8.14279	6.929859	8.578804	8.497187	4.9265633	10.658956	18.064144	14.2283945	1.1067405	0.40292877	-1.2957352	4.4994283	4.1435533	1.6712996	2.5272543	5.4207797	4.4234695	-4.6431513	-9.013511	-12.818655	-2.314425	-0.493477	0.6403955	1.1827224	0.1556738	1.2368736	9.83186	8.359307	3.7843976	-20.346329	-17.503328	-8.559249	-1.361261	-1.2139666	5.4050055	-15.855733	-15.939352	-11.983509	-3.8188426	-7.699419	-9.870678	8.239191
395	-12.3888855	-8.915593	-4.7982206	2.6550202	6.066799	12.226614	13.202092	13.036512	9.99777	1.0046631	3.083669	3.328469	10.007889	12.725419	8.054239	0.7153315	-3.3252683	-6.0970373	-4.474748	-1.7063063	5.2381554	-8.524067	2.0268111	11.588696	12.254522	10.188607	7.5667553	9.171156	12.417746	13.221773	15.006876	8.503899	3.7154148	3.0574934	2.081264	5.468652	8.756901	10.878147	11.985834	10.538176	12.619439	10.521672	10.924194	10.93183	9.444752	-4.0020056	-2.6588633	3.0801272	-8.610765
397	8.910796	6.173759	1.310216	7.1525965	9.3395	7.1783876	5.508255	3.5010912	4.208473	3.6699228	2.623827	2.7751262	-6.2288537	-7.201322	-2.2278187	8.414418	4.3113008	0.6827216	-4.507975	0.45092404	0.6905918	-1.8345191	-7.9626484	-5.3081055	-1.3243711	-1.4339112	4.3233867	-16.91563	-12.6549225	-5.3389387	-0.977474	4.80577	6.2217064	-5.704709	-1.532428	-0.5453371	5.5164814	0.7758688	-3.6250596	8.531574	-0.23491223	-5.540653	1.2052603	-0.8706976	-7.217109	1.8243711	0.8736994	-1.0860404	2.0010955
399	10.136111	10.755454	11.222429	7.2380524	4.0315075	0.28298235	4.917798	2.5057938	-3.331977	10.124403	3.0084233	-0.30593222	1.751744	2.4474607	4.2693906	11.074162	7.367935	3.2904916	8.038073	12.589062	14.358221	8.887236	10.86536	7.3888702	5.6847386	8.344938	13.809153	4.923195	4.0630445	-0.7747425	7.6905932	-0.35224497	-1.1757547	6.5197845	2.4631646	-3.313114	1.0870293	2.8461823	3.9663208	9.249842	10.922792	7.6796637	-0.69844294	2.7307005	-1.5036466	6.0014696	6.171589	4.7701883	6.2914286
400	-8.659899	-5.393722	-0.63754904	-3.9552324	-3.000972	5.237091	9.454218	6.2227345	8.625692	3.4390438	-2.9544878	2.2826166	-3.7471857	-3.7005205	-4.374217	-3.4562635	-1.0303487	-2.18113	-1.4576396	1.1561402	1.4697119	-3.4742594	-3.440189	-2.701208	1.6546491	2.23632	4.8598747	0.25942588	-3.047528	-5.581649	7.244795	4.302193	1.2374964	-2.0505683	-6.005533	-7.4946976	3.8634067	-0.25397807	-8.360722	-6.36702	-9.70282	-7.7478004	1.0103762	-2.2768703	-9.766569	3.7381344	-0.9759367	-8.876762	-1.8764262
401	6.854768	6.482723	3.6062326	22.085701	19.34053	21.297155	-0.049357936	-1.1145542	-3.1746137	5.5839577	7.517858	4.24548	-1.6375878	-9.092968	-12.587322	1.7027445	0.7024249	0.35457498	-15.547167	-15.572794	-10.893178	-8.275801	-11.828926	-9.067719	4.8962955	0.7832718	0.9331078	-19.842867	-13.086162	-11.947171	30.0722	19.000172	15.0618515	3.7684193	-0.38300377	5.2542124	1.1626356	5.0127697	6.435375	-6.5188103	-7.708015	-3.0199764	2.418675	-0.37531883	2.5725985	8.719671	9.819711	-0.9930618	2.1499217
402	1.4281652	2.9301043	3.3070211	-12.439215	-6.8284554	-4.1372776	3.9860783	1.9025737	-5.552817	0.6863245	0.24069123	2.7853827	5.4015136	7.469045	11.829855	0.899737	-0.65917	-0.8435171	4.204876	7.1109667	9.793512	2.1480482	6.6142855	10.550659	-5.157239	-4.04545	-1.3384273	2.976906	4.810812	1.5086305	-2.806636	-6.688914	-8.127431	-1.531339	-0.8736398	4.455098	-8.653566	-7.242741	1.4761527	1.5151777	-2.7163434	-3.1141639	-11.484218	-4.046031	3.941332	1.6712142	2.6385524	1.6481185	-11.564483
403	-4.0612273	-2.4898038	-1.0470519	-2.6109042	-4.660269	-10.123196	-7.106552	-9.25625	-10.464754	-1.0115687	-4.5708513	-0.22699156	-13.325722	-10.844702	-7.979204	6.095559	6.0230155	10.347906	1.4168863	3.6792078	5.227562	2.2968636	-1.4051354	-8.677195	12.728518	3.90133	5.8254833	5.2697067	7.001613	10.178076	6.8150826	1.5581601	2.888382	-0.41888592	-3.3422065	-4.792769	-5.00292	-8.636682	-5.838811	-8.959652	-5.9530888	-2.0515757	-7.0828166	-10.9312	-10.548016	-3.7841458	-6.0400434	-3.3093235	-5.940552
404	25.150993	8.485241	3.844341	0.45271018	1.5483029	0.8214131	-0.43281376	9.568641	26.054771	7.114124	10.174587	8.860634	6.7866783	13.570472	10.909658	7.7341156	12.13529	12.159728	4.034499	8.442879	6.852659	7.7569313	9.691498	8.179989	3.7246773	7.3182282	2.9675648	9.2826805	11.44568	9.247023	4.6615543	10.151377	13.317181	5.063222	5.3777056	1.1497333	-2.0581598	-6.108321	-4.609786	-6.4768076	-0.3208804	5.6708927	3.5433955	2.7998602	-1.6817722	9.815079	6.804744	3.0120444	-6.1671476
405	7.4188633	6.873161	9.269992	3.176055	10.394098	21.74718	-1.4333323	7.998934	12.066494	3.5556846	5.725667	17.935532	2.7774844	7.785695	9.900369	3.533021	9.555956	7.0079403	2.146108	6.027143	6.0295696	8.76538	6.271125	4.038269	6.864156	10.455396	16.239151	11.048251	10.038284	3.1475124	13.300854	13.621174	1.4062748	12.368916	5.078745	-0.28165847	18.97232	24.079773	18.21194	4.4575944	8.436758	6.349949	7.6481466	5.3927298	-1.7263759	6.3517	1.1538377	-4.135122	7.034126
406	6.1	8.134541	5.907685	6.3722706	14.15296	21.785084	5.566889	11.403212	6.9080677	1.99123	3.4706163	-3.0002892	4.9969773	5.940086	9.959859	7.051338	0.37387657	-4.727196	16.578701	20.667656	13.122925	18.133736	7.819928	2.9127998	9.733957	12.283447	8.801108	22.225687	17.01997	8.643044	4.5102553	8.121264	7.5083995	7.1722536	11.333284	8.647752	10.3509655	13.56168	14.806283	10.922488	6.528742	1.5312093	14.282607	16.860508	13.635213	4.6377783	14.3165	21.749866	1.2718576
407	5.1188784	11.319973	20.041546	4.32804	12.040361	9.629906	19.815042	16.154478	14.209101	6.26894	7.0854006	10.346362	3.14009	-1.9276661	-5.6459646	6.980239	5.1827793	5.7118435	-14.614671	-9.206306	-2.8745441	11.72831	22.640892	37.06176	-3.9355917	-3.9328134	-4.446992	-10.777276	-7.5097027	-6.93403	-8.120469	-5.4480505	-5.3852797	8.903269	11.899012	15.282791	8.5805435	19.102348	11.198492	10.251853	-2.1893945	-7.099795	2.161909	0.9141572	4.555537	4.6363087	-2.8361487	-10.467024	8.627394
408	12.254359	10.548216	10.792537	7.30177	11.119927	13.750029	11.472036	6.5140343	2.2338686	12.67094	7.8254614	-0.2934956	12.23996	11.489433	6.111624	11.963517	15.400402	13.384804	14.416806	14.311316	10.290466	4.3187637	5.8282633	4.6283813	13.170639	20.085144	24.603058	10.523893	17.509655	16.60418	-8.556303	-3.274756	6.632025	4.675069	6.6777534	8.623778	-3.0881438	1.3286971	-0.81650984	8.695201	7.6551285	3.8981817	3.396265	1.3871828	1.4058338	4.1223245	6.8909082	6.562645	-1.4058461
410	-1.682234	4.9965005	0.58756274	6.17635	9.252745	11.124586	18.177462	15.030606	4.884331	14.358629	12.139824	3.8857827	11.301575	10.707254	4.5020366	2.566584	8.978677	8.231458	17.672115	14.878351	8.417217	9.093637	9.056307	6.6184263	4.617942	4.0167193	6.274332	1.3491061	2.7859404	0.72856015	1.6824979	-0.61263084	-1.6083307	16.114143	20.666553	20.059948	-5.093822	-0.17722857	3.8291368	5.749134	3.176856	0.9617692	-7.2821474	-1.409588	3.0511765	10.877943	8.357428	10.727353	4.051435
415	28.848963	22.06815	18.371197	11.505135	11.243822	7.115384	19.767204	24.19316	16.96592	17.39403	18.170135	16.709236	5.1578856	10.759627	13.656982	10.366263	11.670771	12.912413	3.6884518	8.5916605	8.474244	8.081427	6.3929653	5.729954	14.488824	9.736638	4.237436	28.015102	27.125233	9.35556	8.739578	13.065525	7.2739143	-1.0125805	1.4977218	1.6202806	0.5521648	2.3544714	1.2620318	6.6746264	17.240961	17.792007	10.521394	7.818574	2.8110576	2.9853094	6.233453	8.256993	12.068672
416	3.0227711	-3.2062433	-5.4256063	-5.4847674	-9.970487	-11.507685	-11.899383	-10.608686	-3.1043332	-0.43033347	-2.2994914	1.8529904	-11.44351	-8.836979	5.9684305	-1.5544652	1.7686296	-0.56277084	3.4938579	7.039731	-1.090109	4.48092	0.6844642	-5.0096827	-1.3729635	-14.402876	-14.7417555	1.5760897	5.2960706	12.080835	10.464346	7.7198963	5.2648606	-2.6393766	-7.5292797	-6.3070164	-13.718098	-8.204786	-6.8499	-10.149797	-7.895888	-1.4781722	5.219504	6.3069916	5.34628	-15.492284	-10.8285885	-1.8835001	0.8528155
419	0.015885234	1.3024429	1.6029966	-9.33995	-6.9428062	-4.729887	-0.6030966	-2.0721843	-3.1708732	-29.664768	-26.87917	-22.88913	-9.98732	-9.696508	-6.4299235	-11.183786	-15.16511	-16.796215	-2.79311	-1.6318501	2.966156	-19.471504	-19.824066	-12.330885	0.4760611	-0.89612585	-3.801037	-16.067932	-14.380098	-14.31646	0.5519598	-1.2879889	-6.1196	1.0887859	1.0002722	-3.2934017	-6.852582	-6.214682	-1.1158957	-1.4813675	-0.95525384	-1.7559652	-4.6086354	-2.9417405	-1.360438	-1.5737857	-1.29796	-9.497825	-5.830263
420	-10.148834	-12.3643055	-9.017457	16.786562	14.631727	12.105553	4.849122	4.402366	11.17883	-17.195833	-20.819702	-19.810926	3.9181497	7.145979	0.53490984	-14.570046	-6.1506596	-3.0434434	-0.829726	-6.4791574	-7.208141	-5.9699764	-5.1909943	-11.538187	3.8326912	-6.027298	-5.666009	-12.222048	-17.459536	-15.329391	-7.479499	-11.0727	-12.857691	-10.624512	-17.399101	-12.151747	2.9094954	7.231863	4.3366313	-2.0324476	-2.761702	-3.4860194	-1.2204152	-2.9881022	-0.78984845	2.67554	2.1764252	2.9868214	-14.775988
422	-8.651369	-11.178667	-11.9499855	-2.4522889	-8.859393	-7.6129723	-8.37232	-4.2220163	-4.864813	-0.9929899	-6.546302	-12.047612	-2.5219002	-8.924821	-14.78175	-2.1525297	-4.156611	-9.611036	-2.6249552	-4.3526077	-10.587223	-3.066883	-6.529154	-4.8904896	1.4943144	-0.4600282	-2.5101185	11.200273	2.8397703	-0.66324556	-3.0239305	0.29038626	-2.046433	-3.9599667	-4.3454084	-6.2504616	1.224	6.434868	10.959776	4.3662686	5.517679	6.5969496	-1.544358	4.6023574	3.3496985	-0.7270644	-0.24450058	-0.18111515	1.2356197
423	4.393317	4.8608103	4.3445086	9.0769205	4.0219307	-2.1797407	3.8287845	2.1633096	2.477661	2.479407	1.7091496	0.097837016	3.7354715	7.925549	7.126979	2.0504193	-4.0113654	-7.692176	-4.026618	-0.6869779	2.2633555	-3.0187762	-1.0853262	2.651914	1.8891276	2.7974792	5.8248463	1.8096364	2.5424323	5.3767576	8.158026	6.020531	3.7364523	-3.590025	4.5254602	2.1501348	-0.41459358	5.339448	7.575471	12.802515	15.257441	14.899712	19.965345	13.653151	5.407902	2.9056163	-1.0627497	-2.043523	2.797986
425	25.732788	21.948124	19.776669	-1.3769238	-1.5251257	-9.468385	9.264023	10.181543	6.841195	-2.4405224	2.2409973	8.071103	0.97616696	5.2189217	1.0712628	-9.150442	-2.251625	0.961334	1.1568121	3.3108041	-2.9058566	-6.2197056	-1.3632436	1.1264739	-3.844605	1.1832049	-1.6365452	7.3271623	11.265981	14.87098	11.743408	7.1247606	5.853424	11.012941	7.8301373	0.16144596	20.840313	17.668686	4.299753	14.591152	18.277699	15.284423	17.05151	18.678692	19.265633	15.734707	15.431358	19.39871	13.623154
426	0.27300644	-3.4763727	-2.0812783	-7.994047	-2.0062625	3.0208757	11.197724	13.078123	8.473551	-9.393953	-8.319036	0.17241067	17.647385	22.418251	13.287886	2.6482644	4.0967665	3.1635876	-6.2533464	-2.3535805	-3.352563	0.2831139	1.5917548	-2.493925	-5.496273	-6.2084436	-6.4199886	-7.134739	-8.630167	-10.988009	-4.48319	-4.08784	-12.664249	4.4702168	4.656591	-5.2642326	5.729911	6.4959593	8.501616	-5.4419107	-4.3107524	-4.3697143	-13.468164	-20.792633	-19.632519	-3.0108275	-4.4332623	-9.820997	8.035132
427	12.86383	15.792376	13.916483	3.513507	10.0540905	10.7620125	0.15477413	8.102152	9.137938	9.744922	11.170157	9.306131	4.6155477	11.28503	11.933444	7.532465	10.799225	10.014768	-13.97319	-4.277326	0.9627727	12.216755	15.975472	24.751434	6.6113815	10.514363	3.3420527	17.76562	20.073523	10.298529	5.783336	9.889139	10.169207	2.0581517	5.381219	3.3862362	20.164513	20.998257	15.42939	9.19989	14.211893	8.400524	21.00743	20.974262	19.172033	8.772889	18.18419	28.022688	27.70634
428	-7.025688	-18.423481	-18.332169	18.556593	20.3392	17.956642	-12.829261	-12.587307	-12.960313	-8.119234	-5.953886	-4.787858	0.9206022	5.7840824	4.2317085	2.7511115	4.937426	0.6226618	-2.2132432	-7.712723	-6.8690434	-2.1854157	0.61715543	0.5938262	0.21721679	3.8749332	5.770915	4.254828	4.791366	0.014722586	0.071864694	-0.6445162	-12.7331295	-4.1828613	-3.187211	-1.8051546	-2.3887627	0.4738975	3.3349802	6.3234797	6.3695927	5.5788617	11.378963	17.750504	31.887653	9.540793	4.8905725	-2.3535628	-1.7031945
429	1.9311024	3.2599502	-0.9921089	0.96242833	-3.783101	-8.592381	0.7657038	3.6186733	3.3438702	-10.3468485	-7.360686	-3.2343323	2.5491624	1.2091539	-4.1906314	-0.8019799	-4.4111786	-2.6282053	-1.2401805	-0.78881973	-1.4839034	-4.1271324	-5.6164556	-5.3136272	2.4438639	0.203286	-2.6361241	1.0212516	0.43392247	-0.54713917	5.24265	2.04651	2.2731519	-4.703064	2.4438767	3.4448915	-0.16836071	2.9274206	1.335619	4.1896253	2.718823	-1.1595695	1.8310978	5.238484	0.34023792	3.8372834	3.4296312	-3.0073175	0.81657815
430	-0.9182309	-3.73617	-9.177082	0.6560472	2.7491264	1.738988	10.273901	9.090659	10.977276	5.656555	6.6476445	7.820221	3.8366838	2.7594218	-2.5625644	4.9664173	1.307762	3.8940306	1.9702047	0.25459576	-2.9894135	2.5827355	1.5461535	3.7059007	-9.745527	-11.2198105	-7.2595983	-5.622298	-10.922264	-13.854052	-1.3817072	-5.81695	-4.973238	-11.321159	-13.617606	-9.953384	-13.8666115	-15.270859	-12.055452	-2.4211402	-3.4386983	2.0675747	-11.316689	-3.3582876	2.0942798	3.5680647	2.3572066	3.9469943	4.7524595
431	4.058813	0.21214771	-2.7557793	1.8027184	0.97588134	3.870653	10.056969	7.321498	2.128261	0.23329353	6.7552905	14.037901	1.2391343	3.8476577	4.7708755	0.5273351	-12.914304	-17.925604	-13.322971	-12.1019745	-7.052306	2.735562	10.129681	14.767605	0.28796795	5.140852	8.461885	-0.45270532	-8.225223	-10.4304695	-10.991165	-10.415289	-4.8034205	-6.693309	-6.4204187	4.813157	-0.46145034	-1.5923324	4.521118	-0.29200053	1.1559901	6.32929	5.8284187	6.8967795	11.476582	20.248308	13.545004	3.1545837	16.076199
432	6.477976	9.510988	14.889738	6.4930367	6.3563795	4.6230507	7.479766	9.436808	5.339141	7.5513678	7.2061043	6.3025227	-1.2367735	8.1957245	-0.9421816	15.209578	17.317177	13.932805	6.4667835	10.576263	9.946148	6.839567	11.41518	13.1793785	15.410843	11.430675	9.555782	-5.440118	1.4425852	2.41006	-10.23921	-11.7494955	-12.453347	13.80485	12.2406	12.803566	1.9514302	6.951372	5.017316	8.142148	8.438048	14.0085945	4.544502	14.726756	17.7321	17.552238	18.025023	9.432999	1.7849071
435	-12.638765	-6.6630216	-6.452689	-5.229183	-10.566341	-15.722096	5.5622606	7.320984	10.750572	-5.3577127	-6.166345	-4.051413	9.689964	6.2347465	0.5320916	4.1166997	7.092907	7.3536444	13.226707	19.886997	29.165382	-0.6561459	-2.9431748	-7.895705	-0.22339684	2.4053075	-2.1609302	-0.85672474	-0.25166887	0.9868841	19.301819	11.696207	7.7197614	-0.6863753	-6.5375953	-7.870858	4.9543037	8.071008	4.8680077	4.012315	6.0865235	9.027151	3.6738443	5.722295	6.901934	-16.944393	-3.8541186	2.0813935	-5.205324
436	-22.283543	-10.750906	-0.49835294	8.384509	0.08657114	-8.193975	-16.915462	-5.4214954	-2.609767	-7.9493866	-4.6734924	-7.687195	12.115168	7.042568	1.2569206	8.999083	10.74106	10.783646	3.990126	10.234562	13.229371	-1.0895824	0.25576305	4.150139	2.0627983	12.865397	7.419461	6.660416	4.227146	-0.865188	-6.4042826	-3.2372725	-0.7932526	4.168519	7.670248	8.987503	0.5536095	-3.0219584	-1.9375792	5.009692	8.444326	4.199824	-11.875325	-18.542648	-16.935616	-19.880411	-19.333885	-9.91051	-6.1527004
437	0.36788493	-1.0433247	-0.3577795	5.7507324	4.4667645	4.5600295	3.075127	1.3225917	-3.7203774	-2.6037064	1.2336428	2.9998856	11.80558	17.032185	17.956053	7.690736	8.242479	12.806824	-3.2440023	-0.030574728	0.5562953	-2.1172295	-3.929225	-6.0096307	3.8610861	1.4450152	-4.1210732	12.263484	10.181793	4.140736	1.5468634	1.916075	3.6542678	4.8138723	3.7126741	3.0954356	2.2916102	0.5959667	3.81215	-6.25603	-4.2775707	-5.745297	-1.1557612	2.0706406	8.99691	8.335199	4.8686094	-1.4732345	11.355704
440	-13.02199	-16.039703	-9.612135	-5.7371492	-7.773526	-13.000786	-1.3644059	-3.1614494	-2.9704413	-7.7983513	-12.945806	-17.401676	3.0695353	7.5320535	11.424058	-12.762251	-6.5828	-1.484973	-28.693783	-23.692657	-15.963341	-0.9371989	-7.350465	-10.730413	6.857383	10.259834	11.268565	-4.0804486	-7.8080263	-9.556313	-8.277564	-9.983337	-12.14007	-5.249113	-10.65173	-14.729507	-9.481129	-14.60782	-18.127758	8.856949	7.60629	12.47693	-9.761042	-11.519579	-4.8690977	5.8248873	9.82476	6.836976	-14.847574
441	-20.416893	-20.984806	-16.17346	5.348942	7.802597	8.457129	7.730653	6.9707794	6.4431953	7.792218	12.763172	16.181305	7.1559515	11.271206	15.123085	7.104807	4.4873867	2.2369704	12.406935	14.32806	12.36232	0.5485761	2.4629412	1.1273456	-8.002556	2.2488942	10.595056	-4.205693	-3.925255	-1.5453646	6.095514	4.1817636	1.9199259	2.3214736	1.7548969	0.7214966	-10.188108	-10.478291	-9.054243	2.144887	9.312025	16.993673	-11.911228	-7.5633426	-6.9200764	15.326422	10.332304	13.390581	-4.276078
442	2.8266773	2.7672715	-0.38457006	-3.1251469	-0.34491774	-0.9519484	5.777364	2.8385487	-0.85037696	-17.652834	-12.706402	-11.732191	6.8840504	1.8813326	7.496384	-5.738512	-5.573058	-5.8892083	-0.6577116	-0.043373466	5.6179333	8.323452	3.2809074	-0.59473306	7.5895386	7.547793	3.9759674	-4.662362	-7.8427224	-11.113913	-5.538869	-8.951296	-13.541673	-5.0400114	-1.4514005	6.021907	-4.1460323	-8.547596	-12.94154	0.63826156	0.8812412	-8.6161175	-10.233021	-12.403919	-6.776016	1.554533	7.7942038	8.82213	3.3730745
444	1.1436832	-1.3856227	-9.335888	0.366366	-3.897529	-9.783784	-0.1531436	-3.4392805	-3.9093704	4.3249693	1.8404694	2.432999	6.1966467	4.233083	4.884677	13.911316	9.0547085	3.855048	11.030168	15.07933	10.31357	5.849559	4.8759794	6.025099	1.7409401	0.11840373	-2.887001	0.26861048	1.7223035	0.23907259	2.1640306	7.846114	8.0004	10.289842	3.0597265	-7.472157	4.092714	6.7082005	5.339439	-0.8742944	5.033778	12.557957	-1.2325332	-6.3283157	-9.903578	-13.701719	-14.620693	-9.584595	11.707704
445	-13.833622	-14.693751	-7.798199	-16.173527	-10.436806	-5.3056087	-12.830874	-16.545563	-16.952785	-14.48964	-15.464869	-9.791097	-18.282328	-18.290333	-14.508369	-11.177893	-16.52723	-14.29438	-13.744539	-17.081148	-12.203052	-13.006543	-14.654778	-11.54529	-9.57146	-14.438093	-12.804167	-13.952153	-14.686603	-12.819133	-10.627981	-14.331604	-12.86635	-1.7936673	-5.667982	-2.226544	0.5097168	-0.58463484	-3.7543132	-10.857624	-8.310602	4.3214273	-1.5233085	-2.7815597	-2.8180497	-15.110424	-7.8103137	3.2593129	-6.348796
448	-3.6975274	3.2040403	12.728161	6.239995	-2.2570863	-4.494307	5.2560673	5.6016755	8.600141	15.128652	12.719816	7.3746505	-0.9097458	5.2154155	0.241606	7.83024	9.554167	5.5084333	-1.6235116	-4.2238207	4.682756	5.477156	3.976859	0.4224186	8.569695	7.709699	-1.7809069	1.6104016	0.24980086	-5.848327	-2.5204124	4.739823	8.100214	4.734093	4.0017824	0.56532484	13.298222	10.681232	3.5181396	20.026217	13.214863	11.988864	0.9198415	5.869797	10.817131	5.1756687	6.75044	5.8225555	9.013977
449	-4.731151	-8.544495	-11.838712	1.597114	5.2225637	9.750002	3.4144237	-2.630252	3.715989	-4.8735247	-8.370947	-7.831271	-22.027374	-17.18459	-16.436619	-17.623919	-16.238974	-13.831023	-4.901079	-15.662264	-22.104086	-25.201954	-20.905544	-23.232494	-8.850171	-15.130767	-17.861366	-8.103208	-8.703743	-10.262241	-1.5200449	-0.96251947	0.85166687	1.9366064	-0.40011916	-1.2800701	-6.2170486	0.19999595	6.7375526	6.314555	5.723192	8.607248	-4.2383447	1.048978	1.7777146	-6.6310825	-6.226307	0.7091906	-3.6631355
450	0.39162898	9.556964	11.988529	-1.7613492	10.389966	8.361692	11.534809	13.469575	9.232282	-4.210631	-3.4032388	-8.498431	4.573549	5.681411	8.974501	10.975046	8.177367	8.923886	5.5491667	8.911393	7.282234	4.865291	3.2657266	7.440698	6.3183064	5.146866	5.154342	2.0939052	-3.4798899	-6.084383	-2.620769	-3.959324	0.4309379	12.917664	9.907814	2.4755669	6.026099	7.7422886	5.161768	5.0357475	8.408363	7.2395716	6.7886596	9.751171	10.396351	5.4483657	7.377095	6.318511	5.77291
451	5.3669906	2.554672	2.713399	2.3749042	2.5162544	0.9846115	1.7769394	1.52705	5.7725387	9.383953	6.447362	8.859076	-3.6793642	1.2238591	6.1266203	0.012233855	0.64121234	3.2846804	6.87091	8.806172	4.1640034	1.878113	5.56845	7.672739	-12.53124	-2.430389	6.3514676	6.4065943	7.5369515	5.2551723	-6.4848223	2.8898757	10.424654	-5.078375	-3.0306854	-4.3255672	5.307978	7.8242197	6.9314203	-3.8545208	-5.834778	-1.1780537	1.3880284	-10.199345	-13.915146	11.874006	10.476426	8.1090145	-12.125372
452	-4.7550893	-3.4906664	-0.5230763	-0.68549323	-4.070348	-1.3094383	14.940984	3.2314177	-1.5078516	0.6627621	2.99655	7.6438084	-5.12728	-5.4031925	-3.0936432	7.5057015	12.605291	10.135599	-9.121925	-6.923234	-5.7984114	8.338964	8.098923	7.5363955	10.050949	10.990112	8.38442	-7.502351	-4.9424033	0.11570346	17.780792	9.179882	4.141929	-3.9294033	-5.8882256	-2.5831754	-8.774015	-6.3800964	-6.284223	0.8100107	1.0901812	0.6260276	6.008086	7.8599052	13.222574	-1.2849302	0.49207205	2.8848634	-2.88233
453	-15.673676	4.5856066	11.254368	2.49382	3.5612433	3.4766884	-3.4278865	-0.014921129	3.6979442	2.4890594	3.23218	5.2657723	-1.8087536	-0.8092446	0.24331206	0.10983907	1.6997137	7.523073	3.190639	2.9117723	1.9939129	3.246021	7.8497076	6.6732197	11.265026	15.447829	13.213617	1.8992362	8.730246	9.64378	7.028103	4.6303988	0.93902564	-11.936586	-8.393469	-0.96212435	-4.50564	-5.9729586	-5.091708	9.796591	8.1097355	7.462398	-0.9159927	-4.128353	-2.977279	5.027698	1.9942741	5.740987	6.812459
454	3.6385744	10.079895	9.093355	-10.838942	-3.4796762	2.211043	-2.8368864	-3.7077947	-1.8091013	-0.07235134	1.9559206	3.4640229	6.8727427	11.403385	10.722012	-10.55397	-7.8061543	2.1302269	-1.4151698	4.069752	10.219696	8.4831705	5.3170033	0.9760953	-4.566898	-6.2983685	-5.329857	2.1154685	-2.7723918	-2.5677893	17.11426	18.379166	12.443079	11.54018	13.091209	12.472707	2.762698	-0.15993315	-2.8622465	-4.4503593	-2.8538244	1.0716138	9.537857	8.108938	4.3655767	8.246677	6.95974	5.7424884	5.5669312
455	3.303958	6.192415	9.176346	6.883424	7.427166	13.3209	13.401795	19.064156	16.956198	-6.6399474	-2.688304	5.7963076	-2.0845969	0.20314711	-0.7465063	1.7874631	3.4509912	4.4592543	7.612251	8.917666	11.808046	14.807304	12.913491	9.034617	8.468516	4.8853407	4.0109987	1.4057012	10.307098	6.1445465	-3.545966	1.4538488	-3.1323495	13.632669	15.900162	19.530167	8.900882	12.721409	11.907066	9.23902	7.9231844	5.916291	5.4216423	5.7708087	6.1220336	4.6982355	7.0898046	7.0887213	11.39267
456	-2.628782	-5.880057	-5.614295	9.095268	6.8627353	0.84586114	2.7311082	6.0583296	3.5481129	1.0896311	5.793971	5.2482057	-1.280406	0.46860552	0.6143778	2.9153337	3.022076	-5.2650776	3.669451	2.255282	3.5398455	3.0977254	1.099654	-0.8469887	-2.7571611	-9.178604	-10.502413	7.6351147	7.0684953	4.845402	-7.425061	-7.0912457	-11.800011	8.408228	7.5482626	9.764363	6.283098	4.776787	0.5660749	7.5024176	6.2007785	-1.0799531	-11.44885	-6.529069	2.8334436	0.9315754	2.8296669	-0.8684943	-12.158184
458	8.881292	9.113977	11.356504	2.2826726	4.3298626	7.2115283	7.577396	7.4779825	3.8914356	4.656996	3.7709324	5.3455343	1.50043	-4.269505	-1.9897275	1.2540798	5.824619	0.72417486	6.412595	4.6777115	1.2566423	3.9269345	-0.9177346	-8.1044235	12.897365	13.316767	11.567173	16.53949	14.96755	9.072793	10.006786	7.9717607	0.8133302	3.0420194	2.957738	-0.16179436	17.638138	11.315794	2.6676888	16.234598	20.47277	19.72646	0.42312992	3.1034703	5.415909	1.2654564	-3.6288753	-2.8972142	-6.0154276
459	7.4993873	3.6749249	1.1992693	-5.2442484	-3.3723054	-4.7468853	0.5329568	-2.7867308	-0.97894084	-0.6347111	-2.99331	-4.409724	-0.11806491	2.8762221	3.1900787	0.25325334	1.8169477	0.6667348	2.1860044	2.459358	4.569235	-2.6428137	-7.7561135	-8.190511	-0.3004966	-2.2810972	-2.694014	-10.025283	-7.265437	-2.1400602	-7.6883874	-4.600898	-5.430099	-1.6176641	-2.5446439	-7.229041	-11.6654625	-12.756323	-14.854729	2.7190387	5.8091545	2.7288537	8.3352165	2.3325417	-0.35869366	12.182116	12.795792	7.6459126	15.972383
460	3.7138908	-2.962687	-7.729088	-0.28511488	-3.2570338	-4.5195684	2.1669326	2.2365255	5.982748	5.1054335	0.031207621	-1.5733184	5.824277	2.3247142	-0.80386126	7.470807	9.014855	5.476637	1.751102	0.18050641	3.4704309	2.5110617	2.1765766	2.2303538	-8.052677	-4.4289703	-0.114860475	4.0626884	3.5744858	7.08835	-1.6255201	-2.3362317	3.5388393	-1.1314499	1.5669795	3.1173801	-2.2424092	-0.6373872	-0.3342566	1.0317838	-3.190517	-1.686917	0.38112363	2.2764578	-3.6334786	-3.8168488	-6.41864	-4.905308	-3.7883663
461	4.117401	7.1545734	6.7466393	8.570794	12.07165	8.072058	1.4641019	11.122492	16.595524	-5.6462493	-4.7331486	-4.884198	15.846422	18.4833	18.61956	23.19477	11.902302	6.1927586	4.7201633	6.38972	7.6814613	15.825253	15.154114	12.466302	7.117444	12.89887	17.135355	12.819693	12.855696	20.634346	6.6906004	11.34037	11.865356	16.418344	16.904482	8.125371	10.4335785	12.112753	8.211205	-2.4425519	1.1531751	1.779319	9.600925	12.302654	18.129906	7.2039742	5.6785007	-3.8816195	15.463492
462	11.686647	6.3833933	1.8201933	6.124582	7.5899763	7.777154	6.508149	3.9705176	4.4965806	7.5935917	9.026225	5.881445	3.895768	0.5986023	0.020371795	14.106944	11.810722	9.82858	-7.7052813	-5.608511	-7.6720715	0.001027465	-4.021998	-2.407375	4.607731	3.8676672	5.012864	3.5158825	2.224734	-2.6871684	-1.0884281	-5.726534	-5.089484	-7.1373224	-7.404358	-3.295256	6.4936266	7.0180445	8.879673	5.899788	2.0424185	1.4726608	3.9531944	3.868636	3.5028415	7.3722825	9.417257	12.330778	15.944903
463	15.678058	16.325848	17.27827	3.9002123	4.421997	2.6153572	11.887209	9.9786	11.271605	13.576845	11.789549	7.3153315	8.820862	5.2867966	3.3195603	7.32173	9.120532	10.138281	6.3781147	7.0837755	-3.390267	-2.7880888	-0.56377137	10.012268	12.742573	8.374873	2.7542844	3.4337916	5.13272	7.276017	-6.2054625	-4.2094855	4.2132883	5.2908134	9.0036335	8.874491	11.887693	5.353797	5.725164	5.718261	6.7303534	0.9400359	7.395467	6.66593	4.616694	6.842372	7.7673006	5.4471836	0.09181714
464	6.6336393	5.1932716	2.0139265	9.094904	23.468916	20.746517	1.3873005	8.016631	1.6045165	4.8073845	8.420684	18.425411	11.949551	13.556541	10.187853	7.6846533	8.2347765	5.121082	6.89513	14.612635	8.149812	4.708269	7.4014907	8.688377	-4.9394503	-0.51613843	-6.96564	10.75864	10.589389	8.182229	5.2326813	4.1469154	1.1822743	2.847699	-1.2432264	-4.901014	-5.2788744	-4.1931763	-2.9390059	9.167889	13.1483	21.470695	2.4867606	3.048351	3.7606297	-6.25661	-10.078608	-6.6200795	-4.7892485
466	12.468353	5.997065	3.2625835	7.086811	1.690917	-1.92717	-3.2969663	-5.1560245	-8.579631	4.512359	11.868868	12.63749	-4.530289	-6.2546153	-8.894775	3.518542	6.0580053	4.826582	5.925704	-0.92073476	-2.1819558	-0.9634391	-2.611759	-2.3652892	3.0231051	1.0765657	5.7995496	-4.929487	-2.524096	0.95454353	6.352332	4.05393	4.398941	-7.358451	-2.9899	-1.1230136	-6.269989	-8.8363695	-3.2651117	-7.7218313	-9.372857	-5.849899	9.529713	0.3850294	-4.02079	4.363022	7.3962398	9.782793	16.332851
467	4.6117725	2.1839666	4.7489977	11.166565	15.587143	20.701221	2.92112	2.6567538	6.2293825	14.739925	19.21574	13.597166	13.319742	8.2152195	2.6741562	5.376338	4.007723	2.7070208	9.905354	16.79707	11.351497	5.006925	5.9261913	5.7285843	5.776764	3.082034	4.825897	17.667109	13.548853	9.792626	2.253719	0.48729396	-1.8397043	6.9418497	8.976538	15.114137	4.001865	-0.89989877	3.6941814	2.675455	4.641298	-4.55103	26.080433	21.171871	11.446981	15.447563	14.195151	12.13727	4.633135
468	5.793672	9.97482	8.002298	0.19670749	0.9728551	-0.99369264	6.953381	6.1742725	0.3693546	11.566802	11.777517	12.999439	0.9731028	0.8165891	0.9064116	8.518691	7.4275107	9.058041	4.176012	3.3943815	12.660915	-2.3899164	0.38558233	4.0334334	0.35786542	6.0829487	5.603694	2.3919406	5.6836705	2.6695328	8.008417	10.195776	-0.17727274	8.258261	10.903061	10.037651	6.373755	7.4663057	3.6583266	2.0216563	6.5662518	10.546312	3.7814913	10.14003	11.160405	0.12408504	1.8495713	4.3159237	11.599782
469	5.327136	7.9088807	7.601432	0.45331886	8.139886	6.09384	8.163338	10.635514	8.683837	4.138979	8.482367	7.576996	16.065662	15.479748	10.99373	24.353733	17.637451	5.69798	26.595552	26.130787	14.192405	3.3939795	7.8447733	5.300761	5.3427715	-4.1957054	-4.1028166	8.296107	10.694746	12.15719	8.008913	7.690421	3.9993713	0.7678983	6.085287	5.183346	24.332245	17.310322	13.886436	8.9425335	14.105631	11.935326	12.979059	16.567524	12.785602	9.706471	9.294173	4.480797	8.103605
472	1.0243245	7.701211	4.224986	8.309254	15.018175	16.255505	19.848408	30.518036	18.302582	7.743229	22.257343	22.535103	14.003151	12.533663	7.119046	2.7321131	-6.9287477	-8.1907015	-2.7981584	-3.2877877	0.21260643	26.545166	29.78554	26.742348	47.134735	40.26913	37.796944	9.179701	12.966512	21.05017	27.941505	27.143036	16.570068	-9.245089	4.42937	10.335072	14.840292	14.104821	5.7747173	4.2102222	13.946043	16.38271	6.412938	7.636663	13.633782	4.1177626	5.5144854	8.402906	9.815402
473	5.1201305	3.685565	1.525535	7.721103	10.874625	10.998345	0.52055234	2.3900747	-0.049251825	11.600719	7.7630825	2.7049336	7.6552258	4.1781054	-2.0689921	35.140953	39.78884	35.661575	16.118624	12.296953	8.623212	6.884766	10.205025	9.2013	5.5358753	7.2118444	4.652334	6.868242	12.498073	15.785341	-5.6910977	-0.33274615	0.95729554	6.9066153	7.6000953	6.4899335	18.368061	20.0408	14.7240095	1.9038231	4.1330733	10.225612	4.0072255	3.1502767	-0.006087482	-6.048588	-7.473295	-4.3807354	3.0025795
475	7.5191636	8.418569	5.9435673	-8.281882	-7.2553253	-6.4443583	-7.179723	-8.583898	-4.3153677	-4.043307	5.9490614	5.0256786	10.090176	12.558293	10.462024	-0.9915508	-4.5098724	-8.318916	6.874984	5.070448	-1.2500145	-1.6097069	-5.468302	-7.1721487	0.29177088	2.7245915	-1.3839707	-11.641494	-13.12104	-6.816865	-3.3947086	-4.5734577	-11.821348	1.7441795	-4.648623	1.8780265	-1.9994202	6.408765	9.436352	6.2016044	5.5420294	2.5327685	3.512083	-0.6056621	1.8733263	3.0249486	8.929804	16.863398	-19.592152
477	9.864481	7.8541336	1.073511	-12.700356	-10.498371	-9.260732	13.60197	19.885784	21.478977	3.2615638	7.1285486	-0.0829525	1.732022	5.7498665	10.948283	-3.8082914	-2.48287	-1.2780448	12.235126	9.867387	6.555625	4.762678	6.422798	5.7994456	7.484022	9.6274	10.805084	-1.4155247	4.1162157	4.2880487	2.6538305	4.927541	-1.4589598	-3.6845918	-4.62729	-1.1198077	2.9062757	3.3831096	0.6421093	17.213608	19.528198	17.601814	-6.5208006	-4.932997	-3.4404738	5.1711407	0.2240783	-5.710065	4.740568
478	-14.708763	-21.939808	-24.22422	-17.986666	-16.580763	-11.711931	-5.663704	-4.108573	-2.2168536	10.1999035	-0.38803464	0.31156176	-1.2704362	1.1177208	8.008636	8.20718	2.2606175	-7.4451847	-0.50744474	-6.097723	-6.0117664	1.997926	-0.56765115	6.137729	5.198573	8.029387	14.468554	4.3729396	-0.29118425	-6.8549767	-1.0147185	-6.491564	-4.61264	-2.4235318	-1.130151	-8.074591	-10.508675	-12.878439	-15.6731205	-5.4969215	-5.9427156	-4.598403	-1.0784721	0.19655004	1.3357491	-9.552498	-17.472454	-22.367538	-18.59602
479	-2.1057718	-3.9018166	-4.9208803	8.060661	10.738739	6.1894746	15.61711	17.986877	22.680176	-5.2076473	-7.320798	-3.2690535	7.527357	5.882504	3.1953769	4.1631584	1.2812413	-1.6647322	13.266717	14.143621	11.438589	5.618538	12.344263	7.407046	13.089579	25.229034	26.05089	13.663646	15.644934	6.8517795	2.7512143	6.643711	3.6014743	-0.02692905	4.4997783	0.7516706	28.148678	27.810987	24.802305	1.183516	2.8587122	1.0568385	-9.392885	-10.1898775	-10.538087	-0.36186326	0.87900114	0.7862401	24.993702
480	0.67966443	3.0753424	1.6494814	-2.529438	0.23609322	3.6444933	7.628544	3.9088995	5.9329567	1.9484613	0.44700092	1.8214703	0.47077975	2.2119505	-1.9732862	4.5955257	2.196793	0.88613963	0.044376194	4.8725348	2.7526999	3.282158	1.4204204	3.1612155	4.940581	4.1155643	4.796021	7.047264	6.8458147	10.001436	6.5034227	5.2558484	3.3278918	3.4780526	6.438027	5.856795	-0.9735763	4.739954	4.1056027	7.6314044	8.965302	6.020637	1.02289	3.6991286	4.156554	5.232196	5.614764	4.5501423	8.963392
481	18.608315	12.28035	9.175205	-2.286354	1.284736	-0.6428963	8.148939	11.696179	8.795649	-6.450218	-8.025328	-9.962412	5.522557	2.2840729	-2.4560404	2.0121813	2.4199345	5.5881743	15.71636	9.607641	5.352138	-5.5004272	-1.8207335	-3.492669	12.831934	9.518295	12.756117	-0.66646135	1.3484352	1.4773335	5.453	-0.29666722	2.6367414	-2.769352	-5.2763906	-9.12314	-8.0496025	-6.89369	-3.4659288	-2.1913319	-3.5393648	-8.130141	-5.8302736	-3.8187628	-4.528887	5.236232	0.798165	2.011385	0.94311357
482	-15.168979	-14.942696	-14.659955	-18.098482	-16.95405	-11.819813	-8.794551	-12.036522	-8.398588	-5.051888	-3.8818371	-5.053853	-12.741207	-12.368875	-9.357921	-5.0190783	-10.916906	-11.471386	-1.1886581	-11.518491	-7.8601995	-11.605177	-15.31073	-14.576421	-16.626705	-13.615692	-9.719006	-10.608219	-6.5661974	-10.590575	-2.0960178	-3.1019573	-0.14936572	-4.0302224	-7.8468685	-9.732201	-2.1748374	-3.116626	-1.2877595	-10.553944	-13.931735	-6.837287	-2.4928477	1.3112473	-2.622447	-0.3026657	-1.0365148	-7.0548635	13.915767
484	12.836043	9.531842	5.170121	9.767945	10.443439	7.4403887	4.778426	2.0178497	1.7387652	3.3437994	0.39871544	-1.4932542	5.2141414	12.801884	12.693205	8.893016	15.090718	16.828821	11.310822	12.174118	13.889334	4.561367	9.332623	11.075633	1.307723	9.097034	13.21608	-6.0613346	-10.732422	-16.893854	28.461678	19.777306	10.26158	-16.662775	-14.044262	-7.751234	5.384536	6.05313	5.847034	-4.634048	-0.46024233	2.6151118	1.2886553	7.218081	9.942558	18.461378	10.099234	5.6644125	4.005632
485	-0.2868731	1.414094	-1.2873089	0.91849196	2.5690427	2.0016866	2.197276	2.1628582	3.0466247	5.8497705	1.4069521	0.26672912	-0.806487	-1.8093585	-7.0262995	-4.599584	-2.0630755	-4.6184945	-10.850232	-4.110075	-1.4130857	-5.234086	2.5988486	2.127046	-9.781308	-4.9827213	-1.3773427	-2.6081245	-0.9349005	1.4238069	14.825012	9.041178	2.2691529	-4.990079	-2.4356616	-1.7788429	-1.725324	-1.1032728	-3.4999905	-10.659424	-7.4533787	-10.33863	4.743516	4.809922	1.7922436	-0.011697888	-1.8926868	-3.7564974	-5.6677284
486	18.520351	21.478903	23.921087	-0.7542559	0.6500358	0.92687327	2.032456	6.888664	3.7739205	-2.6108193	-3.8498447	-4.5629025	8.778543	1.9417888	-4.6600513	-3.340413	1.503924	-5.1497827	11.66341	10.263283	13.386987	1.425221	1.8026602	0.43655682	0.12001032	-0.69010746	-2.340364	3.020921	3.9376125	4.6298466	9.346631	9.793243	8.277942	3.9080749	11.599113	13.270483	4.280508	11.84277	16.80774	0.7535122	8.283213	5.3213735	4.329672	4.7395782	2.3642452	14.753913	19.005997	14.981575	6.8265533
487	1.7108498	0.01503849	-2.8268828	-9.679871	-15.012537	-15.070402	5.95464	7.082866	7.5639753	-0.07284005	3.6651583	10.764699	1.1741048	-4.487903	3.2085812	2.0405354	2.5136452	1.5146897	2.1423771	0.8109535	5.756075	0.9756694	4.7238684	10.888768	7.976879	0.94728994	-1.1577802	3.2205017	3.1749368	3.3001933	6.129712	5.5513144	7.795317	-1.0410931	-7.787333	-12.387463	7.913322	1.4848918	8.419742	-0.8371339	-0.6157582	0.62540996	3.047433	-0.31755313	3.6360745	3.2026045	3.543826	2.442524	-4.320043
488	-13.146331	-14.920134	-15.917858	-7.773195	-11.058979	-15.703761	-6.41516	-10.520279	-11.315022	-14.480722	-15.987589	-20.513168	-19.815062	-26.635271	-27.112766	-9.271229	-11.409428	-4.9032145	-18.196434	-15.18048	-12.758074	-9.633057	-11.520805	-6.358573	-8.709549	-18.313702	-22.211966	-12.754957	-12.610013	-10.951632	-12.083433	-11.668539	-4.8740873	-9.637141	-10.070946	-8.427343	-8.831533	-9.679311	-8.200573	-13.137587	-11.401859	-10.201357	-3.0646472	-7.0778313	-8.45905	-14.626825	-18.43826	-17.10671	-15.629866
489	-9.686361	-11.486235	-4.2528653	-6.271525	-7.1346235	-2.9272647	-12.247863	-17.378166	-18.223835	-6.9203777	-8.955925	-3.8677464	-6.588867	-13.317902	-14.135105	2.5521932	1.228969	-0.13999996	-3.9902356	-7.523261	-2.9098008	-15.094055	-14.465021	-6.6565433	-14.292236	-21.364632	-22.407011	-11.02342	-12.365946	-8.72468	-6.1363006	-6.66572	-6.02392	-2.9638743	-3.6059525	-4.1685743	0.06377144	2.334817	6.485554	1.4084163	2.978622	6.9071593	-0.7817876	-7.588484	-9.465088	-7.717001	-3.4926274	-1.7498058	-18.070276
490	-1.7713051	-1.5540731	-5.6356263	-3.7897458	-0.093886025	1.1493609	-16.531677	-17.865871	-14.843864	-6.284495	-4.8330708	-4.536311	-8.285976	-5.504732	-4.6286154	-4.5726814	-9.04804	-10.67755	-21.932297	-24.628662	-25.927124	-5.0380964	-11.396834	-11.632871	-8.652971	-13.566172	-14.151527	-11.801243	-11.5510845	-4.9503393	14.447314	11.161537	9.380018	-17.271118	-9.112492	-1.5305133	11.613605	5.130335	2.498833	-8.831433	-6.1166363	0.78198254	-4.354143	-3.4564817	2.2826831	9.472336	9.457418	6.8946075	-9.819489
492	1.2529972	-0.38377422	-7.282834	-3.1711075	-7.2198553	-9.477118	-2.5645127	-12.8593235	-17.820587	-10.25679	-9.537569	-11.179095	-0.98859215	-7.9242415	-12.29871	-30.46784	-34.49037	-35.588898	-7.602539	-16.377598	-16.77119	-1.9480599	-6.0085063	-5.8836	-15.626123	-4.1794796	4.273358	-2.1337764	-1.7072533	-11.518274	-6.071077	-10.867775	-7.3776894	-17.224468	-22.61129	-26.356468	-15.047781	-19.504654	-14.039331	-2.9687643	-6.0430417	-10.1563835	-4.831359	-7.681752	-5.60538	-5.8076763	-5.2850885	-4.0683074	-20.449442
493	-1.8598793	-0.8992946	-5.9157662	-11.441483	-11.36467	-10.022754	-5.8653426	-11.472867	-9.657802	-0.7645734	-2.7088368	-3.1220057	-12.846984	-8.918414	-6.1774254	-1.2522796	-9.699829	-7.0580072	-9.651686	-9.95767	-8.119429	-3.3494768	-5.348011	-8.679995	-7.928999	-15.711632	-13.244989	-7.736579	-10.00614	-6.8803616	-2.428983	-6.026903	-10.257427	-6.294494	-5.777931	-4.915232	-6.5175953	-10.900793	-18.02209	-10.388971	-14.519129	-17.640991	-12.505104	-12.938478	-8.684354	-8.325451	-7.8360777	-6.593257	-20.895338
494	1.9095938	-6.8080654	-7.378313	1.4910512	-0.8611686	-0.9589168	-4.2957335	0.18470801	4.8898993	-2.8187506	-3.4140618	-3.7849584	-1.2711902	0.9362305	0.7266875	-1.801849	-1.1116912	-0.55681944	3.117941	0.033965528	-1.335052	-11.051871	-6.472356	-4.95453	3.4629524	2.91142	0.53685427	-2.7189965	-0.8951409	1.1414639	1.0497334	-2.3587878	1.5361359	-1.1582179	1.7329326	7.8723383	0.076667696	2.5321872	8.270843	-5.2940016	-13.413334	-13.349661	-19.688591	-19.324844	-10.171265	-2.7796674	0.3497194	6.709447	-15.304985
496	-14.258244	-14.624969	-10.561487	5.720462	5.3160667	1.9335183	3.5789866	9.545988	13.290391	-4.3538313	-4.9035277	-1.9271626	-6.340688	1.3034279	4.147915	-11.37291	-11.412988	-9.45404	6.5392237	4.5059376	-0.7568718	-2.5838652	2.147255	11.226429	5.275008	6.2309055	5.55414	8.760068	5.4553003	0.3789714	-8.449569	-5.108139	-0.2654866	-0.9937706	-3.3695333	-8.644349	-16.662445	-7.49216	1.1409467	8.541967	9.484942	9.128305	-15.493225	-17.526508	-9.077482	1.7034116	2.6138365	1.9095846	-1.8893008
497	-2.1276941	1.2260818	4.6012955	2.1688733	5.182145	7.184312	7.952214	8.829718	6.7197495	7.1631184	10.241402	14.414569	3.4162612	7.2359786	2.6368423	-5.7470684	-9.426691	-10.473428	-3.0623183	-5.848398	-3.6676893	-14.344511	-7.948352	-3.7352977	1.9587492	-9.596413	-11.177076	-16.910265	-21.481411	-15.546942	7.580147	9.79436	11.335396	-3.5208807	4.1119432	8.322694	6.402261	6.7961264	7.857993	11.425245	13.098759	4.8385086	3.7516537	8.07057	2.5771775	8.179499	8.441551	10.127903	-2.0633433
498	-5.388092	-5.3785377	-5.140233	-6.221202	0.8246923	3.4837885	-8.272139	-6.2098975	-5.169565	3.5149713	7.375959	7.928776	7.3415804	15.53228	13.480143	4.0004544	7.330829	9.50367	13.612507	9.14447	5.771276	6.232347	11.559869	7.281086	17.526367	8.956591	2.5078273	1.6092662	4.7449827	3.5938978	7.317867	6.1285076	6.9447126	-3.7737079	1.6782463	0.020217806	-3.1545498	0.1537317	-2.4254313	0.61195856	4.01083	6.3703957	1.6893564	8.84276	10.391409	0.46470988	2.6558506	-1.674132	3.781755
499	9.210525	12.595772	9.55282	6.6753416	12.902788	11.93915	-0.7832566	2.020109	0.060929283	2.3347576	3.613223	2.6054072	4.687276	0.31351113	-8.171402	7.7239366	4.7837825	4.3745317	-1.3720834	-3.4775674	-9.271534	-14.419704	-16.668072	-15.8659935	6.1225414	4.9894905	4.365084	-12.078781	-16.77264	-9.605139	2.3055787	1.0140429	1.1697946	7.1552377	6.3568983	9.304869	14.331987	7.105897	1.3115337	7.8310747	12.512253	20.444342	2.4211633	8.738529	11.044836	6.157407	6.4451866	3.903937	9.027851
500	-1.8730865	-4.5781565	-2.6470575	-8.733282	-14.19836	-16.0411	-6.6223135	-5.561846	0.49037907	-1.1800354	-8.514819	-5.4060097	-0.93143034	4.566883	12.57693	3.7887058	0.8504064	3.7182078	5.507396	3.009147	9.0325985	-0.5967933	-4.7461214	-0.4271307	-7.5716987	-5.934445	-0.028142007	-17.132423	-11.733639	-7.1414523	-0.23782384	-4.4212255	-4.1885843	2.349937	-1.5641844	-1.9448593	-3.4532273	-4.4580846	-5.720345	5.793549	0.7729154	1.4702576	-3.3701146	1.8444201	1.1109595	3.4052434	-3.4530807	-5.829398	-8.284895
501	7.6030564	7.585371	4.760092	9.253262	9.162361	10.441965	8.697081	13.5875	7.60322	5.049803	-0.9072823	1.5344799	-5.5278783	-2.418139	4.2747927	-4.9774833	-6.1576886	-1.0749663	10.054907	11.411947	6.910341	1.8250484	5.082827	7.7831063	8.028221	13.62016	16.766937	0.5771998	9.659441	16.533714	9.399141	10.843004	14.834416	10.892955	14.746645	26.016022	-2.6374276	-3.3584054	-0.23299187	3.5180316	2.3020961	6.51884	1.860554	2.4242268	7.2476616	2.0243711	8.962055	9.183487	8.592727
502	6.6771393	9.634752	9.837097	-8.747425	0.1650908	3.1437335	6.2374287	7.2121644	5.3591156	10.592305	8.697112	4.6407514	-8.535852	-8.7804985	-1.2368833	1.3094153	2.063279	-0.3063721	11.085152	6.228771	-2.3985229	16.292965	13.900818	14.290221	-6.9284363	-10.29788	-7.644318	0.8988873	-0.36564445	-1.0753787	5.3158646	7.415921	9.759566	9.750549	-0.20899642	-6.5157623	4.715953	6.34179	12.051806	-7.217552	-5.085571	-8.593707	11.220859	21.82365	28.88519	-3.6562345	-1.8933657	1.3405147	-3.562333
503	-10.122154	-9.176211	-6.994568	3.3861516	2.6548204	2.3617191	13.241114	17.710247	16.629456	3.2289712	5.7247286	10.624399	5.501907	8.788256	6.712531	12.529654	11.681291	4.9610615	-2.937729	4.694216	11.740672	-6.300972	-4.0265584	-12.83421	1.1299213	-5.451033	-11.737183	0.05326605	2.307351	3.1567144	-0.34850076	2.0287378	4.155719	6.8390026	6.3877225	6.5161905	-6.197225	-10.983699	-8.765911	6.119892	5.8990397	4.4563704	4.5602217	6.678801	3.9503708	2.981934	3.6946707	-2.0135803	7.7449803
504	-8.750098	-4.6826487	-0.7392306	-2.2390702	0.04191941	-8.256603	3.58624	-1.0723392	-5.2017183	-1.4898192	-1.4543564	-2.0976734	0.1423741	-2.5743055	-0.98722434	-0.21233451	-1.9568422	-3.1099567	-8.641594	-4.374638	-2.8115447	1.9389837	-7.1145635	-9.654476	-5.1660137	-5.0431604	-6.283809	-5.5788126	-2.6719403	-0.32578015	-8.490028	-6.337083	-7.154711	1.7559441	-1.9886801	-1.062745	2.6623864	7.225573	9.27038	12.623072	9.400829	3.4440057	3.0997665	2.4934518	3.6944704	2.6054144	5.4294653	8.306089	-0.75138885
506	3.523662	-1.8977076	-2.4402008	-7.940051	-10.712606	-14.588051	-19.713793	-18.417107	-17.367466	-16.084362	-13.488105	-6.871567	-13.902676	-7.1018457	-4.4040046	-14.26983	-17.499434	-13.677133	-12.67765	-12.075209	-7.1322503	-3.3968182	-10.592888	-13.547635	-10.429125	-5.0635805	3.1105618	-5.440609	-1.4036794	1.4759716	-2.8090756	-10.467817	-7.727291	-7.0371842	-5.7427206	2.155533	-4.8036995	-1.2356098	-4.754746	-16.855953	-11.087675	-10.35317	-10.1177025	-8.676043	-7.292162	-4.2253304	-3.8059344	2.1963384	-2.108705
507	5.419569	4.053578	-2.2386894	-0.024859995	-2.8310251	0.6885235	-17.737421	-16.786396	-7.9295635	-12.63402	-5.9223156	3.8171844	-0.19836962	-2.5639555	-2.100427	-4.895062	-7.877303	-4.0101976	-6.245381	-4.5633354	-1.8794541	-5.3187594	-5.47427	-4.9387817	-14.843708	-16.523172	-19.99075	1.5195729	-5.2186084	-6.738715	1.4033067	-2.7098746	-1.353231	-0.34642404	-5.892349	-9.802885	2.4528103	-4.6879835	-10.681153	3.102164	-0.3571099	0.64120674	-8.514435	-1.359725	6.9488344	3.7715347	2.3373086	-2.2006853	-12.485509
512	-13.931806	-11.237467	-8.976406	-1.0488974	-1.059271	-1.1062026	-6.577159	-8.708752	-15.617708	6.312855	-7.171882	-28.78495	13.266976	10.463909	7.469555	-0.4729333	0.30703926	0.1773045	-7.2024126	-6.782233	-6.267006	29.682053	25.128448	17.468641	3.5765502	-0.05335924	-0.6309072	4.602939	7.764785	10.128614	-22.023645	-21.600807	-18.944166	21.082642	22.525269	20.39349	-0.64615655	2.2239337	3.0554352	18.773293	18.349777	18.38897	-8.686344	-4.363828	-4.51614	-8.395667	-16.302258	-19.505377	-6.2009163
513	5.3210683	-2.302495	-5.4301205	5.632725	-1.8966507	1.0079575	6.385686	1.9059566	4.125413	6.581463	6.4844275	9.603964	-12.052322	-6.9705935	-0.25525668	-3.7621922	-3.1648707	0.3971123	0.7645705	5.109864	11.001786	15.45133	16.904558	15.159428	-14.007082	-10.836233	-9.095916	2.143032	0.10785097	-8.925093	-6.0353394	-4.465287	-4.4915366	6.284668	7.860772	6.0499697	-22.325027	-16.929876	-10.897854	-6.887112	-4.530075	-6.029252	6.455701	7.201757	11.443991	15.887683	15.061974	14.120575	-4.58406
514	-1.0058299	-1.3775269	-5.391799	-0.47244823	-0.70932424	1.2185893	7.0848017	8.919435	14.541328	-13.396252	-0.9183769	7.857229	-3.599568	1.0758791	3.41024	0.065172195	-2.3671923	-2.1865554	-1.7614683	-8.225148	-4.058717	0.88378817	-0.7545335	-2.4122834	3.6080122	-1.647133	-0.41708338	1.5462645	1.8829488	-1.7995309	-1.0579267	-2.8160095	1.8627365	1.598143	-0.27182075	-4.1834126	5.405736	3.085196	1.8159449	-6.1004047	-7.5977187	-3.9734457	12.510696	16.73871	11.724192	6.9483714	11.460169	7.4518824	4.502985
515	-6.547595	-5.1730194	-3.317735	-1.3557963	-4.855224	-10.797539	-13.171635	-11.744419	-8.967468	-9.123135	1.1715009	-0.48652977	4.2353168	0.1436914	0.66095746	0.57539546	-1.6556816	-0.31803498	-7.8722095	-4.061929	-10.144971	-1.1696854	-3.1275196	-0.6840415	-15.8664	-10.548655	-12.347458	2.7077289	2.494834	6.30142	-19.664719	-14.685564	-11.581818	-5.2671947	-3.5188248	-10.689104	-1.0175085	-6.6508303	-7.1776724	-6.832998	-9.832116	-18.4607	-10.876324	-11.705526	-14.945667	-14.37985	-7.8826623	-8.103259	-6.621598
518	-6.4992337	-6.691679	-13.672705	-6.151123	-3.1053414	-0.20857406	-6.0744386	-6.897785	-9.626621	-4.7065086	-9.436001	-14.973227	-8.918854	-11.349089	-13.896757	-16.062048	-14.961004	-16.401567	-2.1789923	-7.298355	-6.394641	4.579603	3.1442325	-2.5620797	-6.438343	-11.23142	-12.915299	-4.009058	-11.879255	-9.183051	-8.304065	-8.431917	-2.128351	-8.703586	-12.269226	-11.601242	-0.5230401	-2.2464263	-6.919855	1.2184687	3.8827505	10.370282	0.737058	1.6665285	-3.048688	-5.8854656	-4.6836977	-13.722008	-1.947915
519	11.0061455	10.933005	11.727085	14.717155	16.9609	15.538571	4.0934186	-0.8433445	-3.9930744	-3.4373631	-1.3545787	-2.447175	-6.122473	-8.115872	-5.3407836	5.062872	4.2016993	0.017669126	1.9651465	-0.94011676	-2.9598231	-3.6352901	-2.6203892	-1.3566352	5.493698	6.3514357	0.8005344	18.655975	15.322979	12.0174675	-4.8869286	-6.214117	-3.7625546	6.8112116	13.098108	15.39741	8.151981	4.6280456	1.3827083	5.6017213	2.9886081	1.6432855	2.715441	0.78924286	0.55096364	6.249481	6.791067	13.0388365	-8.419738
520	4.21784	4.4634466	0.071909726	-0.2022948	-4.1121755	-0.8870268	6.76855	3.8190339	0.2164864	3.9488404	3.5744758	3.74989	7.0072927	7.1668425	8.224241	10.639404	11.644601	13.481585	17.661259	15.850755	10.875652	7.0534067	11.49843	3.1464734	6.537428	15.237829	12.655972	-9.383047	-2.1212614	1.1854131	14.087364	5.948806	3.5705936	5.5111403	12.377588	12.724112	18.53349	14.440903	11.248283	17.067406	19.113663	18.571537	0.2626233	9.074077	10.696184	10.473722	4.8283067	-0.26147747	3.8796847
521	-4.8709707	-4.5552483	-5.7474003	-2.7470424	5.3742394	5.679846	-3.619542	-3.6823318	-7.288731	-10.112478	-4.654337	-4.597972	-7.3035216	-5.5507374	-1.0211642	-6.950493	-6.1390815	-11.291889	2.569943	5.869592	18.241957	-5.004512	-3.562399	0.81554484	-0.18934447	0.08191571	4.0265274	-6.5331244	-10.464855	-11.600784	-22.018784	-16.165852	-9.799181	-5.8534417	-7.334837	-8.033984	-2.879526	-6.020487	-1.0788488	3.9410691	4.4409275	4.6426477	-7.5595493	-9.246918	-5.900755	8.279309	4.8671546	6.7230196	-15.758509
522	12.470267	12.491401	0.11276379	-12.767654	-4.521262	-1.596223	-2.6451707	-3.3613553	0.5253689	2.488168	-8.703426	-10.199082	1.8883318	9.535797	11.473225	-7.7432804	-4.5448294	-6.2159934	5.4833355	8.903806	6.0703444	5.182423	12.011778	5.0330086	1.1086311	-6.218182	-7.8359733	-0.16643822	2.7742813	3.314942	-17.343931	-23.004128	-27.161716	-8.34179	-2.6244109	3.6810691	11.361031	10.779318	8.02378	-3.8681078	-5.4128437	-2.060349	-2.8675494	-3.0665746	-2.0543387	-15.856825	-12.138653	-11.54368	-2.837563
523	-5.44234	-6.95319	-3.1475413	-4.55245	-5.0548034	-4.948225	6.84134	9.803534	11.490018	-10.496145	-4.7975664	0.6359265	-1.4484155	-7.759967	-9.444595	12.433489	8.67938	10.02075	1.1268182	2.2270794	3.6904922	-4.339007	-3.1127632	3.1655092	-5.1252623	-7.867396	-6.218651	-8.348864	-3.1187317	-5.5526934	0.75627136	-5.3377295	-6.926149	-9.036668	-6.2873454	3.636531	0.9738677	1.3922457	1.5200555	0.07555388	-4.3433576	-3.5608542	-7.5022297	-4.703701	-4.040414	-0.17770427	0.73311144	7.6304493	-4.6758537
524	4.1515007	2.7504983	-1.4622424	8.702543	10.361717	6.9669256	-3.1526299	8.185697	16.31778	-2.114821	-4.0827017	-4.6008053	0.7669636	3.2507133	3.6861286	8.966681	14.354216	13.139348	-7.0414314	-3.1575546	-6.6141453	7.7686267	6.733185	8.300435	14.770285	18.10769	9.8523035	2.073291	0.36830074	5.526387	-0.31896654	8.100882	7.6963863	-1.5411763	0.8246506	5.5146484	-0.22815496	10.382997	12.8630705	4.1937704	4.7384195	5.386281	2.1027536	3.7690136	6.27248	-0.38271928	3.5890794	3.3288116	6.1630282
525	-6.2322307	-5.636303	-11.545078	-12.6320305	-18.8973	-11.763363	-29.934338	-15.440134	-8.301712	-3.8072672	-2.1451855	1.9314581	5.9851923	0.608258	-0.08455858	-4.5942245	-9.622492	-12.52815	-7.166661	-8.933556	-4.3058004	-9.010176	-6.4465055	-3.5839965	0.24938609	0.11034081	-4.4790173	-11.446547	-11.369014	-9.049875	-13.357212	-14.56481	-12.474271	-6.96801	-7.9105577	-1.5694578	-5.5429516	-6.80599	-11.279362	-10.945034	-12.955133	-10.536644	-5.2757034	-3.423927	-2.8026958	-1.0981517	-1.4000697	-1.9988652	-4.881571
527	-7.422329	-13.524335	-9.630108	-2.6741722	-0.32143402	-2.6750505	-4.310181	-5.0023513	-9.233057	-0.14690995	-3.8939016	-2.6974573	-6.2678633	0.40610975	-2.7872462	5.053851	1.0428045	5.789139	5.3573747	1.0221355	-0.6289005	13.758614	14.4978285	8.277686	1.3412498	4.7227235	7.759335	-11.004499	-5.3075657	-0.9484596	-13.130911	-11.774794	-7.2743263	-5.762166	-8.46489	-11.171867	-6.343849	-9.641394	-5.6984367	-12.076925	-9.597637	-9.665353	5.414526	4.7586036	5.631089	-14.21526	-3.5428545	2.8246622	-5.4267116
529	4.6306133	11.792048	18.861403	16.394255	16.200497	11.785329	12.222187	16.738573	5.659004	-1.2104081	-4.1816583	-2.1889522	4.103762	-0.97501165	3.4055085	4.2756095	0.15228635	-2.2292135	12.46826	9.5986595	6.9663634	3.5089824	5.0111737	0.8623004	7.346079	1.3807689	0.99873006	3.1269882	7.9223127	6.087753	8.311497	7.804263	2.8046885	6.179142	9.325882	4.3672295	2.00802	1.7919186	1.9415988	7.9929194	11.037751	12.17541	10.335716	10.118468	12.560217	-4.847582	-0.11289063	-0.15900588	3.4927545
530	2.0990477	-0.10985601	2.93223	5.6692977	0.87238455	-0.07430965	8.098003	11.339	12.76165	4.830375	7.657775	7.102625	7.053324	11.633406	6.0128193	10.410368	9.928513	9.437445	14.3267975	20.743122	21.031574	7.002947	7.864316	6.451167	8.8513565	13.613184	12.615817	6.531086	7.369546	5.6518965	-0.07005918	3.8734179	2.1808217	6.540493	-5.6429663	-10.545172	13.274244	12.511555	13.198436	8.482303	6.91646	6.2398877	11.82855	12.314783	12.945959	-0.44457057	1.5251148	5.9192333	-7.275584
535	0.8365343	-3.0400732	-12.161679	4.9071875	4.5126595	8.756391	12.838897	12.238235	12.880648	16.484255	18.940624	15.836097	8.676323	9.376461	11.970236	10.285542	12.94931	9.874531	5.988168	2.6131785	10.93812	-4.422706	-0.95765084	3.666308	1.8850653	6.9605327	7.4089556	-9.828048	-8.288687	-9.763932	0.2900558	-1.1301279	0.4228561	-1.8084623	-0.92526555	4.4976597	-1.0412405	-0.9141789	-2.8572679	-2.9807887	-2.1898036	-5.9509835	-2.480164	0.68004215	6.0344515	0.4840759	0.6648582	0.8900405	-9.897978
536	-6.255292	-11.962444	-11.53458	-2.6628551	-3.5887809	-2.758002	2.4744725	-0.38016462	-0.246369	-0.7580093	-6.1678715	-10.801432	-5.6696725	-9.996899	-11.376109	-11.528107	-7.5265837	-1.2282081	-19.77126	-14.066612	-8.347606	1.1346421	4.2665634	6.7803183	-22.712044	-27.53672	-29.838215	-11.364195	-14.029001	-11.861618	-11.863316	-10.325184	-3.3507488	-8.805582	-2.2872415	-1.0076048	2.2293324	1.3988503	2.2298293	-1.2505659	-0.00877519	9.07905	-7.4085402	-3.01972	2.9109206	4.0602894	0.40859324	-1.3018287	-6.9341846
537	1.0792351	1.9922206	-4.7594776	-2.378581	0.6189315	-2.3239648	3.9119406	3.3736105	12.036259	-3.9309282	0.07492292	3.5696335	5.919537	-2.8733764	-3.7966783	11.131015	9.652512	-1.3214657	15.6110115	13.988281	13.478327	7.2356296	7.946175	6.6977234	12.031044	-0.94926065	-5.2931547	-1.9349561	5.4685845	5.124766	9.618118	6.72857	1.542221	8.898205	13.897284	10.412016	1.7737582	6.2006598	4.362299	2.2439992	9.293167	5.380294	6.387127	13.614361	10.530586	7.74196	5.1906915	-2.0445771	9.462072
540	-9.847076	-7.4090548	1.0411403	-2.766667	-0.27366728	5.72099	-19.241245	-15.856502	-11.8247795	4.404566	2.5551555	4.3009686	-0.46498144	2.5367866	-1.2486092	0.043174863	0.73260474	7.783084	4.019344	-5.2276716	-2.523097	-8.670563	-4.7858186	1.4516287	-14.486693	-16.206997	-11.047104	-12.077048	-13.272091	-11.243898	-13.260801	-10.117687	-12.853583	1.6816865	-4.6326385	-0.7612413	-2.3806314	-5.2620955	-7.0276012	-10.48309	-12.178142	-10.161943	-22.61701	-21.561935	-9.220179	-6.35254	-9.553713	-7.194344	-9.314552
544	-3.412622	-4.0882506	-8.243472	-8.299133	-3.1662767	7.9681396	-1.4336722	-4.9627266	-4.213105	-7.2372456	-7.781432	-8.622182	-1.8044257	6.188679	6.304255	-16.796871	-15.199025	-13.145072	5.1023874	8.032223	5.226511	-15.95984	-16.96656	-15.177938	-9.297561	-11.961415	-6.627531	-1.1233712	-4.84048	-12.99176	-0.110762954	3.3264694	7.4854994	5.289629	16.01095	14.633802	-9.963589	-7.986698	-9.403068	-11.63146	-20.015686	-17.734856	-17.35034	-20.471088	-20.210781	-21.36583	-19.810173	-18.00039	3.7463925
547	-0.80220985	0.24995515	-0.8308841	2.2783048	1.5453264	-0.23891804	2.645522	3.8566394	4.886534	0.73325634	0.7587675	1.9623396	7.4647403	17.079508	14.434963	-6.5403953	-2.3425345	8.343037	-8.936499	-9.945805	-10.263977	0.53498054	0.39351177	5.8765235	-3.25481	-5.359333	-5.2558937	-13.970825	-9.969683	-6.5151367	-8.282692	-7.908731	-3.2919855	-3.0102618	-0.2003538	-3.8884444	-11.004053	-8.237099	-10.789261	-2.2664998	3.6308498	8.428272	-13.472535	-9.109088	-1.5956168	-7.918646	-7.4134493	-6.820859	-9.989569
550	10.507231	11.397322	15.005749	8.115621	7.6271353	4.3608575	-1.3115559	-6.222687	-13.660937	-6.8329344	-2.779236	-5.681735	10.017023	3.1267707	-1.7159469	0.8288464	4.236466	2.4912767	3.115854	-2.9820619	-6.9672194	-9.663345	-9.9128065	-6.5364633	-0.083565146	-2.4341772	-6.97994	13.12891	12.969807	13.916372	-2.832543	-8.481877	-5.3681593	-4.066062	-3.9790626	-5.6091843	2.5487075	6.843939	7.545761	26.692299	17.650936	10.145819	1.5116496	3.977337	1.715801	-2.4116611	-10.780554	-6.5984483	22.01702
551	6.1319647	10.098834	7.111499	4.041148	7.3221474	9.047385	12.886762	7.01174	2.4213784	-16.258316	-12.500225	-10.252535	4.383949	7.936044	4.159334	-0.31224746	-1.6102111	-1.515142	-11.647499	-6.3293257	0.4679224	-10.025776	-11.763681	-10.025803	-1.7174098	-1.5958505	-1.2192626	-9.02004	-12.640921	-15.226216	-6.8852887	-1.6483215	2.0462139	-12.161863	-4.971919	-1.5918634	-12.972633	-12.772293	-16.161627	-3.3792133	-2.0365572	0.11801407	1.0377711	-3.1068714	-12.950687	-11.65897	-11.572855	-5.0582523	-7.237556
554	-0.84742475	-7.6095457	-9.155094	-9.203853	-10.751469	-10.364784	-9.998139	-14.523224	-14.381138	-8.432751	-14.198889	-12.946617	-5.830072	-10.790582	-13.444905	-8.938265	-11.967143	-18.869873	-5.306519	-8.05505	-12.650454	0.5653105	-7.610983	-4.1065493	-3.4128442	-5.7296104	-0.99897635	-11.492488	-7.8556566	-4.1897335	-6.811307	-3.456448	2.0698798	-7.4997635	-8.20142	-3.2955165	-11.703386	-8.658133	-4.325918	-7.647873	-7.652199	-6.401473	-5.630778	-4.641012	-3.4427385	-4.8416224	-8.98377	-6.467151	-7.3403854
555	-8.561259	-7.8299685	-5.4317474	10.290398	9.993843	8.058293	4.3479333	1.4438413	1.0839009	1.3443965	-1.5212507	0.43065757	-13.530338	-8.965189	2.0536199	16.49271	14.585592	12.204215	-4.6369324	-8.668468	-8.739607	-1.0570592	-1.2378817	2.7149148	-4.716772	2.4216213	8.376175	8.046064	11.8941	8.651638	-0.99888	0.46585298	-1.778976	-9.850218	-8.912695	0.11288371	-0.6964635	6.068585	13.204095	-3.9807239	1.0034417	1.2624735	6.7423797	1.5709661	5.3668227	5.8044214	7.57666	6.848278	0.27295828
556	8.268829	5.958272	-0.70343953	14.897714	9.923281	5.835652	-14.853329	-11.992708	-6.6712384	-5.0909157	-5.739314	-2.3843496	-6.4722433	-9.145371	-9.58551	18.764317	15.334726	12.409654	0.6367401	-0.2011872	4.4727583	-6.2698545	1.1631286	-0.56296587	10.884766	5.381751	0.67497355	-8.673583	-5.617584	-0.74810785	8.247981	10.963473	7.4994698	-7.0996113	-0.6487355	0.826769	7.5002594	4.9066157	4.7786427	5.393323	5.7346907	0.08457249	3.6978102	3.8237634	4.421111	5.2546706	5.101224	-1.6897649	-14.311867
558	0.1132234	-1.6769125	-5.5583105	-1.6492977	-0.5647789	-2.3843734	15.075998	8.174515	2.5987184	6.487458	12.507489	18.052547	8.5415945	15.969809	13.484634	2.4925547	2.7197309	7.1236944	-6.617277	-9.172761	-8.791616	13.091489	17.06076	19.532326	4.613702	2.2000067	-9.275078	-10.095217	-14.862516	-4.951313	-14.275284	-23.260973	-31.723051	-18.31847	-11.880943	-0.23422706	-4.0240965	-11.162741	-4.0600376	-7.371798	-7.361239	-4.0419483	-20.554483	-26.867441	-24.270779	-13.039768	-14.488651	-5.90629	0.7426369
560	-9.509704	-7.531756	-12.353825	0.5511428	-2.9386888	-1.842005	3.7780747	7.115174	3.7716844	-7.3187943	-2.1029649	1.0234145	-9.498777	-2.5164227	-0.772007	-11.026653	-11.133156	-13.008547	5.068777	4.74154	0.081745386	-0.24566603	-5.294863	-5.5278196	-3.630937	0.6149062	0.79304516	4.7107162	-4.130495	-1.0877483	8.479942	4.325257	6.8058777	-4.6086545	-1.8403852	-0.50836897	-0.51573133	-3.5784378	2.4262595	-5.817609	-10.308644	-18.453241	-16.881317	-9.236209	-8.773098	-15.5730915	-9.339944	-6.585622	-5.56859
561	-7.575795	-6.5365305	-9.312431	2.2971983	0.895227	1.7078846	-3.6876917	-0.64183414	1.6698898	-15.837048	-14.900721	-21.924595	-7.0023794	-8.746698	-9.329042	3.4287987	-1.8823581	-1.872303	-6.4738154	-9.234311	-7.4024973	6.8452215	0.17418745	-0.51375884	-11.446547	-8.806198	-7.3943067	-7.3110237	-4.5737853	-7.1673455	-10.517153	-4.353485	-1.259438	-15.740339	-15.426587	-14.36889	-11.084847	-9.367626	-11.621319	12.011303	15.7199545	14.889934	-11.203453	-10.678173	-5.9392166	-3.7453718	-4.89594	-11.611156	-0.1032221
564	-1.1474596	4.430679	4.8047056	25.114395	25.361927	19.566517	9.779188	8.23286	0.5668225	5.716061	6.0900097	7.213402	4.661074	9.72127	7.940016	-6.3914533	-3.7531285	-2.5525064	-3.4449468	-2.8555088	-2.889613	2.0821695	-0.16024125	1.7700534	7.5720015	10.466402	4.8058176	0.77043796	6.4162316	7.3278303	13.871856	19.427103	17.293983	27.79615	30.455486	23.722294	-6.0536327	-5.3509917	0.40790367	-6.233057	-1.2545732	6.3039427	-4.858297	-1.2160449	-2.8013945	1.0593644	6.049277	5.157629	0.570798
565	-6.980692	-6.257101	-5.440801	-4.900662	-5.855948	4.5650954	-1.5084556	-1.7459897	0.6563936	-11.13923	-8.4266205	-1.5116951	-4.4143095	-5.7344046	-3.169061	0.629152	-4.92029	-7.9382105	-8.838299	-3.0250754	-6.396497	-4.6680346	-7.557706	-4.8424444	3.8301284	11.232943	15.479738	-17.774803	-22.888142	-17.427052	-11.018848	-9.39053	-3.528378	-8.140094	-5.751096	-8.008739	-3.2008054	-4.7168865	0.72582686	-2.5534692	-5.2333775	-3.1507685	-9.083027	-2.1737094	-1.7632685	-1.6898448	-8.157082	-7.807825	-8.839485
568	1.6703041	2.8890731	0.78972495	-3.6041694	-2.0388894	-1.9087393	-12.135527	-1.8016262	2.0128937	-2.3959417	-1.5139582	1.9447451	7.913953	2.980215	2.9855676	-1.5504519	4.898932	1.2334616	-2.281161	-3.5373342	-1.134324	0.47579858	0.4225186	2.1156557	7.311179	3.4485202	1.9889231	7.034401	2.0202847	1.767955	1.8975986	0.62147856	-3.571464	8.626373	4.028511	2.931998	1.5329677	5.4957438	14.00506	-2.6865501	-1.8311856	-2.0944436	3.70537	5.1607966	8.545273	8.28504	4.397399	6.242958	3.6029902
574	-9.290781	-12.233029	-15.365274	-9.443211	-9.830132	-11.047619	-5.826895	-9.427345	-13.32962	0.8483867	-3.384725	-7.6175804	-15.276864	-13.482372	-9.401211	-0.8953366	-6.7824106	-0.15291291	-4.139915	-6.2814803	-13.639858	-1.8671894	3.4264426	6.982342	-5.6464987	-13.034234	-8.693226	2.3774214	0.9804642	3.9558754	-2.922474	-1.4926691	2.5930762	-4.530098	-0.21240866	2.0795972	-9.317505	-8.386848	-3.5798705	3.4773834	-4.3826933	-9.695268	-1.1317374	1.8378063	3.6764698	-0.9507348	-0.9568422	-4.4013557	0.025593579
577	3.550642	-0.8017785	-4.5855126	-16.744102	-8.104793	-1.1023929	0.12646532	-2.1454678	-6.172615	-12.464943	-10.971945	-5.4492836	-8.765298	-6.888762	-5.6059313	-7.0068293	0.007294655	0.28990674	-10.608172	-9.198969	-8.378696	-7.2171636	-8.415522	-10.665362	0.9674295	-0.7077972	1.9499512	-4.878266	-3.135099	0.56169677	-8.222677	-5.571883	-4.5386925	-15.818319	-10.243159	-9.689096	-7.503696	-4.4010324	-4.3141785	-4.034589	-6.6415586	-4.737541	5.293413	4.644739	-2.6357431	3.9672787	1.5399675	1.1760957	-1.7687007
579	-2.7484741	2.2497487	6.1194468	3.5511434	14.321938	11.891689	7.1647058	9.020126	5.4729567	-3.1309552	1.8861382	3.6873999	15.5980215	11.570663	12.239861	10.858739	13.989668	14.1894	2.1370206	2.9694135	0.84865415	0.9282931	5.4758377	8.462246	7.927603	13.033857	10.580178	8.884568	2.7088103	-6.1795177	8.957213	10.632	6.094664	1.2501507	0.49125075	1.6050467	12.052435	5.7567286	3.0128016	4.590439	0.83557105	-5.2283993	9.090443	4.722931	-4.104406	5.662011	7.8835673	5.7087283	5.533436
580	-15.238417	-17.2039	-16.393673	-0.12593809	-3.3505912	-4.9944296	-4.143531	1.2132291	2.3764808	-13.921278	-14.31962	-13.948404	-16.193352	-9.960703	-0.3288964	-2.456147	-3.3203244	-5.3958607	-6.3288593	-8.221559	-9.030886	-2.8814669	0.5530964	5.247616	-11.493763	-11.570278	-12.303883	-12.731472	-12.634869	-12.249013	-9.661628	-13.169943	-12.059713	-6.207757	-4.6881657	-3.7528849	-2.620141	2.9429588	2.9108844	-3.3896728	-6.4598255	-3.691426	-20.855087	-17.225697	-12.627927	-15.48983	-13.459221	-10.733461	-6.6724405
581	-10.4016695	-9.72922	-15.936018	-11.212803	-1.8297862	3.4020636	-11.732658	-7.6091747	3.320167	3.8050919	-1.9557219	-2.7222075	-5.489158	0.18976665	0.97363067	1.1631451	8.002687	10.113548	-6.064536	0.045829058	-1.1957731	-0.9227691	2.5660727	2.0456605	-12.345974	-9.201731	-4.6092916	-4.8366785	-7.961279	-1.9748515	-0.52226114	-8.07093	-7.1275067	-0.48402226	-3.2809908	-7.9352007	-4.6013083	-2.0142703	0.19110143	-10.298655	-4.2629786	0.20260127	-10.365007	-12.267384	-9.184204	-4.6448793	-5.7276897	-7.797467	-3.4754536
582	-3.8972092	-0.25883847	-0.263368	-4.2038097	-2.5601478	-5.525786	-6.2355328	-6.07561	-5.6161165	3.879012	0.8760891	-1.1233957	-0.83969384	-0.34660345	0.48313394	-2.4232836	-3.70194	-1.2413082	0.75266975	5.302668	3.0897222	4.9177	8.614693	2.0235314	2.3652723	4.1464024	6.67473	2.6785045	6.753398	8.61404	0.4631493	0.6843618	-4.0579777	-2.5633082	-0.567302	9.051813	5.5572085	7.7552605	4.8433504	-8.818656	-7.733936	-6.864876	13.713185	11.753815	8.197123	-4.2429957	-9.625995	-15.04604	3.899184
584	-15.578861	-16.98399	-16.744078	-16.613777	-20.835052	-20.157387	-0.45713186	-5.3380733	-8.266518	-24.805855	-26.487131	-17.111359	-17.095884	-23.511238	-24.660774	-14.281489	-16.57064	-14.842475	-0.0906107	-6.373673	-6.476566	-27.836662	-28.945158	-14.055369	-6.865041	-10.566381	-10.477877	-19.444653	-22.644358	-20.241562	-24.23518	-22.766865	-10.823898	-7.331102	-7.498336	-7.30326	-11.0974045	-12.293329	-10.847752	-7.242153	-10.488629	-8.570627	-5.2945485	-14.757828	-14.235502	-2.9338424	-14.45688	-21.020966	-5.981313
585	3.67023	8.059908	9.736126	13.890942	6.9057684	3.2692895	9.732617	12.016193	12.941921	-2.4823146	-0.26145554	-4.730077	5.0197964	0.62019944	-7.54271	22.907034	27.107357	21.151016	-3.5133662	-6.781579	-10.255813	-6.5156875	-12.482943	-8.559716	9.184927	8.159703	8.852457	13.727725	7.569746	2.022641	-5.6927986	-6.78378	-3.5271883	-5.542486	-9.290455	-3.5578294	-9.851404	-12.814686	-8.759564	-6.172056	-1.9498029	1.3370992	6.5423017	8.867625	14.180153	-5.950552	-6.330373	-6.210764	-5.901349
586	3.1060586	0.14432684	-2.249419	10.945846	14.517458	9.575411	7.7398067	9.318035	4.8988156	8.478491	12.748867	4.3915806	8.138781	12.358321	16.096882	-5.2752542	2.9416623	3.915357	-3.4136944	1.8789184	-0.88614786	17.301495	18.836605	12.332354	-4.9207764	-3.935999	3.243258	-2.0163403	-1.8745406	-2.1438446	10.178778	13.57296	9.6367	9.307344	12.210921	12.570227	4.0124464	2.8946733	4.722301	11.499024	9.707426	2.4751716	-8.44229	-2.2022643	2.3020046	-4.114318	-7.23732	-9.235962	0.8884188
591	6.6751814	7.1013346	-1.5537155	5.8720455	-5.4669333	-11.6273	-8.572868	-5.4714513	2.5865867	19.161747	22.979597	15.148397	3.493608	1.1201373	-7.213642	-1.9096944	-2.1882	-7.9757786	18.526611	15.062251	3.2429867	14.934814	10.571772	0.12608004	13.338473	15.304894	25.011196	15.334216	19.20039	14.752445	6.8372307	10.523031	8.681253	-18.738903	-15.00723	-10.26055	1.9608724	5.296827	10.829727	-7.5791154	-11.694094	-6.348441	-5.848874	-10.561349	-17.012175	15.091126	21.3757	19.971039	24.498466
592	3.8461666	-2.869891	1.5341178	-16.27975	-11.292867	-16.35901	-0.5356158	4.1627407	4.5029516	-5.515452	-7.896348	-8.785367	-6.3862967	-8.919895	-7.142911	3.4558659	0.39098716	4.0544662	-0.25981858	-3.2288833	-6.178112	5.3446593	2.5841546	-6.9621286	-3.0732722	-5.1227493	-3.8268886	-10.577041	-10.907398	-6.104081	-9.887091	-6.9665256	-2.7054675	-2.5406063	-1.4666045	-2.6637936	-11.198299	-10.825911	-4.7460327	3.744273	-0.23252869	-2.2901876	4.0998626	6.7094364	4.4629517	-3.7736578	-10.645847	-13.681353	-22.194695
594	4.576806	4.0872803	-1.3553625	-0.8920791	-1.2376331	-9.520976	-0.47448272	1.1422282	6.5227485	12.825296	8.837229	10.304906	-3.0095665	-1.5823461	1.8541454	-8.790243	-10.379478	-6.919541	-12.372038	-15.946269	-21.533352	-5.341615	-5.223027	-6.375105	-8.107062	-9.408649	-5.1535687	4.4931917	0.27187544	2.7450995	-1.3189858	-5.6520405	-5.3487225	1.9189062	-4.7128243	-10.796384	-3.6802857	-2.7186637	-0.56151927	1.0082961	0.2960679	0.22774565	-3.7484198	-10.786308	-18.361656	12.529463	7.231697	6.6976953	-7.454431
597	-14.636576	-9.733734	-2.1361585	2.4962106	5.0524282	8.027896	3.0325155	3.5112233	3.0879042	1.8447747	-7.057707	-14.548637	-2.3106344	-3.7473657	-2.3571177	-1.9829066	-5.8879395	-4.5991936	-7.4889894	-8.773308	-7.90327	-5.3561187	-8.878571	-7.4937887	-0.032894433	-5.704952	-3.3083725	2.0938456	-2.1574607	-3.498019	8.68638	6.8134346	6.9579067	-1.1043222	5.500023	4.668331	-0.097599685	-0.69105476	0.6472668	-1.938512	-2.2539558	-4.8064737	12.304771	7.6237926	2.864993	13.293353	21.23017	25.549553	-3.7690077
598	-4.111629	-1.7922124	-4.0530186	-13.6620655	-9.163446	-3.0601249	0.4424253	-6.065497	-10.942116	-6.9343762	-8.489831	-7.9722314	-4.3479447	-3.556142	-8.389488	-0.82356787	-0.049137592	-2.3469577	-2.436658	-1.3258023	1.348942	-0.94926286	-7.1816587	-8.96734	-5.1648273	-0.27697873	1.3447206	-8.217596	-9.980234	-11.692372	2.3890977	0.74305105	-0.358212	-8.402224	-12.639669	-16.695467	-5.3813105	-9.089269	-8.170336	-6.0836163	1.4482126	8.321684	-1.357951	5.9646683	15.345139	-16.541473	-21.06048	-27.106216	-7.5487804
600	3.8509543	3.724923	4.318451	-1.3023173	-5.9402776	-9.315461	11.731578	19.0447	19.166157	3.463994	-8.602483	-9.429697	-16.883692	-15.5865	-18.830843	-14.636562	-15.133811	-8.166599	-6.251998	-4.128	0.1514695	3.6356943	12.376083	21.576237	-3.406531	-5.72878	-9.692875	-12.516243	-5.7681465	2.5791597	-3.1626763	-1.3083129	-0.25834465	5.2835007	3.311611	3.3431056	-4.9861054	5.8328867	9.433569	-5.16246	-5.311236	0.5698137	5.9837646	5.151649	7.1866074	2.117864	-3.095446	2.843184	1.3789501
605	7.961274	9.926069	9.281079	-0.15941882	6.0841393	9.764445	0.40796155	-3.3787842	-1.4838454	-5.8952484	-2.7428145	-1.287952	4.917638	3.8491328	1.6923097	6.2984104	3.1989963	1.0299067	1.2874448	0.048585474	4.522896	-4.791226	-3.4680197	-2.8113546	1.2872152	5.431487	4.8496094	-10.528732	-3.4090111	0.1995447	10.571316	10.094203	8.964867	7.2786126	8.019287	4.2723064	-0.08142936	3.373362	4.159808	-6.936515	-4.285456	-4.45103	1.0001706	5.972765	8.283491	8.487883	13.188347	11.745827	11.261976
606	11.324137	5.258395	3.8226552	7.0908756	6.8745728	6.3680243	4.619099	0.037445664	-2.63808	-3.234013	-7.5305347	2.227232	-6.5073857	1.7179338	1.5481958	4.042473	4.421755	4.750058	-3.2169743	-9.803064	-11.223661	-16.545773	-13.673456	-9.068817	-10.180702	-5.4815025	4.8583965	-5.60072	-1.4195915	1.6073761	10.70944	8.113682	5.950516	9.574829	4.316347	6.3358946	3.8295174	0.74351954	1.0242149	15.928481	11.328969	4.1227345	-6.1016974	1.6115324	5.700841	0.36936277	-0.8221937	0.4244872	-7.929409
607	-5.8252163	-2.436876	-5.1070213	3.4498804	3.7423458	5.641548	-4.995682	-6.1259403	-8.125405	-11.8221	-7.86838	-7.274706	1.1301994	-2.3800676	-3.66042	0.5397655	-3.9464524	-5.615033	-3.8817332	-4.2329865	2.0598352	-3.7621903	-4.799317	-3.1992822	3.2092383	-3.1607933	-2.7721367	-10.635294	-4.3779073	4.9143453	-8.516516	-5.3228426	-2.6211882	2.852502	3.0779223	7.390771	-6.8223534	-11.315498	-13.301423	-12.2590275	-13.897021	-9.233067	9.650726	9.414562	9.891987	-7.039793	-4.094396	-0.45106006	-5.946887
608	-7.1888266	-7.91404	-9.496356	-4.1484046	-9.718212	-4.944687	-17.568054	-23.813984	-11.093684	-14.707678	-14.65861	-17.433178	0.8044743	-6.554454	-5.7687883	0.5548006	-3.047151	-1.0892503	-1.9799325	-2.8497055	-3.4069843	-13.560971	-9.915976	-1.6562133	-11.528637	-7.0681877	-7.01637	-10.6162405	-9.992831	-6.3646197	-4.8460464	-8.026994	-6.030511	-19.933918	-14.357918	-10.041353	-6.140401	-8.096247	-9.944479	-18.680027	-19.09651	-10.613125	-14.149691	-14.923183	-11.4378605	-14.357457	-15.084479	-11.197092	-1.1161273
609	4.358332	-1.5389516	-4.715625	4.0497346	3.9391236	8.1694565	-0.05006653	2.3201454	3.0945222	-0.9727592	3.6941981	-2.210048	0.9370241	0.7781561	3.1124854	4.633185	1.8992827	4.099711	1.5265017	9.112714	7.895419	0.9668437	-3.4346771	-0.06268716	-9.428019	-10.029781	-4.0562067	-0.032191753	9.185975	8.242987	12.337553	3.3645604	-1.4807477	2.944508	1.8111572	-3.030317	0.46968478	-3.1779563	-0.15875836	2.599837	2.355598	-1.4799769	-9.798759	-5.770513	2.8872066	-11.015207	-14.308354	-17.433704	-1.5164258
610	2.4045837	6.7551117	5.521078	-12.733948	-6.0347767	-6.6115565	10.981565	8.59119	11.5770035	1.9770936	3.244844	2.9035015	2.803111	3.1636975	3.4702463	6.4794054	2.66317	1.1163514	2.4908257	4.4937196	6.719239	1.8251023	3.6901689	6.6657085	4.0366526	1.1858567	0.16715479	-4.943404	-0.856874	3.163712	-0.2827679	-1.0460031	-0.85131776	-1.1719793	-0.4961955	-1.6441829	-2.533867	-0.53317964	1.0979334	-8.769955	-5.9327393	-3.4688516	-5.884678	-7.604218	-7.271426	4.4973764	8.317501	10.279078	2.57393
611	-18.437946	-15.355635	-16.657753	-6.9623137	0.33534527	-2.5415616	-2.841967	-4.5654817	-7.620973	0.58184606	2.1246603	6.7893424	-18.492718	-15.263098	-16.680405	-1.4458853	-1.9371685	3.2490973	-11.719788	-14.224688	-15.297878	9.526794	-2.5640993	-8.354296	-4.092152	-14.379707	-11.336761	-11.303099	-14.875417	-7.5222244	-1.2096801	-2.182992	-5.1942215	-1.8521979	0.24722753	0.6458433	-9.388952	-12.5388155	-13.413717	0.42749274	1.3414049	-0.10348666	7.265644	12.446459	12.743195	16.593216	11.103931	6.5217395	1.5349181
612	-18.615112	-15.933897	-9.299534	-11.767084	-16.608438	-14.947029	-10.404337	-18.008049	-20.499212	-27.789986	-29.022636	-36.966015	-11.293681	-17.916115	-14.403597	-16.100977	-21.894688	-25.066174	-9.236221	-15.949324	-19.563807	-19.307816	-21.900333	-21.523216	-12.5276985	-15.49194	-15.388298	-12.205156	-13.698007	-12.972994	-21.279175	-19.927536	-15.486942	-21.625126	-22.71722	-18.226612	-12.679252	-11.552536	-8.986528	-12.002174	-17.358252	-15.112943	-18.596058	-17.217405	-10.101065	-12.313414	-11.455217	-8.134739	-24.91145
613	-1.3947451	-3.5546656	-2.4995077	-3.699871	-2.4102457	4.5246196	10.092326	2.8502078	1.8894069	-11.569424	-6.922584	-6.9483433	16.000465	23.454544	17.229107	14.676897	13.9996805	15.29096	5.1513586	9.375416	14.190602	0.79039794	-7.6404147	-13.435566	-12.373005	-6.4202547	2.0371704	-14.810342	-14.105998	-7.647203	-5.1467924	-7.471287	-7.1490574	-9.6262665	-13.149261	-8.60382	-0.9164486	-1.5388863	4.4856367	1.2204285	-8.107864	-8.140186	-1.0765728	-8.582192	-16.157919	-20.726337	-17.054893	-15.256099	-10.49971
614	5.761771	4.2022367	7.8799553	8.613184	10.789218	13.384776	1.3676131	7.6393433	10.020351	5.911042	4.8953075	2.5309334	8.716276	4.284532	5.5988035	6.683509	7.0780582	9.46627	-2.420691	-0.19728854	-0.9347418	-9.608984	5.03476	15.682747	-7.2351437	-6.190489	-5.2406597	-9.762672	-8.276068	-10.907721	-6.2678747	-9.466568	-5.5558596	0.74560773	1.5021629	2.2506661	-7.276602	-6.7483487	-7.0633016	7.5206456	3.765763	-0.16800806	2.7764935	6.2748594	3.2030358	2.466638	-0.46170485	1.4027277	5.60702
615	10.058401	11.967106	14.691082	-5.9998155	-14.287973	-10.753368	0.6632148	7.784075	10.32461	-4.962429	-10.397823	-14.577687	6.532869	6.2048016	1.8399215	-6.295458	-3.495722	-8.693901	0.17959751	-2.862216	-5.7916956	-3.458207	-5.5949874	-2.4456952	5.939727	18.044079	16.627499	-9.5746565	-12.585962	-20.25563	-2.3709283	-3.826528	-2.5089068	-9.337905	-19.550571	-17.62267	-10.687744	-13.421417	-9.05024	11.150152	3.5753655	-0.49063882	-0.7780032	-0.16659045	0.28121006	-0.30323678	8.090189	5.492977	-7.8150587
616	-6.5058646	-3.5659847	-2.6222157	4.532975	1.7493532	1.2448664	5.6248555	5.866809	2.3174767	17.096523	9.580378	0.40824747	1.9727015	3.1821594	0.9182922	1.2304586	3.4895403	3.9053557	-0.43643975	-2.537034	0.4955215	2.3590207	2.8054993	1.5016304	1.4912997	-4.6506624	-6.0469737	7.7033067	12.65531	14.866019	-3.3094532	-4.2201815	-1.4327798	7.574683	1.792049	-1.9934378	-4.5975027	-3.7236238	-0.41734678	-1.7928514	-2.3547049	-4.289381	3.8997586	4.5948224	2.1632795	5.668862	2.8858411	5.190095	-0.77069175
617	7.6502047	15.535966	21.481068	2.9202247	6.205961	2.4114223	14.773284	16.08183	11.626983	6.571015	10.955966	19.032932	13.636896	19.598362	17.131565	3.4792004	6.5619793	4.1394296	3.2128363	6.4167914	2.328542	18.17606	18.755365	21.664993	9.939747	4.8576403	5.3323894	21.307724	20.03346	9.008199	9.851154	16.576023	17.412388	3.5804071	3.883391	1.6091812	2.906351	1.2072606	-1.7072966	11.468266	7.5816593	4.794635	7.0662723	12.900097	13.343657	6.9493604	13.348671	6.505929	16.15037
620	7.841081	8.007673	8.642798	6.2039123	5.0966167	-0.70514166	0.90570545	2.933627	2.4596643	8.675621	6.937419	9.344303	-0.36957386	7.215785	4.0561237	1.6427076	7.358531	8.469635	14.289306	13.06025	12.30142	3.3354788	1.1121058	4.462059	-9.100958	-6.3139534	-1.4583185	14.191761	14.251911	11.835096	2.8422139	8.784925	3.0578394	2.9003162	1.5598637	3.1494544	8.27231	6.417369	2.568774	18.647072	15.859924	11.437491	7.9337163	10.404078	12.177523	3.2599416	2.3657026	0.24076295	8.186287
621	-8.803719	-3.7767532	-0.95405126	1.3124404	0.28387466	-0.5408071	0.57228196	-0.46403536	-0.78363025	-12.755739	-4.3189964	0.39577323	-2.0489094	-1.2909269	2.6585562	0.124236286	-1.0844158	-0.6706085	-6.244119	0.42424965	1.9151193	-5.544157	-7.8916683	-10.230635	-10.680602	-7.1505547	-0.60065335	-11.195585	-5.7147207	-0.07447916	-21.598852	-17.241043	-12.596122	-3.4593031	-4.3117385	-9.134761	-2.1987734	4.623238	-2.3124926	-13.803098	-19.320591	-26.904846	-12.290336	-6.628431	-9.561794	-8.970107	-5.871834	-9.073265	-10.812672
622	6.197253	5.6412883	3.378113	-5.4161377	3.2566626	5.2933745	0.6830681	-6.2462726	-3.7521527	13.380964	10.53974	1.5013707	9.558302	15.1693	19.738068	4.7329144	6.1969357	0.42678535	-2.1014762	-9.369502	-4.182216	-4.734084	-1.5555161	-4.462222	11.478687	2.812448	-1.5444489	-8.402916	-1.0683081	0.12540108	-1.8683488	8.679517	13.286375	2.4235563	-0.7791027	-4.9940567	5.103194	12.425457	10.116068	1.4933844	3.2505279	2.546491	2.8464336	2.1627762	-0.5706075	-4.968724	0.8007332	3.3177097	6.695904
623	2.6002207	-2.320329	-2.955072	-5.9264154	-8.345756	-4.243682	-1.1488078	-8.137645	-12.07585	4.3800573	0.29906344	-0.14885783	-0.30180413	-1.6251783	-4.8171945	10.943775	7.622985	3.959404	-7.2261434	-7.0582786	-2.625593	-5.532474	-5.3896923	-7.0244493	-10.375023	-2.274197	-2.7987485	-20.359283	-15.045137	-11.477116	-13.422459	-13.221445	-6.0815353	-8.261656	-10.198763	-14.911173	0.8347738	-0.8506097	-2.0657873	-1.8253407	-4.422519	-3.3040764	-13.774498	-10.21828	-8.183573	-1.0264027	4.6148896	5.8960123	6.304558
625	1.528725	2.9645772	3.4733796	-3.1914918	4.103383	4.965537	15.910833	10.730377	5.345269	-4.801206	-5.7880383	1.1406369	-0.7576161	-6.52573	-7.359499	1.3169109	0.84379643	3.248011	5.687548	9.450864	12.080433	12.44627	10.711342	9.205814	-0.4291786	2.3997269	5.3521633	4.992264	8.066621	12.472504	12.543266	9.852678	7.3154135	15.349421	12.8984585	7.533426	5.492853	9.467604	10.401566	-12.066435	-7.031627	-6.6176786	-0.8764765	0.071929514	-2.8519483	10.41641	17.612549	14.493134	5.570609
628	0.4636178	7.2821383	9.25113	3.6909695	4.7572002	8.815216	-14.844379	-15.723984	-4.5699635	5.533886	5.4463143	2.53756	-5.26915	-3.1786652	-0.12411049	-6.3411427	-2.5005214	-2.7178745	4.6684294	6.965305	11.25922	1.0286845	0.47624844	4.6315136	2.517696	4.2988944	6.331215	-3.315302	-3.1014392	-11.800491	-3.6190984	-0.4147566	8.912891	-3.7702928	-1.4973727	-0.8604263	4.3393636	6.5181704	10.066557	-4.097477	2.622807	8.09606	2.318724	5.8832245	10.738713	-3.1469946	9.606695	13.375317	12.680979
629	-2.617908	0.576161	5.496808	-12.337793	-14.310078	-10.118575	-2.7409637	-1.1531161	-1.8879043	7.9286838	13.052682	9.735395	-0.43363	-4.142733	-2.7479458	24.482933	13.856777	-2.8471394	8.17185	12.487295	12.828476	-8.061353	-15.096779	-17.386	-4.036502	-5.2574024	-7.3150735	11.987978	10.29562	4.0056686	7.185975	2.6404634	3.2307072	10.844486	14.145348	7.9058237	16.548925	29.884693	29.093647	0.13965738	0.9973432	4.0470934	11.904069	18.468433	16.637203	0.7299814	0.39975035	2.0837193	1.9427736
631	-1.675149	9.0382805	13.863774	6.5863743	6.307255	4.136552	18.454704	17.817785	14.964451	10.656008	20.15411	19.771318	5.4688168	4.107378	6.624096	2.101036	3.1414177	5.040741	7.4705076	5.4103203	-0.09892899	7.121359	7.9167595	7.553366	3.6576338	7.9830656	14.875857	0.55508876	12.623314	12.480245	-2.8962295	-0.3367224	1.8290452	15.0966835	14.149781	4.8575525	20.349533	21.710548	18.272694	-6.1139827	4.6561832	10.609047	2.2116117	6.3249016	4.3497076	1.7439051	3.4120255	-0.6214745	4.894298
632	-5.150691	-4.755782	-3.9716036	6.385167	6.837447	10.393379	0.51731974	-3.3372455	-7.7091446	9.584159	5.8430448	6.6529408	10.802234	10.0718975	9.264233	11.4740925	11.417222	6.446371	4.5857954	6.660321	14.18656	-5.835741	0.9505592	-1.8313614	4.3106327	2.6070273	-0.6531636	0.36845127	-2.4522524	-3.4826603	6.906093	7.0162034	2.605952	-5.479766	3.2098935	2.927094	-2.8662915	-2.2802448	5.270835	6.152483	6.681284	1.312892	3.1022203	8.291051	11.511864	1.8425562	4.3748503	6.964692	11.009893
634	8.721672	10.367586	8.687634	11.825304	6.546523	4.4805126	5.7262635	2.738342	6.179381	11.982401	9.600298	3.4481041	2.468396	3.5041049	1.7979617	5.2862997	6.9499316	2.5688407	8.198439	9.505346	8.606817	5.275062	4.0677495	4.146009	11.169638	6.1479683	2.707552	2.920715	4.991762	8.016381	4.3047633	2.4919493	-5.661109	-2.6090722	-0.6979752	3.1068318	-0.09633219	7.0566483	7.7047725	4.2653008	5.13841	10.288013	7.697426	10.994981	6.672325	3.1961539	10.415141	8.041119	9.299259
635	-5.250466	-3.0946918	-5.3297553	-5.630985	-6.49252	-5.7217417	3.81281	6.075032	-0.070454955	5.3138113	2.4950507	-0.040013492	1.3094685	1.5848423	0.59691465	4.666879	2.551306	-1.482631	6.18004	9.295856	6.294485	2.7849216	6.2322683	3.7497053	8.512198	7.7093763	0.6109578	-11.803322	-6.922842	-1.846411	1.7113357	-2.4537082	-0.38663507	8.369131	10.01001	12.137994	-3.7345295	-9.389728	-13.699457	-5.183547	1.1236134	5.5494075	-0.91762185	0.661358	1.5281019	-2.2478817	-2.5653565	-6.9876394	-2.1334178
637	4.272145	2.0392683	-1.7922757	-6.430438	-7.4844723	-7.105029	-4.7265353	-2.3594956	-2.4205265	17.445969	15.833395	13.104068	11.92632	6.626967	6.747104	8.292991	8.432377	3.1275067	0.9145101	-0.32449543	-6.453351	5.807019	4.9650283	4.106889	6.3091497	4.2066636	2.6840518	-4.651839	-17.351181	-13.178778	19.432117	10.6376095	6.6395373	4.9048834	0.6169616	-3.089667	-5.6567917	-5.2615633	-1.0777069	-16.593807	-15.39848	-13.512775	0.52485585	-2.9489532	-3.063909	-2.5671115	0.44518134	5.656951	-24.643242
638	-6.1891956	-10.795661	-7.318283	-12.143267	-17.515766	-17.235687	-17.048992	-20.44778	-16.144852	-10.748065	-14.910238	-8.622777	-12.523598	-18.47034	-16.518057	-10.406531	-15.277664	-17.59296	-8.501537	-11.387634	-6.5247493	-10.911453	-15.142488	-16.665932	-8.084669	-13.933901	-5.019312	-12.997887	-24.584797	-27.580109	-19.438614	-18.564163	-12.1735325	-5.891483	-9.379406	-12.8986635	-12.480278	-15.792329	-14.73596	-5.149501	-10.792568	-8.464663	-16.479671	-18.86399	-20.179558	-14.132827	-14.218586	-9.3848295	-12.584753
639	7.039548	3.9431167	4.77746	-0.001231864	0.23960543	-7.280864	-2.7689588	3.5690084	10.638992	11.314314	18.002712	18.965351	6.2485766	6.235423	5.9307613	17.828812	22.248722	21.759277	1.6946435	-0.42462564	1.7311492	6.225995	12.508173	12.97364	23.06501	17.312912	10.3014	10.32451	6.359973	4.2131166	9.5908375	12.206118	8.351896	6.735939	17.802174	14.089338	-5.7072983	-0.06986511	3.4961543	-4.735173	1.7318969	1.9884541	3.7251198	7.5587378	1.8554872	19.741695	21.080616	14.497631	18.736073
640	31.62493	31.381662	21.047031	34.76104	30.125896	21.954071	8.252136	12.34881	12.937731	11.757458	14.599614	20.160181	26.676933	5.930981	-8.411265	22.711132	27.171246	26.650497	23.257397	25.216484	22.290815	3.6065843	7.1375194	2.1166	19.669949	27.491356	24.68792	7.1145296	13.395775	9.738824	22.16409	25.080135	24.156841	7.9382744	4.5018454	3.3817863	8.128052	4.883703	5.757035	34.950104	21.721214	15.2592125	-1.7174915	-5.741294	-5.5772	21.160213	29.588625	28.973007	6.9784937
643	-1.4302909	1.143583	0.9277198	15.9831	18.798931	16.185543	-11.268858	-3.303743	-5.1506824	8.806654	11.731918	8.937254	4.134902	-4.154975	-9.089323	-2.365841	-2.897517	-7.950433	-21.641386	-20.685379	-14.561699	-2.207481	0.41499943	-1.7487333	-4.320613	-2.4315631	2.750865	2.997255	5.350836	5.0832334	1.6370422	5.844719	5.811401	5.128131	6.3615055	-0.99964494	-1.2697499	-2.6634321	-7.564762	-11.102383	-5.9247007	-0.5589538	5.431075	8.213352	6.402733	4.5051956	2.263918	1.3330753	1.8640337
644	11.097155	13.889633	7.1201477	19.715614	19.4931	14.510618	14.499712	17.165045	13.675344	5.490683	8.271283	8.608988	4.679733	-1.4484491	-3.7177868	-7.178512	-1.3756089	-1.5915265	13.550857	8.36717	6.8448067	-5.8099775	-8.294235	-6.562704	9.536578	2.072556	-5.7391834	-1.2823198	-6.5947275	-10.500013	-5.971254	-1.4983839	-0.4082672	7.796212	10.733376	12.037506	-1.7363355	1.5590967	0.70012385	8.771326	10.455242	4.7013354	16.348763	10.195955	1.0085757	-20.737915	-18.974228	-11.812412	6.8296604
645	2.436499	-0.24441123	-0.9511073	-4.365919	-4.9327397	-3.9102342	5.5782185	8.251966	7.4510365	-0.85502446	3.2898583	1.4474401	8.622365	0.5187756	0.43462342	-6.3380833	0.649595	3.8109326	15.72924	3.896968	0.88893694	-1.8363651	2.8440585	11.189426	5.694745	9.430765	11.6013565	-5.9719067	-3.6352177	-8.520082	-1.0295827	-5.0988364	-6.37409	-13.04221	-0.66384566	6.4127965	0.8581004	1.3677627	0.2658103	-15.920904	-19.593094	-22.014656	21.17117	19.949553	17.43081	14.7429695	17.624256	17.251637	6.4807034
646	1.9920748	2.714028	3.58394	2.9561605	5.087164	4.230556	4.749494	2.9563313	-0.8910638	2.9167292	3.6418953	4.076379	-4.125778	0.48081547	1.4909359	8.843372	7.626572	8.687055	-0.9285564	0.8546113	2.2450206	7.3271313	7.8704667	15.710461	-2.6931968	1.0140744	5.4007025	4.700125	8.213541	8.322149	4.304981	7.3099885	5.8909483	2.7750916	5.1011076	3.5635014	5.9267273	5.81606	7.6545978	-1.2442527	0.7661476	8.74019	8.178114	8.618816	5.6274204	7.0700674	7.5233603	5.8444242	7.702012
647	2.028454	4.3019466	3.2379072	-2.8879735	-2.217529	6.3725214	-3.2676191	2.907597	6.347951	-4.8565974	-1.2413608	2.9733775	7.628397	10.20159	9.153884	25.802261	20.953205	16.347788	13.548859	16.524235	13.0171795	10.66345	13.716258	12.581451	19.87595	13.206911	12.257595	19.263212	15.506071	10.87694	4.222656	4.7394857	10.370876	13.78562	14.205849	10.600767	23.276041	19.019032	14.588467	2.5767279	4.7193956	3.739636	2.8867557	12.481977	23.996115	15.392608	19.237867	22.184162	5.837801
648	-0.33136624	0.71087795	7.5838013	17.107773	15.400019	6.767077	-4.3498564	3.4800477	4.5410166	24.875145	28.880548	20.41174	9.844512	9.542494	6.3561316	-0.601459	-1.2139804	-5.000842	11.395779	16.787312	18.53387	4.2649126	3.6575243	7.008462	4.0205884	9.310692	15.749654	0.9527459	5.235589	2.3397222	-3.2821364	1.7349466	10.80147	-1.9326693	-3.8300614	-5.5263996	6.206644	1.3629905	0.2416305	21.253843	18.35883	11.463245	4.736617	6.9783697	7.1153545	-5.8361197	-0.47596008	11.353783	-10.763103
649	23.11229	30.175407	23.008652	21.230625	18.311218	9.421385	1.6724514	2.949407	-1.1600736	1.727391	-2.5670147	-3.2264762	-2.7637477	-3.742644	0.50722075	7.222119	6.608952	1.9207542	28.158155	24.242985	11.137808	10.788897	14.187687	16.119835	-0.118740976	3.4600813	12.627377	10.756957	14.986052	12.775534	17.73405	20.254257	19.017117	11.560087	20.16721	23.575966	-0.2897939	3.4100633	4.4341307	9.860987	6.012811	8.706778	1.3266835	5.809721	10.696917	17.364437	18.04472	13.307301	6.0040917
650	4.5752172	10.34627	8.842415	19.429783	12.637644	5.42729	5.598157	7.6584387	17.26064	-2.0332	-2.6882377	2.070703	0.3762356	0.23124826	-5.256636	-3.4974182	5.1077523	8.47809	-7.1805167	-0.8249135	-1.1176199	8.984766	6.891388	7.4280195	-3.346828	2.43676	1.7869284	-0.57072806	2.9559093	12.785074	-6.199486	-3.9472265	-6.156062	8.069704	4.9076557	-0.3849014	9.565905	9.132499	5.660515	1.1752857	7.2450266	7.334004	7.462411	12.29064	11.964031	13.312902	11.300245	5.211956	0.47991818
651	-10.855134	-19.068096	-20.876965	13.329731	8.91088	7.8011966	2.6822064	10.173243	17.059202	4.660821	11.996035	16.953094	16.474941	17.334805	10.2343	6.176698	9.262932	8.498459	4.752025	3.3755584	12.831231	-4.1946406	-6.2792296	-7.9171686	-2.000398	-3.0501885	-3.979283	-11.357761	-3.9060369	-2.7627664	3.0729823	-1.2068762	-1.8200641	13.186859	2.041831	-0.4856329	1.9979506	-1.9847226	-5.019133	3.8722181	13.148308	12.073565	-11.083164	-9.49021	-7.768549	4.9990993	8.755165	12.628072	6.8120823
652	10.468452	13.6689415	6.8201313	9.694029	10.274894	2.4329119	7.144273	-0.8486314	-0.5161933	-1.4362174	2.8107438	8.890999	5.1646404	6.4226418	6.6239667	5.116526	6.8441467	8.177099	6.344408	7.5580897	7.65103	7.566699	1.2554	5.716854	6.151721	6.8832836	5.6049747	5.0122986	4.08064	-0.42513293	3.85962	-1.0922207	1.6891775	-2.6026468	-0.329289	-3.4028313	-2.7397757	0.6929022	10.674732	5.3658113	3.6655977	5.719638	0.37408245	0.82767045	3.0819793	-5.032567	2.8596036	2.200657	-1.5026181
653	-7.592596	-1.0268608	-3.390797	-7.247568	-10.342571	-7.053053	8.232049	9.168976	6.8587284	-6.219648	-5.4830217	-5.107482	-2.7237048	2.9386294	7.486579	-6.419226	-4.3730745	-3.638473	5.4083824	5.482421	5.376268	-10.257877	-5.410057	1.5720356	2.5407739	7.648281	10.527964	6.8860407	15.266861	17.087364	5.127494	3.1223655	1.9411612	10.688592	17.387236	15.779852	14.531741	9.430195	10.989993	10.434432	9.872067	6.1658316	9.060823	6.8166094	6.173606	-1.4523368	-1.1299845	0.40069598	-6.777342
654	3.799209	4.7012787	5.345043	-5.575306	2.2765388	8.011775	-6.4308558	-9.430251	-15.402517	3.474855	7.3948793	6.4103584	-1.9781384	7.8928213	11.095882	6.242353	-0.38359177	3.4623013	4.215929	2.3682122	-3.4871552	10.244549	5.773035	2.0021164	3.8287706	-0.42082947	-4.79646	-4.091401	0.34078246	-1.9052863	24.451893	24.029842	21.548546	2.9926896	0.77730405	0.010038495	-0.58573675	-0.006302834	6.7242017	8.906784	11.85725	6.02633	5.1647987	4.031344	4.0980625	11.228096	9.574263	11.809972	5.394512
656	1.6615597	-2.3313289	-4.217798	-16.327196	-13.076586	-7.002144	-2.935942	-5.3775587	-2.097866	-3.5308967	-7.774075	-0.84227264	-13.958953	-11.630062	-4.481144	-12.051588	-10.045935	-12.813137	-17.07118	-10.41608	-6.6611204	-11.947498	-10.106482	-5.774102	-7.1129293	-6.39417	-1.1169732	-5.4572725	-5.6652393	-5.089094	-1.3197919	-7.19844	-7.342683	-0.024688989	-2.6273594	-1.2040417	-7.19872	-7.195691	-10.040058	0.24175406	-0.44377565	-3.9845994	6.0671606	4.3762817	6.5208893	2.7342978	0.36889076	-2.761026	-9.629435
657	-2.7229385	4.306056	7.354343	2.1843567	4.350773	3.8301868	13.715743	12.244681	7.1002035	-6.6505437	-1.4095896	-0.4335708	9.094093	12.296038	15.124076	1.3318692	1.3790274	-1.2848694	-2.745103	-2.5351472	-3.526342	0.11208296	-0.45596305	4.487404	5.8423767	12.992359	21.722752	-2.7814689	-1.1005843	-1.0839691	-0.039641738	7.6271625	6.5403304	3.0116801	6.211232	-2.3893018	8.833541	14.599672	16.572739	-1.8859923	4.2076464	0.9589103	-2.1667066	6.573206	6.030258	5.3858557	1.5621729	1.1579385	10.252478
658	2.0452118	6.568465	6.610596	19.935379	13.380688	3.583075	2.8966727	11.103643	12.47575	1.4562955	7.776949	10.413873	-6.133403	-5.3639555	1.0622337	-0.042066336	3.8696551	5.7749176	-7.3074656	-6.2847347	-2.581902	2.539585	2.5608282	-4.879069	4.2568173	3.9140732	2.3857214	6.306993	5.933811	4.712509	3.5748832	8.606686	10.662925	2.682402	3.2384076	-1.41245	8.12763	5.2533607	5.567013	-0.002927721	-3.2788904	-1.2073053	0.041047275	-0.28620124	-2.7090907	6.483404	5.688663	0.1873216	0.5052562
660	7.7664747	6.4462423	3.0564861	-5.8050466	-1.2786758	-0.3806528	3.5138578	0.03229201	-5.5749454	-4.119712	-6.9111624	-13.213983	-4.332179	-3.061677	0.15257168	-9.084449	-6.8741937	-2.1635878	-5.7198586	-4.7855625	-5.4078093	2.3845904	3.2433412	-1.1223853	2.3962975	0.6381918	0.42949274	-11.76969	-1.3263808	0.37535185	14.844917	11.24115	8.93046	2.6969044	2.376217	2.5290663	0.69831085	3.193644	-0.35381943	-1.6145267	1.3690627	-2.7822447	-8.476381	-7.9213476	-8.47205	-1.0997353	-0.6308423	-5.8036633	-12.014092
661	-19.121357	-18.603	-19.391739	-7.469488	-8.813418	-13.115701	-7.2897787	-3.922341	-1.1959052	1.2457731	-0.8483545	-1.5835006	-5.4571276	-10.008802	-16.280523	13.878007	12.109841	3.7550993	0.55180645	4.5596523	-5.680102	-0.585124	2.805778	2.0161166	-8.573257	-4.642275	2.6898613	0.8407667	1.7929664	-1.8508134	-4.1858854	-5.035271	-0.1258834	-16.287788	-10.483483	-2.3694997	-1.8882809	-1.4395163	1.999062	10.6070175	10.552729	10.488104	7.697741	8.129991	6.368309	14.336724	11.306093	14.322741	14.056609
662	-8.762871	-12.785791	-12.6721525	4.001592	-4.361969	-11.262173	13.656805	9.658175	9.032848	20.522072	15.550217	13.126825	12.301626	14.902191	11.032813	4.8990974	6.1039844	2.583618	1.4641201	1.7512308	3.6631894	20.511913	17.04546	7.2457643	1.1608026	-3.2843816	4.7755175	15.592136	18.080467	23.178843	2.8638	0.3699546	1.290047	5.109147	2.5119686	-6.785509	12.342802	12.213369	5.341649	-10.682245	-9.37169	-7.1329136	4.7135158	10.712465	10.019571	-5.0754747	-4.531501	-1.2990558	20.345688
663	13.460363	10.935624	4.453618	0.06930345	8.553705	10.130749	16.99654	18.12253	16.694057	-4.6853385	-2.1445153	4.83907	0.58722365	2.3820448	0.41402584	-2.78795	-6.3821917	-3.8289986	-8.426699	-5.4207625	-1.0214652	3.4061852	2.145103	-0.05124694	-0.10095748	-0.17387825	0.20503384	4.5457306	7.758232	8.681221	6.030408	6.939695	5.047183	1.9808015	9.768901	7.178869	-2.6377835	1.9360324	0.09245872	2.332901	0.8520556	-1.498774	7.2416677	7.1578035	12.308209	7.9461765	7.107205	8.775555	3.4929762
664	-1.9073513	-1.912369	1.5794792	8.114759	15.259451	14.324326	10.496043	15.5667515	17.616135	-3.4424787	-1.4765683	-5.1401854	-2.1436505	-1.0661972	-2.431385	2.210804	5.4413795	14.685417	16.58189	11.188907	1.4123522	0.13316679	7.16113	5.897681	10.128419	11.341677	12.0347	11.008167	13.237158	11.614826	4.402911	3.3034174	4.4835076	-4.856829	5.222351	7.14143	7.0698695	4.1021867	5.0369034	7.284796	7.407178	2.5144303	6.3532333	14.22933	18.92872	-16.611483	-11.859407	-7.250125	-3.1632009
665	3.66936	-0.9666567	-3.3464313	10.779762	8.634165	2.3239062	-9.20628	-1.5828359	4.3521976	-6.167976	-3.51647	2.3004653	-0.67145324	-2.3444822	-6.788683	13.262795	14.123758	8.257458	-7.655536	-7.888323	-9.070966	1.4194224	2.4850993	5.0283	8.69187	3.955434	6.098028	20.242931	27.44725	26.11044	11.116683	16.297709	12.915302	9.908372	3.8985457	10.772673	6.620476	4.0163226	5.6050344	19.139734	20.34835	20.236923	8.995354	15.884801	15.026794	2.8916588	1.9775825	-1.7927116	14.362352
666	3.3909636	10.779394	15.574308	10.378326	7.8273735	-1.9074723	6.6786637	3.8490634	1.1770427	-5.448435	-1.0481713	-1.4240415	1.0376328	7.441044	3.551777	8.54542	13.302359	16.694061	3.4291098	6.5902805	11.174865	4.700811	7.6664915	5.774033	5.7995353	7.08453	2.7259285	-1.1364661	1.9587562	6.42856	9.155093	5.349655	-0.8114252	6.3280773	9.206748	4.30284	-3.3613472	-1.6218109	-7.624903	2.1942248	-1.3613749	1.9917754	3.0265326	5.6412983	6.8263264	5.3484163	5.177208	0.39329076	20.302528
667	-15.14657	-14.496928	-9.905947	9.046065	9.909065	10.440012	14.666875	8.029342	-2.2934828	-4.1569176	-0.8656039	-0.87718475	-3.5228488	-3.9625297	-3.928034	-10.540115	-7.5721316	-1.3565073	-10.470789	-11.055335	-14.349495	-20.989252	-23.829483	-23.981426	-12.445371	-13.926998	-16.811592	-6.0702286	-8.07769	-13.028024	-6.855188	-8.393068	-5.2403975	12.016306	6.540799	5.0908012	-13.749089	-10.950111	-4.444254	-3.2525926	-5.970093	-6.78152	-15.355893	-14.739747	-5.9529676	3.6088085	0.7600974	-4.5815105	11.179546
668	3.7302427	8.778294	8.2205925	9.430241	10.721531	10.612518	12.73822	8.874767	1.345673	4.1009493	11.377704	13.967705	-7.0263367	-9.081637	-2.1652892	16.206696	6.1448107	-8.055889	9.945431	10.703346	1.7858597	-1.9261731	-2.251708	-6.586486	16.015802	8.323038	3.9320476	4.3595114	7.66782	6.077372	-3.0156834	6.602675	8.402615	9.390486	7.6499834	1.8863513	14.508677	13.118181	12.663372	-8.545431	-9.458794	-5.332818	4.406154	4.6529813	3.145378	4.775363	6.521356	4.135642	-1.3226179
671	-6.512433	1.4492352	6.5035667	-7.5139885	-5.6305046	-3.848065	2.053722	1.5925975	1.3497223	-9.526175	-4.1195273	2.7080998	-12.623793	-13.236246	-6.507569	-3.1228175	-2.2527208	-4.6425915	-1.2108235	-9.740086	-11.809619	-25.936014	-28.432964	-21.080648	-8.8367195	-9.355516	-3.4326677	8.845125	17.321184	16.297241	16.888866	19.304462	20.358925	12.114662	11.647946	10.452118	-5.260955	-4.2662497	0.7934874	0.8061922	-5.150652	-12.125189	19.850735	25.77581	24.60801	2.697314	0.99761987	-7.6983895	3.6734002
672	7.6614146	6.9432163	-0.06546801	-1.5623006	2.5252714	3.6232994	19.651058	15.093853	16.856764	-11.86546	-2.676234	-4.1006775	15.942078	5.0140605	3.0223362	2.2306323	2.8248553	3.7960577	7.7584057	4.070854	0.23287836	-1.3704975	2.6658413	1.5544388	4.690317	6.944575	11.646458	-12.170626	-7.432733	-10.19166	-3.0589051	4.5917807	1.8949671	6.625513	8.811291	2.9035826	6.9025555	10.418888	-1.117433	5.080309	8.06867	9.221856	2.3508868	-2.0160933	-3.602002	6.238035	6.568074	3.3847494	10.799818
673	3.6806066	6.1599903	8.641844	-3.0408878	0.12792514	7.7730803	0.25446093	11.406185	21.730364	2.912033	3.4407606	1.7437323	5.904712	0.08631873	-6.3242674	2.3703835	2.1629236	4.198512	13.752854	12.8467655	12.298991	5.5819893	8.822802	15.563713	19.032223	17.716782	21.541737	-2.5679479	-1.5270659	-7.584405	6.286124	9.40349	18.038467	-2.5476418	-1.1755915	3.0373783	-5.985357	-7.806534	1.4447873	6.929513	12.282513	15.525742	-8.755476	-5.54925	-9.107975	-0.23676485	0.6025066	-1.4514695	1.7251735
674	2.5383663	0.49066842	-0.36457095	5.6758614	7.2959747	5.7141886	7.964038	5.913129	2.0294485	-1.071437	1.3812299	8.84003	8.673914	6.508003	9.325262	-2.5640683	-5.5189815	-6.6419573	17.511395	16.80567	16.752815	3.2838056	1.7302206	0.18121982	-7.7077312	-8.919813	-9.0954685	-6.468021	-1.4140325	2.7207782	1.5663548	4.999488	5.0497007	4.974718	2.8727539	5.058397	2.5429406	6.871911	7.2908597	1.7146733	-2.8421183	-7.7426834	-15.890591	-11.322323	-3.044357	26.167246	19.570656	15.467508	20.371902
675	5.3440313	5.1260166	4.8442535	2.197527	-0.69307196	-0.96329665	-5.578438	-2.5519233	-5.175761	-0.93681467	-1.4783087	8.517706	4.9234114	5.519265	0.45305392	1.1864636	1.4622552	0.78944874	-7.767454	1.2696764	4.9429154	-2.547277	4.3018093	6.163736	2.0110908	-0.60491943	-0.7957509	-0.29280242	2.1498933	3.0347128	-5.422225	-4.311817	-5.585828	5.19596	3.6961305	6.3605084	2.6648004	13.466925	19.089613	-10.919907	-2.7564256	6.283992	6.1077785	6.5128355	10.488095	-4.157445	-1.4282587	4.4180136	-6.4823847
676	-9.362139	-10.091768	-11.394762	-14.783765	-3.3461256	6.294941	-0.9373742	-1.2322079	0.7654707	-10.677086	-11.705517	-4.100542	21.454649	24.372547	34.65761	12.618524	11.013491	11.616787	11.123617	10.47117	16.211752	19.050789	24.052803	20.363628	-4.0515347	-3.6197624	-0.15810716	3.8188832	-0.041938126	-2.1045032	10.381046	13.136583	8.933282	-3.7757058	-3.5323281	-0.12625754	4.5090523	-3.055098	-13.930058	1.0880029	4.7030582	-1.2988322	-4.313281	-2.1809454	1.3448118	10.813481	5.2597117	-1.0349796	0.23904729
677	12.872976	1.6582747	-3.4867086	1.6237862	5.727335	10.333546	-9.523079	-0.63810056	2.3811152	-0.6016283	-4.266393	-6.402051	-1.9603958	-10.50898	-20.110004	0.8750796	-1.7102299	-3.8219516	6.036664	1.9461896	-3.9671004	-13.0408535	-8.403386	-1.824522	3.6163125	3.96768	0.34904212	-2.1517613	-0.39263564	-0.8812599	1.4159017	-3.9166698	-8.0093355	-9.296192	-2.5023327	0.15022063	-11.961113	-10.711842	-7.593181	12.707235	12.545373	6.8596754	-7.5024037	-7.690338	-9.770472	0.7102629	-0.36791575	-0.78248906	-4.876441
681	-4.055777	-5.5270324	-8.631758	5.4558916	-0.45633262	-4.4665785	-14.956017	-10.649568	-16.726326	-2.7626464	-1.4977179	4.087155	0.008119212	9.650935	4.9664297	-1.3840201	-4.846011	-6.0407715	2.0384939	-8.8378105	-6.2030616	-1.032332	1.072351	0.33455256	9.264673	4.7415648	4.76323	23.449709	22.62247	18.309536	-0.17039767	3.9554818	7.0870056	9.234258	7.857522	5.577349	-6.8332496	0.3536725	4.259923	15.821104	22.749592	26.242077	1.6367553	-0.4711162	-2.7270646	2.4041085	10.7042265	17.299402	5.265077
682	3.1188402	7.8656125	12.599908	9.418336	17.222422	25.270859	12.518113	5.722378	-1.1825502	11.983625	16.51926	25.448528	3.3423867	7.7867613	15.759833	8.570331	8.072957	7.6147137	7.570199	8.503567	11.710321	2.165681	2.9404335	-3.7414541	-4.801681	-4.828427	-5.747245	-6.999091	-2.1998007	-4.811818	9.621004	10.296875	7.4935436	4.1609697	4.6079483	5.2244887	-1.4404187	0.102436304	-4.4895716	7.389514	15.854146	19.30037	4.278352	9.84021	16.09161	-3.9528608	-3.4170258	-4.697394	10.245043
684	-7.7086873	-8.541984	-2.6653872	3.3860993	0.37381235	-4.894533	-10.403589	-13.019734	-8.094656	-3.6684961	-7.335285	-11.289982	-9.733926	-10.657388	-5.189712	-1.4363885	-0.8400316	-5.1106253	4.11224	-4.6986866	-5.826192	-5.4130807	-3.4143233	-1.468115	-3.9735377	-3.8479824	-0.38950038	-7.4644437	-5.6710916	-3.8990738	-10.128954	-9.717506	-6.0866776	0.8404757	2.8167355	2.4987993	-12.589815	-8.466705	-5.792904	-4.9958954	-5.7171707	-6.6299825	-11.113528	-6.606814	-5.1883163	0.23894137	-0.49500948	1.4616344	-16.113731
685	9.973096	3.6516347	7.1467457	1.3386883	6.08634	8.0743265	12.18364	10.189409	2.33949	11.006429	10.954874	10.558327	9.6821785	4.5747824	-0.115412295	5.6073136	13.417118	12.648287	3.0011725	7.07419	12.543705	6.782611	8.714785	9.589743	3.2841172	3.9950113	2.235045	7.69147	12.453605	14.945673	1.5788555	12.231655	18.442493	12.965055	12.025674	8.3091	5.324847	1.3554461	-3.1261556	7.0360703	8.768862	9.137909	16.657034	10.580322	9.3608265	7.1026115	13.121901	15.963697	6.804468
686	2.1973443	-3.9155552	-12.002804	-0.6176103	1.5558319	-3.5539534	-7.789007	-6.4729195	-5.851153	-1.4149202	-0.6782274	0.45875895	-6.6743884	-3.818216	-1.9405642	-10.906085	-13.524554	-12.939437	-1.6782875	-4.3784475	-6.257887	-7.0541763	-5.9067936	4.056503	-0.033151925	-2.1591425	0.38518274	-13.008002	-13.081099	-12.189926	-1.0828683	-9.873144	-1.356977	3.6009078	6.7575817	3.644483	-13.870577	-9.569107	-6.412449	3.7727811	0.034561858	0.7078681	-1.5011666	-2.2384539	6.0968556	-8.579584	-6.6788645	-6.5419135	-4.135599
687	14.678177	21.226604	14.676766	29.409473	29.520756	26.809319	2.9951653	3.461316	1.8666117	1.6322678	-0.2709231	0.12682918	5.7257023	-0.24625486	2.0906658	5.772326	9.292209	13.9121685	21.542473	9.022612	8.638439	8.468618	5.0131373	0.5894962	-7.3606443	-1.5635232	-2.2514396	10.984374	5.998645	-2.4699223	-12.595705	-14.026104	-11.392771	-2.8636472	5.844722	8.36669	-4.7002068	-7.289771	-6.342842	-1.6674268	3.4525614	8.867809	27.332932	31.80318	23.960918	32.51149	34.510147	24.38627	-1.5097053
688	-11.805548	-7.153381	1.6287417	-8.733988	-7.6634073	-4.321958	-15.893089	-6.4222527	11.343018	-14.618462	-13.028391	-5.6746473	-4.4803762	-1.9698421	6.6928368	-1.7918311	-6.902369	-14.822277	-4.7692966	-4.9196315	-11.658295	-6.3441877	-8.813822	-9.107468	-6.6218185	-6.8500586	-10.061241	-0.3873056	0.82672274	2.0427065	-7.8007097	-12.347264	-14.021892	-9.689705	-16.098825	-19.097929	-8.17612	-0.669953	0.7283504	-4.1430583	-3.4786785	-5.0823584	-10.192594	-12.374189	-14.721563	-6.920944	-6.8593926	-5.428069	3.1110325
689	6.345803	7.4800053	0.52640057	-5.864032	-0.81640637	5.627372	-8.389565	-12.948996	-8.095871	2.7846742	-1.8590915	-0.47162652	-8.577244	-11.149651	-16.198753	6.7328143	3.7665737	3.1179109	-12.48143	-5.370478	1.5687495	2.8237638	-5.185771	-1.9692526	5.606202	7.690299	4.5407944	-4.8844414	-4.9837914	-4.4850574	1.758898	2.3782988	-1.4212066	-3.1115022	-1.5156152	2.9098442	-20.562973	-18.610626	-12.459878	-15.207209	-12.015653	-13.109079	-5.5418205	-9.638536	-15.582895	4.174552	10.946987	12.246193	-1.112682
690	-13.838622	-15.3770275	-13.98003	-16.652763	-15.896096	-8.407406	-18.850983	-15.022391	-5.7451134	9.281921	-4.557228	-7.6409545	-1.2322812	-1.9753598	-4.8218756	-10.18033	-10.20941	-10.192961	-8.603853	-6.496684	-1.7797502	1.313869	-1.8102401	-2.5730166	28.35758	27.803541	18.753588	-3.4621282	-0.7341752	10.046027	3.3288217	3.4249744	-4.836779	12.5573225	13.539942	5.6369348	-2.8370497	0.8068372	3.6789079	5.22796	-2.160687	-13.482005	12.817583	15.050744	10.477641	10.596577	6.763913	4.162377	7.672068
691	-5.911188	-2.8664768	-0.20816946	-1.997594	-2.0506914	4.4202356	0.22156632	-0.7181538	5.283624	-1.1076993	1.6082051	1.3918428	1.7974315	-1.4673061	-2.1477742	18.800896	15.957151	20.996948	0.8490536	5.3541274	6.524085	9.974585	7.441471	4.8148727	8.837463	11.016637	3.6218188	7.749636	5.308506	5.233571	-0.07701601	-2.615329	2.1865706	-8.364242	-10.313739	-5.3780556	9.729921	9.312337	5.4292746	-9.522873	-3.3252437	-0.5646187	6.69547	6.1091294	12.1562	-3.5642738	-3.8818865	0.87851954	-8.511036
692	1.1646197	4.333206	4.083185	5.5740356	7.1770205	12.025084	2.1936588	1.8860819	3.49863	13.544388	16.214083	14.74332	11.708109	10.08845	8.793262	3.529849	6.3982234	13.376423	8.644711	6.4265833	1.2570999	17.514482	10.9028015	11.543158	5.517681	-1.381238	0.99992275	-1.3710197	-7.135771	-11.126017	3.0430536	5.326764	11.891216	9.154487	9.580088	1.6391771	25.155247	18.19155	14.838587	8.213932	6.9477873	8.148427	3.4791358	2.597856	2.4402857	-0.6570082	1.9441063	10.941582	6.494747
693	-3.9071584	-4.1649776	-5.5532866	11.568857	10.201615	9.431481	-0.014334977	4.3963118	2.895352	5.5665903	4.910302	9.6746235	2.9894843	3.673002	3.5481	1.4417632	4.3757896	-1.5171163	3.7860036	8.052108	5.1648636	9.092826	7.322198	12.350332	-4.4257455	1.2940907	-2.0544753	-0.7161056	-2.6965637	-2.7763495	4.64476	4.1968374	3.0882664	-0.33708972	4.191206	2.182862	6.235369	5.945375	4.07588	7.770761	7.2012258	5.5653677	13.649696	13.245998	6.630153	19.451138	15.557709	12.037299	3.6779432
695	-6.846222	-8.352321	-7.9898252	-5.6213436	-7.016803	-1.9557468	2.4386692	-3.2505522	-0.9458322	2.5922186	3.691034	4.933937	-4.706329	-1.5160263	-1.717169	10.009464	5.724303	2.4931388	10.6738205	2.4080544	2.9344487	-16.087461	-18.201792	-18.00563	-0.18505904	3.1842947	4.5392694	1.2390375	-4.604399	-4.6791887	6.7840214	7.205843	4.5781827	-3.9371848	-0.12747127	9.246353	-1.036484	3.467291	3.350469	-6.42869	-6.0073595	-6.0831976	-6.365964	-0.057341516	9.504022	-1.4293892	-3.7361033	-9.095696	-0.8690697
696	7.607644	13.930849	14.885735	-9.569324	0.59958375	10.649641	9.303635	15.7793045	18.010956	7.7559195	11.353424	7.952732	8.941807	2.9458122	0.26488596	3.3469963	2.5191479	7.943039	0.42922783	0.7942996	4.055602	9.7442875	6.6506863	6.1017084	12.663227	5.771962	0.6590614	2.777843	-4.7945538	-3.0313573	6.001425	6.6138153	2.7715373	12.378118	17.551632	10.520845	-0.65327036	0.85344094	3.8617198	-0.38116798	4.637989	11.515273	6.6409407	8.190666	6.6067467	0.3744108	-0.30079737	2.120112	6.300585
697	18.48959	16.771488	10.441322	2.065094	8.649565	5.0133142	2.9501266	5.8865743	5.273057	10.908421	11.288709	7.7425194	5.353727	6.0330834	4.2918186	-2.8438334	4.1305065	3.1434453	6.8597617	9.625574	12.763232	5.130821	-0.54893005	-7.082648	0.7885966	3.227626	3.4421344	0.78360194	-1.1138037	5.0112643	7.7591553	13.607822	14.75412	9.242695	9.887592	10.344554	-0.29637855	6.9557652	5.9663982	5.3719206	12.988748	19.12326	-8.83003	-9.34613	-13.198056	5.9522815	12.197716	11.625933	6.3342633
698	2.3194246	-3.6615057	-8.310788	-0.04853552	0.025829881	-4.3253527	12.53035	9.654476	10.014054	1.637177	-2.7479682	-0.91956854	-0.9014597	-3.4960115	-5.1865134	10.434807	10.4935875	5.5492287	11.01198	16.973919	19.214512	-4.7714863	-7.1420665	-6.4418263	-4.817918	-3.6811738	-1.6882545	2.1848075	-0.42255214	-11.1250105	12.053131	0.65113425	-2.3595982	-15.739292	-13.548687	-15.850632	-2.2005723	0.69628847	-0.23549393	-4.17953	5.3091183	9.897465	-8.956465	-7.006625	-9.281793	-6.205779	-7.1207952	-1.6103306	5.6982846
699	2.3640332	-0.057996154	-1.2388064	2.535713	5.8756237	-0.49600023	-12.41387	-12.622269	-2.5658398	-0.6687207	-8.633839	-4.815563	0.94458103	-9.270207	-4.6284995	13.598135	20.22922	15.8169775	12.577402	8.200939	-1.4221898	9.525002	3.518816	-8.710672	-6.76964	-5.5555005	-4.967784	-0.46664977	-3.7057161	-3.59622	-0.16163516	2.564693	5.1571436	9.460735	6.969736	4.3150954	11.385414	12.54623	15.849342	20.131184	18.260433	13.368902	2.0747254	4.9611273	2.7650118	2.9181921	6.1838255	5.6753817	2.7005796
700	7.9169884	10.739605	13.954615	10.76193	12.444815	4.741048	17.79521	14.598459	14.5028105	-5.5988846	1.3940976	-2.1562378	12.559566	16.824535	10.81818	10.023619	3.21336	-1.919887	13.516593	20.73614	20.527872	13.870472	16.762094	8.014908	-5.689609	-8.135434	-13.176148	11.3945465	8.872574	4.3351903	5.0845623	12.805388	7.878863	-4.19165	-4.7213597	-11.70484	6.7066445	11.217691	11.49535	0.70275974	-1.9345608	1.8549168	4.223268	8.841162	7.139295	3.7975872	-5.4442606	-9.20031	-5.7855425
702	15.253352	15.76096	8.539267	15.496267	12.229445	6.973445	8.922156	12.357559	13.975412	2.1578538	-2.5505617	-9.522167	10.357994	13.5883465	18.454384	13.529349	3.2661746	-6.135598	-8.953317	-13.585616	-16.491848	-8.295904	-3.9446812	0.6977153	5.288808	9.080671	6.576307	16.657848	6.3438063	0.54940534	9.157717	13.1730995	5.816411	13.007283	10.200044	1.2379789	1.833637	3.2288318	9.061929	5.742585	6.0947323	5.5424147	-6.573186	-5.201368	0.118325695	1.0216045	-0.18974912	3.9481812	-5.7881947
703	8.105891	7.5108876	-0.82174516	7.519148	2.1520886	-2.3652067	0.13479698	-5.8817863	2.2717924	2.9892201	-0.87251174	-3.6948693	11.369589	3.8123324	-3.2373223	-3.4401495	0.7782339	-0.20670193	6.4196215	9.492551	7.642633	10.778353	6.7717977	2.986155	2.75494	-6.6154976	-10.707551	18.432518	16.701157	17.20995	-9.384481	-4.951049	-3.763404	13.239054	9.353136	2.9334536	-1.6256574	-4.409774	-11.801448	-4.68976	-9.740466	-1.328639	-2.2446358	0.11756027	-2.8409195	19.986263	23.553188	12.531979	11.30122
704	8.136261	4.747363	0.21900874	-2.4966724	0.73036987	-0.16659763	-9.73782	-9.1870575	-12.572135	-4.863258	-1.5086675	4.4749374	-3.6393003	-8.741163	-11.735268	-4.6510534	-6.970208	-3.49751	-6.838872	-4.1787395	-4.5539265	-0.632627	-3.386773	-2.7699933	-9.754407	-10.413698	-11.506459	1.3608817	-0.25477612	-1.7800028	-7.3963013	-7.113528	-4.0189185	-3.2194586	-4.235809	-2.907681	1.4706001	-5.9403324	-10.6435795	2.3169284	2.336842	-1.7887495	-6.0395374	-2.5533419	-2.3916535	18.842941	23.461143	17.500042	-2.105753
706	8.749728	6.42024	-0.1747024	21.120106	18.065865	20.656876	19.980675	18.447487	21.376144	8.473776	6.883795	12.402369	-10.328011	-6.6416664	-4.2044573	-9.51527	-13.264275	-12.719751	-2.7510884	-7.0425034	-6.514844	-8.993568	-3.4397712	-1.8556733	-0.94697905	2.2621377	1.4736289	18.713547	23.194016	29.500689	1.5292876	-2.784835	-8.444854	0.7981732	-4.207528	-11.405442	20.304743	16.43508	15.665246	-3.6806827	-1.3222816	2.7955818	19.2294	10.652674	7.8812647	9.657145	6.632433	9.938904	0.66979104
707	-0.35933357	-0.4542489	-3.6650374	1.436436	4.1938257	-2.7004192	-2.482318	-2.507913	-3.55579	2.4897292	-0.71214485	-7.6110826	7.0139165	5.6992574	-1.6848177	-11.775827	-8.411017	-2.11383	-8.900783	-4.641323	1.2077605	5.2413163	6.2084427	-0.33204842	4.2705503	-1.0626963	-8.257349	6.7261357	10.431257	6.9237285	12.638376	16.351246	13.932989	5.1582694	7.3272305	5.4205685	4.861532	6.8078423	3.7520335	19.626394	27.442348	23.248795	17.95439	18.16034	14.1189995	8.100685	10.389275	5.1745195	19.527485
708	16.516575	22.24989	14.207315	23.941044	23.875484	23.4623	12.203857	14.8540325	17.145077	11.648735	13.938221	10.825501	11.476957	14.469752	13.914845	16.844746	18.748085	27.43468	28.325329	28.511955	23.93984	12.033579	17.916988	15.867316	12.780165	20.05301	19.869703	16.997465	18.30758	7.9536905	7.148647	16.828527	16.89755	16.708847	21.151402	14.320524	9.52189	17.274714	13.141866	11.749288	16.678822	18.117039	23.040836	23.98601	16.953716	14.505718	21.42199	18.574242	5.8571954
709	-4.5655365	-1.1277573	0.07746136	8.026116	12.838699	15.223271	1.6985302	2.6580007	7.656986	0.29954335	0.005364716	2.9136062	10.51409	11.329072	15.588523	16.382193	15.385185	7.4004908	5.484018	8.1362705	10.716656	4.8787165	6.3537073	7.739752	-7.203514	-3.7115455	2.5504453	-5.149688	-6.4288707	-3.9101384	-19.11123	-20.815819	-19.036688	-19.946442	-18.07448	-17.113636	-14.015982	-14.68429	-14.653719	-12.269768	-15.3704	-16.42996	-15.359519	-13.476969	-9.513557	4.7018824	6.227436	7.301666	10.397582
710	0.9539492	1.8554996	1.550827	3.2821286	9.4774065	10.481327	1.6672558	3.660943	1.6313657	2.1531715	-0.3255204	-1.803938	0.64601266	2.505142	2.9283333	-0.0891462	6.574335	7.1245413	2.286773	0.82859135	-0.47938132	-6.385137	-2.5200887	-5.274515	11.109359	5.7031603	2.0109797	8.785924	6.7055216	2.668734	18.075714	15.515914	12.33996	-8.598136	-1.7924489	7.082295	6.239539	-1.6420498	2.6371756	5.606078	4.4522676	0.55499697	1.8328444	-2.6004436	0.38931417	-7.970966	4.8041663	7.147557	-3.017505
711	6.442049	10.822651	16.663754	2.1699152	6.7384553	4.8417273	9.387399	7.356018	4.035408	6.7644496	15.776325	16.532967	12.071537	11.096464	8.831256	12.418224	12.5800705	9.386116	11.338048	14.917583	11.105496	-0.7000331	5.8066072	14.677834	11.35428	16.538261	14.861549	7.310692	9.461349	11.417093	7.2018986	1.0953914	-6.0124288	12.6482525	16.454647	17.59665	0.6621766	1.187495	-1.6538037	-18.26931	-17.952805	-16.958939	5.4707193	6.314657	5.906067	3.226232	0.13636744	1.0432894	1.6620023
712	1.518976	-3.2487986	-4.3629575	22.054724	23.7692	22.181942	-9.608368	-10.9133	-8.427955	-5.4073725	-6.10246	-9.430582	6.660674	3.6292217	5.8917637	-2.4273634	2.2470138	5.08706	0.55732036	-0.55143774	4.493725	6.070074	0.72680074	-4.9799438	0.8608549	0.905297	4.866643	-0.015257638	10.059805	16.19759	0.36181575	0.30582523	-0.8436142	-6.8370104	-5.7273746	-0.48563784	8.331275	8.141064	12.514001	3.3906195	3.5186508	-1.0139703	-2.5763042	-3.7630525	-2.0727985	-4.9255586	1.970676	3.4563928	4.7837906
713	1.4141772	3.2569375	1.0227576	1.2342958	0.02476126	1.9019374	-3.4990516	3.0772786	6.457648	1.8575578	0.7269517	-2.1042495	2.4177146	5.2823715	6.25817	8.275936	8.417952	6.676607	2.9921842	2.4444432	2.3460371	8.999947	9.642791	5.3916903	-0.075038195	-4.537134	-7.031547	-12.813973	-6.6800833	-6.3782206	-0.82259524	-5.932178	-7.693921	-0.904675	1.5367577	-1.1938071	4.881136	1.9538001	2.4184144	0.6318194	-0.5208515	-0.6987045	1.7771475	2.031293	3.0908823	-7.5754404	-1.0719491	6.461422	3.127146
714	-1.9950786	-1.4193745	-3.9123333	20.208485	18.65905	18.875866	1.801588	3.1286623	2.0896194	5.2346935	4.396778	1.4829235	-6.166537	-0.8211019	0.5227667	-2.9396694	-6.106924	-14.616779	14.680703	5.737686	-0.6091881	0.53814095	4.695022	2.3686056	4.4663033	3.8973174	7.220587	7.425432	1.3809445	-2.6702414	-5.1902556	-4.134285	-3.5458488	7.1043334	7.7239532	9.712799	9.876138	9.454163	13.846918	2.3335032	6.1114216	5.8588076	3.3797853	5.1047654	9.690283	6.831916	1.9425577	-3.3265793	3.9189548
715	-2.9594707	-3.254162	1.537379	-16.006916	-20.593956	-23.28352	-6.5041094	-9.276375	-5.871473	-3.9560928	-9.111319	-10.091043	-10.544592	-9.841066	-4.600589	-4.189493	-8.014845	-3.309457	-13.990252	-16.434069	-12.942534	-16.852627	-14.893437	-11.286545	-7.4052978	-12.063847	-14.426254	-16.533567	-18.378311	-12.942713	-10.821806	-13.484646	-9.704527	-5.993067	-8.295655	-10.703701	-19.637094	-26.351337	-29.85785	-22.504417	-23.261894	-15.544696	-13.306188	-17.084871	-12.183473	-7.861269	-10.840619	-22.778183	-3.9617336
717	18.38667	17.032412	10.513095	16.386505	11.4000225	10.317907	-9.36086	-6.0636005	-4.298643	4.225163	2.6659923	-0.19241494	-6.1696296	-3.6775913	-2.0906303	8.83411	9.843166	-1.1668568	9.608175	14.105686	11.800888	6.93588	-3.9769483	-3.139812	-6.2020707	-4.618607	-2.9657626	8.179831	6.97942	7.86409	0.48800495	-9.043119	-10.564926	-9.248354	-8.077063	-5.7296915	13.687165	8.066485	-4.840831	-4.0565977	7.0080605	11.563892	-2.1960886	0.43822467	1.4068942	4.60859	5.959529	-2.9242957	3.2772236
718	11.604929	9.487585	4.777399	7.3577495	3.703633	4.116275	10.567753	7.1263294	5.0190306	3.496367	-1.3594983	-6.539299	-12.356079	-9.282727	-11.05356	-8.390074	-10.172674	-7.4549575	-9.828329	-2.7539222	0.09138495	-6.6628256	-11.0216255	-8.311593	-8.949633	-4.9968586	-1.5033717	1.4313493	1.8945608	-0.70960945	-1.571376	0.5966015	-5.231869	17.139454	19.772945	24.1697	16.622654	16.945118	19.933088	14.269472	10.316788	13.115714	-0.049081445	3.8030734	11.940798	10.2908325	7.6358356	3.6770334	2.7870567
719	-0.4960628	-2.6107264	-3.1493359	-7.504059	-6.8819265	-2.7326999	3.9435706	3.3630989	-0.06912184	-6.2689743	-3.7961264	-7.0124006	10.430242	16.18338	13.176823	14.716639	15.527192	8.789004	5.992741	3.0351768	-1.3185966	1.2646539	5.323698	5.8293304	-3.5103328	-6.2718916	-3.2051518	5.327692	10.2888155	17.430017	14.910358	13.552168	8.002304	-8.247896	-7.4907465	-3.397533	-5.996765	-8.3359785	-12.52466	-0.08251547	-3.6442523	-6.990678	4.2752457	4.9824734	7.6441574	26.263218	12.282943	7.6833515	4.7741704
721	15.057671	16.128435	18.440075	9.508488	10.971936	4.6598377	14.816814	17.20653	15.486027	5.855401	8.654151	7.6642094	9.317915	15.173445	8.476315	18.195019	17.57187	19.811436	9.528177	11.2274475	13.637133	-2.8460612	-0.49421358	7.5223303	-2.1108985	-2.2397676	-3.708741	5.1906486	5.202177	2.4930592	1.6791279	-1.571336	-1.7285981	6.116289	7.0667853	11.451887	11.264946	6.2730627	2.4757485	9.036535	6.114093	2.581839	7.584378	5.467742	3.1339645	10.773558	9.763481	6.1010113	6.0341463
722	16.788124	9.693857	8.343704	5.812027	10.928234	11.331363	10.124423	12.010288	8.874697	10.030602	8.164881	-0.7585856	3.0850973	1.0590929	2.184526	-3.5473394	-1.663037	-0.82188094	10.536806	16.876043	8.206726	-1.319313	3.434788	9.273768	-2.5609689	-5.414743	-2.2919803	13.575115	16.828575	11.948448	-5.7869062	-7.7792964	-5.574621	4.671796	6.1585865	5.186583	-1.5848286	4.9653955	9.359405	14.199586	8.304877	1.8319973	4.7272744	2.0501065	7.47174	17.376198	19.418472	20.932007	7.5272264
723	5.6823435	7.6327925	2.8397098	8.436094	6.5670094	11.404158	3.6048708	4.742235	13.497931	2.8528638	-0.19069582	2.149846	13.298733	15.3866415	10.140434	-4.1374097	0.5837548	4.949136	3.9809911	4.3519726	4.488106	1.6485547	-0.805993	-0.66039985	2.3969395	3.059085	0.08807923	-3.183642	3.3740268	3.4639542	6.8217297	9.032124	6.162529	5.76527	17.615414	24.030865	-5.891062	-11.261757	-13.691097	18.603994	21.978416	26.289547	10.191271	6.004242	3.7390807	3.1718183	10.300931	9.615935	-3.8070338
724	2.8327377	2.206092	7.1683555	3.1273556	5.1300917	6.911761	9.83099	14.702038	19.408037	7.0113993	4.698162	0.7425724	3.8062546	5.40481	6.8899045	-2.1834931	-0.4949566	-3.067234	4.1227317	4.8640103	2.0045867	10.603708	10.510614	6.979922	7.6537123	9.188396	12.638138	-0.66686976	2.4892554	6.040845	-0.36889046	-2.412467	0.29522586	0.8382869	4.904657	6.7511597	-5.5073433	-8.662228	-9.156161	6.4200125	11.044567	9.35072	-3.6023083	1.3930438	1.8773279	1.6416557	7.213565	7.9509873	4.437014
725	5.0230727	10.257734	11.684326	-8.260356	7.376384	9.619766	11.964864	13.980515	9.15802	2.967475	4.787184	8.708782	-0.36910075	3.1470523	6.8542113	7.8088927	10.251224	6.4369597	3.3853738	9.089874	14.38567	-12.1552305	-12.01598	-8.1607	0.64783245	6.156884	6.9131346	0.5327796	3.8523564	7.7467847	8.801699	5.403339	-2.4104798	4.357025	0.4963187	-1.978847	-3.0025468	4.3648763	2.5181375	0.7320226	4.4121594	1.7295831	9.405972	4.0629406	2.1377935	11.153854	16.008059	8.015784	6.765521
726	-16.154919	-15.191238	-14.819455	-8.790915	-7.193586	-3.3492465	5.1302643	-2.2404044	-3.9914212	-5.9384604	-9.999233	-8.997051	-4.640731	-10.038015	-10.27891	-18.667404	-21.778776	-11.875347	-17.776386	-14.01957	-10.469819	1.0399181	-4.8984404	-0.78276813	-4.290382	-9.17666	-12.210515	-10.302044	-16.102795	-18.309477	-10.51228	-14.604783	-10.87015	-12.619295	-16.08114	-17.043037	10.504549	2.6593313	2.829415	0.3038544	-4.066748	-6.6295404	-3.512476	-4.36164	-1.3371992	-2.8336143	-6.0799212	-5.652897	-1.4178667
727	-0.87193805	-4.8642335	-1.1822214	9.884636	11.43956	11.003288	-12.930918	-9.934566	-9.819191	0.25370902	-1.4986527	-5.786065	-4.8450317	-6.47049	-8.178673	-1.1771686	2.3832607	3.4140863	-4.1191263	-3.6379218	-1.8149658	-1.4203364	-2.4259768	1.1065896	-9.847734	-3.7329612	-7.0985146	-1.3121363	-2.7602158	-3.8825312	-8.564624	-13.119083	-13.2942705	-1.541276	-3.1549842	-2.6799421	-0.33239838	0.18305555	0.7889337	-6.776019	-2.6846426	-2.8544743	6.1164637	2.560223	1.3032883	-3.045126	-4.7900496	-8.629829	6.4915743
728	-8.1109085	-3.7307189	-0.539202	3.6516395	-3.4236598	0.2529565	-0.061268747	4.483841	9.769901	1.5489031	-0.09365356	-2.657288	15.817938	20.368992	26.632425	25.791039	23.266459	16.566273	23.447973	19.67714	14.323356	1.101685	0.5311831	-1.6120251	-6.9202366	-3.2668428	-2.9975424	-11.723651	-12.727991	-6.8490553	1.583547	-10.076165	-11.26049	1.4150566	-11.779381	-10.40629	6.260954	1.1447493	-2.8796096	-9.124607	-10.753624	-12.593864	-18.091883	-17.364037	-13.602354	-10.5367565	-13.515919	-12.393618	-8.016907
729	14.328243	17.371078	20.758415	24.992638	18.627275	13.731621	14.842501	9.006962	2.268591	-2.6806023	2.9852548	4.1192503	15.422655	16.903786	12.339367	14.650694	6.817295	3.569528	19.21306	24.898418	14.592451	-2.521862	-0.09064466	2.9606185	3.8658636	6.3420515	13.021452	4.9655905	13.393373	18.433071	12.618419	8.120995	10.159521	20.085665	18.944405	16.165257	9.665508	12.75305	16.28606	2.6918373	5.4282284	4.5520325	20.704807	22.444483	20.92509	27.83548	20.814987	20.29618	5.8504615
730	6.827894	3.8955429	-1.1956748	17.49895	17.573425	13.475859	-1.97257	-1.2664499	1.6280239	-4.2816772	-4.6683702	-5.021274	15.755306	11.668499	-0.5300985	4.6679583	4.045959	1.720911	-6.653223	-2.1024609	0.37140557	2.5455394	5.110078	7.2438116	12.021439	13.008158	7.8245964	16.88269	15.587484	8.067035	2.7771196	0.47582245	-5.162826	-2.444615	0.49160472	1.4687783	5.7330112	4.2713723	7.5616655	2.0112982	-5.3371253	-8.886452	17.964355	16.833977	24.147411	-0.81760085	3.2394547	1.7982147	4.6983232
731	5.505786	7.287752	5.0145483	7.00729	9.620146	10.890589	3.0061479	3.9386077	4.3290863	24.755352	19.428225	8.891624	2.380777	6.6559916	8.038054	11.214382	17.588158	8.223366	0.34343815	-1.7288109	-5.8905344	9.843534	8.278507	7.852269	16.65963	8.617618	-4.836114	6.067089	8.341281	10.171316	2.5459375	2.572144	4.8142805	17.214895	20.72385	28.72666	4.463426	3.2295785	5.773487	-3.7879424	-1.6786138	-2.7730052	23.341127	26.956112	24.752537	7.56202	11.765017	11.6453	5.8622212
732	-9.010713	-6.610895	-4.6846733	-11.254147	-12.957455	-15.127479	-5.798014	-4.5316944	-1.4814584	-5.2704816	-8.955245	-7.4932613	-5.5368843	-2.401583	0.13266957	-16.348846	-20.250786	-17.196108	-5.3455486	-8.441822	-9.747427	-17.113892	-14.10773	-13.052191	-22.455051	-16.039337	-9.404446	-7.266065	-10.635007	-10.587526	-1.3373883	-4.424456	-5.0137005	-8.407899	-14.686106	-11.071514	-15.715696	-13.265402	-9.584438	-15.975409	-11.672427	-5.4485793	-6.004957	-7.9130707	-9.066265	3.8106637	-0.75874436	-3.6951413	3.3216436
733	-1.4605398	-6.7667613	-6.757985	-11.34561	-16.703466	-14.633431	0.67509663	-1.2490592	-1.9840184	-1.9069204	-8.997235	-11.074661	-15.317188	-9.266361	-6.822219	4.4450145	2.1395035	3.2505417	7.4619417	5.110491	6.874329	-10.73035	-15.707775	-14.893819	-8.430403	-4.4281683	-7.6313086	-9.653232	-10.052849	-7.423243	-4.166071	-6.5785704	-1.1207538	-12.3339	-18.669506	-22.446194	-23.721458	-26.30938	-32.256386	-7.441854	-14.337824	-15.621235	-15.961701	-14.420317	-18.319405	-3.0606265	-5.039129	-8.334311	-4.427337
734	14.626834	9.5521755	-5.864542	7.527479	9.293102	13.074671	-3.0573819	-4.511283	-5.2147646	16.94149	18.684677	14.908652	9.939865	6.4033575	1.0319548	3.0335274	10.472523	21.249458	6.079813	4.9199724	3.0126293	7.3864374	9.084885	8.539312	1.8943815	7.151078	8.523495	0.95098543	1.712776	6.4820848	7.4292984	9.841866	10.993369	6.2930346	11.210805	12.294438	4.1121073	11.100228	11.071159	1.6826676	8.218456	22.766407	7.6906595	1.953823	1.3212792	-0.44898412	-1.0564181	-1.6704879	-3.0629797
735	4.7615976	0.03657937	2.9541585	6.8673124	7.1160574	9.805441	-2.9176886	-10.223841	-9.642551	-4.376851	-6.220818	-10.393344	-9.004965	-8.999578	-4.8103685	3.0051491	1.1336112	-0.02677767	4.1925726	11.081507	10.543188	0.9448584	-1.9571905	-3.250163	-5.3776875	1.3481668	0.9016094	7.6879025	0.88015306	-4.4592032	13.149528	6.7486153	5.8898654	2.6834836	-5.03092	-10.727961	-6.2631383	-7.6697745	-6.7121363	-0.31733888	5.921525	5.2365294	15.650143	12.369989	9.803201	11.427032	3.7761922	-0.9621422	14.544027
736	0.11612344	-0.822634	-3.3807251	0.48288292	2.3560574	1.6028843	-6.847128	-0.30480757	6.4221597	2.3425188	0.025837421	4.69946	4.7458515	-2.9277568	-2.599716	0.44047678	-3.1404622	-4.9021373	12.445711	6.0670557	0.4488928	2.8256147	5.1161	-0.06879127	3.689413	0.6701871	-0.6027591	1.3913561	-1.2564131	-0.5870202	1.0844494	0.79185164	-0.5233859	6.255392	0.5863314	-0.8928829	3.508646	2.9391768	6.277672	1.4281722	-1.9773824	-0.78733104	2.4317675	-1.0071725	5.6778803	-4.5728006	-2.6955752	0.23262078	17.204731
737	-18.791494	-15.680636	-14.629918	-5.6790533	-9.78594	-9.57453	-2.9030516	-1.6821079	-1.5871105	-7.7532673	-12.550865	-7.652331	-8.695866	-9.747261	-15.171114	1.2136152	7.205634	12.319901	-18.839111	-11.350651	-7.777291	-11.875309	-17.698341	-21.143826	2.4973707	6.992468	11.29056	-2.6714804	-8.816938	-2.7676344	-0.36120433	-5.333788	-7.97478	-4.626753	-8.002362	-8.037147	-7.2268076	-5.448704	-6.137844	5.3316097	5.130599	15.698953	3.5606785	1.166673	0.19444786	3.627263	-1.4120932	-9.545969	-4.2576275
738	7.583713	8.220362	6.3900347	2.6579852	1.0949714	0.78983057	-3.887521	2.0087361	8.903113	-8.777109	-2.818192	-3.958922	-2.17803	2.4748302	12.177109	19.813286	13.282049	9.334256	0.48937088	-2.5750813	-8.390308	-2.562416	-1.3960016	-3.788332	-7.701689	-5.138882	-3.7683012	5.2600403	-2.934352	-10.409618	8.06172	7.54027	11.409762	15.843101	18.05547	16.135197	9.420793	6.339286	-1.0857018	-2.8277826	7.2275324	7.1840925	-3.5913997	3.822393	2.7072558	19.83117	18.438078	19.90065	3.8280873
739	4.24125	15.565437	19.91389	13.722008	16.013355	13.378638	13.664633	7.5613885	-0.9298781	1.646911	3.386422	4.425003	6.4759226	1.8227543	-10.250607	9.625875	9.698162	10.850899	11.434546	8.864804	10.798344	-5.507062	-13.614183	-11.09239	-10.949505	-10.4969845	-10.063828	5.4473915	4.012391	17.58208	19.664593	11.1902685	1.4444444	-2.5860827	-8.797839	-16.187035	9.37138	9.897726	6.83459	-0.48680085	-2.3569975	-10.680405	3.9451466	1.5167842	3.5473723	-10.160669	-4.346237	-8.039004	-8.713829
740	-4.157675	1.6721548	2.662508	6.218316	8.814803	15.967933	12.42474	16.467522	12.87357	3.4790344	6.5324135	4.009886	-1.2769668	0.28927505	5.3578176	22.88317	24.870735	20.190533	-11.296	-5.5685577	-2.4203434	-0.9253198	-5.1473885	0.11395277	-4.63281	-1.7973347	1.2182566	1.2255907	4.5568905	-2.8953393	5.249976	3.9618185	0.24488848	1.6700056	4.426524	5.256146	0.63619643	6.8710814	13.234926	9.357025	4.2486544	5.1633973	15.371176	14.037336	4.7532067	-1.2357978	-5.2222195	-1.9757754	3.9066753
741	-5.841522	-5.1529856	-4.476756	1.8101625	5.211412	10.624161	-1.3419014	-0.7724156	-2.4317248	-3.1653514	2.5271254	0.72331434	-12.394694	-13.254891	-11.718428	6.262043	4.9626074	-0.9512204	-13.405382	-2.2026904	4.474766	-13.337017	-14.728672	-9.3149605	7.632908	0.7621222	-1.9051619	-0.3729285	0.023731947	2.228742	-1.1358807	-0.34147266	6.196664	1.9766761	-2.2895632	-4.03825	-9.780882	-13.821054	-18.14146	5.412717	13.271431	9.578727	-10.824419	-13.528461	-9.116304	-10.358079	-7.218132	1.725996	8.638278
742	-17.656813	-17.588476	-9.854832	-6.342233	-0.8191734	0.15309635	-1.9170978	3.8244658	2.9999537	1.3475021	5.098307	7.641157	-5.4392147	1.2643514	5.8073564	-3.9533148	-3.0785158	-0.08507383	6.8840117	10.157427	6.7008905	0.5919446	-0.1342346	0.16458648	-1.2734756	-0.7849398	1.7193724	3.876263	2.3464735	1.9123482	-1.2694135	-2.966244	0.894643	-1.6620194	0.37799793	-4.819299	3.6863098	3.0534225	-3.7639277	7.465356	2.7641344	-6.6569147	-3.3092546	-0.74853146	-6.440079	-3.149478	-1.4659927	-2.6048646	1.5402511
743	-5.947668	-7.1099625	3.3084798	-7.0833807	-0.28233397	4.987693	-8.287062	-14.7488365	-21.11128	14.203773	10.0915165	4.6907377	-2.91747	-3.4658885	2.422106	-4.595169	-6.3288836	-4.762353	-0.518392	2.2476919	2.5959568	5.0893574	0.85530406	-1.1220291	-10.584458	-10.097305	-11.914872	-6.8916426	-6.1352005	-8.671713	-18.501692	-21.22305	-23.592957	8.802889	3.749917	-1.8211038	-20.192154	-29.800755	-22.587753	-8.8747425	-15.067571	-14.974546	-6.2154074	-11.959366	-11.515223	-8.936883	-6.029748	-4.5263023	-11.728413
744	-3.307416	-4.230173	-4.8375025	12.043409	9.365221	8.527893	9.343912	3.2134922	-3.8591843	7.8353205	6.2177954	3.1079106	2.9876087	0.09512682	6.4745026	-6.295781	-2.75163	-3.6458101	-5.636402	-9.669792	-14.380559	-8.269794	-4.0093966	-2.1863632	-10.417643	-7.9222536	-5.949083	1.9241987	5.4419074	8.588725	-5.309885	-9.779409	-7.551264	3.1436772	6.1153793	7.7686577	17.859495	9.0966835	1.3962911	-11.788967	-9.416626	-5.2601876	18.017101	15.617081	8.042869	3.1119833	-3.8351383	-3.1809564	-5.7632117
745	11.521919	12.127504	5.9385138	2.411713	7.130584	4.961794	7.6782603	10.654139	10.908269	14.301205	12.79653	11.396126	7.523759	10.607826	7.8049965	18.243694	17.986115	9.965757	5.1894655	9.596756	7.213516	5.755748	6.870598	11.542532	8.403315	10.335897	15.54759	16.611002	17.137766	12.465291	17.205095	22.0442	24.190851	-1.6750947	-4.5300264	-4.8097467	2.5478044	5.432077	6.5652947	-6.8092313	-2.4384093	0.4307967	7.02198	2.5502312	-2.5243015	11.036945	9.185318	4.9386725	6.8834796
746	0.08256613	3.863825	10.341377	-1.1705633	-4.803916	-9.130501	16.34276	14.528666	10.243284	0.28256702	3.3970199	5.9635925	8.876314	7.611266	9.833373	8.2778635	9.017102	10.269028	4.720537	2.2511418	2.148236	3.7414255	4.427468	6.2881155	1.8005697	1.7280693	-4.529108	-11.673626	-7.2681513	-0.94591415	12.05471	9.403337	6.230381	-4.0123625	-1.077494	-5.8362093	5.6430593	11.056623	15.63826	6.187058	12.415899	15.199024	0.76901054	2.980568	1.0407355	4.4245825	6.836485	3.2817502	9.964622
747	2.905443	6.24431	6.063856	-6.250421	-6.631653	-15.633209	2.8429027	-4.507962	-4.8310213	-12.763212	-14.9676075	-22.284332	-11.219553	-10.471894	-12.143811	-1.7316303	-3.7965994	-0.9091964	1.967403	4.8454857	3.4229395	-2.407168	2.8353217	2.9701061	0.30495408	-0.4533714	-3.1624265	-4.309577	-4.5237484	-2.150015	-6.3279114	-5.827284	-8.833971	-9.685214	-5.7708497	-1.8811157	-2.7758808	-2.2467809	-3.514856	-5.1453743	-4.247483	-4.148525	0.15444368	-4.288488	-4.3721247	-5.8024096	-7.446983	0.51106346	-3.1563494
748	-18.089314	-15.571457	-11.151399	-5.285162	-4.2910743	0.5676271	-9.885485	-12.547694	-9.306312	0.02256161	-3.471859	-0.5565692	-10.098236	-15.028657	-11.169081	2.1882775	-0.77435434	-1.2889181	-7.2796926	-12.554675	-9.165322	-6.7560606	-11.904584	-2.3169112	-3.3450844	-8.637434	-11.458715	-3.651501	-5.4795856	-4.6056385	6.5083876	1.4731772	1.6338308	-3.8543196	-2.3813827	-4.7359223	-7.6988883	-7.753359	-0.66407454	-4.5657134	-14.296978	-19.538197	-12.57336	-10.248608	-6.347657	-10.848871	-12.172594	-8.74225	-3.1847966
749	-7.7475386	-10.334738	-14.722996	-7.2925925	-5.802991	-3.0276523	4.255215	7.05772	11.424584	-9.2584305	-11.055983	-14.138735	-5.575594	-11.942216	-8.7249155	3.0700402	0.7236285	1.7919867	5.8000484	3.3838584	1.5417182	6.4154835	7.498371	10.477939	3.2018228	5.8057747	7.7862554	-4.275554	6.473363	3.7116303	-0.47930276	5.9763203	4.755088	-12.133084	-10.260028	-14.453337	-6.1759396	-11.240622	-13.676418	-6.911747	-6.588271	-13.388075	-12.722837	-15.931345	-13.221284	-6.2721443	-11.568295	-13.699797	-10.836658
750	-24.588203	-24.61042	-19.93771	-5.2180614	-7.22454	-14.000986	-13.97817	-20.096079	-23.826866	-3.8627088	-3.8957648	-10.582732	-16.364845	-12.020891	-12.161053	-3.4173274	-11.238386	-13.8497505	-23.805992	-21.459106	-19.820288	-1.9599202	-0.33861852	1.6115758	2.0270264	-3.4706903	-0.2174102	-22.784626	-20.038809	-17.622791	-11.167454	-11.251789	-11.571571	-11.300368	-16.14844	-14.198542	-7.6308846	-2.3549364	1.2602155	-0.08085364	-2.6855063	-11.367036	4.2058787	-0.005168035	-1.2919381	-3.8292406	-7.2246256	-5.617203	-12.001501
756	12.698107	10.1261215	12.927118	5.865079	3.7135785	2.0558515	11.389349	13.660833	12.199846	6.490672	12.193701	8.244637	15.364014	10.770642	12.65827	7.9965825	2.0692942	-6.5723886	9.723131	11.174103	11.502969	-2.0460815	4.13295	7.148638	-18.62136	-7.305674	-2.9134378	-10.791087	-10.000239	-13.149729	5.952813	6.4862742	8.153438	11.853857	7.550929	7.442912	9.377838	3.701627	0.75802886	3.0186782	11.383383	14.011835	12.721344	17.80603	11.933998	0.025489926	2.5749226	-8.144241	17.55608
757	1.5959779	8.754692	8.584657	-7.1526737	2.4679394	9.339373	-5.2121925	-0.63106954	-1.2425412	-4.460805	-4.6001225	2.2567112	-3.1409512	0.5797428	2.883606	-6.3735886	-6.2421455	-13.27227	1.8136077	1.73238	-0.6766581	-6.1404104	-6.760071	-15.191414	-3.4879415	-0.7416253	3.7183094	0.24230665	-2.3036003	-1.1325763	-8.196163	-1.2813926	-2.8269072	4.943704	9.709888	11.392448	11.906038	7.877838	4.9291806	-14.514612	-3.8588836	5.588167	-8.43317	-7.2041345	-3.6836057	7.7028704	0.52356374	-5.8873625	-4.927527
758	5.7373214	-0.007737398	-3.7074296	8.101058	11.145962	6.4863605	5.354963	4.369601	0.6780437	5.1245203	5.780756	2.4729967	8.808368	5.958268	-1.6490438	-0.36552578	-0.2606104	3.8634272	10.40225	12.2726965	12.513416	3.1272569	2.3000262	5.013712	5.1810694	-2.3918736	-7.4920206	7.286171	8.453551	7.075466	10.707241	9.640734	6.924679	-5.652492	-5.4040766	-1.9303178	9.859346	5.2624745	-5.513586	9.6963215	12.813185	11.852258	16.212831	11.390298	7.156994	2.4081125	2.925242	-0.6462329	1.7706188
759	3.6824403	0.82620573	-3.7803743	-0.84558356	0.001946479	3.9043298	11.973772	6.8205123	0.6967335	5.67879	6.8422337	5.9967594	2.9214	1.2177057	4.2736034	5.671153	10.569397	13.61425	1.6599646	0.74963886	-7.984767	21.461813	13.566237	0.2401272	-6.1675186	-1.2581594	2.5569103	-10.364621	-9.872978	-6.059925	-7.2969484	-7.4493475	-6.1837416	4.621933	8.702131	11.611703	-9.087948	-6.2193346	-8.389469	-3.7956824	-6.6854954	-1.3971491	-7.1296253	-6.248238	-7.3432517	0.33094782	-0.86588275	-3.7631288	-1.6148874
763	2.7242022	-3.676272	-0.214858	1.7007663	-7.2730865	-9.6311655	4.669482	5.645976	7.139656	-6.4508896	-9.827724	-6.4492083	0.014477223	-1.0034721	-8.205606	-0.20952572	-4.3740144	-12.975882	-6.045777	-4.3318663	-1.4629991	-13.404621	-12.816685	-10.8552265	-7.460788	-8.27598	-7.7601066	2.5005007	-3.1766238	-2.0139523	-0.44688413	-0.19421494	2.4209018	-5.2631154	-0.86056733	-3.3060882	9.036209	5.1838427	9.539738	2.3486032	0.29004294	0.94015217	-5.2578216	-4.8760796	3.4219332	5.6705737	7.3816776	7.1507535	3.8830872
764	5.2554665	6.6224656	6.3220825	9.19157	9.550716	9.242282	6.850686	8.560209	13.183818	9.897349	11.356514	6.6086397	15.600044	19.750946	15.87039	9.450669	9.662938	8.000818	12.652037	18.306541	14.986984	-5.2404165	7.492364	10.818636	5.9873095	12.080713	18.020302	9.306395	6.759021	1.8547833	-2.5570424	2.0339243	3.0868282	10.540639	20.384274	20.75185	8.048168	7.105836	3.8309498	11.098661	11.082911	14.030869	15.113419	14.344696	13.744328	6.082823	5.3838444	6.3539357	8.794542
767	-15.334333	-18.87368	-19.727585	-7.9634643	-10.304342	-20.09871	-9.139475	-6.891843	-6.7643204	-3.0152044	-4.555489	-7.721483	-19.73737	-18.182655	-15.68367	-11.366128	-18.008694	-21.184715	0.5897669	-4.371282	-8.920101	-0.41530487	-7.324342	-9.634344	-1.0098307	-3.0580792	-3.1837914	-15.74637	-19.377146	-20.969536	-12.718036	-14.54849	-15.258421	-11.534716	-14.648528	-19.248428	-11.552891	-14.028838	-9.755644	10.967876	7.952421	11.165092	1.3080357	-4.203437	-3.928582	3.2514253	-3.9058714	-5.532236	3.1953666
769	-1.5802749	-1.1287922	-3.1819568	11.317444	13.390652	15.206198	4.4141827	6.2314963	4.5740457	11.537795	16.182304	13.83258	12.002657	11.479835	7.7809963	16.771439	13.676181	14.226412	-2.6454384	-0.6719856	-4.479868	-5.6338105	-4.953478	-6.04739	-9.032894	-7.284615	-8.169016	1.7761617	10.528499	12.429707	-8.123537	-4.5101843	-2.9376516	-5.0909624	9.959268	9.567646	0.6062962	-0.747915	0.57476413	-10.587796	-13.503754	-14.436757	13.697053	15.814404	1.7296171	9.801788	11.227726	7.872236	5.1363735
773	-4.4818583	-0.77176076	0.8511106	-8.250427	-3.120779	-1.0457991	2.784264	-0.8607482	1.435343	3.2418957	4.523941	3.0898626	-1.3246174	-2.0094564	1.2226332	2.6149042	4.83377	0.34373373	-4.5033937	-1.4993522	-7.3059926	3.783112	3.639372	-1.8819735	-2.257615	-3.006301	-5.2698307	-3.312538	-1.3485839	0.5068281	5.112057	5.956809	5.779602	6.6008053	3.3766637	-2.5857203	1.9682394	-0.7242147	-0.36192966	-9.849199	-7.0144215	0.23919171	-2.480828	-1.2977276	-0.30797583	-4.767761	-2.2377224	0.972194	-2.1610007
775	11.933647	14.678684	9.150625	11.141256	11.359274	9.391069	10.72963	12.813791	10.227705	4.2981195	8.307028	6.619667	8.479873	5.020727	1.0846485	13.799	12.918692	9.530492	3.9606726	6.8706865	4.7338977	14.261445	20.100157	17.466179	9.874157	13.793142	15.230202	4.2717485	7.422246	11.279907	8.982215	7.071233	5.549115	4.948847	8.199375	7.7776875	8.849932	7.744931	0.50699365	-3.1581001	2.3388672	9.770704	5.063033	5.567457	9.75787	3.2749329	5.960144	9.0560465	6.3834467
776	-7.5856266	-3.3795767	-4.643747	0.6165017	-2.5728588	-2.587373	2.1826742	3.7424307	4.5956373	12.363394	9.837919	4.672461	-13.971587	-10.465481	-9.130937	-8.176088	-3.592939	3.58083	6.075629	15.804298	24.378351	2.903702	5.3581524	6.0649962	-2.6917942	1.8153396	8.152977	-3.2075748	4.2166576	1.9751822	-6.44782	-7.8746767	-11.286354	2.5823498	-0.92805254	-7.3537045	0.029782593	5.665726	7.899644	-0.4648103	0.6111964	2.3366685	-2.4052901	-2.1581225	6.2886877	16.680162	13.636483	10.718855	8.2814
777	-0.11177641	-0.51242924	0.6293592	3.9811554	-1.2998419	4.498938	5.3019085	4.057001	6.7508383	-4.422986	1.4505537	2.481843	-3.410253	-4.781886	-2.246446	9.012843	1.9614923	-5.8270473	-1.2115314	-1.7952019	0.55650604	-10.484553	-6.3801174	-1.3348551	-0.85113615	0.37100053	7.691896	-7.8513527	-7.0957084	-13.039011	4.6826005	8.979294	8.557087	3.5457797	6.437591	2.3810525	9.75712	1.5347962	-3.8444982	11.273595	9.094746	1.8222716	15.989085	14.340125	16.406033	7.9584675	4.1114264	0.39520717	-14.040364
779	-15.4294	-19.895634	-18.904617	2.9318013	0.4791732	-0.4950052	-10.775362	-9.009196	-9.165184	-17.693594	-14.484709	-10.87359	-6.1691027	-5.6717963	-3.9485333	-14.04513	-10.998905	-5.369383	-1.0730889	-0.64461726	-0.9561584	-7.7430415	-9.302193	-8.228939	-7.607151	-10.680726	-12.878489	-5.502834	-6.3734193	-8.008043	-5.8533125	-7.6233883	-7.580498	-5.145591	-3.4827576	-4.240081	-4.0951586	-5.7729893	-1.9170566	-1.747382	0.06624897	-3.8459482	5.7256203	6.553583	5.670752	-8.958273	-8.656436	-15.7854	-3.2140021
780	2.990715	6.099514	8.918064	-7.0066285	-5.313239	-10.102172	44.377945	38.844257	25.294476	3.5764146	4.3363357	1.975173	-9.668272	3.0339243	11.318255	4.978972	2.6925852	-2.1157556	-3.926747	1.7543799	5.1738677	0.11219731	-1.8108188	-3.8068032	-5.3804526	-8.0792465	-4.79084	-2.2541742	-6.82806	-9.619227	8.374239	14.465932	6.7641006	-12.910391	-13.706415	-13.435282	5.28266	5.6498976	-2.9909005	-11.270792	-4.490488	-1.6140255	6.633549	9.9456005	9.504436	-19.546284	-17.172607	-13.541912	-16.139801
781	-8.276744	-9.637985	-9.46615	-3.2071784	-6.6400127	-5.8033695	-13.906354	-20.714119	-25.826471	0.08982968	-6.769167	-10.4397745	-22.798859	-18.552607	-13.589162	-9.747213	-9.403114	-7.866082	-7.8928056	-7.152393	-9.688175	11.278537	7.2684565	13.462423	-11.337151	-16.084492	-13.479194	-16.207113	-19.517109	-18.923233	7.3587303	4.4100833	3.4290423	-4.8429756	-5.9783907	-0.07957822	-8.455726	-5.518753	-4.4919815	-4.923003	-13.855814	-14.075672	3.8306327	4.0287156	4.841792	3.980211	-0.4473096	-1.912987	5.86124
782	9.392537	8.344418	8.970567	12.9080105	11.452892	9.829914	5.4893384	6.7082453	10.704495	5.922617	3.253062	3.458285	2.3783484	12.567304	15.52203	2.5468466	8.5048275	13.173033	3.2005882	6.872087	6.5169964	-2.8807137	4.919285	8.80102	2.917149	6.5023737	9.857855	10.990916	8.844309	7.9387274	11.515087	7.372315	6.6774297	3.0312572	8.303203	10.677536	1.0123776	8.799274	5.277499	-1.458979	-2.612121	-4.5198355	4.02333	2.1064374	3.0684214	5.4602175	-0.8210267	-5.168787	-4.379413
784	10.47925	6.675071	1.3246527	-5.897278	-3.6803882	-2.8599992	16.933155	21.129456	28.855255	16.870037	18.85393	17.3997	-19.656977	-1.8632374	5.3929887	16.120945	15.269407	6.6810718	-3.6903617	-2.5395775	-3.6626546	6.1557655	0.7264643	0.10315117	-7.4101534	0.7910604	10.136028	17.08524	7.4995785	3.8720284	-11.555422	-17.789032	-15.8380165	-1.5237564	5.7963715	8.76527	-13.368938	-12.794872	-15.077997	3.092029	3.269121	-3.0589492	5.0259953	10.106509	10.645678	-1.3008401	0.19404735	0.49425715	-3.8864322
787	-3.716656	-3.2214568	-5.299776	1.1417742	-1.4005405	-7.822866	-1.6446805	3.4004717	4.57195	26.682537	29.28717	25.981213	-3.828685	-2.1465278	-1.0666506	-9.282666	-8.313919	-3.2622592	9.165619	13.805311	13.050825	3.5931978	0.61174417	-2.0925817	1.0511086	-1.2012037	5.76891	-16.535454	-13.297541	-6.324391	-4.9307313	-5.5526056	-3.4318678	-11.478646	-11.603264	-4.7465363	-6.735524	-1.697478	3.0665107	3.0280743	-0.22239538	-5.4725733	6.5539227	10.382678	14.527199	7.4630504	7.671139	5.8021154	-12.5201845
789	-7.3537273	-5.640857	-6.153326	6.2067065	-1.03666	-3.5318265	2.3833365	2.331664	-3.784084	-2.142481	-6.6440125	-8.840502	20.60921	18.321697	10.25552	15.380415	17.61001	13.866522	4.647909	4.176993	7.433142	3.3429961	6.8261642	15.355949	3.736136	5.6665697	9.625389	3.245905	-1.5287956	-1.5025796	5.1247334	0.4783932	2.6154041	-0.48083305	-0.6148162	5.453423	1.2874099	-7.330922	-11.248194	-6.6512194	-4.8950305	-0.7611021	4.9579916	0.9191656	-0.98339653	4.74018	-0.3441345	3.3710325	8.369445
790	-6.929104	-3.9212394	6.7886276	17.128935	23.236403	24.24158	-5.6665716	-1.8420091	-6.593951	-2.1532893	-1.3252964	-2.9549897	15.489322	19.176926	15.843819	-2.2665648	-0.22059727	0.9233886	21.559946	26.238163	24.587265	20.142479	23.761818	17.213593	5.4705677	6.7101507	6.845214	13.348793	6.2135706	4.407672	9.139597	7.5695148	-1.552773	9.939117	13.170918	8.163286	-4.673957	-2.7673979	-7.591167	7.2380667	4.864857	-0.4631173	6.4218264	11.034317	13.7743225	2.2401707	4.854101	5.3443003	12.33343
791	-15.541578	-8.879936	-0.48705336	-7.4165206	-5.011993	-0.8498963	-9.55899	-12.2740555	-6.3154316	3.0829568	2.4801054	-1.9723196	-6.6107426	-8.30271	-14.18815	4.8519983	-2.0433347	-4.5555596	-11.195885	-13.152494	-11.178443	2.4711492	-3.1325386	-3.866764	-5.7574606	-5.2654476	-10.355593	-7.37535	-6.488083	-7.1100435	-8.9816675	-5.455971	-4.0915427	-5.1048346	-9.246754	-11.348649	-8.953609	-5.189404	-5.3782344	-11.443542	-8.114569	-5.46605	-19.53463	-16.423023	-16.86604	-8.839162	-12.772381	-11.708143	9.057849
794	7.0841923	5.3243628	10.076619	16.873537	8.185749	1.1559247	-5.4569635	3.0728085	6.130128	-11.012443	-5.382304	-3.2920194	-8.281725	-7.0626545	-2.6941257	-12.012176	-15.613141	-10.919291	-12.866665	-8.787807	-5.500823	-4.8529043	-2.9581652	2.9061804	-2.5956483	2.8564186	6.651404	2.8076897	-0.8992046	0.23477867	8.551653	6.620493	5.2002344	19.679916	15.204279	7.4677215	9.350864	14.3792515	11.109945	3.9228215	4.6067743	-0.70710015	9.07479	5.393364	2.843462	1.9420917	1.6708531	-1.3657206	-11.743324
795	-3.608439	-2.0146174	-1.9113375	1.5456471	0.46087426	-2.7681217	11.109193	6.294838	-0.30365828	1.2298795	5.689336	7.8677564	-3.8108196	-5.195905	3.197342	4.950966	7.2381506	8.826996	-3.3948617	-5.245714	-5.6378446	6.944479	7.253274	3.4926782	-0.45273668	1.1053313	0.036313564	-2.3825674	2.0854778	3.3576698	10.445896	6.5800066	6.0371714	8.292353	10.850682	11.727947	-2.6882005	-1.3664391	-4.102923	-0.14541481	-3.8512242	-7.4188557	-8.903493	-11.397973	-20.459911	-6.905469	-6.3137016	-4.6003933	11.912184
796	3.9795313	2.4401455	9.0956745	10.294298	9.592854	4.943305	-4.51017	-2.4157295	-0.7683189	3.9184954	2.8227992	-2.5245047	-9.365101	-7.7888427	-9.081832	1.2577395	-3.0076008	-1.6423118	2.8953133	5.8795443	7.4738784	-2.3303597	0.652726	3.5209482	-4.420496	-0.61753666	1.9274219	-4.5600586	-3.2586203	-4.3057323	-5.1960936	-3.243112	-3.0338345	-12.514822	-10.536295	-12.226549	-10.52663	-11.074991	-15.6465435	0.027638186	-5.7469254	-4.230474	-3.3020482	-3.5145411	-5.58896	-11.097759	-11.309865	-9.113756	-12.019096
797	-6.5183597	-4.092449	-4.5145116	-9.677154	-8.67562	-4.2873864	-3.1434681	-1.383795	-0.14802703	5.1452484	2.6972775	4.7437077	1.4828323	-2.2567356	-6.0670757	2.0915058	2.4549313	-1.4852753	5.7973623	-1.0733094	-1.8859452	-5.1127195	-3.3619547	-11.204942	1.6294286	6.7900352	20.628536	4.758733	1.3836057	0.86367255	-10.843846	-3.2337546	-1.917284	-0.7848821	6.2290545	14.584454	11.140134	7.418804	10.289169	20.045094	17.812485	9.069356	-2.9415984	-3.4851947	-8.406435	9.767887	5.9647927	2.6286936	-4.164291
798	13.288363	13.107883	6.9607644	1.7380431	-0.7348877	1.1437553	0.49115604	-3.5843792	-7.5463896	18.973171	21.070055	19.721472	11.783686	19.270452	22.809593	-0.24296263	-1.9519885	-5.672062	8.996043	12.774642	14.964136	-3.5729947	-7.1751986	-1.367372	-7.8853827	-7.554513	-0.82021224	3.5899487	-0.4458766	0.26447046	5.1918097	7.6081553	4.099614	24.395586	24.806961	27.868021	17.17947	19.972683	18.26868	-4.4844217	-2.7271824	-3.2752204	15.189838	15.377486	13.850018	8.323163	20.17383	24.539394	-1.1365874
799	-9.974954	-12.360291	-6.7151647	-10.265885	-6.202834	-2.5001361	-0.49732953	-2.3621454	-10.129999	3.0098822	5.591626	2.9631095	-4.87543	-4.297246	-4.4595337	5.1861258	6.3845005	7.8856044	-4.7177353	-7.0337334	-6.146796	2.424278	2.9563558	4.762027	2.9857814	2.5411806	0.9000381	-0.11567354	-0.6646471	-3.551666	-1.6717007	-0.733111	-7.57038	4.8467584	-1.1354972	-0.15762118	-14.105813	-15.705749	-12.445293	16.676256	6.4256096	6.7466173	5.1616488	2.6479902	0.82478905	1.4789283	3.8785462	6.1989512	-2.578744
800	-9.859791	-6.311297	2.8268604	2.6774368	1.3894231	9.742464	-11.267698	-10.678648	-2.0338583	-21.36673	-22.667652	-18.104849	-1.4520197	-3.4957008	-0.4984552	6.886157	4.0510993	1.0147808	2.5601273	-1.3091202	-5.1441116	-8.158778	-3.1283474	1.603154	-1.5742204	2.7367556	5.710098	-6.7503633	-6.7420416	-5.277103	2.0053706	0.36650458	1.9636409	-10.640539	-7.8632307	-9.887129	-2.554352	-5.107852	-4.682356	-4.529396	-5.1362076	-3.6815996	12.266393	18.200375	15.677379	-2.414735	-2.7319446	-3.6691937	-18.942604
801	-9.240653	-15.552078	-14.14412	-3.2278366	-4.926479	-0.5634961	0.3054763	-2.3123307	-4.7149057	-7.133851	-11.126186	-9.661824	-4.9182587	-6.47993	-3.157742	1.4325132	2.0507674	6.246717	-13.443033	-9.617053	-5.409149	-4.00345	5.1372976	8.784094	1.5144275	3.6867316	7.6695285	8.158581	4.7750406	2.3265057	-2.3778486	-8.826258	-4.7172966	-16.167377	-13.687717	-10.644363	-8.756929	-17.047474	-13.283447	-9.707141	-14.536434	-6.5682282	-6.617933	-9.877965	-6.8356876	-12.398415	-15.454687	-18.539452	-17.922884
804	6.503086	12.338448	13.5164795	-1.1880943	-6.3858256	-6.951046	-3.5727553	-1.3369539	-0.78988063	15.492119	13.342466	14.618514	-5.64754	9.405184	17.68174	-13.604454	-12.981861	-11.177174	-13.357376	-13.144911	-18.113533	13.880061	12.879599	10.975031	15.986355	15.733109	4.4066963	-4.389738	-1.129327	4.231816	11.410217	6.4749613	0.7445	0.13992894	3.0764406	1.6438488	7.0283947	5.8086214	0.95441294	1.0465374	-0.4816711	0.45322776	-11.659634	-9.469349	-8.649921	4.171027	-2.167696	-9.562469	-3.9430368
805	2.5651922	2.5111027	4.699272	1.9979522	1.439952	-1.3859633	5.5231476	5.5519648	1.8188716	1.5410695	3.6753423	5.553683	8.3449	5.207256	6.3157167	7.448221	8.551325	4.467533	-0.09326255	5.5552177	8.234705	2.7351487	-0.67876744	1.9143845	-3.5577316	-5.3534822	-2.3370583	-6.8706717	-9.604896	-7.6296444	-0.8269222	-8.747974	-12.976246	-7.1507597	-5.2096524	1.5005292	2.9331183	5.7106237	11.656691	8.74593	7.806523	8.009521	4.8642626	4.778554	2.676524	-5.1791515	-5.3482533	-2.3322198	-8.746231
806	-3.8364546	-5.7548847	-2.7582867	11.637974	18.432556	22.438837	12.285142	4.233559	1.6516778	0.7041333	2.4494395	11.624112	2.7921815	6.1330457	5.1069727	1.5996692	-10.876219	-17.18937	15.910929	11.311899	9.596815	7.1697674	11.194485	9.565973	8.981112	0.9855475	-3.0059876	5.6509037	7.534957	9.469509	-0.053156286	-6.057456	-6.5460815	4.1725497	-1.4019762	-1.5774195	10.453368	10.519313	9.432539	4.0701737	-4.8198237	-3.4349775	-2.8102674	-4.775097	-8.564889	-8.220172	-1.6526064	-0.5190326	0.595539
807	2.166038	-2.0130029	-7.6931973	6.291812	1.7814616	-2.7378807	1.1281674	7.754507	7.6431284	5.7713933	5.0671835	3.4131613	-1.7848759	-5.0223455	-3.7069483	2.7817369	3.804252	11.690088	14.326248	11.2180195	4.102907	0.26195246	2.8563485	0.1923517	-7.7030916	-10.3638935	-10.494478	-5.641444	-8.389591	-3.5123315	2.4623916	-4.543451	-5.5406823	6.5210176	7.457284	8.355307	-6.0074596	-2.8798938	-4.255636	10.498896	12.008277	8.516893	6.9932094	5.9208155	-2.4662943	-2.7518759	-1.6293226	-2.5463295	11.820621
808	-2.6126673	-6.8454475	-6.095644	-6.238652	-5.6150637	-6.733185	-5.9341683	0.5881161	-0.26382613	3.6884968	-3.6299143	-9.178056	6.973479	0.87449837	2.7938147	-8.735502	-11.654873	-15.279792	-12.779013	-10.1946125	-13.855886	9.092959	8.720776	9.206498	-3.3611054	-3.767421	-7.398847	-3.8444743	-2.3529944	-4.7794127	-2.479071	0.17452168	5.243187	-0.16573022	-2.568324	-1.7344611	8.270016	3.3986115	-1.3447788	-5.703749	-3.0421574	-5.4932995	-0.68513596	-3.5856624	-9.27388	-0.7923479	0.62243736	0.37115204	-23.890703
810	18.988094	18.412949	16.914913	1.2666732	0.131132	-2.6236448	7.8131795	9.558765	11.136887	6.8639507	10.400911	10.579535	13.944264	9.899712	8.574176	4.898702	5.376154	6.76933	6.963245	10.418985	8.426067	-3.3190954	4.447678	7.993097	4.8179545	5.670793	5.8830614	3.4002285	3.5688162	1.9435935	9.563849	7.7875195	8.961547	9.985424	7.3130198	1.0247324	4.0839415	12.164351	10.356873	13.705847	20.203236	16.268925	1.43396	3.6964655	0.46006048	6.706648	9.997662	6.2195377	-4.0207815
811	2.725806	4.000893	2.1736693	-3.8081274	-2.0915678	-0.5728699	-0.53174883	-2.6655672	-7.642763	-1.0232823	0.6779351	1.3856095	1.509001	4.671833	3.1629777	6.850868	1.8098123	-1.2794791	4.355773	5.4348917	4.7199354	1.3727913	2.648521	5.2806096	-5.353603	-5.9033117	-2.700345	-7.5756826	-3.760061	-1.4510572	1.1069773	0.63603354	0.44713378	10.020981	2.6631358	4.2797294	1.5720638	-1.9465636	-11.058527	-2.7115197	-0.38884464	2.8218305	-3.7713752	-1.6024339	0.3806166	1.373079	4.112076	5.820387	-3.5852063
813	-1.2984121	-0.150691	0.653067	4.7380047	1.8226377	-0.7750271	-15.154396	-14.380671	-18.163528	-4.575433	-1.1717334	0.6064905	-13.626395	-17.108244	-7.3836684	-11.88191	-12.075161	-8.800396	5.8930173	6.3887234	8.10947	9.990496	7.4044394	8.108625	-6.893517	2.2974682	6.0760064	-13.124546	-10.057898	-9.10953	-6.433625	-3.193142	-4.2345266	-0.71615946	-1.0115716	-7.4508123	-11.250312	-16.386751	-21.216694	1.1931422	6.1300316	9.381073	-4.415333	-4.084368	-7.32436	12.904871	8.415596	3.7918406	-4.7598825
814	-2.094736	-7.973282	-17.295464	-18.192616	-12.834049	-16.61162	-7.547909	-10.081336	-10.160549	-21.079243	-19.390697	-27.271658	-3.314911	1.6845553	2.6378458	11.076679	7.379361	3.6371658	7.214617	11.533209	9.307154	0.63869476	6.4070244	8.031501	-9.475954	-0.59527326	-2.8159559	-8.455515	-6.387141	-4.0021152	-22.952934	-21.561726	-21.025944	-14.253053	-11.168413	-5.170065	-10.091448	-10.477518	-8.900486	0.86970687	0.08756739	3.4336336	-0.3225801	-1.4678564	-1.8409289	-0.37203538	-1.6608746	0.32893896	10.274356
815	3.8989272	4.7661877	8.94721	7.0751514	11.210269	16.609818	11.742065	10.738106	3.723659	20.603695	8.652088	0.6495621	-0.24477056	2.600089	8.101268	-4.9473267	-2.49103	-4.9659824	-3.257093	-0.88424456	1.2750665	-2.4024472	-0.34426284	-5.6527414	3.5712008	5.416136	0.18294089	8.524526	6.7172747	1.0571777	-6.030379	-7.3763714	-6.1944084	3.4572845	7.699422	7.3327518	7.158139	10.871555	12.650464	-4.1095114	-1.7713444	-5.2902536	-3.137868	-6.2099147	-9.828487	3.4780798	-1.1378578	-2.2220953	4.17794
818	5.437004	6.7314014	6.12465	-7.730583	-8.529552	-13.387896	-10.280013	-6.6309576	-2.5104277	-10.280968	-6.660282	-8.403843	-11.556715	-11.790348	-11.74065	-3.6795185	0.650383	3.1835756	-0.58807755	-5.317543	-5.191199	-0.29011258	-4.29171	-1.0679591	8.989536	4.6220593	4.4144545	1.381827	-0.16066134	-0.5429865	7.097431	8.89363	7.631529	11.997316	10.059136	3.5057058	-2.054564	-3.33633	1.2073554	-11.910845	-15.994169	-12.046162	0.6521747	1.7622857	0.71384716	3.8833227	0.5808269	-1.899204	4.217871
819	-3.7958422	-4.1854315	0.63922465	9.813364	9.781441	14.381535	1.2765887	-0.07204132	-3.9092252	3.8965878	5.0104117	9.359755	9.674223	7.5807095	8.231346	-5.2829022	-6.9491425	-5.9215355	5.4013987	5.930642	6.9621334	2.5645669	0.061033428	1.9684154	-1.8421385	1.8629556	7.0776196	1.3114758	1.5765388	-0.84429044	13.626064	9.257397	9.044706	1.7455959	2.0779593	2.7668529	4.0461044	4.517305	-0.015727475	1.9597979	-1.7451894	4.0768447	-0.91290736	1.6465124	10.062649	7.4375114	0.53115416	-7.2397833	9.763439
820	0.011162117	5.571101	8.808428	7.4390316	10.139136	18.502918	7.8149953	4.3197536	3.0067172	22.745493	26.955849	23.918907	20.019722	17.515945	12.87607	2.7245173	7.229883	0.590489	13.416226	14.884935	8.538199	2.2194324	1.1747686	-4.88745	-3.3383937	3.04563	7.7282047	2.298072	11.364955	15.983039	-1.8949808	-1.873087	-4.6147404	14.73616	12.233105	5.9456697	-2.4582205	0.5060326	-5.550088	-5.6727743	2.1885667	-3.52255	5.9034243	8.859905	10.163541	-12.284874	-10.894604	-9.37727	3.779274
823	1.8925526	1.2295122	3.4713306	4.9241486	9.461662	7.804228	1.1219697	0.30005997	-1.7853267	-9.021917	-3.4528284	0.06278014	2.143152	-1.5874066	-0.9034079	3.1556394	1.8704989	2.8431947	0.9867331	-1.9646895	-5.978285	0.6505107	-7.7846904	-14.336323	-20.311514	-13.316879	-9.761845	13.800648	10.126705	4.169456	2.7399564	5.243578	4.3287587	1.123653	2.1024117	-1.2610174	-1.9304969	-4.8696084	-3.1054292	-3.781302	-3.491189	1.0801096	-0.68104315	4.554936	6.514967	11.4822445	9.944679	9.324479	2.6170745
824	-4.608912	1.9116609	2.6011753	3.4817977	1.0216587	2.3028517	5.5975275	3.7188501	3.9527102	3.4438992	-6.127969	-9.239008	-7.386161	0.53034246	-0.518747	10.031233	3.6106088	2.016095	16.154678	8.44206	7.886993	4.56625	7.4431257	10.133966	2.4920611	2.8535342	1.3933369	8.878031	7.746133	-4.9735937	-1.4226229	-2.6596913	-7.7226777	-2.5154195	5.5247893	19.215748	0.88502324	6.133176	-0.61483294	9.177971	7.3744698	12.887728	10.198408	11.463106	14.077137	10.274165	15.269268	15.863293	-11.831062
825	5.6233006	7.719061	10.81464	8.402073	5.30621	1.7500646	-7.8561487	-4.9749393	-6.890904	-1.634494	-2.2191024	-5.2610617	-1.06958	2.6758134	5.3235426	-9.7926	-11.535556	-8.279783	-4.1208096	-4.9952083	-2.9755838	-5.77489	-6.0234776	-3.7495708	5.504502	4.8739686	-1.926417	16.875782	14.874423	5.7558866	-8.255308	-7.9945693	-10.548531	-0.21219173	-6.064088	-11.161184	-13.265907	-8.71315	-5.164426	-10.165224	-9.541321	-9.19874	-10.219011	-7.5302305	-4.028944	13.095409	15.180256	12.544693	7.4801474
826	-12.119301	-12.356043	-6.515709	-10.648817	-8.344618	-0.79403675	-8.071213	-11.692661	-9.040432	-0.6109607	-3.7989805	-7.7547083	-5.7754474	-4.7040415	-3.1429772	3.26346	-5.7473135	-1.8717915	-5.955412	-3.5595016	-6.181411	-15.483881	-14.521254	-4.536039	-3.0012834	-4.3530335	0.30190325	-2.9755962	-4.823972	-10.451872	-2.866938	-7.6204886	-5.250762	-11.5152	-14.97013	-17.825363	-0.3279286	-5.316122	-4.494886	-0.5242858	-7.815136	-4.030444	-12.507151	-15.707424	-15.53118	-11.9342375	-17.828882	-13.478234	0.6767022
829	3.5816443	0.9732284	3.7379737	4.8763857	1.5176613	-2.4228673	6.464943	-0.14931625	-2.2267299	3.969006	4.7242126	9.311691	0.99035597	-6.0895424	-4.0252776	4.1471863	9.645052	6.986332	4.6247745	-0.8471471	-13.660673	-2.9950166	-6.8479424	-11.589205	-3.036934	-4.6229744	-2.9951568	-3.1641915	-0.9901532	2.117679	3.7043037	2.4936013	5.6386065	2.5671968	1.5803916	6.9465632	2.2426786	-0.6460272	-0.33729774	-15.932589	-11.177557	-6.8236933	-1.8417988	-7.449879	-2.0675225	-12.84976	-12.615992	-3.5471325	-0.8135272
830	10.135786	11.729359	9.830354	-3.2705688	-2.835847	1.030091	1.0337561	2.3980584	7.864493	6.3267393	3.7543685	-0.40692645	15.086416	12.009352	2.4074392	2.5823593	6.4758053	1.8902395	13.492286	11.690788	10.005861	30.168365	25.248722	24.602911	10.802774	21.039116	20.998571	5.8721457	6.650466	12.758956	10.081165	9.141753	7.632394	-3.4522574	-2.6463742	-5.1856275	-6.6145625	-3.889352	-6.9031563	2.953967	-6.5643334	-13.499767	21.505259	22.379442	15.365212	12.375891	17.53362	10.555626	3.907733
831	13.2079315	15.223591	15.904566	-4.5015607	-1.7763816	9.068265	7.522744	11.916893	8.272686	8.779056	-1.0820383	-8.919426	12.82043	9.345376	2.9726148	13.073709	5.2676272	-0.42818975	-0.30521786	3.4905689	3.6306548	22.639969	27.372272	27.094973	-2.8880053	13.183411	17.101877	18.897272	14.790293	8.389706	0.56476605	3.58225	6.946562	4.932098	3.7783794	5.2205935	1.9458561	4.8322897	6.221911	15.362055	17.21922	20.309187	9.584147	9.680397	10.354897	1.6719108	4.0628295	3.2605531	-4.6436706
833	6.983732	8.929729	0.070680976	18.607197	14.159098	5.582508	-1.0260534	6.433303	4.590949	8.427275	4.2692347	1.2842644	7.758731	9.660299	8.048981	-1.6207149	3.8163917	11.66018	3.2981524	2.0271206	-3.291967	19.201267	18.938862	14.5489855	7.6446104	12.489054	11.049124	5.529643	7.4703655	6.2586	8.184565	3.4506593	-5.0818024	13.708269	9.702059	2.5011885	-2.9533525	-0.3205089	-2.113794	12.335804	18.178682	19.796564	5.3342423	8.836199	9.197332	13.443446	11.5064125	16.145935	0.91987
834	4.29698	4.9200544	6.741193	4.250331	6.392085	7.9188075	2.7797592	2.9784327	3.9813757	-1.7256114	-0.34448808	-1.5820212	5.9657965	4.820874	-0.34718475	2.841018	2.9801242	3.408121	5.1484394	2.9243088	-0.60088074	-3.6690192	-2.401566	-5.3958263	-6.019347	-7.0722647	-9.465363	0.22762387	-1.6901046	0.26286602	0.915005	-1.3295332	-0.8652013	2.2983093	2.7904944	5.520216	7.178157	5.5320077	7.2118225	17.440014	16.906754	9.176653	-9.262443	-10.307719	-6.9888287	-2.254453	-2.473247	-5.8508863	-9.746325
836	5.3926725	0.794734	-1.0914619	13.778572	12.670406	11.482964	11.229358	12.939698	12.805058	-0.5972656	-3.4240203	-6.711384	3.734079	6.1573997	7.5833955	-7.215536	-5.14717	1.5503002	0.8296259	0.20338267	-0.020763636	9.752361	9.84073	13.421791	5.583712	5.2093267	-0.3427937	-8.899525	-7.5682626	-10.278569	-3.3346112	-6.7505617	-3.7694669	-2.424807	-3.1808555	-3.1330516	-21.26618	-17.673767	-13.854729	6.215213	4.331862	2.2998044	-2.0348434	0.38695055	2.9727497	1.4707143	2.325924	5.4293623	2.424461
839	-2.5055704	-2.0764701	4.7691813	6.933634	2.2170901	-3.1867263	-3.315765	-0.82487583	3.6845887	-8.987268	-5.6892834	5.673436	-8.792622	-8.321169	-6.52777	-6.7312384	-6.972139	-4.900413	-14.329466	-17.004913	-19.934216	7.270675	6.6806345	3.028594	0.7067952	-7.3972244	-5.7724447	-1.8349395	-1.8800662	-3.3647673	-7.830405	-2.2096217	-4.46328	0.69002074	-1.9577088	4.7511673	-3.5987358	2.066042	14.615636	4.316907	7.496399	2.6816123	-8.359648	-1.4736254	-1.0311447	-6.2290125	-5.160485	-9.284673	-2.212094
841	1.3597872	1.6069548	-1.5613203	-7.6410875	-11.812582	-6.757081	-8.998963	-11.65427	-11.435183	-12.826326	-13.139903	-9.602224	-3.9905958	-9.856792	-9.462433	-11.822496	-15.520271	-15.734747	-15.204133	-21.121544	-18.529274	-17.04718	-15.82004	-6.726367	-4.459661	-6.0399857	-3.4297013	-5.23036	-5.4466453	-10.806155	-15.302619	-20.011375	-20.941875	-7.0955358	-11.461605	-10.696571	-14.47617	-19.131985	-22.51318	0.1429596	-8.31922	-9.606247	-19.584362	-23.751003	-17.90347	-4.7473297	-6.3757954	-10.031502	-7.3493843
844	-3.110258	-6.81439	-9.895908	-18.025812	-20.906757	-18.017542	-21.933727	-7.8771763	-4.54386	-8.019197	-14.151652	-17.460611	-18.385857	-20.631916	-16.784355	-9.057299	-10.623014	-5.4963446	-17.811436	-22.496378	-10.440392	-7.905498	-10.50601	-5.6326046	-7.0675077	-16.21445	-20.164444	-10.514367	-9.922748	-7.8335853	-1.5317016	-4.846889	-4.0550127	-2.660699	3.4793317	6.097766	1.7711519	4.848815	4.399638	-0.74092925	-5.83008	-9.0878105	-3.6526299	-1.8033459	-3.6557975	-13.089399	-8.746618	-5.953727	-0.726001
845	14.843829	9.472253	4.6449633	-2.6874838	-1.6780198	0.33197457	9.97872	3.6863697	-0.8640615	-10.443958	-10.744191	-11.303075	3.9134269	-1.537235	0.2434361	-3.1264315	-2.2101693	-2.114908	6.183718	3.7596457	6.6930637	2.2697444	0.5846604	3.7572057	15.432661	3.7789152	-4.0977387	15.276882	10.7715	7.958661	2.0119052	6.1999736	5.8011904	21.21886	23.546577	25.582783	13.476992	12.560493	7.635597	7.992605	9.25654	9.935871	7.747901	6.015354	9.880798	8.779776	12.830355	16.903442	5.12901
846	1.2319179	-0.37003297	9.048792	8.737911	6.40623	1.3948843	3.6949723	4.8113933	-0.99170744	-3.6720114	-1.0326484	-1.753407	-7.0720663	0.36995625	2.5918767	-13.0361595	-9.38321	-11.160263	-8.822096	-12.228025	-10.895645	-1.9458795	-7.6249433	-10.501729	-9.325096	-9.880385	-12.050667	-5.1160765	1.3788092	3.1580558	-9.32896	-1.5643387	3.738231	-0.5723789	2.7040963	0.058988526	7.092119	0.362251	-3.9601872	-10.593534	-6.9921236	-17.702658	-6.499977	-14.085829	-9.302143	-1.5897192	-2.3029947	-6.583033	-9.972595
848	-8.546931	-5.176575	-1.3310164	-13.626005	-12.938837	-12.198615	-3.1649249	-3.8837094	-4.781908	2.7622712	-0.9759721	-5.035844	-2.0006146	3.3618488	13.463343	-0.6262717	0.88129234	-5.640379	-6.194537	-3.7048771	6.9437056	2.3359287	2.6652622	6.2302933	0.059669793	4.106305	5.1371183	8.675349	10.280535	8.48286	-0.5246046	0.2688519	-3.4409084	14.98979	12.102182	14.672436	-5.88984	-14.999132	-8.927633	1.232656	-1.898221	-7.7079372	-15.969126	-15.041634	-7.242851	-16.973423	-14.69181	-8.183711	-1.9750721
850	-5.3113365	-6.2121477	-8.391022	16.480389	10.610252	6.960293	13.956894	18.573595	21.708858	-12.228746	-4.7892866	4.151115	2.7907715	4.625207	0.88958085	27.359402	22.254484	17.589006	7.114199	8.154245	16.220543	-6.8123074	-0.600422	4.763784	-3.9235103	-6.8546057	-4.000719	0.3632465	0.23485762	2.3026445	3.775356	7.0000415	5.0148945	5.685995	4.665298	10.192521	-3.2800827	-1.4825041	-0.6326282	-4.1589336	-3.1367164	-3.5782616	4.444261	2.0414248	3.968695	16.27245	8.719817	3.5571077	-3.9972491
851	-20.436497	-17.137222	-13.686295	-21.623737	-19.443386	-10.1306	-16.633783	-12.095711	-12.011975	-6.3575373	0.15519047	-1.6854107	0.97149694	5.631982	4.849109	8.064785	8.53796	9.181767	5.5979323	0.6591464	-2.8120732	7.7943106	10.764433	9.407518	2.5356946	15.326056	21.392921	-9.741111	-6.7701893	-8.712043	-2.825074	-7.0347977	-5.1138163	-6.7499466	-8.340397	-7.7101717	-6.1512985	-0.6147973	-13.83126	-27.40755	-19.609634	-14.057447	-14.923937	-17.060242	-12.506822	9.103404	7.9447174	9.281836	-5.8246164
852	1.3873825	-0.93458354	4.2034845	-0.33794108	-0.13812834	-6.3330116	-8.86454	-5.4665565	-4.2952504	-10.096723	-8.49691	-12.526167	-2.3772268	-2.7798958	-5.934781	-12.234421	-8.896725	-5.457162	-6.5412292	-6.205701	-8.856083	-11.238567	-9.084757	-9.345333	-4.3742723	-2.6523786	0.60346353	-8.634876	-5.8171244	-2.7248895	3.265425	5.177902	5.813248	4.5127273	6.626544	7.849936	-8.639337	-8.055788	-1.8735261	0.24290216	-0.7545041	2.1528535	-3.3206725	-5.500924	-5.82652	-12.217623	-2.3596735	-5.9521503	-7.1648016
854	-11.862995	-8.908028	-5.9515815	-10.113555	-14.080447	-16.887077	-10.475144	-2.0660958	-0.7949754	-3.3613596	-1.4005561	-5.7673655	-4.8609695	-5.412641	-7.8651505	-6.1092577	-0.28842914	-1.7577494	-14.714552	-8.331479	-5.957977	5.615385	6.594125	8.77124	3.7850752	1.1805447	-6.664697	-8.5744295	-5.570381	-1.8737603	1.6176181	4.1375155	2.1143053	-4.120062	6.408676	7.840105	-5.817859	-5.849009	-3.6115692	-2.4766097	-0.40950337	8.176399	-7.778145	-14.329227	-13.270944	0.9910969	4.474341	1.4071817	2.9167495
855	8.120121	9.727198	14.183115	1.7206981	-8.904681	-3.9515002	-1.9970472	-6.777977	-10.710749	-5.958434	-4.609007	3.089339	-7.6235895	-11.623783	-18.175058	2.345517	-1.3111572	-2.203302	-26.89848	-35.35697	-26.765985	-17.902874	-10.071741	-4.403988	-3.0018148	-2.4986322	-4.808527	-15.567211	-24.844357	-23.84359	-16.363863	-22.036846	-16.479404	4.0936155	1.4908004	-3.5782127	-3.3922637	-6.517088	0.77643394	-0.6992496	-0.24776152	2.2362678	-17.58128	-8.062189	-0.01973918	-12.694691	-14.395395	-12.484287	7.5062714
856	2.80061	4.982155	4.531063	18.138092	12.099055	10.891671	16.010376	21.99295	18.76271	8.906547	11.343326	18.388033	-5.6378846	-4.702808	-2.4716268	-2.1559606	-2.4650884	-7.3717384	5.2497683	5.8344874	6.898143	19.22709	19.009558	18.267279	15.797951	18.100763	6.8652315	15.108666	18.378628	22.467375	16.304024	9.675812	7.565648	19.299397	19.00114	17.018528	8.943304	21.98008	28.541857	-8.368594	-5.4240727	-5.2598104	-9.949434	-7.6794944	-4.49126	5.9283605	3.6228237	-1.2807778	1.4188846
857	-4.3026156	-2.931055	-8.205296	9.389082	8.533998	4.08872	-2.0442798	0.33449548	-8.119558	-1.2751924	-0.80762494	-0.5139114	-7.5301466	-8.978346	-14.65148	-12.640601	-16.308834	-15.830158	1.4676566	1.211627	2.542467	-17.645271	-19.085886	-13.327953	-7.539405	-13.895292	-19.43602	4.7357206	1.6127446	3.8970873	1.927888	1.0269871	-9.745979	5.7287183	9.31112	4.775649	-4.0629606	-0.34961784	5.565211	-8.64606	-3.1488647	-1.637106	-3.511416	-2.3488183	-7.1475945	1.7469337	5.0903463	12.353537	-1.0899433
858	9.631051	10.893042	7.075288	-3.338012	-5.51457	-8.125368	7.310277	9.327721	8.576818	10.330784	7.011613	3.2560544	6.484148	7.9086876	6.2052855	1.1880028	3.6979141	2.2954855	-5.2835364	-2.4133725	1.5632133	2.3371212	2.9739883	-5.4997034	0.16293508	3.768135	6.2467365	9.664626	6.314953	5.599926	18.121874	17.862156	14.891683	-9.264038	-8.313433	-0.35617256	8.587599	1.8852603	-0.5625513	1.8468616	0.14219207	1.5886381	-9.103514	-2.4811738	5.195733	4.4641204	2.8836112	1.5011563	3.8005686
859	2.2507794	4.665411	-1.2626112	-0.89280057	-5.277283	-13.529157	-4.680854	-1.0040299	-1.8191686	8.304752	7.2267303	0.77287287	-8.621937	-2.464436	3.93117	6.2537527	8.419007	7.9466267	-12.62751	-9.707949	-3.9719725	-12.035056	-7.6141777	-10.1408615	-8.476585	-2.595274	-6.7142625	1.9682286	-4.259075	-4.7041445	-10.147851	-7.81968	-6.780856	-13.200727	-3.5091093	-6.902306	-3.998735	-5.1300983	-11.56415	-4.631225	-6.923625	-6.339059	-3.4190338	-6.9896936	-9.722273	-11.261976	-10.335478	-14.482503	1.383835
860	-3.4184136	3.1226315	13.135044	-1.9008386	1.1924186	2.0193079	-9.317155	-8.5614195	-0.72555554	-9.656167	-10.061369	-10.300699	6.7013474	5.9713736	0.9050279	0.093835294	-0.9952626	2.8203688	-16.290886	-15.7708	-15.480472	-1.7104775	-7.4160075	-9.695863	2.3114982	0.66781735	-0.53371155	-1.5543094	-8.308834	-11.7334175	-3.0810332	-4.0896626	-5.850954	-0.9486474	0.003373876	-3.0175977	-7.369766	1.5311116	3.9386997	3.5761125	-4.954669	-5.349102	-2.144161	-4.0564494	0.7660073	1.9678346	-5.967311	-12.724411	-7.4728913
863	11.480223	15.485159	13.265815	5.912557	1.622947	3.2250357	16.666534	18.338562	16.005768	7.2809124	8.626054	13.111139	10.36092	14.025778	8.359308	10.9338665	12.158266	9.604572	16.485733	13.6622505	16.1972	11.187483	5.9590197	-2.4091718	19.785793	13.568504	14.072716	5.197924	3.1963909	3.1775107	7.607872	5.8076262	3.1311443	5.1367583	7.7271914	8.861984	0.79799604	1.2249284	3.7693973	8.553234	5.8832088	5.514738	7.449544	10.324936	9.954439	-7.186526	-1.1793933	7.994503	0.59070516
864	5.2171483	-1.5068016	-3.3591785	-2.343276	-7.1692843	-7.6521635	-6.240729	-2.8365984	-1.3666564	-4.683729	-8.904906	-11.971039	-12.360683	-7.4691744	-0.8589889	0.63545406	3.8811903	3.8175485	-4.198371	-8.541507	-12.527869	5.530759	3.7554612	3.2659712	4.394384	5.4602175	4.2767124	9.360676	4.583849	-1.1752954	0.19077286	-2.1307764	-1.3999096	5.4401608	10.103268	12.2141695	7.367271	4.489933	5.5719175	11.200556	11.40238	6.0353565	-7.4593186	-7.513321	-1.2248744	-0.9741988	5.487605	1.7079228	6.4204326
865	-5.6833916	-1.8803895	4.416458	10.937846	4.7681513	-2.5800362	0.008250296	-3.9533796	-13.250526	5.566209	9.691599	14.563155	3.7443607	1.8262603	0.4527198	-4.7567167	-0.41963246	0.000995159	-2.8162565	-7.9233055	-10.178352	-7.81956	-11.261066	-9.49688	-0.33630347	-1.436612	-6.5452805	-5.2994866	-10.304774	-14.751777	-12.126852	-12.290818	-12.3074665	0.51065755	0.028390944	-4.7583694	-4.7108727	-1.9861916	-0.1203326	-5.075607	-2.7000747	-3.3642073	-2.4317355	0.47254467	-0.8516638	5.919825	6.2100964	11.306673	-0.1190708
866	8.098174	8.066338	11.627906	-11.0596695	-12.326084	-14.886871	5.7736797	2.649167	3.1194355	-13.690561	-13.183674	-9.597654	-17.7715	-20.86543	-23.49842	-11.567523	-10.671349	-1.2695007	-16.561548	-14.940807	-14.592743	-14.017	-6.5302114	1.8428285	-3.4070969	-3.077064	4.367588	11.587955	11.165504	6.8441534	-14.074264	-11.105698	-6.8509936	-3.7995696	-5.3672724	0.63431317	-11.168101	-15.247057	-9.052467	-5.4197125	-11.905425	-14.139498	-8.9710865	-10.356419	-6.8769927	-8.04986	-15.830864	-15.415683	-9.99663
867	14.60251	13.607777	14.426541	9.426294	9.799477	8.329945	12.984329	15.7335415	15.553322	-12.580116	-10.094401	-15.490306	8.588463	5.774314	1.7594631	20.694838	17.811726	12.554634	-2.9362078	0.28410167	-7.839625	1.7520417	-0.17909536	0.6465106	7.7897153	1.6745925	6.922869	3.878378	5.6038446	1.6733496	-8.33397	-16.820156	-18.510897	0.32688156	2.8943558	8.356329	-11.265933	-11.916084	-13.336307	-1.5052263	-2.1377778	-2.1991975	-0.20962435	4.8867855	4.35273	12.827651	8.908818	3.058024	0.06604993
869	-17.46736	-16.30373	-13.428301	-1.6251509	-1.6676179	-2.547372	-0.73939764	-0.19465181	2.4152555	-7.85048	-11.681978	-13.508809	2.2113533	2.5904522	6.7627954	-3.7643647	-7.414813	-3.8571963	-13.434607	-1.4219505	2.2770777	-5.5880194	-14.435992	-18.302261	-9.141932	-11.416119	-15.400766	-14.452229	-15.672139	-9.821018	4.3536396	-0.79717153	-4.13508	-2.0670452	-8.444266	-9.054963	1.0202826	-0.1696167	2.8317702	-4.6399374	-9.738846	-10.558859	-11.033495	-6.5562105	-6.9285383	-11.5311165	-11.858862	-10.087034	-6.3302946
871	0.34309703	-0.47183174	-5.111914	6.5438585	5.41346	7.1701193	16.575344	7.0267363	-3.6160913	6.4825935	6.801743	2.6883693	6.3289566	8.300758	6.377239	-11.442968	-5.79305	-3.3792956	12.086384	6.336072	-0.55359554	-5.959655	-1.7712474	-4.605126	3.080736	3.0645537	0.29018182	-1.5923839	2.9185987	-0.7730507	19.566881	21.44769	17.392742	3.210851	6.2172804	1.8198919	1.5362111	4.8178062	-4.332424	-11.104958	-9.090834	-7.532518	-1.9508555	-2.1797647	2.611777	-2.6559942	-1.1395513	-2.0346332	-2.9305928
872	-0.087651566	-0.24318337	5.1290245	-0.6971431	3.205316	-0.5008838	-5.2048607	0.7543299	5.177406	-1.3285524	-3.3939033	-5.772601	0.0644238	2.3100898	2.4997394	10.495577	6.4177694	-2.3266213	-1.0017898	-2.6985493	-3.2419205	-2.2481143	1.1437848	1.5554636	-1.2249162	1.7253085	6.1163836	0.6334037	2.851336	2.1721618	8.12957	10.163564	9.617723	-1.042111	5.924963	5.6573696	7.0531583	10.403294	13.255503	5.084563	10.782124	14.524538	12.902454	12.616962	11.629171	6.8139772	9.141025	8.551796	-3.1355047
873	-4.4685116	-10.130052	-14.901389	1.693285	2.0978513	-4.614851	-1.382693	-3.271196	-7.9234867	5.2953625	2.5745182	2.1724107	6.0237007	3.1504235	2.151439	3.9638305	4.978605	3.1075587	7.5104365	4.0515366	-3.416223	4.4822216	5.730628	2.4776006	4.3534203	1.361632	1.8676054	6.113661	14.135181	11.546022	0.15533957	-1.2658293	-0.7147079	-7.5903563	-4.3174777	-0.4423678	4.035734	2.4621763	4.1524177	4.618915	5.741365	10.758323	20.668537	13.183933	10.422641	1.1387544	2.567679	1.647985	1.709764
874	-8.717231	-11.22111	-10.628086	-2.8512454	-5.3477187	-6.5127907	1.961045	-3.412227	-4.482768	0.03941548	-3.948802	-6.9163065	-5.825057	-7.7394247	-0.48703387	5.182616	4.060918	2.8225038	1.782244	-0.8902715	0.74955314	5.095756	8.092011	9.939621	-3.4381168	2.6585581	4.92375	-13.650455	-10.091555	0.6377146	-7.7163463	-13.938745	-9.5438	2.0159674	-0.5840584	-2.0738044	-4.584138	-2.7883883	-6.3254023	10.19375	2.0695567	-5.4194193	5.3358197	0.5959729	-0.64085174	1.2563882	3.3329706	-1.4812661	9.529247
876	17.174534	8.311986	9.422105	3.7486067	7.9706907	13.992624	-4.340046	2.5910366	3.1044674	25.332775	20.814224	15.106876	11.869345	13.888264	10.434245	17.763283	15.872002	15.701356	8.817257	7.3633213	9.287331	15.479093	11.618343	10.31815	8.505629	12.443083	15.604188	13.499958	23.28146	22.308949	3.0806181	7.0231524	7.741247	3.8880424	2.1596537	7.5784097	11.145193	11.558546	16.719513	4.505412	9.105082	8.498663	3.9756508	6.1938066	9.144186	17.38969	13.271051	10.185459	9.169107
879	6.6719522	4.699811	7.8379717	4.651269	2.5038695	6.026684	0.38792208	-1.6046208	-0.5983316	-0.97095627	1.2404077	5.997612	1.0214592	0.65712357	5.2393517	16.10977	10.561836	11.072764	1.5071661	2.0511165	2.1910162	1.7470645	3.6856854	4.288244	3.1125774	4.0086284	4.201532	-1.0773737	1.1515718	0.83209646	-5.188107	-2.6800525	-1.6290053	-5.3566036	-1.9125488	2.0153575	6.836072	3.6576009	1.3494861	-1.726449	1.7013975	-0.64008355	-1.1224484	-7.2802234	-13.012286	4.594932	1.9709917	-4.9996223	28.181293
880	3.0694487	-0.069921255	1.0221454	3.6953123	2.7798119	4.2367935	13.804272	14.020045	14.162369	9.719083	8.435745	5.828224	5.198477	7.773837	7.1669025	5.787202	4.233151	7.070031	0.9978777	1.865991	1.5001062	13.343772	7.1582766	7.7716904	10.279205	7.031105	1.1530488	8.525754	5.0105762	3.9300215	14.007152	15.654188	18.145294	12.974153	10.457785	2.8570197	2.006268	10.069197	10.675679	-4.7192774	4.516505	8.343484	6.289967	8.8746605	15.941123	2.4324136	5.7082314	11.233313	16.488499
882	6.9865155	3.3672543	2.99844	5.6716924	10.445767	8.64419	-16.574505	-15.148933	-9.29575	-1.7617325	0.85733795	-0.34503984	13.894437	15.036867	11.758167	-8.217222	-9.4958	-4.491242	-10.278434	-4.455969	5.7317123	0.21519797	-0.57703054	-1.3871992	3.6977496	3.7202396	3.488948	-1.4240758	-4.7592382	-8.944361	-1.2142831	0.019981861	1.5258486	-6.8547115	-5.7551384	-3.481533	-4.7653613	-2.4362602	-4.5040026	-3.18407	-0.95795476	3.088952	1.6682259	-3.2454178	-11.811481	10.426098	5.2695627	1.4037691	1.3562938
884	2.4469647	7.3240185	1.9573586	1.0147022	8.92271	6.6675797	9.099609	3.3177962	-0.51764506	6.900878	5.057248	0.62950695	16.891762	10.778688	9.152142	-13.319999	-6.193434	-4.1153526	-5.047017	1.7265892	-2.5874476	-0.5422446	3.9608047	5.512598	8.819971	12.304001	9.112882	2.195075	8.001161	11.582761	7.9023614	9.836341	4.8242936	6.7474403	13.28467	14.490766	4.7491693	8.481777	6.38588	-1.8658046	3.0880952	4.019306	3.5507998	4.721546	2.5795789	-10.295019	-5.171551	-1.955949	4.9400845
886	-4.073456	-3.668679	-4.3228345	9.299218	11.6229315	13.076966	13.190735	6.970275	-0.579396	15.105194	12.294674	14.612577	-2.1529007	2.717611	0.45320678	8.789246	11.160416	15.175759	-7.6833305	-7.3389587	-5.492757	-4.6602654	1.9709193	-1.3252656	1.9719565	6.302774	0.5378223	6.4813023	3.9604807	2.1734922	10.1448765	11.408681	9.731024	0.2047854	0.94194794	-2.7593246	-8.644263	-3.4029078	-1.1363904	6.123305	4.0661664	5.28473	1.9291046	0.2440858	-4.481012	7.2077913	7.700791	-2.4243445	-6.1090555
887	-3.4177375	0.6927974	6.8700004	-3.079165	-4.1312284	-7.0849123	-5.378274	-3.7609653	-3.2042384	2.3363779	6.874976	3.8789296	-13.71319	-10.342474	-5.1863856	-13.640352	-10.11677	-10.761459	1.1637735	-0.38674998	0.028065145	7.6105385	4.651183	2.499301	-6.0885954	-9.53903	-8.770402	5.3439636	7.4346952	3.1839707	3.8031719	3.5317624	-1.877583	-2.6206567	-1.8278958	8.862101	-4.4317474	-2.2663922	1.2376602	-5.2807426	-10.134147	-6.9425044	-0.35917997	-11.023129	-16.851261	3.007054	2.6787348	3.0122523	9.467215
889	-1.9201356	-6.003229	-7.3180504	2.7350638	-0.5249181	2.1705794	-7.0877614	-5.1424513	-6.89948	-1.7079227	2.0381162	-1.1427513	6.5603013	2.1443906	-0.85886055	6.9272747	8.693783	2.679871	0.07424271	2.1206913	1.6803294	2.361681	3.7027135	-3.1507409	-3.4646082	2.2804399	-4.8791943	-0.7140949	4.9800186	4.979467	-4.6514683	2.838018	1.531247	3.4942636	5.929123	4.823009	7.104166	11.8026705	5.0682945	8.635633	4.8153725	4.0188017	-2.0226793	-4.362275	-2.1582336	2.693616	1.3352972	3.5283978	-4.439863
890	1.0543997	5.5496798	2.0182564	-1.7362639	0.4259345	-4.7425814	-9.659457	-8.3881	-3.3140028	-2.136112	-2.1917567	-1.5148841	-8.0977545	-9.887751	-5.32344	-6.104578	-0.026462406	2.9411616	-1.7076154	-0.80265695	-9.158411	-4.2170744	-3.4610324	-6.5143676	6.3064795	-0.80570996	-0.56241727	-3.2440972	0.13999414	3.4350626	-9.454384	-7.4626913	-8.590201	-4.9779105	-1.1690104	-5.3602524	6.744598	7.164379	6.089582	-4.905546	-2.4819949	-3.5784125	-4.225363	1.3826938	-0.23043375	-3.157783	-2.9075177	-5.841113	-5.7384453
891	-9.690966	-13.289137	-13.523042	-1.9687142	-6.478572	-3.3851871	0.101067424	-0.3150947	-0.5567068	-8.442066	-14.642204	-11.681156	-12.236459	-11.534644	-4.5036182	-3.2144175	0.55883956	-1.2936106	-7.6769	-10.273014	-16.99996	-15.449125	-9.83838	-9.621416	-17.765245	-20.911285	-20.112083	-8.999166	-9.963823	-1.8966876	7.67356	2.4133344	6.027135	-6.375133	-8.91589	-11.164806	-8.883055	-11.6211605	-11.404942	-1.1884093	0.022475243	-5.8398104	-4.9558516	-0.64110994	3.0440583	-11.123586	-7.7817173	-8.217945	-2.4891982
892	-2.8586051	0.49091774	-7.067149	9.24762	1.9604411	0.0871734	3.2567234	0.59205186	0.3725357	2.2804534	5.044381	8.612301	4.3215313	6.9558787	1.9923667	11.097115	14.176598	13.465858	0.002631187	7.0377097	5.9818716	-3.5917826	-3.9293413	-2.898505	-8.870588	-11.291605	-9.515429	8.150726	6.6241503	6.7909455	6.593014	5.5118885	0.63582206	-12.704066	-14.789942	-9.307383	7.768794	13.306442	9.735364	23.21084	21.341473	17.1151	11.057822	11.8605	14.634732	-5.9228005	-1.9324372	-6.921942	-7.8579025
893	3.703487	-0.27734357	-4.4242787	-2.1713274	-2.1439464	-3.9662156	8.399916	7.97715	6.9133396	10.782947	8.698784	0.6844779	6.1696825	15.489694	18.71651	14.494215	14.600378	3.6353421	7.9435015	9.147403	5.386098	9.410778	9.536461	11.132195	13.967901	9.442215	1.629398	5.156928	9.078703	11.455754	8.422802	8.091316	5.963496	6.6276293	6.0443516	2.7812753	9.383614	7.715828	4.660673	7.702993	9.101542	9.657201	16.70279	15.82839	9.234718	-7.21579	-6.313616	-12.481529	-0.574891
897	-6.4757767	-6.1345425	-8.226051	-4.01308	-1.6618006	-1.3892987	5.144459	1.6663988	-3.4930127	3.2401462	6.0623713	7.134717	5.479458	5.7237573	2.5170927	-1.8694504	-14.199084	-18.036541	-7.5590916	-2.868927	2.1665964	4.125245	3.8568482	3.3017778	6.3042364	5.4275613	5.0592556	-1.1627393	1.7254369	4.8465137	-3.5264442	-1.3838392	6.662799	5.7078695	10.125282	25.303686	3.4633718	3.0444574	0.89417297	6.2532167	5.1354446	4.138894	-3.5984602	-5.552839	-4.0497036	-2.420999	-3.2573204	-1.4110757	-5.8614173
898	7.451888	6.7672243	6.3703413	-8.605994	-2.6510708	2.6806912	-4.8604403	-7.528921	-9.133114	3.92842	9.4048605	5.097262	0.44451535	-2.0945709	-4.366132	-8.261302	-2.2739606	2.6309044	-3.3757777	-4.611597	0.94742393	5.4966183	-0.5124812	-9.513124	-4.2371273	-6.677891	-0.09505209	-5.0472136	-3.3149567	-5.5592704	3.6467516	6.8857803	5.05954	-3.6575913	-0.7886683	-2.7444868	4.9547625	3.0798035	0.53527284	-0.13123627	1.0874722	5.4387875	-4.933571	-0.16895258	-3.561008	7.3914547	8.8902445	7.3252087	-11.16931
899	-7.354026	-15.746945	-21.288319	-15.284207	-22.195267	-17.649296	-10.227988	-10.698989	-6.479662	-30.989805	-18.799438	-12.764257	0.19709328	-7.1956825	-7.3789682	-8.383949	-11.614523	-7.6282463	0.78915036	-0.4659018	2.9045439	-3.924244	0.28794718	9.711945	9.951732	6.239121	5.737915	-6.9830685	-8.276714	-2.649689	0.7384845	0.07739389	-5.7383785	-0.9455537	-5.030238	-9.237177	-10.56408	-14.313217	-17.996017	-4.362235	1.232544	1.6959398	-0.5582882	-0.52422225	-1.3503647	-11.088104	-12.585356	-4.628502	-14.5587635
902	0.42926538	1.7248218	2.1062884	3.1756756	0.37581533	4.6714725	1.1247728	4.5476966	5.7242727	-1.6179317	-1.6398165	-3.7855506	1.783012	-1.2876326	-3.4100385	-2.7007093	1.0568204	1.5096521	2.9908123	9.336382	11.307584	-5.3537846	-1.666133	-1.6147428	-1.2920303	-2.124452	3.1238303	11.801179	7.49591	4.586056	-6.7760735	-7.5157843	-2.553849	2.297166	4.431857	0.34433064	1.393334	-0.5390041	-1.8205228	17.806908	12.90945	7.0639334	-2.5869956	1.073575	3.0132904	3.6327515	5.2219033	4.527435	5.9483237
903	-4.4473476	-3.728847	-8.266757	-0.13849512	-2.421286	-3.4955304	4.914526	0.47496936	-1.6815648	-5.3450727	-4.8372364	-8.790134	3.585246	3.4374886	0.9747857	2.405526	-0.20183837	-0.000278898	-0.8030174	1.9439781	1.4885662	-10.135942	-9.193997	-5.168228	-3.0958476	-4.0636525	1.6786407	6.5926557	-0.36554462	0.31203112	-6.1470227	0.30858654	4.072732	-9.711327	-7.889636	-9.798534	-3.676927	-0.9109106	4.2703114	-5.407064	-5.4162645	5.3137894	-9.1586275	-9.271704	-7.6639385	-4.956151	-2.7683344	-3.5394611	-5.116401
904	3.6782088	8.984592	3.9648142	-4.6290407	-9.574019	-1.1746267	0.5864223	7.6463413	15.919625	-0.11972052	3.3849652	6.155877	-2.4317806	-1.7366159	1.8630393	21.055546	15.395772	13.004136	9.85883	5.9626083	1.4241294	-20.718323	-16.882477	-6.4965453	23.112677	19.41924	11.507695	7.2231016	3.8213947	1.3794751	12.190473	11.731703	8.676666	-0.36754885	3.840672	7.5156784	1.5892134	5.3540735	2.3371189	-6.406259	-9.989462	-5.3968945	0.11563346	3.53298	5.034297	1.7778293	-0.7730139	4.4497023	-4.559045
908	4.645544	4.4779034	5.7850733	4.115873	4.123214	3.848077	-1.358911	2.0206742	3.7847972	-0.4275154	-1.7492815	6.421812	-4.8761787	0.78611815	1.9308206	5.9212847	2.3421843	2.528504	-3.952082	-5.1767817	0.9776135	-10.959343	-11.885355	-4.570373	0.9292786	-3.1792831	-7.1296234	6.0649853	9.441095	9.673723	5.6783485	7.539648	5.858904	4.67002	3.5744681	4.538539	2.0209312	1.6286191	9.751494	1.776551	5.2270813	5.8650174	6.1873617	3.764363	1.2083073	2.267777	-0.28573406	-1.233841	2.0122464
909	-2.1380534	-1.6359527	-5.7426653	6.588373	6.8457956	13.495024	3.0447564	4.615096	5.2284493	3.7978837	3.8151631	-1.4383608	-1.5547534	1.3982742	3.269475	-2.9516041	3.1183338	4.816186	-6.2527647	-5.143627	2.5305982	5.474429	6.355601	8.031104	-2.9694862	-4.0915556	-6.3914127	12.845949	3.322853	-0.4436716	15.260588	9.417994	11.124643	5.8552713	6.476505	4.6994357	-4.2800307	-5.2662024	-2.4461455	-1.5060475	5.7611394	6.335441	3.5370538	1.8299818	-1.6954716	1.3750435	-0.018844604	-4.0351067	7.3082275
910	23.290184	17.831158	15.15143	18.109818	14.045158	7.679034	17.195751	11.359274	14.305021	15.160596	10.176914	4.846599	33.245113	26.837885	23.951855	12.306129	17.857378	13.78385	21.740715	22.788197	19.269236	0.781945	-3.3780155	1.1690285	-7.8932915	-7.355736	-10.52567	11.930677	15.140865	19.789242	5.5968103	11.932749	16.913584	13.783286	20.205368	20.254211	24.820766	15.823643	14.032692	18.348846	18.556978	10.644659	20.23624	24.021355	18.997616	12.730943	19.347712	23.311441	10.447667
911	13.819548	15.776424	8.351242	3.283247	3.212364	4.7421875	3.871955	4.7647943	3.3528407	3.2481177	0.07892656	-0.5442115	-3.8244662	-6.7491026	-2.0162003	-2.1857643	-3.3866653	-2.3150535	-0.6097733	-3.57393	-2.3673067	-12.870738	-4.6379957	-4.512677	-3.7990382	-5.4874506	-0.90923023	8.485035	2.3210492	3.6771786	7.044146	7.451585	7.876948	-8.204975	-0.29567006	1.6369835	9.059644	8.3388605	4.7055154	4.4981647	7.362457	6.5125036	23.90878	23.70073	13.273955	6.4530196	9.669784	10.5173	12.495585
913	2.3747187	2.9886289	5.2196503	17.041798	22.25275	17.238163	1.5553429	4.043648	4.291509	5.8333845	9.032279	8.344057	-5.8599524	-3.8426142	0.6093272	0.038926005	0.2860341	-3.4810646	8.724174	6.9683623	9.3948	0.37574747	3.3895776	4.097981	-5.1594634	-3.5897284	-5.043103	5.304626	1.513237	-2.7977116	0.5558461	3.7177067	2.8237224	2.8969104	4.2006354	5.261093	3.7196493	7.129753	4.835429	0.59651685	2.8683152	5.677068	8.0571995	-0.8276898	-0.09158242	8.379347	5.4421997	-2.6170118	6.203554
915	5.409713	5.4233265	-2.9256191	9.439603	10.374228	12.851921	14.825706	10.960127	4.0903344	-8.72492	-1.6032165	1.5201725	-0.51384354	1.7499452	5.663265	5.1067963	9.873311	8.672806	-2.3329563	-0.55035603	-0.34731054	6.2805576	9.136921	2.829386	4.8402123	7.872733	6.4192057	0.90891385	1.6469514	-3.31743	0.11716393	1.8716712	-5.3874493	-11.773987	-8.49291	-7.6393957	-5.5718346	3.0989091	7.540482	2.419132	4.045308	6.1198626	-10.793062	-2.4647365	0.15524662	-0.4441483	6.4327655	10.349552	-4.092646
921	3.5904818	-2.0167956	-3.8030217	7.931738	9.002317	9.501195	12.910233	5.7127	-0.36817884	-1.5937676	-2.217048	-4.7860856	0.25835812	1.1335127	4.737918	-0.7867872	3.3422956	2.5380082	4.93591	7.57935	8.35372	10.691057	7.4746222	4.938855	-12.131986	-12.022543	-5.8209696	-3.270728	-4.0418534	-7.976582	13.492647	14.417496	10.886685	2.8433738	-4.900239	-11.112558	-4.782387	0.24505907	1.8510518	2.5072312	-2.531976	-4.967023	22.864967	25.730045	25.893791	2.4253097	2.6748583	0.014638543	-5.496746
924	-11.353331	-17.329567	-26.890907	6.0545835	3.36034	1.1037397	-10.24078	-1.7154725	12.319908	14.632456	10.921408	7.4092865	-0.37717152	11.747633	12.104323	3.5253394	3.0805225	3.5207462	2.8389523	6.4356403	4.1217604	0.23695791	4.2607737	-0.22376555	4.250736	5.7662067	6.9666333	17.820702	18.76411	8.155724	8.026236	5.7402687	3.7164505	-2.432796	0.59127015	1.9655024	0.42284405	5.5263085	11.586319	-2.0258143	7.3563128	6.2118254	4.978774	4.863159	-2.8674436	-2.4024677	-5.0693264	-2.192044	3.0231602
925	8.152788	11.5277	15.887831	-5.560513	-4.440877	-3.3078573	-3.9646215	-3.766412	1.1897756	5.3076653	10.450115	12.644088	6.6395884	11.090982	16.324287	11.131403	14.381451	12.090155	2.771348	3.5737724	6.9147453	7.3686557	6.129427	7.5848484	5.804391	6.5607285	7.447855	-10.564917	-5.460771	-5.0648394	-15.992906	-11.670645	-7.973035	-2.1461694	-4.1247272	-5.1910634	1.795185	4.325843	5.36182	3.7553773	6.2733736	5.4720116	-2.1944208	1.2181556	4.874194	14.997377	13.5839405	13.287222	18.406837
926	-1.056603	-1.2802705	1.6880453	-9.826521	-8.314503	-6.2295885	-2.6225238	-2.762415	0.8708496	-6.299568	-5.9594703	-3.1211066	-5.2588754	-4.9510775	-5.834605	4.9935365	-0.21526626	0.89407086	-6.6246476	-4.429518	-1.3176113	-7.8525524	-2.5277543	-0.5424123	-2.4401312	-3.2767537	-3.1880295	-1.9262825	-4.3035536	-2.2746444	-0.6236031	-12.624294	-13.193569	-1.426518	-5.5006466	-5.288088	-3.5323114	-7.2743564	-7.8208456	2.214796	-4.2061872	-11.313839	-3.7918122	-3.2017674	4.276035	-0.6074152	0.5869833	-2.1722288	-4.2342796
928	7.001898	6.548307	6.930586	-5.273922	1.198628	6.8675103	11.460142	7.018862	9.055328	1.9198068	-3.5884838	-3.3063233	12.907359	9.193943	6.6117964	3.1793232	6.7664986	11.72448	4.4388237	0.82194394	-0.25660515	-3.6404033	-1.5027772	-0.41319525	13.537558	12.917448	14.43859	3.8540332	8.292757	7.303954	-7.296262	-0.29385442	1.7823051	3.7206764	0.06845212	4.41999	15.2772665	11.7370405	11.749672	8.646339	8.728012	5.869293	8.124549	4.149313	6.403715	0.26066798	3.6954107	7.28304	16.226809
931	-1.7652708	-0.8917788	1.6719998	0.6732503	-2.8652437	-0.15920597	-12.79434	-15.514183	-19.90407	4.4339848	-4.6908255	-4.2224874	2.3932714	0.040047944	4.260664	-5.4402733	-6.1667566	-9.785792	-12.920692	-8.461891	-8.015564	-0.55331844	1.8131766	2.6692383	-0.8175044	2.3816624	7.5275893	3.4754894	-2.808442	-5.195437	-2.6677198	3.4500353	7.1678658	4.5647264	6.531912	5.845042	-6.387931	-6.909114	1.5433865	-9.475894	-7.0826354	-1.4144237	-3.7294223	5.407252	10.067014	-4.7771807	-4.215408	-5.48915	-5.5479856
932	-10.84279	-9.7547035	-2.7093773	1.7115545	-6.231029	-7.363504	-1.9449463	0.41576803	2.60212	-8.62223	-11.393192	-14.817577	-1.2835912	-5.0394964	-4.695218	-24.788578	-18.86702	-17.395876	-15.731992	-19.528086	-18.66676	-18.201118	-16.48796	-11.4869	-28.87267	-26.128563	-18.811909	-31.940119	-28.989399	-23.712986	-23.309238	-27.16393	-23.288824	-19.881947	-22.103432	-22.260136	-0.34550756	-1.4017501	-5.573974	-8.725514	-15.680685	-16.944906	0.57039547	2.6337132	6.6608496	-12.4646	-10.22057	-3.4973621	-0.35547975
934	19.883057	16.690615	11.708574	0.31779158	1.1223831	3.2719164	5.361023	0.24360183	-1.8064433	-2.9937792	0.52168095	5.610256	-0.36587632	-4.912982	-10.060316	-6.068796	-0.94920087	3.0220075	-0.07765049	1.6603522	7.424392	15.620465	10.467241	9.289485	1.6739769	2.458069	5.928599	-4.493725	1.3075125	7.6852007	4.513362	3.0175128	3.501491	5.4048734	1.702317	1.9806807	1.7570701	3.9015632	7.7454987	5.5518084	4.308025	10.115747	10.049519	7.2420945	7.068184	0.2318627	1.2409678	-4.372306	5.644838
936	10.352399	9.776098	8.896608	8.984369	7.0925694	6.1230526	10.775024	12.069939	8.252811	0.9832331	4.001045	-0.02305603	8.90088	8.060801	0.9524453	5.8212013	7.406522	11.888283	4.122264	1.3413157	9.282368	9.178566	11.93944	10.930319	2.3226905	8.461241	9.403684	7.8835726	4.242932	-0.83870363	-7.7075863	-6.6573076	-4.204117	14.052086	10.638065	12.140266	7.424303	7.916024	10.483274	0.27078912	7.070553	13.58573	6.8834887	3.4880369	6.1120653	11.2958765	13.726511	8.373614	-4.310465
938	-4.6324954	0.44830814	-0.54447174	-14.434139	-13.135742	-16.040096	-1.0477926	-2.2463062	0.38703334	3.605015	-1.6995018	-0.16728574	-14.36183	-15.722233	-11.096516	-8.587223	-7.4531016	-4.915132	-9.724937	-11.520566	-11.2725525	-12.083373	-8.73097	-2.4521332	0.2130149	-2.6506124	-6.4897833	-15.262703	-16.114658	-14.288299	-8.585398	-7.765081	-12.336834	-13.2177925	-7.775391	-2.6055937	-18.51313	-19.86228	-15.189413	-17.564556	-18.949726	-13.876749	-15.253637	-9.946161	-9.348786	-8.870935	-11.706428	-11.533247	-7.65593
939	-16.958633	-16.785118	-8.675864	7.4312468	3.2034168	2.4573207	21.752377	21.65464	14.311186	5.9109774	7.260622	6.480493	-19.213627	-23.30583	-27.353867	-17.91091	-17.464527	-16.363926	10.573189	5.3166556	1.6760106	17.65908	11.936449	-0.4083546	13.416559	11.02519	6.479792	-1.1976756	-3.885074	4.306815	17.723751	20.710747	15.637304	10.998625	10.221846	9.170314	-7.003395	-3.8660712	2.9016879	-3.1253824	-0.88520795	-0.49556386	7.4078865	8.014063	3.9873972	-1.2679312	5.8944874	11.050307	19.87694
941	8.644691	5.879946	4.1264696	0.40952182	-3.9077435	-2.1926394	10.570669	15.299312	13.049337	-0.08981043	5.441322	5.9292927	2.0114982	6.0709524	5.3235836	-9.84779	0.6293646	0.24898723	1.792015	6.4549685	0.7867175	13.163998	13.875196	10.527592	5.0119114	4.233225	5.952731	-4.6402273	0.86378825	1.2627199	14.728871	11.816462	4.3613663	8.617484	11.782165	10.806354	-1.5361632	5.6909437	6.4378376	-2.692894	1.8460491	7.6965346	14.547677	19.586155	14.285452	-1.7465663	3.1807346	2.4918985	-10.639904
942	2.2338445	0.42962617	-3.281212	-15.789397	-10.927259	-10.073214	-4.60703	-9.290477	-9.253545	2.0749168	-7.9789324	-8.973784	1.5535794	3.769241	3.191115	-10.733482	-9.946505	-6.817583	-1.3853693	-5.052211	-2.5177767	-12.541901	-14.387291	-16.532028	-10.662735	-7.348215	-6.7748013	-0.7456766	-1.9481363	2.7047546	-11.625472	-10.514365	-3.9017062	0.38356993	-3.6570992	-0.78818554	-6.023963	-11.578142	-22.56839	0.27171132	1.0376052	2.0787058	-3.157525	-0.95117426	-1.4799974	-12.797908	-5.470997	-3.2460735	-12.823187
944	1.4461145	7.46092	11.254086	2.4179835	-7.2957344	-9.179982	-4.798626	2.990758	6.6241245	3.6102123	-5.063734	-12.569378	2.1166594	4.131582	9.641517	-9.713303	-4.4086146	2.578379	-2.9131079	10.354141	6.7103014	10.934269	10.852768	11.418403	-11.311772	-9.207424	-1.3643541	-12.640547	-13.626128	-16.669323	-5.5988393	-1.4663327	-0.20328231	2.769898	2.0670938	-1.6628807	-3.0539823	-1.2560842	0.45591307	-1.4509708	-5.8928475	-10.0261135	-2.3611288	-3.4139802	-4.0222063	0.75038254	0.94131625	1.6384488	0.17220291
945	-4.5999227	1.5160186	2.0837944	-4.197529	-0.2152339	2.5901885	2.3285227	3.3150048	4.9837914	-1.0694591	-2.0107198	-3.8505256	-8.346407	-10.829099	-10.8490715	-3.835628	-3.2480993	-7.391767	-1.1867449	-2.9187536	-5.283743	2.7763133	-0.6402366	-6.398922	-7.138441	-7.2873	-2.8889122	-8.649419	-3.8089473	-0.071584076	-19.129406	-14.086653	-11.890535	-0.79909366	-2.2366314	3.8433158	-5.2891307	-8.393013	0.36627874	2.177209	1.1491305	4.43301	3.125495	-2.6407077	-4.5963135	-2.6370716	-3.2911458	-6.1011534	-3.6340067
949	8.993395	1.5584021	-1.8040444	6.28339	8.963324	3.9117556	6.361314	5.5550184	14.332075	6.2321415	4.453706	6.6227145	2.5284595	6.1835947	13.14394	-0.34406108	-0.46126008	-6.568815	15.54275	13.782616	10.789918	3.0194817	5.985372	3.1912706	8.977243	11.27966	3.7627654	5.998911	6.8176136	3.3502102	-0.9123778	6.012108	13.452718	-2.4381459	-5.2161336	-4.0015	-10.474806	-9.403751	-12.678701	6.315009	16.11995	20.58766	-7.1391315	-6.203479	-6.5103073	8.086334	7.596569	6.428893	5.0201435
952	16.65275	21.703262	15.408995	7.2460613	13.606556	7.611256	7.19619	12.217209	6.3184776	5.6348314	8.6625395	0.24137637	4.0260477	10.816446	6.2734714	5.0748568	18.426928	18.649307	12.549231	18.765606	15.834075	-5.5672383	-6.135564	-3.9767842	0.902555	6.0945826	0.86290926	7.717778	7.608225	5.606194	-1.4908383	-2.5766954	-5.7837305	-5.3145533	1.6656294	5.713653	-12.628002	-10.856606	-7.331182	-0.76239854	0.89884555	-1.1214162	9.402452	12.913476	15.7327175	-3.8797388	-5.1285534	-1.6240351	-2.964871
954	25.652798	16.731707	4.733916	-0.58014023	0.7728635	-2.1330798	8.99722	9.293502	7.1423454	-2.8765774	-9.326849	-6.6993346	0.16692019	-2.485268	-2.565541	7.1526465	7.0035834	4.6710367	1.550308	3.569672	4.9029512	1.0570072	-3.6760926	-3.5841212	-2.5663936	0.06846142	-5.335003	-5.0885315	-4.9982395	-7.9944887	-1.3279841	-5.8492146	-8.218724	2.6218874	7.413494	1.3982998	-12.806245	-8.353205	-2.1009555	0.37087476	0.8438446	6.851629	14.388571	11.336268	1.6648854	7.795656	15.264811	13.069422	15.082136
955	-6.0474424	-10.634663	-7.8233004	-4.5412083	-9.208363	-9.884644	1.0515859	1.8364055	0.10179143	-4.0756936	-5.6161957	-1.0270184	1.0880784	-1.0550882	-2.8961973	7.1887465	14.65753	17.660084	-2.3205585	-2.4667225	-1.4258084	4.456706	0.4814132	-4.77456	-2.7891343	-2.5103703	-4.1028423	11.387808	8.125698	8.251413	-15.126776	-18.268635	-18.537926	-35.915367	-35.453987	-32.493683	-25.836576	-29.616096	-25.31424	-12.859003	-17.81944	-18.432495	7.407132	4.2793493	3.4281635	1.0368485	-8.920122	-3.2966027	5.027491
956	-2.0281749	3.9406161	5.8631206	2.7506413	12.206132	11.704163	5.337373	1.6298696	-1.0944345	-1.8448892	-1.9634287	-4.84925	2.9853067	0.9797845	-1.8737916	4.17222	6.182336	8.019849	-8.557828	-7.2875595	-0.20079653	-3.1400776	-1.3819188	4.836606	-1.2292303	-4.7047234	-8.059461	6.581707	1.6400841	-7.922279	1.098045	-2.1359744	-6.2346396	-5.844072	-2.9940982	-1.7419636	-15.369213	-11.572702	-13.718359	5.353716	3.2718906	3.287339	-5.9485893	-0.81058717	4.4620314	4.766941	6.7669373	9.529607	5.414291
957	1.2177258	0.9217324	-2.266457	-14.312407	-12.838049	-16.355335	-3.5529046	3.5688949	-0.683766	-8.619844	-4.99873	-6.230921	-2.1015124	-0.36481237	-3.0929437	0.15739436	3.5956373	5.473875	10.952536	9.722814	17.347837	1.8672061	-5.858571	-6.215944	2.4491582	-2.9614925	-2.6303277	-10.803757	-0.5878617	5.033702	-2.7340555	-0.5372236	-0.8987398	3.7026443	10.926582	4.86306	3.890255	11.448656	10.984055	3.252924	1.2322677	1.7708883	-3.4671493	-6.356676	-11.281953	3.0173335	-0.6907633	5.8539224	-5.337722
958	-8.1305895	-1.3098495	0.8550135	17.097347	12.401358	5.7681375	14.040181	13.904958	12.704985	13.097803	5.308804	0.35544348	-9.87221	-9.026747	-8.605169	-7.0026655	-4.354204	-6.621558	-11.136311	-7.4988356	-7.7007976	1.1888418	-3.5889783	-4.7949133	-4.588524	-5.986244	-1.488648	2.452986	0.063061416	-2.4895952	-8.559859	-10.49961	-7.926247	-0.56692946	-0.30842626	0.7205382	-2.0821218	-1.6210407	1.5214924	2.3138182	6.533487	10.511826	8.315234	4.4711313	6.6211433	7.726138	11.052086	3.6984797	8.007616
959	-1.2755666	0.47845817	-1.6808736	-7.792156	-5.4825726	-0.8624552	-14.117107	-10.933336	-10.304723	-0.30346245	-0.64877355	2.0870266	-13.538186	-11.717486	-9.716541	-1.9798477	-6.3540196	-6.0014906	6.7964525	7.036147	3.5750992	3.2913203	6.6381507	5.8033733	7.209105	8.639498	9.269428	11.162396	11.070656	15.247892	0.13997291	-0.22166367	-1.1363244	6.77702	7.607502	6.392191	0.28260648	-1.316684	-1.8052012	14.922005	14.413434	9.199927	12.486111	6.606476	3.340029	10.321869	18.062386	17.474854	10.367746
960	10.165836	14.311775	17.393837	15.418873	18.5265	12.96694	10.610655	16.63478	13.893089	12.672154	16.478859	15.995371	21.312798	19.528137	12.787621	10.169983	10.995671	12.427494	4.4068832	12.014844	18.880138	5.275194	10.182277	20.857374	11.751372	12.143402	8.603789	10.2552185	11.191462	6.72747	10.366591	9.795849	7.1293545	3.1310747	5.1577888	3.6567307	9.684952	10.082802	5.4063487	-2.661672	6.533531	11.13375	5.549485	8.962366	6.273413	9.643576	17.155756	23.923546	15.312904
961	-16.196203	-20.219345	-15.763985	-10.012985	-13.136534	-17.256329	-15.872106	-21.356117	-11.786737	-4.507085	-9.049742	-7.5284877	-6.5101233	-11.50717	-10.355329	0.33231437	-9.322699	-8.871609	-9.454502	-11.202432	-8.379697	-4.598814	-5.9997373	-6.7711225	-8.792753	-7.0789547	-3.3268971	-8.317722	-9.996411	-5.3373065	-9.632252	-12.868351	-8.215265	-2.1515894	-9.183557	-10.6898	-2.7334516	-4.402291	-3.482135	-9.807678	-7.4546685	-3.368301	-10.109247	-6.71414	-3.24175	-0.9497508	-4.8899665	2.0232286	-9.509618
962	5.205745	6.0291305	2.583051	0.80367124	-1.7356173	-1.5982327	-12.404898	-9.621267	-4.0726976	2.3608093	6.09103	4.930272	-0.85413766	-3.04082	-0.9434886	-4.9775553	-4.5371656	0.038292468	5.853059	7.2360077	11.327269	-2.6621404	-4.7913284	-7.501749	-6.7003603	-3.8989882	6.029912	3.1385503	0.7803174	-1.1370199	6.884479	2.320851	-1.5047872	-0.85907227	1.034139	4.4485254	-7.4005423	-8.241329	-8.39941	-10.038476	-9.181849	-5.0090647	-5.131791	-1.3888531	3.3366487	3.689015	5.751849	-1.0588248	-5.993035
964	-5.574917	-0.820945	-6.2236323	-1.7506697	-2.9405107	-2.5919878	-9.286863	-15.639523	-13.855731	-7.958741	-11.359171	-10.132763	-6.5788894	-7.8667903	-11.538242	-10.367449	-10.816623	-7.3355794	-8.285023	-9.348486	-8.753029	-10.565189	-12.119659	-7.3643713	3.6760488	5.229621	11.165283	-11.334319	-11.919036	-4.9065847	-16.692688	-14.277988	-12.016863	-14.446102	-9.047725	-10.80015	-3.970325	-4.3302174	-2.8151004	-0.92914474	-0.8836094	-2.9214535	-10.813632	-10.521638	-12.155956	-7.0744267	-3.483163	1.2590117	-3.2113018
967	2.8767138	-0.96479523	-4.54385	-2.2027252	-6.139698	-4.225749	-6.539861	-2.6813111	2.174642	-6.8901987	-9.111708	-2.9517014	-5.0028667	-8.970785	-7.7279015	0.37234926	0.03108719	-1.600405	-7.988583	-2.9459171	1.1490356	-3.2304099	-6.411393	0.019692719	3.2388892	7.0612698	3.5443249	-4.4328	0.39009947	3.8196678	-3.7275639	-3.033584	0.3732987	-10.379407	-8.013785	-12.864068	-2.1038523	-8.085823	-8.106897	-2.6640525	-7.3434	-4.7446423	-0.609033	-8.750345	-7.2375546	-8.188137	-11.351034	-4.5833054	0.87651956
968	11.522588	12.319524	9.891124	6.3979754	9.779163	11.703298	21.355297	11.949588	4.9244156	1.0932714	7.117447	16.036896	2.7274294	3.3438678	7.9271355	-2.8205705	0.04061231	3.7893877	4.0313816	4.609132	1.2413816	-0.41916916	5.9930897	9.342304	8.48594	11.465446	15.333719	9.982688	13.715734	12.68686	6.7019143	4.427953	-3.2751274	14.446346	13.988407	10.122511	5.1745424	9.395233	9.643636	13.834791	16.204567	11.821371	11.538181	19.130447	24.548748	18.756977	10.384426	2.6444287	-0.71213
970	-0.79420704	-0.18633002	5.553955	9.340347	0.2005988	0.89035106	10.601001	12.650642	16.125362	-2.5622835	-2.134211	4.6403356	14.854073	9.788976	-2.3572416	11.121762	13.092831	9.149677	11.127918	10.722925	5.9109173	1.0682565	2.1120722	-0.06883204	6.4656	-4.692149	-6.5825753	-0.129848	-0.021762967	-3.139658	7.287924	10.527975	10.266133	0.49750555	-2.6589198	-0.85543025	-4.785946	-3.6999898	1.9703343	-0.6977463	-7.957438	-2.0432694	-7.3915215	-10.146021	-7.732642	9.564399	7.495434	3.2807903	-0.41883117
973	3.5398355	-4.643585	0.33653712	-7.8210316	-9.217171	-9.074628	-9.48698	-8.214464	-6.965169	-2.2593715	-4.3489113	-5.532195	11.700371	6.501377	6.1385283	2.1308546	-1.7008051	-1.1221424	6.0931807	-1.6974303	-3.4732554	10.753114	4.621878	8.289486	-5.19372	-5.3285294	-2.1713753	-5.032194	-3.3831	-2.4989197	-8.718048	-6.8708916	1.8528256	-6.496347	-10.357414	-6.0780153	-3.352796	-7.4202356	-8.825699	-12.217928	-13.037605	-15.684534	11.113859	2.8985496	-1.2896845	-8.751786	-7.952529	-7.0520473	-13.15092
974	-5.1741962	-5.564345	-5.548309	-2.913053	-0.59731305	-4.7772355	-7.5818377	-17.588394	-19.644573	-9.606598	-6.8279867	-5.4452095	7.1737523	2.2222526	-5.04591	-11.949476	-5.0574	0.15449798	-6.0567727	-6.8743525	-10.241261	-0.67744637	-4.962859	-5.5046225	-2.0268748	8.399146	9.129983	-2.0259469	-3.104567	-2.559423	-11.600571	-7.789795	-4.733487	-11.052887	-8.9051895	-10.699612	-6.901493	-12.963118	-14.984301	-3.43225	-3.680173	-7.7919235	-2.7419477	-4.2053146	-6.2808924	-1.1442477	-1.5567677	-3.2367215	-18.205093
976	-2.9190838	1.8898093	2.52213	-3.2911272	0.17085642	-2.322348	-3.953072	-2.5079684	-6.845935	6.939953	10.681605	12.148454	4.613446	5.12142	8.513191	1.3017364	0.39750856	-3.5238576	-0.5715786	-1.5006528	-0.048377097	-5.151899	6.6236296	17.095362	-4.8070555	-7.843626	-3.0840406	-3.5022233	-0.6285777	-6.0946283	9.324501	11.298831	11.696659	3.5533984	5.203147	8.396619	7.443264	5.550289	8.019985	14.899845	12.935596	6.5737333	-5.0777454	-2.2566822	-2.8595881	-6.648589	2.9423757	10.435097	0.7155652
977	2.0957363	3.4114666	1.9086385	2.3305917	8.176643	2.9251683	4.246706	2.4287357	0.22567281	0.90542126	5.957423	14.265914	-0.6674134	-1.7337673	-2.337887	-3.6357741	-2.0523562	3.1658773	8.084116	6.84025	11.380438	5.639937	0.43944544	-2.9317763	1.8343964	0.98010767	1.963536	0.3960383	1.9384924	2.8711195	6.2498565	4.450859	-4.055928	3.9968765	4.0180955	-2.8198292	4.8443213	-2.2141314	-7.2858734	3.6554136	7.171853	11.675547	-4.090168	-4.6211863	-8.926992	4.944736	4.9822845	5.6918626	7.657032
978	-3.9127965	-7.8808293	-6.6400976	8.264177	9.522445	3.3819351	0.7116556	6.1041126	3.7143278	-7.263131	-1.5809526	-4.973292	-2.8150134	-7.1253004	-1.1391066	1.9777457	10.080034	12.354524	-10.873655	0.115706444	5.08875	3.1391377	4.8186398	-3.714983	1.8920261	5.145907	7.7452354	4.4351935	1.6365662	2.2508345	-9.685505	-6.9743624	-6.2958183	4.767082	7.7987566	6.7139034	13.032009	10.277304	6.0029984	13.2290745	13.127876	6.645547	-9.37359	-13.537691	-12.162125	5.0804176	5.218255	0.010994434	10.035094
979	0.4411627	-3.486745	0.30438006	-9.559584	-9.883207	-7.8824863	6.631459	7.9579487	5.449602	-10.493297	-10.662029	-7.5270963	-8.506706	-14.35185	-11.413273	2.068807	-2.8126593	-2.9597397	-8.117764	-15.420317	-17.355734	-4.568856	-2.9653075	-1.1546031	-12.44029	-11.632372	-1.0072341	-10.990741	-16.712898	-12.831379	2.9246216	-4.715427	-4.751337	1.2287532	-5.860424	1.5004495	-1.7743822	-4.1538925	0.68918633	-11.068349	-10.824144	-9.515791	-5.5690117	-8.772287	-17.631632	-4.3868833	-4.631502	-4.795704	-2.9574485
980	1.2908881	2.1710596	4.9798837	1.2389901	2.3345823	8.676344	5.669023	7.015454	6.611061	9.9274235	12.696749	12.2885275	4.789639	5.2189684	2.065216	6.8342905	2.0289989	-2.6656857	2.5784113	-0.5039676	-1.5202875	5.475352	-0.4349128	-0.79597944	0.8642273	-2.1392415	0.87347186	2.4906173	0.24423014	-0.47574493	0.5167142	-1.067857	5.4825187	10.067617	6.123048	1.8452208	11.741089	15.664748	13.750164	11.068958	13.8640175	10.603079	3.6289577	1.2516441	-2.1067271	5.565406	5.9199657	4.8161364	-1.7058761
981	-2.4291906	2.7100854	-0.39198336	1.6947014	9.896801	15.048562	3.4046698	10.447536	9.360857	-13.662171	-10.103794	-0.7365056	2.8772757	4.712556	7.502225	15.837244	9.131061	3.9768894	14.915618	15.897462	14.113691	7.1063137	10.186421	8.357075	8.532533	5.9357343	6.7394223	0.77885556	-0.15575421	-1.4057689	12.001284	17.597347	13.195596	13.240842	17.930653	12.468577	5.6155753	-0.33419093	-2.6175752	-1.1619147	1.7980964	7.3449316	-0.3595813	-0.21901298	0.32771385	13.9332695	17.077728	13.710885	16.351473
983	2.1387858	-0.23316681	-5.0405703	5.483039	7.546162	7.62432	10.927811	9.302237	6.8112674	21.004616	24.567438	26.296093	13.016099	10.762508	15.102491	15.483963	16.476948	14.304188	9.550361	11.952314	9.618105	11.2706995	10.192587	7.493621	9.836323	3.644575	0.08956957	-4.2971797	2.977847	8.393605	-1.497509	5.570011	6.8180537	2.8671832	3.9928155	4.6309443	-4.995644	-1.1738738	3.8315878	1.3162596	6.6353025	8.847934	18.634739	10.051884	0.44565257	5.6494527	2.1618505	2.946731	4.717992
985	-32.8375	-28.697908	-13.922268	-23.562683	-29.4723	-21.059856	-28.502645	-24.542416	-18.018818	-12.795494	-22.770376	-18.280443	-27.444801	-25.89085	-15.521756	-31.324673	-24.306492	-14.435213	-17.720373	-21.389507	-17.60196	-24.880287	-29.76427	-29.89994	-10.22818	-16.325705	-20.933088	-18.420048	-25.403835	-18.160404	-13.454214	-15.410136	-10.662262	-27.300417	-27.165577	-17.882034	-27.204256	-26.944098	-22.459236	-21.147434	-20.713997	-18.024158	-12.169565	-20.167385	-24.196579	-13.7108135	-25.530453	-23.112682	-12.586035
986	-3.0944276	-0.76540446	2.5808072	13.992326	13.017353	11.276681	12.703202	8.084804	-2.3037667	-2.3539925	1.8455958	5.7254605	-2.2629354	0.2735179	-2.7777452	0.54448617	5.1309156	8.715115	6.1270294	10.385654	12.180354	10.54015	10.835648	14.740193	7.25333	6.3662977	8.4990635	13.423347	11.7650795	7.934223	13.229483	12.073668	7.6282644	2.9699512	7.216007	12.20232	5.346485	10.5125885	8.060473	5.8100405	4.679241	-2.368053	10.075737	8.74243	8.7635975	1.7220123	2.9653785	5.1693664	5.9800696
987	3.1005373	1.2354988	-3.014307	-0.56757367	2.7006185	3.859065	18.003384	12.313915	2.5720644	-1.678389	-0.65994287	-2.444141	4.286549	5.3069983	5.250951	0.10558179	1.6495318	0.5367273	0.6122315	-0.3531047	3.740567	-4.0489826	-1.0571396	4.225388	-1.0159104	-5.0378084	-3.1969018	4.6897535	8.107977	7.4111557	6.4502788	3.5644026	2.1499052	0.74228877	5.143126	7.8179255	2.511613	8.000951	15.964294	-0.7773335	-0.84084153	-6.224942	9.55274	14.83213	9.040009	0.5613801	3.2016633	13.522902	-4.0761976
988	-5.174157	-2.5536642	0.22707629	3.6508143	3.090559	-0.20227158	-7.9070144	-0.7221029	1.5524185	-4.6273966	-4.989148	-2.3599849	-5.7243743	0.8896682	-2.2848113	-3.9623833	-0.14387542	-1.3847651	-1.0183291	0.8960791	-0.49677712	0.7894734	6.113443	2.6887412	2.34713	1.0493512	-2.5479383	8.122049	8.04387	6.573928	13.71404	12.662599	6.011067	5.348626	2.069786	-0.36147666	-3.8571124	-6.934286	-15.190464	7.411261	1.8309627	-3.1037498	4.009781	3.0856	-2.1120996	-1.0984114	2.072492	-2.8007736	0.43921578
989	-2.9207988	-3.9627042	-0.97735536	-10.637983	-9.965114	-8.688008	8.147719	10.049067	6.0443354	8.86827	6.884885	4.581317	7.630066	7.7268486	7.269302	1.6560446	6.1901674	3.3087287	11.947245	12.338768	4.106583	7.8054004	1.0688441	2.8259914	6.387856	5.0160522	1.5699939	-8.473585	-8.517683	-8.215939	6.067419	1.0197985	-6.8484087	-2.036022	-1.7725751	0.27578235	15.018057	19.058418	12.90778	-4.592732	-14.343441	-17.375591	-1.9881158	-0.28637707	4.998191	8.726862	7.2061834	4.1148443	3.8840146
990	-2.2599397	-0.7248088	0.32483307	-20.96389	-17.824656	-8.458255	3.673151	2.1708727	3.538825	5.6416903	6.4359684	-3.430003	0.8895044	-2.4410632	-5.718198	-5.640503	-10.812817	-12.581562	-10.916067	-8.511185	-7.697268	-5.8404064	-9.946541	-10.934961	-10.541613	-12.989626	-15.63962	1.1835004	-3.69489	-4.363013	-12.937222	-8.588898	-2.7955675	-8.766171	-9.148869	-6.098529	-9.421784	-10.697628	-9.425774	-14.386263	-12.449429	-14.035265	-0.7022054	-4.5948844	-6.630109	-22.233196	-15.55357	-11.75353	-1.6065772
991	0.7092124	-0.8738732	-1.3658578	-2.2622185	1.0374064	0.051817924	5.505988	6.7299757	9.414005	7.638957	6.3103857	5.464347	-6.4260798	-5.894253	-2.6577153	16.607065	10.040123	9.411582	6.3933277	5.897291	6.0765905	3.6673875	1.5473932	1.7499759	2.5084057	-0.028675146	-2.5608494	6.6161757	6.8902254	5.0570498	6.874446	4.714194	2.4723697	-4.7016706	2.603024	0.54958326	5.7057476	4.3723288	7.9774733	4.5636854	3.1431046	5.7326927	-0.1743604	-5.995952	-4.0250263	9.590232	6.7812366	3.2524242	-2.4055395
993	0.60814047	-5.53088	-6.711787	2.535855	-2.0065775	-0.012120813	-10.747881	-8.415939	-10.6286335	-1.7593379	-1.9518523	-0.4771663	-1.9526848	-5.6579466	-0.52950543	-1.5073878	-3.1792703	-1.8682399	-10.498047	-3.7235017	0.14622629	-3.4554677	-4.9293566	-7.896625	-1.7150657	-3.403088	-2.7806222	-4.203616	-8.228464	-5.358762	6.701185	-2.5906687	0.8328551	2.733326	0.6775826	-3.1970322	4.4897327	-2.3167665	-0.9670408	0.4847168	-3.9346468	0.846475	-1.707186	1.1881133	4.6857743	0.28136778	-4.4967227	-5.9131308	-7.1008253
994	-3.3109505	-6.3416944	-6.297762	-13.881363	-11.528783	-9.484238	18.826275	10.716162	6.395836	0.20754346	4.307963	3.9831483	15.822477	14.081945	3.1910124	11.983606	8.186705	5.708889	0.52091634	-1.9350722	-6.918602	8.266909	5.441473	4.8280296	1.099898	-7.16022	-5.9722376	13.184824	10.409374	1.8555156	-7.3295145	-1.0463098	2.2263403	8.294094	11.441727	15.212126	-9.860752	-8.116311	3.4969559	-3.7828941	1.0301507	1.4035233	-0.50929916	-1.0223839	-0.7131042	3.5447745	3.1725922	4.650035	5.6805353
995	14.170153	10.182413	4.9633026	8.007441	7.7051725	-0.35176015	6.6679783	9.389307	11.611332	13.302855	8.710506	1.9383898	4.50438	11.198276	15.777792	5.1246214	14.81392	13.741316	9.974061	9.061193	1.7601196	4.0582485	0.5452871	-2.0911448	6.729559	18.729591	23.27046	-8.398871	-2.3471377	8.446588	2.056129	4.7668347	4.109335	6.2992597	3.7066455	4.9649534	7.6926637	9.357609	10.6781	-3.2200558	-4.9908695	-4.960022	-4.428406	-0.22972941	-4.7814617	-3.2448452	4.8844204	9.385121	0.28011385
996	-16.17229	-15.888875	-20.011902	-10.660185	-15.140337	-15.795769	-0.25543612	-0.60687685	-6.5966606	-18.918049	-19.214249	-18.801762	-4.7022905	4.7641873	5.7562647	1.4438436	-3.4849083	-6.9106836	8.910215	4.4987993	-11.681318	-4.221133	-2.811406	0.657439	-13.779072	-12.843398	-10.323381	-2.7207947	1.139103	3.311833	5.4398623	9.974594	5.0623436	-24.544863	-19.097237	-17.252619	9.877054	10.402178	9.365718	5.260542	1.3957212	13.514467	-18.96522	-16.159195	-11.252783	2.963265	6.7054234	8.623499	-2.7985914
997	3.077362	-3.8750093	-4.566585	8.374938	2.3988228	-0.16971242	-9.940678	-5.4895077	-2.7184474	-1.0438447	-2.2973876	-1.9394578	-14.768824	-7.6132154	-4.8642335	-1.8804282	-4.659931	-3.4758494	-5.631035	-4.8432035	-1.3983264	-12.305409	-9.342112	-3.9323568	-8.2949095	-2.8525162	5.204715	1.2519457	-0.37993193	-0.9878839	-14.421933	-6.5377135	-6.476358	-5.7348647	-5.396755	-6.191967	6.8050175	0.09650946	-1.2463269	-12.879758	-6.369937	0.57782006	-6.7817526	-2.126831	5.269248	7.82397	5.963686	3.2792861	-15.061154
999	3.6847856	1.0454296	7.9842887	-9.606844	-4.8296967	0.017464995	14.238674	8.930166	8.82303	-3.9360938	-5.8671517	-10.41234	-4.02612	-1.2932161	5.2593412	-1.3019407	1.3246782	2.8245156	4.706288	3.6733515	3.37661	-3.0705204	-3.0205364	-3.2635207	-7.321374	-5.2184563	-5.988414	1.2460281	-3.0521574	-5.224803	-7.0733705	-6.9744525	-4.210865	1.9779575	-4.781953	-3.9300501	-2.8729796	-9.776609	-8.210724	-0.4801584	-1.3621619	4.026917	-10.18268	-6.5540686	-1.6922534	8.209742	13.483348	15.84198	0.36157855
1000	8.861202	14.316145	11.328436	-6.79084	-0.51013875	4.4505887	-0.8998599	-1.0129938	0.63247323	7.272209	13.355728	10.383959	18.422308	17.941423	9.852026	2.4933214	-7.3604794	-15.983801	19.51752	22.43346	12.937033	3.7760336	4.3743114	9.473898	8.82987	12.463995	17.882187	17.447456	17.001728	15.054727	20.857319	22.030567	14.253645	4.8224754	11.329897	4.9910355	2.6910508	10.698343	18.062107	11.401315	11.053356	14.4199915	11.797818	12.688747	6.74434	8.163967	13.177462	7.789718	-4.609775
1001	18.536427	23.39616	21.593754	4.670989	-0.6287006	0.04983031	6.470768	7.360126	10.144525	2.8294315	2.9837217	5.411687	-4.675824	0.39895612	4.833296	3.018715	9.081995	15.854027	4.2936087	8.691319	7.039848	22.575275	16.878502	8.38668	-5.2139997	2.0903454	13.738217	10.489155	3.261317	-0.55700636	2.9638658	0.07911193	0.5355865	-1.4791718	-2.8334954	-3.5187492	7.0822287	13.020437	11.87691	23.040432	20.371479	16.92144	-1.850203	3.2996235	6.8027363	-7.5160985	-5.3564835	-6.789229	2.6164074
1002	4.3895893	7.3814363	4.1194735	-1.8299227	2.9379587	-2.871719	-1.2013711	-1.0653467	-0.56375384	-10.651253	-6.314591	-1.6178039	7.7047796	10.752148	5.903986	-6.73697	-2.9089048	0.8973112	0.06935033	2.1134765	-3.2375574	8.814795	9.907239	11.625412	3.7640214	3.3869646	6.2398663	1.3390534	1.996778	-2.2217407	-2.4283142	-3.2718215	-4.253187	2.2702038	1.562134	4.657008	-2.2765582	-4.599785	-5.2527413	-0.16730356	-0.3570783	-0.77550703	3.2554884	-1.7095314	-3.7609015	6.5641427	3.1068852	2.8477423	-2.8884232
1003	-3.9552886	-7.585302	-7.8081636	-6.2552223	-9.779753	-8.338455	-4.2759795	-9.281517	-1.148762	-9.222957	-9.630051	-9.534298	-3.73892	-4.524711	-7.356505	1.26109	3.9931214	4.2941513	-18.377434	-13.571384	-3.6645017	-12.560252	-17.413937	-16.159174	7.8420124	8.890663	9.615661	4.2564583	4.3823743	1.7618681	-11.847704	-10.786322	-6.0483575	-4.119689	-4.666005	-8.530809	7.5403924	3.322712	1.015621	-6.858738	-4.2655706	-3.4094863	15.182126	17.781052	13.571276	1.1271155	-4.602616	-11.391266	9.331732
1004	-5.757271	-3.5305157	1.3900638	6.554782	9.478405	6.339637	8.005852	16.168062	17.656963	4.1228747	5.030882	5.741418	2.5637045	2.25492	6.0706434	0.8797741	-5.2237835	-9.60314	-0.2289148	5.5084114	11.638501	-3.1240346	-2.1110277	-0.03785509	-9.862298	-1.3032758	0.7317617	-0.77998805	1.7002478	4.421912	12.187721	12.818275	5.8970103	-3.1343594	4.3907995	14.497148	-6.788462	-4.4036255	-6.5265665	11.244892	3.241157	-3.2408721	-3.1328585	-1.4329853	2.5241153	-6.6041446	-3.5075161	-1.1162925	-3.8065991
1005	0.7940733	4.08492	-0.119977206	8.201916	4.191665	-4.504726	-0.022553742	-1.801588	-2.3196394	-2.952125	-0.75499165	10.358109	2.70222	9.211134	12.818471	12.914798	4.310202	-2.9467576	10.404869	11.165701	10.489473	4.8663073	7.590703	12.714927	-1.102643	-4.830058	-4.6772966	2.263296	2.627072	3.8582332	1.6128685	3.6670592	4.535652	-7.679114	-8.69886	-6.1163926	-9.852442	-8.022566	-3.3432899	15.643806	11.426411	4.3143306	14.380293	13.193797	7.969142	-18.930536	-8.211592	-2.5456448	-5.0433507
1006	1.8378437	-4.093288	-9.080692	-0.61223596	-3.2500467	-5.5132966	3.1478643	0.50670785	-1.1078333	-6.1547756	-5.2390356	-11.706665	-17.502163	-12.522385	-6.74084	-3.3199258	2.6336362	1.7994399	1.4298614	-3.9643989	-3.9683561	3.4659584	0.58772063	-6.9594097	10.788572	10.236353	7.2085805	-12.047142	-13.449902	-13.378189	0.075183704	1.7198404	3.621334	1.3108889	2.1926148	-13.143397	4.8502226	-1.401912	-1.565376	-4.0689716	-5.9568496	-3.8656616	-9.466578	-2.9743624	2.0985782	-8.81122	2.4519057	3.3989196	18.995716
1007	-3.394117	-4.849532	2.8809094	-0.4209841	0.9881272	-3.6988637	-13.022511	-12.165272	-15.089818	7.477763	9.2834835	5.0166073	11.409305	8.446268	-0.5758179	7.251804	11.267243	15.258817	-7.2275214	-8.268864	-13.518671	15.3877945	14.420277	10.4052	24.191757	15.151199	-1.051887	8.620766	8.170224	4.8473425	9.572982	10.003458	5.4142103	-1.7741153	-2.2422352	-2.4769788	0.28948802	-0.29323912	-2.1353493	-6.3866763	-8.089429	-10.674021	3.007978	0.6323765	-3.86113	11.74353	14.520548	9.7515745	2.479352
1008	-8.2013645	-8.994013	-11.84564	-4.5631757	-4.5470963	-0.30024815	4.554429	-0.2824905	-1.9917479	-9.602182	-10.291752	-10.696066	11.231409	13.879063	19.489239	-1.2310126	0.80896854	-3.2346473	6.670445	2.0367584	-2.9591074	-9.349655	0.93654346	4.925314	2.9438124	9.719778	11.931653	-10.303091	-7.943656	-5.395381	-9.551457	-9.840047	-2.5311408	6.0282116	-0.6360948	-5.2091985	-17.467014	-15.4476385	-10.697895	-10.710266	-15.396884	-19.407228	5.2208242	1.999182	-2.6184778	0.10276359	-0.43634272	-1.4865781	-2.192885
1009	-11.743481	-11.829579	-11.17914	-1.4042022	-0.38113022	3.6268597	5.111004	-0.5137613	-4.809703	13.230587	13.303314	8.910452	1.4662167	4.332471	5.625437	3.5383968	2.5874743	-0.4327552	0.22338533	-2.3052106	-3.002714	-17.779045	-19.020527	-18.63068	2.1848521	-0.7862457	-0.6826912	-9.980801	-11.414511	-15.290306	-1.0222878	3.4516091	-3.9028535	1.6482785	-0.8589855	-0.3882516	-0.36275357	-4.547502	-5.8427534	-14.247464	-10.8605	-7.720995	-5.5883837	-2.984065	-4.5630684	1.1430836	1.2174486	1.3505762	-9.173424
1010	8.012913	12.735944	19.121439	4.3055153	-3.9730408	-6.8672433	10.045471	11.560535	2.5265856	27.827267	30.481213	25.784252	10.074045	10.448236	5.9869695	15.062754	11.8337345	9.534643	23.926788	15.080423	7.230223	13.707337	5.319334	0.58686817	-2.2338438	-0.1942625	-5.3531356	2.6441422	9.472368	13.02467	1.1409235	5.9726486	11.966903	2.08769	4.0267863	-1.7724217	-2.227324	-2.6214185	1.4942846	14.59156	18.227634	21.021511	-13.342148	-10.608307	-5.5574365	-13.069089	-6.2248926	-1.7069863	-1.4443951
1011	-4.59939	-4.408418	-3.8675823	-4.576604	-2.9908457	-3.164662	-1.7675109	0.533502	7.9358206	-11.522794	-7.3479075	-7.2669477	-13.610957	-13.15181	-10.542955	-8.745897	-8.124306	-0.8776237	-2.1647334	-2.1736422	-3.3844547	9.351837	6.9485893	4.3851166	5.541312	-0.8565129	-2.6061692	-2.1731207	1.0362698	3.8113723	0.60138214	-6.326806	-3.828054	2.2912185	3.4090166	4.5808887	3.9822469	-0.6999239	0.93098414	-3.741963	-8.724895	-6.7078166	-1.7904532	-3.4116004	-8.916487	1.5788989	-2.9971504	-4.4721327	9.730447
1012	13.545616	14.183729	9.673159	-16.36781	-11.413171	-6.9535985	5.1175294	4.3982983	-5.7748384	3.7263994	8.073789	5.6389494	0.07234247	10.131104	9.551422	16.185562	14.708754	11.280692	18.449749	13.776602	9.728559	1.6745048	5.1615744	22.101767	-2.6103394	-0.9334961	-1.888483	-6.5378485	-5.862134	-6.6034174	-1.2508428	-3.983251	-7.845936	-6.905039	0.8269609	9.484293	0.15423888	2.022856	0.08145276	10.747681	13.983261	13.657785	-5.5943336	-0.80680764	4.463909	-0.4966098	-1.7889204	1.7416923	3.093073
1013	-6.9252844	0.3311338	-3.467867	-6.202425	-2.9292412	4.8526354	-4.1828055	-1.3045594	-2.214614	-5.558691	-3.4293907	-4.092214	3.2838728	2.6605096	5.720564	-2.6020381	-0.37306118	-6.3512044	1.1230465	3.6695654	12.769871	5.2966695	4.7491865	4.336047	1.322832	1.6854435	6.389142	10.173616	11.073923	7.454363	3.017506	3.791006	1.4345385	-5.076482	-3.6078844	-4.224461	6.269511	-1.0740926	-7.878206	3.5006933	5.8197985	2.239277	-1.1980752	4.158	5.608697	-5.647296	-6.4971437	-5.557141	-8.734249
1014	18.438988	11.182058	0.9831387	8.7303505	8.599796	11.758693	0.46456617	1.6631006	-0.71957886	-15.722197	-16.175514	-16.264181	-9.101822	-13.1340885	-14.452593	-8.724971	-1.1934769	1.624069	0.21084212	-0.7566309	-5.7316647	-14.1265545	-12.567886	-3.7193503	-8.429226	-10.154154	-12.368182	-2.8989458	0.9163139	0.20808583	-12.060934	-14.716235	-10.267437	13.232229	16.6419	20.952724	-10.20825	-7.005369	-10.657504	5.070096	3.049795	3.6448643	-7.864404	-2.8007348	-7.970412	8.573639	10.756722	5.3337574	-0.64383805
1015	-13.92434	-14.2764225	-15.746025	10.253862	12.074785	8.71893	-2.9535346	-2.0098076	3.655746	-4.9714956	-3.6121533	2.3642473	-4.665276	-3.9588137	-5.1735487	-13.958265	-5.8615685	-2.8646188	-1.9727521	-1.8806683	-4.8383484	-4.013527	1.6262943	-1.9972671	1.0315433	6.7471395	10.278065	18.691238	12.366365	13.632314	-3.3393106	6.7242184	16.38688	-9.376438	-9.952036	-8.885685	15.019272	11.695448	5.161459	-6.512594	-4.4062757	-0.88505816	0.27305734	2.4449446	1.5308323	4.023683	-3.4633684	-6.348255	11.427385
1016	1.3723829	-4.6400423	-4.508294	-6.74619	0.68590194	-0.33110294	-3.7638917	-4.8203635	-1.3864836	-3.3023386	2.3829358	5.1464815	16.952156	11.148109	10.440164	17.071613	12.510525	8.955646	7.043834	14.976131	13.45976	10.060232	13.377186	12.578003	4.779789	9.149924	10.729497	9.960907	17.802814	17.979933	-12.082611	-6.0777717	-7.24417	-9.765185	-8.270437	-2.1017518	-1.2336063	3.80492	3.7566981	-8.60401	-5.066472	-6.8829	-4.3871307	-5.335452	-11.417501	-5.398721	-3.3249173	-2.7317786	-0.58177865
1017	-6.6513762	-10.00005	-13.819845	-7.7994757	-11.917994	-18.260695	1.1051145	-1.4927932	-1.2897806	-11.463299	-14.877998	-13.339678	-2.5163145	-2.0908322	-1.0568871	-15.27832	-18.1602	-18.969612	4.3788347	-0.14672315	-2.6634917	0.01081875	-0.97918177	-2.102696	-3.6110134	-4.31103	-4.3361835	1.8452022	-6.477895	-9.010121	-0.31619185	-3.43416	-2.8361847	0.9767894	-1.2443783	-2.3705287	2.863115	0.6839546	-4.7241178	13.755749	3.6217003	1.651866	-13.867035	-13.722521	-8.624411	3.525103	7.251194	2.4136963	-7.7891245
1018	3.9738045	4.040967	-0.6684768	-15.134821	-14.039492	-12.320625	-13.331693	-13.871093	-10.569059	3.5920224	2.8106606	-1.3158576	-19.601456	-13.774431	-14.468267	-4.34523	-2.9790587	-6.714883	-5.3999286	-6.2709384	-7.976632	-13.240818	-5.1781635	-3.338898	-13.624796	-12.0484085	-7.712143	2.095047	1.6574798	10.093593	4.964499	1.9529757	3.2194629	2.2033775	9.144714	2.7053838	-7.4143457	4.1181974	8.942869	3.603526	7.330908	7.4239736	4.7141423	-2.9669144	-7.8235354	-8.861677	-10.099411	-7.379445	-6.4056034
1019	-1.0150002	-4.794916	0.30026284	-28.763947	-26.824732	-15.417509	-8.906998	-1.7929871	6.009843	-5.099415	-9.240482	-17.73996	-16.160019	-14.740929	-12.663291	-8.936895	-7.2445393	-8.81319	-11.5997715	-10.188663	-9.042213	-31.070522	-33.05194	-29.047081	-14.714397	-19.501827	-16.546223	-10.3614	-15.503739	-13.43474	-26.077826	-19.931816	-8.619868	-9.39228	-12.706194	-13.022339	-18.335022	-14.241692	-5.37105	-17.094566	-17.462921	-14.13777	-22.85696	-22.989376	-19.686285	-5.8403864	-3.5869243	-1.4574412	-7.06247
1020	15.723455	14.781966	7.581476	-0.22260126	4.031783	2.0962791	2.0567899	5.601755	12.206421	-15.214844	-19.149483	-12.6695	2.8312519	3.13565	2.951556	-4.0708447	-3.3571591	-7.907583	12.967837	11.778269	9.068938	14.373995	15.00595	13.347566	-12.971983	-18.027987	-20.293144	-9.761396	-10.059286	-8.497654	0.57295114	2.3838286	5.0118484	6.713745	10.016336	7.8863993	6.8189187	8.490582	10.225189	-5.115379	-7.509812	-3.5974956	8.064886	-5.8748803	-8.806841	-8.063204	-7.0049386	-3.5260022	7.900079
1021	-1.4936383	5.2892036	7.6085777	-3.1395814	-5.339019	-6.3176904	-6.4182663	-1.6533153	3.9701726	-4.1242695	-0.6363413	1.2054195	-8.789458	-4.874358	-1.8895099	-13.035742	-8.854541	-2.5840945	-9.758371	-4.6713047	-2.4802384	4.250057	2.9593072	-4.4138455	-5.252172	-1.7859256	1.6567782	-5.1863437	-2.855499	-3.117703	2.8822095	-4.0393467	-7.143413	1.8676758	8.358939	7.322712	-6.060135	-6.679374	-5.8174314	-0.7537466	-6.806851	-12.239325	-1.510869	-4.305593	-14.146381	-3.1564035	-5.067389	-8.359055	-13.740112
1022	8.14423	4.376853	4.9255395	-1.1630708	-2.4572046	-5.114437	17.047552	9.400254	2.188149	-4.306786	-0.6192485	0.996792	0.07056922	0.7015245	1.080598	7.3237085	9.15398	7.459043	-7.2734447	-0.88965666	0.5825422	-9.774335	-7.856633	-4.1690845	-2.8469	-0.7100984	-2.0732174	-12.175734	-13.445117	-8.618707	-3.2353675	0.90968	-4.9286895	4.764826	6.48664	5.861493	18.038338	14.769596	13.461647	19.396015	21.30243	20.522274	-4.0591803	3.0350008	6.4778337	9.030231	10.203595	-0.9784883	11.063425
1023	-1.5789208	-1.3436882	-8.781046	-5.474736	-4.9587607	-4.9561768	-6.608715	-12.657347	-17.079456	-1.6877669	-3.1306376	0.22769687	-0.72551703	-3.3052926	-6.407354	3.049702	2.3667562	8.522791	13.208599	12.848576	8.061232	4.033551	-0.519554	-4.9057693	4.16298	2.786497	3.5647368	3.308009	1.0255322	-5.4815836	-4.6637287	-1.8674505	-4.1421065	-4.4578466	-3.5443592	-4.844083	1.3188415	0.1069611	-6.920289	-5.371293	0.46120295	0.21327385	7.0125256	3.028367	2.3509114	-4.95578	-5.7890053	-5.9178596	-4.8757944
1024	-8.600075	-2.54458	-10.561522	-18.305191	-1.9644307	-13.418609	-2.9656346	-19.869003	-5.1664295	-13.933377	-15.613013	-13.678421	-13.116194	-6.3876476	-17.307367	-12.268507	4.4475346	-10.434313	-17.853539	-0.21414241	-7.54231	-17.417826	-5.7018023	-10.917843	-1.1443087	-1.0933704	-21.941597	-27.041222	-3.0504804	-11.117451	-3.380382	-15.68778	-13.095379	-16.366116	-17.282333	-20.466349	-1.3038384	-20.119846	-8.622915	-12.513554	-18.429325	-17.24542	7.203142	-2.109413	-11.07897	-5.336457	-0.06124264	-15.057009	-10.309008
1025	-4.6728907	-2.3530202	-0.6802937	-11.718376	-13.773752	-9.555562	11.455013	5.1491485	4.21	-11.286995	-5.850716	5.628107	15.052532	10.592937	6.4265537	-13.188904	-8.502726	-1.8682895	12.049908	16.800684	11.141922	1.5142518	2.5479589	1.0035312	-5.7102413	-10.188337	-13.923407	-2.6569886	-2.3856199	-0.16190623	0.8610415	0.4079709	-8.074077	2.9151034	0.669539	-4.9358997	-7.2208996	0.6657881	4.422857	1.5294706	0.6527277	2.7875166	-4.171094	-5.417054	-3.5159202	-3.1569571	-3.3301773	-4.8006835	3.8211145
1026	15.622694	10.695908	2.9792619	7.90136	4.2693353	1.9206419	4.1465116	8.761658	17.090607	-1.2787654	-3.0826693	-5.396079	-10.089561	-7.422902	-9.8322735	-1.9717709	0.90069616	-6.222195	-6.712576	-7.7921925	-11.030363	7.296586	8.888748	8.426048	7.562622	8.502923	7.3113937	6.950266	9.073639	8.745524	5.238861	3.4222612	5.7684793	10.710442	13.018087	8.037371	11.131322	4.91803	2.5672238	-11.55637	-10.135947	-6.350384	-5.437247	-9.832287	-10.042113	5.8753095	13.100704	10.540575	1.6241202
1027	-1.0789609	1.0324322	0.9364344	-7.889474	-3.0970013	-7.9549317	10.06767	4.178692	-2.248318	13.522652	6.626763	2.4474864	-6.0386734	-3.4034932	-0.5877732	3.7873287	1.3854314	-0.8774958	10.2481	3.9999208	2.5232148	-3.1280384	-0.9826539	2.2558634	1.7948054	0.9057187	-4.031805	9.204897	9.497071	12.638474	-0.41079602	5.1906204	12.799658	6.317806	9.67774	10.248241	12.945789	12.189543	10.669398	-1.8132365	0.08621614	2.1185818	23.098742	17.12558	10.094788	11.047683	10.989742	11.266266	-0.19918562
1028	7.6893454	5.040416	2.2360964	-1.2254841	-4.1702795	-5.6911173	2.1345541	3.7105036	6.61437	14.590374	13.843533	15.558399	-0.9686081	2.430045	3.6744823	-6.444341	1.2816007	4.8637605	5.0353985	1.9518757	-0.30285823	-0.16447496	5.1362233	3.7543447	-1.5330642	1.0262413	0.819304	4.498955	2.400684	0.477397	-5.154746	-3.4099734	-1.214406	-8.635618	-7.187563	-5.405414	-7.6919346	-8.504932	-4.472661	-1.4678379	-0.81056654	2.9876323	5.9471617	8.360938	12.5817585	2.7276256	1.9296849	-0.9073225	2.7113583
1029	-1.5261788	-2.7161293	0.67341393	6.6804857	14.473545	12.821072	4.934462	1.8141336	2.7015285	-1.9656669	1.2440691	5.884998	1.6464531	1.8965493	3.187872	3.6728227	6.15741	4.5819783	2.1623054	6.078124	2.9131055	-1.3937699	1.2765771	3.0972357	1.0614209	7.4771385	14.110022	-2.918086	-3.1388392	4.0703397	9.202737	7.251511	4.8935833	6.527408	4.4665465	1.5812641	-14.615917	-7.218437	2.1533108	13.915123	6.942786	-0.5457096	-11.473576	-7.854026	-6.6464376	1.8317835	5.20236	-1.3896118	2.4572878
1030	5.857417	11.916826	10.813157	12.360916	13.480045	7.654305	2.1473935	11.264103	14.429189	5.0049057	5.1013026	7.384741	-0.45772457	-3.0452557	-0.6997963	11.031357	18.580805	18.759674	21.006111	21.735752	18.356419	20.080658	17.175602	12.650704	15.985086	20.742695	21.264122	7.7823553	11.187649	9.031643	26.724195	29.128048	24.199577	2.352981	3.6825657	2.1981707	7.7772007	11.832257	7.411238	0.9069849	3.7895555	1.1584356	15.879231	10.677398	7.6516013	7.138488	9.69293	11.781549	-3.4034653
1031	0.67932266	4.35074	0.8679832	0.7499418	4.6774683	5.327463	-2.056656	-3.8436155	-7.3134336	-4.59007	-2.99652	-4.269929	1.5970039	0.07883465	-6.4389267	-0.25380903	-1.6082277	-1.6375053	-15.10317	-13.219532	-9.177982	-6.0682964	-3.970737	-5.2173066	-9.720748	-4.119109	2.520934	7.7091866	5.826258	2.3007827	-4.34169	-0.14760238	2.52141	-3.7821915	-3.6917562	-5.925641	-1.9945561	-3.812271	-8.552481	5.7846155	7.716176	12.001957	0.57408357	-2.3842936	-4.6686306	-3.796751	-6.130162	2.6759489	1.5981445
1032	-3.6137638	2.442096	-0.9145705	2.8239286	4.2259045	-2.1040556	6.1696386	5.9271555	-3.5245352	-3.0529191	-5.9492598	-4.9958897	2.9163976	0.7467908	-2.2145572	-13.701027	-10.9317255	-7.039356	-1.5555289	-3.8579502	1.9217169	2.4363694	6.362284	5.707616	5.787471	11.330716	11.505573	-4.4625425	-1.3430365	1.2511063	-15.596375	-6.4050016	5.93849	-1.7306335	2.407577	0.3519935	-2.4963377	-2.616119	-3.1339474	-0.55336785	-3.0807972	-2.7645378	2.6580074	6.424739	3.1416252	5.250207	5.4669194	4.6347723	-16.548454
1033	1.4484212	4.6090736	13.672304	5.4512715	0.8725983	-3.0059211	-1.332574	5.429227	7.060626	2.2412703	4.2793946	2.0385602	1.5616696	-0.33301485	2.1873994	8.635384	7.480173	0.5853041	-1.4548383	-10.504428	-15.346234	0.23534209	0.34638143	0.27151427	2.9948225	-1.2742431	4.250683	4.0139427	3.1322212	7.9348183	-0.65092075	-2.8550916	-2.003516	1.859282	5.1382637	-0.86786413	10.757155	14.88887	10.870908	2.1010883	-0.22938067	-6.5034266	-5.5278616	-3.1917834	-4.489175	0.13690874	-0.5616225	0.79092306	-1.1529343
1034	0.43791223	4.598159	2.9869285	-2.7098155	-3.4038947	-4.6820755	-10.503964	-6.871551	-3.6987743	-0.57267964	1.9445739	-4.0900474	-1.6867712	-2.5472775	-0.3837069	-0.9450859	-0.45354456	-1.6124808	-7.3429146	-12.078554	-11.690034	2.5895896	-2.829803	-2.484766	-0.7700274	-4.908536	-1.7038429	1.0178413	1.2134401	-2.5841308	9.704099	9.140833	7.9520893	3.3770895	7.490362	11.326731	3.291192	5.6483803	1.6318042	-1.4760474	6.4978805	9.274022	12.290543	14.978102	6.314146	13.340642	12.869317	5.60867	13.0835285
1035	-7.9086885	-8.307914	-2.8143542	-3.02036	-3.2009304	-0.55033517	-10.970156	-5.001233	-4.6948338	7.738571	5.358762	7.167689	-6.491995	-3.806052	-3.1281285	-12.277624	-9.043316	-5.733309	3.6655653	0.4857971	0.6156923	1.4939585	2.0446994	4.3052154	2.5358818	2.1093435	-1.6148411	-7.3123407	-10.219223	-9.657802	-14.654732	-12.729748	-3.7408257	12.725797	5.776018	2.3636885	8.882528	8.961459	7.821067	2.5940661	0.53356236	0.738814	-4.4800863	-3.0996952	-2.5910058	-1.0572156	2.026984	7.991867	-15.108437
1036	6.377364	6.6607876	4.772646	8.84102	7.8008165	2.4433465	3.7723222	6.501074	5.8307676	-1.5483054	-8.559055	-10.75927	-5.8281994	-4.869834	-10.240383	5.553273	4.730955	9.0599785	-7.951008	-10.669277	-9.024261	-0.30814996	7.0227485	12.528408	-4.463562	0.67534214	2.5968459	12.038856	10.739436	10.417331	3.8952992	10.808499	11.253528	-12.724806	-8.143446	-7.6185656	-2.286765	3.2156937	3.1027088	-0.112213135	2.5415184	5.115092	-0.45036578	-3.896945	-9.866384	-4.822675	-3.6079755	-2.478441	-3.6664252
1037	-2.4745975	1.0341783	1.5391319	6.4770145	4.65025	5.035942	13.162952	7.1939425	4.352336	-9.2428055	-7.9245334	-9.978049	7.0182295	16.920961	22.567541	-2.7241478	-0.10391532	6.7971973	7.2149134	5.8845553	10.152618	7.184467	11.951509	7.774528	12.999137	18.046503	18.718163	-5.505303	-2.3999138	0.013482213	-12.560856	-6.454742	-3.572832	-4.4251127	-3.0341306	6.4577427	4.275035	6.0022373	8.293352	-13.388666	-14.53149	-11.805915	-0.36537158	4.2842216	6.4496512	2.0319126	5.729886	7.454916	-14.783831
1038	8.507873	16.380585	28.544228	27.873886	34.91985	40.01255	15.3112	22.885563	25.475391	9.573666	10.206188	5.4854994	10.48563	15.746567	10.7194805	24.419067	25.66583	24.534653	-3.1737378	-2.9624648	1.1497071	2.029449	5.891636	9.034707	18.164059	8.278987	8.653161	5.4797	7.829521	17.036047	19.327898	14.800292	8.882792	-11.601386	-15.629279	-8.606298	15.457999	15.411686	1.7887129	18.146412	17.570183	8.29586	7.3729444	16.026146	19.805185	13.853047	14.273718	3.4898832	-0.43356717
1039	1.6609334	5.1378074	6.816886	7.421296	12.039709	3.6092532	1.668801	6.306696	3.7952566	6.3561335	8.546539	6.495535	-3.1184897	3.1673417	2.6449432	10.245455	18.068022	12.618347	4.169992	2.757703	4.5694666	-1.0099168	2.6196485	4.7714844	2.2722478	-3.8791556	-4.416195	1.0303196	-1.6543375	-2.4358008	11.599468	13.683207	9.4330225	-7.7976894	-9.582535	-15.89757	4.624514	6.741647	15.606392	-8.291619	-8.877304	-8.605595	-6.2087994	1.8657808	-4.066534	-5.375113	-4.323011	-3.9726343	0.42875302
1040	1.9499843	5.767518	1.1186094	-11.372315	-8.683447	-7.6762486	-5.902167	0.49460006	4.399967	14.319583	13.028323	14.712809	3.1779	11.796762	16.508995	-4.5669436	-2.185789	1.9624697	8.335338	8.255219	4.9950137	-8.52706	-0.17787659	1.4774272	11.889743	10.392733	6.590696	1.4986796	2.45646	3.6668434	2.5677567	0.8992466	2.5741155	1.1336011	12.046566	15.59248	14.699048	11.375278	6.0972633	4.615922	5.299962	3.6948	7.9789352	3.2699971	0.79139775	13.28084	7.033846	2.2641978	2.311274
1041	-0.46020627	0.19003117	0.82485825	-3.3162456	1.5642259	0.9407184	5.656972	3.2790527	2.4036946	0.39884558	8.633789	11.867506	-5.0066004	-2.786746	-6.640127	-8.171072	-5.202464	-3.5017166	-5.32024	2.4308674	6.904158	-4.527657	2.115097	1.7256875	17.345795	13.131417	5.4623013	5.1946297	6.9379554	4.500943	9.927372	13.411765	15.909132	-6.0074024	-3.20439	-3.916825	2.9266787	5.8170214	5.9442935	-0.15019631	7.097396	6.647704	6.983303	6.4748425	7.114398	20.051876	19.531998	14.951267	17.002266
[truncated: 959 more rows]
[truncated: 11 more columns]
