# Supplementary material for: Music-induced emotion flow modeling by ENMI Network
Source: PLoS One. 2024 Oct 21;19(10):e0297712. doi: 10.1371/journal.pone.0297712 (PMC11493256; doi:10.1371/journal.pone.0297712)
Supplement: S1 File — (ZIP) [file pone.0297712.s001.zip › minimal dataset/DEAM dataset/Music features/mfcc_13.csv]

File
2	-3.5745997	-13.807166	-19.835873	2.225546	5.5974016	5.894643	-8.337976	-6.672435	-9.18905	9.225866	4.677478	1.4675157	-0.6269604	-0.17949224	-0.27158058	-4.6643515	-6.7552977	-6.326334	1.3215299	1.5433602	4.4551716	-7.0174303	-3.154549	-3.7423337	5.3699493	-1.0499188	-6.514914	-20.181578	-23.45448	-22.503033	-6.039711	-4.7351136	-7.301303	-12.883356	-16.555882	-18.098448	3.5274816	9.40218	9.724461	0.054520488	1.9819131	1.3037684	-6.7469196	0.008694619	2.2172759	-11.561668	-7.9686356	-5.874736	5.91184
3	2.299674	4.679304	9.325802	3.2175899	10.766588	10.207807	-0.7341974	-3.6278749	-3.6482449	2.8945467	6.6571875	2.1605706	5.667675	1.6213903	-1.1800301	6.4103246	6.168356	2.729848	5.8969727	11.631878	7.185106	4.835008	0.6603789	-7.5763493	0.69683206	4.839295	7.4064984	6.903775	3.4722393	-0.057285905	6.9558372	6.0520797	9.052982	13.724983	7.0051813	5.980173	-10.8296585	-2.4503984	-4.1136475	-3.3585863	-1.438324	-0.289008	3.032326	-1.5697713	-8.146254	9.457429	14.751619	13.808073	0.55021584
4	-13.899618	-12.859284	-6.7629366	4.4721627	0.24274153	-0.3610869	-9.40459	-0.9007883	7.7829165	-7.4504876	-5.5871925	-5.0135946	1.2441841	8.50751	10.751198	4.7605934	6.8871565	8.828083	-8.170902	-4.7932715	-8.551193	9.065136	9.633484	6.210012	0.44972414	6.5179157	3.6169686	-14.818676	-22.180424	-20.645683	10.618447	4.765522	-0.7969702	1.8339038	9.980249	11.902616	2.5156307	-3.5844984	-4.674646	10.01559	12.191095	8.137	0.46330804	-10.849224	-21.021946	-4.6946697	-5.3562317	-7.257139	4.026191
5	10.434286	8.961266	0.9028548	-0.5893514	-0.84568954	-0.30975023	-0.9071149	-7.316728	-8.261945	-7.516038	-4.1060348	4.696924	-10.121153	-12.079493	-8.264677	2.4124837	2.3058598	3.823503	-2.7477818	-0.661625	8.533673	-10.84513	-11.987457	-10.8210125	-1.2813625	-5.6320567	-6.3051286	-2.1511436	-8.659928	-8.367367	-1.1772323	2.1216516	3.9517431	7.2305975	13.549862	9.374787	4.3398633	1.4906466	-1.58975	0.7685894	3.6282487	0.39740187	-6.6506834	-1.2577466	1.3230591	12.086093	7.303542	2.6336117	5.286364
7	6.123189	6.7836447	7.3785744	-1.1510173	-4.896558	-3.406653	5.886594	5.441066	3.0248122	3.649266	2.2685058	9.539331	8.867447	11.739703	10.054875	0.75083935	-2.487337	7.9435444	8.8504715	10.051385	2.2010074	0.2912054	3.314824	3.0482972	9.741664	12.2007675	9.685708	17.711435	9.201963	3.365889	2.4926753	3.5600176	7.6937714	8.793045	7.1720557	3.5315752	1.022699	0.9061445	1.9515479	-3.5799162	-4.9340434	3.2233176	4.014309	1.5208037	3.079062	-4.075841	1.389028	2.026298	4.233867
8	-12.047308	-6.956788	-3.3574245	-8.279169	5.7126245	6.811576	2.8990333	5.193133	2.9018803	4.3449984	3.4867933	6.033812	-6.073806	-5.75691	-2.086318	5.778874	5.138262	4.704172	-8.983234	-8.763211	-11.670929	-2.0889509	-0.7592728	5.1765504	13.490155	14.762749	11.701746	-1.167337	-0.84072375	-6.976507	-10.683498	-10.139301	-8.177995	3.465641	0.8677906	-1.6848387	-4.375334	-6.43312	-8.84749	-0.8969687	-0.8372134	2.9827986	-1.3755906	-0.9159039	2.3368573	-7.895508	-3.1161845	-1.5365716	-2.1568007
10	2.2635283	2.0428843	-1.1389956	-10.887377	-15.864709	-12.824127	-2.3252723	-1.1518698	1.3582294	-10.943651	-9.23514	-10.641463	0.9272964	-3.3478606	-8.317636	-7.8133388	-14.612892	-19.31593	-14.757218	-9.185868	-2.1424334	-9.895161	-5.9733562	-1.5410746	-1.3034347	0.5761166	-3.560787	-6.4662943	-1.1905975	-5.744279	5.465493	4.9680977	2.6009035	-6.882683	-7.6322875	-8.957636	-5.2625885	-1.2892399	2.578978	-5.407963	-3.9594228	-6.173941	3.7398834	3.8792057	0.098327674	3.9294448	4.571081	-0.4399879	-3.6322098
12	0.22347693	-3.4656625	-5.051575	3.7178926	0.24070102	-3.187775	-2.1506639	-10.558035	-8.991766	-6.5803404	-3.2175987	-4.67842	-2.4623494	-10.61935	-20.656385	-1.8836341	-3.555201	-1.0852627	-3.102539	-3.2132838	-6.0797234	-9.428927	-3.849784	-9.417515	-11.242587	-11.224864	-9.030456	1.8668163	-0.6625668	0.41411924	-0.30046192	-5.69824	-0.31777662	15.416868	11.8683405	6.849695	-8.82349	-2.8252082	-5.470721	1.796809	-3.6875663	-1.9758289	-7.584913	-7.224066	-5.837548	-1.8351934	-6.5005813	-1.7230043	-0.39098454
13	7.4846606	4.335246	2.6604257	0.74280286	-4.406299	-4.0043178	-6.339693	-9.756287	-8.808698	-11.724592	-15.362108	-12.3477	0.060202062	-5.66646	-6.6715484	1.695751	5.24543	14.55258	7.8445387	-0.82530797	-1.9696991	-3.947194	-5.463415	0.64432687	11.915434	15.41934	17.05648	4.962584	5.0315638	3.8488774	-0.09284437	-2.918715	-1.5409898	-19.656012	-19.713415	-7.891211	8.41802	4.2532244	0.77932596	-8.084942	-9.018772	-5.5918283	-11.090174	-10.660622	-4.2547784	-8.590866	-5.805399	-4.0412283	-6.4857683
17	6.8904657	5.9482183	7.670291	-8.95785	-7.875741	-6.6505327	-4.673346	-7.411088	-10.983065	8.6744795	6.030051	5.926356	-12.596479	-11.4411125	-11.591867	-8.401783	-7.9833097	-5.910471	-9.052751	-5.6293125	-2.4644382	-12.115135	-12.930942	-15.189688	-3.849379	-8.193676	-5.2649736	-10.517184	-6.605015	-1.1677368	-1.6599355	-3.9844737	-5.719779	-3.109799	-3.0029707	-0.72487414	-4.7483516	-9.927837	-17.094124	-10.7644615	-10.591347	-7.1570024	-3.978994	-3.8726134	-4.997593	5.5966063	-0.5507097	-5.6876063	10.12137
18	1.2495726	3.9717572	8.198938	-0.86318177	1.0606333	-4.1788025	-11.999317	-16.228638	-15.698132	3.8652577	8.160493	7.1209817	-11.507178	-14.059849	-12.675371	-6.303981	-12.621192	-5.7111983	1.9796088	2.791185	-4.6614656	-5.7031426	-5.4524746	-8.053368	-6.975788	-5.1040125	-2.9118361	-12.568288	-10.483244	-8.0847225	-7.5899014	-11.93247	-8.444344	6.0317974	1.179601	2.1782153	-4.476143	-7.8998785	-5.093092	5.6281333	4.941983	10.05852	12.386564	13.443239	10.80142	7.1800957	9.885649	6.96157	4.946705
19	-0.6975739	-1.3419459	-0.041386425	-11.287004	-7.477269	-2.9496775	-8.220432	-9.225273	-11.848188	-7.061569	-6.879546	-10.135528	-6.117804	-6.346528	-8.510291	-7.4743533	-9.511142	-7.3861938	-6.9495173	-5.555539	-4.635868	-12.489908	-7.051778	-1.0498444	-5.2787724	-8.690825	-10.774506	7.998185	8.02887	10.932109	-2.043693	-2.5614882	-3.1425114	-11.019242	-12.517075	-7.2997174	-4.1904335	-2.80611	-0.9517267	2.0744824	1.4855311	-1.2945449	-16.34421	-10.583751	-5.957986	-5.960799	-4.7630367	0.84982145	3.124351
20	-5.189564	-3.9570878	-5.3512163	-11.894817	-10.849028	-11.315617	5.8292956	-3.5579028	-5.5216584	12.9374895	11.07235	14.054735	3.8882375	4.25081	4.124054	-4.748861	-1.5923262	0.74869144	3.6830237	-2.5466232	-1.118027	-2.6745133	0.6940741	3.1701374	1.0883628	1.1158664	-3.0806127	2.6415708	-0.4619739	-2.5416756	3.3613586	-0.63480496	-15.6258335	7.3981886	4.8087034	0.35648692	-8.656645	-7.680566	-1.3626685	-3.8080297	2.03312	5.9784403	1.9144285	4.3016186	-1.0449224	-5.9805417	-6.184013	-7.3590913	-15.618803
21	9.160779	10.810969	7.603037	-1.2970084	-1.038342	-2.3196168	-10.240566	-5.21654	-3.1573439	-13.136313	-9.718937	-3.4654381	-2.5202162	-4.599393	-6.316827	-7.065155	-6.881979	-4.0019307	-1.1461207	2.4049602	-4.0813103	1.4861453	-0.6356771	0.3672222	0.10776782	-2.2858965	-4.4603205	-0.6333316	-0.7136042	-3.2903006	-4.0163527	-3.2802691	-2.4045696	-17.83788	-14.068204	-11.284534	2.9184294	7.437414	8.445191	0.5177381	4.735011	2.5899954	-5.622223	-7.1178126	-12.10854	0.38994694	-0.92888975	-0.70056736	4.784828
22	6.1129074	4.685644	-2.7204614	7.0366273	9.298414	6.910019	-8.895569	-3.968248	-1.0004014	-1.2583387	3.5925338	5.6660557	0.9127908	-1.3488852	-1.6890824	-7.9983983	-10.966239	-8.348596	8.233162	9.061574	-1.5002644	-8.366919	-6.371556	-11.017548	-3.058259	-1.6221372	0.42266184	-9.980686	-8.802716	-6.107874	-3.0611784	1.1349065	3.1325734	-11.9572315	-13.365369	-5.8544292	-7.747069	-6.906291	-11.754903	-12.943861	-9.087301	-7.881884	-1.2099202	-3.5424795	-12.000612	1.472791	-6.376865	-2.7269182	-3.2135692
24	-11.859728	-6.7731714	-4.6079693	-12.718387	-10.654868	-6.0542045	-5.014968	-16.692377	-14.564354	-1.2998979	-7.955478	-12.174875	-7.8900356	-15.466043	-9.640158	-23.891495	-26.3942	-26.494066	-9.50279	-18.624325	-13.039243	-12.281427	-17.74308	-12.333618	-9.6327715	-15.049462	-15.223654	-20.696024	-14.31518	-2.7453089	-36.83791	-23.765629	-13.743042	-1.2482109	-1.7162405	6.893551	2.3655226	-5.9349375	-10.710088	-4.814559	-10.035405	-15.065435	-26.59608	-23.025812	-17.547516	-21.88285	-15.979277	-4.4749722	-17.248812
25	10.361332	6.5215387	9.563196	10.296785	8.929155	7.332444	3.442807	6.2814612	12.171489	4.1712937	7.201021	8.650364	-12.910799	-10.994402	-9.284989	5.445028	4.2060804	9.785774	9.732445	11.474232	11.416216	6.4745	9.100435	8.91044	2.1963782	5.573978	10.079515	-0.75108725	-1.1831825	0.912053	0.32477498	2.7747884	3.1686726	3.159217	0.35156396	-3.4008555	6.556366	9.935198	15.803591	13.331577	5.8762827	4.3530817	10.488362	7.9213114	4.67311	9.973099	8.365931	6.036527	5.430958
31	2.6207852	3.129932	3.900295	15.565226	12.702328	13.494068	13.768147	15.6903925	19.302446	1.2466805	10.799747	12.375668	-11.943005	-10.023146	-12.54175	-2.95617	-5.3762436	-5.549019	0.7444763	1.5545805	4.9462485	-7.263712	-4.094634	-3.408191	-16.290524	-16.913307	-16.24665	26.879425	22.296574	14.171822	16.541958	17.251474	8.574766	12.891872	12.821282	12.408367	-8.142388	-9.2764015	-5.515309	8.216229	10.286707	9.585981	7.8865814	9.007561	5.3695345	-17.46798	-13.894451	-8.904802	-8.903271
32	-2.985103	-2.9044871	-0.17010355	-5.3981676	-10.42709	-11.553183	-3.6839855	-6.6752615	-7.8413506	-12.67524	-16.524591	-11.005394	-9.261678	-10.031406	-6.8307066	-5.2387533	-10.931512	-11.922899	-2.1567738	-3.8230054	-7.874113	-0.5290959	4.428934	12.931906	-13.773876	-11.683855	-15.376606	-4.489812	-0.46356732	-1.2963905	4.705776	-2.665553	-5.581643	4.197319	6.7067003	7.612701	0.576278	1.5645142	2.5885873	-6.910684	-5.5795975	-1.2049326	3.327907	1.8141613	3.1054869	-11.5312605	-17.211895	-18.972458	10.177155
35	-2.6927981	-2.722022	-4.1278114	0.008593217	7.1405277	13.182643	-7.3038425	0.87632394	2.2824917	-18.115372	-14.380793	-7.162785	-7.5551505	-4.982695	-8.5532055	-2.7624738	4.679366	10.434454	-1.4545588	-4.9056425	-2.3273275	4.7323527	4.6619678	6.139689	3.9409165	7.1115093	6.018076	-7.8046436	-5.194598	-2.7591221	-4.129545	-1.7370622	-4.8156457	-15.313246	-12.296457	-12.4607525	5.8514776	8.89729	4.269456	11.300068	14.317265	16.120468	-3.7291636	-5.9846387	-7.5947876	-8.580044	-4.711898	-5.4914083	0.23009312
37	1.6475015	-4.4205384	-8.165926	5.904337	0.5109427	-2.7150674	-1.3658658	-4.667034	-1.9868035	-3.1864798	-2.694833	-6.998733	-7.1415153	-5.876002	2.1079597	-3.1852207	-11.9563675	-11.095055	-6.569661	-5.8363485	-2.764475	5.8277287	6.397548	13.801271	-1.94397	1.1878357	2.9929538	13.356562	7.316244	2.8004146	15.549551	13.186956	13.358572	-11.741264	-15.160801	-10.549686	-6.487589	2.1310806	3.4256778	-17.422323	-15.09084	-5.725065	-7.283593	-12.525735	-10.568799	-4.199352	-5.893783	-7.1124983	-5.5508437
39	1.7966218	6.060426	18.761444	2.2977674	9.343005	12.360158	-20.012978	-16.473827	-16.666988	-1.148418	-1.556756	-1.5893357	6.720786	5.168102	5.8780684	6.418454	5.189033	5.6248994	-9.63809	-3.8802042	-0.06908086	6.925752	2.0228183	2.0865223	2.632265	9.464032	9.236834	13.6361885	11.578926	10.514645	-10.415194	-6.685785	-6.3892565	-0.90838444	-1.8886623	-4.928434	9.616922	4.2348776	2.8225455	2.406839	0.458166	3.1146312	-1.8093646	-0.3205544	-1.5188743	-9.694313	-3.4480114	-5.7777824	-15.401802
40	-3.4086237	-6.367198	-10.225967	-0.2863044	-1.8906637	-5.1889515	-3.7909276	-2.2641454	2.8633518	-2.0575812	1.2075937	0.85662055	-9.549585	-13.466509	-15.598995	-9.164012	-7.8934975	-1.7162902	4.9404488	-0.5485311	4.526121	2.5029042	2.0657146	2.1492944	-5.9633985	-8.701487	-2.7871544	-2.8312407	-0.2363363	-7.542381	10.018435	7.8152266	7.525565	-3.5710304	-3.49668	-0.94672775	2.220769	0.5482036	-3.8486328	-13.771861	-13.860275	-10.332491	-9.923289	-8.221651	-1.5798566	-0.2817997	1.9482291	2.1576705	-2.354092
41	-6.801745	-3.6284518	0.28676653	3.280921	4.0251446	4.346615	-1.8012954	-6.6751723	-5.8095837	0.4892192	-3.5306537	-1.7981738	-3.9141314	-8.207544	-5.1480923	-3.2094002	-1.9609815	-6.2878366	-8.620018	-3.4522169	-2.5515087	-1.8709762	2.5566282	3.372252	0.52706176	4.463648	3.7962205	-1.508659	-6.9033537	-10.37179	-10.631151	-9.086526	-10.992161	-6.2699165	-4.57253	-4.9283276	-4.4699345	0.35193905	1.0870402	-5.474547	-7.3025894	-11.863148	13.036491	8.290441	5.3801875	8.362479	2.205256	-1.821835	-2.3938184
42	7.298022	10.145971	10.914396	-2.498721	2.9961448	6.308711	-7.837199	-6.6630898	-0.2896684	-8.711766	-4.7371635	0.028258622	10.568101	12.184729	11.133963	12.1836	10.596559	6.139798	-0.6033359	1.0297158	-6.4383593	7.9089365	13.444284	19.400715	-3.3698246	2.6182299	11.082103	-8.772116	-8.0071335	-7.3056297	-0.44867206	-6.2075353	-16.869629	7.774124	10.162983	6.752401	-6.2865224	-7.8870163	-10.744696	-0.40428567	4.4532647	0.47981203	8.624555	2.9428983	2.3635535	4.4506173	5.2948103	9.464586	2.5318217
43	5.233352	5.241378	3.469215	-2.226019	-3.7854831	0.66428554	4.413858	2.994904	1.1110096	5.2218914	5.1244283	5.9939275	12.414354	8.992291	4.8781676	3.157258	3.2803402	1.6493621	9.101959	10.163129	4.9288826	8.867617	8.633031	6.1106477	-2.950392	-1.1040133	4.353341	3.0036764	4.1997814	8.185684	7.8671255	9.155651	8.189013	9.266577	14.991082	11.900047	5.192191	4.314361	7.072057	5.923692	6.301458	5.160549	-1.2376816	0.42459893	3.4294033	7.9185643	7.940118	17.477299	3.694873
44	-4.213187	-4.132725	4.2859106	-8.596336	-2.7815366	-0.93854696	-2.9088066	-3.779594	-10.751822	1.4849216	1.7879448	3.1579123	0.28763682	5.3576775	9.41771	-3.910277	-3.5981965	-5.324695	-2.7166753	-4.499028	-4.5717063	10.731602	9.747676	0.69537306	-4.8680105	-5.519608	-7.654784	-5.9796715	-8.622831	-1.391462	-9.03933	-4.16501	2.7958395	-5.658595	-6.1617546	-9.822601	-1.7545619	3.888172	10.620057	12.161503	8.68421	5.2609673	-6.7306385	-1.9913584	-0.12671983	1.2718709	1.7616293	-2.3903568	-12.457085
45	-8.680345	-4.7478	-3.8017604	6.220235	9.517531	6.574823	1.924985	0.93301713	5.2989054	1.9012213	7.340685	6.0544543	0.8344867	1.1247132	1.6708539	-2.3468046	1.1807871	-3.073553	10.466768	13.072392	8.975962	10.545129	2.7172542	-5.512685	3.1723468	7.314577	4.601137	1.5501842	8.608385	6.9290066	-5.7212334	-5.2245283	-8.228897	-6.3003073	-6.8630953	0.51459336	0.071679145	3.5462716	3.0335789	1.0448216	2.7522607	4.952728	-1.0561485	-4.4429665	-7.54379	-7.6706095	-0.9150095	1.8171895	-11.761469
46	1.4965031	-2.910023	-6.272581	-1.5334435	-2.802479	-7.7679925	-5.077617	-2.497304	1.533434	5.275802	4.9150095	1.5379044	-4.007748	-6.06349	-11.733559	4.546502	5.3243937	5.851759	-7.8601136	-5.3690414	-5.4105783	-10.0701685	-14.660982	-11.433992	-2.549891	-2.5365176	-3.4631343	4.025448	4.2671385	4.006956	-5.0380344	-2.2606497	-5.721304	-1.6905242	-2.9430406	-3.0549197	-0.5170477	1.7153075	3.0110009	-10.684568	-13.051175	-11.556955	-13.735329	-7.5678844	-1.0107431	-6.8543997	-5.469267	-4.564214	-13.606829
47	-4.8464527	-8.5390415	-3.1384974	-3.6936798	0.5982992	0.96045	-3.9305696	1.786386	4.2616167	4.3780437	6.9169602	0.28173465	-1.4336666	-3.6426969	-8.168303	2.5069375	-0.20933402	-0.4547562	6.3586073	5.602672	3.9436042	5.3247705	5.3443236	6.130517	0.59623504	2.0314462	-2.2877822	0.47374403	2.6855516	-0.43915296	-4.5188265	-5.5142927	-2.9682767	10.5631	10.392835	8.926708	-12.480288	-10.850014	-6.84253	1.7478201	4.3631763	2.1477237	4.6489954	9.562646	7.3250504	12.083016	7.894831	1.6862969	5.8445663
48	-13.595287	-9.083506	-5.6916666	0.24355549	-2.1144261	-1.9044511	4.5243645	1.2971531	0.65430295	-9.917723	-10.825271	-10.218573	-7.9397163	-6.9455023	-2.9181304	-8.921192	-11.873947	-18.523403	-4.898203	-1.53477	-4.0382175	-4.4499617	-3.8782055	-8.344413	0.5439511	1.6244521	-0.001458585	6.776143	4.5607767	-0.15589094	7.585547	-1.2558476	-8.333101	3.2302966	5.670657	9.602094	4.485837	4.5894966	4.091517	-6.871531	-10.334141	-16.587223	-2.4439244	-2.745164	-7.8495426	-0.87239826	-2.1762214	-6.5856934	12.431473
49	-15.832442	-18.364798	-15.677771	-4.788944	-5.495117	-0.75229424	-7.4583836	-9.124408	-7.335876	-14.779261	-12.292696	-4.3434086	-1.0918833	-3.819653	2.2865343	-7.4970446	0.6467018	1.6936299	-7.5532775	-7.761508	6.275965	-7.6902547	-8.510667	-8.386709	-8.905503	-0.5880834	3.6639612	6.2152505	6.088752	1.6962348	-5.2690043	-0.50752914	7.161064	-1.0856851	-1.2461555	7.504702	-3.1599216	-10.091169	-7.0266533	-6.567978	-13.02808	-3.7202604	-11.804674	-14.970954	-11.358201	1.5231187	-5.486974	-6.126149	14.663774
50	0.34980285	-1.5781403	-2.325581	7.550786	6.7738247	2.8402534	5.0958705	7.860918	6.510453	-0.8415472	-1.0911299	1.4642073	8.054922	7.0187697	5.535888	10.4512415	6.299724	-0.7621948	5.578602	9.203828	10.499897	7.8586416	8.214104	7.672778	4.519765	1.8177124	1.7880135	4.1544256	6.325363	6.67153	-7.122057	-6.6577926	-5.682306	3.6815386	5.784238	4.6908417	5.068038	4.4033427	2.3614259	1.7467909	-0.9948654	1.7691438	0.5799981	-3.1065903	-1.8679528	-9.390598	-3.3382983	1.0825088	-2.9703465
51	7.2128015	-2.265208	-3.971203	2.3859253	3.230027	3.6689887	-0.24503236	-0.4622557	-3.6957355	-1.7907524	2.2606614	3.0936484	4.592497	3.1133618	1.8363327	-3.9940567	1.4892823	2.130247	9.189455	6.4493837	3.3409188	-9.952531	-5.166293	2.422567	2.2347713	2.8624773	6.658647	6.1663504	8.348615	4.671399	-7.612738	-6.429474	-5.13657	3.968401	3.0666418	5.5438538	-1.0605184	2.9189763	9.200312	1.1329308	-1.6754738	-2.8009412	-4.1176343	-2.6766171	0.30341256	-3.040199	1.92713	4.672161	-3.5703015
52	4.006887	6.689063	1.8951553	8.728323	14.197811	17.071613	-0.97076184	-3.6275816	-5.5054417	11.370398	9.290876	10.189529	9.646427	6.5331297	4.826811	-9.974346	-6.9027176	-2.982255	0.359266	2.4412198	1.5070902	15.213685	15.699575	14.528109	-0.6066359	2.3507578	-1.035828	2.1466005	4.402926	9.215879	5.12731	7.1497993	9.760836	6.2061625	8.848391	6.8480463	13.50771	13.029617	9.687781	1.2313418	-0.42016667	1.7764246	1.7931536	3.2292979	5.2255797	3.4319491	8.39706	2.8137379	24.031336
53	21.855284	8.621835	-0.7178042	14.25887	16.58582	13.239332	3.1434107	7.6820755	5.544872	2.5302737	7.1563244	6.4517527	8.707329	5.9953537	8.686283	11.261835	11.996674	8.801258	18.801937	19.30942	23.70655	2.6828508	3.4176455	4.626583	4.5540333	7.1273937	1.6638155	-2.0528376	3.4290824	1.0215169	-6.5690284	-6.45775	-6.7727566	3.555142	-1.2418768	0.70960975	-4.110404	-3.7528887	-2.9818275	-0.7579285	-2.6977124	-0.76031095	12.771836	5.344269	3.3614419	-10.60951	-10.359203	-6.4046984	1.6536618
54	-1.9899957	0.45665303	3.1189265	8.937976	10.679513	7.8826547	0.6336316	1.9135911	-1.2901605	-5.005974	6.386862	8.416819	2.2688417	0.20353305	-1.9841522	16.10522	12.120663	12.151506	10.117419	14.518689	10.238682	4.3473406	0.37551653	-4.159356	29.879078	28.905064	27.075645	-3.8976092	-0.061730504	1.0492693	25.022984	28.74556	24.201876	10.701523	9.05212	9.155879	-1.0761653	-3.1630406	-4.6033792	-2.1388354	3.524797	5.014968	-0.39815557	-0.89302456	6.5436096	16.63847	16.033615	9.405836	-0.45586473
55	1.8271533	-0.7518781	1.0485321	-10.620703	-10.67931	-14.555807	-1.6572242	-0.69885916	2.6962342	-5.8929214	-7.138822	-1.9257071	-8.246493	-6.0495796	-8.7191725	-6.651497	-1.6475557	-0.19903427	0.4555109	3.0045877	4.8503113	1.5798603	4.369829	12.073174	-9.178443	-9.1128435	-5.032548	-10.454401	-10.220868	-8.753004	-12.608601	-6.58603	-7.040824	-17.775024	-11.959393	-12.12974	-13.621476	-11.598488	-16.238613	-16.798037	-17.179958	-16.341734	-4.708029	-7.3820543	-1.6309344	3.4994092	6.7001123	8.182598	-11.4396305
56	-0.32499808	3.8404903	6.4400225	-5.3581553	-3.0453813	1.8967215	18.85468	16.738134	17.144543	11.101901	11.885563	6.0107784	-17.924068	-10.905016	-2.738995	2.3652859	-2.3976133	-9.155363	2.2676039	-1.420826	-1.5198938	2.6080782	8.835592	6.8523464	2.3772292	-0.22573471	1.4542898	7.91057	11.472647	10.914375	16.146297	13.411892	8.652908	3.0598419	1.4490834	-9.381392	6.5539913	5.838398	7.487196	-0.31879514	-5.0873103	-7.3095193	3.4725983	5.8376594	8.771133	1.4001077	3.491444	2.7741296	3.4686804
58	4.765497	2.2303593	1.9475801	3.4880753	8.387896	9.083034	29.959602	28.955812	20.618513	2.9717598	6.4125495	4.540978	5.4528513	13.769831	20.378353	6.3780336	5.115529	1.5660677	11.589099	15.362347	15.067454	2.8603377	11.0077	8.816888	26.75349	27.95345	24.348534	0.24068013	1.1358502	0.7397538	10.120533	10.763922	3.7873833	10.315768	8.782425	2.081255	4.3835816	2.495477	0.3621243	13.686821	6.6221867	4.25272	6.0649033	6.0064144	2.9712873	5.0082626	4.5865426	8.931681	2.0881863
59	0.44852576	1.2503781	-1.5417984	-0.22156006	-3.4932318	3.718799	-2.6255944	-1.5157166	-1.1443074	3.600102	-2.3415084	-7.978289	6.668202	9.984993	4.267761	6.459323	8.373154	7.679136	3.6722589	1.2694721	2.383761	0.16847229	7.2078896	10.398443	0.66583824	-2.7837903	-0.20866162	-2.186729	0.9596993	3.5240545	5.9732313	9.705442	7.7211294	-0.990921	0.20609306	3.4907148	-7.5159082	-1.9455609	3.8708577	-10.382794	-7.9133105	-6.950449	1.5047731	4.3414946	9.83183	-6.2603674	-8.038694	-4.1217747	-6.486258
60	-5.3776417	-8.413639	-10.356071	-7.5065975	-10.34691	-8.200433	3.4093032	-2.7085211	-2.217872	-6.835352	-6.108424	-4.533988	4.944345	-3.3218484	-9.754612	-9.8851795	-5.0873637	-4.254111	-10.3119545	-11.868027	-8.666177	-8.652221	-9.21004	-4.0536914	9.198534	5.484565	7.59979	-6.6468935	-12.717083	-14.08779	-5.7251887	-9.072876	-13.411961	-12.466946	-9.571952	-5.851091	-4.9050813	-4.258728	-1.3721122	-5.002224	-2.5056734	-4.019105	-3.1769633	-4.782898	-1.3388088	-3.0696146	-4.8687844	-5.7081714	0.36122608
62	-5.807116	0.06370434	0.68318963	4.639414	8.77896	16.14757	-1.7118608	0.5543849	-3.2010226	-2.5317621	-4.572419	-2.2474716	-20.422745	-14.087691	-9.2387085	6.0988336	0.48859924	-4.8545685	-11.330982	-10.958246	-12.839262	6.728111	3.684086	5.248618	-7.394134	-2.7052784	2.1392713	-19.118242	-12.641445	-10.998623	2.2401276	5.1247606	6.3683615	-1.0868024	3.081071	-0.5344467	0.04673171	5.4042573	6.796447	14.261908	13.217941	10.116861	7.873714	6.186947	5.706114	-5.9776325	-4.3467503	-4.012019	-3.7471075
64	-7.358556	-11.5176935	-12.106169	-6.4356594	-5.8207846	1.4346426	-5.346887	-5.6911182	-10.455812	5.856059	2.5722485	0.9309062	15.476303	16.332718	13.731329	-7.7739787	-13.997421	-10.441984	-0.21950865	4.883812	9.485847	4.4930277	5.7267065	3.572267	-2.0256858	-3.082195	-3.9754558	-0.38154206	-2.373036	-6.5517607	4.3231435	3.456699	1.9624472	5.433705	4.3419204	8.565029	-4.5542173	2.5378444	7.989995	6.987809	-0.3985476	6.6881824	1.1820681	0.99751586	-0.19908822	-3.5657985	-0.45852116	-0.33007172	-1.3886831
65	0.86181855	-9.813585	-6.599105	-0.35192424	-2.2530198	-6.810503	6.82258	2.6329198	-0.44961774	-6.605135	-5.6494036	-2.0409818	-5.8390875	1.5154777	6.7829585	13.087774	7.504422	3.4469795	13.416977	9.492725	2.418726	2.7673342	-0.5231751	-2.660333	-2.6969736	-9.346355	-8.040219	3.8459496	2.0093074	4.6910505	4.567593	6.6107416	3.511316	5.9504843	5.133591	3.7696655	4.7350473	3.534625	-0.044586338	-3.953194	-5.844537	-2.3468852	-2.5212135	-1.2031953	0.44382653	-4.979811	-4.680936	4.8563404	-6.034175
67	-1.5820714	-7.258697	-11.592526	-0.42104906	7.276687	8.403116	9.162888	3.3133545	-1.0428846	-0.58815145	2.72071	2.0564942	-1.3032901	5.2702885	8.990051	7.645248	7.1731873	5.758375	-4.332032	-2.384313	5.797205	4.0007057	1.5350692	-0.47595292	-3.0984972	4.574939	5.568527	-3.9890974	-5.439844	-5.5516157	-13.195263	-5.9697328	0.16315329	-5.641691	-11.410328	-4.104684	-0.2736473	1.849344	-2.421294	0.7082452	0.007901192	1.5518596	-1.259445	-2.3609114	-5.063664	-3.0612679	-9.378315	-15.377563	-0.2456575
68	-23.934689	-23.41483	-18.623215	-10.701653	-5.889234	-1.6505868	1.9969649	-2.8887806	-7.2820206	-8.818146	-8.7147665	-10.407725	-10.085457	-10.740782	-3.9751256	-8.558602	-10.873335	-6.172799	-14.995609	-15.614729	-11.463189	-17.626106	-16.13796	-15.709859	-8.657196	-12.811533	-10.279413	-5.246336	-4.182408	-3.9181094	-4.7368627	-5.731037	-5.397126	-15.808828	-14.357645	-16.277874	-4.1187477	-4.1940727	-5.3115544	-11.816205	-14.458757	-10.004467	-15.130387	-13.018814	-12.610184	-19.553215	-15.612752	-15.494725	-8.972107
69	-11.889429	-13.056953	-11.833603	-8.242681	-15.11478	-16.821608	-6.6450434	-5.2216535	-2.7890851	-17.320763	-11.959759	-9.25132	-5.7314215	-3.1247005	-3.03797	-17.993176	-17.379314	-16.911282	-8.929815	-14.020491	-11.43472	-10.484213	-12.581609	-8.754108	-10.262054	-14.569993	-17.328566	-11.292147	-12.154781	-9.21743	-13.014204	-16.635601	-13.418408	-1.5920336	0.08066565	2.4295802	-4.0655413	0.46475643	5.722066	-7.041312	-9.659851	-3.0955439	2.7170768	3.2062733	0.8264191	3.9158742	2.3891547	6.0343275	0.2806488
70	-0.6298674	-5.9012833	-0.86372024	0.16377756	-0.79040945	-3.5689352	-9.359514	-6.859337	-4.599703	4.8089275	4.8118134	2.5200455	-5.467764	-7.1158876	-8.80028	-11.737524	-16.102337	-11.712764	-16.105442	-13.635058	-1.536599	7.115362	4.5773425	4.6683483	-5.037117	-1.7345512	0.45830587	-11.248346	-11.271005	-7.306003	-5.044514	-8.1165695	-7.165701	-16.705997	-17.721031	-16.956743	-0.53078115	0.13676155	-2.2138147	-1.9924171	0.8627551	1.5919077	7.1955924	10.304872	13.238529	2.103227	-0.25778633	1.1819558	-0.015943766
71	1.396122	-2.6787589	-9.077999	-8.61228	-8.509707	-9.048397	3.3243709	0.49427366	-4.62574	8.787728	6.571658	-1.855706	3.2043557	1.6526189	-0.8799815	-2.6695695	-6.6672792	-5.9771824	5.9619074	4.611263	-1.2248392	-3.4546447	-4.88456	-10.431849	-12.429558	-10.608875	-10.086	18.204014	6.983018	8.5432005	-6.4039617	-4.78574	1.2915139	3.508359	-1.0100305	2.601685	-0.8194078	-3.0950603	2.867896	1.1898171	2.625142	4.0134406	0.6436348	1.7263502	1.6094794	8.173294	7.416144	0.96209097	2.8431275
72	8.121496	6.949553	2.6127617	-3.3955042	3.0606935	9.112753	10.55576	9.192652	3.6708694	-3.9736621	-0.23364776	7.027094	-2.7289379	-3.9533553	-1.881773	2.4858098	5.4824724	4.3694363	-6.911308	-4.232806	-5.440671	-0.50433993	2.460295	1.5494277	9.95593	12.909215	10.627012	5.900652	7.3854394	5.3195767	3.753601	3.5780513	2.595985	4.297097	5.688783	6.1142483	-2.590058	3.0879555	3.65502	-8.744136	-8.594072	-9.497507	2.8242574	4.0864925	4.8497143	-2.516653	0.24078175	2.8015592	1.9140732
73	5.644867	5.5881476	3.7599096	-3.7368577	1.5801013	2.8980546	-0.07777524	-3.0704412	-1.8632525	-0.29411608	-7.359182	1.3818147	7.35005	2.7282577	3.9181278	-13.22382	-10.441347	-6.942356	-1.7166815	-8.178908	-12.65626	1.4430668	-4.226255	-4.33424	1.903224	3.7827053	6.4883714	-1.6446104	-2.381289	-6.885864	-8.090854	-16.279491	-8.972498	-3.1235168	1.3221316	5.300374	1.2119651	3.7610884	12.019077	10.71438	10.015395	13.677712	12.2654085	19.623047	16.544815	-2.8997097	-1.4306846	-1.479699	-6.6976476
74	1.7805116	-1.5795754	0.6247094	-3.7680264	-9.974228	-12.586828	-12.234297	-14.620004	-12.651092	-13.075266	-17.651976	-18.747139	0.90423584	1.7009151	-2.1436949	-2.2973824	-6.798346	-5.6592884	-0.99632	-6.1590843	-7.7120905	-5.9237957	-10.835611	-12.821102	-9.876457	-9.66959	-12.298914	-1.8169832	-4.2294464	-7.5552535	-4.121868	-4.598919	-6.619937	-4.898798	-5.9733486	-7.0939803	-10.254744	-6.4272842	-5.1462545	-3.2446964	-5.017049	-5.5507913	-27.196268	-18.313786	-17.332409	0.50984186	-8.962141	-15.861396	-2.8524907
76	-0.8784607	1.8968513	4.352881	-9.77701	-5.423361	0.05099209	0.32924423	3.3982432	3.169477	-3.6918178	-3.1737516	-2.4577389	2.5033932	-1.1834418	0.31716	1.8748817	0.9177625	-3.3698878	-2.1130817	2.7516446	1.4957294	-7.767981	-6.1400905	-1.204047	1.5647875	0.124724135	3.995461	3.5485797	-0.9080752	-5.9766207	-1.401824	-3.5361094	-1.9456179	9.204206	6.4088984	0.5475843	-7.714198	-7.3393097	-10.973528	-9.274395	-2.5530283	6.1318665	-1.5010872	-2.079135	-1.0803144	-2.2409105	-6.0032477	-5.441329	12.813175
77	-8.24684	-9.655984	-2.5037847	1.1201603	-1.92505	-6.747049	0.059170187	-0.38516068	0.5315151	8.653949	7.2735405	5.996766	4.4556093	1.0088134	0.72932476	-1.3238649	2.5316834	1.6471865	1.8066593	6.671382	11.063026	3.7212322	7.786568	6.4552484	-0.87126994	5.1157026	8.012693	5.0296173	4.311157	4.656662	-8.6632	-8.819766	-7.9443426	-11.946873	-12.877034	-6.479728	-9.079508	-5.0039845	4.373659	8.076153	1.9125679	-3.8526568	6.299243	2.949995	-1.8987706	1.010446	5.5921373	13.941906	-11.221248
78	-3.9813428	-4.7454257	1.1578171	-12.819763	-10.280397	-0.6400291	-2.312683	-2.859696	-4.7594185	-1.9919431	-3.9725032	-4.3186827	-12.772258	-15.8816805	-21.100298	-0.67780316	-5.769394	-6.5821943	2.1719015	0.8538876	3.8451352	-9.325756	-11.515804	-11.496151	7.4071302	3.6507149	-0.6302825	-0.4786795	-0.54316366	-6.373074	2.619899	9.992203	11.32704	5.6325846	14.741106	9.299591	7.900986	12.050045	4.9370356	-2.6770911	1.3997563	-3.0585737	-18.365725	-27.54868	-29.424648	2.7621605	-2.657029	-2.5360434	-3.731044
79	4.168495	0.15262109	2.5469537	-8.615799	-6.101073	-6.0692787	-12.88044	-17.413237	-21.232338	-13.361649	-7.8729258	1.2941325	-2.5974908	-3.0681171	-4.05799	-17.974941	-13.763863	-11.798244	-9.1798115	-15.880968	-18.773376	0.50312436	-5.793164	-3.6101375	4.989774	5.257865	10.903658	7.9605994	12.29665	14.486731	8.355207	5.9364853	3.3615773	-7.6915035	-6.942673	0.9693103	6.654887	4.7803946	8.415243	14.72888	13.321493	11.329198	0.5025575	-7.290716	-6.83514	4.6719446	-3.9419918	-7.456891	0.602728
80	-12.148172	-13.265028	-4.1281395	-3.1839676	-1.4175782	-0.048434198	2.1820822	2.832677	4.182241	-2.7500496	-1.9700018	-2.808222	-7.205797	-5.385702	-3.855945	-0.7029647	1.039557	2.2612634	-8.085234	-11.523256	-8.119535	-5.4385195	-0.1930598	4.916198	-2.55236	0.59444785	1.6277955	-4.264514	-4.04434	-4.3691955	3.3087301	1.0371581	-4.4888844	8.701809	11.473356	8.22306	-13.154246	-9.772339	-4.464384	-14.141196	-18.761738	-22.515072	-13.296568	-12.074683	-11.767387	1.4520046	6.6686106	15.045722	-5.672268
81	-4.5700145	-0.34512407	-0.7963072	3.0733805	1.4485826	-2.299759	2.203055	-1.5064629	-5.4880257	8.328196	11.076502	-0.5335869	6.2853136	2.7342355	3.0630288	12.071569	12.878081	11.551138	-0.9307942	-0.1949327	6.5027676	10.376731	5.4218345	1.0391622	1.3254128	4.714385	3.3495038	5.1341133	5.579626	3.2360458	3.9840126	3.1242661	0.75098777	5.109415	7.610291	7.4843016	-1.8897247	-0.39973792	-0.11790286	7.3037195	6.32699	5.6910524	-2.195709	-1.9881213	-7.7058287	-1.6828858	0.24509281	1.7180333	9.96369
82	-14.4186325	-13.029285	-7.8879356	-10.884098	-12.045158	-14.00815	-1.4968821	-10.248174	-14.978954	-3.4443579	-0.2717849	-1.0341259	-1.2510685	0.296641	0.84482324	1.2869259	4.3932095	6.9736795	-1.7526475	7.590028	16.351315	-2.0862465	1.3771636	1.936013	-21.621609	-22.66566	-17.067564	-10.364645	-8.638264	-12.0602	-3.540542	-3.9332447	-0.4098496	-2.3409762	-6.6999187	-8.822621	-1.0578537	-2.8166728	-0.22838491	-5.5179462	-4.810047	-3.3079255	-4.8697968	-5.824855	-0.4478733	-12.106519	-17.666656	-18.015724	-1.8515488
83	2.3514276	0.18298852	-0.874401	3.1253731	7.1529036	9.131283	-1.358844	-6.612106	1.5116448	3.3169358	2.1660984	-2.4520555	-3.2468553	-7.384765	-11.943027	-9.406982	-10.161577	-8.899057	3.9718637	3.3944652	-3.415235	-12.926828	-6.8060293	-6.599612	2.904405	1.5934631	-1.5827899	5.462822	1.5068936	5.6065893	9.514742	9.723875	14.74932	2.8455887	3.6635067	5.447734	7.3789015	5.43688	9.832613	-1.5440425	5.3925347	8.993065	11.39442	3.6089215	2.381264	-5.0421696	-4.188261	-6.1935043	-4.918968
84	5.267477	1.2206812	2.628665	-2.2993126	2.2542248	11.978577	-0.4885477	2.1249824	7.3026233	-10.128876	-1.7108176	-1.2952214	-10.681971	-7.4865227	-1.3716114	8.37582	4.0852804	-1.7479324	8.106293	6.7506123	3.9917045	-0.4439695	0.23252764	3.657455	-9.862262	-7.5676365	-11.266716	-13.453049	-13.634121	-8.496147	7.641966	12.19006	15.72891	8.744728	9.235389	12.339775	1.9223286	0.6157733	1.3528616	-9.182715	-3.2757504	2.9302082	3.3655329	1.2587962	4.207608	-3.9920282	-2.7731743	-7.2860985	6.465238
85	2.81477	2.763157	2.7817945	11.415002	10.829714	4.329301	9.018489	9.901511	3.147627	1.6120096	0.85293067	-1.9185624	-1.1601311	-1.2551913	-1.065808	2.8528438	7.402401	5.6429024	5.285836	9.424871	17.801167	-4.183231	-3.436335	4.513867	-2.3982604	-2.8462217	-0.06682658	-2.5594034	1.7264411	3.2209306	-3.4268744	-2.4728475	1.3042603	-2.8930707	0.028578013	1.8428063	-4.232287	-2.8897626	1.4415734	1.3385332	-0.36265704	-2.3075686	4.0073237	2.1604784	0.33526936	-1.2688512	-5.9477816	-5.552266	5.6220365
86	-2.274039	1.739329	3.9462264	1.8613967	-2.7801723	-4.01558	-7.339183	-5.788341	0.4340233	-7.568651	-10.262665	-3.3690248	1.0923095	3.3672247	9.084984	1.510169	5.688118	6.5778036	-8.25609	-6.724096	-3.5261555	0.24380147	-3.005758	-9.072151	-7.562915	-7.8182006	-7.3762865	1.3016111	6.143152	3.5788689	5.2329516	5.94915	3.008032	-1.229039	4.7319193	10.175352	-12.981073	-6.5811734	-7.1860714	-4.082542	-4.256118	-13.406029	2.5596952	7.3846254	7.356716	1.8521075	2.1444497	5.845322	6.18839
87	2.7416492	1.3739111	1.1411414	1.9127318	4.104406	3.5805898	1.0024128	-2.2636628	-7.7081056	5.928932	-0.8422016	-5.290921	4.7869487	1.0209978	-2.4700382	-7.2338095	-4.930747	-0.080838054	-6.0474653	-0.062790275	3.9459927	-7.751347	-8.26383	-5.0974092	3.8834913	1.4869345	-2.5027132	-7.361904	-3.6735907	-5.8902454	-4.040551	-0.83068544	-0.18999803	3.6617265	5.0235524	-0.9926895	-7.789792	-9.348429	-10.276044	-7.9849715	-9.720327	-12.706531	-10.441004	-8.913004	-13.752078	-2.535706	-0.95894647	-6.953047	-2.6732025
88	8.17411	11.89194	6.72565	8.727228	9.001371	4.587731	2.44406	6.8570094	7.6348495	3.2213182	2.6540833	1.886047	6.077465	12.318542	8.174781	3.0539443	4.7375107	3.397668	15.023884	21.252258	24.72106	0.80350614	4.20188	2.2157454	4.9802547	10.931195	7.843648	1.6261603	5.581008	8.100927	15.640707	14.576039	9.076132	16.89648	14.79248	3.4005756	6.6495657	10.45035	15.014988	0.7222198	-0.1623894	4.7526712	5.5694704	9.520407	-0.017933547	16.065104	15.202887	10.348167	5.388926
89	-3.2412004	-6.0278006	-3.6584988	-2.0642176	4.7368393	9.652382	-5.7314696	-9.928364	-4.187161	-6.307862	-13.243095	-16.734684	-3.2160935	-1.1545196	2.2993665	-0.2751176	1.5171014	2.7068484	8.455017	9.584619	13.046455	2.1702137	-2.7948449	-7.789029	-4.262682	-8.499428	-5.267028	-8.038055	-3.7342637	-1.7274702	-4.5694075	-2.008587	-0.2574545	-0.6017001	3.3832655	-4.3357706	2.6851234	1.3534414	-5.0700073	2.490309	2.6545577	8.978319	-3.2897315	-6.773659	-6.54431	1.8996068	1.5362952	1.5046139	-9.325116
90	0.58597326	1.0263103	5.885997	-6.5524597	-2.9671168	1.8721179	-10.252114	-10.622067	-1.3638624	11.588158	7.492994	0.45668685	8.492851	8.705399	4.162792	15.2878895	10.952885	9.211239	-1.1787064	4.4542146	5.236613	-6.7855434	-1.2989376	0.2833774	2.871006	6.6998873	10.381757	11.157831	5.4263687	1.178308	15.841501	12.4617	10.51263	4.0899386	5.0970345	9.451474	-8.57794	-12.808401	-11.327637	-5.6947126	0.051831245	7.0070677	6.3607974	8.444895	5.5034204	2.026433	2.9958544	1.5772016	3.8268383
91	5.0086904	-2.6363444	-8.697333	6.3752832	8.537251	5.7244854	11.282989	11.542915	9.255201	3.427031	14.978142	14.668777	9.177834	7.9871726	3.6489773	0.75145257	-0.07132153	-5.62625	-4.0787153	3.9318676	8.406864	2.4423013	10.334803	8.121816	6.767634	2.6166081	-1.099024	-0.7355594	-1.3228259	2.8563585	4.182932	5.610732	6.2437973	3.0186667	-0.688354	-1.4486445	-3.1517637	-2.3676267	-1.6487591	-8.30508	-6.3884344	-0.01739645	-3.0730577	0.47594982	3.2471983	7.631367	4.9307404	2.2976995	-2.473924
92	-3.1931295	-4.810581	-5.2326403	-5.008736	-11.507766	-9.285018	-0.74922866	-3.048193	-3.412674	-5.609305	-10.234184	-12.332589	-0.8576601	-1.0614951	2.5257804	2.6514268	-0.8529197	-3.066214	-8.389505	-6.4686728	-4.983198	-3.0079865	-13.7452545	-15.60376	-6.323045	-6.397663	1.0414188	-0.973467	-4.1725225	-5.286148	-10.226059	-7.506385	1.6943741	-10.5080185	-10.554207	-9.640999	-15.831303	-9.854098	-7.0853806	-4.4696493	-3.657477	-5.8601856	-2.4850194	1.8540213	4.408466	1.5611423	4.666284	2.7586744	-4.0239925
93	3.234874	-0.6466464	3.972197	-10.2514105	-6.36282	-6.0452194	0.10906166	-4.2493095	-4.2667127	-3.9180768	-7.988858	-8.373834	-7.5520763	-16.0651	-13.080223	-4.743997	-0.62035215	-5.5628147	-22.260754	-14.227633	-10.47575	-11.873522	-11.562177	-5.344244	-10.039798	-16.39814	-15.983238	-4.6395617	-12.772732	-19.797218	8.838926	2.8066783	-5.6551914	-13.102213	-3.921301	0.46394587	1.0058374	1.8494344	-3.9182596	-4.3919296	-10.577297	-8.940956	3.156803	-4.3983836	-6.7539334	-1.3878672	-6.07295	-12.328271	-5.8562126
95	-25.593733	-17.114016	-11.154188	-15.8606615	-20.76591	-20.08068	2.5905747	0.9039057	-3.307933	6.7043076	2.0702798	2.3022664	-7.573842	-2.0965345	-5.182301	-0.31144696	-5.7111397	-8.976633	-8.59309	-10.881545	-7.2454357	1.924201	6.763789	4.0023603	-5.129825	-7.675681	-1.4612724	7.157543	6.1366806	3.502553	-3.838492	-7.2505794	-7.0141516	-16.417248	-17.971981	-12.095163	-3.4905472	-7.3537984	-10.805763	-7.1993656	-5.176799	5.172557	1.1784254	-3.2381756	-6.3295007	-11.464146	-15.919449	-14.151523	-6.816991
96	-6.0834694	1.7458359	4.281917	-9.422535	-9.482433	-2.868905	2.8748934	1.1433711	6.235774	-14.410735	-10.74151	0.44894284	1.17613	-1.7271053	-1.9379216	1.5096946	2.7451074	2.199408	-3.145901	-5.9932656	0.061297894	1.7278256	-2.7767587	-3.8280642	-5.358571	-4.6043024	-1.0987251	-2.5904987	-1.290379	6.636099	17.66764	9.172394	5.3524857	-6.8511963	-15.509232	-14.872494	-8.177906	-7.093321	-4.337798	-3.7618837	-6.4367485	-10.519061	-1.9883027	-5.8949256	-7.2776604	-5.0844526	-5.117982	-10.5805645	-2.271435
98	7.3952403	6.812771	3.0226824	2.9365222	3.39364	-1.8098729	5.2555	6.276054	6.2253466	5.4090643	4.572639	-0.6671236	-2.1913798	1.4764708	5.7984176	-5.1873817	-2.5757277	-2.8845015	3.7150445	2.4293394	8.826445	-1.8877894	4.6584444	6.8294473	0.29754323	0.2105471	-2.3151836	6.8773584	4.127639	-2.9673073	-3.1645055	-0.53108835	-0.5414556	5.989421	8.579443	9.599608	9.406256	13.064433	13.910276	17.951336	22.430023	23.526115	9.984854	15.025523	17.089424	5.078694	7.5382733	6.307693	-0.6496504
99	-2.8919554	0.57035947	-3.5552218	3.5832105	4.6894965	-0.39206767	14.176765	13.2355175	3.5053985	2.9032745	-3.0997252	-0.95741904	0.2796395	1.1705371	2.4011152	5.669829	8.649281	5.5275183	2.7765102	-1.3103317	-2.5316534	-7.554805	-8.231108	-4.818036	10.676008	10.723058	11.520216	7.6709757	10.367518	9.814404	-3.4482448	-5.7883816	-4.4367085	-12.236513	-13.616664	-16.293179	1.5260072	-0.70846874	1.5010483	3.4641724	8.048431	14.944012	6.317608	15.503397	13.865086	11.234024	7.3494124	3.1676726	6.477791
101	-7.3012285	-7.6289415	0.96563566	-14.916496	-16.502724	-15.609699	-14.319723	-17.273424	-15.635796	-3.1611977	-5.506385	-8.767951	-6.1887436	-10.21356	-12.85257	-2.4346037	-9.227223	-14.532024	-5.7031	-6.1033406	-6.3158107	-14.314388	-13.574534	-8.977074	-6.660933	-9.177103	-12.836702	-19.386917	-23.946102	-20.782993	-0.46530795	2.7018785	3.499156	0.4993599	-3.7159555	-6.093985	-7.042372	-8.094164	-7.6039557	-20.49215	-21.67456	-14.151612	1.1903921	-9.3888645	-7.147044	-4.558625	-5.9463787	-3.2669835	-12.484283
102	4.0942273	5.9643736	8.676552	-12.153866	-6.1519194	-0.81403875	9.85621	9.396986	7.49996	-0.6156554	6.086982	4.338061	-5.549674	-2.6404154	-3.8394127	9.366821	9.753409	2.714426	16.398813	9.3022175	3.6450782	1.641927	1.7097648	6.3282795	12.154131	9.013887	0.2367002	-12.822325	-7.992549	-3.3752637	1.4812587	3.7277098	3.4665031	5.118189	4.0085135	1.281418	-0.50900376	-0.7072451	-0.116692066	-1.4488466	-0.7837927	3.408208	1.0464292	2.6025078	2.4940157	-4.235047	3.8260045	5.5902357	-6.2425003
103	-6.8112473	-9.558943	-9.867597	12.125574	5.4489837	-5.73283	0.91075736	-6.5752373	-8.452414	-4.249153	-3.2489762	-5.2885075	-1.0278492	-7.509841	-9.59379	-1.0952436	-8.228743	-8.174368	-1.4650254	-2.8485348	0.6471334	-3.0226207	-7.1902766	-3.7073643	-1.9589953	-4.2657557	-6.4599667	-4.2636824	-2.256064	0.37227672	-2.5130856	0.936032	5.811914	-8.860014	-13.28166	-8.174238	-8.140975	-11.040325	-9.643787	-3.2987866	-1.172208	3.8003914	1.2922562	-0.6913327	-4.022089	-1.8480198	-2.895374	-1.3242745	1.239466
104	2.8702252	4.5545306	5.221299	-1.2662684	-0.6720015	-2.0908332	-5.449408	-7.4798384	-6.806754	-11.367214	-7.426354	-2.052049	-7.630623	-1.660964	-7.410076	-7.5196404	-5.77223	-8.557781	-1.9937656	-4.455409	-1.244611	-8.5007515	-8.780769	-14.503485	-11.827492	-5.9487457	1.981259	-6.3627386	-6.0695877	-6.7622952	-3.3332477	-7.8941636	-6.3738112	-5.918249	-8.57935	-7.057667	-7.6653237	-5.0825357	-3.586372	-1.1675128	-2.6042614	-4.2903743	-0.05662723	0.60335433	-3.006319	6.9986563	7.3315434	7.418366	0.11952829
105	-4.904198	-2.5890222	0.80649436	9.349352	3.234495	0.23413539	6.16551	6.595147	8.266576	-4.3243356	-7.8861423	-5.583582	1.6227132	-0.502812	-6.9696064	-5.8494654	-0.84127223	-1.1218381	7.4544125	8.880632	1.893893	-9.787475	-2.2349887	7.25315	15.48777	13.174559	8.477039	-6.5324936	-8.415923	-10.743146	3.5016685	6.276441	11.425837	4.884858	6.9106703	7.830939	-0.1667254	-1.441136	-3.6038356	4.6789083	6.263736	5.11717	-7.367967	-6.7016687	-3.0105472	4.5506816	8.40803	-0.92984444	10.007195
106	-6.394346	-8.496548	-4.5420017	-2.9760125	-0.63873756	1.5118082	5.088641	1.3950841	0.26949084	-8.406481	-14.775318	-16.840061	4.773948	1.4116676	-3.2285273	-9.775468	-11.206619	-3.638955	-10.164015	-17.564384	-23.376389	-11.344847	-5.594563	-6.461005	-10.9950485	-24.053837	-26.165487	-18.77873	-16.574986	-10.967565	-6.356103	-9.031469	-7.7655935	3.5577106	6.7455893	7.0832167	-0.5794933	0.75224614	-4.868596	-2.6596236	-3.7906802	6.6487727	-10.587114	-6.1666617	-0.9362334	-12.13347	-16.482838	-7.494095	-5.2475758
107	-8.932714	-9.746363	-9.5079	6.9729695	6.055956	-0.16162771	5.707363	2.402297	-1.287544	-4.398078	0.41468027	4.7327323	-0.31300145	4.6224937	3.6453528	5.9884405	8.614412	10.396088	-7.5749016	-11.1290655	-12.92045	-8.100565	-0.07431954	8.443657	2.885534	-3.3516288	-6.504628	-9.568861	-10.903764	-9.946192	-16.494156	-11.830081	-2.7783022	-4.548606	-3.9310622	-6.118157	-5.1863375	-5.5645175	-7.495606	-8.7403965	-5.086546	-2.8630326	-5.7190433	-4.379099	-3.7866263	-8.897609	-4.45894	-0.033853024	2.1498444
108	-14.967012	-16.759	-12.893644	-12.433103	-12.787228	-10.1188545	-9.577426	-13.311324	-8.059644	-13.536109	-18.828285	-21.45774	-5.771056	-6.401733	-7.5892467	-0.931578	1.7684338	3.5135927	-2.8122869	-1.869376	1.9133699	-10.595203	-12.95558	-11.247925	-1.4059348	-0.47072008	-2.7739182	5.6871243	6.0362225	7.0044403	4.723427	4.621504	8.074352	7.5239964	-0.20068663	1.3375378	-11.437429	-8.636023	-11.651539	-10.238001	-22.972336	-21.70491	-6.2970943	-5.0552597	-3.7531705	-2.6351078	-1.690709	1.9381411	-8.289099
109	-3.78197	-1.1524298	-2.6685753	2.0039072	5.7119436	5.5666137	3.1647353	4.7251053	2.4111395	6.2200413	12.211903	15.807994	-0.9802146	2.6687593	3.1401849	-14.847395	-7.902749	1.2904202	3.1256523	-6.559518	-6.5309567	-0.66337955	2.165965	0.79830277	0.40402827	-0.63578075	7.46216	3.915496	6.3221607	-0.44657463	-3.8586164	-2.5029426	-0.304294	-8.778667	-3.7532125	2.507613	-13.3941555	-13.9815855	-14.581928	1.8883535	6.050643	-1.9920079	-4.491116	-8.205278	-10.016615	-3.1259582	-3.0809317	-2.9969766	-9.498329
110	4.377207	7.0437946	8.080164	2.5737104	1.3279727	0.9131987	7.598486	6.5976267	-0.17069145	-5.442836	-2.836573	-1.7426496	9.659176	6.866895	4.9183793	-1.8723074	-0.35943827	1.0225867	8.21212	4.792366	3.846099	-1.2557857	0.2896635	-2.7530155	-2.5538669	2.4111195	7.662944	-4.2154455	-2.1650617	-3.142736	1.2960966	6.6241746	6.2615194	4.4805937	6.500457	6.2496805	3.871078	-1.0554125	-9.845102	4.6274614	-0.015089572	-1.2903551	0.24181241	1.5345266	-2.359744	7.2654724	5.7743177	0.9979327	8.987403
111	-3.452649	5.4979897	14.179827	5.9008355	12.070009	8.930511	1.710511	8.2801285	13.614405	7.9063134	5.3629756	5.2074523	7.8667884	7.0341215	9.210942	5.004341	5.9847193	3.750742	-0.774859	4.740064	5.1640663	9.969168	9.623384	12.634868	-0.9230177	8.2774725	11.915705	7.931711	14.154455	16.32519	7.895397	7.813795	1.411894	7.614005	3.025813	2.5792565	-2.738236	3.940899	12.646311	-4.299996	-0.10911459	6.094885	4.358621	3.4706488	1.9449618	-0.68750465	9.899559	12.183933	7.436431
112	-2.337176	-1.5421945	-1.53732	1.2000885	-1.8406839	1.5757811	-9.342236	-7.016523	-6.8234634	6.0186663	3.6490388	-1.1271296	-0.7588976	2.472594	7.336397	-11.857356	-5.8618546	1.1894368	7.52512	10.976604	5.3235273	-5.996089	-4.0281267	-6.323374	-8.258243	-6.2104473	-1.0169413	-13.198616	-11.336081	-10.239485	2.0107327	0.95690084	1.5648926	-10.564302	-7.778021	-8.737497	-5.1511693	-4.1228037	-4.1634617	-1.2364069	2.9307327	6.413271	-3.4042377	-2.7080736	-5.713512	-8.89251	-11.226715	-9.002431	-1.6050361
113	3.2698493	-0.7074951	-4.8270698	4.673648	2.2887566	-0.4379862	-5.9833875	-7.1916656	-9.552355	-0.1646062	-0.20989446	-5.9066553	5.051594	2.723869	-5.9919834	3.2738452	0.08252561	-2.534288	4.3347054	-0.67839473	-7.7988806	-1.2990499	-1.1944816	2.2064714	8.259731	7.441777	10.366276	6.5799017	7.206539	7.7782645	-14.249271	-9.615453	-3.1343646	-9.601642	-1.4866648	4.673384	-4.935797	-1.3563004	1.8147837	12.073805	12.886499	8.91704	8.491059	6.2181034	3.0765378	2.1084356	-4.245518	-8.556714	9.63858
114	10.644112	6.619815	4.81493	-11.838188	-10.970238	-14.322796	-7.080936	-5.547195	0.7136431	2.543823	-3.4893475	-7.287393	-1.3017163	-4.612747	-6.702296	-0.61080134	1.0291888	9.098713	-0.8078934	2.475079	6.4525332	15.777847	14.785852	13.2098465	10.275162	4.5339384	3.6544688	2.182131	-0.9740759	-3.3285723	6.0609274	9.649363	14.634212	10.469667	11.35456	6.887048	-7.677681	-4.749844	-6.326584	-0.84681606	-1.1466012	7.3697777	-9.926191	-8.4284115	-13.128048	-11.773732	-6.077684	-2.261848	15.666655
115	-2.7971275	-3.2491226	-2.0501997	-6.71305	-10.006951	-10.031235	-2.70755	-0.67788726	3.767538	-2.1692846	1.4658215	2.6663616	-8.443897	-3.3597035	-5.275732	-4.116047	-9.594035	-9.812378	14.357145	11.991013	10.6256695	-10.669277	-9.4421425	-2.2369323	-2.738744	-2.4864392	-5.4096684	14.172661	16.926416	15.481717	-4.310662	-6.012758	-5.6234374	-8.297096	-11.988775	-9.430999	-5.096113	-1.1245353	-1.1489674	8.196655	4.6320376	7.7172737	-1.0367093	-3.2205193	-1.5114362	-9.690578	-4.722945	-4.9740176	-10.587887
116	-2.5014787	5.1535597	1.7336891	0.221371	12.513227	17.129559	-9.270496	-11.076198	-16.363169	1.4052458	4.6232824	6.8978186	-12.970234	-13.875605	-14.345247	-0.12209922	0.3986851	-1.7118509	7.1517324	9.334181	5.274309	1.3321452	4.1542473	4.831618	0.33239722	-2.4221034	-5.518528	-6.169598	-7.368894	0.32391423	-8.485259	-13.974105	-9.060114	-7.472213	-6.7396955	-8.121251	-5.881387	-5.447281	3.3156097	11.403866	9.127946	7.2310553	2.286148	4.2014995	2.2965298	-10.122275	-10.417938	-9.403738	18.372087
117	-7.3618574	-3.3534155	-4.140037	-13.922056	-19.052383	-12.771397	-8.078907	-10.534451	-1.0892726	-3.574113	-10.621447	-7.703069	-15.060406	-19.01976	-19.332872	-23.636944	-25.541279	-20.884539	-16.455833	-20.745129	-18.452026	-10.085645	-10.6899605	-13.989702	-5.885481	-12.816118	-15.839881	-6.5148544	-10.159485	-3.8446188	-4.4585013	-11.31585	-10.914137	-4.774919	-10.407719	-15.916632	10.224527	-6.096886	-16.167383	1.4846542	4.545167	3.6499891	2.6545608	0.12620986	-6.6059675	-10.471324	-9.671095	-6.339512	4.200521
118	11.170129	8.122587	8.92901	1.8282073	7.902994	10.054253	17.742413	11.867782	14.053554	12.364316	11.283086	15.342459	23.006298	26.4808	26.706741	3.2535932	-0.32781672	1.2312746	-4.8523664	-0.8532328	-2.4487271	-2.7450736	0.5881157	5.679861	-8.95348	-0.6407302	3.3447804	-8.888545	-5.9223146	-0.75090134	-3.706866	0.72211134	0.9034407	-11.4657955	-10.286831	-6.1805935	12.981004	8.621918	6.0205803	23.79858	23.920574	15.438198	7.8970375	12.867935	15.253431	22.996414	18.69882	12.322128	15.739975
119	-5.707876	1.4374089	10.1228485	-7.8477826	0.55129635	6.2944026	-2.7695057	4.4594483	3.9965904	-6.0473013	-6.255859	-5.146184	-6.830514	-7.4429817	-6.821432	-12.139971	-12.22019	-5.835358	-0.74872535	2.6457298	1.2299283	-0.6134393	-5.7605524	-7.2472343	1.9224198	0.26574335	4.7599483	3.637324	-1.8809803	-1.8322716	-0.6507784	-1.5842717	-2.6832654	-6.599983	-3.8790338	1.3914038	7.682329	-0.2170276	2.9053197	3.3370118	-0.13413489	2.5554295	-4.8085947	-0.5321518	3.2487073	-2.5144644	-2.871432	2.2661912	-2.2226863
120	-8.500174	-8.764934	-5.1562686	-5.5843334	-9.455164	-7.5444546	-5.8517275	-3.9437594	-5.3872867	-8.778556	-12.17424	-7.6708727	-2.0590916	-5.971285	-5.0881166	3.1630614	2.8352802	4.5988917	-19.812183	-22.83599	-25.152184	6.660355	1.3149711	-5.875946	-11.538702	-10.896057	-10.1637535	-6.277396	-4.512935	-3.15723	-22.147623	-17.833908	-7.916211	1.5804362	0.86642635	-5.1516333	-5.518112	-1.9954957	-0.2466872	2.5662231	-1.3399184	-3.7456033	-20.940067	-17.364468	-18.175701	-3.8087082	-5.2167377	-3.4481144	0.60380226
121	0.88989437	-0.39105803	3.7620199	-4.9436083	-6.9731407	-6.0067477	-5.632166	-11.417421	-6.774624	0.21846816	-11.173082	-19.700485	-11.520451	-18.150707	-18.590698	-16.0467	-23.112057	-22.610437	-14.065726	-18.359371	-21.426884	-13.14028	-26.172047	-21.456478	-17.31131	-15.1182995	-11.295004	-9.491446	-11.789545	-16.05518	-5.4459586	-6.1401744	-0.6943636	-16.84651	-19.011345	-21.819698	-12.893681	-16.220589	-10.004495	-13.812754	-20.970102	-22.911034	-20.236462	-28.355541	-25.161005	1.1968488	-1.7022531	-0.45291388	-8.35986
122	0.7513512	0.660074	-6.6962266	19.979168	14.047127	8.953276	-1.3898381	-6.2878914	-8.416402	3.8850217	5.4517546	6.6328506	-8.996904	-10.0420685	-3.875041	6.7337513	4.4396935	5.176382	5.30987	2.393199	1.1776811	6.3285565	9.528233	9.960041	7.5530434	1.6206816	-0.45604062	-0.01665765	4.641456	10.689266	0.34714305	11.209088	12.034555	4.298238	6.3489084	5.7667007	3.0111496	6.2955523	6.390704	2.1759655	8.284303	4.9935884	-2.1354783	-0.41414648	3.798614	-10.656969	-5.4614706	-2.3476102	-7.7912726
123	2.4520342	-6.7326746	-4.3422766	-0.576227	-1.6149082	-1.9887269	5.8732343	5.2171063	12.721263	-3.623929	3.0054922	0.9835432	5.276844	4.6127057	4.9062996	-8.222509	-9.7798	-6.5653	0.10920262	-0.40197358	-4.4447556	7.004226	11.805363	10.17399	-3.1703067	-2.4391174	-7.7827797	-5.0408278	-1.3498338	0.20464474	0.58402586	5.0299444	4.8738666	-3.0586753	-5.6281924	0.2768298	-0.9345747	-11.5839615	-16.112698	2.4748282	2.7893224	5.3738513	-16.1972	-4.8925657	-2.296556	0.07886267	-4.256797	-2.6969619	-13.988855
124	-5.3837147	-8.956392	-11.846228	10.632753	7.7917433	0.29266265	-1.6828208	-3.6230693	-4.9633	7.4251986	5.6689596	0.929969	-5.568419	-6.4354153	-6.358493	5.7679567	2.2505703	6.7365084	5.769857	2.9424133	1.2290174	-1.7014093	-6.8993673	-3.187863	-1.4619187	3.4888191	6.5171795	4.697954	4.5863028	3.7437353	-2.0631132	2.0945516	4.511041	6.9600983	8.237085	8.046392	2.3020353	0.021164462	-1.3657746	0.08564887	-2.473237	3.5199358	-3.4465861	-3.5418243	4.1354575	-5.0901556	-5.4052715	4.4665947	7.6832666
125	-7.641857	-3.5556114	-3.5015929	-2.3928747	-4.31843	-3.2202568	-6.3877997	-4.9292	-1.0265586	-1.223505	3.5061169	3.3708563	0.7803331	-0.8484608	-5.9997377	5.6634855	2.5526206	-0.18629503	16.701494	13.9299555	12.825792	0.57311034	6.3757143	6.3990135	-5.6305113	-10.889519	-10.471939	2.2472327	1.4218022	0.6148362	-10.637231	-6.3026867	-6.407819	18.506826	20.205986	26.271957	-5.267178	-0.81494474	2.8050575	-7.344922	-9.537615	-10.557147	1.6442146	2.260188	1.3346492	-2.6067913	-1.9712731	1.4664536	-12.6513
126	-10.347293	-5.7582626	4.711874	8.714167	10.86871	12.211522	-5.4090853	1.7919768	2.3551435	-2.3617182	4.9829636	9.643541	3.437319	7.0240307	11.315931	-5.6664786	-3.2040985	-4.480568	-11.688122	-0.9571779	4.771789	-13.012533	-10.912682	-16.896128	10.24186	9.062747	4.142104	7.526926	4.2498016	2.2499356	15.864485	14.73854	12.843966	2.7578444	3.6431189	6.5669703	-9.267553	-10.894948	-14.555166	-5.789431	-8.604279	-3.6922812	-1.6281995	-0.41630793	1.843894	-3.9272141	-2.5406482	0.8678117	-0.43665916
127	-14.72617	-16.398808	-14.147175	-6.7054195	-8.042724	-5.9597435	-7.0215073	-8.668582	-9.884329	0.8988352	-1.0597048	-6.3545094	-12.456971	-11.587264	-13.083281	-11.552489	-12.912934	-11.582476	-12.304696	3.1652703	8.47802	-4.8000298	0.058159042	-1.1254238	-6.252343	-8.816299	-10.394272	0.15104355	-5.624943	-8.202625	-10.370634	-9.779484	-7.6145515	12.612848	13.2015	11.192814	8.101883	7.098942	8.368945	-21.917294	-23.372581	-18.48758	0.8282783	-8.724097	-9.102692	-14.536947	-14.12084	-12.2184105	3.645821
128	-3.0718908	-1.6848774	-1.5120584	-7.2721915	-8.404461	-2.8233132	-3.2341175	-4.4255095	-4.0474267	-13.277989	-9.369009	-3.0964737	-12.01248	-10.699964	-12.715313	-8.083025	-6.060074	-2.6923523	-1.2437389	-4.651357	-1.7374899	-2.1963177	-7.9032965	-5.076004	-5.8213615	-8.025522	-11.915039	-1.8708903	-3.9174075	3.8541143	-4.7468805	-5.8312645	-4.8935585	-6.7766256	-13.031939	-8.058641	-11.1564865	-9.943835	-7.613079	-6.7181277	-6.720046	-6.6898623	-4.0030055	-2.1077902	-3.3909903	-3.3005655	-4.3120413	-3.698074	-4.1849804
129	16.2123	4.798186	-0.19974104	5.2485785	1.7044654	-0.9353831	-3.251226	-5.881194	-3.9042377	1.6665441	1.116294	-3.556635	9.750618	7.491688	5.610793	13.08337	12.238708	11.753929	9.431297	11.631688	16.76981	-17.120304	-19.5279	-11.043478	-0.81212926	1.2964029	2.3163152	-18.220016	-20.07772	-19.966972	-8.471197	-13.309883	-10.62103	-3.0566895	-1.3368275	-1.4727553	1.0727471	7.5486283	13.703064	0.25572932	6.3481884	3.922118	-5.954276	-3.0190923	-4.6873326	2.7754111	2.9401155	0.39694384	2.1930623
130	1.1291995	1.8578775	4.9162555	-9.696858	-15.908046	-18.452995	-2.289894	-7.051012	-3.4678109	-7.731639	-11.963851	-8.705906	-2.6315331	3.3796985	11.115837	-0.38534743	-0.15437862	0.6103425	-4.70054	-7.559421	-3.0007377	6.5339346	2.1822667	9.798355	0.35950363	-2.376712	-5.1412597	2.3467221	-0.49882334	-0.10629761	10.75516	2.8755114	0.12965865	-10.504009	-6.8933907	-4.569371	-4.6914015	-6.8843656	-5.2467566	0.8667747	-0.2752772	-0.44829997	-5.211126	-1.2609581	-6.9528522	12.848351	9.644642	4.4744043	-2.9673195
131	-11.44817	-9.357456	-8.53069	-0.975236	0.13416961	2.2952275	-3.5663166	-1.8700914	-1.7197211	-5.663595	-2.1330464	0.45102763	-5.0081477	9.068522	13.885738	0.35957038	4.386324	2.532431	-5.1337805	4.411911	13.152689	-11.221699	-6.295519	3.0264163	-5.8386297	-8.183461	-8.132531	-3.6666672	-5.241802	-2.0058897	-0.8819945	-2.8152523	-3.0978503	-11.282011	-9.568037	-3.9793053	-3.415772	-4.153242	-6.264127	6.898435	6.924879	2.764701	10.151346	4.345346	-3.4942408	5.0149956	-1.8850893	-5.633157	1.249531
133	-0.7664676	0.22114885	2.998191	-0.9167067	2.8710346	3.6280208	-1.912646	-0.734359	-1.0859663	4.4015045	5.4074297	1.0885473	8.328838	5.511611	7.435168	-0.5664451	-4.5630727	-0.29393893	-0.30511805	-1.7346905	1.8491167	1.7135589	3.5186982	8.9151125	-2.1579447	0.5773714	5.765067	-2.7414052	-3.9044833	0.1306647	4.8717313	2.336651	0.67174923	-5.406572	-1.4314141	-4.8540955	2.8245215	-2.0750272	-7.0273104	-4.9567127	-0.1697168	-2.519021	5.992323	0.9587885	1.5074757	-1.9544677	-1.2060704	2.678825	6.8936567
134	-21.246891	-13.024593	-8.744047	-1.7346246	-4.54185	-0.9322463	0.5557292	-0.83501196	-0.42774552	-9.828737	-9.265259	-2.8386714	9.568937	5.306017	6.263419	-0.9209207	-5.314999	-3.5472422	-6.053527	-8.56402	0.31283355	-5.2195644	-0.7602239	0.7831781	-15.7118845	-14.9685	-12.930548	-9.691233	-6.703275	-2.7807148	0.7769716	-0.73905456	-3.5041034	-5.5698514	-9.96989	-10.21225	-16.201065	-12.416851	-12.090036	-5.702209	-3.1867986	-8.25803	-5.387106	-4.7502346	-4.1150265	-6.403876	-13.473728	-11.567392	-8.552271
135	-11.4909	-11.03952	-17.388153	-8.413736	-1.5300926	0.7635159	4.8144574	10.155579	5.088868	-2.5411644	-10.306377	-7.7963433	3.734715	-6.218389	-11.08438	5.1221333	-3.72512	-14.495284	-12.3659935	-14.862473	-9.59912	4.0333304	-0.5561651	-0.7418176	-4.144335	-0.73960185	6.1321	-9.259663	-16.833733	-12.225488	-1.7600896	4.151369	1.6584158	-16.080742	-17.852736	-15.534826	-1.3560721	-4.5052834	-5.186144	-5.241336	4.643425	10.726309	-10.797077	-0.731796	6.3429704	-6.104496	-16.359959	-16.671074	-3.4951007
136	12.469162	8.652441	8.172995	9.039248	3.316565	3.3930733	-5.4338655	-9.584099	-7.851654	-5.0401545	-1.6435277	-0.5996978	-3.657341	2.8301473	-0.5906261	2.8525453	8.006217	11.825809	1.267716	1.6198422	-3.3575127	10.502535	9.626423	4.6913815	-5.340562	-1.8325648	0.6339917	5.2173233	4.8086762	5.03751	-9.305893	-7.8510876	-5.624844	-6.649832	2.5645137	10.328436	8.896288	9.988223	4.675166	4.8936596	1.4952084	-5.629962	10.546579	8.692453	0.69192874	2.7199461	1.6532421	-5.5909786	0.5790426
137	-10.091119	-9.258087	-7.3253994	-0.08538401	-1.6906096	-5.756344	9.98465	6.9042153	11.760416	-7.6998353	-13.180479	-16.293201	-13.09475	-14.5807	-9.781338	-17.602802	-13.560688	-15.172985	-7.239451	-6.1414165	-2.8593907	-5.272499	-7.3433914	-8.696427	-19.15028	-13.583611	-11.542627	-10.386352	-5.0306315	-3.443607	-7.731144	-5.0393133	-8.791669	-11.540433	-9.023678	-8.810606	-6.8843155	-9.63818	-10.614063	-12.459179	-10.44387	-8.037604	-0.525536	3.591642	2.7301118	-4.7116537	-8.633794	-18.183567	-0.55236346
138	0.21984139	0.04001221	-0.4100378	-1.1416366	-4.6950674	-2.8919702	1.601299	-2.7378898	-4.297322	-10.147047	-9.135207	-8.519781	-7.9858	-10.523552	-8.867733	-7.28423	-6.8078637	-6.934971	-2.8948882	-5.880449	-0.9005996	-12.158501	-9.752647	-4.5155873	-14.486754	-21.732117	-24.845802	-20.801138	-13.893606	-7.727417	-7.895539	-11.628038	-4.1375756	-18.059834	-18.019823	-10.954655	-25.526674	-20.151001	-19.571308	-3.1702783	-10.1695	-7.2392673	-15.119255	-14.99979	-11.39336	2.00599	-1.3024122	0.09785426	13.671642
140	0.81393707	2.7413878	5.1817465	1.359469	3.209475	9.3801365	-3.3450747	-0.5585895	0.4851551	-3.8749733	1.555079	4.8021564	-6.693101	-11.607995	-8.555599	11.286337	9.80098	7.8330183	0.21621156	-2.8707063	-3.1763072	2.0866117	3.9791033	5.4652596	10.859077	10.63905	10.99877	8.582041	6.6071324	4.0586977	2.0206788	2.904221	5.367244	-4.8570194	-1.1674042	-0.7038006	6.073016	3.721434	6.073205	-4.197006	-4.7010098	-9.741081	1.0348816	3.1644487	5.583515	10.965171	9.066922	11.290354	12.84644
142	7.3232546	1.5203654	-1.1228838	-0.1960311	-1.2184396	-2.5861979	-12.60792	-11.768164	-9.829697	3.2418542	0.62061644	-1.0708768	0.8953196	-2.978736	-4.356756	-1.64586	-3.4289386	-3.96973	-8.931721	-3.1506786	3.3855748	-2.8645449	-5.8890057	-8.416118	-3.5960417	1.9033797	3.09279	5.937477	1.387783	4.264298	5.647812	1.1354749	1.6322109	-0.47501606	-1.6886281	-1.866082	-10.732917	-8.608677	-3.107677	4.534877	9.154396	18.384169	-2.6737123	-3.7329516	-1.3735427	2.7820725	3.4381652	5.606139	-8.385197
143	-13.942877	-8.989119	1.1275883	-16.626934	-19.043695	-13.895558	1.335044	-2.5434709	-7.71586	-3.1046066	-5.1813426	0.92004126	8.478457	4.750607	4.780453	3.5836954	-1.6181061	2.1919694	1.9664445	4.1656537	1.7504723	-5.8701487	-4.927987	-0.95044905	-2.6471155	-2.5200243	-1.1492624	-8.663448	-10.80677	-8.678934	-5.3566265	-4.876461	-4.6146317	-14.700859	-10.7495	-12.526485	-4.7448864	-2.812455	-5.0443587	-6.2173834	-9.823597	-12.693034	-13.399864	-16.386944	-17.724203	-20.057632	-14.696865	-9.809221	-3.3785172
144	-0.8081442	4.852729	7.552237	11.698985	14.078481	13.503403	15.740697	20.226337	21.091452	5.066841	4.70453	4.8881235	7.104025	6.85324	7.187323	13.442286	21.456848	19.406654	8.513916	7.1834884	2.2948055	-7.723006	-6.6310406	-4.16564	-5.2827725	-2.6318212	-3.6629484	-0.05177082	-3.6856103	-5.452386	-23.464611	-19.629707	-17.808365	3.8887916	-2.11377	-2.9133615	12.588298	5.1260533	2.0628293	7.849834	9.573993	15.028767	-9.371451	-11.853364	-6.823694	-20.008532	-23.592094	-18.287704	-13.933409
145	3.1858218	-5.0538006	-8.127457	-6.540265	-10.891481	-8.461592	4.179493	3.5152512	1.5511837	-3.1033669	-6.808633	-6.741416	-15.101049	-10.518236	-11.217678	-14.751938	-24.481354	-30.303406	-12.241414	-10.400459	-11.5359125	-12.49775	-11.585648	-9.191187	-2.3287506	-2.303307	4.204712	-5.9637556	-5.1116285	-6.3071036	-4.6873026	-9.934761	-11.001503	-3.9868543	-6.7698936	-10.768284	-9.703741	-11.673145	-11.745104	-0.04475954	-7.765459	-11.140445	-11.414913	-14.531134	-18.276491	-6.740575	-12.527428	-14.545177	-21.581348
146	-3.0041282	-6.65904	-13.068842	-10.729891	-10.966872	-8.251183	-5.689428	-7.388504	-7.9009595	-11.573436	-8.055077	-6.9701533	-2.9792585	-6.5912514	-7.6812735	-5.97639	-7.1927466	-4.1325827	-1.6572323	-4.187455	0.47573578	-1.4125595	-4.014675	-5.2710905	4.131089	-1.3173754	-4.4938064	-0.24485435	-2.2294059	-0.2698804	-10.693665	-6.4891596	-4.012109	-2.0996954	-5.262351	-4.484556	-11.402926	-10.272766	-7.6553755	1.4757948	0.97928774	6.421397	1.1242125	2.1853878	1.6608939	6.772599	2.40829	2.0688663	-8.811941
148	0.22103167	-1.4996213	0.52426696	2.649609	-5.3278584	-4.60611	-1.4815532	-4.189346	-2.345746	7.5835195	4.394928	2.1553652	-13.960826	-10.619999	-12.523954	-4.4683905	-7.9481316	-11.312084	-10.1338	-13.578816	-11.07202	-4.8393364	-2.4423397	0.58142424	0.90521383	0.5603503	3.5390897	2.9616022	3.2106724	5.7927213	14.66223	4.787099	8.132447	23.660902	22.242088	16.858578	19.4444	28.33599	23.698517	4.6077547	13.958311	11.155276	1.1956586	0.04273063	-13.146357	12.397501	16.220123	19.873466	8.40651
149	3.689401	8.318466	12.82881	5.426057	2.4148488	5.2571373	7.685686	7.435587	10.297169	3.5750406	3.6196408	3.447217	15.313688	3.098578	-3.8032846	3.9263585	0.36978507	0.2497687	9.452632	7.6918626	6.572402	-17.315098	-12.942106	-5.4920106	5.7659693	7.564652	10.9202385	5.575948	3.4882183	-1.3477466	0.41938588	3.0451655	5.721312	6.2586703	8.945605	6.4185457	5.2184734	5.68563	14.700548	13.139064	16.093609	14.386052	11.566137	7.565712	8.2441845	17.184292	14.127611	15.555658	14.953458
150	9.694397	3.7883945	-0.6189493	2.719264	0.16494763	-4.425445	-4.731286	-3.078581	-0.94273275	-8.70843	-0.8917928	3.0274987	-6.8865104	-5.303999	-2.7827234	5.5495214	3.3140075	3.5625534	-10.402994	-6.0361023	-3.2241611	-11.752972	-13.458054	-10.773092	-18.084774	-14.456751	-18.538967	-4.9791584	-9.936894	-12.001076	-13.6436405	-12.175901	-16.490227	-12.566924	-8.941948	2.356116	-3.7522066	-3.1581693	-6.037521	-7.8789387	-10.722626	-8.727793	-20.808502	-19.38694	-20.426418	-13.181014	-11.419001	-11.348438	-8.080919
151	-1.9154236	-3.7753305	-4.9790277	-11.751471	-10.3946495	-2.67907	-12.580175	-13.57179	-7.978776	3.1498027	2.2941701	-1.1905438	-9.898855	-11.021139	-14.321789	-10.194951	-17.945505	-15.419269	-3.764649	-6.583761	-5.1660023	-3.2309415	-7.926783	-7.4518833	-20.96417	-19.80051	-17.067533	-5.819521	-12.905109	-16.723732	-3.7225552	-7.4872704	-6.234725	2.3450143	-5.953796	-2.0927916	-5.8674335	-7.286047	-1.6072466	-6.153412	-7.075134	-5.1739697	2.236913	2.2047217	-0.58380276	-13.979929	-13.5483055	-12.551889	-7.702152
152	1.6623037	-8.158458	-12.61694	-12.9700165	-20.989105	-22.09444	-16.74671	-3.1279497	6.2629414	-14.594418	-9.53437	-3.8489199	-16.416576	-13.29335	-11.334406	-22.22411	-26.16662	-27.348724	-7.0365705	-8.206461	-5.052787	-11.798086	-10.106684	-2.6006482	-16.76072	-15.765804	-13.206346	-10.9321785	-11.783045	-18.464977	12.15045	7.5595474	8.950369	-2.1837196	-4.6663647	-5.34331	-4.885675	-8.4203	-7.215693	4.4793773	3.5738015	0.1785863	-6.1342707	-5.937495	-5.936617	-8.82795	-5.5403647	-10.335321	0.052532285
153	-5.6088333	-8.616783	-3.5982642	-6.6375933	0.7841202	8.560022	5.6875567	9.262341	9.690756	-10.186093	-10.783445	-9.037367	1.2470809	-4.344799	1.0160491	-4.599601	-3.183436	2.1567335	-6.2768073	-9.927511	-8.994947	-5.646041	-3.6424274	0.7551398	2.237884	-1.0448878	-1.2333646	-4.7048044	-5.702275	-1.7607343	4.838191	7.9107533	12.989809	-3.3613992	-0.005239822	-0.5374119	5.509186	3.198196	-0.512598	-13.912979	-11.8028345	-10.842727	-12.907302	-11.404756	-11.806967	-2.5814753	-0.9458605	-5.5443077	0.1278629
154	-6.5987196	-6.988536	-5.141008	-18.124557	-21.34973	-10.759829	-3.7229006	-6.1959105	-7.187247	-0.99436057	-0.08818806	-1.4300792	-13.624191	-10.501728	-8.701416	-3.44835	-4.7040806	-4.3392277	-10.846905	-6.7896852	-1.9402577	3.020641	-1.60671	0.67088705	-1.2257519	-6.684042	-10.085808	-4.9151564	-3.996309	-1.2021741	8.779379	8.417109	3.6849453	7.947729	8.830176	8.063453	6.241914	9.051058	7.4519477	3.2292023	15.179006	21.974854	14.827789	19.073326	19.015461	17.2611	14.835842	12.830464	19.550617
155	1.8424966	3.3126569	-1.5631473	10.792431	13.740391	17.282095	0.8397372	6.9679055	8.22133	4.9360876	12.483362	5.300214	14.728901	12.437702	4.913845	4.9093513	17.736237	21.71331	3.0312839	4.0814548	3.672779	2.113897	3.628203	8.577632	18.015263	18.328438	12.116659	0.8155662	-3.1984658	-6.7860193	-12.587222	-16.009521	-8.902553	7.532979	13.89488	11.32374	2.9764733	5.1841	4.473544	3.3731518	9.63702	12.178098	7.5145407	9.778158	4.167044	-3.0351248	-0.9631876	-2.1902466	5.363031
156	17.45523	14.624614	8.914068	1.9905577	-2.843258	1.8865275	-3.8154447	-1.3909775	0.6140171	3.0061884	1.7356677	2.7968078	-18.428802	-14.950264	-10.075293	-23.219221	-13.025551	-12.852041	-0.74573493	-8.855104	-12.133263	1.6366984	-5.6481247	-11.981356	0.9034258	-4.1278896	1.232802	-15.990202	-16.346912	-10.232912	13.841661	5.226903	3.2587547	-13.9974165	-14.165509	-9.3752165	-23.925735	-20.673851	-20.749956	4.4450507	-0.94777054	-10.897631	-8.578232	-7.8489847	-6.448686	-7.447262	-9.01111	-5.596777	-7.9388175
157	-23.350338	-21.98964	-12.736319	-20.492638	-19.658222	-17.55462	-5.528424	1.7709315	7.1637125	-19.70642	-20.46671	-21.937382	-9.264042	-5.68818	3.3431063	-7.813943	-4.4550467	1.3069658	-2.9719963	-0.44117948	-0.44060504	-8.973602	-12.18319	-9.262972	6.170641	2.3740056	6.803115	-17.581627	-19.480238	-25.050877	-15.353854	-11.749969	-14.289043	-18.162416	-15.698717	-14.943207	-9.245708	-9.077595	-0.79186594	-0.71532655	-7.4918423	-10.888392	-13.269705	-13.109129	-10.727255	-13.27631	-17.121704	-20.155806	-19.659142
158	-9.303136	-18.26012	-27.143488	-18.129166	-25.656239	-32.226234	-4.699575	-4.985198	-5.6262245	-14.645444	-15.851929	-10.331793	-11.938187	-12.017868	-9.556654	7.019905	1.1160678	-1.1479564	-1.4893774	-0.93803614	0.92332727	1.4263217	-4.0990963	-1.6548928	9.390453	1.3949895	2.8269396	-6.9258337	-6.2910423	-4.6594057	-5.4295187	-7.991425	-9.346395	-13.435165	-9.130514	-2.0960526	2.3019407	-0.8120497	-1.5250925	-6.7700286	-5.315461	-5.2423677	-0.82174575	-5.268713	-6.6004896	3.9181852	-6.210311	-9.1926	-18.051517
159	-5.5235496	-6.83852	-6.813465	-0.92183965	-2.5493283	-3.7390213	-1.6783358	1.7975503	2.286073	-3.378439	-4.454991	-4.395055	-1.8606358	-0.9615272	-2.9979832	0.6493534	-0.12060377	4.5126553	-1.2570592	2.1123853	5.689745	-3.3625984	-1.3397527	1.7068646	-9.792313	-8.888062	-2.1689773	-7.7766504	-4.720686	-2.850655	-7.8437967	-3.3828351	-10.143332	0.36195982	-3.676322	-6.087406	-1.9863582	1.952405	3.8146148	-8.743332	-6.4025555	-7.0527864	-4.6667376	-2.6177955	5.0428777	0.26891583	0.18805861	-2.9777966	-6.0214972
160	-0.8973387	-0.8737791	1.9010259	0.64592624	2.2380428	7.207473	-13.434969	-15.251042	-16.031939	-7.795769	-6.7954574	-2.403439	-2.4316626	-4.4607477	-2.0215957	11.292454	4.3816524	-3.2801878	-6.812396	-6.4845104	-2.7158213	-10.595227	-18.017258	-25.143505	0.5677431	-3.2924805	-0.6567795	0.4424024	-1.9768814	-1.9827192	2.8366508	0.44077682	-2.199039	-3.9993012	-2.0707588	-0.8224483	6.674261	7.3076878	3.1876664	6.1754556	7.5756693	6.514422	-3.237972	-6.646767	-9.328247	-2.6272805	-5.3684726	-2.836481	-1.1171588
161	-16.76849	-16.377155	-15.216472	-15.78277	-15.367835	-10.445078	-3.2383823	2.0615237	2.9789476	1.0341535	3.2882628	4.369929	-12.341257	-10.632003	-10.7302885	-3.0930974	-2.7395983	-0.41264206	7.2183084	0.5015846	-6.1690874	-1.7737134	-6.8206553	-5.6977425	0.54236114	-1.0271869	-0.09726292	-4.447232	-4.5092363	-3.2638657	-0.250524	-0.83223736	-4.310247	-1.809934	-0.10573113	2.2208376	-3.7408557	1.4135556	0.19086194	-10.417433	-8.792612	-6.7100034	-2.4182718	-12.485175	-13.170736	-2.636175	-6.1451054	-10.710265	-7.044004
162	8.912485	3.828385	-1.3097572	-0.37532288	-6.140869	-2.640264	6.905564	2.914852	5.488744	7.31774	0.84037566	0.4438027	5.1975193	4.728734	7.2666636	-4.969719	-8.2805605	-3.1276505	0.6922656	-3.173922	-3.1760814	-2.5587978	-5.4969044	-2.7900987	-3.0783262	-5.827275	-4.3539147	-4.5876293	-7.4055357	2.9240243	-0.019768607	-4.491887	2.6028166	0.8592365	-4.4124565	-1.3749546	-15.659647	-16.824717	-14.948977	-10.460103	-11.998304	-9.814922	4.040989	5.0441422	9.554733	-2.543767	2.6208832	9.497776	-7.060115
163	-1.3452274	-1.8604655	3.391148	28.813877	25.51951	13.441263	3.6227977	1.1894238	-5.327671	3.733858	8.151741	9.982089	7.310129	9.564658	0.57648623	7.1569414	17.792088	15.649473	-24.10465	-20.41098	-19.174744	-10.023874	-4.2670817	-2.4858093	6.614509	3.1015348	-0.52453464	24.192867	27.927294	22.92233	1.5097787	6.918333	1.4828732	-4.48368	-3.2569833	-0.38987833	1.752928	-0.15457064	-6.9029284	9.652965	13.553082	17.266281	4.1531415	5.0106144	3.5813787	10.172427	13.647156	11.3838215	-9.7278
164	10.957921	12.921482	2.635055	16.032633	24.531624	32.878704	14.376099	18.159815	10.939636	11.042208	17.039854	15.726756	1.508078	6.958789	15.88035	6.41315	7.250452	5.858366	2.4555633	8.350266	4.082464	6.834365	5.8372817	7.251338	-1.575213	5.6359344	14.35902	19.31987	13.898097	7.756954	12.523365	14.6917305	16.237564	7.053658	12.366404	4.778474	12.672002	14.233744	9.344702	8.305825	13.713896	14.935718	25.692732	24.740513	23.152224	2.2428741	7.4257593	11.297396	5.6803737
166	19.379597	20.43164	19.419855	18.35902	19.819733	18.234268	14.150101	14.039618	13.412051	9.371086	9.6105175	16.197094	10.261918	12.221029	9.389967	8.629987	6.7690773	12.172196	-4.5381913	-2.3402908	8.497622	1.7584822	-0.04234761	1.8628805	2.6129718	-1.6887927	4.0838757	-6.198242	-2.0477433	-1.2533743	12.957393	6.969371	-0.9007689	6.2261066	2.1167574	-0.8535113	8.53763	11.555165	11.131757	14.213163	8.918716	4.2328825	16.614386	19.212725	21.040997	13.396256	13.951601	10.504301	15.107643
167	-20.348194	-13.459797	-4.6831293	-4.043121	-11.799793	-13.073238	0.61476934	-8.12302	-7.552231	-9.1841545	-9.523046	-8.043838	-6.3227324	-14.618574	-18.306583	-11.323292	-12.914634	-4.262526	-5.0239716	-3.2359624	-1.9344002	-1.3631611	-4.5693293	-14.002647	-14.336969	-14.319806	-12.253239	-6.247592	-8.149858	-11.0426445	-5.1048326	-4.9346704	-4.74195	-2.9107795	-3.155919	-3.771199	-12.868416	-8.572985	-5.7670736	-7.8469872	-7.3191233	-5.894553	2.203463	-1.944069	-4.2407727	3.7671518	8.239531	13.686211	5.724679
168	0.7238636	0.5677254	2.223861	0.2163341	2.9519582	7.104173	1.1345361	-3.0086665	-9.601901	-1.226141	3.4612043	7.059508	-13.747557	-5.4466825	-0.11913958	-0.5501127	-1.0685158	1.612611	-6.801199	-9.80209	-14.812424	-3.8327584	-6.7981772	-7.9310126	-2.5094728	-4.4836283	-6.887716	8.33157	1.6999943	-4.118594	-6.5360394	-5.483186	-7.257363	3.6678224	2.109003	0.95908654	12.442448	10.251846	15.329515	12.566776	8.554105	7.605704	-8.941134	-9.097496	-9.742855	4.6997538	3.112814	3.5784035	-2.9877617
169	-0.55334795	0.6847513	2.2786837	-8.75522	-9.731323	-8.144903	15.706973	16.809557	20.164536	0.027559951	-0.30261272	1.7102513	9.882759	13.884775	9.34979	2.4243162	1.639396	0.7608901	1.5492084	-0.6367606	-2.5340524	7.197944	9.146713	5.777422	3.2359018	4.545231	5.5929456	2.1890545	2.0124066	3.517891	-6.8422985	-3.738877	-3.5834608	-1.4158438	-0.61599123	9.013092	-2.5506468	-4.880763	-9.432559	11.007948	12.326737	6.09875	11.089642	8.168325	5.0535007	6.728734	6.315999	4.66693	4.7923226
170	-8.254393	-4.4155116	-8.648976	-6.7139297	-6.746912	-5.4414783	-4.1164827	-4.8427744	0.8194859	3.659143	-3.003364	-5.9073763	0.5861137	2.1413653	-4.930314	-2.797087	-4.758867	-2.7235837	-2.1217036	0.06647149	1.2845386	0.6278504	2.8370094	-4.6339316	-1.4820561	-4.299959	4.302635	-5.9404163	-4.379898	1.2098011	-3.5882857	-2.0820684	-2.3384686	-0.87962925	-3.5851083	-3.8949366	-1.0901974	-1.6518296	2.6818123	-0.920866	-4.4971275	-0.05343783	-10.628612	-1.785239	0.24542043	-2.4005208	-4.832329	-8.503225	-14.026152
171	-3.7813127	-4.7110815	-3.4110754	5.432536	3.5608716	2.872165	12.972542	13.185301	11.155648	6.9933176	2.729144	1.2540934	7.209941	6.632803	0.8208166	7.6446915	6.4249916	8.484299	1.0987406	-1.9249493	-1.6233903	2.2301884	4.384382	1.0867805	-3.9125428	-5.4234486	-1.4025459	-1.410721	-0.5756496	0.19944721	-11.530334	-10.851058	-10.218958	-4.6774993	-7.1477222	-8.3358755	-11.605356	-9.986259	-10.070026	5.0186353	3.18467	-0.47063613	2.0902386	-1.9701061	0.49782252	-3.0740633	-6.0661054	-2.9893587	-4.304298
172	2.3757026	-1.2177829	0.064741544	3.326828	0.9096105	0.55422276	-9.111921	-4.5059676	-5.531845	-1.2957973	1.3029909	2.0528488	-3.7002587	-2.205077	-1.254246	6.913301	1.2092061	-0.5147046	5.966443	4.1775565	1.142931	-4.9533033	-3.6606593	-1.363976	-0.39605266	0.14085686	3.0982008	0.20012823	2.419289	4.3678985	6.470069	11.800411	14.848944	3.2585902	3.7576041	-0.4502564	3.7620678	4.635252	6.724922	-1.2056279	-0.17454642	2.0542164	5.3156166	5.9670467	5.2382827	-2.9052405	0.46039802	-3.0079446	-6.853141
173	-8.844395	-12.377642	-13.259768	-9.357157	-5.3099527	-2.1809957	-6.743741	-5.9507065	-6.6930623	-9.753565	-7.413727	-5.8534675	2.592822	0.47059712	-2.701181	5.5724573	-2.2585359	-7.642268	-4.328744	-3.579483	3.9757144	-0.9364965	2.704914	6.8236203	4.8848577	-2.200995	-8.557035	-1.117566	0.49756444	11.392817	-3.360521	-4.4216247	-4.82066	1.7284656	-6.965931	-6.6974955	-5.431544	-11.827457	-23.09713	-17.222095	-15.401296	-9.587957	-16.518785	-15.625441	-21.871464	-6.3073263	-10.350439	-13.228802	-1.6550688
174	-1.1520594	3.7312553	5.1337986	1.2722116	5.2028522	0.53971136	2.7504897	0.24704432	-1.3055525	-2.4984412	1.4768878	6.472804	-0.6611327	-0.09446335	-2.0729277	-1.7963057	4.2989826	3.2187567	0.5280889	-3.6045897	-9.034475	-0.8408704	-5.9796667	-4.306197	-0.60122836	-2.746795	1.2382283	-7.252483	-5.8417597	-0.37651753	4.0932875	3.530149	6.2670736	-16.850384	-10.951841	-7.762435	-13.263773	-19.221281	-21.801273	-19.953064	-20.716248	-16.56605	-13.327286	-13.499021	-13.050408	-8.708627	-8.795704	-10.617968	-8.082389
175	-3.7524672	-1.7701522	-2.0102203	-5.9603615	-8.008895	-6.9853673	-3.5946066	-4.9327173	-0.4154843	2.8612962	-0.9733591	-1.3184011	-16.999817	-14.9166565	-19.105064	-6.8439007	-12.948278	-12.5170965	-8.770352	-12.112501	-14.965011	0.7323656	-3.393873	-5.9872055	7.908897	9.704456	-1.9030638	-3.8139696	-2.960488	-1.1862961	-3.9976149	-5.704385	-7.961628	2.33288	8.03687	5.9263377	-8.547546	-6.323495	-11.011258	-7.6785607	-7.509365	-12.97221	1.9908913	7.697101	4.941823	-22.491274	-19.861454	-13.85677	-13.042177
176	-2.9651551	0.98028904	-3.1994536	-1.1954625	-0.04904014	2.1390002	4.326176	4.326082	4.9248476	-0.03271246	-1.6876537	-6.6570363	2.8135803	-1.0368001	-0.47584203	-8.480936	-9.048414	-9.752085	-6.1654987	-6.9476852	-6.341426	-4.386652	-4.7685986	-3.3999639	-0.47110143	-2.2494082	-1.0201428	-5.8388243	-9.150455	-8.14341	-13.91068	-14.548153	-17.08902	-1.6479374	-2.8269079	0.2925461	-3.5832844	-4.6809416	-2.5182576	-0.6716653	-7.097898	-11.317026	-0.744571	-2.540613	-1.069963	-4.936625	-3.9014907	-5.7296343	-3.130926
177	6.8916807	4.4081416	2.6909738	-0.04685393	-2.3521104	-1.3558671	4.006777	5.689257	9.103638	10.909142	7.8200912	9.131143	20.779198	18.126629	19.088243	2.2232459	0.495018	2.6188517	-3.7447908	-5.4897466	-3.2313857	2.391398	4.097309	1.9344182	-5.991031	-10.94597	-9.6889105	7.807267	6.248106	4.70171	8.405045	5.8700657	3.5871933	-1.3988231	-6.49102	-0.39542043	22.850426	15.225077	15.821569	0.53426766	1.3433807	8.077642	5.206189	4.564908	5.8771563	0.16301554	0.59397525	1.3155004	-5.825241
178	-6.2988453	-14.422297	-11.904087	-4.5021677	-7.641572	-3.4814634	-5.3649106	-4.3038116	-4.0397606	-15.534272	-10.31761	-7.2594805	-6.092659	-5.9743376	-4.453967	-17.84708	-16.809334	-5.6911936	0.46272063	-4.5319424	-6.9930677	-1.010437	-10.153122	-14.464638	-10.395586	-8.724914	-12.545248	-0.68097454	-7.584893	-4.3311167	-7.572962	-11.101883	-12.862293	-7.4600353	-7.873186	-6.5313845	-0.7674142	-8.192402	-12.821451	3.0863895	2.1608322	-4.967568	-10.043209	-8.503113	-5.5642514	-1.0926075	-7.7508483	-7.474509	-20.12168
179	-8.745931	-8.989445	-8.636039	-9.068226	-3.5894935	3.3066678	-5.7335243	-8.550718	-10.419032	-3.8670893	-3.8957224	-4.80697	2.9010112	-0.3326991	3.0536132	-14.409197	-18.431223	-19.68781	-0.22047806	-6.736887	-14.047628	-7.297502	-8.628962	-4.8600383	-1.2256987	-5.639377	-1.921451	-14.176821	-14.36966	-12.308187	-7.687712	-7.5974216	-3.0799503	-11.399631	-6.2384953	-4.3662305	-4.575406	-6.0993767	-7.5294833	1.0912074	-2.9244394	-6.1471577	-9.046077	-9.435436	-11.571306	-3.3431187	-10.489793	-7.8245873	-10.092007
180	-2.461773	2.4415953	6.093138	-2.532835	0.29652104	3.551495	7.692541	5.772702	3.7305877	-9.971805	-0.58782864	7.864146	-2.3961315	-6.903712	-4.396144	-5.705154	-4.456515	-3.6368256	5.572628	6.646072	3.8525863	5.177031	4.7423887	9.281073	4.166307	5.2289686	2.6893964	-7.021552	-3.1426036	2.6330848	0.10191399	-3.057057	-5.3968754	-5.1915755	-6.552621	-9.976264	-4.4218683	-1.0026968	4.5320473	-4.25551	-0.50177014	3.5527062	-2.363903	-7.5323515	-4.403474	-10.522399	-10.735064	-9.024185	-8.616832
181	8.545687	9.971251	4.5805993	4.3786306	2.6934438	2.0894446	8.508715	1.7318019	1.5625708	1.3092773	2.7646155	-3.471743	8.673679	9.513512	10.295416	3.9715858	4.259797	1.7630012	-7.1391373	-1.9821277	-5.0772457	4.7156734	1.9552188	-6.348608	2.632613	5.114066	0.15209728	-3.440224	3.2417533	6.668905	13.007786	7.8509183	4.8152857	4.8888445	3.875732	0.30286723	11.086978	8.896397	3.5813053	4.8744507	3.7246578	-1.1717956	6.1434774	6.1101317	5.8367586	1.0254753	2.7769883	-6.636271	2.7279663
182	2.6776047	-2.521851	-8.50124	-5.3705225	-4.849124	-6.3930893	2.0446024	-2.0723586	-10.959557	0.19839561	-2.4548192	-8.227402	-2.862616	-9.239141	-19.599567	-10.312155	-10.031275	-8.597388	-11.986143	-4.769548	-0.09098303	-6.0463495	-0.39336407	10.071259	0.46328998	0.8289241	0.08408049	-3.2489924	-1.0983984	-6.044221	-3.48133	-5.055978	-9.66394	5.198641	1.9784557	2.8165855	-8.748829	-4.653137	-3.381804	-5.0996604	-2.3068218	-4.7510166	-1.2640288	0.07073516	1.3033272	7.8206797	8.017453	9.271009	-1.3949323
184	-12.601299	-11.133887	-14.271526	-11.394318	-13.379795	-15.804022	-4.672478	-3.1255536	-1.0069349	-26.49237	-24.861765	-22.054537	-8.507996	-7.502822	-8.87681	-0.42020476	-3.030586	-11.138008	-4.1817803	-4.985874	2.165522	0.22014582	-5.672754	-7.2290764	-14.128233	-13.491552	-14.532173	-16.154625	-16.967367	-14.187607	-11.3469	-16.700928	-17.666515	-9.116554	-15.364162	-21.494476	-2.4559755	-0.14202112	-3.8513439	-11.710485	-2.953868	-2.131516	-4.7541804	-6.218089	-0.17476863	-1.7183317	1.4755788	-0.82569253	-10.5097065
185	-15.154215	-9.045881	-12.003328	0.52097046	5.283249	1.1493477	8.78655	5.0358696	1.7070503	-6.4489155	-4.5292006	-6.9822226	-0.52830327	2.4869208	5.097571	-6.956002	-8.917124	-9.713739	-10.796134	-10.101292	-5.699954	-6.3342075	-5.422645	-4.906541	8.263503	6.060993	4.246922	0.20248136	-4.778738	-1.7632129	-8.651106	-11.497663	-14.312902	-2.8547957	3.1023839	9.466261	-4.3740807	1.1877105	0.998	9.477805	12.017884	12.4798355	13.006544	10.806296	5.8855176	-1.1879497	3.437268	0.80298495	-6.0775843
186	-1.6955608	8.181407	9.508347	2.4621115	-4.333659	-6.083487	7.833189	1.997864	3.854624	-7.7426405	-6.713363	-6.8751087	10.53267	-0.893105	-3.6765695	-0.038171906	-5.80669	-6.352823	3.1111145	2.4100924	4.07743	-2.3773994	-3.172843	-1.3883799	-4.4981246	-4.235844	1.1848669	-1.204559	-1.8490372	0.23895946	-0.4186248	-1.8231013	0.25005126	-1.2843093	-0.68949527	6.7388935	-6.546653	-5.6341324	-4.0730505	10.078957	11.563108	9.725819	-3.2440999	-1.223769	4.019493	-4.278602	-9.316627	-5.606885	-17.595634
187	-3.368378	-3.336656	-6.066209	9.440646	14.469427	13.868556	-2.3668323	-0.008645177	2.1468668	-3.4386294	4.910509	-0.1495601	3.972877	7.675564	6.3187275	12.409474	16.082106	15.395389	-5.627529	-5.8371086	-1.9042803	-4.5790462	-11.246897	-7.700619	-8.134607	-10.666512	-15.873474	-7.388666	-3.6397114	-5.317832	-24.734425	-17.28812	-15.756631	1.2997406	0.95877147	2.5355148	-4.6752477	-3.0953956	-0.35834345	-5.9522686	-7.569318	-7.395895	-5.0420036	-1.3773618	1.872297	1.3520043	-1.1060109	-11.954924	-7.853594
188	10.800438	7.7225113	1.9981996	3.1446297	0.9990108	7.930835	2.6146765	-5.695555	-9.42366	0.18481067	2.4498336	4.522897	-14.134773	-16.603825	-13.712112	-9.4297495	-9.526857	-4.3169603	9.865111	7.229801	2.307507	1.5002168	-5.373042	-4.864068	-24.996918	-20.511305	-12.186447	2.0681474	-7.512279	-8.355273	-13.57692	-16.32624	-19.58062	-7.6489687	-19.436024	-16.501747	-20.255322	-21.68597	-20.776062	-11.670959	-12.229562	-11.933098	-4.0395403	-12.534092	-18.324516	1.5950191	-3.5051982	-8.447278	-7.286871
189	1.4187901	-5.004145	-5.821295	-12.505421	-10.904991	-5.0846734	-2.7396464	-0.8499164	8.026903	7.546069	7.3955626	5.97913	0.94736445	-0.509024	-1.4506047	-4.899312	-5.2522745	-1.2945518	-20.353065	-22.078892	-18.512157	7.988303	4.417302	4.571827	0.9315204	-4.2025566	-6.037997	-12.581448	-4.7488008	0.7179378	-2.9501944	-0.75351727	-1.032377	-0.71701324	-1.4098091	3.9166467	1.5487483	2.3711538	2.8762817	0.7828969	-1.709773	-5.0855694	-7.4212046	-11.672287	-10.428088	0.9541278	1.0832394	5.6976204	3.2187674
190	-10.292984	-10.227272	-4.8519297	-5.8681226	-7.3456774	-5.635536	-4.549015	-8.726121	-7.577142	-17.563747	-10.242584	-2.5740938	-11.653313	-13.776541	-22.085676	-8.431831	-8.041005	-7.9008527	-13.3405905	-15.265921	-6.106144	0.7870513	-7.6000905	-5.3534756	-16.35973	-19.226303	-17.4973	-6.317129	-12.13098	-12.850977	-16.568659	-18.452831	-13.299345	-22.942783	-20.830807	-22.260498	-23.403254	-26.113983	-28.195168	-13.876713	-15.658588	-6.8805885	-5.8689184	-6.1196547	-2.3287587	-11.6297245	-8.121007	-4.3886013	-10.243843
191	-6.974022	-1.0580654	1.9029605	4.525739	10.343248	13.911026	-16.861595	-9.71813	-4.635312	-9.734401	-8.371702	-6.599094	-4.4265738	-5.033805	-6.439751	-4.069267	-6.710451	-10.5358095	-1.0036823	-6.2698727	-8.582892	-6.2106028	-4.637854	-3.8639803	1.0452515	1.7276033	0.5985257	-10.532848	-11.900289	-11.5295925	-2.8672523	-9.110935	-4.5710945	-12.571481	-13.618649	-10.993286	-10.392294	-11.542057	-14.6834545	4.7743044	3.4402323	2.9399061	1.4523549	-2.358242	-4.325712	-1.679691	-0.49067983	-3.4891763	-11.012247
192	5.1708975	7.0105257	0.43041205	3.1494095	-1.0108365	-1.0213256	-11.165949	-9.121819	-10.537551	10.55599	5.572968	-2.9719324	4.9810057	7.057477	0.012829185	4.1311216	4.3883677	-1.3683981	-3.0522046	-4.909431	-2.7391372	-23.194578	-19.145256	-8.357113	-6.5569944	-2.8854005	1.334515	-12.196185	-12.604517	-7.927778	-7.4482155	-8.373383	-13.082109	-15.5141	-13.346489	-7.8337183	-24.066895	-14.837732	-14.022448	1.5829952	-6.9912043	-5.111483	-8.268385	-4.762316	-5.5651264	-11.526389	-10.1565075	-10.169295	-17.159187
193	-8.044449	-5.94596	0.9321787	1.3150203	1.3372645	1.0342779	-8.486152	-8.710051	-13.265061	2.19388	-0.11949128	2.0725214	-14.777739	-14.595192	-11.464993	-5.776922	-2.6998332	-6.1966505	1.1742401	-3.5617242	-5.84031	0.20920455	-9.73943	-13.333797	-3.9976137	-8.571619	-9.205269	-1.6280268	0.53736365	2.6710572	-15.082153	-13.371631	-8.305659	1.352613	1.2062274	2.6665196	1.9908346	3.2273564	11.584425	-6.0597997	-6.444647	-5.4104986	3.1123068	-9.1414995	-6.296814	-22.16957	-14.245998	-9.186243	-12.6146965
194	-16.584682	-17.139664	-17.76837	1.7145295	-3.4498024	-1.3532224	-7.0777392	-7.8324885	-19.355452	0.31209597	-1.8744397	-4.479297	-5.5796647	-8.62617	-13.586839	-6.879079	-4.4371157	-1.7487034	-8.283815	-9.651197	-11.035549	2.489173	-2.446187	-5.130303	-4.59243	-2.3296282	0.12441524	6.14497	8.39495	7.5390687	-3.5147347	-10.434437	-14.126944	4.916092	2.0429466	0.77740717	-6.3769417	-4.2830334	-2.691687	-8.763308	-11.815635	-13.420822	5.798994	3.256648	-1.662873	0.25630403	0.8882586	4.353009	-14.5176
195	-14.530493	-20.65407	-17.323559	-4.0399313	-6.942029	-9.506585	3.5159812	1.230926	-5.812568	4.907521	0.14142281	-3.8133805	5.1984544	6.210428	6.033205	-1.1178517	-4.2316084	-5.787621	-20.123375	-15.59593	-15.482522	-12.184059	-5.211874	1.5200232	-23.67743	-22.626736	-16.627914	-6.280814	-11.2796135	-16.234842	-13.357897	-12.680888	-11.006938	4.0445414	1.8622117	9.810638	-2.1945007	-2.1392243	-3.5362735	-21.013071	-19.837872	-23.481293	-19.338058	-12.631991	0.30305094	-4.557813	-3.9580526	-11.014755	2.1654909
196	9.649157	9.909657	10.309417	7.754045	9.741547	8.249308	-13.23077	-16.40143	-11.916734	-10.3663645	-3.8835535	-10.361248	4.219153	8.574685	2.5739815	-11.650055	-5.6741962	0.2244417	-3.8003905	-5.7316747	-3.967402	4.3433256	3.2371655	-2.4033546	14.0637245	10.950535	11.075213	11.440956	8.5781	8.740067	-3.3478384	-3.075282	-4.4297767	6.876261	10.143574	5.8119802	3.4338026	1.7333134	-0.09406525	-7.0609922	-3.6057549	1.691032	-2.810309	1.2836561	0.44017714	11.710427	4.2163987	2.854694	-3.1239612
197	-11.459381	-8.617245	-5.003312	-9.9874115	-7.454937	-4.938736	-4.333977	-7.64664	-5.0747066	-7.2915936	-7.8458033	-3.8322392	-8.4902115	-5.6060557	0.7185867	-8.722103	-2.9129424	1.4376845	-8.858859	-3.1369872	-6.095805	-5.464296	-2.71029	-3.7307787	-3.8334599	-4.1151366	-6.3870792	-8.044726	-6.469611	-3.010425	-2.3374138	-2.3133492	-0.99493545	-8.402832	-9.727177	-9.253719	-6.5392046	-9.000631	-7.7724476	-10.936764	-8.384937	-6.484897	1.2034107	3.522729	2.5568504	-4.1925	-5.775822	-6.100688	-3.8485973
198	-9.196646	-9.269815	-4.867763	0.9834958	-1.3645872	2.3713121	2.3008869	2.878487	4.2470655	1.3284969	6.2687283	6.2236385	-2.2336445	0.8866483	2.1729646	8.192984	10.48872	9.288567	0.6208097	3.244159	11.142527	0.7046124	4.308991	-3.0575864	-0.2753262	0.51580477	-2.2267992	-2.752846	-3.7145123	-7.308051	1.0400805	-3.01515	-7.8974137	-12.117382	-12.344133	-2.8100767	-6.823457	-4.593692	-0.6214876	-2.576618	-9.357726	-11.563574	-4.318124	-8.99498	-7.5438128	-8.974619	-10.359562	-3.430683	4.468009
199	-3.6896133	0.25342333	0.57114506	1.3226424	1.301228	0.9062826	-2.7742853	-2.3596148	-5.0913506	-4.524216	-8.907959	-5.6374865	17.419762	17.867435	24.324665	-6.6245728	-1.0171332	-0.24092507	-12.756815	-4.3289175	-2.6419992	-0.066877246	-0.6013113	-4.4461737	-4.98238	6.0108204	13.234081	-9.744441	-9.230631	-5.61703	-12.745198	-7.1903105	-4.64091	-6.4994745	-1.8191296	-1.0816419	1.9414761	-1.1735793	-5.9144096	-3.0584362	0.95287704	6.1562834	4.020618	-7.9898496	-12.532782	-10.212307	-11.6744375	-12.30553	-10.026736
201	-9.995064	-9.850715	-8.07057	-0.64604926	0.15249467	-0.043774307	-4.75928	-6.69456	-10.863153	-12.530819	-13.012289	-17.3483	-5.2352953	-6.6080875	-8.771211	-1.633951	-11.403921	-17.908897	-2.46482	0.2701279	10.253368	-6.688076	-11.766989	-8.559496	-7.407522	-9.383192	-7.283274	-10.270529	-11.068167	-8.403313	-11.870546	-9.047025	2.0122294	-8.372347	-10.7149105	-8.042159	-8.0338745	-10.942284	-12.48642	-10.859725	-14.202919	-10.362772	-1.3435677	-5.598337	-3.8289397	-15.705055	-15.217765	-7.5634995	-4.992966
202	-12.728933	-21.64243	-23.615093	-11.937056	-11.42966	-9.55761	-5.654419	-6.7636566	-2.6709206	-10.56904	-15.096968	-10.238956	-15.398024	-19.946785	-25.651165	-27.037535	-26.24546	-14.99073	-14.7140465	-13.056372	-5.391903	-7.289414	-9.111368	-3.9039521	-9.728928	-15.511977	-17.767368	-16.707247	-22.418255	-16.553196	-12.564728	-13.829331	-16.630505	-24.798779	-26.450298	-16.71879	-0.34788966	2.3205488	1.2332557	-18.598255	-24.223965	-17.897806	-10.753013	-15.2555275	-14.068214	-11.994541	-16.146482	-14.012434	-10.895868
203	-5.0476055	-9.188042	-17.340252	0.723902	-4.775611	0.20902334	-17.945503	-13.777607	-14.52361	-5.8220563	-2.0503087	3.3462164	-1.449475	0.12654367	-1.7911714	-0.46015686	-3.214796	-4.860524	12.190378	12.58794	9.249636	0.5035373	0.51433516	-7.7240524	1.5147495	-1.3993298	1.9897779	14.746953	15.264303	11.158445	1.0834658	1.9258094	7.1431828	-7.5635343	-6.325598	-5.8414974	8.880554	6.6818523	1.9323108	0.4975486	-1.8656974	1.1535709	-11.74118	-6.0150385	1.4877967	-1.6434741	-7.162699	-11.000889	5.521141
204	-3.4755754	1.3255595	5.4048095	-9.040094	-18.109194	-13.673495	-15.616967	-19.252449	-20.439644	-8.629452	-1.4738501	3.2812152	1.8733113	2.8064108	-1.7801704	-5.3337994	-7.6112022	-8.121767	-14.455927	-7.813165	-5.6882787	-6.719904	-5.3915668	-3.2532506	-3.8990672	-11.261183	-15.063396	-5.759254	-4.8039017	-2.1861887	0.9231162	-1.4419079	0.39875543	2.9200017	3.0314531	1.8624167	-6.934517	-9.381682	-7.128082	1.499337	2.1041455	3.3715107	1.1829586	-5.2993884	-0.032516927	4.752122	0.7866462	2.209722	-2.0278068
205	-6.2866974	-9.419792	-11.834501	-10.098686	-15.484897	-13.751572	-15.001833	-15.36603	-8.026677	-12.890551	-11.985889	-11.214272	-10.467223	-5.0254793	-3.316928	-14.871476	-13.746403	-10.423669	-16.850918	-16.070023	-16.09108	-2.2442498	-6.237668	-9.544198	-16.266579	-17.779573	-15.984486	-14.540848	-12.503873	-4.625908	-3.0079997	-3.4636142	-5.4073057	-14.652723	-8.934664	-4.1462045	-3.0514545	-4.6652555	0.6333896	-10.023598	-15.153461	-10.3172455	-13.666807	-15.926916	-17.998951	-8.284123	-8.186954	-0.23855734	-8.545729
206	-12.533005	-10.882532	-4.044795	-3.3839262	-5.6591587	-4.7077284	-7.6927595	-6.3898497	-3.0129848	-6.893633	-10.368371	-16.696865	-12.345916	-13.3980875	-7.1061025	-4.6163845	-6.7625146	-3.5919945	-4.202473	-10.452603	-13.294689	-14.533752	-15.490793	-10.443892	-5.904714	-8.3951	-8.449175	-3.9034262	-6.787921	-9.443592	-19.499767	-8.668118	-4.304878	-1.4833231	0.20941566	1.3808649	-17.351868	-14.377136	-14.6657095	-9.338398	-5.934081	-3.8448625	-16.05318	-14.811728	-15.005587	-19.464806	-16.91065	-11.915876	-11.986771
207	-10.809452	-11.666962	-10.908495	8.389257	4.099163	2.0289912	-13.925412	-15.812981	-8.307385	9.09935	7.7344627	7.0177526	-9.060635	-4.543018	-1.0633876	-6.1616354	-1.896883	0.7052235	0.9919197	2.1834393	-0.16607702	-3.725084	2.5083401	4.3813763	-3.5310764	-8.884933	-8.30401	-8.457772	-6.2483993	-5.553387	3.0955327	0.5397639	0.7973011	-1.7960992	2.2439857	4.9611635	-18.492577	-11.857107	-4.2742567	-5.3133106	-4.9894466	-5.455617	-9.846589	-5.8157325	-7.491127	-4.027209	-4.7369556	-10.112552	7.5715303
208	-0.23015182	-3.5145168	-3.582789	-1.6844454	-1.9653828	2.583285	-5.7322397	-7.1721973	-8.147503	-8.30887	-8.107477	-5.767106	-5.2569923	-5.2207375	-9.030981	-1.9838421	-3.99072	-3.5017657	-8.155015	-3.9378347	-3.4720962	4.634468	8.9939785	8.612418	11.146568	8.379374	8.809126	-3.3290267	-10.715185	-7.2360964	-7.7274375	-4.7648473	-0.26374662	-9.878403	-8.160831	-1.9968588	-6.916667	-5.422271	-9.908206	8.901762	2.764633	-2.9867857	11.057756	9.300578	5.9699936	4.0927167	6.9108915	6.682847	8.582485
209	-2.5310013	-4.097742	0.67621887	1.6845596	-3.0622792	-0.91668636	-2.2246003	-3.4474123	-0.41803074	-16.925503	-15.465044	-14.211811	-6.5234585	-12.321434	-12.464649	-17.655611	-17.83129	-7.9658747	-6.7128386	-11.8989105	-5.5006046	-6.755063	-1.0464662	-0.19912326	-8.623291	-12.8820305	-12.132688	-14.460321	-10.426687	-7.5478992	-11.589063	-10.923761	-7.885244	-9.30875	-11.355125	-7.625682	-6.3126698	-10.800702	-11.40291	-13.788424	-14.591783	-9.917507	-14.532264	-11.778976	-10.031204	0.4010336	1.5046899	6.8410187	-3.852643
210	-10.96326	-9.244605	-14.691174	-0.2177947	-5.7756686	-7.114359	-22.458862	-28.399342	-25.610447	-3.8079014	-4.303137	-4.283415	10.991035	5.622768	3.3592663	2.3650894	-3.5100822	-3.9870472	-1.2033012	5.196068	11.495337	1.9549944	-3.131024	-7.3179054	-0.5869984	4.443765	3.9288867	-2.314026	1.340374	3.2002466	-2.7737758	-6.667099	-8.897741	14.423368	11.933899	6.6123223	-7.6344824	-3.5737815	-1.637627	3.6038888	0.84844244	-1.5554271	4.554074	6.0878725	7.7317057	-3.3006797	-2.622086	-1.2540778	-10.9659605
211	-9.137497	-10.883905	-15.831754	11.120621	6.8568993	-0.32906288	-4.4591846	-7.5184517	-5.136999	2.913832	-4.7754636	-5.4615793	6.5463552	3.2784033	2.339346	-3.7484508	-3.3994033	-0.5595386	-8.798454	-12.056365	-8.915636	-0.51847816	2.2477741	1.4408021	-10.907835	-0.28836462	7.60672	0.73258805	3.6850555	0.6561649	2.8965068	1.1707382	-1.8973672	5.8513317	3.9198837	-0.25337672	-19.942886	-15.2922535	-10.295295	6.8133607	4.261928	-0.19061446	-7.4939013	-6.1768737	-3.510573	17.37508	15.556374	7.640734	2.9310813
212	-3.0214581	0.97517335	0.8575841	0.70883226	5.6601124	1.2327552	1.5020907	6.8114095	6.8672876	-9.470921	-5.054104	-6.9655876	-1.8775378	1.784115	7.8931885	-14.295553	-10.339627	-9.208742	-2.5153103	-3.9713497	-6.2378273	-12.718102	-15.1782	-18.804375	-16.468454	-16.922966	-15.566274	-7.9373274	-7.338153	-3.8744204	6.4694366	8.73093	2.9945235	7.7073054	6.3585024	6.8730793	-3.4400747	-8.593452	-9.496664	-6.9831486	-9.869644	-8.737328	-9.612055	-3.3559675	1.8663459	-2.1961627	-6.2134657	-5.1021366	-10.583516
213	-17.524567	-19.83297	-15.761727	-8.757105	-18.258331	-21.420504	-19.49841	-17.663475	-9.271961	-21.39175	-24.031813	-25.60266	-17.558117	-21.487892	-23.089024	-4.1715074	-10.110857	-12.931192	-19.50429	-21.380863	-17.161797	-6.7477055	-7.4992523	-6.6489935	-6.120085	-5.2395945	-2.9734044	-11.7633095	-9.670477	-8.533215	-3.826677	-7.622979	-10.315139	-16.919054	-15.17885	-20.244114	-2.631393	-6.1856227	-6.360468	-5.630743	-9.932024	-10.244926	0.6854931	1.4428263	6.0518365	-9.779699	-7.681971	-1.5664872	-17.146656
214	-19.13225	-10.506345	-11.88456	-8.407185	-11.159128	-4.330416	-6.9859824	-8.468988	-4.59615	-18.597698	-14.840403	-10.455608	-2.2338715	-6.2952824	-1.9635928	-1.2786711	-1.2649316	-2.0475578	-10.195372	-8.74887	-4.9458036	-3.17726	-2.919783	-11.051618	12.87743	10.571632	4.128172	3.9114614	1.6904466	-0.3721946	18.906055	24.63599	24.452671	-10.141319	-4.4182396	-7.9353323	0.6965041	2.6447806	4.993556	0.4354931	1.8416585	2.8748012	0.7251555	7.2875137	6.4029293	1.9719281	3.5873492	7.1114373	-2.4526334
215	-12.04336	-4.937655	-2.4835384	-8.374876	-5.8649716	0.1183871	3.7344005	0.085020065	-7.1452208	-4.954635	-4.1414285	-1.8566668	-2.4081988	-4.838984	-5.665571	4.0386353	-1.3313148	-2.408903	-2.7462063	-4.343711	-2.1946378	-8.660645	-10.873601	-12.273676	19.781113	12.480362	-0.8529357	-6.5642014	-7.5285378	-13.876122	-6.7189226	-9.141055	-6.466664	17.654541	13.040062	15.52364	1.6261731	2.2186356	4.438938	0.42715287	0.99080825	3.9311297	8.518873	8.750692	-1.2126955	-1.1154757	3.974948	6.5526323	4.308449
216	-25.746872	-25.393219	-18.85521	-5.174429	-12.705639	-11.539708	-8.123223	-13.707176	-19.881063	-21.38504	-21.643387	-26.798916	-31.45763	-27.216873	-22.316116	-22.73172	-28.57138	-32.16864	-11.355526	-15.199078	-13.104939	-19.512577	-17.71576	-11.9304085	-24.021627	-20.612915	-15.131357	-17.943203	-17.149462	-14.469261	-22.594501	-21.73936	-20.725925	-17.880686	-21.938713	-22.74796	-23.014778	-23.355228	-19.532402	-22.592266	-24.248928	-21.580761	-29.160866	-27.190945	-25.031483	-18.129631	-13.905794	-17.634907	-11.855005
217	1.8266253	-1.3439211	-7.830324	-5.0417767	-0.10516119	-0.31755188	1.0785183	-3.5139751	-7.5619993	-2.345029	-0.9428413	3.4818716	-1.7754233	-0.16905451	-6.1526146	2.5800316	-2.007561	1.9009644	-0.3204115	-5.3412514	-1.5835686	-1.779583	-4.352683	-7.34076	-2.3623981	-0.3871302	4.785983	-4.345553	3.8326433	5.3249426	-2.6166368	-0.08778775	-0.954821	10.8937	10.836285	11.151499	11.572285	13.031829	20.799683	14.685166	11.255563	2.9908848	-9.541034	-4.144478	-10.020632	-5.0662146	-4.58228	-3.5506146	-8.032059
218	-11.219805	-10.4564	-6.309723	-16.248734	-19.436993	-27.16917	-3.4947028	2.398069	-4.7770386	-5.6093016	-3.6438985	-6.7727923	-5.8193054	-2.240208	-4.4517736	0.7202351	1.1601608	-3.4098375	2.077897	-4.8147073	-8.493217	-15.914562	-18.277622	-17.708782	6.467841	4.332397	-0.27001137	-9.086041	-11.66687	-9.62178	-3.367093	2.2232144	2.876592	3.0679655	2.1425247	7.362603	0.16285644	2.9344752	-0.25106138	-1.3039678	-2.528904	-2.9841058	-4.182	-5.2831144	0.562311	-2.4938717	-1.5825129	-4.357418	-9.922321
219	-2.508167	-5.8355417	-3.619945	-7.563014	-15.757173	-16.302708	-12.238817	-13.333696	-9.553063	-11.195299	-11.002213	-14.583887	-1.9608135	-7.7612033	-11.053091	5.0245266	-3.5058377	-9.723467	1.1769532	0.43724236	-0.4173786	-6.6026096	-11.481441	-10.930698	-8.017712	-5.794059	-1.0098598	-12.029251	-17.713428	-23.484102	-19.503838	-24.088009	-23.253975	-13.639769	-13.084404	-15.331309	11.950417	11.062105	9.240175	-2.7812533	-5.268114	-7.825665	-8.700092	-5.621065	5.755516	-7.8503776	-8.436562	-5.666399	-17.113016
220	-1.0707834	-1.9290023	1.0095565	-0.10417175	2.3773723	7.18931	-5.5408554	-5.1587296	-5.4308176	-7.298134	-5.4543314	-4.8692584	-0.4066854	-1.9165218	-3.4686418	-2.213158	-7.727536	-7.073281	-0.5690694	-1.7650794	-1.4765235	4.365033	1.9572494	2.151163	11.732496	7.5672007	-0.4749855	13.739843	8.464769	3.1492975	0.0343799	6.4899826	3.714006	6.8336897	4.258975	2.8761911	12.497926	2.9024708	3.408884	10.934076	5.651232	6.553671	-11.166069	-4.591958	0.41587496	7.3252287	-2.5328965	-8.505432	-3.579111
221	-7.355708	-5.128692	-8.535379	-4.5471497	-8.866038	-10.285765	-16.285933	-15.230892	-12.788157	-6.634246	-7.8897314	-6.9242163	5.8051724	1.5190808	-1.8851602	-2.1533294	-3.0738668	-5.2499003	10.575018	20.065353	28.821953	14.168013	16.897024	18.109634	3.8946004	9.978332	5.2844152	-12.155505	-13.203941	-18.17098	-3.2672577	-1.9278984	-4.8819695	1.7145596	1.9537395	0.5686873	10.588617	9.408782	4.345774	15.207486	16.790253	17.459316	-3.243997	-0.85918915	-3.099824	-16.638556	-13.725931	-8.115229	-21.402359
222	-6.522641	-2.4804945	5.779697	4.16055	-2.5792267	-0.08085495	7.535364	3.4168174	6.3622236	-4.429723	0.92771435	1.8927877	-7.839511	-0.03140275	9.695301	-9.568018	-6.6296625	-4.4701576	-4.650705	-4.467144	-0.3961825	-7.2946177	-7.796194	1.2717743	-9.394669	-12.068689	-5.813323	0.21142295	2.2692487	0.38575685	-12.891079	-10.661554	-6.5842896	-3.3722806	-10.569044	-12.406696	-2.4165964	-7.900407	-9.024649	-2.0594919	-9.058676	-10.445584	-7.1689525	-10.400577	-10.1042595	4.158328	-1.8782829	-1.5819411	-13.10298
223	1.6445082	-0.3775441	-3.5798638	-1.5782337	-1.4453647	-1.1329961	-10.728121	-9.379756	-5.55003	-6.681162	-6.8252735	-6.8179827	-6.8025503	-8.656881	-7.959791	-1.702402	-3.3645747	-1.7853091	-7.0125074	-5.6943283	-0.75912225	-4.346603	-4.301921	-6.089552	-9.6217165	-12.084404	-5.396097	2.4031696	-1.4328419	1.1150045	-1.5931321	0.50373816	0.19317088	5.494103	0.6404845	1.8348151	-6.073265	-2.1224432	-4.0904984	-7.5583334	-7.143688	-2.0828433	-1.4883981	-8.08479	-10.058704	-7.5491047	-11.301287	-9.956942	-6.919239
224	-11.334813	-7.521431	-0.14833423	7.829756	4.5592327	1.595167	-28.42812	-20.919483	-23.856726	-13.352516	-11.748298	-8.643895	5.319568	0.22857594	-4.9708714	-20.145912	-10.130528	-3.023189	-13.349886	-18.209082	-15.104874	-28.607859	-27.502298	-25.92889	0.6317109	-2.306976	-9.887926	-8.247309	-1.9357784	3.3760214	-11.732671	-17.013466	-14.107714	-9.395463	-10.218175	-9.243466	-14.118097	-16.635027	-22.198341	-21.539429	-14.278004	-15.675348	-8.145079	-6.6515193	-3.5001614	-13.866742	-18.072891	-29.39019	-21.223698
225	-3.723826	-4.0330944	-3.458167	-7.1791086	-6.152341	-9.827244	-4.5171604	-0.32483768	1.439132	-3.5086126	-0.9961143	4.323761	-5.4450836	-3.3444493	4.104333	-4.48608	-4.435912	-0.87322366	-4.8779726	-1.7894795	-1.0418828	-9.233576	-10.586978	-9.72967	-1.0771186	-4.354501	-9.91732	-5.417193	-6.7933893	-5.6857677	-0.69633734	-2.5592308	2.0727506	0.46132982	-1.3879794	-4.648375	-7.0585804	-6.1154127	2.8717713	-4.4615517	-6.7466774	-4.856576	8.751303	-2.478684	-10.802578	-12.120847	-5.5300446	-0.023665607	-0.48291403
226	4.8469853	0.19364884	0.10466331	-4.320855	-4.0800753	-4.9596186	-4.8938055	-3.4372659	-0.43017226	-5.8071127	-12.901892	-17.75446	-6.262389	-2.547201	2.4232478	11.231705	11.598883	8.068161	-8.096174	-11.824738	-11.751846	-0.56080836	-1.7003288	-4.5245767	-4.4662714	-6.748971	0.47548875	-8.322643	-3.4143867	-1.6663346	-14.32803	-14.652634	-11.860447	-8.0299835	-6.224808	-3.1268477	15.401235	13.469906	9.007444	-12.267756	-10.699924	-6.0995383	-8.093037	-6.375858	-4.864899	0.024238735	0.9511379	5.84601	1.8105758
227	4.2529335	4.6444416	3.3347723	-10.001611	-9.957448	-16.01677	-5.674564	-2.0441163	1.8840559	-2.8390906	-2.7657444	-7.5573225	8.520031	3.3051734	2.8937747	-14.52064	-14.547983	-12.941509	-15.986275	-17.102139	-15.72553	-0.31263793	-6.450617	-16.240057	2.8065803	1.023506	6.0418415	-8.158211	-4.5288577	-3.7182517	-5.4259787	-11.038883	-13.757462	-14.022276	-19.373339	-27.711168	0.8218379	0.396664	1.6912755	2.3915443	2.356001	3.349846	-14.326715	-11.780735	-4.7591805	-8.746713	-7.91029	-2.658791	-2.6888006
228	4.093915	-0.012614548	1.6471806	-3.3902988	-6.5368066	-7.195963	-11.79077	-15.960015	-13.096741	-5.27532	-10.211594	-18.926357	-1.1831584	-3.7743428	-0.84557843	11.7770195	8.232595	4.232893	-16.620472	-14.248131	-4.6208673	-7.319907	-0.809872	-1.8774009	-8.7437935	-12.271894	-13.144157	6.263583	4.3361597	5.4727626	-21.955456	-20.226458	-22.213451	-2.7128828	-3.3557968	-6.2307224	-19.64132	-17.533077	-13.116735	-19.098894	-19.84168	-21.498394	-5.285779	-5.235362	-3.7133887	-0.7466688	-0.60521454	-5.3300343	0.41304618
229	0.66251385	0.73977876	-1.2463987	1.3612673	4.3489323	0.8331562	9.262703	9.655848	2.165508	1.3121086	3.0042102	-0.001787901	-6.660966	-0.84605396	-0.8310199	0.217956	0.24677673	-2.470347	-1.9550662	-1.9764749	-0.62806123	-0.9716778	1.6748049	0.13110352	-6.3001823	-3.3836389	-6.0084233	-0.8183296	-5.551477	-5.8943973	-8.339346	-11.254599	-11.831065	-13.561401	-15.301552	-6.648949	1.9182528	5.2714834	0.1441896	-11.656223	-8.709583	-2.8203077	0.5865207	4.654717	4.6415415	-8.504006	-7.9250064	-14.9199295	-6.545287
231	-5.9455767	-4.961172	-8.723836	-37.707733	-30.664516	-28.153938	3.8388877	7.14674	12.727533	9.003397	4.4884214	6.751686	2.4888396	3.590716	3.6628222	5.6544666	10.997303	16.257341	8.354921	5.0957236	7.112735	17.274277	9.937143	7.1008205	12.878648	13.030647	4.036797	16.659597	11.2438545	0.53850746	-9.027848	-2.7748008	3.757192	15.693573	14.22525	11.959162	13.723455	9.36946	9.088936	4.710088	2.366093	2.9279747	-15.143444	-15.121499	-11.7141485	-6.2255964	-11.600456	-13.92649	5.4008865
232	7.373487	7.413	1.8849033	-7.4037056	-1.4526486	-1.3883811	-0.01119256	1.2662175	-1.1816833	4.7413063	9.893063	3.0073872	15.656164	5.880617	-3.001363	5.6589665	7.1113567	6.3517184	0.044248223	1.297656	1.1898932	11.070073	12.527747	9.209278	-3.535707	3.6865451	15.624473	4.1532054	8.770226	5.279505	-0.20014691	5.1556807	6.498472	2.1272476	4.2654705	9.256384	10.156673	6.8468895	1.5697968	12.677187	12.626214	11.68091	13.860136	11.969754	2.681011	1.1012592	0.95734334	-3.220067	-9.528067
233	-10.549902	-5.0544224	-3.250829	-5.23232	-1.4208248	-0.36993954	-5.9804945	-8.589643	-10.3408375	0.21837118	2.249989	5.272222	-1.0453854	-5.2327385	-3.9487977	0.96816367	5.246338	2.7070045	-4.1625366	-0.38196737	4.222457	0.4534638	-0.020584404	-0.75909895	-6.2715826	-9.182957	-10.663477	2.9501116	4.0825253	2.5269358	-5.6972723	-6.950015	-1.3324554	-4.1386003	-3.6825914	0.93970186	3.8795967	2.9081643	2.6253831	-6.301013	-9.668808	-8.410001	-7.7753887	-2.9515924	1.1818593	-5.8224144	-4.95822	-5.2630367	-2.1313238
234	-11.019705	-15.36771	-14.822007	-17.44546	-13.373396	-15.251929	-3.408959	-4.345094	-5.663151	-5.333418	-11.541813	-11.984699	-8.250469	-11.940445	-7.9359946	-8.825206	-13.397343	-15.157633	-12.444366	-10.978425	-15.76666	-11.827978	-12.649299	-13.084185	-15.658659	-15.875153	-14.972346	1.8305578	-3.7783327	-3.1236913	-5.388651	-11.221502	-13.416164	-3.7484655	-9.515667	-4.709656	-3.1838481	-12.702475	-9.775064	-3.4690447	-8.181869	-9.74293	-7.0068727	-10.504276	-13.181117	-6.8850384	-13.564747	-12.027056	-9.740515
235	-8.769656	-3.7595096	3.8998303	10.578623	11.121011	4.557334	-7.632817	1.0123575	0.2049892	18.327892	16.117672	5.361991	-6.6276093	-2.4811237	-2.0012636	2.718942	-0.41119063	-9.06513	8.226152	8.85025	8.168367	-9.900036	-0.7298659	2.6083884	4.6538253	9.195142	3.922017	-7.093162	0.8871486	-0.92370075	-0.97201306	5.019999	1.0685959	-4.2387967	-1.0921865	-4.142531	-10.217479	-3.3724399	3.2645516	-9.613757	-10.3871975	-13.568984	6.6237726	6.662176	-4.783004	15.83639	15.212453	10.319403	-3.876971
236	2.6756902	-1.3537691	-1.5755072	-4.303603	3.7789116	6.432071	-7.2323637	-4.4172444	-5.100771	-15.989726	-15.1977825	-13.7478	2.5857215	1.5852394	1.5605005	3.5459516	2.612706	-0.17669451	4.661927	7.5565066	10.881805	8.054693	10.199787	10.700162	1.4218398	-1.460186	-1.5083234	1.0307405	2.5580628	-1.3296274	-1.4783912	-2.3645976	-3.8876758	7.877191	5.97287	-0.31464076	0.315134	0.5472419	-1.8259999	-7.0060377	-7.47019	-10.024836	-1.3817925	-1.5648656	1.7241374	-0.87291193	1.5231779	10.008753	-3.6703775
237	-5.5410137	-3.7895389	-5.846118	-6.821826	-6.995596	-12.738896	-10.485111	-15.092205	-12.660075	-23.899601	-23.782305	-10.9864435	-26.514599	-30.062069	-29.188046	-18.331482	-13.355112	-7.176439	-5.8664527	-6.7199354	-9.143727	0.7985856	-0.6324947	-6.247524	1.0916497	-1.326594	3.4857903	-14.298168	-14.37525	-13.453686	-2.436184	-5.2974586	-4.356324	-0.28056836	-3.9992163	-7.549181	-8.288248	-6.5582914	-2.6523707	-6.987689	-4.236126	0.4423957	-18.808916	-12.805038	-1.6828333	-11.950541	-5.672986	1.0631284	-21.115522
238	-7.8952103	-8.7663145	-8.116132	-9.057563	-10.696059	-5.883108	-6.1292315	-6.3262177	-5.721325	-11.981937	-13.220598	-13.965752	-4.197605	-3.0530584	-7.0749555	-9.275536	-10.088899	-11.811439	-2.4683208	-4.8018575	-8.280091	-3.541976	-8.791818	-8.022215	5.7243376	1.6539428	-0.6352983	3.627551	1.605158	-0.8610693	-4.9062405	-5.1316395	-10.109718	-15.617634	-13.052757	-8.518708	-10.238773	-11.203537	-4.957024	-4.4613843	-8.855188	-10.191449	-0.7964678	-6.1493235	-4.373385	-5.383227	-9.635704	-5.6522956	-11.167357
239	-5.363754	-6.925708	-8.581661	-3.1105917	-4.742709	-0.9520593	0.75484955	1.3994392	-2.1058502	-12.884591	-8.642688	-6.7894855	-3.4334688	-8.558163	-8.551657	-10.341171	-10.172804	-12.212248	-9.5408745	-8.857333	-6.143778	-10.489188	-10.014957	-7.02985	-5.1644254	-6.4714108	-4.587397	-5.2393103	-3.6037507	2.6236649	-3.7456093	-5.4635067	-3.6522145	-7.530184	-6.217334	-2.9165819	-7.5963106	-3.4790292	-5.642226	0.8271527	-0.49264014	-2.0934887	-4.4231534	-5.304208	-3.2249737	-5.3525753	-5.885994	-3.1146853	-9.468599
240	-0.85320467	2.70859	-0.8948654	5.15191	5.055358	4.767007	-11.201794	-7.2600203	1.6782765	-4.485387	-3.935577	-8.0651	4.6121206	4.2253933	4.324747	-11.365409	-6.2140026	-5.5179534	3.165351	1.9005604	-2.129304	13.708389	14.0088215	7.2216353	-6.425098	-8.696623	-4.887424	-9.559186	-7.855215	-5.8752975	-20.667736	-16.35397	-9.657314	5.1666784	-2.9243722	-4.553631	-11.675674	-6.723592	-7.994422	9.984926	7.0803585	8.077284	9.300844	3.895752	4.4984426	5.5797777	3.7353768	2.463806	-7.131566
241	-1.6489643	-6.20417	-8.373257	3.802719	-2.793066	-5.412851	11.589127	3.2363799	-5.461483	3.0166063	0.9844141	4.273062	2.6606815	4.1853266	6.250084	-4.540356	-5.5119505	-9.142118	-7.273244	-11.238017	-3.7949686	-11.472938	-10.4732	-0.5128286	-10.993974	-6.6821623	-7.137414	-1.735831	-0.402338	-4.5906982	-16.86142	-14.950832	-14.702504	-14.631929	-11.57998	-8.320269	-16.867317	-17.964468	-18.765057	-14.807703	-11.668568	0.6370955	-7.116186	-6.217175	-6.3288307	-13.3622	-14.770151	-13.50252	-5.084558
242	7.764509	0.29756284	-1.3691461	-9.88071	-6.24775	-4.154536	-6.077421	-10.270265	-8.649512	1.1501653	-4.732131	-0.43843722	-7.730032	-9.33226	-5.1503754	-8.487879	-5.3003016	-2.9976497	2.8614073	3.2695463	6.1823263	1.6262581	-4.0710664	-2.0711641	-7.3106294	-1.8948725	-1.0277503	-4.479706	-6.038597	-6.698347	-5.0922213	-6.950981	-8.102375	0.63414365	-1.7451797	0.36032987	-3.5945249	0.77420187	3.7788396	4.6202297	1.6248662	0.4400925	1.2469312	-0.621311	3.6962204	-0.40533108	-11.003641	-11.554154	6.481336
243	5.73191	4.8640814	0.27190146	-7.1765656	-4.376801	5.239702	3.649993	3.927702	3.9028962	3.9710095	6.5167074	-0.1924802	-2.181709	0.29332507	7.823662	5.0407143	1.203199	2.3988113	-4.068127	-2.4063497	1.056284	-2.3371906	3.25465	1.9776692	7.6477776	8.795786	10.798635	-4.3381023	-5.573395	-7.7875752	-1.3961406	4.436102	3.967839	7.2749395	1.7314408	4.1169114	16.153687	6.956937	6.019105	-3.8520966	-0.38873595	1.34116	10.644608	1.3714156	-4.205398	1.7828712	0.21352935	0.56044805	2.4678984
244	-12.982595	-16.377691	-13.833133	-2.444137	-0.12992561	5.6761837	-7.2599297	-2.679454	2.5552592	-21.549507	-19.254082	-16.43668	-0.1995099	-3.8686085	-2.9760609	-3.832283	-2.202332	-0.36486417	-4.644711	-2.8821836	2.2937903	-10.141396	-15.687284	-10.787622	-5.8642025	-8.394899	-0.8865597	-9.885181	-13.526718	-8.873791	-8.83497	-7.2868133	-4.5455465	-1.8970294	-9.284669	-7.9443398	0.07042712	-1.5659802	1.8573496	-8.76209	-11.48898	-4.3945265	8.059221	3.7764397	2.2201674	-1.5796778	-10.59954	-7.4632435	-2.355233
245	5.0339956	6.2108026	4.7030706	5.5257115	1.5369097	0.07489407	25.418379	15.114933	7.1496816	3.5802279	11.363594	7.1811323	20.124575	23.017662	19.6711	2.3676445	4.5377874	6.737179	-13.242922	-8.213158	-6.7257543	11.7327585	12.502333	16.47198	5.2853537	9.945076	15.534126	7.154485	7.2780747	-0.3764255	-13.50753	-13.884332	-10.373929	-20.426704	-14.820365	-6.1912527	6.6883173	2.655186	0.07978165	-17.111752	-13.528861	-9.149606	5.343684	-1.6616241	2.1659276	-2.6392608	-5.4443493	-3.4026427	-12.012561
246	7.094717	4.636654	4.8644333	-3.6313334	-6.8597608	-8.013279	4.6339073	11.929033	21.566898	-0.6139543	-1.78179	-0.12604928	3.338087	0.90235204	1.8265948	15.436671	14.665411	15.930087	12.673656	4.9252834	-1.0107872	7.8927217	6.0532784	5.1585894	6.3226614	12.343187	16.262238	8.315935	12.211867	12.485546	14.201845	19.450987	13.639897	-9.627691	-10.685221	-4.117199	4.576996	7.3822837	4.955823	10.4851265	9.525549	7.8121843	11.323645	17.363815	21.812923	0.14831048	3.9651113	19.298058	1.4236741
247	-27.221594	-26.918652	-17.902596	-12.360458	-16.628586	-15.098183	0.6987158	-11.344652	-12.997594	-0.29991412	-2.2864828	-4.793516	5.436087	8.744114	5.68248	6.5199947	6.128396	0.91020536	-8.117901	-5.4820533	-4.597185	-0.9559048	1.4798005	11.481107	-8.344027	-4.195205	-1.4998047	4.916211	4.120654	3.2900546	1.0903883	2.1697927	0.6066973	-7.32469	-3.3895726	-5.260149	13.9201	13.3897705	13.428043	-7.303345	-9.1562395	-3.5867925	-6.383646	-6.73458	-5.926214	13.22903	8.897047	7.753332	11.442184
248	-11.563177	-9.030621	-9.668255	-19.947283	-16.72249	-12.206117	-10.238279	-13.3963585	-8.5801525	-15.128026	-19.3867	-19.684172	0.07669681	2.3371315	2.6713545	0.21054369	-0.03801778	5.5634413	4.414136	6.0574994	9.508131	-4.0465717	-8.547859	-10.375147	2.6997752	-0.75360835	-4.3814087	7.7751465	2.1586494	0.28104097	0.53470755	2.677957	-1.6323366	-5.9219723	-4.533805	-2.5123634	-5.4657335	-2.9659452	-1.7937539	-6.4727707	-8.886088	-10.169689	-5.6777673	-4.7021217	-5.385763	-11.907417	-15.821324	-18.229172	-9.395729
250	-4.524554	-3.3770096	-11.874139	-12.63196	-4.0600443	5.4058566	2.5210016	3.7939522	2.9902873	-3.402132	-0.60158205	-0.41727313	0.86280286	3.5027204	3.9651947	0.94167715	-3.666514	-3.8344216	2.775944	0.9846545	-0.67180216	-10.29829	-7.5981264	-5.1699953	12.184619	13.153294	9.70033	1.4212602	6.799973	10.051975	-6.0403557	-4.7771378	-7.6770873	2.4062464	8.8926735	9.968959	13.597061	15.104829	9.309423	-6.3573914	-0.84915805	-5.4370546	-20.101677	-19.294687	-16.156359	-8.650374	-12.156359	-16.575577	-5.033453
253	-4.0165334	-6.6350384	-12.991907	-13.260819	-13.306088	-8.780673	4.736122	3.2000842	2.5031497	-18.214256	-11.241127	-3.5683646	-6.9743133	-6.7297635	-10.231056	-5.878409	-10.780704	-17.284805	-8.297913	-5.681882	-10.60861	-8.916313	-9.647123	-11.549484	-7.13035	-9.950391	-7.977808	-2.0430713	-8.623078	-11.642909	4.0456576	2.598738	-1.3090004	3.6504169	0.26860544	-4.8292627	-12.472744	-8.77145	-0.38244593	-2.75632	-8.214659	-10.253401	-13.814127	-14.552858	-15.067961	9.533138	2.706779	2.0755625	9.874645
254	-6.334715	-7.1159987	-10.095099	0.10302526	2.5734591	-1.0364326	-2.0928023	-4.6407604	-7.4245415	-10.661536	-12.691723	-11.337866	-9.855967	-11.883566	-12.983627	-14.185159	-18.992771	-20.16579	-3.4855027	-1.7878647	-0.15121901	-5.3635883	-12.30659	-13.559872	-16.115444	-8.769672	-6.6164	-16.147375	-13.384855	-12.5833435	-14.320949	-9.797474	-7.071972	11.250854	13.274598	13.635157	6.203178	5.2187243	8.040175	13.27665	10.939311	8.587244	10.597021	11.166971	12.395033	3.428884	1.9095618	1.6358591	-10.817497
257	3.5189254	10.764294	6.32479	-0.9123197	4.4234853	9.273958	-3.7541475	-5.776	-13.369515	2.5725698	-1.5270245	-4.7831874	3.1756473	0.6360316	3.324079	1.2743247	0.09314058	-7.594656	4.053306	2.1117597	-0.4480275	-10.149675	-8.22342	-3.9172037	0.8520057	-1.2286439	2.2190347	-4.8281384	-3.6941738	-0.6694421	8.88295	3.2528656	-0.5052842	-9.218547	-8.856979	-1.2513235	-1.9601684	1.1940706	0.2795568	3.6464627	3.4478116	4.6464033	5.369976	-0.47942823	-1.1909989	-3.4991298	-7.085984	-4.3689585	-3.3539205
258	-11.417723	-16.0442	-9.270514	-6.802529	-14.580822	-8.09404	-8.332424	-12.134199	-7.817339	-5.7655935	-8.59131	-10.607433	-3.3127031	-2.078883	-1.7006311	-17.444288	-16.913383	-12.730462	-14.6050415	-17.453852	-20.943693	-9.720531	-9.5402565	-6.953042	-7.293536	-6.9001503	-2.2959013	-13.074619	-8.623704	-5.190339	-13.279031	-12.412422	-11.196161	-12.511254	-13.592726	-14.647547	-7.6341915	-13.020328	-5.071477	-9.108442	-13.444714	-16.860497	-23.318157	-29.2528	-22.020782	-8.7344	-11.708115	-8.769463	-13.757889
260	-0.8130143	-1.7488678	-0.43227914	-2.7102885	-2.6669843	4.013366	-1.7680491	-13.05958	-14.776791	-0.71743923	-1.6362481	-7.9659014	-2.2684174	-7.779243	-7.309605	-6.100883	-6.7565284	-4.7231965	13.510138	7.5397434	3.7513304	12.063994	5.5702963	3.9305568	-7.2276134	-5.279254	-0.0184993	-4.532426	-9.049429	-8.390373	-3.707778	-3.496263	-2.1580794	-5.6510773	-4.37996	2.7448125	1.6509844	-3.2020993	-5.298517	-6.224561	-2.9047275	-2.7780523	-1.0020704	-5.5862436	-4.645679	-10.074274	-4.6388426	-5.451817	-10.97399
262	2.5691264	4.7694597	9.531452	23.119053	23.627304	16.933067	-2.2345269	0.5596213	-6.828582	6.085993	3.9902682	0.27584827	-9.817419	-11.67416	-7.545511	-9.214973	-10.46239	-11.619503	-7.4200273	-5.6802187	-3.3630257	-13.642952	-14.409355	-15.743843	-5.1054287	-6.9518538	-3.7668617	-6.59754	-2.714011	1.0717684	-11.192472	-7.181142	-4.73981	-16.877377	-14.080641	-9.963612	-16.289068	-25.774725	-25.266499	-6.87498	-7.181147	-5.7978525	-7.0345597	-6.6568365	-6.7010703	-12.336918	-14.730097	-12.018224	-5.512218
264	4.5322733	-1.3523703	-4.9115715	-4.905377	-2.8536224	6.5900054	-0.8227657	1.1250908	-0.87204164	-4.3321824	-3.784448	-0.2046198	-1.1101598	-1.044227	-2.3783946	8.633509	2.5189009	-1.7580168	1.5634624	-2.9172485	-0.40603593	0.22539988	0.9356826	-1.2058926	4.0499477	-1.3758622	-5.5085497	-1.1179947	3.1036937	2.1687303	-9.908506	-10.331317	-5.794253	-2.0061479	-4.703601	0.54017305	6.296496	2.5891	1.154468	1.4876993	-0.059978306	-2.2445703	8.2838745	2.995912	0.34986758	1.7065676	0.7376283	-2.9957805	1.9678193
265	-8.928313	-9.263814	0.20929188	-12.500096	-10.579477	-8.446114	-4.864107	-5.4231563	-1.9505295	6.8894672	0.8760501	1.140801	-3.5841663	-8.359817	-13.474857	-4.564008	-10.402397	-20.275238	-10.897081	-8.346904	-5.5877	-11.90888	-15.621042	-9.349662	-26.642078	-18.137346	-13.732636	-1.7498071	5.4475927	-1.6868722	-3.9009585	-3.5750465	-0.34183216	-15.66777	-10.650163	-6.3175416	-15.711202	-19.464233	-3.8869977	-17.52545	-18.173279	-13.426975	-7.2267604	-8.870108	-7.3051023	6.143569	-13.60594	-11.934167	1.1311488
266	-2.2211156	0.117877126	-0.7909241	-19.31318	-18.160646	-17.827328	-11.897225	-5.152401	1.0533253	-14.559459	-13.089319	-14.688829	-19.686333	-18.86465	-12.258907	-2.810845	-6.319969	-5.027485	-12.215076	-12.682638	-7.1424356	-18.449564	-14.403667	-9.331138	0.9095717	-4.8188233	-12.443436	-8.786886	-6.579667	-2.6963968	-6.65651	-6.056427	-5.9140596	-12.300246	-12.039198	-14.779442	-12.34124	-11.118636	-9.615067	-2.1778207	-2.6074657	0.7429357	-7.2530613	-6.4045086	-13.216839	-0.9731291	-3.54225	-5.075288	-3.2394078
269	-2.6063216	-6.180658	-5.3508873	4.2070084	2.4527926	-0.08741906	-5.3661222	-2.8234453	-6.7105207	-5.9195194	-9.222191	-9.521416	-9.870775	-4.4292336	-2.0234692	13.882324	7.136099	7.1107497	-6.5118933	-12.431317	-13.211712	-4.4031253	-3.406404	-1.8147833	9.86769	8.360334	6.4405317	6.3171463	1.9984844	2.2779412	-4.2460604	-1.175844	-1.2159938	-1.4207585	-2.8708603	-6.499307	-3.6932664	-4.729423	4.0858912	-9.983543	-5.703914	-5.6886706	1.1701326	0.04003012	-2.9266958	-1.9115444	-2.6458917	-4.8056965	9.817366
270	-3.5183601	-6.054409	-6.6104307	-1.8845792	-0.7394085	-3.0244582	-7.0596	-6.7318254	-4.259944	-6.3537903	-5.896137	-2.8771024	-6.5425034	-7.6598797	-7.73958	-0.8384821	5.3862104	10.642949	4.626164	-6.55075	-13.8745	-5.761201	-3.1022456	-0.3870018	-9.248383	-9.790941	-7.5967474	3.0146942	-0.91308975	4.026846	-1.6446778	-6.1490855	-0.90025437	-7.0161066	-9.664482	-9.878609	6.7999134	6.983613	6.563012	4.7164497	5.015668	7.3498545	7.067539	6.0645046	7.76877	-6.3170023	-10.645081	-9.735286	-3.3967452
272	3.531455	8.587358	3.5183926	13.217257	11.435523	5.7177773	7.3909326	6.8764462	8.228552	2.0692477	0.43284416	2.956122	8.116381	5.0551796	0.049162388	0.21164948	3.433608	5.4557495	6.809516	5.456688	-2.8444805	0.5981384	6.4895544	3.2588525	7.666899	5.7878103	2.2990224	11.078078	13.281688	15.423163	2.454382	3.7544186	9.109066	-5.4524827	-2.6583753	-8.929716	-2.7900014	0.3219406	-1.4189487	-4.1157928	-3.832587	-8.999756	0.7913019	0.5053249	6.8402176	-8.186581	-4.0515614	0.64714336	1.1827164
273	-8.816421	-8.993835	-11.676294	-8.840918	-4.591855	-2.8721926	-1.4210925	2.9448204	4.0713625	16.051052	10.740504	6.6045117	-5.3599067	-5.216652	-4.056053	6.0270844	1.7305757	-3.5635948	2.0394764	-0.9010816	0.21781674	-7.2489586	-7.465885	-11.757616	-6.3415184	-1.9671167	-2.2362547	3.6301942	6.4219465	2.0158846	2.2321646	-2.1022928	-4.6224976	0.2675696	1.4582574	-5.081501	-0.17474736	1.1471107	-1.1722564	-4.988659	-0.9820309	-1.5782883	1.2965865	-3.674375	-5.647195	-4.9678087	-7.409315	-7.7563314	-4.8129854
274	-13.13405	-13.523034	-20.117727	-14.056594	-19.08808	-17.397127	11.218727	6.346003	0.8016947	7.8412504	-1.1633391	-4.432288	-18.81546	-16.448675	-15.1043415	10.715174	10.382039	5.824028	-26.4487	-20.883057	-11.925682	2.504798	-1.8380233	-3.5314832	-3.326826	-3.715837	0.8167273	-16.934803	-13.763252	-7.2177563	3.5972116	2.0121865	-7.1934376	-1.7422955	1.8309896	2.502153	9.171337	13.1446085	13.644708	-7.763265	-6.909946	-3.7390792	9.006332	1.8402977	-4.8772116	-18.561172	-3.4908628	5.239285	-14.2552595
275	4.7177835	5.24083	3.654455	13.570339	4.670134	0.92888284	-12.830539	-10.314606	-10.756774	7.202122	3.2848203	-4.0944195	2.6876075	0.9981892	-1.7996582	2.4709558	-0.4674569	4.003318	10.242123	10.734771	4.0252147	-4.3278823	-6.2125015	-7.102667	3.111424	3.4771214	0.20148098	1.0929424	-1.6279125	-6.84433	4.7204037	2.7554724	-0.29445928	-4.0761447	-0.38035488	1.2512524	-1.0858471	5.6485996	3.293563	11.866628	9.038609	0.36478692	4.691834	7.2045465	8.774828	5.2402573	-5.3249083	-6.3776464	0.29968917
276	-0.9729098	-5.1298847	-7.9486685	-11.182201	-8.129866	-6.5078735	-23.038755	-17.039341	-4.189091	-14.923995	-23.571936	-20.142525	-1.8172833	-1.3190671	-12.824665	-12.128421	-14.803322	-15.527781	-11.243984	-15.066021	-23.941387	1.6386055	-2.9796	-7.477063	-14.66806	-16.979536	-18.544088	-10.146221	-7.9628773	-6.916305	-5.3697214	-12.124517	-7.896698	-3.2931862	-12.784548	-24.057976	-9.400225	-11.855194	-12.722469	-14.030781	-14.2357645	-11.46798	-11.293381	-20.259575	-14.133451	-10.580961	-11.188183	-4.8477697	-12.249319
278	-3.4965444	0.88762426	1.3754363	9.5999775	9.311712	5.1907673	2.7028127	1.9891113	0.61200833	-12.530416	-5.1365013	7.221224	-3.1629767	-7.733944	-8.778067	3.5668602	3.3860338	5.264971	-3.7346573	0.18888664	8.78754	-14.478058	-15.70776	-11.687536	6.959756	9.640224	10.111908	-3.4712229	-4.708631	-9.493864	3.0626376	4.1829724	5.847859	5.0243726	2.0286996	2.0740757	0.61822814	-3.3288527	0.98452055	-1.3045614	-2.5209818	-7.471262	20.60355	12.977109	7.538205	3.8757472	7.470605	9.946249	-1.5929947
279	-9.905151	-11.072639	-12.566719	-10.238064	-9.488258	-8.492235	0.9440359	-3.2773728	-5.7035437	-2.6440048	-4.1737003	-3.1503088	-7.927094	-7.6315246	-4.285368	-8.408826	-7.4449844	-14.382896	6.69285	6.830961	-3.2447724	-6.6424255	-8.337685	-9.329452	-2.8791094	-5.915192	-3.7537203	-3.6533856	2.622417	2.337954	8.363611	1.7590495	-2.5838459	-6.044443	-12.759575	-12.922157	-4.9447956	-5.0301247	-1.7096258	-2.1105232	-8.448883	-12.980344	-1.1847569	-3.94064	-2.4821806	3.346066	-4.07985	-3.08044	-15.112606
280	3.177063	2.6171393	5.9683027	6.406745	5.9536037	4.8052235	-6.1866665	-4.8034925	-8.481785	-4.691472	-3.0820951	-2.572827	-5.1593	-2.1194901	-0.7920452	11.035549	14.174906	15.445284	-2.6137862	-0.4884373	4.0735683	5.41563	9.2891655	7.8131747	-5.1907263	-2.1125352	-1.2364426	6.1184387	3.344215	3.3181834	11.507418	7.796597	12.40415	-6.1439085	-6.1809406	-5.012491	-9.917444	-8.598864	-8.125177	-0.62178195	2.432035	2.597026	4.9442763	2.0430112	4.3607197	-1.3139107	-0.2016474	3.0704434	-2.2355742
281	3.8101077	-1.1140282	7.373986	0.10885802	-3.9283178	0.8842487	-17.53965	-17.803276	-10.755754	-20.318588	-18.247149	-19.00378	-12.91297	-13.454985	-12.839223	-0.5107223	-4.6255026	-2.4244192	-4.4823065	-7.5092835	-10.343674	8.162439	5.808814	8.730006	-7.447969	-9.386927	-8.672905	-21.730953	-21.10878	-11.830853	-13.157868	-15.147415	-11.461636	-9.359339	-12.992352	-11.876991	-12.830189	-12.98853	-11.971903	-12.538286	-18.297218	-22.919624	5.6893773	3.7906904	8.86807	1.9454479	0.078837335	-5.3338404	-2.7831833
282	-9.606155	-13.258695	-14.260687	-5.670033	-7.315172	-0.71460223	4.7534	11.814507	2.6022604	1.5430992	5.162133	1.3268919	-0.67274296	-0.1899929	-0.7974298	-10.814839	-5.824832	-0.4864573	-14.586744	-14.783205	-18.738369	-9.766698	-4.53422	-6.3088827	-16.362238	-14.438244	-11.084776	4.8650293	0.87476027	0.15182185	8.281054	6.496915	0.6275692	2.4620786	6.8599396	14.073452	4.6814394	9.524595	7.7769594	7.371625	5.5233383	-0.18749017	3.7787743	3.1643138	-7.110907	1.7609136	2.294064	0.91218054	-4.345719
284	6.521879	5.61329	3.1842785	2.038108	3.175898	0.9554741	2.2756672	-0.001518369	-0.30591106	-2.7439728	-1.8322972	-3.5705733	-9.356261	-9.343912	-11.946518	3.6940727	5.4324446	2.3027878	12.299389	6.9040947	3.2489195	-1.6022551	-3.4145021	-4.375224	-8.11304	-10.380775	-16.689243	-0.012362339	1.4265274	3.328549	8.745942	7.646782	8.700424	6.0398517	6.5021544	2.895039	-10.809517	-15.253993	-8.731703	-4.097394	-0.10141456	7.0859833	9.4950285	9.2395315	10.070945	3.5370603	3.3700309	0.92819333	-3.629334
285	-1.0301123	-2.3144872	-1.1450015	-3.767249	-3.982754	-6.791029	-8.753885	-5.6958566	3.4091113	2.3232164	-1.3607244	-10.811795	0.11770421	-3.4932413	-9.737442	-4.778224	-12.979168	-9.458561	-19.094471	-16.463573	-16.037182	-18.620113	-16.477985	-14.971077	-19.007088	-17.196712	-7.993919	-4.8084965	-7.205432	0.12071538	-13.571462	-13.22146	-10.489653	-14.380762	-13.819469	-11.870651	-6.9690814	-9.692953	-8.940668	-0.39643472	-8.6352005	-14.429441	0.9751788	-2.4030254	-0.62746143	1.3698195	-1.3164973	-4.0835075	-5.2845044
286	-12.659649	-7.8777714	1.8206117	-10.020046	-13.631023	-12.217035	-9.563496	-16.846664	-14.711448	-11.779528	-8.091567	-4.4785566	-4.1875215	-14.205374	-14.192739	-2.6628218	-1.6888267	-0.7611917	-0.7887314	1.6112276	3.2662342	-9.903404	-8.059859	-3.3143568	-1.0128902	2.9793453	4.7191887	-10.005516	-6.734853	-9.2844715	-15.183209	-24.8961	-21.540459	-17.901201	-13.115894	-8.946628	-8.134326	-8.285358	1.1879045	-7.694955	-11.06422	-11.870995	-0.86518264	-3.7013898	2.0655968	-3.8810215	0.84021026	2.3430722	0.19150537
288	-2.4636045	-3.8062096	-2.7659237	-2.1043637	-1.9284164	0.7530376	9.52145	7.0254145	4.295307	11.995037	9.513727	3.0946264	-2.6067276	-4.840191	-5.437172	-0.13791737	-1.433169	-6.943492	-1.2061338	-5.7600775	-1.5533807	-11.558586	-14.370502	-11.356216	-9.1573515	-6.8692245	-10.805101	2.788557	0.2756562	-1.9913803	0.9065654	1.0076241	-6.5728617	-2.5210907	-4.4728622	-10.667527	-16.552612	-7.0842824	0.619856	-0.4827683	2.4364057	1.7114227	-4.338439	4.187829	4.673401	0.11988681	-0.7774286	0.23063368	4.0593033
289	5.935725	4.688181	4.748946	0.6575676	0.008170852	-3.777328	-9.83503	-3.0302763	-0.56007916	-7.6273127	-9.307004	-3.5782268	-5.0375795	-9.033957	-12.044341	-0.5158239	3.7003016	3.8453228	-15.967535	-8.915913	-5.096565	12.595596	13.80933	9.986838	-1.0067389	-2.2955756	1.3077623	-4.2956495	-10.095491	-6.58906	-0.8776084	1.8460898	-1.3256801	1.9507767	-1.0431424	3.2644699	-1.4103125	-0.26044708	-5.009121	-13.623768	-14.148088	-13.576368	-7.512529	-7.723075	-8.412962	-3.407153	-5.010264	-5.5089636	2.3338451
290	-14.494864	-7.2258883	0.6126437	-9.640337	-9.682432	-1.309204	5.319762	0.9271731	0.07189819	0.94930136	3.4425564	3.8800666	9.286108	5.7638903	4.0762224	-1.4230249	-1.4563576	-2.3431418	2.2988894	-0.21527979	-0.66315866	1.2106416	-5.0606422	-10.049382	-5.163068	-1.3706313	-0.64778215	-12.005636	-9.498964	-6.991352	-2.0030873	-0.7538756	2.2163618	-5.7179284	-9.2176285	-6.226244	-3.156291	-4.814727	-3.1245396	-10.067939	-12.158854	-9.495436	-5.4206853	-9.536174	-6.196	-14.788855	-10.209445	-4.2749214	-14.125064
292	3.4464905	8.026678	10.295219	-2.2988439	1.5417948	-5.427149	-3.509909	0.46374017	-0.35164613	9.45112	5.1513863	-2.6026816	6.5833573	3.8294263	4.5398865	-4.022065	5.3235974	13.381051	-2.31251	2.5929413	4.885839	7.498513	12.165409	9.621872	0.85042703	-0.8894263	5.9970517	7.411978	9.412121	7.678935	4.229042	-2.6176956	-4.7470584	3.7360232	5.052482	7.2919436	7.6994934	1.9205829	-3.02489	-2.7001	3.4315891	0.41355303	-8.596342	-13.275963	-12.4838	0.090991616	2.4673777	3.0082338	0.3244022
293	4.8210893	4.968575	9.504063	-6.6432657	-2.1646593	6.2464995	5.848155	5.2705097	10.089002	4.77588	5.2111053	5.913392	-12.099926	-10.7004175	-9.243986	2.5541058	2.0756547	-2.1628387	1.4140981	-0.58963567	-2.6349046	9.207132	6.4686046	7.137487	0.52709955	-4.776859	-7.6593447	-0.11600602	-6.8849125	-2.6718001	-6.987979	-5.1309524	2.846251	0.57249415	-5.164225	-6.4882097	2.6503031	0.4132108	-3.990052	4.5002546	0.8871075	-2.7844868	0.9654586	-0.6972532	-8.378583	-9.359837	-9.181546	-11.3041935	-0.3975441
294	-9.792717	-5.242776	0.1510535	-9.043129	-5.764777	-6.7490497	-9.724085	-13.99748	-13.459194	-13.341757	-13.468245	-16.606104	-11.584015	-14.924272	-16.707956	4.018858	-4.534363	-4.2229986	-1.442169	3.5580575	5.4375167	-2.1256244	4.9631786	8.796816	-7.815172	-7.0191	-9.74402	10.559135	4.5100856	2.46663	-2.6014	-2.3415365	-3.9514766	-4.1274366	-6.619437	-8.428522	2.6439323	-3.1875424	-7.0621243	-2.1914377	-6.860567	-12.271887	-8.804922	-6.208161	-5.576225	-5.444086	-5.5972223	-10.045053	-4.6695557
296	-0.57841724	-1.3934295	0.5557076	-16.427216	-5.778594	-0.6044899	-4.3501053	-5.799725	-8.4404125	-12.832211	-4.7062445	-6.454033	7.79663	-4.4075723	-12.169807	-0.13362278	-0.48846376	3.706521	-0.731894	4.097771	5.5896406	-16.355091	-13.187769	-13.509792	-8.339593	0.73162746	3.7347612	11.840881	12.831663	10.898649	7.515825	-0.8266157	-4.6796265	-6.069332	-5.8757644	4.3837123	-5.325881	-4.698332	-9.416048	0.94327897	0.22239953	5.5095615	-7.9684215	-2.5025773	3.0624669	-3.1184707	1.017882	-3.8213732	-0.8704754
297	13.752447	7.661422	9.10486	4.7433386	11.888578	14.1516285	20.358543	17.10586	12.991067	15.154695	14.03517	12.076277	3.0275412	10.407724	6.0483437	10.060347	9.336335	4.3875194	15.436236	11.07744	6.537779	9.408741	9.106227	9.086601	25.65709	19.330069	9.416804	15.6820545	21.345543	23.661118	7.6540565	8.076801	9.317736	5.848344	13.671251	16.267609	2.7234316	-2.7579486	-5.114456	-4.6719103	-3.4338727	-7.7028074	-1.9859788	-5.293662	-5.7495823	5.0111513	6.8257737	5.35376	4.1936975
298	8.763716	12.241894	15.708332	12.878475	15.10079	14.220385	-7.0754557	-3.8420699	-1.6069144	-0.20016436	1.2604135	4.5058146	-11.012217	-5.274294	5.4158564	6.246398	2.441193	3.950009	3.489829	4.164458	0.9347753	9.31366	11.790263	9.190628	4.8371325	8.54765	10.222321	2.7303834	10.513572	16.686863	3.3665862	6.7753077	5.899888	14.640467	12.639409	9.572924	-0.21892285	-0.18852115	-3.191359	4.910267	6.031331	4.5756893	0.46250737	-0.03380958	-1.4440391	5.8666105	5.0293546	6.323243	9.677389
299	0.4293596	-1.3829461	-3.5535045	-1.0070755	-2.5823545	-2.5167985	-0.11417788	3.242538	5.5491805	3.2247329	3.1760583	0.96991295	3.316659	3.4464188	2.4301057	-4.354079	-6.3207026	-3.6165078	2.9822779	2.5968063	-1.5434706	10.014284	5.5501595	0.40599018	-5.407689	-10.938193	-16.151127	3.8994813	2.1304214	7.664603	-2.5152473	-2.4738646	-2.1295109	-7.478074	-10.199337	-20.105864	0.86716014	-3.571127	-1.9062309	-3.1112967	-6.1373625	-4.3362384	-2.7875676	-3.2404003	-1.3400301	3.7454476	3.232378	7.292328	7.9948606
300	3.6873217	1.8931267	-0.43037122	-7.6888323	-3.3537018	-9.422156	-7.2047105	-8.712611	-4.130845	-17.953466	-17.688831	-19.178585	-19.628235	-17.442825	-14.738905	-12.855404	-11.391338	-8.702007	-20.308441	-23.351791	-19.812939	-7.4584513	-1.1056576	-3.8807242	2.6557362	-0.9652138	-1.0320792	-3.373517	-2.8880396	-2.9476705	-14.249569	-10.250596	-6.8781943	-4.4519944	-5.864787	-5.297559	-5.633493	-10.438122	-12.744937	-9.426512	-9.573486	-8.331329	-12.397777	-8.587095	-15.8048	-2.174204	-3.447246	-6.5390477	-6.602395
301	1.8325949	2.5642643	-0.01642558	-22.08456	-19.283726	-16.681843	-1.0892957	-5.3315477	-1.5242891	-5.723014	-5.793965	-1.6621076	4.596087	3.9686074	6.5785246	5.851162	4.165245	6.1635466	1.7492268	0.07571751	-1.5309422	0.6161047	-4.091156	-2.2366261	-0.8036874	2.9207845	8.549135	-4.283622	-6.9293623	2.0157793	-21.815868	-18.301281	-12.328951	1.8889949	0.42796755	-0.10884297	-4.187636	-5.749687	-6.1178617	-14.593042	-15.644434	-6.6621714	-19.280193	-20.854717	-14.367542	1.4033538	-4.296871	2.318652	-22.511127
302	-1.8836288	0.36253715	-2.6395144	2.866496	2.1201344	-2.455435	4.0048304	-4.9186153	-4.636939	1.7584004	-0.50117904	-5.1074066	-2.5600328	-2.8011246	-6.095283	-16.51418	-17.528511	-13.573395	7.403475	7.2790604	14.002096	10.128389	5.1987247	0.9595481	14.998985	13.727746	12.586066	4.3275723	7.0851974	0.6804414	6.696463	6.4968257	7.4127383	12.445619	11.851494	6.787916	8.01436	2.9689584	-3.9080036	8.052243	6.349695	8.660746	0.85670197	0.962118	-1.9547744	12.517147	9.911276	4.83723	9.946042
303	-3.354173	3.0188644	5.855343	-10.226896	-8.200614	-4.9240713	-8.31995	-4.369482	0.13679668	-3.641911	-4.0589104	1.0905063	-3.4636886	-1.5672727	0.06908454	1.3295026	4.0429153	11.683227	-11.069056	-11.850522	-14.211612	8.329052	3.0641315	-0.19194376	10.312819	-6.1641393	-12.378332	-7.111025	-3.845124	-6.5249653	-7.051741	-7.995891	-6.5108385	-6.8463497	-8.856874	-10.668516	2.700852	-0.2734212	-4.443447	-4.848126	-8.456609	-1.1731446	14.837912	7.9299626	4.0895643	-1.3951898	-4.3223915	-14.041299	6.0111666
304	-14.642069	-16.628506	-14.976833	-14.233337	-14.019186	-8.896893	-34.992058	-35.67224	-33.545704	-2.7502925	-3.1493156	0.33332235	-19.23872	-17.747675	-15.83328	-20.425577	-21.059963	-16.937847	-7.0766525	-7.741052	-8.421869	-1.5128791	-6.963867	-8.129569	0.9055044	-2.3340507	0.6931541	-11.321653	-8.669405	1.0089185	-5.2482467	-8.958212	-9.575015	-6.670953	-9.392357	-9.173191	-13.668749	-15.364914	-10.606932	-27.765156	-28.742065	-26.471043	-17.218027	-22.61943	-29.039106	-7.5301266	-8.645345	-7.428628	0.9514382
305	3.3430943	0.014815807	5.1441393	-16.617077	-12.257568	-5.085509	-4.641936	-0.6266119	-3.774382	-3.8186195	-8.352335	-11.025533	-3.5438373	-3.7293339	-0.7605166	-21.470032	-20.692518	-27.364	-6.3041134	-7.111511	-10.95705	-10.29898	-11.988314	-12.673374	-10.367874	-7.1172724	-2.9658775	-2.111948	-5.97923	-9.182454	-1.7147418	-0.6149699	-2.742889	-12.951609	-10.949488	-4.3794384	-4.3428116	-10.264499	-6.4450283	-7.491997	-2.6318095	-3.0948124	11.907007	10.640259	7.199719	1.5806446	1.3642449	3.6102912	-3.2601905
306	-1.9044138	-3.1132212	-6.016816	-22.263893	-18.957043	-16.861458	-7.794875	-4.748619	4.480744	1.587189	3.4144316	7.976673	-8.89167	-6.019237	-12.105934	2.34086	4.1124473	8.578531	-13.365793	-7.384516	-10.580254	-9.93515	-12.747047	-4.15563	-6.7913404	-7.6738744	-9.571211	7.9811378	6.5163813	5.4871497	-10.434341	-11.732924	-3.3366585	-7.450288	-11.572439	-8.154582	-3.619349	-0.038131714	6.077205	-6.4320836	-4.208447	-1.4370257	-10.888844	-17.579605	-23.53859	-5.81546	-7.3852797	-5.420948	-2.4571273
307	6.150903	6.2667584	8.728433	5.5331645	5.041607	14.671488	8.660077	6.448696	5.780302	-5.13986	-4.671945	-6.696229	3.1999245	-1.7553016	4.0031714	6.6705785	6.650275	2.2900486	-4.610947	-4.203261	-7.817261	0.8271283	-0.06648481	-3.911429	3.3703995	5.992079	6.4076796	-5.0090647	-7.675989	-10.00704	-8.651853	-8.428968	-13.626053	-13.447468	-8.912937	-2.7096195	-5.539861	0.9473307	-0.27468568	-6.272521	-3.5598173	4.5226846	-13.79517	-14.686365	-13.361395	-8.611115	-7.248234	-4.9661884	-8.607426
308	5.445108	3.388264	1.4697944	-1.4133126	-3.710442	0.15415967	14.292101	7.636852	3.9766238	-1.0974234	-5.03372	-1.7238572	5.287799	5.308064	6.5548306	-6.7516346	-6.513923	-4.1447573	-7.031659	-2.9889405	-2.9320168	3.5228019	2.8258963	3.1320744	-3.1435652	-0.35519305	-7.792858	-3.7780669	-6.492667	-5.3197045	1.0688224	-0.36449394	-2.7932482	-6.647727	-6.8032665	-8.91171	2.0771632	-0.9525794	-0.8218377	-1.5566286	-7.5373583	-7.5176888	-2.5174448	-0.2156915	-4.885745	-9.237312	-12.406765	-15.550028	-2.0138154
309	10.667864	9.391172	7.462414	15.561653	12.817803	11.982565	-1.7135849	1.1675943	7.8022847	7.281871	8.002566	4.8834157	9.205098	1.1245869	5.1586514	4.415867	7.3862457	3.34698	-9.230594	-6.057391	-0.41439688	-8.9665985	-3.1106725	-4.0221562	-12.000798	-4.923601	-11.902503	1.9347316	2.5481086	7.7488403	9.7860775	13.666155	18.733341	2.7360895	-1.1387861	-5.4145985	-8.042827	-9.895208	-7.7284822	1.1721478	4.2528896	-0.9754482	-1.8403784	-1.9079736	-0.12291849	0.13217127	2.3982227	-1.8868971	1.662949
310	5.0514207	-2.8474786	-10.863808	-16.405289	-17.60642	-16.144571	-11.516502	-6.648695	-1.6510336	-6.8135777	-7.5884113	-12.155471	-3.1063325	-6.969754	-10.380459	-2.5913687	-2.7885556	-1.5542593	-6.767399	-2.0974216	-7.334009	0.9759251	-2.1500056	-5.429407	0.7477613	-1.7525344	-1.7688578	-17.731533	-22.911667	-23.37687	-9.325918	-14.958545	-14.809868	-14.586489	-13.5386715	-4.7296076	-13.734251	-13.919739	-7.0867505	-4.3698516	-7.800299	0.43160415	-17.49295	-18.99687	-11.289515	-7.1601543	-12.384402	-12.393267	-0.32357892
311	3.1922984	2.3751428	2.866296	-0.3274281	1.980907	4.0498323	8.999852	2.792895	-0.6025301	8.474714	4.2691126	-2.6570349	3.871323	2.7326097	-2.3003507	4.5358906	2.3694081	3.0511332	4.039243	2.802483	6.659202	11.607929	4.138377	-3.256507	3.1208172	-4.345292	-3.5079024	-6.7012486	-9.018852	-14.300787	-0.97136205	-8.361721	-9.145372	12.2022505	7.113943	7.349435	-1.1008698	-1.1642878	-3.4876366	-6.3996763	0.3305878	3.2009473	7.2327795	7.8125176	6.270316	0.08152878	-5.0128927	-6.6377897	-6.595006
312	6.097674	4.5413637	4.5578327	6.2180076	4.19412	5.7291174	0.29331103	-4.5885878	-7.2428913	-9.155392	-5.656932	0.62682796	-3.9599495	-8.699846	-15.139486	-2.9803061	3.1701255	5.749553	-9.871933	-8.801199	-8.596625	3.675959	2.057207	-2.2735019	-1.1903208	-2.661095	-7.9435225	1.2750952	1.367455	-3.210061	10.821955	7.3117814	6.9498525	-3.0646753	0.04331301	-4.4520345	-10.319784	-3.7384574	2.1805797	-3.4583323	-5.9437366	-4.502825	-3.2053833	-1.4801892	-6.4193974	-5.102168	-1.0974776	6.589214	-0.017516159
313	-23.082584	-26.3745	-14.5802	-8.667009	-7.42298	-1.7280279	-6.3263597	-9.992826	-1.0448827	-2.8511128	-6.6080046	-3.0891414	5.622553	7.16311	11.555322	-3.6444864	-0.7087094	-1.1200233	2.9136791	8.12082	9.2626915	-4.2516403	1.0707166	2.0585546	4.4776907	0.15506275	0.74854326	-12.411916	-10.460743	-4.8480973	5.729663	5.3027077	2.4008183	3.4193053	0.068677425	6.761088	-0.22010714	-11.340841	-13.426247	7.9853516	2.3787644	1.2064865	1.3336151	0.64862233	2.4960184	5.1297636	7.7880435	7.1342125	-1.44185
314	1.0068069	-0.7646517	-0.4704116	1.2318391	2.500849	-0.80511284	2.8688824	3.6736856	-1.3156488	0.07697463	3.484107	3.8595147	-0.2422514	-1.3682724	-7.403567	-8.3874	-10.575412	-19.586483	3.6222224	6.0032887	7.7512436	-3.6231627	-7.8547072	-5.934377	2.366586	0.2165342	-1.5211596	2.5905495	0.7408757	3.4956417	-9.341992	-5.020258	0.10069993	3.10907	2.8650694	1.14269	2.1177135	6.579215	10.734955	0.17306173	-0.8675754	-1.0145221	-0.22770673	-4.1486216	-7.194723	2.8940084	-4.1191254	-9.530633	1.3804419
315	-17.144623	-14.541273	-17.134212	0.43527186	-7.8264503	-13.7901	-11.635862	-15.64614	-18.877575	2.239402	1.4079883	1.3537763	4.926462	4.7806926	0.9355943	-2.3728495	-0.49088836	0.11307824	-4.8358216	-1.9176407	-0.72261196	-0.29596984	-4.4628463	-6.5244303	-7.4275103	-7.142836	-12.634485	-8.94968	-8.839077	-10.144711	-9.574515	-10.909367	-9.352248	-8.18168	-7.9661064	-4.4419346	-8.566708	-6.827046	-3.6052642	-5.310751	-3.0291226	1.1450318	-0.6871821	-5.142308	-10.808122	11.64203	4.5084667	-3.7660265	-11.237163
316	-8.122021	-10.477266	-13.909742	0.026786566	2.1035428	9.905945	1.7210958	-4.038476	-7.49802	5.1043186	2.889766	3.029357	-0.027992425	0.84905905	-3.476812	-13.448066	-11.957138	-5.909486	1.3157008	-0.4009712	-4.9493628	9.081184	9.692402	7.159108	-5.6618314	-3.4432173	-0.7168727	-3.496582	-10.986551	-23.592518	-12.883852	-12.749968	-10.528786	2.182847	-4.4092875	-4.5082498	-7.562996	-10.645592	-7.1595497	-15.545256	-15.065682	-6.798087	-15.168261	-15.3081255	-16.448105	-19.978525	-22.097775	-16.692095	-4.3613725
317	-6.0706453	-8.569934	-5.486032	-2.7020512	-0.37109342	-0.35021383	-6.1852665	-10.265745	-5.11334	-0.47192717	1.604234	-2.40188	3.0008898	3.1118217	1.6741668	5.5732164	4.1964736	8.842379	-1.2052715	-1.8356174	-7.26923	4.332905	4.847349	-1.0967045	-5.0306215	-3.2509863	-3.0698671	-3.2236443	-4.6090803	-8.475844	-10.700047	-9.3011055	-3.4651804	-0.35463107	-4.7560043	-5.366489	11.8657055	9.501331	9.771757	-9.920967	-1.2919291	-2.1732569	2.5843263	-2.7467299	-3.8220043	-0.68545127	-0.04593444	-7.7660794	1.78265
318	-1.0060257	-1.5838158	-5.3328204	0.14006686	-4.086708	-4.561041	-11.858045	-13.292738	-8.87673	7.6480837	-0.5783185	-2.689052	-14.2367935	-13.083439	-5.4183884	-9.132139	-8.936189	-9.693168	-11.701956	-7.073782	-3.5386147	-8.1992035	-5.452493	-0.3078243	-1.980492	-11.337328	-15.186365	-5.7632875	-5.5792	-9.819085	-13.81353	-8.310454	-3.5867126	3.261397	-4.430303	-10.763674	-3.1221862	-1.611004	-3.4759173	-1.2413832	3.031517	6.360762	-12.960957	-9.325743	-8.108145	-8.273062	-8.897535	-8.890778	-7.647148
319	-3.3043056	-6.0760145	-7.640522	6.9585304	1.0370988	-4.616243	-7.0467405	-2.279797	6.7356796	7.4119387	8.447298	7.6551237	3.7041452	1.588413	-8.027896	-7.329689	-8.671479	-8.403999	-15.6723175	-11.542775	-5.3862433	-7.1811438	-0.83624613	-1.7193551	-17.798777	-14.707716	-14.669081	-15.413511	-11.513428	-5.2830887	2.2280679	1.1804086	2.1189466	-6.9649906	-6.0727525	-0.35518348	-9.188441	-8.724695	-10.678592	0.8816722	-5.1581645	-3.9702494	-3.0799289	1.3599255	1.9312708	2.1515963	-3.5346706	-16.344051	1.4152733
320	1.411338	5.8440247	3.703275	2.1152573	3.228156	3.6417222	4.141941	9.231632	8.261371	11.882053	8.409184	5.2117167	26.628918	23.985186	16.634575	-10.949842	-0.6535889	5.3627634	3.8473506	7.097337	7.0777426	8.5159855	3.1066742	-0.8385818	3.4334912	6.6594887	5.0978527	-3.7199845	-9.024728	-10.7528305	-5.5332236	-4.5404634	-8.035135	17.076038	8.942135	1.5566643	-5.6987143	-1.2159855	0.62215567	-8.890344	-8.323828	-9.721356	1.7811965	-4.613676	-9.245811	-10.539276	-0.42065024	1.5856271	5.260892
321	-30.49885	-27.730816	-28.723246	-10.146809	-16.419035	-12.679756	-15.238321	-11.506319	-7.951828	-4.32211	-7.635331	-12.854838	-7.2152643	-16.698896	-22.859732	-11.458223	-7.603266	-5.3510103	-15.4802265	-14.27789	-12.307208	-10.486427	-9.544329	-15.663292	-12.358098	-16.954514	-16.618118	9.739873	3.0286098	1.9003232	-13.858654	-13.170762	-10.836679	-19.144632	-10.130363	-6.654805	-13.127665	-11.962478	-16.212393	-5.1701603	-5.0518847	2.4355278	-9.6050825	-11.096967	-6.9375086	-8.948461	-21.341944	-26.314362	-3.3102622
322	7.965188	8.583217	3.3760672	7.255854	6.3287697	6.463361	14.9546175	17.832539	20.644243	-15.00065	-14.924512	-13.566068	-4.258671	-1.2865977	2.379781	-1.374539	1.5215544	2.9129202	-1.9849479	0.69120777	3.1974225	-0.5004089	-2.7958486	-9.055339	9.230576	-3.1862974	-5.9151363	0.39682296	-0.5011584	-5.3822813	1.4986583	6.877675	5.9111776	-5.521163	-4.086157	5.656842	-5.7554774	-3.6980407	-7.710806	0.38612872	3.2924871	11.746912	-11.386176	-8.6194	-10.044763	-9.19149	-9.714597	-5.7426553	9.143407
323	-8.093531	-9.229619	-6.131895	-1.5558432	-0.49729908	3.1480885	-1.5339726	-5.1860633	-1.1864967	2.7030494	4.8946414	1.9128419	-5.794547	-4.9080286	-2.9426372	3.5140624	1.1369067	-1.8438749	3.2585812	0.34378445	-5.749404	-21.283703	-18.856518	-14.986773	-8.378771	-18.02601	-14.938329	-4.7521925	3.7568047	10.090431	-11.408446	-3.2664099	-11.513718	-0.26190746	0.70641816	2.6078951	-6.240197	-3.4796793	-7.032434	-7.225328	-0.8822503	1.2499647	0.5047573	1.380024	-0.42669603	5.845105	-0.16711175	-7.4233084	-11.104279
324	6.7049723	4.976924	2.6336305	-1.6114447	-5.710932	-7.1821632	-7.7959456	-5.3905616	1.9462527	10.621017	5.1400065	1.7418982	2.737731	2.8637474	3.8595018	2.8496084	4.7547584	4.6190376	-1.2165527	-1.1012813	-1.975796	-5.5934258	-7.803794	-8.563101	-14.276144	-17.691422	-17.013432	-2.732222	-2.6652927	-0.41115597	0.13593411	-4.9275017	0.143018	1.8680894	-6.5034857	-8.868979	8.897499	5.7634354	3.0529912	-4.3753667	-8.632114	-5.676759	4.3332376	4.7979393	1.429822	1.7235588	2.1527076	1.5817175	4.244531
325	-8.970598	-6.581519	-2.437425	4.525735	1.1894174	3.1631525	21.949024	12.263245	11.46057	8.72308	8.983259	5.6905985	10.891991	5.941478	4.1461697	-7.8990884	-7.4737797	-4.881666	1.4918036	-0.30880558	-2.6323965	16.246502	9.480951	5.1115484	11.968298	11.242555	10.959042	2.8865242	2.2282455	5.3994713	15.351328	13.002462	5.8879213	7.7777696	14.125285	13.729078	0.9687214	-0.087874085	-0.21645664	9.495033	10.277671	8.5018425	10.891659	12.613646	16.277412	-7.405257	-5.1501727	-3.3692605	-4.1601763
326	-5.627197	-3.16843	-3.6007156	0.75756025	3.9573746	1.0739883	-18.735155	-19.326595	-17.113361	-5.588791	-9.605413	-12.469535	0.5283562	-2.1600416	-6.7172604	-0.23624632	0.64561373	-6.9263716	-2.5600393	-10.271427	-9.7257595	-2.760957	1.3989139	3.701797	-8.30583	-4.3167696	-1.5266242	9.955784	11.225966	5.1152387	-9.955902	-6.78586	-4.4457903	-1.9389668	-2.9346168	1.1745846	-7.2431655	-0.9439658	4.2754726	-4.363765	-13.82202	-14.771547	-3.3353286	-0.80271506	1.5951316	-0.23026472	3.5033903	2.7321434	1.0694294
327	4.522667	0.49238372	-4.0726576	-2.3574908	-3.8789406	-1.7486869	-15.530708	-21.860098	-16.263792	-4.4457817	-4.5273123	-4.032784	-2.3620706	-4.378782	-1.423933	4.3568015	3.560154	2.137706	-19.643635	-19.198807	-11.006769	-3.583428	-3.924334	-0.4464773	1.9281887	1.1321664	5.420598	-9.760722	-7.86825	-2.2147808	-16.482996	-9.550901	-2.2582965	-4.0007496	-0.07762146	2.422394	-9.771555	-8.5737	-7.561987	7.2660613	1.4979961	2.0696597	0.5747471	-7.1123953	-11.7785	2.6435115	-3.737995	-1.3567401	-1.4531033
328	1.8048913	2.95764	1.3557153	-3.729166	2.1338472	2.2744079	-4.1529965	-2.4359791	-5.201994	-8.45685	-17.769478	-20.097301	5.515126	3.1583867	-6.555477	10.259768	8.393404	3.5270529	-10.773972	-7.099528	-5.619472	-4.239498	-4.159524	-1.0445899	-0.5713701	-0.75274783	-1.044987	-0.71246517	-2.2169092	-5.5664988	-1.26879	-1.6727664	4.888027	-10.940979	-12.629379	-20.531767	-0.90823084	-3.9620137	-5.9906063	2.366671	-1.9014125	-3.1119027	-7.003516	-7.145193	-3.310464	-19.059761	-17.21698	-11.663421	-4.997777
329	0.8903631	-6.140216	-11.854345	10.313263	2.7046018	-4.4690247	-0.2856691	5.2340193	-5.386607	1.5735881	4.192995	1.9770528	-7.015035	-1.8003831	-2.5429916	4.6070957	3.3221354	0.40185487	-13.64667	-7.3595676	-2.7763014	-6.6950083	-7.9270024	-4.8273726	-8.018295	-4.9486523	-0.8374431	8.97599	7.0981345	6.104307	8.995119	6.1257257	-3.9043517	3.9504433	6.584035	-6.689169	1.424334	-2.948793	0.27145952	1.6341491	-3.3761258	-11.051928	0.003017187	5.056075	-0.30073658	2.400012	3.3074934	0.41798028	-2.8093033
330	-1.415	-1.5397673	-7.9266405	8.223882	-2.6596608	-10.894508	-0.7610056	-6.040756	-6.737914	-1.6919365	-5.4805574	-13.032507	-11.991087	-13.904977	-10.510172	-1.6658292	-2.564927	1.8594925	2.1416357	-3.3355956	-8.27281	-0.5374306	-0.12184036	-2.8925776	-7.194772	-7.428856	-3.3042624	4.9010077	-1.6522275	-3.9276385	-3.8148136	-5.884423	-0.60170686	-4.890171	-8.094969	-8.692826	-6.6138744	-3.8398814	-3.2418523	4.1869383	1.9076016	2.4273882	-2.318889	-1.7465153	7.850771	0.9099753	2.1157858	-1.1617899	-7.358428
332	1.5284173	6.367798	3.7443347	9.601376	8.260152	8.108103	16.705978	15.348373	15.813328	-2.2067914	2.0632238	0.38025463	-11.567888	-13.887838	-4.4814715	-1.2261775	-2.1910791	4.7137055	0.77346027	0.96165305	-1.5045651	1.1136291	5.619339	6.417702	3.3368068	1.4571973	3.164465	-1.592351	3.2539637	0.022899956	3.901833	5.037468	5.9988937	3.781018	8.66525	3.4006114	-4.168683	0.9555025	1.6987783	-1.9776553	-6.491091	-10.992914	3.3339312	-1.742913	1.6048253	1.6446126	-1.524182	2.664338	3.5798044
333	8.77336	8.640555	5.380242	1.7462568	0.34076592	1.1215776	5.7448006	5.382372	6.259199	0.8435463	-2.877399	-7.434615	9.772158	11.137787	8.544527	0.6744277	2.8920312	3.568987	-10.165584	-2.1139286	-2.618924	-6.0896606	-2.829026	-2.1172428	10.034711	11.825527	9.983427	1.0964496	12.114031	18.657166	5.167979	0.74521685	-5.828159	8.279609	3.9650922	3.2036169	-3.3012862	-9.365298	-5.5551033	4.9426804	5.4957047	2.489275	-13.014606	-11.242289	-8.786961	1.1808321	-2.2336695	-4.751028	-4.731578
334	5.9076557	5.6766925	0.72771466	1.6362497	0.5350876	4.439939	-9.300131	-4.4068766	-6.415707	3.6412811	0.5939081	-0.04912436	3.7251582	8.392919	14.563701	15.020321	6.4329596	6.024726	10.285406	12.407309	9.435144	-1.0517156	-0.5857549	4.2101536	15.823673	16.94643	14.668196	7.601131	1.3805382	0.96266437	-0.3058706	0.56908286	-5.950307	-8.718332	-7.14874	-7.2507753	18.62329	19.332146	15.817673	1.4116048	-3.1635234	1.1650717	-4.0744977	-4.3720274	-6.9817038	-1.4751143	-0.65201354	-0.546062	9.286606
335	1.5831373	-2.5554104	-8.438614	-4.6682816	-3.0232253	1.0653021	-12.5575695	-15.209486	-19.741207	7.3405075	10.864746	13.964986	-1.8151106	-0.24986869	-1.2789948	8.692695	12.893211	13.950826	-3.9840937	-1.7104853	0.9688008	-2.4655778	3.98148	5.695742	9.494947	8.058735	4.646613	14.110712	4.6604586	-2.7106838	4.1553745	4.0185995	6.7477703	-2.7146049	6.2182097	12.492125	12.559546	11.201643	3.530024	12.448308	8.949699	2.1344547	-2.1444688	-4.731098	-3.2816541	1.7297226	-0.31619924	-1.7847196	1.989281
336	-10.071728	-6.8440228	-5.067056	8.710664	8.533003	7.513156	-5.802497	-10.8772545	-12.195095	-8.6022415	-10.981431	-8.514092	10.417561	7.6369343	6.7362785	-3.1187289	1.6595966	10.273857	-4.6643906	0.71714306	0.3335309	6.138751	-1.3100562	-2.7549634	-25.724716	-27.78508	-23.687695	-13.195885	-15.948386	-17.009928	11.483814	10.946522	13.6301985	8.608227	6.2285995	13.601927	-8.412704	-8.960937	-12.155523	-1.6913633	-4.752337	-9.761961	-4.458791	-9.769308	-11.111019	3.0958326	3.1088824	-0.7627612	-15.364921
338	8.57025	12.408373	7.568675	3.419178	7.9092484	9.1691	-1.3154137	0.16969508	0.3999554	9.029938	6.461117	-0.45457268	7.4611053	4.683527	0.28844726	6.2061353	0.48152477	0.33736753	9.415125	2.9944453	-1.6042154	11.357395	7.166643	4.977822	-0.8997295	-3.9269993	-2.4593644	5.0314207	9.53291	11.48825	3.3384418	3.197023	-0.31725723	-5.6710186	-2.1835742	-0.12906638	-2.042337	8.89971	12.347897	11.00403	8.462469	9.973744	18.26561	24.324043	21.663189	12.77625	12.44611	3.7091138	6.701778
339	-7.6098123	-3.4880352	2.835045	2.9896762	0.4500444	-1.0899982	9.361356	7.0070677	6.1332364	-4.783511	4.323458	5.2078977	9.930194	9.173117	12.006657	-11.697303	1.6209569	9.963049	3.926667	3.4102476	2.6208305	2.194018	-2.5012627	-9.832556	5.384218	1.1109552	1.1060627	6.15524	5.6976357	5.1103992	2.223514	12.748484	14.302053	-3.3863385	-3.23987	-7.336533	-0.004399121	-3.5394278	-6.3963985	1.6479644	4.5347548	2.3031735	5.8389797	2.4517066	3.2754533	1.9651742	1.6224716	-0.7227286	-1.7313296
340	-2.1668997	1.5678705	6.054123	11.381868	10.154907	10.999979	-3.8507109	3.9117336	7.8415823	-31.339771	-35.051888	-33.69927	15.566116	12.03286	9.624025	0.54665756	-1.8438208	0.7209178	-2.6404567	1.9165475	6.82895	13.619981	16.665638	23.364662	5.458253	3.2710834	3.5319135	23.11578	22.720898	13.799181	8.148397	4.229724	4.563458	6.3637705	10.514633	11.213989	9.448017	12.932043	5.213316	-4.331505	-8.028588	-6.0927167	-5.3425574	-4.354218	0.27335384	-5.235796	-7.4698787	-6.9973273	-4.388036
341	-1.4281156	-2.6735845	-4.536774	-3.2307074	-2.2138128	-2.1833167	-13.684219	-9.2432995	-7.257765	-0.8686281	5.7349663	11.541362	-6.051902	-4.1162696	-4.0503387	1.0487411	-3.8720875	1.0231391	4.564003	6.023154	6.7404666	16.601515	9.544685	-0.6785716	-3.1255853	-2.2117171	-7.5390544	-5.8377676	-4.205487	1.6916862	-8.856394	-2.1509953	3.7332659	-5.8736696	-3.444205	2.44655	-4.4085913	-0.24483001	-0.33335125	11.504316	11.264938	7.4692497	1.5926712	8.392054	3.6354647	-6.381899	-6.204073	-8.651628	1.5916587
342	-3.3579464	-5.7850585	-5.3264847	-1.3278378	-3.3945718	1.3570637	0.89506817	-2.4569523	-2.1943822	-13.821495	-11.149733	-5.222402	-6.8407288	-2.7599216	-7.7916923	0.0684081	-3.24468	-6.448944	-4.114706	-3.0062833	-4.755044	4.822652	-0.38760936	-1.4602008	3.0312002	-1.9359014	-2.1228487	-0.8782197	-4.630102	-1.5313603	-2.3649368	-3.0979557	-1.9067912	7.6344976	5.120886	7.8790417	-3.496086	-1.9054163	2.9704766	5.496066	5.3675995	6.899414	3.342065	-3.2130406	-5.7449713	8.1293545	8.614195	8.744944	-2.509003
343	8.443113	5.9250164	0.23273355	-0.008911818	1.664138	8.740106	1.5884875	5.2497997	9.204601	3.5851412	9.29541	6.792062	2.8663669	6.7826023	6.812765	10.440907	11.959488	2.0717807	1.2063367	6.368554	9.101444	7.0528555	4.7769027	4.808412	0.68340003	-0.18514287	-5.419519	-6.046172	-2.3166223	0.36741543	9.944873	8.014519	5.036317	14.797882	4.3769464	-2.3441563	7.1181912	3.4692206	3.9021747	-7.1982813	-2.094926	-0.35700282	-0.44268066	-2.1882718	-2.2556648	8.421873	7.2866	2.3086977	10.087976
344	-9.441116	-11.444332	-9.186512	-3.627678	-1.1631162	3.484765	-9.639862	-8.480555	-6.3876543	-7.3933935	-0.999639	0.87386525	-1.9950185	-2.3711414	-3.5662568	-0.26408958	-5.5590115	-5.295911	-2.7719057	-7.9239616	-6.9805574	-1.8953191	0.003916472	1.102642	-5.3352184	-2.6301684	-2.477745	-11.142401	-12.032673	-8.704111	-12.657165	-9.908282	-10.715074	-5.288661	-4.3766127	-6.6399436	-6.9167914	-3.25924	-1.2729986	-4.88826	4.661401	6.7877493	-2.8685975	-3.264296	1.8816807	-15.601684	-11.331648	-14.821695	-1.0025556
345	3.1646972	3.8730748	0.8927846	7.713945	5.429645	1.0066967	-5.9657707	0.5062077	7.082776	7.2373867	6.7088623	0.67606896	3.9734597	2.052842	-4.9117155	7.920158	8.147658	6.0285015	-4.8822427	-0.029881835	5.979706	7.4768696	9.065834	6.599858	-4.408602	-0.86288583	7.419878	-1.5173671	2.2152886	-4.6933136	-1.3331119	2.594702	7.76385	-3.1388965	-4.0065246	-5.591506	-11.5816345	-9.371819	-6.070871	4.415144	7.153243	8.647492	5.505506	1.7516611	3.8917563	14.107466	16.379393	17.012455	8.083251
346	-0.6881188	1.8011537	0.5012274	5.7823987	11.048506	7.5060186	6.2917905	9.585172	11.019595	-1.1537535	3.3975663	2.7846584	-2.7413573	2.0088282	-3.1203778	4.495222	1.8049601	-0.93092513	-6.5247493	0.23234576	3.8990982	-2.1361804	-7.476782	-0.98348534	-4.0659356	-1.026262	0.12076324	14.411187	11.680959	6.644644	5.889292	-0.00556922	-2.856318	1.2106864	-0.53562	-0.22721207	-2.8136	-0.14679748	0.72117263	7.59489	-1.8982595	-10.381337	1.0460582	0.9027895	2.6725655	-2.8119016	-3.6593957	-0.7406379	-0.6932924
347	9.052124	11.232521	14.460577	1.6151482	3.0774484	4.935922	-0.5698366	0.58588135	4.335811	-15.60823	-14.885519	-9.743602	-4.365655	-7.2800922	-8.010827	15.791744	15.813308	6.4323316	3.692651	7.3191824	6.248323	3.197893	4.453313	13.241632	2.5043862	0.72072196	4.0684	2.3839397	-4.77168	-3.978593	-1.646992	6.3951855	6.129918	10.552165	7.3302183	9.354074	9.241383	7.0243645	6.716529	19.96294	12.170729	1.1915065	4.6160884	1.2075315	-1.0672663	12.881365	10.941781	5.845064	-1.4966922
348	-1.3869939	2.2468624	5.8741283	-1.3576504	-0.0327152	2.1556401	-6.6342354	-6.6583776	-6.2864556	-2.2134314	-0.1615183	-5.7534037	-3.721407	2.054267	14.228381	-1.9083314	-3.232036	0.08317703	-13.806276	-7.2944107	-7.763792	-9.957851	-13.872135	-16.464909	-4.915056	-8.227165	-18.9659	-6.0479608	-7.5715723	-4.947687	-3.246799	-2.78285	1.1665905	-2.3467479	-5.5261927	-5.999297	-7.5545883	-8.054751	-6.3578315	4.3427362	8.267523	9.526497	2.3716474	8.971398	10.568682	-13.878437	-11.803988	-5.6419477	9.2323
349	-10.910663	-10.458658	-4.017577	-4.708216	-3.422858	-0.34331584	-1.224044	2.7676945	4.7427583	-17.477863	-21.146122	-24.50685	-13.94816	-7.717554	-3.3978815	2.2550454	-2.127868	-3.2260265	6.958973	7.919387	1.4275635	7.6524506	5.56956	3.9731054	-3.4058108	1.7985315	5.3341703	-6.0139904	-3.0989528	-1.6102853	8.46124	8.594215	10.646585	9.943403	1.3185121	-5.719446	-2.8609996	-0.44400132	-1.1927785	-1.2837441	-3.421244	-4.9373193	-4.1364822	-9.545511	-14.796871	9.104063	8.418544	17.317654	1.0119835
350	-3.8830698	-4.058748	1.0540531	-7.8575783	-11.361338	-17.40998	-3.3366275	-2.0859842	-1.8768501	-6.022752	-6.4915276	-11.699747	-8.640604	-5.650568	-0.93760026	-5.7077627	-3.3466158	-3.6407242	-7.4761844	-6.6439514	-8.661393	1.4666263	-3.033908	-3.3781881	0.54277945	5.2301254	1.2305969	4.020743	0.96397185	-4.606906	8.661161	5.142724	2.2042408	3.214756	1.6632707	4.2479897	0.36312854	1.7612184	0.8519519	-5.101105	-4.956115	-0.3674367	0.6602168	0.8924481	-2.3604941	2.6360588	4.246855	7.2164903	11.982963
352	4.523317	2.7219572	-3.0300698	-19.585224	-18.233723	-11.689037	-5.229896	-8.821545	-6.8271027	-9.803553	-0.40707654	-0.6575575	2.7228742	0.6474174	-0.70811146	7.272765	2.3869212	2.5072834	-13.710093	-17.342575	-12.069611	11.988542	14.321869	14.460516	-9.872054	-12.570353	-12.807968	-1.9812182	-4.3151183	-6.31939	-6.4650865	-4.0560822	-5.86845	3.342216	10.660719	12.607937	-2.0893595	-0.021096468	1.7653491	16.795986	18.660393	16.887268	3.9187803	2.692572	-3.0049534	-9.448486	-14.7941475	-16.072044	-17.13317
353	4.5573025	3.089685	1.0043988	-4.474128	-5.9010563	-4.2043324	-1.5303648	-3.8075686	-7.6222415	-3.68319	-5.668947	-9.704901	-2.6871123	-4.688161	0.7907528	-3.0622144	1.4018009	-0.1091505	-6.44378	-2.053049	2.1205893	0.23321903	0.7132793	0.6996001	0.6906582	1.8465413	0.17901516	4.07176	5.909104	5.8325167	-2.2242563	0.84656465	2.8612266	1.2545475	-1.4473464	-3.6917267	-13.654139	-13.399498	-3.6634116	-6.8532424	-10.297635	-4.420927	0.3503143	-0.8603685	-4.5580893	-9.397153	-10.334642	-6.2195826	-9.702034
354	-3.3049774	-4.9520235	-1.3587995	-11.553932	-17.27073	-15.561981	0.84369767	-0.5511741	-5.768145	-16.625996	-14.98983	-11.271671	-14.89592	-14.283983	-11.068308	4.01548	0.013270557	-2.0587542	0.44315553	-1.4628966	2.1373816	-12.360271	-11.922601	-9.826183	-7.335905	-12.485867	-17.300268	-6.054489	-6.0661306	-5.21126	-11.38798	-8.382147	-8.523231	-13.170952	-15.060936	-12.014505	-15.498216	-13.633957	-9.23127	-8.894581	-14.727896	-15.837889	-20.838097	-14.712107	-15.200609	-5.3171644	-4.834262	-3.867702	-1.8443335
355	-0.40666574	8.943537	9.038801	13.283164	15.06003	8.720134	14.310903	20.880714	27.520758	1.9846607	6.573015	10.959111	-4.3532248	-8.686995	-9.354158	-6.314041	-8.181615	-7.100109	-0.9895761	2.487915	1.3556831	0.41409194	1.3741612	1.7870674	-1.3681369	-1.6530062	1.7602887	-4.5959263	-6.0639424	-3.1578052	-9.093735	-8.038337	-9.187055	2.0907116	7.432025	7.0885653	0.68258345	6.1630673	2.3835998	1.4578438	1.9947703	0.2528303	3.582695	11.434715	11.326906	0.9846142	-6.50129	-6.977235	-1.1321399
356	1.4049358	-0.2689174	-2.922117	5.325761	7.5349913	9.226114	4.7074866	3.1886094	4.914319	9.6717415	4.0716677	1.6571374	10.473525	6.3872633	2.9681685	-5.971293	-4.013097	2.0774376	1.6300308	0.8043604	-4.498741	-8.873768	-11.091606	-6.4406776	0.6600231	-3.1922655	-6.3791027	-3.813502	-7.7638073	-1.1991659	5.065284	7.084378	5.9300137	-12.226553	-8.9058275	-6.327241	-2.1613657	-2.0408545	1.5391331	4.135604	4.4322424	5.0479956	3.2886043	0.78658915	1.2151	0.2981206	-2.0166268	0.85870737	-1.8091785
357	2.7075462	3.1612291	-3.0630774	4.7109737	1.3859088	3.761315	5.557646	7.625869	10.126968	-13.388514	-5.4057455	-7.9820433	5.2143526	8.957887	8.0700245	9.299852	6.4918375	-1.5541602	6.388903	3.1093638	2.8418608	5.133457	9.180551	5.5114594	2.5152154	6.910123	7.426729	10.986834	5.7684937	9.404026	1.5339761	-5.129409	-2.5380027	7.925101	5.3672094	4.3309035	4.2785616	-0.79298496	-8.498474	3.0160122	1.5010041	-1.4656723	-8.216616	-4.277103	-0.14727084	0.66382915	-5.023597	0.57494795	8.016594
358	-7.4848914	-8.300213	-4.13834	-1.4019465	-1.0812304	0.25547534	-6.071788	-9.804192	-10.392157	-12.394527	-11.6599865	-9.5966625	1.6461681	-0.23607028	-3.396161	7.3828387	5.419974	-2.0565152	-11.5749035	-10.141275	-9.166496	1.9466543	-2.632919	3.619069	-7.671013	-10.719526	-10.602523	3.7024355	9.2529955	9.390877	1.0249677	2.8220174	-0.6266069	-3.980137	-0.5000713	5.155978	3.6302001	0.99852085	-3.1969633	-9.872356	-13.909529	-10.2411	1.7893641	0.25520802	3.385946	5.0042467	1.3587649	2.1370113	2.9870906
359	6.175025	1.5673666	1.9856806	2.8817647	2.1848168	-0.8213359	-0.7100749	-4.1884995	-5.494361	0.83561844	1.4938421	1.74731	-4.093608	-4.0055604	-0.031793743	4.9029474	10.022648	14.287489	0.93346	6.9835463	12.090901	-0.48656237	3.387497	5.438409	-0.7023371	5.4595184	5.90213	-9.003038	-10.449385	-9.682068	11.195261	7.096238	6.976536	8.144472	9.35704	10.577837	0.76637733	4.338377	4.1841	7.5106716	11.0125675	3.0723925	19.294643	15.257378	7.837226	8.294922	8.25293	3.8577945	0.019350708
360	5.700001	0.049722254	-1.8676598	9.698456	7.600837	9.47999	-4.9621024	-5.6940675	-11.368759	4.611357	-1.3795261	-3.4022713	-3.1836748	-1.8204896	0.95142937	9.193199	4.6600137	5.486205	1.0691501	6.4697957	4.143503	4.909047	4.4034843	3.7771785	1.7666585	2.632622	3.5325627	1.115636	2.976051	7.1132307	-0.45042384	2.8731842	-0.48684406	1.1081645	1.4929605	-1.9887226	0.06139707	-3.3460116	-0.7280365	12.617741	11.267502	10.762621	-6.584266	2.164648	3.0715508	-6.178109	-5.409344	-7.1458406	5.494825
361	-5.352261	-3.499763	-2.341434	-9.278847	-9.935181	-11.503223	1.4451907	-1.4330769	-8.041071	-10.139446	-5.260941	-6.262536	-9.670532	-11.723832	-14.3222475	-4.366751	-8.30047	0.29299417	-2.1986895	-6.8791957	-11.660291	-4.094634	-8.5232725	-10.415798	-32.154877	-28.500725	-16.162405	-21.471115	-19.553696	-17.332253	-15.67087	-13.18841	-6.548855	-9.656536	-4.014146	-1.3255137	0.39668	8.54426	11.0439205	-7.155927	-5.9470196	-0.6634964	-6.653844	-3.7364492	0.858886	-11.530949	-9.078146	-7.4840536	-1.114104
362	0.38938764	-2.3206868	2.5448523	3.9663873	7.006233	8.876481	4.2378483	7.0771165	5.8270407	3.6618435	6.1807466	4.66103	0.7931909	3.0396228	2.2315557	1.4776257	2.2463362	1.9347025	8.322324	5.444234	4.0336266	-1.5273199	1.2609925	1.4488447	4.300686	4.823737	2.972139	-4.9912057	-7.074362	-4.930177	1.0979071	1.4864379	4.3373585	-1.014638	7.2307606	12.052563	7.892908	10.316587	6.4058123	3.9046597	13.236205	13.697666	9.403779	5.7815604	4.0422387	0.42104545	3.3313296	1.3546495	6.2375083
364	2.9050155	5.4643764	6.103607	-13.874145	-16.917662	-23.809277	-15.767765	-10.86553	-7.8071117	-5.3901577	-6.3854303	-7.0407314	6.2832556	7.9759817	4.8093386	-2.7125812	-0.36245275	1.2329314	3.8314123	6.4983296	6.0776534	-7.556163	-12.973816	-19.628332	3.2541885	2.2297745	2.4857042	14.621386	6.3491	5.61844	7.235854	9.881375	4.5910277	11.787567	17.539133	23.799896	-0.51971793	0.5135264	0.20979607	-7.7479873	-5.832816	-8.305938	-0.6483589	1.835748	-1.7877951	2.0923722	5.0732927	3.4725842	-0.40176582
365	-2.8185096	-11.301859	-8.588346	-7.6171055	-6.417874	-2.763144	-0.37385356	1.887106	0.33536696	-8.338372	-9.741928	-9.314815	-2.1798291	-2.8015156	-9.808601	-1.9152539	-4.89995	-6.205456	-5.2282	-3.1863432	-0.05087006	-13.405668	-16.756424	-18.86155	-6.043405	-5.197157	-4.4364367	-16.1513	-20.684845	-15.962749	-18.122759	-14.637411	-11.511399	-4.6811275	-4.8681626	-1.9009337	0.42803577	1.3827186	6.19881	5.929633	-2.1552916	-8.563038	-15.844213	-1.7567519	0.014417827	4.0856147	0.73108387	1.4489112	-5.136718
366	12.644079	15.372566	17.530746	7.8691077	6.540862	5.003472	3.1636772	-0.55094445	-12.226914	0.76787925	1.1712688	0.34197065	-5.3925705	-10.171724	-11.237952	1.5669842	9.118523	9.629249	4.715373	1.2821481	1.5836977	0.15306532	1.288282	-2.621363	8.245981	1.1701905	1.5862389	-9.877144	5.880144	5.9119215	8.577253	11.446567	5.553513	4.0267096	1.5611181	-2.1423905	4.589861	7.184104	12.104031	15.549194	15.540346	12.045654	-1.673718	-2.0090432	-4.734357	1.3688942	6.758342	4.0382195	12.105095
367	3.6028974	5.918251	6.502986	-4.5663967	0.058383405	7.247669	-5.4314427	0.39492083	1.2487513	9.2522545	9.94429	6.0677834	5.5733514	3.4985523	2.4099958	5.569927	-1.6505955	-2.0732727	-11.908918	-10.183893	-2.7752306	-3.412011	-1.4628694	-6.128644	-4.367994	4.1664047	1.970355	-15.190115	-12.855492	-10.802085	-16.376585	-12.119339	-7.4019055	0.2877791	1.6235676	0.3982103	-3.406029	0.70479137	5.604231	-2.8105092	-10.153217	-14.036528	-3.0580964	-8.146835	-9.551368	3.6495225	0.6215563	-1.174884	-9.09697
368	1.1913781	5.648587	5.9140654	6.0059466	2.3457785	0.33103257	3.31218	-2.4879153	-3.5579164	-4.0321507	-3.9376388	-4.4934645	10.776452	16.686628	16.927015	0.49405617	8.346483	6.894871	-1.6210392	6.469079	10.9876375	-0.53376913	4.205859	9.350794	12.14933	10.590924	11.421175	12.369894	13.26206	16.147892	12.621464	17.339006	19.847347	16.609943	19.56865	20.357254	-4.7303066	1.2466718	7.526556	6.0015054	9.98683	12.961669	6.279855	6.8244076	6.91037	-1.0358108	-2.324854	1.8557274	2.349834
369	-2.2678385	-5.234293	-5.4684696	1.4395764	1.0165726	4.659438	1.9579854	0.87516296	-1.0465221	-11.986612	-10.795982	-7.632869	-9.395378	-6.728904	-8.915418	-14.247795	-9.030235	-0.07132012	-4.8628764	-7.1915345	-4.6848106	4.152528	-2.3855312	2.0155978	0.7399844	3.6431227	3.9706273	-5.639722	-14.207542	-13.731271	-0.8451462	-6.703724	-6.680242	-13.851337	-11.31018	-3.3679433	-11.049076	-10.758275	-6.309422	-2.7780218	-7.316781	-13.876466	-7.44542	-13.215605	-14.267772	-8.988909	-5.337487	4.423488	3.1239367
370	12.738295	9.784023	9.371455	-5.909214	-4.859844	-3.7742257	-4.926883	-8.49328	-9.146139	-0.39662528	0.63099945	1.9950588	0.67281806	-0.9294454	-1.1016583	0.37527734	-3.2299883	-1.4397819	-17.704506	-17.587973	-17.34376	-1.4398971	-7.5506935	-11.754072	-6.201679	-6.6886497	-10.069698	0.3028685	0.9600999	-0.43360144	5.5210037	6.6814556	7.373375	-2.8236752	-2.4655576	-3.2713976	0.29954875	-1.505208	1.2742074	-2.7859027	-2.5944977	-4.458032	-2.1285646	0.483351	2.2134142	2.4297273	-1.673282	-5.337319	-1.8719158
371	5.1347394	1.0829391	-3.4786897	7.614425	4.811469	1.6391358	-6.5918865	-13.684866	-19.16697	6.5172634	6.001974	6.741472	-12.423454	-7.69998	2.096909	9.054311	10.664614	15.368367	5.2943172	7.8574214	6.588146	-0.81506616	12.031397	16.53061	2.355962	6.7267294	10.212597	-4.6206207	-2.2417257	1.9659334	-13.3967905	-9.447388	2.894115	0.6236304	-0.6347514	0.8409106	5.2366934	0.98150647	2.189889	-6.554986	-2.6617815	-3.4940457	-15.796795	-12.423351	-8.453313	14.389337	15.464434	16.092464	1.5362372
372	7.2923975	9.411785	9.894118	5.3987474	7.4013424	7.4980702	-16.641523	-13.080738	-9.596055	-0.3864073	-4.3097606	-2.811569	-8.466192	-14.059816	-10.170834	-13.915943	-11.407839	-6.21474	-15.392469	-13.026686	-12.760399	0.40918195	-5.407546	1.6555355	3.3295639	7.282809	7.3924627	-10.559162	-15.079172	-14.665661	-25.349718	-21.411812	-12.852219	-20.620033	-19.909397	-21.975887	-12.649033	-10.610551	-1.8922566	-21.28126	-19.12194	-15.409851	-3.070652	-7.414585	-7.1239214	-12.44711	-12.753153	-7.1955194	-5.2396564
374	-2.1788156	-7.028105	-9.8827305	-5.36695	-5.018862	-5.4569616	-10.464764	-8.420442	-6.4229403	-4.575051	-10.477106	-21.376003	-11.01967	-16.2795	-18.64449	-5.6813793	-3.652152	-5.8663645	-14.341145	-15.957025	-17.680727	0.12412584	-1.8406768	-1.7637696	-0.83677083	-6.0219564	-8.771588	-10.131046	-2.3711383	-2.1492832	-1.4076663	-3.6476078	-5.015943	-9.761625	-8.388477	-3.0029302	-5.7417526	-2.1785765	-5.9487715	-25.154629	-20.415676	-11.456928	-16.371517	-20.967033	-25.011288	-3.6351967	-4.729185	-2.9165204	-4.8818436
375	-10.042938	-6.522105	2.613092	-3.1285145	-2.7495692	-4.456344	-5.052225	-5.365123	-10.611041	-12.958211	-9.152042	-8.2462225	1.1829773	-1.042916	-3.1575418	-4.2563486	-6.7444024	-7.5335975	-12.977325	-12.54945	-4.793085	-0.49008876	0.83491516	0.041208357	-8.585011	-1.9458348	0.12743872	-7.65981	-4.4211297	3.844835	-2.041179	2.7762756	-3.2315493	2.6847694	4.764076	4.6702056	-4.7389913	-7.379257	-9.513363	-5.1962247	-6.710682	-1.755403	-16.117624	-10.616762	-11.837715	-20.185726	-19.73324	-13.575863	-6.072917
376	-14.552039	-7.0368915	-3.9743848	-13.794277	-12.009584	-7.289201	1.5398355	4.5433917	0.06644866	3.4532921	3.4939241	5.077122	-6.9673924	-9.480972	-10.001913	-0.9743115	-2.859663	6.194164	4.4723606	6.520916	0.16271263	4.7884436	6.490653	4.046843	0.6255883	-4.74359	-3.4193017	0.59884596	0.31580365	-2.755858	-8.683138	-6.530735	-11.578449	5.6647706	6.664987	6.751424	5.222065	3.928094	4.053395	2.4796405	-3.7504423	4.0835814	7.693863	3.8465865	-7.0425434	-0.68921155	-1.0346676	-4.2120886	5.032585
378	0.009705186	-2.9712982	-9.198919	4.479011	6.226038	5.6693053	4.77188	8.546666	0.15526812	4.4833765	-7.97855	-10.218498	5.4247417	4.363705	7.328971	7.321517	4.6189075	-0.68281734	4.5726204	2.7537735	-5.3585544	7.2476454	6.2682037	6.5656004	-1.2009606	-0.43554437	3.3115714	5.026794	4.53736	5.778746	-1.948405	1.8644958	6.4046392	-2.3612304	-3.720008	-6.1231985	5.3472567	3.9617522	7.116036	6.9472866	6.887365	10.735632	-1.271114	-0.5873892	1.3918262	5.4290695	4.5944924	3.3392189	3.419692
379	-3.7958956	-3.1998425	2.5948818	-7.436823	-5.7870398	-0.02765283	-1.3012109	-7.6826086	-9.171423	-3.3121212	-7.9498224	-8.999078	0.10009536	-3.5541313	-2.5255213	-3.6538308	-7.738389	-10.047264	-6.6575556	-6.137146	-1.1033695	-1.7112803	-1.3015392	-5.2858057	3.075129	-4.731495	-1.8487071	1.4774094	-5.576243	-8.98391	1.6808147	1.216489	5.1157913	-14.530945	-14.0426655	-9.333654	-7.97244	-9.847448	-12.237456	-9.879867	-8.782498	-11.295824	-2.6461425	-1.9355679	0.83227146	-10.148169	-11.456011	-7.078764	-8.53051
380	6.477481	6.5559864	10.1968	0.047225386	-6.9653463	-5.875738	1.2477616	4.057635	7.7507625	-1.2938908	0.025277913	1.8796488	1.3674192	5.8633237	3.3993506	6.807581	6.7892647	14.412121	8.443303	4.8138733	5.705724	4.2941675	11.121605	9.626345	-6.38539	1.057056	7.8201714	2.0565166	4.7045383	6.323926	9.224695	10.590258	9.419178	6.29875	6.8836946	3.5960727	16.528896	21.234436	21.124172	14.920074	12.862185	12.877899	-1.5870104	-0.29581836	3.776619	8.109882	9.878562	6.782081	6.031047
381	-0.93110424	0.41286737	-2.857149	6.8064346	12.030025	10.204527	-7.5808992	-5.4585295	-3.2107403	-3.7138867	-0.049797297	1.2736237	-1.4365898	0.9853838	0.40974754	-9.910007	-4.320004	-2.483975	-8.354057	-5.0258145	-6.0426908	-13.225336	-14.247721	-14.01423	-12.283604	-7.2574105	-3.5774868	-7.896707	-6.409664	3.8395143	4.9940786	-0.96103734	-3.9068356	-5.280054	-0.010096848	2.1373718	6.5247884	7.411334	5.5707183	4.220684	6.0244837	4.042475	6.2409124	7.6239824	2.3948324	-6.818821	-9.844923	-1.1707251	0.88459265
383	10.045386	8.716978	4.3254395	5.332247	5.9510093	7.4737787	0.04448223	7.0189266	12.79081	15.127372	15.409742	13.775606	10.354809	7.7359653	2.1203132	15.624651	14.818131	16.380062	9.689948	9.816414	3.4351027	3.3187366	6.205607	3.3369215	1.2589673	4.4063244	8.339104	10.770652	9.814428	8.7901745	5.853612	7.766817	3.4243808	6.220499	8.371885	4.835292	5.7897973	8.360261	6.060247	2.409926	5.8312817	6.7535515	10.924023	13.642142	6.746966	2.0207775	2.5801713	1.7865037	1.4475412
384	4.7337646	5.350835	1.0710808	0.7575165	3.428038	5.882969	0.13492939	2.9875383	6.973112	2.2368567	7.447509	3.2203262	5.2075095	0.94265616	-0.41973704	7.3490868	12.145789	11.067797	3.906886	7.266782	5.7373295	4.076208	4.1558533	5.5118365	-3.6732004	3.9191318	8.659439	2.5553255	4.912169	3.7034755	4.013566	4.393033	2.678731	3.3595738	4.8899093	5.1027803	7.151977	6.8751783	6.9072123	-3.968154	1.0249974	0.37700891	4.2705774	6.551041	4.9561043	4.9037976	6.4837112	6.560653	14.373084
386	-2.821326	-6.0123672	-12.259634	2.7374797	2.367502	8.15703	-6.01976	-11.061112	-12.816893	-10.278015	-12.352043	-4.6757126	-2.8724904	-6.749458	-8.091319	-13.95808	-13.923407	-15.872634	-3.0318592	-9.812285	-6.0246487	5.239087	-7.6969743	-15.705781	-15.427577	-12.875721	-15.148014	-16.557837	-21.265736	-18.429295	-10.18083	-6.107527	-6.8157663	-11.731211	-12.603507	-13.6340065	-16.412617	-14.485516	-1.0817511	-13.232662	-14.027908	-16.347172	-8.07156	-9.514331	-10.026438	-16.921871	-12.013085	-8.220657	4.12348
387	-5.0380077	-7.256712	-2.4533343	0.13519956	-6.5350246	-12.218094	-13.642727	-13.4733	-10.792157	3.4956288	-0.6760609	-4.5868053	-0.016511738	-1.9740211	-7.596821	-11.776815	-8.694917	-6.972005	-2.0041995	-11.630513	-14.706927	-10.433485	-18.95301	-13.758901	-1.0191323	-8.83692	-11.296719	-10.007721	-9.408596	-8.638644	-2.4193182	1.3261111	10.153854	3.8613641	0.581531	0.45242423	12.803425	13.72525	6.503047	12.80695	12.546519	3.4671204	7.9058433	13.679068	17.537775	9.966525	15.027382	12.5829735	5.394147
390	10.427947	8.330269	5.0355263	6.5853634	-0.3152538	4.9240613	-4.5541673	-4.164057	-8.741862	11.008921	5.5690603	4.15417	8.799309	3.6044648	0.57547235	1.8089864	4.1031923	7.5024977	-8.652651	-3.4658105	-1.507929	-0.42294502	-0.35782993	-2.4369822	-4.6685343	0.672275	3.0623627	-2.1807659	-1.4402895	6.067336	7.9641304	9.9726715	10.52089	-1.6516502	0.5720501	-3.6356642	-0.47925627	-3.7603264	-5.942774	-6.7727103	-8.4353075	-7.6179395	2.4488363	2.4260798	12.117609	3.8174644	-0.8079752	-5.7867618	19.311546
391	-8.925146	-15.325609	-10.662034	14.536268	13.167765	10.459866	-15.006491	-18.066036	-14.989845	5.6089144	5.310318	5.154671	-4.853627	-6.1596823	-3.127437	4.226792	3.901978	-2.039846	-4.7074413	-4.2173977	-3.749703	8.886558	7.1852646	5.0608845	8.4555855	2.7728395	4.659038	-0.9892906	-5.8730793	-4.27817	-13.676167	-13.914516	-13.17359	-13.787724	-18.843414	-8.0134945	-5.663284	-11.203674	-4.227117	8.533218	2.707954	2.5987227	-10.547356	-9.853333	-1.1625272	-23.09143	-27.97293	-20.884747	-1.9993203
392	-0.47192103	-0.40299916	9.032047	2.2915986	-0.07025677	5.650202	-3.9540176	-1.7799251	5.7989964	-4.057743	-2.7029743	-7.1587143	11.0743065	5.152871	-0.033371836	1.2603506	0.98137075	-1.7087089	-7.561716	-8.141571	-3.2947211	8.055033	3.0053177	4.4592667	-9.031838	-6.240382	-5.6149254	-5.2811193	-2.1424806	-3.6237772	9.515385	12.618749	12.158645	2.2892244	2.8430772	3.0461812	4.3922653	6.84644	3.697082	4.039626	2.610633	2.4525833	1.7629244	4.0041103	6.352113	1.8378973	-3.067941	-2.5362644	0.80886877
393	-2.9020417	5.9509544	12.960916	9.941387	7.6720085	8.343351	5.053537	7.2272105	4.043438	2.388643	-4.7023764	-0.13851273	-3.2020617	5.9162645	9.950301	2.7100298	2.3397417	1.8985066	4.943386	4.8048744	6.600603	0.09441435	4.782782	4.1360455	-8.094781	-6.15728	-7.7622776	-6.690876	-9.884662	-9.997904	2.6768253	1.7903337	3.807163	8.985476	1.8400134	-8.6500225	-3.8229115	-4.8697653	-8.083807	-2.1485639	-4.8978214	-2.017514	-14.558971	-16.582043	-14.743169	-8.060936	-8.559533	-10.05977	7.2425394
395	-4.39504	0.11699991	1.875373	9.533748	7.5737705	7.9383173	2.9635572	6.253533	6.770808	5.2032523	7.581626	5.2337832	2.3068712	0.9722526	-6.6406326	3.831176	3.0269873	1.2171091	-5.9295864	0.15718547	6.8952236	-5.4163218	-0.6761335	0.09093164	12.21967	6.9487853	8.919596	10.185982	11.529932	13.20941	11.415848	10.629974	16.161358	-11.41809	-7.5228662	3.8006196	10.897994	12.492123	10.645906	13.920195	11.583381	3.695323	8.603263	4.0338984	3.2399452	-4.055338	-2.3222144	-5.9028387	6.599983
397	-11.99137	-8.847317	-10.319738	-1.5418059	-8.019527	-8.362359	4.89819	4.715809	9.983048	7.267461	2.5141652	0.16265707	-5.9566765	-12.724911	-13.325924	-13.824089	-8.784151	-8.514418	-15.988704	-10.064552	-12.802561	-6.3379326	-12.02404	-8.692734	-7.491543	-7.138548	-1.7785778	-17.175503	-13.169283	-0.804976	2.6224148	6.099762	2.6163447	-1.9714804	-0.27897555	1.4740541	21.683414	13.168828	7.416001	3.8359072	-2.9215138	-2.8628004	5.3888483	-0.3084228	-1.4256136	-3.928125	-1.406972	-4.4382124	7.108219
399	10.215566	11.727196	8.059414	9.591385	4.8322124	6.198453	4.14011	1.9101365	3.9339166	5.7441726	8.996522	7.4731483	6.5658855	6.346108	4.996351	11.754413	7.3632994	-0.46367195	7.992565	9.6155405	9.157877	-4.2536855	6.607233	6.4751844	-0.39564997	2.4378014	-1.572848	9.132331	7.416243	0.19823346	13.2412405	9.601019	6.9064875	16.35728	7.1160545	3.3978446	1.667042	2.2176	3.5681467	5.513561	3.792576	0.97626543	-8.97914	-3.0558608	0.040007606	4.313634	4.628557	4.3520784	1.4646332
400	6.2331347	1.4646032	-2.910746	-0.39102462	1.9074286	10.176104	12.63224	4.6533756	0.6184111	1.3000201	-0.45271617	3.712163	2.0085385	-5.522393	-7.858666	5.7233844	2.7464666	-2.9328723	1.443492	-0.5691018	-0.18164928	3.014957	1.5404651	-0.9725683	2.608239	0.1169143	1.985891	-2.6673841	-5.1345797	-5.9655237	4.1615834	0.4976523	-1.9406275	-3.8078794	-6.125807	-7.2219453	7.867781	4.7296686	-1.8956883	1.4746327	0.100822285	-2.516066	7.9931235	5.5347633	-3.11111	-1.1548655	2.6359215	2.6607895	1.8040662
401	0.16851091	2.2428427	2.2102187	-4.065934	-1.8334076	-0.61080945	-6.9965057	-10.618427	-13.960606	7.0442743	4.153689	3.3542848	-4.3139286	-7.2019567	-7.0059876	2.4149964	-3.4659104	-4.8187613	3.3213015	1.3508246	4.6592803	-19.88818	-11.160513	-5.5680842	-12.605741	-9.533622	-6.9868207	-10.408592	-4.57868	-0.57450217	-20.82565	-14.387758	-8.106284	5.0592737	5.4168053	10.020874	-9.307573	-9.900137	-11.466074	-1.7712669	-2.6702583	-0.031158611	3.7897165	6.26831	10.225085	-8.228977	-1.3124466	1.5449433	1.8540151
402	0.29735345	5.144945	12.299948	-4.085351	-4.74687	-6.6648617	2.3773503	3.1564302	-1.076596	-5.5708942	1.499388	4.785203	1.5238333	-18.70885	-17.23807	-1.7647768	-9.387718	-5.161172	14.442667	12.087384	13.457073	4.441225	13.365217	18.419178	9.704595	5.5232677	4.1339626	17.267117	10.610069	2.1287758	5.6052494	4.1315365	3.4972045	6.803402	10.911893	16.51073	2.1065183	7.9451475	7.654813	-4.254242	-2.3717568	3.717801	-2.6155467	6.7932262	8.294638	-3.5319183	-2.2739704	-0.54711235	1.6433119
403	-7.4181314	-0.6220174	1.7792723	1.443427	2.3831549	6.226203	-2.979434	-1.3242402	-3.1549792	1.4340969	0.32236943	2.3127408	-14.330864	-12.132873	-7.4433823	6.232824	6.5778008	9.706445	-0.43546462	1.0522834	-0.2851488	7.967373	9.999926	11.975134	21.170288	17.519619	13.895943	12.104177	9.204372	10.0816345	9.918686	7.6770563	7.458768	3.7912223	2.1949174	-3.221993	5.1026354	6.6755934	4.913729	-0.5246738	1.8190339	4.326683	-1.4482195	-1.1539307	-0.66779494	1.5735393	-1.2963009	0.77982473	3.4138403
404	6.8959484	4.0867305	3.7694335	-1.4511806	-0.14981884	0.5169531	-5.6001697	-4.8658066	2.7837253	3.0423868	3.935965	1.3531864	1.8143888	0.3796827	4.6505814	4.933394	7.5407906	4.62702	1.7650778	1.833159	3.554518	6.887568	8.769043	6.206811	10.271861	6.1529074	1.0228721	10.843573	16.149593	19.896051	-2.91638	2.3387341	13.488334	1.0023899	2.6826189	4.046127	-0.8228561	3.049888	3.5797827	-6.722665	-4.001262	-3.7481465	6.171973	2.955364	-0.7518234	-6.0764313	2.214127	7.0273743	-3.1818748
405	12.62655	-1.5991509	-4.5371537	6.1495867	0.92031705	-5.492029	-2.1703837	2.8947372	6.6898518	8.094541	0.67941606	1.0549501	2.3224778	2.3305485	-0.23254204	-2.859756	-3.9975595	-0.35063106	10.118914	11.059266	15.848526	5.263035	4.1896124	2.3801584	-8.402234	-5.1466923	-2.8899713	2.9511905	7.2220016	6.2298927	10.113105	9.346089	0.34715194	-0.21541452	-4.611087	-6.5353475	7.151782	10.850983	7.4951286	0.98918337	-1.0691688	3.3799036	-1.5169091	-2.866734	-7.541522	-2.2170584	-0.12431711	-3.037952	5.9131126
406	-3.3338776	-2.701578	4.2603765	8.29552	9.857679	7.6596527	12.232344	14.352911	7.9062624	-5.694995	-6.259218	-8.440102	10.100246	8.713503	13.139386	5.0497	3.6350834	-3.5195591	-3.5409212	-1.0895076	3.7088683	-13.717376	1.4922514	5.955988	2.4708772	6.3242917	4.450019	9.83584	5.1825376	-2.1156247	8.216306	9.236119	5.2268143	5.2503004	6.963533	5.498276	9.848858	2.2893734	-0.7028486	3.8115602	3.128188	-2.4847112	6.8512473	11.76186	13.718585	8.843035	10.360369	9.146694	9.253748
407	0.82328486	2.817154	3.5824287	2.379889	4.0981536	6.745572	12.782379	11.2117	9.685711	10.190956	13.743201	12.66436	5.7416105	2.2493963	-0.7732366	3.2754455	0.2387371	2.0644565	2.7471547	11.684103	17.062122	6.721429	15.844011	22.26421	5.317047	9.790537	10.273215	6.600401	3.9526653	-1.320808	10.353846	15.19749	14.590363	10.345335	11.705555	10.918388	0.7769212	7.8077903	4.0062685	10.056112	7.2467585	5.034304	22.301739	17.911007	9.297445	5.4305263	3.8563843	-1.8700463	6.599979
408	-0.21477622	5.2194443	13.326027	7.5153427	1.7930763	-0.10388218	6.1801353	4.959599	5.066721	1.9712809	3.738446	1.2687967	2.3888867	-3.1023176	-5.301028	3.457951	6.130207	1.616115	2.05871	3.2249732	3.6332345	-1.9373552	0.42429727	1.7013335	2.6438987	-0.40115094	-3.093298	-5.9661827	-4.496388	-6.9797745	-3.6849258	-4.6761227	-4.013072	0.7018148	-8.848362	-11.035119	-4.7631226	-3.1852853	-6.4086013	-9.682625	-9.569622	-12.945101	6.5113907	1.4664139	1.1331981	-1.4452784	3.7135563	4.5003242	-8.031881
410	-2.4369836	3.4583473	-0.6675622	8.758453	14.019045	8.067873	20.698715	14.472908	6.6781273	7.379848	5.3301	-0.7009086	4.6132355	3.9427588	-1.1043547	7.5242777	5.4057827	3.5441206	6.448765	5.6644945	5.630768	5.934265	5.2092123	8.426111	5.8787184	3.7880974	6.5274153	1.6801405	2.2419264	4.010321	4.753837	3.1156142	2.7334838	9.094797	9.860996	10.2108	-1.1195538	-3.4246228	-6.4797277	7.8773394	8.387402	0.69865716	-6.703487	-4.0116596	2.8082979	6.645046	8.185169	8.210665	10.189444
415	3.3599718	-4.0348454	-12.297301	4.0611305	5.9665728	8.951278	0.44525987	-6.642874	-7.4437647	8.474152	8.159985	8.141024	-0.784643	3.6574585	2.8945336	4.5584836	8.499308	3.9451933	4.1971154	4.225042	6.025427	-6.755623	-8.302572	-0.52455217	0.79276204	5.66405	4.7085223	7.449812	2.2489777	-5.2888327	2.8456547	7.142438	3.258932	-8.645803	-9.1610365	-5.502552	-3.6474905	-4.9911456	0.20865695	5.2232213	8.155533	8.948506	1.5650623	3.1844466	2.7229474	4.8235445	7.520699	5.5296426	-1.1254044
416	4.8050647	5.0645165	8.412605	10.575005	14.748653	9.4621105	8.314766	12.46637	14.750214	11.466792	9.898787	8.584023	15.609568	12.095886	11.852875	9.415897	12.119675	8.469981	-6.0915256	-7.7922325	-6.7358665	2.150205	5.0325813	1.4304128	25.152685	13.747921	-1.0730078	1.2893876	4.4259186	2.596694	-2.2586784	-0.68600845	2.087868	3.6603806	5.13011	7.805028	10.650799	11.541653	18.299335	-2.250108	2.1455374	4.443078	4.8596916	9.210924	10.036549	5.7485485	6.4290295	7.9732704	13.771793
419	0.52595705	-0.37329555	4.5767417	-5.419345	-12.298152	-14.777382	1.3943037	-0.20677131	0.5596535	6.2816877	15.283742	20.31522	-0.32126033	4.3159604	4.759195	0.1593759	5.084379	6.6657543	1.7416599	4.676832	3.492608	-6.081497	-4.7962885	-1.2326086	3.6154647	7.920271	8.437885	-11.449408	-12.769005	-15.3165865	8.242857	8.328441	9.161642	0.6063844	6.3676777	-0.09545098	-1.9612913	-1.2877452	0.9833441	-0.3542533	-1.7470396	-1.263617	-8.868274	-8.99497	-0.6592454	-9.695169	-8.782742	-12.078061	-5.302309
420	-6.8217134	-10.72398	-9.350939	30.298222	34.844086	28.030807	11.918189	10.80578	14.553392	8.647974	5.009671	-1.0638456	-9.033839	-6.7391605	-7.3633122	-1.1519105	2.3115373	5.6658783	-6.035762	-11.376682	-10.135086	-5.8306875	-7.6233816	-7.9882803	-5.6980925	-10.23585	-4.8347054	-9.072732	-13.763355	-13.916405	-8.245494	-10.0968	-3.0287738	12.080368	10.7493725	6.130017	3.6523736	7.8099794	3.3125145	4.4854956	5.034683	7.8937206	-4.100305	-7.251709	-9.693556	-5.935457	-5.314749	-2.75943	4.9996643
422	-23.55324	-20.733593	-17.520428	-16.734583	-15.388783	-10.771586	-10.83568	-15.521985	-8.785255	-16.032421	-23.231749	-27.015125	-13.30352	-21.237988	-19.970522	-7.4841824	-7.2042437	-7.6851144	2.8138251	-2.5402434	-12.263872	-5.3717155	-5.7701316	-5.0649147	0.9022619	-3.5135298	-2.0369558	-1.1857526	-1.6087278	-1.5600533	-5.223491	-6.179328	-7.777398	-6.6977406	-8.125923	-11.22681	2.0642986	6.251498	10.33757	4.5052314	3.8175664	4.133396	1.5491709	0.11286628	-2.5619771	-3.145026	-5.008102	-8.540489	-0.85553277
423	11.298295	11.990032	11.455658	8.151516	1.1376526	-3.1586552	11.564432	8.454405	5.330534	11.589516	9.848109	6.5388546	-1.6697924	1.804174	3.6087608	10.333595	5.751174	-0.07548414	1.0609418	0.035013556	1.4206829	8.81395	9.204968	1.4957594	-3.7488484	-4.276549	-0.560079	-5.237604	-6.2079887	2.3100488	-1.3584962	8.046104	8.454981	-9.1658325	-8.45022	-4.637378	4.165082	-0.16487737	0.18603352	6.7176685	6.939355	9.979692	13.7281885	4.6660347	3.9682171	6.164503	2.3074741	-0.43347043	2.5000057
425	12.825485	8.966617	10.784548	-4.307912	0.44870043	3.9657526	-7.206028	-10.394741	-8.911173	-10.742743	-5.6938524	-8.041338	-7.358964	-4.5166793	-2.1516929	-3.037907	-1.5671189	-0.36205244	-7.0997314	-4.5215235	-9.112869	-4.851802	-6.1222906	-2.4869628	-0.1458484	-1.9816532	-5.764142	-1.424705	-3.832961	-1.2402449	2.8456962	3.3255243	0.9211588	5.966837	2.8310456	5.2149525	6.9427876	4.033269	-0.8821885	12.100102	12.143655	11.422085	19.687971	13.81505	9.622007	15.178989	13.992748	10.8086405	6.551861
426	11.425818	8.616388	5.303183	0.115930915	2.71142	-2.8170023	2.4376876	-5.935892	5.68966	5.598284	15.8578	17.304853	4.767403	1.4018328	-4.1780357	13.2572975	14.910905	13.84391	4.2164345	7.511921	2.472465	3.393745	-0.17951778	-3.85045	-3.7844381	3.8273134	4.1904607	-5.382271	-2.752698	-4.549493	2.0342221	2.5196133	3.01694	5.0751867	6.890867	9.279755	3.250608	1.5627258	10.364429	3.9901323	5.5320673	4.6231136	5.785284	10.559063	11.383391	1.1641209	2.9070482	2.882443	14.009597
427	-5.7341547	-4.1275835	2.9977984	6.0933833	-2.1712146	-1.5355859	-14.151993	-13.134357	-13.728372	-2.2418625	-5.9382973	-3.7647054	-16.329407	-17.849895	-13.2958765	-15.466206	-21.907951	-23.622482	-31.186863	-29.314533	-25.84808	8.434502	11.9856415	11.481527	-1.7269402	-0.53243196	-0.8256488	1.3365858	-0.8707496	-3.7793877	5.7645435	3.6670265	6.926556	1.2801435	2.1434894	3.8252301	10.738091	5.2777777	6.803674	10.383427	9.17161	3.4333453	-0.97137886	-0.53939545	10.750711	6.5199976	3.3071823	3.3052256	13.015343
428	-5.3409996	-7.9887652	-3.617812	14.015316	8.75483	4.6204004	0.13177532	3.315529	1.4313562	-0.27034646	-2.583033	-2.5074115	-3.990778	5.0925694	7.46571	17.018866	15.085031	5.947906	-4.396103	2.3321307	-1.9967005	4.857209	10.422048	9.442547	16.320984	18.51717	12.037708	2.1175346	-0.029336989	-7.838814	-2.847756	-7.162364	-8.017128	9.642937	5.073354	3.573855	0.24649549	0.8199157	2.6488037	7.164014	11.685208	3.5998592	2.5328484	5.5550704	22.442371	10.5851	12.235651	5.5069475	1.6445088
429	-1.0216446	-1.5085037	-3.1369674	5.351823	-1.1812713	-2.6067853	-1.530255	0.6280805	-0.72910523	-4.3458514	-4.2704697	-0.7718348	-4.8588476	-3.5422153	-5.5084825	2.0015988	-1.2105722	-2.2770014	-1.8508751	-3.4720325	-4.6033926	-2.6838255	-3.471318	-5.5219603	3.6420379	-1.7578337	-7.7417507	0.68726	-0.4832996	-4.1882854	4.474121	-0.1313958	-0.78447545	-6.5541334	-1.9201632	6.2267056	-3.2721288	-1.3852466	-0.3614092	0.7820803	1.4057002	-2.0911212	0.06627512	1.7480766	-2.8162568	3.2615762	2.4577973	-3.8083894	0.69778574
430	-11.120134	-13.192226	-14.963947	-0.61019	-1.1964666	0.94995534	7.492614	9.180165	14.795374	12.457605	15.419352	11.381409	15.175761	15.863521	12.204594	4.2209654	3.923781	-0.8041338	-2.0399935	-1.4364238	2.117527	2.9881957	2.8918254	1.7803137	5.1557856	3.1191185	0.62321186	-2.6925855	-6.4675436	-8.590397	0.119922735	-3.5210195	-5.898251	-9.383741	-15.854358	-12.740556	-10.667364	-14.763853	-12.192871	-7.3158617	-12.705603	-6.927638	-17.506248	-14.992441	-15.002426	1.9876306	-0.84981775	0.7064628	-1.8433492
431	23.852617	24.359478	23.001038	4.672985	5.1911345	1.8972683	12.009221	10.034915	9.300945	10.385996	15.7414665	19.191462	11.009599	14.026218	14.217886	10.159378	4.2809153	4.9213862	1.5840919	2.8880172	4.423362	11.902068	12.650428	11.9646225	-12.477137	-7.8982677	-2.4143858	4.46311	0.64264804	0.23015797	21.705582	17.288591	13.765539	31.839294	32.38391	33.24279	11.563587	6.856759	4.563149	9.732972	8.27551	13.164492	15.004803	17.170185	26.554638	-0.07742667	5.425514	11.926107	22.137543
432	3.6656253	0.44232762	2.3925123	6.34188	7.3227406	5.461217	7.974865	9.802501	10.176281	6.0441384	5.643691	5.7884445	9.667265	8.724833	-0.7097429	4.9645085	1.4632034	1.1523085	12.724056	14.082985	9.971067	-2.069075	3.1148572	8.874702	8.591746	5.5400333	4.3035836	-9.635184	-5.314843	-5.982456	-16.712414	-17.297762	-18.871866	1.0709759	2.1326466	0.672333	1.3068217	5.3217945	8.997262	15.567469	15.379735	16.538269	-2.852334	1.629178	3.0828104	7.229988	1.0974205	-0.08643573	3.661347
435	-5.4937987	-1.0736402	1.2125237	-0.8298701	0.96703565	-2.8128483	2.0477371	-1.4186785	-0.48288685	-3.1679838	-2.7062352	0.5338049	-18.205448	-18.092289	-17.32249	13.919282	14.068945	12.095501	11.538415	11.054487	20.015182	6.944436	5.430414	2.58474	-4.435533	-4.515113	-1.4966984	2.146276	5.1740136	3.2753296	8.481743	9.573132	6.72476	-1.1305108	-2.346277	-0.073194295	3.2912388	5.147281	4.5859833	5.4253306	6.782472	6.4139385	2.9897575	5.6791825	7.6067224	-13.31163	-20.928402	-22.10168	10.578899
436	-0.11081028	-9.817666	-9.08885	2.6133842	2.0597265	-5.9163637	4.8567696	4.8317556	3.92614	-7.684553	-6.048992	-2.41896	0.4864909	-2.5444808	-5.4777217	2.7066922	5.286381	7.2552147	-0.30570793	6.2534485	10.065657	7.0129156	8.967891	8.384989	7.9040127	5.9111094	2.9444406	1.4674337	5.4669952	5.11311	-12.901644	-10.246717	-5.169842	3.7828975	0.4641657	2.2241073	2.1502123	2.9895055	0.49443042	17.302677	17.138573	6.6084185	-0.9709566	-0.16116086	3.856179	0.4935422	-1.090471	-6.553629	3.7222338
437	3.1601818	5.3964334	7.7870617	16.9044	11.450577	11.222687	16.856926	12.950117	6.806893	-11.169917	-13.314413	-14.484652	-3.9257748	-4.267347	-5.6847878	-14.246618	-14.98329	-9.065804	-2.2059388	0.22627652	1.1302149	1.4030781	4.004511	-0.3292526	10.381093	8.505409	5.8476257	12.618529	9.3659725	7.844471	-3.7435338	-7.577117	-9.125835	-0.6183738	-0.54702437	2.6898384	-4.070618	-2.6714344	-4.7462926	-5.225456	-1.9181187	-2.0275192	0.5504305	5.540372	2.6788435	6.18777	13.736156	11.3799515	11.168484
440	-7.285123	-3.0287037	-0.517568	4.6216135	-1.3525593	-5.4381914	-3.6360312	-5.6105247	-3.3017797	5.2269254	9.3896265	11.594137	11.050972	14.843737	8.401251	-12.013769	-6.300849	-3.0671983	-13.144194	-14.11693	-12.208124	-0.56262624	-0.34628758	-7.605771	-24.783926	-16.699013	-6.7342334	-11.826473	-11.687721	-9.547948	-11.786937	-4.6157036	-6.4117804	-3.116808	-3.1626234	-7.2370234	-6.8130565	-7.022607	-13.990995	5.075679	6.5004864	16.341784	5.972956	2.1219912	-4.5214553	8.562358	11.120798	10.789646	-14.300383
441	-3.6806054	-3.3931289	-3.5661335	11.577265	10.376379	9.416494	10.199568	9.485317	8.9158325	9.498138	8.767204	10.887806	-1.3944027	-3.6558893	-6.768142	9.11109	9.279331	3.8895397	9.696032	12.207866	11.413479	8.070301	8.624731	7.7098	-0.9117199	3.43229	6.070472	-4.687773	-2.0840003	0.48527288	15.599808	15.1801605	6.597828	4.2961774	1.0386815	-4.626734	-5.099512	-4.118498	-2.8400638	-4.8731647	-9.478258	-5.5076365	3.1024528	5.029662	9.634901	12.926776	11.854105	8.448074	7.076258
442	6.1883173	5.9663944	6.888445	-3.8135605	0.9619893	-0.7330005	1.3076694	0.2533232	-1.1012535	-10.520255	-12.232639	-14.745372	5.353211	1.7478896	3.3577063	-2.2335117	-5.3237805	-4.152169	2.4187799	1.7826867	4.2334433	8.595909	1.0592084	-3.4127038	4.982951	4.126953	3.9866216	-1.6176889	-4.0823975	-3.8404758	-7.663828	-8.966528	-19.360569	0.14783373	-5.034483	-6.7406588	1.7868751	-7.3168383	-12.26407	1.7718875	-5.332094	-9.32949	1.0446429	-3.6888483	-5.0571327	-2.5101624	1.2238334	-3.454403	-1.6139523
444	0.3256175	-3.6262083	-11.63516	-4.4550114	-6.9609118	-7.0917926	0.07279599	-2.433051	-2.3035698	-1.6879485	-0.7378036	2.7116086	1.81655	1.7376482	1.1067891	9.570118	1.5148284	-1.4593453	-1.4847907	10.530522	11.772723	3.1061964	8.100851	13.255528	6.876547	0.76588106	-4.7898135	-0.69616485	3.05905	5.7831182	1.1156914	3.8352349	4.8801527	4.6276245	-1.6858435	-0.22159654	8.337729	9.7923355	3.532816	-7.092074	-3.3088872	-1.0312979	-2.0150545	-4.847314	-7.495518	-11.684847	-13.605928	-7.4058037	3.9872057
445	-14.150407	-15.749619	-7.6452384	-17.207972	-12.361883	-5.330512	-11.399973	-15.684577	-15.979202	-12.817806	-14.086849	-9.680187	-17.461975	-17.936184	-15.051517	-11.120646	-16.772346	-14.664829	-12.010677	-16.041813	-13.335661	-9.926237	-15.299732	-11.583276	-10.670625	-15.082872	-13.009974	-14.544185	-15.642241	-13.087444	-12.278106	-16.162933	-12.877801	-1.3591559	-4.703045	-1.1936786	-0.583964	-2.8338866	-5.887567	-12.730488	-9.818773	2.7152617	-3.313882	-6.6947737	-8.362184	-17.388771	-11.21416	-1.964039	-6.7299156
448	14.909929	11.279224	3.631206	3.2505636	-1.9743657	-3.2765155	4.3787103	8.099068	7.614695	18.018475	3.399207	-4.817389	4.1433797	9.471086	9.482624	5.578622	8.752489	4.7022705	13.835217	9.718828	10.355095	15.116125	16.09633	7.214001	12.69118	11.584606	8.337236	1.66631	7.1580024	6.233567	-9.53137	5.334362	7.3312864	7.9452243	5.1945157	10.268614	19.718506	10.134422	4.6261535	1.8529097	5.9239216	7.627339	-9.116256	-5.858699	-0.762202	10.049171	15.382134	15.958634	5.5112963
449	-5.7748084	-3.179059	-7.268265	8.097891	11.910294	9.851621	4.730701	5.8920074	6.2066665	1.931599	5.142108	6.0645294	-3.3816032	-0.98177713	-1.3815494	-12.695866	-13.166931	-12.051831	-14.694138	-23.768272	-28.150375	-20.814766	-24.440638	-31.08918	-13.084423	-21.414867	-23.422678	-20.76228	-23.467653	-22.877842	-6.1233006	-10.512875	-12.091258	2.7345676	-2.8443277	-6.4077644	-3.0108504	1.6204231	6.9924974	11.545696	8.917299	10.910038	-2.5989232	-1.4351428	1.8989055	-1.5172871	-0.72432315	0.41505894	-10.203495
450	7.5111575	15.176527	13.983798	1.7839924	13.115015	11.206791	13.232859	16.694832	13.7036705	-6.8639355	-3.6463246	-0.888397	11.176094	12.074543	14.929046	12.45542	12.883523	11.810969	8.869444	16.527294	11.505787	9.191462	5.959637	13.804441	11.561315	12.260351	11.489526	3.5413313	3.5440443	3.5832005	4.0624437	7.091963	6.56106	5.5484114	6.572255	4.5204277	6.3487654	8.239649	4.6122894	4.360623	7.569994	6.190979	6.3307085	9.464952	8.239131	4.6948175	6.404893	5.1147156	5.1196623
451	8.42329	3.1955273	2.1785772	1.7064891	2.6008453	1.6466837	3.2033238	2.3853486	6.727607	8.992471	8.7261715	10.548201	-8.727087	-8.864573	-6.473796	6.662926	0.3469745	-9.11834	5.5121183	7.0499105	3.4179258	-2.1895719	-1.1541896	1.0887347	2.7250252	4.644475	-5.7073183	5.007532	6.552606	4.8776627	-6.0247803	-2.424041	4.688775	-0.79949254	3.4227781	-2.8986099	4.8245254	7.3910666	7.20564	5.799446	6.1668153	6.436381	9.862984	-1.3660867	-2.1356165	12.08366	10.547771	7.148913	0.28329134
452	-3.1716964	5.099812	5.970377	3.9402864	2.387524	3.1432943	8.556566	5.721344	0.54890144	1.7835286	1.7303011	10.572641	-4.0970817	-2.2437277	1.718768	-4.546847	-5.4654264	3.3272085	-2.5504513	-1.4450386	-7.2082515	4.4269085	1.407371	4.640663	7.393733	5.3409805	-1.9937376	-4.918539	-0.05334671	0.6074953	-2.9288642	0.96698046	-2.9281301	-4.9572763	-6.540715	-4.741143	-8.809657	-7.9211245	-3.8015137	-8.886955	-10.950132	-12.998283	-0.35350978	1.2112963	8.725571	-0.2754376	-3.4814487	0.6616882	-9.792427
453	-1.186297	-5.988611	-4.6002192	-4.623287	-4.2632513	-3.190816	6.585697	8.239214	8.166507	14.13982	11.929277	4.059972	2.7269228	2.4071276	-1.2407302	3.5949965	3.6891394	6.061564	-0.24080813	-0.02964148	-4.732339	4.448556	3.8364253	4.258007	-3.6415846	-0.2918595	-1.4336619	-8.649269	-3.3497684	2.092775	8.802921	10.463057	5.849817	-0.23209494	1.313793	-2.8442342	8.192412	5.123869	-3.641141	4.715143	-3.5075612	-6.633974	5.1226015	13.461987	10.165487	-3.360375	-1.3177449	3.0340593	-5.051161
454	-4.3711777	-2.8239415	-1.4589876	-1.1857662	-3.9183517	-5.468223	3.2915955	-2.2986374	-1.2418512	3.4952593	7.3675737	4.8383713	0.5899807	4.147683	3.3121796	-4.092483	-3.6709876	2.9492555	5.0389643	4.555602	1.314997	2.5471392	10.330489	11.251621	-16.856808	-7.805895	-3.2967844	9.131264	7.622472	5.6481304	17.675594	20.638832	18.782736	2.8486423	7.503743	19.354439	7.977091	9.970358	9.606056	2.7389503	0.40711316	1.0217285	5.432249	11.287348	9.274826	4.1975927	6.869068	6.254035	-0.14606774
455	1.0302331	1.3445823	2.7210877	9.330767	7.990981	11.809645	10.1348095	13.209084	14.216106	12.744686	13.940062	10.789303	2.366672	5.015259	6.7694488	4.030949	5.7892075	3.4330907	7.098015	12.065754	12.537896	17.093294	15.609739	18.478569	6.7630796	7.0051875	4.9583173	-3.7307663	3.9116175	6.3881817	6.7442594	3.6623514	0.043257713	9.186541	12.353276	18.123095	3.5447266	6.0936217	10.438669	0.036993384	-1.172735	-3.4100378	10.356518	7.444618	5.2993984	8.871389	13.74574	18.069038	13.541325
456	2.6487083	4.9014797	6.881185	1.0551705	-2.6265812	-2.9791026	3.6070194	8.154414	8.106427	5.7258186	1.2873218	4.1706567	-3.571684	0.6119231	0.757451	17.174614	5.5434537	-7.8195047	-7.9239683	-12.329405	-6.8349323	4.037496	3.4170651	3.6882565	-3.9097333	-1.8774706	2.4166543	5.3711166	-0.37150598	-0.34620357	-8.96604	-7.16516	-5.486053	4.7592487	0.19963872	-3.7145905	8.888599	7.474406	4.254161	4.6203513	2.9497428	3.6549387	-3.047411	-5.633726	-14.245772	0.97341484	11.938036	12.9364605	-1.8468149
458	5.7140274	10.023704	11.859488	3.763892	3.869697	3.7261357	10.741772	11.031031	5.3984165	3.069675	5.28837	3.1581793	11.115892	13.928895	10.914997	1.9671031	6.3345118	4.149284	6.0087743	10.356262	9.546187	-0.39341053	5.4818344	9.280543	1.1809295	0.1380718	1.6540697	3.0303955	-1.1784358	0.71149427	-2.8877969	0.84717876	6.1014166	-2.8770237	1.8354416	4.6054306	12.53201	2.3265219	-1.8591785	8.177312	8.540837	10.93383	-1.0816135	3.1349373	3.4620166	-1.487941	-3.6938663	-4.491688	-5.3363943
459	1.2190893	0.4651103	-1.2266326	-6.6541653	-4.958543	-7.8552604	-0.840862	-3.250747	-2.536714	-3.6051826	-6.5148263	-6.368108	4.012507	3.2181287	-2.35114	0.2916089	0.32147545	-0.5839511	3.5611215	2.178481	-1.1216952	-3.3037424	-10.040777	-13.697802	0.37225845	3.397495	1.6164198	-1.0826976	3.78301	0.73517853	-4.344093	1.0903664	-0.5454491	1.9889246	8.927501	0.97134787	2.9162068	0.5022919	-6.6366787	-0.9790795	-1.7535403	1.2639737	7.136095	-1.7931889	-5.3924174	-14.011187	-13.084517	-8.370153	-1.2998372
460	-3.3472903	-5.195629	-6.7977285	-0.67793024	-5.702461	-8.055168	-4.122667	-7.6154575	-0.65299934	-2.050837	-9.678661	-11.006406	-6.139558	-8.906438	-8.881909	-5.3625655	-8.877591	-17.071335	-8.179177	-12.273429	-11.624941	1.7642281	-3.4967387	-2.3987255	1.2438802	0.28785583	5.5032916	5.9067554	7.017165	8.801624	4.0052953	3.1827672	5.7312655	-8.472315	-5.535059	1.7504141	-13.646873	-10.831905	-5.89754	-13.936394	-11.60832	-3.9339547	-5.980223	-5.055023	-10.437996	-8.796168	-14.850668	-18.335579	-1.0335425
461	-0.9208207	-0.093709916	4.2659397	-0.2870832	-2.396522	-2.037973	-4.720705	-5.9511313	-4.139221	-9.813626	-12.062977	-6.2656956	0.53295344	3.087616	9.92782	-9.076534	-4.658974	0.1158694	8.896435	5.6674337	5.064084	12.7193365	9.615644	10.03831	5.255615	3.7637625	8.823344	1.6188477	-1.5191941	-4.5799847	3.6089666	3.277782	5.731081	1.3012397	9.250016	7.306598	5.292509	2.4666214	0.6349642	-4.4039717	-3.5369792	-3.3963182	-0.06531036	-2.0188475	5.9084077	4.9944177	5.667107	9.900036	-11.634373
462	3.7740536	3.4752145	3.567078	5.288701	9.830901	7.709305	3.8705878	0.7978674	3.3592155	8.273023	6.932973	3.4934163	3.9567776	-1.903068	-6.90881	5.9145184	3.1802642	3.1548076	-0.2557332	4.45356	0.35425168	6.1850967	1.2228627	2.6058712	4.5655	0.07424694	1.5610905	1.1249448	3.6230412	8.355724	5.226416	2.9845061	4.281577	-3.004252	-5.2500606	-6.7528896	4.4068546	4.5746284	6.544413	7.75284	11.211267	17.415379	8.626635	12.186609	11.427071	8.9179	11.643816	10.881163	7.153631
463	-3.5395372	-7.9648905	-16.264435	-0.4371611	1.4142337	2.960631	9.20801	16.21377	12.449463	7.918968	5.01824	-0.38400573	2.4220355	-0.18650895	3.74184	16.137712	14.374152	19.02975	0.29177833	6.3513002	3.0718145	-3.1578581	6.6171775	13.671892	9.79978	9.892569	4.936761	15.545845	13.607172	7.9606657	13.961694	9.810984	6.7564473	13.508709	11.207005	3.743713	5.130519	4.029411	3.9331489	6.9733925	8.46947	2.8928175	12.072174	10.252932	9.004698	11.493904	6.66261	8.835345	-4.753823
464	13.749193	13.899065	8.197071	9.074408	0.17540234	-4.475421	-5.2045093	-1.0104798	1.6415193	9.51832	15.784217	25.946575	0.6033662	2.1153228	-1.2821093	-9.348399	-0.06380975	8.1696415	-2.111494	-2.1612587	-5.1040487	-6.9964643	-8.003841	-7.2565947	-21.633091	-19.09285	-16.657248	-22.275925	-9.360543	-0.065461844	0.33007264	-1.8387387	-0.12348287	-3.7474332	-6.1197767	-5.4583244	-5.3655577	-6.8650837	-5.5567455	-0.5548762	-1.9942447	-3.3940415	-5.986345	-4.115913	-0.4200809	-3.0140204	-8.607091	-5.635183	-5.9547577
466	12.552763	11.742357	6.00254	-1.7475317	-5.134916	-8.508291	11.528555	17.594284	9.911303	4.077719	-0.005122185	2.4715865	-0.1771971	11.676401	11.630096	5.268955	7.5595174	-1.4800333	14.006348	10.501374	1.4883218	4.9976463	13.585154	16.240934	13.975325	16.518356	13.270385	4.791358	-1.3185844	-8.790279	8.596608	7.0725965	5.175475	4.613659	3.5728393	-1.6460968	14.8619795	21.86085	16.548798	7.9559565	9.529788	4.5108633	16.034292	10.045042	5.1155763	4.640559	7.895094	10.330706	10.523424
467	0.3921361	-0.1386312	3.4011214	2.3002307	3.480278	8.1470585	-2.849681	-5.1910725	-14.098299	2.1523967	-1.7473938	-5.8917212	7.871686	10.268793	4.6141605	-21.12115	-8.971127	-0.67818844	6.81192	12.257031	11.490383	-0.36051297	-1.4444356	1.8572848	5.518834	6.3809752	6.884469	-7.298354	-4.6930704	2.8625836	5.8684053	11.7069645	19.87594	8.195042	10.112714	8.797525	-5.8098135	-7.896675	-4.622027	-2.3681755	-1.3220568	1.5575321	11.580431	12.377096	8.11263	1.0163416	4.6552153	8.523308	-9.225994
468	1.4875638	7.949999	10.172874	0.8691232	5.084887	2.2629657	5.4936714	9.450474	10.677164	6.5321856	10.887502	10.841223	2.1867962	3.1032429	1.3285007	13.43623	10.739848	10.186842	-0.78326046	-0.75806254	6.2440405	1.376316	0.66224676	3.5490384	-1.9003358	0.6679745	-0.81265944	0.46380997	1.6270449	1.3302135	0.3353425	-0.024216712	-9.453418	4.618869	4.83706	3.1452055	3.0370893	5.382868	4.3906183	2.8185856	3.8371289	4.7861333	2.1895976	6.9178376	6.3972697	0.790549	1.428029	-0.13735437	10.85123
469	2.716261	2.3360157	1.8803589	3.4225092	4.448923	1.869056	7.2012744	9.800379	7.9910374	3.5826588	7.713932	6.853733	17.792236	17.869791	9.451731	-4.9707046	12.601803	4.061522	-9.61557	-7.3910437	-2.155289	1.0057526	5.166644	3.696238	5.888074	-2.03336	-3.5349188	6.5815477	9.174784	6.013817	6.447999	6.3761787	3.2245946	6.7597504	8.16386	11.638312	-21.836405	-22.341278	-18.795334	6.218829	5.82623	4.582917	3.7377787	5.867464	7.059261	11.033102	10.459774	4.9359274	-7.2364416
472	2.7579541	4.237878	2.2134566	8.479282	3.2161357	-3.6858144	-8.149277	-4.7210703	-0.5190375	-8.959319	-3.1099963	1.9644024	3.1662154	4.6748104	2.9967418	4.4453936	0.24016476	0.36363697	9.318603	-2.3963304	-12.6011505	-0.264109	0.70410466	-3.7577627	1.7408215	8.35655	-1.7450678	16.716198	3.2223797	-7.497095	-6.8844023	-7.152896	2.7375746	-3.3097394	-1.6998818	4.4361305	14.700133	13.675497	13.654343	-0.8837114	5.15205	13.904814	5.6467657	4.78874	-1.5349299	-4.3603425	-6.8246593	-0.2181772	-5.16191
473	4.3734627	5.961803	8.229786	16.077454	14.608185	13.244104	-4.582114	-3.5021403	0.7577187	14.72026	12.712467	2.4148772	2.562928	9.32934	7.9121914	-14.827284	-27.758575	-27.69263	-3.511652	0.49265355	2.5752184	7.0164046	7.662236	11.285276	3.0547833	2.9664118	1.5570124	-6.415427	-11.445871	-14.373396	-0.3586264	-0.20710093	-4.4752803	3.847382	7.064976	6.3280087	21.489395	15.559971	11.93321	-0.43953213	3.858362	6.8577967	3.495109	5.1843224	8.933073	5.320351	7.4004135	3.4498596	-9.917673
475	6.1339703	6.3595915	3.1263356	-4.2684145	-2.4596581	-2.1450584	-6.599498	-8.572535	-3.5052865	-9.288982	-8.991679	-7.0501294	12.559525	7.1143064	1.6925063	-13.490282	-8.170791	-2.0019686	4.078433	-0.36503142	-1.1306173	-2.9029503	-6.3341966	-6.449309	0.21611947	1.3645983	-4.228263	-3.1581702	-6.9073563	-8.888482	3.655993	1.4605036	0.58963335	1.4115764	-6.988412	-4.7094884	5.4312057	-0.26707202	0.509115	-20.834589	-2.5474386	6.115308	1.1260698	-3.1966734	2.2621746	4.4807315	6.897774	7.898736	-0.5518363
477	-2.1783595	-3.6582026	-6.262638	-9.20523	-12.856951	-15.006998	5.4666643	6.9389024	14.130353	-1.8324682	2.5198085	2.8087544	-1.9456446	-1.1150157	-1.7655442	-0.17360622	0.51056194	3.0677595	2.5110064	-0.6716194	3.4196897	10.742228	8.339257	1.2893894	6.637928	8.618639	8.93141	-0.31058872	1.80841	-0.44330662	0.50650054	1.5991294	-3.592556	-7.671351	-6.9038982	3.731916	2.84722	2.9321046	4.9904537	8.902769	8.377696	13.218364	-5.0011854	-5.223734	-3.7911158	-3.213507	-9.624771	-9.44821	-5.2448244
478	-15.410276	-22.773369	-23.768047	1.4126289	-3.9597552	-11.106927	-8.5945	-10.82176	-14.104807	-1.5047653	-12.777842	-13.449083	-2.0008805	-8.080318	-6.0700808	-1.633295	-4.8021383	-10.21697	-17.60173	-16.167015	-12.781862	-9.123024	-11.339724	-2.5089386	4.346995	1.4052757	6.0640078	2.5560658	2.6052864	0.6970933	1.8018497	-2.0563908	-6.758038	6.2961807	2.0313861	-1.5546602	-9.209105	-11.678572	-17.856668	-5.739274	-3.0637555	-2.3154624	2.8295827	4.0481834	5.2236924	-6.1176577	-14.936173	-20.51633	-15.741331
479	-0.7708677	1.7167467	5.009576	2.7608	2.639858	3.5101404	19.68636	21.678177	27.671606	0.75995624	0.56956744	-2.7372284	11.023835	7.0245523	-0.11014968	4.6128597	0.723356	-5.114463	8.297523	12.757486	13.016068	-2.8912098	1.7424436	3.7585335	-1.8990993	-2.8833165	2.7876954	8.293697	7.414409	4.0814	-5.8407054	-2.2946482	5.437379	6.45035	10.023791	4.1901135	14.637203	6.1874022	10.179655	-4.680082	-8.707981	-4.929722	7.0147934	3.6843233	6.25434	-4.8189607	-2.2630055	-1.207424	11.642537
480	4.441061	7.1442747	4.174421	-1.7463682	0.17107658	1.4456577	5.9827137	0.8161214	-0.5794118	1.5832198	2.0225506	1.386091	0.04992848	3.6250029	-2.328136	4.0640006	5.297101	2.2985206	2.3163939	5.9255886	2.437103	5.814632	2.458633	-0.29038963	4.038896	4.00008	2.3895802	1.2035044	6.0804253	10.648329	4.7956896	6.508398	4.426367	-0.40192115	4.976483	2.7773652	-3.1631532	2.977462	1.8554683	2.8380704	7.2750998	5.054738	0.072797805	1.4341838	1.1696905	4.811429	4.895907	4.501231	7.1449523
481	8.212635	-3.9563608	-6.6926684	-6.515624	-6.0229816	-3.8029208	3.345687	4.8396626	5.969968	-3.1815684	-5.397414	-5.8801227	3.056864	0.68788576	-3.2147593	-0.16821426	-0.87575114	-1.314719	-0.17698765	-5.0093164	-0.7938564	-5.803681	-5.116835	-4.8023443	19.083553	15.060967	13.781047	3.4469657	4.170206	7.938211	5.731786	1.9695759	1.9578648	-12.117693	-9.441989	-10.9931965	-17.01402	-13.870359	-6.926629	-6.036838	-8.384134	-11.517427	-14.454051	-12.505175	-12.585863	-3.7394443	-8.46331	-4.3125086	-4.136158
482	-7.9676924	-8.269698	-7.5204916	-12.957922	-15.074081	-8.857557	-3.7241805	-7.1204786	-5.0512753	-7.17683	-6.430251	-4.852744	-15.078451	-14.388901	-10.689394	-5.698416	-14.2306385	-12.728919	-7.272169	-2.5278628	-3.7529237	-9.290167	-10.390493	-7.089487	-15.274862	-19.595692	-16.859049	-11.73855	-9.356331	-9.443393	-11.678442	-13.626076	-16.539022	-0.09147549	-6.561635	-7.5541916	-3.9652102	-9.9814415	-7.1939163	-4.726571	-10.413681	-4.6112375	-0.44641894	-4.559909	-3.6470196	-2.6512938	-2.8769968	2.8564587	-6.5423756
484	7.777251	10.777576	8.963917	8.607046	7.8236666	6.447584	2.6938713	-1.2384894	3.4376469	5.4648237	0.15929496	-4.6612744	-0.84370637	-0.98958385	-8.4037075	6.8157387	1.4712652	-7.079738	-5.03689	-7.1387024	-11.987954	8.590063	10.0294695	17.419643	-2.186819	2.274059	6.6574793	-2.7968023	-6.263792	-9.6619835	-8.922015	-10.592101	-5.7725334	10.2041025	7.776782	5.4935102	9.012323	2.2939718	3.0101645	19.609674	19.941292	18.309261	10.592774	10.577454	3.345604	-4.9515047	1.4984301	1.52474	-18.0651
485	5.5689383	8.419407	8.293637	1.2012804	3.1682954	5.2441254	4.068721	5.944797	2.1327014	5.401065	4.5026045	6.5057554	-0.56403244	1.9704086	2.0082648	-3.5399678	-2.4740605	-5.4577894	-9.927581	-1.7723571	-1.4012032	-4.9665766	2.7809958	8.059328	-5.5125313	0.8755466	4.7149076	-2.0204923	-1.3170812	-0.9996944	10.233496	9.138914	6.0452824	6.9133806	5.800823	1.4501946	0.6188976	-3.9796484	-8.423195	-10.486256	-10.550795	-10.791599	8.547815	10.707322	11.542683	1.7296516	0.94673514	1.3712739	-1.3305377
486	20.581074	19.064396	19.46227	-3.5364418	-0.23701495	3.7393622	0.5825015	4.419531	3.1285496	4.043646	0.033960238	-0.4086902	-1.9228461	-3.83143	-3.3129506	4.958395	4.4391494	-0.026056528	0.8194929	-5.8802986	-1.4169292	-0.80400604	-3.841642	-0.53041005	5.117896	-0.44094086	-3.0191402	0.8341346	3.1095672	2.2896192	-0.76164925	1.0785698	4.8074102	2.9045463	8.492903	9.243799	-11.50606	-6.463736	-0.56152827	1.9788392	5.849047	-1.1235132	-6.070135	-6.357763	-0.78672504	1.5639335	0.04599297	-0.1917817	-2.9689026
487	-0.29527664	-1.0759866	-1.5589532	-8.186188	-12.335524	-14.859863	14.37442	11.671592	9.158364	-3.3286934	2.3107173	9.967041	11.306735	7.684111	6.48765	-0.38951206	-1.4238933	5.894987	2.5275035	1.6926979	6.296383	2.5334895	4.0092344	8.087616	6.61336	3.0499754	-2.2430253	3.1739097	1.0905831	-1.0029149	10.803686	12.939598	15.972438	2.0114274	2.8723047	3.4356346	9.867073	7.620799	8.728771	4.6566687	0.6964812	2.516513	0.15509397	1.2296197	1.7714868	3.143552	3.1505275	0.17042649	-1.546129
488	-10.067276	-12.788271	-11.893801	3.7456083	-3.941573	-6.3581896	-2.9652476	-8.316223	-10.365626	-5.966652	-1.9635979	-6.9279957	-4.7424593	-6.8080883	-16.563337	-2.7713747	-6.6417484	-4.5423775	-2.5726297	-3.5814595	-4.961357	-6.871126	-10.982677	-8.710846	-7.2617307	-10.166353	-10.718111	-6.5898123	-7.6384306	-3.1991348	-11.590612	-9.369877	-2.878759	-4.4269276	-2.1505394	-1.0746226	-6.0766883	-7.016512	-2.8454142	-10.874505	-6.1713805	-5.67115	-3.1129847	0.995851	0.056601763	-4.659406	-8.145742	-8.121565	-7.437876
489	4.760153	-3.309455	-0.43277684	-1.0983862	-0.8719995	-2.0079207	-0.38667953	-7.604782	-10.635277	-8.285099	-6.97495	-4.1296716	-3.5525513	-7.596675	-6.16481	-6.111891	-14.883255	-14.653023	-14.413735	-16.604843	-12.738863	-10.627234	-7.3102183	-3.2293174	-2.775688	-7.2788706	-10.527784	0.87501866	2.124224	4.3616724	0.4603922	-5.759597	-6.501479	-14.400436	-10.11623	-13.49172	-4.890461	-11.701834	-4.46463	-7.5681	-11.492771	-13.210152	-3.9401178	-6.1712427	-3.9296055	-8.896736	-11.125575	-8.400576	-8.159601
490	-3.2567134	3.1165223	1.8886546	-5.554508	-2.9336195	-2.6855378	1.5024632	-0.56151605	-8.530434	-7.965643	-3.0603547	-2.8955266	-7.9026055	-4.8301225	-2.7660599	-3.281127	-4.370772	-1.3620956	-8.158518	-3.2360163	-5.353019	4.795411	8.331493	6.8338704	-12.650157	-14.748234	-12.592474	-10.712354	-9.422141	-2.0402482	6.6055965	7.420988	8.832065	6.261387	5.882866	2.1894097	6.106408	7.26472	12.724867	-11.230794	-7.4247828	-2.2467024	-2.4474447	-0.8904001	1.1259087	8.740286	9.392266	5.9230995	-12.951073
492	-4.074032	-7.168646	-6.180546	-9.92404	-12.250092	-14.824087	-9.673547	-13.036688	-12.758066	-2.912498	-0.31833357	-7.3285503	1.2082483	0.9219513	1.2337952	6.899308	12.604929	15.552695	8.178867	6.5346575	2.8361108	3.2290058	-3.0148494	-2.7534459	9.553564	2.909534	-0.24128997	3.7457001	-0.9337409	-6.5421495	-0.23099938	1.7835908	2.7212794	-2.6689842	-2.6414018	-4.4694805	-1.9055619	-4.6053658	-8.8552265	-11.737213	-8.885677	-5.437337	-9.32283	-6.2304115	-4.51346	-0.8589735	0.85511607	7.4317884	-15.382429
493	4.1529675	1.012399	-4.538397	-7.081024	-5.671843	-3.7949634	-13.8474045	-16.856918	-14.703653	-3.6025274	0.43035275	-1.9203482	-14.662053	-9.570461	-9.3417015	0.27685857	-6.1192036	-4.8279905	-7.390842	-7.2541046	-7.9376354	2.365352	-1.1652966	-5.404729	-4.1856813	-9.909035	-13.026658	-8.625015	-11.985386	-7.9366994	-1.0647483	-4.459943	-7.1707244	-10.156536	-3.9085722	-2.7469683	-6.7513757	-5.497327	-9.531836	-0.49351925	-4.2438965	-11.50593	-2.8396192	-3.2819142	-4.359697	-6.1054554	-7.22668	-4.3343143	-8.6416445
494	3.3371701	0.7279891	-1.868566	3.6807952	-5.691393	-7.959915	-1.9166993	2.094615	9.81752	4.356306	-2.771381	-2.7792516	-1.6865005	0.2751717	4.1888614	-0.0423221	-2.874499	-3.5728955	1.1524158	-1.9278593	1.6470733	-4.0716043	2.12462	6.2895646	2.3307848	-3.7321067	-4.5332847	-10.241435	-6.539453	-4.0240164	1.7646435	4.5125504	3.327233	-4.8128595	-0.8522049	3.6320543	4.62906	0.22363561	-3.7733314	-11.330008	-14.544835	-11.706762	-1.047781	-3.2616844	-3.0219636	-3.480316	-1.5014565	7.6735663	-18.4836
496	-13.992886	-10.200714	-10.647948	1.2759756	2.1352308	-3.7519565	-7.457807	4.6786947	21.456383	-14.532898	-12.095958	-9.910959	-7.3604736	-5.99397	-4.7676377	-5.660093	-7.841623	1.3172348	1.301269	-7.4796705	-11.947762	-0.36824226	-3.3321548	-3.282114	-0.026071548	-1.3912195	3.6473722	8.023896	6.810099	5.3000135	-16.813	-9.017582	9.653786	-0.5381615	-7.4587317	-8.397691	-16.451996	-12.861784	-3.3158765	1.476523	1.3979063	0.6090208	3.4086041	-5.3944006	-4.436341	-7.670012	-5.703953	0.90674555	-8.167957
497	10.241851	16.158157	21.886501	1.1077185	3.9977593	4.036928	1.587719	5.8498363	6.6774755	-0.7356785	8.541066	15.06728	1.4660902	3.9868765	-2.9199405	4.671219	0.017320275	-4.427209	-7.050703	-0.33929515	-1.8028253	3.2638037	0.35657156	-2.9311485	3.3896933	-3.14977	-4.2096047	-5.762187	-0.89132404	-4.1394243	13.842464	16.420727	10.353161	4.773342	13.889835	11.84128	10.833609	17.727219	20.663208	7.323659	5.6576247	1.344842	-7.3850365	-4.965214	-2.8064985	7.253612	11.510461	12.928528	11.744377
498	1.9274555	-1.4074435	-3.294662	-1.0788695	4.658967	3.6755176	6.496849	6.6284356	4.391061	3.7626545	6.479907	7.7650375	12.916197	16.936743	18.426882	2.5221453	5.988246	10.820976	6.7745094	8.379038	12.323207	3.8059187	12.02414	4.872288	13.759531	10.6882	10.792484	8.042117	13.376985	16.290743	-0.4730481	7.6902747	16.779926	-10.056101	-1.4710872	0.14946456	0.42008108	5.72912	2.022931	10.213467	16.668692	11.596719	15.144211	17.353275	7.0810246	2.6528268	9.26862	19.059673	-0.3340785
499	-1.0982379	6.173309	10.209457	8.819084	13.447458	10.48453	15.105837	13.061451	6.592307	13.327156	13.359876	8.318481	-4.2227755	-10.914978	-17.368774	2.1767914	-2.8732193	-2.1629558	13.356998	11.870174	2.98674	-11.386362	-9.312309	-7.27166	5.4889164	5.1510534	2.3109508	-0.77668965	-1.4118046	5.7602806	-0.26949248	2.858612	-0.68936086	9.325428	8.976686	4.6065807	8.369734	-3.9140456	-10.517117	3.7985497	7.7101707	14.424421	3.268843	7.43189	7.644903	8.285077	6.9541807	6.862455	14.326242
500	10.752758	12.7148	4.6825705	2.7315116	0.7477075	-2.3055482	19.566061	12.729631	7.0980244	9.375664	12.703653	14.42296	9.58545	15.3966675	11.339749	8.2927	7.7311554	14.995117	9.496447	11.126125	9.046173	4.9770308	0.6004045	4.6657	6.359023	8.385057	10.583996	7.1096206	3.0173483	3.0245237	13.433333	13.147125	10.453571	13.834035	22.351097	21.496311	5.6262245	11.361921	7.796981	6.7827687	11.557817	9.696616	3.3136168	10.897413	11.439164	7.5631084	1.8002957	5.0908813	-10.554548
501	8.145664	2.5608816	5.2224903	7.9666986	6.8609505	10.768265	8.123142	11.718948	6.0502434	3.0844655	-1.2416916	1.9449391	-1.754077	1.5414532	5.3938084	-5.742332	-5.993479	-4.1761727	12.5005665	9.127321	6.280364	-0.45362747	1.5891886	2.3325434	13.99802	22.128536	18.200878	0.91332394	5.1888103	7.7383137	6.259493	8.097599	8.872473	5.975409	13.384573	24.359509	-8.463331	1.7818213	8.069912	0.3933304	-0.47836035	5.455984	2.3567657	4.262716	7.2702436	-1.8135595	4.363006	9.561555	8.614321
502	3.8695755	5.573176	7.2859755	-6.376147	-7.5676727	-11.359679	5.3642454	8.341437	8.483781	6.2904596	4.450473	5.5851545	2.5345597	3.7527921	7.3944244	5.4962916	9.479193	11.499024	0.7407316	-1.8494066	-1.6855859	-0.81281114	-4.9566646	1.2483937	12.027736	5.079467	1.7046784	4.2390933	4.693738	7.091464	13.208401	21.230675	26.204067	-17.136444	-10.779217	-10.177118	-7.0057507	-4.234194	-3.099942	-4.279923	-5.439392	-8.759407	-4.793685	-4.3039956	-4.638327	-5.2194877	-2.1877801	-5.364856	3.4622507
503	0.11355248	-0.37263972	4.3066044	10.07703	11.024433	8.572357	-5.533513	-14.326975	-18.544308	1.4994608	-2.32731	-12.922505	-2.519759	-1.4285249	0.6318739	2.486196	-0.9919444	0.38005674	-13.706017	-13.212378	-13.330679	-21.335358	-19.830215	-15.282616	-3.943782	-4.865825	-8.009794	-1.0232749	-1.1120749	-0.8017853	5.3170676	5.492117	7.1777196	0.9427459	1.6441807	0.8434293	5.5496216	1.9611316	-1.7387388	0.5408162	-0.65836704	1.4747648	-2.102326	2.7670715	4.77148	-23.014135	-16.119339	-8.427269	-3.2398272
504	18.348837	15.060003	13.219814	5.93569	10.011606	11.753592	10.725283	3.9812179	1.5436056	3.9495265	4.508173	6.2816076	0.56275386	3.3610039	4.1489277	5.1759076	3.9985743	4.976487	3.654761	5.7325587	4.889329	10.198431	11.543781	10.574381	1.8114861	-0.16984665	1.7773632	9.534042	8.5565815	9.667103	0.49029237	3.086707	-0.73770046	3.690463	-1.1825857	-5.969751	4.537278	6.1723876	7.4074373	16.61287	16.456224	4.898345	10.509633	11.857687	4.365782	15.679616	8.207603	6.0341005	11.275448
506	-6.231915	-1.8946791	6.5315495	-1.6768352	-8.268063	-10.004009	-21.513096	-19.06638	-16.19498	-12.863543	-10.222528	-7.1121035	-24.119598	-20.546394	-12.310917	-16.958729	-10.834078	-3.3190873	-15.23507	-14.613283	-11.3067255	-7.06548	-12.806231	-10.799518	-10.575299	-8.4001045	-2.7736793	-8.003615	-5.5943565	2.3084702	-0.21503395	-6.720707	-3.9930475	-6.949701	-8.317327	-1.5820268	-6.602338	-8.304398	-6.9134235	-9.756573	-7.646543	-4.473691	-5.0167155	-7.689637	-6.121223	-0.7364897	-3.639793	-4.926002	-7.0849476
507	-11.293053	-7.2678103	1.928592	-2.022505	-10.813713	-13.780957	-12.440973	-16.782413	-14.494923	2.952993	4.688161	5.2072253	-2.8127356	-2.3073022	-0.98274696	2.907196	-0.4251779	-2.068379	-17.149742	-8.601062	-0.92693883	-7.0159426	-8.479723	-5.4340067	-8.811428	-11.10379	-14.475071	-6.790613	-13.590235	-17.83496	0.3158896	-1.6203663	-1.7938013	2.4603434	-7.250144	-7.7027235	5.968254	-0.6342884	-7.1194468	3.8304944	-0.73032	1.8747386	-12.888008	-12.457745	-6.7892575	2.3567984	0.49679106	-2.468484	-11.185807
512	5.3978095	-2.026767	-8.590475	1.4833269	-5.3966975	-10.951393	-8.755733	-2.5442553	4.8906465	-15.568468	-22.247364	-23.345867	-16.415724	-13.895765	-6.8549643	-7.5410447	-8.562458	-6.438699	-2.9307945	5.4715233	6.354578	19.723248	15.082641	6.438678	6.58744	3.8560188	-0.78234345	-21.922754	-3.0825863	4.037984	6.3635902	6.134576	6.720864	6.0958138	4.6600175	7.214749	-3.0624547	-0.09363761	8.5952835	10.696676	9.97345	3.4358215	-13.164478	-7.027402	-1.4937655	1.6714694	1.1470699	0.94853854	-6.838477
513	12.606306	5.289583	1.6967468	4.2660527	3.7330792	7.4790893	8.698534	7.696333	9.18609	10.655414	13.382369	12.886238	-14.838366	-13.503582	-11.495202	-14.460541	-12.850796	-9.9123745	10.59114	10.848606	16.07365	9.212656	11.9966345	8.787596	-14.599169	-12.359209	-8.126852	1.0469456	1.1953908	-5.996286	-4.1265225	-3.077391	-3.0354095	-13.795545	-9.517464	-10.59775	-21.137466	-24.800335	-19.252668	-18.972073	-24.714188	-26.147919	2.074297	0.8255028	4.5146856	4.1332903	1.1561542	3.5815856	-12.840864
514	-1.0925591	7.621677	7.410633	7.8287926	7.700464	6.774808	0.44163054	-4.888589	-14.578013	1.2526493	4.9796195	7.957881	7.336176	5.993196	3.444551	6.076558	1.8777438	2.1442149	7.4792805	6.370494	4.476152	-11.972765	-8.778381	-4.1723857	4.1958084	2.7461982	4.6141424	-1.8311498	1.0092511	5.4244566	-8.826663	-10.496862	-3.3947396	-1.5249448	2.5232377	6.7636194	4.203759	7.402363	4.5158896	0.3801474	-2.273515	-0.46448898	-0.5426136	-2.5325308	-2.0647748	-1.5695504	7.2419105	6.3919325	3.6811986
515	-15.227241	-12.137241	-10.415559	-2.770847	0.19020623	-4.572426	-12.490473	-7.7112017	-8.119926	3.4547896	0.71396554	-0.076657295	8.206753	5.1662884	-2.3407464	-0.9755909	-0.12143567	-4.487441	-1.3585651	-2.96844	0.8642825	12.545624	6.734931	3.473321	-9.139915	-7.5251255	-3.9719634	3.344944	3.9730067	5.7531233	-9.666631	-4.140439	-2.7333581	-2.6006842	-2.3469923	-7.5032825	-3.7267427	-6.499202	-6.465952	-11.602547	-9.174443	-9.216854	1.4941783	2.1748967	-1.8671751	-2.8770995	-2.8262208	-2.7232637	0.030667067
518	-6.018153	-5.8285427	-9.98854	-8.033621	-5.8439083	-6.209237	-8.78186	-8.446323	-11.236708	-6.5304136	-6.721091	-2.629076	-15.021462	-11.93747	-11.0683975	-11.480859	-10.30188	-11.888069	-1.1812227	-7.68127	-4.658553	-0.18921104	0.29891074	-1.7162468	-12.4709425	-12.317871	-12.891179	-1.3288018	-10.214644	-11.429258	-1.7302879	-1.8934042	-2.8906858	-3.2813742	-7.96654	-11.206137	2.6443493	1.3690392	-0.8286475	-2.4508762	-3.2416482	5.8722506	-0.01783353	-2.0418916	-3.8933487	-8.535459	-9.463802	-15.334608	-3.6601963
519	-7.1898193	-3.6235313	-2.6201942	-2.96059	0.7642954	2.0113316	-4.654253	-4.5404806	-3.1802254	-6.2132616	-0.47943026	7.155757	-7.848657	-8.132837	-4.4973173	-4.1086035	-3.5618925	-7.349873	-0.6240604	1.5688403	4.354941	-6.2805395	-5.4857063	-3.4399416	10.521376	12.181691	12.985565	5.0576053	6.569707	7.5866036	-4.7217646	5.800211	12.1408615	-0.5873984	4.2268076	7.295533	10.916774	9.526857	3.5921478	-6.9234176	-0.63039476	-2.0317001	-0.3797258	0.40899426	-3.0562353	0.71318114	2.777022	6.117143	-11.560532
520	0.42288873	-0.7639736	-2.8765163	3.831831	1.1720681	2.3684835	3.5582404	5.0967627	4.808737	2.1906874	2.572553	5.0439653	7.891895	6.175477	5.962367	5.6019597	6.3899965	2.4591386	19.98582	13.406286	11.092637	13.390034	14.070492	1.8999383	13.02784	15.559263	16.056028	-6.9184895	-4.64816	0.84320796	-10.133295	-12.768205	-11.6227455	-1.8450612	-7.0691442	-0.58300555	5.958612	5.400795	2.0489533	16.401405	12.095028	14.347864	8.552414	11.323982	13.952015	16.817484	12.039907	7.705175	-3.6652012
521	2.4393678	3.5761037	6.0755825	2.9880474	11.539272	16.103258	-0.32841647	1.2008135	2.03048	7.5109677	10.684343	4.57743	8.163033	6.606304	7.9151545	2.8577483	-1.0978768	-10.434931	4.6113014	8.564851	15.232368	19.755058	19.274109	16.699308	-4.1386337	-2.6407306	3.5399575	12.946182	7.7232027	5.20376	2.3853498	-4.712672	-2.3239727	-0.39066595	-0.4510646	0.31365597	5.5878954	0.55401087	1.0084845	9.553955	5.4157395	6.725438	0.3238927	-0.14210427	1.3157051	14.773486	8.540553	7.3579817	-0.76417804
522	12.142561	9.402525	2.4909458	-18.10031	-7.555542	5.722977	-2.093546	-0.36619297	2.1735291	0.9504923	3.7177603	1.7431791	-3.775333	-2.0200224	-1.0241289	-9.575411	-5.693981	-10.660539	2.8777971	4.4637012	5.7037563	-1.0747225	4.704316	6.3758574	2.9225755	6.5566673	9.867741	-5.01184	-7.685169	-6.330723	-10.179689	-2.179395	-2.0957613	-8.218021	-1.1233085	6.0770197	13.242554	14.641224	10.491023	3.387714	8.73924	4.990406	3.7533674	-1.4758852	-2.6845088	11.904068	3.9933026	-1.8285469	2.0495358
523	-8.999863	-5.7628365	-5.251465	4.5811496	1.873101	-2.7851722	12.508968	10.222979	7.0425653	-0.4568167	-2.5877206	0.06633997	3.6056354	-1.1467324	-7.494378	7.45298	3.4511104	8.277743	0.3059308	-3.0592809	-3.3480792	-3.7302244	-3.0141098	-2.5203903	-4.6333084	-4.019491	-3.6962929	-4.51626	-3.150887	-1.9290086	0.311569	-2.5526056	-7.430893	1.9150999	2.2616146	-1.0758375	5.684906	7.896853	9.054017	-3.234571	-5.862804	-7.0437355	-2.031393	-1.9685853	1.6837583	-3.559972	-0.60998034	5.647853	-0.3886491
524	4.581608	3.727341	-1.0309738	2.847228	5.4100723	4.2641	2.825025	1.9764633	3.5619516	0.32326224	-1.0662698	-0.2682534	4.1798496	0.08272755	0.50347066	0.6206073	7.403894	11.791834	-10.420088	-7.3332825	-5.1416945	7.2021947	2.7346888	-1.549504	7.3895335	12.566135	13.15507	5.549081	1.6272588	6.9583282	-5.2186913	-0.24188107	8.636635	-4.6039777	-5.127077	-2.7587032	-2.6800575	3.2989259	6.960539	11.821452	10.270473	7.4369035	3.9866507	9.674785	5.9436703	8.758804	11.602371	9.617264	-7.4801245
525	-7.19043	-4.4888916	0.7279865	0.84971154	3.0876927	2.0701873	10.306992	4.4334946	-3.4999814	-2.8588889	-0.29677686	6.226409	1.3465382	-5.820111	-6.953477	-9.047079	-11.321547	-6.3185587	-11.355404	-4.355346	0.39642417	-10.888609	-9.261023	-4.632356	-0.3524386	-1.3315113	-3.3160012	9.492233	11.428703	9.5700035	-5.0804367	-3.8973293	5.3006034	-0.74912024	-1.7525938	-2.0096521	-12.785477	-11.402055	-11.563955	-8.557882	-11.80048	-15.2516575	6.3530617	5.1292167	3.5255785	-7.470076	-9.184471	-4.850436	-9.521391
527	-1.6299074	-6.724327	-7.2454925	-13.656261	-11.310514	-12.34687	-0.50114805	-1.0852467	-6.8449783	1.3543444	-1.6038556	-2.705855	-19.032492	-15.938166	-13.98826	0.8333622	-5.68001	-10.5555	-1.6080887	-1.6394737	1.4219271	3.9073517	4.6877303	-3.7329617	-19.105135	-20.209177	-17.553654	-2.0262406	-6.290799	-3.5237265	-10.290319	-8.713772	-4.193631	-4.275879	-5.1048627	-4.4671965	-20.599796	-14.736921	-10.501883	-3.1652265	-7.417669	-7.4217477	4.8739524	2.878604	3.2054043	-19.653698	-14.164184	-4.478924	-3.8295102
529	2.3111224	1.0896971	0.9238905	8.513519	5.54117	3.2991853	5.4124126	3.732715	-4.2249284	-0.35262576	-1.2012826	5.93427	1.6125872	-1.5575234	6.413432	-6.105649	-8.836901	-6.166336	-8.20663	-13.478972	-11.989356	5.2006235	2.5984702	-0.5062095	-6.861136	-7.0019083	-0.33712685	2.823648	7.943758	7.9528837	3.8600044	-2.0270164	-6.2486763	7.635021	6.9483047	5.5932946	3.97998	3.8067255	3.4423566	5.1670694	7.158954	3.04673	3.5816917	1.26461	4.391305	-12.399573	-11.982359	-4.6404347	3.112709
530	9.49715	0.9096362	-0.6928645	7.2613792	3.4484472	5.5635014	-3.0036302	-4.9193273	0.33204687	-3.8095593	1.6392403	-0.4026855	0.6558962	-3.6380136	-3.7482376	6.5122013	8.932536	8.700153	-6.904913	-7.5527725	-1.2219229	-7.0237837	1.2265441	4.525878	-4.70178	0.3392117	4.2461987	0.92562574	4.2046986	3.2850926	2.205589	-1.0117252	-7.279749	-1.7733302	1.9183636	5.164422	2.8044953	9.670547	10.54025	-2.334145	-2.9054246	-2.3373609	16.1497	21.56379	16.449997	-0.18271908	1.4218569	1.6148385	-8.1911125
535	-1.995676	-1.1662244	-2.824934	5.1958227	3.6844754	8.305794	5.113762	8.941351	9.397076	11.849537	10.570684	16.001747	4.4668827	3.7952657	1.4273585	7.654963	7.7564955	8.608127	6.911821	4.1928277	2.5775616	-5.694515	-1.2000602	3.2469292	-5.223878	-1.2374635	-0.56041104	4.408657	7.3170896	8.388983	0.18578723	-1.1912768	-0.4166311	2.3969889	2.6654732	5.740185	8.77512	5.100274	0.40883428	-3.889679	-3.5798972	-3.7632287	15.924823	16.59444	14.258985	0.8653064	1.6016021	2.2571769	5.5699954
536	-17.584553	-13.452011	-8.879106	-2.9890885	-0.8488953	-0.09913337	-10.76745	-6.9980574	-7.5932236	3.7879372	4.8193083	1.4678777	-8.206304	-10.8134	-15.248529	-8.515289	-12.972685	-10.929224	-13.851553	-11.504328	-14.626381	4.5052648	9.487244	8.260299	-0.7269603	-1.3441316	-0.338246	1.6633718	2.6064317	1.1301408	-1.646001	1.3579769	6.62124	-6.840256	-0.25829637	-0.09007028	0.3916518	0.060055733	-5.3000073	-13.460097	-6.175953	-2.356389	-5.6365337	-7.3567505	-7.3580065	-9.14908	-5.236368	-4.3449626	7.419977
537	3.2283282	-0.04994446	-6.195529	-2.5223947	-5.410922	-7.7857523	-6.372718	-6.6656623	3.1238852	-6.0218053	-4.141776	-1.5444615	-3.0200505	-1.6193192	-1.0787625	-1.9668565	-4.602007	-6.2353992	-0.914776	0.31047356	0.16418517	-0.6356571	-5.055254	-0.52623296	-2.1978123	-5.8575916	-3.7937303	-7.853531	-4.9018354	-1.7299445	-11.518137	-9.693279	-6.1774178	1.1223063	2.6756015	5.0556755	6.606657	2.593299	-5.5388656	-0.65786815	-3.7252135	-5.5779905	1.7458425	6.53827	4.3931823	-15.409937	-9.45799	-11.756356	2.3454838
540	-6.7300453	-8.63648	-5.2078404	-5.6000767	-5.111169	0.6513409	-26.823689	-21.248783	-14.3378315	5.8734975	3.1461003	5.60265	0.48473138	1.8854029	4.820482	-2.5306585	-9.788841	-9.194159	-6.3365116	-13.160596	-12.913459	-5.5161333	-13.389925	-11.004421	0.66934735	-1.9761434	-2.850688	-6.8380184	-9.555208	-5.2432733	-4.533448	-7.4037466	-5.0330153	-0.3399883	-6.841608	-1.0069627	0.4791398	0.5105741	-8.810827	1.2408727	-2.056115	-10.145901	-0.36038265	-1.8733654	-1.52296	-6.1126575	-10.321009	-9.460763	-4.732931
544	3.3629947	4.4483175	2.7594013	-3.1829977	-7.984793	-12.834792	9.152117	3.0015368	6.25597	4.0481567	-1.2872782	-1.773411	-17.173613	-16.7509	-17.404104	-6.8955603	-2.4589858	-1.0761993	8.745981	7.7849035	2.7963657	-11.437933	-7.1954064	-6.1227818	-0.76484364	0.38819796	8.986445	-13.247364	-3.7809114	0.99957645	-1.727255	0.8594333	2.3519523	0.40146503	0.7163965	-3.2082624	-1.068947	-4.005275	-7.7098265	-14.174732	-16.46767	-14.333902	-10.888355	-8.565051	-8.497224	-5.1828485	-2.883097	-2.5973325	9.013617
547	-1.6552362	-1.8125572	-1.5221562	-11.112059	-11.642431	-5.66168	-30.348734	-22.982197	-5.0410767	-0.63656795	1.2528949	-0.105198324	-16.364624	-23.061218	-21.442085	-8.379341	-9.584877	-11.731806	2.0774403	0.8468907	0.09473789	-2.58212	-5.683733	0.19168407	0.76003146	0.10438311	-4.087737	-21.79846	-18.029285	-11.035504	-15.633717	-21.399193	-18.56526	-14.126957	-18.821938	-15.360302	-15.044815	-14.265599	-11.652693	-24.238184	-19.835041	-20.321571	-2.2144246	1.6516523	2.107552	-9.083435	-12.801335	-18.330376	-19.837029
550	11.413265	11.8004265	13.467873	-2.2769315	-0.5631706	0.31298712	-3.2694368	-10.43617	-16.996225	-1.7279149	1.7576287	-1.031883	15.490312	11.257166	7.3847594	-6.9852	-3.72225	-2.335446	-1.1727839	-6.9974833	-12.230666	-15.927233	-18.654308	-15.59477	-4.0899215	-6.027695	-10.491578	-4.3076377	-7.9533563	-5.451526	-10.609152	-4.236467	1.8078179	-10.36912	-11.83657	-8.988958	-3.3053622	0.24255645	0.30625823	20.040306	15.172098	10.628471	-17.36544	-16.496828	-15.754839	4.2882705	2.956813	5.4045587	20.44175
551	0.42782283	7.528999	7.9646244	1.9447641	3.1781907	3.1661928	12.99147	11.310375	15.96161	-1.826747	3.034255	0.9504702	2.1000426	6.009552	4.472834	-2.881833	-2.62938	3.1868567	-13.197641	-7.990816	-1.6437404	-10.915932	-5.7941685	-3.2771964	-4.0967836	-11.754409	-11.952318	-6.542625	-8.584889	0.47803128	4.514162	6.4181566	9.854065	-10.908648	-6.7880373	-0.5930502	-12.100344	-14.741749	-18.552843	2.948506	3.7244747	5.500245	-12.73824	-17.572134	-19.329075	-17.58242	-15.294823	-6.596801	4.6461296
554	-9.490395	-10.192007	-10.012468	-10.513002	-10.90892	-10.556622	-7.053524	-10.700178	-12.638971	-5.5723934	-12.094372	-12.61142	-3.7961493	-5.302217	-7.9467745	-5.469781	-6.698084	-13.994551	1.8965353	-1.3696651	-4.130159	-1.5875441	-5.5250864	-1.7361366	-7.8863626	-5.974291	-1.0275929	-11.429722	-9.267255	-7.302404	-5.918288	-3.5744054	-0.45900524	-4.569495	-5.258335	-2.4349127	-6.8963833	-2.3964696	-0.32243884	-4.932558	-3.731686	-0.4455054	-1.450967	-3.8710904	-7.608215	2.7266626	-3.666787	-2.7180533	-5.733595
555	-0.46972573	3.2544641	-1.8886651	6.090291	8.811591	7.7178364	11.352083	12.494591	3.3142776	11.785961	11.502507	10.853593	0.20801815	5.6634836	8.643557	4.9313726	4.3715644	6.5303507	5.9382668	13.126064	15.043271	0.92242455	3.7489448	4.313284	-4.465701	1.9346961	5.4116526	9.62929	6.476757	3.984666	2.3952994	2.8816273	-0.59813005	-2.0439258	2.3921232	5.3604856	1.5179976	4.323388	11.785904	-6.208196	-0.001456738	8.367224	14.715163	5.728739	1.5287371	-0.31303638	2.8426995	3.837894	4.664586
556	-4.377184	-5.073718	-0.649686	0.8595879	-3.9045978	0.7781191	-4.6455793	-5.0903997	1.6622442	5.1700525	3.3185754	0.65522504	5.6988654	4.369254	8.727763	20.379879	17.424646	13.666909	9.166847	10.406454	12.137619	4.9033685	5.438366	3.2735271	-0.89619	-1.862052	5.5211496	10.422915	4.918167	4.501541	17.166855	13.817223	13.197323	-2.6021154	-3.2922165	3.6981726	9.528355	8.949022	9.269137	7.915214	4.017206	-0.08967304	0.7434809	-1.2120353	1.1088347	12.253662	10.443858	9.275491	-14.201355
558	2.493493	2.1411285	-4.119436	-7.134936	-8.1767645	-7.916457	0.69681793	-7.769683	-5.0833044	7.10161	-2.3335474	-4.093364	-10.416815	-7.045183	-7.243843	-4.510858	-4.123937	1.9471227	-9.5788555	-15.320477	-17.017632	-11.164975	-14.476572	-10.060765	-6.815484	-8.724209	-14.460386	-7.400316	-6.1391973	-0.45951563	17.004116	16.299366	17.328074	-8.316974	-8.562657	-6.018863	2.0182593	1.4077563	4.985223	-4.012064	0.9344243	-1.429729	9.935484	10.25646	10.450432	-9.569674	-5.89182	-0.9041495	7.374152
560	-13.644484	-13.687708	-9.024933	-3.2170124	-4.615252	-1.006423	1.1663008	-0.10930151	2.752357	7.3057356	0.14536142	0.20312053	-9.968228	-7.3054914	-6.99382	-5.871605	-2.5152924	-2.7675657	0.94418097	1.0555912	4.4476094	-7.605773	-5.1861696	-7.2367134	-4.690426	-0.5957974	0.30390224	0.5727669	-2.4644978	-2.275042	5.1680956	2.2670012	3.3995104	6.661249	5.231584	3.0842998	6.162305	7.9490986	11.556911	-6.8574386	-8.18504	-16.431519	-6.2962346	4.4595075	11.915733	-15.120363	-12.661314	-13.561125	-6.3480015
561	2.2773995	-1.6581178	-9.296462	10.864271	18.258154	15.970074	-3.7580986	0.3428052	4.7056007	4.439544	8.715307	3.0335615	-8.968813	-2.0503786	1.9827821	6.555571	6.180971	2.4038315	-7.604432	-14.909267	-13.234074	18.588802	11.60922	9.139826	-0.6778035	-2.5342035	-2.6168313	-6.3708897	1.3065801	-3.8656142	-2.4925227	0.42114818	6.559939	-0.34191954	0.23796725	-0.020676136	-2.4771562	0.003433406	-1.9917289	12.080736	14.969896	15.920715	-7.900772	-8.524541	-5.2379794	5.5145626	5.5679617	5.4592586	7.445153
564	6.774474	8.18099	4.0068674	23.047352	16.385147	11.8862095	5.416698	2.9678519	2.2119465	0.6370981	4.59321	7.373035	5.200687	3.5694997	-1.5828266	-8.084583	-0.9749011	4.575392	5.2662373	3.4924536	4.9756	12.704769	17.630993	20.967995	-11.452466	-6.5469294	2.6441007	-19.543922	-9.206703	-2.126633	3.2312627	4.5556145	5.668439	19.738745	21.212107	18.149601	-0.04734969	-0.42901278	1.7586282	0.16988969	-0.5741396	-2.4808464	3.0520804	-0.06502676	-9.616927	4.145701	8.419312	11.612727	3.5243287
565	-3.99202	-6.099338	-7.839893	0.95738685	-2.9334998	0.35145733	-3.5621257	-1.4234369	0.26119846	4.5377007	7.2989197	9.135357	0.2699794	4.1193304	6.272671	-3.67954	-6.3760476	-9.622608	-7.166808	-2.4070053	-2.4692206	-8.151033	-6.7531357	-5.750638	-2.4182067	-1.4712852	-2.5161173	-5.7479305	-4.3396225	-3.1904726	-9.485283	-2.512669	-4.0206647	-2.368563	-5.3003225	-7.1643715	-9.64588	-8.040073	-1.6372705	-5.3015246	-3.8412504	-6.4766855	-0.08896431	-0.29852566	0.451116	-4.105191	-11.183653	-7.317526	-9.431431
568	-0.15618938	4.9474545	4.217323	-5.981097	-6.863848	-7.7054586	-4.3929935	0.79478014	2.7099838	-11.033483	-4.44335	-2.368933	2.404015	-2.682341	0.109301805	7.4396896	3.320366	1.7736895	9.677557	8.284027	6.471816	-0.19595122	4.6967926	1.5819463	-1.3105446	3.5747447	7.1461368	-4.4030085	-3.6253345	-1.2901384	3.2178078	2.6705098	-1.1125157	10.474491	4.030854	1.0845742	0.92183465	-0.054912575	1.6755668	0.74411225	-2.8527036	-5.129817	5.5364614	4.560048	3.6679497	0.9201066	1.9262096	5.0548306	1.573733
574	-6.23966	-4.3994493	-5.072694	-3.3074539	-3.510538	-4.0726585	-0.7391491	-6.2516747	-9.502285	-3.2340798	-8.254837	-10.955238	-5.409442	-4.622701	-5.4587383	-5.218855	-9.235638	-5.7154636	-4.2219367	-7.891545	-5.6608133	-7.8349795	-2.709652	2.070626	-1.8467062	-5.634782	-5.070079	21.81142	13.156224	8.069017	14.106631	9.620026	8.544994	5.142905	10.046907	12.824066	1.8616475	3.3155107	2.189164	3.6240807	-2.4622984	-3.6140087	3.539301	0.39099073	-6.8613377	-5.026497	-5.104314	-0.57442665	1.7037934
577	-1.247492	-0.2276662	-0.27022582	3.440321	-3.5657089	-2.540327	4.2358365	3.5494618	-1.4811693	0.36816907	2.1796467	3.066938	-9.000128	-11.147002	-10.344308	-7.2051253	-6.8920918	-7.742096	-5.970708	-5.8940687	-3.2653232	2.4025512	-0.2125963	2.478996	-1.884288	-4.0826077	-3.7664118	-8.361979	-9.795792	-2.6246746	2.4727705	-0.2776693	0.004878461	-6.2456865	-1.4234282	3.0148501	-9.234976	-18.41879	-20.602365	1.122711	-1.9047564	1.5747147	5.0491652	7.0059423	5.2724104	-1.011655	-0.30710948	0.9274778	3.3152342
579	-7.95414	1.756854	6.22686	-2.8272471	1.7601914	-1.8929667	5.580468	2.256734	1.6025219	-0.3663113	4.700228	8.522821	7.5702467	3.2286758	4.7276754	10.599667	4.435502	1.4692352	-2.4575424	-1.4162563	-3.128777	0.9999883	3.9007888	10.6196	3.125972	6.707952	3.1946707	9.055295	7.5540776	-2.3639073	7.6073327	3.9834993	0.87889254	-1.446131	-4.5405912	-4.0902286	3.9965777	7.0390625	7.333173	-1.8877752	-6.1991577	-6.844017	1.7328025	3.6173131	-0.8306375	3.083737	5.9159613	6.227085	4.1812844
580	-22.88668	-25.306303	-21.845581	-3.3333218	-2.918985	-8.114474	-5.378706	-9.289849	-12.941225	-18.995047	-19.335804	-15.125146	-8.343127	-12.012208	-10.76227	-4.4996376	-4.1503735	-4.2840443	-10.599236	-12.095177	-8.2338705	2.701128	4.396644	2.8726401	-1.0713308	-2.224536	-5.6914697	-3.532714	-5.703927	-11.800104	-8.761268	-9.553981	-10.22267	0.9804808	-2.403429	-8.980442	-2.19799	-1.1677505	-3.9689674	-1.5540383	-2.0804558	-1.6250408	-5.3822045	-6.9222546	-13.118095	-8.473986	-4.6515217	-7.9297123	-8.551484
581	-12.996224	-12.189938	-8.304649	-8.251974	-5.962574	-6.8960996	-4.8907614	-9.420975	-9.9458275	-18.094547	-11.964817	-13.229019	-9.761094	-9.865444	-11.713523	-3.0741773	-1.4453771	4.1077366	-1.4857547	-3.162288	-13.562004	-18.111795	-10.082493	-5.5026784	-8.52466	-9.110044	-2.5488167	-3.631679	-3.9909198	-5.6463757	-8.967669	-7.561376	-6.9028335	-2.2754612	-5.0015173	-6.675807	-2.9907022	-1.2086104	4.4688206	-6.6732235	-4.156706	0.90053874	-2.5866446	-5.21079	-2.2398624	-5.623859	-5.7294283	-1.9477096	3.9977238
582	-20.827324	-13.778036	-11.080545	-10.189161	-9.237754	-6.7170067	6.6051803	0.6716959	1.220909	5.1911125	7.259644	9.275776	-2.2438152	2.2823951	1.1447133	-0.68299884	-0.23180707	1.9754946	0.9380602	1.2714686	-0.7305727	4.221322	2.730568	0.88537776	2.8464556	1.469276	6.4155116	-9.930275	-3.676103	2.1188102	-12.548819	-7.3408165	-4.600309	0.07546947	-0.2082113	4.695111	2.6475072	6.026907	5.3666744	-5.6132307	-3.4270618	-0.6932399	11.619642	12.832399	15.000601	2.6743774	1.993041	-4.673213	3.322052
584	-10.907928	-14.734263	-11.861422	-11.587085	-11.448032	-10.717029	-5.3305883	-7.4267244	-5.807702	-14.320286	-18.024578	-12.018335	-9.129647	-13.957518	-13.829756	-16.559013	-21.819794	-18.723427	3.1324737	-6.206037	-4.520786	-9.343841	-17.348162	-9.638222	-10.134655	-17.675716	-16.051594	-17.449877	-21.18736	-13.720555	-16.256828	-14.135684	-6.7065744	-10.030072	-10.365809	-10.992361	-7.4313407	-12.353765	-16.345509	-8.929886	-10.964869	-8.070319	-6.5066805	-11.447292	-9.079217	1.8480835	-10.180316	-20.0998	-1.6980618
585	8.79475	11.761473	14.267928	6.936922	5.3470454	6.3987637	-23.94891	-21.094341	-18.783892	-11.031901	-10.250598	-6.0109997	-29.208628	-28.436295	-23.079071	-33.51534	-41.573753	-33.29362	-3.6162558	-8.972305	-12.338257	-8.772324	-14.816495	-7.180964	-3.8995032	-3.3572016	2.7407255	1.7518806	3.557352	1.9296045	-7.5209093	-6.8986034	-1.6496282	-8.977726	-15.323061	-7.0859294	-2.5984836	-6.9267845	0.10334176	-16.828987	-14.448666	-9.570366	-1.1507967	-11.411488	-15.053519	-4.236309	-7.8016415	-12.459269	-13.231068
586	-2.4309964	-3.8392105	-8.739431	-4.99034	-8.198431	-8.337952	-0.4121287	-1.9626882	-7.8852396	9.415951	5.1422625	-6.2412615	5.062091	6.7159863	10.477041	-4.813283	5.620655	10.06575	-0.05156496	8.052118	12.948323	1.9947684	0.9391953	-1.174402	-2.1191814	-2.1334617	3.5144007	9.868158	9.616606	7.8454456	3.1057186	8.83721	9.549245	4.6404724	8.345297	5.071084	3.1976032	-1.4693158	-0.82314086	1.1994461	7.7503414	5.964903	-16.59398	-11.124266	-3.3471127	-0.8453847	-4.587738	-4.628577	1.3991156
591	-0.069171906	1.5036012	-3.794682	-15.54489	-14.272216	-19.439468	-15.089012	-16.02911	-18.181211	-22.643517	-22.489273	-23.318039	-9.943394	-13.331175	-14.705287	-4.4245324	-4.123672	-0.51370656	0.9862118	-13.282579	-21.24872	-3.852642	-9.829119	-10.779045	12.00354	12.527641	12.521876	-0.061547577	-4.4695587	-9.326251	-1.3366346	-1.1053059	1.5273566	-16.172638	-16.91884	-14.154678	-5.7405	-5.7142706	-3.3527322	-11.9942	-11.408745	-0.49921915	-20.873596	-13.812703	-18.94252	12.604689	14.682175	11.871539	13.557238
592	0.6924426	1.2067767	4.6798363	-6.828206	-3.0589018	-3.0941234	13.595399	20.563663	13.281925	-5.6737022	-9.466165	-11.1717615	-0.14686131	-1.0753517	2.371396	3.0882788	-1.2171487	0.82046974	-0.78908736	-4.3535767	-2.8940039	-7.074563	-1.1548735	0.7080019	2.2331507	0.61708254	-0.6463002	-5.7891827	-1.6704437	-2.1522064	-6.2876167	-6.7571926	-1.245898	-17.387077	-13.674295	-12.761427	-10.200107	-4.344719	-5.332862	-1.9993485	-1.1952796	-6.7050653	-8.578154	-3.2389522	-5.1189165	-8.042288	-11.726737	-17.464321	-16.370773
594	4.3195896	1.12535	-3.3241234	3.231909	3.7850904	0.40370643	1.6086583	3.758232	6.5518274	-5.819003	-12.479305	-9.90046	4.4506598	3.582042	5.1542034	2.504819	1.0533313	3.605063	2.2043157	8.0021105	2.407556	-4.282773	0.26461846	-3.7778485	0.3898514	1.3896929	6.143105	17.333374	20.745975	18.016617	4.7482357	4.337413	0.56175125	-10.398769	-11.873865	-6.046254	-2.7503047	-2.6073399	-0.7278471	1.8106773	-3.1228218	-4.9135666	5.0775113	2.1792073	-4.145505	20.405405	16.993107	10.121203	-3.6984658
597	-14.869831	-9.785091	-8.268185	-8.0173645	-1.504434	1.5942464	-1.5205055	-5.7885604	-9.003864	8.942001	5.048588	-3.4283023	-6.401656	-2.921883	0.8108376	-1.6834519	0.26188728	1.9253733	-6.1764326	-5.2528944	-7.2126093	-10.7414875	-15.468111	-11.784412	1.3244265	-2.8243241	-3.608657	-2.9367948	-6.7777205	-5.3942266	6.5394235	1.8252568	1.4715875	4.1209073	8.753889	5.7004495	2.414896	-0.5796629	-3.5781322	5.1828737	7.9103584	2.7110667	6.5034842	2.6718152	-0.08900303	-5.3533974	1.4384645	4.5445547	6.1711397
598	-0.010641664	2.7168336	-1.5950477	-11.1750765	-9.536119	-6.488087	3.505168	-1.7274387	2.0411599	-11.037464	-11.449598	-10.596741	-9.687577	-7.713766	-4.6471853	-0.04575111	-0.51895064	-0.16855156	-0.6711298	-3.9793677	-0.7011348	-0.77812487	-5.541578	7.647894	-4.475864	-8.41848	-12.00104	-12.244694	-7.073926	-0.266113	8.568319	7.5674415	3.837617	-2.7431698	-1.7251593	1.2408122	1.9588574	-3.6934528	-3.64359	-5.87132	-0.34573376	-0.68643445	-1.1761308	0.6066418	2.1410484	1.6255211	-3.5711694	-4.72281	-10.592473
600	8.204934	5.4382725	5.8901963	1.4673177	-1.5490687	-0.7068314	-20.060673	-16.842108	-14.571017	-12.6680355	-17.647423	-8.8523035	-19.086836	-18.713558	-17.360252	-18.343975	-18.442837	-11.480383	-0.08288628	3.7711542	6.9091344	17.74726	18.236628	20.130075	1.5055077	-1.1343632	-2.2265449	-12.140232	-3.7264538	2.3718033	-5.5252867	-3.9898512	1.7849143	8.3428135	11.014832	14.551916	-5.9790554	-2.2763512	3.6717215	-4.8050237	-0.54839444	-1.9012401	0.47500825	2.7006383	7.6043653	10.226759	6.9103727	3.0287857	1.66895
605	7.2345614	15.006928	8.821571	-5.3722205	-0.501248	4.792316	2.1732275	5.0033054	5.7882204	-2.8344936	-1.4028803	0.91989136	4.907572	5.2716293	1.6324315	-1.9966911	1.9483014	-3.5376797	1.065898	5.8432755	12.398938	7.579879	0.23002684	-6.862793	3.12039	7.615996	2.433054	-12.627062	-5.2314568	2.0479832	15.676762	12.946133	12.636568	5.4710855	2.5078082	-1.6001652	-3.133543	-0.3223787	4.891445	-4.860572	-4.0666504	-0.5489351	18.09281	18.83467	16.933838	11.708478	9.900798	10.826761	8.701025
606	-0.23225558	-4.519123	-8.012974	10.121708	8.861854	9.220785	-1.1657825	-3.662098	-7.1356287	4.5684066	6.3396854	2.3840685	-9.531922	-10.363001	-11.11267	-0.9858423	-4.2335143	-4.017981	-9.383335	-14.267149	-13.899815	-3.3575137	-3.2121122	-2.8251727	-4.748887	-2.7563827	-3.1417236	5.090189	4.9013605	3.7329855	5.8532085	8.056932	12.919231	15.565674	7.863104	7.0930834	17.875086	9.19404	3.3925252	0.14635873	1.8434713	-1.3478917	-8.518206	-5.304903	-4.7746363	2.700139	-4.969343	-8.260325	-2.3630714
607	-3.2591038	-6.336957	-1.3131926	-10.247799	-8.245122	-2.9208875	-12.164942	-8.612043	-6.187884	5.957115	2.278398	-0.5579148	-7.5063477	-3.5375195	1.8725123	-13.545841	-12.037483	-7.618621	-2.8110318	-6.6818395	-8.242721	-7.6003513	-6.547553	-3.836365	4.9024267	5.199024	4.9474463	-3.9427	-12.767576	-7.5577736	-7.3725543	-6.4124503	1.1287553	0.83161163	1.6464889	0.49759215	-2.792358	-3.3926756	0.5966356	1.4355948	5.157852	2.3626542	-0.56604785	0.47537386	2.4312594	-5.3576865	-5.0020275	-4.4532804	-3.9414515
608	-3.610457	-5.7066374	-6.6470385	-3.1591032	-8.409408	-4.7262945	-12.998514	-18.767733	-7.6884513	-10.336056	-8.540733	-12.498623	-7.6311493	-10.572773	-8.8955765	-1.1715236	-6.0145693	-3.4208462	-4.79545	-4.168974	-5.612992	-8.264694	-4.3895893	3.840046	-17.774446	-15.231869	-14.737837	-15.3624935	-13.741734	-10.011978	-6.560861	-6.0604153	-6.2179375	-14.780334	-12.906757	-8.03409	-1.8591456	-7.603313	-13.966724	-20.963284	-19.84933	-11.521016	-11.092361	-15.071289	-15.588427	-16.297115	-17.025154	-15.000996	-1.3025008
609	1.295599	0.77021074	-0.5526013	2.4472525	2.5159972	4.794897	0.87934303	4.0202904	8.462246	0.95014656	0.26709476	1.3636671	8.744144	1.7064716	1.49704	17.523388	14.513899	12.769913	6.192913	6.8390975	4.235694	4.202345	1.9035065	6.805486	-0.15308812	3.9830244	10.923012	1.6765792	5.539077	3.065437	4.222682	-2.4690664	-6.874095	10.554295	10.667894	-0.3709601	1.8064523	-2.4314096	-11.79846	4.9617004	-0.6631017	-3.896189	-2.9139836	-2.9845414	-0.96564984	7.3246765	9.04215	4.4643645	-0.117266655
610	-1.6555729	0.22856192	2.0956006	2.715016	1.4671609	0.10297324	11.341595	11.391505	11.996492	4.100073	4.0831003	3.189688	3.2127185	2.2947633	0.7014246	8.587612	5.292716	1.3981348	6.7493267	5.813877	7.4868784	1.2778678	3.006434	6.329152	6.861354	-6.69558	-5.963261	-3.1000037	0.6169239	6.8374104	5.415991	3.4977286	2.6035283	-6.5166187	-4.0331535	-1.4268165	-0.3171891	-1.4956262	1.3180368	-11.229321	-5.966151	-1.5580184	2.6714087	-0.6774492	-3.1573293	9.195493	8.938072	6.38659	-6.2629547
611	-9.597894	-10.106395	-13.087566	-9.426958	-0.90997344	-0.89473933	-6.869374	-3.657632	0.6463573	-0.51117194	-1.9375864	-0.16438341	-13.045752	-7.924642	-6.7424498	4.0053377	2.314742	-1.3388333	-10.81076	-7.4142027	-2.7171645	10.016333	2.372406	-3.2680025	-6.77738	-10.518184	-10.148546	0.7651762	-0.117652416	1.0362095	-4.3957424	4.3251114	9.106766	-10.421936	-10.585956	-12.953165	-15.617634	-22.780397	-27.92823	-1.196969	1.8952719	5.848256	-3.8912106	-5.098873	-0.024814714	10.709586	7.6284165	3.9519627	1.3558168
612	2.199527	5.6978636	8.195923	3.1822128	2.324697	-4.820918	-2.1294913	-5.794504	-7.0623674	-17.46162	-14.016887	-7.880332	-1.3163588	-3.6269855	-0.22576766	-12.1293125	-9.361451	-5.440956	4.2958364	1.0094168	1.061007	-13.739132	-16.024548	-15.7866	15.808452	9.453063	3.6997952	1.7902339	4.8095703	7.87339	-16.664192	-15.221155	-13.400936	-12.416921	-11.027861	-10.889257	-3.5048568	-1.8786061	4.3774424	-1.8591803	-1.6998177	-2.3550062	-14.519331	-15.766199	-5.4348	-2.7180324	-4.268906	-3.7413995	1.814099
613	-2.2206116	-3.971519	-5.597266	7.3738036	7.915369	13.906674	-1.0932696	-5.9190674	-3.274102	-5.689823	-1.6519811	0.71396697	-1.3820996	-4.020442	-3.0497308	9.987185	2.304816	0.43136954	2.222532	13.460115	18.876297	3.7027915	-1.3761966	-6.843517	-2.127267	-3.883017	-0.09936611	-3.42447	-4.170775	2.0126295	-15.523428	-10.155933	-7.995969	-11.874596	-8.922831	-11.699941	-6.4710636	-10.117773	-2.4558988	-0.80957246	-1.7257664	5.1317205	6.19685	6.597268	10.167494	-22.27016	-18.371544	-15.05436	4.2140594
614	9.323738	11.506449	11.442579	14.599692	16.543524	16.172657	1.9825238	8.347163	14.295427	11.002464	8.464306	6.813916	10.299291	12.074464	19.519327	10.30525	12.0617485	16.886505	4.526877	9.331276	14.472536	-5.5334225	-0.20039153	-7.083823	4.6384354	5.199957	-4.620926	-2.0898068	6.0375195	6.233065	6.4243603	6.6965103	12.3472395	0.8584777	4.4987745	7.5757637	-1.4505525	0.12482405	2.0669022	-2.9939191	-2.656641	0.91722	4.2509527	4.218459	6.081312	-2.4753137	-2.6170077	5.4651012	2.2315743
615	-6.4566145	-14.329094	-17.991478	-8.05893	-15.392172	-9.723572	-11.926364	-4.43121	-2.8996115	-5.082533	-4.926599	0.8837141	-11.711302	-8.940484	-5.0703483	0.22147888	-0.716222	-1.0339139	1.4034135	-4.7661285	-11.256397	-1.7986112	-0.70876926	0.51541704	0.7838616	5.4209347	11.2995205	-3.8882039	-6.0668263	-13.379644	5.0659146	4.40401	4.188181	-8.128419	-12.049906	-9.438324	-4.2795277	-6.284097	-6.3207526	-1.6159477	0.6446334	4.7586274	3.781024	2.1468945	0.84818786	-2.0290127	-0.018408537	-3.515634	-8.534423
616	-10.21697	-10.127301	-2.723231	3.6928804	1.4405369	0.51656896	2.9194922	4.1037974	1.8369842	16.902431	10.868084	5.253252	-3.893774	-1.5226878	-3.2236383	-4.555926	0.36168694	3.9139075	-4.0877137	-13.29797	-12.243198	-1.8361909	-3.7296789	-4.980344	-0.6371914	-1.0158077	-2.0062723	-3.7965004	-11.245794	-4.4760017	-6.2760034	-4.658096	-0.77597547	6.5983696	-2.477928	-7.1989374	0.9360292	0.5488262	2.4359598	2.2066453	1.2877679	-3.2712617	3.6949966	3.873792	-2.930108	6.336746	3.6750667	5.5123625	0.05118513
617	13.969235	14.0329685	9.287385	-3.9599404	-4.5269833	-0.16023044	5.834687	6.2840776	8.670823	9.50024	5.1747227	-1.9668348	4.9078755	11.63527	13.105879	14.73361	20.737896	14.896545	-8.037678	-0.41949365	5.97313	7.408011	2.2331622	2.9446054	9.179874	3.9460146	-0.13006744	-4.267957	-3.5774617	-0.035232604	5.4559517	2.318765	0.97845507	9.300343	12.033981	11.534019	2.076563	-2.723225	-6.8722115	-4.2107916	-0.7390667	7.091634	-6.0923567	-9.819597	-5.690812	-0.86543256	-3.7554822	-15.245575	16.307022
620	7.245036	6.098233	6.585717	-7.8453307	-14.39296	-14.751745	7.196619	9.699163	8.494731	3.864437	4.909544	6.3859596	9.011724	6.999045	3.5783935	14.931437	13.755297	7.1704426	11.85076	16.730783	18.905083	-0.5086824	1.8840837	6.2533183	0.83581054	1.7899971	3.7992783	6.997431	1.7886406	-0.88738453	0.69698393	-2.2643669	-9.392719	10.25144	10.116411	1.0651448	4.5314984	7.6844325	4.2514915	12.586313	3.1659749	-1.8459125	2.5701332	5.341121	13.875244	2.1322274	4.852217	4.4181743	5.020095
621	-12.41316	-9.821251	-7.564586	1.088133	0.5447348	1.9232392	-0.83892334	-5.3779325	-10.714508	1.0144149	3.3976207	-0.35817277	-13.6214485	-8.532692	-8.866436	-3.5263882	-0.55443954	-3.4861002	-14.818699	-4.7483435	0.77439874	-5.7084827	-6.0981903	-8.464403	10.181943	4.670068	-6.116659	-2.1073875	5.973563	7.5838966	-19.732626	-7.5402656	-3.2917042	-6.951171	-8.97456	-9.748442	-1.5202019	1.069565	-2.6891837	-9.724046	-10.369005	-14.840895	-8.196162	-6.128027	-10.250933	-12.65681	-9.485293	-10.04641	-5.122262
622	-5.5825067	-5.0389357	-0.4929755	-3.5841331	-2.0427551	4.396126	6.473794	-3.3723702	3.6846428	5.3888736	1.7573516	-0.19491355	-9.693307	-12.390338	-8.247534	5.287883	5.8725986	2.6933684	-3.815773	-9.083253	-7.707859	-4.871325	-5.5444946	-4.808501	0.519225	-4.2168007	-4.410311	-7.0210876	0.5462507	3.759652	-6.3490696	-4.5686398	0.83251	-6.8554935	-9.080885	-2.182537	2.9118114	0.08641616	1.6773086	1.8022629	-0.31818753	-1.086394	-0.81112933	-0.9783225	0.21344891	-9.300274	-6.9867125	-2.337844	3.5551462
623	-1.613996	0.56900656	0.5681751	-5.863797	-11.078946	-9.605587	1.9954243	7.6663713	13.870211	12.781519	7.3216586	11.352413	-12.951342	-9.305304	-9.441459	12.254679	10.97784	10.642014	-0.117823064	-2.8970237	-4.113328	-12.974704	-10.215119	-9.89039	-1.6571825	1.9423388	-3.9353762	-2.8691335	0.22584778	-0.59130406	-5.9797535	-9.707706	-9.596596	0.57404685	-1.9520706	-6.3388777	6.413241	6.20825	10.089371	-10.6272	-12.56788	-7.1251903	1.9723029	2.7479856	-0.8810153	5.17812	11.62979	9.686708	2.1771867
625	-0.1339446	0.9326856	2.3490493	-3.2541094	2.8550148	4.3446865	17.144585	8.212109	4.23246	0.7366907	2.3995833	4.8299875	0.7836904	0.20819764	-2.9892466	2.0703979	4.4508004	5.2949457	24.92736	22.795116	13.213399	23.406605	16.707775	8.985491	-0.09707786	-3.1221724	-2.8874521	4.0335817	1.656771	-0.77847934	-0.62608826	2.9159744	4.361605	12.552952	13.258528	9.326045	5.2002783	12.375736	8.79577	-9.342352	-3.0748885	-5.771838	7.320249	10.833537	9.565081	5.2682123	2.4990325	7.049755	3.3958092
628	-2.5904684	1.2219889	0.95438784	3.4125109	3.4746962	10.857954	-15.985878	-16.655357	-10.323423	7.0168896	8.975236	4.206706	6.551816	4.1596966	2.9373813	-2.9768767	-0.81337583	-2.0588968	7.298696	3.4907117	0.30892932	-5.8534136	-2.3298743	-3.3415098	-0.27929905	0.6194979	2.699448	-7.4420605	-5.993885	-9.04067	-14.200386	-3.8209748	6.4337535	1.9969641	4.413988	1.09082	4.3823853	5.8740892	8.603176	2.4068527	2.8140678	8.394893	1.0342648	2.1710873	1.7846804	11.2874775	-0.6296012	-2.3739772	13.784941
629	-14.83219	-15.3079605	-5.8449097	-15.151306	-10.951088	-10.208767	-8.314934	-13.958938	-15.260129	-9.224402	-11.532618	-23.534056	9.950503	-2.1404393	-9.150087	-20.784447	-10.819981	-2.072243	-0.027398825	-1.596098	1.5229459	-16.13102	-19.540804	-21.280422	-10.992139	-6.5189724	-1.1111798	-10.372528	-8.122722	-2.468422	8.268357	7.9473934	8.432426	-14.421312	-14.899557	-8.46101	-17.505653	-13.24082	-13.140018	9.203136	10.839292	10.167693	8.578949	9.052419	3.219891	2.04673	8.820299	14.3568735	8.5532
631	-7.695529	-3.036244	-6.685954	8.068719	8.760247	6.2480507	-1.0191873	5.665697	6.9628553	5.928872	5.376848	8.718117	-3.695204	-3.4886208	-3.7909832	-0.07805611	-6.3094234	-6.3290706	-9.1417885	-10.821047	-7.6331367	9.76464	9.729314	5.4877863	1.2045484	-0.16599023	-0.38219547	11.504862	11.359945	9.530733	-5.1020665	-6.778452	-1.5922861	2.7850738	1.4982057	-1.4220827	3.7233174	7.462696	8.683693	-5.018389	3.6673307	3.5634575	-3.0987337	-4.764806	-6.5931835	1.8270003	0.29193163	-4.823946	-1.1553676
632	-1.4139837	-10.406204	-14.162051	4.589978	12.607184	15.028782	15.137997	11.9273405	2.4397278	27.53307	17.631199	15.915325	12.229884	16.917149	16.626265	17.96127	7.9196997	1.5984153	11.399642	14.698544	26.341604	10.6877575	10.911552	4.4799013	5.7683105	-1.618991	-5.9455605	2.579813	0.4393199	-2.4139752	4.3637505	0.11650394	-4.4579945	16.822666	12.479603	6.7861986	3.1952887	5.4152737	8.38168	10.278267	13.8927	16.799788	6.497324	17.051975	9.988806	5.183296	9.246428	3.1351132	7.532133
634	10.761944	15.153103	10.2047205	19.494886	18.033314	8.592764	13.885078	12.230912	10.265233	6.2483215	8.001933	2.696058	14.815669	10.308798	8.34444	9.105137	4.533297	0.017536309	7.173174	20.827732	19.119225	6.713808	9.526084	7.021773	9.22741	4.745995	0.74008864	13.743771	12.004017	14.631355	1.7221344	3.016862	2.2134633	-3.5578609	-1.7234421	-2.1386907	-19.649471	-10.459566	-7.6162634	1.282506	6.159712	7.1542034	8.702128	12.066754	2.1567717	1.7646639	7.1816254	5.0881414	12.431564
635	-4.4581323	-0.2157015	4.659031	2.3832264	6.1076097	4.852886	-3.8551953	-5.601227	-6.9779005	8.337778	11.861509	11.095996	1.6390662	2.3453634	6.417776	-4.865714	0.2734908	2.311978	-3.3583922	3.3035398	3.5420225	3.1035268	3.7946258	3.1015625	-16.406921	-12.500187	0.399055	-6.510607	-7.085641	-8.85145	-3.3270686	2.9537013	2.648727	-10.016075	-1.5505968	9.259623	2.4209943	1.991006	-7.4717946	12.147063	8.705875	8.205999	8.839201	10.662451	1.4850416	7.217272	12.369284	10.4903965	-3.9311023
637	1.5500445	-3.0319533	-6.7571135	-8.962845	-11.732722	-7.0775294	-2.489949	-3.2904859	-6.586879	16.606703	11.381178	7.3149996	6.2895555	4.099819	6.9709215	4.3153195	3.2094007	-1.8374017	-4.1114144	-3.9820821	-9.727387	4.54334	1.6198232	0.77533025	9.479702	5.545741	0.91104126	-7.0514374	-16.032314	-12.04537	9.548782	7.5170035	4.8348694	1.7188598	-3.4068842	-4.0025797	-9.710026	-11.96596	-4.449091	-13.804653	-10.02401	-14.33725	-2.9146485	-2.7254808	1.1712217	-1.4870366	1.911102	3.3167996	-25.375097
638	-5.748066	-10.365824	-10.157417	-9.420354	-15.661754	-11.158594	-23.36994	-23.779999	-19.136482	-7.006801	-11.115505	-5.5528765	-8.06996	-12.649866	-11.355736	-13.371243	-14.632515	-13.958569	-8.843372	-11.801062	-5.57413	-12.588123	-15.047462	-14.107185	-9.213811	-12.657653	-6.2603645	-10.319874	-19.106388	-20.43788	-20.54005	-15.613865	-7.4280653	-6.992131	-14.823452	-16.527447	-11.636401	-12.773485	-9.998571	-4.0872684	-7.322238	-6.12516	-11.450518	-10.79681	-13.434635	-9.074769	-10.037096	-6.879244	-8.203817
639	0.50396025	2.072781	4.0631304	-10.190302	-3.0879402	-2.557808	-7.5942926	-7.4955153	-5.2529078	-3.770546	-5.343747	-7.2371626	8.6275215	9.90328	8.148886	6.907681	1.3709702	8.327705	11.706062	11.825117	13.173037	0.44946444	1.7101139	-2.8934574	-5.5929623	1.3633019	-0.16650069	3.399744	6.92696	9.216887	-1.500465	-4.4228926	-2.1658876	-3.4027596	-9.615186	-15.936984	3.0073774	-1.071478	-2.9944105	-11.010914	-16.76912	-14.043941	2.207477	8.557179	6.866151	11.946954	15.424267	15.119669	7.313162
640	-3.2742186	-7.7573957	-7.1377983	-21.88182	-19.473423	-11.469259	6.155484	5.1685467	8.103729	-19.05838	-14.066911	-17.73789	-6.599911	2.49701	3.096271	-10.961477	-16.523312	-11.532616	-9.645862	-11.556395	-1.866387	-0.77794474	-7.4010715	-10.3053465	-17.075718	-16.10653	-13.588663	-5.6162715	-5.939931	-3.6465456	-4.416685	-13.856756	-16.838394	1.8897641	3.1650305	7.2002754	10.579672	10.231853	11.900162	-6.3929873	-13.609129	-11.08367	12.08391	10.30112	-0.376428	-5.1363726	-11.27388	-8.280529	6.0328064
643	7.7863145	11.086615	6.361721	15.443739	19.59501	16.283403	-4.052017	-2.0124803	-3.488008	19.948784	15.608153	13.72661	16.372784	12.968914	9.720718	11.168375	4.79617	1.3861868	-2.6305864	-2.3817449	1.1972625	-6.032007	-8.115039	-8.808385	-18.233654	-21.796146	-16.047127	3.0141764	-2.3663247	-0.43917188	-7.359618	-11.804656	-9.855934	7.3793325	4.1527348	3.0228503	-7.7678413	-7.8630414	-7.215512	-12.959206	-18.095581	-22.507137	-6.527872	-5.8506474	-3.7812986	2.9239044	4.6535077	4.4173074	7.7387853
644	3.3072958	-4.870605	-4.1782365	0.19694465	0.4717297	1.7584724	-1.3771601	1.9632752	1.4137113	4.2656813	0.38962582	-6.281953	4.0989103	5.484152	4.232597	-10.69133	-6.0113697	-0.13137913	0.66180885	7.6835203	7.520291	-7.7243285	-6.11585	-3.438459	-9.608807	-6.967719	-4.3360667	-3.6648288	-7.736172	-16.525581	-17.879845	-14.952773	-8.370283	-3.2295063	-2.1084385	-0.26190233	2.480614	2.5892203	-3.3377073	-4.1308055	-2.9016414	-7.243635	4.934985	1.9883876	-0.8267915	-5.4378347	-11.869267	-12.240942	-5.05595
645	-4.2913766	-4.408726	-2.5655117	-2.842876	-2.842976	-1.6424022	-2.478938	-3.6031528	2.3195033	-0.88919485	3.6688948	-0.28410468	4.2817574	6.973119	2.9936256	-7.227944	1.3786064	11.252472	1.5316052	-2.7220478	-4.068832	2.4713483	-1.1013886	-5.4257946	-0.9045708	-1.4504406	-0.74938667	-7.444017	-7.64557	-11.74334	-4.503543	-4.8957434	3.2641847	-5.8591957	2.6925678	7.5726895	-0.35305238	1.1136267	-1.4291153	-11.935957	-13.457701	-12.659754	20.483532	20.327452	19.636095	6.429078	3.0002882	1.7974174	1.9954236
646	1.7156228	2.6017027	4.32048	0.52713704	3.0745714	3.4558434	2.4238405	0.12128866	-2.1135411	1.9213026	2.842989	0.18525507	-10.655506	-1.5572194	1.2255163	7.3455124	5.4425173	6.472066	-2.254332	-1.195864	1.7944541	7.8950844	8.976615	12.47969	11.655836	8.510633	10.259542	3.5790675	7.102788	7.5694847	6.4832945	9.340351	5.2889376	2.1210895	4.55509	4.2626095	5.2213364	4.6612687	5.7211366	2.5124576	3.118022	6.3570952	8.629023	8.52018	5.2467947	7.909025	7.3880577	3.3675337	12.130649
647	2.6564527	5.1069646	5.398834	9.596506	13.030447	15.020317	-11.697409	-4.5228615	0.008058621	1.0510424	4.4568415	7.1702976	4.220292	7.9006824	8.168203	21.095898	22.08937	15.618597	15.433086	15.00876	9.263456	12.563581	17.150679	16.42102	8.424288	5.9946604	3.579761	12.107777	10.034784	5.471078	2.6156402	3.036498	4.7603545	1.485217	-3.2058582	-1.3533733	12.668885	12.734354	16.105663	0.97215134	8.808044	7.26964	6.7991276	11.388763	17.343655	6.187908	16.906055	21.973381	10.147539
648	1.1431233	-5.6136646	-5.6383348	7.731933	11.246408	4.9034824	-9.16571	-2.5099895	1.7232642	17.865353	25.620167	14.198048	13.380564	15.622119	10.691793	5.3521442	4.2889967	-1.9554874	22.882511	27.065275	21.086185	4.2385254	3.3426716	4.9703364	6.992182	13.225336	22.272778	2.4174562	9.936929	15.750847	11.730923	11.591968	17.806011	3.565835	-2.7626033	-7.1590557	-2.991084	0.9022751	1.3922737	15.267731	15.339611	15.640076	-7.0139217	-6.4405637	-5.8938937	3.354813	11.074398	24.181332	-5.564702
649	-3.1119587	-4.3165474	-6.8858256	-9.774254	-9.093609	-6.542905	-11.8125515	-16.76606	-15.420063	10.204033	1.2130879	1.9232061	-6.073572	-8.507485	-0.17061341	1.421627	2.0335083	3.7973292	16.716812	12.153731	8.487485	12.748681	16.415665	17.809822	1.4994293	-0.60439926	8.911339	1.5998124	-0.12957788	-4.931043	-1.4109738	-0.64205366	10.609615	-1.8062984	-4.159795	-2.133734	-11.238783	-6.6623526	4.5553517	12.489071	7.230335	7.136308	-1.904377	-0.24121484	-1.1029911	1.8366065	4.7538424	4.625483	1.6211667
650	2.0110168	3.8320127	2.2025175	-3.856793	-6.19665	-5.659751	-2.247182	-7.277167	-8.864266	-8.393117	-6.891656	-0.06679565	-2.8811245	-8.444864	-12.526241	-9.768167	-12.158103	-14.212688	-9.670799	-12.612051	-15.030157	2.2555737	-5.5275126	-12.649004	-8.7175865	-5.564678	-2.7661278	-8.994181	-6.0079947	-10.743565	-3.9722695	-8.193626	-4.982464	-6.362488	-8.573055	-6.667243	-4.9802923	-2.0441732	0.7624463	9.8552885	5.5285053	6.1410747	-1.7538052	-4.6089087	-1.5820799	-0.70087826	-9.592831	-5.890767	-6.6664944
651	-4.9986553	-10.367325	-12.917771	15.263019	8.884758	9.160086	-1.3605503	-2.7773192	-2.1157305	-6.043296	-1.6200213	-2.9136496	2.4477382	1.2950895	-3.054113	8.231815	5.9585958	7.4209905	7.340596	10.720866	3.6110778	-8.13516	-9.870081	-9.792301	-5.569332	-10.5651245	-10.380505	-5.5315723	-8.175678	-18.193125	1.6327633	2.4328146	0.32724327	-9.64595	-16.414558	-12.839293	4.23766	0.99132204	0.47832322	1.2171278	3.1468842	4.7122602	-19.73338	-18.450779	-11.681507	-3.4691951	-0.29409075	1.0981536	-7.4781
652	7.2365317	1.711324	3.4866338	6.4805346	8.850237	3.798225	4.799324	3.5031185	-1.1008909	3.0470276	4.3897	7.3607273	5.14665	6.951062	6.983694	3.4274912	1.7572334	-1.3491956	7.7000704	7.230323	4.849183	5.5146074	3.7861063	8.8625965	4.7644634	8.364991	7.174878	-0.21291786	-0.89035773	4.6232033	0.7817475	1.2481009	6.3472633	-5.534346	-5.50661	-8.259607	-1.257963	-1.8168926	0.35403004	4.650179	5.2140784	4.8466225	-3.365418	-4.8367434	-2.3481991	-1.1189623	-2.285569	-8.159812	-6.0734234
653	7.4384356	9.454221	3.6104918	2.2245774	3.415821	2.3968284	8.097027	10.014134	11.192402	1.3542166	-0.16420263	1.7507741	1.6390995	8.60004	10.807639	-6.855895	2.0615513	8.992012	3.351043	11.464576	8.637288	5.329068	6.7405715	7.3963227	2.490314	9.412557	17.935333	7.829305	2.583139	9.071134	3.9747894	4.9308367	9.443697	-16.877579	-11.726679	-1.3569089	15.885084	10.442135	9.410832	7.7575603	7.709822	4.7431326	9.046974	9.991353	13.581334	7.630131	5.374385	3.1818073	-1.9984334
654	-4.9150705	-2.9456089	-4.713802	-8.120581	-4.283692	-2.4827416	-8.187458	-12.341776	-15.206976	7.71085	11.409418	7.6684923	-0.8354774	-4.594184	4.1452947	2.8723922	-1.6638378	-1.3838964	-4.3016706	-6.900131	-7.040534	-5.9567113	-13.27019	-9.938942	3.6452694	7.888133	9.129559	-4.1686916	-1.4883907	1.9208463	-0.8045771	-1.8034755	2.2143884	-1.3531245	-0.93418574	0.28883612	-16.168327	-19.078499	-19.3503	-12.692246	-18.424206	-18.684914	-8.6969385	-11.31099	-9.915248	-16.885399	-15.709088	-8.491457	-5.5479956
656	4.435369	2.3710203	-2.2810216	-6.021771	-4.068589	-2.4031785	-0.007275522	-1.8587587	1.6178368	-1.8272666	-4.3445807	1.3955377	-9.381315	-8.169923	-3.4647336	-21.84756	-15.296993	-7.4630814	-8.890638	-4.758393	-0.012600184	-5.903368	-7.631214	-2.841785	-3.7209153	-5.301732	-3.7872674	-2.9940848	-1.6161287	2.5456536	-6.7485566	-7.2902274	-7.423174	-3.5250473	0.16839263	4.959139	-10.51279	-13.002713	-15.572306	-9.549389	-7.2123547	-10.118616	-1.6235591	-1.7910774	2.7392478	-9.53721	-8.285857	-8.40038	-8.323368
657	-5.7746944	-3.686892	-0.20629275	-6.2312355	-0.6189903	-1.404122	-1.0184785	-0.68890154	0.25133878	11.985343	11.313734	9.329494	1.1318583	9.101196	14.540257	-2.0454376	6.7772727	12.258406	3.372292	11.519356	11.119951	1.2408185	0.898302	-1.1983254	1.7402439	6.8400216	15.716392	-2.652615	-1.4996653	1.7080396	-7.2234473	-5.0549774	-4.623876	-6.9827805	2.0509686	1.6597558	13.120072	10.52935	8.517774	-13.319302	-10.168104	-7.125471	-11.60967	-7.277912	-6.591853	7.8648977	8.85952	4.002477	11.006428
658	3.499486	6.129206	5.431587	7.354924	9.565292	5.7356167	-0.508515	-1.7225595	-10.178968	-0.82255733	3.1389098	-0.5175848	-5.2789526	-6.4222383	-2.8030596	4.657611	-1.6720389	-0.21247554	-10.354763	-7.6774225	-9.255936	-0.8985367	-2.6047525	-5.394128	2.1390924	-0.7476193	-1.7474437	10.237154	5.7197256	10.002171	5.9821944	8.352205	5.0345	6.0586033	4.6765985	-1.3981019	8.849016	7.848501	3.8418655	-8.28335	-7.0456557	-3.1673143	-1.0072006	-2.1293159	-1.6253297	2.7414951	-0.037744164	1.7253839	-5.745178
660	4.9257803	7.5459957	7.688985	-0.78914535	4.242083	3.1170678	3.298774	4.514004	1.51042	0.029512644	4.0342712	3.8750453	-5.486778	-1.3452433	-1.7865503	-8.495526	-2.5116935	-2.1186233	-3.8422182	-1.0032926	-0.78878546	6.464331	10.256762	6.416459	3.775708	2.5082984	3.6826453	1.6756773	7.050105	4.109555	8.109322	5.8032036	4.2366323	3.0851946	3.6712525	-1.234307	6.969789	6.40662	2.057458	0.1148597	1.0193579	1.2016823	-2.741018	1.1846217	-1.7431407	-3.331272	-1.1977048	-3.3372555	-2.818851
661	-1.4036378	2.7206764	2.016844	-0.17226392	4.2422295	3.589601	3.9483523	1.1933379	1.8822043	6.7810516	9.379791	13.646111	-0.544628	-2.5135145	0.6921738	6.4623585	8.050337	4.478489	5.89209	7.0567393	2.8655388	0.5922989	-1.300427	-7.5295663	-1.2653905	-2.2696855	-0.12942693	-7.8169804	-7.311186	-3.6054878	0.47136354	-0.508268	-0.54898757	-11.443958	-7.3977413	-1.5801127	-2.7826211	-2.4476142	2.9419508	3.4203627	-1.6652668	-0.73726505	3.4290328	4.914425	5.4234533	22.659641	16.302015	13.1167345	5.57315
662	-5.0861206	-4.9019575	-4.272132	6.891326	4.314313	2.7921722	16.584791	17.542084	17.096083	23.120134	22.595171	23.837147	22.709885	29.524426	31.744358	-0.9369296	4.978216	5.1982627	6.2436194	6.717411	6.1444855	15.793244	12.770546	8.278853	-7.6591787	-9.8253145	-0.30708772	15.238798	17.421875	16.092094	-6.438389	-4.98759	-1.8291855	11.826953	7.435704	-3.1812265	19.824741	23.32719	29.836315	10.787516	8.940952	4.18207	1.482878	10.27113	17.171818	19.626537	18.726215	20.666714	18.810465
663	3.270464	7.6388426	3.4878778	-6.106411	-5.703231	0.51904	13.913145	12.761911	12.118128	-11.055515	-10.313335	-12.5636425	-3.0003629	-5.928658	-6.330557	-5.8337336	-4.7781806	-2.4097462	-6.9009714	-4.5186515	-2.4339106	5.186238	-6.9230056	-5.632212	3.0642948	7.1674023	5.1082144	2.0687437	6.41603	9.100701	14.125429	11.830935	2.1984391	10.26081	9.049318	1.9299964	6.30788	7.8336973	3.0914783	-1.4467735	-4.3257103	-2.7942297	4.5962	0.91820264	-7.4077816	4.1902356	-1.8671644	-8.593971	-2.3948436
664	5.6137753	4.2171926	2.738221	-6.485431	-7.550232	-6.3538065	-2.0458307	-2.6223824	-2.9202933	1.8995347	-1.4058006	-8.733798	10.304779	7.3124723	3.0826411	-4.311158	-1.7683196	2.7744243	7.2365947	3.536937	3.96272	-3.8534572	5.8911695	6.4999695	2.1427307	5.0979757	11.309301	3.9055653	6.054419	10.037979	3.964921	1.179395	2.2247157	3.3951395	3.030622	0.99568737	1.7339089	2.501504	4.68762	-3.852221	-6.2325726	-5.668868	2.5025768	3.73774	9.750707	0.31984925	2.582637	-3.1523886	2.1759658
665	0.000908732	0.023829103	1.9334736	-12.542167	-10.933541	-9.565523	6.641649	10.169906	10.282238	-12.991782	-13.415312	-10.826964	-6.601803	-9.613819	-12.387083	3.2016497	6.3662796	3.9282863	-8.1005125	-8.766627	-10.871622	-15.964111	-10.729401	-8.011653	-0.45101017	-6.7330074	1.0869553	10.098589	16.76455	26.67668	1.538999	-2.3274903	-2.028113	10.852165	8.492859	9.117323	3.9935195	1.7165091	4.8911467	8.901695	17.418976	18.119637	11.099577	12.13573	11.613312	1.0229001	5.6011205	8.444269	-12.45518
666	11.7856045	9.107086	6.5735183	10.105482	7.130677	1.1943887	6.217663	8.179844	7.5920563	-9.923008	-11.42483	-5.946556	-0.14980334	3.1978357	3.2001772	-2.3639686	0.5603681	2.8326216	3.3867955	7.513483	10.293894	1.9260638	5.099079	4.451575	3.6755068	4.976717	4.4180813	-7.33418	-1.8294728	-3.88493	-3.7376356	-4.168709	-1.918187	16.959232	8.443022	0.9521491	3.7851858	7.9731665	0.6224377	3.171474	-2.1963592	-7.3663187	-0.927482	-1.8211077	0.6195453	-1.771751	1.6409696	1.4197721	25.815498
667	-25.705395	-21.499294	-10.299164	2.070768	-5.6081247	-1.4124631	-0.034139603	-7.922242	-13.367382	-3.1429281	-11.057598	-14.360674	-2.0907567	-4.699863	-1.961143	-0.9399778	-0.62928385	0.6202526	-6.0857143	-14.184229	-15.217793	-15.420637	-19.923458	-19.502228	-4.501686	-8.12064	-9.975458	2.8001833	-2.899312	-8.947935	-5.0070667	-4.127847	-6.954382	0.8557	-4.050485	-2.0449321	-0.6291738	-3.6685462	-3.3556669	-2.4665098	-7.8442354	-12.991951	-13.9017725	-11.17821	-5.1824107	10.119457	16.181562	8.061405	9.302587
668	6.535524	5.8877516	5.3448663	-1.6806273	4.637761	10.759268	4.4927015	-0.8367187	-6.360971	1.3308786	-1.4062086	2.3692813	5.5176115	2.465009	7.582095	-8.270675	-9.153421	-6.9861145	9.442532	11.795418	9.989666	-0.74709386	-1.8730468	-4.871495	8.941405	1.8760983	-4.005005	7.419285	9.528784	6.583167	-3.08492	4.7991343	6.2114177	-9.263999	-5.543445	-6.090954	15.319907	12.595942	14.020833	4.319121	6.544533	5.0792246	2.0828838	3.7451084	3.6006665	1.5996504	1.019877	1.7502611	-10.908562
671	-6.248311	-0.58504033	8.542103	-6.070628	-3.3312507	-1.1801813	-0.04034221	2.2718742	3.5511584	1.0489337	-4.001151	-0.16613641	-7.7865114	-4.8016167	-2.8561034	-9.546024	-8.373686	-5.884554	8.451561	6.359234	-3.0603278	-20.402332	-19.683624	-19.262468	-0.36724275	1.642669	8.080532	18.304157	17.941044	12.276248	3.5708036	6.1737347	7.337919	4.92208	3.779534	3.119392	-8.060051	-8.153634	-7.105055	-21.286484	-21.588717	-14.95512	6.5336475	12.640931	10.9297695	12.48481	14.938855	9.197247	11.449045
672	5.5697527	6.513049	6.3290515	5.6660814	8.985142	13.530502	25.70253	24.311884	18.523087	-5.447865	2.9470992	3.8916621	13.534825	6.222065	2.339012	2.416933	2.6683705	4.3087025	6.8820376	4.9215183	0.79948664	-0.43595898	0.6095122	1.4812162	5.0726433	7.1876802	10.170367	3.2271476	-4.1003027	-7.219553	-0.6620286	1.1454705	0.81685853	9.571411	4.5593424	4.1777625	1.9784058	1.08091	4.700173	1.3150197	5.198604	12.017401	7.1991053	3.939716	-2.528019	9.96471	6.4582624	0.5479613	15.582055
673	-13.470624	-4.616703	-2.5667896	-0.19672376	2.5484462	0.122752786	-5.52102	-7.049057	-7.7393546	0.3941694	1.6888577	0.82089096	12.297226	10.059444	10.4202385	-0.20418768	-0.7135038	0.13309693	1.4117266	0.2458154	4.1942472	-0.4008372	4.856197	7.758696	-1.410249	-4.369937	-1.2189857	-5.4751215	-6.169898	-10.335766	2.15885	6.931819	0.14480996	-14.840242	-14.516762	-21.008148	-2.187943	-6.0478754	-6.65814	5.959437	4.2673283	-0.22725683	0.2722131	0.8085522	0.22007501	2.9809155	2.252634	-2.2371547	3.7824743
674	0.6999785	-1.4897379	-1.044321	-7.9947004	-7.8354816	-6.9419775	-2.2328453	-3.7558029	0.9085281	-0.70818925	3.537254	9.467629	21.626291	22.02425	23.550232	-6.538018	-8.494704	-7.181176	9.608819	14.172867	11.730064	-5.752429	-10.350126	-11.933001	-5.0931563	-4.3341293	-0.033612847	0.09951809	3.4782434	4.5025377	-2.2923212	1.7140746	2.2195082	-2.770597	3.1103106	4.5577717	-5.3991413	-5.6888075	-2.3526802	7.5904207	2.4223516	2.8720105	-23.195118	-20.886444	-13.167276	16.236208	10.946838	15.271391	6.898694
675	1.1498235	1.7451627	4.4865847	4.8602514	0.13175999	-1.0612406	-8.636232	-6.531971	-8.574218	0.22510272	-2.1135054	-3.3991728	-1.4259369	-4.7337065	-1.757124	-5.088053	-3.5745425	-6.4705806	1.1687059	-2.2612636	-2.521555	-0.9412891	1.3718622	3.2251565	-5.7736206	-5.4515653	-3.1225195	-0.57637686	3.4698915	5.2971807	-1.0887169	-0.42139825	-5.4174156	-0.71375316	-1.0905252	5.2984786	2.7723482	10.911234	16.537804	-1.3197584	2.7441711	5.4711647	0.17009667	1.9251933	9.5141945	-4.7576227	-6.123206	-3.563592	-10.437677
676	-10.658327	-9.099495	-3.7787547	-2.65893	-3.22578	5.240809	-11.563421	-13.660316	-17.540085	7.888996	0.46091476	-2.8362846	14.250372	16.38057	19.69415	-1.2777021	-1.7700105	1.2954278	-7.0749454	-2.0844893	-0.062274843	8.840258	12.875359	6.103837	2.8853679	-0.17969188	-8.189071	1.2629614	3.4831688	5.896494	0.19042277	3.028996	0.76817703	4.131233	2.7412443	1.0743908	-3.7655163	-2.4332519	3.014822	-5.8477445	-2.2385824	1.2090828	-13.453653	-6.3194695	-3.6912885	2.6649797	4.9101763	7.1081967	-14.036343
677	1.1596761	3.091037	7.7725224	16.619265	21.781822	19.51104	7.296577	14.622244	9.9491005	16.468866	13.844862	6.183003	-2.3624735	4.9305196	8.033555	12.11729	12.521254	11.99578	5.458208	12.592682	10.589178	8.489399	8.19918	7.749408	4.8167133	5.659007	5.493024	12.875863	11.779821	12.804683	3.87641	2.9045463	2.6029913	-0.58085644	4.6167727	2.0473616	-3.835155	0.63803613	-7.069105	-2.6229064	5.765613	0.062892675	2.14626	5.2487445	-2.4685824	1.3397923	0.105642945	5.3765564	-8.450095
681	-11.650216	-7.193883	-6.5856495	-4.1961684	-3.212061	-6.569651	-17.307743	-13.125398	-18.363087	2.3314896	3.0439715	0.5112094	-13.793673	-3.1062899	-0.26185262	-12.94693	-10.505173	-10.671583	2.7990956	0.47898993	0.000169635	-4.7758045	-0.5466841	-3.2606888	2.5789757	0.94958574	-0.75749826	-7.3361225	-6.9368253	0.49186563	-12.816825	-10.843901	-9.811163	-13.760075	-14.535467	-10.396972	-9.419437	-1.9441793	2.9740288	2.259337	0.5675292	4.7017303	-1.6918308	-3.3525333	-8.467312	-8.511755	-4.5876846	0.035977423	2.4253619
682	1.7691827	4.811408	8.697195	3.7290998	5.1801996	9.70747	-4.050827	-0.9731293	-0.9182887	4.721247	9.685444	10.068785	-0.979468	-0.31941926	5.7022147	1.2674744	0.21026862	0.12931055	10.008379	8.42698	8.234152	2.058456	0.6704851	-1.1102221	-5.560261	-4.094512	-3.707875	-13.853464	-4.347872	-4.293414	10.268681	12.8016405	10.39257	14.344061	11.827628	12.464312	-3.2456024	1.3932908	2.3743067	9.778463	16.063683	17.840942	6.1374917	13.018582	17.388199	-8.254939	-8.337654	-5.4709425	7.12292
684	-7.806017	-5.984261	-1.8836839	2.6250596	-2.328662	-8.179333	-11.375322	-8.964567	-6.148527	-1.0889907	-3.3478665	-7.539363	1.4277529	-2.008758	-3.5440784	-4.2738256	-2.5983524	-5.284628	-2.433924	-4.8884144	-2.13921	-6.2340612	-6.063007	-3.2676396	-3.0616088	-1.4275072	0.72866714	-9.09914	-5.7699203	-5.664151	-11.185923	-11.84772	-8.174047	-3.4457784	1.2106569	2.0808816	-9.566961	-9.827133	-10.21978	-10.383453	-10.421524	-11.884071	-16.26167	-5.098113	0.4054609	-8.980091	-9.357025	0.41725248	-19.272083
685	6.9295053	-5.5163746	-3.8992352	-9.232601	-7.5517945	-3.0205874	1.7804917	2.2005463	2.1332757	7.298486	6.860488	9.556416	7.6982336	5.9435267	3.4907796	2.3835633	6.5545073	6.834098	-3.8511739	-2.839689	-0.71991205	-4.105909	0.18009412	1.8555427	0.7992291	0.46630234	-1.4088794	-3.6825628	-4.060397	-0.63961375	-7.4193835	-4.563376	4.007015	7.576167	3.9766173	7.966958	0.55026543	2.789625	2.205111	3.8885872	4.232219	-2.7727065	8.648529	4.3610816	-6.8671794	8.6945	9.96039	13.134445	4.273656
686	0.18141274	-0.7237537	-1.8132218	-0.74227864	4.706958	5.125596	-6.597739	-5.8196115	-2.1444404	-5.6437078	-4.2186093	3.0024936	-9.871321	-4.556793	-2.2746751	-6.358	-1.6196244	1.2915729	4.0538845	2.8868964	-2.1196194	2.7260025	7.434437	12.201546	4.331272	2.315712	7.0472	-6.0819926	-8.448788	-10.187475	1.2415171	-0.9673805	3.6757936	11.820243	10.898985	6.165618	-12.308561	-8.035081	-7.7622232	-1.435831	-4.560299	0.20720088	-3.7949567	-3.1923537	3.4760232	-6.059411	-1.1915083	-1.7317338	-5.302311
687	18.917927	23.035812	23.607868	31.892563	28.938251	22.15678	4.881218	12.673973	9.114281	-2.9568892	4.72661	7.748208	3.2256248	-3.946345	-4.1477337	5.5394983	9.732213	9.2698555	30.636019	24.388481	20.68922	-0.02994553	-1.3138101	1.477464	-30.566269	-21.72787	-18.440132	7.534955	7.322181	3.242199	-21.439775	-20.238823	-21.979988	-14.005918	-15.131776	-10.624506	-9.44072	-6.890855	-1.9050326	-16.7881	-13.247908	-1.7257838	34.28459	33.16277	20.763912	22.09172	14.210592	8.903295	-2.8269665
688	-2.8861787	-2.4845428	3.4020011	-10.448669	-4.911679	-1.1072067	0.3410952	2.0667639	14.907453	-9.190729	-14.373078	-8.189951	-10.22537	-12.118065	-13.3570595	0.13109809	-6.283923	-9.224163	-6.7363796	-6.91238	-11.922183	-3.6832275	-8.974569	-8.420195	-10.369743	-8.056293	-4.2854776	-13.712283	-9.565638	1.6114175	-16.717802	-17.39022	-12.519922	-14.927932	-17.532406	-20.4719	-7.386155	-0.5020935	3.4264207	-5.5651703	-4.232458	-4.151411	-20.221706	-19.51316	-10.744602	-4.2221212	-2.7830112	-2.094247	-1.2695957
689	6.467395	6.3826227	5.0412884	-2.4169421	3.5212088	6.7642994	-6.5176992	-10.836492	-7.8182716	1.3888708	0.93506557	0.6533397	-1.3454105	-4.1055193	-4.729825	4.1151032	2.5758314	2.6959078	-9.516771	-6.3028955	0.8227796	0.7583086	-1.0434207	2.5087495	3.202742	11.8799305	9.047912	-5.9072213	-0.36726463	3.8297431	-2.410233	-3.3102927	-7.456606	-2.0804234	6.9376807	8.101809	-0.042541474	5.1461143	7.8852506	-10.602119	-6.573929	-3.152111	-7.800194	-8.220821	-12.033464	4.3703003	5.0129595	-0.018993497	-0.90726745
690	-12.769828	-13.41618	-13.9026375	-6.8843274	-10.63671	-8.667503	-10.3348875	-9.185379	-6.957101	-23.021122	-14.415976	-11.385475	-10.465424	-14.194948	-19.243729	-12.741575	-19.148296	-20.202698	-9.068949	-9.433432	-3.3335636	0.11198026	-6.227988	-10.069275	-13.707691	-22.665684	-6.919636	-5.7122216	-2.7990055	4.8311753	-10.502195	-7.042308	-5.6263824	4.0978303	2.642053	5.761812	-1.6094196	2.495717	6.2881064	-9.748188	-14.096546	-18.00518	-14.232202	-22.631363	-18.06985	-10.321255	-4.675328	1.0780699	-12.437872
691	-7.0104804	-8.719916	-8.371176	-2.0273001	-2.939964	7.7890444	0.9107908	2.9275074	2.862282	-4.6933794	-6.0694494	-4.9649477	4.3662605	-0.6978059	1.3066812	12.297311	9.114383	4.6979914	-1.3337686	-0.21615964	-2.0489016	4.435572	4.0108624	2.9463305	8.399557	10.183769	6.2726955	-6.233638	-6.9719954	-1.3007104	0.8440198	2.973019	2.773851	-3.6002579	-4.705188	1.8717222	-10.874615	-10.653413	-7.936273	-13.9755535	-9.152964	-2.6086833	-5.9482613	-14.789602	-21.589985	-7.100792	-12.54509	-11.824894	-8.2148075
692	1.1968007	-1.9486309	2.1020205	-5.835669	-4.12263	0.96944356	-21.318047	-21.496902	-22.438152	-14.913224	-5.2168126	1.7629731	1.6896861	2.6898477	1.3758552	-5.917451	-7.0857296	-9.412218	-8.447746	-10.113743	-9.282986	-27.557163	-14.794176	-2.9720356	-4.739798	-0.6005267	1.5878019	-10.01321	-2.747281	-7.1475983	-5.6198378	-8.689225	-10.194738	-18.228258	-18.330069	-17.127838	-19.796833	-17.641638	-10.858608	-0.046966434	-8.33239	-12.186504	5.2009716	2.214304	-3.4939756	-2.0391154	-2.6755633	-10.0576515	-22.505596
693	1.2162604	8.880659	6.6050606	4.322402	6.6161537	5.753566	4.4687614	7.8607454	6.1792974	2.0837207	4.8594537	9.031635	-0.8201984	1.6690574	7.242629	6.577593	5.2892294	0.049194694	10.464441	10.13436	5.1250668	9.105393	10.432107	11.055477	1.614408	1.9427725	-4.7815857	-0.886037	-1.8277088	-4.3790426	6.558304	4.4981585	3.329308	9.675877	9.730089	6.3768964	5.712801	2.826982	1.2381657	13.163102	11.712553	6.4358296	-0.06341112	-3.1583009	-7.11559	1.3331897	0.32428706	0.8239323	11.49579
695	2.4426773	2.9576201	-0.18008739	0.767901	-2.4059885	-5.3674107	0.5505301	1.493986	5.25831	-1.7333202	-4.287285	-1.6814655	-11.432228	-12.9638405	-9.61998	9.83522	4.9361134	0.9685896	-0.47254205	-2.8542135	-2.1795893	-15.753798	-13.408796	-14.819546	-5.180997	-4.6597	1.1949548	-13.391796	-12.744476	-6.9566255	3.947205	7.303788	7.6919637	1.5676985	7.6102343	8.463785	2.5540934	3.8425388	4.1595774	-6.9257383	-6.652415	-4.75714	-5.6317835	-2.983242	-3.6113307	-4.8349833	-7.2457156	-15.501697	-1.945791
696	-1.0146672	4.7451115	10.090958	-4.6733084	0.6125004	5.282073	4.7980547	7.6230927	10.606543	-5.15637	2.8638453	6.0399323	6.854581	4.3025947	3.0486007	5.7855735	8.067689	14.279668	4.0588565	4.742803	4.1234465	7.2078075	1.6521072	2.0057273	7.814248	-5.8814564	-10.5911665	0.88929003	-8.362737	-4.563177	4.508233	4.700715	2.2737508	6.495556	10.741734	7.749842	-5.4152894	-4.517765	2.7769837	-1.0403507	0.027542591	-0.24500173	5.17698	5.9152007	6.5012627	0.22595677	-0.5943798	1.5561986	4.819706
697	9.362692	10.535136	7.9394493	5.101765	-0.47411433	-2.971251	6.1324024	9.343161	10.816312	5.987161	7.0332203	7.526884	1.2405868	2.2441666	2.7292435	1.5773987	7.4105387	2.841556	3.0416532	8.780016	12.758782	5.2305474	7.4174056	1.2388811	8.403161	5.4850655	5.2841616	12.7926	11.394232	10.712995	1.8726561	4.9664955	10.570529	8.583278	10.75928	7.342379	-3.4329548	3.610012	4.2269516	7.3837814	11.094634	10.308062	1.9371185	7.607046	3.8956094	-2.1911826	-2.3070688	-3.6883535	5.5393314
698	7.56107	1.3182195	-3.6676548	-0.39306378	0.53545475	2.3906476	1.447818	1.0141246	-1.5533805	3.3868566	-1.8025705	-1.2751795	-3.2114744	-4.6690736	-0.834575	0.79574823	-1.9929789	-1.0893369	4.9758782	1.6178219	-2.483904	-3.7321415	-1.8555743	-4.072913	-3.214423	6.0747004	14.578164	-1.4936473	-9.889673	-8.563892	-3.3622742	-5.0741825	-5.537376	-19.241386	-13.944974	-9.178299	-3.2797089	-11.193052	-12.722798	-4.8611546	2.0662074	1.9729071	-18.908295	-14.186213	-9.545519	2.9103718	0.1083183	-1.3363509	3.3576312
699	1.416039	0.619637	1.7752664	-4.896205	-1.4250962	0.8459856	-7.130103	-4.9488792	1.5570214	-2.3527718	-5.627409	-4.2721276	11.053746	3.9168537	2.8480687	-4.6541157	-6.3327503	-2.48803	-7.5105886	-4.9211874	0.30207133	2.226987	-9.620727	-13.0777235	4.124275	3.8662171	-1.0346677	1.6679999	2.6231976	7.6861296	-2.6964865	-0.1643331	0.99846965	11.6470585	11.800705	3.8044357	6.0422163	9.429895	9.598529	4.0891943	-0.27670753	-1.4116436	-3.983481	-2.984165	-2.3454964	2.8499498	2.141101	2.7426786	-5.898426
700	4.1651545	3.915668	3.7246025	12.497202	14.903923	11.832349	10.847252	13.619042	25.399267	-2.806833	1.459314	-0.39027363	-2.7288592	3.6795635	5.1486006	9.875972	15.497768	9.540386	8.078995	12.521993	9.448316	15.271692	13.406246	4.4544945	-20.057941	-20.745121	-21.950718	7.7766886	4.001177	5.4864845	-10.204144	-12.48119	-11.757128	3.1522481	-3.6207216	-7.732158	-3.413761	-7.5531316	-3.907046	-8.630154	-9.236214	-9.242462	-3.1721947	0.4114551	1.5305135	5.0639505	-4.490528	-0.8251062	-5.9056644
702	12.549194	12.531807	7.8896456	-6.28211	-4.708873	0.36929828	-11.125929	-6.2962112	-3.011895	-22.88039	-19.4693	-17.172129	-3.088447	-6.2348127	2.4925196	0.79154176	-7.3516417	-12.524439	-6.75573	-7.1883755	-3.714993	-7.592367	-7.4998245	-2.0312986	3.4510193	2.998971	0.76000154	-23.735298	-13.113085	-3.7288966	-6.1296735	-1.3860955	-3.898002	12.116543	6.44553	1.9710311	5.598077	4.6591654	7.0421906	-4.0372214	-1.8398296	3.710496	-1.0993367	-3.5700758	-3.6431987	4.2691536	-0.7357339	1.4048362	2.5470204
703	-1.5358326	0.3971311	1.5473912	4.273306	1.0405893	-4.3464136	-3.0648973	-5.844316	0.88089633	1.2778833	5.165821	4.8118687	5.309036	2.7443237	2.1721952	6.546011	4.8063493	-3.6476831	2.1453805	4.850704	7.021015	3.2884011	0.3628872	1.0713439	4.2028503	-0.6434078	-4.8685303	5.026641	6.7081013	5.3420286	-0.8978958	4.056756	0.22741401	15.664125	18.286263	7.0191593	-1.3727362	-5.339613	-13.733269	-2.777317	-4.4011707	-2.3582566	9.046957	10.104616	10.711494	-3.9274395	2.4990816	6.5951123	12.934793
704	5.2628136	4.5227003	7.841504	6.2556076	9.515064	9.854703	-0.92583084	-4.5243735	-11.557518	-0.778025	-3.306746	-1.1006895	0.8846605	-1.5878087	2.163152	-0.48365644	-3.822783	0.72184324	3.050845	0.06910229	0.018808711	5.80616	2.4425306	2.4965596	-5.3988066	-4.084854	-2.38381	-0.036414564	1.0352656	2.2819939	-5.031708	-7.6293907	-5.4983864	6.2965755	2.0412745	3.4436946	-1.9761999	-7.339758	-5.623597	10.650008	9.115839	3.8930218	0.07956529	0.55895996	0.8352752	20.795052	21.310347	15.10219	-0.18120962
706	-2.5041664	-7.9529653	-12.435402	-0.5847626	-0.8080727	8.438229	5.480874	1.5998176	3.0030947	-4.8027124	-14.336349	-13.3010845	0.3931867	-2.1130028	-6.487298	-11.075586	-5.532131	-1.9209915	-7.455866	-8.601946	-6.3759546	-9.764757	-15.027391	-7.2147636	0.24384403	1.3731453	-1.9225259	9.952493	7.3825645	-4.5128236	2.2277508	6.996337	2.7925029	1.4700844	-7.1019	-10.815947	-7.6326566	-7.7237477	-5.869974	-0.8591199	2.2655349	6.974182	9.927068	5.176141	7.929991	1.1941596	-4.7889094	-14.81875	-1.7300528
707	-1.514753	-8.38418	-6.5233445	-6.9258394	-2.5025065	0.17972791	-4.333639	-3.354555	-6.988062	6.8168945	-2.380569	-2.2132816	-9.222328	-1.9991424	-0.9964495	-5.8875885	-8.186519	-5.5768776	-6.2459607	-4.880708	-0.98009276	-3.8653965	-4.972491	-9.294554	-9.065773	-7.560828	-5.331191	-3.8206105	0.044761807	-0.5757433	9.3410425	8.406507	4.961529	-2.149362	-5.122367	-5.952303	-10.1892185	-9.466342	-9.82949	-11.207572	-2.8286395	1.3490236	4.472162	0.40709424	0.7447985	-1.8010685	-5.2578287	-15.3782425	-3.8434963
708	-7.367478	-8.267785	-19.815216	-22.624226	-21.742174	-13.298916	-0.88258684	-6.2140913	-24.038126	-0.37546182	-5.6495953	-2.99864	-11.783274	-5.892077	-1.1795086	-7.8587294	-1.0028775	1.7000604	-7.2555385	-12.128092	-24.338085	1.5048146	-5.6563826	-11.18198	-9.245077	-11.2861	-15.5617485	-10.778291	-6.3897815	-7.6545143	-15.097971	-12.40357	-8.975513	-5.8800836	-10.003143	-14.204908	-15.508135	-13.658543	-18.969082	-8.499022	-14.564054	-15.016089	-18.360176	-19.933765	-23.760456	-8.977394	-11.855299	-11.860733	5.2924376
709	-4.4057336	-10.629303	-18.330566	14.929219	13.72318	18.39082	11.105976	14.317589	15.782731	1.2736061	0.28124228	4.9040675	17.329258	19.887661	20.74717	3.0074642	2.5482082	1.075163	-8.940843	-5.0784774	-2.0502381	-11.032496	-13.001647	-11.295746	-15.208586	-4.683464	1.8043814	-5.37727	-6.531646	-1.7523617	-11.482857	-16.113953	-9.886368	-2.6554062	-0.09581536	6.0222373	-2.8028617	-6.141361	-3.2649784	-1.7573037	5.9381146	8.460838	0.14937335	3.5320616	1.600848	-2.076108	-5.8013763	-2.9071503	17.456203
710	-2.4214	-1.5577302	-0.26734966	3.139777	8.826678	6.864691	-7.679968	-6.801828	-5.0294414	5.812725	-0.7267852	-1.9220035	-0.42175245	1.7155379	-2.012444	-3.9050856	0.22525626	1.3330584	-6.640336	-3.1307771	-6.695205	5.601797	-0.17588416	-2.3027167	4.859807	5.8822236	7.6514225	2.8293986	1.1185368	-0.33622223	3.32234	4.564232	4.538867	-8.08071	-6.9376206	-3.1057768	0.6997626	-8.00292	-5.0019064	-1.6867107	-2.4831429	-1.2308398	5.786998	-0.851359	-9.488087	-3.7347283	-3.1857696	-0.9932603	3.0778847
711	5.7843347	9.531309	8.960482	2.3117142	5.4348593	3.632185	17.93789	17.912657	8.138018	3.0120373	8.484721	12.360382	13.847519	14.927887	9.246134	24.722393	19.33622	11.850535	7.492875	10.78412	10.70764	4.85961	13.817682	13.572613	8.8697	12.465645	8.585321	6.358244	11.22895	14.778896	22.830505	22.891342	16.282326	22.333408	18.526327	12.448817	18.89661	22.4777	10.159721	6.6467094	10.913205	3.5676534	4.551388	7.2944946	8.806787	6.240714	7.1780243	3.893612	12.201788
712	-0.9694183	-5.6827984	-4.565728	-3.289586	-4.618547	-0.81050694	-5.7665854	-0.99106526	3.541238	-1.5118414	-3.6775122	-5.5461793	7.1214895	4.9446516	4.888397	-0.13144737	5.1062427	5.4287605	-0.03398317	1.8989356	7.936953	2.9521606	2.0145707	5.9757853	1.649751	-0.01686579	4.1751842	2.0487134	3.2713008	0.6697195	9.359459	5.176406	-1.0684485	-9.812672	-6.133082	-6.7050786	10.200924	12.616022	12.737587	-10.581284	-6.510255	-3.5766916	-4.4366865	-8.3482895	-3.82923	2.4834032	1.4565544	2.3584352	6.208537
713	3.0386333	10.233311	10.768663	3.1278954	1.3924425	5.380292	0.92268974	3.2615447	4.742768	12.193527	10.567471	4.672472	3.2595544	8.564899	13.46653	4.9554763	5.235343	2.9578643	5.946242	4.510988	4.455058	8.358157	11.174398	6.205947	9.569593	7.682468	-0.46538448	-15.097096	-5.9361286	4.707467	11.410958	9.651544	3.8269095	15.57934	10.213348	6.6130147	13.278919	18.809753	21.330235	1.7942688	4.9251833	5.057507	12.833284	9.02417	4.167406	-0.24777901	8.789452	6.361416	3.2492096
714	-7.6374636	-7.2064347	-11.181182	3.1881256	2.6727989	7.6187916	3.0716047	-0.6064507	2.5598917	2.6519432	1.9431542	0.2613383	0.45156378	7.405838	4.9235935	-14.312317	-16.178837	-14.964902	-7.710547	-9.82275	-8.739887	-1.7433622	-6.3529015	-8.844236	10.062482	5.34986	4.596027	-14.540316	-6.039039	-6.4754295	-10.055808	-11.51766	-5.5029187	-8.752495	-6.106416	-0.934917	1.1672068	0.5882096	-3.4195147	-15.396852	-21.873486	-19.93254	5.427781	0.24590024	0.20878756	-19.954525	-25.676243	-25.39251	-7.127015
715	-8.174421	-5.970328	0.9904326	-13.134978	-18.832695	-21.511482	-3.0394948	-3.4202409	-2.303218	6.2293	2.9512897	-0.5300969	-14.784779	-12.020687	-7.505946	-11.63744	-7.9445677	-0.24521089	-12.235447	-13.201805	-11.706802	-6.1497836	-5.573646	-5.623654	-7.05732	-13.071442	-12.98447	-18.47858	-17.236534	-10.909342	-4.9280586	-8.772039	-7.5719466	-9.628268	-12.025236	-16.778193	-15.493145	-19.436275	-21.206997	-14.448607	-15.704611	-9.526245	-11.018019	-10.046577	-2.2530196	-15.853605	-22.6541	-31.977186	5.5078936
717	12.380442	13.669811	15.390537	9.79698	3.790403	7.493866	0.32833588	1.6895964	2.5320897	6.4545946	8.927649	3.2215	-7.477184	-0.36732507	-0.8902666	10.772779	9.535944	-2.6610868	13.591131	11.24568	8.607015	14.0897875	8.473238	0.22161208	13.057575	8.0988655	5.704959	8.016929	11.372857	12.894437	-2.9406524	-9.539981	-9.804588	5.2014055	8.56909	18.716845	3.8574238	1.951477	-2.3542905	-6.0530725	-1.0803168	-1.4752562	1.5029877	-1.0604339	-0.33337605	-6.8966784	0.1555115	1.8802105	7.3228445
718	0.11893512	-1.8519098	0.15255581	-0.84521174	-2.8610904	-0.03145653	2.7101405	-9.802367	-17.469234	7.3161097	1.4754918	-4.5860996	-17.1128	-16.70961	-12.801124	-5.6384172	-4.1411605	-3.2880223	-2.6536665	1.5678303	-2.5432115	-7.592565	-5.771746	-1.7391448	-0.2761786	-3.4082646	-3.8505063	6.536972	10.535664	-1.2848787	-2.789332	0.17834169	5.069215	7.315613	4.8435087	5.5658913	5.708596	8.2967415	18.447552	10.0753	9.307524	6.9714503	-4.9348164	0.6140412	4.8379593	-6.4721956	-8.671661	-9.283956	-9.568111
719	5.7996635	12.042179	19.270365	13.710428	9.948387	3.7319655	10.612286	2.955991	-5.509645	-0.4419142	1.9736423	-3.956378	-6.498954	-0.2714755	-0.670067	11.104025	17.022602	22.053032	-13.977829	-10.748946	-6.9291863	-5.8660364	-4.0892363	-0.49843842	6.385767	6.805043	8.361701	2.3975325	0.025577724	-1.84345	8.48563	12.501566	12.417753	2.4230285	4.283738	7.3694854	-3.7723463	2.3642457	7.211069	-0.4302012	-0.016423687	-2.3200817	7.6312256	6.758111	8.468232	0.5896784	5.084193	9.763998	-1.2086967
721	19.615385	14.51395	15.587814	-9.84696	-7.304901	-9.820389	12.444611	16.466333	11.551149	0.9574674	3.7570226	7.028863	4.0393534	6.9313107	7.308707	17.105438	16.642252	16.48573	9.7179985	9.241392	5.958272	2.8057742	1.7873662	4.6287117	-6.4346466	-9.978602	-9.50343	5.6081553	6.879588	4.6564283	-2.057818	-2.7880268	1.5928944	4.7083726	6.7446146	13.983288	9.403711	1.5245183	2.0777535	10.49473	6.66701	-0.982079	13.104496	10.31036	8.684913	6.5232973	12.904135	12.395969	10.145597
722	12.249546	7.045658	7.3125043	-2.5764172	-6.8149242	-4.6494656	7.776599	8.40549	8.782248	-10.331566	-9.712899	-4.7744656	5.921547	4.9251757	2.5715432	-7.682053	-5.006235	-0.90904844	0.5834059	-6.295409	-14.852383	-18.171886	-21.009026	-18.037216	-6.098624	-3.6824665	0.6818807	-7.732069	0.16896349	2.218204	-14.808129	-8.702145	-1.7730361	8.651461	8.305429	6.6435943	0.1617853	-2.6886613	-4.793231	-13.32404	-12.896229	-8.012684	-4.121466	-0.77069545	6.669688	-5.343137	2.3024576	3.4288306	8.197672
723	-4.7713127	-2.9329302	0.3912393	5.063179	1.4399283	4.6297684	-7.2113786	-6.9006863	-0.22400491	-10.002413	-9.115488	-8.459212	4.5553036	2.8145893	-1.9389261	7.275959	8.808513	5.737442	1.9850986	2.9336448	4.333689	-6.2111125	-2.0854034	2.803747	4.73355	6.0817423	5.1495166	-4.3600354	0.3502304	0.5720463	8.970058	8.980795	15.997792	4.333484	17.806686	17.914886	-3.497589	-4.0804453	-2.5257964	4.718733	-2.0706167	-8.623734	-0.6320338	-2.3882782	-0.1515938	4.770376	1.3489525	3.9355116	-1.233969
724	6.03501	10.728123	11.849177	-2.2164683	0.87096643	9.26007	10.697733	16.284403	15.193949	1.7653557	3.9984777	5.544862	8.590513	11.570361	7.2152066	-1.2705503	-1.3798666	2.9021082	11.269969	9.602268	10.154935	3.6328208	4.003713	1.8509521	5.3631144	5.8874216	4.9489756	8.275312	5.4376154	7.459173	-1.0854008	3.8735943	11.464298	5.857108	9.540104	10.503951	-4.9891887	-9.772878	-6.9003916	12.757883	8.772387	7.686454	3.6652968	8.538598	8.501844	9.456082	6.956436	2.4773128	2.3523977
725	2.7478814	-0.76037204	-2.8911476	1.463444	2.3949556	2.3938594	3.7415884	5.3157816	3.4046197	4.5748663	3.7439897	8.039335	0.59281623	1.3335378	-1.7999165	7.021304	11.25346	4.1612196	1.6180282	2.5930452	6.803108	-11.394407	-11.505261	-12.023424	-2.3805857	-4.0596333	0.80717367	-5.289916	-1.1860031	2.640853	-14.157643	-11.21116	-7.9982634	9.764483	4.378036	4.6713986	4.7331514	10.674105	4.5154834	3.9277916	1.0678521	-1.5343668	0.6102042	6.6031737	6.767762	5.3663144	2.8544164	-0.03966403	15.246648
726	-5.85894	-6.5567446	-12.2472515	-3.3532112	-4.8897867	-9.181847	-6.458104	-5.0251045	-1.3802018	-10.830774	-4.709257	-0.7047568	-2.5413089	-2.7170773	-1.0320768	-10.212015	-13.541695	-9.736465	-10.025551	-10.5056305	-7.961049	-5.3646097	-8.397864	-8.22463	0.032974303	-3.6209905	-7.9758677	-8.431559	-9.69879	-6.655855	-2.3344357	-1.4752094	-0.74711096	-20.583311	-15.105543	-7.1409445	-5.647483	-8.067794	-2.5331056	0.9231629	-4.61612	-12.254423	-13.836908	-18.963757	-14.287802	-8.6451235	-10.607782	-16.510792	5.679488
727	1.0270708	-3.000692	4.5436516	10.442874	12.803877	11.989661	-15.527266	-15.742241	-19.323587	0.5035544	-1.6902553	-0.5909159	-11.698158	-12.698727	-8.941288	-1.1840727	1.3745131	1.5318617	-7.5674696	-5.723512	-3.2006707	-3.1407037	-3.4333754	2.06035	-11.151576	-5.6423674	-6.2861514	-5.0950165	-7.130646	-2.9254217	-1.8245955	-5.1758738	-6.0010233	2.1183388	-1.2498376	4.810812	-6.495777	-9.60309	-7.047265	-4.813979	-4.910211	-3.780056	6.9950447	3.9536395	2.517387	-0.12097883	-2.3988953	-8.888443	6.6540146
728	-0.7512839	3.6877308	6.5764966	6.2019553	5.4209013	7.611121	6.6449356	5.7673664	8.755709	3.7914214	3.0150368	1.3580713	0.9203228	2.2883334	13.206507	13.531481	17.918425	15.68017	-5.7394257	-8.46718	-6.6559267	-12.2080345	-15.357185	-17.792763	-4.988472	-1.0125296	-0.13498294	1.8527491	2.0323453	-1.2194711	-3.3368056	-10.178197	-4.862479	12.347443	-1.6988882	2.8054347	-8.258904	-13.514315	-10.791586	10.538626	9.559203	4.310358	3.422176	1.0292146	1.6239744	-11.003713	-7.991416	-8.702333	-5.237969
729	-0.29516864	-0.59172344	-3.8672419	-11.533712	-6.653878	-1.0516124	4.390109	3.5851955	7.7025266	-0.7959901	1.0118538	2.7596064	8.260057	9.451582	9.474008	-6.342889	-9.756833	-16.463379	5.072948	-0.6654007	-11.2382965	7.5179	3.9125857	0.04888451	5.709126	3.9492826	-2.7895894	-0.25030023	-1.9861121	-2.7585824	2.9811368	0.8236475	5.1528907	10.509214	7.1548424	8.140001	-4.8977623	0.96823347	3.914334	-7.262476	-6.5963764	-9.879289	3.8344617	1.6178957	2.8728015	2.9845629	8.216811	13.184	0.51289505
730	-4.114182	-8.473679	-11.849637	4.0130897	1.677969	3.0626602	-7.703807	-8.817787	-7.2530184	-2.6281123	1.5312116	1.103863	-1.9783251	-2.752431	-5.8807397	-0.44197103	0.047040947	-2.3344517	-2.613297	0.28143448	-3.1437325	6.4012036	6.272826	16.19125	3.8325815	-7.7226276	-13.172598	9.993955	10.73506	6.169367	-6.3830695	-10.170298	-8.898674	2.025989	1.5308781	3.2297606	-7.1259246	-8.404414	-11.261882	-16.522038	-11.144171	-2.6190243	1.3596795	2.3754585	14.101945	-6.457514	-3.8305197	-0.8113809	1.2658151
731	10.0191345	8.032174	1.9797306	4.319271	7.119965	7.0117803	0.08470774	-0.2295016	1.5488864	1.117812	1.4580375	-1.6429545	-0.20013568	2.40644	10.154175	12.70686	15.588045	8.62524	-19.44226	-22.473341	-23.046192	-18.04041	-23.26368	-8.809174	-10.3693905	-15.089924	-21.210009	-5.46925	-12.29562	-9.357195	-10.312166	-12.355921	-10.556204	-9.059003	-18.51484	-17.617844	7.936814	6.7661114	4.865916	1.6972743	8.793428	10.203295	-1.9749823	0.4686724	15.647755	-5.657917	-5.1505384	-1.7695518	-2.0117087
732	12.359833	10.46582	3.8756578	1.6031433	3.258202	-1.9766473	5.567338	8.257651	12.815193	18.615345	11.889548	4.313517	-3.2512321	-2.9254074	-3.3094769	-5.0543756	0.3359117	-0.8723284	-8.710592	-15.448862	-16.33955	4.561447	1.4845011	-5.5472336	-9.425591	-3.6701183	3.6345599	-4.177145	-8.624492	-11.83143	-4.51966	-5.949804	-1.1874906	2.353696	2.0710127	2.6080208	-28.53627	-22.809856	-15.9078865	-5.5038958	1.1277938	1.0864912	1.7044622	-2.2219708	-4.1894436	13.4360895	7.681695	4.4764085	6.0775304
733	-3.3619802	-3.4269934	-1.8386812	-8.972146	-14.094228	-14.444389	-9.141222	-12.049835	-9.324303	-3.4160466	-5.6936793	-5.8249693	14.01021	14.1296425	19.585846	0.51065785	-3.6649823	1.1394249	13.341371	14.0925455	10.738074	-11.055512	-10.627436	-6.9892044	-5.891271	-9.988411	-9.930592	-3.3782253	-10.536058	-18.099258	5.63802	2.236073	5.277487	-3.7295089	-6.316711	-4.749612	-7.7309256	-7.850816	-14.267444	10.009532	7.0293326	4.9342537	-0.49015337	-4.93254	-7.90005	-10.35664	-5.7637663	-9.861155	-1.9621478
734	7.903328	5.1670194	0.16494727	-0.16469795	-4.0086517	-5.1301365	-4.484496	-5.3595266	-1.2151294	-6.301404	-7.50403	-4.8568645	-2.2461329	-4.58909	-13.800066	4.680168	4.0566993	3.116568	-5.5457172	-1.232175	-0.13472044	-10.260883	-13.763424	-9.641726	-2.343698	-3.8469484	0.2312392	1.0117879	0.6198483	9.325047	1.4282862	1.6238607	-0.98224664	-0.94263685	-4.65882	1.0309279	-6.7688155	-5.4691124	3.063118	-2.0141926	-3.3040967	-8.172269	7.607938	2.0558343	3.7864366	4.0449476	1.2820046	-1.7494555	-5.7493596
735	7.5443225	6.8402233	5.4139414	5.0168476	-0.33926493	-0.32355022	8.713474	10.9566765	9.295088	4.403839	3.223655	1.8031409	7.1744423	-2.3360317	1.9651146	5.7387085	8.662926	4.675661	8.107801	-5.788859	-6.351499	7.1865845	1.9761899	-1.2949842	-4.648321	-1.0491486	-4.047394	5.7241836	-0.073758006	-3.8655965	2.837252	1.6354948	6.1111007	-1.6411955	-4.304455	-5.2865324	18.620102	16.987617	6.2941823	7.3819056	13.384507	4.2834444	14.928181	10.604387	4.9877806	1.3206285	1.3269405	0.3064496	0.68430644
736	-8.288046	-11.236153	-14.74683	-0.62964165	-0.728544	-1.2702432	-6.0827723	1.2423875	5.9686317	-3.4561427	-2.3790827	4.8057175	5.580775	-4.3839045	-6.2547336	-4.455265	-8.516302	-9.497065	2.28908	-1.8733981	-4.2845488	-3.912303	-0.7448553	-5.660986	3.240522	1.7291065	2.88185	-1.4208405	-4.3373117	-4.1324863	-4.7959776	-1.6912887	-4.838773	5.5175915	0.23089254	-2.1939893	-1.2493424	-1.4646368	-0.43936613	-2.8220272	-2.168035	-0.27116358	0.8492626	-2.54312	-0.3459956	-8.146354	-5.1713657	0.20081632	6.0121546
737	-17.578785	-23.507828	-18.713097	-7.4083176	-9.865114	-6.2261066	-6.9856844	-6.20175	-5.7525215	-2.151891	-7.4752955	-6.66535	-4.6029344	-6.7952337	-12.453969	-11.233874	-22.349352	-18.927807	-14.894842	-12.386438	-9.866936	-9.148624	-15.811953	-18.667402	-21.172958	-20.751953	-6.9209223	-0.70565665	-2.6154146	-4.4221115	4.291089	-1.5369234	-3.8827355	-3.5405138	-8.548817	-5.458853	-9.386465	-6.558966	-6.4031386	-3.059865	-13.085541	-12.085009	3.628715	2.2989695	2.4338553	-2.647163	-7.659107	-6.2414684	-7.881359
738	0.56652915	0.026700944	4.313612	-9.601063	-6.9763055	0.5665469	-0.23151648	-0.23241717	-1.6082518	-3.3118763	-13.63923	-13.815707	-8.91447	-6.187289	8.747498	1.7510722	5.14603	8.8058405	-2.2713919	-2.8085554	-3.9714963	-2.5435379	-4.3551	-5.9472055	-3.0725021	-9.157926	-9.377747	-3.955781	-8.796792	-13.861646	5.8577895	2.6006505	5.434025	-2.013661	-0.7609865	-2.922289	1.5468526	-4.6803937	-8.531911	-7.2279034	-9.54442	-6.924569	-9.549795	-1.94911	-1.1508605	9.4162855	5.0309925	9.815336	-4.0546074
739	10.564102	7.387892	14.0479145	-3.33038	-8.092854	-4.6775928	7.1116095	4.2973604	8.631915	5.451535	5.8512135	2.9408464	-12.062012	-9.431879	-11.951864	-5.9563675	-5.0740027	-12.817107	22.820812	24.896767	26.961952	4.8503256	-0.5258071	-1.3377663	-20.848259	-21.077827	-18.65105	1.5925756	-4.344297	-12.6309395	5.484179	2.0404365	1.0908321	-24.870577	-22.887383	-13.43332	14.4108715	12.608133	15.8243885	-0.26164234	6.714575	12.376179	8.118632	6.4911785	2.7544034	-10.896247	-19.347103	-23.965551	-0.58287936
740	-2.5477467	0.88406926	4.0087767	6.8108997	15.11691	15.144545	12.176889	11.024193	7.17315	1.8331171	4.6768265	3.4283807	2.0259666	5.003093	11.716951	-13.075451	-11.240982	-11.043768	6.831292	3.878121	3.5779462	1.6342587	-6.019659	-10.857213	-0.5406718	-1.2105285	2.7399778	0.71654797	5.23887	11.0696335	5.786689	8.848877	3.5877132	3.151328	4.4014096	2.4632149	-7.0083284	-4.3459835	-6.7260447	6.9965906	3.3524458	4.149917	15.947525	18.850464	10.39274	-1.7902493	3.0405807	8.5081625	-7.6439586
741	-1.3741207	-2.817245	-3.087339	2.82459	-5.1439123	-5.205059	-4.179721	-10.981201	-12.348339	-1.9132755	-16.798998	-16.795977	-9.805883	-6.1387863	-10.580999	-0.024713337	-6.6491103	-8.630903	-19.901047	-10.5696125	-0.9109461	-2.0329638	2.1593628	0.9380957	11.923539	3.7537096	-5.0701694	14.822352	5.4285965	1.6250955	2.8172028	4.135208	5.1589494	2.989542	4.628297	3.7236912	-12.691589	-15.473949	-16.601616	8.976037	3.7935073	4.385325	9.972829	8.477532	5.369709	-0.8535249	4.9511642	10.92313	7.979554
742	-12.284208	-13.59678	-9.510516	-9.115849	-4.628333	-0.20835528	-14.727956	-8.754398	-8.691797	2.6756074	5.04064	5.81066	-4.0424175	-4.068178	0.74707043	-9.397491	-6.7154098	-5.0103683	5.5142307	4.7680163	1.523666	-11.887068	-5.6221914	-3.2385511	0.2298781	-1.8765609	-0.43865913	1.234585	9.322874	12.3119135	0.6511346	-1.8736196	-1.2268617	-6.529714	-3.6613936	-2.1966453	-0.050331473	2.3793867	-2.249678	5.072862	1.5784236	-4.890807	11.816048	16.126474	7.6961617	-0.20961195	4.0141873	1.9616765	-7.4560194
743	4.4346533	3.3824635	6.0356674	-1.5191557	5.7425838	7.083263	-16.707506	-19.0607	-15.673031	13.604475	14.288218	16.224602	1.8931131	-3.7140565	-4.12383	3.8441443	1.6865284	-1.3384305	-2.7651367	-3.2816696	-5.3464103	5.190222	0.6979279	-1.5225234	-12.345182	-9.658302	-12.805487	-13.047863	-15.330779	-13.658631	-13.317216	-9.685646	-5.764455	-9.733486	-14.838165	-13.014027	4.7283764	-3.2526183	-8.924308	5.9143887	1.4308388	5.112686	-4.098712	-7.45696	-12.140831	-15.6026745	-7.5223007	-0.8989048	-5.9539275
744	-1.8974859	-4.159135	-6.630098	0.21382415	-0.70929635	1.191825	-9.965709	-9.259499	-9.497151	3.9480972	2.8529058	4.7860336	-4.521404	-1.7658528	2.3288631	-4.293838	-10.545229	-8.785683	-2.7768457	-2.5781512	-5.3917375	-6.2790165	-8.620476	-11.79324	-0.17771006	-4.8282356	-9.0495	-7.3816147	-7.126651	-8.798084	-4.682537	-7.5981083	-3.0669763	-4.0845222	-4.625661	-3.4905813	4.4135184	2.1442149	2.1035228	-10.99472	-6.215223	1.5814643	4.6154757	3.1614962	-1.7155335	-0.05017391	-1.5671608	-1.2063723	-5.256921
745	3.8481493	2.5271332	1.8425436	0.72696686	3.6491554	0.82048506	0.40374762	2.2399077	-0.8438622	-2.8970196	-9.147469	-13.178197	1.2382436	-1.8172745	-3.0942721	-1.5760752	7.2480383	1.1906052	-6.0188885	-6.1260734	0.18289235	-2.3771572	4.15545	10.571462	9.08325	8.279961	0.8723655	-0.40588474	2.6137035	4.12088	4.3285003	6.954151	5.8792996	6.4454336	2.3884711	4.9888263	7.604083	7.642289	7.2338037	-0.78809905	1.7006922	-0.8567203	14.355976	9.188166	1.5543673	4.2707744	4.53377	1.7119491	13.5430565
746	5.8806834	4.8755856	9.496349	-9.963629	-10.870383	-13.219429	1.0535623	-2.327887	0.14344281	-0.23673692	-2.0925658	0.47986054	15.965675	16.097319	13.059891	6.397703	6.1136947	6.4987025	9.131889	8.290863	8.741043	-5.772131	-6.948742	-4.2510366	-4.5799913	-0.23766983	2.447519	-8.656364	-4.1650662	-0.33570433	-7.9975424	-4.576068	-2.9445064	-13.041708	-15.20812	-13.97307	-6.904069	-13.385202	-15.780272	11.185287	8.348591	9.235896	-3.690441	-8.376759	-4.33714	5.6057143	5.7700777	2.488325	3.8679152
747	-8.126686	-9.00424	-13.750723	2.369917	-1.5626805	-15.094597	-4.91457	-8.60947	-9.1078825	-11.39126	-13.868877	-14.424501	-11.036182	-9.176908	-8.743078	-5.8791213	-9.897237	-6.8132343	-2.5414054	-3.372995	-3.3365903	-10.473661	-4.9610863	-3.8537529	1.2600093	0.9577546	-2.5551746	-2.8512034	-7.8074656	-6.360586	-6.138982	-6.0548306	-6.3581634	-3.7091422	-3.4807005	-4.1492405	5.8715773	1.0531294	-3.6946163	-9.563987	-7.651584	-5.8145695	-1.028243	-6.684106	-9.378474	-6.7034354	-10.738382	-13.676879	-1.419279
748	-6.1596394	-1.564636	1.4581263	1.3357006	1.4489392	0.8919082	-4.705547	-3.0610719	-5.209943	-1.5345097	-7.955863	-6.421717	0.22366552	0.09772354	1.3736265	-3.2434134	2.1978135	4.494907	-0.27808058	1.0852404	3.7372203	3.3453667	-0.115169704	6.289542	-0.48982966	0.81219745	-0.03437753	-4.4245853	-4.942155	-6.5728264	6.0580144	2.0140495	-1.1628798	-6.747952	-2.1011565	-4.4272423	-6.7773385	-2.1661055	6.095812	-6.9175377	-7.2683425	-8.1435175	-4.2435555	-1.4484383	-2.978838	-3.9112363	-4.5702724	-2.136764	3.5316331
749	-4.0800486	-2.686194	-1.419354	-7.866494	-8.521684	-7.262752	6.191449	7.818839	6.5802245	1.5319952	-2.098884	-4.5848756	-7.402145	-1.6428859	-0.5662674	-9.428756	-8.8129015	-2.282608	-6.221349	-4.294449	-0.505147	-4.124708	-2.621816	2.6202857	-4.034995	-1.465467	-4.5341787	-4.6596193	-13.893779	-13.782352	-11.183361	-12.732548	-7.653878	-13.947374	-7.570174	-0.18764207	-0.99053127	-5.2525506	-8.082947	-6.276718	-2.470287	1.2945908	-13.490754	-14.726788	-10.088696	-4.587227	-7.9305325	-8.139771	-10.98237
750	-12.171371	-13.850942	-11.281397	-15.110697	-11.281403	-10.443087	-5.350946	-14.175693	-13.706041	-6.238041	-6.551198	-2.738891	-14.54582	-13.933685	-15.228904	-4.864542	-9.695862	-3.7731097	-10.444054	-10.300217	-13.201902	-4.57541	-4.997133	0.31343615	9.1249275	4.2285814	5.731565	-6.4705935	-7.6868258	0.16960216	-7.6225696	-7.4803066	-11.332361	-5.895012	-7.997595	-1.7130078	-8.5295105	-13.934757	-5.4185324	-8.331876	-10.75141	-11.138803	9.790457	2.754645	-1.9078865	-12.631659	-15.068825	-12.236431	-20.085619
756	12.27308	13.240094	17.65004	13.014866	11.599482	10.325342	11.663039	12.496157	8.69545	10.882687	18.82352	11.690481	2.6737204	6.725404	10.341692	-10.608402	-10.112612	-12.233004	4.014352	3.8351896	4.1185856	0.78573763	9.681568	8.011951	8.983309	6.55482	3.0896063	-3.0750816	-3.3827622	-10.475998	2.3158903	8.732456	9.721813	18.705008	20.945293	8.968994	-4.722331	-0.6016786	3.8381228	7.619241	14.220839	9.617163	7.327509	11.3389	8.5222	-0.33908314	0.43091545	2.8463917	0.33700567
757	-0.7100648	2.6513886	0.7025753	-6.4328933	-4.0694656	-1.1507756	-13.8511505	-15.651871	-15.649988	0.8805971	0.47528368	1.4875981	-4.8116417	-3.0935636	-3.123674	-13.418263	-15.540074	-19.346024	-7.810254	-9.649895	-15.312944	-6.4243703	-3.3652563	-7.541315	-12.422781	-3.3608613	0.65044993	7.2369146	1.7785034	1.5010674	-3.428663	0.5545795	3.317251	-4.9937987	-1.1254418	-4.4150553	5.366812	6.3631287	7.9245358	-10.108212	-2.0519967	0.755285	-7.1121035	-3.431994	-1.5902554	0.64709353	-5.316449	-7.2198343	-10.346657
758	5.3718386	6.166774	5.7542133	-3.6673388	-2.743402	-3.322278	5.755506	8.599579	11.8752575	7.077211	8.928744	3.19575	-1.158589	0.69146	-1.4649847	-0.9152233	-1.0473208	-1.3558166	8.504301	10.682559	10.519844	5.843837	7.4110465	3.8223407	5.9363527	-0.30323637	-5.053482	11.131718	11.670539	8.589502	6.6355686	0.7929611	0.16715038	7.032386	2.3714988	-3.945774	0.22298056	1.2969737	-1.8393201	8.070042	7.5936127	8.094927	3.931179	12.913166	9.116312	1.366338	-0.71183383	-2.2598593	7.649197
759	-0.8059609	-0.96980727	1.9709263	-12.297485	-11.006897	-2.995824	-3.8510237	-6.0555573	-8.962284	-13.467849	-13.351158	-5.944192	0.73517627	-3.1979187	-5.812583	-3.2731905	-3.6711695	-1.9974469	-1.7977717	0.28661394	2.7395685	9.020205	5.0146017	2.1986732	-6.9077635	-1.7156812	2.1610186	-17.388433	-13.485633	-14.040218	-14.622681	-11.706566	-6.244546	5.4284825	7.4927673	5.347501	7.1677237	-1.900908	-5.739422	1.3396188	-1.4034501	-0.49606287	-1.5584149	-3.4051645	-9.995368	11.6933775	9.492557	2.797072	6.610144
763	14.2768	4.1436515	7.2571745	-9.421211	-10.449829	-4.111289	5.3075686	7.5536	10.818852	1.1620611	-5.499095	-5.4395294	-3.328402	-5.5281887	-7.7773514	3.6825485	6.222277	3.7922852	-2.1719928	-4.5922165	1.5999167	-2.059911	-1.5071747	0.2856183	3.1356895	-2.809044	-3.442653	8.533915	9.499581	7.963562	-0.80041677	-2.7464051	-0.99706995	-4.033348	-3.8999996	0.12273377	1.5888474	-3.9778142	3.965919	3.1956644	-1.7337809	-1.5377424	-1.7793322	2.0411065	0.7182238	10.745953	10.462999	7.290248	3.0675855
764	-3.9186544	1.3853014	1.6596676	10.419188	12.450998	10.038717	-8.419078	-13.832981	-8.99426	5.8630495	5.1370397	2.7491293	5.3493037	11.907808	6.3492055	21.477139	28.251638	22.093647	6.0055594	4.850318	0.58402324	-1.112475	-0.47407603	-0.6871352	-17.514662	-7.3434935	4.258224	-7.53642	-9.284706	-15.265093	-3.9872434	5.115868	6.2741003	14.298273	15.558312	17.286797	7.883893	9.761339	6.316051	7.039874	3.7486033	-1.6293398	12.594948	7.5239315	4.552352	-1.7213349	0.23046708	0.5760875	13.9034605
767	-13.75214	-10.60696	-14.355946	-22.063652	-16.317854	-6.201231	-25.417244	-23.665316	-18.563704	-24.795876	-24.371342	-25.382952	-7.1346874	-9.58824	-7.733775	-9.438431	-13.898607	-21.99826	-10.188529	-9.023781	-8.465515	-13.347483	-6.323187	-1.9110864	-14.832243	-19.1222	-19.778292	-9.760686	-13.31732	-18.204346	-13.937523	-16.293594	-11.55109	-15.017773	-17.076603	-14.65885	-22.43506	-19.62783	-14.247433	6.2114882	0.1396352	-2.4537983	4.404126	4.687193	7.3863144	10.975578	11.945427	13.706028	1.5625181
769	-2.9697924	-3.0358267	-7.78628	-13.244876	-5.853459	10.46661	-17.23368	-15.780073	-11.068771	-5.3013053	-9.285736	-5.7073197	-15.033282	-5.0198627	3.1729705	-14.655585	-12.4284725	-5.412673	-19.038239	-16.041206	-15.042757	5.062953	5.1863003	5.3800726	3.7121754	2.8334389	-1.6604959	9.409699	19.740269	21.760315	-9.479447	-3.7003906	-0.77128315	-2.2801526	3.736068	3.6515305	11.987622	10.059651	6.7964563	-7.9673767	-7.7494845	-4.888113	-15.810747	-6.8191614	-2.0377529	-14.909548	-17.874367	-22.368656	0.0978924
773	-0.8667692	0.014024079	0.9242985	-4.724428	0.63584834	-1.3657181	1.3488538	-0.43145669	1.7985084	6.363859	1.9270136	0.4569844	3.1959589	6.077134	3.799884	4.9323053	3.674379	-2.3716407	-0.25717336	2.336556	6.0027227	2.7679079	2.1554165	-2.0915995	-1.5209188	0.99705017	-2.3654587	5.1301994	-0.6113539	-0.4340334	4.332897	6.083338	4.786339	2.9219675	5.637283	6.2231874	7.114316	5.9637837	2.3764787	-7.548761	-6.0587006	5.0664883	-1.467082	1.1393497	1.8929725	-9.464914	-7.533663	-3.2515604	4.4776316
775	8.779955	17.213488	13.722413	11.823159	13.7153	15.173548	12.377808	13.695839	8.457621	9.881765	11.745802	6.2321424	5.768587	6.0221214	4.996459	16.548275	16.924261	9.701241	3.7223818	6.2180023	2.1949995	14.707183	17.650253	19.348164	6.8852587	10.509168	6.856203	-1.5943401	-1.3234746	4.853858	8.043493	9.566801	7.035119	4.7556973	8.973982	7.162314	10.991293	6.385437	-0.5853814	-1.8121103	4.4255824	9.233556	9.543089	9.831968	8.192776	3.7080288	7.940275	8.298559	6.437705
776	-8.279348	-10.541389	-11.105583	-3.6378074	-2.123998	0.4621079	-0.08406532	2.4009311	9.95516	9.271563	1.7807813	-0.3773372	3.56861	6.4156523	6.4742603	-10.225795	-13.053852	-4.180913	2.272833	1.9658545	4.8101034	4.883485	7.6240573	11.725191	4.661086	1.0712016	2.684959	-17.319992	-20.026562	-23.121777	-7.053872	-8.344846	-10.268478	0.61912215	-2.4928858	-2.0108962	-14.114898	-1.6725012	8.804582	4.8439684	3.9713657	0.48456734	-2.3526888	2.9529521	9.002209	1.4623393	-2.3523319	-3.9800768	11.991092
777	3.1407137	-0.53508973	2.5536184	4.8227463	3.5007677	9.691431	4.840022	4.6061087	3.782961	-6.5974426	-4.9883056	-5.733487	-7.997369	-6.1558213	-4.6675835	6.3666296	-1.0564923	-5.3613515	-11.060034	-6.999613	-1.5574195	-7.3844514	-8.495112	-5.200175	0.38464645	1.7397484	-0.69564605	-13.245408	-13.43424	-21.005627	-4.684547	1.2633522	4.2205873	4.0696306	5.2295017	6.8885956	0.41044164	-7.027288	-12.849241	6.5263424	3.2838724	-2.6210957	18.945988	15.929526	16.256302	2.3971915	0.7727641	1.7414219	-9.459337
779	-14.756615	-19.072224	-16.907915	2.2649689	-3.2672873	-4.848299	-10.913963	-11.723487	-11.320532	-17.86493	-13.780238	-11.82428	-9.199433	-8.586634	-5.047397	-13.87156	-14.129454	-10.299173	-3.0488558	-4.4542475	-4.425373	-9.070783	-10.664357	-8.876642	-9.274473	-12.158707	-8.5578575	-5.0404196	-7.2012587	-9.22086	-5.2350674	-7.3983994	-8.651925	-6.5556836	-3.3737228	-2.5985253	-4.9721518	-8.177307	-4.5502033	4.591884	2.626112	-0.3766349	6.131343	7.2070546	6.585583	-10.431739	-9.685089	-9.737745	-3.3310683
780	-0.63938737	-1.1766589	6.724834	8.163937	7.711323	5.056301	7.72068	5.764653	13.437619	5.458826	3.813212	12.7570095	12.140493	-1.3887758	1.557172	0.37117836	3.4695945	7.8153596	24.15223	25.34991	20.025608	14.412491	16.547997	12.364883	14.119644	7.9894476	3.1658475	-13.829595	-7.7069817	-2.9865773	0.14017497	1.5827074	-0.44615278	3.440582	3.0811784	-0.5971524	2.4242027	3.8037314	-3.288926	-3.5926747	3.3229446	5.9794264	-5.176412	-2.564424	0.6971627	-3.964397	6.368231	6.7356787	-20.046352
781	9.816193	10.863024	8.630831	-3.755559	-5.150609	-4.024382	-3.8648648	-2.9812512	-5.036873	7.318701	9.620166	0.11740592	-14.084922	-5.7925587	1.2706977	-6.1085653	-5.580117	-8.800594	1.5147812	3.4922209	4.401311	16.670961	19.32955	23.545074	2.5180893	10.779425	18.212217	7.162133	14.836373	9.885431	4.8481493	5.3885727	6.2713194	10.371964	9.45533	10.122505	3.8437245	1.9453042	-6.813096	-5.4300594	-9.847408	-13.994506	-1.1461143	1.1291084	8.217532	-1.93222	-3.8884437	0.47916782	7.145605
782	8.793542	7.829907	11.83746	-8.43363	2.7686834	7.8205566	2.7654195	4.7482214	5.7216334	-1.8998153	-8.280566	-3.907105	-2.5001912	0.3110832	5.4569316	7.0926466	0.81586456	0.2672472	6.294553	3.6693387	5.509753	0.7627014	0.11906637	4.5209045	0.99055636	0.50950736	1.8644933	-1.3083463	-4.7951756	-8.954103	14.976394	12.284903	10.759097	11.358421	7.363174	2.1755319	-1.4220636	-0.060435414	-4.26445	-5.3397937	-2.0815623	-0.33891332	-0.08705382	2.856038	7.5365305	7.43121	-2.6674533	-8.437809	6.6689343
784	-20.678572	-20.824802	-15.432921	-28.589924	-21.357435	-3.1162322	-2.0708737	-6.5153475	-11.147697	-20.842022	-19.375244	-5.596936	-1.7606907	0.30302227	1.301251	-3.3871174	-4.0514307	-7.7786264	-18.274761	-12.916105	-9.086326	-8.291393	-9.057219	-8.306683	-13.368237	-7.857264	0.63240004	-11.701785	-16.13691	-8.807863	-14.848903	-13.73284	-8.627197	-20.04964	-20.09463	-10.650073	-11.832893	-10.283796	-6.473462	-7.836442	-6.291641	-5.8153324	-7.2915154	-8.226925	-5.5635147	-16.720467	-14.705705	-6.9935694	-15.449557
787	3.550966	-0.97828233	-4.476576	2.8836694	-6.5522375	-10.641592	2.4943795	3.3408055	1.8054595	-8.937128	-10.577847	-9.91651	-1.4435816	-0.6811454	0.57227427	2.8127856	2.3446007	2.5045772	-8.532075	1.1565775	6.8070655	5.363562	2.1052356	-5.090932	-0.62615716	-3.4786553	0.27128375	-1.2113523	-1.5312928	-0.24759686	-4.7640095	-2.524451	5.459347	-13.063154	-13.728519	-9.251373	0.6879626	1.4338588	0.666217	5.4636426	4.076352	2.4944901	5.858944	10.418333	18.06691	0.8809943	3.6757274	3.8910725	0.35759336
789	-8.9023695	-8.666291	-10.292622	3.017351	1.7766798	0.1721608	7.9596176	5.415658	-1.0104996	-11.818558	-10.400711	-12.490408	14.513224	9.075521	0.026261993	11.862371	8.611442	2.7956176	17.432507	12.521086	13.110659	10.743089	7.962435	6.0160093	9.1982565	15.4844	16.989304	6.898719	6.4365788	0.3250717	7.697129	9.05694	4.3031125	-4.9717913	1.1104963	3.46074	-7.082511	-8.834053	0.52715385	0.98418903	0.47721335	0.30014008	3.886969	5.3107414	3.068173	13.6078415	8.950648	5.467184	12.836184
790	-0.97638154	-4.4408226	-5.592508	-7.1256404	-1.09355	4.1085033	-9.633771	-8.415944	-5.6586933	8.680252	7.459173	3.3150332	-13.6699505	-10.239892	-7.4196353	0.9631636	1.2757926	2.2594848	0.94369507	-5.52551	-5.287858	-13.465158	-11.643314	-7.07	5.8906603	6.8811665	9.576384	-24.583706	-21.310635	-15.149335	-2.5545049	6.778263	13.795368	-5.1882453	-1.981849	1.8822399	-7.4907637	-5.186735	-3.2869978	10.586962	7.467628	10.317511	1.6455357	4.195397	6.8827057	7.751198	5.9248433	0.7028294	-3.774201
791	-15.071831	-11.475471	-2.0532837	-10.2453575	-10.919158	-9.730836	-8.541634	-11.962642	-8.35949	2.5813308	1.1446437	-4.2836924	-2.6029673	-2.5956173	-1.2121313	3.0500076	-0.9463833	-3.839579	-1.0575345	-4.644475	-11.733081	-5.953749	-7.783411	-9.905095	-11.697956	-11.237659	-15.144781	-5.1059184	-6.5762506	-6.84659	-7.806333	-7.936371	-7.0367756	-7.7724285	-14.523699	-21.181225	-8.813946	-6.01865	-7.0089417	-12.762064	-11.509207	-13.931746	-12.704708	-10.157098	-9.137636	-4.8882976	-6.1282215	-7.012618	-4.9927945
794	5.203037	1.4299375	3.2775064	16.340393	5.7151356	-4.607167	-6.0310163	-4.8915606	1.165981	-10.247257	-12.333372	-5.8211527	-1.2491264	-1.3509479	0.51979995	-0.6308131	-3.9226682	-5.2285633	2.9784226	1.232435	-0.01703402	-0.6273074	-1.6010544	0.64858115	-5.154611	-0.44413123	7.874335	2.529993	-0.07665248	4.0952024	1.5126214	-3.163776	-0.53917676	11.999746	5.87115	0.27370495	3.4160495	2.13566	0.6423216	2.973074	-0.17449898	-4.2621655	2.5737786	-4.6948385	-3.3664343	3.6321816	4.551745	6.73399	-6.808402
795	-2.282577	0.06550318	0.75222147	3.1012297	2.3466957	-3.336241	13.2614155	11.093266	7.0273495	4.485302	9.187819	8.4636135	-14.233794	-8.698142	-1.9674389	5.4072294	7.482988	8.731744	2.7285533	1.632247	-3.9694216	4.7699347	-0.5959497	-3.453175	-2.3372614	0.37221253	-2.5277696	-1.9445989	2.5169582	4.075773	6.925076	5.36351	1.2833259	2.179129	10.308186	13.901103	-2.7688565	-0.37955594	-2.7315793	-1.7243996	-1.5490472	-3.6239355	-12.853943	-16.410742	-20.676088	-5.6335115	0.6142646	5.110002	8.488838
796	1.819272	5.132185	7.6280174	-5.2457905	-1.5502096	-2.8188164	2.6226385	2.2181106	5.9076853	-0.6936816	-0.6911919	-4.987733	5.014532	9.228979	8.685998	14.782071	16.166536	10.07077	4.659143	12.053904	8.542774	13.795897	11.850361	4.5439043	12.588906	9.907398	5.722752	7.624546	6.0010986	3.2229261	7.4576263	6.318018	3.543426	10.311441	4.9812107	0.074739516	23.2785	16.726967	9.038292	7.362171	9.469789	9.524387	16.235909	19.47167	19.526653	11.933674	9.340979	3.8888364	13.7768345
797	-7.207472	-3.2135413	-1.5408288	-5.528919	-5.6010084	-1.6715214	1.2071743	5.6846113	8.214272	8.349159	2.630669	-3.209862	2.7354414	1.196415	-6.8178134	-5.2115126	-3.3049698	-0.5261543	-8.309462	-4.8929815	-1.2196779	-13.916252	-14.433729	-8.804003	2.1096282	6.0183754	7.8880806	8.683819	6.9537	5.7923536	-9.431999	-7.6934853	-7.5911345	2.492565	7.198578	17.99464	-0.91883683	-1.2584829	5.6961675	6.457892	3.6815991	4.0225215	-10.95343	-5.911691	-0.8095224	3.3404286	1.1400504	3.0563612	-15.611099
798	21.150814	15.712943	15.58412	18.600834	15.994636	7.2343187	17.258333	18.958054	12.367323	22.111313	25.007652	21.470493	28.0243	38.732697	38.724133	0.17614798	0.3454594	1.435795	28.549328	32.741474	30.08791	13.71616	11.419714	16.747507	8.950092	7.4390106	3.9359503	13.900522	19.253181	15.856292	7.7909327	10.73964	6.741062	14.278098	13.715499	19.228989	34.120205	38.070892	32.83514	-3.811275	-3.2904515	-6.104141	23.297281	28.43188	23.637375	14.068916	21.8176	23.635996	4.6960545
799	-11.042347	-12.297855	-6.2498507	-3.016119	-3.412532	-5.3138094	-6.492276	-9.43398	-12.054428	-1.5669534	-0.86041063	1.1779388	-3.3612337	-4.5263147	-4.4064527	3.3412356	4.3112054	3.421319	-2.1050606	-7.3954563	-5.468033	-11.668029	-8.100143	-2.5784361	0.27249083	1.5023242	0.96608686	-4.7313747	-2.6094093	-3.749086	-7.1410317	-4.405549	-2.9307325	-2.5664978	-5.315776	-0.82795256	-25.244564	-23.367	-11.928373	4.4176245	0.35927665	0.5017512	-12.186951	-7.799945	2.826665	-4.8141737	-6.621249	-7.754793	-2.601368
800	-0.13676749	-5.70624	-4.1765027	13.680172	12.733071	14.421209	-10.357825	-3.974603	-0.87270254	-3.5194967	-6.2135096	-7.634495	-19.265278	-18.263647	-12.5432	-13.262281	-13.093084	-5.874127	-0.97668123	-1.7510357	-10.082726	-10.750719	-3.4778004	-4.452653	-1.2928406	-4.587276	-5.353791	-1.1136225	-7.152478	-3.2743979	1.4736576	-0.7040322	2.63227	-10.025282	-9.337687	-11.319567	-1.8155589	1.2282056	-0.85557467	-5.4684	-3.845018	3.1606572	-9.414949	-9.693648	-13.87496	11.9357605	8.12159	4.4972935	4.00879
801	-12.360603	-13.854235	-8.788689	3.6999786	2.0473151	-1.8630223	8.634623	1.5640748	-2.6622462	2.9618454	0.38626075	-2.2753563	4.2335644	1.3413644	0.66486406	7.6074176	8.518375	6.7225165	0.082168356	2.1358995	3.7943487	12.428541	15.367241	11.900547	6.3903713	6.177824	7.13359	11.941792	15.830513	21.980968	6.153821	7.575924	6.4871297	2.13615	4.1927147	7.055484	-4.2419076	-0.81160676	-3.9588175	5.3475113	1.6914898	2.703229	2.2268078	-1.0385314	-4.260145	-1.9778032	-4.3879566	-3.4668608	5.082972
804	5.6353073	15.775394	18.61687	14.948362	8.713799	1.5578388	-7.514137	-10.558283	0.5095982	20.402666	19.768938	11.907043	8.366361	12.904293	12.4615555	-2.815806	2.585998	5.685296	4.2452097	-1.9482048	-5.7515535	9.804129	11.381063	15.902456	7.380924	11.004376	8.161608	1.0575075	1.337782	-2.1393416	3.6004581	2.3460686	0.2871266	11.099686	12.395111	5.4370556	5.3088202	4.809061	1.445358	-1.2397468	0.31057954	5.727933	-7.9165325	-9.531942	-2.570336	10.776795	16.536007	18.302872	-2.1723046
805	5.358427	6.231282	6.3598933	3.6094632	5.531871	6.1411805	8.112282	8.435779	4.7344017	3.8343215	6.4883184	7.6346965	12.644218	10.401383	9.678139	10.469616	12.758301	10.061365	2.2267346	4.3651824	7.4856515	-4.4545774	-8.765714	-7.492886	-10.373709	-13.824344	-11.712838	-13.924816	-18.935555	-18.300842	-13.76648	-16.504871	-18.566841	-9.258651	-7.9889574	-4.3626366	2.9769042	4.5818205	10.135326	9.729946	8.514687	8.899433	4.8106155	4.6002483	3.0584269	-0.827978	-1.7773147	-1.8927923	-8.290276
806	0.05372399	-4.1272907	-1.6518942	7.7598567	3.9218976	1.0038486	-7.282639	-3.7133768	-5.379718	-8.66842	-6.7344413	0.21195352	-10.978893	-8.628699	-6.451362	7.587231	-1.6926684	-14.218258	-13.536293	-9.636096	-8.325077	-5.958289	-2.8151708	4.2659044	-9.450255	-5.099403	1.807525	-4.442347	2.7903316	7.923204	-22.086182	-15.07143	-13.592653	6.1506333	7.006983	4.2834024	5.5859604	2.8947353	6.0144196	3.451579	2.6583977	4.5094647	-8.209442	-1.6581743	-8.697065	-4.1668077	1.4521306	11.884306	9.406082
807	-2.4570088	-7.2861814	-9.395315	1.2807095	-3.540205	-3.5781581	2.3369384	3.386191	4.633169	7.5493135	11.095968	12.785484	-4.6968026	-7.5920973	-5.50358	6.7507424	9.072918	14.334362	-8.799486	-8.379379	-5.17272	-5.052099	-9.778097	-14.580809	-12.835381	-17.042633	-19.72501	-3.157423	-5.049926	-0.834729	1.1938518	-5.7473564	-4.245755	10.9162445	8.741099	12.0389	-0.9009587	-3.0183415	-3.66448	-0.36848682	0.5189221	3.386321	-8.808922	-5.228986	-7.439827	5.21308	7.410595	2.655437	-14.546296
808	-30.88715	-23.23912	-13.481581	-16.221867	-13.866149	-5.3043385	1.1450891	0.3935688	0.5878322	-12.889624	-16.117682	-8.605056	-2.868473	-3.4575803	-8.01781	-6.731866	-12.161316	-10.666335	-9.735543	-7.221642	-14.941962	11.4676895	8.072126	9.495087	-5.232803	-8.009828	-8.809539	-2.649106	-0.6455399	-3.7796843	-9.177195	-5.1425686	3.311275	2.1241338	-2.3936658	-2.149712	-1.137841	-5.404479	-5.4812655	-8.499318	-9.214464	-10.993618	-18.610998	-25.223244	-22.972006	-10.434137	-10.684013	-6.2925153	-6.713221
810	4.869663	6.8826017	5.3312273	5.585453	-1.7762069	-8.939856	7.460738	-2.3459697	-7.401964	3.7283897	4.163843	1.3254414	-4.34636	-0.94495547	0.15268892	5.277669	5.1679263	1.3258963	9.895519	10.587538	10.2813	-1.8763707	0.27848154	2.6317515	-1.7832949	1.6299515	-1.7625784	-6.3366146	-10.001644	-7.1929092	-0.6029943	-2.2045016	1.118479	4.9789853	11.870353	7.125696	9.796209	5.195527	0.56644255	15.728968	8.125419	3.1076376	-1.7679508	-3.9509678	-5.971208	5.3827157	8.286086	8.837756	-8.125483
811	-1.3476871	-3.1213107	-0.79011154	-2.5161643	1.3617568	3.9131112	6.308555	6.380081	4.9752073	0.51339847	2.9874454	4.807433	3.5787983	8.47707	7.382406	8.155808	1.1429858	-1.8358567	-4.0113497	-1.679121	-4.5402603	-6.595523	-6.5195785	-5.257052	-17.11539	-19.732182	-14.397512	-5.737535	-3.4714756	-1.2938457	-0.6433364	-2.4979563	-0.821174	5.408682	1.8743075	5.875062	1.477735	0.30698043	1.8208301	1.5656619	5.483044	3.9681764	-1.5486771	1.0484477	3.6187177	-0.019831501	1.815353	2.6501355	-2.5252175
813	-0.676913	-4.4453545	-5.4978914	-6.6916895	-2.827885	0.6597505	-3.0701656	-4.67015	-13.686022	1.9838798	2.7528994	-1.5032687	-16.56311	-18.342907	-14.719738	-5.657036	-7.8930054	-7.8994675	3.3835611	5.7890296	13.62882	4.8913064	4.5862255	12.319997	-16.362597	-10.1796055	-10.9717655	-1.2535076	3.702715	0.31083965	-4.0092697	0.0922873	-0.021846771	-12.855566	-8.291193	-8.726515	-3.0340223	-4.539701	-7.312439	-1.7903128	1.6443062	1.1436533	2.102107	2.102116	0.67750174	-5.6731358	-7.664894	-4.830937	-11.821355
814	-3.6778882	-4.0203123	-7.2758083	-15.077364	-16.292027	-13.832071	-3.1873317	-7.0572476	-7.7810783	-4.120259	-5.756502	-5.123396	2.5958061	12.639637	13.509449	10.09328	9.967802	7.6402817	7.5874314	8.918052	9.400955	10.548626	9.059888	5.9965076	-15.771593	-6.8951	-0.07878667	-2.630329	-3.2932417	-5.190875	-6.187381	-2.6081266	-1.097234	-8.733297	-3.790389	0.003260851	14.032595	20.024109	12.88781	4.46975	5.209283	4.35058	0.11244923	-2.152949	-3.2545385	8.535593	4.7950563	7.2534623	-11.806553
815	-12.852119	-15.766302	-13.5381365	-7.747941	-8.907393	-6.078947	-5.0480547	0.28275806	0.50800735	11.881668	7.3622017	0.8600964	3.2318883	0.6381477	-2.7759466	-10.098888	-6.6390896	-0.74013907	-2.878424	-0.018111631	-0.37864292	-5.572773	-7.1116133	-8.126692	-0.98858887	-0.4276014	-3.1922061	1.9539218	-0.23281944	-1.1562544	4.806189	-0.9281744	-3.221968	-2.888823	3.697314	3.205017	3.3014152	4.306283	3.7508392	-4.90201	-7.507042	-5.941782	-9.021309	-6.5556526	0.26951545	4.1700864	5.6265626	7.877255	-16.481773
818	12.82744	12.222252	5.781892	-0.5899396	2.0066714	1.0019931	0.46604973	-4.9903293	-7.166962	-4.8577423	-2.5651956	-5.6280537	-8.411774	-11.288661	-15.649099	-5.824362	0.22442162	2.2521257	9.276346	6.3736715	3.6621513	-0.94458437	-2.302754	-7.104121	14.057106	14.083348	17.144127	7.4233103	7.3105574	6.2934403	7.9275374	-0.6266524	3.2262068	-0.42776477	0.9415266	-0.2954988	-1.4952693	2.3869202	7.2647343	-4.7996445	-7.124647	-9.413015	4.297436	-2.0637877	-5.9693203	-6.5863504	-6.735492	-8.135019	-6.2413464
819	-6.978155	-6.157757	-3.7908077	1.9630277	4.4389234	2.2688923	2.5867584	1.7243212	-4.668271	12.310188	9.514369	10.923601	-0.11542249	-0.34871185	1.6027356	3.1894295	1.6832297	3.489109	1.8221456	1.3086672	4.278863	-1.6358788	-2.9214945	-5.689618	-8.166178	-3.8946128	-2.4680834	-3.6785083	-7.717644	-8.929565	18.103992	14.513098	10.7808695	4.730344	2.9438944	6.301942	8.427875	2.7125077	-1.3140258	-1.9469498	-3.0179617	-5.418106	0.15738475	-0.14961024	8.167912	2.1670275	-2.9506302	-8.631342	17.360697
820	-4.8296804	-5.610251	-11.50184	-10.379353	-10.69268	-9.356316	22.538261	13.9559	13.351086	-11.028919	-6.806448	-2.526377	2.6345456	4.9226885	9.10087	-1.687182	3.1043477	11.546637	-15.984623	-14.774087	-9.852551	0.4930595	6.6782646	8.654675	-1.9274757	-3.233297	-0.39917862	-15.233067	-12.330744	-8.653933	-20.380016	-19.833397	-19.99519	10.889978	11.717555	3.3021069	4.6268945	2.8835225	1.1586028	-4.0931864	-5.339114	-10.496428	6.7626925	11.021715	5.0939255	-5.881386	-9.32411	-5.9082937	-0.48468268
823	5.8784266	7.0063734	5.030075	8.635073	12.252867	5.095997	8.315786	7.1624823	8.716532	-1.0050099	2.3713453	4.402568	11.575249	6.2443566	0.88441586	3.4960418	4.5822062	4.7884912	9.084015	2.803918	0.09345019	2.3777068	-3.4862475	-6.2171183	-4.6453743	-13.470295	-17.35384	-1.890804	-2.6133146	-6.3439474	3.7535534	3.8707266	4.444458	-0.31141484	-2.121038	-4.207352	-1.3010364	0.675676	2.9962473	9.934155	9.428618	10.004601	-0.726127	6.528075	6.222508	11.284937	9.380262	7.906797	4.247438
824	-18.36328	-16.93105	-8.653795	-3.1688886	-5.486612	-1.9843465	1.4667745	-5.027402	-5.47894	-3.8652267	-4.140128	-2.638421	-8.697436	-6.3701286	-2.6450744	-7.3851156	-8.396694	-7.2617702	-1.1987717	-5.536386	1.1527972	6.489798	3.3657541	8.69717	0.5931735	-2.1155434	-4.1402354	-1.305546	-6.7730513	-15.395714	-8.049253	-1.7437977	-0.09236848	-9.13683	-7.6705227	-9.902433	-2.7232418	-3.927094	-7.1498413	4.3955846	2.6931658	2.8276536	0.7843095	5.8358746	14.749958	-7.0895705	-11.9916115	-17.610954	-9.19169
825	-5.225933	-1.5387418	5.137387	1.3622766	-2.3858144	-1.5449321	-11.085756	-9.485083	-13.677413	-2.6336055	-4.7256985	-9.325996	-0.93636286	2.478456	1.4964371	-9.979556	-10.297821	-8.414016	-3.144468	-4.947609	-4.7530174	-6.4676085	-14.812442	-13.285506	-9.437612	-9.105189	-5.2504206	5.9583225	4.139261	1.2462441	-6.5998907	-9.05496	-11.546867	-1.2278705	-5.649562	-5.8389387	-9.270523	-7.0855193	-5.186816	-13.658613	-13.056494	-9.211033	-6.0481973	-6.061858	-4.4742665	-0.049576104	0.6422612	5.9500275	3.1437173
826	15.307532	9.713916	2.9892087	13.570095	12.272484	3.6508617	6.5545745	8.462354	9.442925	-1.2690039	-1.2767334	-0.26192302	11.093559	5.3789244	1.4168508	4.4317274	1.5094819	0.48099977	-10.533907	-5.069661	-6.4006915	7.330164	3.040296	2.5180726	3.407058	6.9383173	9.372632	-3.4595017	7.356735	12.378937	5.760848	6.0271125	3.1640797	-2.879681	3.0833807	0.95838445	0.5496148	-4.7331443	-4.763667	0.49495566	-1.6806986	6.7458696	-6.4898233	-0.93140996	-1.2203221	0.91493917	9.064704	16.148163	10.854723
829	3.8207655	1.5666754	4.6746397	3.3176465	1.7190504	-0.7362546	9.1238165	1.8946376	-5.1982408	8.076334	6.922591	1.609941	1.896493	-0.9108422	-1.6140027	10.421732	13.193468	9.669846	1.7478857	-1.1751001	1.3984323	3.572105	1.562688	-5.268943	-2.3434649	-2.5015173	-2.106063	-0.6620141	4.528804	5.7942624	5.367507	4.4429965	5.622882	-0.24928778	2.880914	7.8572063	-5.160207	-5.090019	-1.0181367	-5.8640404	-3.79125	0.06631529	1.331203	-5.2676725	-3.7298295	-3.319961	-1.2041507	2.9588773	-5.133505
830	11.49913	6.7194138	2.4107802	-13.222328	-10.81983	-3.4617758	-10.67598	-14.721387	-21.511223	-5.760777	-12.325103	-8.243431	-10.424632	-14.583677	-13.964485	-12.8942585	-13.422476	-8.8148	-9.301238	-9.042944	-2.8312535	-2.786536	-10.819153	-12.774026	2.44335	1.6227192	0.2194342	-7.8294263	-8.6870775	-8.443491	-8.680245	-12.409307	-9.532347	-25.608356	-25.24071	-13.146123	-24.686123	-24.686722	-20.11967	-19.647518	-18.833736	-8.03656	-4.35872	-7.7185636	-6.5974464	6.9171677	-2.427925	-9.529275	-1.5126956
831	17.82874	9.691351	6.6261873	-0.717736	0.856431	2.9472723	0.8242779	1.5694065	0.90802765	-8.175101	-9.101429	-6.171789	-7.1829677	-4.092969	-4.411557	9.541778	5.2367773	7.665631	-11.787212	-3.7597017	2.6645398	10.499828	9.8458805	5.083649	-0.43610236	-0.20489082	-0.13732852	1.5732709	2.6653478	0.6483681	-1.2325072	1.7411605	-4.3806257	6.896875	7.833813	5.2882776	0.47582978	3.6898832	10.519309	4.046587	7.0989685	9.67269	5.978489	9.658323	12.461161	-7.1508393	-7.271323	-9.4120455	-3.0244637
833	-6.865039	3.9998717	10.82787	-8.368092	-8.070406	-3.5034325	3.2162778	-9.505465	-19.478909	5.629343	7.453907	-1.8462	9.840303	5.822761	2.6672907	-3.1126866	6.691548	8.420818	-1.5090325	-3.4175282	-2.9893105	11.354792	4.7095714	8.781485	1.6307372	4.638507	5.0603156	4.4962015	1.7876931	-1.9346895	8.37015	5.5263386	3.5835125	3.3525448	-1.5001415	-4.257635	0.33330595	4.5267854	10.834789	4.393278	3.5451345	7.2490954	0.15091214	4.1890893	7.7952256	13.336927	13.513859	22.231647	10.022486
834	-0.7373013	-0.2300171	2.6785524	-0.6968005	-0.7310436	8.067436	2.8525424	2.2015336	4.109683	-0.06792158	1.4032121	-1.7454777	0.8631618	2.2464094	0.19212745	12.539215	13.329062	9.253492	3.4779997	4.597953	1.2820399	-4.6664824	-7.819417	-6.9535084	1.2613943	6.0567474	1.2301687	-0.7143715	1.1248341	-0.49985212	3.6348345	0.19746727	-4.260108	0.43883786	0.037498295	5.016639	2.913777	-0.49617445	3.5072348	13.758591	14.806063	7.8558874	2.3522253	0.36548415	4.7607694	-2.503628	-2.3121328	-7.7945766	-6.758241
836	5.375416	1.8193133	-1.8972812	-12.704954	-10.304657	-7.93128	-14.0299	-14.305477	-12.350996	4.6327705	2.5176125	3.2581964	19.763138	16.442543	15.172585	10.362091	10.419305	11.253398	1.884284	2.0677896	-1.2467551	10.795925	9.590225	10.374157	8.683844	11.027807	3.9411325	-0.4488036	-2.6984587	-10.055849	-4.2569537	-9.7661495	-10.047024	-1.2492764	-1.7674601	-0.25035727	-7.796958	-7.986083	-2.6790853	0.33251226	-2.710622	-7.1305614	-2.930963	0.35579923	3.554883	2.37568	4.457161	4.9560766	12.2674675
839	-4.07547	-2.9682682	4.555382	3.4556847	-2.3803282	-3.6784217	-4.2912383	0.5018625	4.0443287	-8.213986	-4.4166365	2.4199572	-6.867922	-5.7717943	-2.9322424	-3.1914787	-4.363481	-6.6937456	-13.005791	-16.543133	-13.693802	-3.3668482	-1.7552394	-3.3241887	0.5681542	-1.0011035	2.1316907	2.947197	-0.29795563	-1.8040979	0.9619881	3.3142467	0.041484118	4.9743414	0.93301576	0.8572417	0.49653193	3.4014308	5.6243186	5.120922	8.73975	8.054814	-1.6741531	0.33707076	5.131871	-6.8384304	-7.7185526	-10.866245	-8.537212
841	-8.898587	-9.326034	-8.932184	-2.023086	0.8360475	4.230539	-8.143762	-7.7432184	-11.2970085	-13.679989	-15.721516	-14.878832	-6.4761224	-8.51691	-10.821827	-11.449937	-14.645074	-15.358553	-4.1567717	-3.1092262	-2.0640626	-12.165348	-13.464371	-13.364054	-7.547101	-8.3041725	-10.519024	-11.049252	-10.50811	-13.781803	-4.178545	-0.32344568	-0.88871086	-9.22827	-15.214759	-8.398788	-11.9737835	-14.136946	-17.889437	2.7961237	-0.21572965	-1.4310857	-6.609912	-16.805809	-23.65979	-10.878994	-15.684307	-22.516014	-35.924717
844	5.631613	0.16270468	1.2032125	-10.69623	-12.754876	-9.659743	-12.671978	-5.579007	1.8382756	-2.9326155	-3.8534594	-5.2678866	-11.1867695	-13.8575535	-13.789773	-9.422005	-9.867832	-5.739278	-17.397154	-20.69633	-10.063124	-9.309097	-12.661371	-9.829601	-7.530008	-17.56513	-18.63888	-16.234259	-17.994984	-7.862891	-6.8129063	-14.881072	-16.142294	-23.969177	-21.643764	-11.898949	-9.067862	-10.0327215	-13.233859	-8.523713	-17.894716	-22.220795	-7.8725786	-5.4167147	-3.1000087	-12.741143	-13.403624	-10.2302	-10.546219
845	11.69224	8.707182	3.6165824	1.2050443	-0.74538755	2.2235694	8.996805	3.3781734	2.5304737	-4.4473686	-5.876315	-5.3927994	-2.9763021	-8.684461	-11.0018635	-1.877732	-0.6781537	-1.6900554	-7.7300367	-9.194595	2.2520244	7.2564855	2.6280253	2.0029397	13.804282	7.892075	5.6514816	-0.6769308	-7.6966257	-8.901545	8.29916	11.706673	11.443089	13.606257	9.970663	10.109877	8.970146	11.692272	6.5405383	8.630451	11.463871	5.5929337	10.092653	5.521294	6.6681695	6.5453806	10.09008	15.254051	4.139103
846	-9.828167	0.8121147	5.4716654	2.5953302	2.5065894	4.3145614	3.3378155	1.1652817	-0.23791134	-0.45527953	1.8184673	-1.1258848	0.13838609	1.7467585	-6.14261	-2.853971	-2.4933572	-4.2678614	-1.3167703	-1.467504	-2.5609725	-3.325881	-4.122404	-10.122215	-5.7784877	-4.579789	-16.984219	-19.502415	-17.50459	-14.563772	-7.8670936	-9.015532	-5.2279863	-19.396755	-13.80356	-3.4473395	-5.030903	-3.2937694	1.4853892	-3.8212771	-0.7786324	4.7652283	-11.552075	-7.7817717	-3.8821716	-7.8675494	-8.645506	-6.3211975	-6.860194
848	3.051506	5.1841908	0.5190481	-3.4086342	-7.752693	-12.369752	-3.2534316	-2.8571582	0.51392806	2.2493832	0.043111026	2.2837465	8.895355	12.197588	15.110817	12.592477	13.501656	10.466213	5.0397177	4.326352	-3.7053547	9.563741	2.2983136	-0.05289972	5.0641394	9.340244	11.100031	21.1796	22.16437	18.81802	12.70425	9.974862	12.875343	4.074834	0.16465843	5.669938	6.201845	-0.6209764	-5.640114	-0.8351944	-0.7117183	-5.78944	2.790052	-0.9683893	5.143467	12.626224	15.508188	14.543545	14.993546
850	-15.586904	-15.541365	-18.727932	-8.233402	-2.4666924	-5.4443235	3.0214784	3.1119456	7.4227552	-10.647235	-3.0802698	-0.84331584	-11.87353	-6.785841	-6.9820642	-7.719941	-10.414984	-4.0042057	-7.534201	-4.234223	-0.1464907	-11.270606	-7.322111	-6.5969677	2.8707466	1.6451422	-1.7659767	0.66891134	2.6310065	10.565418	-0.15429348	5.420372	4.298361	-2.1835027	-1.7012023	5.677037	3.7917843	6.8334827	5.1644583	-2.1522615	-1.2685205	-1.5690742	8.281102	10.428944	10.10998	-2.065038	-10.224075	-13.945132	-7.2601547
851	-14.005475	-13.217743	-11.848377	-7.0320644	-6.7020044	2.9096382	-12.262293	-7.5334067	-12.012653	-5.33934	-9.323982	-7.643037	-7.9881186	-9.15295	-9.383495	8.98548	11.596798	7.377058	7.02928	3.965914	7.662071	7.6271667	6.9770927	3.3568583	2.6169798	6.331046	-5.130073	-9.828125	-2.981279	-5.2380238	3.27916	2.3523893	0.61956704	-22.841587	-20.81894	-15.819935	-25.702873	-27.122677	-33.82017	-17.409569	-12.541161	-5.1889358	7.0348816	3.3224838	3.496152	6.3194494	0.45351198	1.845617	-7.1151543
852	-4.8746567	-2.0492494	2.2300708	1.7153968	-4.4527364	-10.393207	-7.0658636	-7.2317066	-8.548114	-11.279351	-10.040449	-13.125748	-3.87608	-7.923166	-12.020698	-11.35187	-12.303078	-8.589165	-7.0605087	-8.526905	-8.146141	-12.577122	-13.355846	-15.157897	-8.806283	-8.758877	-2.7797012	-8.111512	-10.17189	-5.439168	0.7969501	1.1761568	1.4266753	1.4128089	4.4726486	8.564404	-10.733466	-9.068514	-7.046954	-3.5205555	-4.025566	1.9977705	-8.194766	-6.733137	-10.728552	-11.775787	-8.965551	-9.372774	-10.958763
854	-8.111759	-12.139851	-12.588675	3.2947521	-2.462718	-9.065704	-18.503891	-15.593969	-9.268517	9.485058	8.790912	-5.174741	6.39906	2.913575	-4.31176	-11.49638	-11.312946	-14.424017	-12.367055	-5.5298414	-2.753942	-19.765778	-7.0218754	-0.1755569	-3.420755	1.85833	2.1171906	-12.991133	-13.982526	-14.837533	-0.66209733	1.4777007	0.054523706	-9.191084	-9.675631	-9.642892	-7.5115914	-4.096104	-6.185631	-1.2013988	-2.1536021	0.69656444	-11.10033	-14.947487	-10.948774	3.8386555	7.112755	7.049541	3.1641622
855	7.08515	11.450386	16.417706	30.057505	23.670353	16.863941	16.939426	15.352619	9.26573	18.471878	15.614565	10.072611	-4.3901315	-5.7663965	-16.899551	17.60269	14.137219	4.433115	0.3670401	0.14475027	8.007395	-9.909764	-5.2768106	1.6395239	-12.206993	-13.699146	-12.212906	10.780873	8.816013	10.019993	-0.026536345	2.8087425	3.5282588	-2.4136438	-10.395899	-8.265826	18.10368	14.863972	16.991966	-0.5233785	6.2403984	13.857415	1.000877	9.532544	12.11765	-1.2306168	7.586397	11.14237	9.058434
856	3.9420733	1.3174245	4.8081436	9.030972	6.0741587	3.8073225	14.8055315	15.561344	18.759026	1.0870333	4.1904516	7.8891726	-13.357945	-10.479073	-7.515067	0.11688772	3.516509	3.2966428	7.8415604	6.211001	8.969538	14.585045	15.866106	14.558121	8.258837	8.476928	2.6516225	-0.5689611	0.20941609	6.269993	13.599855	7.3019724	4.850795	1.8860793	2.6448355	4.312506	-5.037715	-4.3147745	0.9728173	-4.0059257	-4.159878	-3.3038425	-2.2244468	-1.6571745	-6.2390594	4.8002777	1.2956393	-1.8785689	-0.025825407
857	-4.7121887	-6.044616	-7.5151973	15.913134	5.5712156	-4.8974147	-3.025495	4.1461644	7.129462	6.071518	9.20381	8.172951	1.5346252	5.457633	-0.37093738	-13.933321	-13.585753	-13.290797	-5.7984276	-1.3591526	4.78154	-17.888678	-14.449224	-10.944447	-3.1334772	-5.761351	-5.5269394	6.334334	8.595875	8.295974	1.5486825	1.7801228	-3.7709563	-5.474561	-4.7279043	-2.961793	-7.4734907	-2.9289427	-1.1218836	-3.9025698	-0.16164559	-1.7850566	-0.93510145	1.6933863	0.66028166	-1.051146	0.50326043	3.1463015	3.7194662
858	8.764409	10.117304	6.2621	5.125704	0.03705546	-10.279797	7.970186	10.924423	6.3790636	1.6841618	5.7097673	9.458696	5.7739964	6.952818	4.9199653	-7.220789	2.330828	2.4525661	-8.687929	-11.494745	-7.967561	16.717558	14.709644	9.903465	9.968897	10.99735	5.496528	-3.6984663	-7.2167873	-7.8675003	-7.247779	-4.0101895	1.5800765	-10.918865	-9.986757	-7.46285	0.74593234	-1.8132173	-0.5174214	-3.3201945	-8.073309	-3.6519032	-6.8623195	-1.9392753	0.14503032	3.4783194	1.6286671	0.05417484	-0.22563243
859	1.3991406	3.101491	0.53365207	-0.5599847	-5.323672	-10.504822	-4.363015	-1.8911364	1.1543386	-8.384901	-14.494486	-18.68102	-11.8408375	-12.16268	-12.143214	-15.342745	-15.295023	-10.500769	-18.811764	-17.38489	-12.221901	-5.550335	-7.1727257	-7.862076	-9.916302	-12.585039	-18.171783	-4.656927	-11.021859	-5.4222116	-10.013493	-10.386815	-10.822676	-16.147774	-10.075219	-7.688076	-7.746978	-12.518426	-15.23438	-6.0152245	-12.247593	-10.430143	-9.016057	-13.630732	-9.06031	-13.389299	-16.678682	-18.026539	1.2517107
860	15.120537	16.913643	14.182832	4.593935	5.354695	-3.1714392	7.693469	13.314249	19.38792	-5.19963	-0.019556105	-1.2360305	2.4799666	-1.1737578	-5.1515355	-7.3211985	0.5714669	6.9172745	-4.776306	-4.7764835	-3.812726	4.066976	-2.5331154	-7.3331447	8.449998	5.7391458	0.23502436	1.3353634	1.5132111	3.8815475	-3.6330626	-1.3409092	-6.963436	-1.1466368	-2.2802017	-3.2998002	-9.8029175	-11.042387	-10.490355	0.3318352	-3.506997	-4.513414	11.465314	15.835517	14.881062	-2.1066725	2.2711518	1.1006007	5.8537645
863	5.2839084	0.6031009	-1.9162725	8.441632	10.468958	11.567301	-1.4300412	-4.2202973	-8.290207	3.446861	5.1779733	1.8895563	-5.8752165	-10.212925	-9.782017	13.864441	16.366814	15.029761	7.2004724	1.5072888	4.658303	3.3602314	0.47533226	0.6884296	15.52733	12.610713	18.641678	10.341564	7.957655	8.8838825	7.642009	5.8142843	6.731327	3.4379232	6.846271	7.4529734	6.1883316	-1.4676452	-0.09346706	12.639137	11.221094	8.338615	-2.510044	10.167582	15.994497	-2.3253746	1.417064	8.714546	4.74415
864	0.67642295	5.772364	14.130171	5.471031	3.8165002	3.6138725	-6.610052	0.4557631	4.0151825	0.38917008	-0.7724977	-2.8347213	-3.1837852	-3.8614633	-5.2080536	5.4080143	6.087184	6.504895	6.237235	1.1701901	-5.4234157	8.184177	5.538657	5.7815776	-0.74841195	2.4778733	2.6466215	3.0572398	1.344949	1.4121182	0.054002374	0.932341	2.985392	-3.9723291	-0.82657623	4.3799887	8.344753	9.763929	7.0016785	-5.8725324	-4.777806	1.2748487	-4.908498	-2.872416	0.11326584	-8.664566	-4.4360266	-9.945551	6.07071
865	1.2556086	7.139143	10.525372	8.125809	7.8930864	2.9781888	-3.5759788	-6.787309	-7.832015	5.907243	9.738936	14.940954	3.7194679	4.558663	6.6929226	-5.1267595	-5.568926	-4.790964	-2.1771088	-4.6227593	-4.2734547	-4.241572	-5.0165195	-5.381728	2.6898997	1.7924576	-1.2128077	0.8196584	0.23776865	-0.8368714	-4.6632214	-5.9512405	-9.018597	-0.048648834	-2.432599	-4.683549	6.347125	7.684146	7.206297	-4.378009	-2.2126906	-4.025486	-1.4906311	1.2995194	2.0030189	2.7970395	5.1073	15.610708	6.178878
866	-8.812101	-6.184526	-2.9123871	-3.7713282	-6.5371847	-8.38125	-12.482414	-9.484179	-14.486495	-3.6374006	-11.753317	-14.925241	-12.46936	-15.789379	-20.305862	-6.0286846	-8.430511	-9.304254	-7.078266	-0.713326	2.225126	-2.2780926	-4.661918	-4.11814	9.449141	-3.3669634	-5.330304	-15.92674	-15.718037	-9.283094	-22.610027	-16.261738	-10.412794	6.236864	-0.5202606	5.9916	-3.319697	0.022055522	8.097635	-13.104382	-13.016628	-7.492855	-2.4924843	-2.8298795	-5.752685	-12.688036	-7.161352	-2.4075456	-8.859838
867	-2.430321	-0.3633548	5.375286	-13.282248	-15.713358	-23.642239	9.852816	17.647528	19.291145	-16.752113	-14.872728	-12.667519	-0.4349084	4.26252	11.267033	14.876644	18.76121	15.41831	7.378092	4.3234015	-3.7231913	2.3530822	-8.672775	-6.2041187	9.773353	3.9978507	3.1698995	-14.311661	-10.210964	-7.1714225	-6.624048	-7.649594	-6.5919514	-14.112942	-13.528311	2.450237	-7.645197	-6.3721414	-5.416458	-3.1763215	2.4104884	6.5876117	-9.653815	-9.885191	-7.1338797	-0.603261	-1.9257711	-1.8175973	-2.1458492
869	-17.208614	-14.652546	-9.148107	-5.453966	-4.109263	-2.8800783	-1.1995678	-1.3474497	0.84993094	-4.39326	-9.164355	-10.966276	4.099729	3.631258	7.3837533	-6.1018314	-7.8383894	-6.820965	-10.009122	-2.8412318	1.5178142	2.0487108	-6.684572	-9.561386	-13.564519	-15.590731	-19.024342	-21.864082	-21.372948	-14.351352	-0.1765126	-6.509054	-8.598211	-4.259815	-9.330754	-9.893362	-2.2821736	-3.0767884	-0.7857348	-6.0376935	-4.5179214	-4.6418657	-1.7352996	-3.5224724	-8.766122	-5.928405	-5.2310743	-5.909959	-3.5957694
871	-7.121998	-1.8312422	-0.80825794	3.7063394	2.1025293	7.5824003	-6.744339	-1.7028279	-2.9013877	4.7660055	4.0129523	2.5741034	-12.044754	-6.359007	0.19093007	-0.88571525	-2.8600044	-0.7182458	-6.9393754	-8.805359	-6.1442785	-10.703308	-7.238695	0.47616434	-8.925726	-2.6058335	-1.4926229	-1.7968376	-1.0963247	-0.17810732	-10.75058	-14.150986	-11.159	-17.088184	-12.80659	-7.629437	-5.8732753	-3.4814968	-12.4799	-15.3275585	-18.97493	-17.839508	-7.1671906	-18.504393	-20.539867	-8.973035	-10.126091	-10.9595175	-4.1002493
872	-1.1158686	-1.1361117	4.245237	5.426261	5.917203	4.0151143	-3.1969597	3.8182602	10.624981	-0.024202466	-6.3985143	-10.327211	4.535679	7.7274194	4.820904	9.688422	3.82661	-1.0364716	4.918564	0.48320788	-1.6412938	-0.6618749	2.8944292	-0.5657736	1.5556076	2.3453486	3.0187955	0.65626645	4.064156	4.7739553	7.4936256	8.620924	8.582361	-1.7430208	3.4330087	5.8057976	2.7963448	7.296564	6.533656	-0.65667665	6.421444	10.357089	6.5476146	5.9344907	9.515541	4.7386036	7.755472	7.2545967	-1.9562936
873	4.1086016	-5.4975038	-7.7684326	10.033806	7.4103994	7.1580777	5.2132874	9.896862	7.489248	6.5120964	6.660495	8.300468	-1.0522438	-1.7386987	6.051732	6.4400153	8.52727	9.430693	6.0842366	2.4892864	5.351581	1.5260587	7.6742315	2.7260923	-0.9838302	-1.7750756	6.146739	2.7569413	-5.309206	-5.1890135	5.1727986	0.7062442	0.093924165	-3.086985	-2.195711	2.4778485	-2.1184938	-3.1661325	1.2630833	2.2310236	2.8044736	4.523904	-1.6217602	0.11212027	0.6479122	-0.95216113	5.2047276	8.291711	9.182596
874	-0.030301273	-0.05057025	-0.9688426	-0.7903316	-6.9960027	-4.1397266	8.805628	7.276849	3.076213	-1.5227501	0.13268623	-2.5158975	-6.1993756	-8.096499	-2.0696702	11.00296	7.5602684	5.7069926	8.232925	4.03477	-0.53378296	-3.3069544	0.37643164	5.319336	2.7867527	2.2282045	5.3812704	-3.9094868	-2.2339816	-0.19083618	-4.76538	-7.496261	-7.057559	0.58628654	2.1442525	-1.4068294	-0.75533116	2.3081455	6.0598073	-6.2509255	-1.9144087	4.0444274	-4.079516	-8.883776	-12.005741	-14.385738	-16.409508	-14.247057	3.2115014
876	0.1859808	-2.8654163	1.1074811	-6.241523	-13.724133	-11.029734	0.19570617	-0.14894944	-0.3731333	6.204958	4.645815	6.9803295	3.1597977	8.414334	11.29938	-3.2717063	-8.56422	-6.8219886	3.6504645	0.9947379	4.545662	-0.13048178	-0.66294736	4.896552	2.4125025	2.1322517	11.115039	8.665787	9.276529	9.90991	6.8879304	2.4220076	0.8879152	-2.3311355	-4.587467	-2.4227207	-5.51568	-5.0914783	-0.27348578	-11.265829	-8.598248	-7.510482	7.6548676	8.133061	5.8862486	-13.213596	-8.241903	-4.185483	0.46207377
879	8.2609005	6.190738	4.2003903	9.843325	6.1806736	5.5370736	-1.0693716	4.8396974	0.42057538	-0.12710077	0.233464	3.2676435	-2.4241068	-2.0774512	1.2022542	3.373908	-1.2202902	-0.0993799	-3.76756	-6.165213	-3.7564564	-0.007297583	4.771737	10.008639	1.4171791	2.2039132	3.8474517	5.809821	6.811919	11.008766	-2.675013	5.209542	6.2727947	3.3971286	9.215908	10.15207	7.4817667	7.096217	1.4704561	15.193836	-7.5885277	-14.837038	12.105255	12.3311	6.3502355	9.650857	7.7065144	2.0639422	-15.656312
880	-1.4383188	-6.9668584	-2.3592353	-4.18002	-7.6595182	-3.1693118	7.469594	2.512858	1.4696658	-5.665911	-5.4320145	-4.773386	-6.2893953	-1.2616537	-1.4790832	-5.8328614	1.313628	1.796666	-6.2981367	-5.979594	-5.467507	12.625772	5.2533417	2.520074	1.0877815	-0.4689365	-2.5807319	4.4916677	4.9111643	10.832121	4.7861423	8.102095	7.0614314	5.4303713	4.6749296	0.31699586	-0.7257271	4.2323875	-0.019934818	2.8380435	2.3922973	-0.07805379	-0.82018745	-1.3275101	5.1404357	-2.9405684	0.4242857	-1.713913	1.8544933
882	-2.0579557	-8.085653	-6.1129923	9.082354	10.253674	8.105455	-20.225746	-19.787788	-12.767479	-9.858261	-10.210585	-11.705104	-10.085875	-5.258226	-4.698327	-12.052832	-6.5337906	-5.5877914	2.63932	1.0362773	1.2234122	1.0824258	2.0524116	-1.3987126	2.7937365	5.28684	8.369299	8.359167	5.8730755	-1.107383	18.116682	12.957568	6.2173595	1.0092432	4.872854	9.145286	-2.0876946	3.572779	4.994006	-9.192965	-3.0680022	1.657203	-5.4478135	-2.0345633	-0.9196555	2.671661	0.39228672	-0.92444706	-4.015643
884	2.5035725	0.5644917	-3.368774	2.4589021	0.3333035	-7.218611	-1.3684297	1.6511986	-0.20813695	-1.9505222	-0.926454	-1.7754173	-7.6684794	3.7544658	8.373997	-6.4161167	-5.469311	-1.1171137	-5.631688	-4.501342	-6.4021826	-2.503531	-1.0165046	4.1280403	2.4317222	2.7028625	8.067927	-3.1836672	-4.0783734	-3.6234956	2.4896119	3.6252377	7.4016724	10.041498	9.81413	6.3362465	-6.5661664	-4.313858	-6.39284	-8.214787	-8.428653	-4.3351994	-2.5847933	-3.2328715	-4.851018	-9.711597	-11.629602	-2.3416066	2.8949564
886	-6.3990793	-2.965207	2.2571044	3.4168906	0.59698176	-3.9183855	-0.8036599	-0.61951226	0.74558985	4.239769	3.3765864	7.786889	-5.2415276	-2.366617	-1.1490136	6.1371846	-0.61362207	-13.868641	-0.35460243	-4.1081486	-3.845777	-4.593438	-5.8473415	-6.870452	-1.324923	-4.581825	-2.37286	-2.052155	-5.663558	-9.493251	0.27752006	0.40322128	4.6092987	2.2178135	2.479611	5.428027	-9.959901	-8.308735	1.2122996	-6.1952953	-7.368465	-1.4501954	2.9320083	-0.56889105	-1.9208212	-5.2668834	-7.5402937	-9.959018	1.4005854
887	3.5391457	1.7897408	-2.101936	-12.458553	-12.322152	-7.7962337	-18.22747	-23.357346	-21.667711	-4.127833	-6.591963	-11.1316395	-14.511671	-16.362875	-17.755611	-14.05326	-15.251098	-15.082916	-7.809296	-10.3839035	-8.756746	-1.6107558	3.5009985	4.5028176	-14.939548	-15.485498	-9.204748	-8.301426	-3.0820231	-6.8895354	4.86158	7.6493692	1.6435697	-4.3652697	-9.283938	-5.32745	-9.620117	-9.948801	-5.580056	-12.323036	-14.700869	-10.874735	-7.883559	-10.658163	-16.25053	5.155978	5.6748457	13.384697	4.2016425
889	14.47636	0.82842904	-7.747112	15.632488	9.3674965	6.4677453	-2.7459936	-4.1143236	-5.0482926	1.9423099	1.8693225	0.3472973	0.20890617	-0.42988598	6.836048	10.819711	12.7487	5.984337	2.0121229	3.3611927	7.8300796	4.7250843	5.059139	0.9268968	-3.526988	-2.2561529	3.3392026	2.7286487	3.7038007	9.242723	3.6928275	4.0234947	2.1874971	15.264717	13.215416	9.706683	9.603682	6.0809073	3.6144814	14.760645	9.9939375	13.616573	1.9531254	5.579109	1.7400665	14.321785	11.088282	11.109506	-4.213154
890	-7.0953116	-3.1928482	-1.1615732	6.373897	10.491089	14.313223	3.0690756	6.1999345	10.633197	11.55661	11.397144	6.303749	-8.213099	-6.8630314	-7.9496627	-9.06491	-7.2907662	-3.8119283	-8.731642	3.276088	6.259904	-1.5192671	-8.416151	-4.5898275	-0.048748165	-3.1607869	-0.4914236	3.779378	4.8580403	6.912005	-16.361294	-8.172019	-4.2009277	-8.00939	-11.222715	-16.073265	4.5256567	0.88508785	-3.5945516	0.7145207	-3.8075798	-5.450221	-8.468365	-2.8093376	-2.7877355	-8.458018	-3.8029933	-1.8057681	-9.813658
891	-3.6602628	-1.848922	-5.5075736	-6.4158263	-9.840822	-10.881689	-6.0168905	-7.207192	-4.483593	-4.2454176	-15.52063	-15.862755	-12.484054	-11.736458	-6.8175573	-10.99696	-10.110098	-6.8435216	-14.440991	-19.439579	-24.45826	-10.951824	-10.898319	-10.466217	-20.959082	-21.69253	-22.128395	-10.263287	-12.766912	-11.639619	-4.9006815	-3.5555902	-0.49017584	-12.767498	-13.411743	-16.291134	-6.3025665	-10.488656	-10.169485	-7.7345915	-10.642218	-12.399066	-10.152655	-8.242883	-6.0985565	-11.410599	-8.815914	-9.952356	-5.6975455
892	1.2899578	2.5214648	2.61147	3.5525708	8.203438	12.142593	14.057453	9.08987	7.395535	-1.4361075	2.5312111	5.6002526	-3.7396944	-2.0596943	-1.3741109	-8.126375	-8.255984	-4.4503727	6.8966484	10.409777	6.1834164	-4.187506	-5.8934	-4.954705	7.4099293	6.719579	2.6458676	0.6346385	1.5404344	3.1535378	4.8102903	-0.9195104	-8.631268	-14.709183	-15.449228	-14.868891	2.2093678	11.521767	13.276124	-11.413878	-14.089202	-8.612671	-4.084312	-2.9461472	-2.8954067	-9.084579	1.1227323	-4.4538665	-7.5773025
893	15.885683	12.230469	7.4296627	-6.71811	-2.2013583	0.12774625	8.3428335	10.57393	5.605907	6.612048	5.865841	5.293788	8.7659855	7.479315	5.5927896	-0.7487167	0.038975358	5.8388157	-0.8105715	0.11380327	-4.066726	5.20854	4.7019434	4.701446	11.090029	8.349308	3.5013082	-0.7306824	3.3738785	-1.2424923	3.2118304	-4.281851	-12.179322	4.8935995	2.051326	-2.2486157	-6.6961546	-2.01042	5.329381	4.3386354	-4.7138796	-1.2129171	-1.7775311	-1.9548383	-3.0902638	-10.333683	-9.430037	-6.2019787	3.4344416
897	-7.647803	-6.958089	-9.103241	-6.3965673	-4.6922984	-5.429721	2.4937658	-0.6701351	-4.6812363	1.6635466	3.3055182	2.4029717	-0.29948187	0.5892047	-0.25626326	-3.3626323	-11.491678	-13.671007	-6.676858	-4.2853622	-4.3462896	2.7824597	2.970319	1.9572186	3.3856583	3.4871025	2.0439918	-3.0416079	-0.59311163	2.1826332	-13.390703	-9.006676	-0.4491676	3.5096064	1.5217006	8.030825	2.2499979	1.2228162	-2.6550665	1.7481649	1.7710862	1.2343352	-5.11945	-7.05468	-3.1543965	-0.789847	-3.651325	-3.2348661	-6.566551
898	5.3653493	-3.9854503	-9.459364	-11.802553	-10.867316	-12.682885	0.061197758	-1.5680873	-4.845875	-10.757984	-7.2946568	-2.3775156	-3.1285987	-8.251874	-6.1813993	-11.425268	-11.576124	-6.083729	-16.643612	-14.800471	-7.630977	4.0432673	-4.132959	-7.729684	-13.542414	-14.419884	-8.524961	-0.00946483	-6.859893	-8.264119	2.5048654	3.0536997	8.888154	-3.0523067	-7.082598	-11.757428	1.7599432	-5.5351806	-11.110373	-1.2880222	-0.86394155	5.229928	-0.034149736	2.4221973	-2.648298	-7.1355395	-3.7145848	-1.9747465	-0.10066974
899	3.0088003	-3.4947338	-5.3529263	-5.874918	-3.9778914	8.122679	15.980285	18.753319	21.080456	-14.633599	-10.695039	-8.779512	2.9255896	-1.7774162	-0.8680986	6.9326935	6.0128126	3.6155918	13.077624	10.618557	12.998113	8.286844	13.971134	18.733675	24.859604	19.686745	17.093737	-1.1767669	5.355613	11.032923	0.60522896	1.5252548	-3.2947235	2.6536705	4.6129804	2.585874	6.760146	4.1868706	-4.94187	-9.313229	-4.766405	-6.0717382	-8.592703	-6.0824485	-5.0554237	-5.327778	-6.787136	0.8308666	-4.0882764
902	-1.6526829	-1.6492145	4.006628	0.88412327	1.1492995	-4.6097693	13.115854	13.96545	12.676107	-12.601395	-7.132029	2.3874226	11.245487	9.393031	2.6488316	0.11803574	-2.6285787	2.9362543	-3.3677526	-0.74055356	3.9564953	-1.4528917	-1.9218063	-1.8042309	16.075676	17.720512	15.4481945	8.763065	10.884953	8.459792	0.48177135	3.4353948	8.709823	-0.2526794	-1.6615248	-4.750972	1.7777169	11.141701	12.908873	-1.1424795	5.016324	10.76798	6.153017	8.093894	6.5628133	4.118577	6.596676	7.8965044	11.422972
903	1.3384668	8.457763	7.4043226	1.5779984	1.1112642	2.7077913	12.402475	2.9919264	-1.1647015	-4.867516	-1.2321868	0.81719947	4.460015	3.3870547	3.110837	-2.0576067	-0.18940449	-1.4489236	-1.2992985	3.4571083	-4.3686113	-6.248335	-8.964251	-13.415871	-13.554492	-8.024807	-5.3785872	5.785945	-5.7220144	-10.389349	-2.392282	-0.79984164	-4.27215	-1.0194075	-4.619417	-3.1818962	-3.0233898	-4.2369256	-0.20257044	2.7411487	1.0597634	-2.136869	-5.585552	0.24691096	-3.154173	-6.1221867	-6.7914114	-10.230436	-10.814957
904	-6.212283	-6.5681324	-5.795703	2.774056	0.2952401	0.029363617	6.0204515	0.5285513	-0.48407802	-11.487428	-10.581465	-2.7107067	3.2355132	2.3062458	0.23677735	4.573988	-0.27893966	-2.4335814	-24.659481	-21.756567	-13.33795	-3.72785	5.107771	3.9688158	-3.1976757	5.0695553	7.767688	-5.3956366	-9.454706	-14.458471	7.5364056	1.9614127	-2.4018717	-2.5428221	-2.8880537	-6.903489	-16.064669	-19.589691	-12.984353	-4.782398	1.8485547	10.4404125	6.4122276	4.586939	0.19090664	-8.355394	-15.469002	-14.696306	11.42308
908	2.4120426	3.7098184	6.777158	3.1372352	2.3124914	1.6252098	-2.7402174	0.7919221	3.7837925	0.4852097	-1.7559878	4.995893	-5.3660307	-5.145963	-1.9495497	5.3666387	2.031057	-0.4440676	10.32233	13.867437	9.637491	-5.1096315	-2.380621	0.4730278	1.1166853	-2.1085014	-0.66399467	4.503771	7.6186233	3.805162	5.549892	6.6837673	3.2804422	8.450059	1.7715411	2.416823	-4.314538	-8.567802	-7.327157	1.6632851	2.994494	4.8211102	-7.578583	-7.227556	-2.0521908	4.3895245	2.8447363	0.9807737	2.146395
909	3.2675571	0.3570206	2.0189404	11.997213	6.4097776	6.7410946	-3.1971278	-3.8086977	-2.0384655	0.29252654	-5.7787523	-7.2978783	-1.1675236	4.653754	11.221027	-7.4352884	-11.479237	-11.392593	-16.270292	-12.173509	-6.4401255	4.608647	0.10535133	-3.838908	-11.092418	-13.34683	-14.0549755	7.046571	-1.8483323	0.4657216	1.1729062	-1.1492625	1.1755298	-7.8588767	-2.852704	5.9638577	-15.374884	-16.416954	-12.06526	-2.1559074	4.9853487	12.966909	-5.3072577	-5.967331	-0.06451157	-4.891923	-4.6062355	-3.344973	6.898055
910	-1.0823298	0.011925012	0.09899665	0.39304942	0.41775542	0.48426235	3.9759898	12.401234	18.163668	0.7821199	4.05626	8.1210575	2.8478012	-3.4322526	-1.9176524	8.64695	12.3757	8.687937	4.56833	2.697187	4.4103026	10.679699	7.397647	13.395396	-1.6724079	-0.5785772	-2.2988083	11.679956	11.276938	-5.6473627	5.345524	2.892314	4.0413713	3.6603122	2.1247342	-0.40216178	8.596361	12.269076	16.638695	15.268978	17.16525	8.716446	21.454464	19.991318	18.467083	8.606903	8.25967	5.397562	17.290895
911	-0.23607868	-2.6163876	2.0304368	2.9951744	-0.13918257	7.0133486	-0.58841693	-0.29653734	-6.3138137	-3.977426	-3.843422	-9.348966	0.6668836	-1.2308195	2.0786922	-11.582113	-10.358483	-9.350445	-3.724955	-0.86220944	3.147896	-2.5224175	-0.19074273	1.508305	11.603024	15.479609	14.036041	-2.1425536	0.5582699	5.1105833	7.4650917	7.2853894	8.847797	-15.926746	-13.288692	-6.738464	10.217023	13.868059	14.044672	11.436594	13.377094	10.260925	10.703697	5.275249	-1.964035	5.347556	7.564653	10.36063	2.3984652
913	3.25315	-1.1577631	0.58738446	9.9468155	12.865793	9.161531	-1.927801	-2.6331139	-3.430969	3.3887672	6.643079	6.459593	-10.665572	-3.4620466	0.43468335	-6.964155	-4.9679832	-3.5880313	10.557222	8.649689	6.6113834	1.311764	2.1918468	3.324123	-4.3997912	-6.204626	-2.278616	-2.0455666	-0.8510716	-1.692861	1.3721381	3.760433	0.6206591	2.36539	0.041443586	-3.7556124	2.7942262	5.710744	5.1721287	-4.7923455	-4.2939463	1.2211831	-2.7210073	-6.754449	-3.412747	7.3012357	4.93818	-3.070554	8.105436
915	-8.272302	-5.3120403	-3.097259	-1.7214117	-6.635271	-7.4491096	-3.0973833	-4.249345	-5.7458243	-8.278827	-3.3158658	-0.7455355	-5.6379356	-4.4114895	3.0991845	-8.367182	-13.828365	-13.579979	-7.46397	-13.492783	-22.064373	-8.79345	-9.41579	-7.6592836	-0.6308838	-10.209913	-13.43594	-1.6540608	-0.91175747	-5.6251287	-5.482295	1.0705154	6.078087	-1.018703	-3.5782425	-0.9211379	-17.336197	-16.305574	-12.521311	2.0887454	-4.419295	-11.242685	-8.738224	-0.2575482	6.1415014	-16.961823	-14.928316	-6.8273315	-10.448185
921	7.6187224	7.476178	6.298456	-4.3791504	-2.0828526	3.7748008	2.8439932	-1.0964268	-6.235423	2.657124	-7.9277425	-14.830444	5.9601336	1.7923636	1.3856654	2.9742281	1.2197008	-6.651044	-3.3821127	0.15321934	1.4446923	-4.882864	-5.046708	-3.560062	-4.644295	-7.5510497	-11.269206	-5.792357	-4.1655936	-8.825795	-7.496884	-10.51253	-13.9289875	-3.3742762	-0.47513032	-0.139274	-12.89025	-12.039806	-4.6233835	-2.2701087	-8.855667	-11.392946	-4.4215918	-0.24672192	1.4426115	10.340226	14.114283	11.862919	0.40745297
924	-19.157497	-14.816974	-16.457907	7.94507	2.8854043	-3.002855	-12.646717	-8.161568	4.1590786	5.475729	4.514139	4.3170424	2.5061507	3.905582	3.5763326	3.170472	2.6791015	3.6390219	-7.0366206	-10.710751	-10.357801	-4.830102	-6.126993	-5.3553767	1.3929642	-3.627377	-6.599752	-6.2249846	-4.772914	-4.2082524	2.606235	-2.2337027	-0.62453794	0.9816624	3.7802982	6.4105463	1.4116106	6.5857954	4.913455	-5.3251157	0.16879171	-0.59580576	7.703679	8.918783	8.194296	7.404522	9.57293	9.733889	11.018661
925	1.8451768	-1.1215327	0.50575054	-12.100205	-10.385731	-12.229425	5.674434	1.4460027	7.022207	-0.30810475	1.2034872	2.598906	1.3624959	3.9003806	8.129289	-0.7491748	5.7078524	8.04877	3.0313473	-2.3495243	-3.5267363	8.162998	8.908365	15.237275	6.0391955	5.644153	4.379274	-16.93294	-14.378666	-13.634059	0.22419807	4.22241	2.6721158	-5.364049	-2.9890728	-4.5372267	-11.228043	-9.342767	-2.6132567	-13.281866	-13.093756	-9.397612	-8.072611	-9.37212	-6.8889923	-1.7789714	-0.051844954	-0.6477697	-3.8103352
926	1.4691913	2.9370499	4.793384	-10.435741	-7.2623787	-4.940395	-0.70370287	2.0428295	4.7021136	-1.47825	-3.1368465	0.3641491	1.5790796	-0.41730213	0.003617123	7.9816327	0.5423503	-3.0519419	1.7806212	0.42791277	3.3058028	-4.1296816	0.39820468	1.1647464	1.5665264	-1.8053236	2.2972841	2.6995077	-0.23406291	1.0023414	0.6741409	-8.621214	-9.376977	2.8433423	-1.4442971	-2.8448186	0.6315244	-4.1191235	-1.926115	-3.4100375	-2.6301744	0.1997472	2.5374794	1.3349102	5.427542	3.0792775	3.9394588	1.4001447	0.67916054
928	-1.2031767	-1.3107986	6.5845017	1.9895108	2.794498	6.5635633	11.8951435	7.359743	5.779779	-10.190641	-9.954167	-7.4957147	8.810268	11.192846	10.306129	2.885281	10.22254	14.024354	9.866377	11.530159	9.221472	-4.341942	-5.050258	-6.388557	2.3869166	2.3648026	3.824698	-8.814041	-3.4051352	1.7225666	-6.84894	-4.3370037	0.51056653	-0.45346832	-1.0276802	-2.333858	13.164935	11.857597	12.360862	-1.0031464	-0.26377553	-0.5969821	0.5198535	-5.8399315	-6.3763804	4.0251865	1.8393744	4.6803555	17.946568
931	-3.9112782	-6.7275677	-6.7538466	4.234288	4.8689175	11.3447695	-6.814541	-4.845566	-9.065342	9.472058	5.6188145	7.598624	4.9177012	5.9394865	11.7990055	2.735888	4.2779493	-0.7857964	5.3036733	4.059327	0.76455045	2.6823683	4.431491	-0.24924845	4.429738	2.5215836	-0.4995056	5.0433283	2.9234858	4.164999	-9.200773	-2.1333277	0.6713103	-0.43568236	2.5242484	2.198608	-1.0818918	0.07580285	-2.2914011	-7.2945485	-4.929593	-4.640196	-1.3601458	6.1589417	10.396776	-4.0679455	-2.4310842	-2.389337	-4.4684534
932	-6.956814	-4.5159454	-0.29161203	6.04766	-3.6083467	-2.3339353	-4.6130733	-7.3164196	-6.4005747	4.3941364	-1.083959	-11.123086	-11.339449	-12.837572	-17.044764	0.8866091	4.113907	-0.33959308	2.2882257	6.228886	6.893504	6.5015564	7.644349	8.858132	-1.0918036	0.7557791	-0.60963154	-11.91528	-11.781996	-10.474472	-15.147423	-3.0863209	-3.8871531	2.4435353	0.9516312	-2.7798374	0.8338218	1.1065953	2.8933797	-3.7655177	-5.0223885	-6.66764	-7.5851135	-4.340231	-3.6669426	-8.790694	-12.198761	-9.273291	-3.51733
934	-4.3705926	-8.100191	-6.3691354	-0.93112403	2.344768	2.5404115	1.6913964	-3.7686567	-0.954631	0.89058816	-1.5940385	-3.408501	0.34821427	-1.6893106	1.4595058	-3.9429042	-3.7423742	-4.737396	-1.4610186	-4.6853065	-4.7387276	5.16635	-0.8381746	-4.9922285	0.4499427	0.6825621	6.4009466	-4.5919685	-0.5402973	8.799675	2.5378835	3.3385043	4.2860374	6.96475	8.463457	7.274205	3.498352	4.553067	3.296167	0.95983875	1.8924072	1.5578986	5.198063	0.60297513	-0.29575354	2.856112	-2.0995498	-4.327055	14.560883
936	10.477287	11.38048	11.408272	13.436663	10.830499	5.7197995	9.690073	7.9695272	5.977051	5.124543	5.593917	2.1973672	-0.31329775	5.5374527	4.163926	14.217241	8.714821	8.039363	8.091405	3.4742103	2.3937593	7.0349817	8.043368	5.1706963	9.169676	9.701232	8.229177	6.472574	8.972037	5.942033	0.69409895	-0.99664915	3.1856997	16.122149	10.989325	10.353792	0.30974388	2.855515	4.99249	-1.5311725	6.211625	9.266633	13.5973015	13.823744	11.138136	2.0483546	4.9792466	4.463792	6.1783237
938	-5.0907087	-1.8517675	-3.2318265	6.714038	2.2486758	-5.462645	0.96027094	-1.7001113	-2.3102686	7.3622665	4.367778	-3.134283	-0.71984476	4.399881	3.7183537	-2.4993305	0.19683266	-2.2800963	1.1555772	-4.425667	-6.799495	-4.384881	-1.3588116	-2.5598223	-7.90048	-0.44173992	-1.7327585	-13.444311	-9.239873	-6.706933	3.9728148	3.8111858	-2.2438526	1.4936042	-2.7972474	-3.4443638	-14.923265	-15.880671	-11.948756	0.004617661	-4.3772554	-7.4058056	-11.107189	-3.9638677	-9.551685	-1.590352	-0.34891093	-1.634491	2.1063662
939	8.13067	8.20163	2.4095879	18.30047	17.355375	8.633432	6.217819	-0.85638845	-3.3185868	-2.5850384	-5.602045	-7.7170258	-13.736345	-7.49247	-3.698762	6.055991	17.8335	23.489098	13.417334	18.756668	20.847904	14.673006	11.754566	7.464121	12.196499	8.681019	6.1006546	1.2041065	-2.3431408	-1.5659237	2.5644205	3.128008	2.2870255	10.193861	4.036628	3.398653	-7.0151296	-3.610287	1.5465236	-0.24737449	3.6088946	1.5089597	9.445162	8.927062	12.417006	4.9044023	13.358873	17.848404	11.353775
941	7.770177	8.158965	6.4604955	3.0548408	-0.5046808	-2.8809085	-1.6998633	4.9108815	13.240242	0.24095875	9.684685	6.7295904	1.9047737	8.463406	4.730769	-2.8758717	-2.575118	-1.0931026	-3.23038	-8.66543	-13.810383	-19.98045	-16.410858	-13.522039	7.0943985	9.354626	5.8906446	-6.9566727	-3.7399766	-1.1587813	5.371314	1.4583788	4.439187	-0.5333218	-0.7228119	-4.0877233	-3.180914	2.4350407	2.65411	-2.7704487	1.465202	5.2981725	-7.561104	-8.792981	-11.898438	8.884427	12.985188	7.3203883	0.555468
942	9.163174	5.748745	-1.2933694	-2.2926602	2.828731	-5.4741735	2.2768862	0.9593007	3.2860942	-1.3319862	0.28344247	5.395422	3.5441682	4.0079165	4.9096885	10.443327	16.62208	17.718636	14.074392	12.292311	6.3436575	-11.418151	-6.840726	-4.14774	-2.091304	-2.2160845	-4.328809	-2.5223784	0.70006967	8.300423	-4.660903	-1.3806744	1.842006	-2.4510539	-3.8672323	0.045695007	-0.48517358	-9.87286	-17.610722	-1.7672215	3.3028152	1.744952	-1.4161651	0.40947497	0.72822416	-9.170639	-6.987595	-9.248239	12.435561
944	-1.9706807	-1.9296694	0.12950832	-6.426976	-1.6609975	4.7745113	0.9280031	2.6180158	6.448085	10.509996	8.385752	6.9671054	1.9772403	2.0748029	4.049549	-5.8788157	-4.6871176	2.6214056	-0.54433066	3.4872978	5.395872	0.47149658	-4.961428	-15.190399	3.6566048	4.024087	5.596576	3.0163002	-1.8277738	-3.1853607	3.5551202	2.4404411	1.8097587	-2.0651073	3.677981	1.7243494	12.808561	5.705941	4.4314804	4.085582	1.7800174	-2.299109	3.2587266	-1.377538	-7.608835	-3.7829537	-3.782279	-3.5808582	3.0043838
945	-17.483284	-17.10022	-13.684824	-8.808045	-8.445716	-4.1739235	-2.5403657	-5.997974	-1.8481655	-16.151913	-15.941428	-20.076912	-15.42894	-18.48158	-25.88706	-6.7864265	-7.017079	-9.464087	-3.4814425	-9.175609	-11.266732	1.5259738	-4.231485	-8.6279545	-9.466054	-9.189292	-11.216198	-16.104656	-15.654179	-9.945072	-18.262589	-21.025948	-16.591484	-6.654706	-13.900175	-14.19129	-6.217123	-12.225525	-10.445912	-1.2161027	-2.0092564	-5.5845747	2.9843562	-2.4900045	-3.9187927	-8.904315	-8.526352	-3.8523066	-5.1745586
949	20.511816	22.7067	19.713404	9.008135	12.189642	15.079883	0.85725427	0.78399324	1.1417159	-7.8231945	-10.024569	-8.658241	6.0875387	5.3034306	7.1387587	0.8229736	3.3562694	6.381074	7.5951314	7.991865	9.893406	3.5422568	4.792696	1.9892367	3.4586623	3.7741184	4.8139744	-3.1151648	-2.886665	-4.521549	8.801674	5.019981	8.146545	22.383049	23.250202	24.413404	12.592527	20.533684	18.64653	4.8284874	6.6306868	12.118225	-3.2018769	-0.081209034	-1.0852605	7.8093796	2.8402615	1.2398853	7.733888
952	9.317092	16.186602	12.734844	5.6010056	10.612253	10.506306	4.631462	7.834546	5.4674196	-3.5870037	-1.3987604	-3.2451773	0.32303452	0.4781245	1.23977	-3.4536953	3.867741	5.552926	21.758205	23.021997	17.329132	12.121717	6.3916783	1.1308545	3.9569695	6.0847425	4.509027	9.743824	7.326238	2.945619	-6.8061757	-5.922287	-9.296946	-3.1278675	-4.879873	-0.26597703	-7.8354526	-8.620439	-6.7576876	-4.9779024	-4.6814256	-3.1129508	8.735189	12.31053	14.990707	-2.9644523	-3.5462124	-2.1610284	-3.4016776
954	10.561905	8.650253	1.7721897	-11.259945	-1.496861	9.575796	6.3301306	5.7989707	15.953209	-7.305868	1.9419571	5.1949205	5.939105	3.5702565	-1.0122937	-14.966678	-15.023739	-15.253542	-2.6399653	-3.5852475	5.072719	-11.398384	-21.922293	-15.641954	-3.4677129	-8.275512	-11.112532	-12.225826	-14.434679	-16.79884	-9.621637	-10.3455925	-7.64781	-27.416275	-30.485119	-27.249111	-21.712334	-23.822388	-18.65651	2.848847	1.1764264	6.874996	-9.28425	-2.0848265	3.4770038	12.367684	10.640264	3.7611399	3.7809124
955	-3.7240877	-6.209632	-3.181185	0.2818895	-3.0364616	-2.0748646	-0.3293153	2.1746364	3.680265	-1.483497	-1.9112703	1.2168703	1.8757296	0.60624325	-1.0575231	-7.468083	-11.576231	-11.274069	3.053917	0.03573388	-0.19125137	-10.129914	-8.765475	-9.082632	-4.796853	-7.696589	-8.968654	1.628725	3.492884	4.4651365	-18.832802	-22.30326	-19.69485	-28.06885	-29.071533	-25.271114	-24.350702	-32.57018	-27.530666	-10.482897	-20.593748	-19.422657	-0.27925283	-0.42422578	1.495275	18.844234	15.298941	16.427094	19.276562
956	7.736821	9.379648	10.157305	8.318839	14.280132	14.6165085	-2.7250288	0.19499353	-3.7944517	-9.2736	-9.574215	-12.52283	-5.819033	-4.9072514	-4.9571047	1.772114	-4.66673	-7.37426	-11.383986	-16.745497	-22.16541	-1.746212	-6.9711866	-9.77239	-13.304651	-11.990589	-13.940416	-16.001413	-13.565645	-12.524456	-7.3804626	-14.648826	-16.721918	-6.343457	-11.978782	-12.597582	-21.525932	-13.996484	-14.3787155	-3.4266758	-3.201728	-1.6600076	2.1839097	-2.085527	-10.621012	-5.999337	-12.152559	-9.388924	-0.5492459
957	-1.3375297	-5.058247	-6.2420244	2.4443693	-2.3420546	-5.988781	-12.094711	-6.453169	-0.8711431	-10.628954	-10.912479	-7.326683	1.1890041	1.4615744	1.2979579	-13.931213	-11.360323	-12.317464	3.9453838	1.8804712	4.053694	0.8397042	-0.2828986	3.2801332	3.2159743	2.4668655	0.5431977	-1.281708	-3.5632243	-1.8715594	0.9442558	3.4752684	-1.6703984	3.7736225	4.4940634	-0.15058139	-1.7674185	-4.558865	-2.1741886	-5.6515193	-6.891938	-0.8693819	4.5701594	5.89205	4.995726	-3.344973	-7.8279705	-0.88330907	-4.599046
958	0.6573615	3.8997388	5.130971	-4.1944475	4.8417625	9.680132	17.125687	12.250172	4.9353657	14.769651	9.94854	6.9290266	-0.6248081	-0.4089926	-1.0271728	-0.49747676	0.87016606	-3.1376317	-5.2927694	-1.9582582	-7.1418567	-6.571744	-3.56602	-5.8521385	-6.1633205	-4.374321	0.21240997	10.340128	6.8951364	-2.1775403	1.0910416	-5.230161	-4.8247824	0.35268617	-2.6485245	-3.9071903	-10.471376	-4.5614414	1.1571927	-4.8294277	0.7215297	4.355018	14.105577	14.107733	18.03646	7.359336	10.349777	5.2994275	-0.2610556
959	-5.9425335	-8.166348	-8.109518	-6.705367	-0.33255982	5.40732	1.4702339	-7.2366085	-9.7123	1.0901763	-2.836365	-11.461608	-10.76359	-11.201799	-9.093433	-9.23942	-10.759583	-6.4452195	-9.913675	-10.976027	-12.743757	-7.4347258	-16.028801	-16.665382	-8.83517	-11.5282	-8.563656	1.880036	-1.46297	-1.7895981	-17.266262	-17.530441	-16.186228	-8.601971	-11.9607525	-7.0106287	-21.323387	-20.172771	-15.882469	3.0452964	-0.8799403	-5.1263227	-3.683673	-7.252166	-1.3589032	-9.288186	-10.456177	-15.907337	-7.955173
960	-25.565165	-26.449055	-28.130856	8.905533	2.762254	-3.8072538	-0.929827	-7.3940153	-13.35895	-14.337786	-19.12163	-20.721561	-6.6057844	-16.239954	-21.3492	-8.725942	-12.280111	-12.459816	-12.62583	-7.6484256	-5.500129	-11.913317	-13.562543	-5.2074604	-18.750338	-16.1609	-11.717413	-8.598684	-18.322807	-21.89704	-15.1117935	-14.733982	-13.386513	-5.7004294	-17.791307	-19.430304	-15.725789	-22.079277	-21.300972	-24.461939	-25.540524	-26.097355	-0.47918215	1.4850987	-4.01027	-16.632614	-20.241266	-11.836586	-4.908247
961	-6.76036	-8.918562	-10.324214	-11.707707	-11.122948	-13.23069	-11.454094	-6.8508873	2.8707874	-4.676141	-8.704732	-6.388023	-2.6231601	-9.797422	-11.7641	2.666993	-3.105814	-8.24194	-11.725809	-10.477434	-3.574508	-10.876743	-12.012434	-6.5383043	-4.9786825	-4.346921	-5.827709	-14.92449	-14.54863	-11.752328	-16.357727	-15.815211	-9.352318	-7.172106	-10.003142	-8.362284	-3.1120362	-4.5826097	-4.3089805	-9.306305	-7.3409543	-3.1079302	-8.906118	-5.4715014	-4.36234	-0.13775662	0.25360388	7.5383215	-1.7322543
962	2.1090324	6.9448986	0.7397599	-0.6323138	4.91187	5.899355	2.9606187	5.8077188	8.451041	11.1914425	12.491676	9.975091	4.788327	3.7861304	8.272038	-10.589796	-7.1843977	-0.47930783	7.792439	5.998028	9.134491	6.459194	5.6553936	1.7764318	-4.4114585	0.25263464	4.3691883	5.243155	1.6171062	1.6379538	14.8713665	11.369217	8.323736	4.1887083	2.0146523	-2.061061	4.7894297	10.602541	14.8081	-0.818732	0.7373812	-0.12157774	0.077182174	9.9867325	9.340193	7.32095	12.696091	17.987316	9.701498
964	-11.9054165	-16.084585	-10.905872	11.992989	5.6548214	1.4587475	-15.400986	-14.279718	-13.050395	-5.3709803	-6.068714	-3.8003573	-9.2967205	-11.76756	-13.822294	-10.04789	-8.29931	-4.2096853	0.3563344	-0.1483078	-1.7914011	-5.70559	-7.7549486	-7.148669	-5.892622	-9.640245	-4.3932548	-11.408518	-8.256021	-7.806818	-13.565293	-14.616272	-10.9615135	-17.743643	-13.998499	-16.188698	-11.728373	-8.580767	-5.831338	4.5789566	-0.40223566	-1.6248603	-11.978022	-7.3848314	-5.138895	-2.724886	0.4411037	2.4887447	-3.1749537
967	-1.4953929	-7.4477377	-4.2554502	3.99674	-2.3524299	-2.6419864	2.5782003	-0.108534545	-1.7575033	-7.446098	-9.839693	-4.0584307	-6.399682	-10.250746	-9.798493	6.201512	1.7355242	1.5866145	-4.873988	-6.9785547	-5.077523	-3.6574745	-3.2700837	1.5205116	0.28525934	3.9126477	4.7209044	-8.508707	-3.8817992	-0.7056557	-1.0267602	-0.1318363	-1.2250918	-8.673824	-5.5887938	-10.664982	5.6329913	3.2334957	5.1037254	-7.1091413	-4.844242	-3.8348308	-5.1295958	-3.565775	2.5425606	5.4048653	-4.3603163	-3.3258195	-0.45924515
968	-4.332573	-4.172668	-0.114056855	-3.2437541	4.685432	6.2412567	-5.996086	-8.944248	0.7532743	5.1611323	8.8734455	12.187568	2.4138958	6.2893486	5.367859	-5.8781796	-6.9529257	-4.774871	-10.798794	-15.451726	-17.03605	-6.816243	-0.7535704	3.1446347	12.599378	8.153787	8.053898	-17.944223	-10.190679	-2.1874042	-2.2840776	0.63128805	1.4457138	1.1967647	-8.291384	-10.646353	2.8684855	-3.5817027	-10.56316	5.274789	2.4259923	-3.9994197	-0.114410475	-4.816986	-4.419419	-7.002934	-3.9321065	-0.12169796	3.2778523
970	-0.026342914	-0.6334939	5.4346256	6.7773104	-1.6622207	2.7659879	14.877867	8.731054	8.34955	-4.3362255	-1.8552742	7.9092865	-0.77175844	-6.1822705	-3.5812392	8.669441	10.682581	0.7675968	11.584968	5.838384	1.400301	6.275834	8.897661	10.464496	3.7863295	-5.5081606	-7.730672	6.0937567	4.876374	-0.06135094	3.5065954	4.9811106	11.326599	-2.0560942	0.77052385	2.7044835	-11.668259	-9.370454	-5.674643	3.4997456	-2.363237	-5.8391557	-6.332804	-12.988695	-5.153693	12.172501	10.138629	6.1854067	-2.5595036
973	1.8332543	-0.1239897	4.770257	-4.467706	-1.7020444	-0.73917353	-3.3142715	-1.7451468	-0.13795102	-8.687116	-6.5954013	-3.767295	5.386856	2.8429503	2.16145	-2.9195938	-6.121359	-5.3605328	4.6445255	3.5581198	7.619877	16.019033	18.441936	17.3124	-3.36474	-8.111746	-3.6786842	0.31564462	-3.3151994	-7.0891194	-7.133584	-5.505193	-5.392517	-2.2620401	-6.283102	-3.987093	-4.229549	-4.7736406	-4.689578	-8.737512	-6.8040013	-9.474541	-8.755974	-9.028158	-8.9799	-0.44781017	-0.33337587	1.7765808	-6.152943
974	2.560223	-12.523177	-12.038872	-15.342501	-19.375046	-18.73785	-11.73812	-19.641788	-15.712966	-14.072086	-8.983214	-6.3201323	7.755359	4.9260387	6.5266895	-6.5966415	-2.8344378	3.2646017	-8.726646	-8.030791	-12.224812	-0.2587303	-5.5213695	-1.5997809	-7.9956703	-8.829126	-5.2740765	-1.2173238	0.8410304	4.4024134	-12.20928	-13.254446	-12.644952	-5.0253334	-3.5936592	-2.4166124	-0.8174678	-1.4465374	-7.5548	-4.778984	-15.365072	-14.340511	-4.824337	-11.946767	-8.172753	7.766404	6.1839304	4.766135	-13.085274
976	-2.868307	0.13231897	-3.2581217	1.5384498	-0.6551527	-3.2457423	-3.1809702	-3.1019719	3.5078356	0.40599942	0.8620082	1.2801845	-5.8749366	-1.8172228	-5.818447	2.4980514	1.4993035	-1.5575558	-7.127427	-6.272593	-7.1952534	-5.474305	0.87730885	8.521301	5.448835	12.431423	13.948408	-3.6762502	-4.98742	-9.061265	-5.1040063	-1.1675582	-4.5035224	1.5535072	1.4975582	0.26446488	-4.1045246	-9.038397	-3.5477657	-0.2392044	0.7642629	1.3657215	-7.4842772	-7.4358788	-6.198722	-3.5186987	2.3648474	10.796136	-6.148714
977	-1.7132556	-0.79323375	-0.45767635	-2.1758735	4.3063912	12.3103075	0.023612618	0.7200785	1.6656322	-2.944096	0.74459505	6.6260586	1.3537266	4.004089	2.157862	-7.355835	-4.524591	2.4619024	10.454056	6.4826164	12.089304	8.347646	2.3461227	-4.3710723	-2.772178	-6.462343	-6.014786	-3.25554	-3.2901902	-5.345248	8.857276	12.074767	8.467911	2.0419602	-0.48627844	-8.911803	-1.8382282	-2.9859037	-5.861407	3.0476933	5.193761	10.866267	0.95642984	0.34742782	-2.5814276	1.5087765	2.219704	5.476035	6.558879
978	1.0540075	-4.554948	-3.5343385	4.1573715	1.4040563	-3.8362372	14.18675	18.760252	13.286435	4.2431374	6.9075375	5.37501	-0.49200654	-8.290931	-8.19931	-2.4527702	-0.19259495	5.257165	-8.529444	-0.8069059	8.17004	1.766474	1.0770062	-4.8215523	7.7187595	0.9782923	-2.9626393	-7.728326	-8.350046	-0.9483293	-6.862254	-7.9048576	-0.6599216	0.00294292	-3.067446	-4.055637	9.44622	2.27419	3.388282	-2.500546	-5.964401	-6.2781563	-0.9774692	-7.8180523	-4.1494737	7.8453355	5.7869587	0.10597968	16.651764
979	4.0149574	3.4088984	16.809616	-6.627939	-6.9649754	-7.0469074	4.0599136	4.2705593	2.3511763	-0.8465398	-2.8613968	3.8587089	-3.4912286	-8.507527	-10.821096	0.735234	0.64824086	-2.3132682	-8.817864	-11.695485	-14.909708	1.5453308	1.1540374	-2.9932017	-12.893555	-20.122047	-14.650915	-2.2966506	1.7560087	-1.6099557	11.076529	5.756614	0.8476766	5.609178	3.7372634	2.69059	-2.2928264	2.2759905	0.9616293	-4.397253	-5.420413	-7.8788967	-6.4361706	-6.537114	-9.855722	-9.850853	-10.80025	-6.1720333	-3.0758193
980	1.0364954	8.86753	16.411634	2.5097303	1.0442207	4.918763	6.827566	5.6271462	1.146333	4.7371974	3.5054302	3.11949	1.1840869	-0.61604285	0.1301639	2.4410748	1.0581427	0.12651753	-1.3610661	-6.460494	-6.676914	6.4021616	-0.26185054	1.2694623	-13.643221	-11.199597	-1.6461195	1.2118275	-1.4754809	-8.575785	-5.135935	-5.7529063	5.183469	8.163429	3.0025709	-1.5762849	2.8643935	5.6147327	8.836411	8.088919	12.114861	11.414119	3.1562672	-0.8464234	-4.393447	4.604507	10.1785145	10.002034	-1.3307307
981	-2.496861	3.0728302	2.9931693	-2.6674747	-8.53836	-6.390245	7.11633	7.1844854	9.737519	-1.5022004	-3.783987	-3.326213	2.3859296	1.121222	2.9806726	16.09203	19.547258	13.424747	7.293437	8.972591	2.7390509	7.745001	10.816639	7.0485983	2.4265606	4.9507847	4.724047	-3.311562	-3.1387827	-5.234704	-0.42487806	-2.3335319	0.527527	-3.1086373	-2.4900036	3.2489395	11.956085	4.01321	0.7760954	-1.3926055	7.837656	11.084276	11.756645	12.279579	11.325033	7.100795	9.889139	14.296434	6.253309
983	-14.382479	-15.938209	-12.781057	8.1184635	8.197496	5.3831635	4.632909	-1.306757	-3.5069962	12.98098	6.5131803	-1.4155362	4.062972	6.6348066	6.251317	2.510126	4.9201307	2.916326	5.482232	3.056659	1.6486841	-0.06278163	2.8225267	3.7601595	11.799459	9.117854	5.8436174	-2.0131748	7.275396	11.270246	0.58245957	9.895588	9.633446	8.172995	9.686833	6.153427	-6.4541864	0.23521775	6.522113	3.1741688	9.245263	9.062052	15.2585945	13.12347	10.661323	1.5861168	4.586292	3.942867	6.094873
985	-15.927464	-14.837351	-5.7453094	-6.7843237	-11.293194	-4.5321884	-20.45964	-24.228706	-8.896803	-7.8706017	-9.131449	-5.2855496	-3.4191597	-9.732112	-4.965626	-11.382714	-2.3499198	1.7443445	-3.7429757	-1.7977898	0.7712765	10.117983	9.047725	8.3246565	-3.3660624	2.3184464	5.4537315	4.0273037	0.9618188	0.8812156	8.144338	13.913997	6.558859	2.9828625	3.5509572	-0.014007092	-9.450775	-5.522545	1.8254634	-13.119153	-13.031347	-6.557109	-4.9948664	1.7666868	-4.082121	-0.30103523	-6.5405526	-2.5303905	0.64924824
986	5.433099	5.7916903	10.623458	8.0658245	10.70959	7.4009542	19.84634	15.773506	7.9822397	7.649801	7.1157002	7.077071	16.858166	16.30635	14.218889	-0.6914521	3.0772095	11.218143	16.250675	14.246162	11.708635	17.874117	14.348728	17.291437	11.701668	14.326128	11.307995	9.073795	11.7521305	8.301676	11.774041	12.098181	18.424063	11.180239	10.709225	9.2621765	14.643102	12.379848	12.652315	12.132265	14.356682	11.494676	19.367846	14.106817	17.922813	4.7527037	10.769169	14.788258	13.273046
987	5.5747976	7.3524847	11.234931	17.230026	11.848693	3.2717118	-1.1822653	9.048548	12.982538	8.2491	11.495569	8.533845	10.711634	6.677701	7.1875606	9.867069	8.027519	10.86367	10.069216	4.337204	1.834814	3.7381077	9.560778	5.878643	2.5946136	4.16041	8.967298	-7.056745	-5.5802946	1.3855971	2.4170258	1.0643873	2.7455597	2.2930484	9.209372	11.701703	8.4405155	11.50263	9.462	15.554807	7.764738	-4.89287	15.555049	19.781258	16.236336	13.774187	16.09964	21.571854	20.052591
988	1.8636703	1.8232946	-1.052955	9.984854	14.71982	18.91401	9.8470545	3.7500622	1.0896752	18.201723	11.316875	6.7131376	-1.5613477	3.8879166	2.84934	5.2790275	6.1378465	10.694835	8.477429	7.939125	-1.1581671	4.389598	3.2657697	-0.91602063	6.2512393	0.94175726	-6.971186	6.121612	9.33728	14.112144	-0.7229122	0.98256004	-2.669533	4.427617	6.2359047	3.220232	5.6207037	0.24360016	-7.1568613	4.3302517	2.9547806	1.7684892	4.980962	9.512367	7.9122314	7.5158863	8.568705	5.227209	9.618557
989	2.055883	5.055943	9.20619	-8.626693	-8.92867	-2.5249991	-2.003222	2.5098612	1.788437	11.198165	3.6851692	-5.4938774	4.9083204	5.1243773	2.7356288	-1.8316532	-8.849736	-9.263796	-0.08648884	0.84478676	-4.0982957	20.343443	16.26712	10.0387	0.8484313	3.166112	4.5574484	-0.55007446	3.773374	10.448011	10.26322	9.621603	8.851542	-3.931104	-2.4035103	-1.856463	10.165848	18.458183	15.441116	2.30455	-3.980827	2.4533982	6.5970163	0.301378	-0.6623131	3.6633246	-2.4002223	-13.171743	1.8223783
990	-5.496666	-3.1675248	-2.4094157	5.0941067	5.90137	8.107891	-6.415366	-6.060084	-9.956514	-4.101575	-2.5793757	-8.052846	-0.4032631	-1.1004505	-5.3960867	-6.412727	-8.338966	-7.486387	-7.6650834	-5.725767	-1.9617003	6.355897	3.5008495	8.073179	8.394451	3.9655848	1.927491	-16.501991	-10.857227	-4.3083925	-10.82946	-5.9527493	-1.2242849	-10.3134	-9.880276	-11.705517	-11.000086	-17.241781	-22.178099	0.36853123	2.2658098	2.2658415	9.224228	3.8371453	-2.7613187	-4.1072245	-6.173555	-4.5465612	-3.5036855
991	-0.64252394	0.39171693	-1.9571841	2.9830368	4.141117	5.081544	-1.6749007	-0.44567636	-2.4537325	9.886204	8.765311	4.5712004	3.1688867	3.9967427	3.3064888	26.693043	20.374676	11.8510475	3.1734474	10.078566	11.495338	2.9557614	2.6074176	2.966783	0.14802676	2.8372395	-0.65859777	0.7642434	4.5275645	3.9667418	1.6575336	0.9515989	0.6282509	-9.314547	-6.036685	-6.4337883	2.2757826	2.109261	2.1903887	3.548563	3.2001848	5.903492	0.9539975	-2.4034898	0.11661285	13.91654	7.041478	2.9303145	-0.765066
993	4.7145543	-2.0970016	-0.5223195	3.9636016	4.346501	4.059689	-1.0491103	0.4118694	-3.3775198	6.5769672	3.3807778	0.89386404	-2.7531285	-1.1087245	1.3262385	1.0461502	3.7113204	3.4393525	1.8678946	2.797028	0.5604756	-1.041012	1.2562141	-1.9182882	1.5654918	2.0165937	-1.3435485	-1.1537335	-3.690277	-12.201449	5.9729004	2.4982247	2.4598475	7.861103	8.717184	8.923281	4.7657146	6.82277	3.5436416	9.356976	4.1341944	2.2171497	-0.25401807	4.869656	9.31802	4.947133	1.417754	0.72995746	0.889542
994	-2.849905	-5.511516	-5.9264307	-9.924456	-10.734508	-12.363764	6.5615	5.826558	4.6344914	0.17378438	-3.7808523	-12.012646	-1.2887659	-5.556609	-5.4020863	0.58630216	1.8953773	1.9126184	10.033562	6.520442	0.6751126	5.367306	1.7284527	1.1452954	9.092218	2.382791	-4.502672	-1.2954316	-5.037586	-1.8957251	2.7217817	3.6404705	4.969348	-7.960079	-10.848751	-6.204935	-8.169647	-1.6532664	0.5849166	-5.8252983	-13.111237	-13.193331	-4.7896357	-3.4642143	2.060741	0.5245811	0.90966773	4.145816	8.308978
995	-13.317296	-18.027782	-17.772453	-8.458105	-11.171618	-14.47998	-1.2572812	-2.5367353	0.4911498	-26.214802	-20.834526	-12.10535	-8.96204	-14.256823	-20.680162	-4.172613	-10.403335	-13.927567	0.6960046	-4.9827332	-11.103315	-4.9708004	-10.552925	-17.508892	-15.833485	-16.873535	-15.5613985	8.560232	4.0142403	1.2498934	-5.8645573	-2.3180099	-0.15883854	5.8068542	3.3038955	3.4055638	1.9248376	2.4754934	1.9831967	-5.4658566	-4.488119	-4.7261095	2.6640987	2.5930276	0.20145938	1.3621814	5.027333	7.3830094	7.1697817
996	-25.716188	-23.198864	-18.769176	-0.59236765	-8.94733	-12.543874	-9.645971	-13.33493	-3.79679	-9.71476	-11.245399	-13.951922	-10.410396	-7.641969	-2.924085	-5.399389	-9.261067	-7.435711	-14.202919	-19.627666	-16.07726	-2.6874175	1.0748348	3.3317885	-13.915161	-19.001839	-12.72974	-4.439333	-5.017109	1.1339612	2.4732242	5.759903	-1.8673261	-3.511193	-4.8679953	-6.1010437	14.4142885	16.57919	15.649811	3.9971406	-0.9728985	-3.738644	-13.589636	-12.301838	-7.682449	-1.0634675	1.0261849	4.8189163	-12.717522
997	12.5450325	8.721828	16.108326	7.9924707	-0.7268591	-5.870512	-1.9436316	10.670074	13.9626465	-4.0986557	-6.937732	-8.330189	-1.7515962	-3.3824778	-8.305412	0.03915441	-5.0122776	-6.6298895	-4.2557282	1.6757107	5.648102	-7.24883	-9.18765	-5.966902	-3.6017168	0.056141734	-2.1167326	-2.5137157	-3.2929058	-3.2738724	-10.576903	-8.106099	-9.399771	-12.655222	-9.177313	-5.7963743	-1.7184412	-8.174999	-9.999157	-2.3116574	6.475295	16.725708	4.989993	9.119978	8.360662	3.1258018	3.7545257	-0.050130248	5.423311
999	-3.270166	-3.0287364	-5.103833	-3.0878482	-0.9229696	-0.8514955	9.291414	12.681835	11.8710785	1.7127237	0.3247713	-8.702173	1.1821022	-2.3783631	-2.3373482	3.0791535	6.032386	8.189976	4.1538153	0.38270885	4.6722627	-2.9289613	-1.9019948	4.0682373	-2.7414346	2.4025154	5.271286	4.970648	7.5336995	5.8512387	0.7124333	4.6931343	-0.072308004	4.425432	5.5301247	2.6890037	7.690519	5.4248276	2.6524687	18.792229	15.33539	12.689488	0.777426	3.2853718	2.7164235	7.7970915	8.564821	10.7705765	8.142015
1000	-2.7499495	2.7337384	4.926098	-9.374084	-2.6530557	5.820277	-5.6651535	-2.7075047	-3.869047	6.6364117	9.690653	13.629272	0.77818084	6.263364	9.6577425	-2.3909252	-5.2897835	-10.316957	1.5693266	2.151779	-0.5066004	-0.99131465	-0.44337222	10.074253	4.42171	10.420361	10.420097	-10.573988	-1.7279994	6.231226	-0.592908	2.437573	-1.2470964	-2.3294175	0.23682088	-2.0138202	-4.7262135	-5.921823	-7.609931	7.9396567	6.33871	4.9752502	12.590894	8.745385	4.1842985	7.400015	1.477627	-5.4955626	0.8085714
1001	10.559319	13.952436	18.468775	8.45527	5.6717644	4.0740623	-4.154248	-1.6577543	8.912138	4.038226	3.9538474	3.1988297	-4.309271	2.413784	3.853236	2.780437	0.4883572	0.19914481	-4.2586274	-4.5690875	-6.68964	12.81541	4.8375053	-1.8243173	-9.248035	-7.9196796	-6.829287	15.0567665	11.223356	6.3334694	-6.211644	-3.4302409	-0.7500708	3.6166406	1.561878	-1.9989775	-7.8192573	-1.3995625	1.082808	15.128868	9.303701	4.7778587	-0.5612456	-3.1213124	-4.970949	3.618116	7.090637	10.279477	5.8652287
1002	4.5031543	6.7999125	2.8336334	3.956893	-2.0488176	-9.703386	2.8177915	2.5725203	0.8001275	-6.0802927	-0.7216019	-1.3755674	-0.57844234	6.6894836	9.120995	-7.2066746	-6.6763268	-5.3201923	-4.601857	-3.8972354	-3.289939	6.269544	9.18289	12.665232	1.1522797	-1.5790187	-1.7174256	9.822608	8.136864	4.372055	-11.816427	-12.366537	-12.973845	9.858227	4.4065537	1.9643755	-3.8562531	-4.7265253	-3.8969212	-2.525651	-5.5802727	-8.429988	1.0020281	-0.5752822	-10.291664	4.649747	3.5356226	-1.922203	-11.385961
1003	-8.04748	-11.370475	-6.1909404	6.02141	5.53409	-2.0642	-1.076621	6.23414	10.215357	-9.908636	-3.6873941	5.3723855	-4.5678997	-4.332503	-6.9747677	-3.5191102	-6.446017	-6.3081856	-8.334747	-6.4378786	-2.8379374	-11.877977	-10.782629	-8.937222	9.048845	11.54976	13.729885	-1.117697	-1.1163517	-1.3572398	-1.5303155	-2.453866	-5.732538	-1.9198697	-4.778451	-7.2686896	11.24807	5.7746754	0.8235115	-0.13648957	3.6211882	3.9619398	18.31281	17.293442	20.624067	11.304866	5.9322925	4.3246064	-3.3947744
1004	0.028736793	2.3569596	0.7492192	-1.7666708	-8.268288	-5.018132	4.6955986	0.8628383	0.061743528	14.032545	9.477459	9.027316	2.3764486	4.7454567	6.732865	-0.56159174	-4.890465	-5.37891	4.81907	6.6495667	9.630143	5.671876	2.0727937	3.081867	-6.626469	-2.9871755	-1.3420786	-9.898883	-2.5855112	8.150614	11.400118	12.2604885	13.705101	-3.8534153	2.5584414	7.827615	-12.177956	-14.493668	-17.820793	0.8074715	-4.349456	-4.1432033	-6.53913	-2.0891495	5.1332903	-8.20561	-5.637992	-2.7526987	7.1179066
1005	1.8374465	5.3892016	6.209402	0.8656942	1.6373687	-1.1791376	-9.459061	-7.9442406	-6.338579	2.2012646	0.6233034	9.185062	3.456301	3.6144876	5.1375523	7.097634	-1.3672689	-6.0661054	-0.8665735	-0.039851643	-1.7302401	-6.654726	-3.0152864	-2.995026	-12.279091	-8.601568	-2.3697324	2.7648315	-2.5755386	-0.6379419	-2.430789	-3.806192	-1.6040187	-8.410632	-8.346184	-7.3506103	-1.2142663	1.5155685	1.104486	5.9659424	-0.56478196	-6.0674706	2.2143612	4.5059137	3.432586	-19.999645	-15.73808	-13.688801	-11.5460415
1006	-1.8095353	-6.244739	-8.874739	-15.030952	-16.355206	-9.062754	-8.24	-16.57143	-13.537016	-14.038326	-13.049608	-9.865324	-15.722687	-16.0975	-9.358703	-1.0045916	-1.9884756	-5.5106707	3.7185998	-3.245894	-5.4584007	1.1564381	-1.1951443	-3.1092243	-14.634676	-8.175552	-2.4964175	-7.050014	-11.850855	-11.22022	0.74220544	-5.604965	-4.4756274	5.011797	0.65216434	-7.746028	-6.8769994	-14.260677	-11.007593	-8.534027	-12.6932125	-4.886308	-8.216499	-10.318855	-9.364836	-16.086157	-4.6834903	1.4652604	-12.251666
1007	4.4968777	5.040744	0.13718155	-5.3432074	-2.7658982	-1.156498	-16.96286	-8.54777	-4.9641314	5.1234655	-0.4713834	-11.156278	-20.723303	-13.362234	-10.960352	1.0138943	-1.537364	-3.1502354	-15.16438	-12.636471	-11.0512295	-0.79290384	-3.5473146	-6.5883408	-9.870773	-17.458801	-28.173492	-23.676977	-29.419868	-23.817747	3.7826076	-1.6725485	3.8403027	-3.0361838	-0.42608058	3.784237	-5.9421535	-0.051015288	2.2218535	-5.453521	-9.238886	-10.007	-8.497834	-4.055195	-6.2818565	-17.227034	-24.549618	-26.595932	-17.679579
1008	4.769315	6.3824215	10.888336	5.1898856	-0.9645183	0.3347772	1.1792176	-6.4944906	-6.2416153	-5.0207253	-10.005739	-9.871353	-4.568487	1.4242045	8.092463	1.5370431	6.8757377	1.764859	7.3944564	1.4455168	-0.760151	-22.51179	-24.16517	-28.986645	-2.6166627	2.4602375	7.0123396	-5.6993346	-4.972524	-0.9252251	-9.732079	-7.2239804	-4.1401334	-2.578969	-3.147667	-8.727137	2.531032	2.5449672	5.0397067	-3.8403525	0.22666113	0.20823316	-12.302684	-9.396307	-11.328949	2.0677447	3.9735432	0.99219275	1.0661157
1009	-17.261045	-12.634276	-11.535448	2.8106947	7.6791573	10.747425	1.0954106	1.2772312	0.78321695	13.861583	14.627506	9.901838	7.2564487	6.2865257	5.8089123	6.660638	3.440277	-1.808406	-0.9582719	2.5428522	-1.9616992	-13.251549	-11.64065	-14.623672	3.8746455	1.3184323	1.366348	-11.012602	-12.317516	-19.195427	-1.5452428	-1.5506701	-3.2057288	1.0851824	-1.3205361	2.05718	0.49856478	-3.2545052	-0.9588655	-10.765189	-6.203555	-2.2021306	-12.406378	-9.225068	-13.42219	8.663901	11.323025	12.407322	-11.371391
1010	-5.4936	-2.7782767	1.1100669	3.0758953	2.2030995	3.853326	-2.9202514	1.9641975	3.36035	0.08756167	6.9293137	3.1446986	-2.2977734	-3.9629793	-6.6276407	-8.612806	-16.29334	-17.058857	6.9007854	0.95348257	-2.098198	-4.1381273	-18.597544	-21.569527	-16.29587	-9.286571	-3.994438	-1.5159371	3.373414	9.599083	1.4230827	2.7711134	7.573889	1.5751477	0.5966929	-0.042876005	7.664809	5.0695405	1.7510172	10.033834	11.571058	13.366555	-10.945534	-8.98661	-10.06712	-19.94125	-16.98694	-13.085485	-7.6372776
1011	-7.1659985	-8.420779	-7.306061	-6.2630863	-4.277029	-5.526988	-2.514922	-3.1949987	-1.068557	-4.3507576	-10.026098	-10.175882	-8.212057	-12.358097	-16.193167	-6.3769364	-9.060356	-1.3137544	-5.6918583	-6.0069	-8.016439	-7.09774	-5.862491	-1.6102531	-11.525462	-14.7837515	-14.756533	-4.062649	-8.109568	-8.051113	-2.5247838	-1.7912455	-0.7226033	-6.8672595	-3.4915519	4.081923	3.0119267	-2.5224288	-0.53958297	-9.126678	-11.904533	-6.734565	-3.9770293	-7.4722013	-10.806625	-0.78870517	-5.104424	-4.042943	6.328119
1012	18.600796	16.963419	13.66393	-5.12087	1.6145608	6.16132	-7.731346	-2.1514766	-6.0481496	2.596723	10.895048	8.116163	-1.1882024	3.4617035	0.19968364	9.802251	10.023206	2.537278	15.959447	13.665649	8.355249	0.011337966	2.7528272	5.498435	-8.077092	-10.410075	-11.1393175	-7.2794757	-2.1866195	-5.0383844	-4.4690504	-2.2318823	-4.498664	-6.5921326	-0.2354601	1.6593149	2.416031	5.169568	-0.49703002	3.6875148	6.9829617	6.138145	-12.683896	-8.577219	-3.683351	-2.5930202	0.17957793	-0.9543236	10.521009
1013	-9.202076	1.5974519	-4.2425365	-7.8134933	-4.429784	0.25803214	-3.297913	-2.3236551	-5.036688	-10.795671	-8.702271	-9.069547	3.685658	-0.20309705	5.988484	-3.529424	-2.5921504	-5.703038	1.9172953	-1.0693882	1.9934455	-7.472766	-10.116985	-14.147259	-3.0495145	-0.66689885	0.19757295	-7.939146	-6.420637	-8.076466	-7.2858706	-4.603397	-2.0429974	-6.1140423	-6.282772	-3.5419285	6.906073	4.3247256	0.9079939	1.569034	5.7239213	1.6024561	-0.059254795	2.7987742	4.382545	-9.918835	-9.783396	-7.1024275	-9.6559515
1014	-28.08025	-22.1786	-14.57481	-15.092844	-18.636753	-6.641018	0.7609276	0.628047	0.2532825	-11.106489	-9.370865	-5.2082386	-6.677595	-6.8725405	-5.27592	-10.19606	-8.288933	-6.74158	5.14019	4.0696077	1.5695138	9.624888	5.3649592	7.1932	12.303812	10.864138	2.232948	1.3439817	-0.44515923	2.425941	1.7625531	1.9777398	3.7754807	-1.1035526	-4.0648355	-3.6143696	-4.9424	-5.772854	-9.520053	2.726326	0.26221198	-0.40769017	-1.4963835	-5.9589043	-10.033958	3.8712149	-0.612659	0.80064857	-0.21590614
1015	-11.815968	-13.408257	-17.993685	-16.614126	-11.573223	-4.5670586	0.9318021	-2.4755745	-9.7886715	-6.9623427	-8.629231	-9.21579	4.490094	3.623084	-1.2602232	-14.8978815	-10.405052	-9.185476	7.801879	7.2197227	7.955779	8.960802	12.169388	14.61248	0.51053727	1.3889408	2.2894	4.4080553	8.084476	7.2405434	2.1025085	-0.5672196	-2.3453875	-3.0019398	-6.139331	-8.757353	-3.7789736	-0.42238212	3.3196602	-5.7218633	-3.1803594	-8.67923	-3.2718878	-2.7110224	-2.6440904	7.2829313	5.6726875	9.586641	-0.74309415
1016	-13.886753	-10.88032	-10.227403	-18.232985	-19.406338	-20.284756	-8.947941	-16.450184	-21.635696	-10.918797	-10.486755	-9.128636	-1.8239676	-8.483049	-7.565636	-14.567472	-21.092228	-15.371311	-8.722306	-11.277809	-13.793681	-10.1289425	-12.727385	-7.798445	-9.084021	-12.2910385	-12.680212	-7.170441	-7.825084	-9.633128	-9.151732	-8.23327	-12.41831	-5.346814	-2.9220386	-9.888187	-2.9962068	-5.082344	-8.446305	-11.16937	-5.975542	-4.406583	-12.48173	-9.391969	-10.278675	0.0386239	-7.367772	-6.3750124	-9.036869
1017	-3.8112907	-9.242678	-13.110523	-3.7216554	-10.98835	-16.239033	-3.7535913	-10.521406	-4.3770967	-14.086491	-17.11947	-20.506271	-3.999908	-2.2418754	0.3249377	-5.200095	-3.209279	1.5064931	5.1951265	9.582373	8.824943	4.759725	0.4121226	-2.2685623	-4.5282083	-2.7381213	1.4058746	-2.071497	-9.121619	-9.481984	-1.2173339	0.23939145	-2.1273282	-2.8128364	-6.7908554	-4.536186	0.96283144	-1.5261941	-7.117706	-8.980026	-6.247569	-3.6372912	-17.927662	-19.95293	-23.798672	5.828936	3.7343736	-2.3305297	0.6914563
1018	-4.441785	-0.5239896	-3.6325483	-8.925581	-3.8937852	-1.6749609	-3.9467437	-5.546249	-7.3930798	-3.4375558	-10.898169	-18.98978	-17.296495	-16.167965	-10.448585	-4.0029516	-3.350297	-6.1048164	-8.094687	-12.344922	-12.61458	-14.242313	-12.191254	-14.935619	-19.336445	-16.717915	-11.130848	-5.400062	1.0458298	3.569478	0.35313725	-4.4675617	-7.0405335	6.2279463	7.4631414	3.4106798	-3.767959	-1.5357264	2.7976763	-3.0108538	-6.0176086	3.653277	-1.2894635	-11.210072	-12.797232	-4.415612	-3.1417274	0.7242663	-1.7756258
1019	-1.3523909	-1.8061676	0.9597144	-10.624818	-11.220341	-4.929756	-15.451406	-3.5082119	7.7954435	1.5003502	-4.5146666	-11.368532	-9.111322	-11.493556	-11.00202	-3.3887563	-3.6539135	-5.1532536	-10.74185	-14.006258	-7.985303	5.657548	0.23581791	-5.8587804	-2.5162356	-0.7090142	0.8140209	-3.2487853	-4.6190057	-9.161806	-13.067043	-10.897608	-6.635911	-15.502359	-17.123493	-16.43938	-8.8256	-5.058666	-1.8142178	-13.822894	-17.458267	-18.280922	-16.931381	-18.493061	-14.919653	-11.080179	-12.006189	-6.661825	-3.7615643
1020	5.2471046	4.1243343	1.2857043	-7.2309446	-10.568224	-7.0635924	-4.9920635	-4.3058014	0.7345697	-4.4253454	-6.934484	-3.5441966	-5.8082495	-8.9274025	-11.361647	-1.2170252	-3.5501366	-4.896147	8.49807	5.2197933	3.9726624	-14.217403	-8.784188	-3.2127645	8.300226	12.411826	7.80874	-12.663377	-10.624083	-11.953833	2.4965167	0.10353124	-2.3514278	3.2092414	0.8732666	-6.249749	7.540758	6.106607	8.211252	-16.16524	-11.629609	-10.702988	-2.636899	-12.07481	-11.689316	-11.528061	-12.43156	-7.6499205	-2.0042267
1021	-7.552815	-7.683675	-9.071006	-8.53695	-9.839386	-4.3687677	-8.677415	-13.428339	-12.587311	-12.617029	-11.060699	-4.0644	-3.9485943	-5.60772	-9.206507	-3.9778962	-4.1033006	-1.5181019	-8.481916	-15.164373	-16.61203	-2.0372875	-4.5916786	-7.317907	-5.237859	-6.4628153	-7.385511	-8.965496	-7.8550024	-1.8255888	-5.8815575	-11.188869	-7.0669327	-20.312384	-16.111841	-13.382927	-5.7570944	-11.137615	-11.673828	-15.106662	-10.142027	-5.2744412	-10.916479	-7.8679643	-7.9846916	4.871648	2.6669893	0.8914807	-3.782329
1022	11.885536	14.02183	7.7656765	-3.2122474	-3.905108	-5.535712	0.5326188	-7.609541	-8.241165	-6.6658363	-4.2036343	-6.5996313	-3.4577065	-8.117549	-7.109895	-1.3047714	-0.9402019	-0.07108918	-5.7396593	-4.4190817	-4.2797046	-8.711164	-13.511665	-8.01544	-6.022071	-7.2377214	-8.3654	-1.1892385	-1.0957698	-1.2889394	-10.023078	-9.408134	-3.9807003	-14.341078	-11.767532	-1.7441031	2.8386776	-0.572673	6.1918864	6.8936024	5.682775	5.5093184	-4.5160713	-0.6067856	1.0330814	-6.8181915	-5.259	-7.392319	1.5491459
1023	-7.0473022	-3.547125	-7.4818373	-7.0245943	-0.92449296	-0.23894519	5.765807	3.4945045	-0.8280796	-4.7315006	-6.1389008	-5.907467	-4.721549	-2.168941	-3.6132894	-3.1527297	-1.56791	-1.1467367	4.1045766	3.431795	6.0131702	-5.1468716	-6.7902756	-7.752688	1.6431975	0.8637998	2.06626	-2.6166482	-3.8857322	-9.231997	-8.852116	-6.6265554	-5.9835815	-2.7960615	0.4888655	0.73078936	-1.5038729	-3.1586294	-10.787199	-12.754659	-5.2727222	-0.6306011	1.925113	4.5113344	6.4675283	-8.626294	-9.230971	-9.1267185	-3.4341738
1024	13.223318	12.194343	17.263954	-6.6743097	5.5954437	5.100638	14.358673	7.577553	-9.798025	6.702283	-8.755051	6.5384607	2.6714349	9.518103	21.573048	0.25556862	29.975685	6.2237353	19.125181	16.11244	5.93432	-5.221933	-1.5682614	4.3741646	8.281439	13.985781	3.101238	9.181548	7.3493605	9.794561	24.036583	13.702953	2.3411863	13.679287	13.413948	1.0300103	7.387035	19.307188	6.0778685	16.398186	11.038036	12.80858	11.207869	6.749495	-2.074502	17.214285	16.961063	3.5098298	13.338589
1025	-5.569998	-0.11246498	2.714161	-9.726257	-8.788195	-6.3881636	4.454507	1.882446	-2.014058	-6.127158	-3.447858	-2.2996554	24.637064	9.164122	-2.8214076	-13.440069	-14.280161	-6.3036823	2.887952	8.601421	9.353272	10.833817	7.27509	9.315298	-5.6128845	-7.624582	-10.815792	-3.3437686	-2.053519	0.8060727	3.256505	-2.2615452	-7.665333	-3.3732333	0.80623466	6.284325	-3.013361	1.7634833	1.7389331	-1.2869983	-1.3123732	0.38491958	-2.0944295	-2.511247	-2.155192	9.178383	10.134245	9.914524	-9.273346
1026	13.497075	6.5754123	0.37591827	-1.8009266	2.5988376	2.1979713	6.787936	10.525215	10.057528	-1.7708483	-1.3979332	-3.6359553	-10.712905	-12.124226	-13.235777	-16.892813	-20.37914	-18.48417	-6.492177	-5.083314	-6.6840687	8.615726	14.108807	10.64445	7.898394	9.634127	6.7713346	6.8499775	8.5483	6.909709	8.272988	7.0425105	5.085735	0.73655117	4.780245	-2.5168035	5.586727	5.9346595	0.6553448	-0.40869352	5.1311183	9.961597	-3.3198006	-7.5408716	-7.7436647	-7.6594796	-11.015203	-9.606295	7.776924
1027	-2.9712858	-3.1406217	3.1338122	-17.75284	-20.16277	-17.899708	-3.871355	-6.57338	-10.468111	14.79818	2.8763423	-1.7288166	-9.430412	-11.899721	-11.643741	-9.297183	-6.5468183	-3.908927	-0.8899686	0.12059587	1.1721678	-7.4023013	-9.223185	-11.410816	-10.067919	-12.884685	-16.270979	4.77997	8.160112	6.7611895	1.4381661	3.941139	9.467951	5.0595827	2.584557	1.982885	2.6091456	2.126749	2.9698975	1.2366714	-3.9375837	-11.053843	10.787521	2.9773965	2.8301516	3.3744586	6.092264	8.923662	-0.42460054
1028	-1.7354448	-3.7238688	-7.087717	2.4559054	2.7383857	-1.9278834	-2.0961812	-1.8167398	2.3411047	-0.5549331	-6.4809494	-7.475718	-20.952986	-15.350195	-9.382107	-21.578876	-21.95597	-16.323936	-18.174408	-16.76669	-11.168626	1.0535474	-0.020994782	1.801061	-10.152696	-6.441208	-4.0840273	-11.180477	-4.787713	-2.617671	-11.02854	-13.282345	-11.437695	-5.3778133	-6.460115	-2.9066637	-11.435612	-14.314623	-9.551138	-9.689885	-8.620081	-10.640405	-2.6059926	-4.5186424	9.138657	-21.51978	-17.192759	-11.545131	-14.843025
1029	6.280624	5.018671	-1.217377	2.2379975	8.271551	3.9639373	-1.9068522	-0.32633877	6.553905	-1.1893959	2.0499797	5.709051	16.865341	11.626564	7.095214	-0.852043	3.4216926	5.6900063	3.9155667	0.5748248	2.074208	-2.9397802	-5.4332857	-2.5857325	-0.000998139	3.4405878	5.7504244	1.2868986	4.7080226	7.65607	9.12082	8.270984	6.812047	-2.6894376	-8.821402	-12.559157	-15.5057745	-10.958418	-3.5916476	13.409167	6.9966035	4.86674	-10.682016	-10.448973	-7.153323	-4.725781	0.2796328	3.5423093	-7.979104
1030	6.02731	3.7054462	-0.3307417	15.363981	13.0988865	9.352416	-4.732432	0.6893448	7.6894875	3.1818824	2.3878937	7.9107127	7.463373	2.4625335	4.119695	2.070961	3.2527976	10.2809925	12.600703	10.889992	4.177893	7.6514416	7.7709913	9.571603	15.213635	20.337353	14.983801	3.3638313	-1.3204832	-0.7584702	-19.31358	-19.38916	-15.608421	-2.0428293	-1.174936	2.053302	-1.5489943	-2.3580017	-0.06938563	1.32102	2.4432728	2.4960945	-1.6892481	-4.82652	-4.3088045	-24.12496	-22.088505	-20.85561	-5.8796353
1031	-6.9632053	-1.1732905	-1.5973053	-3.031487	-0.029938698	-0.039871573	-5.750837	-8.395108	-10.348507	-10.66976	-5.401105	-5.8929825	0.91864705	-0.9999918	-3.5600872	1.2437093	-4.2508593	-6.0435715	-10.78722	-12.553762	-14.209261	-12.437195	-11.602324	-9.560663	-1.0753388	0.751558	1.9256046	-3.994294	-1.4440924	1.1990328	-4.738296	-1.4510951	0.6356638	-0.49347547	1.4493556	-2.4363563	7.9280324	1.7838008	-2.9694567	-0.46621627	0.7224077	4.8147483	-6.655945	-2.8293467	-0.990075	6.319182	6.484909	5.5430737	-6.51344
1032	-12.008276	-10.794767	-10.131939	-9.95342	-9.853519	-7.7902536	-8.741955	-14.450451	-14.320278	-1.9512116	-7.2688465	-8.026442	-7.1136928	-11.930967	-11.791157	-2.5873506	0.089144945	3.5497675	3.7382925	1.3976026	-6.874206	-8.685808	-5.455057	-6.243022	10.910614	7.533934	2.256264	-2.20197	2.0754948	-3.1640322	-11.160372	-10.377602	-13.948124	-15.365465	-13.265297	-8.690901	-0.77545756	3.832757	5.982176	0.5854695	-3.4898055	0.5479901	-15.91611	-13.745259	-14.786459	-2.9833665	-3.5174942	-1.5365345	-18.597149
1033	-5.2833004	-2.6991448	-4.0380583	2.4499555	1.326778	1.275272	-4.196012	-1.1958513	-1.4090657	-3.4669306	-6.2848353	-8.538231	2.9472716	3.3717508	3.1133285	-3.5842488	-5.92496	-13.495775	-14.656894	-14.146574	-15.768975	-0.33244163	-2.2753305	-0.09186196	0.21405363	-0.35797668	6.000066	9.581287	13.237822	17.62799	-17.428001	-12.176483	-4.1539683	-6.906193	-9.584684	-10.286177	-12.254122	-13.414251	-16.017506	-1.0012984	-3.4556923	-2.5702279	-6.6779604	-4.7438955	-2.6653218	11.161711	5.2035437	2.0108483	-8.880529
1034	4.0377474	2.3138895	1.3098011	-11.230313	-11.544896	-11.2097225	-11.163145	-7.053492	-2.5534158	-7.0399556	-8.966515	-7.628804	-9.077221	-5.206273	-4.1152325	-1.3920131	-2.1033583	-2.5364664	-10.001693	-17.203098	-24.020342	-12.1556835	-13.870368	-10.412904	-9.042226	-12.428899	-12.536235	-9.817258	-13.108193	-5.9995947	-0.73331696	0.17339349	-0.60261464	3.3571625	6.174567	0.7963342	1.6472354	0.24187768	0.565597	1.6823239	5.841096	9.149955	7.1185718	7.250084	1.2460039	11.657751	6.8431497	3.6001644	6.316029
1035	-0.40755278	1.4229448	6.5562105	-2.2217572	-2.880282	-1.4314098	-3.345079	-2.3609958	-6.9738493	6.039623	3.8243418	6.565959	-3.056292	-2.6764245	-2.915215	-0.2531688	-4.7473383	-1.7700632	0.2702239	1.2422957	1.4926835	-12.127331	-10.160461	-6.63354	-6.99141	-10.689276	-13.164255	-18.00912	-13.414897	-4.6162543	-18.783941	-16.477982	-6.8632984	2.2990847	5.325006	7.2184916	0.54050756	0.27890068	-0.50564325	-7.92864	-11.777071	-11.81565	-11.575462	-6.9897823	-4.263079	1.9971242	1.7766417	5.439358	-17.276272
1036	6.730427	3.8186624	-2.1742342	4.6840253	3.1960545	-6.7428455	-0.2251609	6.691239	10.394367	4.761213	-3.7734306	-6.5648813	-27.21787	-18.907719	-13.356005	-7.735242	-11.226314	-8.209633	-19.154776	-18.29218	-15.820038	-11.710291	-6.6960506	-10.554888	-4.2563753	0.016202211	2.5229974	11.938168	9.803005	6.9942026	6.3592253	7.34284	5.620513	-7.377654	-5.8138695	-9.1574135	-12.352877	-3.1758199	-4.9273124	-10.990458	-13.828859	-12.621305	-10.59698	-15.005112	-17.112793	-7.743286	-8.121484	-3.9651632	6.451371
1037	-8.496256	-9.218022	-8.514553	-5.5658474	-2.2999651	-4.1410103	-1.0602274	1.4408689	9.018713	0.12766796	-5.3369246	-9.00313	1.8304253	2.4317384	2.8188033	1.0786386	5.362632	10.396936	4.7897005	-1.1530293	-1.6222675	-5.0359926	2.357353	8.405671	-3.244059	-3.2110226	-3.6253047	10.443522	7.0322604	1.7187638	-7.098326	-3.1407106	-1.8006581	11.014822	12.271082	6.5539904	7.9345207	11.081875	18.366262	18.9674	18.50117	20.04914	0.6398416	2.970082	4.263325	2.046002	4.269224	7.919042	2.2633824
[truncated: 963 more rows]
[truncated: 11 more columns]
