# Supplementary material for: Music-induced emotion flow modeling by ENMI Network
Source: PLoS One. 2024 Oct 21;19(10):e0297712. doi: 10.1371/journal.pone.0297712 (PMC11493256; doi:10.1371/journal.pone.0297712)
Supplement: S1 File — (ZIP) [file pone.0297712.s001.zip › minimal dataset/DEAM dataset/Music features/mfcc_2.csv]

File
2	95.130264	94.64257	95.42485	182.26706	188.89444	198.57922	125.25667	126.03871	152.93008	135.60423	155.76555	166.91644	143.07733	170.34879	189.59169	189.45459	194.80688	191.45348	157.0491	167.13333	159.29799	179.9822	196.85944	200.53864	186.66995	184.10818	168.60083	182.13318	158.75931	138.48123	160.96518	176.04105	167.5831	140.48969	177.19485	189.01422	212.46677	190.35963	172.34521	146.52292	157.58731	141.0723	149.75906	173.883	168.91562	145.88733	180.31183	205.59824	181.7143
3	181.32065	170.9888	148.89612	138.63757	156.21341	173.42427	135.996	138.87045	136.97751	168.2651	172.68855	148.39467	130.65738	140.94873	150.55103	130.68488	140.42276	132.46037	129.35011	137.45256	135.19073	126.69767	115.542984	109.54318	129.06616	140.99292	172.23055	131.3469	143.97098	140.40872	128.74399	141.5086	141.45593	129.69446	129.88147	125.01807	176.2061	169.61087	143.85638	145.6786	167.90765	154.53017	159.09906	167.07559	158.5045	168.75409	166.22165	161.6648	124.74585
4	151.2474	113.40866	108.775154	150.47073	179.479	176.3229	141.33282	155.5612	137.20316	158.97919	172.58696	180.73282	132.70325	141.36658	171.61313	173.02515	173.80316	144.53354	169.81403	182.73938	163.99176	132.19562	157.14006	150.72481	142.0052	161.91904	161.399	99.96136	105.220795	116.5551	163.60931	157.4625	133.5427	157.48492	154.21545	143.97266	202.65215	164.96883	142.6547	137.19034	167.16602	196.81604	154.61356	177.79614	193.56885	128.14659	148.69681	155.81729	128.31207
5	138.6768	139.28894	136.81573	187.67336	191.03052	184.46588	123.64517	137.98666	138.32396	180.7498	170.60489	169.62798	160.64043	147.39778	139.99628	138.87213	148.28549	157.69269	153.74872	180.73917	208.68669	155.50464	176.47372	174.30447	172.82074	182.15211	165.88016	135.37885	132.18195	126.645905	178.5336	168.41333	158.29025	160.97693	164.72623	159.83316	157.51466	160.8132	150.62027	155.81694	153.42764	143.11105	141.99222	144.63007	142.65591	180.5831	166.29315	141.39645	187.76978
7	124.737595	131.24799	129.51233	157.09058	152.82513	135.36484	125.23498	123.8446	124.17111	135.53537	142.35493	133.72943	179.46628	161.22067	140.5692	134.11916	142.74367	137.43759	158.7059	143.78122	127.53468	135.81244	147.99362	143.19995	133.19156	145.2558	132.20554	161.90076	149.64688	137.77055	131.63486	135.67072	144.23717	128.93843	136.10373	131.0694	120.99112	128.6769	127.324844	129.37524	135.43536	127.91141	121.53648	139.08984	148.01508	138.61761	133.42168	125.838806	135.58405
8	156.4447	170.776	160.24539	166.94037	115.24286	104.79291	140.98245	157.22812	148.50967	141.09622	150.28589	176.26212	113.93512	110.19741	98.13119	125.75935	133.5127	129.06122	150.17606	164.7384	149.87488	105.489235	108.75723	112.29659	225.72092	176.73608	132.99498	228.9586	207.466	166.5381	90.56929	98.33728	114.52652	131.5621	146.34647	151.60666	233.39185	172.60187	139.65277	106.21398	112.292145	132.14615	132.13281	147.12054	136.53574	143.39168	155.04202	179.02942	124.73883
10	122.50435	142.09724	141.92786	219.21729	237.93866	238.61926	161.09818	167.78932	146.0847	178.97678	197.30939	188.7828	198.25009	207.66068	180.23749	64.27701	67.597626	69.87614	169.83456	189.53897	161.27325	115.00217	119.52171	121.392166	176.2938	162.1326	131.87308	136.82233	142.48346	133.10938	158.81403	195.85988	255.28448	153.89417	160.44844	151.33073	153.17676	174.40408	156.38254	133.23492	146.30215	167.41559	154.71927	179.15088	160.16145	190.16693	190.21024	170.26166	145.12311
12	132.6064	113.71945	115.095215	140.16823	148.09393	131.548	148.28821	152.54446	143.27869	135.49304	156.39441	172.9339	144.134	138.95306	134.69566	194.30339	155.5384	134.1629	145.81612	148.39624	131.85474	163.90439	173.85718	143.86139	139.75696	155.1169	144.51947	129.37149	143.18681	165.3406	120.68078	130.99852	121.117035	156.75403	167.85553	144.98822	101.00299	108.00456	112.48494	150.42776	156.48526	131.20245	130.93225	143.82797	132.38963	64.692825	62.116013	52.36735	60.26216
13	143.92758	161.85495	147.21825	166.3107	154.75127	134.17287	153.81204	159.31213	138.43643	159.64508	161.04912	141.23389	127.30271	145.5513	168.95544	130.54247	130.3741	127.81777	114.39592	120.83519	122.46718	150.33714	153.56705	129.28539	130.40839	132.90125	129.88023	165.28738	156.38593	157.9402	47.275406	31.258518	37.127033	187.11569	176.77744	170.23837	144.48918	152.87314	142.3614	134.17645	136.2901	140.67961	120.93599	121.98772	106.23747	135.23296	147.94998	144.24779	137.36789
17	135.57057	141.74791	141.22629	119.23242	124.97639	133.01038	129.56827	117.91664	117.79102	150.10373	151.11832	132.59967	215.42844	208.43597	193.99283	121.02185	125.01251	132.33698	164.12201	162.60023	141.30025	207.38286	180.29593	151.64142	134.9313	125.272865	120.91797	154.28214	166.91884	155.09308	129.20041	128.12537	133.3143	137.65642	142.12027	126.09827	162.97256	177.16122	185.62866	132.64348	145.95126	127.15549	151.12239	174.55423	164.58932	135.13571	145.76804	139.50558	127.842674
18	181.53638	199.21207	200.07834	190.70929	203.35275	199.2952	95.530106	93.52229	87.06937	74.18178	77.73308	76.41571	118.78554	137.23923	148.40247	138.0213	153.34561	166.65274	108.17345	107.783745	102.186844	121.96468	128.30693	144.90622	218.37076	169.96724	137.12985	144.98013	162.30228	142.71095	122.477104	125.17111	125.25833	133.1698	149.34085	152.10825	165.29352	170.65063	148.8195	158.05087	160.24535	150.56894	145.6778	166.59772	186.4339	139.0147	156.59572	152.07076	186.3751
19	170.72919	202.41728	222.92432	179.47272	184.65773	163.7205	166.3606	191.98898	179.6394	149.9881	189.97824	225.64436	134.67796	167.86469	238.24887	193.00964	206.77863	187.28891	208.73944	224.11172	224.87665	171.01602	168.70856	131.42143	189.81598	193.45453	179.61325	161.3163	189.84445	204.15755	188.29054	191.46004	153.20676	168.19327	187.53888	175.9992	167.09343	196.09193	199.74281	187.45193	204.83699	197.4188	151.71185	173.99707	148.12697	176.78	187.768	176.1373	154.66919
20	147.08362	143.10411	138.27277	160.59833	157.35614	139.4205	113.65694	117.30548	115.78386	162.84785	158.13286	161.38254	108.55628	110.03606	107.4469	125.004425	123.14548	119.05008	89.6376	91.969376	89.49101	191.34204	207.474	175.66269	145.53937	156.2102	145.02518	143.90997	150.64323	141.02127	123.966385	136.2862	156.79672	153.4961	154.95232	149.0568	138.44835	146.88257	141.76682	125.12497	114.077805	93.578354	154.34363	152.66403	134.17783	103.49675	105.9202	100.195816	106.22356
21	173.60211	159.48145	146.50201	151.25052	164.31049	159.50342	144.54034	161.09523	175.58044	139.2067	153.76016	163.83974	212.36343	217.77933	204.90707	179.87125	186.259	169.59836	161.19922	139.89328	122.05034	194.41457	188.0768	179.71646	131.46219	124.953705	114.65408	155.61136	184.38483	180.17693	169.465	192.39157	166.07745	155.4342	163.13072	152.0589	190.85776	159.57956	139.24622	142.02774	157.9467	173.18753	142.14815	153.13809	156.83183	154.50427	167.45236	159.89978	161.23108
22	205.7479	204.1708	180.33357	146.17146	142.69513	143.21817	153.53094	171.95337	163.08133	133.2472	159.22699	195.84358	198.41281	192.68631	159.44102	198.64253	213.56332	210.52057	127.606186	143.10153	157.10133	169.1048	164.97166	143.2163	211.62506	209.60527	187.41309	130.93546	148.9296	166.69061	156.16742	182.79654	169.82092	124.08186	124.79566	124.44217	189.96423	180.03526	154.94081	163.04633	187.80765	175.43066	167.2828	178.9537	168.44717	149.89874	176.88907	168.75888	133.8982
24	140.86139	129.94553	121.06879	138.6235	139.10458	135.92995	155.4516	163.3534	165.83609	152.5339	155.69557	178.31042	132.18507	150.46968	151.5975	156.66309	143.29611	136.72696	138.66844	143.58122	136.49359	144.80421	151.05482	142.38202	183.50517	166.4224	166.37231	146.03204	149.95563	144.2841	169.35526	151.73315	140.35486	155.78082	148.18703	132.70566	122.316086	142.19183	172.30933	167.81204	165.8805	177.1532	134.55833	118.5784	104.78668	149.96138	145.5253	135.53714	152.25961
25	122.31834	111.03638	107.42078	141.87277	143.10596	135.44531	110.57849	118.359665	109.43346	103.65396	111.91556	127.54816	120.24638	120.20891	119.472336	126.13348	146.26599	147.9857	161.01819	153.18027	125.708145	117.29477	106.40135	101.04401	144.11908	129.76427	121.14554	101.35827	112.696625	115.95297	161.62682	158.80032	147.06055	135.30524	140.61386	128.29568	126.63313	134.86111	124.1487	132.05542	150.80371	153.43405	106.53842	105.98778	109.53174	140.36304	154.63928	143.94888	159.59152
31	137.57065	141.72696	130.74448	149.0198	145.73172	129.22705	126.44217	140.17361	128.73021	142.25128	154.16934	169.975	152.13882	167.79732	194.60794	202.0263	195.01022	166.44052	134.05908	160.0615	161.09229	170.30911	183.66043	177.58899	172.11111	190.32968	214.98732	140.7503	162.9527	160.60529	128.75533	135.98007	143.83401	118.031425	145.86862	141.44278	166.55493	151.3493	137.91985	114.964455	119.247986	112.08995	126.71462	157.19025	179.26323	114.2651	122.8443	137.44937	116.84538
32	189.18597	199.96202	160.99721	159.93018	177.0483	158.55536	214.44498	222.0043	196.04813	176.48923	199.09465	176.62402	202.30026	188.74774	142.60188	188.83403	203.41425	178.06476	159.17328	177.79251	148.82608	106.21506	113.843	91.37912	159.57602	185.14873	217.56429	181.97472	208.99728	205.49686	182.18213	210.52481	202.34888	182.35556	187.27917	166.64832	161.86432	187.54523	168.64624	178.6965	192.72269	158.65823	177.44942	188.62068	155.71002	171.904	202.60483	205.4407	166.77394
35	153.33273	170.00801	168.39705	131.39453	137.89255	128.92332	155.36107	173.64412	198.39575	189.78839	178.37143	170.96169	136.21783	166.09685	192.41571	159.26935	146.57503	128.62405	151.8789	154.83536	139.79865	147.68495	143.29007	138.2186	117.71939	121.76457	132.03369	143.03256	162.99496	203.92236	110.11902	108.93085	124.22755	167.65918	162.6851	137.44286	169.07916	152.82494	138.59335	166.50714	178.37935	170.99165	179.7479	188.08142	183.78732	130.46779	118.16508	117.19324	136.43967
37	129.42215	144.10532	142.15912	140.73024	164.72028	164.63443	153.5076	169.27162	171.55109	144.04543	175.1148	185.71625	139.8536	135.13217	123.37348	153.2788	157.51785	158.89514	162.79251	160.98422	154.0622	174.72958	174.72797	161.25266	189.23999	171.72054	144.72064	135.56139	162.232	202.85432	167.81424	182.49591	172.67514	123.79581	133.11954	127.77713	115.92082	121.03732	131.49445	122.55129	116.462006	121.31994	132.62314	133.60751	131.41124	156.36948	169.32733	156.00989	156.61572
39	151.69153	158.89178	165.44801	160.44249	125.73137	103.74677	135.53232	143.17564	126.58207	107.62741	122.61578	124.53198	148.02496	151.18402	158.68451	155.13199	127.23518	99.87654	172.31955	179.25381	175.2451	130.67422	143.32861	146.90479	114.0892	132.28595	137.43553	171.65598	139.10489	112.38831	165.83026	157.06812	135.54742	139.26535	153.02477	146.52147	155.632	147.10028	131.8393	180.65033	143.87714	125.16564	174.63474	162.53462	146.16946	130.53604	137.66331	134.845	136.9685
40	157.04437	166.43643	151.58461	135.38672	166.75894	177.07016	145.0141	159.01994	126.4708	147.46048	138.19826	123.45169	176.4271	123.46185	101.27406	90.6355	95.479774	98.17667	131.61852	144.99774	146.32167	124.546036	137.32419	130.86188	119.31271	132.31233	145.22873	121.43929	130.57748	127.91431	131.69298	159.66858	193.24744	150.12509	171.0023	145.31836	216.40717	184.16737	147.21829	188.59317	198.8513	172.3117	112.17593	116.93239	104.94012	188.18872	178.54935	164.96921	221.89749
41	132.98434	148.12918	144.0935	177.80252	174.01297	169.34311	163.64046	178.02133	154.9614	177.04907	207.1112	219.6011	181.32042	191.29196	165.59622	157.37363	180.5994	150.18834	151.86545	178.857	172.63577	196.14195	179.70757	163.69803	197.36264	172.97623	150.75919	156.5098	188.44283	182.48994	246.57918	217.6461	179.75958	143.9542	167.17911	149.54442	161.2575	184.51764	174.15912	175.17053	180.6146	193.4632	162.50877	173.51518	172.82523	166.63762	162.26134	137.01785	163.41653
42	155.31235	171.84744	154.98773	126.2405	143.49312	135.16013	147.75328	170.76472	177.6889	116.76424	138.79665	137.33594	199.84729	167.47702	141.35333	147.0415	170.53348	186.44534	156.73593	182.90366	174.84845	145.10178	171.16837	187.06525	124.21849	154.78125	166.24002	138.77707	154.63544	156.07901	154.6216	152.27094	136.39153	169.03168	180.47	173.7297	168.57202	168.72937	150.42545	155.99911	181.2404	179.28418	132.3693	140.80005	128.83426	138.0516	165.6746	204.45541	144.17747
43	180.19345	175.80333	152.75693	176.3775	191.55667	178.21411	180.65265	197.14359	183.85931	157.227	179.91876	175.37384	171.74863	184.87292	178.44696	164.92085	164.84587	141.11996	162.15007	180.20367	183.26453	197.06308	194.63155	179.4524	153.08893	173.56216	178.25586	189.96576	201.76907	211.07965	146.68729	164.5127	162.53677	128.49231	130.20477	110.86897	171.49178	185.30472	154.13257	178.15326	190.84135	175.93724	166.60034	182.99173	176.86598	150.78592	178.23611	200.97089	143.13785
44	168.54237	182.30069	157.24973	179.84528	195.13852	191.74753	196.36124	197.71251	212.33383	129.21045	143.43983	132.56848	124.84564	146.1221	169.80183	133.12549	155.66592	150.36536	125.50364	109.9091	120.93889	142.27948	168.7655	193.92477	171.96713	182.7413	165.30391	131.74597	143.95422	138.307	164.79156	188.86163	175.95856	136.9051	159.60277	167.02855	131.82748	146.84244	201.9783	133.29875	152.80466	148.80339	143.08153	165.01936	171.982	125.79477	127.24616	144.49927	100.34014
45	182.51015	194.38312	149.61188	159.37961	186.61008	150.17523	212.27054	241.32204	220.01096	150.29541	176.08984	153.60486	231.93571	256.77393	249.01242	180.0044	214.63501	230.53748	175.19897	190.62746	159.80351	247.73552	240.48958	198.91132	179.05775	209.40076	194.33011	252.92705	254.81174	222.52396	257.1455	279.84866	270.9855	182.14236	203.86679	225.96463	169.3259	202.99918	188.19255	150.11021	174.1563	138.05011	154.0653	180.44391	184.65598	231.68701	194.2606	160.49557	195.89673
46	96.62648	93.40779	67.94743	221.15274	224.74844	215.68416	160.7168	174.24931	153.54364	149.7829	135.12509	143.10355	111.303116	112.72358	105.38432	189.57791	192.3094	171.75928	194.62262	160.67056	133.07643	103.88043	91.660995	100.82301	133.5668	138.78189	127.49098	170.40027	170.4783	156.08997	148.68146	177.79639	168.94006	134.7681	136.56845	123.49173	154.6708	136.20581	120.170815	164.2854	160.44067	131.42596	211.59521	216.01733	192.70761	140.6823	154.28934	152.78574	112.3337
47	149.6113	174.38333	182.01585	177.31805	182.0995	174.67392	150.39934	159.38701	129.1128	115.423294	139.0434	128.67776	123.495316	139.48499	139.41629	191.4771	193.80188	157.48932	163.31776	189.29535	182.6085	133.03401	146.97888	140.19156	173.08902	188.43506	180.75607	159.05035	170.86754	159.17633	178.35597	169.1142	135.1675	141.83295	167.48495	178.90022	179.60088	157.56042	127.67254	157.85031	184.64499	168.76848	138.09958	149.79828	141.65378	154.32378	167.94128	154.38644	146.88573
48	183.4399	165.23657	137.0322	157.02124	174.58124	155.01755	150.99666	177.00969	181.64215	191.79953	191.46802	185.79721	179.81937	159.65775	135.83667	119.81099	125.29068	123.94229	142.82083	164.98329	178.08386	173.73734	183.58533	161.70895	176.72974	190.09283	170.77798	174.73773	187.13776	183.27495	124.45369	140.4161	133.59174	186.93193	191.54178	159.02109	174.54733	183.3945	156.24744	160.31746	164.54996	146.07114	123.112	138.58359	146.98859	178.9364	185.22906	162.21361	164.63239
49	164.3469	187.4715	199.79631	152.74615	176.46194	200.56018	231.57022	192.84868	157.729	192.87552	186.8899	156.17798	167.95169	186.94676	207.86105	216.64645	177.38861	148.24881	179.25613	185.86058	163.08313	151.36122	173.36526	171.29822	152.98572	179.51392	193.33447	189.34293	192.6427	180.44035	222.61708	194.14226	164.81335	133.22011	160.14014	204.4225	158.60037	154.99448	128.04344	136.60162	160.99911	163.43016	188.48636	201.10516	170.77188	164.75069	182.84753	154.88031	189.57202
50	134.62653	158.55373	162.30588	153.25905	169.81332	152.54623	131.13718	135.67418	132.68567	128.69792	143.09943	146.96204	137.68413	143.20837	130.52219	185.53961	144.60892	124.89485	144.72833	145.64334	124.80997	132.37595	138.98567	142.78574	126.4205	137.6413	131.9024	132.41122	141.27159	177.9148	136.52283	149.71167	133.05655	136.29042	153.03555	136.76816	132.32846	147.54343	152.21071	241.51614	181.12988	143.8563	130.49405	146.6137	148.86652	220.42778	189.43427	149.2355	132.84515
51	111.2212	137.6939	130.80656	169.707	156.746	133.84406	130.84549	140.55652	151.3256	174.97182	149.56485	131.1567	132.55508	144.4429	137.71432	161.83328	158.13916	137.28284	150.56464	170.14886	160.04633	133.51074	162.7659	206.66739	158.10663	161.31305	139.32065	114.294685	131.13708	125.932945	123.02621	133.10956	135.46141	125.845795	151.98146	170.6773	137.56352	159.82591	153.16422	138.44777	171.50961	173.21791	129.08904	142.85728	132.1348	159.83054	179.61615	167.72952	176.72888
52	141.82397	147.96544	145.10727	141.15607	147.6847	137.73265	165.53435	167.56363	151.10083	147.27927	166.6724	159.81366	138.99612	162.43877	163.33795	130.38187	133.47937	129.81876	197.84027	199.27649	165.68372	159.58923	179.76947	195.27667	143.6529	163.91928	191.61786	163.7185	171.87236	152.95001	140.97354	158.93076	139.65215	121.08166	131.37628	121.29412	168.00644	178.65219	180.58128	176.52539	177.80347	149.5142	169.36589	184.4673	179.91872	145.60378	156.98975	151.19131	193.5204
53	193.0242	198.66977	169.3733	171.67093	189.45236	168.0228	150.56866	146.74017	126.4263	136.604	153.92148	166.66505	188.50647	179.0155	143.14479	126.45375	166.79784	189.47247	211.24681	215.91245	217.00702	152.54663	180.86499	189.54144	178.88445	197.5522	176.74854	175.61765	183.62148	184.31323	177.0813	194.43826	214.79953	210.65932	182.95059	146.71838	181.31284	202.82025	224.90256	143.16768	162.84595	154.85571	158.91135	179.63402	192.843	169.08575	178.13779	172.17227	191.1207
54	175.81934	181.20807	151.1576	146.01357	172.6308	226.65616	131.23863	155.48163	140.30994	158.32013	168.66656	139.97598	139.48203	158.23795	139.59122	129.77559	143.51962	145.38892	146.68423	165.74022	165.9516	136.1943	148.15549	165.52321	228.07129	202.03111	177.17114	190.32565	212.95044	201.55722	186.07376	195.69379	162.12613	136.69199	163.48865	141.09949	159.43892	173.7587	138.72772	145.7139	180.97041	165.31075	139.33475	146.19144	127.35843	148.03235	159.32205	137.04034	126.052505
55	183.48355	188.59818	158.13438	186.49066	215.75574	188.32704	154.3991	179.79416	168.88531	203.80743	197.13242	154.53818	153.16388	180.78781	167.90814	148.53838	173.86852	232.9968	141.65817	161.53159	139.56593	154.55634	177.81696	177.20256	154.54213	174.35416	172.58081	190.56686	207.99496	180.74252	185.99667	207.07787	188.83188	148.25272	175.23209	167.09576	202.73654	176.73361	138.07175	228.37866	248.00812	247.42569	252.68814	232.11636	197.89279	154.49095	182.02724	187.54582	166.32878
56	133.89886	130.50305	129.51692	161.21025	159.03525	164.2373	137.88928	160.47577	171.87766	202.3858	205.59052	194.57686	136.80421	127.75343	126.62094	181.5462	150.42847	126.12339	140.14871	158.10565	148.35098	150.80618	168.91791	172.2475	129.74844	138.26888	133.77112	155.11517	157.44269	152.82144	150.53752	158.71466	148.34698	175.6622	158.15826	148.65994	126.446945	133.67438	129.46622	154.33263	162.19171	160.72437	147.39139	160.76466	166.32054	154.76154	167.14044	158.91116	120.900856
58	99.93847	88.94864	91.595764	131.89938	151.70369	138.38712	153.37294	162.36089	152.51152	85.7421	79.795135	92.66259	129.99454	143.9158	141.26901	111.285675	116.81059	118.49568	137.21938	146.7269	132.57358	126.12935	123.24662	128.05566	149.47006	150.86833	139.1818	128.75784	141.70755	147.27487	137.44011	159.26982	161.96277	107.58812	92.32439	98.06144	162.88034	161.91159	140.5151	175.78143	149.74637	132.42972	128.65887	128.61772	120.614006	187.77063	168.21771	147.8869	143.2065
59	158.01874	188.59732	215.34055	195.77565	190.49664	154.85994	195.6134	194.62793	165.21017	214.16351	200.21759	183.64308	142.67221	166.2932	149.294	188.13559	197.09717	181.17085	156.79907	183.53043	187.3805	143.31213	160.85617	138.00311	149.17633	178.2977	183.28775	154.82355	176.35648	193.85243	165.76425	194.42944	171.77771	189.05775	208.32108	197.77736	191.5712	185.04135	162.9299	154.25288	184.7124	181.8017	163.91797	186.37527	178.29639	158.2698	182.42256	232.12296	162.83908
60	145.10703	169.57196	189.27013	163.6568	152.03998	151.8622	207.04355	177.04944	151.21982	175.8197	184.78578	176.80103	160.03294	176.28546	192.2586	172.42308	173.61673	160.43341	138.44409	147.13547	133.45145	155.81853	174.37128	157.15147	152.29254	171.57228	171.74014	172.94131	186.10799	201.63487	168.73666	180.25641	163.88086	124.7809	144.58609	173.91928	158.1362	174.8729	175.7397	143.93762	161.39064	168.64656	159.33417	169.00546	148.67514	193.26251	194.32193	188.07506	153.8062
62	151.3604	162.16609	162.03143	155.18723	170.08133	207.37848	161.75293	183.29901	153.36523	136.71097	160.00964	157.70593	167.30756	183.56091	153.16428	164.36533	197.0332	192.57639	172.24094	168.59683	142.18416	132.83398	158.46152	150.70505	154.56345	177.30232	213.66444	150.00848	167.70706	156.295	151.22586	124.78914	102.48436	134.01309	165.42017	185.02463	162.07986	189.07753	201.77954	217.28798	218.69125	212.1164	173.79105	165.0164	154.29784	130.35828	162.09045	167.70038	132.59586
64	109.88907	128.09528	128.79521	113.15013	132.22874	134.72354	145.10175	136.19946	129.86575	185.97025	172.39844	154.80133	177.74632	179.62854	164.99399	184.64163	185.32152	173.40378	178.8852	185.95795	194.10776	180.31682	176.4489	155.65039	144.4148	162.26678	192.15549	156.73184	158.44618	141.82863	151.8987	161.4799	137.71346	159.81654	174.34854	176.6562	168.75293	166.17911	148.92947	180.49097	186.41893	173.23567	165.4455	159.39157	143.38701	169.74377	181.10455	187.70325	167.32742
65	165.29166	167.76535	148.4416	168.89589	195.61653	174.98238	155.35864	171.82419	142.92169	118.403656	129.31409	142.92717	142.01033	153.35744	141.35077	147.5979	145.91116	135.75496	107.118	114.1606	129.85815	156.02959	171.35976	144.93906	128.5293	138.43906	130.56767	116.16379	140.7764	147.2823	223.64336	176.98183	135.30554	125.75379	147.3887	169.6041	126.908615	132.83495	129.62677	119.064964	121.20772	120.510895	160.07144	160.56029	135.51422	152.13141	153.03659	139.78284	145.67776
67	115.19624	131.3031	138.7413	140.46388	150.96454	153.94754	159.75478	165.69713	151.63196	210.41028	213.43216	213.67184	148.43893	166.66408	152.78247	130.78766	129.13463	120.12458	128.83655	137.60364	132.63176	169.76364	153.9219	130.60483	171.9213	183.04721	167.81009	118.65169	119.35263	99.5685	119.792595	109.355385	94.23733	130.62665	138.74655	119.77681	194.18985	175.84799	155.4106	119.49173	128.06598	129.16028	106.44593	107.69552	120.77968	130.65121	135.49896	130.54022	132.21054
68	154.48703	175.01994	208.46753	135.68187	153.62416	173.34784	153.08884	184.24358	205.8271	144.29694	152.45456	178.22906	153.3768	162.59592	155.38782	183.56436	184.96158	156.41623	171.68365	172.63431	150.63309	180.65678	202.76001	196.13089	204.66223	194.73221	182.27017	254.46767	260.63162	254.93715	141.2095	159.72943	154.25793	176.77486	205.61163	243.22978	153.61676	184.44382	193.36885	225.6182	188.37674	163.07031	173.45686	199.45923	235.74608	164.78772	163.33893	159.9851	161.71042
69	256.99963	216.32901	167.62273	139.31229	169.25896	259.67407	146.34592	173.65799	237.12344	138.48335	154.05896	130.81158	259.7892	198.07231	155.50856	146.09987	170.23685	167.06073	163.78223	163.22131	132.9352	159.9946	190.09006	202.27838	135.06104	146.13428	132.56604	137.79007	157.5024	214.06299	132.61542	149.5119	163.10223	221.32492	240.5535	217.22534	221.97021	241.61385	221.58774	141.81628	177.81982	169.42218	152.76077	191.88696	204.10736	162.87573	192.47734	185.62697	215.28061
70	135.2134	140.49405	128.43645	132.79393	139.22617	133.12482	143.74088	142.42099	131.99586	86.0746	100.40886	107.00604	80.659744	88.50749	107.17232	176.28711	172.41449	160.4353	193.99721	177.2196	148.77762	156.0382	163.89673	148.30603	159.80139	159.05893	143.97595	179.31607	187.04276	166.84732	165.96414	180.76476	172.60751	137.84674	147.703	148.29045	142.24579	153.02829	155.24776	194.46585	169.06296	148.86249	151.47107	151.58997	143.19183	159.66754	154.64667	147.39574	139.22205
71	201.64413	189.0643	155.4385	142.35251	163.3707	159.05118	148.77621	165.8305	193.15198	142.84332	161.49051	149.0733	154.49768	168.1051	160.45291	146.3005	157.74786	153.53218	196.14452	183.67525	160.02002	216.83328	201.9953	173.22346	196.38983	181.75146	169.58948	148.72447	167.0965	166.32162	151.8471	161.80002	147.32043	133.56795	155.62099	159.00928	150.94492	171.17288	158.91125	181.97311	189.92651	162.7903	154.34271	170.05548	187.70966	178.49924	172.3165	161.83447	158.20596
72	158.73596	149.87097	136.4609	184.41293	196.37177	182.44203	145.62254	156.90152	141.6878	171.89839	163.11343	156.53586	142.77365	152.74136	166.55473	144.2284	134.84456	125.48192	152.80092	153.09245	147.59412	146.23639	159.43927	165.3237	152.1828	153.65033	145.65001	135.32713	162.64738	157.43233	96.42357	102.51024	98.06195	89.42634	88.74696	96.97899	138.20007	144.47519	127.5198	152.6105	153.69673	148.80267	133.2706	131.89024	121.121506	128.27588	130.89246	124.14706	120.48203
73	131.19644	134.651	163.5657	140.84372	163.81537	156.42474	129.59958	148.28644	169.49588	141.90247	156.22528	131.044	138.56204	145.95755	148.29149	143.95837	143.41714	141.32211	145.79129	171.42741	163.95195	135.65668	148.33345	158.02185	156.02454	174.39902	175.2132	138.32468	156.455	142.43674	188.49344	210.16634	202.12311	152.8374	169.69446	166.2839	181.3819	143.7841	134.34946	182.78839	190.97351	181.21098	114.49025	125.62407	111.40964	144.39038	151.49437	138.66486	129.03758
74	127.54825	151.43314	148.0702	110.1944	112.69789	99.52706	154.37573	144.23032	135.4563	178.0539	162.8167	144.74826	136.28958	144.53702	149.36755	123.93601	125.326645	121.76594	182.28117	157.9256	123.87918	219.90086	146.44745	127.66199	103.51866	92.70388	102.67336	142.90929	150.0613	139.78157	134.42767	139.54326	144.55649	129.58295	137.90019	133.7595	196.22081	209.22086	192.74176	128.4218	140.94394	140.04309	137.14896	162.66415	187.21623	144.01804	168.08577	191.17754	116.15283
76	151.72	152.86597	129.06851	169.4504	205.18236	182.10846	127.380615	141.17041	133.8088	181.91281	202.50357	169.78052	130.07211	153.9151	126.83421	129.2421	148.35953	150.70071	170.04364	172.17798	137.90503	178.35632	161.98639	133.81055	131.14201	163.3529	181.6103	141.19907	162.0534	134.8432	167.4003	179.21489	144.47398	167.1847	207.06116	188.06255	141.53577	176.7117	177.73912	185.02917	180.47784	137.10716	254.86295	255.94543	253.49615	160.26233	200.32617	185.77467	250.60703
77	197.39148	169.62283	137.53687	135.75702	146.5565	141.71713	155.60532	169.90384	156.80742	176.58945	197.08781	214.02567	207.83684	194.24438	182.319	182.49731	184.64822	158.88327	181.97058	201.23799	223.46606	150.27249	161.61511	172.5082	149.53897	168.47012	181.09686	133.67319	143.88914	145.58435	214.8573	210.1424	183.58276	141.77582	166.76923	201.8748	150.00134	171.93637	199.57703	185.95981	187.80928	174.66986	142.69727	154.83688	143.96716	189.89847	147.13269	127.88205	153.0593
78	141.90335	159.59637	203.90286	194.56827	200.60034	189.10498	122.3907	123.74888	127.293304	143.34557	150.96918	137.1459	185.08997	179.22913	166.98787	126.64664	118.97406	125.16222	126.508606	138.01852	146.43489	170.47426	180.27676	188.58453	123.53858	131.03531	137.68787	206.32024	183.46204	153.98053	118.41275	127.04978	138.34096	118.52734	123.0269	122.98566	127.58946	125.311066	124.42207	132.86816	146.72781	154.53815	139.4306	146.12244	160.17859	138.32059	138.16827	137.35269	153.72928
79	108.383286	105.55834	108.20188	154.86551	157.43665	139.70885	129.13588	144.45016	181.63132	70.59637	79.03038	81.82622	133.50847	117.6498	117.84352	126.482376	129.69156	142.2274	143.90451	161.59949	170.16751	151.88657	149.4967	134.06314	129.98157	128.7655	144.33414	172.71227	177.49582	160.82239	136.45923	141.42044	141.3175	85.18266	95.42354	96.70896	119.694595	142.31516	156.23172	158.63031	156.31668	159.28706	121.821365	122.11524	114.39418	141.79349	143.6167	142.84953	128.43341
80	84.63693	83.69082	82.71462	124.56338	142.5716	153.41858	180.18256	171.64716	150.87424	114.82333	133.56691	123.39412	129.37509	141.65607	134.13197	126.050674	145.62149	149.45978	146.34772	166.02164	200.08636	154.91595	161.96906	161.63268	134.86578	154.64584	151.39502	160.2402	175.2464	169.88797	169.43608	185.48877	158.05176	100.99532	129.4885	145.36841	136.87979	153.68454	142.76505	41.70384	52.930748	68.316605	119.55589	134.95244	139.27072	181.05956	163.00128	140.31793	169.01546
81	147.7401	155.49495	146.71317	176.92168	173.05334	149.75638	124.40321	145.39734	152.08377	179.75288	160.92645	137.86511	130.83865	155.0051	175.05986	148.41513	150.84778	138.87517	163.0394	161.49059	142.07028	180.41295	163.61136	142.64767	162.38037	169.25401	153.98004	173.75136	173.09201	168.25632	165.58163	174.06589	173.10571	132.66956	156.91418	159.16164	146.7381	168.7843	159.25662	124.33624	135.07236	125.40631	125.77995	144.79828	133.1091	150.77254	147.94553	135.47324	146.79913
82	130.21893	132.2384	125.61339	165.12524	160.7233	159.79959	154.71379	149.85979	147.9512	135.0452	144.94022	168.26572	126.30625	133.70099	148.32755	137.19135	151.31236	147.8178	133.55643	154.48764	190.95181	146.88806	162.90564	187.22113	153.73434	161.58179	172.2648	131.47864	132.50375	124.71943	146.47314	149.14127	151.42696	135.84982	145.35666	145.05405	160.18036	152.55286	134.6966	166.6153	143.12373	131.85144	156.73593	158.29485	154.87827	145.87788	142.8416	140.57089	137.44556
83	135.17131	147.8181	144.47006	201.50081	211.78003	202.2002	150.16077	175.29678	180.21535	221.77222	233.2334	217.55557	197.64235	198.97095	193.18614	106.68651	120.90624	139.4707	177.13123	191.80807	186.74109	152.17975	172.67584	161.65738	150.67798	177.54916	164.62643	150.35623	172.6883	150.02066	151.58527	178.62744	215.58481	133.0853	150.15262	132.3899	146.33699	175.01094	203.88852	172.81207	183.69463	167.50961	144.44937	134.47385	119.818985	143.25099	141.09888	144.03206	102.59877
84	125.88809	136.07509	122.91806	148.19653	160.6865	155.79956	136.45155	157.70047	177.82825	181.80905	186.2362	176.72015	120.78018	150.0866	177.91284	138.64937	142.63159	120.15102	119.37088	143.08426	158.08636	146.0022	163.62076	171.61845	136.48541	153.4879	162.93271	128.7599	149.99066	135.00044	126.75247	125.765884	118.99541	167.99136	178.79486	177.42017	148.17764	157.90945	138.41708	173.4122	198.77771	207.12787	195.40067	182.36478	162.01611	185.09055	187.05307	167.75064	138.56752
85	138.56512	144.5242	135.33968	180.24814	160.24727	135.08359	151.22867	131.89285	112.46512	128.34552	135.68677	122.051605	123.013985	142.6011	153.66248	126.55293	134.70607	126.36868	134.87218	132.97784	123.07753	168.03217	149.61507	133.16443	170.2287	160.45364	142.13397	167.28314	185.79681	189.3616	213.58731	209.21832	172.78763	165.72224	168.53046	147.02618	108.99453	113.54213	118.057755	144.06444	154.88739	155.27545	125.632996	143.89014	176.36923	136.93387	147.33662	140.20929	143.49048
86	121.81476	107.225296	94.08115	106.62204	114.117065	119.44447	105.42438	91.63728	91.12204	61.26112	68.59914	75.3679	118.903275	111.248344	106.026215	104.785614	99.51112	86.79476	115.17596	116.78581	107.39492	54.3093	75.854675	84.651	86.43583	90.1189	87.977585	94.46919	97.661316	86.70018	92.17554	89.304276	82.192444	114.13373	103.865585	104.05399	63.805626	65.14783	51.657806	63.59163	72.849335	83.44475	116.970795	127.246826	119.75707	112.63809	98.51204	96.25029	71.38966
87	146.8971	181.1625	176.40088	215.69054	245.94981	219.33926	182.17429	219.06326	228.49216	225.83911	199.8512	164.65894	221.33926	228.8923	192.4354	231.96277	201.70532	170.38754	193.79141	197.6569	160.79553	153.05705	176.37418	148.63223	175.3339	211.57474	198.52435	208.4331	214.05972	174.9491	139.95746	174.41815	178.4972	129.98929	172.4801	166.79272	115.046074	158.8092	195.07785	159.71222	178.40082	147.705	205.80249	234.49835	241.97556	157.45247	184.12956	174.96881	135.4258
88	126.64531	133.55122	129.35292	151.25264	155.19943	135.2779	130.70699	111.30043	110.40152	112.19697	111.93207	101.38373	145.96655	164.56503	153.664	117.08537	122.23789	129.09421	151.66837	178.16365	203.73976	126.65517	129.29062	123.801926	134.79552	150.19345	144.71924	203.14441	187.36462	162.75525	149.36378	129.82825	118.31628	112.54024	131.75818	131.67784	153.58603	163.74069	172.84396	186.38788	210.3788	227.88684	149.85132	166.66386	142.0411	165.73051	181.0643	187.1336	160.04565
89	179.77007	192.29681	195.30812	128.72504	135.60818	132.4137	131.83917	153.11627	138.1401	123.26375	145.28058	147.69754	157.67355	160.5535	164.22478	163.49417	173.4318	164.23138	184.11215	184.7756	175.2121	175.01422	168.69214	141.71567	200.69485	195.07294	171.1331	125.71782	149.8745	129.7879	138.3378	152.06561	138.7565	147.57068	163.74838	153.0797	139.39433	155.56775	153.90591	132.27902	157.78091	171.81697	150.79861	171.0872	159.83276	133.8941	155.18927	168.46164	190.55699
90	138.43001	167.20987	186.11758	104.336845	110.63857	110.963295	100.606	98.87366	96.73952	177.0782	175.0488	160.02814	174.30592	163.52911	133.49895	198.30864	172.34695	139.87701	110.33059	115.91237	115.34714	161.45673	124.2388	107.04289	173.3443	175.44	167.89648	172.1707	175.39688	156.18307	119.53272	154.50539	145.03665	104.640076	108.53989	106.139404	146.30273	139.93903	137.58954	125.41429	140.83466	136.06476	131.79318	152.36766	152.23419	133.08008	162.77382	157.78323	115.96376
91	133.4996	131.38846	120.10742	158.51578	171.38058	137.82376	115.021835	102.72394	114.887474	142.03775	162.04932	164.31085	185.4762	190.3265	173.25537	138.05347	151.54382	142.12094	183.29439	164.7373	133.14607	118.53821	123.55894	121.55945	150.36859	167.08032	158.36537	179.38562	178.40591	142.5452	137.39577	146.83908	136.2923	140.36026	158.80553	137.6995	210.86493	225.76709	217.37311	138.53711	139.33255	129.76822	103.39186	93.599304	94.01754	47.74218	45.997147	37.19503	145.94662
92	190.28711	200.94449	193.35696	147.75456	155.82516	142.34323	154.81656	165.12596	148.69858	155.3317	160.71509	150.43942	175.55013	195.64018	210.69818	145.21211	161.74963	175.79227	187.1903	187.28026	169.262	159.37372	170.9505	154.55316	135.95663	145.29597	141.9779	150.60938	156.69339	148.66197	151.72986	171.3447	191.52838	182.07993	168.43227	137.27951	138.55531	165.62956	162.88055	199.74445	184.93484	158.78085	180.39664	176.88556	160.3612	176.913	173.16803	151.67905	150.6937
93	105.846466	109.22337	110.81621	151.04315	149.52951	128.70091	154.87466	152.49268	136.05289	142.47845	135.80392	120.782005	105.96655	115.06978	107.419014	187.17825	172.59259	165.07779	148.97714	139.77835	133.33199	137.44589	134.40253	118.48038	115.473404	114.63286	103.320496	146.17	140.26678	133.4748	139.70967	141.32306	144.63632	145.14835	153.38295	157.56995	107.84588	106.729965	102.723915	134.88458	140.4861	130.4251	170.42026	172.02383	157.14941	136.8638	138.7832	133.50412	137.21602
95	193.94919	181.94104	172.18376	161.46686	188.64749	225.13142	146.5876	161.89957	168.87213	133.8716	145.904	148.65994	165.02205	174.94148	158.69893	131.49492	158.91942	203.7045	97.434494	107.03953	109.30417	128.7576	153.5777	216.07744	192.70134	182.88281	152.16852	194.15363	202.52754	197.40573	138.358	159.3867	173.33704	126.77496	150.60315	161.50606	143.84344	171.19562	207.24359	179.99054	175.47783	151.0842	142.96246	147.16022	135.56995	190.28134	208.63383	240.88806	142.72581
96	130.90111	126.043106	111.21534	91.97499	118.17694	148.4888	135.9548	159.97241	194.40283	104.73862	111.50362	109.72046	120.543015	118.08156	109.00889	111.95432	127.61069	142.63608	128.47105	138.83481	150.62991	99.491776	92.3654	86.97203	151.6348	160.49243	172.76883	119.921646	121.41729	124.47518	160.64896	126.45137	107.861206	132.01111	87.39809	59.754314	160.70721	165.40146	139.69617	107.95401	97.38162	72.94876	144.51172	164.27646	158.9964	136.08759	159.72191	149.97443	137.031
98	201.04706	201.86642	177.27084	147.9438	167.96033	139.36697	180.94543	195.89642	183.12042	185.74303	196.4884	164.17267	195.71326	221.5498	234.61197	178.60153	202.86736	219.76105	183.89279	205.78503	193.60205	181.05771	182.31448	149.79675	225.49316	180.64648	148.57303	178.83795	202.25768	198.11174	193.60808	202.19699	177.996	199.80817	206.85342	182.07361	165.94951	196.63774	205.89749	219.46274	219.99628	194.76846	229.8659	206.0535	175.84091	146.51825	176.10117	180.25061	176.15562
99	201.51944	198.10538	176.866	178.08572	161.88458	148.9487	204.48457	220.51265	205.0159	153.89204	172.9908	147.49954	161.19919	174.89029	174.85448	152.56458	181.05542	213.1727	117.566986	116.65788	115.030136	165.92099	180.40262	169.67603	155.79103	176.13605	189.89484	153.93884	180.55267	196.35239	156.07788	154.09303	142.99727	174.21335	189.52103	173.09853	175.5119	173.42601	171.80148	109.70508	128.27412	141.47	134.4185	160.74983	172.97723	121.91249	136.76715	150.02554	140.85806
101	128.24411	154.84087	180.98909	150.86865	164.94089	140.63232	150.10356	170.07492	184.17892	131.9708	160.43866	157.18077	144.32596	160.98837	214.91127	151.05109	163.7271	146.93268	152.54015	171.32162	167.60722	173.84323	180.0664	153.86584	143.7309	165.58679	173.71701	181.48611	199.98557	221.29842	175.78949	190.28668	185.53357	164.96716	169.63431	157.36673	145.69452	165.01202	151.09874	206.08676	196.8569	194.45209	197.55182	155.15059	132.65837	133.47583	154.03735	167.60648	146.04706
102	148.39435	180.08609	204.01724	141.98965	170.15854	161.78119	172.0575	175.28494	139.98236	171.13715	180.11624	163.16063	204.07483	230.33652	221.63011	151.70634	164.57687	139.60042	205.31207	194.3471	159.87848	130.98288	153.00858	183.12111	199.95517	182.88339	147.81766	178.86017	214.55774	206.4949	135.0079	138.20306	103.18199	143.7976	167.728	140.91733	206.38832	246.43973	267.6745	167.36339	212.46786	241.26266	132.5266	156.88068	181.10849	211.89502	243.94179	269.27972	140.72214
103	137.34921	166.75314	233.33249	203.6914	246.46927	236.82346	185.7495	194.41264	191.57274	211.36954	235.77798	219.7792	180.68854	189.25961	165.28772	147.09122	184.14334	181.18744	232.85532	214.28152	174.62314	185.8096	204.9086	179.06808	136.08423	171.15546	178.97046	197.95901	209.69098	163.34157	176.18013	167.67194	129.10501	149.4118	168.15237	130.07695	160.14806	163.39859	150.15356	177.93103	217.88792	260.14594	179.12592	169.30196	133.41632	137.34615	162.22784	172.4367	182.36026
104	150.9952	172.03366	190.44067	142.72473	169.2808	176.21736	215.09001	215.0049	191.48988	103.1102	101.291245	103.155075	154.71658	165.2059	161.54254	167.13431	192.2734	201.00467	169.0785	194.35852	202.21997	185.81393	177.9504	151.3405	143.7815	143.20694	137.02142	199.19518	215.71078	213.53268	154.97827	164.00137	148.31897	188.3952	174.80127	136.396	159.10027	190.6802	178.33752	142.29872	156.59518	165.53474	143.94846	160.91861	142.68716	194.61464	203.9578	199.21738	135.93796
105	166.52313	176.44772	159.84612	105.42099	122.231865	146.32533	92.94949	105.518875	115.581604	145.43864	135.3872	120.47021	131.82443	142.98965	158.2387	153.50415	176.67764	163.02835	167.10504	174.28922	153.13153	127.53671	137.5552	143.3595	145.18112	163.59842	150.92142	192.6416	200.79346	188.4325	122.78813	127.54097	113.87908	114.844894	119.796585	115.48031	201.5585	187.70358	154.23244	106.839455	115.714935	112.75003	180.51233	174.62576	159.78302	127.899506	138.37497	161.62662	123.094826
106	175.72197	168.59041	148.6949	176.2599	173.93256	143.20737	120.330986	130.2127	130.97006	145.54503	152.84666	164.81955	162.97272	154.3775	158.42412	54.71197	61.25943	71.19643	155.14188	151.34764	142.31284	135.09123	155.73737	168.6822	157.33673	147.18399	134.67761	160.28268	162.50793	161.08894	152.25648	166.70874	138.889	152.9231	157.1792	169.30911	143.67639	163.27069	157.41338	178.75293	198.73831	229.80661	148.72841	169.71835	181.25394	231.58553	176.74695	145.2409	133.83974
107	171.41782	186.67557	180.57605	146.64883	141.55109	132.65054	174.65076	199.06358	221.48523	127.849915	151.22452	138.24702	161.53708	192.76929	208.69373	214.58115	209.08167	173.59042	144.36815	170.08081	208.71072	143.08466	166.80695	207.11795	186.06667	208.53183	197.73605	188.74828	182.36534	158.45175	158.23013	180.44641	180.27121	165.0456	187.37134	223.99536	202.66513	208.10486	195.63416	163.1582	188.36606	179.99104	179.1608	187.32591	171.31726	187.83124	200.94998	203.29013	172.75931
108	112.183495	100.18912	96.52418	100.62188	106.572876	106.68854	125.56938	131.66838	143.07346	109.3698	89.79351	86.660416	133.2854	119.05847	108.10896	159.2742	152.65668	149.81479	155.14389	142.51405	147.29758	127.09333	127.41969	144.5887	168.92746	166.50436	158.33472	134.02426	134.36542	136.67801	143.6424	146.64917	149.80585	94.38681	110.04855	124.08825	122.02645	93.32043	88.05493	102.12348	67.142624	49.980316	121.811646	122.70401	122.75079	126.13693	125.33424	115.473045	155.79485
109	194.07501	203.44803	211.00137	145.12668	164.62457	170.39175	152.92795	180.08627	178.49716	197.49286	213.47572	224.41507	140.20766	152.49716	151.04109	191.3491	195.6987	189.22987	147.852	168.77441	153.332	125.93522	118.27275	101.89595	162.74292	194.65121	203.64175	189.62093	174.63062	154.45383	140.66766	164.02795	176.03575	142.7208	142.42532	137.48825	138.00555	166.55449	188.5051	130.73843	133.26367	120.187195	199.10213	190.59027	186.69975	115.29306	123.06691	132.59808	167.72214
110	192.58383	214.47531	196.35956	257.8297	217.78012	180.40282	193.43195	217.05716	195.46277	146.38431	167.59604	166.48938	147.22205	177.64603	171.60625	156.98941	187.4912	173.14272	186.9213	212.44786	230.04059	174.09323	198.23038	239.38889	157.01901	189.91754	214.5572	214.24963	229.1087	229.98949	150.4638	186.19284	216.03381	256.7198	269.45618	245.87198	229.58774	225.17848	192.55528	196.60532	188.77385	177.11177	197.00769	195.46078	153.43207	179.19708	187.10254	157.09644	169.49454
111	131.95033	172.45058	186.61581	219.64627	248.17943	221.71976	169.8381	198.02246	169.58835	202.49957	189.6437	145.42014	245.97546	208.18597	152.65971	243.96307	205.1354	157.31172	171.84119	218.0277	216.2024	196.24142	227.90521	228.39734	186.79312	225.36292	244.54991	174.48645	202.10602	170.23386	237.46118	222.11133	177.62927	208.65346	218.6847	181.67224	155.24988	189.60352	235.98753	188.28745	212.29779	242.02245	286.99042	255.52223	194.92612	133.3371	176.96744	173.28812	212.03416
112	143.3552	144.49863	132.16675	135.05487	146.39502	155.50668	172.05878	153.52696	140.10333	127.06907	145.00235	147.98131	135.51846	149.60165	171.59332	162.71489	167.3907	158.37558	158.75348	165.02249	162.49582	138.69527	142.76111	133.16881	147.3699	141.9324	138.2627	121.60888	130.38847	131.57385	143.39499	138.91238	130.8581	138.88434	150.50989	145.18155	122.45151	131.21146	140.29593	139.89037	168.4128	193.54193	123.38465	140.27524	153.33893	162.35056	176.95978	183.99582	138.3406
113	180.81769	203.20961	202.8773	142.94266	166.26312	173.64166	186.67755	187.41429	154.0664	149.67822	174.79495	173.22086	196.53476	214.94287	225.0648	153.6717	178.27249	174.97095	133.48244	159.23036	204.78702	160.63376	170.65259	130.96162	186.44135	201.59076	196.36346	140.32768	163.48053	145.06604	212.37903	182.75792	145.21472	195.39856	168.22781	128.28099	151.85027	153.3182	144.3985	150.13315	166.66397	140.80585	130.83633	159.99149	154.4855	160.74478	166.02588	143.84726	215.19075
114	167.50952	187.3176	199.64098	118.24121	127.09024	172.85054	139.84882	155.24173	143.07825	140.81122	137.76093	138.98679	151.62689	169.22675	163.15582	136.51584	135.3338	133.46954	187.10986	170.02751	147.11812	152.37787	158.78532	169.08109	122.91512	124.205185	114.685776	126.73268	130.07602	127.20398	157.2815	167.53244	174.55391	149.68964	146.67224	146.12033	164.45795	169.2526	156.95041	125.65303	128.45807	121.878914	136.86707	151.93547	155.98972	145.03354	175.71257	173.66132	142.89667
115	126.625946	140.50156	133.72238	148.0013	148.33429	119.7547	103.30623	121.208725	135.38928	152.56442	166.33289	163.84546	152.23907	160.18805	138.7594	169.0852	167.72974	150.52988	165.93307	162.14702	142.77321	150.91875	161.82013	146.09311	152.63925	169.9029	153.43396	150.98398	143.01056	130.75916	174.90088	187.0911	189.2508	166.47786	145.8419	126.04073	171.87457	158.8088	139.20224	118.57766	133.0851	129.55067	134.5811	150.43295	144.10934	157.02545	149.32452	136.82579	171.86655
116	202.88776	179.39249	151.2935	158.22885	176.72844	170.28168	117.91237	132.53989	142.5827	150.33295	172.41196	164.99971	186.19064	165.59192	144.62231	200.30571	171.25583	139.31705	191.88213	163.87904	140.50137	141.44061	162.14333	154.76062	113.52063	120.09442	121.598465	107.486206	118.568184	123.16281	113.53778	114.897545	123.45608	115.43878	113.38077	114.74498	149.14357	149.32274	138.1152	131.86142	142.5576	148.38776	155.07373	144.29987	129.07863	84.28482	85.273056	92.3185	167.56305
117	168.51491	181.98346	147.38617	154.98831	178.65396	160.47139	124.73706	150.95413	136.7981	139.26614	165.8002	165.70944	189.73187	207.17252	198.63269	133.28836	168.23187	182.91321	151.88585	165.42563	146.80978	177.10468	192.74721	195.99118	143.4628	171.44794	167.41846	157.06871	171.76834	164.89038	151.57278	176.19125	208.59494	125.61951	141.08365	137.79572	152.97968	158.42506	150.01881	131.5023	141.47714	137.2463	152.71109	165.73793	157.67258	149.37592	161.64075	164.77405	171.07909
118	161.7662	171.73566	149.98047	138.00284	139.12325	160.6853	160.91522	175.8028	159.7254	178.03152	169.84218	135.47835	131.2364	152.46521	150.57275	139.732	163.69572	144.48369	127.824066	89.76988	67.62088	165.31856	175.25153	182.13368	153.41757	161.32788	141.61273	162.55466	173.05338	172.26105	155.5914	171.22481	189.33627	134.99533	143.44919	130.12506	159.22247	154.38287	128.54724	151.16681	175.32887	169.64607	141.29352	154.28831	132.63242	151.41061	140.03548	119.82916	137.22623
119	195.61888	199.60936	175.38474	206.76851	174.72989	136.57492	120.83876	152.63419	172.68967	174.45798	175.08667	138.96854	166.6444	201.30603	246.04831	170.08914	187.60318	167.78217	159.54964	178.33163	152.29694	190.14062	202.43524	168.61642	197.82956	229.81839	231.01898	172.01306	174.1438	144.73969	186.91342	171.46666	140.0913	178.5249	202.78375	183.9712	167.57712	202.06706	248.14317	159.11603	195.96582	189.4768	157.5044	163.0971	127.098045	106.74128	131.12634	153.47144	94.56946
120	150.81079	175.5974	170.25587	198.68857	190.23492	167.27371	161.42798	178.6519	175.29231	153.01027	169.1272	173.00473	170.05984	162.71362	135.3327	144.36613	161.87782	157.8825	130.66525	141.18805	156.83124	191.77188	184.53667	151.31474	153.06834	171.6484	191.93103	191.58643	168.58199	146.5047	125.98044	140.20642	149.8248	203.33241	186.02257	168.68716	164.81624	171.32068	157.61093	140.59933	166.91057	173.4422	140.71562	166.1285	183.27278	189.08167	191.42413	183.3245	135.68108
121	126.30191	128.40007	118.90019	133.55528	121.12077	119.166504	120.55489	108.35379	108.79755	107.72704	115.391754	140.59293	106.77046	107.486115	113.49426	136.17345	132.41772	148.43457	103.22963	92.25758	109.54068	111.96581	121.63552	144.7702	148.04056	141.80515	152.71564	125.90879	128.22128	128.30823	131.17368	135.22961	143.24004	77.75178	88.74629	110.81158	136.63004	139.79935	151.77351	92.847916	78.0416	94.381485	109.5439	99.34002	111.41049	-14.746784	7.7641478	37.44064	127.51061
122	138.46796	149.48184	140.40045	153.43329	160.98485	149.95918	174.88882	187.64243	193.45236	193.10742	209.82857	228.60745	149.93567	166.15729	156.1913	160.06044	170.07318	145.24873	147.76706	166.34592	167.37602	133.50151	162.40627	206.89871	162.83618	185.90912	157.17429	189.92775	194.81683	174.94498	164.87067	156.90746	145.76038	140.08322	163.29865	184.40845	149.04013	170.34506	191.36148	161.51166	162.92975	140.51433	184.89185	174.89351	142.3673	135.20056	157.00882	168.5907	159.72354
123	133.46233	154.34167	152.206	199.57164	156.91391	138.81216	140.99802	158.22467	197.98431	128.80675	150.39043	179.603	214.20032	176.81052	152.40793	146.70395	167.25317	212.72064	156.80194	174.52573	164.93243	163.45656	164.5792	175.08751	152.61296	164.7655	144.33879	165.32803	157.72456	137.23001	104.276245	112.75778	129.3182	126.632645	145.73672	159.1129	147.56317	151.69705	164.85382	162.80495	177.785	178.42737	180.62378	163.16931	149.84853	143.5227	145.36884	140.48209	110.47873
124	232.06747	232.8041	204.72717	163.5917	177.67752	165.0732	174.95146	186.35892	154.45712	201.03442	219.7063	193.62735	182.3813	200.79587	204.85722	195.7493	209.87698	212.41652	152.9186	174.46295	168.39825	162.14749	191.5246	177.68076	235.2626	188.79044	150.7751	229.31924	187.71033	144.73315	179.43307	198.04405	170.03168	219.09903	207.46214	169.27167	184.29622	217.37137	218.25444	161.2764	175.2992	149.03543	188.69229	196.10558	158.05582	183.91911	184.10095	156.0817	198.78702
125	208.94731	184.90314	153.19452	155.44424	165.5257	151.80148	141.62317	159.56409	164.17963	134.06506	138.40051	137.98741	169.25226	197.38567	181.26578	150.63068	168.95517	148.13943	168.45999	175.49792	142.30809	171.552	188.7753	163.4097	184.0824	205.7548	215.85901	203.37396	163.6599	138.76093	128.78596	141.48624	136.7923	231.26569	241.38794	232.39977	168.30307	184.72816	171.94183	153.68723	169.92383	158.36728	134.92563	151.14319	143.11026	135.23816	145.88942	144.49802	164.09694
126	171.22707	169.0221	158.78876	208.15924	179.0863	155.44571	197.11517	190.48032	170.87369	147.9877	154.79073	133.98416	159.80899	159.85675	142.8415	188.20949	212.9529	224.12726	170.5509	159.09326	151.14993	197.86597	200.7981	203.05925	187.39389	187.09285	171.75531	140.9224	155.69302	181.57486	191.70084	200.73123	196.89784	133.53409	156.12967	162.52805	150.78113	161.82623	159.79506	163.53708	156.7176	131.06433	173.22964	182.63934	180.53345	161.99255	171.82108	148.7388	206.86841
127	156.03217	182.05359	226.38918	184.40427	189.51117	153.33617	216.13039	203.1636	163.39221	156.83511	190.45659	209.8767	210.03204	222.33371	191.16751	146.67633	177.01439	209.06013	146.18445	186.38846	171.18459	164.937	176.56216	144.67787	177.4596	176.37245	144.92905	201.50607	242.73303	247.99341	185.00766	194.37515	158.50461	186.33044	207.21365	176.47765	257.22015	243.98932	206.854	165.23004	193.89996	182.13165	148.27155	182.0367	224.4906	150.05402	177.44	258.6046	177.48639
128	171.14566	194.15097	166.49918	236.29492	268.50662	240.05362	155.75647	186.82578	202.84732	169.00293	198.07195	168.63657	179.87186	211.39835	191.93726	134.08344	166.43414	204.84244	189.63466	230.00673	217.7514	181.49683	210.27704	177.382	208.7002	253.4642	287.3198	262.60483	191.32632	149.23257	201.5126	240.5658	300.1897	149.90366	182.38643	203.07465	294.32233	241.15686	193.75513	149.72699	179.39183	184.03232	136.06404	161.84229	161.42676	147.58984	177.23915	161.07803	149.29321
129	76.56937	95.7121	116.89604	133.3601	152.89697	156.64857	165.12482	184.38213	166.34299	131.80583	129.85968	130.63492	149.36868	152.09068	131.768	197.95407	185.85428	164.47961	130.39465	147.22128	179.39337	147.7811	125.09168	108.68924	135.0062	153.27322	148.39795	167.62964	191.74591	218.18782	171.80939	174.23291	146.05867	153.38867	158.31604	156.00903	154.54587	174.4258	189.10522	146.02057	145.44946	130.6293	185.79759	153.77782	135.41522	129.79422	145.09749	139.86572	150.89755
130	213.2701	213.79318	183.62015	270.85205	231.15875	188.84142	130.51688	145.65567	146.8253	140.54967	127.026344	121.79628	98.59743	87.61673	84.46486	82.56868	79.48286	85.7904	150.50827	167.14087	161.76825	211.8815	193.40417	158.11472	142.59213	167.21155	153.37009	137.06409	160.01836	189.8088	150.09854	163.68878	143.31494	145.51588	178.23607	167.30386	159.7951	183.79181	171.08267	145.10394	168.83092	186.37178	134.09525	157.22038	222.26874	236.11728	196.20349	156.3321	140.47534
131	204.19154	230.44485	206.56252	172.28706	205.68394	191.31755	172.84142	211.2319	205.49643	168.99255	212.94778	215.5936	162.62556	187.1958	186.03838	183.42682	207.71997	213.90297	126.37042	152.64703	161.81265	115.42406	137.51367	165.47586	167.31235	182.67859	168.04639	184.18979	191.62274	190.16138	187.51208	173.3175	141.5011	175.94565	170.88266	149.88599	145.09158	138.35046	121.94844	156.51501	169.3406	183.4035	133.27919	143.58392	132.45593	181.83298	178.37839	162.18747	146.2816
133	216.7257	185.62836	156.00452	150.17206	165.93597	157.53336	137.53325	156.64331	153.05016	164.59958	179.48405	156.42383	120.928825	151.12589	162.38422	190.29674	204.34529	182.80978	202.99695	167.23785	127.780014	182.19844	212.3376	236.77594	169.8707	196.66151	242.84781	170.56067	185.7464	161.62271	229.72925	192.26248	163.00668	204.08636	214.87991	194.24023	220.14456	197.7637	178.0329	158.73856	177.0382	145.86905	136.33832	162.89728	188.99948	163.51027	181.79478	208.26678	220.65201
134	111.123215	145.83627	182.48074	167.23062	179.78299	156.31909	165.0166	192.43507	191.42714	249.42697	247.90988	222.35873	193.67117	204.1372	180.78922	224.93674	204.07358	169.4108	199.11559	228.30634	226.7641	152.91776	184.38478	228.22852	162.06006	192.93936	189.1672	217.65988	234.07237	232.04094	212.33795	176.7147	136.8468	143.15259	178.09286	181.17441	233.07567	185.92589	151.72789	152.02264	177.6799	182.1062	159.83517	183.88559	189.88428	188.29855	173.49171	151.78438	142.44151
135	96.14254	110.49549	132.99529	103.93211	123.13406	128.65562	160.49878	162.07635	152.86044	188.02443	186.09857	180.02885	151.81638	163.02231	162.0141	161.8461	167.42664	149.73616	202.58682	170.44632	147.92325	167.67624	155.93832	150.16321	130.6015	145.89479	159.84805	155.40115	142.37323	114.32404	164.57309	169.95706	169.46167	130.95145	130.13864	117.42378	153.51741	172.41284	188.83102	223.75719	150.26314	123.36628	102.96881	83.64737	65.708305	152.55804	172.71587	159.87177	109.526184
136	85.58209	86.47429	89.60655	89.12985	89.72693	100.77601	112.14459	126.60991	126.85029	118.142876	121.28873	127.33067	100.00758	102.82397	106.50624	117.4772	122.629074	115.652374	110.87668	111.987686	99.4303	109.89734	100.77922	111.72063	129.68219	157.17607	143.7175	155.68347	150.18939	142.79515	81.92836	80.75516	82.276924	127.93573	141.75284	141.06985	159.68063	166.49869	161.27339	121.46657	129.13821	132.5592	62.0616	69.138275	91.93018	86.77084	86.02626	105.51513	114.25241
137	197.59868	193.9198	150.84613	184.73004	213.44499	232.27448	175.64188	193.95372	228.0029	155.69907	187.30824	191.51004	252.83458	179.0148	147.05835	156.22981	162.9865	139.06302	208.50835	194.98856	157.71225	201.09938	193.98619	156.33142	187.77673	195.78165	180.16644	260.9796	251.59549	243.56314	183.05267	212.5156	186.75569	267.11517	186.8458	143.69476	151.7327	171.97058	165.28378	177.11118	190.35995	204.97783	168.71939	203.6258	226.45702	254.4449	241.63977	224.73776	166.48215
138	130.67862	144.62193	134.37128	127.91379	144.07526	134.46292	158.16528	176.17395	152.7818	226.99234	226.23352	203.82712	138.80022	153.87137	140.09427	137.03714	149.0878	136.5127	159.71698	177.62503	160.86728	193.26042	169.10223	147.6399	145.1778	176.53699	192.44434	137.87735	172.4098	182.27246	157.52545	171.03407	148.26505	147.98637	161.81271	143.40132	195.1844	219.2337	244.96811	200.68845	217.37958	215.83046	237.5362	179.69283	145.8744	147.39102	186.10448	282.18106	250.24677
140	179.89236	188.69827	151.75604	149.78374	178.10324	218.31564	153.44882	188.46451	168.5789	187.09906	227.70445	252.07968	147.8783	179.67984	160.61424	167.39108	193.31528	168.58426	200.10052	234.2152	278.24683	189.34486	222.60658	210.7771	169.07346	196.10312	167.1293	215.33676	216.43387	172.86334	210.1238	222.8435	185.85638	227.4198	259.01147	274.24536	249.87012	227.12437	179.25027	196.73602	228.60356	203.98535	170.87122	217.6539	231.40384	207.23407	243.88046	262.19855	188.44315
142	174.73412	201.94174	180.71718	151.16098	167.32913	161.7056	181.52635	201.78958	183.37671	178.04178	205.54901	193.28506	186.30411	195.05629	160.19067	217.35855	225.242	186.34166	248.16418	224.57135	198.40402	152.78612	173.13748	152.34041	130.42354	167.26587	222.27502	218.34528	183.95834	142.81607	143.50252	167.17331	177.80948	139.80136	164.88675	172.32726	253.31435	265.86237	258.34106	164.0639	196.11021	271.71094	199.58456	204.74562	173.75357	154.07996	176.14795	160.95306	237.18256
143	226.68997	179.44437	143.08665	204.33813	230.15213	212.01654	273.9253	250.51483	207.90204	160.52768	184.55704	166.38322	151.59677	187.24933	278.12793	187.15775	200.15292	180.82104	133.0695	165.29233	240.28644	161.20279	189.68118	224.21722	156.574	186.83331	192.7387	186.23882	178.07857	146.83768	147.24557	176.34943	206.15088	161.23154	184.02847	172.97209	222.37634	211.1423	170.33426	176.9018	197.41275	261.60284	151.80157	167.77692	232.18689	248.69629	189.61374	153.48456	211.45026
144	165.48409	165.56215	166.20178	190.67993	175.89967	167.6313	176.10623	180.76053	189.99683	180.97095	171.66998	143.24397	171.84973	179.39388	165.6134	165.74646	157.72186	158.66324	137.77008	148.58463	148.65367	155.53815	178.0578	153.28891	178.55513	196.62509	193.578	163.38268	162.45418	137.98615	174.72748	179.89716	147.73584	155.14189	169.83218	148.85046	153.5073	164.9585	140.93518	139.58861	152.64407	160.3435	149.48026	152.30167	144.66304	187.28766	198.27325	218.97322	200.09027
145	220.13368	208.78822	169.36868	177.5202	197.82086	175.64566	183.89221	203.20383	173.51248	196.40112	222.34274	219.86424	201.74362	197.40039	153.84274	187.36243	215.07764	246.6684	261.7229	182.58594	143.87793	134.70529	169.40411	170.08081	151.08054	183.65335	200.90729	147.11897	163.83371	143.83224	174.03845	209.60005	276.0421	180.17328	197.99753	159.54964	148.04738	188.50601	227.262	135.3424	171.68024	235.28076	221.78076	237.94977	240.96518	252.12646	218.75323	182.1841	161.28535
146	195.29916	187.1142	164.31879	182.43947	168.09518	139.81259	144.13458	168.42773	156.74161	162.9159	189.27518	281.91614	162.06071	159.3276	131.11699	182.93031	174.53574	145.95808	151.94653	172.51541	184.9757	149.41562	169.02925	150.21823	223.9436	202.6495	171.18188	222.9596	228.26346	205.88504	127.54225	156.05441	198.03929	175.04375	169.61295	138.6698	152.06068	162.15648	136.38113	144.56984	167.25215	166.33376	177.12994	165.98949	135.94363	133.7999	158.9914	173.4428	159.0286
148	119.818436	134.66806	134.4436	138.10884	126.825424	124.498825	113.3094	116.667786	122.60803	130.53546	136.31161	163.36331	119.22634	123.148865	138.03537	102.87122	107.994125	128.05757	101.11795	104.1232	117.69345	109.51997	101.95009	107.55797	97.88939	81.28816	82.1113	104.92145	86.5866	83.41159	163.57108	106.49779	86.73609	174.22113	172.65863	165.61966	165.68042	162.73874	139.29605	149.81464	165.5811	161.61893	143.37526	145.97208	125.253075	146.86053	156.70535	193.50397	143.29008
149	159.48529	183.97412	152.8191	189.69742	218.63412	185.28287	171.11166	207.35995	199.6861	138.25345	163.88199	146.65715	167.10422	186.82178	203.2508	140.69913	163.69559	142.4201	163.87056	193.18604	216.13437	218.45515	240.03877	226.98688	144.76913	161.1291	139.90378	207.08418	211.64647	192.96732	169.1525	191.42899	158.9475	188.78433	210.91704	186.75081	246.16626	247.16235	204.16028	156.32483	176.35565	151.80515	141.58414	175.13962	166.83484	169.93091	194.38821	165.19199	158.55692
150	214.81738	185.44382	158.94067	221.83665	178.49583	162.46283	126.1487	137.08182	158.77866	135.21529	127.98746	125.30229	153.49924	140.83772	114.78511	133.1213	112.430084	112.19507	170.10663	139.12622	126.4123	142.38846	155.44598	175.39346	164.9206	166.48212	162.65341	143.36356	155.5051	208.60979	104.84939	117.37563	160.13098	125.6157	132.99554	173.20197	148.4588	149.9155	123.2173	185.5686	146.69748	140.24536	142.84607	153.34955	167.18065	157.84473	165.9054	201.1477	172.76752
151	157.23389	173.22961	147.77934	182.66858	188.3482	169.70544	145.11392	155.9227	137.01822	123.80464	152.11703	165.0485	134.80289	159.55215	198.72989	144.85535	158.38896	144.2699	178.89923	164.21193	140.15842	161.58943	168.0964	150.13226	217.68817	198.79086	158.42627	228.43593	240.09784	236.87607	152.30484	175.81168	166.66165	203.11328	182.28444	165.8337	170.30518	177.92471	154.67047	140.13263	163.85103	196.6673	186.86298	186.1401	164.71509	198.21686	209.44177	172.60258	149.35394
152	137.47607	159.33939	168.69269	129.55098	131.50137	138.6853	169.34491	171.33696	168.7024	141.21255	142.78363	124.98837	131.12933	136.33026	134.05934	165.31879	188.3588	192.9024	153.2449	170.05344	172.37418	169.3162	179.01894	170.64908	186.21184	195.8212	165.9051	150.96611	153.88193	157.25836	245.47583	251.17346	260.56952	158.93385	166.03574	146.01013	88.163086	98.98505	100.75847	168.49182	164.67816	151.61151	157.41159	160.98265	162.73172	151.48534	160.84656	150.6994	175.58328
153	216.45636	193.41922	153.36223	166.64294	210.17122	231.99626	262.90527	257.41852	218.04227	317.2024	295.92648	248.75012	152.09485	181.91602	242.57925	201.25511	210.0319	170.33594	151.03938	184.88028	200.98088	227.50737	259.62616	278.63245	208.43939	219.04242	190.03749	183.22427	198.23952	159.97911	167.68552	201.70398	275.52435	152.35715	176.86342	161.00334	273.2889	219.97934	182.3887	156.99632	176.6316	149.71371	249.09479	242.28708	206.81438	266.0362	188.70798	148.09938	164.92828
154	170.43262	190.0162	208.79538	141.50676	164.86008	149.66504	165.50716	183.53339	184.54553	153.77043	178.45706	203.47043	185.46362	195.21857	177.1932	177.92719	180.58374	148.66473	202.50858	213.81444	184.16006	187.1719	189.45505	154.90665	154.95752	174.09235	145.3534	170.26447	193.50209	195.98312	238.39313	208.39525	172.43079	205.82661	208.59792	183.36841	154.76454	167.93684	137.6636	126.45598	145.07346	183.14212	134.3828	150.50581	143.0302	165.28546	182.88876	151.01582	152.11389
155	142.58383	164.42743	173.33067	165.0256	191.31383	221.04688	173.27727	189.98712	169.4851	142.02962	160.9162	150.99207	199.60765	172.80193	139.83289	126.53733	146.8436	158.80536	145.11084	166.2039	150.3009	139.77174	153.97568	206.37134	170.81036	163.92645	136.62325	255.45587	216.11368	180.2561	157.55374	144.9745	135.95422	174.9028	195.36105	176.72696	143.87843	168.00333	180.10507	139.51779	152.80441	154.10251	179.31213	180.01393	149.08286	140.62335	126.94235	117.050934	147.18942
156	55.648636	59.937195	68.77644	57.84324	62.863995	55.88553	29.97176	39.325844	49.406425	126.73759	125.071465	129.81375	88.672714	92.738144	85.06583	79.17488	78.81276	81.99071	85.2182	90.76306	96.48941	141.80493	143.20998	156.91641	131.14467	132.57083	122.63553	128.40273	127.32445	128.13165	164.70018	149.78624	125.95067	148.53737	141.02106	130.27756	118.205025	122.09859	117.352615	136.2074	151.56796	135.12482	136.60452	133.50581	117.92096	130.59515	134.23604	129.52103	152.92175
157	141.54785	118.91177	89.73818	110.184265	125.03885	133.41318	162.61621	174.2438	187.10757	194.98795	210.84637	209.02338	242.49484	225.8966	193.73427	220.82086	231.39542	250.80301	184.53345	202.362	232.77417	160.828	169.73059	148.9078	170.83864	181.36377	165.13019	166.03159	176.3905	162.73251	162.58313	178.76414	178.92308	199.18628	202.78204	171.07599	177.8757	174.56842	143.3191	193.14415	186.8252	162.65811	196.31297	209.05301	202.81348	134.22025	157.46399	211.68637	169.93777
158	164.9975	191.07437	256.08353	232.09563	254.51318	240.62114	187.80472	187.18266	149.6577	162.27203	188.2536	175.80122	185.94054	208.77658	196.52795	238.93503	218.91727	173.73373	159.13095	194.87354	218.01291	263.0305	292.7176	272.72107	145.28249	178.25424	165.67563	188.27968	212.23254	172.77954	217.36966	254.5632	296.54276	161.80748	201.04826	237.94733	139.81575	166.55768	156.14352	168.45004	205.75067	261.68588	138.33473	169.21637	191.79858	209.26216	227.72275	191.5032	153.37852
159	153.4518	159.40446	134.45294	168.94666	193.15666	182.12146	152.63486	182.46185	179.40184	191.63983	218.14003	218.21736	151.25815	166.81026	155.77722	205.45177	194.33725	154.44083	153.86188	179.1102	162.62845	165.48987	176.79706	143.70041	164.06012	180.40324	166.69415	134.39005	155.10541	139.74046	175.22879	185.38385	156.92021	161.11197	181.18144	165.61507	136.84213	156.22293	138.95468	136.39688	150.22943	134.90228	137.1492	154.98495	150.93024	136.27475	159.9224	142.17093	136.22003
160	155.74811	166.90057	147.94972	178.7002	188.6376	199.00905	159.0517	175.0599	168.75441	164.3385	177.0574	155.57959	187.00713	183.22449	157.1765	184.31491	200.79185	221.0568	174.27237	191.4242	217.6149	130.75229	158.82846	204.93843	144.16302	171.21417	176.28656	155.43369	172.45593	164.17404	194.65422	173.56116	156.84789	168.76045	183.73837	176.86774	188.70465	178.08578	142.21527	149.67352	160.60101	173.48611	136.37332	161.37643	213.39148	162.18475	163.1972	141.72458	185.25575
161	145.25166	171.80896	149.38083	132.63065	138.97235	128.01181	199.5368	174.50911	150.1186	175.8396	192.24167	163.10013	231.12827	244.86792	217.87239	192.09634	187.48112	149.65497	247.95993	224.87181	168.24838	177.05124	178.68044	153.73744	179.686	185.40366	154.0729	151.14246	186.68198	259.66034	207.37515	220.68677	182.18054	187.86029	181.59883	143.35107	171.51291	179.4945	172.41577	141.5288	178.69789	178.63002	142.2126	180.56601	196.94147	150.50269	187.38062	183.83853	141.83482
162	255.90564	177.62569	139.54144	162.6658	183.46649	162.02255	181.52225	189.09412	167.09421	201.41562	200.7576	159.56	136.81621	167.14845	187.28717	198.10516	206.53638	169.29327	172.8977	182.05475	148.35751	237.7598	190.38263	150.25397	180.34735	209.59738	206.58325	170.15192	171.29178	140.97496	171.16646	197.76675	184.70229	136.61682	155.1016	145.44844	188.95131	204.95334	179.10242	147.7364	175.5574	220.06152	155.96454	170.23148	136.77588	138.60254	164.00897	267.3674	282.18607
163	129.94888	141.1221	138.94696	155.06812	171.26701	143.69055	137.2099	159.82854	157.0433	121.69525	144.31929	193.66078	228.68419	204.35132	167.29724	163.89282	189.71378	254.36073	212.04507	186.61244	149.5456	169.8745	187.34752	179.88057	154.19241	150.8526	128.50995	255.6886	257.34064	226.19307	157.14734	183.02873	170.31927	171.71002	183.70918	167.70454	164.45544	167.37407	144.5661	148.30013	174.98145	216.01007	149.6178	153.4781	131.77318	139.06763	159.93161	154.89148	150.94046
164	149.48354	152.61465	129.25131	189.34763	185.90202	163.70953	139.61992	146.26471	136.76703	156.38437	172.82816	185.99796	133.96689	155.51212	190.26643	211.29807	207.07156	174.60501	209.84549	171.68948	145.1095	149.36763	155.78471	138.50198	127.62708	143.0062	149.79741	216.72543	189.10852	155.0784	195.05417	213.17227	237.65866	140.46954	144.4827	128.60141	171.7828	184.5799	182.34027	139.59164	160.63617	177.47153	186.75307	214.90591	242.75928	246.08876	198.46844	157.01627	183.45425
166	120.926346	124.77076	140.28244	138.48434	139.71454	139.73611	150.20535	167.91989	159.08124	154.4495	167.74382	159.61694	138.58273	142.83656	154.60214	129.98984	141.11922	139.7222	85.69231	105.24602	106.096725	124.60394	122.51746	126.425644	188.80066	169.19206	141.92218	161.77612	190.104	178.80145	123.846634	131.64401	123.987206	162.25217	176.52277	156.35794	155.37212	177.97687	164.29053	93.38583	102.50663	124.9759	161.25064	177.86714	189.23666	156.1694	183.86127	189.9667	126.55307
167	199.2652	170.14528	137.11685	247.85779	208.25394	169.55496	142.72784	169.50652	167.44824	139.1276	160.91452	158.57062	180.0842	184.12991	151.8648	145.87991	169.10764	166.65805	166.80417	195.22263	213.85101	157.93733	181.51425	222.98846	217.41269	230.96646	199.28531	174.23395	209.45953	259.33594	191.8014	205.12457	173.01552	210.55132	180.9114	145.33801	160.49426	191.94138	222.54144	141.90552	165.25812	266.32062	155.63806	186.0203	193.88503	180.90585	194.7923	173.74216	165.14594
168	213.53381	221.67456	239.422	176.89952	171.7869	146.57086	179.5763	204.8251	252.69699	172.87643	187.9535	186.2518	154.96223	148.88641	132.30089	172.83957	163.59549	150.0575	152.98383	177.97543	174.30408	193.4555	202.03566	178.55586	212.607	226.62796	207.50954	163.75577	191.65051	183.47388	187.66208	216.8996	274.89893	159.96616	184.22995	151.759	176.07776	195.01913	181.03471	202.94385	208.54184	181.25867	226.55429	228.72256	214.81705	216.16086	222.42877	195.10118	141.50406
169	136.41382	144.7315	136.80661	154.501	173.96758	200.11499	128.89343	147.9343	160.7823	184.40536	167.95032	145.28323	122.19647	125.355484	123.552246	140.60269	157.09317	151.67365	192.83154	170.66885	152.05911	132.48598	145.06264	137.63885	140.37338	153.51775	141.4823	128.77234	139.10187	140.61467	144.10596	155.4325	147.42654	129.47105	142.72775	136.62717	140.1908	141.04158	131.73071	124.57501	128.27577	127.94424	151.06308	144.8034	129.22942	133.6953	138.47942	127.34044	134.09628
170	175.47052	196.01611	161.52512	197.62418	225.1736	193.73792	154.38788	193.98448	187.33417	168.44504	200.4678	247.979	233.72714	248.56674	216.92467	279.93506	198.90005	153.95537	142.0983	175.70526	160.76443	189.3422	222.73071	203.2692	152.13683	196.7161	206.14769	167.33142	202.81317	224.69266	227.71494	174.94331	136.6777	244.522	265.7284	262.57428	161.90726	180.91972	165.73592	172.35709	194.17407	166.51779	149.67197	182.23538	200.28253	147.61661	179.47443	165.964	189.9133
171	151.13571	178.2637	223.28363	165.09622	167.24637	135.35367	175.67372	175.02448	147.00024	212.34244	246.91788	217.28467	252.8578	201.84645	165.74374	179.61203	189.02066	167.65625	253.45105	193.48587	156.88535	200.46481	196.41458	159.06859	155.22119	170.0816	153.07314	161.60005	183.30399	182.06952	158.30473	174.51772	147.58517	166.62628	171.16888	144.32442	237.64606	246.06042	215.13441	181.65747	201.44308	202.1995	168.1866	170.54074	146.54959	137.16245	153.5464	133.91876	145.84288
172	169.46454	199.02448	201.22372	211.27779	245.97575	269.46338	187.84915	225.53314	291.92535	174.41248	198.41096	163.30496	172.12091	199.5605	166.39108	267.3598	274.50763	272.18542	147.44115	185.35107	261.47095	190.25803	215.42433	177.26805	153.19171	178.09583	146.15097	218.95197	228.23311	194.46066	147.96481	190.7084	206.26813	235.15973	185.20271	142.3065	229.8988	263.41086	246.4838	238.11108	239.10992	190.13828	233.21686	218.23299	166.42766	275.12674	186.74033	148.44693	150.22505
173	151.86774	157.99619	143.63159	201.71927	212.5597	226.0402	186.81042	194.69241	164.80005	155.34026	163.63866	140.27895	180.95692	171.06836	143.05344	156.481	175.08484	170.18369	138.3577	167.18317	215.39395	163.9798	177.97621	150.98596	189.61987	193.9069	168.5971	153.26117	180.86902	236.46451	200.96347	211.71695	186.56488	140.95917	168.83176	255.49127	157.40016	183.14761	180.04953	177.96063	201.87079	202.14444	153.37842	176.93674	161.95499	155.21828	186.25383	176.86206	193.65497
174	181.53397	197.17294	199.85466	161.44824	183.2844	185.7319	155.85388	178.48671	167.86633	157.85669	173.92105	157.81647	166.55342	182.43063	174.13098	158.4344	174.4076	177.19353	180.49207	200.05656	204.33136	153.2359	179.45065	181.67374	148.3847	171.03934	177.5521	155.30798	189.27054	238.00003	217.78714	181.20023	148.1575	191.3533	204.48651	196.26492	231.57162	204.80328	165.09703	153.18344	181.14032	195.67426	210.01942	231.4136	229.69202	168.99194	190.1097	186.36496	234.2648
175	111.42388	115.29494	122.28615	143.04907	137.0431	151.5923	169.35641	144.81038	147.8002	136.65219	139.88902	145.17206	165.24963	166.04044	173.88896	158.47183	149.02078	135.52603	154.80695	158.04199	183.90381	181.79431	168.45822	145.25925	213.58362	206.33162	197.26346	127.355804	126.656494	117.55612	184.17055	177.33878	149.5528	99.42724	119.31914	145.10745	128.43626	134.88947	140.02138	161.17174	147.20963	136.52286	153.93558	119.984985	99.711914	158.4982	150.34866	148.06363	117.12939
176	142.75626	158.10974	154.66484	137.72934	156.02911	150.97498	139.00392	159.23505	154.38742	151.93826	173.23877	177.70602	138.17987	153.41455	147.8956	245.00742	251.04466	210.2425	150.99014	162.63614	147.46915	143.8173	152.44638	142.28784	148.29639	157.56393	139.38235	159.07245	159.68457	134.54372	143.12158	147.99142	130.64699	171.38419	201.9646	214.1116	142.19934	164.4656	140.0997	159.28577	187.25407	191.41684	155.27016	171.1724	138.93759	259.18823	178.19661	141.14615	153.49771
177	126.478165	137.05484	125.37378	106.23568	103.893295	105.66946	106.29707	110.19601	114.910385	141.91158	133.28903	127.52772	140.98222	152.71161	156.28601	116.656586	107.72204	104.66143	133.07669	129.35619	125.71572	125.32651	123.848785	126.63843	108.75772	121.31929	112.34689	138.10513	147.61298	150.02841	116.15199	120.39563	114.791306	108.16873	106.94375	105.00543	142.97389	152.45847	164.74693	143.33823	144.09013	137.37129	147.94931	131.0091	109.71394	115.95131	131.61826	134.11392	119.86348
178	121.477234	98.07787	90.7935	119.51923	123.54695	129.51903	135.45697	113.42386	113.053375	166.00543	181.43715	187.46902	147.68457	140.60861	139.20212	91.21976	106.18896	141.1925	112.62163	115.0486	121.92082	114.99867	85.30201	56.850864	132.14526	137.16095	136.03448	73.9622	69.79634	90.58774	104.10936	112.20905	125.45264	140.47745	134.83405	132.52689	116.01294	120.79152	145.92789	117.77167	131.805	126.179695	139.00961	142.45569	134.20923	114.13104	107.60913	105.8779	120.38928
179	137.65915	160.26581	161.18591	187.10873	200.80002	199.39575	201.49295	184.92743	147.29959	163.15482	182.55	177.27689	191.48932	193.20929	173.57455	176.26544	193.6265	191.77335	162.97153	188.13437	185.43875	223.62393	207.41135	187.52078	177.52731	196.80725	217.8103	228.00706	205.53212	173.87532	195.58571	197.99927	185.39238	158.52266	178.57799	201.43967	150.42723	171.14941	172.90393	188.35669	187.48972	162.08092	199.45346	183.0693	156.76762	201.04175	202.11533	216.29265	207.61624
180	140.35602	161.7287	157.7058	131.50912	147.91113	174.98721	155.9424	194.86722	174.5397	138.41382	170.3601	154.96375	186.54372	221.83563	267.48303	188.7203	158.88892	125.63994	148.64868	163.17279	142.17758	143.57796	166.24817	183.92819	175.23062	197.17993	172.6153	255.02661	232.85086	185.86661	163.07971	186.50293	157.47585	190.4978	218.67807	244.44128	157.40303	193.85782	256.5189	166.22433	187.20276	152.15654	233.34457	165.13797	133.64148	189.47751	216.87341	192.81213	131.53673
181	162.44911	175.3819	165.15997	174.45532	180.23775	154.97937	138.40695	173.67596	205.2661	191.54211	168.88882	144.82503	132.47296	144.1664	124.99126	137.88522	151.4177	147.17496	184.01617	147.69373	123.47339	158.10431	175.75458	180.77895	123.298965	146.36127	129.28885	154.0953	184.66188	187.93185	225.21222	175.59485	151.75566	136.62442	162.97826	175.28012	139.61328	165.80559	191.957	198.51898	175.64865	145.10352	121.446594	149.66287	146.17278	169.83997	182.00879	177.85815	168.26361
182	166.44159	164.50372	131.23978	201.69235	212.00174	202.78214	184.93018	191.05676	164.73555	190.90154	207.75049	204.28078	166.74565	190.71957	240.00818	128.46179	143.30295	135.33038	157.08307	174.48161	146.64221	130.18823	149.22586	177.34952	161.4739	187.96696	179.75415	141.28227	160.45068	141.00226	147.49002	165.82047	145.29941	151.95154	174.15155	154.11725	139.52542	147.31485	138.02388	146.6089	171.92705	171.67545	217.98343	162.77252	138.25215	156.6177	186.4666	154.11368	202.53326
184	167.37161	188.02701	174.99658	122.15347	139.26443	144.41565	155.19473	179.93839	175.87091	172.79504	165.70776	141.59888	130.52448	136.87228	131.66196	115.96518	113.27742	105.84697	133.51683	141.40938	138.16727	147.80066	164.18494	145.56161	224.50967	187.8414	151.95319	154.17305	175.6314	215.91113	144.03748	165.97733	197.94214	158.78769	137.84863	117.22177	189.90427	180.60735	160.02325	164.60237	172.89917	159.33627	107.11819	105.57016	101.19107	156.5072	159.9864	129.9816	153.20435
185	185.21243	226.79382	236.74161	302.44287	245.75595	191.93161	159.04637	197.13516	198.88068	153.35712	177.57495	145.46054	263.04623	189.27036	156.11824	169.58209	192.86415	159.9975	164.376	182.41492	150.31204	208.27518	235.9918	216.93492	194.73921	235.96788	230.28134	152.4664	185.27399	198.19885	161.7662	192.89688	168.55023	184.96243	226.81879	279.28754	152.49457	177.31253	154.43427	156.28644	193.50189	212.42462	153.31577	182.0788	169.66252	216.95721	219.8748	174.46756	170.17464
186	153.85895	182.37569	158.67307	146.98451	151.1651	130.66895	177.17389	182.79022	182.0235	177.35881	169.23825	156.53214	182.47734	191.08911	169.10068	179.02045	209.87875	226.51163	138.0806	164.40228	153.31427	161.99445	198.80005	244.59003	131.7512	126.07901	124.513245	184.12512	183.40543	175.31284	159.68933	171.15587	147.09334	179.25034	191.79453	153.78078	257.5261	232.62817	199.05704	180.1854	205.6717	182.32787	187.2922	215.93024	187.79068	115.50041	127.51801	132.01982	162.5792
187	134.18523	163.9032	179.80841	171.3384	173.0539	146.70856	201.14221	173.80852	131.01654	131.3703	152.65112	148.9686	153.95383	176.84982	174.86029	152.26434	178.73466	183.8475	198.82382	193.00551	173.92523	161.36635	142.8909	130.90874	236.57889	232.86572	201.92929	222.89429	188.59988	149.97058	166.69745	198.69498	224.52803	203.14056	239.88327	272.12238	196.9753	226.693	209.5894	135.52202	170.23979	258.95862	238.77818	217.28787	198.26508	200.34924	232.61066	267.67072	183.85696
188	160.8088	163.83017	153.42307	126.01485	152.96944	160.61578	158.30203	160.5142	164.4968	146.03381	156.15608	168.56241	140.93004	162.96175	188.74661	147.48859	151.64862	135.87093	126.850204	134.09631	141.04166	140.4552	147.7731	157.14355	147.59018	157.42456	146.97191	184.07849	183.3331	175.94412	150.04022	143.64954	128.21683	152.96217	152.0156	145.38116	169.80476	167.08093	164.96857	159.30731	165.22397	177.36163	195.58945	175.09918	165.06041	167.67084	179.87085	198.90335	138.52826
189	137.79773	159.74686	157.72302	219.28723	230.58498	214.66666	205.52844	200.7923	170.99426	131.53278	144.77086	144.44957	143.67334	157.67365	144.73761	167.93422	197.47269	192.97813	173.59082	187.10663	160.72952	166.41005	177.75037	148.94373	124.08087	152.02312	141.47395	158.21638	167.77048	150.86707	144.22696	166.99713	172.1453	205.90157	216.34462	210.73468	199.96936	197.88599	177.07376	123.88698	150.7855	180.4408	145.61426	164.06358	157.57309	209.91171	201.17094	191.80807	198.55856
190	177.61502	197.65945	180.91547	171.30466	159.51526	127.57738	135.88834	158.79468	146.3045	244.91937	189.14389	149.93481	142.3298	174.92412	228.62643	175.8412	184.01111	145.96777	232.70258	193.69817	152.8941	175.35883	200.31183	186.97543	198.9932	220.60136	207.43967	181.31827	190.59654	161.65208	233.90363	227.62271	198.85225	161.27994	190.51257	207.8894	181.22403	204.84166	252.92795	156.23923	191.4143	254.6283	191.7656	208.54149	181.4028	242.19308	188.26625	151.1584	152.35208
191	124.20174	142.49808	132.24335	161.93362	181.79138	159.36935	188.54883	213.22522	192.8418	194.11801	209.2044	173.02272	132.96378	154.3314	158.6735	183.62366	217.83531	197.15906	155.1836	186.65373	203.64984	203.28369	223.15475	192.78424	258.18304	226.62645	182.49242	223.26718	179.76279	136.78207	179.63225	202.19069	180.21013	197.7103	227.36679	282.28873	181.75305	155.96786	129.09543	267.01538	226.19107	184.69937	171.78107	202.26985	218.24118	157.90208	196.65018	189.46948	261.07043
192	160.38332	158.58313	135.05179	221.73643	191.41663	172.52296	124.15904	147.47083	139.52411	163.96155	153.6348	139.93033	194.2504	177.31737	167.39713	151.52304	165.47086	182.26205	158.74927	152.97122	130.58893	162.28275	170.58232	182.60245	190.43265	200.44604	207.54361	161.25313	177.57443	184.92023	139.936	145.93611	142.37793	169.20676	168.83517	158.58472	164.49878	176.30264	179.46356	122.314316	100.582275	98.71445	197.66852	190.03745	177.85895	156.55261	167.42926	154.18874	115.46842
193	158.18887	165.64828	169.50627	155.25812	150.81958	145.72641	142.72751	135.38289	129.00336	148.01874	144.4603	144.60709	143.89508	147.49182	132.56958	139.7333	150.73033	178.36737	149.10587	161.76001	181.0563	147.73523	154.5918	153.31793	151.73718	166.28879	186.11792	146.47488	147.98877	129.84412	156.79366	161.37476	151.38507	139.29852	150.99265	149.72781	150.53195	160.92413	170.27295	137.40247	142.44153	150.143	147.21176	145.82635	136.04236	148.46945	135.93373	134.54727	142.84653
194	237.38298	176.31635	139.35484	143.7745	166.16473	159.99231	157.01651	189.94955	280.34604	151.8058	188.20795	251.09601	166.93494	196.3942	187.91833	195.32263	233.10359	292.38794	157.88547	184.29346	182.88492	166.98793	204.48389	253.41805	137.13623	180.94272	284.58234	190.107	228.5261	228.33752	141.57092	175.96585	177.49294	205.31593	216.86191	188.80815	148.60556	180.72647	169.52176	180.56316	187.55792	155.31555	198.4143	200.03058	164.85892	185.7284	191.44165	156.77322	151.43915
195	168.16261	176.38475	154.59177	166.52594	174.23804	160.36533	164.91118	181.79507	209.02536	139.95236	163.1061	178.01514	161.30241	163.49567	136.24974	219.28754	209.20078	203.58313	157.98978	169.7848	145.23633	139.35654	164.72903	196.70108	211.85413	209.98941	193.80786	195.11075	186.95381	157.54268	194.13144	179.03586	168.08598	137.77927	162.26273	229.47504	148.51349	177.48799	190.40517	140.92773	141.72159	120.2216	161.77168	169.95882	160.655	178.3364	187.56912	163.55162	138.24902
196	145.68555	170.46014	163.66147	171.48943	184.44833	185.23466	193.45416	179.08372	158.63885	157.30998	161.92154	134.92276	202.07076	202.86887	188.52492	191.03038	190.05734	167.60864	182.32498	194.2984	172.62152	158.89047	176.11444	161.08835	145.9161	178.28665	171.67818	211.07507	205.15811	175.71387	194.6654	176.31943	148.71214	147.7265	174.43027	192.58034	188.4424	194.3793	184.63824	206.2257	206.30618	188.366	203.15256	204.16278	175.52084	157.49338	165.2224	145.66129	145.83063
197	127.21976	153.21454	157.82181	144.99217	181.26382	224.45639	145.0767	168.13412	167.68361	137.99084	158.931	216.94106	209.45122	183.763	147.04279	187.5787	188.01761	155.40887	152.73	166.72879	145.10162	146.23683	160.80353	145.6623	163.63696	161.76494	135.46588	165.49557	180.2474	160.42126	229.94455	227.64749	192.24123	152.48126	179.35959	183.17471	139.81917	164.12602	156.34113	193.39502	199.50378	175.29974	204.82257	191.34381	158.63376	215.3034	185.16597	147.52563	129.63689
198	225.03232	184.54895	142.21481	177.47287	202.18576	188.64597	137.29515	163.79022	168.12991	161.37222	159.18762	135.78198	132.55351	157.23248	165.12135	134.46158	166.17844	200.87045	133.8455	161.90445	217.70358	227.53824	187.81204	145.98376	196.42097	219.15768	192.8982	137.48251	162.06094	190.71782	173.6813	172.38297	141.34134	159.92975	173.7015	148.26613	169.89178	170.82822	146.5075	135.12196	163.8847	152.88054	175.80252	199.84961	191.47119	163.13406	172.79947	151.46298	152.95972
199	103.783295	114.51114	101.08036	161.0227	170.24246	149.9432	160.68881	181.23375	171.60011	147.54669	168.45337	176.02063	108.992874	112.86659	104.60349	153.01099	171.9765	151.42694	187.56287	201.10681	200.8518	202.73074	206.49097	203.2499	200.11282	203.45404	194.3256	170.94272	153.20178	138.85706	208.68945	209.66516	198.28027	147.43936	163.32968	144.73532	215.19516	185.58029	159.0539	128.86609	138.00043	145.99658	147.21771	172.44086	217.89261	153.9654	173.9241	203.80658	158.37329
201	206.85396	214.46696	189.82178	161.82156	177.14835	184.63037	168.74026	186.09442	165.55121	145.39545	148.78247	131.81192	204.03476	230.05228	284.52686	169.98425	200.44145	266.15424	154.37808	183.20322	203.7606	216.63542	178.33084	146.12315	148.99017	174.14555	165.71832	163.44931	178.8084	158.56207	157.82611	188.0412	190.93066	243.8435	188.54321	159.86156	143.58841	175.90718	242.47084	149.0232	183.32306	197.19772	147.38286	174.23709	172.57512	208.2291	204.12274	171.90988	195.0796
202	201.41487	172.02945	136.0138	136.18088	157.96909	187.03435	133.08524	161.94728	171.2269	136.18329	147.44182	151.83716	160.0133	159.09648	132.11493	158.44254	175.1915	158.21149	124.85338	141.5438	190.52571	168.55225	187.97559	219.19675	168.04034	161.67525	142.45715	168.34785	158.57755	140.68839	182.17126	183.21483	160.72437	252.95038	219.96103	196.76883	200.08269	168.57246	140.33627	172.79623	158.52057	137.76028	169.79034	180.57074	158.04218	193.1961	194.1908	183.57393	221.25833
203	164.12207	191.12273	177.51974	166.64407	186.33534	155.01198	163.76111	164.99811	139.53015	212.09286	216.82538	191.85217	147.52364	162.29424	139.07909	118.98619	143.66457	188.18532	126.93019	146.91788	121.41293	202.56488	223.33192	251.1453	145.62152	183.05225	205.21973	166.7979	193.146	190.1122	238.31805	204.32208	173.17194	200.41396	159.14328	123.118774	161.15419	169.65814	154.24545	162.38913	186.4213	166.56216	163.76558	180.9826	154.29135	147.44604	169.70294	207.35641	154.0057
204	177.44263	197.88852	172.97678	192.67047	164.1897	132.70978	181.61807	203.24173	185.81494	176.95398	196.99472	190.4617	220.78976	239.74385	242.37521	139.88695	166.44324	183.91827	182.25735	163.27216	137.90009	146.20406	160.33636	146.91531	151.9653	179.58171	171.46788	182.72556	160.62741	137.12698	132.80222	145.63689	200.49548	148.08635	145.01906	131.09854	132.89024	155.29161	160.62366	140.33707	155.72932	144.17336	160.40515	172.98093	149.34064	193.36302	170.43839	136.9704	164.55438
205	168.71753	194.87935	166.8505	205.15251	187.09349	145.46016	143.67924	161.1796	148.20767	184.94727	210.8021	199.99744	255.0047	238.95557	224.305	163.43512	188.46683	184.75896	286.75836	224.42825	183.17381	165.09573	187.557	183.71106	237.50455	243.74915	201.49971	134.28624	162.71132	199.58078	214.85106	222.84598	186.4569	192.25293	188.34335	157.16641	176.23877	202.42719	275.45776	162.13094	179.1947	160.61172	168.43939	199.00641	255.89832	161.38629	188.88727	166.2344	175.5903
206	144.89923	162.10867	144.73528	214.36551	195.68259	166.93091	161.90231	168.68951	157.12036	136.39586	159.55734	181.39441	173.94049	171.37204	150.19595	148.52261	165.70071	186.3357	179.68404	164.69016	137.10197	136.61275	155.94354	195.94838	149.20758	152.9302	134.40172	166.98976	181.59303	179.65845	215.16681	175.14893	152.86798	131.56416	152.4128	169.82788	137.14418	157.60883	194.76663	162.42334	165.59348	152.32175	133.19002	156.21478	202.8307	134.08134	148.81241	148.10968	148.64362
207	163.64459	178.90843	207.4781	129.34561	137.40515	141.39136	149.37984	158.20732	158.20795	137.16518	141.78763	128.75284	116.57512	116.97939	117.84396	130.87035	134.7493	137.77118	183.57666	200.94833	177.28229	231.98608	142.3501	122.725784	153.18399	135.28671	119.259605	135.94171	170.17778	152.7348	146.47491	182.58871	245.96022	151.65187	179.498	156.67969	169.2314	196.85382	205.56299	153.89081	181.16867	169.39246	217.78516	189.88887	151.40099	174.75189	194.7193	212.15645	174.0072
208	196.70331	225.4668	205.76112	136.8818	159.76712	144.54346	147.60535	174.92311	151.48007	198.28326	209.44003	172.42297	118.62007	105.73297	105.55304	111.865875	105.106445	100.60159	83.53322	90.85936	96.024185	124.60192	124.40234	125.27609	90.28726	105.013565	125.29137	139.16681	146.56583	141.31844	114.63949	122.29082	120.95755	114.9956	118.10235	118.65697	125.27202	129.28624	143.37674	142.54773	146.38544	141.40048	124.76194	142.04306	147.4096	125.57559	129.81277	134.86412	138.27676
209	149.79239	175.47447	165.68188	236.1919	178.85724	143.5464	146.80081	157.62872	131.72467	176.6492	177.31308	139.94029	169.59789	205.23062	188.62878	155.83707	166.58743	135.9512	220.28122	210.70006	163.57904	176.7893	212.70764	194.50574	136.3271	168.45303	158.02216	187.22446	214.6427	188.18372	143.99533	180.9992	255.71463	252.02957	187.39331	148.41122	207.44235	223.8658	192.84888	152.27698	188.05624	277.49805	234.41634	215.905	173.38013	159.34389	187.68071	155.87924	156.03268
210	160.78648	188.33212	174.44882	172.29874	162.72403	135.46748	153.42722	158.53839	148.60483	171.30017	183.99097	161.7604	193.832	164.43958	136.25368	194.20741	201.49686	176.96362	152.86627	182.901	176.0445	143.60165	183.56065	252.86346	163.64479	174.16432	153.4168	167.91246	174.09195	183.70312	151.24677	176.57918	169.95332	216.35638	189.4613	157.44461	154.42003	174.91812	156.19373	188.50287	201.87434	176.15451	132.13525	150.8193	164.6093	148.42677	160.51794	135.78392	138.51933
211	140.35753	152.68634	154.07465	254.08414	257.19083	243.91342	162.26746	169.34888	157.84723	193.1602	205.19043	175.09207	164.04776	199.63849	221.75699	226.66444	246.10316	220.22836	163.83073	177.12834	207.21954	141.4725	148.80411	149.66962	198.95886	223.95554	194.23462	168.90137	196.8241	202.57874	168.57321	189.76807	172.52133	221.21262	182.60898	145.75708	171.87994	181.77457	187.64143	245.03656	231.80414	196.88062	143.29475	165.43526	169.05325	207.1098	192.70273	176.15253	188.78253
212	160.15567	167.43668	135.24246	174.10312	169.9487	167.90044	191.74057	210.10071	224.34947	149.57224	170.20241	160.03316	155.35764	166.76047	159.22903	181.50723	194.46725	189.26877	139.81839	155.5341	176.09181	245.75262	242.93974	217.33202	178.13818	171.24457	161.20895	141.18112	172.90729	237.2543	171.16364	168.29272	157.03	173.90259	189.45044	170.25995	197.20876	193.00189	165.24747	154.9448	179.64932	175.38687	161.96268	177.84238	179.20511	164.17696	175.97955	158.31905	190.65572
213	156.0054	181.29385	185.85489	171.66762	196.63632	211.70392	206.08801	176.58224	141.22412	170.09879	197.71384	187.2547	194.25012	207.41875	187.61919	165.82764	194.3825	184.4773	240.79225	181.92557	140.73944	186.32706	185.99577	152.92044	233.08987	237.8313	208.3308	162.90009	193.45512	170.98212	177.24979	211.92075	234.1398	164.32324	196.81743	194.55367	203.8125	227.68393	194.86896	158.53268	166.53702	129.3168	145.8722	176.81085	178.8113	140.8284	173.968	190.2348	183.18784
214	170.01392	184.09346	154.60968	124.48285	141.71527	151.44019	170.52225	184.79024	163.27528	245.13132	202.2127	172.45964	193.53262	218.1862	216.96811	144.47873	158.23355	141.15417	135.73703	166.23111	148.73389	137.84659	159.86426	152.91534	145.21161	171.85918	155.90756	148.84242	162.43637	152.79349	162.37376	192.91113	215.38022	185.0665	181.82591	155.91708	162.30502	177.99968	204.10394	144.23557	168.15076	171.01677	158.40755	188.02643	168.69266	126.30734	149.87158	220.30084	179.49052
215	204.72954	209.34653	177.82236	217.29132	242.04068	269.98965	195.90198	205.51398	175.32153	163.90616	183.10661	207.51334	205.99101	193.01538	159.73215	154.57774	177.95454	152.71983	149.02048	161.89847	141.49261	190.97112	193.56941	160.82568	203.83517	201.40436	174.1031	152.0364	164.49712	128.99628	134.11563	150.05324	151.95978	221.11763	215.66452	207.66745	148.11966	150.44006	133.60999	125.012794	133.7414	139.90677	126.86001	141.68634	155.47122	113.49104	126.761024	144.91101	123.55631
216	158.77234	173.069	184.10373	178.2949	178.39839	165.44624	150.26949	171.75421	191.7867	243.29245	234.80435	219.35223	234.76474	201.89069	170.40373	157.51877	166.22415	152.09438	195.18814	201.19626	235.39476	190.50694	196.28052	179.17538	171.33188	168.94763	150.85825	179.31818	187.10164	167.03502	141.09897	152.0956	135.49495	149.9397	131.91183	101.597725	161.45549	150.0456	122.8739	162.5564	163.25302	134.21744	105.15462	133.88647	159.17545	153.07695	182.8811	199.63173	205.76547
217	226.59853	195.43027	155.58527	192.37903	190.01382	156.40634	147.97371	178.01283	210.35536	136.87427	174.64624	230.5618	185.1211	192.21237	167.94177	175.09041	195.00673	180.27197	163.60143	192.74834	175.26352	169.73523	181.98434	153.15306	187.09526	197.87282	170.9975	189.74591	198.4787	175.68661	188.17303	214.17575	221.2204	191.45888	217.95479	247.28198	158.33585	176.67802	154.09274	242.09692	232.9667	210.13196	171.0072	156.57494	143.37006	201.13843	190.4982	171.3506	166.12572
218	159.357	186.9498	168.87344	173.26108	200.35556	229.55559	182.02542	211.1927	185.9075	165.28531	197.83333	247.48436	163.97523	189.33577	208.33176	145.82037	179.51828	193.35013	285.90445	232.58374	188.26111	252.21982	245.26466	199.46153	172.79807	195.16913	168.96593	152.09514	171.58224	148.95557	167.87906	193.0954	168.56882	229.14314	248.01	221.40039	155.84996	183.74483	167.8671	148.18109	174.99136	177.77051	187.28044	199.84543	158.26526	162.09712	194.17825	196.86664	211.31612
219	177.92194	198.7641	176.20842	231.457	236.77225	233.39778	205.54465	207.72168	178.01105	181.11592	209.54172	205.67139	139.2608	175.06546	173.89247	187.25238	204.66425	176.41953	196.02644	211.65082	194.73555	141.10568	176.64389	184.72495	158.78165	186.70996	205.98428	149.5964	176.45029	198.87245	230.81778	187.228	153.71216	169.57684	184.06862	156.32587	130.3326	126.96265	113.84595	197.04222	214.65646	224.6074	193.96957	203.21577	173.17981	131.91919	159.92528	158.40787	134.82889
220	130.83884	144.3712	132.88072	135.47632	150.52245	164.92656	155.1232	162.0419	134.8107	166.30167	156.98267	131.14299	141.42613	172.46912	187.64252	138.95941	163.02765	149.79095	159.15521	172.42674	140.82147	155.26309	180.83939	189.4353	217.06757	195.90921	152.50845	196.64447	210.52838	170.09633	146.60013	161.3917	131.75043	191.22098	187.08618	147.74742	195.79684	229.51785	236.06284	156.3805	165.64902	129.96928	163.01822	196.9189	202.33705	165.67905	203.51505	180.35127	139.18011
221	177.50565	181.44167	149.35858	208.13498	176.99863	149.27457	121.41118	141.31221	159.8487	159.226	157.41414	138.25934	150.76303	159.45282	154.017	162.6207	184.78427	160.18307	142.11224	172.32065	230.63696	214.3132	206.2197	179.24661	183.56189	152.17578	135.0188	206.54568	171.19066	139.43672	131.00107	153.77261	163.12671	176.0774	172.85155	154.38934	126.86424	144.19661	138.16942	159.09335	163.10155	143.92015	141.9703	159.86913	179.79495	132.70135	156.65585	198.68237	160.87265
222	183.68747	206.12137	226.58173	194.73856	160.19113	136.00783	126.47037	132.48383	121.61569	141.05577	159.60744	161.56345	150.07257	167.22888	187.75133	153.57736	181.83728	167.90274	164.58562	151.217	125.68309	207.66995	187.952	170.71542	146.13054	179.52899	202.85382	178.83478	184.5676	153.14056	177.57745	202.85951	215.00754	275.8495	210.35681	165.95712	156.33182	172.79494	147.28795	142.23618	169.03685	144.16446	217.30551	220.45337	192.48842	208.06866	182.14647	151.83627	133.13812
223	265.43622	195.62088	159.40802	142.1823	164.90268	146.56888	237.10886	213.03685	169.83578	256.08572	211.05984	172.78769	228.2102	210.00302	163.4835	169.3569	182.22148	156.9159	192.3989	171.35017	136.35538	169.66006	196.68802	178.45975	207.98816	187.81577	144.31395	187.4411	179.4368	144.96948	145.29192	173.26924	189.4035	159.1864	194.03984	244.83774	172.1312	208.54996	202.98961	161.32973	201.75162	228.49307	139.30444	163.09117	170.6896	147.5521	158.90363	141.77893	215.27135
224	145.59021	146.19876	142.11693	126.40578	132.20247	124.06516	157.64664	153.861	158.25839	149.13249	159.48207	159.8628	143.19846	153.29083	160.79408	127.57219	139.59018	134.01877	140.68411	151.95221	155.67357	134.24399	150.49261	154.48695	154.77582	161.30255	183.07619	137.93286	143.09659	125.25458	172.6105	158.23065	143.14581	163.03859	144.14453	130.59143	129.19798	131.38535	136.29541	162.25952	166.76709	162.69254	145.58105	157.16486	161.45654	137.8956	156.51038	184.04994	143.21387
225	133.70583	156.22795	168.34427	172.26093	197.83824	192.18094	177.26111	190.8024	173.50943	135.2951	164.59897	225.22615	162.28244	199.23607	188.76295	150.43858	179.2767	163.15965	150.78403	180.71017	154.93506	165.65115	195.68301	167.3206	146.68365	176.06277	191.96245	190.26291	218.96436	200.87955	164.83371	203.54454	226.88629	160.40727	176.31657	155.27899	149.37683	173.7648	205.75998	151.14967	179.09332	160.23941	189.54889	183.7551	150.43825	175.07771	200.57022	177.64012	175.63928
226	144.84312	178.7732	174.67142	139.40045	164.97437	166.17566	136.0849	181.92061	164.50415	139.15047	165.81036	190.29951	153.28062	145.48865	113.80057	190.94855	204.84587	188.29486	159.04153	214.24277	246.887	221.43945	222.22815	185.70593	162.89935	186.89505	172.52664	143.41812	169.273	142.28804	144.93799	177.86572	157.4051	168.10678	196.26907	225.48727	168.58679	176.12195	145.5959	151.75453	173.16115	155.55048	134.327	156.63907	145.93544	147.67252	180.495	231.32825	141.60463
227	175.99284	193.59561	216.46973	137.75296	163.03165	165.89899	201.69305	201.70995	171.4204	186.90097	203.58084	190.27559	198.90137	179.1247	155.0119	163.25127	190.21475	188.50679	155.77802	187.08792	223.44228	221.56956	174.27277	158.48578	164.61888	175.89319	161.84251	207.7315	208.53499	189.3923	211.47595	227.03578	210.5048	177.40817	197.14406	210.05444	154.13351	170.21996	170.94614	135.63788	145.89713	130.77719	193.42165	211.18243	187.17834	176.01218	206.02664	211.19144	146.17339
228	135.91934	147.75235	152.1373	144.37177	156.42215	150.78601	137.15544	147.98212	168.44107	156.15784	145.31091	141.2107	186.49033	144.044	127.4307	116.70111	133.62442	154.30353	156.71454	152.42784	137.03787	160.0283	148.05032	139.27994	194.31409	158.08981	143.69475	135.19809	138.56044	133.5086	140.45369	145.74225	154.49617	170.65643	166.946	180.20154	132.91258	147.4656	198.43874	131.7207	150.93283	194.37997	163.4241	166.3842	153.66989	145.51727	161.93195	156.50235	143.0833
229	119.798386	157.11615	155.2226	147.86545	142.08258	129.3122	124.1566	135.77884	141.87006	148.8242	169.64328	173.02226	157.58472	181.31107	169.04872	151.14267	173.03082	165.53601	208.86472	168.2236	134.84566	136.23108	156.40625	166.43822	145.017	164.64911	139.82071	191.53445	161.70412	139.04863	137.36726	153.37529	145.81705	114.642494	138.62561	161.86087	164.45222	169.71234	153.43045	146.1914	165.07281	194.7864	231.81488	207.27393	183.75102	132.01883	143.64366	139.4991	147.20316
231	95.6385	99.75689	112.26107	92.16301	88.827484	83.35015	175.37799	167.587	142.76685	156.13608	108.05469	86.99954	133.02661	156.61398	136.26144	110.86403	111.25742	110.25397	196.03195	213.35318	178.03055	181.16608	183.56305	165.96046	140.24164	176.1526	236.39116	180.62515	152.41887	128.56093	115.91791	111.64273	112.235344	140.36307	147.52394	136.72307	163.50534	177.54834	164.36206	143.79453	167.24417	147.10278	158.30609	171.87378	175.34021	113.66461	118.0387	122.630295	145.7461
232	154.14915	169.00934	144.27219	149.87088	164.4749	164.8721	177.33582	192.6123	179.2049	174.32594	171.80458	138.48904	230.74347	181.9005	147.14209	194.27344	194.03241	169.82306	209.8989	207.87389	176.07532	180.39655	193.36185	181.1748	163.42984	197.02135	246.7302	168.788	187.32486	184.64236	132.4621	161.19365	162.5961	212.7723	199.24445	179.00905	150.37996	184.1049	178.27666	203.72208	203.98062	171.30223	218.18356	199.46565	161.9535	131.4548	156.20775	202.38345	144.74629
233	182.45142	187.18753	172.36984	122.42395	131.21817	124.28285	114.00394	126.12928	122.27428	154.69331	175.88625	199.33293	132.54033	140.08388	128.65762	138.58997	154.94337	143.97797	133.94943	135.64883	128.66275	113.562	120.7068	123.95999	126.448	117.83314	114.09471	188.02393	183.18237	163.78067	158.33282	161.98706	140.31885	130.81136	138.35654	132.5105	149.29544	150.30896	137.66515	96.16348	103.710655	120.0629	171.6088	183.84828	157.00925	155.76358	175.68817	194.57895	157.76562
234	153.42026	142.72913	128.79008	130.66968	132.42865	138.78915	138.67773	145.48268	163.2833	147.38214	142.95969	143.68097	138.93799	138.48743	142.73837	136.52289	128.99112	134.21931	164.24701	167.00397	161.58945	126.6275	145.05951	198.7056	153.74695	152.34872	145.34064	179.46329	191.9295	161.22699	196.70308	177.24043	133.06326	170.71286	201.78632	198.27704	163.71436	186.61139	171.03143	224.0487	217.857	197.33858	187.22392	191.32657	156.75058	248.09259	211.7819	181.14789	190.05276
235	128.10406	133.6326	156.02386	151.83894	161.02823	174.64096	173.33908	132.59467	120.39824	101.39777	128.80072	154.2749	183.38774	177.53319	178.17488	154.23718	167.36612	190.38644	121.449326	132.4544	119.47455	102.05786	125.948784	153.48875	182.14502	139.1561	113.49251	164.96936	168.26562	191.2446	113.383934	129.76976	196.13666	124.29372	133.19124	165.27286	115.930145	119.395355	124.47708	120.56974	141.99225	152.58798	172.47272	148.30621	131.5649	95.852234	111.960266	111.757324	74.90951
236	136.04208	164.02565	157.32222	170.92212	189.88448	219.7662	157.69458	157.89702	132.02173	224.5911	204.30063	160.91852	202.41461	181.29512	142.84673	147.83507	159.18713	158.82495	132.5245	152.4444	208.57474	144.38605	161.34552	148.88199	131.55527	143.13538	134.7855	134.719	141.30316	127.161125	138.79079	159.53616	141.48764	196.54552	197.87195	171.30762	166.00238	176.0606	151.01349	205.63803	237.7409	250.49438	182.38403	177.01688	151.40887	205.52893	218.4044	189.18285	211.3028
237	199.65671	179.5783	151.54709	179.0459	175.21735	167.09666	195.17082	160.76288	142.79471	215.43124	173.53671	144.82083	178.32394	188.47318	169.20262	171.40924	166.13147	153.85028	120.78908	129.25706	129.60243	134.08566	136.142	146.71684	126.71646	133.51007	125.78937	171.77206	171.69785	151.60458	144.45767	165.66512	169.55856	150.38745	159.34332	170.40123	138.09512	156.6163	168.58344	154.46954	143.9455	127.054794	113.33081	130.15494	147.49997	159.86423	179.19905	220.89711	135.1683
238	234.04044	225.88358	185.61154	157.01672	189.12314	224.64078	148.35132	172.80917	193.88632	182.77875	206.86298	171.78651	195.4896	176.81233	145.7241	156.9584	176.7067	152.36963	255.90463	226.56119	175.47409	144.58588	161.53206	143.49147	202.69989	211.32532	172.51836	273.3103	260.97128	219.00632	142.44968	179.83206	175.76295	269.90222	207.38033	168.4938	152.51434	177.97592	156.77094	252.6077	217.2067	174.21907	165.15753	201.46465	189.9877	268.41083	210.2633	165.95233	232.78908
239	149.96039	174.50842	190.0462	162.30434	182.70749	205.26447	185.3353	181.52045	156.28925	156.5597	180.0557	165.74646	155.94995	182.62045	172.32767	167.8634	158.84528	139.7627	142.0747	155.2887	178.45827	195.96071	160.64143	135.72375	152.42221	163.50989	205.41873	123.928055	146.28738	232.43845	136.7787	146.57037	138.24626	172.69229	173.69	144.9072	144.91249	163.22757	155.56793	245.25131	160.20638	138.79832	152.53499	169.48706	149.96269	141.50317	163.58432	168.74997	185.46219
240	143.71361	128.23874	115.15651	125.803535	131.9462	136.64125	127.336136	139.09033	148.09741	119.660835	124.37205	124.11738	142.3025	156.29446	154.84943	135.64595	139.65527	128.26668	137.92531	152.19778	182.5716	122.10164	128.5026	130.56165	181.91301	174.15918	160.01389	125.230865	134.63904	132.8469	170.09052	140.14197	125.29295	175.37479	162.90913	147.82574	101.71895	121.30591	125.216675	123.33397	130.51555	119.55687	132.46948	132.10394	121.43765	170.81514	165.12354	152.4993	114.45022
241	158.46501	178.66656	151.86597	184.73508	208.34137	195.40172	215.15695	228.66867	213.0694	226.15646	185.48529	144.42564	253.50519	227.82388	188.62788	198.82886	218.21983	202.25427	152.78893	180.53857	158.6279	196.07523	216.50803	189.82193	135.21042	161.33865	155.93347	149.43831	171.27466	158.21808	147.48166	175.9748	197.7305	196.03336	174.27164	140.49356	157.59944	190.0719	250.06665	248.64389	200.59428	161.84973	209.59021	191.25089	152.15692	193.60779	186.24881	154.76532	155.92015
242	172.55928	212.91415	228.09473	161.25049	195.21942	200.56976	182.88507	217.98502	227.19916	230.83026	222.05672	174.14922	215.52719	182.78049	142.48444	197.00757	184.12	150.04106	152.96182	169.6205	138.6814	160.58891	188.70479	166.94519	252.32608	195.11134	153.70923	166.98691	193.92628	180.29214	170.00046	187.08722	156.00519	157.80847	192.6322	203.24396	195.9693	224.75635	202.7186	184.47998	199.96555	168.40872	249.40152	235.3795	192.85486	249.30139	252.56577	216.09123	179.40575
243	198.85278	215.28252	192.65775	248.60062	200.27115	156.01959	165.81458	206.50368	187.11066	132.06572	161.1557	159.19061	158.52354	186.14236	165.42647	183.14755	194.58676	184.6537	131.84045	163.59056	153.3579	136.2399	158.93594	135.21178	186.0744	193.89648	155.01187	192.62048	217.02155	205.0946	129.77425	166.70036	191.32712	195.99341	239.98035	249.92847	224.64081	210.18698	169.17017	173.33087	205.16493	193.7286	239.42267	249.40448	222.48355	203.75613	208.83899	173.5747	168.23468
244	111.03968	127.71103	130.82182	129.16026	139.4819	168.7688	104.78446	105.77844	103.70216	167.28076	164.15607	157.50595	152.80814	159.13136	157.24706	154.1872	152.3699	143.48895	189.40857	150.0855	134.45312	149.00012	151.39069	151.30765	164.3555	163.61642	146.50858	150.01184	141.49359	117.00447	109.73303	130.9194	178.08797	142.85342	152.73268	165.29993	98.14228	121.62688	120.76612	132.02753	149.92386	167.2414	150.68591	155.23361	144.49728	169.63959	160.34482	148.27692	123.11934
245	179.6676	167.6954	140.10696	159.46425	170.9223	171.16348	175.52493	168.94254	151.8015	146.69144	167.7337	172.44107	124.543274	149.1813	164.30203	140.92738	167.62708	198.51471	199.18065	180.35408	167.59769	190.27026	171.99669	148.62631	152.70209	162.73546	138.36534	129.91075	144.96878	170.20135	163.69336	159.73811	147.06857	158.55334	172.60004	170.34732	146.4411	166.3805	164.47427	207.64679	177.8754	155.3715	230.8384	192.43993	157.23282	132.51358	151.12518	146.249	143.79532
246	168.64764	182.91934	185.07852	159.56812	154.67892	132.17374	136.56644	151.57324	167.27043	194.99225	177.56134	153.16791	141.18506	164.3924	161.00372	171.29227	183.98505	172.42618	163.38536	174.37894	173.76941	179.82582	180.81436	170.25708	131.01184	153.65152	163.94675	148.4226	159.25714	143.27896	156.27705	160.60732	144.8786	150.9054	169.28485	193.04306	129.56427	142.24115	139.91455	145.56285	164.25308	160.83875	155.85304	164.56578	152.4989	125.183975	138.03699	188.121	170.68365
247	245.22034	220.78119	177.25793	124.20694	146.59866	149.22922	141.33777	140.37724	141.03581	159.8653	179.04694	155.09186	176.85724	169.50397	145.99321	115.38861	118.40549	120.908295	158.56354	168.61209	163.7663	196.67226	207.53162	188.01976	149.7341	152.0404	136.2464	138.76129	135.96182	125.15262	158.79861	182.21127	179.234	174.29651	193.83942	166.88228	134.33572	143.86913	162.02243	132.39319	135.99706	140.57962	157.75272	184.31781	181.14725	149.70932	164.02243	171.68204	131.25589
248	129.2818	167.35988	171.39551	173.02875	198.94833	183.33743	205.59596	239.62076	277.03644	132.78307	154.29565	137.29716	219.89188	189.40363	146.18503	146.13004	175.47061	157.17902	239.27316	236.9395	199.1774	146.70975	181.60458	238.0416	171.966	158.91003	132.13889	178.9142	179.30997	151.40529	145.93042	176.95956	202.92493	149.24019	174.28247	150.68501	149.72946	186.8046	238.98254	183.76163	203.92851	187.91504	200.2172	199.49927	160.18408	178.92006	179.70236	146.43256	165.5807
250	213.2698	218.14468	194.0611	157.18759	191.72125	244.80249	142.25842	175.92099	173.11655	157.5022	189.25702	181.40277	179.01828	202.39404	222.07999	163.01031	188.74321	169.02966	152.85779	177.71619	168.99779	216.18271	184.6612	149.14609	188.45056	199.48468	183.76459	172.17622	188.88016	174.3374	180.4904	181.85434	172.18738	128.64195	136.90326	134.2344	165.0636	177.25458	166.91031	194.06314	194.11292	181.76277	225.55789	190.23349	155.00778	171.08902	197.2781	171.87422	167.08542
253	157.42343	145.58281	133.48138	142.8778	158.97307	180.44853	157.91608	155.51843	154.11253	141.0162	148.19196	142.85577	160.2235	152.89871	134.97351	148.1895	147.84402	129.1917	132.59052	146.71469	168.76892	187.12404	156.8557	141.84894	138.2113	154.18903	154.43063	140.8313	156.68892	175.7948	140.9992	140.8912	131.88655	179.74539	181.58017	184.70143	135.91504	162.42508	138.59058	200.98563	217.6716	201.73486	147.41663	181.85413	207.78296	152.37393	173.23285	162.32672	161.99734
254	226.87701	251.83502	273.7346	181.10373	202.66739	176.5233	166.7645	191.5651	159.48724	162.64532	191.45137	179.60492	184.7391	202.36844	167.27328	228.41118	198.3227	147.25696	172.07166	210.30704	213.55913	144.31769	173.45079	255.01685	167.56119	206.13213	235.32852	101.64875	128.78664	149.62363	136.7375	166.20004	163.60492	137.63733	168.60428	146.14816	159.22205	170.78056	134.77173	176.17657	198.3305	157.60666	222.69795	205.794	157.9302	137.46906	169.05103	158.4787	189.09827
257	166.26166	176.20322	166.5091	172.75754	170.172	153.65692	129.43661	150.74283	157.00632	130.89578	138.64333	156.07428	132.2575	150.27289	153.69614	139.76343	148.74588	146.39369	148.71887	151.07707	130.1133	155.85338	165.78839	154.92795	125.60344	154.44713	179.91434	173.17377	186.65662	190.13474	160.47452	157.7543	136.58325	160.52176	158.9011	143.73373	179.36075	170.95004	150.39223	124.41528	136.64816	139.65054	172.47968	157.94705	137.80673	154.44333	156.88084	137.42905	166.28204
258	117.36783	116.49798	119.91412	145.9068	159.27399	147.2402	148.95877	170.67105	202.43436	170.65425	170.80084	153.77806	140.76346	141.08731	135.94914	112.42197	127.343475	139.94724	113.286995	106.262695	107.10803	130.97307	136.30307	131.68344	151.97858	167.56573	168.99384	182.14706	151.68153	136.09158	115.892334	112.68729	120.385735	116.709274	112.38141	118.8422	129.72174	142.24974	145.38232	118.55257	124.77465	122.5966	147.59344	142.67278	143.99257	127.83067	128.07326	124.05594	136.92761
260	167.29434	174.33966	162.80585	150.5885	168.90271	153.07196	161.69772	180.96188	192.08823	130.5983	148.19025	159.47983	133.27878	134.4661	128.94519	168.41367	173.52367	160.43674	169.10905	192.34973	211.21017	175.8294	189.96872	194.1046	148.84831	163.38547	174.20139	148.89793	184.94705	211.34409	227.41156	246.4336	235.97148	155.2591	190.95428	256.6231	212.97803	209.44475	165.13313	141.76129	174.53455	171.21884	250.91104	202.4468	154.39778	152.8799	181.41855	159.54422	147.56857
262	175.17679	196.22595	190.58142	203.4143	181.84303	152.50302	192.15405	206.22131	177.80452	165.6377	194.79921	215.95804	174.89868	193.64279	190.23239	155.83856	171.98355	169.55676	174.26456	192.26462	170.90964	147.11249	177.41313	209.87979	163.76614	183.40524	173.15047	181.04532	206.17471	174.36862	155.05756	179.6106	154.30452	211.00378	233.2429	222.92029	244.88788	229.83447	206.34486	183.33687	198.3833	167.00603	158.34035	186.11667	160.3566	191.28172	197.09314	159.58858	247.7098
264	193.71909	165.11702	143.77646	184.91577	198.75337	191.63354	149.14163	170.73523	144.41269	145.219	170.22443	172.63158	174.49203	180.60709	179.18332	172.74818	155.83441	142.22025	136.83841	164.18185	146.72028	95.60909	98.14476	91.70393	132.69527	158.00026	185.56131	183.01385	170.46356	145.28824	181.78903	173.64046	144.35455	171.24881	182.80185	175.22978	140.86687	147.95834	152.55887	168.60153	175.76384	156.26373	151.33661	169.45996	155.38982	130.72043	134.08167	133.96663	164.75824
265	126.97259	124.26376	123.84482	57.465046	60.529064	53.39999	129.94044	143.2891	148.2952	140.53128	166.67279	190.69836	142.21033	141.22946	137.8106	121.89729	122.68025	139.88235	121.45689	112.18666	117.42195	146.415	151.89745	128.41785	97.47749	81.763695	65.870026	143.0836	116.32851	105.0034	133.98196	134.18878	133.3035	121.570625	88.819305	63.296936	150.146	145.74469	117.028755	130.80594	131.8667	157.23843	175.36542	172.62814	123.62607	105.37523	156.40561	163.51831	159.76604
266	134.5396	150.65088	155.9136	120.17648	115.08615	105.7584	139.40094	147.61429	136.57028	183.93094	162.0564	139.52533	130.73177	156.6797	160.70932	134.31491	150.86554	145.46085	144.20132	162.74683	156.89536	154.08519	161.61069	155.91054	142.60895	168.99805	173.56862	165.95393	184.26608	204.3133	128.70312	144.65111	158.29158	204.80786	163.53452	137.35648	191.60916	187.44748	165.55579	138.69925	153.08606	135.84042	142.8819	154.0124	156.7199	134.76064	147.23828	139.99954	160.94958
269	230.86472	191.57156	159.11621	128.99644	149.63814	152.7557	159.88661	180.18118	199.65024	111.36241	106.030464	104.46541	143.10617	154.36334	163.84515	158.38321	165.3046	161.09186	92.89798	93.85893	89.73763	143.27995	152.76825	163.76344	180.57181	177.92694	176.38615	110.53358	108.1779	106.91621	174.71878	174.14703	141.55774	153.62817	165.68141	155.8265	128.54155	131.01483	130.1034	144.45935	174.73975	187.28403	114.332825	129.14148	129.0571	127.716644	140.36255	148.99347	95.84265
270	158.59372	167.66139	133.79135	199.67291	179.26819	140.38281	197.28044	229.97166	249.0174	166.64595	214.33801	202.10669	218.62354	186.06367	151.22743	136.59912	156.99275	224.87721	161.22687	199.41774	172.01541	167.159	177.95364	140.1325	164.78009	176.61115	139.78842	238.30344	219.85782	176.82314	159.4391	187.15489	169.43997	216.73154	225.64429	192.97278	194.63791	213.07492	186.9497	174.1854	203.90607	210.1818	166.63876	186.51047	161.36624	141.37029	168.61142	180.11359	189.25674
272	130.26617	138.23611	130.34467	160.78284	166.97177	136.83325	134.08917	150.74826	140.15643	131.33606	150.55014	162.49011	141.86258	162.93066	180.76318	135.94983	150.77335	136.13327	161.32425	152.47977	128.78046	108.640854	122.147064	141.67096	179.39792	184.26974	163.47586	168.65007	181.77902	174.89784	184.33157	193.89903	175.39563	209.72723	194.10365	167.50754	145.6914	155.7608	138.18854	166.53806	192.32582	202.39323	151.33896	164.40808	149.29517	141.38693	157.56268	161.60689	125.91364
273	146.92538	160.87273	163.47203	142.56699	174.45595	188.89378	176.68558	189.53995	162.29124	229.28006	178.84549	147.18506	162.0141	184.89093	188.88174	168.65245	185.33156	174.58664	152.54347	174.24268	173.99243	133.62439	161.71188	180.94395	191.85037	195.28366	180.71793	157.41167	183.54243	203.7363	135.26088	172.56808	218.7443	157.30975	179.22049	161.71933	162.29436	178.61282	162.74503	126.47062	147.5239	172.86519	176.39017	181.12189	177.96173	157.5963	173.14133	151.70303	148.9523
274	137.87106	159.9079	174.37032	126.8435	137.28052	140.37537	141.19685	144.84622	120.09914	143.89465	124.4768	97.21379	119.62373	107.273094	94.585556	170.76848	178.36234	169.81898	128.7521	141.15958	139.29314	97.88321	141.3877	168.70187	130.32208	151.20703	177.19939	144.5485	159.56467	149.31146	144.50027	150.23135	147.35437	131.36916	113.57155	105.57318	143.40839	161.75307	160.29604	147.7807	178.1886	193.41275	210.01375	201.06937	182.14813	111.01039	101.26616	94.61206	157.18011
275	98.43559	109.40207	110.419174	155.60748	139.95773	136.9943	120.13423	127.25212	136.20982	171.84033	173.11702	142.751	146.78502	159.781	145.12202	131.46924	157.56262	159.87717	177.90411	188.1254	170.29797	165.84927	177.03033	160.23021	167.74771	183.6713	153.39676	149.92657	167.33926	186.68271	164.41714	153.29797	135.5727	136.63062	160.32236	144.23969	133.49554	153.0722	138.51163	135.55574	146.952	136.32817	208.4494	189.51196	161.59343	207.76076	196.49649	158.68375	124.55127
276	123.24672	130.02408	124.87547	113.92238	124.473045	142.99405	127.84381	132.18437	141.35886	116.83643	119.76784	125.838264	149.09131	164.08124	191.0158	102.380974	108.13286	112.720795	120.22713	117.74394	107.201355	137.8757	149.02477	186.1052	107.01374	118.03651	115.93291	159.90704	164.77191	160.77647	168.66275	169.32928	159.97356	129.96713	140.615	155.25146	129.76855	141.33405	152.14749	143.26433	159.65735	171.06358	150.06332	149.89294	139.11548	150.19409	154.27663	166.77704	154.48239
278	130.98471	146.32373	149.07549	127.81145	136.17389	133.23575	169.89774	180.9404	188.57556	122.26228	143.54042	176.80933	113.27781	122.605484	141.18994	168.90518	174.35655	155.68393	131.13986	149.5047	143.24263	138.41934	151.53107	157.20435	183.20126	210.12395	212.00717	211.46825	183.65558	141.32419	195.93921	182.89551	160.05032	140.35257	161.93533	166.24788	227.27802	188.97968	158.03795	204.47682	187.453	153.49432	160.84695	178.05025	164.27719	146.06459	159.45013	148.08774	143.34653
279	154.43408	174.43002	188.12251	192.77136	200.92365	164.21469	180.5663	196.9136	194.72	150.89127	174.40068	190.685	140.5581	171.76846	200.48248	131.8016	137.54593	124.290955	165.85478	148.66885	135.01791	231.84486	228.60304	195.46759	142.32419	155.97824	178.38399	162.53285	181.96292	158.98862	148.9464	170.26907	166.60295	141.25499	162.39688	177.12259	156.31503	180.1234	196.9819	151.46875	164.5897	144.54428	159.7142	189.34273	227.39584	154.29736	174.56735	161.90088	174.33545
280	143.3277	167.27036	140.96902	170.7398	207.70547	196.7217	265.89825	249.175	196.88828	166.8659	206.1436	237.52838	232.45665	274.36563	287.15555	170.99867	204.77194	191.1441	181.76874	218.59999	215.84447	166.93771	188.59082	146.84454	217.81157	189.3777	152.16345	171.27628	181.16943	148.57066	158.58975	186.01941	189.77383	194.88382	231.43689	263.59088	140.6112	174.56088	215.16983	222.9773	216.86014	171.1906	220.90594	230.4498	186.93524	144.76183	158.88788	132.12308	198.51805
281	238.35562	270.64322	265.69745	128.44624	154.70691	166.52345	174.86847	229.06573	260.2627	223.29144	151.44325	123.10531	272.33527	196.55641	153.38322	185.50711	208.69415	254.1727	150.33894	181.40286	173.47299	197.28455	225.61523	194.3894	185.70697	184.52101	146.531	176.77661	206.30455	201.24686	193.2937	230.15367	215.85963	171.74445	177.35	144.01859	173.23692	213.38255	307.46393	168.29526	177.44373	144.83539	146.13284	174.89049	172.13687	252.64302	176.2289	129.13963	265.76016
282	163.8261	167.43423	139.48853	168.20128	144.8587	130.06949	148.89783	160.08948	145.42155	110.57193	115.728485	119.488464	131.9587	137.7728	135.29926	185.27972	164.70511	151.33746	146.15623	169.29884	182.70111	142.31808	172.32425	171.70934	189.62871	168.03854	143.30722	148.78363	167.51007	156.2511	171.27626	151.7209	135.82657	124.5847	150.04445	179.60146	132.6655	144.05783	150.90712	172.53851	187.61766	202.18454	164.03548	156.09209	135.4661	182.13144	199.53903	210.26674	188.09964
284	223.86526	198.29803	161.16911	138.44348	149.51413	138.43262	185.04987	214.0104	199.54935	201.69226	229.23778	229.27654	185.91388	196.20279	156.44397	127.221924	139.85068	163.48846	169.04959	208.38077	237.47205	225.45137	247.07773	230.22583	137.46378	152.79498	199.3638	160.14296	193.94614	167.73833	162.13742	179.6026	149.96689	156.88608	175.60269	149.70993	190.4833	224.75034	212.62225	168.2955	153.65022	134.473	160.68036	195.78703	274.15918	130.84206	161.06364	149.8563	141.40701
285	147.89343	157.668	145.20102	145.49648	151.1415	151.55612	173.94681	187.03107	160.65393	145.88693	148.6741	142.96378	213.58417	190.24802	161.736	177.22723	213.29924	204.05167	185.84991	206.68442	180.10864	135.07306	177.43195	229.01962	134.91072	182.31934	188.47581	135.78784	153.84535	165.00526	144.17322	173.67377	149.5722	135.55692	151.40654	138.11174	204.30069	196.65779	160.82349	218.83165	194.11633	157.84348	132.24316	140.39319	135.15144	137.95609	147.5833	132.20732	145.47226
286	250.78989	266.79462	252.3757	172.68706	198.87671	185.09668	243.23016	210.66885	170.73749	178.57642	197.07605	166.25626	152.44925	184.44223	161.70229	161.01411	187.6145	166.35312	199.26776	186.18472	145.2934	148.92146	179.86081	229.94817	214.2894	193.02013	153.67691	138.21494	162.85318	259.71295	166.35156	195.08789	223.33038	235.43213	196.65964	155.44948	167.48523	197.00403	181.20935	181.16394	214.83638	198.53293	198.94649	233.33205	249.15665	171.923	210.12326	188.04944	168.00171
288	131.43414	147.33737	152.6477	158.0633	153.1607	136.37804	166.18283	152.97585	135.1125	113.95887	112.58226	117.127335	144.40244	132.33975	127.59445	130.66403	144.00285	146.31091	129.60713	144.14856	160.54114	146.18896	159.90453	165.7555	147.63544	160.83412	159.55325	191.35313	158.65115	139.0858	140.8763	158.33261	161.24889	144.60214	143.90607	150.8173	127.51347	108.45245	104.405174	121.25578	128.64716	127.67096	147.76585	141.4263	133.20123	151.35504	161.6882	155.7639	135.75275
289	173.3428	202.60095	195.03674	187.61862	223.22708	224.40964	153.40924	187.34564	227.2674	171.4017	179.20818	147.41791	156.91844	192.2916	227.82779	178.90576	222.71492	277.7625	237.32492	234.67455	187.04953	144.77179	174.10948	166.81935	147.35345	186.29892	186.2576	149.73416	172.09494	151.7015	283.78452	224.1418	185.44002	176.44583	182.5999	142.34439	176.93192	196.81764	163.46991	157.18295	185.74466	202.53265	169.38266	176.83408	137.57567	159.73062	193.63824	195.45622	226.27249
290	195.11813	184.60771	149.09563	189.03705	188.5189	155.3512	162.48529	167.31326	154.97331	159.43465	192.37212	199.02121	158.89351	185.94028	166.82787	138.96326	158.91574	153.3689	176.3152	192.00778	157.44434	155.28322	177.67172	224.78488	154.7299	174.99698	165.96472	202.95076	216.39212	200.08188	126.29184	141.17924	179.21313	182.08138	198.9748	179.18317	249.43814	186.95142	145.28603	152.69675	176.29434	162.52658	166.08118	160.28943	132.40434	206.79309	201.92822	164.05591	219.0333
292	178.53966	176.88547	153.70816	175.97025	185.15714	177.70926	158.41803	170.06169	162.42328	155.5412	176.29443	174.39996	169.3219	171.55182	153.40283	154.33209	180.79376	175.42575	147.60388	160.1664	171.12906	143.16827	163.45273	186.10812	130.85236	122.56448	101.38902	176.9697	180.34972	169.43408	148.6118	174.22937	194.21027	197.61674	206.30145	203.77306	212.76761	178.9735	163.35217	168.68909	190.41434	193.80876	215.9581	183.22775	148.6524	157.5419	177.3516	176.99292	184.45316
293	150.50072	174.27945	156.64143	141.18372	152.88284	134.229	132.24478	143.3424	127.6889	104.526794	116.37312	117.89285	145.48254	155.04803	136.76503	180.751	167.56236	148.25839	145.7349	161.03387	151.62267	111.94714	118.66226	111.1329	163.04472	151.20503	132.95961	133.02321	153.8865	172.60889	172.5605	183.04654	160.01164	142.5217	153.83507	176.44638	155.92868	187.48708	231.31442	141.0816	171.9797	161.09612	152.17795	168.48895	175.77512	146.7837	162.43115	192.59717	123.09322
294	256.64343	221.77988	179.79338	109.437355	141.84052	144.32588	190.1436	209.93056	191.63441	176.34962	215.42023	256.22955	178.08301	213.93793	213.62784	189.66254	235.2977	239.35474	150.0238	170.39478	149.25934	186.50925	226.44467	247.51364	178.31952	219.03271	251.38663	171.10175	210.4386	212.48228	177.51984	217.20818	270.16132	184.01547	211.51361	183.00444	196.29312	218.82887	192.07607	145.48477	178.24786	171.0773	177.0023	196.79898	165.26767	281.203	273.41364	234.38693	170.05954
296	128.89648	126.50079	122.50831	141.88843	135.22952	131.49287	126.657135	132.39212	129.64252	153.78168	129.37051	122.41017	181.57498	189.05917	171.18526	152.50946	165.34552	173.15997	163.32819	171.56207	170.04099	139.31705	145.41425	160.22984	155.22617	155.72525	133.7939	134.99226	151.9043	165.65997	145.21854	179.32059	221.69763	128.64697	149.84515	146.37335	118.32648	126.61079	134.75153	132.33984	145.87112	164.13358	149.30666	169.56125	146.82947	198.54318	204.93234	192.7182	179.4553
297	154.59634	177.18198	172.90051	174.34235	191.4902	171.97478	162.38602	192.80673	238.6954	164.25824	181.36703	168.96683	199.7641	165.48857	135.16832	166.83203	185.02188	152.606	148.44386	161.5507	139.51144	164.52087	168.59189	138.63489	139.28223	137.89795	124.56987	136.73196	161.9917	189.32199	164.16432	187.26553	203.8883	147.5802	173.3049	202.23466	147.16695	149.86203	137.73721	143.58728	156.93877	156.09833	115.940254	113.767204	116.200134	165.48923	194.59605	193.18973	139.6127
298	198.63864	188.79222	178.67892	151.91272	167.745	182.99089	139.16573	157.62473	147.1907	138.08298	158.4195	143.4065	73.417755	64.393845	64.03168	144.0948	164.6416	174.91971	136.89412	161.78014	162.4661	165.94838	188.1735	205.6156	174.91388	199.75589	229.24466	206.11014	164.7836	133.04048	138.065	166.94595	188.46045	156.33405	173.77214	163.01872	151.45639	176.21744	191.46541	136.27678	152.06976	183.63086	156.00467	166.66754	143.79207	165.74521	167.29065	149.40466	167.10406
299	152.65689	171.97865	229.65755	129.45941	140.70651	138.16	127.92884	133.59627	144.5535	131.77835	141.30038	135.90761	129.45416	139.29778	132.97089	139.52867	149.89572	134.61993	130.65736	145.53711	140.4758	164.00555	185.15074	195.88287	138.82053	162.69624	157.37213	137.10126	149.14813	134.27866	180.71272	159.06593	133.90802	132.00995	152.7554	201.09254	126.49667	143.67807	141.95273	145.51552	155.64574	135.55795	151.25763	163.21912	149.20963	132.2864	143.7927	203.7277	161.78339
300	124.407684	136.93161	119.72047	139.23624	135.68861	123.255295	178.15286	175.05045	162.31323	143.48273	158.08234	160.78476	129.46333	138.61601	145.37762	134.03934	143.35599	154.69388	160.59906	167.27844	157.8442	169.43475	162.5419	148.83963	166.68228	147.93906	135.31949	138.53844	147.15088	133.13593	149.66411	159.39441	188.651	113.3461	131.37549	132.94559	184.10632	168.64922	150.07156	118.15848	127.538895	117.02031	156.55234	153.20921	139.45067	137.63449	148.36008	146.79176	135.36307
301	184.31424	186.74744	167.42102	144.04071	129.83029	108.42085	178.55014	179.13297	162.9671	191.02213	183.44348	166.42783	155.85283	164.37357	144.34589	143.13486	158.22794	145.3162	148.37936	166.85223	181.7141	144.43698	153.95244	178.30063	140.94667	166.22833	174.40138	154.04155	171.36485	177.6773	121.29831	113.985275	116.36072	167.80707	178.51567	177.92584	127.492874	132.48834	135.3051	108.09532	104.00656	111.22683	130.58832	106.92475	98.20504	141.92029	161.60095	147.20639	113.238785
302	145.8494	160.84924	179.39062	104.22725	103.71394	104.534164	125.2741	131.85353	126.96907	133.13902	133.50699	130.3623	156.30421	134.80515	120.67768	133.19366	142.43358	143.62851	128.85616	137.2579	135.24706	153.83789	156.60298	158.69168	157.10968	155.6336	139.38882	155.42065	148.01093	128.77696	141.67479	146.879	130.23181	182.3781	176.94574	160.60913	184.99203	158.2337	144.07312	146.30339	139.2981	123.04535	134.06662	147.3828	143.64163	156.5191	156.5597	142.28842	138.6925
303	167.78806	154.66623	142.20444	131.84789	129.94406	117.18075	130.81717	134.29472	126.2655	126.410355	124.27573	116.58747	91.873825	84.67372	76.61651	99.45224	107.83159	108.6512	138.69644	145.27368	144.34912	145.67963	146.01645	135.12512	134.40062	133.54358	124.07355	110.453064	117.79649	117.436134	125.938446	132.81232	122.06795	120.151855	122.97247	135.95103	115.89787	127.067055	138.7476	142.98904	136.23978	118.92868	128.63762	141.0816	163.47849	127.71901	136.05585	140.28981	123.20627
304	143.01413	163.1832	206.97873	126.324265	151.93845	160.49182	164.38326	158.73029	136.9599	175.28601	155.55258	137.45703	107.53287	124.873	149.55815	172.33597	193.11896	230.01207	180.2881	196.71844	189.78018	178.16461	154.9252	136.73901	155.60294	162.41565	140.47818	142.75409	164.08212	228.45169	146.34319	165.40997	211.3227	159.51003	169.33237	156.81265	152.59108	170.91493	152.86003	159.21487	176.41832	181.2448	140.8183	147.31766	137.58408	149.15842	158.95184	154.12172	169.44443
305	125.98751	142.893	128.42134	110.01305	143.8932	136.64093	168.05948	203.63947	228.66225	187.8952	211.84134	215.43372	125.7357	152.2955	182.86725	208.76956	224.67314	189.80093	185.21054	209.76001	226.28296	215.47504	209.03447	171.70636	187.27261	180.43399	149.99336	232.89935	189.38876	137.86736	219.79295	235.99283	210.99252	161.65077	166.94342	139.91615	253.58067	203.38544	169.41763	168.96304	181.72739	153.92076	176.35573	185.79678	152.12991	135.83838	165.656	153.91634	167.9794
306	238.88025	229.42972	180.06781	225.30798	260.5075	244.10086	209.82486	227.37265	194.36475	215.77814	242.97824	217.41061	164.49474	184.92155	147.11038	135.2804	156.28807	133.13162	177.61887	193.56013	155.96594	192.95041	221.40935	212.31207	165.97766	204.25854	188.17645	155.7615	188.0386	191.87329	145.8664	177.45966	166.18329	262.83875	260.96594	220.05182	248.1698	244.50302	207.11581	160.45938	194.77512	258.18274	229.34273	262.50854	262.34363	185.14517	191.07913	148.70316	166.55753
307	222.80688	173.27312	137.55162	195.63455	186.15854	173.40002	148.72426	163.22586	154.59103	137.54385	143.28639	132.55283	157.3897	166.3949	166.56712	132.10342	145.34488	178.8479	171.3129	161.414	141.60907	171.55841	177.151	169.76184	202.52217	204.47447	190.66418	201.12477	216.00674	215.57634	156.72182	159.19025	139.2937	127.25008	147.43105	176.83127	152.10736	164.99828	173.55392	150.88086	144.96358	143.26877	219.25165	185.21613	156.27812	162.99269	160.03648	152.58414	179.08603
308	142.08508	132.29819	122.54468	125.25616	129.54553	124.6524	133.06558	139.6778	133.70728	128.72165	140.88231	146.26193	133.6979	143.02435	130.24683	134.37744	156.99167	186.64279	131.90059	149.11209	146.28316	127.99112	148.36935	144.10281	113.55452	83.910706	76.28557	167.42989	182.73389	173.33223	146.6993	159.5229	138.48065	141.87234	149.93787	145.29416	157.14008	182.34213	208.52605	124.38919	127.41919	129.30565	194.31891	202.64249	171.58244	173.25894	109.57377	84.409134	157.20804
309	135.09598	160.1444	172.68135	142.98228	131.33562	105.205475	145.75844	124.14795	118.98894	137.74442	159.14804	170.68933	124.89316	136.8632	151.13907	139.95195	152.87405	141.63231	90.17871	102.62319	123.002594	147.10681	142.29178	133.00134	123.115555	137.2709	128.176	121.12471	124.470215	125.89525	84.346695	110.39998	119.728455	121.60004	127.35549	104.975204	141.64714	152.91318	157.98515	151.16812	158.24866	148.73434	110.00871	118.086655	118.05931	137.4226	147.63718	134.58426	121.729965
310	144.98712	153.0434	146.16249	180.27837	180.43771	193.96455	80.1363	55.8733	39.838406	150.805	151.53915	166.7495	125.18677	130.26163	139.33931	179.64142	160.09854	134.07025	155.09785	167.12689	147.85492	135.93327	155.2273	171.41278	124.967514	127.5291	134.7027	161.06078	157.67209	168.56342	140.52628	116.75282	112.170876	160.73807	168.6183	168.96432	96.62537	136.42607	155.13313	140.22957	151.56627	139.3262	146.09665	134.1995	122.25723	130.69739	133.98453	163.84663	163.49954
311	169.07175	184.05887	187.99901	167.4822	131.46318	117.144684	179.55171	163.40088	145.13135	151.61865	158.26447	143.1606	138.76634	131.0397	121.75969	182.68196	187.40637	172.69269	184.87184	189.22607	172.20056	158.84644	181.32452	196.65723	169.3774	172.29771	159.45341	171.33398	168.20679	152.24199	158.58195	167.49619	143.91464	131.25146	146.99762	147.92165	202.63223	198.71773	179.5835	162.63313	161.20905	138.28976	162.84009	180.38927	179.99608	162.52927	153.99341	150.36887	163.09332
312	189.56235	199.2125	181.36932	148.60796	171.6373	169.18561	203.22491	188.67136	148.4277	173.70198	169.03836	153.22778	134.3617	152.85059	179.46043	145.27283	141.32433	132.366	185.34286	205.16058	170.77104	207.67369	215.80634	220.5211	192.76099	202.79266	213.08858	151.58418	166.77324	184.0796	201.91476	184.93393	165.87863	143.41995	159.9381	141.32893	145.13779	170.8862	174.87405	127.75312	134.51529	128.76216	177.06773	171.94547	146.89676	151.03871	164.26712	166.15283	171.35414
313	114.98968	131.73637	136.7535	153.0281	161.05048	165.17809	149.14247	159.17369	146.12868	166.02089	174.75015	153.85684	134.23949	158.40292	185.92975	131.9636	129.55746	128.62769	78.716896	93.22131	107.34475	125.775635	134.80566	130.27457	146.12405	141.00015	130.17752	151.65784	167.45311	144.79193	128.38751	136.75313	128.33301	108.94111	99.02019	96.332275	147.39435	151.49466	139.3941	171.27519	180.18237	164.75534	128.48816	143.06584	173.1523	129.59221	133.9418	138.61642	133.43546
314	116.761665	123.56819	109.831604	167.35214	179.30118	171.76675	135.07327	142.59818	126.75452	169.10138	166.74304	152.89728	144.37122	160.74634	179.3049	132.69653	139.2351	140.59897	152.56839	168.13193	156.50894	169.27432	157.98282	144.62979	94.33136	96.18257	115.53937	137.051	137.54793	125.50383	116.21106	117.08394	110.02382	113.28126	118.147804	113.22186	88.36638	103.778694	120.82332	112.78177	117.0258	112.82643	111.52072	107.930626	94.87666	108.96915	115.14488	109.04442	137.10764
315	158.82779	157.33546	139.8619	216.64703	166.07303	138.81888	177.74634	164.88397	155.44803	148.30135	152.7951	176.82571	157.57672	152.4539	137.31168	167.78613	175.49411	164.24937	163.73767	170.87073	192.66714	144.79298	159.47092	157.809	153.01764	159.95148	142.6529	116.994354	139.44699	167.10413	198.07724	196.43074	177.17198	165.0647	170.85149	158.36484	171.21375	167.15205	156.20105	149.06378	169.72403	165.74338	159.70193	179.09047	166.33469	158.46677	170.4874	165.20107	127.10637
316	181.76266	187.45	184.68747	137.27916	136.30132	135.27902	119.608955	120.83134	130.54169	92.92911	92.40018	100.054794	63.04275	73.34245	87.47522	126.465866	120.23915	117.982956	133.77084	146.14981	168.00928	153.97537	165.87805	141.63	155.77432	155.65906	145.23509	134.43393	130.13914	145.03944	124.69904	118.15573	109.316635	108.661285	105.1528	108.32893	148.66913	148.98877	143.01756	123.89363	129.6576	123.148796	118.85513	126.86837	114.3676	124.820496	124.25827	122.87331	133.50568
317	109.177734	110.92555	103.777596	165.6105	181.18985	186.99036	106.21411	122.505264	121.35635	134.2655	153.75385	157.28577	141.06522	137.8115	126.454765	149.17285	159.41602	153.53989	197.82571	219.33691	206.86633	95.280365	98.93065	85.283554	153.56732	169.72224	157.5822	114.037865	129.29984	155.08984	167.60683	152.06064	135.36462	119.99003	111.861755	92.422745	147.34595	133.607	113.42442	142.97293	170.48134	151.7279	106.36164	116.09697	102.75235	190.93723	193.87517	175.17468	144.29654
318	205.23608	141.50403	115.22594	128.61667	150.39577	159.1175	160.6612	176.5806	146.4054	130.0899	153.66388	186.439	129.74333	143.89926	130.0018	200.70654	219.86871	219.63419	144.24725	175.34612	184.47601	133.58801	152.23497	140.79366	137.95465	162.12851	165.29678	197.24689	175.43008	147.96344	109.41323	139.20694	129.49515	130.92252	145.3514	129.4737	160.20343	170.97482	165.61676	122.559906	166.43015	181.66928	165.39182	181.21614	161.35437	165.09464	168.40613	165.45428	163.79868
319	128.63666	148.98856	174.54668	150.17223	170.83066	164.13501	188.39781	179.83725	149.92271	140.94852	164.28104	225.30687	193.21805	211.63379	204.13028	196.31949	192.65665	173.9708	169.06566	182.41168	213.72433	161.37415	179.00168	169.27647	147.8852	161.6855	170.1662	184.64215	170.9263	142.55751	132.73135	144.5976	140.11761	135.18741	143.25046	153.88731	142.78836	174.25917	253.79926	128.6324	175.15204	177.97873	140.60306	166.08115	189.59238	171.11078	169.60065	170.34177	138.11691
320	173.74316	188.70996	186.75238	150.67928	176.93855	162.44432	155.44957	176.23364	173.91394	160.02823	187.38185	201.33113	156.28458	159.38982	142.75383	179.61852	182.76941	167.99622	144.79187	156.83316	136.82774	123.254486	148.89328	155.12077	128.19632	151.20737	152.75133	123.775085	131.01984	124.0307	168.2793	163.26855	150.58331	180.87622	194.75244	191.31049	126.57695	148.39497	180.50699	157.54872	160.95541	163.04312	168.66269	177.97841	187.57428	126.522736	120.69211	119.8049	125.8566
321	181.90227	176.76668	153.99033	157.96054	149.0708	133.35681	173.47247	194.01382	206.43248	146.63824	155.94075	135.27754	189.6995	196.08585	171.9123	154.10501	176.84482	196.96553	118.54143	125.96286	118.815216	148.41891	168.19241	161.51663	142.18903	160.06586	147.25078	145.73499	168.66641	166.59106	174.36336	184.55817	183.73708	144.54187	154.63278	142.69543	139.254	170.86243	215.02637	122.39741	142.8598	116.19852	142.42233	139.09735	122.119354	195.55371	204.40839	209.33057	158.49335
322	139.61435	158.55255	144.74913	144.1368	181.13797	179.52078	186.49442	190.45177	183.24957	158.4378	159.98021	140.69403	162.61115	167.89482	151.34134	195.64124	201.2598	163.80524	198.10202	200.45584	158.38237	218.01984	229.9805	206.1156	197.87234	170.93259	154.74872	167.27048	186.52478	173.94122	142.28941	161.5929	167.90039	164.75986	177.26807	170.67645	147.50888	154.6853	134.73708	157.60938	183.4818	200.6983	155.72235	163.18323	141.90701	157.37361	176.51617	194.91653	183.99509
323	195.61859	160.74615	126.904144	162.03336	182.29254	160.2771	138.57584	165.82709	150.41885	163.69661	167.53857	134.5087	185.95197	175.14084	145.34262	140.9346	129.0871	126.47607	186.1232	164.20132	143.81033	232.52112	191.3898	156.63464	139.89725	148.76456	157.09827	144.69333	168.53955	202.35327	154.79144	161.81	141.2249	160.30426	187.22714	169.3823	170.85477	198.42813	246.39346	177.29999	172.70357	159.292	140.11221	162.66782	140.76999	147.4265	150.83795	130.26352	145.49628
324	120.30197	122.3327	138.3291	213.0635	171.48734	139.68651	129.65665	141.78473	145.15314	134.19362	148.15219	124.73594	135.88791	153.17924	139.26688	131.35114	145.90674	145.19331	126.07886	127.979675	127.08645	118.12729	121.15779	120.54518	142.40775	145.36456	138.14604	129.42789	139.9338	131.53864	134.20691	139.94339	130.29593	135.9742	157.15607	166.86057	136.71931	154.63571	153.31027	155.56882	168.45413	174.88918	135.67102	141.73311	139.94205	142.48721	146.8335	125.53548	129.94473
325	157.5851	156.1452	135.078	192.02057	152.30934	124.760414	168.95203	156.05867	156.23546	200.3014	178.2536	154.34079	170.0481	183.00174	181.4868	175.27066	183.03873	179.0726	158.46725	165.38382	154.85458	143.65945	131.42563	109.307205	138.13513	150.55905	137.17001	154.24232	158.87122	130.8646	173.02304	155.73854	146.36577	106.76192	125.9902	112.621185	142.85544	150.3386	139.75186	151.78366	154.99158	142.60867	140.59956	161.54758	179.43323	154.10727	159.25146	143.69832	193.4986
326	165.64073	157.24063	146.93286	151.59406	162.9762	162.82352	142.29202	136.35672	134.9705	149.7308	170.89917	198.18646	146.56525	150.10837	146.64223	128.15154	129.04626	125.73848	121.50377	124.315155	139.30562	130.9852	152.90729	149.5987	133.9638	156.58865	175.09018	131.13545	119.84612	119.22124	157.26651	141.01819	128.99052	119.80278	127.248566	160.99478	141.40929	138.09982	132.70158	119.33426	121.40781	113.82815	125.57015	125.465004	118.74809	139.61525	161.00366	182.11288	127.12167
327	126.92705	129.48883	125.306244	111.001236	110.74519	115.57991	135.0039	144.3324	136.87335	137.74521	131.5302	115.1599	99.63194	93.30441	102.57277	117.1246	133.19688	152.69942	188.28061	172.22525	142.41853	143.86012	162.99127	175.83125	131.14447	139.62256	140.85649	118.40053	120.98596	138.06018	170.73727	157.54105	158.30223	132.23666	127.619	125.79491	116.20523	126.31175	141.02377	134.08449	145.20232	131.8622	186.44502	198.26462	201.63022	163.52847	201.18362	193.51508	114.814835
328	196.72655	192.8304	172.46417	216.60101	163.98819	127.75113	192.56046	170.86877	145.90813	141.16797	146.7486	132.27283	128.6383	136.48453	161.007	132.3586	154.64337	149.65009	132.68927	154.10855	176.34836	151.77332	158.92432	142.24341	148.10696	169.2898	151.2532	163.63097	191.9801	187.59084	164.5877	186.67793	167.44525	128.66983	165.53024	179.07474	135.04797	154.82324	150.20898	117.63547	125.49431	121.80092	208.65587	181.1354	147.57816	191.67694	166.15106	135.37024	161.90744
329	156.25343	153.27368	127.879974	149.71347	154.05145	135.53938	166.95377	161.72931	138.25494	148.92804	148.7	128.80296	210.01556	192.70013	163.40228	162.49712	173.68463	172.40599	139.30405	157.90622	141.92844	124.26826	147.92984	149.52731	136.70885	162.28023	179.62457	160.43509	174.42126	173.91292	179.446	176.74094	156.92883	136.37267	138.92175	130.75891	134.94647	155.90735	144.43365	154.67267	163.02823	150.80444	168.91452	171.69443	159.29736	148.28384	154.66995	146.96577	136.32852
330	147.13734	182.69505	191.49442	190.4393	225.07828	246.42644	169.96396	193.23952	164.0716	131.24536	164.34425	218.22726	182.55045	208.70801	191.0119	139.5947	184.95445	255.68582	235.66438	237.0719	205.8812	161.89423	193.35649	186.23276	157.92569	173.14073	136.79977	168.59448	182.34045	149.00444	154.02145	182.85684	213.55678	174.92563	192.56458	178.34892	137.53679	175.71455	170.5328	153.70294	182.11203	163.10828	237.04933	210.81665	167.18654	154.87248	185.87698	176.00735	181.03714
332	92.86576	92.7652	93.53996	87.020294	86.105415	91.225006	108.83171	115.43622	116.77215	118.53352	123.85153	111.3903	85.44679	90.18854	85.59332	109.34369	86.21976	75.84044	128.83646	134.2042	127.011765	122.567276	133.19652	173.5415	148.02051	143.87222	125.45451	157.30698	150.73795	135.2685	130.38211	132.58414	129.03586	132.88867	131.05699	127.914345	142.0884	150.69394	137.55286	122.15848	124.23173	129.72914	126.934715	130.33575	128.84308	145.67175	151.92493	148.56027	112.62552
333	149.36581	141.01663	134.08556	145.33041	142.52022	127.550995	147.86044	156.82642	152.54504	157.63547	165.91995	162.39505	125.66888	149.52618	144.09961	156.41882	173.4191	172.18378	133.62755	150.89093	181.02481	164.98563	157.78452	135.24475	185.3031	188.67747	175.11832	164.13983	181.65765	176.423	136.66833	147.2862	145.7044	152.61145	164.08507	167.80325	166.2821	161.19882	145.7811	108.618515	130.99054	139.52458	152.28357	158.75397	151.40741	112.7279	127.533844	117.23564	139.48322
334	248.16794	256.3159	212.22821	191.80223	203.79102	152.32498	214.29697	249.70268	224.4292	252.08539	248.60826	206.75934	164.33873	180.69743	153.20215	241.77814	184.60326	136.8615	227.05399	242.94531	205.744	207.00075	227.27051	208.5535	253.38933	284.74756	262.2249	237.17299	266.93723	236.98253	158.19415	193.36465	202.38551	184.49487	216.21158	182.71504	158.80484	174.9418	137.94046	249.60275	235.96643	194.27945	162.554	191.75569	172.33081	207.9994	220.1243	172.17218	200.05595
335	154.67802	147.67412	131.21933	148.19324	151.54932	142.78061	124.9482	132.87265	142.24785	178.60818	170.70699	152.03531	145.72864	137.18402	117.52554	161.77592	179.12213	202.95859	147.23138	155.67587	170.68945	124.20111	134.00125	126.82243	142.2351	154.69028	163.8522	142.32425	157.31195	153.28967	150.18842	157.49352	152.94225	164.08148	169.58295	163.86713	146.9627	147.62947	129.76263	158.83156	171.28188	160.4216	150.91064	170.03352	153.3663	186.24454	173.63951	160.07587	182.17337
336	134.57574	133.4505	124.23993	126.08205	143.9147	142.48862	146.00867	158.98993	153.28027	122.54507	146.83026	159.6964	119.23861	122.109985	125.11963	135.98053	151.35469	157.91235	120.66728	141.21368	153.16714	136.76352	147.611	131.99399	138.51302	128.58661	116.430954	140.62207	148.55661	160.11902	143.75221	152.94922	142.23245	130.69183	144.272	129.70871	160.01456	156.81577	135.3462	117.16713	120.97701	122.35538	115.13205	130.43958	142.10416	122.58546	123.74242	130.46848	124.5236
338	125.131714	133.96759	139.28113	105.256165	115.58179	127.705734	131.27515	123.68777	103.64962	123.94771	132.93454	125.076355	102.07308	105.083496	110.73111	141.72203	153.04314	133.27625	193.21768	149.9945	132.43217	147.14713	161.6112	153.17184	130.75583	145.51822	131.56937	186.16507	163.36832	143.63962	156.81458	172.35992	182.8429	159.83197	152.0357	135.53368	162.6111	183.42142	195.95721	127.73802	127.28967	123.935165	139.60217	150.18768	139.18735	154.45572	146.66638	126.17852	157.0614
339	119.145645	138.59338	137.77872	157.29312	165.80457	167.27402	140.31148	164.13437	162.51848	180.4415	179.60434	165.64552	151.72464	164.37381	160.05435	160.94409	145.30087	133.8641	152.65424	155.7059	139.6541	136.41602	164.9881	176.01236	130.25095	150.79785	133.05768	174.10016	175.33157	168.4435	171.28241	170.37431	151.00778	131.95491	124.014145	107.62211	118.38205	132.72665	152.87778	135.89394	143.65302	140.50183	134.91502	138.38553	129.96387	172.5458	183.52983	196.81497	132.15102
340	169.6601	194.03539	220.11615	127.715485	151.63022	147.73914	164.82481	152.47604	127.1436	134.33635	139.30037	150.37228	116.56705	122.753494	117.54115	137.03409	130.4504	117.93491	139.70854	135.05658	120.61722	165.1633	173.39417	149.36218	147.12677	161.90857	170.31277	168.03088	187.83125	172.7446	192.94762	185.96033	158.30862	176.15207	175.3776	145.84634	135.57448	142.574	119.85591	79.3513	76.63641	59.580803	169.06903	181.2773	174.1007	182.88075	196.84212	189.5284	204.48666
341	164.44058	188.04193	175.01328	133.68356	141.90561	142.39755	140.67297	151.89258	135.04031	144.69263	167.31818	155.09366	170.29947	152.56412	136.31909	214.49738	213.49722	200.2848	236.53961	222.86258	200.11295	213.7182	190.3028	151.71228	129.08704	146.72757	167.63306	128.50319	147.90894	136.04874	152.619	179.3901	191.94614	126.35028	152.13676	177.98497	138.13281	151.83185	176.07106	127.95828	139.50253	161.03638	123.23184	130.19374	130.56158	126.59633	149.29312	137.06653	143.90527
342	123.651474	126.29579	119.679886	169.23114	143.63954	126.65064	129.10094	143.13116	143.16763	184.68991	171.78494	152.95615	166.21729	146.86673	132.26611	133.0487	145.29654	136.53995	131.47858	146.81042	146.58969	124.410645	136.48465	130.96506	160.66765	181.49109	189.45903	163.20865	176.94882	167.47343	136.38959	153.10858	135.29147	196.40497	160.48404	136.58517	149.16919	167.97852	185.10187	126.74695	145.76202	136.69275	169.82774	189.19427	173.40466	140.09375	161.66028	182.84416	168.35812
343	171.42725	165.76564	139.13956	203.2918	182.52621	159.5683	153.49686	177.07277	188.53238	175.24622	200.7932	194.44774	160.06953	175.04446	173.32993	187.19435	184.94684	150.57721	159.10089	176.44026	164.3056	156.79547	180.3562	201.366	178.54935	189.77081	181.8642	168.55402	179.37164	160.61649	177.02454	197.58548	189.28696	200.34186	197.1189	171.90411	219.3089	207.36322	190.14972	169.76208	190.077	180.54472	180.55774	192.45282	174.8252	137.99255	166.69794	158.93085	181.62917
344	159.45575	167.39731	151.46506	205.7074	195.01833	161.8443	175.03922	190.18323	220.47397	149.68842	166.92352	167.12521	139.59497	169.42706	157.89072	132.09814	156.82315	151.19983	179.88629	193.13184	192.82475	179.66855	178.63599	149.96448	145.86478	164.84688	148.84512	165.17026	181.86432	185.18045	133.87384	133.18997	133.61026	166.62901	160.36456	144.83942	184.01805	156.65988	128.58572	178.73225	205.05827	213.98773	145.64502	167.5391	149.2233	147.39297	158.92624	180.2428	214.29745
345	152.96884	167.61333	166.40488	190.84924	198.55035	184.84189	143.91959	165.57175	147.91214	156.91016	172.39697	154.78967	158.56445	163.14125	142.68408	177.08429	195.45903	175.10248	167.47932	187.38345	166.85849	191.62094	191.60287	173.62573	148.64514	163.89359	158.49062	180.49553	177.21672	144.71805	175.17963	177.40219	165.12012	139.32571	162.11694	167.97299	177.1121	173.88254	142.2131	159.06494	166.30069	162.5004	145.28659	170.68018	183.85904	148.7848	161.93369	156.23267	150.03885
346	117.67462	127.35852	125.06461	168.5943	137.47375	128.46364	141.83054	149.1325	157.11032	115.32874	113.68918	113.133835	165.94171	144.56117	133.50449	132.2798	138.85922	143.83151	147.15575	139.38565	117.13274	122.48129	125.92943	146.40033	133.06879	140.31429	139.89865	120.27961	133.13531	162.99844	112.2171	116.29794	118.58441	141.29108	129.5162	117.12302	121.08185	122.92151	121.58499	110.94466	115.181755	125.374115	124.71669	114.92851	113.86482	111.524704	119.118805	123.33111	115.31661
347	192.18835	217.19128	201.97198	202.11086	237.29051	292.25122	195.26038	215.69846	199.16757	241.34924	204.66003	164.11194	166.23773	197.19733	188.50723	203.61395	192.30537	158.29857	257.85614	208.17712	167.11331	184.05281	200.97552	176.01651	196.20009	223.33745	232.59764	184.62634	215.76416	213.51767	176.30185	200.6568	237.1593	170.80313	179.90823	150.67711	170.76425	191.80467	176.43906	187.2096	201.15193	185.56097	143.85925	171.93434	165.31992	180.52316	180.2091	144.22807	188.60466
348	121.15956	119.11942	130.27925	169.9422	160.35818	128.73843	147.30618	167.0279	163.05814	155.35522	160.15556	142.07104	138.18114	154.10017	162.95734	146.4721	151.70793	140.30505	171.99728	153.23444	135.74724	141.99973	146.14532	143.98972	118.66412	122.57564	125.25986	156.8803	173.98097	158.28836	58.42186	58.46959	54.961983	167.18686	180.32236	170.05418	177.80154	157.43881	154.44095	127.9131	142.27576	144.98248	78.49287	89.08594	101.885284	120.40736	123.91468	123.86327	150.48831
349	143.0964	166.38867	165.53976	164.38104	185.1088	179.88864	117.653946	122.32422	119.07966	134.73206	146.55356	179.88042	156.53156	165.95195	150.21162	173.58023	184.9809	171.19275	159.52893	177.47917	167.43451	140.27734	166.18979	172.46013	150.2634	166.24158	197.77026	150.22957	167.12454	190.23698	156.20952	179.92883	214.51689	189.52328	168.8823	144.65784	157.96083	182.32475	220.37231	107.054886	115.98009	118.04898	133.71216	149.61267	158.73439	181.80878	192.0461	209.87236	143.59857
350	132.14249	92.79467	84.66635	139.22577	140.98312	153.29759	135.90118	139.43112	136.66364	119.23929	101.231285	91.58646	132.34982	134.68845	126.30559	223.3987	177.02145	143.98364	114.38418	105.32155	100.5488	120.11682	121.682976	117.895004	145.59163	150.36655	134.07773	103.20367	105.13063	112.76318	174.04053	160.53033	141.68823	136.71628	148.20569	144.55923	141.6464	158.80582	183.95462	139.44519	138.67041	133.04427	149.94406	147.20404	130.69403	147.37119	155.45924	161.353	162.8959
352	155.36185	155.26357	150.68	121.74203	136.51077	155.71016	165.68633	160.27986	154.31158	159.28107	193.87073	193.20224	112.99576	112.40146	112.449844	181.35208	194.47601	197.87494	174.62161	168.61443	152.63211	150.57748	149.65872	97.96387	120.99092	123.24304	135.08553	172.70398	174.37436	163.82254	130.58356	150.86069	202.43686	119.00358	131.68904	136.40274	178.00162	186.9376	184.02524	159.41376	157.1376	144.39954	127.745636	135.83043	123.90086	128.15593	135.22192	139.55202	142.92691
353	147.32346	177.68146	184.6383	159.83136	205.7592	277.15323	202.5394	182.5556	149.15582	180.06227	181.98114	143.4672	148.27023	173.24768	149.53366	189.04362	210.01651	180.37524	168.3045	200.55893	172.11351	183.75473	210.32831	236.37784	202.5401	222.86163	197.43413	177.93924	154.90845	129.18246	157.69666	186.11313	177.03906	142.14832	170.1322	180.73302	216.83977	235.33997	229.06949	143.75024	167.133	144.78058	197.14482	181.4762	143.14743	217.51715	195.6123	157.9119	171.4396
354	128.21664	122.089165	103.53669	213.4628	226.80228	210.56535	167.5708	190.96317	178.20761	177.45253	147.84814	129.17418	162.11287	158.88153	150.60023	195.52158	211.54999	197.96643	154.59238	174.46555	176.48141	142.57266	154.44154	167.69852	161.93237	194.74252	191.32527	173.4722	190.04523	172.64864	144.86996	161.76134	185.438	144.3736	139.76466	129.29965	178.47351	168.28195	134.5314	167.05719	184.73102	178.7986	139.36057	125.24554	113.98619	138.75665	149.60306	151.21307	117.69301
355	156.87222	180.78941	189.86023	163.96179	170.34065	161.676	163.5198	175.14807	173.44208	184.68484	188.00845	199.58469	94.56822	123.53029	145.30798	163.58531	145.46286	123.67799	148.89703	162.98654	151.99796	185.87555	178.32535	160.14357	167.88329	181.74245	186.07193	144.51581	158.27612	129.77965	126.4202	155.35587	183.56233	139.8827	158.07196	161.08662	146.52856	155.64899	135.8385	164.04523	151.88905	130.54657	167.1386	177.8948	175.09137	163.90137	183.71729	164.1576	208.74463
356	125.690704	140.2362	136.80127	131.49374	145.95297	134.53407	130.05911	141.29259	116.56532	162.85544	148.6609	127.005035	135.45325	135.65474	120.881485	144.78285	137.10168	126.8425	128.68994	140.9591	154.52304	139.96683	165.6489	162.4544	129.91237	154.65332	168.62892	138.48929	152.78703	152.48242	131.13205	143.17972	137.89703	181.98015	185.52359	184.68356	140.61734	154.51529	134.89932	125.43202	134.8875	123.731476	147.19226	171.12408	160.82965	139.22198	157.4549	131.93065	211.97359
357	183.29066	184.66507	176.57565	96.42318	111.684555	103.80932	137.74768	146.85974	154.26042	159.70221	172.6778	179.90634	131.55475	144.31671	149.8825	135.50125	130.91739	126.67006	130.84058	136.67169	141.63333	137.01883	154.1392	165.46666	128.20087	120.15614	109.05954	133.96426	151.03929	130.27817	127.79762	148.93681	161.78313	112.815414	110.02488	110.82324	117.807144	129.46786	133.96735	170.49295	177.4663	172.86108	120.42122	149.15472	150.5481	75.684845	90.27266	111.58482	99.05052
358	167.73482	187.58461	175.32141	153.48688	134.38182	100.3806	192.54071	179.17523	170.65482	111.91293	122.85252	119.278015	201.38567	199.8269	183.79062	191.04552	193.83173	176.35025	150.42262	158.4672	141.17477	142.14941	171.79779	184.5672	217.53384	211.21262	199.54733	163.49918	187.73053	216.30786	181.88399	182.95868	149.20096	209.6587	224.26279	230.64938	134.12842	138.03699	119.87132	162.74387	187.25024	203.29709	188.38947	193.11238	190.65237	141.66568	155.30072	171.38301	167.52856
359	153.90051	142.53822	128.1657	132.22488	136.72356	138.08405	160.03012	139.98727	119.84004	133.23123	147.88594	138.18613	132.54707	151.9671	131.8088	132.95416	137.84958	141.4723	153.4851	170.98721	170.83438	141.8945	150.66966	148.25854	128.96228	138.4089	135.20749	155.9328	169.15865	156.47247	144.75226	169.81685	192.01875	143.99783	167.85599	163.53168	133.71587	144.37979	131.62735	135.24918	149.43251	140.79996	149.68259	144.85596	130.30566	135.34247	136.13643	128.52263	140.5777
360	182.42296	158.97824	140.3988	127.25803	138.6736	133.0091	130.28117	138.49428	138.97134	145.22775	162.00334	153.48402	116.17868	111.81532	115.686966	135.96318	141.95663	126.972244	119.28689	134.51773	132.7979	120.004234	128.4772	115.389206	129.83296	139.16003	128.72723	130.85263	149.49878	146.97986	112.33998	121.58278	122.37764	189.3086	160.3651	134.97566	123.40609	116.859604	117.2209	142.84921	171.60268	199.18001	139.54665	162.87422	162.36955	146.1008	151.60132	136.22131	161.02332
361	230.35062	177.83505	144.63602	170.51662	176.50037	179.19843	178.67912	171.60347	141.78275	146.18413	172.7677	174.27267	189.7583	197.83557	196.6958	169.67627	170.42468	143.75688	135.52498	165.4834	196.34906	152.6997	178.32336	192.90799	174.39021	151.67609	127.875206	170.95432	161.08072	135.80151	156.39655	174.03018	173.48312	173.02113	165.375	142.97238	146.78993	152.17981	152.55244	142.9065	165.04291	160.78296	198.04706	194.56044	163.05038	156.54297	164.21667	140.02237	139.011
362	141.62927	157.51448	164.87921	131.94867	138.15302	148.51175	138.74454	152.00037	163.91504	128.22711	134.001	137.55669	144.05826	143.81604	137.20583	132.78949	141.04407	130.8648	123.098175	138.74553	147.9034	145.41034	134.27054	128.08704	126.51053	140.28032	141.02347	135.63977	131.22525	120.18878	125.84708	127.88637	124.290924	136.58548	122.91385	113.43984	132.50116	146.05319	138.0345	158.92213	160.95587	166.14786	165.6456	150.39902	136.99277	126.843346	140.21976	130.59201	141.52582
364	151.77667	147.87064	130.1388	174.74121	180.7568	187.29982	206.69034	209.12021	190.86145	135.91829	161.99431	204.75737	131.0764	134.51285	128.42686	129.81296	137.4212	129.0735	127.09372	132.89941	138.09038	219.89876	210.99292	189.12741	122.8932	141.26779	159.97192	130.46216	135.26112	139.92097	156.95146	148.69447	134.04019	137.59564	156.03198	185.14908	142.11613	159.74475	178.60553	151.59071	158.6112	152.87213	129.14145	136.51694	147.67868	129.10477	138.44734	130.0973	140.01996
365	167.57837	176.01892	176.78598	190.3888	192.94505	186.18216	166.64214	174.24785	173.207	219.51984	175.48064	142.57877	148.21498	158.23688	146.23625	149.33487	170.74692	175.94635	161.54605	172.7191	158.99911	154.16989	170.15094	168.33679	144.7428	151.64575	185.5188	153.35596	151.65268	147.13428	134.87534	162.47809	181.55255	133.18402	156.17838	166.77063	163.10835	176.24733	206.31317	174.33958	187.83342	220.47726	174.26352	184.8877	181.03287	159.21388	187.22305	187.28482	162.10023
366	148.34048	156.70558	156.81274	145.31544	159.36224	162.34985	169.2875	172.35745	181.2392	157.42334	153.44467	146.99426	161.18256	164.39981	164.5563	115.528366	129.27466	119.18469	124.11146	141.62234	143.69884	138.31741	152.46457	156.65836	125.022354	129.4071	145.92227	160.95782	163.14581	156.15909	172.43112	169.6424	156.5488	130.12585	132.12164	121.291725	150.75626	149.14893	129.74025	144.92969	159.79663	155.89267	151.25902	157.26208	161.41843	148.52667	159.77779	152.97156	142.70352
367	169.85281	200.71695	180.21655	138.28258	161.78268	191.947	199.68585	222.93587	239.18147	161.12805	179.86775	166.28375	141.5829	166.2967	179.6254	241.29462	211.0026	180.42728	244.82224	229.31139	191.91205	215.82996	230.69635	185.50662	144.03925	152.90723	140.72452	175.62393	208.65074	206.82378	217.63211	227.34177	241.28334	186.06882	190.0195	151.11302	138.52185	131.23538	117.715126	162.56992	202.50467	245.55609	162.26266	179.76277	162.78632	171.39749	204.42859	172.49715	150.33673
368	188.57617	201.80516	194.9556	222.88252	194.34918	157.60373	154.85876	185.65488	193.37453	150.89235	179.5745	168.7452	169.8487	199.15875	187.6748	167.61005	184.51361	169.86298	157.82544	191.20233	186.34555	181.799	214.52942	235.4371	173.2433	190.07776	220.7534	136.49017	154.26718	131.28406	200.56693	178.2077	147.65454	222.19778	178.67508	144.58914	129.27025	154.0086	221.1861	187.93015	181.75113	145.00949	164.58344	197.07524	210.22322	231.5918	221.74612	201.58813	184.57394
369	142.38994	147.88399	161.25323	195.66653	198.22505	191.64885	121.42419	124.82716	121.74632	176.70947	170.83252	158.64926	83.00003	62.593307	71.55349	168.60005	151.62701	140.2716	135.03448	154.56683	163.87808	161.5374	146.79507	134.71808	203.91174	179.02582	141.83861	124.12436	124.74214	117.21462	163.97443	150.35738	140.87372	164.36116	149.01852	146.3584	142.97517	148.18707	155.1878	123.64563	126.81311	135.18166	123.744156	125.869995	118.370804	154.66953	139.92719	123.84129	156.0564
370	172.7843	196.61343	181.6164	162.10725	196.14447	271.7401	175.18176	202.59583	207.79279	180.1289	195.50418	161.7694	217.18402	242.1593	204.10083	161.87491	190.46494	173.7545	131.79529	154.1202	146.92862	188.46436	203.63629	165.35516	194.74194	170.32507	134.11018	147.54233	176.2597	162.80943	129.15958	142.97804	152.57239	151.38956	160.06628	142.69461	180.37283	200.27673	162.04172	144.3865	171.31769	159.69467	217.70865	225.7522	172.37381	246.53539	234.99648	189.52423	183.22725
371	132.52408	154.75874	207.39633	160.21547	166.54594	163.48257	138.98364	150.80658	165.76889	161.26358	156.8437	140.84409	128.65834	157.58559	170.27829	123.40227	149.5986	131.83975	126.42357	145.22891	130.65135	154.76788	169.31479	167.16087	159.07637	169.7175	161.36911	184.49864	184.17093	167.87776	173.81958	184.7619	188.0794	184.39053	172.03674	131.39282	173.55093	161.9491	131.45808	189.78738	175.50026	140.39478	131.56744	150.66418	141.99664	163.42697	154.64438	123.21945	165.47968
372	157.75731	161.82457	148.25972	149.76266	157.80078	167.49396	146.32141	145.82309	140.80258	193.73544	210.88062	226.68745	176.74303	171.33011	157.20456	156.94101	137.1979	125.92239	174.3045	176.15967	178.6967	137.12567	143.75003	138.88724	189.91579	195.35452	191.4776	176.84854	160.99634	143.05365	169.84361	185.97467	179.68796	156.94817	153.51129	136.33577	136.91281	137.70447	135.85872	153.87488	161.057	141.05368	143.33612	167.33237	153.92337	137.7958	144.94562	138.18878	147.28896
374	106.89485	123.53897	119.72572	132.8038	141.87633	134.91711	116.58989	121.720345	109.53473	120.44735	125.03518	141.33919	144.41907	156.82547	164.84137	160.69894	158.85237	143.77155	110.839645	124.617355	120.729454	166.38724	163.42848	146.47493	148.18787	152.72197	145.31924	122.84996	142.8383	142.62708	150.79475	139.23477	119.77257	156.38403	159.94305	138.09912	147.7752	129.8848	115.77614	143.26202	148.3093	149.86903	133.2605	137.96902	137.2941	135.16112	146.65973	131.82545	122.6521
375	106.069244	105.35881	105.499954	127.53439	123.24451	114.78494	121.94472	123.65245	118.36661	172.28046	153.14148	135.66318	113.17616	118.69183	109.50827	138.24461	146.19908	143.8262	136.84271	131.3763	127.51575	120.74989	114.91356	114.05773	81.93547	99.60797	118.86017	14.0266285	17.206387	15.311455	129.51248	124.546074	127.04361	142.24106	143.41412	129.53894	141.58505	153.9989	143.15045	142.4657	148.11261	139.12387	176.28186	181.90466	178.75795	129.36404	108.93767	112.46048	137.2153
376	143.11308	132.92654	119.16857	111.41565	98.883606	90.8544	123.12608	130.06552	146.15103	128.81552	135.08452	143.84756	112.79074	127.77817	136.34811	117.034195	122.3018	128.84389	122.40633	147.78705	155.01276	131.4273	140.48553	132.68071	145.64758	132.16428	130.47763	139.30185	142.44695	142.47375	174.96877	178.61674	157.4997	214.33635	233.90863	225.75516	125.82828	150.0796	155.34776	108.94919	113.02379	103.769936	95.40326	113.90695	113.012764	111.83351	100.29105	94.402405	129.1413
378	105.88879	122.3395	132.37346	107.36081	126.142525	139.73459	112.26393	116.19685	133.42178	110.06128	108.0408	101.74664	118.34506	112.655396	112.83826	112.97646	127.659744	126.39317	125.6084	144.56265	158.80655	120.33516	134.80301	154.41284	111.365746	121.151634	131.16312	113.14433	98.25563	100.93741	103.82412	99.296524	110.85624	98.069	102.31818	103.15715	107.69037	110.716736	102.98332	107.57534	104.28134	91.00459	124.936295	126.520256	129.32747	145.05252	121.53293	108.6595	125.74348
379	135.028	158.94907	168.18958	223.27975	187.82977	147.99332	141.26256	170.00757	154.82999	188.66934	210.37794	171.16847	282.21936	214.68018	172.62933	156.68826	186.5261	164.47699	167.91806	193.31662	165.65683	153.16656	194.10303	187.26163	147.23163	169.23395	148.72818	172.01654	192.66682	156.9552	165.39412	208.25145	213.15263	229.30875	262.91495	247.48586	151.96088	185.46252	195.1752	222.04755	248.22684	214.75177	207.02917	243.92242	287.08997	215.76358	214.53947	171.77728	229.4472
380	191.2091	193.90671	191.67227	123.60019	134.20782	135.31174	131.9837	149.61264	159.52454	127.54427	146.34393	177.32388	198.69525	194.06955	180.40573	134.41351	135.18552	133.1924	166.32602	165.84657	156.66293	167.19745	152.83583	127.46139	172.03311	180.58853	142.90784	180.72983	169.94241	150.68036	140.52039	157.40881	169.14684	180.75851	189.80923	172.65335	173.43062	184.47437	162.65152	186.17493	206.21805	225.17203	106.98401	117.25433	123.865974	144.83844	164.98318	158.35593	165.3501
381	99.9346	113.65552	103.27653	130.94193	143.31758	137.32483	98.37799	112.272354	123.43198	115.77686	127.43994	119.18502	150.6318	165.27956	149.15956	76.73825	100.18409	105.83876	144.69308	145.07024	128.15164	69.70793	70.19588	49.457596	201.62875	216.60295	230.13005	135.3921	136.7786	125.73779	154.49487	148.1896	134.63226	213.72006	231.35168	220.0521	126.50456	135.93298	132.65015	118.11957	96.63519	92.54805	125.516525	130.77667	125.589966	122.515465	103.19037	82.45055	108.449615
383	133.11519	163.05408	184.47476	157.13092	180.8363	183.43701	174.50397	170.7287	134.64374	144.51263	161.47968	137.8787	131.80212	139.89844	125.505775	202.19583	174.69283	139.7896	259.98303	230.11493	189.50027	160.84369	188.14255	187.4937	145.24571	164.83319	152.38095	212.297	176.48915	146.71417	129.06885	133.49565	125.96734	130.86702	144.97308	203.24988	127.67921	131.62875	127.87296	124.8313	133.46925	131.81819	149.2742	141.97653	130.96167	127.28049	131.64987	132.41072	140.3205
384	115.75481	109.14509	116.27468	126.34457	126.77153	122.46207	127.75583	131.27554	133.13058	138.16647	134.45541	126.38747	105.76581	83.3526	87.98471	116.54671	101.18111	107.01614	122.77257	126.765366	125.315445	120.49078	113.77251	118.10383	72.59538	74.67287	103.00461	104.97595	91.880806	97.46828	118.9064	105.176476	114.04129	128.15842	130.66315	126.47982	129.0661	134.9572	130.15955	70.68071	74.68505	78.549515	118.82858	104.928665	91.70971	124.50447	129.30331	128.39595	156.85693
386	231.76578	205.03952	176.78973	162.68729	172.10904	181.66603	133.39145	158.53741	178.66931	151.79884	173.72223	171.03993	208.85706	220.62042	207.67998	136.2415	159.79681	176.39273	128.83601	146.68132	149.42148	248.44193	193.44382	156.35213	233.51382	199.20465	169.229	146.62584	169.9035	191.98932	142.33047	173.49854	186.73639	206.89401	188.37344	158.19006	146.6724	154.0787	180.25635	190.34206	187.28809	157.07063	125.22496	148.65088	163.43294	150.93106	159.3566	159.9912	217.59698
387	211.97581	181.56122	142.509	151.48346	176.08855	174.24057	164.39319	174.16331	183.26462	139.75635	159.84619	186.44057	193.12227	204.55963	188.10309	132.32869	148.78806	141.3378	140.24431	157.0042	155.07806	129.36182	142.39192	142.78714	150.18004	166.18503	175.04968	166.69331	172.13258	165.47821	141.70728	154.82039	165.2315	145.91495	167.11072	150.65709	118.42633	121.44911	128.3282	107.59111	106.1023	109.37126	124.11278	124.294556	125.48744	109.807526	113.48421	115.82121	124.726746
390	181.02206	197.60213	203.78874	145.30116	159.73044	145.96979	138.69623	154.4365	138.83739	146.95236	151.50638	139.04712	139.34491	154.36125	132.96057	150.444	161.5784	142.6906	137.59172	157.10855	172.23788	141.93	169.7257	195.35544	156.76268	159.73659	134.47719	172.6261	168.77441	138.02457	114.04012	130.63663	146.56465	194.89954	170.66574	139.61156	159.50343	179.6915	198.4188	142.27702	160.5038	159.25424	190.28888	164.06067	136.66338	114.73201	124.62213	128.7442	194.08798
391	78.96283	78.06144	84.54948	135.8404	150.68819	160.51233	128.64551	142.36224	149.74706	140.89641	145.67264	142.18933	143.01215	112.673805	90.927795	124.94706	142.30753	145.29514	154.94504	151.44571	144.21234	134.66573	127.12369	123.15204	92.91218	99.25715	101.88233	132.64438	139.97012	154.09262	124.43482	126.30241	120.536125	139.9674	137.004	131.25209	137.29549	142.46677	133.35817	140.72192	136.54434	136.70319	143.85934	141.82718	148.42152	108.85432	90.11556	89.45526	113.41797
392	145.44177	162.0451	143.54364	156.88446	168.04233	139.2403	183.09111	203.85455	218.61423	140.44165	167.64246	227.42502	183.40367	165.74382	139.93903	139.39801	164.63028	187.81406	154.21286	149.49295	131.29251	131.26355	145.9646	149.39798	151.2776	152.48213	153.35522	156.64328	156.18854	135.211	144.18906	162.49722	155.30502	138.57224	157.99696	142.34059	152.61737	155.94456	130.55754	92.899796	104.4313	98.59383	157.08838	152.06158	135.62878	135.3716	162.49625	192.79633	110.06889
393	137.47406	155.80876	161.99124	163.93526	168.77701	142.341	145.64455	171.7041	152.73386	147.33899	155.34937	134.6399	130.34457	132.42072	125.72827	193.82767	185.69836	144.72205	151.80289	168.96455	133.29681	139.74799	137.26541	124.80234	136.75186	154.99277	178.45683	129.56415	135.88179	134.40517	122.071075	131.98906	134.32875	124.040726	132.85446	133.36288	152.92543	152.32526	145.4977	135.24197	138.6019	159.06122	129.07208	125.103714	128.32133	126.05362	141.0123	135.72845	136.53528
395	82.84999	80.6541	69.789505	111.44505	111.05674	111.049576	119.59263	111.60426	105.9129	84.77872	93.99652	113.149315	88.674126	80.71573	80.568375	102.19743	83.437195	71.477325	102.94693	97.90289	103.43232	77.87492	80.094086	82.57387	122.74478	123.96973	113.15924	106.83547	107.34465	108.265015	102.170425	100.25842	105.036804	84.697876	83.56041	74.24354	117.84664	110.89591	106.48381	111.056076	119.71705	117.264465	121.263565	132.01611	124.166084	28.34761	38.891983	71.73197	72.20035
397	124.82853	124.86032	120.85907	156.4197	140.24303	124.94239	119.14409	125.90819	120.65994	126.38764	141.87155	128.72617	115.66721	117.104614	130.15579	103.18463	101.33746	101.56117	119.49257	118.5236	125.14218	119.25133	124.02398	143.7023	143.41757	159.89453	157.89815	151.40088	134.39333	120.48068	131.64377	119.37255	121.535164	127.37451	122.26208	112.14202	170.81235	157.00456	136.4689	125.80422	136.29486	136.1919	100.12176	113.05327	113.909134	197.28331	181.81976	159.21921	110.215096
399	129.82425	143.33643	165.05122	125.16042	143.81158	142.3807	155.16495	152.06824	144.10709	134.24335	123.22055	123.40515	142.56577	137.29651	118.26933	126.884415	130.64944	124.166046	155.73433	154.51828	143.11534	126.2998	142.6556	150.1821	132.42241	138.27644	135.8787	147.11507	147.80167	144.01093	153.77481	153.84631	144.62492	155.85211	162.1188	160.74258	122.4245	135.82169	158.57516	139.77588	135.6117	126.65054	132.84552	137.21005	129.63739	142.5368	140.99033	126.647675	160.34337
400	219.46918	211.03674	160.38676	130.2666	167.46466	193.95045	103.10686	138.2377	130.35788	147.59277	173.95682	155.16058	219.29523	241.02896	230.42574	153.83446	186.01346	218.9082	126.930115	171.9694	164.84839	140.22318	154.3898	124.375046	228.03114	244.1337	220.98543	210.39944	216.65767	186.47795	186.2482	197.43561	153.41425	136.64525	162.04703	135.20639	187.77307	185.82404	139.54349	178.06273	203.31332	178.20767	133.62772	161.43398	201.9603	154.5878	161.31773	118.92009	131.80167
401	144.75975	176.51645	160.61465	163.7248	180.23883	207.65457	184.38435	189.09805	198.31297	128.95132	136.52998	169.78772	149.11218	164.16751	147.3323	156.4557	176.56456	214.5462	112.37114	118.41376	122.54695	167.92227	154.48871	138.71066	166.23953	157.43979	132.56647	180.54105	167.49745	136.87921	141.21553	128.38165	116.84558	156.92963	164.67453	135.04681	146.93753	168.88019	187.8736	138.5098	158.6795	134.57657	105.89682	91.188835	97.86009	110.531555	130.54224	139.89896	146.33354
402	143.9916	173.41411	216.1787	128.03735	152.54123	167.90884	140.06148	169.95914	219.48354	97.806244	84.608154	83.164375	128.97173	155.11215	153.013	135.88829	141.51529	126.98441	110.83807	118.42476	113.62648	117.56976	132.20059	142.24045	201.81873	201.08348	189.8215	176.25275	166.47624	137.78098	184.41713	201.95074	206.9082	155.1099	173.45671	162.22797	144.44348	108.26046	100.15639	130.83209	120.745186	110.35614	98.7052	111.377426	123.01958	84.796524	106.6688	111.918594	130.79488
403	156.15692	186.20215	194.84814	166.74329	193.80005	219.86555	168.1749	197.00119	188.03679	176.78249	203.93597	217.21971	198.5187	167.33939	141.66605	181.35666	180.91342	152.98029	185.51628	199.54662	177.3677	147.52771	187.60336	245.90839	183.55655	208.12694	207.24117	227.6182	187.49701	152.02835	215.92857	202.4786	188.41473	167.80765	163.80966	142.57932	192.47498	176.92047	156.37341	134.36307	166.45819	182.1106	185.83495	200.66306	189.1293	174.76639	192.92514	169.34842	166.58841
404	47.658768	78.92636	84.27057	110.886215	132.44565	122.16698	86.002884	88.23755	79.78964	112.61278	100.09132	102.54401	85.070915	81.47363	74.95162	127.68909	127.91201	136.54465	79.43977	80.97847	83.1491	129.12854	134.76901	131.37227	113.68048	95.10657	96.60779	139.42761	157.18085	163.0932	134.39531	136.7843	129.94296	164.72296	159.69269	144.13385	159.7728	168.84607	157.17151	140.47119	157.60825	168.47922	173.71045	160.96463	145.96947	174.50797	158.9973	132.91629	102.02985
405	123.63176	120.399155	113.04509	108.71993	96.63875	100.7277	95.94409	89.311226	87.07971	116.05284	132.30457	151.89236	111.48579	117.83197	130.21407	117.13023	125.86516	128.9528	133.30084	137.4844	131.1366	120.70385	118.31832	112.41289	105.965996	98.512924	107.44776	98.680466	104.369385	109.82558	120.24792	117.20445	118.73427	133.19946	135.46982	135.89455	109.808075	104.117325	105.24143	116.90831	118.76591	114.386475	126.31322	121.03371	102.741325	125.49612	122.21018	114.74605	109.72383
406	122.10292	129.33212	114.97943	126.5366	129.02501	131.27168	126.600876	120.90114	121.955154	96.683624	102.11363	98.595474	116.29761	123.65672	123.41643	90.58377	111.772446	112.57945	90.44711	109.342514	119.98938	153.28766	121.3179	120.23397	121.86856	124.23708	122.31296	88.14509	98.13695	102.44209	125.142	121.80638	118.05884	127.61301	126.03957	125.26166	107.12874	109.63173	107.96645	146.24002	144.24667	126.98163	130.75735	145.0708	132.49258	122.87956	129.72131	134.2976	112.8789
407	136.71686	145.12796	163.91077	116.691864	113.56558	132.95683	155.21333	159.76253	132.23584	125.832	124.99206	122.59241	136.32254	158.33606	152.78601	129.09601	133.98795	126.54332	38.03677	50.888	45.655365	125.69871	135.52762	125.50505	120.40047	137.67325	156.38506	79.1588	85.80845	87.50081	161.04126	178.84012	195.63504	123.37045	113.491684	113.54112	133.10248	147.8711	130.02905	138.8573	118.45973	99.67437	167.73819	161.74423	147.65897	133.64847	158.6672	185.04184	126.93674
408	176.11575	164.31761	149.26671	146.23892	163.20578	180.0904	134.00421	146.51456	144.36353	155.37503	148.02878	139.6713	145.5903	151.86417	155.91843	135.77075	137.70023	129.53235	117.55206	121.53679	121.06438	136.98517	142.60901	143.24368	165.517	149.24518	142.18414	134.99812	123.871414	130.38312	150.04417	165.11292	169.55693	116.5162	107.507126	101.15724	173.90598	167.76498	141.4513	131.90851	142.44766	133.28418	146.23222	164.98315	157.64432	125.429344	143.24313	159.05637	141.15927
410	160.08908	178.46364	159.73947	145.86954	161.59402	145.7184	161.10074	169.34859	152.42795	157.9325	152.16956	136.55968	107.103134	109.84006	90.47128	159.82076	160.80608	144.19305	146.9752	150.98923	132.01591	125.82707	139.17552	134.39775	130.35886	148.62444	141.2179	139.40009	157.32855	136.22153	174.40971	163.67035	143.7388	149.01668	152.07288	139.7458	136.87556	155.67203	141.47433	127.70192	153.8953	154.35043	151.69168	179.06589	170.72437	197.78717	199.35318	165.42311	162.3889
415	143.75989	145.23456	138.36832	114.17488	127.05316	124.650894	116.50308	98.38569	94.21196	124.52856	139.75708	131.24591	175.61852	194.44553	198.73111	186.28943	159.6411	137.29352	113.54645	114.264465	125.0078	121.83767	130.40411	115.61314	146.79642	133.91205	120.04833	59.638172	63.613266	73.99922	122.2105	127.69876	126.24794	212.76297	189.14407	157.32288	88.206635	92.45744	92.66703	135.66849	136.36282	125.080734	106.73697	123.66992	134.22267	136.21141	154.65598	184.83536	87.502914
416	114.93925	124.16606	119.94507	120.767685	135.55386	133.66803	121.70593	143.0438	140.06712	167.4175	182.14966	168.53491	147.62724	146.2691	136.88593	115.077156	108.723434	120.71804	136.7161	142.61041	139.79553	139.47556	149.27559	134.3967	159.5403	165.32462	151.62364	118.25737	113.80441	118.472206	120.64965	122.18991	111.70777	119.34576	141.77269	138.56784	169.02686	155.04553	130.0698	138.3759	140.42216	122.51117	138.94089	161.11824	143.61691	203.58397	168.663	136.75352	135.11089
419	182.19437	177.24191	139.42213	161.1449	190.53738	237.38474	163.22626	193.94135	238.79053	150.6437	163.41324	149.76631	171.10553	181.48802	155.02518	138.2283	168.97742	170.63382	186.64691	202.88782	185.59583	154.06857	178.06357	152.20175	145.65598	176.9714	162.32974	168.72632	191.43073	176.79143	188.26091	209.13611	197.92651	197.58835	169.27582	136.26541	174.8805	213.38269	210.67783	138.82797	172.54785	209.3515	245.7042	206.99171	157.65182	210.7515	214.1344	168.61378	178.98083
420	193.33331	224.6611	252.71222	100.44861	106.79345	129.52673	36.316456	34.731724	47.558193	119.42494	116.16937	102.5053	103.140976	80.18413	65.38088	101.57561	100.845116	113.61472	156.74405	167.594	174.88565	119.90387	125.75377	129.16672	159.42099	185.41708	175.86229	193.01645	195.57945	171.73158	134.40067	173.38191	192.08972	122.985275	125.896034	125.15933	109.308044	125.87605	131.43192	186.86598	198.81378	192.69734	76.61772	88.93254	106.23401	86.96477	86.30088	93.21939	207.96045
422	188.02841	174.83536	162.00217	162.82634	158.41237	149.01123	150.7883	152.37906	130.90608	174.89742	153.09207	136.27477	116.32361	127.17352	129.86269	150.05234	188.04318	191.28049	258.66467	243.02829	199.93408	240.01804	193.4718	154.6501	160.70483	178.82889	150.10593	214.4234	187.11447	160.24841	145.1332	167.73917	174.89355	137.32922	158.5163	165.32028	166.19446	193.74283	226.0956	152.0863	172.67665	170.82558	198.13084	199.35217	210.49161	250.52333	235.90524	191.71149	231.04794
423	147.3623	168.82425	152.13373	161.38019	188.5102	216.95929	140.20389	167.42998	144.44894	155.0359	141.63107	128.9677	127.05177	106.9199	101.19173	120.44023	136.50323	130.85	163.27216	149.16913	129.29898	156.413	174.50719	141.9772	194.51985	180.906	148.83395	147.89598	153.14055	133.62082	182.72464	162.17525	136.02553	138.73141	102.92674	92.91369	118.65393	120.44273	113.89176	134.4055	150.88327	127.05148	149.6672	162.6826	135.39992	127.396484	148.97937	148.32303	157.94814
425	97.48787	99.41414	104.04119	102.18972	95.6226	101.96419	119.43948	113.58699	107.69338	114.8447	112.78813	132.00418	127.22306	117.06665	123.01518	90.050186	88.908676	101.15248	102.127945	95.44031	107.04634	117.41676	110.42029	102.89297	101.03189	110.47771	110.36594	99.17307	104.8145	104.57869	145.19693	119.10872	92.62825	112.03297	121.05867	112.722244	136.15924	134.77026	126.69478	96.49917	99.24513	101.60951	111.38377	114.504486	108.45541	94.04625	99.99123	111.969025	83.765335
426	154.97424	163.91504	163.41122	145.6417	158.45139	161.9885	125.64009	136.61578	140.28198	114.13301	128.60544	127.25693	126.187836	131.0385	139.54057	137.91957	130.81805	126.14	141.80276	127.54157	123.38672	124.39089	131.47856	128.44785	160.79343	139.48294	113.9806	148.06769	169.13666	165.14665	157.32394	170.6944	210.57574	140.10089	171.26163	239.01791	136.96884	168.67813	234.69473	234.8791	220.22249	207.95973	124.98229	137.50024	145.9841	170.09781	195.66638	194.59985	161.33762
427	120.774475	122.104065	113.90394	107.940125	102.019806	89.22598	87.50217	99.28243	99.17529	133.91435	126.800674	113.47821	93.47036	95.141335	92.393585	76.87837	82.84877	91.79262	73.84627	72.439865	85.9366	114.51325	104.14494	119.21199	81.18075	81.35394	80.44548	106.05506	105.71709	102.79042	115.289444	115.29801	113.35666	73.722305	80.04817	83.85014	110.26646	105.876144	102.03517	116.72911	117.80086	112.96318	114.8649	110.319336	95.96486	114.32874	116.35361	109.15699	107.22707
428	151.43434	164.67244	176.63577	178.63127	177.70457	174.16232	140.58664	160.12808	183.43903	160.36191	160.71152	140.80023	147.9795	165.61017	154.97804	123.013	157.48795	154.2691	144.3501	150.8598	134.9397	123.88686	127.73967	124.59161	152.40454	147.06226	126.10387	127.84648	113.308105	101.78522	150.07721	149.42204	144.18999	179.1394	169.88272	143.76663	144.64676	168.7019	164.97314	147.46075	154.50244	140.57486	-61.65496	-90.96056	-120.27998	150.47899	151.3807	155.8172	127.935455
429	148.18942	168.99777	150.99954	265.05188	266.47656	248.47943	140.81516	164.17404	210.91522	254.68282	251.15306	211.57988	186.40103	168.18423	136.67043	166.92749	180.99881	141.35895	256.11465	156.42413	131.76437	177.14351	197.7239	168.72891	142.38622	161.92468	136.81638	129.35667	157.76361	179.49937	156.83589	189.44052	177.77795	185.8422	213.15839	245.07751	156.85425	186.37514	147.7695	243.0818	157.8439	134.107	145.58646	170.39691	225.01595	131.16109	148.61841	151.34552	138.19406
430	150.6875	154.24045	145.96384	152.21619	175.26807	161.76033	134.6193	144.63077	147.71094	138.5856	148.95004	141.93112	139.88536	144.03015	150.2063	127.86048	145.41321	146.31969	180.62985	183.74469	176.05673	131.12689	143.64853	131.29614	211.76828	192.01978	167.95895	131.09955	141.96304	140.6506	160.47879	171.92851	164.72214	137.89215	152.9126	163.69174	124.67276	140.21732	155.89005	140.91199	148.5347	147.98036	117.033264	115.94968	125.90044	169.5489	189.60808	165.34048	146.47318
431	139.7091	156.19664	163.8924	132.97064	146.50768	144.96689	155.42285	158.87569	141.2952	149.5325	152.5526	135.90697	128.6586	139.59395	176.57956	121.47656	129.80637	136.12027	144.66585	144.97754	132.55948	183.61017	167.06693	130.35364	113.55	107.92006	102.204704	183.53452	176.51953	159.16095	175.06784	150.54117	138.64835	148.17422	151.62122	141.47017	162.59427	190.793	180.83194	209.19319	158.18985	134.63345	138.97543	169.67883	189.74455	140.97034	163.24066	154.41302	201.0113
432	150.3544	157.94337	164.34381	133.51236	143.06587	122.76548	139.2165	169.12943	203.54816	125.92847	136.09352	128.0617	131.2235	130.84549	122.15515	7.5116262	14.971157	7.4239607	146.5995	152.43857	130.35733	120.34482	133.17169	131.63477	122.044685	119.79666	117.522736	153.74525	173.1081	187.39903	154.074	173.9549	198.8967	155.2199	158.49622	146.29556	143.1529	141.66919	135.37787	195.39114	202.31807	189.68005	134.64441	128.36708	107.17359	95.446236	95.568924	95.576065	153.36176
435	101.5968	111.568504	101.79945	127.055626	133.87906	150.06375	57.045452	66.34291	78.67738	131.03009	139.21187	134.6159	88.897705	85.94771	98.80426	172.8898	181.59152	159.4347	92.71323	101.8011	119.42339	117.937645	132.57037	135.49619	111.996765	114.66089	113.83972	145.97467	164.89914	161.30841	131.97995	122.84027	128.44511	142.27063	152.81674	151.35669	123.09262	121.05553	123.48314	138.38426	147.94402	132.32437	110.63643	108.92784	118.462265	148.0257	172.66985	179.16414	100.15965
436	151.23581	112.2743	101.70358	107.038055	113.78825	110.26299	156.6142	132.09067	116.81215	118.261055	111.155266	95.36961	127.65796	130.52808	126.89711	116.99411	118.101166	122.62018	139.7861	142.22879	131.74954	114.14441	101.11524	110.266815	154.82358	144.02312	132.09976	84.27345	84.61398	94.57936	116.18858	121.56018	115.982376	122.004166	136.5632	115.64094	120.03441	117.574524	111.08868	145.92091	134.12149	122.93297	130.79813	138.05591	156.33589	161.961	150.20865	137.21695	127.31115
437	151.27356	173.60904	203.87492	202.25699	187.32263	168.51968	186.02805	186.72844	176.1996	177.93567	184.17183	176.2514	165.04852	171.07307	152.71405	149.6506	163.15009	154.14519	157.93262	170.66034	173.14532	153.2689	167.63039	153.70364	146.10559	168.3896	186.36217	176.28934	191.08199	199.55447	134.4069	162.58755	151.34695	192.90208	196.90782	192.04486	129.78004	157.48236	198.22122	182.45946	185.39548	173.80579	160.46538	161.7113	140.7544	152.2084	169.04834	198.79112	181.15051
440	134.11539	155.317	169.85387	221.1359	200.43298	176.91956	184.26016	179.30423	157.98224	126.38624	152.40796	164.17975	117.74052	121.16418	123.67779	123.36508	123.07214	113.71806	103.31891	104.603134	109.84232	141.34824	172.24341	162.01956	100.64848	98.69078	87.293335	183.36069	186.37338	158.43263	155.93216	169.0376	152.1924	113.44684	123.266205	127.22471	143.9615	170.61337	171.57327	123.61702	123.39112	119.25792	134.11502	140.23833	123.32965	106.941696	92.35487	91.98578	83.59442
441	141.34413	139.36371	130.16624	139.06015	154.45653	137.06897	171.9852	164.92487	142.24403	137.63922	146.73262	137.97336	149.19542	156.9075	151.75645	135.4612	138.97717	135.84015	141.09796	148.40823	140.29166	132.5854	137.34857	132.29684	116.91355	126.68588	123.672775	157.20871	165.49008	155.57898	98.90332	96.98711	81.1335	163.60995	159.42783	137.72781	90.53119	109.966866	113.47806	104.40025	100.830826	82.59603	175.77823	154.50801	138.23602	151.84882	165.12068	184.22705	147.07324
442	139.95859	166.74416	169.10303	210.13226	187.99817	145.51709	151.17166	182.44058	192.34407	220.34668	195.16907	170.48299	230.10196	189.66002	153.49522	134.90878	167.49527	192.8038	186.79547	186.65833	142.99185	165.96948	194.8953	206.90295	146.59105	183.82774	196.2438	177.1922	205.19272	235.36008	166.743	190.3705	190.29088	153.90623	181.87236	191.37451	128.07555	157.78091	158.9707	195.7029	212.84677	208.89737	169.85323	171.53938	137.49454	149.52438	188.53856	218.89304	199.34883
444	170.99149	191.55963	164.71196	139.30734	174.89455	168.46884	156.64468	171.8128	141.85347	135.4968	158.92249	137.06927	165.58432	184.39769	155.55049	154.80951	192.82928	180.49268	242.92242	227.05713	182.55133	199.24867	221.48137	230.9209	159.61789	171.55507	166.1655	151.13416	185.34677	190.09006	132.43958	149.52975	158.11485	209.82475	219.10435	200.14516	134.76782	153.44629	149.85992	185.73758	196.58131	196.67163	138.08499	162.15732	160.76178	171.872	186.62903	153.06949	203.88855
445	218.6836	158.66035	136.8224	172.86685	204.65549	238.898	133.70999	147.71204	156.18369	138.49564	152.96606	159.12592	129.36806	142.3698	159.11127	227.24261	160.19408	134.0994	167.84341	174.80928	142.2871	184.96832	151.79895	133.03049	151.75317	161.70605	167.2258	213.64204	152.63843	137.22646	138.07086	140.43845	129.71155	222.8555	168.22305	145.18716	267.97678	196.28928	168.4353	159.5665	173.44362	150.0253	214.1109	186.20401	160.67888	148.86264	167.36034	186.02719	137.19032
448	89.454155	99.41623	90.00126	112.88344	115.24254	114.89669	98.466705	112.583786	116.258865	108.47098	136.76776	138.68912	116.644264	112.73532	116.90273	137.01205	136.00137	130.57819	103.67227	114.79569	123.4353	129.5199	129.80772	124.55452	128.97566	124.032974	122.3956	109.45115	122.0143	134.2294	126.016205	135.73648	126.6884	123.20201	122.96866	156.52785	80.351074	103.49681	123.87546	101.33716	99.44438	95.802216	108.51692	114.20394	107.41108	97.385574	95.65541	102.58366	107.061775
449	185.22253	202.91513	177.24844	216.04166	219.37773	188.5145	166.61761	181.13614	148.55484	168.39911	195.26526	203.608	231.39577	200.27658	167.45456	171.7987	185.80214	182.48032	151.20244	176.29092	185.37338	190.10553	202.23563	188.1774	159.43895	181.44098	193.37585	171.9289	162.68935	137.97772	148.19116	169.04288	187.42451	156.98123	165.94888	143.19292	156.40591	177.37305	176.74965	157.12369	170.23154	162.3452	176.48898	178.93414	174.81296	152.66904	168.98334	185.32541	171.80421
450	197.4067	153.56755	133.65758	136.63971	166.64418	155.35931	130.4729	145.08807	170.9668	146.92218	161.84766	214.75449	163.54291	178.71518	155.8746	141.96446	160.10358	142.13945	177.2842	174.33087	140.3979	153.89874	178.9721	176.7299	147.49438	160.87315	133.72556	145.01172	183.80206	178.35092	196.76894	213.42117	182.35977	157.8558	192.38551	196.06273	128.01845	132.9862	129.47055	127.28392	131.34229	127.726845	126.8808	131.80322	133.69458	125.26536	127.38347	125.66298	127.191986
451	234.51505	155.6448	130.89435	226.17342	235.07004	187.59486	165.81055	176.88727	144.7771	202.74765	198.5818	162.22774	146.49706	155.28351	157.46643	128.49924	142.97754	170.88385	124.990005	131.88535	137.18307	198.6174	197.73181	169.30331	205.82126	182.40762	151.49939	134.01006	137.2024	127.69298	132.77133	167.85901	192.7338	150.26834	167.21826	154.11386	127.41245	134.1928	136.85446	167.58643	176.68192	154.10405	147.61407	158.48788	157.72922	161.43594	139.6662	127.27164	179.26744
452	178.50322	166.94397	143.20047	198.8153	214.98502	180.04709	178.15067	171.2903	139.21628	228.47093	229.51987	203.09033	176.3563	187.64731	200.80911	109.58765	96.79939	88.538445	213.9016	193.2872	143.91132	235.19507	244.58887	209.72699	135.30734	157.39798	145.10098	160.05928	188.1626	165.18515	182.35867	177.10513	164.85712	133.05072	151.025	133.43658	169.1321	204.44443	229.87494	165.64609	184.31555	198.86996	140.65282	170.9256	149.5379	186.63118	207.5425	190.16847	133.28839
453	87.52328	73.298294	62.53891	70.17674	83.367874	86.54877	95.115234	81.9327	77.11246	97.293045	105.37804	118.80135	98.41861	93.25651	128.6701	101.5614	92.23692	97.84685	69.02129	71.046974	89.00972	120.45366	115.056366	120.7988	63.01277	65.91452	75.00667	89.94113	99.03913	106.15523	127.74559	127.473076	123.711006	35.18914	48.780197	54.006683	78.02342	97.97533	115.09917	114.19881	101.78082	89.36537	117.52013	106.95754	86.17891	164.55026	162.92896	147.90643	114.79059
454	140.62828	134.2799	120.6326	128.68729	128.48303	113.67113	110.99667	113.28874	110.40197	151.34348	145.72787	135.81232	130.26501	137.21707	134.24255	104.93529	111.355125	115.64733	125.61739	147.33667	149.80049	158.81554	141.09366	127.93329	147.63895	154.74098	138.16602	120.19325	128.72488	118.64809	121.55638	119.45341	117.84036	152.41515	143.80734	126.86862	148.7356	125.15088	87.57804	127.38658	128.20886	130.02469	134.57645	145.34651	130.3342	119.44273	123.65408	122.713356	125.819496
455	107.53432	116.22601	112.16792	117.01355	128.84009	125.04643	112.52985	123.85745	147.92345	116.35556	121.71649	133.40887	116.24854	124.53931	140.56253	123.9648	128.2163	130.54787	115.408966	105.19792	101.45408	65.59665	71.728935	71.98464	113.507286	119.50656	123.28757	83.49718	81.41063	97.04474	99.2255	74.203354	55.071625	104.53278	112.54814	112.001945	138.64453	141.47192	125.806015	148.18973	144.6961	130.85126	122.49896	132.56134	138.5278	102.61687	96.96582	99.582565	119.75765
456	92.32034	97.71118	102.29521	78.91632	81.84038	72.76247	63.744606	58.00503	47.7297	71.22481	68.640656	63.21653	84.27782	103.00456	104.8418	96.441864	106.84143	100.05448	76.265274	82.87002	75.59635	78.62903	81.085396	76.71391	103.003525	99.47756	89.537384	66.85336	82.2726	83.17078	62.307144	67.32698	60.07613	62.888283	76.91017	77.34217	80.52344	77.00742	79.07128	96.340965	88.619804	67.834305	61.82711	71.060265	75.5109	95.13861	91.297165	83.574326	114.02408
458	108.59973	96.12018	90.91954	120.821365	115.34224	113.20389	102.0361	90.09071	92.02278	70.057495	90.04556	112.99652	124.55698	122.25757	114.20482	97.616	106.9359	141.99796	100.25402	99.31154	100.61585	102.19413	106.07529	93.50825	85.63225	85.83382	80.51136	30.806816	24.819996	3.9981697	53.562767	42.205315	19.386375	47.744633	58.49067	52.856117	68.22876	65.63977	71.719925	71.82272	23.468649	-3.227236	149.32457	143.40414	130.4921	141.7261	135.7493	116.888855	139.6043
459	134.49466	162.50212	151.4406	137.94669	160.74548	225.10864	135.47977	169.1598	164.58821	205.29208	169.07988	141.93445	259.18085	224.67885	178.97458	130.529	144.73383	126.16234	156.39197	171.70227	151.8659	149.84352	176.9256	175.35617	148.20688	166.7615	144.9147	212.78156	226.83629	200.51447	150.33246	182.2363	202.3179	151.93172	158.00049	140.35056	168.81708	176.92212	156.17563	132.17438	140.74187	133.0615	165.75883	171.69662	156.35999	148.1965	151.26169	146.86952	166.86426
460	139.43954	147.58781	127.402504	175.95944	199.28741	201.78629	131.19986	155.60928	161.22345	154.45354	172.72644	154.84766	155.87744	180.22636	180.84215	201.12714	210.3334	220.50516	194.21057	194.80043	185.72632	177.10022	192.82605	198.6269	124.43551	157.89642	195.15024	174.1249	164.83105	155.33086	163.73752	173.31137	165.96582	171.92946	200.83826	209.56885	166.01242	194.72375	204.45673	211.9536	207.17972	193.5614	196.11478	190.82465	156.8052	139.38379	148.9306	165.52094	142.78177
461	135.19388	153.0101	140.96182	145.61877	170.21469	149.4465	123.55922	145.44742	159.83209	160.73271	171.72592	160.27716	190.62329	182.071	155.03317	204.07309	167.8694	144.61824	133.86859	162.26491	149.33205	130.1661	152.82205	153.39447	132.52298	153.71753	148.3489	149.50037	171.43477	214.78302	152.29951	174.1175	170.1099	214.64172	155.78745	129.10178	139.72821	156.49545	136.02333	132.12733	151.91489	137.89932	136.40106	158.21552	146.11429	142.14084	156.07027	140.5296	172.52998
462	160.28497	166.09293	155.55875	160.72574	168.54263	139.14871	129.21829	154.86331	150.13829	134.27515	157.7631	184.95657	148.05478	169.84985	165.54675	150.37701	161.79611	144.74626	182.20763	180.40018	140.6074	175.60321	168.53897	160.34421	122.688095	146.89627	195.4631	186.02307	216.53235	181.15665	212.40067	198.34837	166.95111	143.29979	168.15384	164.53629	168.3738	157.63379	137.61307	133.30112	161.92673	219.58649	149.43196	185.9568	231.36916	161.50436	172.08646	145.57208	163.61902
463	110.89049	117.514435	128.00076	131.4089	126.551994	122.9667	127.0077	135.69318	125.07117	117.26758	122.7128	124.55319	91.90042	95.31568	102.47093	139.35739	147.1799	141.0006	122.539276	125.80733	107.98242	154.16064	147.71951	134.28903	163.73291	143.98358	145.3151	96.841415	93.034134	104.63332	132.81177	132.72943	128.6923	90.506676	55.67624	50.854393	138.65521	143.56436	140.06519	100.27977	100.645386	108.96434	120.52475	125.37584	124.03372	100.39703	101.03275	103.44666	93.41203
464	150.84808	168.87834	166.4378	182.04176	110.71446	103.22714	156.91171	152.27847	138.12634	138.968	154.79756	135.20482	153.45436	176.401	180.09402	91.63933	84.14642	84.35321	144.68665	163.82373	159.47556	210.37888	206.95712	185.18964	213.75438	228.67935	206.67319	118.52446	114.26057	120.03839	157.94467	162.33899	142.31259	169.61234	183.3767	159.44699	141.858	163.14111	155.55347	119.362946	126.12925	155.01892	195.44022	184.44946	162.04335	149.65524	173.44824	171.18907	137.67386
466	94.182945	99.393456	115.53509	117.85241	127.10939	150.51385	107.41037	123.15399	119.50494	140.24417	131.34357	118.71949	103.23523	111.502975	100.08807	86.05672	97.164185	100.28344	101.47597	101.61978	87.158424	121.08954	115.562256	105.58885	75.71251	82.068954	77.36492	102.80646	126.00662	117.91524	69.57457	75.47603	73.5394	146.80334	154.52296	140.79498	106.863754	124.50923	129.26721	92.0846	102.3617	110.97806	35.66678	83.54199	118.62265	96.88266	97.349525	121.35121	85.476715
467	123.79591	124.4759	123.08299	75.9646	75.81327	69.598465	113.24826	101.087875	89.67975	40.889088	6.5286407	8.418176	115.85922	93.310814	88.14905	99.978424	82.99222	84.54674	90.28288	84.40839	92.994415	108.407	102.45761	109.39952	113.61493	104.828354	104.17047	64.51261	28.232758	22.722038	70.313835	59.87162	63.64975	47.201447	31.78825	35.795864	93.02077	93.06758	109.01595	119.4774	132.23782	155.57562	103.45091	94.43007	113.1602	129.15103	99.57938	92.37779	72.28378
468	138.57732	170.90875	246.30547	258.2226	291.4098	277.64148	269.96893	278.16336	242.28406	164.561	192.63702	174.05896	164.24037	192.94109	169.24625	220.4702	259.44794	281.9828	189.09694	207.03577	163.96753	226.22119	246.23082	208.44162	143.31076	168.22142	157.18407	152.85052	181.85951	225.98041	173.18765	204.08954	195.97067	136.19766	165.02779	163.3071	147.5198	154.92229	136.30838	164.02597	201.431	217.7384	145.32071	164.70276	156.89378	171.40909	185.35638	149.41638	217.55008
469	175.20804	173.43146	143.56693	130.28162	125.61694	120.14616	132.04765	131.8051	128.182	125.742905	130.77231	128.6885	148.93486	137.7355	132.43977	143.91922	121.417694	126.45387	49.830338	35.814827	23.890015	127.28885	129.29205	127.77728	78.99925	58.321297	54.170395	138.8209	136.74203	139.00308	144.92664	136.93205	127.26367	101.1915	92.13792	95.229515	-27.874405	-33.848907	-39.52906	133.69492	13.798399	11.369313	101.99803	120.78621	132.1458	116.7067	113.25752	111.03676	-7.0708036
472	82.48346	80.66313	81.46312	95.29638	91.12184	83.94457	86.24317	116.4329	126.11289	96.75952	96.22038	94.72768	135.77695	138.57748	126.42692	70.96286	94.502205	101.527176	84.58972	85.83281	99.7133	48.370735	35.89508	28.286873	43.782837	38.70685	53.39743	55.586754	68.771255	58.06183	102.0663	98.19054	112.301926	116.97647	115.2572	121.55574	107.02157	112.80554	113.26486	126.96267	129.45493	123.97887	106.883766	73.055405	66.35693	66.85319	74.3277	88.57387	85.11374
473	133.42291	153.71576	147.48163	89.6749	96.085236	102.35406	98.647835	110.53353	129.29482	153.69888	156.18425	152.6287	127.68091	123.36355	111.85559	25.162182	45.50758	51.70231	2.0996642	-54.037292	-67.477875	103.57422	103.64967	111.09259	90.643555	81.12477	79.59241	99.22123	97.848885	83.031715	78.42294	68.45068	52.59568	150.72768	179.15532	176.6092	110.61755	137.03078	148.43939	144.12364	154.7677	153.23532	139.6562	158.38528	185.99336	114.61807	115.09015	121.04233	112.11099
475	166.4903	203.33995	198.93799	166.06595	171.71684	151.29915	89.543106	96.28945	83.93617	135.45192	145.78574	143.83401	178.39104	175.9786	155.45264	123.090454	153.14847	164.23398	129.48027	153.80563	168.2261	139.2772	178.24765	179.07117	132.26581	149.33945	133.46582	116.334366	124.804085	128.852	111.730286	125.63971	127.51444	130.9028	141.07309	147.31528	112.843475	111.8739	94.12975	117.94473	117.80688	118.26529	140.44647	157.62767	137.00868	141.32341	158.07541	147.40636	89.90392
477	145.5067	128.72122	107.892265	139.78697	123.783844	119.67621	159.08379	149.10298	119.57782	195.276	211.75049	169.36209	170.58101	180.25946	159.14838	169.57681	151.02754	133.76186	186.64964	169.52289	132.98996	133.30368	142.55737	132.37064	134.81938	138.26472	116.33676	176.76984	174.37894	160.70807	159.38417	188.41095	155.383	184.02155	174.92766	134.42921	135.48062	175.414	192.15976	125.442535	139.36795	119.858406	117.76553	132.09052	172.45137	125.30333	116.233864	102.86122	142.67097
478	170.59677	207.29742	225.45584	197.92697	194.91805	170.03055	168.87181	176.17902	173.11717	166.77727	177.5315	160.37335	197.03354	215.21416	214.2833	232.02953	211.82278	181.29942	175.37637	207.04953	215.90576	231.69612	255.33215	237.1482	200.37595	238.41083	264.0768	163.43887	206.72769	209.36142	139.8974	161.91052	229.5489	227.00403	244.64734	234.27542	130.27502	155.78284	164.68034	265.3459	201.18805	154.20032	188.10712	211.80539	179.79083	212.20262	246.33408	253.70099	161.26202
479	128.33035	138.55661	151.32697	126.63487	128.65884	126.28171	69.60066	76.1745	48.856064	166.35707	171.14545	153.11752	146.1513	162.78726	176.35873	139.52545	147.41937	133.8294	161.20454	159.77902	139.70822	107.97551	113.87642	120.47615	85.32797	52.16191	42.327072	135.28214	141.4781	129.86078	120.92546	120.07191	114.17625	174.23302	155.05688	137.80914	124.082275	143.31769	144.19493	139.19649	170.42143	179.35294	158.05878	161.21759	136.57477	152.58684	174.62308	160.55865	172.19794
480	159.9971	169.82895	139.73865	139.53836	166.57568	207.9001	159.427	171.59598	142.88828	140.53197	162.20917	140.54628	136.4479	166.0888	148.34119	150.61028	179.387	166.25204	137.96553	154.6337	132.27261	150.17337	174.69345	144.63892	154.22757	190.45139	206.38417	191.66507	182.99686	147.26642	134.47708	153.94711	132.3302	136.81949	149.87494	138.27505	134.16214	156.69858	162.00829	158.81525	145.92136	131.76118	127.65493	135.9237	137.78983	141.78572	154.23846	136.63551	157.90329
481	252.61089	272.0528	238.06697	189.92938	213.22531	186.55063	222.39236	189.47864	145.79883	158.10834	194.73715	271.69034	186.25525	197.74991	161.30577	139.58188	174.18736	224.81534	219.3035	234.04538	214.92494	200.09723	210.9497	173.64568	142.5113	177.3362	222.67245	211.4422	238.59474	248.76434	168.91226	199.21222	223.90459	227.10571	204.3797	162.2021	216.92052	195.13545	156.79987	160.91736	187.07455	164.55133	218.897	221.82516	184.69312	171.71858	194.193	168.0156	194.45026
482	213.74606	188.25752	151.82033	135.54092	157.57294	161.94797	158.17259	168.70203	158.94022	172.81451	188.95514	184.58353	168.21701	179.0802	187.43347	182.46454	166.26068	145.00653	188.95685	163.44888	144.59787	153.4017	145.7432	128.7671	126.65199	140.40366	137.76361	132.0351	143.13846	150.10065	134.76793	145.8895	164.45692	137.9772	145.6425	140.97797	140.04941	141.73254	136.31744	146.72705	141.89159	129.53871	131.06427	143.41824	141.81311	118.59071	137.33023	139.76901	140.14597
484	72.10684	80.69994	103.58891	143.80844	130.0102	127.8591	52.341454	52.327072	53.22615	99.84789	94.50787	86.092606	56.43451	44.12394	44.780582	96.548904	73.62214	80.16516	97.73439	89.60492	78.1817	109.63342	105.823944	123.65672	77.86881	83.65286	105.19442	194.60255	177.56978	166.1759	106.82727	104.98085	98.728745	144.28108	124.908936	95.234375	95.55647	89.43192	90.37807	171.6076	185.98802	183.34256	103.156235	105.83225	109.76034	98.05304	71.14366	42.294075	128.01842
485	168.83702	188.1695	153.20657	200.99747	227.54568	202.10114	181.47311	202.7337	176.24669	140.66182	164.10431	147.61716	167.80382	198.23685	185.06439	252.31	233.21082	178.56757	177.88094	199.26416	166.09119	173.76312	209.60611	232.14624	159.36624	200.01031	312.43286	180.7168	189.72073	155.84944	243.68108	196.16086	148.42863	176.18207	210.95421	203.24866	277.7292	226.6442	184.60168	150.5036	177.1645	148.28702	166.91962	203.27716	244.64664	188.16388	196.08969	159.39706	198.07416
486	146.01788	154.47661	159.42822	140.20718	139.12906	122.06473	131.59073	144.46722	132.52875	136.64502	147.81244	146.10556	169.87595	147.1966	137.21973	143.50822	148.44873	135.7182	141.71793	150.90884	159.47379	136.63263	152.10876	161.37448	143.3154	151.20316	147.14664	142.05551	145.71008	157.73618	147.91125	155.59132	148.43134	140.84483	153.07877	152.3996	166.55699	137.26245	123.68877	136.27293	158.06091	156.66772	128.19965	131.89882	125.74308	174.6652	175.23239	168.02542	147.79303
487	144.91583	153.79071	148.48734	123.94888	139.63705	149.21625	182.1556	172.8422	143.55695	134.0201	139.56381	168.91225	161.87686	182.72113	186.03458	113.93019	123.17323	129.17691	131.49503	145.78543	150.59076	138.26202	141.8742	142.07405	123.48671	144.71208	143.05814	173.69272	161.07199	141.9336	125.59805	140.96419	178.81279	206.71323	198.06956	180.97887	189.61699	182.40445	175.33972	136.57883	141.38045	145.21558	141.2554	158.90826	174.31209	134.0073	146.45969	155.34955	172.65253
488	166.09564	164.34833	138.78917	167.24231	180.4396	177.42157	154.96927	160.68576	144.65082	139.47272	161.97011	159.89449	154.06195	171.98257	164.09732	189.86621	164.9914	145.46838	178.97665	179.04024	163.68097	176.02557	164.04541	143.7557	132.60619	146.07748	139.58133	158.00415	167.08928	147.00621	163.1232	168.35117	144.6853	182.46819	196.23178	203.67609	177.30722	178.78821	154.39963	168.36923	183.05063	195.10211	162.172	190.02835	207.54382	171.48964	176.01404	151.86801	170.83896
489	161.72952	151.18332	138.54718	156.3266	166.7045	163.78027	150.90088	145.94588	134.02217	162.93097	171.87027	147.34335	123.18529	128.93484	126.6692	111.74477	113.39885	116.454834	111.05513	116.5933	117.283844	117.30751	126.87164	146.22603	155.68471	165.39407	153.44337	139.92398	136.75755	152.41891	118.455536	112.52606	115.75928	124.78371	113.9214	114.79225	114.83063	108.43122	112.2245	110.310715	114.61401	134.38605	130.77219	137.22247	152.1344	125.1752	141.32288	138.13455	136.34229
490	192.50171	198.7972	164.07986	140.7081	167.6376	240.39517	175.19965	184.07602	160.63443	141.17332	168.87704	153.1632	160.26627	191.98956	173.76056	122.707504	133.27463	129.33769	164.64868	183.81067	175.14682	148.41602	165.51703	167.54819	157.44257	173.34505	162.84547	149.97064	163.38358	136.94772	144.24722	154.18118	128.45786	180.2364	188.5841	163.87677	93.64992	105.542595	106.64473	151.52538	171.81546	151.77274	130.1264	155.75204	145.72087	140.44823	157.36296	137.43027	176.29668
492	144.0112	174.36972	247.77507	180.08005	158.75604	138.57462	194.8782	205.00421	194.25009	194.85115	209.86697	207.50084	132.43204	154.80203	191.19562	217.37454	225.78662	227.04822	191.74669	190.05469	166.88782	151.78735	167.86174	153.84412	209.45287	174.53241	144.61478	151.37039	155.76901	152.94096	174.99042	188.02167	185.39664	151.599	170.6091	204.8269	166.7319	166.7518	140.45747	150.49588	178.58478	217.53189	180.48601	197.71307	178.42242	145.92154	173.05363	211.3223	192.1362
493	194.76819	193.08368	156.7013	180.66824	176.083	139.30917	191.97418	182.65686	155.10684	134.62756	166.75935	146.67271	200.77493	206.81247	181.20393	156.4016	181.99649	171.65881	167.22908	194.82863	176.14987	136.29872	172.17079	178.298	146.26555	165.75946	136.32932	157.97424	184.48071	187.83891	182.43222	196.8722	175.03578	212.87852	180.48222	140.63766	150.35516	179.59474	200.15689	223.52127	232.00217	206.92157	193.50552	225.01224	204.6716	254.03368	211.67773	176.0336	143.87854
494	209.82645	213.49684	194.92465	136.07666	160.95694	193.27127	136.35687	159.88081	167.88635	166.28876	188.6687	233.27603	173.32742	173.21483	142.42586	223.3438	182.95561	146.32388	191.47626	209.57652	210.79614	160.2141	178.95819	198.311	180.74687	191.5484	186.68375	211.98602	218.39583	228.60753	135.08469	148.46585	139.3585	144.32718	171.81212	203.27902	168.52867	193.55331	221.62796	191.80296	192.5618	156.38458	186.80103	195.11966	171.36418	220.70142	211.41235	191.64435	196.83054
496	169.16364	153.17764	133.58682	121.519196	120.6526	116.839424	72.61511	78.40872	77.256836	123.412445	126.313416	141.70062	110.53323	108.240005	110.96821	74.04553	76.28853	92.89273	147.1342	146.55988	126.97229	129.4815	146.93098	178.95926	73.1426	78.07399	75.496445	129.43956	135.03918	154.56403	125.27367	123.30049	121.064224	78.68149	74.3826	60.152554	139.06326	150.60648	148.05502	177.97449	183.48566	161.4273	93.592926	81.63384	90.96396	126.71524	132.50102	113.02338	167.0059
497	74.312386	81.739426	99.9899	134.31354	133.40381	135.75674	139.63113	154.7807	150.46791	133.28966	145.75604	147.11964	164.19952	194.5881	179.69595	92.57962	93.99597	90.77527	95.810486	106.41682	131.16052	159.64627	137.1069	122.40021	102.93742	112.985214	109.237915	92.57991	106.415955	86.41084	155.68701	155.71222	140.23401	88.665344	83.68118	79.1377	127.24394	124.23916	135.50804	127.753296	116.54091	109.09473	152.32365	168.45981	165.3708	176.75969	192.37036	192.11499	122.97863
498	231.31317	204.80518	164.40717	155.62454	175.51297	147.79938	198.2926	193.84766	165.48499	132.80728	143.4166	145.38562	115.89105	126.053604	125.884415	133.293	144.61313	133.32901	168.01317	158.73232	144.45663	124.58818	139.28992	131.70737	141.93008	158.47885	182.85844	152.59518	166.01187	154.72134	163.50177	168.62164	160.09814	134.9656	141.67204	130.02245	159.40701	171.63272	145.37988	164.4596	171.61734	149.84058	178.38768	169.22357	139.30981	137.3811	160.08075	201.81567	159.59999
499	132.62737	149.47548	136.99512	137.29028	155.79799	143.41199	153.96213	136.52179	123.23488	132.70236	153.87595	158.88228	126.07634	128.60397	131.95274	146.08582	158.73236	143.3077	132.84018	135.45311	132.57396	180.77596	181.15831	152.03961	125.67502	133.0088	127.54577	143.87718	149.78247	149.49478	139.92354	155.13058	144.26859	151.29507	157.46085	153.45111	170.56503	141.05078	121.111855	134.04855	152.88693	191.92563	123.65009	132.50223	141.13885	177.64908	188.31567	180.11136	164.31705
500	43.76748	36.29917	38.13005	100.690445	124.64397	120.30002	65.91124	60.66712	55.165794	70.28386	52.931053	31.894793	83.38272	75.11667	80.95027	62.10881	61.57016	56.499004	69.874405	64.25484	65.998184	78.65234	79.93886	86.97981	79.76544	80.212814	84.06047	53.23876	51.049446	49.111115	57.340202	58.077774	60.67427	72.521965	72.4816	64.89929	43.211655	56.432186	76.57363	23.087833	31.892021	28.365046	44.257767	45.65429	66.869095	59.43523	66.99762	64.80968	125.852905
501	152.21143	151.47159	132.70757	125.74487	138.5492	140.51617	132.83466	141.57928	129.45709	129.64685	140.83514	132.58037	148.36874	143.95871	133.4505	139.78162	153.67068	161.615	148.12888	141.92865	129.62851	133.53674	140.1311	127.635284	119.8156	124.57271	127.03496	159.77084	161.798	144.80855	126.70238	134.22583	134.22034	129.34799	147.02489	150.2809	131.50175	135.49117	126.678024	123.09122	130.9809	120.66967	127.17251	135.37927	130.76555	134.85843	141.93658	125.816696	131.76773
502	148.98111	166.38559	165.69754	171.8981	197.27145	215.79077	134.66948	160.46652	185.71597	67.01544	54.91522	46.414207	68.630264	68.85203	70.24032	139.81621	153.71301	165.94711	130.38495	138.72192	127.56871	193.78622	185.90144	173.73616	78.312874	80.730606	76.98293	176.05453	183.62843	169.04962	156.66731	168.10468	147.83191	171.22104	158.20724	149.95996	127.86507	142.362	172.97443	142.85408	171.24194	163.4981	148.92606	161.75114	191.02927	145.5381	148.123	155.37631	148.78433
503	150.76514	176.3291	196.20245	145.69275	142.61235	127.765884	136.72511	144.52763	147.61446	120.79116	131.14285	157.36859	157.93167	161.49646	173.44344	87.816376	84.313675	76.801895	75.443405	67.85457	64.95561	93.91736	95.48314	107.432495	135.36526	125.367905	121.75823	123.248795	135.36258	139.02338	138.4174	142.47456	124.14159	140.87143	154.73566	152.06656	123.05362	125.144226	137.76282	134.63818	138.00613	128.2656	142.86092	135.40024	100.256004	99.04407	122.86673	135.08496	110.89906
504	132.69873	156.85841	166.55188	149.18265	183.35764	235.40645	135.10951	158.95284	138.27466	110.40277	131.41797	141.40997	162.79376	159.74496	133.08058	199.58804	196.86234	162.90292	204.42285	179.84442	151.84262	202.89368	201.2132	180.14159	142.03119	156.6319	142.01187	191.2201	182.11792	149.35123	178.74197	181.14842	157.21854	181.20929	194.92673	175.35962	149.67775	178.81342	230.40852	131.02982	153.88898	166.26584	155.07076	161.95345	139.7362	190.68716	174.23853	146.81313	216.12723
506	153.4212	153.5089	129.78238	142.81769	171.1488	186.37433	212.47554	197.33365	154.0293	129.74107	170.00693	208.72693	190.1406	210.61185	213.50934	215.39467	179.78152	149.71742	196.86151	200.40323	175.77484	164.09909	189.62648	214.10149	127.4149	151.0073	138.6352	201.69272	202.74652	171.09775	160.9134	182.15921	154.89764	150.95688	184.8037	169.50967	210.6427	216.38129	208.12865	171.79813	203.0979	179.54654	186.5972	199.14938	184.19968	155.90564	182.34344	174.08507	167.51639
507	167.73935	180.12357	180.53876	155.56563	182.48334	179.09071	223.20016	215.98784	214.48337	214.8125	212.98553	192.49434	143.42892	151.47223	146.98352	182.71756	170.07419	131.8486	240.75243	209.32593	172.68475	182.44705	181.60916	155.50562	167.31165	187.05609	238.66713	186.34625	203.70096	194.20204	159.97043	166.12851	139.32802	129.84558	148.39738	165.76959	191.72046	169.19023	145.36401	203.78609	161.08875	137.3526	145.60036	165.41534	180.8047	129.77844	151.95561	149.98611	144.77124
512	101.85709	102.997986	112.60838	170.2608	167.49542	153.8895	148.7364	154.12968	179.56912	120.49027	119.996124	125.91704	149.04773	139.25558	141.2673	118.15449	116.40872	132.21002	158.94751	161.78683	151.96152	117.58592	111.145164	112.601944	160.19446	167.7917	172.8477	156.42538	138.37302	120.861176	94.372856	90.787025	113.95717	118.48331	135.32336	130.53836	119.76506	115.233536	142.04904	150.81342	140.57779	121.8345	142.6182	152.63577	168.31711	107.85315	108.69342	115.519135	138.38522
513	243.19313	186.33438	148.75018	139.17896	148.67288	132.01094	129.30083	145.60138	137.73062	150.05295	159.5234	141.19505	143.79022	176.25314	233.80429	183.07938	199.0601	173.57892	165.56586	166.91046	133.57275	122.14389	146.84294	151.76172	177.92342	194.97336	169.41762	176.70819	197.17603	173.28766	261.15475	263.56522	246.73975	212.23547	189.70987	156.44228	139.03621	168.0054	178.85242	205.34442	223.73982	209.92537	121.57972	144.4801	150.21552	190.19833	209.99532	200.49701	217.924
514	93.62344	88.046844	101.77884	135.32175	136.84915	148.41486	140.77972	150.4257	172.87161	82.93604	91.55947	87.46612	151.97356	130.23788	128.74292	135.12871	145.422	159.80753	83.673546	81.41063	79.622284	167.74658	163.07849	134.84015	125.74385	133.38382	128.75546	91.765495	86.11304	92.9866	181.92505	160.87534	141.18994	124.78188	127.05518	131.71384	110.94211	80.583664	102.81903	164.75334	168.3758	163.96922	111.5161	121.89342	123.36349	133.91574	100.66216	87.888626	130.56082
515	144.02942	169.87451	162.23514	197.8567	203.02335	192.61926	189.16699	207.0509	199.56506	233.51575	177.3519	143.15672	169.24852	196.88263	218.17378	189.57607	214.4389	203.77519	135.51608	153.54095	210.538	228.24567	202.44968	178.8148	170.08536	181.43391	185.3743	179.60406	203.3075	220.58269	163.39294	190.02951	183.13751	194.7365	180.22643	143.31822	149.66031	162.06447	142.69751	159.03854	160.943	130.01283	161.46872	188.07993	218.35721	186.2816	181.9219	161.35066	180.4844
518	170.79599	210.34663	209.05971	169.37961	208.76224	234.39182	170.3335	192.1384	152.13322	165.89114	199.40674	243.1221	197.4408	218.47127	187.21298	252.26459	247.8876	214.43802	149.96503	185.69911	185.52693	184.51651	185.26227	185.27731	202.39514	231.33997	225.03409	166.02359	192.8135	174.86563	184.4568	201.86624	162.34317	148.51501	180.28186	174.05585	142.41525	180.20953	157.43999	199.53094	209.90883	181.32982	141.63559	179.93301	181.43181	145.71085	186.31519	229.40222	180.3966
519	145.9318	140.74115	116.57781	143.96066	141.02008	133.30884	122.69675	140.50311	155.77734	149.03409	160.13501	149.52237	121.49523	146.28098	159.68823	156.02646	176.60718	161.28513	123.93457	152.10493	146.483	134.16602	150.37054	139.55038	154.15033	162.72433	150.99033	162.37704	157.5131	138.24748	170.74374	175.30157	171.33583	138.59386	153.23927	137.22475	174.0278	175.45343	153.90105	183.96838	178.28307	149.78427	138.7883	134.72913	112.190674	146.42506	154.40143	144.42589	151.95053
520	139.47035	152.94627	139.00198	210.74864	202.99677	162.16391	158.84586	163.48451	135.51672	125.87501	139.07642	135.8971	127.29784	125.83667	127.40345	147.68115	180.98239	232.26114	132.1488	155.08102	150.32016	118.534515	142.26218	148.24173	144.13655	146.25012	115.353035	157.33124	172.36487	155.22748	109.20332	108.37574	108.867615	190.40433	202.0964	204.17752	168.27032	162.48941	145.02435	149.25867	158.43289	147.15262	143.5238	162.01257	163.50568	135.52525	149.47339	136.34726	178.51422
521	175.9903	179.40494	185.56313	125.982216	145.02184	158.11632	142.40602	158.92093	154.67462	150.00842	158.78969	165.00795	122.91272	119.344475	100.326324	153.5245	165.83372	196.51729	157.28154	178.86078	171.34027	210.11226	187.34921	165.00519	146.88266	151.24274	131.14188	148.89845	165.61868	169.84012	202.85272	162.26372	139.64096	149.47827	151.27768	141.62161	154.53085	169.50726	170.89891	169.58261	179.15936	183.52063	186.05415	164.62341	147.82648	145.4729	145.17545	133.28873	192.02505
522	139.17197	149.34482	157.97916	168.67316	173.8961	161.18309	157.94046	178.2091	196.75508	152.91112	179.27206	214.41779	147.54947	164.92758	163.26968	119.186005	124.883446	121.94704	163.97964	169.94104	156.09161	179.30154	194.02948	176.39713	156.15356	173.49884	192.2734	72.26877	72.72673	77.33113	143.65494	155.2569	159.52832	154.75085	154.65845	138.16954	137.64389	154.03476	161.47565	163.9536	167.11858	165.92023	202.22104	185.63937	148.47691	192.34323	156.38141	134.4314	187.74672
523	226.04802	202.29086	162.16144	132.67113	165.4609	158.31464	162.32095	194.32968	190.0238	224.26724	189.33574	150.49323	214.5655	207.60611	185.21156	115.58823	121.13011	115.30348	181.06454	172.59598	136.33759	140.02213	160.16154	153.84262	133.84897	150.19563	145.23682	178.67404	197.93816	170.52223	152.18726	192.16432	191.66525	181.19533	203.6997	181.82266	156.02011	181.0411	162.01457	158.42471	177.08603	155.20992	171.75305	159.49326	135.24355	130.6948	146.71545	145.12268	166.85521
524	138.06012	128.437	105.42685	183.1283	186.2532	182.55292	147.5043	147.4183	137.97018	137.40851	172.00246	202.18507	118.68442	117.58928	125.19121	150.21234	162.5823	151.81148	144.81201	138.88107	131.1033	126.75731	144.64133	147.64061	154.8837	129.49538	117.79512	139.33057	161.06714	141.44597	126.817856	134.40298	122.138985	148.95409	179.58461	182.73805	88.304436	97.11406	102.88118	126.38991	135.47067	129.58093	122.87716	120.11288	112.54074	153.95297	175.61862	155.50748	119.19835
525	143.78033	161.12889	189.47418	134.51064	142.37292	135.96356	199.48221	160.46338	137.32104	127.478645	158.57626	196.26376	142.16116	178.30779	244.06233	130.54707	147.45567	131.97832	151.50488	170.36478	159.87076	145.92435	163.44778	169.41232	136.57391	148.15125	139.67848	150.18643	157.40094	165.21948	157.4812	177.37535	208.6468	191.37927	185.01434	148.60065	137.76651	168.3205	158.82318	192.14336	194.47571	163.45985	178.27155	174.09995	148.78592	162.37906	200.62613	243.14072	156.7938
527	177.40088	171.34206	143.39784	177.65738	180.23534	171.66904	127.20993	148.4049	136.08797	134.1918	156.18228	142.16757	195.131	185.89713	149.64407	142.55124	167.2883	188.6188	152.95268	170.42911	146.52039	161.84196	174.05505	154.82568	165.12683	180.52725	193.65677	164.97836	164.41687	153.52596	183.85197	184.94765	164.66681	163.53152	176.02405	178.38623	166.65067	190.34578	212.71263	205.9681	195.514	178.13239	132.48044	153.58978	193.70706	143.9104	164.15933	168.39957	154.04956
529	170.1432	174.34695	189.09825	149.23154	140.65236	126.72001	114.878235	96.02623	97.820404	171.71436	194.88962	184.04509	135.94171	147.3882	132.48318	164.00345	175.23576	168.45972	46.070393	46.25528	50.446953	116.7408	116.55638	120.08969	147.08826	146.69803	128.04807	132.1996	144.4808	132.3318	126.811264	154.70425	164.69069	137.17896	152.62846	139.5777	132.10947	141.72055	131.37964	127.94397	124.06724	146.33087	152.54205	157.07687	165.56213	151.81137	151.25424	129.01303	136.39001
530	182.00531	173.24803	148.67352	158.62866	173.03345	162.57428	136.59836	165.66449	175.94385	156.13907	160.85019	128.89278	152.92746	164.2285	151.63568	149.98341	169.75005	171.46252	149.09448	169.70715	175.89655	159.35721	170.91562	157.10817	142.43689	141.22296	132.95288	128.06393	159.91489	179.39902	153.84589	182.27393	174.30737	204.19527	193.30151	175.24768	167.65424	178.5102	163.31287	143.99643	150.26764	152.26152	139.44193	156.29688	127.65676	189.17267	189.69344	170.28816	163.54623
535	132.04564	144.72807	155.1596	143.59201	163.13263	170.32059	167.47774	175.23128	181.53986	170.45673	181.44933	160.76303	178.87897	189.61166	178.30469	144.62006	165.72705	200.05437	195.01785	203.74713	182.02281	164.41577	166.30405	161.04248	145.02481	148.75839	134.3973	175.68271	171.33319	156.97968	127.27397	153.20602	172.94644	180.66061	183.48904	173.73553	140.60773	169.25922	199.96085	184.29156	185.84685	169.25964	151.01859	161.60129	147.64285	166.06703	169.03694	151.57822	182.01306
536	133.62967	156.0682	162.73901	121.210236	130.48502	151.5726	175.50522	152.95444	149.97336	138.0797	143.19632	152.03046	159.57916	142.56934	129.28702	162.36514	152.92432	156.91533	141.76358	138.17773	135.44669	140.75638	150.50456	173.50427	136.54703	151.66489	148.22098	152.86395	157.68549	175.41841	167.04288	147.67178	137.51186	134.89769	132.896	117.6006	117.27397	122.729355	129.4255	84.67119	95.68224	120.5123	138.46204	119.92239	104.59828	108.339294	118.63931	146.89114	154.73065
537	127.72623	139.19597	130.98538	119.472466	139.99066	146.66675	148.95328	157.16464	141.09259	134.47476	143.39606	139.65822	172.15622	170.2074	154.83826	137.41771	135.96463	120.96392	137.12852	140.25533	130.09383	133.55786	134.57735	137.0114	163.95767	144.76617	127.470474	136.02188	147.16599	136.94107	137.79874	153.24146	149.0366	143.7723	147.28065	149.65266	151.27142	150.4881	131.39984	148.93546	153.31598	149.45625	125.75094	141.70523	128.69649	156.7222	142.65414	128.3882	114.33606
540	127.15796	144.11926	159.65543	141.57246	145.85977	131.57355	116.648476	120.81482	120.11522	130.3221	135.8634	126.71591	138.79724	126.539536	118.03284	163.07184	154.25711	144.85608	157.94797	154.35739	148.79652	118.3096	113.185104	106.49547	138.74023	141.23053	150.27539	134.57309	141.97327	141.45546	161.43607	136.68	121.68538	112.98842	126.24536	128.77374	135.69647	152.61752	183.58377	131.00998	147.00452	157.28372	128.24347	133.77225	165.1766	139.28993	151.34152	159.82312	131.9387
544	197.81796	217.26596	245.0628	113.52034	127.57088	149.39917	140.99542	171.92294	208.70538	202.94061	208.84819	178.53326	138.27274	144.22876	159.87024	240.61517	216.9045	188.40009	198.28302	208.4024	186.44121	155.8481	174.43333	151.56412	156.12485	178.54636	166.73965	99.760284	101.832016	101.45854	182.92397	184.77548	147.95297	137.6365	144.10155	147.69879	194.02066	213.94843	196.52872	157.40504	168.54434	167.32216	181.65454	185.77927	167.74084	142.76953	160.11658	142.53227	200.96515
547	135.44482	141.91837	140.05716	114.87982	132.9945	145.72778	194.93375	167.12161	149.19572	131.76761	132.32254	144.73442	183.74213	192.53099	193.26917	129.89978	135.93332	179.84294	153.7652	143.13594	134.11905	139.0603	136.3335	141.62279	207.42743	250.16219	241.90501	151.07883	131.21405	130.68237	126.13768	125.862305	134.17331	124.84665	126.68863	125.86414	131.57465	137.6018	128.04448	232.33029	221.35068	218.81296	151.82545	135.21164	125.75546	135.56702	148.83882	182.05247	125.44397
550	150.61386	173.3931	158.49307	151.89076	179.52362	182.31549	164.00937	178.58638	174.4369	140.23372	154.54639	136.65671	175.42032	186.5954	148.82437	173.92062	187.75519	165.66339	156.64377	161.65704	146.18893	137.05615	150.32318	168.79863	176.80707	151.46759	126.30562	162.72983	164.07953	171.95291	157.49963	156.95978	146.15985	152.93637	157.06522	145.07297	162.12064	186.61426	179.56212	194.39104	183.73917	152.77548	164.64006	178.14496	179.37924	173.90341	198.51825	189.18747	190.2214
551	126.25757	138.58255	133.16098	128.4808	134.66638	134.54561	134.52975	155.31963	186.65031	127.64586	144.48737	167.68018	142.27988	176.18881	187.36267	133.71649	143.8068	132.77538	165.47263	182.60641	161.20921	146.50798	157.03726	155.69394	43.70672	44.324272	48.71367	145.34499	166.83179	210.44858	147.858	167.844	173.072	139.59656	159.78165	160.59064	136.61711	165.4165	187.36215	157.94434	174.5051	143.73863	150.89445	158.70615	134.59323	178.2571	171.13455	140.1955	141.57748
554	230.24905	172.50475	134.63544	163.43393	190.93277	169.10545	211.1611	211.53143	168.58429	211.00797	218.96146	177.84167	151.93796	175.81491	147.07703	154.40935	187.42114	205.32043	154.34239	196.57947	262.62457	141.28844	175.47934	163.77817	247.11652	251.6677	211.73303	164.91318	172.81819	143.80768	161.94156	201.45346	224.25009	165.54996	181.12079	147.9693	234.28078	238.14641	201.8354	158.02545	184.99979	165.50925	234.3228	190.50517	145.86435	219.48653	247.50642	228.58942	145.49362
555	145.66986	162.87701	151.69827	149.28262	166.45584	144.24951	128.01408	141.28839	134.4825	164.5968	190.77567	171.44203	137.55228	154.78014	158.18127	175.48828	185.79411	161.32747	159.1823	176.2549	172.93811	166.44225	187.48264	160.11922	127.24069	159.18831	167.03506	198.56186	185.4739	159.32819	133.03114	152.84537	189.61345	146.67728	160.5341	147.56699	211.75864	181.61307	144.48112	146.67917	161.68535	166.94284	177.02557	172.03311	147.5054	134.39001	161.66353	169.85046	139.39496
556	133.78934	139.9701	126.683075	160.2825	143.51773	133.97324	121.69585	157.87323	189.63474	180.74905	164.2739	153.93683	142.38788	148.55911	155.08606	147.55635	116.955574	109.24225	154.91528	170.17056	161.27652	156.31921	145.80145	154.23679	165.20158	167.53479	156.52469	133.79318	155.48459	168.05658	153.06497	173.41922	169.21936	125.8537	129.1415	117.603516	162.71744	145.84833	122.96284	154.41792	166.65524	176.84708	124.94557	132.41315	135.68599	159.4227	159.41492	151.76205	198.34106
558	134.26144	156.38397	164.58868	117.65247	131.18704	143.8972	101.19208	101.77751	89.418	95.525925	100.71486	100.9775	126.18439	124.694626	112.63826	113.84466	126.093094	136.03152	137.44846	138.56168	163.6214	164.46265	166.06682	190.07828	170.19243	167.19151	149.66678	143.32552	149.81445	163.52017	140.76431	134.59882	128.14508	-9.949406	-14.858281	-5.926713	143.38275	159.22926	186.1399	130.6416	136.38318	132.05528	149.533	132.99753	136.00955	129.63385	126.49061	122.20012	89.211945
560	210.09547	215.8627	193.28319	153.64923	152.15364	138.10947	149.61813	160.2933	140.08955	202.387	165.8042	136.29303	135.90009	170.69644	175.10895	168.12408	168.24521	146.10013	136.45107	161.42557	216.99646	198.59076	199.57959	172.95197	200.37164	181.79666	153.7042	165.20679	167.33134	145.00964	135.45511	158.79453	192.41805	188.83328	183.50217	159.53975	125.096855	139.21721	130.2365	135.90862	153.6042	164.95563	156.89001	170.59854	189.68915	152.76294	174.79517	208.55492	173.70622
561	158.92764	164.1253	149.21432	226.91562	212.93578	188.15192	191.45569	177.85379	152.12202	191.31384	198.64894	192.15451	160.05255	170.12543	159.83069	178.9187	180.22365	150.93085	188.4473	192.35231	184.08694	177.20392	194.93457	198.1553	137.02597	153.16585	155.09544	160.35107	178.18193	178.30396	146.68024	147.64062	131.33932	159.26685	173.74664	154.92468	172.95416	170.58557	162.11337	164.5568	186.3664	199.8031	173.21991	178.34564	167.82132	183.31467	189.78448	181.41138	146.80116
564	165.3085	168.59187	168.12494	155.87817	155.60931	151.66953	138.9773	135.47292	137.76208	135.4212	147.5921	156.83495	191.53293	193.8417	160.0755	167.02872	181.32712	189.03217	136.22804	173.54373	192.1622	101.00218	107.86871	118.44621	83.89647	82.09591	76.731766	140.23167	153.92902	141.24084	138.80148	154.59097	151.89366	184.59369	192.64182	182.28833	139.81079	151.01825	148.98721	149.52548	188.08234	194.70363	183.14691	163.82666	151.52374	141.30087	140.5893	135.50894	120.06975
565	134.49744	159.21793	170.05038	232.78992	228.92326	190.104	130.96686	152.55716	149.72012	134.73657	151.08026	141.99872	143.21306	161.23167	150.60252	164.28442	179.90536	158.63696	153.40317	176.11832	178.93039	185.44061	177.15457	142.90195	133.79391	133.40442	136.78287	142.75931	161.74133	188.9301	172.67078	177.189	151.026	157.44432	142.21619	135.6821	194.54144	194.29163	165.41504	222.08661	215.01007	194.73938	160.25296	164.57927	143.19638	156.63237	180.28409	169.6359	167.82431
568	134.137	161.95444	238.80766	179.58707	163.40488	127.9427	154.1159	187.77611	156.9358	192.74487	215.01915	201.87114	209.42725	185.70428	152.18611	227.09647	184.56412	153.01773	202.78693	217.07819	192.53786	249.96661	206.51236	163.58012	262.66064	256.99554	218.55664	226.538	238.18678	200.32901	197.19612	236.50833	212.30383	196.46408	198.12495	164.25055	196.3267	197.79196	160.02122	156.68555	185.08344	200.78333	155.27325	184.60353	240.25311	173.16019	199.17305	231.61176	180.60858
574	134.70474	148.76341	175.57286	163.28296	171.07404	167.83409	170.33096	173.52084	150.4203	182.39157	177.29631	150.61838	180.82114	174.15314	146.16405	129.85931	154.36003	175.38489	144.9613	171.4739	214.17007	148.63312	168.12257	163.0588	181.46426	180.05692	164.02588	173.37975	165.75687	149.6362	178.14108	171.92818	151.46869	146.5575	164.22328	173.75275	192.5126	185.17424	179.64905	159.44943	170.53276	163.09592	142.13342	131.62613	126.716675	149.67229	173.23853	208.51862	194.66809
577	99.73976	109.078926	108.5383	209.62646	186.86974	153.24014	153.51843	181.25346	181.63603	204.75471	203.76201	177.95618	168.4154	175.79161	157.26047	219.20505	182.80588	156.75308	146.45062	141.10681	124.38461	198.48843	222.47023	243.01233	209.60805	211.48483	180.13405	154.57599	164.15707	165.52446	232.75386	197.49213	166.04388	152.10562	187.81525	275.39484	213.18304	203.63507	175.70267	139.9415	161.15796	146.27676	143.93588	144.5	133.5232	146.23878	126.247795	117.98258	129.17041
579	161.65909	182.57977	172.33005	129.78012	139.82816	130.72131	145.38351	161.1101	136.43414	192.33759	171.29874	137.22513	175.17299	158.98691	148.80695	205.90247	202.8755	195.72672	154.00214	172.90845	178.99973	127.01221	142.21016	136.05591	139.35919	160.50471	139.36703	154.32718	169.34695	159.74074	148.59558	174.33127	166.48738	161.64038	158.13461	144.00229	191.69864	165.6976	134.66782	172.02869	185.32916	159.86324	192.20117	198.47188	188.1748	147.32849	170.281	171.93411	163.13322
580	188.38109	187.37094	160.25287	179.62195	194.41528	214.91875	140.91945	161.63144	155.87683	169.2459	187.776	171.3826	198.08755	192.0455	185.09512	174.6182	179.62445	140.05814	168.16507	178.06354	182.51123	135.15846	170.24414	173.17654	202.24463	177.07047	142.24915	198.84763	177.30545	142.44016	190.46367	181.80737	146.16406	187.31488	202.49643	222.4256	200.16443	193.35635	162.46179	134.76306	160.51544	183.55954	205.65085	176.21823	149.18526	149.61346	165.37799	145.15677	193.21997
581	120.24402	110.023834	108.81387	113.00408	105.47148	118.87591	116.71552	119.58995	125.702835	113.20712	98.30339	84.57269	111.6935	105.13156	94.23993	94.764725	115.859665	122.27898	104.84086	101.945496	101.5127	78.174805	105.874176	123.99425	94.65929	103.686646	107.368744	135.78484	110.02091	103.41657	95.16388	81.74686	66.8324	93.40434	83.06589	71.68689	97.42396	96.486115	93.100555	129.28688	131.49078	126.24005	131.45328	122.104	121.78073	57.022457	62.5298	66.250946	142.00824
582	160.43996	178.91815	177.94334	193.8266	175.58704	136.47018	170.1868	184.69516	202.19746	145.0184	172.30228	205.04684	136.52252	158.9274	164.80368	147.88947	172.90474	187.42796	125.50188	135.78925	127.63552	181.17865	166.52371	143.02399	148.36118	157.9591	170.47255	171.462	169.89572	155.01028	140.46426	151.07019	137.13156	132.68222	151.2513	178.37097	167.41644	161.94586	144.15134	141.8938	156.5877	152.71175	128.73996	141.44257	143.96164	172.62509	181.59042	183.07071	153.39268
584	184.09616	184.82587	150.20282	239.02428	203.70209	170.19086	132.0885	159.48273	151.98802	161.2446	191.65594	172.87653	217.64758	224.01889	191.74767	155.71533	184.11658	171.65802	253.60413	239.80838	211.56792	178.96875	187.56302	161.64616	170.79074	204.889	226.83731	251.34647	200.4964	149.70827	191.09183	200.99283	168.39772	218.36072	222.47217	190.44366	144.88898	172.86435	166.00284	159.36816	188.83939	170.14153	161.08304	193.01077	180.4383	179.33244	209.66827	188.03964	191.63129
585	189.22896	197.57217	185.68047	172.34311	161.78061	137.60837	176.11249	177.8708	161.1395	155.78923	162.1195	137.53336	184.78122	171.67093	143.96097	192.98691	193.46887	176.31061	133.40146	149.21974	144.28526	151.40799	169.76741	144.17047	164.40515	175.51917	172.62877	228.31186	206.68307	185.31764	196.81259	188.08578	157.90546	149.80371	173.57697	156.06747	103.65347	103.45942	117.98015	221.1993	225.95032	223.06485	159.86867	190.65881	222.70157	171.1166	197.7459	202.84222	147.4206
586	180.58258	177.87059	165.09485	149.64703	157.80771	156.98764	134.62833	151.66742	136.29552	131.54189	141.99695	128.71484	132.83109	148.54196	153.2779	163.52798	179.43732	197.0697	202.7316	185.56238	155.86383	162.83214	163.62143	157.0648	129.11569	148.52814	184.05515	116.57257	137.59224	140.08339	160.07806	181.99384	168.59921	177.45428	193.78821	176.02344	181.85934	162.7634	143.74089	132.98872	134.16678	130.77257	164.4681	167.62857	133.9663	140.15865	165.40636	180.28088	147.23608
591	129.93483	164.54584	187.29065	201.54941	201.10455	189.49911	171.51651	200.8949	243.15189	89.33345	85.51509	82.90717	190.97844	185.56836	154.64566	168.34613	191.43382	185.82845	156.47928	165.12976	157.1977	222.44312	204.49484	170.1016	156.6501	176.69806	197.26028	150.06282	164.70856	159.0581	186.9209	197.46265	185.65741	203.3266	208.3986	175.06387	165.09764	199.24747	219.81326	169.32771	201.48357	196.7015	183.87663	196.15219	196.67581	152.55466	178.36517	165.26529	135.55267
592	246.45688	238.88632	243.7734	201.2242	203.98244	206.28767	97.1978	115.74485	148.87683	197.63297	191.02225	168.18298	213.47366	228.93481	211.16397	136.70807	166.29826	160.6158	173.62108	188.42903	187.39279	164.4551	176.28378	213.19888	142.14978	171.38004	232.89807	179.92737	183.61359	197.48523	178.16803	166.01984	145.82867	156.6771	175.64905	169.52956	156.6969	180.02495	178.71953	166.14403	173.75313	153.25548	180.49428	185.6517	189.24585	195.99573	200.11409	185.94385	178.57587
594	138.45164	156.89145	173.93033	135.43666	143.85417	139.44354	173.06372	159.0083	148.69345	156.21524	165.1506	172.9432	195.2291	211.32594	208.69731	164.29465	186.62868	213.95557	158.77298	177.60461	175.10835	159.69025	174.43472	152.60883	188.55219	202.6163	201.12054	198.06947	220.23807	216.2623	196.81287	187.01404	152.21591	198.89217	185.30118	153.47864	117.89407	119.92015	115.49107	130.46866	137.42484	135.24507	178.87474	189.03662	190.73572	146.94653	167.7786	153.52068	154.81416
597	161.41966	173.36026	162.20335	161.22229	184.96744	202.66281	165.99042	146.26663	129.42659	193.5303	203.2747	198.31671	152.5954	161.31677	151.37294	197.91934	207.77657	189.68767	145.04681	159.5445	148.17355	146.92441	171.41034	156.94203	136.58572	150.79597	145.15472	189.07655	183.2799	168.58862	140.86203	175.98856	167.98691	165.28897	180.02296	154.06732	129.8905	153.92441	140.7702	124.4848	121.62102	118.3931	158.26738	152.51672	129.2828	145.56561	171.60608	169.78204	125.36568
598	170.40886	177.79193	152.81021	120.94372	128.96974	139.16956	163.58426	186.22113	177.98672	141.84769	160.42473	174.40492	145.8063	163.63959	156.963	146.23877	169.13214	168.02802	119.83959	107.74977	88.30915	101.112625	98.59912	97.32257	96.65532	90.4124	90.389465	145.19804	146.68521	135.61693	181.31158	183.5552	182.83357	124.68059	132.05212	156.50208	138.5946	147.53409	138.3515	136.03694	157.0289	168.94635	144.16377	144.72496	147.83934	150.20541	159.41714	181.87541	156.85812
600	135.61127	161.38773	170.7049	156.28992	188.37584	197.22739	86.806305	97.83717	113.036224	153.28033	155.42586	164.87895	195.30325	216.24377	251.14574	185.24463	197.90923	168.16238	165.68486	184.93683	162.93298	124.53318	132.9231	126.39232	174.65054	189.98114	176.64978	176.21194	207.97989	219.83662	188.4159	204.50352	186.83736	114.35403	146.67096	199.99924	140.77701	145.71703	140.48335	201.26581	219.03897	203.44084	139.9028	143.28653	134.3197	162.71039	158.65025	130.33945	205.37247
605	128.87314	153.33313	148.84865	132.03525	140.39397	145.19421	181.25107	168.67696	138.2351	155.16817	160.84155	149.59433	129.07022	147.94556	157.50461	131.83981	131.32858	135.47888	158.06488	174.78339	191.22136	151.64365	153.67859	149.19368	145.09003	159.05872	138.89758	136.30719	141.91284	152.39252	183.90068	176.34714	159.99927	149.875	154.73611	137.33734	148.44046	153.01086	147.0951	145.05676	143.88654	133.33328	185.74982	195.87073	195.00565	167.70619	163.3246	149.55562	158.66995
606	172.63551	199.8901	200.83792	229.12173	215.36063	192.5144	162.83582	189.80124	195.58461	207.70892	212.47885	191.39716	219.87286	183.61032	147.64474	158.63828	180.2952	164.39456	162.92644	187.97015	208.9455	212.5534	241.93622	243.09651	200.61058	209.39099	190.35004	205.4017	197.65872	171.06128	157.00533	179.01892	200.38171	192.25836	210.49634	175.31256	187.3612	191.42316	175.92296	174.5518	192.43842	186.19608	188.03418	202.41428	200.89156	153.83292	178.57133	177.79509	159.00452
607	167.73221	192.66924	235.28156	156.89215	177.04199	185.63467	185.5423	185.24377	162.05594	179.73674	180.1828	157.64407	201.12802	176.37311	158.68918	173.33093	170.96022	141.10207	195.20789	194.25172	178.12946	171.22714	152.47296	125.424545	137.69041	163.69449	197.80298	122.31544	122.93346	114.01	183.0774	175.41527	144.10257	164.83224	178.2356	152.12314	153.5535	176.33437	212.63979	162.70735	165.58533	153.16269	160.7041	165.96106	158.80865	139.96976	163.42422	180.13129	134.43042
608	197.85995	181.44437	147.21332	193.83011	185.19199	150.75095	148.22757	161.78741	135.97192	181.52342	208.107	186.20271	144.63763	175.24796	193.8067	157.0364	183.2262	168.27928	158.78296	195.28674	201.78476	158.86789	191.05817	232.56766	126.1575	163.59549	186.13846	207.67215	200.75449	164.72101	149.87451	181.45169	208.44376	266.7112	200.84914	155.01521	154.74438	184.42348	178.97179	179.65973	205.76288	186.94333	151.08902	168.30977	146.20665	158.12552	181.7764	166.17645	150.30112
609	112.97095	131.73216	149.34055	138.11203	147.05402	142.53052	189.06511	190.15971	186.72772	214.47055	193.22147	166.29372	154.80852	154.20766	137.75735	149.7435	151.74535	136.6254	109.61981	120.08746	127.31479	143.44687	149.7265	128.08421	153.35661	126.43176	110.540634	103.352135	111.07059	119.260056	156.31416	144.07239	133.74051	172.90216	165.74689	132.08884	144.16348	150.92622	137.1423	135.70685	163.93562	153.64175	149.27835	159.25294	171.72696	173.19528	172.33676	166.82729	155.1734
610	153.80612	169.65283	138.44733	258.4118	224.51794	183.4067	159.0007	192.06297	185.29602	152.37238	164.22546	136.19229	179.04324	200.31018	226.31375	198.4081	184.80948	149.78766	126.0645	129.09169	131.59329	164.27507	184.2601	151.07808	158.27444	195.35675	169.28786	220.36926	213.61615	172.97029	186.5574	189.18324	153.94077	130.61676	150.11542	173.26868	206.44127	168.30391	139.81824	184.24094	165.59099	133.97995	107.05817	111.161896	115.7142	140.75139	170.24387	144.13419	192.70776
611	113.04724	127.90631	120.28592	157.70834	163.69061	158.85715	149.65198	145.35828	131.86623	168.92213	159.16193	142.12267	163.42212	161.58841	150.82672	160.417	165.60635	146.70892	146.46117	167.52634	190.89221	127.27983	153.17441	147.80063	196.31604	172.28407	146.59619	161.67966	178.98532	186.08466	138.12279	163.18423	160.72437	147.62718	162.25902	148.8695	137.0816	157.8297	169.47897	137.94595	158.0535	138.568	178.29709	183.99911	180.82498	146.93124	168.5989	164.35849	190.44696
612	127.72606	135.53896	121.29903	152.74753	149.12254	130.0683	140.3215	153.29596	134.9771	126.278366	141.16458	176.65262	168.7539	148.77962	134.93115	151.43701	168.48462	170.63196	115.50717	132.28568	148.63766	130.04147	136.7892	140.24678	134.96466	128.86868	101.15553	139.49066	152.79614	153.12552	148.04417	152.00201	129.4231	132.30667	138.79114	160.39468	152.02469	154.11696	144.66974	168.93033	179.53748	165.125	125.5726	147.51672	151.22415	125.93953	138.65984	138.43683	118.435875
613	154.34642	161.73792	144.63596	151.0352	166.93703	163.80438	139.1644	157.01338	161.07376	169.11877	163.38673	134.46129	167.19669	176.58649	177.44016	145.44739	153.93622	154.19131	138.73074	147.87054	139.36798	138.368	156.65747	184.29498	146.87158	160.99478	158.35986	173.64981	170.40674	145.62021	199.50043	189.32068	175.95392	136.08234	142.272	144.26828	173.6815	163.75305	151.12457	141.95633	147.07787	160.50793	140.64948	156.94675	178.35855	195.2296	159.46922	140.47638	158.33896
614	143.72821	145.71169	131.48239	145.7325	163.34067	156.90182	137.78143	145.20285	161.89731	126.61241	136.14143	127.68674	139.13156	152.66763	140.58943	138.8345	147.81905	164.36554	163.89517	183.35977	197.79684	150.16791	153.33679	169.6922	140.72443	156.85646	141.21982	149.61658	161.76706	152.16606	175.3714	156.13913	138.2396	148.3151	161.68805	156.21477	195.10641	176.74635	147.68793	127.69395	131.13516	122.40442	126.77038	139.81747	137.45132	157.53781	168.09486	166.96838	178.87961
615	35.50712	54.652138	58.238106	149.57224	150.42142	128.74786	103.66819	114.53792	125.949524	9.719956	8.0707855	-6.697714	237.96506	195.90622	168.59308	188.43192	195.87509	195.93723	145.0616	152.61621	142.68637	146.79272	154.69406	143.45432	132.14047	139.07782	130.85756	134.4783	146.61838	159.7272	182.99532	174.91435	154.31094	139.79947	157.67361	170.66606	136.84541	141.57227	145.3182	-4.4981065	-4.594202	2.381887	123.291916	141.58328	172.57095	58.915195	55.841125	38.453335	133.60568
616	148.89561	156.36853	149.16418	129.17633	140.99634	132.00397	179.01137	166.7767	143.12274	144.21301	160.63824	141.19171	147.95932	156.01895	132.31085	127.68121	137.65622	127.20305	127.707695	125.362625	115.60759	136.56703	147.06503	144.20184	162.30408	158.0446	141.74878	119.82058	126.639084	136.3004	130.6915	141.69067	137.7222	122.49196	105.50653	95.47728	178.10187	157.96384	141.82336	138.27243	161.73367	166.76572	135.10672	142.36896	138.10353	185.38445	170.57602	153.78868	148.28665
617	107.187164	116.23862	127.02135	76.91347	68.47188	61.297745	106.51396	110.89903	109.59538	117.76936	118.12993	124.890274	77.15234	81.918655	91.45972	105.709854	111.10057	104.57468	55.987648	59.70105	61.23466	108.65286	105.43284	91.80635	129.99341	126.84729	120.81421	91.85554	94.09436	86.2566	136.59181	117.436455	108.51781	117.32994	134.37595	143.71939	78.673355	89.1311	105.650085	89.17212	92.00853	87.239426	104.526764	104.13774	95.77633	77.382095	86.21531	92.26138	126.65852
620	144.40106	167.68839	180.47122	133.88155	152.24103	143.57028	206.14755	221.89536	232.45982	160.26091	174.95355	146.94217	113.31835	82.275085	76.64323	134.97195	147.19136	152.29343	159.19073	175.00668	171.32994	124.85766	123.234924	112.08476	132.47586	137.6363	128.72809	119.73118	132.8853	145.09775	145.59604	151.48499	129.07274	118.35771	129.49353	132.22966	161.34695	178.37375	159.02943	194.95657	127.505486	114.23535	149.2883	172.70154	155.31155	137.37381	156.85342	163.32251	175.46301
621	195.07452	166.63406	145.32632	157.05313	174.65833	193.14291	160.32416	159.3598	143.40285	157.81941	174.96686	184.35504	159.29465	175.25099	168.47165	166.20761	172.03381	149.0974	173.06241	194.37656	197.03215	136.30789	157.28285	142.52512	158.29825	168.39622	162.59848	164.94388	172.1229	160.22748	186.2242	199.98578	192.94244	144.53857	158.99615	192.79414	164.26807	162.68176	143.29163	146.63535	169.43579	196.73154	153.83289	165.41241	162.28735	193.66592	178.82753	163.1595	155.29665
622	198.47122	151.3989	128.66502	136.69409	127.8626	123.970825	149.44183	171.81439	150.9282	148.69533	164.35022	139.49849	106.99068	100.48366	107.13977	133.6109	149.46716	137.04073	150.99811	167.12592	159.80695	130.5368	160.70969	173.03186	163.62802	144.60431	129.6689	134.78322	156.53227	212.002	136.99586	145.04738	156.20511	124.043	124.97586	120.626884	154.02533	179.14153	162.60655	135.27792	158.98969	151.81235	135.5532	146.43591	142.8786	159.76529	178.79395	149.24854	156.09804
623	171.44461	177.75456	161.07698	182.54749	191.0671	179.37576	186.04837	191.74638	202.72781	208.10791	170.69098	146.4329	162.75241	172.29181	155.61133	174.25833	175.13388	166.22977	222.33788	199.74933	174.84644	150.74188	159.08652	135.82951	169.31528	156.64511	143.92569	224.7923	200.03082	171.81723	166.66739	177.65912	192.51169	166.13072	158.52118	136.23488	150.82368	171.76756	173.69696	122.251755	146.88936	185.23987	154.9786	162.99231	161.8153	185.16406	183.90312	158.27687	129.71481
625	153.8063	134.71065	126.91516	188.90384	146.09372	130.42207	158.68912	137.94551	126.03153	137.70723	137.82388	134.86511	140.18475	140.217	132.33444	125.92468	125.25783	115.77642	186.25334	180.05392	154.88934	186.43701	161.17076	134.40842	141.16785	164.65964	197.95609	129.8219	145.97702	160.85681	189.17084	149.92514	132.69695	168.49348	165.67819	150.70229	141.01299	129.77695	104.23813	161.74939	164.43005	149.8404	126.76082	129.6441	124.280075	148.59756	164.72452	153.19173	127.49631
628	235.16513	224.32169	188.42021	126.66825	138.07834	189.7639	138.28178	158.5047	157.27066	131.40805	142.3974	131.91284	218.26546	176.71886	146.0472	183.84705	204.93854	207.90292	155.4956	178.13509	205.29694	204.20055	192.32498	163.11523	204.89845	176.14061	141.6439	203.10483	208.64206	190.23337	203.44849	177.85028	151.70267	154.26443	160.94186	153.5839	131.79474	155.14523	134.40091	137.75461	154.8103	160.73438	172.91225	174.24362	175.38583	163.71048	192.55025	193.89247	159.875
629	138.88176	138.12952	134.03534	125.69771	119.59711	115.00726	113.74455	129.3872	131.78998	109.05731	112.877594	116.91696	154.1961	145.17386	131.50989	149.87512	118.13199	105.156235	135.7118	126.63173	104.89305	138.14056	145.1602	133.82071	139.66376	127.77232	119.29363	133.95712	129.49298	123.89241	116.227715	115.01806	108.203125	66.56526	82.86205	110.844246	89.334564	101.93823	101.32161	131.36493	131.59325	111.15619	90.92249	103.217766	107.676384	141.23444	157.57639	155.60416	103.36626
631	136.75174	136.2221	130.34021	173.22012	156.97578	136.59583	115.01533	108.401215	98.80652	126.539	129.0481	128.48729	134.9973	143.74165	151.60437	92.42224	107.92135	127.272766	111.31125	110.10067	114.532974	117.81556	121.586716	128.6047	136.66269	154.15294	181.2872	124.185394	115.63153	101.86467	148.8642	147.95825	144.58366	129.31622	121.953	114.30878	159.93887	170.37784	164.60123	117.23247	124.17407	113.713684	120.3531	121.93648	127.13846	167.23181	148.47705	138.41623	143.83344
632	114.06308	146.21744	155.55249	158.45387	172.83543	161.14767	130.57385	150.3035	150.50784	143.00406	145.69724	137.41257	130.3331	144.26749	137.17603	168.81995	163.45064	151.47327	164.68777	145.65814	123.40831	107.3946	115.760605	125.31448	238.20937	175.2847	140.4772	155.39117	166.7508	154.91031	153.54825	160.77303	136.64658	198.59506	174.01839	153.58153	103.29393	104.5972	104.987976	104.583786	108.35313	102.03899	139.21689	146.73712	142.34024	131.1318	144.76093	177.74648	155.84274
634	102.15561	98.73779	110.748314	157.68777	131.92966	129.78809	100.4492	106.78256	97.96701	147.25372	130.0581	124.94646	173.07263	163.8898	149.79565	133.0352	141.42093	128.72665	141.51405	174.33435	160.63593	115.18179	107.55827	114.48439	122.86241	132.49701	129.50943	146.56354	205.29279	216.08289	121.02324	123.42326	135.69574	99.131805	106.66843	109.28063	109.352196	100.15648	114.21951	146.11823	165.27547	151.68436	140.27856	136.32268	131.64572	135.15164	132.51633	127.620476	138.11469
635	136.76709	139.40248	133.79657	118.371765	121.34973	113.749695	95.28382	100.17154	105.93416	160.90823	151.06714	145.94312	112.75224	114.70689	113.113174	128.6536	135.80574	150.6701	99.5719	113.07492	120.402336	131.56696	141.77455	169.89912	151.67628	154.36592	148.03342	138.30807	152.34987	174.50945	105.252396	110.57259	127.17525	171.39856	144.23636	133.28525	134.32819	142.51804	133.69199	121.01805	123.47885	106.96666	90.72307	91.72406	95.4172	99.21678	125.673035	123.66884	123.854385
637	159.89838	195.76105	188.73991	198.61255	214.7735	185.27798	157.39221	175.09366	151.95297	215.98083	221.40518	186.63434	178.86737	186.41101	150.91724	200.61362	241.34726	258.53577	141.43564	171.99716	209.12384	209.51393	219.68594	178.31648	171.3073	201.65616	184.78557	166.65068	151.77023	124.604965	170.38153	175.93042	138.7956	149.83768	179.39594	172.61633	264.69067	219.40483	176.39478	234.67407	255.33096	245.05688	286.7814	266.62805	219.26665	220.97255	212.2302	176.80261	240.70493
638	144.55385	177.97714	198.75421	169.24992	201.4186	190.92212	254.38188	255.71484	214.88159	182.58997	180.21417	145.9588	136.15967	167.20415	281.19302	175.76486	203.72519	215.4639	173.36066	196.59976	180.196	273.0404	237.31451	185.81789	150.49521	178.70758	223.31943	264.3535	277.86404	237.22655	147.24133	179.37212	159.56915	152.06009	185.23608	178.48338	207.36084	208.48141	166.8523	146.84749	175.85379	202.60312	185.0129	215.87581	174.56195	201.85663	209.83699	167.55588	134.79144
639	104.13317	110.48665	116.29472	133.98087	129.74757	116.17116	67.92426	72.9075	71.17706	80.28049	81.0188	88.46316	115.92024	110.85666	116.59813	98.64488	87.98292	93.886444	113.89173	121.38844	118.96233	91.89592	102.744064	123.67621	115.184784	99.6482	95.085175	120.62175	117.14413	104.07886	174.60507	171.48868	170.20085	118.705444	101.58156	98.15959	140.83264	143.58438	144.01978	125.9455	120.805084	116.36284	127.40609	145.33379	171.09903	139.32877	138.13022	126.528824	168.30643
640	135.94925	132.33118	131.03694	176.22185	156.44394	130.57233	157.84525	171.53278	162.76831	178.74466	171.01714	165.65968	129.96927	121.29706	125.44578	155.6972	162.92856	166.44412	136.20105	139.63779	121.04212	181.8901	154.25009	123.25249	144.39459	163.75235	162.12851	152.03467	164.93396	154.15173	144.94736	147.22339	147.9798	129.15927	113.692375	108.021545	116.65669	128.5863	127.15181	153.7963	144.90793	135.45782	136.43733	115.19798	111.92787	152.21072	162.20692	146.75575	161.95686
643	129.83185	132.06764	130.82953	108.388176	118.685776	128.12627	115.801605	105.99202	96.1698	118.56234	116.628265	115.46919	101.766495	109.90825	115.89014	128.46971	128.34926	131.19609	109.57523	114.55614	112.565414	122.56643	119.8748	118.59623	84.291885	88.40094	91.24261	82.82441	84.19333	87.463806	108.42519	106.52255	108.14801	116.52188	116.27286	116.81689	129.35446	111.58729	107.881584	110.54056	108.39158	114.51697	105.62661	104.44757	106.53916	131.45827	129.34537	130.79144	111.44247
644	121.11837	117.58501	119.775536	168.97086	141.75757	128.23642	149.91882	151.21997	140.53833	101.53209	109.47255	126.88783	145.95903	147.76291	123.524796	148.48062	158.27911	156.0386	76.532745	69.291176	71.175446	189.64978	187.09601	160.89644	149.03906	142.35538	137.87413	164.46616	178.20535	168.15826	167.42584	170.74438	159.59001	94.95395	101.64122	105.99406	132.3493	142.65486	139.0201	138.13867	153.24748	169.34114	114.09158	122.75732	125.961586	159.8107	155.79552	133.06136	126.425
645	133.87396	159.15286	186.1801	141.80872	162.15947	144.66574	127.28104	136.27885	140.16406	115.85852	111.20509	106.20231	181.70895	172.1813	147.53297	108.08409	111.333084	113.58244	181.73544	188.06702	166.07132	144.22726	162.06508	167.30635	172.7967	177.36331	153.81573	145.013	145.41385	132.66121	131.06677	142.42781	135.6227	145.85654	155.7113	135.96371	121.70889	127.723274	121.96898	143.6286	157.12796	155.08138	157.6755	167.66916	169.32037	188.65256	169.6753	145.9861	177.17813
646	140.73189	147.4676	144.45613	141.56932	162.45486	214.00302	136.04852	149.97302	141.34363	161.06888	183.80829	175.34686	136.74078	147.72089	134.26167	140.27315	150.64694	174.15259	152.21136	152.32248	130.59679	138.09325	157.47464	189.64337	185.45334	189.20673	167.05237	128.18759	133.94836	128.3197	136.17755	139.02017	127.49913	128.73245	139.73686	146.26286	143.1916	145.19205	131.67932	133.39868	147.52568	136.3044	131.51949	134.68567	127.6068	147.05234	141.04608	128.23215	159.98839
647	138.39001	138.26279	130.37637	163.81885	173.2127	168.94699	145.12038	165.163	161.80139	148.37059	172.23764	168.11333	156.24738	170.36127	153.96933	209.09862	175.44662	141.19601	237.84918	199.21089	169.46786	121.684715	133.62012	145.8199	132.75146	146.34222	139.4324	179.19852	173.25221	154.49915	139.28375	136.09091	124.780426	115.71635	120.88545	122.753296	211.2511	236.25612	246.95944	214.38658	188.93246	169.85492	132.34903	143.13562	141.86734	134.15674	129.2719	118.68837	127.95033
648	116.65839	126.63656	124.58139	182.378	171.3334	143.54659	191.9332	170.84814	142.43658	161.11815	160.97195	147.14743	144.15489	180.87485	164.4812	179.30125	186.64435	169.40381	196.33966	173.29825	149.37265	128.52527	140.13724	129.38599	169.47897	177.52623	157.94798	238.75159	180.14706	144.36017	234.03929	183.099	150.29855	183.13547	175.69424	174.96002	148.58304	185.34976	242.16705	209.0466	192.30435	157.49347	175.1559	167.14851	159.11008	188.385	191.50447	157.18256	150.12318
649	104.99512	85.295456	67.267944	149.7677	121.812195	128.38168	139.05878	144.89853	156.14421	117.56145	117.07085	122.049675	105.602745	111.860146	123.43044	139.66501	147.83865	143.23792	165.90718	158.60364	148.84686	142.4313	149.77356	162.1684	128.42538	139.04227	178.8654	130.63245	154.33499	159.35356	144.78293	152.1807	150.8722	153.86423	152.34949	148.14647	105.22818	109.94781	116.321594	146.9992	152.9386	168.2154	119.9341	118.8088	117.13353	167.13098	147.16092	126.67769	153.83864
650	91.60346	95.80066	92.50842	81.783585	88.4055	97.13278	86.97714	88.84227	115.16406	108.424545	93.03405	89.038	109.043106	113.665115	104.37079	111.55661	114.186966	99.3863	94.996994	109.78125	118.92778	101.75564	117.0905	128.17673	105.24156	109.289185	101.10605	111.47609	118.632225	128.64111	116.02647	117.47402	115.1289	136.93243	141.16385	132.39902	97.72482	104.44449	109.782616	129.37314	138.10052	137.63809	114.953354	122.618675	114.67026	96.854225	91.03818	93.489716	104.17891
651	133.09448	134.70819	133.91629	202.82501	176.63179	149.00314	110.631454	109.78502	115.471954	116.664825	122.6879	129.35818	114.33001	123.09195	126.77908	144.50336	160.07985	179.66667	141.9651	156.86725	179.49258	128.91176	131.96707	131.4741	142.13898	134.79341	129.70251	117.78152	124.68584	163.9769	135.61322	139.5026	135.7695	121.28131	129.52756	124.33545	155.27478	157.79413	159.42792	44.146683	56.17064	48.064735	136.08237	142.89668	135.90712	137.18506	139.04755	139.41193	135.73299
652	131.2692	122.85924	122.38894	116.07843	129.50882	127.268326	142.40308	142.67758	132.84232	129.74776	136.65494	128.41002	127.96384	132.16974	127.94502	124.17914	124.68875	128.42888	122.229996	114.919815	107.8642	134.87299	135.23148	129.49054	127.76655	122.91005	119.19617	135.01279	130.40509	128.38322	144.93558	156.63972	184.0193	132.4743	132.187	129.94313	145.5151	147.83588	161.82736	154.40869	152.71877	136.11153	135.42662	139.51794	144.32129	113.21857	111.819275	113.71878	137.1403
653	141.09064	137.59824	124.79268	114.68834	119.69244	124.84982	124.70024	136.34344	122.20781	107.486145	106.34739	102.748474	100.18947	102.13495	108.85626	89.229095	100.03281	111.02077	136.93974	131.87411	124.0833	118.02499	114.08628	120.97023	123.97978	129.50783	141.56268	120.04555	82.12312	59.19645	86.9597	78.06213	77.67746	93.06325	110.35762	113.48784	141.39395	149.20175	131.91298	108.97114	109.881226	97.96889	144.52774	149.04944	154.68962	74.30293	86.72181	91.59758	156.29713
654	90.60611	98.1257	117.95085	41.700394	46.99091	46.63926	162.41664	136.28653	134.07529	136.85794	139.95316	133.55058	89.086716	93.823265	91.044815	126.12952	127.074524	126.39893	71.31285	81.61349	86.55904	99.11421	79.740845	83.72124	117.45532	88.92555	79.03937	114.4263	101.668396	113.69614	40.66942	37.52054	23.576393	-0.55739856	61.873543	88.381874	90.09085	80.5798	85.501495	86.600845	77.423744	80.42706	107.48284	109.67203	112.06258	153.284	135.45523	131.40063	157.23349
656	180.06247	184.90028	154.42566	216.67163	232.11472	201.82956	148.84923	183.57608	234.43893	147.35504	174.73227	252.77126	215.00632	181.22363	142.84305	233.58406	217.55692	178.51581	186.2987	190.54895	151.8807	229.5591	169.86685	132.21896	175.24475	210.38432	220.56573	153.19609	191.44427	212.1075	176.10803	184.20096	148.9745	139.76108	161.58124	259.36145	201.18668	234.9766	222.77155	251.03517	187.01514	145.8215	200.41095	180.68472	143.30728	150.19891	192.49414	229.35881	197.36652
657	144.53813	149.3139	142.66467	163.73566	168.92111	151.84705	131.65833	132.28293	125.89349	181.0545	179.62018	171.13824	130.45267	143.73938	135.64943	139.06908	151.18658	159.98555	158.42313	153.24405	141.50273	153.01144	173.08342	174.8698	131.23047	136.34106	133.40817	127.04091	124.85869	113.98294	124.5629	124.03134	125.247406	145.42982	150.58643	146.98392	143.60849	154.34433	170.2468	103.37232	109.58821	114.94177	141.73682	155.84918	164.19193	122.03087	138.52065	134.30997	128.91824
658	127.048904	127.21605	133.38739	147.05101	151.09447	150.06525	110.681564	89.86191	71.963104	128.87209	144.67703	166.54657	122.16846	127.6146	133.84625	122.52022	131.29251	131.61072	143.90176	159.60928	165.1293	102.627304	86.24194	96.045685	133.30064	137.35895	131.78842	111.96709	116.39644	113.43231	130.49466	126.603714	123.930885	143.87921	147.28345	136.07462	131.64116	140.4237	136.31879	145.43253	126.41238	115.177536	126.14018	133.68073	129.70128	136.3258	123.01823	122.70738	130.90146
660	150.62946	175.53787	164.7496	143.92218	166.25555	148.56656	139.56093	161.7641	167.18356	152.87735	182.48523	220.979	131.76157	152.12665	157.96014	141.37677	161.30026	151.48459	168.17789	173.06932	149.46707	146.0672	173.24602	159.82973	164.73512	178.05429	139.5993	177.45682	190.59918	172.62311	153.01892	169.99791	153.72937	169.83409	190.61118	164.51375	147.93028	176.32487	181.02548	171.77695	189.8132	170.28021	148.27875	167.0679	161.96097	138.38576	154.72397	177.99529	160.38765
661	127.56656	133.13004	138.09552	108.00372	107.83417	97.24982	108.99861	116.60457	114.25746	107.97051	102.10731	93.81209	101.613144	105.60812	98.64451	130.93951	126.64321	123.06615	124.672745	138.5138	139.1723	135.38837	142.42542	143.11285	75.34592	87.0452	102.463165	123.482025	120.56207	107.19408	127.12256	114.03143	101.30299	130.617	128.73404	124.00789	95.21419	104.64654	110.52055	103.29236	111.26799	115.99529	70.79346	75.00818	84.24338	93.503555	101.27648	110.034035	111.48565
662	172.06116	166.6247	134.46652	163.1251	170.57352	182.85112	144.84195	154.91113	144.22922	129.36588	149.2999	220.9031	191.43994	181.57092	186.97342	165.34537	143.33688	126.79414	168.99216	181.84094	160.75302	164.15166	180.15424	160.83228	187.77522	202.94876	183.02962	201.20622	177.01306	163.82901	157.44992	171.0501	174.25894	134.87637	156.48395	195.22827	193.78638	214.50653	239.11844	210.65625	176.7702	149.85912	131.9803	147.32816	151.88448	250.0085	196.36398	151.30836	205.50278
663	127.39383	133.6451	127.89421	60.317436	69.69502	64.3768	58.71043	67.79862	65.740486	170.67169	188.9749	208.5809	145.82257	144.95517	127.79573	149.75085	165.71423	158.1669	184.06299	188.85965	170.3504	159.39912	165.71149	160.0701	121.82408	120.37379	127.84708	121.79894	113.540955	107.235565	104.7035	102.29156	102.63854	115.52151	116.27706	117.85835	127.60547	130.76068	126.35068	115.46091	127.03703	120.01753	72.468155	62.8004	73.35654	113.172195	114.81755	106.06982	113.9388
664	121.47773	130.29993	118.04837	101.152756	117.29776	120.89213	104.036896	112.562546	121.96256	108.04681	117.87343	121.91048	127.58836	130.88704	134.23029	101.40022	103.36478	119.43974	110.92154	120.294785	115.85634	104.01656	98.89653	109.31168	94.93749	100.280396	95.375015	87.982635	111.98149	121.61365	120.61693	130.1264	127.87523	119.08755	122.23985	130.60422	152.00688	135.23795	133.64343	85.342224	88.60015	103.10507	96.03422	94.10291	109.96967	116.64223	126.518776	152.68372	145.65625
665	145.18054	158.53366	208.42613	219.46819	184.08002	168.7966	191.53987	170.17944	143.99588	145.53625	161.57898	211.50479	176.25	179.12051	171.4775	192.95953	175.20285	153.37918	172.84976	179.04741	152.57864	187.05414	165.17226	147.54897	123.3504	131.3854	126.23375	180.48367	172.41988	177.45749	144.68527	142.77472	127.80173	176.90808	184.70769	155.1442	129.95432	136.4512	127.91246	200.33768	187.97137	178.74371	162.20905	160.6131	138.98734	155.95984	166.26944	169.80423	174.49619
666	129.62654	132.24243	144.75381	143.59276	151.4386	166.16434	128.80809	138.30725	148.51624	44.192947	54.37799	50.971912	121.15684	127.15135	124.69378	80.850945	70.33968	76.48114	128.21582	127.68118	137.34662	131.81215	137.9931	131.46469	180.82262	176.8454	155.97185	158.77115	157.17668	142.51927	138.65488	145.53995	150.19312	114.48239	130.37605	136.59424	212.4567	229.24835	208.33109	130.42606	152.56952	162.15564	142.68373	154.83868	132.13693	145.80206	172.58604	164.70547	122.87292
667	179.11589	150.19751	128.22865	146.05344	165.48322	176.10193	183.39116	184.85283	171.64429	132.49954	155.71967	170.22441	205.07663	176.90164	154.66856	142.55956	171.25375	185.84056	136.27739	151.61748	160.89972	191.57169	174.81958	156.76497	190.13007	198.08545	198.15071	128.48672	157.55681	174.06424	132.33722	149.93002	150.38434	164.16452	161.54019	142.43025	158.21492	170.05722	172.49704	135.62886	155.23395	186.11133	184.658	156.09752	136.7332	133.09763	130.02032	120.1794	137.35675
668	169.30127	182.92838	160.00732	179.5373	167.15646	140.8877	209.18802	175.82129	144.6427	165.71457	179.56662	166.0997	165.43967	169.68738	187.14856	155.96333	150.53865	139.6233	126.03319	149.02815	204.70944	160.77264	171.56644	175.67197	127.930786	146.40967	139.53087	124.4073	132.25777	124.906105	75.56779	81.96153	95.80429	137.35805	155.6795	157.29253	151.1896	181.15604	165.99179	147.67471	154.1395	152.83383	168.45673	193.11661	197.69145	163.99106	184.37509	151.78854	104.830246
671	198.62247	183.43951	149.4503	146.4188	165.44858	187.26611	192.35287	179.92987	152.97571	212.38199	177.99924	150.3824	220.59534	241.30853	243.25146	135.55453	153.25671	157.25876	152.08688	164.30756	156.80383	162.27327	147.98135	126.57889	157.20003	160.81021	133.6535	144.61703	155.79953	140.28416	175.99419	190.14233	199.01085	173.76791	156.31993	126.94434	145.64005	154.8992	150.22643	137.38269	127.49356	127.012695	151.97879	138.96837	116.3102	140.82663	148.906	183.16725	160.08063
672	140.28244	158.47023	177.28616	155.14334	163.94617	190.42694	139.00186	150.40984	143.90428	164.94751	172.91202	141.30728	181.5501	151.94699	129.07837	131.4764	138.32654	125.6428	138.42636	153.44095	155.14641	133.80084	152.26657	148.37936	146.51752	171.80821	155.6869	203.70895	169.63885	145.27074	198.43774	201.98546	167.02199	219.14569	169.66064	146.54297	137.86298	134.48929	128.86758	130.20569	149.32399	167.77765	116.748375	130.37775	122.69977	229.76584	213.61426	180.94194	140.36435
673	117.49926	99.44888	91.330444	74.72029	90.438705	105.735115	63.095085	60.06627	71.72508	123.87736	127.754974	131.8244	117.9749	125.46467	126.64116	95.996155	109.196075	117.5484	142.98492	150.78613	137.92053	81.932045	92.04735	93.17903	100.563774	94.586685	81.92378	115.83255	122.367325	119.76143	71.09638	72.44613	91.95987	114.757996	127.613525	121.846954	134.39978	113.51335	103.74567	114.01914	117.762405	122.3475	61.622032	75.677246	80.32764	128.56668	138.59036	128.42966	126.752846
674	227.65607	198.1848	169.4207	208.15033	190.55489	164.64601	173.40564	186.52356	174.61801	161.42677	186.78305	207.59814	170.59009	166.97711	145.89996	227.8768	227.99341	189.75201	158.00974	168.53543	143.29132	178.1163	180.10321	175.42334	199.99214	177.90894	170.24062	207.89023	231.07977	245.78365	157.15756	180.77988	162.124	143.5169	177.25565	184.1144	186.10822	178.80818	152.18677	165.23505	189.24869	188.32782	173.3523	192.35164	161.99643	140.08871	147.44934	166.81297	120.72197
675	161.33295	140.22655	131.18413	154.6755	155.97885	140.3019	203.4223	173.10544	144.13557	131.84666	159.396	204.15762	157.80008	160.36014	147.24808	138.5268	159.265	176.57066	121.68796	107.28857	112.05769	155.43762	160.55597	142.03596	185.17133	170.01706	141.73724	181.90417	194.58162	193.6087	129.7108	147.30493	149.20609	156.12737	131.87892	115.767365	143.18787	156.70616	134.41058	187.00201	189.01477	151.00162	127.79964	150.57227	138.48004	133.45532	157.76459	146.95845	156.9042
676	140.44382	144.72156	145.42792	160.19208	161.76035	152.54071	146.21716	154.96617	169.38708	137.11952	141.25967	129.30092	119.803276	114.37867	126.575485	104.10417	120.53343	136.15204	127.15186	138.64946	146.47409	135.5534	132.13968	123.2657	105.11963	118.05341	126.57393	126.60872	133.94821	132.58025	154.77328	149.95251	150.88646	148.12445	148.43217	134.80153	132.35612	145.44473	139.64868	113.386246	125.83307	122.625305	156.08432	133.83295	121.421524	123.74276	128.1529	154.55092	123.50963
677	136.00418	131.99002	131.71054	124.14659	143.40787	187.49657	198.71744	188.91406	169.64966	134.79831	146.61313	135.63593	114.84735	135.1937	164.81403	104.79335	102.4294	140.16934	119.62045	131.39973	151.99094	114.57247	120.66286	127.53647	113.346375	118.10153	117.41597	158.84845	142.98016	121.61552	142.5112	157.80684	162.98001	179.0943	185.06824	159.24413	162.23676	176.5229	187.34866	78.49733	83.29616	82.562225	138.29251	157.11377	174.44714	78.11839	77.50659	66.728485	113.19374
681	127.84328	124.81388	122.755554	159.88599	147.52914	140.33945	117.72691	114.01313	138.23883	106.44108	116.516495	140.12045	110.555855	108.44288	104.13156	167.18594	148.45828	144.79276	138.55853	131.24338	123.79422	145.30157	126.07248	123.53485	137.2706	134.7308	135.18146	170.90987	150.88547	153.23517	103.65312	111.32128	117.517136	134.80069	141.39157	137.61575	127.4167	137.73898	143.36774	125.96867	133.24194	144.271	141.2568	157.10574	186.18103	116.76739	143.03801	164.13223	131.59912
682	160.82379	184.37445	187.29518	146.34514	152.29843	152.74915	153.48602	137.17563	129.34482	118.40286	132.00702	163.6135	157.88614	163.55939	147.02438	157.80383	186.13184	197.61102	150.66437	163.82841	137.85005	128.80232	149.01393	216.83627	147.60162	170.39871	215.58286	154.39825	186.61984	222.37186	150.35516	172.48126	158.31358	152.81537	151.32295	126.306175	154.99063	152.36176	143.09605	119.21451	128.86658	129.46692	154.94986	166.96802	167.90097	190.30688	168.26898	148.1	167.13663
684	143.93622	166.17514	167.42902	134.66531	156.67603	136.38058	146.79639	169.70895	146.73628	148.27989	165.84283	151.92511	241.3684	218.22813	177.78375	148.30235	166.1969	194.57973	144.55447	174.06941	171.91171	158.9188	182.28789	166.89041	131.48769	153.65015	177.035	138.59796	162.72723	160.14465	231.12373	188.92418	152.77562	179.98813	193.03748	169.63727	202.9122	180.45645	154.57816	133.00092	160.93918	243.15417	181.87277	192.91156	173.2679	171.52863	180.43259	148.6295	175.15787
685	166.5976	187.62695	163.29657	242.36365	222.70619	191.66064	204.92389	216.96585	189.4516	179.76419	170.95236	148.4855	157.20601	164.40793	135.32568	139.6175	165.6166	177.7558	187.87122	208.42888	205.3111	149.08368	173.16296	162.89996	140.00552	158.5094	186.46745	177.40262	200.61868	189.14554	167.39404	186.9537	171.2525	170.8283	186.7883	162.25778	174.60918	197.75967	170.95139	150.86334	172.10336	182.96799	162.90288	175.78586	186.039	171.50546	183.42879	182.21832	165.50287
686	131.80115	158.2533	190.18723	137.89868	158.78915	200.5162	162.68219	163.41095	150.51485	163.33145	165.47441	157.2436	154.03938	147.78537	136.03992	139.20502	163.09128	195.89662	213.61212	214.08795	176.67522	151.8635	182.6899	206.16113	157.68958	185.1193	198.39899	189.6128	197.35858	159.32611	174.75537	176.07779	148.68787	154.68948	168.52185	160.26093	162.47444	177.16794	159.37871	138.3558	174.0816	180.34473	166.28052	192.6421	210.54385	134.49492	165.6753	201.01804	130.71689
687	115.11628	109.76322	135.20949	150.93622	158.61395	165.9634	123.24826	132.18628	134.33011	116.7518	136.34091	155.60739	139.0422	149.448	149.20844	179.35635	155.83575	128.87424	149.0905	166.36026	194.83405	120.756226	133.54706	132.4328	154.08028	154.7994	142.1581	110.91939	110.76405	97.91756	140.20428	137.14381	140.83304	161.86046	147.14859	139.43538	144.43887	148.72073	132.96103	164.76286	154.9581	131.62595	210.90434	201.77	188.40134	194.49826	197.36919	195.34433	107.04227
688	205.11804	197.51672	156.20335	183.02637	172.20221	155.15323	171.76692	174.43988	143.08667	199.06668	170.38464	142.16173	156.30002	177.83646	187.89134	157.16064	163.78993	142.17781	138.42972	155.01578	150.8218	154.08644	175.11209	147.97446	151.01198	180.63501	187.39664	197.202	191.36374	171.39944	141.76913	154.77612	142.50948	162.09775	168.61835	150.39148	194.56042	179.59882	136.0729	234.46292	185.48251	149.74226	132.80936	150.62276	155.46054	189.26411	190.07945	196.7356	201.96939
689	117.95442	114.45351	119.30302	110.56656	119.32601	123.89964	149.84882	165.25784	158.28848	116.20024	111.325554	104.69197	118.81395	114.82651	113.628006	118.57091	113.94905	117.91734	128.92783	140.1702	132.26756	144.42505	129.19664	117.48425	113.69337	116.41203	113.09479	102.84995	110.91455	110.20978	128.72362	151.18744	164.37021	140.20438	151.35829	137.99315	129.19681	124.58904	119.87352	137.91196	144.8768	156.31357	119.075386	125.730484	157.64236	122.54042	122.251144	125.91788	126.023605
690	157.6358	166.06871	145.64406	185.22363	152.21191	140.2089	143.49792	152.80724	138.75809	191.90994	146.77405	128.92888	154.05954	157.67996	157.00818	128.90723	134.24576	140.51987	142.46695	156.25069	149.62953	132.0568	150.74976	157.70787	195.2313	187.47015	174.05432	128.10202	137.31837	153.35168	211.30588	175.7172	142.80005	187.93976	180.4722	161.10095	150.48935	159.09192	137.95634	159.11128	163.93341	184.93202	179.13672	174.748	164.8604	165.84683	166.4643	138.72672	160.5833
691	132.405	161.03908	151.55045	134.72089	132.44678	127.95592	143.89163	146.62726	133.20627	119.198105	114.285965	113.7675	150.7598	148.23087	140.64969	106.14217	103.60981	107.71337	123.973206	133.51132	142.05545	158.85896	157.41467	137.57826	142.7258	161.55048	138.68582	187.73315	181.43289	163.9833	145.3659	158.29642	185.62677	151.59082	147.8482	129.15965	168.74155	155.93509	168.81757	155.84967	163.7621	175.41798	114.808975	124.64331	138.78528	157.26392	143.83401	124.36508	29.222374
692	84.65839	95.10275	87.8674	71.52658	81.177	100.531425	115.29498	115.10646	108.97329	94.8721	87.364494	90.45183	95.12962	108.12619	108.46951	84.22608	104.67387	119.63157	127.03432	125.981094	119.401436	84.47545	74.7703	64.779274	157.7057	160.90633	151.45569	120.959236	126.05234	115.9133	62.7815	72.16528	76.7057	121.284584	123.41942	114.777176	125.23011	99.57813	80.86437	125.13561	123.626396	102.42267	105.12921	103.217064	96.204254	119.169815	118.99991	121.98746	121.14429
693	143.9605	158.51132	143.58527	125.300446	135.12042	130.95258	150.03099	163.68083	154.19406	151.52696	160.20746	147.36456	148.62459	164.0741	162.39754	160.12035	164.6409	142.75601	176.04778	179.87387	184.40408	135.76471	153.14221	179.0679	134.12006	141.94539	145.1128	118.73649	135.0109	144.35452	119.742325	120.94459	108.634995	122.5564	126.53798	119.20412	124.51857	135.02051	173.47685	119.79773	128.23917	115.95468	128.6115	140.32616	145.66568	130.08366	143.44116	152.79028	103.69841
695	151.1217	158.97954	142.52269	159.07559	172.95435	159.55426	169.3122	175.30171	162.74536	64.99335	66.85301	58.31759	141.55624	141.97325	136.27173	111.57942	113.509705	98.30524	157.8001	144.46992	137.38065	183.39755	165.16547	139.33952	140.84177	118.67003	94.1393	118.24672	118.48381	112.65632	127.3815	143.35437	147.42343	139.95529	152.19185	170.90292	170.91583	188.1808	181.2797	178.7368	181.42273	174.25577	131.88506	131.90482	116.65451	108.93359	114.614555	101.315445	135.57233
696	164.01393	176.59146	147.84138	155.59	175.67932	176.02733	143.88463	150.52696	145.3902	146.1788	152.05588	136.26205	139.30373	162.63841	170.96994	149.92761	190.00507	174.62444	202.47519	182.63611	151.61134	151.73409	183.36899	180.94583	188.8317	219.28326	206.50352	154.58612	159.00235	141.71664	128.7887	135.69019	186.2904	189.04257	195.01706	164.145	130.063	138.45807	129.94087	134.2301	155.49478	171.6131	127.05763	133.9305	139.52774	133.1239	151.86679	137.98688	135.16675
697	150.36137	172.1943	148.10004	127.80119	106.28682	92.21577	154.70871	179.66498	175.85269	144.15866	150.57567	130.71994	85.791885	79.417725	73.17291	153.91519	133.80907	127.87467	123.51837	115.95072	112.10184	135.84949	133.80356	122.056885	136.90338	126.21335	110.97987	103.88286	94.545395	98.97536	123.82428	121.20846	125.375336	129.55727	158.63998	141.98813	148.04144	154.83046	133.9538	109.309006	108.51108	104.204636	190.34726	201.39099	197.57797	87.40951	81.25895	72.793335	127.77014
698	134.69406	139.40567	138.23428	165.72397	186.18488	189.18753	99.08751	107.50902	114.76177	187.76501	163.20773	140.60495	112.104	100.85809	89.52733	152.94257	163.91794	145.5795	150.97458	171.87881	169.68149	181.77856	205.02734	197.47824	165.76524	184.29814	202.48373	155.11456	161.32304	150.05573	165.07611	156.31248	145.97275	156.0314	145.53143	148.02026	188.57571	193.8771	186.04932	137.27707	157.97073	172.49107	191.06973	212.06085	225.6181	88.57285	101.98894	129.21765	144.66185
699	146.12823	163.27667	169.54898	169.64633	183.78488	171.9914	135.76823	155.83704	165.04675	147.77386	171.56165	186.99799	140.88017	145.13388	131.608	119.08838	113.34112	107.32228	154.27988	148.01282	140.01846	156.29599	159.99835	154.16884	147.30664	152.02954	136.86151	198.44844	197.61353	194.6724	143.706	163.8244	179.9863	180.25476	179.5345	156.41132	159.54794	171.76077	151.60635	117.181274	120.9032	123.90296	141.76224	155.5307	152.99782	132.0122	141.40839	142.26819	117.11458
700	135.53711	155.67947	150.4388	149.84085	153.69751	155.55246	116.45465	120.53577	122.65077	150.65457	151.43005	151.89555	107.7867	102.73454	103.67912	103.38274	115.097725	114.11014	87.475235	89.07737	82.41254	89.21593	84.81153	90.1093	200.87593	202.3277	171.64427	144.67032	153.85533	165.23416	130.96135	143.38748	148.78937	134.15256	144.58853	181.98944	129.95746	146.6033	150.97733	126.07884	128.20541	119.2697	90.73516	94.403015	107.3926	95.44652	98.44891	98.94379	109.4695
702	128.38406	131.11957	132.9859	135.04822	141.88794	131.38959	86.349884	80.86238	71.994965	62.94301	59.979935	49.843693	86.497086	79.91177	67.47554	135.9053	145.07553	132.76955	113.42311	111.91371	107.13753	62.610283	66.18577	68.11886	112.813995	115.44487	105.56224	79.85711	93.45194	108.832344	104.06793	96.735504	86.40744	155.85703	145.59639	126.21272	124.321976	129.39325	114.617584	148.21097	132.82224	125.94126	135.84662	145.48418	134.2421	73.5184	81.49529	84.1826	126.50188
703	115.28218	109.81352	111.02245	111.626305	122.97931	115.1333	161.43555	165.90506	144.9253	167.51263	148.48203	139.35031	123.433556	124.828445	114.548935	128.06622	133.15457	122.990906	124.008316	144.92212	144.41003	97.094696	106.309135	121.9338	118.40465	152.52832	174.93683	87.90903	77.86044	64.277466	114.31628	116.004715	116.68107	125.03783	116.73878	115.34306	143.0921	156.44254	182.95044	130.46634	134.11584	133.26202	150.05173	153.3397	150.79498	99.163506	103.785904	114.837906	118.94133
704	144.86703	167.02798	151.66959	185.2999	186.54605	159.62247	210.24374	165.98477	126.56645	150.07294	170.13246	149.8758	157.26616	183.69226	225.89127	156.09958	182.71617	195.67291	221.82617	192.80533	172.36418	164.65826	187.5492	208.68237	141.67368	167.50986	174.34015	158.40366	186.73062	189.16998	202.22827	217.03941	226.42178	180.1014	204.25073	190.26172	165.25671	181.43845	157.68364	173.1995	198.90707	183.53348	163.87987	188.14133	240.09787	141.37357	165.37598	147.19945	143.13107
706	127.885216	141.70456	140.24338	158.39455	163.61467	160.57222	136.77176	143.03326	149.33745	153.43732	163.35904	171.32074	159.02985	159.03873	140.91078	121.630745	136.01672	153.55081	183.62238	185.32013	155.91142	145.67978	137.00687	128.63234	146.0032	162.72833	151.6067	150.79901	168.66127	194.11258	126.005424	135.3092	127.38012	118.05835	115.518074	110.02298	151.03961	145.28897	132.79807	141.86418	160.38826	140.6566	168.92674	168.99171	163.38834	130.48816	153.88057	186.89583	149.01361
707	144.9414	164.12999	135.74908	244.33022	193.92471	155.9075	142.33694	165.01318	168.41435	236.96504	197.57831	166.61038	196.96219	184.84471	149.88812	162.38239	184.44498	177.86826	186.08794	204.3175	213.69984	171.53152	186.73734	175.5877	215.64468	188.52594	157.97006	156.10165	180.04398	164.74022	143.54922	164.22737	149.24207	178.31639	190.17743	202.17169	195.71625	203.19206	186.275	216.40668	211.53781	201.34044	162.09712	160.03285	137.90593	167.23889	189.74484	202.36139	199.95422
708	126.06528	129.14297	128.49133	136.97342	134.93156	115.57893	117.24984	137.61052	158.4776	126.47479	138.53668	125.57756	115.11004	121.27567	118.13252	91.83348	89.09448	92.64021	111.77197	123.86818	126.01258	128.17953	143.12836	137.07968	118.999275	132.56473	126.83713	119.87276	126.864365	125.453766	95.24427	95.04526	101.95502	110.96857	116.575226	103.622	87.68447	106.51288	105.39522	62.219032	83.616455	102.22605	99.10014	87.08171	58.392994	71.793396	72.7673	86.18659	126.19589
709	142.86337	150.01059	126.53914	178.26947	187.3128	210.46997	171.03262	167.599	156.7553	150.81073	161.0093	170.6174	174.61337	194.95386	208.745	127.74354	143.30023	146.3674	163.30988	154.52089	130.1192	160.15532	154.06407	130.14008	119.399536	137.62692	141.50417	166.79199	168.71696	157.43733	153.5506	157.65407	141.85837	138.54694	136.99176	109.78766	147.72937	149.65565	130.82234	153.0064	139.59679	125.01728	138.13254	145.79033	137.37617	135.72733	140.6693	124.705215	241.44229
710	110.42376	114.15928	110.95001	143.88959	165.8918	151.6265	142.66275	162.46863	155.44754	132.70848	138.22806	130.65442	158.60791	162.81467	141.89772	131.22174	138.64313	128.61841	119.41879	132.29861	127.54152	164.57172	155.36446	138.84698	132.03722	141.37843	144.80334	116.595985	132.35074	134.64944	181.52383	154.2248	138.9202	133.21338	156.42761	159.05759	147.76335	167.93199	202.07657	133.46222	152.0211	157.7374	127.82684	145.74628	137.40315	127.02655	137.31738	131.40146	101.52502
711	132.36534	155.376	162.2886	124.21079	134.309	132.07275	134.1893	137.5249	132.96054	133.97623	151.51776	145.43045	142.99261	154.57872	151.72153	129.45923	126.99943	127.64186	133.85217	150.1456	137.58946	129.56766	137.65237	151.76205	130.08926	147.64621	142.12354	127.031075	138.3853	141.38252	108.91113	115.19823	134.58133	155.83627	152.76323	136.33377	131.88675	139.47974	133.45755	96.14895	96.26928	99.11515	126.742676	141.31265	143.6163	131.14813	139.30313	142.97377	125.83878
712	125.60487	140.02652	127.073364	89.949715	88.77884	83.41783	148.91638	179.91391	218.30818	145.95604	160.3179	153.30777	165.9712	188.23376	158.29453	191.19002	180.10675	150.72672	145.21855	176.93933	155.00797	136.30725	151.0513	172.10648	144.19127	144.50427	143.66676	78.68904	79.913925	81.08853	189.35028	180.31915	142.90062	137.21645	147.15356	152.22508	170.40186	187.65892	173.98529	145.33398	144.02773	140.32663	202.31473	195.34311	161.16608	186.31247	159.32616	133.84062	148.88
713	133.77159	149.88817	158.2461	148.57745	126.510925	113.60211	108.29012	120.23595	125.2919	97.14653	99.59212	104.63296	128.7321	141.70108	137.50299	124.64084	127.87498	126.58638	125.71266	127.04172	131.894	128.35391	139.54565	141.45842	122.39317	131.82162	126.40346	112.48123	120.526245	125.468796	128.72107	142.15767	139.81036	150.29077	150.0415	149.81218	147.34952	135.65182	136.67955	125.71182	122.573166	121.90406	110.542816	117.422	116.32942	137.5347	152.61179	140.9437	126.87555
714	89.575035	113.36752	139.24956	101.46826	88.58581	91.80676	103.488525	103.535866	108.39861	129.30124	134.24084	132.89136	155.11562	164.54568	163.81549	62.96379	48.818386	57.62272	79.287056	48.67144	40.01042	126.90292	82.35635	72.77306	201.62329	224.1801	251.70827	149.46866	124.35335	108.690735	122.385185	124.91584	139.64426	138.49823	143.91022	147.31122	150.51465	164.82195	199.91129	88.13164	81.838615	90.35542	112.49518	103.115845	98.99373	204.48207	166.80957	132.5752	104.66724
715	300.6518	187.89526	146.98804	134.87616	146.47238	211.8194	143.50449	169.55652	232.04288	147.93723	162.25595	147.32593	162.28291	179.4246	170.7552	169.4751	198.53363	185.80695	165.67865	171.2119	153.84	228.32373	181.59091	149.22272	167.83008	191.53534	162.36925	172.36426	186.41518	167.16992	144.46077	174.62631	176.71011	173.95865	196.66942	185.72955	192.01633	216.73685	220.06407	230.34811	241.32535	217.09995	140.625	155.21045	163.39618	139.49734	155.86081	239.69235	186.07712
717	167.53331	155.95798	141.21564	145.05577	147.94598	125.569275	141.26216	149.47835	129.99004	159.1313	172.61902	165.65997	143.60306	139.18356	124.182014	125.8784	139.44398	132.6564	149.22519	164.79205	166.09375	204.4711	206.25473	187.15073	131.92615	131.0289	125.43034	143.22403	126.68738	115.27734	129.0192	153.34753	170.70883	153.31651	167.77748	198.3363	154.7292	146.50359	126.225525	132.69049	153.1925	184.27852	90.57759	85.97142	97.863434	186.98975	176.01715	157.21501	142.21964
718	113.63887	137.41875	140.04306	154.77515	168.87094	167.11777	139.33362	147.23535	150.89594	167.81818	165.53558	138.82101	135.52444	147.6969	154.39444	160.62997	167.22806	155.47864	155.03781	166.61584	163.65465	174.56961	184.7315	204.08278	138.97763	152.15405	168.16095	141.25104	155.71057	163.16739	177.25916	175.24083	163.05786	148.79962	147.30344	113.77203	139.36006	145.93887	136.4024	125.01958	127.12102	123.848785	137.08078	146.78668	142.48395	157.40338	153.82959	154.69522	129.75241
719	106.050354	105.60239	104.44331	37.036934	31.481722	43.8257	136.42697	150.9625	141.32574	158.42505	164.22287	158.881	88.117294	94.87549	93.770096	169.20438	174.3984	199.60725	91.0619	106.02265	112.3055	98.265045	94.57449	81.63942	125.237976	123.4216	108.7464	120.08678	129.26544	134.58966	123.99441	119.37073	106.273315	101.97829	111.06079	115.93509	142.73936	141.1843	124.04534	160.11688	171.49065	162.38293	134.19643	113.24989	103.32153	120.180695	113.34923	101.980804	93.78403
721	171.23932	144.90137	120.02519	126.688934	120.66179	130.29953	138.62308	145.66458	127.691826	128.04099	147.1758	148.40996	117.584625	114.78097	120.6756	143.04381	154.12395	163.14029	189.36218	187.33969	164.45361	214.23148	232.9834	203.7623	144.74934	168.49303	173.95813	147.51196	150.34442	126.25876	177.06345	174.04854	143.8424	148.07803	171.91957	177.62103	202.85483	186.31477	160.94968	148.49115	168.10918	180.29218	220.4178	249.17253	236.55356	215.11703	189.9623	153.80264	166.73459
722	118.45615	115.08046	120.85004	101.35043	93.35031	94.38669	133.64328	162.32812	172.36322	108.41442	100.37396	82.79381	128.71866	133.73666	128.11	173.99138	169.41626	143.67987	243.66476	166.1789	125.53485	134.37839	146.55258	151.34781	187.88567	157.88828	122.49121	72.932594	68.087	63.262424	128.80113	138.95645	143.59615	121.944336	138.28244	134.96701	124.14136	116.30571	107.31612	94.4708	97.5087	85.96187	111.419754	118.5242	144.40768	71.28951	67.9168	78.40147	123.64445
723	158.38824	116.467255	96.07456	160.38138	187.74088	202.88565	121.12703	131.27628	139.66052	154.91647	161.58446	142.37938	111.89916	115.84482	121.85451	164.47429	164.32758	128.45108	134.47858	161.67712	147.00282	181.76965	184.25487	156.4241	131.4354	134.13614	126.2315	127.82097	152.05255	181.70166	138.50784	165.9389	222.99615	127.82771	151.54272	156.94273	158.78336	178.30511	212.06265	100.21542	90.70875	88.41225	166.58739	196.93036	191.21278	95.80938	100.945694	96.1149	129.01477
724	143.53996	142.23474	134.81866	122.54033	134.98215	136.26505	131.70517	143.20964	151.30756	128.37747	141.59288	158.98987	100.62488	110.92799	131.96689	146.86276	140.6713	127.791664	145.59546	152.27328	156.79172	123.03651	123.3607	125.497116	124.53551	131.55298	141.41553	150.15724	136.62021	133.98782	158.12021	138.5236	130.84398	106.3414	126.69538	155.40254	151.9266	142.8662	131.98578	122.99198	128.50012	130.24934	112.7807	117.31259	112.22325	131.73071	130.18442	105.8535	156.44626
725	99.87615	94.55097	93.543015	88.2623	94.79427	85.00757	96.67405	103.44302	94.429146	144.1554	147.36526	142.85098	138.69722	141.22304	149.9039	68.16777	70.93678	69.30983	114.96681	112.477905	99.62344	84.85763	98.22838	93.244095	95.57998	108.959274	110.53255	115.30511	107.01585	102.92274	77.98739	84.85895	91.045296	80.77601	76.357376	81.9985	173.50818	155.15814	140.08618	130.98627	95.12291	76.681366	108.7891	110.58127	107.21269	108.22879	106.5336	100.90477	96.08422
726	209.09683	193.50964	158.31238	206.54048	198.40833	175.06984	165.04291	181.07442	185.03433	155.34393	179.9737	203.6018	181.97495	188.9123	170.88324	168.72958	168.75348	142.28592	206.38477	197.07028	163.1133	199.42572	188.51553	159.6031	172.88008	188.9552	185.76028	163.9466	186.07623	172.06995	153.64616	186.82253	210.37909	161.48193	189.58748	187.45963	163.19507	173.97382	149.75723	176.5969	177.5944	149.01056	162.72366	190.37256	188.3418	152.34305	182.27827	213.1344	143.39102
727	180.58704	188.26114	164.86319	136.59009	154.90839	138.37222	146.186	169.14319	191.48322	199.49454	207.598	179.58743	194.33533	221.65588	182.85812	243.60321	205.76733	161.7592	178.21307	184.68565	147.98827	133.05563	163.46371	230.8163	151.02454	188.57721	185.01065	180.52905	173.30994	132.59299	191.54877	198.55325	157.94563	138.20932	168.3563	171.24292	161.12363	191.12025	193.19891	212.45645	205.78693	161.79129	155.17355	179.44046	173.67946	140.9029	176.45892	166.83553	134.49313
728	141.76773	155.05434	166.22508	163.38123	157.35938	131.49603	141.20528	141.86853	135.58307	151.7974	156.98024	135.9422	152.57433	170.65216	198.84134	225.12921	191.96211	173.53339	152.4039	157.85077	150.21059	178.33	189.58408	205.93817	154.21556	158.32278	161.39854	181.43962	174.10625	166.4639	153.55746	138.77658	128.61694	197.19638	168.70293	149.58809	139.87975	165.16953	207.72626	126.59235	146.4179	147.80824	138.90991	161.72032	165.11804	183.17871	156.21643	134.75424	143.05191
729	112.42526	112.859085	113.07891	140.0802	129.99924	124.6159	151.54572	163.80247	145.47058	120.512405	125.82516	123.50145	97.793365	97.857666	94.81802	140.14713	119.72768	97.72771	110.71143	111.42337	102.920425	174.94818	166.94833	145.29764	66.77963	76.255066	92.182205	82.545166	77.238205	74.00122	119.197235	128.73265	118.73157	128.82985	132.2097	132.12683	111.433205	139.68324	138.44717	108.326416	122.530396	130.82022	101.362465	114.704285	113.78067	147.3675	115.011475	98.16876	74.59927
730	170.11519	148.79068	139.43634	111.90176	118.717804	115.58577	153.11191	176.80663	166.22943	115.58148	120.20035	120.60094	141.3992	133.03397	130.7699	110.1057	103.583984	98.68806	52.19657	58.929195	46.685863	116.553215	116.006775	114.09848	116.20555	126.29122	127.685905	3.4263349	3.1615984	-4.5604734	55.634064	50.44941	33.376003	127.334305	126.222855	121.671555	149.06694	163.68483	159.74815	93.81639	91.77344	88.62847	84.15436	91.80796	100.197464	89.04212	96.94026	106.983	98.26436
731	95.97482	95.27264	100.78252	129.04063	133.6654	128.24585	132.87973	136.39221	132.77173	39.674847	56.139553	87.98424	127.22441	128.1849	123.52242	146.40529	119.87538	100.07256	73.67997	78.36516	99.61299	39.39566	60.720818	70.213196	106.888466	97.23746	91.95039	97.51534	54.918232	36.541664	76.11631	61.122932	66.85682	72.33446	55.1286	51.290188	64.76506	69.23679	88.75769	69.01631	70.33722	79.70296	68.17398	44.419987	23.815678	87.97073	66.93577	49.538055	82.04811
732	156.66771	156.85623	147.64139	127.66965	132.68147	139.96815	102.76068	117.81079	115.85663	133.29762	135.60928	119.008705	146.49503	162.33768	166.60083	109.80904	131.49796	166.94754	133.06671	147.46402	140.08395	158.50778	151.72131	132.72029	180.94508	160.48642	145.21338	174.98271	180.62723	185.75464	156.35468	175.73485	195.33128	153.5265	156.95386	169.32106	176.896	158.7885	152.24875	134.91776	155.5727	160.07202	154.91216	160.79771	143.8836	163.98825	161.96405	148.13728	144.19733
733	215.25433	187.40765	150.3862	184.52946	193.87585	171.97922	204.23544	204.6706	195.0137	147.76874	143.59167	130.3815	136.98303	153.26129	178.72894	155.05962	156.2341	128.70303	153.95575	150.89374	132.83098	138.96823	151.75826	145.25311	180.89499	172.26411	142.13858	187.21884	200.29745	192.85828	174.81818	140.54434	129.7713	167.18799	161.44785	151.34798	139.06679	150.58522	150.32184	128.14844	135.14589	136.6177	139.52742	154.40866	131.84042	199.2167	163.30124	139.39157	153.87686
734	112.739044	111.89603	107.22806	119.75011	119.9438	146.8811	95.54818	95.263596	86.18145	84.946686	85.444046	87.81041	126.55497	112.16083	104.594864	100.92758	103.69223	120.048294	130.06776	121.4243	106.73413	91.55457	89.9367	86.65886	42.378204	51.089867	60.199318	111.40405	118.40198	114.68768	97.58685	104.09645	125.67905	137.99178	143.48035	165.35757	93.647934	91.681656	103.08063	66.83093	61.652702	71.03096	133.05905	138.63126	132.44864	135.95924	137.63992	139.04839	121.310005
735	125.33588	130.85052	130.17847	147.26553	148.65317	140.7346	159.50815	164.59718	160.45517	183.74875	174.87758	161.36296	244.79764	204.9591	169.56474	137.43903	155.28549	160.01642	205.74263	164.389	150.09894	129.98434	137.86871	130.53351	133.581	154.25618	157.20955	120.719444	138.59213	151.67706	150.49799	173.92682	160.72876	121.45419	128.60126	133.3841	212.75128	219.03772	194.67468	117.33336	108.60336	99.717545	153.05038	158.0599	158.11331	120.50058	108.1772	94.41879	140.1069
736	152.84543	176.14325	179.35992	179.57921	195.35599	166.96152	181.02185	198.88385	180.18622	252.42358	209.18896	172.7692	173.08301	197.83604	214.79568	238.02475	195.87447	152.48083	249.14871	234.326	199.21455	165.2374	194.4159	271.1349	187.18048	208.68275	201.75876	202.65747	194.42456	163.40302	178.78215	180.38794	149.48679	164.02463	195.33493	192.6947	149.26608	177.61574	181.70241	242.84149	165.33533	132.3703	139.32388	166.63483	239.83266	201.13742	177.45525	144.52658	148.85934
737	181.29086	187.0998	170.4343	154.65778	167.64598	143.85353	114.98847	138.07938	190.49794	188.78845	173.01653	128.06236	171.40936	197.88242	197.35858	204.50543	210.12611	203.41699	167.53496	211.08029	240.90268	159.81061	185.81625	195.02612	203.90858	208.57504	198.05847	186.25928	203.60957	176.71791	111.30563	133.69896	144.03882	198.81445	213.11172	194.37186	258.36652	190.52103	141.50977	142.0405	166.61551	206.65068	224.42325	211.26448	175.23492	201.30644	222.89471	249.19339	215.246
738	148.16733	148.0668	140.94965	108.47383	111.46713	116.40059	115.20735	122.414566	125.65115	113.31836	123.9826	119.72864	151.70471	159.44046	137.57182	167.0513	153.17355	141.18436	172.96567	172.18039	165.62585	132.72104	150.22394	159.99408	81.667175	89.357796	114.18908	103.25757	99.41374	95.37438	133.86975	137.70929	141.37506	142.20383	155.66101	161.59723	185.9649	183.2399	165.24153	149.93225	132.72795	120.14775	142.70857	143.48193	125.24028	138.08287	143.70325	144.5435	154.37152
739	170.3596	127.88919	96.321915	47.971615	52.755516	74.769	127.91525	134.2952	158.65848	110.624466	119.296265	139.45407	130.06755	108.99524	107.28195	98.39844	92.87482	115.17022	120.79852	119.79634	129.60973	112.55257	121.73959	117.665085	138.34235	128.16983	132.06021	74.86333	76.65741	87.528534	26.767994	29.0516	19.19714	92.8151	68.156944	84.16304	122.91307	102.16704	91.47821	124.15051	107.126495	102.482285	143.8417	156.08646	168.85028	133.99503	134.86859	131.14052	130.90573
740	197.76495	161.10721	129.28445	164.6702	169.92227	160.51842	140.99738	143.67798	136.85716	129.15167	133.79434	128.26187	178.75989	192.1867	212.50931	99.331696	109.58615	120.90596	189.18973	165.34015	148.2684	115.46617	114.613144	134.77249	119.304825	121.18494	117.45534	127.0356	136.14943	186.38467	135.048	139.238	132.82059	135.02692	140.014	134.21198	175.54074	181.5662	192.7654	125.61704	114.4761	81.50383	156.48306	152.72421	139.1662	91.83296	115.083984	128.46257	131.6439
741	116.86595	117.250534	111.53946	135.54852	145.95721	160.28502	160.82195	147.37294	136.49564	137.48935	115.58188	89.340385	117.236465	114.7193	121.94272	120.10335	107.24486	111.298676	105.806915	136.23242	148.25058	159.37784	130.12915	127.12967	143.22693	154.06221	151.17853	128.43066	132.72015	136.50778	148.92487	141.07439	126.55229	121.72845	140.92651	173.18665	125.96485	130.9795	121.037865	145.06537	126.73682	111.48698	171.58575	168.30942	159.6178	155.25574	139.80139	129.82149	114.06842
742	208.94601	219.44041	184.74118	127.58743	152.84308	175.29787	166.56024	167.90164	138.6213	184.3172	203.0253	207.38962	160.62878	183.38306	223.27402	170.6174	194.50468	196.46368	155.83954	154.85468	131.57513	227.94855	205.41333	178.42914	226.40466	174.7265	143.97037	176.87828	197.3674	193.8043	128.87212	150.8063	150.55829	167.0969	159.99332	110.58758	151.02554	158.63806	156.6806	161.51529	185.23828	169.1308	160.40575	194.77191	214.59558	153.49661	168.38554	152.98364	178.33405
743	147.16473	158.41003	135.62057	112.98056	134.48557	160.03677	66.70619	69.68991	82.780624	138.67355	148.78926	135.86539	81.5551	69.60251	51.532143	124.10989	125.40935	120.40941	126.593796	135.05167	139.7771	122.79523	119.62028	117.047195	141.31674	156.29977	168.25735	112.80427	115.39035	110.88669	95.90042	89.18822	73.14018	96.70921	105.01886	98.04886	108.58459	121.91249	120.16879	82.464676	87.29669	93.25069	135.62509	154.13101	159.1998	110.2977	111.37758	109.428116	141.06891
744	127.39104	135.37228	141.91809	175.26971	157.84528	142.57654	123.6652	116.10391	110.96687	131.42126	122.06368	111.61236	143.78772	132.76163	121.79942	145.18301	119.17699	95.76502	118.95065	100.97011	109.045975	106.92706	101.57701	111.29328	154.126	144.15326	135.7923	129.17847	134.2245	126.93645	140.21097	155.5358	129.72095	112.604385	98.54821	93.989006	108.768295	102.16057	108.63603	173.40279	188.064	189.90437	107.73749	93.00717	82.439865	168.6911	174.69165	152.91806	140.354
745	164.94345	154.82033	127.46846	150.10692	166.50613	143.06548	177.319	165.5481	139.7619	123.48301	149.16415	139.42645	136.96939	153.42245	133.74449	134.02544	137.50885	115.01222	144.39882	150.85199	130.29787	119.65018	132.75781	126.75539	130.28017	138.6167	162.5218	184.8498	155.49748	132.05103	96.88194	124.718796	164.13702	187.6038	206.56732	187.68497	169.96475	168.0325	145.4401	156.1445	175.77914	152.23122	132.18155	151.98962	136.98918	131.01613	140.55588	124.17682	137.49487
746	193.15094	167.85611	140.98886	133.38972	150.74965	178.02077	188.35025	182.24817	163.87878	182.54071	156.74698	131.55057	169.14255	172.09506	151.79831	164.22707	185.88998	176.16249	186.08656	162.04376	147.11806	171.2218	180.69489	169.76047	198.0725	189.67465	181.06082	208.32744	170.6272	150.1817	176.88974	164.30359	145.8472	156.61525	142.0474	148.65875	182.25874	196.33472	224.13345	173.82974	165.9687	139.97583	141.35854	160.49438	174.53009	132.2406	157.56274	168.57315	198.32825
747	163.40402	182.3212	173.89252	168.62018	196.60233	257.68054	287.75732	193.21808	150.39816	136.72717	163.70483	152.30682	141.81189	171.33377	170.8082	217.14331	185.18797	143.37561	177.2934	203.53098	181.48953	158.5126	183.3335	157.29427	178.24576	212.43437	210.18073	138.44202	167.39648	158.43152	197.90662	165.96614	134.85593	188.84232	189.29868	174.2735	179.93521	186.1174	188.91971	137.94336	156.33426	149.61272	150.13446	157.38196	143.3932	130.51743	147.79362	239.96323	262.54425
748	249.35959	214.54071	177.7302	173.68683	193.68896	160.29755	173.71529	197.483	166.64175	177.7962	198.80516	160.28519	208.44403	224.80417	197.86636	151.9065	188.2959	220.72531	143.13327	171.17514	170.25677	186.9328	204.0884	165.8275	173.66907	211.96257	238.19907	185.55768	186.2987	143.19913	164.74393	183.17932	146.48494	195.042	231.48785	232.20229	179.20059	217.27243	198.18312	180.05573	211.81131	226.33167	219.27698	235.34126	204.329	176.17538	208.42628	213.55989	164.3044
749	221.57925	234.46664	234.91273	141.6149	166.92285	195.14182	154.87325	188.32407	206.64456	169.2919	191.08543	169.07083	140.33386	143.80067	141.84412	226.77051	158.2976	135.58347	145.75925	175.60622	175.2114	159.01283	175.49815	144.29318	174.19064	200.40347	211.8807	164.58148	157.72299	142.7123	136.50606	136.35156	137.68826	192.03119	208.2373	222.94748	173.26129	180.02461	154.16396	161.2643	190.08464	223.27087	166.11371	191.39697	196.55836	181.26282	200.76279	209.683	131.46385
750	162.8817	143.66122	125.399506	214.2074	188.7893	155.33224	120.4044	120.61589	110.07339	140.72263	151.84827	186.01512	142.81934	154.65164	151.25604	105.83319	109.02571	105.92474	128.04782	145.33977	126.303375	154.92258	155.12976	137.85141	161.22125	181.16354	166.98796	138.06203	142.75232	168.329	124.873955	143.7164	166.51993	132.02318	147.97394	156.32515	208.27148	144.63464	113.983604	124.49425	133.93358	146.09055	137.78632	163.1196	188.84064	128.09549	143.01636	169.67982	208.00752
756	234.63141	216.77379	196.5925	125.65901	149.4285	167.05345	156.4452	169.07988	147.72073	157.06754	160.85132	136.15283	162.246	179.41212	156.42233	188.98964	163.00421	134.62064	160.75995	176.08615	152.24437	160.03629	175.00697	187.11342	198.65643	167.1376	135.67061	119.43523	141.02591	150.62119	143.12173	155.94809	142.60895	151.82178	121.24017	111.32471	158.46451	143.20145	141.72015	131.79105	132.92972	137.72665	126.43651	136.66292	140.3541	96.823105	92.70885	117.12372	95.4535
757	132.54819	133.16891	150.76756	129.5653	135.32648	131.4833	115.365555	123.0414	125.54431	152.79272	151.30487	129.90237	197.20273	169.7495	156.18158	121.30985	128.4986	125.19466	105.09056	111.22789	108.83589	130.98447	127.77028	113.24311	157.59947	180.14265	173.0643	150.2136	144.73045	132.11996	145.88345	149.1773	139.2906	119.80777	135.19568	130.09955	139.00867	146.83539	145.52908	157.57686	167.92044	163.39255	170.5408	170.50858	148.6083	118.17101	110.17404	98.40497	143.9607
758	101.610756	135.3418	178.50812	102.04608	102.75812	101.154724	123.15822	137.11209	133.07578	168.24162	189.15076	184.07018	211.13301	222.77719	211.53046	132.01187	152.04706	186.08473	132.33577	155.99762	179.95276	142.1716	137.59116	131.37448	125.55635	137.20732	137.375	163.77278	170.98862	143.52075	171.42578	183.28174	157.05246	199.11227	216.39784	189.02783	145.75597	160.64209	180.94266	159.27219	173.443	168.32037	170.30821	174.37799	167.97748	183.54851	167.50674	140.54494	143.28249
759	106.03229	113.60256	104.78293	112.11278	112.24164	96.927765	117.19798	110.35564	95.63777	122.25148	123.13513	123.912674	91.457535	104.80371	121.273605	104.07558	109.9718	105.06998	116.862175	129.143	136.44626	92.209656	94.88751	90.04529	95.30704	110.92287	110.02443	134.37888	149.84784	140.7482	144.99377	162.02853	176.08192	155.72137	150.09297	145.45886	141.29553	146.55591	138.65411	166.44089	165.95175	143.98781	176.5302	177.04173	151.03944	177.82568	158.70761	139.6616	141.77802
763	165.65117	168.37283	164.07956	223.31728	227.6469	199.83067	195.75995	220.91135	195.07147	160.47775	185.10942	176.12482	168.74115	171.25497	143.79669	161.41432	161.75708	146.06818	183.3653	190.77512	150.25908	165.89653	198.12378	239.86499	156.38702	179.74231	163.04059	169.6077	180.08557	152.76541	164.46231	157.13435	145.23901	177.33795	208.6213	250.87067	157.4213	187.97284	175.08304	152.79669	182.6607	202.00575	158.80907	170.73222	164.01196	136.60368	145.45146	143.95505	110.30956
764	122.02182	136.41992	160.40164	139.40234	137.9642	126.431786	103.3481	91.17799	78.55197	171.20175	151.74414	133.39949	142.6529	150.89029	158.62048	165.29492	169.53152	173.70651	137.86539	140.58932	134.8854	203.52284	164.66223	135.41742	149.73857	137.36143	113.997086	165.5998	151.44353	140.61168	119.722916	134.81863	139.84644	132.64035	139.00143	139.95876	153.3294	166.25342	147.37732	126.95194	129.5675	115.900116	154.39594	138.42914	119.41559	165.32144	172.73282	160.85501	135.6102
767	190.12572	160.3393	139.37128	92.17897	86.41934	108.53216	88.80086	80.89365	102.22745	76.10802	64.87677	77.91525	110.384766	100.20358	103.504944	128.53671	95.79962	77.729744	123.33119	117.694534	111.16519	108.514534	89.124344	84.656235	-26.489412	-36.22382	-27.672846	137.1886	125.27009	110.62551	116.8354	115.43225	128.9266	144.12698	147.38788	133.32439	77.276855	27.37333	-7.0305524	129.41783	145.74496	153.53983	141.06497	157.92645	175.24667	155.72047	172.76541	177.53973	108.50505
769	126.0624	133.3739	125.72597	128.97514	116.31159	99.082306	160.64594	154.60406	135.90927	100.98841	91.11723	91.872055	117.62312	99.421646	92.64357	95.06351	91.27496	82.417786	186.09085	210.16891	198.32379	109.15549	104.92415	89.60884	83.51817	102.42418	113.49475	97.18887	88.00598	60.90236	164.32635	181.85483	180.85426	150.78775	180.23398	195.54253	104.1284	112.97031	98.036316	136.8911	155.90112	155.72023	183.7255	190.33023	185.59125	178.62265	184.83698	167.93279	98.22954
773	159.46593	156.60947	136.6193	161.46555	179.31187	152.72974	145.33412	157.37012	135.07129	159.84091	198.80417	190.77852	131.95422	146.13998	133.93637	170.84659	172.43506	140.51132	119.4348	123.67247	166.2115	131.17535	146.5356	145.6044	144.04721	164.22452	152.35474	197.10522	149.63382	129.61807	143.44504	163.11789	146.69113	140.55655	155.51619	143.14154	162.012	168.28995	138.02841	169.439	177.22412	167.43152	132.80382	155.1008	151.67068	187.92542	193.80878	154.25885	165.23889
775	150.29117	173.81891	155.99472	143.27963	163.97095	153.51472	152.23317	171.90213	154.47696	157.29068	165.7158	141.88525	168.13736	168.50845	142.27414	171.45697	162.73352	135.53189	137.11235	140.09789	127.416794	140.04047	168.08252	162.62047	137.26584	167.52121	235.42468	115.353485	92.29274	74.839264	137.14682	149.67303	135.93991	130.7211	141.31418	133.51724	152.61142	162.16977	132.57333	133.46109	155.39944	185.12845	150.76941	161.76727	160.84462	134.6065	154.0321	147.9416	132.68198
776	167.92441	164.29407	148.66495	163.01291	173.76228	192.65375	174.51987	186.80074	168.75293	162.26303	148.82874	135.42946	181.13399	191.04018	164.88156	174.26134	168.0596	138.75424	136.80652	126.60126	128.45938	156.23393	173.81651	161.18073	173.48279	193.42163	187.3981	155.86568	137.14517	133.31558	187.71979	180.31686	161.31192	187.63287	168.634	151.65918	127.494125	123.340004	121.96706	156.33057	164.72246	155.70071	177.16399	184.54155	160.66103	88.86311	99.71654	119.59935	184.62714
777	112.983	102.95169	113.04927	181.85828	192.87508	170.16641	139.27847	148.42249	150.20117	131.024	137.79324	147.50427	189.33191	177.42471	156.38327	151.64105	153.482	137.8009	134.81479	136.6503	121.019516	138.0687	148.45322	140.91156	165.21722	170.49355	170.88058	199.68295	193.8721	168.46255	116.20419	120.17	117.233444	133.27483	153.81686	209.7934	157.45401	160.09894	161.91527	148.36952	145.54584	133.46759	159.91833	153.75891	131.31308	146.45564	135.77539	108.01427	127.44031
779	173.56918	166.79779	135.64012	132.9692	155.19527	165.75299	157.92519	173.14996	159.52388	215.77916	167.74394	144.37617	140.5685	160.13586	158.27733	142.8598	161.33966	151.82079	147.10089	160.08714	155.97421	147.7684	152.62839	139.22987	159.36252	180.28925	200.2911	138.95491	149.76886	150.71436	136.76007	163.43951	184.49963	148.2768	157.8045	142.5026	140.47345	157.39395	182.39336	184.80142	168.97452	149.90398	131.86713	147.15521	151.0335	137.1041	156.0875	211.50133	136.52156
780	74.653946	61.51452	50.288345	53.70777	55.8181	59.340096	45.095276	52.468956	67.98014	127.405266	144.31549	171.24841	202.51776	93.24933	57.180267	20.92352	23.053253	6.6501904	131.49774	116.741875	110.825516	86.10379	100.945404	118.40838	139.27347	154.52869	171.16612	101.190025	60.49489	40.58673	55.624485	56.024113	60.977802	144.66135	159.37875	145.35559	124.578636	126.46183	129.18683	134.07608	151.12617	151.9318	94.99697	110.69347	91.538895	124.09752	129.69983	128.36885	130.79402
781	106.61908	137.3768	160.05135	154.2628	144.40921	136.99644	102.29776	116.29931	136.4393	207.35437	190.8508	172.65097	129.95477	127.995514	115.60762	131.4743	151.65164	157.13657	144.23825	135.64297	116.85693	124.56856	137.07816	145.37186	120.235016	133.712	119.32552	135.75998	135.65796	148.67542	117.044815	115.83327	128.19711	125.77301	135.52023	137.9284	132.02263	145.07512	162.5289	136.47458	143.80255	125.195694	113.2757	121.58937	122.07825	81.36087	86.81308	106.44224	117.97964
782	141.89136	160.71925	150.34468	166.307	155.26169	140.332	132.98257	151.91245	166.86595	154.85666	159.73187	146.46735	176.79663	177.39902	178.28287	148.24594	163.23447	157.80188	132.45685	146.64716	157.29797	160.23946	154.3988	138.52762	191.10715	192.97916	177.79297	147.37305	139.0069	124.88138	139.38025	149.46136	161.10515	152.10692	154.30371	145.97134	174.88278	179.08948	166.99011	130.61746	149.61493	162.1048	124.68794	144.867	162.26677	140.54143	164.1668	168.57681	136.07141
784	18.326178	48.76838	61.898552	65.53011	81.62536	104.194885	75.200165	65.550476	60.554752	108.34218	110.59137	108.618126	86.96308	110.98697	131.6619	119.5796	98.220055	91.24632	143.00606	166.15216	172.57033	80.90027	81.505936	78.66108	60.094208	56.570747	53.043312	113.18631	78.22899	76.01773	195.68872	183.6954	154.54984	90.00755	85.65614	79.482056	154.99507	149.7131	138.37766	85.21651	104.52693	114.89777	75.63452	101.96147	116.18012	81.80766	73.261215	77.86432	125.25377
787	142.35764	142.8866	129.79677	142.1711	156.43198	171.34294	133.40045	144.17645	134.01761	89.56694	102.4717	108.76609	160.80545	177.45813	204.88458	144.5227	156.5842	161.90999	133.4631	145.7846	138.91176	137.95752	142.73459	126.43396	143.25757	141.24663	121.76889	109.76621	119.02351	120.21646	133.93124	151.7974	182.22484	133.0798	141.70825	143.56729	132.11765	118.821335	98.936485	124.57457	147.38715	153.54547	149.32024	170.69896	169.06384	124.39023	136.45161	132.27782	166.9873
789	163.27026	184.64438	199.39928	152.36877	169.65349	174.04462	198.11096	203.34705	191.83946	150.01689	165.77078	160.8288	203.8617	182.4047	155.05113	205.262	175.37997	157.92523	148.16862	155.8811	148.77805	168.86371	129.40912	130.14862	124.40474	134.88412	130.272	132.98714	144.08397	130.27325	179.15262	181.22165	157.02805	150.30374	173.35352	145.92627	146.28845	173.55972	225.41013	171.67426	168.70718	141.54575	173.95845	184.12529	181.89084	225.82661	191.13034	156.41495	144.61597
790	118.46733	130.151	143.80374	134.06914	140.95038	131.75876	86.645004	96.06082	100.22058	141.63309	140.33914	146.52078	126.33345	116.25636	102.671906	117.73406	129.01451	120.99725	145.9656	150.47443	146.43279	106.775986	110.2121	107.24376	143.16048	149.7461	145.78552	110.98245	81.50746	61.189262	110.5492	119.65569	116.93966	136.10835	145.83902	141.42842	92.51262	92.94662	89.18756	149.01468	147.79265	150.61514	136.1963	127.46489	102.99112	116.03374	129.62852	150.0589	134.80487
791	181.73448	191.11719	150.59396	154.90791	186.6482	223.07495	208.961	247.9824	281.71588	165.73334	188.85136	172.55893	144.39194	184.09639	235.87671	169.09363	191.75427	156.54297	242.09839	218.33975	176.60062	145.76448	185.63803	165.76662	202.66586	197.59587	157.69794	132.91531	160.50368	167.87708	178.13133	171.4574	139.06734	161.89447	194.54794	273.18005	276.18378	230.9548	184.5726	237.83325	220.82903	177.5471	240.03668	270.0854	278.00565	186.20251	179.47029	139.24747	175.78862
794	161.27965	194.7394	199.07553	147.90501	184.79205	207.67142	180.08049	207.2743	190.8013	254.29395	210.71179	158.84201	190.03403	209.15878	177.79852	239.64497	265.86414	244.03052	221.49754	197.60449	156.66418	252.96167	228.7204	190.66753	206.33073	221.73912	189.01236	208.04459	214.56421	179.625	177.17047	200.01776	178.03336	264.14322	198.11246	156.31628	266.70892	248.47896	208.25821	204.7557	242.96213	263.21863	193.51465	210.72598	175.55173	225.97845	195.41441	153.25955	197.86711
795	135.10101	149.46304	135.23792	147.72415	161.51642	146.5415	167.05144	195.50348	202.56758	152.62122	175.45552	164.20099	214.9891	227.43396	234.27496	216.61237	234.30954	214.27573	166.65631	192.09845	188.45657	149.77533	172.3041	160.00714	163.03677	175.83652	157.42798	231.65976	202.44449	158.15503	180.47757	204.91385	177.73282	154.21414	179.51407	152.14375	142.73444	151.96658	132.06078	179.61215	200.77475	182.54678	178.06964	180.50647	145.43744	207.53088	228.90646	247.78418	247.80109
796	179.28493	190.2533	173.987	180.11624	194.1438	175.11636	195.98776	212.34235	188.30247	130.08578	146.35675	143.98407	151.86946	166.3522	175.52951	170.23941	146.87839	130.95418	141.84576	149.85599	144.86021	165.31439	157.91502	135.33156	150.18436	154.73051	143.54938	170.06451	169.51602	158.63734	160.08029	167.28696	180.53894	179.22884	177.83405	171.56665	194.87701	158.9108	141.28314	129.8031	140.56027	142.91603	165.89455	171.37608	164.69353	169.29526	174.50418	168.91641	188.15253
797	141.56079	169.45093	173.25998	176.79147	192.44104	155.12305	159.0079	175.76059	161.75784	147.3299	164.80577	169.71298	140.40219	183.06662	210.22101	174.80072	172.1488	134.3337	181.54468	179.382	164.92548	154.7779	167.70474	147.59424	139.7385	153.41504	185.1962	271.09546	252.28842	204.6342	155.78043	177.63931	161.5854	154.05508	176.99132	152.19585	223.4823	194.67644	154.7659	223.31564	166.80634	134.45314	177.71365	186.71658	151.08704	180.14267	184.8099	152.48792	207.80887
798	128.76007	60.42846	29.986145	185.94235	191.37642	178.29248	121.4614	160.48358	190.06468	171.51535	197.83755	174.47878	201.74327	203.28847	170.80011	173.04344	178.83965	148.1506	206.51242	179.02318	141.04742	159.41074	172.64026	135.83212	175.39543	204.55225	231.08199	184.1983	189.61618	161.58383	129.92657	131.79941	134.45865	186.33401	196.34244	174.83041	141.62793	151.88837	158.01062	140.58772	154.28555	157.11053	131.9349	136.98962	136.92117	129.965	98.49962	78.415985	151.8876
799	137.02263	156.78885	146.54535	170.59506	182.1918	168.6983	167.7215	183.26118	182.8543	126.31349	156.27269	180.34201	108.85021	133.31227	124.54164	140.90125	161.6676	193.26619	152.23529	169.20575	166.48825	160.80939	183.17432	187.72528	146.87283	156.16284	138.84784	160.39099	183.35251	197.95038	143.70897	157.53323	166.49417	179.91414	176.0486	153.58034	129.82639	163.10602	173.99669	168.24017	172.37933	147.7681	205.51347	204.11789	210.07034	190.3147	187.57205	170.1176	163.99588
800	150.80658	152.28665	141.33696	148.52487	150.3034	141.7977	175.29765	149.97787	133.17061	171.28731	169.91763	160.84213	110.74466	91.65802	68.6252	134.99979	130.99277	123.04246	146.68263	166.28726	156.51584	171.26102	199.74326	216.33643	131.51189	152.71776	170.49728	185.45084	182.22574	167.7688	135.38188	143.91577	150.58592	127.8336	130.9018	129.7734	173.81328	178.5437	146.07959	178.3634	186.59183	166.0185	84.734344	86.39963	91.64579	185.96547	178.67029	140.94537	204.1528
801	104.30534	116.88558	99.51611	156.32663	154.50908	143.75586	114.290665	125.406555	119.7546	90.49144	108.28784	101.05165	114.10922	113.08194	87.39717	96.70087	108.24918	103.10928	91.13466	91.53424	64.49085	160.23193	130.71399	113.08446	111.24338	125.34257	135.68906	122.88779	136.78564	140.88113	156.77655	174.83737	162.59375	112.222946	135.19653	122.71089	156.03001	172.8533	165.71765	151.97891	153.60886	139.77493	143.64629	150.67108	135.12764	166.61722	167.94427	149.54343	182.68088
804	132.3807	146.00853	138.84317	138.75201	130.2931	121.76457	136.05219	143.84187	137.48883	121.43771	130.06061	158.81404	128.86633	141.07898	136.97906	136.70941	147.97113	138.31087	176.9972	153.05919	144.40462	156.76344	154.27563	144.7163	145.42357	145.1246	141.12811	155.23326	157.14224	153.68338	113.71777	113.828094	114.60319	128.67697	141.8433	161.71387	132.72093	144.18402	151.92342	125.67349	134.1384	139.24683	140.51018	146.13428	147.74586	161.47374	166.95279	163.08466	135.74179
805	136.33179	155.82855	182.74707	143.2867	164.70465	211.75354	182.68526	170.31407	141.74236	139.55457	154.30759	176.21025	191.69502	172.76376	165.80736	132.53905	137.61209	143.79457	150.80626	156.44383	171.73407	169.50351	192.24658	231.25815	169.9685	170.8912	144.02731	155.32823	173.78333	165.56012	221.31032	158.45462	129.40323	140.12804	162.2833	225.63945	150.26416	163.47836	167.71317	197.4794	177.04117	151.88354	137.18144	155.03676	161.26213	179.73068	186.02322	181.35394	180.79056
806	192.10614	199.95631	196.46643	150.97838	169.293	163.82886	163.0649	134.80412	120.96032	147.1974	124.53691	106.24346	127.98448	142.36969	150.51483	122.637764	147.09903	141.4364	167.00882	172.96817	162.00958	155.4768	153.3682	141.47345	134.29768	118.25978	107.015305	146.82343	154.62701	153.83078	193.57965	188.68022	177.18114	147.28445	174.8719	175.56953	128.02599	144.08087	196.97345	130.47198	126.66507	117.46797	134.34052	150.43445	150.92427	113.34717	120.41547	118.664406	130.84125
807	172.92465	196.90979	177.87785	135.90457	158.54303	158.7255	162.92224	185.53477	186.91446	178.22296	176.16666	145.66597	175.39935	169.85559	133.99313	204.74353	208.6105	168.30185	192.59337	196.14789	201.75076	152.27478	179.00781	173.61505	153.52606	180.7367	169.7324	146.72887	178.40881	185.98001	131.87253	152.1365	137.00415	230.03891	193.92418	152.02188	197.51271	205.41852	193.44211	176.59814	185.01413	190.28433	249.52803	183.60654	140.16689	145.11166	161.79987	137.96669	191.8139
808	183.30078	147.03699	136.81866	171.21844	142.30714	128.81029	118.36279	117.64752	102.897385	162.13626	152.83952	136.93892	158.91937	156.7717	157.6106	67.13206	43.56148	37.741886	156.50671	160.10062	137.55594	130.08514	139.86925	132.96289	180.17651	184.68848	159.8747	169.47595	174.71143	155.67416	106.99193	105.21985	102.41231	147.8635	163.24321	148.38046	141.00159	145.9963	139.19745	99.12827	120.53131	123.82562	152.04588	142.3102	136.84091	166.41867	143.09102	131.3454	201.89273
810	87.76839	93.502945	96.647	108.14221	96.54205	67.17946	91.55594	98.185165	89.7227	94.67417	98.93467	102.677086	113.44385	99.16409	94.2566	78.45282	88.476814	102.51196	87.806305	98.99267	107.46295	104.33751	107.52974	108.7643	112.12207	121.35239	125.71086	105.07408	102.32103	96.53199	127.05359	117.02345	100.72636	90.91205	83.86319	96.19711	83.566086	88.69632	91.49448	64.827255	69.466995	73.72968	85.929184	97.37991	97.25293	113.36684	121.69004	117.9469	92.60959
811	131.17258	147.52292	133.75162	163.86569	164.2316	133.38809	139.80585	173.45811	168.82736	129.86676	159.96793	193.24423	117.87009	117.87927	123.95108	160.79303	146.43082	130.57816	150.92262	181.34749	242.9779	169.96362	204.75722	212.09763	211.88196	168.00552	134.03308	141.13	157.37787	137.88254	159.43127	169.34479	141.89279	135.92142	148.392	131.21097	131.318	147.69113	191.86359	127.30827	136.29868	133.62645	134.65854	159.78812	147.25247	134.38885	147.59438	150.9458	176.85376
813	126.35402	139.4202	141.88351	128.67065	130.40561	129.10626	127.51393	132.51787	119.79068	137.92746	148.4813	134.90576	131.4529	149.01682	142.39847	155.7802	180.6341	208.81348	128.36163	144.0554	184.20386	178.0538	146.7989	138.7816	135.81058	144.42911	155.33667	138.50797	153.10687	155.6062	147.0231	155.38104	153.06927	200.92801	160.42162	132.47554	137.1272	140.17935	125.701164	128.62025	144.00467	196.46994	98.96457	94.48426	96.22903	106.74646	98.69107	97.43323	114.738106
814	133.70654	151.0849	153.93637	107.017914	91.917015	82.08481	53.783936	59.32818	56.653027	120.87181	124.09	130.60527	113.08984	109.60957	105.646286	120.03697	128.14413	160.85553	127.015945	146.35367	139.85132	143.2167	157.08777	130.88718	94.54791	126.789734	137.17392	137.45708	148.52075	159.95985	119.14983	135.41986	137.29285	169.89264	138.65012	120.702484	71.526115	99.01799	150.12329	142.54346	53.489258	23.096024	225.32962	248.37509	250.57925	176.03201	192.51974	160.26141	61.851685
815	121.49591	122.12082	144.31134	163.44931	166.75842	170.38324	126.11717	107.663925	109.87216	145.70145	163.80853	171.61508	134.08957	127.51169	130.4711	93.96869	98.9976	108.33714	148.24396	153.36505	145.13593	142.68982	146.49738	137.08284	103.14278	94.91168	98.12703	122.18654	138.10855	142.8771	130.79169	137.71362	137.42737	139.50317	150.84888	161.31552	129.92368	130.461	132.676	116.64641	123.74965	119.67468	152.03508	157.94507	153.23557	124.200615	130.58142	131.71753	99.033775
818	211.49329	203.99808	163.97092	136.40308	144.41537	160.65569	197.77151	190.66325	175.34262	148.4508	175.57233	211.15976	157.77815	174.64632	164.51547	179.60095	185.99335	142.8981	171.04932	189.17319	182.25584	191.28574	186.84811	170.75311	135.1752	155.0492	179.16333	183.99715	190.49078	157.46036	139.37222	171.74539	185.3729	169.65503	175.58981	144.75908	144.28539	166.02292	154.8858	194.69421	204.45462	181.07777	193.80951	215.33548	206.50943	171.7966	198.97247	176.03033	72.18367
819	174.68738	189.18304	164.99704	214.66672	227.47293	209.80396	134.20258	170.9962	182.76045	253.19357	240.80087	207.42978	195.95354	223.43837	217.63281	155.68793	182.16414	191.91457	146.7378	168.1518	163.91312	180.28027	188.31454	177.33638	152.86777	180.45245	223.85754	155.32654	177.68344	154.22884	167.02942	185.7558	165.91562	171.34305	197.44356	187.96674	156.92627	181.3974	258.10483	185.7739	207.492	202.22742	248.38776	191.08992	160.5427	148.82257	178.50772	167.31995	255.73682
820	114.77782	119.36677	121.2478	129.22931	134.40933	144.75241	124.37668	126.18695	110.91464	67.08627	51.67153	47.61217	17.627445	10.384748	12.8735	76.397484	67.15173	68.19478	23.55241	20.749199	20.649864	90.068146	89.71943	96.62101	76.49939	77.678635	65.54913	93.1866	85.001625	80.485275	63.997833	53.9429	63.07045	105.65262	88.24222	85.40934	98.9571	116.04335	140.477	109.34854	107.93837	111.00098	121.29878	108.398346	113.12555	182.81133	157.8666	153.20737	165.55421
823	135.53284	145.51859	134.61949	217.5056	224.40997	202.26025	169.42657	191.30315	171.45248	145.12915	152.13547	150.1949	132.85062	156.8299	172.14441	168.1124	186.24533	198.39474	161.8067	188.28998	202.27774	150.42471	174.88806	210.47188	216.68555	195.50717	173.79774	126.03631	128.96884	117.15318	127.220474	144.42221	146.54819	140.99225	157.08403	166.9147	138.04868	158.37228	135.17337	171.47516	192.96567	197.36627	218.5217	224.4562	194.51361	190.74162	189.79944	159.36095	195.30457
824	102.1399	106.400345	111.00563	125.0348	131.9455	136.79651	137.88461	143.36356	133.3496	119.93336	127.41747	120.506935	130.34355	133.23871	123.13549	144.53297	145.22647	140.25253	124.84134	123.870346	115.77122	114.21243	124.205185	118.85043	131.54825	136.41998	129.78244	134.8732	130.72092	114.53184	120.42271	117.74693	109.19756	115.0799	121.16551	139.4224	142.98851	147.72441	143.48145	107.23888	117.18321	135.29727	141.768	148.61897	137.2782	140.69513	135.57852	126.86195	137.58955
825	135.24933	153.98734	193.51508	132.7677	134.25528	124.20603	90.48194	84.94087	86.94476	170.59183	167.00073	141.88083	132.26509	145.4672	137.47726	154.42903	148.86252	125.713165	99.96947	98.01558	106.91588	130.58217	116.69214	115.82335	128.3027	133.3099	152.74063	168.49454	180.67194	168.90384	199.80301	197.81378	170.42194	138.05557	153.35211	150.61923	154.83987	173.04968	185.0522	139.6388	154.15323	151.64563	139.83853	152.02945	196.8489	152.30922	167.09866	173.70164	150.5657
826	222.16995	200.02539	171.76715	189.68973	180.13504	150.07501	146.88873	149.2205	138.36877	142.16719	169.11743	202.03613	194.14111	171.37567	145.34454	145.96889	159.98984	152.70694	190.57193	182.69394	159.49663	196.11943	181.48915	160.42206	148.09134	166.69434	173.60739	143.45856	169.48538	205.14197	186.90103	184.1206	166.4599	180.68033	191.51807	197.70967	191.83827	209.00816	193.69096	139.29773	170.91026	182.26523	100.690186	89.73888	80.083435	165.3135	180.87851	180.74474	178.1949
829	125.01001	148.64117	184.84183	137.07741	158.18106	168.75648	210.90291	198.6507	166.99113	163.56767	185.09036	176.69617	158.65314	177.47876	156.9525	191.34634	181.14868	146.68346	137.01175	158.88986	197.75534	134.1146	148.28491	139.9306	161.2101	186.95013	202.62917	165.03754	184.3979	155.72147	130.49255	148.07788	142.9443	178.05826	187.34021	157.65547	160.58995	196.42615	196.6088	222.30379	194.4815	155.46439	143.94554	159.83519	143.09447	176.81625	180.34088	168.70815	148.28253
830	128.06291	126.094604	110.95421	134.95291	157.034	140.89575	140.1876	167.72672	200.95117	192.98506	195.69772	160.28964	136.30185	140.07156	126.319275	141.26999	140.38528	134.21686	104.289276	117.02331	118.67055	112.93797	123.92908	135.57703	125.62448	128.6705	116.54697	143.03947	177.78511	214.75595	168.57077	184.95348	198.66974	153.24454	171.46503	159.50554	132.42198	144.15976	154.60893	123.32127	120.48573	126.37181	118.56642	125.85745	124.16043	135.47131	105.7364	97.43191	161.77472
831	142.74817	157.58578	161.79948	128.8769	148.74576	166.89543	122.84126	136.61206	155.23207	149.75854	147.09206	147.75323	125.27249	123.58389	125.711464	102.097336	112.93979	123.97477	123.26558	127.37703	127.920555	77.633255	86.05054	100.54952	105.198555	110.04373	108.01284	144.5629	97.74515	86.44842	141.04001	154.70241	152.49544	196.92963	166.13104	140.7023	130.31197	153.35126	167.68173	160.33151	181.1093	193.28339	134.62631	152.74762	157.01819	144.69214	158.39658	155.47134	137.01154
833	44.74279	52.656006	64.3679	78.42705	58.75347	48.72892	97.8112	56.827396	49.042957	101.33615	80.984276	47.75186	108.43582	114.89501	115.611465	102.93295	109.78401	113.70201	97.37363	113.27222	121.4236	112.79318	109.74672	96.95663	135.59872	119.21219	105.97388	98.926834	106.868774	105.635895	124.63057	129.16284	126.1614	123.1967	132.97115	126.596375	131.40094	141.50383	141.2701	111.578705	114.307884	101.33293	134.88834	151.07617	144.46213	119.02462	120.70044	111.95235	104.90878
834	166.36131	156.50241	142.76227	150.8721	165.45297	187.90549	148.73322	150.92657	128.40222	134.83798	154.91705	156.31985	190.98634	166.48112	152.12976	131.36665	145.53392	164.71286	192.52489	166.84215	150.36041	168.6701	177.35416	169.27573	88.97362	113.20683	122.89698	134.54544	134.37202	127.29593	136.92545	151.24863	139.80629	133.6955	149.52716	137.65848	186.60634	186.21683	163.01508	181.16426	191.05463	150.94919	109.897446	90.16535	75.93309	136.15984	147.26784	144.85457	144.77115
836	149.25897	172.35733	204.97078	141.77716	134.63477	136.1638	110.478264	98.458496	84.22827	139.69672	160.75471	162.08412	214.0952	196.57587	162.14944	194.4295	193.42427	158.57806	186.48022	195.03436	163.9055	144.38107	166.94815	172.21053	176.22784	198.54066	205.97487	215.86258	212.33025	199.95285	174.59167	208.6081	208.11713	145.87076	169.88882	147.68382	126.784836	133.57724	136.85405	190.28604	204.04547	212.40988	236.97252	180.39365	144.69655	139.25092	154.80054	146.94572	166.86389
839	143.23172	176.05594	205.68246	258.82727	282.81287	248.79642	159.02628	189.93509	243.27667	163.6926	190.59128	175.73035	210.77983	201.7917	153.49841	276.8952	272.24725	232.95238	158.03613	178.42621	260.49292	230.05211	223.52243	186.96649	238.65216	267.5621	250.43701	213.20512	239.3717	213.09514	149.94528	189.10321	166.1356	178.93707	207.58469	195.09143	230.1373	234.36203	190.31268	216.33992	175.3693	142.54028	161.24225	184.19919	169.70844	209.44135	237.12729	226.31494	182.35326
841	177.25513	160.92545	134.21552	193.90634	198.94455	168.46613	176.3193	180.44165	159.28421	161.0224	191.30606	221.59787	178.85611	206.4481	243.02148	149.8713	177.81601	165.3024	188.46777	205.81757	186.4896	202.1791	181.29138	159.1489	232.85527	225.1189	205.9903	145.36656	163.8925	181.34439	135.02444	155.39777	192.78079	156.8218	180.18665	176.80219	133.12311	157.50674	186.53113	187.7088	201.27275	187.57497	188.95934	176.29529	158.67764	142.06271	163.68407	168.98438	174.24509
844	189.41711	218.48483	199.07492	219.92227	228.30344	199.8038	286.95874	198.5214	155.81943	157.14093	180.41356	160.70483	218.90482	164.74365	125.2066	183.71304	186.3584	161.14877	160.96516	172.69229	141.18732	240.29044	213.94882	186.12	244.19266	179.31317	137.44304	218.37804	199.49927	168.49677	137.37602	162.24467	204.88947	237.77924	181.16803	142.19574	163.76645	182.9423	168.17484	182.94753	187.48965	158.22507	136.45073	168.41162	218.82758	131.99524	148.13208	158.1921	155.85837
845	136.89279	170.5384	168.6221	184.54675	193.267	160.38216	237.25586	203.12926	159.13762	180.95956	185.63239	143.30229	159.8573	202.79053	230.95683	124.42648	162.82819	215.48102	214.0755	243.16998	229.02628	225.75429	223.74014	183.19908	278.97485	217.47742	175.93149	148.289	175.4505	168.78781	158.75096	191.79022	185.07144	139.68652	175.37607	222.83592	262.56824	243.8999	212.53706	189.97595	224.48999	257.8905	136.2987	172.22493	194.38486	134.43369	164.8572	173.41467	220.91278
846	180.03947	174.97504	155.11429	127.839134	138.84866	130.33557	124.12189	141.02919	158.66315	145.8125	170.04672	191.86261	169.32051	167.96744	157.27374	232.66522	215.72247	190.13306	177.28381	176.23618	163.16873	151.94778	170.17766	161.44543	126.25021	132.65308	134.42468	211.30637	206.0311	189.67505	139.12756	166.88666	212.94638	162.02145	174.39824	156.67157	164.99802	144.20256	131.09355	104.55277	114.90809	119.739494	109.92168	118.16121	113.51351	134.5519	149.65805	169.97179	141.68904
848	119.55066	124.49469	125.08298	123.01756	137.56624	143.357	156.31085	163.05682	148.3653	162.09601	162.06456	145.0628	130.49632	142.88263	154.71507	123.984245	139.61197	132.94196	139.73962	153.49304	172.86324	125.635345	137.37827	142.46608	139.80423	143.60245	145.47916	129.60197	138.46555	126.78938	131.33188	139.56339	138.96524	141.59053	148.48819	136.71683	119.74226	138.64955	160.81573	135.07014	144.9115	149.60443	119.19823	133.70682	140.2757	115.85432	126.21529	135.26733	133.52957
850	160.25021	155.42624	136.26202	156.1658	156.03516	167.37077	145.76828	164.88757	141.46268	126.439835	148.04117	138.4476	152.51782	149.77296	130.39136	158.15106	172.87534	158.34796	148.97647	169.67572	162.79279	158.58435	140.16391	120.8708	199.6387	203.30605	177.75806	181.02615	198.95013	196.28175	147.65479	162.47328	140.07954	136.42233	163.02924	162.35019	184.82346	181.04549	153.56863	115.75612	129.25754	133.27118	115.43735	122.03218	127.70215	170.8934	187.3298	154.81421	126.26688
851	195.83377	180.00955	147.28476	131.66931	152.56792	154.59003	197.49666	197.90277	179.16946	213.47055	218.75974	209.6275	166.6308	186.41214	190.17947	134.73264	157.5339	150.4183	157.88536	143.01901	136.09003	136.68796	147.02559	146.66342	141.05922	166.00006	200.68317	143.98611	161.83298	162.1206	150.67209	174.81305	191.6355	160.83728	146.74078	135.75624	114.19411	108.785805	104.500725	188.22145	157.11034	124.390686	200.20772	199.99419	186.83884	126.620804	153.13306	139.47653	188.37933
852	239.34552	259.79944	244.86028	240.76625	185.11432	141.08733	140.8512	172.81642	168.9642	138.26389	164.59024	181.11789	146.03311	171.07346	174.55551	151.37721	173.91528	150.91293	138.10724	162.31131	155.26189	145.8913	174.31808	167.92151	201.48318	198.88782	160.66351	135.17145	160.26537	149.91818	133.2037	149.59631	145.5516	178.79686	210.69087	222.2677	226.0946	176.91861	143.22893	156.98438	186.39847	199.35287	177.4348	214.07458	226.82195	251.48477	192.11948	149.8522	149.31174
854	161.59732	161.16275	143.45007	161.8508	158.56998	147.15373	189.21266	155.64699	132.13348	176.62927	171.7472	154.2891	142.65524	149.52243	137.94382	134.90341	145.88274	141.09473	144.89893	160.41406	148.83176	150.0906	149.38705	139.62979	165.53873	157.59654	157.49179	142.32602	131.7742	108.19231	156.46233	152.85863	131.14294	127.49049	135.73454	133.56354	201.64127	160.9001	140.6676	180.79565	196.9957	195.86174	182.12514	172.2681	165.09657	172.85771	170.46132	152.1922	211.69147
855	125.61528	146.03387	185.56635	89.0302	136.19019	132.05832	137.58582	194.93182	244.91516	183.30545	167.52092	124.54534	143.86438	171.82999	154.6273	142.72559	161.27151	143.87479	152.46286	189.59639	266.99362	82.00416	121.324394	224.50525	199.70444	216.28772	181.17612	173.85269	192.3367	182.48863	198.16345	211.81866	200.40424	219.80135	168.1084	135.65508	172.41725	186.03613	151.35284	131.46652	145.09277	222.0286	199.06894	239.45398	216.6095	121.449104	147.96503	184.5398	159.27292
856	166.39194	162.4505	137.08484	142.64258	157.96634	140.1132	136.24393	139.82791	143.32623	162.59592	167.09581	166.64667	156.07225	158.6033	135.10934	121.67586	125.990845	120.77766	116.174995	137.81078	154.71072	128.34993	134.63428	134.42444	134.18295	145.7337	144.06195	129.39659	137.14124	148.71045	128.1963	140.67499	159.15636	144.17453	152.06488	159.74411	142.70923	132.72891	127.747604	149.24959	155.1254	152.8421	93.283585	106.86632	114.31769	128.66193	142.62862	144.82123	125.714874
857	107.14423	97.537384	104.705475	113.13022	121.83768	121.62959	99.40034	98.35924	95.333435	162.12115	165.23132	159.94609	189.58398	166.42574	150.69617	144.3792	156.92865	170.39532	130.7313	141.737	145.69003	150.8486	127.24812	121.91547	146.69353	136.94907	120.94908	154.6783	150.28604	134.46246	122.70714	125.98385	123.043335	124.75155	117.14169	109.49336	90.62366	107.06499	152.3281	120.1593	128.66269	160.7539	113.17871	112.51115	125.298164	129.49844	132.11194	146.4094	131.48846
858	131.38477	133.11304	127.49762	69.16696	83.8555	85.0123	129.29028	121.02635	125.07646	116.68725	103.62607	96.4422	124.88127	131.15805	127.81801	170.63078	164.63998	140.26245	67.42679	72.809845	76.66278	94.85927	106.6518	120.017456	110.36769	99.451035	101.73475	34.67166	41.511806	42.382595	-0.10993246	2.6878846	-3.2375503	150.10715	184.36087	178.14114	177.9737	211.72086	221.97116	240.78827	212.50339	172.23824	253.3526	223.49953	189.34756	206.65161	212.96474	180.88773	264.86963
859	156.40402	177.3996	161.28647	187.27681	184.50595	177.26285	169.89078	168.61847	148.6128	141.86316	143.13754	142.07726	159.03961	172.12933	190.76828	110.54674	102.734116	107.46428	169.38474	193.75333	213.06198	168.6272	160.2121	134.05319	127.6234	121.65788	137.3812	175.91124	171.96248	143.04666	139.03894	156.94089	152.59753	137.16414	140.43587	139.52448	167.63385	174.27802	185.35106	159.04834	168.0575	168.4769	155.57059	171.60577	149.74567	144.66794	157.79468	143.8046	133.80469
860	117.55237	135.80385	143.86359	126.48048	117.68469	97.28523	166.40347	130.80919	108.98414	158.42557	170.116	169.19052	135.08139	168.28073	194.32745	153.088	167.61667	149.80843	196.3885	227.3866	247.60703	179.55437	201.29434	191.3648	149.93597	177.65018	159.04082	159.93651	169.82565	162.93323	165.16206	184.64648	171.24236	145.07016	170.40732	221.4104	192.96439	178.505	150.2442	148.38766	155.05754	158.60544	152.4437	159.32959	156.85031	131.89142	155.03838	169.58081	120.431015
863	100.17254	97.2978	89.26955	115.60503	111.04941	109.116714	98.06143	99.686134	116.70089	93.88705	92.84529	119.24423	131.25856	131.28253	122.8521	95.933975	101.837265	120.36191	103.00209	106.41905	121.865585	105.22002	109.52684	117.23183	143.64839	133.06294	110.68816	120.34022	125.11078	119.03312	119.30997	134.09167	136.09552	107.24182	114.31152	117.48378	114.1461	121.537964	113.29288	119.17038	124.08605	128.24982	133.22972	132.01205	121.93938	82.451614	84.30872	89.06379	102.22687
864	192.92426	213.431	228.33908	187.11078	190.00339	168.25558	144.7366	171.16487	164.55974	137.08212	151.3805	167.26581	208.6677	206.48941	178.82558	183.65018	189.0225	171.63498	172.50671	196.3818	196.5386	170.845	179.79498	180.72923	156.91953	169.72739	142.06238	159.2461	158.91647	140.12527	152.12183	186.2955	184.22926	134.7439	149.1606	156.53925	180.92676	189.92204	160.6375	177.10307	182.33325	165.33517	172.06924	182.4501	163.87637	167.79562	180.57867	155.25363	159.64569
865	213.61552	198.32895	170.9662	221.86688	204.84149	165.51868	183.96306	210.884	221.49449	167.41644	185.43597	148.04132	145.2008	161.44257	181.39778	159.47455	166.45517	134.47614	149.53786	181.3305	184.35898	144.4346	192.11014	218.73264	151.6859	186.78908	227.67088	134.32	151.2359	156.19174	204.03491	208.78972	169.5864	184.25696	194.7285	159.66064	252.66234	222.14735	182.41574	206.6788	241.1538	262.8387	162.57373	170.37723	155.36127	158.68488	181.79262	165.63597	146.7688
866	102.95087	107.90315	112.29297	128.68842	139.61136	186.12888	134.17635	121.08882	114.62921	172.34622	205.02579	198.4067	166.47551	169.85356	157.45941	149.21234	172.59244	158.72643	123.624405	123.290405	117.23175	171.2059	165.74985	170.17781	138.39708	117.71611	98.670944	131.98279	143.05649	132.34988	138.5205	133.00026	128.66826	114.793335	128.48727	137.7276	164.00984	170.2424	168.45221	163.37201	140.39249	127.60487	187.82623	178.90414	179.43817	127.51401	162.40128	171.68344	154.06944
867	143.69681	144.9154	141.85287	24.30182	25.54018	38.292297	150.6799	154.6878	151.25055	114.239265	118.8076	122.2885	91.654205	94.45325	111.52347	170.23196	163.51144	148.33667	130.03104	123.43309	111.98952	84.181984	93.39502	94.247375	138.962	158.75699	166.60413	97.43466	96.044205	99.59071	138.2443	140.99342	150.7496	63.073357	67.02504	78.1551	117.61204	131.33243	159.5199	127.03211	135.57176	143.67691	68.24323	79.56051	74.14309	129.26823	114.95146	107.0793	132.8237
869	206.34363	237.21748	220.99301	278.6705	203.88164	153.57907	150.13962	178.56192	160.56895	153.83534	177.40945	162.21997	135.03735	155.45374	153.6872	149.89102	166.75342	167.36383	213.69766	169.29285	141.06445	255.09644	240.63333	199.99382	262.75848	225.92151	186.51532	247.55087	216.53238	175.07162	151.90393	176.54843	159.73312	148.91461	179.88933	274.7658	216.72415	238.83963	221.52618	177.53384	208.14407	184.67581	201.1962	182.58499	151.80405	249.2726	220.0024	177.23318	172.68845
871	136.43878	130.78209	117.095146	146.48904	135.167	124.74483	149.79045	128.08777	115.82265	111.55311	119.06354	120.69797	87.29411	92.87419	90.33531	118.30644	126.99108	113.35589	160.821	150.13934	132.03113	120.130936	128.07364	119.28792	145.09909	135.9316	126.90473	125.511604	125.7717	104.66309	129.81912	142.05566	142.11978	114.34865	108.41063	98.60785	124.23732	135.16934	142.70175	103.010925	117.214005	133.27771	90.6499	95.677246	105.36034	128.6919	142.4656	154.35374	126.34851
872	157.8811	190.012	179.23125	156.33788	180.6713	169.28593	179.20999	159.96594	132.87306	167.9744	221.57544	218.11249	270.44434	178.15097	136.91791	191.59396	223.32755	212.44974	247.26776	191.37006	156.16112	133.40466	152.61517	244.91214	163.55203	171.02238	142.54932	138.30109	159.6669	155.36017	142.41049	170.33832	163.97966	136.26123	159.74316	149.50223	166.49997	192.04959	169.35574	252.71057	227.65887	177.2549	153.75858	189.99231	175.18134	243.40675	250.27762	220.69914	155.76276
873	92.7198	107.48576	100.89934	100.6505	97.67772	94.07698	90.634674	88.34354	84.342285	93.089325	94.931366	100.49666	100.86658	105.706825	117.16093	109.52641	117.99785	119.4487	125.04365	135.56462	129.62128	134.21948	134.0791	127.693405	102.02672	96.26576	103.90721	140.34686	115.6754	99.75104	108.32199	103.65553	95.22768	87.85457	85.68253	81.54477	100.50128	87.853775	97.68309	110.5302	116.67581	111.82298	104.75029	105.11771	111.3371	94.64197	102.5206	113.20068	142.4437
874	153.44028	169.07687	150.26486	132.35443	158.19409	188.93295	170.26192	188.25757	166.56168	162.35065	180.29475	161.51035	155.02705	169.66565	148.56917	127.66392	150.77347	149.92201	130.07915	144.24025	155.89236	144.62234	174.57489	178.53105	191.80435	194.11127	188.85925	165.00479	155.63582	128.60172	143.9421	161.1929	156.76779	135.74452	160.22437	135.6085	150.86014	157.58505	134.63226	136.51663	149.2799	154.46208	162.06537	169.21072	151.92955	159.88783	171.42865	144.65286	169.92964
876	169.36443	177.49345	175.15977	128.68301	112.36944	93.23181	121.62761	124.790016	126.81293	120.24403	113.07031	105.08453	121.28693	122.71156	120.386826	110.835655	115.12521	120.28392	126.37774	136.7958	137.94276	121.260895	127.04144	126.690475	98.184845	99.05263	98.87367	104.47455	111.213326	107.11641	101.20221	112.36673	115.904144	130.04175	135.62848	128.98343	123.32214	131.60577	145.88617	156.03058	156.0375	137.83647	143.29951	150.84753	131.9663	113.34087	99.5468	95.13156	129.30827
879	131.2101	153.27785	139.51166	148.07822	153.83386	129.81912	151.90186	170.5004	156.0469	136.21452	152.40546	141.77127	224.53256	186.45216	148.69336	154.98201	160.70847	144.81052	206.13068	190.00461	148.1702	130.29817	146.25479	135.87373	135.05313	147.34578	136.46765	160.82812	164.04562	171.03542	132.98221	144.45688	135.55478	135.34274	147.68494	139.71622	130.08087	137.69669	131.21344	153.78815	151.64378	145.06052	147.22313	162.00208	151.68295	130.00156	148.07712	162.38031	162.94484
880	170.02574	144.20856	112.0635	143.57936	157.11284	144.91595	116.31404	135.48988	133.32544	152.58119	153.43678	135.7908	139.76483	161.40387	164.8986	165.40808	152.23816	124.88841	156.08832	148.5766	117.8159	139.25969	150.56526	139.77332	129.77841	147.82907	134.78925	131.97552	154.86264	174.8594	149.53293	164.0141	170.83826	150.36945	152.73917	136.00722	112.71452	135.58688	152.2971	185.28448	155.15459	131.07416	141.64525	159.78156	172.89343	146.79645	164.31393	177.34674	145.91153
882	152.05078	175.71628	156.6654	155.23943	163.9071	133.98306	195.22632	171.77316	143.5845	152.26807	172.90337	178.04166	184.13776	178.36452	153.08665	140.51746	159.57872	169.06227	148.98743	153.38017	143.96283	163.67107	156.05357	129.01059	138.79007	152.08255	163.798	163.75453	181.61627	204.17038	168.07721	159.88364	150.54626	164.2731	173.16583	175.11765	142.32373	157.77167	166.63632	146.55551	167.03293	173.58414	224.4383	230.50543	221.6204	166.3133	173.5877	179.16429	154.64203
884	139.3523	160.44815	139.54066	149.10942	172.83563	174.2748	174.85779	162.73172	141.84102	189.03392	200.73979	161.35855	248.5357	182.05054	135.41486	160.04843	173.26842	142.66309	123.86374	119.989334	136.18488	169.6487	174.48752	155.81793	140.03789	168.61365	161.05675	156.70262	182.5498	187.23631	206.64905	194.94109	164.1805	125.99626	138.58566	131.69226	182.2127	214.16495	215.71805	147.97406	156.97784	136.22246	182.46909	213.53741	203.74121	134.24046	133.88013	151.15518	138.68983
886	142.32297	142.4685	145.43993	140.74484	144.9285	161.90947	166.16212	148.10016	142.04771	144.92249	145.45929	141.01892	179.26941	170.50485	151.83612	120.246605	126.38931	149.38074	121.869995	136.19772	136.96184	162.63528	171.09604	172.7591	153.07025	163.4165	165.35556	133.142	139.02542	144.54028	161.60913	146.13213	134.38412	153.54517	154.2815	144.88669	165.70786	167.12653	167.9498	181.62396	176.49252	157.46329	172.21579	175.48781	161.15248	160.3688	159.94641	149.68152	166.19049
887	125.491035	156.73837	201.63248	208.63626	194.55183	164.88052	146.66687	173.39987	173.77559	173.73148	202.31772	195.91571	139.74097	162.70721	152.87036	139.64236	159.10423	140.46985	186.10886	179.22583	142.8912	174.87042	160.33041	133.32706	171.4014	186.40332	166.69415	180.4588	183.43677	169.92879	220.08234	197.86713	159.613	178.35742	184.09073	165.4303	134.43625	163.72118	175.58145	196.96298	200.74362	172.679	232.78413	213.83736	185.61371	147.51086	180.52753	205.63571	164.95312
889	174.44707	151.38	134.19794	126.27626	130.86372	128.00403	139.76978	120.95431	100.78673	147.21594	135.95415	120.20384	133.17252	134.06299	132.49886	137.38393	135.0192	125.50879	140.78662	140.60538	134.3082	119.69803	132.16338	127.23457	134.0268	131.25528	114.743904	110.42322	114.90108	123.78649	139.02344	149.41763	140.57367	131.08467	126.53816	116.56969	128.11844	134.77478	138.01971	160.5056	161.01956	157.97739	127.04135	138.43956	157.1766	129.33301	148.08688	168.62453	112.31255
890	137.86893	162.45618	168.49817	155.85255	173.4208	162.99077	212.9354	223.07616	211.83304	200.29564	216.08255	197.5781	145.14221	165.29622	154.38449	137.48709	166.87888	226.1775	129.5387	134.64613	125.63796	155.78769	171.14655	153.00381	188.32166	170.35669	139.72311	145.07593	159.41699	152.2666	174.01263	196.29526	203.6901	159.29509	170.6357	149.49435	135.22427	159.16708	142.27917	173.34981	179.37614	153.81096	209.23402	206.65846	184.04312	237.77689	208.64716	174.7695	153.95352
891	167.13431	191.67157	197.77365	164.1182	185.09872	186.27863	208.88715	178.83824	148.6854	151.7862	140.49225	131.09232	154.17526	174.06749	143.39833	185.81808	170.48456	162.526	215.09738	228.44144	210.92082	193.64058	176.09041	166.22089	200.00186	203.11743	165.7586	224.9422	215.04646	197.63486	170.25974	186.002	220.89346	140.38774	164.51566	164.32562	159.54855	175.19153	148.01839	155.22249	169.84433	145.99548	149.39719	168.51755	151.70801	130.56941	152.90186	148.80692	139.72736
892	125.73018	135.17535	94.06882	155.70688	172.4231	160.37918	160.4136	187.93095	197.09122	142.8114	139.83119	107.56052	174.39835	166.93161	135.80194	98.954956	111.56514	98.796814	153.10931	151.86823	128.40149	175.57864	150.44649	103.89992	169.23572	152.82985	115.756195	126.196144	155.87915	148.21034	166.52942	168.00276	134.51198	190.61671	195.56055	168.5132	137.62378	162.96866	143.65582	126.74924	114.04686	87.90112	151.63817	172.06305	158.78079	152.28714	171.37921	157.104	165.27776
893	117.43106	126.75373	130.09674	159.607	147.87985	131.58151	119.32161	116.826096	122.12791	127.54864	129.59912	110.57801	138.3111	134.45102	135.96017	112.178696	100.00972	104.41759	127.18675	134.59988	164.24727	121.96538	126.45923	119.76007	127.33693	135.78986	129.06004	139.2179	142.97838	141.07971	112.1084	120.04218	130.67274	133.6896	119.098755	114.8273	157.44986	152.91995	149.17102	90.42677	113.610016	120.15311	119.06357	116.36026	105.36159	131.34901	139.83502	129.21126	123.18341
897	131.37546	135.68073	126.07916	161.32059	187.35031	219.36974	184.22043	159.7537	132.8995	183.9447	216.19815	285.01553	244.64328	277.9308	257.75995	135.57199	182.81686	190.03372	137.51273	169.82803	195.03116	138.85574	156.47809	147.00217	226.02234	216.9111	180.82129	161.04459	195.90327	208.44614	223.17525	196.76093	162.80576	120.86	106.421326	47.996456	136.31453	152.21555	203.82274	242.08003	228.37427	173.44925	147.74802	152.24898	128.87952	158.05707	203.28381	223.56664	171.26434
898	111.37749	124.02414	131.33499	90.24772	101.31345	101.366325	132.981	141.27802	141.22134	106.67715	110.82971	107.23584	128.77737	127.36099	112.72589	126.940796	117.77368	101.610664	120.52764	109.44449	102.67276	126.1335	146.10599	146.47589	83.09059	89.75346	97.431	117.32118	119.594284	120.66913	128.05452	127.21069	118.912575	138.75244	143.4582	134.42041	122.2919	128.64558	124.53566	101.09931	106.181435	106.316574	123.018234	125.54265	118.9838	103.8625	101.34385	90.70411	123.22908
899	180.09435	190.5832	152.67499	130.68683	165.63509	207.59103	253.28554	227.88649	198.099	259.7304	170.10611	141.30264	155.7186	193.82242	180.37375	228.58307	238.41919	211.99496	187.45941	185.3071	150.15009	211.6833	222.14273	202.39096	195.89317	223.03432	242.81834	178.75745	191.19421	165.68631	143.68945	168.25603	165.45197	161.44864	173.62978	146.26291	183.88559	190.02231	156.98625	143.5391	167.99954	177.75166	159.28964	182.70068	159.7094	183.89769	221.3765	245.1529	188.65007
902	112.380066	131.61545	129.42647	136.89023	141.05447	147.59135	135.21976	158.55103	185.7515	94.99082	112.07343	123.04604	137.34088	143.95087	134.48166	132.23355	138.7195	131.76804	99.03259	99.96741	92.693985	118.92213	131.39154	134.2322	97.01792	101.7207	98.633026	152.86331	166.11746	142.69159	134.77568	130.38705	128.65918	125.06672	130.07884	120.392044	119.94397	133.02463	137.15977	105.487976	107.86597	104.114555	147.5532	148.5734	134.73401	113.11112	122.95148	123.174736	142.21948
903	158.28601	180.07295	202.78183	174.91275	209.26523	243.8036	172.44211	212.14185	226.81223	154.0589	172.94801	162.9495	129.3882	144.61282	145.72339	143.97403	161.90042	169.88393	164.47331	171.90962	168.25162	141.23587	157.55118	147.20142	174.03682	162.16666	148.42249	141.15202	159.09361	165.6853	130.72173	137.01138	133.39769	128.03555	144.25787	142.76532	129.1177	133.97122	115.613556	148.61586	162.5972	173.22949	174.09613	160.79959	145.3583	161.44122	162.61838	158.90167	152.88287
904	109.15872	115.44267	111.9229	182.83696	173.53629	151.74036	111.58535	118.64841	124.471756	129.04716	131.38306	128.95319	146.63304	143.50372	131.83847	120.5271	139.6878	145.26291	133.9714	124.45578	111.04648	70.89639	86.55539	111.34029	110.44863	114.606415	108.92019	114.4743	131.99124	138.96385	130.13712	134.36212	131.35931	118.290085	127.03085	130.13132	119.149734	116.50829	102.732666	93.76187	112.447754	134.28345	115.884834	122.97659	126.9809	136.26407	140.46082	136.35995	159.20844
908	125.02366	145.02191	149.97029	130.34544	143.80539	148.31209	141.16338	164.21976	150.40262	139.3377	154.08075	135.15948	240.5546	187.58951	143.64613	127.31474	148.96689	138.77742	213.73831	230.9267	215.57089	149.73553	171.8703	174.99008	171.73785	150.45105	126.783615	128.87463	151.0055	159.35983	125.06416	148.32779	168.55045	192.9136	162.43027	132.92444	147.52924	171.42084	199.68048	127.6802	141.15004	127.679344	219.68155	229.97035	207.92224	143.65398	161.44852	137.08228	132.04471
909	150.46613	152.40648	148.20532	149.1194	164.94385	178.82846	122.61896	126.44789	134.8068	134.22443	138.68248	136.65393	159.58612	173.66579	182.55948	132.10751	142.34953	136.09798	155.42874	153.10628	144.86462	152.58862	151.6913	132.47778	116.785706	133.95787	143.0459	123.16478	126.20947	107.254486	138.52846	148.22061	143.8712	143.14009	145.36874	134.88187	126.2026	119.18869	97.01358	93.72575	93.47806	85.82756	161.55841	162.12637	152.1821	147.3819	136.77843	124.36339	102.97931
910	139.40198	128.9036	117.58188	149.92719	143.02554	115.55478	142.94109	131.19807	112.04889	127.056335	130.97061	124.51648	96.69093	98.41556	102.303116	142.27896	136.95474	112.795456	82.18214	100.02188	105.83552	113.53072	119.11609	118.77411	89.840485	98.740105	100.25087	85.95029	79.00814	80.01929	63.90561	54.699684	58.041046	63.957867	61.53891	70.94055	139.72171	118.50627	96.98322	196.2161	181.08533	161.04927	177.42805	134.54375	100.83677	66.55384	66.99907	75.619	117.587234
911	187.92284	184.27754	163.12042	148.95993	171.42502	157.04724	169.99942	185.37662	164.06805	136.37828	156.28708	139.07928	152.53464	154.61041	144.40602	169.18307	180.41956	152.66782	161.13486	188.7059	206.60867	171.52483	178.63658	171.80652	123.44394	134.04407	132.74127	133.30743	137.84898	118.65196	131.21432	140.6766	151.66512	110.36328	110.76039	101.18495	166.78134	173.27016	170.15685	183.57779	200.79979	187.29387	163.06424	169.67169	155.79007	158.15875	176.32285	169.70685	139.818
913	254.03879	192.92068	148.43341	192.62468	197.52834	154.80049	135.307	164.47316	168.47363	143.89944	153.4048	132.7717	222.43396	166.87088	141.72269	190.46284	210.02472	176.68915	258.0762	205.9696	157.3348	125.90305	138.87534	132.40515	178.6587	199.1843	163.94577	182.83775	225.25772	236.07307	173.68542	158.62735	130.64185	130.82309	155.71663	198.94533	127.119865	140.29466	131.37381	200.19914	180.5562	142.26074	174.33435	177.2241	148.85583	174.74919	175.61789	143.31284	138.04544
915	122.5657	121.46431	111.87674	113.89414	112.231445	112.37224	80.293945	81.642914	84.830345	140.14413	142.0488	128.63634	102.523285	113.98698	107.65117	112.12256	113.470245	113.57753	94.724075	102.71682	105.878685	119.683075	122.7741	117.23795	99.30899	119.64255	120.32643	103.677086	105.37784	100.044876	130.88098	127.98079	124.30196	95.37236	106.27533	116.901245	97.766205	103.79285	103.628654	88.57648	87.77246	101.15048	116.069534	118.651375	124.476	117.20108	124.95842	116.65074	105.03878
921	133.15625	143.73004	135.32716	158.36153	144.20111	126.30237	124.24037	129.19968	129.0137	146.96957	163.77112	174.04158	157.6462	147.5763	131.39955	134.63208	136.76717	123.76745	114.35983	106.72848	108.22067	171.3761	155.9523	149.31842	130.38141	140.63937	163.34943	151.63626	147.45108	129.68246	115.47958	120.214226	122.042725	138.76714	146.71487	141.8204	137.30008	144.96039	139.7568	154.92065	160.21872	158.63509	137.40413	139.03963	136.62003	144.68803	154.53323	148.97972	151.72638
924	192.19885	189.7243	188.5216	144.16434	146.16776	112.237015	114.81538	122.915115	129.12607	152.62128	175.6322	158.5137	170.4873	159.3877	136.88684	134.30331	157.4573	219.39581	186.32742	217.85803	208.93411	116.45114	131.35684	137.02998	205.93394	196.12961	164.59096	157.90506	166.95001	167.74583	168.96942	190.94946	165.39485	161.88828	158.38635	116.79936	121.23209	134.77654	150.53975	226.11348	216.0538	180.76378	160.61418	190.23581	191.2141	183.62088	198.9969	180.04721	130.6689
925	179.80466	206.13264	187.349	156.6782	168.92456	135.23068	251.01804	234.04842	202.43033	152.69171	189.28189	194.46692	161.47127	189.3971	189.00371	200.26978	226.6333	216.52264	192.1853	214.97263	183.8349	169.47986	207.53499	245.48799	168.11053	200.56506	176.45203	150.57272	178.8761	162.75185	229.99911	244.27257	223.72015	196.66806	184.19131	152.63731	167.78183	193.91342	230.56912	190.7616	199.70682	165.7983	141.83716	176.45236	180.85645	175.79808	199.65654	175.98264	232.58972
926	132.94914	144.8235	149.11987	193.124	181.24893	144.52429	150.50906	156.21788	138.60564	173.1839	194.16293	172.38855	189.06067	172.93234	137.59668	171.21523	195.11816	176.57458	237.16444	172.96912	139.52692	147.49081	190.11545	211.48969	153.26923	176.71655	213.3251	144.76259	162.43544	144.99524	163.1724	185.83575	182.10654	162.14914	179.20454	161.58157	163.59537	188.3962	200.09302	172.72818	192.03754	182.04886	128.90335	156.147	202.17926	135.92308	163.3838	192.67874	123.92101
928	149.90585	145.37428	127.66571	133.29828	139.70364	148.39479	193.01382	194.71927	197.37973	175.99347	162.70792	147.12137	178.13458	177.69559	169.76588	137.41513	143.7444	138.27066	155.5524	172.43335	195.35565	140.53918	159.59363	155.78268	148.98956	162.88025	173.28415	128.78352	134.87022	134.14468	148.76474	158.6521	156.49377	125.48272	146.039	157.17175	131.42972	141.4669	133.06107	75.98417	79.46292	85.42868	124.388695	135.95078	144.1581	121.1933	133.16101	135.58261	150.35855
931	145.42566	167.85713	190.68716	148.81056	143.60153	121.83905	133.29514	139.89276	134.9354	125.00548	139.82086	136.37236	165.20363	147.38568	132.95442	134.32251	137.63885	109.24321	125.470375	119.691635	98.22948	115.833176	111.599236	99.01608	122.26576	119.77243	109.6969	123.781265	140.64346	156.23103	167.55905	161.63672	154.03122	111.601074	132.17058	143.47827	165.66135	138.55045	119.995544	120.24408	119.72856	109.20268	141.01787	165.85596	161.00223	132.0202	141.99094	124.12699	137.4599
932	176.3515	196.15201	188.14276	186.01035	160.05005	127.073456	66.67291	74.30345	73.23796	150.09079	163.52255	153.04295	140.71446	162.61627	187.74538	183.40404	158.66345	137.54962	144.54243	147.27438	135.0039	110.426865	119.3418	97.38386	105.67297	114.10149	117.779724	111.26399	123.281494	154.75693	137.0097	118.419106	106.86312	120.83606	136.99246	135.95528	149.2002	167.65445	150.35535	146.28928	177.22665	193.06454	180.94391	198.14572	175.93524	143.41617	165.55655	177.54865	192.6688
934	138.29697	124.50358	114.95185	160.90118	174.44211	180.29785	154.5498	152.03726	135.50937	148.40596	150.6795	154.05132	124.601654	143.7939	147.02264	137.34409	159.50931	173.67453	140.07281	146.33109	164.59207	129.9151	136.12465	143.1173	146.34145	154.73291	148.75586	165.09747	168.08415	154.87486	183.35399	162.89423	140.13573	163.36319	149.99496	131.27887	135.28862	144.22418	129.79164	146.48412	148.12152	134.68329	115.09808	129.28964	126.306885	143.44482	144.06393	128.50406	145.75468
936	160.27509	173.89401	152.96234	174.32036	177.46811	161.79333	129.56548	150.2611	155.24268	129.13748	152.96268	140.22977	137.41779	133.23367	119.085205	132.63922	119.4453	111.91861	142.41809	140.47427	126.47869	138.36028	139.58098	140.06981	130.64001	146.23088	145.86784	150.41937	152.06792	132.72948	140.07495	160.04349	162.24098	127.818054	151.13977	146.73065	124.07873	139.48065	127.23195	121.901276	143.49944	145.04324	161.40894	143.95605	126.87572	118.41653	121.51196	141.006	135.77829
938	116.500565	126.56038	137.51881	162.03934	153.45584	142.67155	126.45494	136.26337	140.34845	132.5517	152.27786	184.34456	122.57618	129.73727	156.42175	126.40637	127.39723	116.504005	146.6535	148.03873	156.96411	119.9111	124.04951	124.38304	112.359955	123.73877	122.69681	132.78201	136.45325	126.04997	157.87509	153.93726	157.3764	166.0412	143.53366	130.38042	155.29507	150.80296	128.36781	155.15933	144.78058	126.13101	125.50989	128.89542	126.4397	187.30159	187.60416	176.42752	142.3266
939	180.81885	155.12646	139.58768	158.06169	172.76169	155.51776	110.383255	129.24261	151.76003	155.60352	154.00888	132.01038	190.98987	200.15057	209.92566	122.42847	134.27255	131.67715	97.00766	115.56981	112.467155	80.09012	81.83423	93.726685	44.090027	30.945269	28.286148	150.4667	154.49405	151.03424	102.12933	101.869576	102.32427	30.747969	20.580433	16.828802	149.59674	155.23227	170.93066	137.2916	138.59189	154.85773	14.90282	21.49913	57.66613	188.98364	194.44308	175.3613	63.73153
941	126.31321	130.33374	118.301895	141.89896	118.00435	109.290344	131.47461	132.02695	132.86472	137.5462	143.79959	130.58136	125.32779	125.24835	129.75703	161.06822	150.5792	141.24026	156.41106	141.34653	128.02806	76.947945	80.16326	78.44652	119.27159	114.66239	116.9832	114.93509	105.15041	85.66696	111.32001	116.85935	112.126686	149.52034	165.37994	165.62537	137.5632	151.00745	143.98112	139.84444	149.67708	159.19415	80.54971	55.15518	73.66179	104.48441	93.0251	108.19667	133.21213
942	191.06961	215.32935	210.56427	184.46727	187.31978	156.85712	145.23225	178.4263	197.6264	151.32199	188.88998	187.87244	138.8282	164.77544	204.89052	218.46417	206.18723	191.00868	211.66202	215.43637	182.75778	141.34785	164.99657	181.38422	224.74173	183.6861	149.70406	165.14395	189.48819	227.5087	190.25037	209.07112	179.61005	152.02257	169.97972	142.61047	152.6242	184.38104	215.80493	132.86856	159.28766	163.22093	156.46584	158.3223	138.85156	150.88318	172.85077	174.01773	196.53983
944	135.77411	147.97437	139.2776	171.70096	155.2203	138.40771	158.70828	163.67178	167.69351	128.44516	141.83107	137.66412	131.05983	143.31033	141.9857	146.7038	147.40286	132.14642	124.94207	133.97234	132.11696	140.4105	149.89072	166.23883	142.61928	158.27075	151.71912	123.48988	130.3711	133.50262	113.084305	122.72043	139.50697	100.21344	109.24324	105.66845	163.33528	163.83092	154.6626	147.75766	156.69945	148.64444	160.36813	150.3851	129.45297	118.83109	137.97498	159.84827	107.31542
945	162.85013	179.46545	152.93933	138.79282	162.75911	149.40036	158.38501	183.52457	162.5373	202.1135	224.34393	210.29565	206.55559	227.88284	251.69916	187.66228	183.86713	147.82712	141.55528	163.09964	157.30685	130.05087	162.15817	190.58168	148.0279	178.89642	212.87447	179.61499	185.74623	156.02777	158.64854	196.00052	220.7272	145.8422	170.5617	176.04749	159.37415	189.08011	197.93478	130.38126	151.5039	226.4509	147.60236	162.47308	139.85059	164.2971	196.5214	178.11797	142.96393
949	156.71283	171.20102	162.56317	92.371445	115.77112	124.90442	163.18288	179.2348	177.12128	116.109146	132.21446	134.47372	115.66426	130.4062	130.23781	144.297	157.20047	150.22675	143.58537	171.42581	167.1868	122.64992	135.19661	143.4351	151.17566	159.68927	161.28369	131.69424	138.61024	137.44174	131.04166	145.29729	131.38919	157.81863	142.219	124.38551	129.57938	147.65509	134.228	129.50473	135.79428	122.59651	144.13068	161.90073	172.03278	136.72842	146.80972	153.58307	181.33774
952	180.2587	169.4202	142.06036	203.66542	169.13199	137.47081	140.43784	165.05518	184.56485	220.28357	189.74783	153.84338	137.87875	157.05605	149.26242	242.03235	215.60687	176.31705	188.87854	189.18292	163.19861	234.66183	249.71564	230.66241	155.56558	185.9093	169.85876	146.75922	165.0686	141.76288	198.5711	189.94545	143.30792	254.29805	238.43338	209.75891	211.891	192.66675	152.61354	188.26375	196.71799	162.59285	135.4961	156.24515	149.93712	178.7543	183.63727	149.85596	149.71198
954	84.54419	73.39341	70.2447	97.66591	92.74562	99.06491	117.637886	113.599106	109.49048	103.200745	84.41696	83.59752	138.3086	140.35202	132.84912	56.557785	67.826515	81.67489	87.165474	85.89934	87.57823	106.121	107.186295	113.7616	160.05725	155.4097	143.68195	115.15398	102.49142	93.88655	98.04744	88.7911	95.39982	119.86205	112.72211	119.292435	119.1637	120.00998	130.04324	152.17229	132.92784	113.61337	142.04681	119.63562	100.6828	117.657	103.38503	101.624466	100.350784
955	127.64845	155.24905	167.58614	142.55817	157.4795	138.16891	156.27133	169.96074	162.8055	139.19699	157.96109	180.98259	158.68661	175.0939	170.8565	83.46359	100.7404	121.57722	232.66444	191.15381	169.1922	157.18054	163.69583	162.01044	163.34544	185.75851	248.60567	166.78476	181.74422	178.18546	187.36835	205.20143	192.52898	169.38905	181.38728	166.89313	214.931	203.8768	173.96149	189.96347	175.79436	150.20155	129.73402	135.2171	147.90349	86.24603	91.44249	125.59718	138.97595
956	173.87634	161.17918	149.28075	133.01767	144.05354	139.43555	178.38353	169.43912	149.97192	165.8714	180.8429	162.8695	141.19989	148.48521	145.2889	139.62245	175.8366	179.32616	157.16547	163.98273	182.33217	211.51257	196.58632	192.11113	167.90372	175.58188	167.1011	176.35736	184.72571	175.92416	151.38062	154.1425	152.03717	158.34421	150.60925	132.0827	190.82904	178.41046	153.73875	201.55766	206.84262	196.31232	159.96051	167.32709	163.07025	154.6496	175.73587	173.3637	162.67477
957	153.04121	167.83203	177.10799	152.67545	166.74332	151.28976	160.62862	176.54364	157.87277	154.16699	154.89635	140.80725	152.84305	162.8435	158.0255	158.25134	164.0679	157.77022	133.50513	150.09988	169.48625	160.31268	138.76569	127.338036	205.01245	163.93948	140.97574	145.15617	166.50665	180.31705	129.47548	141.12389	126.455124	159.1875	167.17218	150.37773	137.35873	137.85812	127.48894	135.24419	149.49097	137.3062	180.32513	177.38695	162.67657	155.81723	175.00902	181.01347	128.58347
958	136.73993	157.81075	159.42703	174.29195	159.81598	152.16475	132.66748	150.16432	166.81235	125.093994	142.49335	132.61572	149.55244	156.53899	140.55338	144.8078	149.63593	152.43683	148.74536	140.30363	134.40778	143.68372	149.71095	152.43207	130.79732	149.19547	138.73233	130.90312	146.3016	148.49954	158.16351	168.8009	172.39711	158.04283	164.02136	160.29443	153.49554	158.15068	152.67801	141.6579	140.95117	124.818695	137.66544	132.75107	113.85025	143.24277	150.78343	142.81068	148.681
959	150.06664	166.53094	150.2121	135.61111	151.46896	133.83585	139.94012	161.79404	151.25383	100.88237	115.47327	130.94485	129.91681	146.42447	150.51904	141.16449	173.10184	169.23737	205.4968	218.29132	231.95773	195.56244	212.3582	215.88336	152.74545	177.24902	168.3807	120.19138	143.76651	186.57672	165.07364	189.22955	217.74602	194.88669	202.66844	177.88522	203.03433	201.01573	178.68468	138.62198	165.4812	160.24524	142.33728	162.73505	151.33444	159.08173	170.74411	199.30038	152.24026
960	119.72493	126.27203	123.07277	100.45816	98.63542	94.16834	91.22711	93.24833	98.137825	100.665924	104.45186	97.6812	76.67856	83.33902	79.96244	77.25435	88.609985	93.39653	96.63757	104.67135	118.13775	121.531296	123.55989	114.96586	93.611755	90.77933	80.46001	82.99428	85.17657	79.75318	78.764114	81.25818	89.46391	96.604805	100.65591	96.84717	86.84756	87.29788	76.647835	71.64664	76.02563	86.04831	102.07471	106.58162	109.37871	91.16938	91.768936	95.231964	102.30368
961	173.62541	206.10555	187.76846	199.87816	205.45697	164.17085	230.37111	223.42078	188.9823	143.51346	173.43268	169.99652	210.83646	218.09323	179.34534	172.33337	200.97757	176.78203	180.30188	211.43881	210.94626	131.12762	163.19916	243.27846	163.79968	201.20084	188.54022	187.65979	213.62497	212.93991	243.4531	200.8779	163.45044	207.9053	193.7616	157.67233	198.03314	203.42786	166.41278	140.9692	175.85986	224.56122	195.6099	222.8397	240.59595	183.27945	199.28279	159.70734	157.86786
962	142.66327	139.52145	120.238434	161.46591	149.7569	130.98398	139.09363	152.16333	165.35605	188.61438	160.21039	139.8498	130.01135	151.50255	168.21246	150.89343	164.19955	161.15424	149.20535	160.57343	133.91528	147.79681	160.71811	163.1568	174.62433	186.9401	168.36609	143.63611	163.20575	162.66011	140.97083	155.51349	176.60239	156.86136	165.89204	139.3662	181.67822	187.9724	166.14713	140.87012	156.80087	144.16832	177.49744	176.94382	169.97043	115.55128	122.18527	123.35552	197.99222
964	131.29953	133.03772	126.909424	164.44324	179.8349	192.80484	182.19455	184.55333	166.94687	212.65192	213.00174	196.6478	182.61551	179.08206	168.93329	135.63397	158.50418	148.7927	183.71494	180.73871	152.89081	152.15213	173.44135	165.11246	145.57257	164.6808	189.92392	160.15932	173.83905	137.17276	123.90814	133.19174	145.83751	167.22717	175.57224	178.18646	150.77005	151.74895	131.92978	181.25336	200.04605	188.5535	189.65625	192.68161	180.89948	155.6387	178.61781	170.55304	185.45508
967	156.83298	166.02026	144.1704	215.5146	243.88177	253.96445	141.54535	171.3712	198.08563	129.53668	145.05435	239.98193	125.82721	149.83572	171.14322	155.96481	186.97488	177.11633	211.3189	193.45221	165.24783	165.89294	177.2513	175.40323	187.00606	218.98312	208.01927	152.18277	173.05283	151.24521	222.70773	219.71689	201.60036	146.12738	173.56564	170.20738	155.48349	184.64005	217.42819	226.16818	160.76161	134.26166	195.61404	197.46228	169.67079	220.48663	182.18118	158.40413	131.30159
968	108.1027	106.08051	97.61467	130.554	118.84256	116.291504	83.65893	90.42415	92.54326	142.32465	156.1634	134.79112	170.86461	173.13084	155.14278	150.51413	153.24066	156.39012	134.83139	144.76718	158.72968	119.63153	118.21605	105.87092	118.870094	119.43449	132.829	130.42618	135.57721	125.50434	127.07596	129.0501	138.85562	118.930176	122.34392	118.96957	109.8062	120.84028	135.1127	97.367584	103.90508	104.28714	64.50122	77.25247	93.795715	145.38838	144.62524	143.05795	113.44118
970	121.78644	139.81215	160.44308	172.01468	192.73785	182.48685	157.35591	154.56873	139.45099	122.69352	117.72192	97.45282	174.66942	170.7508	144.32773	113.312355	117.31645	119.38382	109.67525	117.35573	107.02196	135.40903	151.39493	163.805	59.959274	67.61799	65.36274	116.77309	118.84972	110.701614	148.23035	151.9302	129.2343	99.68886	112.74623	108.310455	158.93062	179.24203	227.72604	150.75801	167.57898	158.9054	174.68289	182.80862	151.76591	133.05077	170.54335	201.33405	233.68103
973	188.3223	169.60992	152.12402	152.6247	169.9067	166.27249	150.44365	160.62291	159.5388	117.87684	114.3318	113.89201	148.23839	152.94595	162.60312	155.17574	176.15598	176.35864	146.1545	170.16464	194.6666	144.24536	158.8573	154.41266	162.23874	175.17505	147.12827	101.10636	112.45307	131.53532	121.06122	129.60324	159.45758	154.1423	165.03842	158.40155	206.76947	215.3985	211.22711	134.97716	154.1347	146.09525	133.21098	119.64252	111.80174	126.475586	124.14609	119.4495	142.92432
974	206.14139	228.28215	212.89774	158.54602	165.82938	152.0321	143.95474	186.72443	200.98273	226.83737	225.45013	207.89142	146.29855	182.97054	203.96274	174.76065	198.01077	214.50595	160.27612	186.29065	174.56653	176.0343	206.83253	222.20721	181.46004	183.45135	163.77254	200.74826	222.2185	212.20944	203.22556	229.47041	225.71939	153.09244	180.46396	170.16687	205.33334	221.53714	208.84781	191.61826	216.45215	243.15273	191.35574	206.24942	190.91486	137.24097	165.96082	183.76755	139.34439
976	143.14934	163.16995	152.88391	135.24478	167.33585	200.57204	131.03476	152.79498	144.12488	197.96417	195.72305	179.23322	146.71951	150.5422	142.93927	169.85864	190.83266	174.33472	168.67245	178.28673	168.95499	166.55373	179.60056	152.19229	168.84758	188.74167	201.53821	172.45848	179.42897	154.76974	179.74396	203.75941	208.8092	174.58337	170.67647	141.5226	168.3992	183.44289	160.78882	197.60434	193.24208	162.85904	188.7734	205.51373	192.88919	172.7038	163.16702	132.66817	177.9591
977	193.0625	189.05048	163.64056	132.9036	153.68616	200.07277	171.00414	180.6035	162.30368	181.58745	161.6348	124.861534	184.45926	168.38675	142.19415	177.14642	148.58063	117.04462	128.45616	154.48824	151.52086	166.14001	186.69766	164.47203	163.91266	162.55716	133.86174	115.26825	144.53696	165.82594	192.38553	205.31287	221.47911	130.79245	150.20865	170.29648	149.75076	177.83025	184.61864	154.81921	162.00966	134.77623	152.69872	183.66376	208.56459	169.58441	163.5488	133.47308	142.43616
978	67.12308	70.51118	73.22592	75.362144	71.33618	51.82525	46.91815	48.23668	47.88301	117.152824	97.4197	94.56515	86.87495	91.32738	99.85599	90.71702	90.394356	76.53859	86.38884	96.62179	97.44839	117.41508	113.19351	111.606514	69.57987	78.061935	76.16996	88.9152	106.69031	106.54225	98.23822	106.007256	103.27072	98.76476	105.64169	119.71016	75.20865	83.13394	84.04675	81.9484	89.74427	96.00484	93.0643	97.0226	87.93262	84.81769	97.26607	109.61449	80.83563
979	133.06567	159.01007	210.40787	139.41422	164.81552	157.37177	149.69583	150.54753	132.87447	197.2358	225.409	229.43411	197.20424	189.79437	154.36203	163.02216	154.75317	135.20627	167.77518	141.26732	130.82788	154.92847	146.68042	130.1596	111.24573	111.23193	123.684715	131.54984	136.29271	126.037	116.88704	118.124565	125.65347	171.54608	167.95235	146.08368	129.14557	141.21564	131.07219	184.84085	181.59805	166.37201	155.69304	181.95123	229.2985	139.22525	148.48064	133.18347	145.48033
980	130.61224	143.03287	138.3293	122.78078	124.44833	117.98646	137.76163	152.41132	150.26263	143.3601	168.77101	192.71988	126.15107	140.67862	160.42209	136.59811	127.78061	114.99863	123.6741	139.3731	130.07567	147.87866	157.13632	129.15192	131.34314	149.94067	141.61392	121.93724	130.41891	169.11153	127.751114	147.62347	134.07199	130.26073	133.2904	116.11638	122.459114	142.77264	136.10504	158.52992	147.74152	134.00775	164.68738	155.41148	130.41267	126.7385	138.93875	142.95999	127.375854
981	149.38348	170.40355	198.5261	153.40508	104.48007	52.45249	74.73801	83.56383	87.22301	175.26106	188.27977	165.10474	136.39839	152.79973	142.16077	125.86511	128.78307	105.54404	139.28296	159.67741	198.3668	132.56854	160.12695	150.85324	244.04028	199.86917	157.17769	208.7506	216.77019	210.95897	96.85447	121.44972	113.14616	28.147673	50.136105	77.29915	103.6356	108.515976	101.71718	122.388596	117.98784	153.1541	104.70035	100.88015	105.96239	135.29161	141.1601	125.40871	88.440544
983	122.17709	134.75682	135.31592	123.24553	126.616135	136.36548	118.063614	126.96599	119.634766	103.95759	116.614716	132.60468	94.02429	101.11171	109.215	147.75554	125.29594	114.84215	132.20274	132.17706	125.80966	146.21408	138.58319	128.7083	120.5614	129.55478	129.03723	177.20502	185.64247	163.37549	109.464485	121.06739	121.55754	133.04501	145.74443	151.21619	118.382996	123.64377	122.915054	119.4227	136.09543	151.64561	107.37894	113.39587	101.93425	134.89674	120.6489	113.03735	118.14459
985	190.96866	170.14789	152.85715	157.95807	174.34756	185.19643	176.71512	157.27032	157.47586	163.44052	166.8031	157.43509	181.10143	171.9787	160.34943	166.98343	158.89444	147.90787	137.01529	149.35876	140.32784	181.4248	192.12305	187.93018	129.75488	146.4715	157.35416	184.60826	159.84433	143.63754	183.43887	152.53668	132.9386	170.24379	158.15977	139.1735	150.79303	155.59538	149.32251	136.09602	148.13495	141.20566	155.85754	161.53757	159.53006	142.46118	149.60516	136.88303	177.4013
986	109.80757	116.089584	117.19273	86.27457	93.69696	101.930595	109.66759	113.451454	108.296936	101.93706	107.07532	125.170105	109.0759	106.615524	105.198975	103.143715	127.3656	153.94577	109.213	112.09395	105.08508	108.9263	110.62693	100.03508	91.06244	102.09269	104.66226	104.512886	109.3389	109.07504	101.2511	102.416855	94.333984	108.27525	106.814606	99.12189	104.81453	114.544945	108.16308	112.71425	111.534775	107.85879	108.40259	122.17268	122.83717	90.26851	95.27797	95.23314	102.7547
987	131.22232	146.93832	153.91772	165.77023	181.52127	175.66797	161.81549	154.16615	133.37521	150.54092	159.06107	135.54008	154.78146	184.05952	178.52246	169.20018	146.82315	124.35933	126.83049	149.90509	171.99942	142.15533	157.9018	131.77222	129.0224	155.09764	148.58737	122.92769	126.78874	118.11806	148.70374	164.18672	146.78726	131.8247	165.25427	168.3438	157.17168	165.3158	143.22949	187.55322	175.49457	151.48651	166.5917	182.2491	198.2648	203.77768	191.07034	158.97107	180.53015
988	172.25839	194.30719	171.66467	186.10648	215.52924	235.52786	230.72777	174.76581	142.6984	205.29494	185.29086	155.02429	227.04985	233.68451	241.23105	171.40329	193.93323	198.24675	185.79407	196.73782	173.15646	183.93953	187.29439	165.47278	168.96661	179.35452	165.83853	201.30809	205.94048	188.1894	196.11612	205.69208	193.4089	144.32095	167.8988	158.36607	188.85028	197.25829	168.53177	198.12654	217.28333	216.70132	151.83163	185.84796	191.15521	181.12053	208.96042	216.74689	209.53937
989	73.098145	68.79996	59.734882	77.20322	79.58156	77.855576	77.80144	61.08739	73.46898	91.94124	107.73013	108.41191	121.70798	113.62087	108.97225	137.71834	117.76107	91.12648	102.71066	60.130585	50.097054	95.15112	89.87483	86.15627	128.19958	148.50339	211.70734	77.7769	84.40031	81.78982	75.90503	85.29283	88.601875	102.59903	116.39331	112.23122	92.485	91.02812	84.57878	145.67276	133.61322	113.951355	121.7244	141.95016	132.09065	81.99367	66.42804	57.68843	111.20131
990	171.58804	162.7201	140.7969	134.66331	147.71257	158.19632	127.05513	131.02469	142.38843	129.92545	137.21484	145.88863	124.41159	139.96469	137.90573	135.35944	139.71368	143.01358	178.19916	157.05971	135.039	143.43593	153.10611	160.72467	149.51569	157.90656	144.05795	173.79579	157.84665	145.1146	130.72145	141.50024	149.05872	141.85374	153.78598	180.07933	146.17583	153.66338	173.023	150.81625	139.66725	128.37776	133.7717	136.70445	134.25632	124.69321	140.67169	155.32166	113.55374
991	178.56139	175.22293	143.74353	127.79854	126.58893	130.34651	127.10106	119.66361	119.08798	177.122	173.2113	136.40422	140.38574	151.91165	132.1726	145.8875	152.6597	124.47721	139.46387	159.47488	183.27277	140.70422	162.0953	151.68207	157.38112	165.82532	140.50478	161.24637	136.22757	130.65868	176.30798	147.40955	129.88129	135.53151	153.23871	134.34982	133.91718	146.57695	140.62592	143.9318	161.8992	138.79669	165.98035	198.8906	225.44568	153.53134	143.7687	127.619095	135.83041
993	135.95361	149.81113	142.34827	128.476	135.09662	136.97147	166.50935	148.14227	134.88585	141.28119	160.55243	179.45084	167.4503	141.94849	124.838295	133.13132	140.7037	136.25699	138.22661	131.74097	121.244896	129.85838	134.33392	138.63446	135.85474	139.92123	132.01819	127.3862	144.34079	168.77817	128.73102	138.90866	128.10909	131.81418	142.15271	135.1307	133.04697	142.02597	130.9306	180.26474	164.40405	133.64157	131.12408	140.97813	136.55971	150.94266	161.96283	158.8073	139.99855
994	146.98334	160.75592	156.63821	139.21599	149.159	146.18243	148.02333	144.5917	133.76205	143.64713	155.36102	179.41696	105.23426	118.75891	125.03577	172.00934	163.121	133.00854	161.26553	151.62297	128.30087	133.08742	150.3895	160.04965	129.01529	141.74615	169.7156	111.34661	129.02124	130.69731	151.83096	157.39206	157.76604	92.3793	90.87195	101.19467	136.75797	160.04733	195.33678	119.246056	108.751366	89.1604	139.21274	154.93668	155.00229	149.2203	157.61682	131.77353	115.03902
995	110.282036	108.55596	100.30632	106.04782	107.14003	106.54393	146.06874	148.16963	158.37308	118.03601	112.167725	100.11774	102.873535	107.39247	119.15421	138.46832	130.99919	120.75	170.84633	165.9145	150.8057	128.25615	144.0794	143.58565	103.21294	101.92442	103.10298	110.98718	121.17067	154.95743	148.18005	151.6082	148.99246	171.66551	170.95905	161.42325	136.75626	155.15723	160.69089	171.98541	184.9201	162.27426	147.99113	151.91934	138.001	157.15921	152.1481	138.77148	163.71735
996	155.58879	191.36423	250.30026	131.15395	161.63452	260.46463	142.22955	141.72281	117.76178	135.85077	164.13947	150.23206	134.58606	162.86496	153.56442	151.20496	165.70094	138.91605	142.70209	157.12769	132.30853	138.22037	176.82738	156.67747	126.845215	154.22334	132.29338	138.89551	162.71571	145.40746	160.96913	163.3854	141.24117	146.60974	158.2565	148.21346	128.3829	136.47375	127.952515	139.67865	141.93903	151.88922	156.18643	152.16618	128.4884	123.190994	116.7708	100.98317	62.351433
997	108.92111	121.83057	143.44217	140.43112	146.83023	151.73526	145.7175	143.73447	128.58698	162.49088	178.27109	158.74065	123.23811	151.79118	172.18385	142.65471	169.42664	172.12567	142.7127	165.56206	207.533	180.92342	195.32736	196.49356	135.27237	162.0596	189.82288	188.34555	157.44757	122.69061	150.03183	167.70718	141.17249	189.94424	162.66266	136.23654	141.1074	161.7005	149.28128	136.39902	163.80103	175.9374	182.77849	184.62247	163.06702	139.03902	114.77182	76.75572	179.1343
999	158.2745	175.02982	158.13727	163.10527	168.83171	146.85785	165.10246	179.87105	182.0153	188.74158	169.5951	159.3481	154.08566	165.39319	146.13591	159.5985	161.21579	144.50793	168.42981	183.65897	159.41354	159.52115	180.20265	190.49751	135.48384	157.51483	164.22699	191.98114	206.9588	209.28828	176.71857	174.83899	155.08649	169.28555	173.48767	156.89331	170.12299	180.38097	172.42482	173.59952	179.00276	159.0423	150.11797	154.87573	142.29755	168.33887	167.20877	164.48749	160.03418
1000	135.20561	130.49739	123.66279	173.1637	179.0842	154.49002	166.90991	162.62112	157.65868	175.11862	169.25647	150.78333	162.47476	167.48557	165.92886	135.44327	125.75184	114.81308	92.42355	99.92694	102.6647	166.99184	173.31958	173.8782	127.71765	141.71434	162.78214	181.36266	181.69981	176.17294	126.17571	129.21725	123.97312	158.45612	165.87961	157.06982	146.31631	140.55396	142.74048	129.77861	155.74454	160.35648	88.56907	86.5243	83.33919	129.07236	122.7773	103.6745	119.2507
1001	137.93808	144.91669	130.81628	137.50058	151.85184	182.5037	158.68658	176.26913	194.96518	160.58835	163.80914	145.0166	136.28833	154.64955	145.86934	138.94266	154.07137	153.65337	148.6875	161.36871	170.03143	176.46587	162.3359	141.97476	122.43801	118.40259	139.32141	151.02374	140.92442	127.77511	182.79138	150.91702	134.71504	222.6906	228.2222	206.37988	192.58548	201.19946	195.01233	172.6701	186.08087	199.02388	148.9954	162.52472	168.48697	147.24042	156.10185	148.50375	173.00479
1002	127.980804	132.33139	127.62926	147.82233	158.30371	136.03989	131.61008	151.47012	144.91211	131.49359	106.15726	62.752953	136.5534	155.18474	179.88522	130.98067	144.1636	155.06863	172.93044	177.58853	152.54672	139.3682	159.66527	155.10385	203.62665	165.07693	147.43427	171.65695	198.46542	208.79373	181.2591	179.10385	166.22606	142.35638	160.46152	167.63438	151.17609	184.41516	239.0807	255.42145	253.41788	247.96872	131.75095	156.40012	186.14197	149.69589	157.91493	175.0096	142.2368
1003	124.77196	139.69713	156.91928	168.21687	170.24823	165.13097	55.62506	38.700806	19.53387	129.8334	141.07278	131.92316	130.7683	143.48322	156.38312	136.71436	138.91408	130.05006	160.26923	159.9375	145.47455	147.13382	167.90744	167.10788	205.12392	204.26117	177.96632	37.818214	44.542885	45.413223	228.86734	185.03226	163.72897	154.23071	175.93463	152.9259	202.92903	176.22523	150.59747	155.51851	148.82573	131.43628	177.3085	173.24496	153.47324	132.53224	101.235596	82.2327	172.71164
1004	144.00214	162.27856	150.0629	172.66325	178.60286	176.14645	174.07297	164.1898	138.80972	211.3414	174.28699	144.94263	171.71985	185.3143	175.61691	149.1226	171.42554	166.41559	159.32954	188.44115	220.75972	203.44846	170.09409	139.38376	144.43007	158.62814	145.26584	175.47304	204.30281	244.48347	162.30862	184.12572	225.05658	147.41753	149.70093	154.92941	132.1561	146.32416	140.87473	176.64038	181.9213	157.72212	135.61183	172.96945	181.36972	158.03978	178.45702	152.78033	204.13022
1005	146.77264	156.40497	155.49661	132.79942	145.92989	134.66742	184.55069	185.53491	171.07834	173.96597	182.08853	175.06337	144.72243	161.65076	185.6961	140.8262	153.4783	146.10442	145.4234	158.5643	160.68253	139.2714	151.05283	150.71797	182.04593	169.85754	151.8068	152.69421	152.58551	134.60217	128.53543	153.92126	165.9632	182.47736	182.81848	167.36392	149.65088	151.90436	142.03363	148.72156	164.06525	146.26456	151.53842	144.07355	129.17105	164.84184	142.26425	125.12077	147.01971
1006	115.78515	122.47757	118.4572	136.68002	130.09546	121.83618	139.32132	150.87547	143.87851	134.25424	149.79471	136.28806	171.86247	159.91907	136.35468	129.3685	136.54036	155.05922	126.63417	139.7255	132.70892	116.15402	112.90638	105.91716	163.62915	157.62808	155.09666	161.88892	171.43625	165.99176	150.9708	159.5632	158.85303	182.62555	180.30734	155.69211	165.38736	165.93298	143.76271	135.4628	138.22885	141.91422	128.88448	121.37548	121.1752	170.10512	137.41898	135.68716	178.5353
1007	120.606064	121.509766	132.79742	106.83895	114.0883	107.09656	120.60443	131.02841	135.11658	157.12303	174.5463	213.34424	201.17361	163.34328	143.63013	136.75943	142.33505	145.3052	139.18494	140.39061	141.786	148.98393	151.82251	176.21446	176.69601	158.45221	155.72244	194.74652	175.25916	169.81128	139.73517	135.61484	119.17434	140.18016	131.57797	126.52911	115.291306	124.11488	150.84317	131.38669	142.48518	185.63701	205.83441	178.17749	150.44577	158.62997	170.1539	192.6165	158.156
1008	185.23537	191.446	160.8667	95.5144	100.88634	104.35055	174.10132	207.32443	199.37141	141.57999	177.17091	189.78107	145.29535	160.18425	168.30887	172.98122	201.52222	198.17496	178.27673	195.45279	174.21454	130.64969	152.51685	179.95975	111.89003	131.97961	168.93921	159.49619	174.54254	166.39584	148.20627	156.95062	138.85709	159.21162	159.68646	132.99991	155.81439	160.41074	180.84082	150.08002	175.75421	179.87958	192.76695	197.81116	195.88303	196.81622	209.61533	190.49625	147.64305
1009	138.626	155.35786	141.05397	151.04694	160.97357	126.852646	190.1781	159.08472	124.684296	179.07887	195.72403	163.35176	240.26025	205.19118	160.05133	156.26315	175.27858	140.55971	207.71358	223.92725	211.1708	196.8506	211.53009	213.79808	163.2269	186.63148	169.73456	136.33755	166.8787	204.14285	260.03098	187.72842	140.4852	153.17212	175.63184	143.68346	189.89447	202.99483	175.3208	167.08588	211.39389	205.0403	145.02667	171.11552	157.70879	209.28482	192.70952	158.85944	241.46219
1010	139.83382	142.64645	133.42654	139.42798	149.41626	156.61731	147.48099	144.71872	133.2417	148.87206	159.29832	164.59964	149.97748	163.43701	160.10379	182.37	186.54642	180.45468	103.63033	121.3658	133.6217	72.8241	72.69507	68.33247	234.10838	232.55872	220.67496	130.4591	157.58255	144.09746	150.30891	167.55939	173.0881	188.27457	161.9643	132.02097	151.79752	177.06525	192.61272	161.0362	164.21857	136.41728	172.48343	196.96936	220.5456	126.244385	155.89313	159.2355	173.3995
1011	137.76099	146.41182	184.07986	141.48521	148.57008	147.39084	133.02823	137.6481	120.69707	167.0189	168.22614	159.23737	158.18219	151.99815	152.28748	141.5466	161.0835	162.56265	222.50348	194.97742	167.10876	231.07114	222.73523	209.2015	265.18448	220.30273	186.85138	136.26773	147.56856	142.89322	147.74814	180.97403	155.53848	179.70847	162.82404	138.4288	176.0492	162.17023	139.94733	167.70892	147.56503	130.45012	129.43015	143.613	130.75143	130.07143	160.3867	179.57892	148.37949
1012	274.0614	238.11838	205.13524	164.65935	215.89561	211.68353	158.66501	159.07532	135.41364	179.6271	174.23659	138.40793	145.48955	165.50262	159.23329	196.38832	206.99228	165.51312	148.37413	172.05627	148.12906	131.88803	142.25308	186.28168	131.58585	149.80869	136.94675	127.51816	136.95169	131.4292	243.39038	204.6398	172.52469	137.08917	152.19226	174.57703	133.43686	150.93436	126.59746	182.63254	198.01813	184.5643	152.99722	182.08905	194.5932	156.70236	181.65024	155.30414	189.50668
1013	187.70724	174.2539	135.29605	136.12987	159.95169	226.97333	136.54231	151.25726	160.48544	145.09485	165.53345	177.64929	153.22961	176.43964	158.54384	210.74414	206.37103	172.70528	150.23822	173.8649	164.99393	149.71716	163.98004	150.90662	176.51733	202.33263	199.63338	176.60715	202.51999	192.95532	271.39886	234.20233	185.48927	268.9774	231.43552	193.45651	198.57822	217.55612	193.4404	150.3723	169.39743	144.20227	164.0147	193.33101	240.29298	130.06084	154.2313	175.5687	135.06679
1014	180.82428	162.8849	150.19281	156.94348	155.89407	149.52826	144.21515	169.18451	170.10254	181.4234	183.13445	192.54565	162.6024	184.71912	207.48254	136.01022	138.94191	125.90216	137.82727	144.49025	150.39081	117.84066	111.09292	103.30972	157.37825	140.09825	136.29861	133.81561	153.4907	148.46326	165.99854	164.9064	157.69693	136.01904	138.323	150.09021	133.90662	142.53534	155.39122	160.9419	146.63419	130.0448	129.30807	129.22606	121.67146	144.18364	156.19052	144.18324	134.76154
1015	150.16049	145.60306	129.29446	114.94402	109.66061	92.65696	147.4639	159.98126	180.91733	119.574036	130.62686	138.23898	151.65016	166.58641	149.19794	82.85353	91.57396	95.11733	135.23016	150.57802	152.48132	136.44223	153.8725	147.26031	151.91151	154.39682	134.37115	150.32346	143.25566	136.05295	130.54263	126.1679	115.86867	207.5257	214.32687	210.34897	96.38249	104.40971	105.30602	154.44376	177.87842	200.67859	122.28641	134.32402	135.21484	183.06276	187.8169	173.2351	144.21176
1016	189.95416	163.42004	149.35876	95.90088	106.75717	109.733604	133.302	138.11371	162.5466	108.03998	109.79449	121.89181	105.906044	116.187675	117.14422	122.98868	119.72589	113.48964	99.50997	109.289536	115.65657	110.414	116.528595	104.163666	94.76152	110.71367	111.66819	110.78373	113.120804	103.61391	131.38693	146.63434	162.0332	138.99883	150.53194	177.97781	155.77576	161.8825	188.47092	150.47975	160.79659	163.29391	185.2594	153.68544	133.2178	152.75177	154.74966	160.42627	144.35538
1017	137.70328	165.44641	174.70532	196.57356	171.42358	137.14867	140.96017	165.43353	154.65584	137.61649	155.45947	176.5716	182.25647	191.6164	195.06474	162.5341	181.94923	201.87434	201.44989	172.88391	149.92108	170.02664	168.07649	138.32733	145.96634	163.10213	143.23566	176.2233	176.38919	156.9047	163.768	167.01657	157.29413	200.69202	191.53358	155.54506	158.44592	172.64943	147.77686	134.09633	132.19684	128.63298	148.444	152.23895	137.69604	259.56384	250.09758	232.09074	117.52057
1018	145.80646	167.29376	150.37769	156.83469	154.8562	136.3501	147.38235	148.37979	158.85168	148.74149	152.19032	140.09132	128.36285	138.43137	135.7521	140.32553	138.31967	131.35617	159.24487	161.15912	155.52182	136.94702	148.54004	149.0834	183.30383	174.4613	154.2424	150.63162	162.1069	183.75563	130.33484	155.67784	152.44562	157.07776	163.75562	156.34589	137.69781	144.91928	134.82632	138.24527	145.96066	134.98683	145.6412	150.962	142.71262	141.93524	156.11823	163.85376	148.7673
1019	144.32915	158.7543	141.17534	166.08694	170.3052	155.88272	142.10895	170.21732	212.1427	141.94699	162.10107	165.41815	179.47626	196.60446	190.11006	138.30902	148.98557	131.23105	143.47162	150.8147	136.33849	133.00076	135.61581	128.5139	152.50522	172.20775	175.2556	158.96634	179.54922	165.1416	211.3505	180.15005	162.4899	183.17093	203.06467	198.25801	162.76466	165.15485	144.48755	158.51028	171.55396	180.11562	136.22346	143.70883	144.01332	195.70099	214.0008	173.84413	143.9729
1020	115.99407	111.43065	109.49518	148.32822	153.58972	163.74289	145.51291	144.07466	150.40189	141.62976	135.69019	133.51334	116.19649	141.48914	154.79788	157.09923	165.16121	159.5904	146.21164	159.1545	148.6048	172.08025	168.12038	154.95538	113.45296	115.587555	124.46823	135.10452	139.61728	159.58823	117.950714	120.54617	143.63329	126.32428	132.92712	132.85909	128.47298	144.36386	154.64093	162.78493	135.16052	124.673775	168.82407	160.3501	150.15862	134.30934	152.0127	158.68816	167.64838
1021	132.83499	138.49854	149.64548	159.33835	157.62001	146.4879	143.77109	152.87218	147.80753	147.06747	156.88913	156.25653	156.48828	165.16876	167.56796	140.2396	140.65857	133.23712	155.75925	162.9064	165.68196	124.85663	142.61983	153.51633	132.20024	153.8158	155.98453	141.44466	149.73317	142.19513	155.18195	159.33649	153.6091	178.745	137.91878	123.41098	134.05368	140.35521	143.86604	152.60315	129.91206	123.12859	122.39369	127.9612	120.43643	150.81296	152.02765	147.18668	126.25609
1022	175.54454	172.44751	158.18265	155.73276	156.98618	138.88843	156.72322	171.84033	159.99118	174.06476	207.15884	238.5843	138.13705	169.78363	165.40717	237.26291	224.215	196.53734	132.95493	149.92969	138.77844	233.32463	221.569	187.89653	170.38959	187.2651	181.02747	146.33469	164.04576	157.82956	167.20587	180.10634	157.72609	216.39981	213.57886	193.12325	173.59367	200.3359	226.55222	178.7012	203.41571	219.23105	128.78317	149.62677	135.78339	226.9399	181.34546	147.35303	231.85913
1023	189.85187	211.20027	176.92618	176.11246	182.3876	155.15588	237.25037	227.03796	181.40039	167.76253	192.29463	232.52034	167.91824	202.14265	204.2821	178.03957	197.84952	164.56465	137.01581	169.66302	219.97676	234.20966	218.70215	176.96921	152.44347	182.18037	186.0136	162.02565	187.75266	163.69894	172.55997	163.0834	138.6155	156.83083	178.82884	168.30418	191.16647	217.5434	211.44174	240.71507	262.9307	263.03156	170.92409	210.22456	200.49954	137.1691	163.93832	161.10725	158.14653
1024	79.89161	134.89014	120.49442	95.6606	113.805244	165.28885	113.29635	152.75638	154.06345	128.44032	120.24873	138.7186	128.80708	111.64338	124.78989	132.5808	126.49226	115.553116	143.42058	132.67719	116.63052	104.10658	97.5443	107.682495	113.90039	122.0308	124.82301	117.72316	71.16208	109.410164	149.24042	125.677795	65.50597	133.07063	103.034225	153.44373	125.70073	154.09616	125.872574	98.69547	139.79965	103.3562	104.86766	112.12662	108.548035	104.76051	123.42639	122.26688	144.24768
1025	148.12917	155.65427	154.00002	144.63406	151.91498	139.97806	145.30252	163.8468	178.48634	164.734	178.04153	168.55005	118.65726	144.6034	146.04123	141.47131	145.7804	138.20157	150.88705	165.63737	175.3063	148.77792	155.83627	163.95685	143.23578	149.21909	158.7358	150.28679	175.63835	171.51373	155.49445	152.03424	136.95134	156.283	153.60748	142.76396	195.70107	166.14883	141.17938	151.09366	164.61932	156.00562	181.25427	189.33673	184.86777	159.9505	158.95117	131.41269	165.33548
1026	151.96661	159.00624	163.90288	111.92651	121.658676	127.87276	156.71765	160.81898	156.94531	144.1918	155.11188	156.57751	133.34213	141.34402	139.9495	150.54701	141.11104	146.80792	133.1774	134.70828	131.11716	130.34389	132.33368	131.91748	128.627	131.0551	129.44696	127.32385	131.5293	130.50174	134.93414	141.2697	128.8687	206.70645	173.5568	158.49506	134.92255	143.6499	135.15683	141.61949	132.08603	127.4034	138.3494	139.65964	146.13184	67.47981	37.67535	34.024963	133.08646
1027	172.77525	185.19809	174.46446	167.1297	173.51483	162.29428	141.24109	159.49817	155.13661	168.35742	170.87483	163.68538	157.05743	179.86963	188.32382	173.36821	166.98035	155.10052	164.26929	128.80109	118.535034	154.77786	174.36237	207.901	192.0912	195.08075	180.93982	172.16249	157.74191	133.8541	116.10287	125.91277	123.3109	152.45625	174.88412	160.89069	169.45953	171.89777	159.48146	137.60455	143.22748	146.23444	117.86277	141.18227	138.43878	146.42001	166.61612	165.73895	154.7638
1028	121.36896	125.032104	113.17979	174.7588	183.51813	199.53372	178.48602	172.83136	162.48183	68.29071	76.21152	94.22586	153.4812	165.50171	153.87625	137.92923	137.6199	129.87935	210.98999	189.62079	171.44592	136.73788	132.36673	121.569885	153.32568	166.89844	175.9961	174.9058	163.48413	150.6687	196.63126	165.72067	141.21033	133.11868	159.0518	168.67726	152.2953	144.37358	142.2443	148.49664	154.8677	132.56671	110.04677	125.99751	132.30104	144.37036	147.05531	138.63113	119.1895
1029	112.5634	114.70036	115.8104	135.0138	146.3649	137.20245	190.92654	167.7731	144.70172	155.93895	173.07463	175.78238	145.0964	166.0481	167.91925	159.64969	143.72272	129.53024	127.69609	138.89032	135.5578	134.7095	145.3736	133.57686	124.9967	133.3019	161.16925	134.07094	142.50201	144.27716	115.1125	129.90106	135.56331	22.063305	31.891842	33.83599	113.18976	113.568306	130.87166	100.90306	124.87106	140.84158	140.29645	142.11874	140.10638	141.62045	131.32272	106.30196	102.231445
1030	162.11118	180.55188	173.34906	175.27106	160.5774	145.92996	121.66876	134.27171	139.90704	146.4187	167.72725	188.5501	133.55162	147.09274	149.54535	160.8324	166.59108	175.31383	158.3953	173.03947	210.08893	211.93591	171.31903	143.37463	152.99876	162.84207	194.24055	153.66962	162.1022	147.6069	166.18015	166.24371	169.23476	153.11246	154.9761	147.95438	146.49887	149.47018	141.49457	154.83116	174.84047	186.85857	135.90515	151.72762	137.1637	177.3021	161.01949	150.35397	168.53
1031	141.83337	159.20529	160.11777	163.32903	182.82079	166.7874	194.49509	196.85898	174.42235	129.7384	142.27908	155.96896	164.06705	182.40784	171.10849	140.72562	138.80823	125.40347	174.19807	172.97476	163.65268	151.89914	164.3627	172.44572	175.78696	203.10956	192.26555	166.19803	180.2879	179.28503	145.27184	154.25916	144.48192	184.74925	185.25877	173.62338	140.53764	149.37802	147.15625	154.5487	163.6568	160.45024	154.37277	157.8425	144.19748	234.8831	192.72205	157.0783	119.34978
1032	187.40929	177.63802	142.61179	210.83156	217.22925	191.74475	221.1507	223.02151	212.51782	153.7619	179.52011	187.62634	143.38498	181.79498	194.41327	202.35828	208.35312	181.52386	148.2901	175.29056	235.21577	179.66388	197.24503	227.24033	177.45576	200.70813	211.24097	161.35461	191.0455	186.59006	150.3579	179.29459	229.71176	203.02765	197.12936	166.4227	184.18579	211.95633	210.54587	154.0775	187.03038	173.0838	213.05261	200.45248	168.43	181.88376	204.09372	201.02487	177.05011
1033	136.75125	152.54562	182.71921	207.6665	216.37592	217.12404	173.05136	174.26501	151.58655	172.19366	165.54938	132.91858	169.24768	188.8359	175.99557	163.228	168.6447	148.30365	184.6735	174.26053	159.24545	134.63586	171.08112	195.28024	168.19858	171.73378	142.80914	132.29245	139.975	129.9459	155.0886	186.45718	220.24298	162.04547	148.39542	119.07066	154.23352	162.1192	160.84253	146.12001	153.13245	139.37466	166.06569	181.00856	193.13354	176.4949	185.18674	169.07645	173.58627
1034	166.72845	185.38635	162.26608	156.39813	173.45346	141.78352	136.59137	161.77792	185.3317	146.58011	169.76013	157.5892	237.3062	204.8526	171.89279	132.15608	165.12138	166.42163	152.71188	200.99261	238.51508	237.16553	208.8857	176.58502	168.1853	183.92717	171.38388	211.77094	200.36859	177.49167	195.60443	200.3097	204.22003	141.48203	166.81451	218.327	168.29364	179.65242	153.52411	158.79659	174.90346	171.59242	141.17245	161.80154	182.66797	142.79091	155.80988	148.77863	149.06267
1035	171.62192	204.0268	195.16203	181.06943	190.252	181.13461	174.39893	156.13895	129.36966	208.18533	221.38388	195.52208	137.91916	171.8667	180.09143	209.9365	200.90941	193.45651	139.0142	161.0751	160.1714	167.9934	181.5408	152.63968	174.12355	198.10474	178.31705	159.82597	195.39165	226.98248	158.49883	176.85876	181.77829	199.0413	204.96574	181.78513	154.54872	152.92609	119.0623	137.44896	158.89302	145.71669	157.91083	156.1908	151.5492	165.32205	175.66605	155.86081	170.56372
1036	194.42105	198.38593	179.48221	145.50888	139.60077	129.60597	132.23523	169.35892	171.8702	139.29573	165.64029	191.84198	165.45825	155.13882	144.97203	148.88654	162.79929	194.85757	157.28517	158.02539	133.6815	89.753876	78.758415	86.29628	155.0291	174.25089	170.70055	186.25037	175.32372	148.58763	172.90744	183.51952	168.14755	151.15445	157.92294	146.76855	143.47598	155.42883	146.9447	95.43886	103.67665	103.8889	145.20432	143.21945	140.35777	133.74821	148.08287	148.09152	180.61412
1037	110.14429	122.72233	118.452545	136.93445	151.78293	137.83437	48.687317	39.11084	27.376907	200.56906	194.70367	172.49512	29.902744	28.589378	28.305017	146.1691	162.27539	172.17253	101.47528	99.83351	105.33118	50.302536	70.94893	81.46515	145.8819	153.26372	157.99728	165.60727	160.41885	148.65536	143.72397	156.14035	153.27925	166.7023	142.75258	115.53461	114.09816	127.30448	132.08862	131.70612	135.15256	133.63974	139.93373	139.29514	133.26686	73.659706	62.472122	76.09627	175.68799
1038	136.48026	164.59729	190.55008	36.382084	40.246605	51.81212	191.06244	191.53448	174.9184	135.23663	170.65678	172.11212	183.7313	185.73537	173.76266	172.9164	167.44757	161.25363	145.65118	141.65054	132.83658	137.02475	157.75679	199.95432	175.02823	158.63129	145.02788	118.41611	119.14225	145.32213	221.3637	205.0671	182.39365	127.36604	134.35362	136.60672	161.52753	182.4922	175.90195	51.468903	54.83133	57.006275	161.94283	181.83815	150.90598	144.8743	155.81384	130.25122	81.76954
1039	117.8023	135.22766	162.02484	136.82617	151.66965	141.26913	135.29758	130.48282	126.4812	148.12727	165.17542	170.241	104.04881	112.36167	128.53342	151.60153	159.6213	162.88925	149.79472	161.23112	150.39075	124.632355	145.31953	145.45425	144.60489	164.05862	146.18875	137.18506	148.25494	168.29837	194.90976	190.44415	192.2973	165.44899	134.61197	123.54785	135.26843	149.58539	179.56902	127.8629	129.87991	131.30661	135.41919	133.7507	131.73883	166.49205	171.52582	204.31401	175.1738
1040	191.05695	204.53998	199.17232	158.71687	179.53613	181.57513	178.69766	146.89343	119.939316	137.25317	140.63919	129.78622	167.38535	172.26517	166.1215	109.394775	120.00186	140.35205	124.90352	126.54228	122.21556	159.7803	157.72343	160.25034	103.77005	85.4908	90.794174	147.54199	150.46594	158.36572	161.02997	152.88782	131.59383	181.61804	170.57263	148.9577	98.101746	101.64426	107.0496	142.5657	156.87872	173.16307	121.52683	132.60352	119.97306	186.11502	199.55167	194.40619	145.1466
1041	126.538345	122.68469	110.334	101.46037	98.15411	77.54175	120.62042	113.14549	120.12338	153.49948	167.68282	191.19908	116.526855	128.22021	125.367035	126.53482	136.15494	137.83698	112.10431	110.015205	111.94086	113.96038	115.306564	121.72781	141.56291	155.5632	137.3964	135.057	138.8212	134.0083	174.16931	174.93127	169.09142	144.33707	142.20793	134.20042	131.37753	129.63327	111.00601	124.67908	119.60898	113.65457	117.85284	120.157394	132.60785	167.59467	167.6052	155.20645	154.53912
1042	59.667847	70.48066	87.55249	148.24614	158.89426	140.79456	122.92093	141.45277	137.94899	156.39589	140.60948	124.19345	159.4774	157.5647	134.61813	183.08302	179.63855	161.94028	206.78589	185.24496	180.45248	96.90753	94.01055	111.78342	159.79192	162.31604	155.05539	128.04501	152.83911	136.53897	132.39714	144.40533	136.7348	196.7214	173.57928	144.73799	98.60421	81.398315	72.9091	194.10663	172.52838	155.15996	134.22389	138.01529	134.39304	139.40219	157.83359	150.0392	158.16449
1043	88.96183	93.149155	78.29041	130.41411	151.45705	186.95059	181.50189	176.00516	142.92462	192.9378	173.15277	144.708	145.48752	159.40689	149.96774	150.6622	171.15317	148.07498	138.32481	155.16248	135.66208	126.586365	147.28995	210.59006	147.83673	142.84326	130.59515	155.20381	163.58525	148.06027	95.602554	100.92183	94.64763	139.07245	137.52866	107.39981	175.95554	145.69804	127.30177	192.30957	202.62756	166.82516	194.39758	208.17862	167.58147	103.12283	104.30539	111.97794	148.5039
1044	134.29074	137.18115	128.44345	140.10834	139.2273	151.36957	197.63878	199.5827	200.76544	119.88797	123.86073	123.61288	133.40904	125.44594	124.17671	116.69438	105.7139	98.628204	130.23474	160.61826	170.52957	162.62094	189.53479	186.5143	156.30673	154.85516	139.18538	171.91415	171.52219	154.36108	131.44803	155.69507	162.38826	140.86484	129.48918	109.71152	133.1156	130.88531	123.76243	113.61078	120.51133	113.46856	113.50363	105.66752	104.295166	129.32593	132.92485	136.72499	125.36427
1045	152.95602	170.02844	158.73204	164.63394	162.46942	144.45325	151.24792	157.77278	151.04446	121.786804	135.82776	151.41696	146.91916	152.01572	138.60571	204.60977	160.3375	131.15718	183.69153	171.51654	151.86833	156.76404	160.28847	139.37326	167.51317	154.73416	139.75742	153.064	159.17508	163.29584	147.0812	162.6768	167.90369	141.20657	156.16757	141.49138	149.82782	158.303	150.06221	141.48834	167.51959	179.23953	157.90775	178.70807	168.98618	140.72054	152.86877	139.60663	137.63385
1046	106.50458	117.14601	146.77911	151.51389	168.06546	187.77985	118.42212	127.50986	145.03644	119.92897	119.24815	111.16972	164.98643	156.05968	149.27158	134.82294	133.89642	126.68782	130.11325	135.92282	139.48398	181.37405	182.5935	180.53235	144.43213	151.97916	138.01376	133.37625	149.97498	176.50919	134.91841	150.1416	158.82857	150.85994	161.2421	142.49924	150.63838	160.1607	163.66061	80.32532	74.21681	70.30674	124.09365	124.19545	117.77805	187.18307	173.3338	168.948	163.6932
1047	146.89804	151.17242	139.91888	166.30614	188.57281	167.343	171.9693	198.8627	204.48567	165.80444	174.28775	157.68037	151.20155	165.88179	159.05026	182.4413	198.43948	210.12827	106.530334	121.20253	121.03052	132.5517	135.66476	129.56386	139.63177	147.33618	152.439	135.078	129.64633	124.37633	114.4905	136.69626	153.66997	156.31633	159.50975	147.1654	136.44208	148.11578	147.70091	139.20877	140.811	132.15445	126.72388	125.11925	111.70162	154.84337	144.48671	128.39308	210.04465
1048	170.70184	163.02783	127.16808	145.92586	154.59303	151.95389	134.39531	146.5495	128.46136	135.64003	148.92166	151.02106	134.45752	146.30106	161.26712	139.04619	158.59937	168.26102	132.71121	146.64166	138.58179	146.14893	154.19012	140.59793	166.0871	159.03453	152.80176	145.53154	150.39227	140.2195	126.76126	137.13823	127.74601	132.74753	149.51047	144.20404	157.94308	154.30612	143.53796	192.7988	180.5021	160.68513	140.08575	153.28705	165.3183	131.23537	148.4183	159.88925	159.16577
1049	137.27203	124.00226	119.82852	136.47478	148.6019	130.22758	121.78634	126.57857	125.04666	102.05885	107.59416	121.78297	102.23573	100.88867	100.107254	120.46152	127.503265	142.10052	118.266624	119.98775	115.45514	104.67677	109.20392	121.12889	114.58203	113.867615	112.379	105.583466	112.43758	115.464005	111.34421	122.43664	118.548065	103.54252	113.80397	118.25325	87.972115	83.425446	92.68715	115.07987	126.14299	125.63402	164.61018	161.59082	152.29251	143.5941	141.93372	126.59653	137.09679
1050	146.96744	153.09341	133.58702	132.68686	149.28363	150.76837	126.42766	139.55449	142.37802	164.25247	185.31822	191.41498	129.99434	142.91815	131.31279	157.49588	164.82384	152.922	131.75055	147.13718	142.5367	130.55461	137.07976	167.13324	155.78746	183.67409	204.16891	139.50284	149.96344	128.40622	140.41278	163.05832	163.03354	129.92554	153.08891	167.33505	147.0712	154.87054	147.48984	148.9943	152.03882	133.30011	133.00705	151.28708	136.20761	130.85704	137.74844	133.50784	160.90024
1051	127.52787	122.3564	121.75229	143.11908	160.0711	156.2731	128.98053	140.63092	145.91965	127.48282	124.82291	126.15013	156.63312	168.72057	161.82724	144.60754	142.01013	143.477	175.83469	163.82634	139.8721	167.16031	157.91151	154.40202	132.9542	144.82297	129.4997	128.70517	117.3581	111.34793	131.73288	148.04047	162.67212	155.58444	170.18835	154.17114	145.50107	130.59988	103.797806	159.66052	161.29382	137.32635	145.4531	160.20514	152.60437	154.14984	138.47705	126.11986	140.94395
1052	113.79991	128.45587	137.03021	135.13705	110.00402	115.33491	167.33606	155.05714	140.05017	108.675995	99.21988	110.08639	131.6898	138.65926	142.79214	116.71867	115.51754	121.18184	107.25307	113.048515	111.39953	149.90607	143.67056	125.576225	147.02647	158.92564	140.47073	132.44427	144.3263	131.14111	128.43066	150.65723	166.11823	162.40955	169.706	164.5404	115.76463	114.21121	112.95941	110.057816	109.28664	107.76204	146.44247	139.38031	117.74742	125.10556	105.8851	72.463	130.29007
1053	98.138306	95.1704	102.33093	100.22787	86.75888	91.75331	89.80548	89.2516	81.23573	106.44969	108.13755	104.44502	130.06595	134.40436	135.40125	75.112465	62.505203	74.69612	94.72333	101.18053	94.86892	80.15274	74.9167	92.25992	121.51084	124.39183	111.88486	93.65839	82.98779	82.679276	115.70935	117.52641	116.270935	89.11833	82.64447	91.77507	93.34694	82.18142	90.71864	110.898834	118.08618	128.06346	83.5621	88.568344	108.82269	101.10474	99.01239	90.79119	94.70441
1054	134.32356	129.20729	106.71443	142.34703	152.3688	144.23508	137.34113	157.64026	186.82784	122.34127	114.24307	106.409546	132.08774	137.36984	126.831085	137.83882	145.67717	127.88728	159.8233	150.86052	132.9196	190.53311	165.0059	136.89017	138.88684	152.84189	155.09671	151.80649	154.69128	150.84099	158.13205	168.32053	163.18721	158.92934	152.92964	134.13124	156.5751	153.22203	130.88724	151.98561	159.18088	142.49243	136.37057	147.65524	150.249	120.15428	144.60043	176.0683	179.34293
1055	139.93697	153.55927	161.99629	152.01141	153.46263	141.8281	125.105484	136.25778	140.39859	140.64493	146.48863	152.65543	141.07028	146.53705	137.38818	175.84192	172.67456	164.89078	141.04288	130.9978	115.926895	134.9242	141.40906	136.85701	168.30484	142.61009	129.60423	175.65057	155.57742	130.5831	130.00046	141.48785	136.35776	151.85638	159.16402	161.01003	130.58043	151.97845	162.65283	130.54701	142.83795	147.85303	124.62124	135.82483	139.53967	134.92343	142.02246	130.96237	119.63417
1056	129.0311	126.51841	117.05073	134.59467	132.24567	119.35649	114.35103	121.22395	105.126915	119.55653	115.96445	99.299126	107.25661	125.852264	120.84465	146.86798	150.3753	139.19025	114.986275	122.166336	114.02009	130.45819	141.47223	142.77336	181.89023	181.25156	160.17145	138.66238	169.0657	178.18628	159.82303	195.17221	200.88705	126.68759	145.0174	181.6036	131.29088	151.76418	150.69698	113.39412	117.87607	111.96485	118.190796	129.17734	116.672745	162.72223	155.41312	129.54393	129.9765
1057	105.04747	109.97229	107.06636	101.616425	93.671616	107.059875	107.58426	109.42653	101.751495	91.205315	97.58234	111.59746	113.94766	118.72131	127.666916	102.11377	85.735535	79.81264	116.69324	129.69911	137.06464	110.543846	119.65586	125.96654	99.25711	81.925896	88.608154	73.69791	77.45265	75.6651	98.18817	89.50218	82.299644	105.59183	104.196945	108.947464	81.13783	87.36711	80.706406	115.93286	108.4235	106.53158	105.269585	116.12692	122.15787	117.239746	126.45581	131.38483	97.26535
1058	153.80461	139.95903	113.27573	122.56825	118.92992	117.68131	95.099335	96.69202	106.457794	128.47841	124.70189	115.670944	156.13168	140.72208	120.54934	127.50571	138.95773	145.65512	111.21205	121.10669	129.47513	110.83922	103.37511	100.25337	147.48853	140.69638	129.08282	103.4664	112.3791	114.22321	118.88127	108.886765	96.38574	115.119	120.670715	113.88623	73.50131	93.47072	94.40113	161.23267	158.39847	141.11261	98.69649	108.15776	105.73357	108.58858	103.63235	95.32312	99.5081
1059	87.7053	89.239426	78.84589	98.9794	109.02229	118.06234	93.08351	102.849014	101.91101	110.11461	127.02017	131.44547	107.09921	115.8454	121.933044	124.22484	115.78415	111.41383	72.9442	82.78265	90.41855	66.33922	66.60278	54.97921	84.832245	87.89873	81.81877	73.52652	68.8336	83.91442	64.62826	66.67732	68.66116	88.809616	96.76845	96.70491	92.13605	90.897575	90.679794	88.43276	85.561874	90.65106	100.8513	108.141754	107.41875	113.69501	131.87505	139.343	100.99594
1060	123.12341	134.00375	137.4295	133.97885	135.99026	120.08425	139.67398	130.69937	114.51779	134.03415	130.84036	115.9874	132.79422	132.24033	138.67184	127.58902	114.82421	101.52615	121.22644	138.87213	141.81992	126.94824	136.0509	130.14096	177.50359	157.33934	138.6485	125.84842	149.12732	192.34384	119.199066	129.58575	157.56839	120.59073	125.93613	120.24472	131.66812	119.487656	112.48908	144.90231	143.32129	139.49783	141.23463	151.45502	145.67021	147.64584	139.07391	125.28203	138.75563
1061	118.26553	123.410484	117.18686	84.74841	79.38963	56.85453	169.45581	164.1557	152.90063	150.30157	139.13312	138.42395	141.44798	154.77596	149.2031	130.77313	141.26749	136.87708	112.29239	107.3878	96.61426	116.50156	130.10709	138.60556	135.62477	127.50574	123.21896	139.097	148.09247	139.6972	114.068085	127.15698	131.02832	142.72513	163.7569	160.17032	142.72214	137.4142	127.01403	113.94624	118.73497	130.26309	111.62132	120.876755	114.254364	104.619804	104.205215	104.52835	117.21013
1062	178.35825	194.91093	157.6529	204.8003	210.65137	184.94131	159.74962	148.03305	141.56699	220.23874	183.19568	149.14941	167.73473	168.4444	153.5809	107.47159	116.80791	124.4003	159.41821	166.90573	140.62231	163.69751	182.8872	154.70148	134.25162	154.72113	169.28946	143.17012	176.20222	147.10556	138.87994	176.05072	185.85025	235.44803	200.50832	173.6886	185.24173	204.42075	198.3793	120.749054	131.52591	118.23338	148.16534	166.81099	157.0828	238.72101	232.71219	199.61432	236.81006
1063	114.454865	128.39627	129.26675	112.42208	124.18906	109.15913	125.266716	144.33865	144.43079	131.61938	142.50931	150.07748	122.76032	122.47536	123.04176	119.28201	142.80457	170.05612	159.73969	166.47305	172.63516	135.88724	133.08817	120.97813	157.3293	159.62183	144.6764	146.67105	156.78345	140.79753	144.3064	151.21066	132.83792	153.27567	140.21783	135.46375	150.21228	151.8602	143.55699	136.5023	153.466	140.48758	131.6719	142.98795	132.5535	161.87524	159.664	138.56677	137.22064
1064	110.32189	113.330826	103.051384	118.37076	127.274536	122.9709	91.42232	108.47295	104.84122	103.52374	116.25708	109.571754	119.58627	139.46417	157.70866	113.719315	102.326454	89.6073	118.10678	114.63966	102.79762	112.68933	117.68045	110.88365	150.18506	143.58519	127.371864	150.9501	147.33682	124.92996	124.92587	126.22911	119.33563	140.37541	151.47934	134.48676	115.691086	128.19394	114.78516	90.721344	106.394554	106.65335	104.14348	106.90115	102.978516	141.13852	143.29263	131.0697	123.83711
1065	162.44511	189.14336	166.26093	128.93362	141.71973	137.38348	170.33057	169.71216	151.64935	126.75891	148.31953	155.4888	139.04178	160.98537	158.78189	135.58469	145.98431	137.29716	161.85834	159.83212	140.89557	137.17838	136.78793	132.97423	164.05847	183.626	194.24518	161.76349	191.87885	189.93774	136.87848	154.44968	152.71008	166.4177	178.6456	157.66847	125.45308	127.4952	126.457085	139.81726	162.61574	166.01999	125.59007	128.96455	121.0226	147.40627	164.13968	138.60954	133.5625
1066	142.88194	154.50766	146.96301	156.44717	174.3854	159.2549	169.8143	177.69891	178.57718	35.74978	50.442833	56.273464	118.55992	117.314026	134.90793	119.49077	119.10126	119.3817	205.07886	223.86148	221.444	167.65433	175.80037	146.31607	127.00729	146.17288	193.74011	133.53098	161.52948	164.93613	131.36066	148.27368	139.88467	143.90735	141.2062	130.67178	118.06402	139.36295	143.28302	123.230064	115.84779	117.09363	217.81499	202.6225	167.97116	143.66165	152.22096	161.94032	142.2348
1067	172.94067	191.71797	176.7797	158.21158	190.56828	195.73267	157.89142	169.75761	172.25209	128.64691	135.8685	144.55692	115.602356	88.556404	63.190296	150.49022	160.54993	163.51637	175.51587	211.21384	216.98724	218.36465	213.52896	177.73505	212.5133	190.15175	147.45001	134.16614	154.52466	173.40549	137.15343	152.00513	161.23404	155.21642	160.64822	166.58409	159.66058	174.90524	157.71507	205.23445	230.4047	215.63972	161.22981	194.7769	205.99873	143.14197	170.36075	155.2761	249.61943
1068	129.43904	138.62123	130.32993	133.65775	142.10606	133.04391	142.13419	151.47906	146.62943	129.37152	144.76544	163.58456	134.35342	123.07517	116.34024	107.33453	123.5687	127.65164	118.80431	132.14621	131.62799	156.956	144.51494	130.45801	154.25696	143.53505	135.4628	117.70329	127.379456	132.0604	154.34975	166.10056	159.38385	108.20375	122.24408	127.1949	147.1464	133.35194	117.81448	125.01903	124.36902	125.65547	133.08072	139.11809	128.39189	161.58392	162.84686	151.60011	141.59943
1069	135.32965	152.3853	147.07402	141.08221	135.06723	122.6791	127.10015	153.6226	134.08603	157.07654	168.85742	163.93819	102.772865	102.560776	101.34578	102.12346	118.87755	122.34398	140.21136	149.03036	144.12833	127.72664	134.66254	139.70895	124.31522	123.43338	118.78464	132.35442	124.30855	107.094955	133.90466	141.81696	128.80663	154.42422	164.31685	167.91716	175.76689	187.82785	163.12851	146.1308	167.59698	186.26324	90.96686	97.65758	118.32918	46.478085	75.80799	81.207054	128.69162
1070	136.9013	156.86983	135.60527	153.68848	174.21388	232.58835	205.41342	207.49678	173.11694	188.9633	193.8699	165.04668	140.18896	152.48169	157.82617	121.629776	145.14708	149.8229	110.326004	116.014275	115.51956	140.80823	165.99753	169.21265	155.79712	189.11063	172.08823	182.46541	185.01093	159.92834	201.98622	205.47928	181.28192	143.603	161.25282	154.4209	133.34256	160.05505	172.37433	227.07301	223.03772	192.04773	147.93149	163.44693	192.66882	210.11272	214.10599	204.18073	181.19467
[truncated: 930 more rows]
[truncated: 11 more columns]
