# Supplementary material for: Music-induced emotion flow modeling by ENMI Network
Source: PLoS One. 2024 Oct 21;19(10):e0297712. doi: 10.1371/journal.pone.0297712 (PMC11493256; doi:10.1371/journal.pone.0297712)
Supplement: S1 File — (ZIP) [file pone.0297712.s001.zip › minimal dataset/DEAM dataset/Music features/mfcc_3.csv]

File
2	-47.294453	-44.930244	-25.275045	-20.079815	-37.371273	-44.99527	-21.16986	-51.130142	-70.99049	-3.888441	-16.031616	-26.81113	0.20474964	-16.172451	-22.292645	-22.702374	-35.905643	-25.602186	-10.13153	-26.645065	-19.814093	-22.440527	-32.27386	-19.222015	-28.760628	-26.935184	-6.6512904	-31.079967	-19.460129	-12.025054	-4.8715215	-22.478096	-16.988232	-10.257441	-24.459167	-35.99826	-53.848957	-36.226532	-16.391552	-21.239464	-31.509014	-19.034546	-16.421303	-31.538898	-24.530853	-51.704918	-64.38891	-69.574005	-45.166977
3	-16.519411	-22.955467	-15.088509	28.365196	22.47606	12.365944	20.30809	12.619701	20.05742	18.768585	10.720413	26.493652	18.92135	14.255354	11.630018	19.102009	17.737467	23.282648	20.911129	20.53672	23.59842	21.638226	28.252087	26.402294	20.517052	18.970924	3.616551	25.765125	15.732758	10.575954	17.66824	19.960957	18.556679	29.429049	24.07565	23.567505	28.420498	24.158405	25.7794	-12.571559	-26.156113	-14.920612	-9.029682	-21.096546	-14.198261	-26.414963	-41.317375	-30.495022	24.749908
4	-18.124619	-12.190206	-0.17399558	0.438648	-6.9483814	5.3666	12.256791	5.05354	10.670174	-17.95813	-35.774906	-43.511925	3.005364	-10.396628	-28.699846	-18.93236	-20.165962	-8.579761	-11.287174	-26.113728	-18.466118	-0.6869607	-15.701616	-19.114044	0.8418721	-9.92486	-13.616671	-6.3250933	-23.113398	-28.156752	-22.705269	-13.312868	-1.5347531	-19.96442	-20.31734	-6.7972517	-57.19053	-26.229912	-4.879801	11.460573	7.6645365	0.8187597	-29.611988	-53.908966	-66.273605	-22.404034	-33.834106	-35.621067	7.446705
5	27.00629	19.679176	10.954793	7.5455265	-3.646134	-0.490403	5.604057	1.2352109	1.9875972	-30.653452	-31.564442	-18.776428	21.763351	6.9692445	14.239722	27.06721	30.274635	20.366869	22.285328	10.699666	1.8445146	7.6192765	-1.3480749	2.772097	34.351578	15.967817	16.464754	-11.14453	-6.9571123	-2.6300776	-21.4954	-6.2230506	17.734528	-30.938923	-38.672245	-32.08589	2.5638013	-4.50367	0.7386346	-13.651862	-19.032108	-1.8962712	0.64031935	-11.781242	-16.092165	34.345192	27.251991	21.922195	-40.06356
7	19.155525	18.452267	21.479345	-14.56724	-21.532114	-1.0827639	21.64045	10.98235	17.44468	19.322515	9.006222	16.76451	-16.232971	-9.023781	5.9672565	5.3488817	-8.199081	11.844847	-5.156003	4.1772943	17.854816	22.100422	16.987719	25.846066	8.922765	10.730665	22.725796	0.1281364	4.4035997	19.215725	21.303131	11.632825	5.6979885	4.6862435	4.500768	16.743294	15.132801	8.153558	16.42764	20.535145	17.088106	20.110607	-2.626374	-14.030377	-21.26758	-5.9726734	-2.8053894	15.639058	10.003206
8	40.220222	52.076656	44.9774	47.427444	39.48432	25.004993	32.48047	43.74802	40.3898	22.106144	18.45583	12.288286	5.90338	7.744792	21.851988	21.0524	27.685934	23.012646	35.64178	48.881752	38.54606	35.508102	29.017532	31.878464	80.76245	44.230507	23.11472	74.55989	63.62009	43.09224	53.818947	52.75999	66.54445	24.566399	36.046593	36.554443	73.036896	54.2535	29.754932	39.876534	58.26275	49.940132	24.052515	37.104256	29.04393	37.459915	36.55121	18.90413	39.86702
10	-13.994832	-19.851795	-20.827152	14.94548	2.3795714	6.221882	31.286121	33.173637	26.515684	30.487663	38.799538	40.099106	15.845707	13.362562	20.244022	-6.2018433	-16.301357	-14.801661	-25.908752	-31.64214	-19.934868	26.604103	23.243057	27.55376	30.348679	20.05505	16.25597	34.637962	31.446785	23.262486	31.785425	34.158577	21.858906	42.225613	45.444572	51.50979	25.105904	28.07725	24.549225	18.367638	25.009624	36.36236	19.804173	10.417182	13.952995	26.007965	32.135902	36.860275	25.025497
12	-4.107885	-8.34706	3.0971727	28.601082	27.804657	21.642567	-6.3199644	-51.48162	-51.61791	22.555597	35.152523	38.502167	19.819	20.414251	11.140413	22.600483	30.32116	26.798088	31.961575	32.10048	25.17884	3.9648623	1.5590206	19.006084	29.75623	40.505356	33.67744	19.423443	20.963957	21.527678	-53.169167	-54.415527	-36.16198	37.036674	37.775864	36.02073	11.051628	2.2604356	7.341569	17.143429	11.336621	17.597433	-1.1916848	-3.3868995	7.1172237	-22.225357	-24.58213	-16.020102	-13.271921
13	18.383886	23.679726	24.577759	-16.221437	-2.4291787	15.644392	33.091293	29.918629	25.17781	15.27064	11.235155	14.140315	19.197697	25.82595	30.566105	22.236282	6.2380304	-6.414475	9.817316	-6.6791077	-1.1949465	21.478943	17.93295	21.019928	-0.624058	-4.3881016	6.771329	-19.398865	-28.452724	-11.207732	7.4205117	-5.5494843	1.0536436	-17.62003	-17.513159	-2.1013756	-1.9780463	-7.269666	0.5485059	14.1925535	3.3401918	8.140316	-4.177425	-18.786594	-16.797161	12.564393	2.3676324	-3.268961	14.271491
17	2.9159982	-18.030098	-4.4547434	17.991905	7.966631	15.495913	-10.482204	-2.0044634	1.8947335	-16.36717	-22.79914	6.4518843	8.041269	4.3186493	15.368986	14.761504	9.803127	12.452909	-11.657821	-13.821737	4.8188677	-19.197956	-11.188395	11.110796	1.3432469	-5.277881	4.135686	-4.9336786	-19.717	-7.421464	8.700784	-0.3050747	-3.0120091	18.596447	14.897105	13.375661	-45.11325	-53.570366	-57.113907	-2.2076383	-5.490651	6.1224566	9.197493	-2.600946	0.8470403	-39.027008	-56.24262	-55.34581	-10.999653
18	-12.712733	-24.665852	-21.337166	-24.07539	-41.381607	-35.51216	-5.069451	-7.5415053	-4.4181786	-7.5735035	-18.812744	-20.705118	-1.230566	-16.530096	-15.471312	19.294495	14.26631	17.222641	-1.2388448	-7.0198164	3.8128572	14.042206	0.4241275	-11.895128	-43.319557	1.4102812	14.441202	7.611107	4.302251	12.422181	-5.621856	-10.39691	4.899786	15.880424	17.207567	16.77905	-8.263963	-13.208219	7.001919	-11.059166	-17.562021	-3.104993	5.1307583	-11.090056	-39.016388	6.4548154	2.1214616	6.170187	-21.78963
19	-10.370609	-28.669645	-40.82402	-26.037178	-35.175728	-22.156603	-3.0029037	-19.663168	-9.977005	-1.5156405	-14.164492	-24.505344	2.705493	-2.7652395	-20.413319	-1.707546	-12.633812	-5.0787115	-12.20644	-19.1488	-20.768806	9.982923	12.376234	14.635242	-13.657951	-23.322533	-12.947943	-3.8365552	-14.90213	-29.800375	-8.0052805	-12.210522	1.7864294	8.294407	-6.6071186	3.9792328	3.5890088	-11.8400545	-17.450983	13.807884	6.1290493	14.447525	10.748854	5.1836243	4.2721806	10.807656	5.0867176	17.585379	-8.175207
20	-42.008904	-54.027252	-39.07274	-15.100179	-21.83526	-14.926732	10.212867	3.9830112	15.886511	-54.3216	-56.562466	-53.69645	-34.58833	-33.724236	-25.04441	-51.03064	-49.162712	-44.251816	-17.10794	-30.400166	-23.94733	-18.14073	-40.26686	-28.359432	33.439415	25.761286	20.362312	-5.2030187	-20.375393	-9.188942	-25.131397	-30.32975	-47.033005	-0.32843837	-12.050383	-6.742379	11.917372	0.21862265	-8.990259	3.9818802	-8.05041	-8.491628	-12.211859	-10.679991	4.14027	14.335779	3.7549386	-0.4614519	-12.069742
21	-7.5650177	1.6385794	13.067506	-9.578131	-13.629868	3.21529	11.260269	-0.30796713	-7.693465	6.9386525	1.7676547	1.437896	3.806267	-13.559056	-0.92474276	-3.8720098	-11.645099	0.70537734	-19.289429	-3.0187776	0.69589293	-22.953854	-22.86084	-4.6835637	4.9584446	9.693924	13.205217	13.127263	2.6791441	5.300501	-3.54206	-11.685916	6.9678006	-1.268717	-11.7434435	-7.7928247	-15.131296	-17.084126	-11.972601	-13.927931	-26.750801	-31.592861	-11.171175	-20.134186	-14.482124	-2.1081302	-15.038094	-9.692953	-0.9444004
22	-41.326782	-40.64447	-18.443844	1.7414075	-10.559198	-21.631596	-11.448759	-26.146355	-12.7976265	-6.597078	-20.813831	-45.13131	-15.742354	-22.912434	-11.368507	-36.48036	-59.53273	-61.924442	-7.100254	-25.170574	-34.65367	-34.993362	-38.24279	-19.889286	-50.378532	-53.06105	-32.302235	8.817771	-5.6566668	-19.069393	-7.1116285	-21.356956	-13.846939	-39.163475	-34.030437	-21.100279	-23.970848	-26.397324	-11.777445	-29.065327	-42.92939	-34.310947	-25.249556	-31.347256	-29.604038	-16.713245	-27.577923	-12.958487	-4.5108647
24	17.308243	-0.11449875	4.328212	-5.977149	-9.036197	3.2481003	8.952757	-8.367256	-0.400329	0.46689108	-10.447887	-6.6412916	13.75485	0.18708989	3.6555672	-17.232683	-17.727486	-9.67198	17.753647	6.5175114	19.212269	12.111341	-0.24305639	8.670786	-20.355946	-26.296642	-9.827317	-6.198085	-0.7092874	16.07688	-9.235856	1.1394316	9.818878	-49.459	-44.953587	-32.38114	-10.248372	-26.967497	-36.618805	-39.881306	-57.50966	-50.085655	-47.622288	-42.241093	-26.784523	-23.099976	-38.125404	-26.189095	-9.178062
25	-38.66557	-46.155037	-30.75964	-52.321167	-71.36766	-57.703323	-24.820248	-36.0467	-27.282429	-48.19026	-69.1812	-80.62594	-94.960815	-96.61868	-83.64819	-43.669865	-59.134438	-53.19415	-87.19873	-81.90387	-57.19851	-53.87052	-67.40102	-62.206207	-77.18669	-78.41899	-64.01234	-43.656174	-58.924854	-47.73288	-84.27644	-82.58025	-73.05	-34.8929	-40.997345	-44.422398	-81.11059	-92.84163	-72.64589	-63.699814	-82.253784	-80.98512	-30.85277	-56.93126	-54.879307	-77.54814	-82.67842	-68.29353	-73.98363
31	32.142826	26.026094	22.304302	-107.77458	-94.69644	-76.80545	-42.10524	-47.285145	-42.706573	-11.456701	-25.612926	-49.578835	-43.485245	-58.66796	-80.87611	-40.643402	-55.314438	-39.41532	-14.557826	-30.183502	-23.465338	-34.07055	-33.7386	-22.580265	-30.093664	-51.301247	-64.85229	-8.957819	-25.443733	-19.072897	-9.307114	-27.379084	-41.0531	-12.204905	-18.30108	-5.4937105	-49.676174	-31.581783	-6.904316	-40.93806	-32.356148	-24.129349	-15.925285	-17.395233	-21.458866	-9.867798	-22.239288	-17.528603	-20.553722
32	-10.7593	-14.791224	-9.717212	-28.49016	-46.538982	-45.84031	-60.646	-73.58805	-58.536217	-42.203213	-46.11528	-35.03666	-45.666824	-41.93064	-29.207367	-48.007862	-54.57905	-34.82083	-17.278498	-29.56015	-14.677652	-69.593636	-85.36804	-81.3806	-46.20188	-57.09308	-81.99049	-56.313515	-72.59427	-65.77679	-29.278763	-44.98597	-41.787567	-38.311996	-47.282463	-24.16641	-8.194686	-18.05233	-9.3653755	-8.019606	-15.105991	-3.7876096	-66.48244	-79.13366	-65.023056	-61.069283	-75.14552	-63.254757	-44.44896
35	-2.274755	-20.973732	-16.233896	23.636314	12.613553	-3.8019462	2.7417016	-12.439321	-14.1215725	3.3105652	-1.7302173	8.117075	21.934353	47.55416	52.000526	-19.091297	-19.165808	-7.341299	12.716097	-6.396797	-12.826786	3.1595025	-2.135055	6.1472073	-10.585871	-14.649498	-13.9417	36.395893	49.11786	54.861694	-5.513344	-12.026297	-21.048386	-46.57226	-46.91376	-33.718147	-14.620142	-5.4240766	12.4361725	-16.797451	-12.57016	5.8199277	-25.440887	-29.063915	-23.520977	2.9732943	1.2220783	5.298444	-27.134521
37	-9.093975	-19.620857	-28.92251	-13.556955	-28.188297	-25.184319	-37.999332	-52.346466	-49.168243	-35.721634	-54.98245	-59.685287	-33.288177	-39.11138	-22.135588	-60.621574	-47.02694	-10.27917	4.8583984	-14.002485	-2.2831175	-40.742775	-48.239975	-35.827766	-24.572235	-14.574105	8.02136	-18.614021	-39.08557	-71.648224	-25.977106	-48.486366	-39.35636	-38.53114	-38.429684	-23.774216	-10.821774	-24.258469	-26.607439	-2.7428293	-13.9012165	0.28262463	-3.9246082	-22.257862	-18.74032	-11.889391	-26.499958	-15.918938	-36.547638
39	-57.111748	-68.73163	-82.87761	-115.3575	-79.294586	-55.074196	-48.37874	-49.870956	-40.505043	-54.668015	-57.8563	-71.16647	-65.00126	-74.39023	-78.78781	-77.00523	-51.17764	-35.658485	-70.47948	-82.27669	-75.381226	-71.33116	-76.4948	-80.170334	-26.021809	-26.951103	-19.539791	-87.30411	-66.80102	-44.196575	-71.16054	-70.917175	-59.36185	-83.986	-88.69967	-72.03273	-99.20384	-87.54111	-66.40566	-104.712006	-77.73848	-56.059963	-79.653984	-90.75624	-78.06215	-68.78914	-78.40172	-73.30353	-48.09723
40	5.74884	1.5486723	13.298517	21.230177	29.292141	30.33448	21.18266	22.50365	14.835812	1.6642878	-11.411865	-15.36813	28.839216	25.468914	31.045732	17.009987	16.82028	23.208164	23.570099	24.802917	31.76508	33.190178	35.43183	27.80122	23.204342	20.390184	17.267422	16.005745	2.1998968	9.768694	13.958528	6.028359	-11.5729685	3.060415	-5.9362583	6.435664	-31.234766	-8.95553	6.3429747	-1.6594499	-6.4387465	6.924404	-25.109818	-32.236183	-18.854189	9.267418	9.270937	23.034346	2.934713
41	-7.609624	-26.057775	-28.95174	-51.63537	-41.953754	-26.421127	-27.905231	-39.189243	-16.777908	-32.279293	-47.245247	-51.001984	-10.921388	-23.850544	-5.496948	-1.7189388	-17.056313	-12.819943	-14.4266815	-27.156082	-25.532803	-31.966307	-23.17783	-6.4544106	-45.70185	-19.680473	2.3007593	-20.048111	-37.85042	-35.620464	-71.32111	-55.037178	-31.671047	-33.73879	-46.11238	-25.818861	-8.499516	-29.457901	-19.27335	-19.06768	-33.4068	-45.64109	-18.574512	-40.92074	-44.580215	-8.4069605	-9.069479	-5.481779	-11.674761
42	-13.877102	-26.894634	-28.158737	5.1265097	-1.6365141	5.4577494	-5.917588	-17.28818	-10.792605	-12.345228	-24.126753	-15.409431	-45.69655	-16.157658	4.9975643	-21.859627	-33.83821	-50.462486	-6.8832808	-22.231255	-25.804844	-22.442226	-32.93788	-41.78636	-5.015215	-8.345583	-10.321939	7.523061	-9.821625	-25.269558	-18.765873	-4.562394	17.083088	-28.947868	-38.1929	-26.569775	-31.680817	-33.707737	-21.711731	-19.239807	-30.60006	-36.333218	-13.788826	-27.773186	-22.63283	0.26233456	-11.072786	-43.170494	-5.5437913
43	-33.7762	-31.015207	-12.771637	-41.16971	-57.426903	-49.97724	-21.207024	-38.206314	-35.059826	-19.338448	-39.095757	-32.75444	-35.758324	-51.805	-38.547348	-32.967613	-34.055622	-15.193821	-5.620988	-27.896791	-38.8711	-42.38048	-46.08303	-28.149204	-29.829212	-52.52607	-49.428116	-45.941856	-59.62719	-64.04649	-23.206757	-40.27892	-52.070213	-23.302544	-48.122467	-58.26825	-29.692284	-36.42383	-19.563019	-21.881577	-43.46305	-34.60998	-30.438484	-46.830734	-27.689499	-15.252696	-28.712515	-41.512123	-18.290459
44	11.048573	10.035437	15.399675	16.76513	4.158235	15.168455	-2.04778	-18.02874	-19.950577	14.901464	14.564541	20.365532	2.954767	2.3542213	6.058442	13.536537	3.8152156	4.8376284	9.254475	-18.903965	-11.494443	22.837116	29.083601	33.65253	18.138012	-1.3517534	10.187735	8.484221	6.4131136	-2.1363587	19.436722	9.631285	13.595716	14.855139	11.897374	21.882837	13.822805	12.953325	-0.9831996	10.662619	-0.43897018	2.3918333	3.614813	-0.91390693	-3.7581306	6.6737366	-12.655926	-16.574305	-0.8422309
45	-4.4858556	-7.0382366	-0.78199005	-4.876561	-5.746726	0.679083	-11.270588	-19.106983	-13.464113	-33.94949	-37.618916	-25.421494	-41.92571	-56.714615	-44.139774	-10.051524	-28.692297	-36.03638	-34.951393	-42.19856	-25.231987	-51.101944	-52.542	-34.941372	-29.125721	-43.845528	-34.529343	-18.041172	-19.77641	-0.6335132	-8.698589	-20.96024	-8.2059	1.9641423	-27.988287	-40.53566	-28.055466	-41.550262	-31.34219	7.371216	-2.1975117	6.234325	-39.545277	-55.469612	-46.420532	-32.23665	-11.469339	10.384452	-7.0342574
46	5.346692	-8.22918	-6.532729	-37.60334	-39.178547	-19.56858	-9.437009	-17.754307	-2.374219	-1.9732904	-19.655792	-14.262745	27.332872	30.088188	17.049679	-73.54515	-77.53934	-54.160355	30.722698	32.85975	22.844765	20.006447	15.674928	-0.94975173	18.776955	8.544268	13.68601	-20.93032	-28.25716	-18.941666	12.579845	3.1500099	13.336882	-11.224256	-18.490242	-12.545601	22.801743	30.48001	35.83269	33.13199	25.445194	17.293413	1.842492	3.8847651	27.425838	-21.643082	-23.876173	-6.3151903	-1.1224414
47	-38.806114	-52.297264	-51.22896	-24.078527	-25.074738	-22.657429	-3.4792655	-6.650294	7.9403486	-80.20738	-81.04144	-64.19557	-10.974356	-26.116802	-18.666615	-32.86831	-42.4219	-41.32186	-35.976204	-52.254093	-46.83377	15.207283	-9.208223	-22.786335	-15.594179	-26.108618	-16.941416	-18.299568	-21.963383	-4.0066667	-2.4483886	-14.634853	-13.591871	17.381224	3.6523983	-11.421345	-34.64987	-32.173183	-17.765877	0.57379067	-14.035484	-1.1937804	-12.01727	-13.969959	3.9810464	-20.130913	-35.095272	-30.152464	19.100876
48	-39.83075	-29.882103	-20.248219	-22.88679	-36.56115	-28.599453	-21.451311	-35.96977	-45.112106	-59.954956	-58.420715	-53.62627	-42.63	-26.6111	-13.863733	-31.037928	-34.950386	-27.038406	-15.346693	-32.366364	-41.65069	-25.627647	-41.135918	-33.111473	-27.890743	-36.952866	-20.973377	-29.700817	-43.101303	-42.940613	-18.675907	-35.96902	-26.79343	-25.072067	-12.582279	-1.6200807	-22.580564	-32.33436	-18.933582	-16.272526	-30.303572	-25.852165	-23.523613	-38.40074	-35.453762	-40.769447	-43.185825	-18.49266	-30.732918
49	9.944598	0.64846635	1.6842802	8.608377	6.4851027	-0.45267415	-33.19503	-9.299961	-3.3602765	-12.813002	-11.667387	3.4550245	-2.017589	-14.382515	-21.264986	-40.634857	-14.688004	-3.2590742	-13.612854	-27.053715	-22.711004	10.591238	2.4598145	3.2606363	-10.370937	-19.344326	-18.6208	-16.26574	-14.498741	4.5430117	-20.474495	-17.24039	-0.5207449	1.2234759	-5.2983084	-21.68804	-19.261381	-16.953175	-10.578625	-1.6067783	-9.638395	-12.228291	-10.742981	-6.824584	-4.016	20.444353	12.57463	17.135895	1.7770891
50	2.9166412	-19.480225	-34.248833	3.9526935	0.4886101	7.5779247	25.517113	29.896748	26.80661	27.715858	24.866306	22.889736	29.965378	31.955696	24.189207	-3.6407788	12.341844	14.759676	34.62432	34.896545	22.199495	26.745237	31.122524	34.233414	18.753023	20.025814	24.426476	26.120827	34.133797	53.259712	1.3442097	-3.311164	2.2429125	29.219097	37.241386	29.214638	24.191175	35.80769	40.60038	28.217026	46.448578	32.258835	21.369633	27.1698	27.195545	20.653126	28.679958	28.0372	19.226496
51	6.9094715	-7.612852	8.186228	20.384993	0.18544862	12.748295	22.926825	30.376698	40.364822	46.81056	39.318405	25.378391	26.839699	33.677376	29.797071	20.073109	14.795121	23.229486	21.557451	11.39814	23.067852	11.530174	6.1348243	-15.396154	-26.86546	-29.911766	1.7833192	2.900531	-21.716671	-23.444931	-1.1292495	-16.923061	-11.293918	-6.536807	-13.078331	-9.423731	15.254656	13.805233	19.863125	1.2821677	0.97545433	-1.6118793	4.55406	-0.19458807	1.2683547	-2.4771976	-5.436216	-2.2981873	-31.212236
52	-28.37603	-38.558083	-17.577343	-14.414177	-34.879425	-32.18066	-49.295197	-58.79947	-42.792282	-19.848925	-31.134136	-16.749352	-2.293476	-24.41871	-24.592457	-29.14576	-43.35273	-38.707047	-29.70358	-22.70974	1.3653977	-39.089622	-47.83213	-52.754642	-8.743297	-27.07035	-37.322685	-23.798115	-36.203976	-23.876957	-28.423397	-41.970737	-29.296963	-54.673336	-58.366253	-46.862953	-22.079952	-45.088524	-41.579174	-16.980099	-27.516548	-14.560619	-35.42906	-44.859676	-40.06563	-3.0117705	-25.815866	-13.321959	-25.931128
53	-32.403755	-31.487774	-19.762451	-12.346693	-20.284243	-7.1264067	-23.33741	-23.387081	-4.6460624	15.391023	1.069361	-7.6090336	-24.578285	-25.51104	-13.305511	-10.611385	-7.4340634	-8.167561	-37.492783	-40.293514	-39.48246	2.0181563	-3.284222	-4.515653	0.41448957	-14.150913	-1.4659833	-27.064045	-37.43028	-39.702953	-27.72512	-47.926735	-70.005356	-38.409218	-19.645014	-11.549593	-32.24274	-50.613403	-76.78281	-20.386082	-26.230429	-14.975932	-4.7137947	-22.748348	-28.631157	-21.66746	-35.89568	-33.254807	-70.945335
54	20.35197	12.362231	15.635197	8.412411	-8.504432	-38.533195	19.340584	18.202467	14.632561	19.030912	17.100243	21.852589	26.16884	27.915028	27.644047	3.1443505	-3.873111	16.455858	-10.012798	-25.628532	-26.20898	-14.546521	-28.675758	-34.09629	-28.89507	-12.964424	4.6131544	-28.43916	-39.43167	-28.808613	2.9213269	-5.3381047	3.8981698	-4.8674574	3.0957718	13.393658	-22.163483	-30.15675	-14.5851145	2.7282495	-1.026551	5.8651953	20.210785	17.882217	17.47198	9.278899	7.5648937	19.0514	16.398506
55	11.878426	-3.189165	6.3912277	-4.4309664	-12.372868	3.7923908	7.3537436	-7.7078686	-12.474764	14.996405	11.998868	18.869318	24.495026	15.393484	19.05866	-21.370243	-28.83253	-67.203354	-4.839213	-16.886198	-15.142743	-27.565086	-40.042908	-36.214878	1.589476	-14.669717	-14.815601	-23.099419	-28.373337	-9.412367	-26.77885	-42.19345	-21.726131	-35.06871	-39.161377	-34.109272	-59.221863	-37.653713	-19.545189	-37.87358	-55.07097	-47.81201	-46.83445	-36.301865	-18.17974	-16.76471	-22.084248	-14.018986	-9.067033
56	-54.189415	-56.950096	-47.82113	-46.543114	-59.606506	-62.58866	-37.108826	-46.04977	-46.13063	-62.63225	-55.11847	-43.55104	-27.969376	-16.000395	-4.114129	-46.512123	-20.221573	-10.003494	-7.4149804	-9.378752	-0.8322108	-0.33959514	-11.426921	-9.507855	-26.665627	-34.02983	-23.611485	-25.589565	-37.80588	-24.348602	-42.75074	-42.62571	-29.106377	-71.14723	-56.26368	-39.566006	-40.330853	-46.85476	-30.46679	-16.366306	-10.414396	-1.0543587	-41.015297	-52.8348	-52.047493	-47.110954	-48.234875	-35.640377	-8.929394
58	4.6126943	-8.345267	-19.559925	24.53793	30.437958	23.73846	-25.926807	-27.874472	-9.613038	20.795528	12.956548	18.359821	-15.792332	-30.432272	-22.590359	-31.278934	-52.436813	-48.411415	-37.543438	-45.387848	-30.0382	25.902687	30.665445	33.57772	-44.162308	-59.34983	-44.405807	16.645908	12.012106	-3.2085829	17.370464	19.421452	31.016855	13.871169	13.68079	21.40319	-13.329851	-12.700308	5.677036	46.20793	34.80906	23.659332	22.814999	10.683979	7.0522027	-31.157854	-24.490105	-0.5846536	-61.85229
59	-11.002384	-28.444164	-38.095333	-37.961254	-43.166435	-22.956043	-45.614487	-51.06241	-30.632408	-77.83103	-67.05211	-46.63081	-21.366535	-37.05945	-29.528625	-59.67079	-77.38001	-61.635963	-17.238527	-36.350075	-30.317656	-6.069081	-30.911034	-35.81357	-11.947004	-29.821213	-30.737236	-33.5384	-56.79138	-70.68321	-19.544203	-29.329105	-14.1181965	-32.343876	-51.09112	-41.493713	-58.24627	-57.99906	-30.680119	-13.08234	-26.159004	-17.781443	-16.643368	-36.881447	-36.674416	-27.944084	-52.56466	-85.812836	-23.662132
60	-21.548658	-39.45134	-50.66986	-42.70897	-33.853973	-23.7817	-33.9613	-8.680607	7.253086	-14.700615	-28.071808	-18.871204	-0.07059835	-21.686945	-27.958542	-22.104843	-36.160778	-28.162016	-30.608715	-27.303955	-5.3479004	-3.3833714	-16.303492	-10.240898	0.24990582	-12.815135	-5.996707	-27.397335	-42.873657	-54.352962	-16.253838	-31.390081	-25.290506	-19.306019	-31.340702	-42.9916	-5.5358033	-18.176998	-16.854145	-18.760666	-29.702084	-28.416313	-13.685619	-6.0593576	14.880154	-41.265945	-50.784103	-33.794	-19.726528
62	-66.236946	-81.009125	-80.16439	-48.521233	-64.20969	-89.72682	-49.162094	-55.70427	-32.345238	-49.132217	-60.878723	-47.32441	-43.770126	-56.51864	-37.271698	-14.769207	-30.27235	-23.515327	-36.08858	-55.553543	-58.908447	-37.79017	-58.27321	-40.920406	-41.504097	-54.13548	-77.68156	-52.629936	-65.791306	-47.695904	-56.779175	-78.27755	-72.56599	-8.139984	-20.564705	-29.877266	-41.885727	-52.9009	-71.27893	-98.87552	-104.319855	-113.698685	-76.666275	-56.469666	-27.152878	-27.326324	-44.14849	-44.1586	-37.14906
64	-21.717922	-32.174267	-24.330257	4.048557	0.47631863	2.8320055	23.263863	9.428564	-5.9142647	-28.532623	-14.844879	3.2687185	-16.502617	-20.332338	-5.426362	-15.32632	-24.482368	-17.41999	11.283318	-3.7058268	-0.5899896	-2.8452833	-3.742886	6.755398	2.1783917	-2.9004664	-22.016453	-8.127051	-6.296921	4.696246	9.386698	1.0167851	1.9704537	3.1980057	-5.240656	-10.636407	-2.2466872	2.0436373	6.93216	-5.4122357	-11.196753	-1.2150493	-16.752535	-11.347933	-1.6297812	1.5429095	-8.392968	-0.947266	-17.647373
65	-16.574726	18.177473	27.098091	7.6147165	-1.3745586	15.761404	34.83947	31.088818	22.486773	-13.736263	-29.066914	-38.07517	-61.91488	-66.16937	-63.836086	-53.86759	-63.543877	-53.514374	-26.218658	-31.015047	-51.145523	2.996183	-11.43096	4.1181965	-12.585764	-25.814503	-16.066399	-50.625057	-53.420776	-44.555954	-92.68843	-69.793625	-52.94426	-52.795815	-64.813446	-72.21594	-57.991226	-65.33905	-52.662724	-55.219475	-43.668495	-34.36666	-21.330338	-27.640697	-13.462065	-33.46824	-38.063526	-29.01632	-18.381588
67	-25.024855	-37.856064	-52.473846	-36.95768	-52.78563	-52.578667	-33.196396	-43.92094	-40.72377	-80.53669	-80.3893	-72.82488	-49.39147	-70.597565	-71.14871	-31.401089	-36.575867	-20.067442	0.6816168	-17.59261	-22.037382	-37.635857	-37.859924	-23.282955	-39.179443	-54.764664	-61.87401	-4.4364533	-16.348598	-20.45596	-51.302483	-40.395836	-23.765465	-65.93135	-73.46853	-61.895256	-39.547417	-40.410255	-29.326431	-11.637935	-26.511215	-13.122411	-21.089489	-36.174507	-47.17781	-35.927307	-52.775932	-41.780636	-32.17501
68	-21.203308	-37.111732	-51.9291	12.001692	1.0489876	-15.5632305	24.845228	14.199511	3.035869	-13.673855	-18.633821	-35.71776	-20.308666	-32.159595	-26.72382	-7.412692	-11.935495	2.9501374	25.288914	15.484358	16.662502	14.164188	1.1265622	3.9017305	-37.564186	-20.71708	-11.245295	-39.54931	-51.068085	-45.450813	-10.516104	-18.396214	-8.046676	10.559873	-3.718347	-31.852554	3.610199	-6.3668294	-5.0935726	-44.009346	-18.231743	-0.13894051	-10.782019	-25.267056	-48.629692	-15.313736	-21.551657	-15.051872	-12.88013
69	5.157647	5.7228575	16.132776	8.108337	-0.93850774	-34.23957	-0.42610025	-14.151756	-36.262505	24.18084	27.064539	20.711754	-39.645645	-14.703993	4.311496	31.55026	22.92911	24.718906	19.657421	15.637041	18.259022	27.219582	14.519104	7.4227915	19.694515	18.87351	19.996264	24.15376	30.557293	27.141556	21.12741	24.529427	29.762627	-34.35926	-45.167515	-25.035696	-31.396854	-40.106678	-30.055405	3.4879198	-12.425976	-2.0925102	-23.55846	-38.073177	-48.421722	-12.444498	-28.870842	-26.18457	-61.384583
70	-10.655937	-28.34708	-23.360592	-10.707389	-19.215122	-14.329121	-25.860216	-41.886475	-36.43647	-28.124804	-38.74951	-31.2126	-8.489561	-25.23904	-38.92645	-13.353363	-21.502563	-13.696541	-12.182461	-15.435087	-6.741995	-24.628616	-26.253487	-6.974599	-16.18691	-23.045912	-8.929971	-43.26064	-46.39202	-27.758442	-23.94437	-24.98769	-10.938003	-32.526127	-42.284637	-33.51449	-6.460764	-26.20034	-24.550402	-38.55469	-23.707058	-6.8385253	-8.667666	-21.2029	-10.876572	-45.293396	-48.87474	-34.213226	-19.610218
71	-37.307907	-30.188019	-13.163747	-31.038036	-39.80146	-31.662445	-0.048484452	-14.32535	-37.89258	-25.725388	-38.552567	-18.690413	-15.635639	-25.693398	-9.075382	-19.723248	-35.94606	-38.855637	-20.072891	-45.086243	-33.261215	-36.65515	-33.26876	-15.972586	-59.532967	-55.37644	-37.883694	-34.290043	-44.37998	-39.973415	-25.445309	-42.90663	-31.19585	-29.235102	-41.19444	-36.763966	12.289418	0.7687381	8.078118	-12.539895	-13.951353	4.3262873	-44.443428	-58.154087	-72.000656	-39.58732	-31.393646	-1.2495186	-24.606487
72	-36.087784	-40.48136	-21.986588	-50.17858	-39.655785	-21.873371	-21.241001	-18.693493	-0.40346402	-27.288033	-40.05256	-25.464462	-4.7362986	-23.432499	-37.48107	-44.7993	-37.545326	-18.698925	-33.945087	-34.831642	-20.117424	-13.538531	-21.297432	-29.24169	-23.802528	-38.136406	-32.09606	-4.8811736	-21.009514	-15.62858	-31.71479	-40.321846	-27.645527	-16.341988	-28.950083	-35.6818	-44.683464	-44.513817	-27.673355	-37.49411	-38.772224	-24.591232	-16.56085	-17.23721	1.7434338	-51.784008	-50.61021	-45.391617	-27.536198
73	-34.959534	-40.912277	-57.11133	0.12767687	2.6656597	18.372765	20.490057	18.06307	8.953069	25.68036	23.530699	16.804493	8.605401	0.55126244	3.9377384	3.9177697	2.4945593	12.184603	33.91062	30.24674	26.838207	18.616879	8.907512	5.6510115	37.877796	36.563217	40.08268	18.057804	17.796988	18.630222	-1.8116734	-9.771212	-1.8961124	22.25647	14.546122	11.6115	-61.653442	-49.580162	-37.344154	-19.262653	-19.742485	-9.433075	-27.365246	-37.2191	-33.889763	5.417441	9.41571	17.635946	16.577406
74	20.60941	23.078705	28.728973	-28.151005	-32.510826	-28.492393	-113.37221	-91.79009	-69.0182	-71.2518	-64.520294	-50.760338	-11.019603	-26.162945	-42.46744	-72.24747	-86.04312	-81.87327	-56.30257	-60.976128	-45.92386	24.85406	12.54591	7.423688	1.9514549	-14.114859	-16.087221	30.791647	32.29424	30.500622	34.017544	38.79134	36.314106	-8.057172	-10.152181	-1.6429948	19.574888	4.2484856	14.1434765	-35.696625	-54.351624	-49.018814	10.377008	10.20839	12.573669	19.861921	14.715445	6.4851093	4.4146175
76	36.224106	37.026886	22.829445	11.93251	14.603362	20.816305	19.288723	28.303913	26.118752	27.01345	19.751175	25.472944	16.084328	20.150711	18.24103	22.529213	33.64702	33.401417	16.153364	16.922256	19.2615	21.974709	27.577515	24.924173	22.548355	21.661789	19.932259	26.729473	27.628675	24.284286	38.79838	41.17716	32.721992	-36.69955	-36.12123	-22.661903	27.583565	29.393854	25.296074	17.84835	14.81114	19.480713	-11.06131	-24.651762	-25.259754	39.182186	40.212425	42.444973	-57.870876
77	-65.30699	-40.01463	-21.271114	-34.98806	-44.2661	-29.058506	-8.995115	-27.51695	-14.489061	-7.6823277	-20.766665	-31.984032	-50.368034	-46.73931	-26.897686	-1.6362255	-14.647219	-4.4270744	-2.2649462	-20.453735	-34.020584	-28.610504	-40.82559	-39.834045	6.706738	-9.498638	-10.907827	3.9551482	-8.170586	-0.76260746	-16.255394	-18.290976	3.2001834	20.562515	20.374992	10.299398	28.317896	10.814743	-13.581905	-61.26806	-62.26646	-40.61795	-25.97686	-45.530224	-37.735798	-90.88324	-72.64259	-48.675774	-15.41199
78	17.383602	33.324028	75.55342	-1.7994847	-9.711213	5.351407	25.522476	31.545818	24.152576	34.52804	39.359383	29.252846	44.273247	50.3071	70.0136	18.820879	3.0011725	3.411662	12.933319	-1.3801262	-8.579773	5.2805614	-7.018877	-6.020425	12.654442	10.122957	12.9582	-5.30079	-10.107153	2.4576788	25.748629	16.924772	10.73621	19.499043	19.108131	23.102453	23.140913	24.123825	21.257896	9.63731	2.96456	9.5392	40.66842	21.172539	19.986317	30.815329	26.513887	37.466446	3.7830734
79	-59.63327	-61.538113	-52.658726	-34.918823	-44.425537	-40.96632	-4.7330055	-20.511425	-39.267593	-20.57771	-22.438606	-12.37166	-49.534695	-54.91739	-46.80949	-46.138138	-53.624073	-54.88518	-28.414635	-38.931976	-40.402782	-74.1588	-64.53414	-48.44236	-22.75766	-35.815166	-34.02556	-2.0820959	-26.738832	-28.351538	-50.499584	-60.60031	-50.208645	-27.181942	-26.99379	-17.660442	-29.571348	-37.34764	-37.129395	-42.148205	-53.176483	-46.920372	-21.998562	-32.6538	-23.664637	-17.97067	-36.33383	-24.465845	3.468906
80	-61.448196	-78.051025	-74.81833	-72.8501	-85.07259	-89.051476	-11.813866	-8.289301	9.75934	-45.605793	-46.33387	-35.497154	-28.044542	-34.368984	-18.399458	17.770603	28.940483	37.293236	36.695087	42.091373	43.77974	-19.970919	-41.659637	-45.431065	28.022148	45.13583	39.98965	-12.246798	-25.808691	-30.185564	7.3194776	-12.889307	-7.207655	-14.960315	-27.64653	-30.648289	27.044125	34.59118	28.25243	-7.2576094	-10.5628805	-3.2300546	0.38296914	-3.3738477	15.051455	-37.632698	-29.078222	-15.03787	3.5233526
81	-31.864157	-47.482742	-35.910904	-54.35466	-62.47223	-45.781025	-23.920376	-41.230785	-45.313637	-35.916756	-17.211794	-1.630568	-28.128214	-45.725388	-47.850174	-57.501266	-58.582047	-48.85774	-34.97785	-39.168617	-23.62379	-49.798695	-42.091312	-22.63029	-44.23755	-52.55224	-37.374756	-58.46881	-66.186844	-49.57009	-39.302124	-44.603573	-27.938778	-12.353929	-24.972359	-25.708641	0.673347	-7.8597116	-3.8718772	9.60776	4.389114	14.175661	-13.512482	-21.182596	-11.44068	-30.877405	-20.605099	-8.078896	-26.149204
82	27.386204	36.41762	24.118649	72.1137	68.13686	67.5179	45.837852	45.3322	45.64157	32.281815	40.283627	39.27951	19.412392	25.32172	37.873405	25.687103	29.578094	33.599266	24.249329	30.563683	23.744072	19.207577	17.531963	5.8547926	39.507587	44.22089	35.33274	27.575474	34.124813	19.149193	51.1426	47.26014	39.58593	24.978817	37.445763	34.8014	26.08104	28.418747	15.738717	56.875244	42.265198	22.502579	20.560772	20.594316	18.575115	46.08519	48.13037	45.274307	32.58452
83	-50.381622	-67.93367	-65.30726	-82.83617	-90.535995	-75.51841	-47.133873	-74.175186	-73.26843	-112.909744	-127.04017	-101.399796	-70.73399	-81.64412	-76.4825	-31.050228	-45.653854	-55.545906	-64.86947	-72.384735	-57.35118	-53.878757	-65.69965	-46.106148	-45.20987	-59.401176	-43.475555	-60.97471	-69.07944	-52.127735	-75.58826	-94.00337	-124.37776	-57.6249	-74.81068	-65.889496	-47.67338	-67.65428	-85.88717	-44.372276	-58.937183	-51.068123	-21.594856	-24.35878	-4.440266	-41.249554	-46.706306	-34.907288	-32.80515
84	-27.195515	-32.713993	-12.600639	-24.691465	-57.933334	-57.14171	13.102341	6.1122584	8.624261	-33.350807	-45.92682	-32.99505	-6.955125	-19.309471	-40.866707	9.673893	-5.4553595	1.1079029	-39.37881	-51.897984	-56.376442	-13.840513	-31.226051	-28.35521	-28.848625	-43.47525	-41.549976	-0.6963984	-22.17736	-18.704466	-49.66945	-49.991592	-19.910307	-52.68	-64.85288	-62.39991	-33.54133	-43.27778	-31.740547	-25.482735	-38.108986	-34.451096	-50.827732	-49.27551	-28.522453	-24.318424	-33.415565	-14.159838	-49.592506
85	-49.583183	-58.977676	-44.770264	-52.170303	-44.272663	-30.982298	-80.15451	-54.728767	-29.974833	-21.755728	-32.883583	-19.654226	-19.93378	-35.635544	-46.778336	-28.49516	-45.61339	-31.611874	-27.701101	-42.29084	-48.736496	-34.364952	-25.648712	-5.410789	-14.054434	-9.004126	7.0293303	8.728634	-18.252384	-25.478603	-22.892956	-22.864574	-0.3971288	-25.398354	-31.21418	-12.214418	-17.193157	-22.119045	-19.530487	-28.4083	-38.65452	-31.449276	-10.195792	-16.36227	-26.749046	0.483162	-4.4326115	2.079576	-20.80371
86	-25.459343	-10.996134	-4.3940363	-27.745157	-30.363766	-30.194408	-22.820274	-13.604351	-3.3532503	-15.86604	-13.565533	2.8875084	-35.75566	-35.384216	-25.503738	-0.74682856	-10.854219	-6.0901237	-32.23018	-40.66516	-35.813393	-11.494923	-28.756897	-32.308907	7.005908	4.792923	14.990542	-32.64807	-36.44403	-33.5733	-13.203236	-18.960705	-7.9330583	-5.840246	2.125158	8.500784	-28.039951	-22.766659	-15.199356	-2.9574766	-13.162327	-21.132797	-12.401903	-23.11699	-12.263655	-21.374947	-5.2956653	12.94397	-5.5533476
87	0.76855206	-6.9410186	-0.88549644	-14.393919	-27.634302	-14.637421	2.211086	-11.216158	-14.392003	-14.127722	-1.8682096	8.834267	-15.500128	-21.62154	-8.509998	-37.694572	-18.70478	1.3462639	-22.541193	-27.061638	-6.073259	9.89059	-0.5091114	6.404456	-39.402924	-46.256958	-34.55041	-12.099499	-18.741507	-11.640899	-11.036143	-21.841228	-23.931416	-47.466324	-59.73153	-61.804707	-18.567924	-28.49825	-64.10879	-39.61658	-27.1041	-18.774109	-26.498934	-44.959106	-48.09954	-25.867374	-47.265026	-41.118965	-7.4132757
88	-2.879489	-10.808053	-5.986397	-9.83089	-7.077841	-0.30121616	-4.2595167	-10.898721	-4.454761	0.35856164	-13.253813	-7.653157	20.772295	14.843159	17.562939	4.24575	-9.112606	-11.00901	30.414415	29.058186	25.664906	-1.2156786	-10.316149	1.7506363	16.199404	16.601692	25.417976	-2.9765162	11.850769	29.172562	-53.48459	-29.802174	1.6456821	-2.4541845	-2.5089564	7.62519	-1.4617238	-12.97818	-22.516674	15.362585	4.9459133	-0.6850483	12.271295	9.200542	16.510649	-0.7935393	-7.2717514	7.903802	3.1924074
89	-28.449654	-42.729126	-45.607887	-15.739105	-39.79084	-45.16693	-17.254137	-26.900421	-13.8032055	-4.8730407	-19.717499	-12.991413	-30.312529	-48.12716	-47.244667	-25.91864	-36.762196	-21.797947	-31.270298	-33.689045	-22.904902	-23.454987	-19.884415	-0.26597697	-28.462471	-22.470774	-5.88105	-7.0733995	-16.937733	-3.493744	-13.444485	-23.503164	-12.033051	-3.9599223	-17.918156	-4.361331	7.186885	-11.392143	-11.163999	0.38523915	-12.634798	-26.519653	-15.772306	-21.819166	-9.566208	9.865162	-2.0390759	-13.950438	-29.939342
90	24.943407	20.47797	8.64371	-19.275051	-22.798134	-10.558809	-20.896414	-20.589672	-5.6784005	-11.720949	-10.188486	-0.27013215	-7.716129	-4.2004347	4.09505	5.8649464	14.677399	21.656727	-1.3487856	-6.5156054	0.4739721	-20.929752	11.615334	24.368671	-17.969006	-20.083803	-6.4787126	9.463497	-2.7990057	2.0456023	-3.6190395	9.77393	11.854778	-17.747772	-27.1023	-27.111826	-7.043325	-10.684212	-1.3514934	18.10622	16.434958	15.017988	14.162893	12.749033	11.656115	11.774057	6.3155775	7.0838947	-25.291636
91	18.06762	11.531069	13.951603	20.277115	9.847977	14.807392	7.2012615	-7.5960226	-32.606224	9.307475	3.296368	-6.1758523	-23.097225	-25.290672	-13.177944	25.615677	24.568325	23.741028	5.2927637	17.6166	23.697247	19.595993	11.311726	17.80493	11.908432	-0.46416122	11.540104	-4.486231	-6.41796	8.105494	-45.788406	-37.722923	-27.047302	7.2071934	-3.0568874	2.5501277	-23.977814	-39.122215	-27.316898	28.54523	18.510876	15.930672	18.431995	28.693079	34.765648	-9.393125	-13.368352	-11.380891	-9.845334
92	-52.337883	-54.917442	-37.697777	-25.513424	-30.84399	-21.715954	-10.061493	-18.257465	-1.6517233	-39.856853	-49.15074	-42.62793	-22.710049	-38.708977	-56.163387	-26.995283	-32.735394	-35.629997	-42.205036	-40.768513	-25.132566	-0.40240043	-10.068544	1.6624942	-14.089752	-21.949783	-13.880379	-29.017563	-36.991737	-17.48671	-12.3694725	-30.727858	-48.884487	-20.196312	-27.782156	-13.811626	-2.3648744	-17.000607	-16.424425	-36.28762	-29.523956	-13.084816	-33.308937	-38.562546	-23.202024	-34.130234	-34.1168	-19.564955	-30.913052
93	17.159847	3.5677478	14.4793	24.21503	21.39361	28.0317	4.895247	5.8557706	16.741163	1.6740544	0.5306901	4.151181	0.6249198	-10.17997	-1.7651004	-26.977356	-25.209562	-12.669301	-22.214722	-28.210724	-15.56131	6.6900125	4.923455	5.4973	17.609985	-1.256071	-18.429134	13.084908	6.831401	11.948122	-1.9437412	-15.291451	-26.139389	-2.262082	-19.541725	-17.973614	-4.1223774	-9.584908	-13.9614105	-6.7939334	-11.901883	0.109407365	-1.0574013	-10.044373	1.7387881	-63.27843	-70.51422	-63.38422	1.4555833
95	-14.919727	-5.8168893	0.36951792	17.559511	10.635654	-12.510918	-6.7900257	-11.665001	-10.73308	-2.8886676	-10.5619335	2.9730797	-1.4513483	-1.6122593	15.658309	18.171482	25.114323	18.621181	2.9197993	-2.8210616	-1.5550151	5.7895436	-4.7147813	-39.31401	23.247448	15.242362	22.624344	1.4668657	-10.927306	-1.1743466	16.708206	6.1194315	4.4563036	5.9707646	5.275854	5.8202696	-1.82011	-10.1680565	-25.790916	9.762831	9.548897	14.517603	-10.740221	-13.373389	-1.4094411	5.3002157	-14.227427	-28.09031	-4.355445
96	13.199583	11.249737	18.422907	-37.737995	-37.149734	-28.836681	20.746681	17.393847	5.6794224	-19.245579	-21.350552	-5.836132	-9.589325	-25.582256	-33.25138	-15.332214	-20.752977	-27.464823	13.637127	1.5634902	-1.3126147	-19.237858	-14.130488	1.3198981	11.186979	-5.8989015	-0.06434631	-6.8394747	1.1795332	8.536697	-9.270407	12.434158	13.715876	32.65596	6.937165	-9.018772	0.30131876	2.5195775	14.345017	-3.7792997	-13.311358	-16.845964	23.732574	24.49847	28.426018	27.406673	33.966606	33.323257	-25.455868
98	-59.463898	-66.50629	-48.544987	-38.42894	-40.05265	-15.08466	-54.397488	-70.62996	-59.818733	-32.17516	-40.930595	-18.134197	-24.981136	-48.22647	-66.00304	-40.670456	-56.579376	-67.59476	-44.240944	-55.4428	-48.338654	-27.597881	-46.8073	-38.66755	-74.765656	-41.052227	-22.1651	-32.222355	-55.37457	-42.83283	-73.04905	-70.57744	-42.843605	-51.523094	-63.223194	-43.311417	-26.50017	-51.833984	-59.480156	-50.637688	-56.73421	-43.102997	-61.56002	-50.427467	-30.811296	-23.562956	-42.036	-40.63336	-49.41718
99	-29.924553	-29.604313	-11.387878	-12.718937	-6.3803763	4.39393	-22.026552	-32.02167	-19.210392	-17.653368	-23.07293	-3.9815361	-14.727226	-26.710888	-21.769707	-15.100107	-31.409916	-57.740868	3.5864372	-6.4731607	-1.9826126	-48.68927	-51.269905	-39.10022	3.3731267	-12.301456	-24.79687	3.7651336	-6.0773916	-13.821862	-33.116127	-33.25833	-14.916603	-15.655741	-21.816475	-9.719204	-17.866804	-23.791641	-16.310783	3.340744	-5.0009527	-8.853485	0.20354924	-15.67692	-26.902027	-13.404124	-19.773897	-26.713074	-11.391714
101	-5.7194295	-7.596166	-7.9859505	25.280704	17.982304	13.477171	10.169491	-5.339673	-17.127285	19.391953	30.57769	29.300549	31.366766	35.959885	26.40406	31.020588	31.469164	26.987062	33.89201	42.492203	44.442276	25.499115	17.868645	28.342796	34.186394	42.164738	39.111767	18.548573	11.126314	-4.0721755	15.979678	4.2343693	2.4144745	16.94434	7.8682365	15.399706	28.51751	30.314747	34.171764	35.300278	44.33635	49.377052	40.453598	31.816748	18.855682	22.738768	33.35015	39.025784	27.663385
102	-17.692122	-30.286346	-36.24646	12.738823	4.417764	11.606313	-32.30951	-48.15332	-31.868454	-35.516552	-51.80504	-31.36681	-63.415806	-73.28468	-58.095413	-56.806427	-69.89662	-47.359413	-74.66706	-62.79573	-36.63985	-14.614571	-39.69374	-49.40404	-32.561325	-26.49167	-10.656427	-14.809273	-26.970818	-19.295519	22.63184	13.180132	5.3410845	17.408165	14.848652	16.38312	-7.5842795	-21.175999	-22.430054	19.087397	8.778691	-4.750594	16.101337	11.744561	18.782906	6.738331	-28.387943	-58.440872	10.989616
103	18.323906	9.451078	-31.341675	-22.445316	-44.66416	-39.19097	-26.632023	-38.00339	-34.029373	-12.497622	-33.17415	-28.251114	-13.571896	-14.915905	-0.15546888	3.8187032	-14.995525	-5.938859	-22.082752	-12.427481	2.9738662	3.5132694	-5.2499914	3.689645	5.205845	7.0543594	7.1256437	4.183669	-6.014352	8.505537	-18.108002	-21.95134	-12.359815	21.813148	9.3551235	6.1407547	-1.85551	-12.921133	-4.854294	7.0292788	-15.044249	-31.210747	-24.163868	-23.112705	-0.83949214	20.364487	8.601746	6.468273	-20.466736
104	-18.724817	-39.487164	-57.89692	-22.228992	-36.69334	-29.522606	-55.125397	-56.31372	-40.596756	6.516202	-0.86114824	0.57349336	-0.2944054	-19.109869	-4.2279067	-24.93246	-40.314392	-37.81718	8.64571	-11.755482	-8.751346	-19.154488	-24.922062	-8.382372	1.6012127	5.9360213	19.952705	-2.9437432	-22.727486	-29.567242	-26.387829	-26.209686	-1.939349	30.887272	24.273354	16.911787	5.487112	-7.6768866	-1.9793005	-6.5384283	-18.388634	-18.440525	-3.271666	-13.960255	-5.6247053	-52.304203	-69.53741	-52.7965	1.9492915
105	-12.969668	-22.15474	-11.017139	-45.37256	-58.644585	-67.87359	-31.201923	-50.107132	-56.209274	-63.44612	-45.649704	-27.589888	-13.860122	-26.056692	-34.881634	-2.2437282	-13.352907	-11.241446	2.5913634	-6.563857	5.5999146	-15.9443245	-26.352718	-27.873386	-26.082293	-31.788692	-6.4107027	-25.629803	-34.33826	-13.054354	-13.329641	-27.10049	-19.199333	-10.122787	-20.715734	-4.9260106	-24.759872	-37.377075	-24.723927	-19.8964	-35.51922	-24.632515	-15.609617	-9.138687	-1.9027935	-7.286897	-11.103496	-15.344486	-45.68235
106	-7.393957	-2.4366994	14.173712	3.8072891	-0.7092136	11.404481	-15.850358	-23.032272	-6.8193283	4.530532	-6.5343804	-9.658274	-49.415325	-55.996918	-64.00548	-13.519742	-14.355618	-9.143761	-24.74294	-22.820686	-4.687507	-11.405318	-17.683117	-20.955786	-13.541243	-38.132248	-29.704678	-23.282986	-26.40582	-11.773985	8.620895	-6.5030727	-10.925114	17.206436	0.4685505	-3.832872	13.187414	15.204378	19.175352	-21.31591	-34.713028	-51.272903	-38.48981	-48.698933	-43.31744	-81.6389	-38.62606	-25.473667	-14.4007015
107	-38.69729	-54.442654	-57.631763	-58.10701	-64.83132	-54.458706	-13.145496	-38.802338	-49.81897	-35.174362	-47.84152	-34.438904	-21.348503	-39.453346	-48.212593	-60.518833	-55.05593	-32.335876	-41.95468	-56.047928	-82.53377	-33.208054	-54.411587	-89.072365	-42.032337	-60.2649	-51.587227	-54.397957	-45.814545	-27.770271	-37.304237	-53.832436	-50.28459	-32.97198	-55.964394	-90.14017	-61.859303	-60.760254	-50.15545	-9.154995	-34.361	-34.510628	-38.96428	-49.9436	-36.961857	-39.322983	-50.56198	-48.33029	-30.060492
108	2.3386424	-1.7593753	3.723119	-1.9604342	-17.523151	-9.471056	9.210886	-8.076384	-23.798054	-11.856453	-22.399506	-17.032448	-39.56641	-43.498047	-32.55835	-48.906593	-51.529064	-34.61064	-55.352345	-58.51028	-44.961494	-44.846275	-53.47569	-49.141296	-64.89365	-66.85988	-50.452682	-35.927822	-37.928078	-28.388355	-26.61525	-35.648216	-35.254837	-18.091745	-33.93737	-30.547668	-44.31198	-46.246323	-31.683334	-5.46632	-11.566706	-6.6372395	-10.856779	-17.758057	-10.150496	-36.17608	-36.705856	-27.196602	-58.314247
109	-1.842075	-18.321218	-18.053997	8.296961	-3.584835	5.1143203	12.018202	-0.9880056	7.168767	-15.310406	-30.674276	-29.875404	-16.03292	-32.15405	-20.923336	-43.885307	-51.33268	-32.679985	5.260599	-5.0959883	3.0167117	-20.297123	-33.644802	-30.629848	18.57249	23.078827	12.184376	-22.664858	-2.4266531	9.240521	8.638339	-8.961088	-8.113847	-11.525947	-26.751339	-28.426794	6.7667904	8.623286	16.130999	-8.614789	-22.615555	-11.672968	-38.242554	-39.349	-20.26117	-8.512323	-21.47676	-29.78043	21.21045
110	-3.7392282	-14.124407	-5.938965	-36.98296	-6.4367614	1.6050425	-6.1968956	-8.22733	2.5487456	-68.03905	-64.26709	-45.659794	-9.666396	-13.274746	-9.789907	-1.6999013	-3.1039624	-4.9977236	-16.311596	-22.646996	-37.1503	-11.750895	-25.558842	-55.769142	-18.299767	-25.643139	-32.462627	-11.77582	-26.827255	-26.963142	-0.26800448	-5.748372	-14.673491	-38.286644	-39.30038	-23.292141	9.154917	9.666312	30.18364	-25.612589	-66.0484	-68.99123	-17.795002	-18.04813	-4.614683	-6.181713	-24.694208	-18.85717	31.286066
111	-28.51588	-34.322193	-32.133785	-45.156563	-48.479782	-35.994278	-23.67676	-27.927036	-20.954113	-30.650902	-34.33182	-17.29041	-48.692406	-47.48913	-45.258987	-36.76636	-30.330666	-24.227306	-51.87558	-57.88285	-56.971073	-17.75798	-27.2175	-7.208864	-19.343948	-35.084755	-35.11856	-40.578053	-40.990192	-28.322578	-36.826477	-34.899017	-18.414352	-37.902504	-41.105995	-22.552917	-16.353363	-28.261993	-50.44738	-30.82902	-40.467583	-44.908478	-83.52362	-52.015617	-38.763805	-25.79807	-20.415041	-5.807333	-40.72337
112	-29.717136	-33.34452	-24.618168	-16.134054	-33.991802	-33.072826	-60.184177	-46.324566	-39.362984	-37.549934	-51.53371	-47.0131	-26.38282	-42.199547	-52.917038	-63.367043	-68.98604	-60.688194	-53.371613	-60.41617	-45.572945	-33.28984	-36.71413	-24.98079	-15.589823	-30.690084	-20.922401	-9.977068	-13.812347	-2.7576902	-38.278606	-36.956917	-26.450954	-29.511919	-42.189735	-22.930508	-21.624474	-41.34574	-44.690277	-10.526388	-34.546833	-57.908165	-3.9668753	-17.090286	-21.502522	-12.084856	-27.436651	-23.063797	-33.950703
113	-38.228363	-46.161404	-42.120617	1.8497218	-23.755386	-27.89197	-22.320902	-32.395004	-19.777073	-16.40602	-28.047823	-28.058594	-32.047344	-44.128426	-51.211582	-41.11723	-49.43718	-36.89012	-17.934254	-37.290817	-84.22692	-39.803493	-44.7402	-25.288568	-41.36548	-52.732018	-49.5628	-20.798458	-28.80725	-11.758676	-47.452766	-37.115032	-12.889309	-55.576454	-49.700756	-28.774635	-26.984844	-7.110742	6.7626076	-9.025703	-20.453705	-13.719332	-21.33131	-38.324196	-38.79789	-52.12005	-53.58719	-31.512989	-49.77359
114	0.92193794	-14.086945	-21.071825	18.570675	6.5298986	-27.025505	-6.3161974	-18.195538	-6.1227446	-40.524826	-43.039562	-36.399536	-2.6863222	-11.447482	-3.2810879	-4.990905	-0.4581902	14.879753	5.2028074	9.999065	24.021042	22.578465	9.277801	11.978346	15.617527	10.520218	18.841719	-12.134643	-7.2381086	4.8643875	10.5674715	0.56097925	-5.5016356	36.852283	25.451258	28.829498	-14.681946	-23.224232	-15.094858	8.787624	-1.5554857	2.3149643	-8.348308	-21.122501	-28.320349	1.207067	-10.063043	-4.8272543	25.473839
115	-49.601837	-66.191505	-63.022675	-31.09	-40.165894	-29.521162	-66.948074	-71.858795	-73.791405	-40.291565	-51.58297	-40.395042	-49.51654	-59.24314	-43.743916	-51.267273	-49.02547	-29.19083	-89.33562	-80.72162	-65.55118	-51.387665	-65.627365	-55.26098	-21.632374	-28.163282	-14.074734	-96.62062	-101.38243	-88.403046	-76.68731	-89.28539	-70.27063	-64.65634	-40.387676	-16.453903	-61.252716	-55.335148	-42.53019	-59.440243	-69.25101	-60.28796	-17.576488	-36.215637	-29.163063	-56.45814	-60.53092	-43.782143	-76.483025
116	-58.71723	-36.86458	-20.947327	-20.175035	-29.467339	-19.938745	-8.671568	-18.194538	-11.883032	28.141941	18.407663	19.377472	-47.123543	-38.40779	-21.63078	-43.22941	-17.57416	-10.680906	5.578022	22.461435	15.655806	17.9857	5.421851	12.347792	-7.7067595	-15.982897	-14.413328	-14.591042	-15.681057	4.071478	18.624908	21.029318	23.035055	-24.730503	-13.153357	8.913156	-5.389818	-3.7195048	4.6163225	12.279687	-0.98087853	-18.109322	-19.989334	-11.281942	0.763284	14.547627	7.1203113	17.51643	-17.251026
117	-7.303506	0.699144	7.0402017	13.657206	1.5299081	4.630439	12.478541	18.258078	13.390799	21.04096	16.08807	23.766567	5.056361	-13.243763	-11.574469	-0.46267784	-7.8467855	-19.231606	17.252804	2.4357414	-0.29375944	-29.338928	-35.14995	-19.752506	-8.478733	-16.37084	-0.72231627	0.000589773	-13.217343	4.4145117	-16.81876	-26.8535	-38.44005	9.433222	-3.5866182	-9.983497	-8.601906	-13.278658	1.4513137	-17.472603	-34.33371	-17.645754	-42.40387	-38.536175	-12.883081	-21.21877	-38.919907	-34.3152	-14.686891
118	-21.208355	-27.139599	-12.924614	14.834067	3.0079875	-17.590492	-8.099786	-24.22638	-8.230854	-13.1286125	1.7864368	11.989619	-17.045387	-20.025673	-28.041515	-16.495981	-4.525442	14.484486	-6.8896513	-26.147667	-30.244244	-5.1870418	-15.518557	-27.773373	-13.140967	-17.87072	-5.5360985	20.64014	13.61931	18.225672	27.139551	5.622617	-4.3393164	-41.28512	-47.11995	-40.386578	-31.61853	-35.823708	-20.353199	-20.729404	-33.0972	-34.17293	17.185757	5.706427	0.4175611	-31.491804	-23.555126	-11.085638	-6.2739944
119	-110.83491	-111.496	-95.921524	-109.10617	-82.144196	-69.79878	-69.29291	-78.762695	-86.40685	-94.56749	-91.75049	-76.994415	-41.207855	-60.52538	-86.62172	-59.294712	-79.284	-65.48038	-86.21442	-87.458405	-68.79247	-61.513134	-69.83978	-53.572777	-85.57779	-97.03403	-94.08702	-69.51754	-73.040726	-54.935585	-101.06459	-89.41004	-66.398506	-66.78663	-83.88028	-67.32791	-56.493156	-71.07057	-106.38449	-36.519756	-45.04688	-34.582264	-68.075066	-66.38211	-54.80895	-26.911556	-33.714516	-33.479424	-37.527126
120	16.574791	14.762377	17.886005	-24.67992	-19.310335	-1.0680333	-14.402874	-19.294516	-22.130665	-4.698313	-19.59266	-18.09866	8.736315	8.91146	15.285716	21.289297	12.305349	12.975413	-1.4513956	-19.045933	-40.864094	-31.732687	-35.801903	-27.058224	-23.79436	-37.935966	-48.14125	-58.664505	-46.604813	-23.401768	-70.24957	-72.462234	-70.2424	-21.61059	-23.93214	-16.048183	13.019823	2.7109964	9.778971	7.128997	-0.985636	1.8357978	4.032056	-13.191549	-22.387875	-39.624535	-40.106354	-29.272928	-12.300306
121	-2.439899	-7.485532	6.788513	4.09147	-0.6316961	3.8741374	7.317215	-11.184275	-14.549209	3.7121809	0.78971344	0.121365964	-2.1480646	-20.181461	-23.232872	18.764862	15.379568	14.976349	-8.913497	-20.000675	-15.597357	8.750456	-21.899508	-31.39185	17.36485	8.384256	11.35746	12.261055	20.25573	25.114798	-9.494755	-15.088482	-9.680567	-50.696842	-52.042328	-61.60488	9.054623	0.43763512	7.1130533	2.8707767	-8.078485	1.7520971	-0.2858963	-13.03916	-11.39543	-24.169579	-28.373621	-22.96243	17.604986
122	14.544598	6.713906	18.07108	-28.511475	-38.592545	-27.181519	-23.180374	-39.505623	-51.59645	-33.233833	-50.644535	-62.477844	-5.62876	-19.913631	-12.357745	18.612587	-0.14883688	-1.7758946	-31.407814	-47.473114	-42.74209	9.956807	-5.8533807	-25.016048	17.109821	4.007875	10.106518	-18.841545	-28.193562	-13.934608	-28.061235	-36.678738	-29.65945	-14.514522	-26.04395	-27.614672	-21.503109	-38.96473	-46.28974	-21.279331	-26.398726	-15.584566	-30.715647	-29.15907	-16.748018	-2.6186152	-9.678679	-6.666174	-23.63463
123	-43.476097	-51.062756	-42.51097	-34.605537	-2.4464383	14.709679	5.1738815	-22.206367	-61.92598	3.7137775	-5.7719946	-17.513971	-63.054604	-39.30929	-15.279768	-9.093369	-26.113716	-56.31857	-28.701735	-42.209087	-33.786377	-34.34045	-40.65236	-48.036125	-19.68543	-30.0849	-18.135754	-40.495888	-34.33027	-16.347618	-34.159256	-55.672424	-48.536453	-31.4251	-44.657364	-64.45473	-17.79562	-35.545555	-45.017372	-24.177765	-33.95492	-35.952923	-44.04435	-29.21444	-7.9336805	-37.59478	-50.169586	-41.09427	9.038533
124	-10.101662	-15.55904	0.30463278	-5.8494005	-21.801857	-14.369465	-16.575699	-22.17138	-7.8517213	26.00333	16.657791	20.878128	-7.547716	-25.435364	-15.599087	-6.357645	-27.968018	-20.721085	1.2036104	-11.799738	-1.6472498	-8.08097	-18.65551	-9.052433	-21.84669	4.590669	11.398897	-9.834394	5.409232	7.3437014	16.407211	9.866562	12.4988	1.065845	-3.870411	1.6554815	-18.585201	-26.56593	-22.680206	0.9926682	-9.01739	2.734414	6.5778904	2.715032	12.697892	-0.118625045	-2.8961608	11.844175	1.0330956
125	-22.188135	-5.242834	1.6986474	5.8402615	-1.7982643	4.1778398	24.247452	25.064234	22.06202	10.084313	-5.6659417	-6.754244	-0.91997874	-9.992224	3.356865	1.3101614	-10.729952	-9.256693	1.757716	-4.5292115	3.9623432	8.760374	-4.1006317	10.710932	-11.386607	-29.021	-29.620056	-35.618267	-16.72353	9.497498	-18.016724	-28.347672	-18.215244	-41.308006	-62.3588	-52.51049	-22.776548	-38.670464	-38.894043	4.2166452	-1.750319	8.4369335	23.248049	31.810188	30.599499	26.516842	34.047264	33.629223	20.069414
126	-34.32605	-34.34584	-18.990002	-30.185375	-16.626177	9.73031	-36.117012	-25.967655	-8.071947	20.386908	11.774776	14.57526	5.5048933	4.2873993	14.738182	-5.685817	-18.237404	-24.207699	-22.486954	-8.806389	3.4633236	-17.984362	-33.821503	-26.757996	-35.813164	-38.828262	-26.638273	1.1541388	-5.9926004	-20.531849	-31.574572	-42.000202	-41.297127	1.3412218	-8.477234	-8.168136	-0.5099549	-9.006523	-8.615114	19.055376	15.28481	8.72448	-20.370977	-34.63635	-31.122303	13.351341	5.8922276	15.213659	-21.897575
127	13.141946	22.535088	16.432066	23.401993	19.087952	10.481576	40.364372	31.323437	27.782547	22.604893	30.899553	32.85014	29.791866	24.99805	31.686718	22.76284	30.841297	28.934944	17.973038	10.009771	10.308631	17.611366	11.6303215	6.002179	10.077976	14.461288	5.8596096	24.027395	25.9789	25.644678	24.634144	23.02006	18.740324	13.158425	12.06273	10.421501	11.4450035	9.780668	22.760159	-3.1182964	9.593336	11.057955	12.589064	20.826393	11.576201	12.669456	22.12056	22.605703	27.481855
128	38.437416	40.70033	31.228943	52.689682	52.18647	51.405045	26.82146	30.350227	28.266302	33.58788	39.194798	32.116543	28.575966	32.66953	35.05436	21.06274	36.441246	44.92141	31.567593	41.900307	46.2045	36.165127	45.4404	36.978592	37.956352	43.964165	26.419546	42.3041	41.49807	23.434084	37.55925	40.5542	45.670967	30.691586	35.479885	42.913933	53.69775	47.701286	40.837185	32.941254	46.10814	46.224007	24.073769	37.941917	36.73015	25.248535	39.444763	33.35607	30.425869
129	2.7439618	-2.5710742	10.234512	17.448456	26.545034	29.061123	19.007282	23.200333	21.206997	4.115472	-9.17775	0.37358415	41.614716	40.481544	26.604536	-48.71957	-58.36425	-23.239998	25.178331	34.15385	40.50035	-1.3845108	2.2760909	4.6216507	24.657883	31.822132	32.392635	10.5833845	-0.33669013	-0.2510395	-0.8685978	-5.7695103	-0.19796073	34.089546	33.843616	36.96605	31.080143	13.379601	-16.548252	1.410654	5.3516006	19.67271	50.433033	48.99627	25.686111	21.32286	31.531433	29.488516	-8.54137
130	27.442554	27.909409	41.220528	1.5935508	13.614126	19.995834	16.322855	24.917133	31.88822	30.20079	24.534071	17.895927	17.419498	13.817423	20.162529	17.416779	21.404522	31.382523	32.769356	42.777782	39.990322	23.25739	18.816872	21.335526	6.2997084	10.895245	9.814358	13.331663	22.792389	25.11811	34.652874	38.456985	26.285942	13.861557	25.139568	28.870674	15.69129	15.087263	19.573738	25.814022	35.009663	45.983944	17.99583	31.98521	45.9134	74.21648	53.581116	41.942158	33.002792
131	16.27415	-3.1955342	6.0401816	5.852292	-9.636473	-4.369881	17.702301	11.168467	9.39345	3.905581	-7.6515036	-8.784674	1.4992495	0.49822217	3.228701	4.3895493	-13.3698015	-7.4140654	-14.894609	-19.648617	-16.096561	-31.188946	-45.042595	-53.511158	-16.10332	-9.3117285	12.175312	-57.92478	-59.580048	-46.98932	16.348093	8.741652	12.934423	-5.573102	-10.121136	-0.6814927	21.82133	5.981739	9.145077	-38.5978	-52.400166	-51.167664	-19.004059	-24.764713	-6.5690355	-41.538002	-32.955162	-15.531574	26.475924
133	2.4804366	9.6060095	21.516956	24.983702	24.201859	23.853405	17.679691	21.856043	24.362265	21.473995	15.40414	23.31229	15.697763	12.257469	15.819546	16.486755	-8.287521	2.7444024	12.750504	16.277775	12.508008	17.15131	-10.022057	-29.926834	10.755398	-8.647349	-31.871902	7.815059	-9.472886	4.5973682	-35.209766	-12.526488	5.172865	-24.639565	-37.498547	-19.610962	-47.199722	-44.496563	-23.356499	-13.701584	-26.129402	-10.188948	1.700463	-15.416178	-36.400726	10.051216	-18.590675	-53.66825	-45.835266
134	-60.36424	-71.08545	-95.09193	-81.49196	-78.47388	-52.55504	-11.464109	-23.338745	-18.894333	-31.37001	-45.254448	-31.035559	3.3906226	-6.723608	10.522385	-72.29999	-56.291466	-30.55256	-17.38612	-33.19295	-36.30539	8.740126	5.196146	-4.815934	0.020585049	-17.536205	-18.257162	-16.096813	-29.601936	-27.199574	-48.57251	-33.97258	-25.002522	-1.9821575	-15.537863	-18.402842	-33.04038	-7.461549	5.79727	10.928785	4.7379265	6.637906	17.979162	4.1362286	3.496324	-69.078064	-60.01702	-35.46411	-22.76241
135	-19.715683	-25.414383	-26.39962	-1.5345376	-12.533497	-2.7238178	-24.514885	-33.076294	-30.67746	-42.020576	-46.826744	-43.29592	11.491848	8.395544	9.43487	-17.215542	-24.735106	-28.633461	-49.462387	-33.904667	-18.884079	-11.497183	-4.048387	4.6807957	10.560278	3.7743592	3.3893151	-11.74346	-16.267805	-23.587011	-41.683826	-52.667667	-61.35422	-16.897593	-26.570438	-14.544322	3.867077	1.608937	1.9247594	-28.875473	-12.409069	-9.491556	-2.1025908	-9.421149	-5.4366994	10.024418	2.6685889	0.79683477	-14.235339
136	11.505285	7.971004	12.818079	15.110374	16.141119	17.37093	-18.881062	-29.490826	-25.980865	9.067478	-3.1030025	-3.2323594	-7.430258	-15.986509	-32.598694	-43.110226	-38.256573	-22.881783	-32.60529	-39.058826	-26.061972	20.53583	17.358139	-0.9328997	-22.706526	-7.467966	12.86401	-22.554237	-15.66463	-4.7667885	11.918216	13.729797	21.168354	-15.349803	-21.903294	-28.890623	-42.00472	-48.436203	-44.87658	19.340769	7.3205347	8.694284	0.0779109	13.058966	23.24113	-13.95425	-39.207314	-52.330956	12.493232
137	10.918071	12.329847	13.761986	15.651589	1.0039889	-4.950181	10.984422	-9.230603	-16.467289	11.238733	-3.9891913	-2.1469808	-40.79961	0.15338083	12.766222	16.758377	9.526653	6.398008	-8.434652	-1.5334408	10.236956	22.329208	14.408464	13.5974655	17.38354	6.5849905	21.936943	6.109078	-6.129044	-1.988864	9.545689	2.092869	6.1243	-19.902304	15.920258	15.836635	12.118114	7.9983354	11.886162	21.114887	18.436924	15.043265	0.6865947	-1.9043355	-1.1772932	-17.95881	-22.315903	-14.967205	-0.28336465
138	24.01839	34.370457	26.567429	19.939087	34.415295	29.072483	54.2147	58.298904	42.997375	59.790245	62.342697	58.3276	26.260876	36.24716	27.093325	24.897865	32.48758	24.36826	42.94993	49.687546	45.02408	54.90602	44.20942	33.059937	24.46624	32.317696	37.464985	11.8790245	22.4099	27.99408	32.14814	32.17888	24.030838	30.174448	34.21207	25.227	42.088974	32.440315	26.472591	27.335842	22.273731	22.429386	31.180996	28.79574	21.373905	-1.4910698	3.4354315	-20.98096	19.425842
140	10.386818	1.5513356	6.678594	18.177376	11.636728	0.4185879	13.37616	11.667826	18.344858	19.71784	12.411364	1.1669066	14.703312	10.721379	10.835339	17.556885	9.309715	11.826723	22.80291	9.756504	-4.1205034	-1.4300152	-13.308241	-7.338659	3.2958903	-0.9205127	9.360152	5.4039373	1.8162098	11.694239	6.5192504	-2.688046	9.504419	-29.981524	-46.98851	-52.177082	4.0426836	8.704645	18.995491	2.7242732	-3.1212013	9.665573	19.003628	5.6713743	-4.9064293	4.912756	-8.202398	-15.645221	1.5513017
142	4.913296	-10.847715	-1.7035698	12.177465	5.5466022	13.609703	5.7891703	-11.407215	-1.1910989	6.655081	-1.4947114	1.6890275	-5.599987	-12.648633	-1.3827808	7.002349	2.626915	15.589862	-13.353403	-10.95449	10.746764	-1.4603082	-15.158699	-6.760331	5.133795	4.393862	-9.0913105	-22.524378	-11.08415	4.051244	11.313477	8.942843	8.836352	4.995594	-7.7105875	-7.3072624	-52.645493	-67.27051	-55.417194	1.1539292	-14.1323595	-51.918465	-3.53603	-34.39614	-27.265305	10.380884	0.876657	10.169949	-6.585209
143	-41.237617	-21.392937	-0.48830134	-21.408863	-36.05626	-28.418682	-64.93468	-54.23654	-33.520935	-4.2143497	-18.948505	-9.637309	-8.34043	-20.9734	-65.317154	2.601787	-2.796041	7.3189983	-13.04247	-17.045044	-47.25016	3.0231152	-6.9464226	-12.283414	8.73155	-2.1234894	1.3688781	12.093607	3.2602262	14.916663	-8.83429	-15.156338	-14.839655	3.274559	2.0073674	5.7623034	7.5561905	7.859362	17.199917	-8.234344	-19.84068	-42.73471	1.9102793	-10.022873	-37.96227	-39.656433	-11.914213	0.72789013	-28.055233
144	-40.42091	-44.33309	-41.496323	-41.057983	-29.786737	-5.539896	-35.896797	-36.642788	-47.561127	-24.222624	-11.500315	-3.0010512	-8.907272	-8.968367	-3.117544	-60.624542	-56.028633	-52.601273	-12.161858	-27.226353	-23.50615	11.62591	4.4823728	10.063948	0.34350383	-19.94659	-13.122071	15.212198	1.1255409	9.92596	12.920587	12.029509	13.49258	19.475761	7.662851	9.359903	8.097763	3.7463026	10.240438	-14.48809	-18.974136	-18.872978	-38.34826	-45.705498	-31.409458	-20.093945	-28.27043	-34.148857	-39.34948
145	10.839798	17.802689	19.149738	12.06539	8.545919	7.173774	2.1819844	-2.3508034	-2.8173044	0.31261063	-1.3864781	0.3904748	17.525066	14.939224	15.354864	33.6156	24.510633	5.7120023	-3.7861147	21.884495	15.943632	2.9057148	13.007231	15.812815	23.989628	31.115145	29.898182	17.599428	21.5489	18.651861	24.596893	23.57186	0.9706733	35.667587	34.820168	26.693329	10.700216	21.86325	24.612194	11.652487	19.968235	17.419659	17.638042	0.9623655	-8.498215	-19.7045	-3.1179216	13.132563	20.24939
146	41.63266	38.509384	31.50866	39.523224	36.880417	20.188644	27.34132	37.301018	34.257484	34.396957	47.687916	65.04313	33.59247	30.190521	16.205563	45.6205	38.725147	22.491446	28.303955	37.909447	41.934235	31.627321	39.90297	27.15297	58.580883	54.304787	39.24803	48.11477	56.70679	49.326054	13.170292	27.526878	37.50435	45.56096	40.640846	23.479637	31.320335	37.921135	22.83214	23.105976	34.666042	35.686962	48.3062	38.26953	19.072887	14.166318	32.90061	49.68082	24.336958
148	-16.985798	-19.849941	-23.771587	-15.918227	-7.6185246	-5.3093305	-19.329742	-18.424997	-18.307465	8.605663	6.7361298	-8.36109	-3.5000916	-4.215322	-7.9589453	11.753737	5.216604	-3.3694015	13.736029	-6.658493	-18.62674	10.308684	-2.1380227	6.543398	-3.756801	2.0025797	5.4251146	11.262354	13.421432	6.4255457	-4.5409994	10.849988	22.839249	-5.3921547	-5.691591	1.8754534	-13.88916	-15.720578	-15.231058	1.7388915	-1.1242859	0.8352055	4.8744493	3.5914803	4.583461	15.709237	3.520043	-18.783382	-9.006456
149	29.803112	32.38987	18.11057	16.386261	20.513887	17.412962	13.813919	3.5095491	17.430927	26.503515	37.028667	31.504047	6.4277387	-5.072415	-40.121452	11.927883	31.52985	28.352528	31.499277	34.838566	33.69979	17.059793	6.6896725	3.1643946	33.01856	38.08015	29.52937	16.756102	13.359251	15.362127	43.26734	42.59069	33.769127	41.37001	43.007805	43.513824	28.269588	22.52714	38.85326	22.954285	32.695145	23.032604	15.269236	27.202618	33.377247	38.813812	43.108253	26.23772	31.32989
150	-98.59546	-82.48949	-57.72374	-90.66696	-70.235664	-42.816772	-46.667206	-73.21428	-77.70217	-72.53198	-90.98991	-120.823235	-55.082508	-57.63012	-36.882046	-18.733925	-9.381721	-8.363538	-64.682556	-65.50307	-51.333397	-48.663376	-57.490715	-52.253784	-52.435547	-72.574585	-62.906746	-84.64173	-87.60285	-108.30499	-74.36046	-88.31616	-115.708275	-28.75734	-52.31955	-95.885574	-71.59827	-84.724655	-66.62015	-78.16713	-68.98619	-54.445747	-77.64244	-87.306465	-80.42973	-74.26143	-92.671036	-108.57028	-87.18802
151	31.011269	33.84896	23.53757	13.413311	7.810131	24.050842	22.240023	18.305073	17.687687	-3.7587397	-4.8709326	12.359028	18.147507	21.37875	22.552004	28.90313	32.781315	25.800133	46.20207	38.31489	31.947231	41.288544	36.27017	34.91785	3.9012616	7.5243883	12.843115	53.24382	46.299923	43.01474	29.678436	38.06067	36.616035	14.629246	7.2139125	23.7702	-0.35369375	2.0572498	19.034557	23.722452	30.804626	33.89628	12.18814	5.1382227	15.809959	29.071117	25.423258	32.039127	34.806698
152	2.8124979	4.574542	11.227483	4.011634	3.710507	1.6013043	-33.176094	-41.346336	-35.581734	2.5326638	-14.380658	-12.722245	13.146286	2.0760329	10.273913	15.278469	11.026446	-3.2207994	10.32691	3.9007587	12.837595	37.011536	27.443693	28.448357	-1.649778	-9.377949	11.327186	18.272789	3.8598301	-5.015106	-24.014156	-36.151802	-24.20774	17.531008	3.628302	11.282515	-20.013287	-22.78336	-6.9196844	6.193281	-4.9211597	-0.4383503	-0.9723454	-16.011738	-8.242266	-5.7312956	-11.262745	0.1434828	3.5421824
153	27.347012	34.093536	28.554846	22.36124	29.606369	32.358765	9.54031	20.500767	28.11462	15.705164	20.347385	34.98597	23.864641	30.791897	27.448046	10.246353	11.751989	7.4662447	30.02785	35.70561	33.85205	20.34708	19.302427	0.5130174	18.371073	22.66566	31.205936	29.753784	29.543522	24.451115	15.969414	17.718227	-7.9459944	15.2427	25.599646	16.901924	19.394707	35.52231	29.601957	19.855095	28.762184	23.120935	9.523708	25.275764	27.867153	34.605198	32.98896	18.439018	26.898733
154	1.3123264	-15.766163	-28.119102	8.292919	12.14884	16.48143	17.631115	15.251522	24.202011	28.808704	27.01678	14.898733	2.1433332	-2.9066062	12.579116	10.682692	8.694163	17.78429	18.27372	12.751945	25.041637	33.944542	23.739182	19.074867	14.995592	3.6139693	7.001398	19.195286	6.8440723	2.783055	20.502602	28.597492	41.70028	19.368862	15.282785	17.7785	-1.5391817	-6.9637213	-11.525526	10.81694	7.7254086	-11.600704	1.7173097	3.2072768	3.0762644	-15.542273	-4.7052593	-7.6204343	-3.312171
155	27.185379	8.199857	3.6300623	9.329741	8.025906	-0.71863794	20.394445	15.818243	20.382341	19.248318	14.885268	11.749605	42.49115	36.76264	28.82307	16.406294	17.03196	18.237087	16.91895	27.2723	26.238405	30.314224	35.746918	41.99697	30.557552	29.666214	22.827341	3.850793	8.214886	19.06179	-16.405432	-13.997086	-7.1578684	23.00655	19.466112	22.099846	35.21172	36.303757	29.538849	-1.6735617	1.1364633	7.6952333	38.850136	42.53891	32.19866	-18.648203	-15.187012	3.52727	22.79702
156	-35.457603	-42.975075	-40.83552	-41.9284	-41.629948	-34.826447	-33.93822	-49.510326	-59.814827	9.388981	0.86414546	3.9352021	-21.033947	-23.542759	-19.514805	-51.629814	-54.42373	-35.857204	-2.44318	-10.385355	-4.679439	-15.715885	-20.761898	-25.148243	-22.019989	-27.84325	-21.243504	-29.818316	-44.415215	-48.177956	-59.55577	-54.865097	-43.67669	-41.270985	-30.826035	-25.865396	-21.97269	-28.731506	-18.506323	-23.022453	-41.63909	-34.716797	-2.9080381	-15.273202	-11.068848	-56.578743	-58.850464	-52.477135	-15.287712
157	-62.243866	-59.506447	-44.660126	-72.74313	-87.71173	-95.343864	-61.512077	-67.87906	-62.411316	6.909999	-12.210191	-17.023338	-46.129295	-50.93051	-40.12686	-24.951159	-41.598984	-44.05404	-11.08166	-28.52217	-41.70723	-11.629974	-21.747759	-13.238426	10.065374	3.2970645	18.278831	-39.64077	-53.057156	-51.391037	-5.3978467	-23.900528	-36.685486	5.122863	-9.158348	1.696625	15.82074	12.405537	14.123442	-49.693645	-53.897377	-34.399574	2.528214	-14.727167	-0.73685324	-3.337522	-23.288107	-60.150635	-26.522987
158	0.7383729	8.078798	-3.4344387	10.058357	14.105452	20.37832	-4.771247	-7.8151264	-2.1238623	4.3252006	7.6437674	8.486425	25.266455	22.991785	25.648727	38.16611	41.611282	35.001286	20.785412	28.514849	26.241499	24.15681	16.66462	2.3101835	15.062725	19.918774	16.61243	21.191088	22.095486	19.491089	26.970654	20.40755	17.370293	27.779316	32.210335	26.194391	20.182701	27.141195	26.858944	26.865257	34.65039	23.705015	-0.91326797	5.0309186	7.5214224	16.594646	12.92417	12.114752	16.132685
159	38.37575	36.696808	24.538544	51.95249	53.513515	50.71142	31.55159	33.07531	29.980846	44.19426	44.25408	47.33187	34.109955	37.892365	37.26258	31.468708	36.305954	28.002628	24.60365	30.468979	26.679737	33.516853	30.220425	23.71931	32.403595	31.484463	31.156612	25.153206	35.980236	22.93753	31.349897	27.140806	32.085136	33.482925	31.110872	32.287525	27.558939	33.61195	22.724594	21.006924	27.384432	23.929947	16.297382	13.271368	19.793991	18.314991	29.995625	29.41893	27.309536
160	-30.111351	-28.413893	-17.1852	-28.955704	-40.914978	-47.782547	-31.832932	-39.574203	-40.47973	-12.641232	-19.310553	-7.133335	-36.464424	-22.808617	-7.975065	-11.139274	-27.240042	-46.954247	-24.009998	-27.570396	-53.525436	-11.358897	-14.004	-29.739532	-1.4024062	-13.192663	-14.872377	1.2833298	-11.298136	-6.857715	-52.467335	-34.71331	-15.152237	-13.999458	-21.605923	-12.228954	23.647724	24.34235	25.035217	-27.550531	-38.666588	-45.754898	-7.6256576	-19.849361	-61.716713	-22.934408	-22.010164	-15.651589	-31.36932
161	-14.28952	-26.242762	-19.387522	-20.937668	-21.954334	-6.769553	20.626041	26.332882	26.78434	15.951096	4.714808	13.93503	25.51728	13.048313	30.197498	43.094185	35.794907	25.612373	38.632656	46.306534	37.62549	34.383293	30.401962	28.776905	13.997715	13.809355	24.52502	22.047039	27.92419	7.353485	33.088196	33.029922	37.023216	42.76162	45.489204	26.445717	44.15695	42.758644	42.752193	20.62981	23.911995	27.51616	25.303267	23.661953	26.624378	2.0898373	-6.587433	6.887493	22.915304
162	-37.43557	-3.7995963	6.0945077	9.576551	1.1715862	10.317291	-14.449352	-23.054466	-6.441249	1.4747338	-1.3472579	9.564753	-17.295143	-16.625599	-16.111134	10.104782	-6.0763464	1.7170664	-1.1235899	-9.968569	-7.5094457	-9.6989	4.124323	12.31941	-13.197865	-27.60104	-17.706215	-2.3186436	-5.9863663	8.3212595	-3.0649757	-14.817459	-0.9154229	12.955009	8.211814	13.570625	-13.258621	-27.17913	-14.398422	10.668171	2.223814	-2.9606552	-0.59848225	-5.8566766	-4.7883873	15.978878	13.778311	-8.76395	-48.236626
163	21.341526	29.801403	29.479034	18.486801	25.390678	14.0257845	17.46606	3.5587463	8.226278	10.176143	9.087975	-9.328801	-10.241726	2.3574584	21.614452	23.486908	17.357944	-5.8541656	-35.516182	-33.17093	-18.925465	5.64297	-13.105604	-3.8209965	34.859634	29.492516	20.683344	22.11304	14.57873	19.813812	31.521936	39.56906	34.170692	3.944591	-11.471085	0.041590407	22.157602	13.914383	19.90382	30.621616	24.69983	0.04446695	22.734135	20.388159	20.209675	26.852768	30.37793	33.18567	11.466772
164	29.468086	18.544662	12.5546055	33.722183	30.954119	41.696697	25.826311	26.071838	20.516434	21.21799	12.741163	21.474916	8.326361	14.727753	30.590012	19.135593	16.69485	14.560684	43.016598	25.610912	17.573822	26.830738	33.046913	26.088703	15.899526	24.896797	46.075756	22.030174	28.457859	31.685673	34.667213	34.32647	42.79352	27.141815	26.19461	19.165443	30.585152	25.392601	24.517403	16.212145	21.27333	34.216873	10.003974	7.843136	-0.9811213	0.76721346	12.438613	10.781399	24.241339
166	-1.8386456	-11.914694	-5.945278	-0.040948153	-17.317135	-12.134796	19.652729	11.091062	14.807308	-6.312172	-5.08685	8.7249	-4.199621	-18.701702	-16.459066	8.699705	1.2445148	0.32007694	-36.830765	-36.213623	-21.718527	-21.551565	-30.386333	-19.791637	-22.925152	-14.475925	8.784744	13.535423	-0.16440737	11.304093	-13.960975	-21.601744	-11.029863	-28.67786	-25.905067	-0.5074917	9.331481	-2.5684178	7.9855943	-4.8122473	-14.705736	-28.084011	6.804574	-7.535737	5.850767	22.8998	17.124304	10.967409	-21.786793
167	-12.657684	-10.863777	-1.5701551	-48.96942	-32.173325	-9.256506	-25.817944	-26.20034	-29.606112	-21.996521	-33.43365	-26.927269	14.957201	3.1406002	7.8711233	0.16155694	-4.3043437	5.7071705	28.96584	27.467773	29.17128	16.585794	11.537178	-1.859088	0.85074484	-7.2664967	6.691541	22.26008	16.705746	13.240589	24.508345	15.490888	19.07055	14.557571	19.86415	22.153254	-0.33972436	-8.543945	-16.783909	2.5394912	-10.393255	-62.601364	2.9520516	-3.61285	-1.2025676	11.158446	-13.411801	-17.342209	7.7362547
168	-39.931366	-61.07645	-78.11099	-17.990028	-24.702448	-13.383306	-30.48307	-45.096848	-60.191994	-10.281645	-26.508492	-22.07056	-58.24414	-59.913174	-40.03711	-56.327293	-58.90464	-41.132263	-32.627476	-47.852898	-44.093483	-42.4519	-54.70427	-38.08331	-64.8752	-79.100235	-67.96919	-51.424873	-58.545925	-58.74623	-16.670164	-34.322956	-68.04047	3.5163517	-0.28598335	3.2360168	-19.736885	-29.608284	-20.458605	-18.036423	-22.014267	-6.0860023	-40.585785	-55.086716	-45.46465	-17.815636	-25.456383	-9.67355	-21.210295
169	26.869898	34.803993	27.87753	23.701021	18.008827	11.091391	4.347372	11.698746	16.763763	55.355698	47.420013	32.44712	17.899803	23.9669	19.8844	29.825373	39.460773	39.119347	39.329857	30.944986	27.61275	25.210403	32.538223	28.247723	30.887636	34.901085	31.677917	23.776894	31.255497	32.11183	35.054085	41.04809	37.13747	23.876524	35.243343	30.256233	31.363049	29.00003	23.466114	19.70386	22.956915	22.442282	30.05228	28.559093	23.798742	27.436474	32.358395	21.879416	28.04374
170	26.943375	29.49516	25.793436	37.08454	30.5465	22.61406	5.068527	11.962166	17.325546	1.9608941	-5.915761	-31.46915	-12.203325	-30.414732	-21.790941	-15.310755	20.592281	20.832603	20.6469	28.210499	25.182796	24.097591	22.835983	26.998749	19.344654	26.083874	31.74541	18.676535	23.323532	17.931221	36.611153	24.202305	12.58765	23.73248	35.526825	45.125854	22.680872	22.16943	22.472038	25.83356	28.785547	26.386744	15.1616	21.065369	21.599823	21.189075	31.94554	28.760853	41.037197
171	40.798706	58.02874	62.888706	37.46872	41.23576	17.536669	35.48734	40.227867	25.134386	60.769505	68.31539	60.752903	62.31617	63.158607	43.35058	39.990517	49.451424	39.345654	89.93228	60.693985	37.628723	55.441162	59.63688	42.131935	36.697803	47.2036	34.424503	44.33396	57.554665	57.425304	47.934	53.807747	33.07692	48.06405	52.579285	33.144886	45.993774	59.039616	52.61875	41.19741	54.9845	52.95198	54.30694	46.943287	30.64796	28.439728	38.632877	23.659748	37.092377
172	27.735134	20.892601	17.068008	41.375374	33.259735	23.6055	29.100681	23.790432	-1.6817422	37.126472	33.98076	28.476398	26.464977	25.140251	28.025766	23.263542	12.917765	16.618021	22.296417	33.583908	1.2942042	21.942305	17.348724	22.035374	22.291523	22.176174	19.984032	15.896095	13.904747	28.487446	12.073403	14.889857	11.741627	18.279171	25.303967	20.214565	14.154703	2.7763345	19.333408	17.252497	22.946735	28.316383	24.992756	28.880016	23.81525	26.531374	38.50992	29.327438	15.181721
173	28.676025	28.19748	22.25147	31.599453	22.6328	25.594135	37.79659	41.16172	35.60597	27.75182	34.40744	22.13924	11.134871	10.571594	4.561233	1.8624206	-11.364056	-6.126033	11.504605	10.304382	1.1510025	-12.510946	-7.2346764	-1.1167066	-38.59853	-26.852585	-12.548922	-2.0869546	-9.392364	-49.56717	-2.1135023	-4.3168216	3.3593407	0.5742873	-1.6726367	-38.622044	-4.533107	-6.591564	-14.380351	10.275715	8.845867	17.858772	3.3600202	-1.5320603	-4.572036	-9.776446	-14.019338	-12.998747	18.844505
174	-32.438965	-41.320694	-54.242706	-18.427738	-25.233833	-33.411907	-17.559353	-33.1897	-29.629322	-7.666506	-15.755854	-8.685125	-17.638182	-29.168804	-26.075333	-14.7335	-22.536514	-23.455154	-31.234383	-36.591335	-40.82409	-16.407413	-21.614628	-23.240442	0.7908991	-1.5174155	-10.241327	-9.46303	-15.017884	-53.799103	-26.82344	-2.8521163	2.3635747	-27.21804	-34.218494	-24.260342	-54.336872	-33.498257	-29.085266	-9.203616	-16.600677	-26.917233	-26.89819	-36.93754	-38.378685	-12.639114	-22.109753	-19.269724	-41.021973
175	-66.98949	-71.22926	-63.546288	-62.78492	-68.30884	-72.261154	-71.75078	-60.91291	-43.838745	-49.409237	-59.499878	-60.176872	-98.513756	-116.1242	-112.35806	-102.476746	-112.46842	-91.28487	-83.292175	-104.28163	-110.766754	-99.474	-100.20433	-84.217255	-107.979645	-117.13962	-98.36959	-49.16182	-52.67147	-36.844597	-51.210926	-61.479584	-49.255333	-42.264454	-59.06134	-71.39717	-66.192375	-84.830444	-77.89896	-93.73851	-89.967834	-70.487305	-77.27576	-62.87252	-47.382523	-100.80965	-105.42389	-99.29265	-43.603085
176	25.950253	37.774723	35.395287	21.673927	30.966648	30.037434	18.849964	32.448494	27.002874	35.063263	50.21233	53.191277	27.365425	40.069595	35.09071	67.091644	80.47832	81.24538	33.580765	42.866646	32.101803	28.876905	33.95798	26.599474	31.66961	36.768646	24.04541	34.018887	32.800697	15.149389	21.339153	23.743347	12.532776	49.032967	59.69453	56.284958	30.409435	43.04739	29.699566	39.074444	52.543133	53.41452	30.830112	41.315163	26.03368	38.45857	42.426952	22.249542	32.69629
177	10.507233	1.0124902	-0.93022585	-21.627766	-31.052834	-20.809895	15.082091	6.4855156	-1.350116	-12.576477	-18.245441	-9.289941	-3.712475	-19.381126	-31.219938	-6.912964	-14.761957	3.7104957	-24.15099	-37.174103	-33.858826	-7.870516	-14.220345	-8.900965	-29.959864	-44.682037	-34.878487	4.375396	-5.7902336	-4.2153463	-24.172424	-22.265654	-3.6427124	4.190101	-2.5554373	6.210533	-24.370594	-38.135555	-45.102688	-28.680788	-29.62128	-17.31337	-0.21563953	1.691865	13.353274	-2.1176198	-13.53793	-15.872498	-0.59332436
178	-22.470947	-32.487175	-23.94235	0.005619913	-6.4254045	-3.1095192	-48.307163	-33.035126	-14.660259	8.807448	0.10788524	7.967725	-9.930494	-6.7247915	7.679104	-3.4552107	-4.82336	-14.134142	-11.731279	-22.169727	-13.211109	-26.032389	-21.428188	-22.087399	-7.562351	-5.6670427	9.315556	6.435672	-4.604352	8.292841	4.598877	-8.175242	-0.6777198	-20.318562	-32.927784	-18.81408	-10.975621	-14.770943	-21.792156	-32.712975	-23.81441	-14.01479	-5.4141655	-12.535636	-5.1331263	-8.850444	-26.178326	-18.587418	-16.574482
179	-2.8288107	-14.616222	-5.652609	-21.245226	-29.736185	-22.336515	-13.18605	-12.086648	-2.9931097	-8.700538	-16.929483	-11.101231	-33.73161	-36.63185	-22.95977	-22.360035	-31.221748	-23.025553	-10.063148	-27.052938	-27.714542	-53.871918	-33.80641	-19.986736	-14.529113	-32.045254	-43.67224	-38.12638	-25.88863	-14.265367	-24.549644	-35.071945	-24.670994	-3.2212224	-15.181955	-25.336842	-8.644874	-23.34313	-24.087101	-21.72585	-26.778004	-15.484497	-22.501902	-17.624716	-10.83173	-18.824291	-39.248207	-49.96749	-44.91328
180	27.87434	40.939053	41.9814	19.851814	30.181845	48.796745	26.434437	32.875988	34.076748	-2.8048468	11.673091	17.395187	42.293747	46.344593	44.859688	50.757576	36.073097	13.441765	30.845757	39.96641	29.229424	29.844614	39.921124	40.687546	32.815598	39.583996	34.798904	33.85921	41.746056	31.23687	28.490253	39.78473	26.979103	40.367764	48.045418	43.9226	23.077087	31.62747	30.014904	37.52147	41.13825	35.111702	27.960554	34.030567	24.59847	35.23211	41.242165	38.00403	21.391045
181	-40.737453	-52.964264	-38.061844	-41.900623	-54.655853	-41.335327	-10.508172	-21.008171	-35.75694	-97.6987	-86.696915	-56.71756	-60.129147	-70.86444	-51.059013	-63.255047	-77.48236	-58.770004	-88.10745	-73.64469	-45.129097	-71.476	-91.92345	-89.17464	-42.26419	-53.403194	-43.879562	-42.991196	-51.13316	-46.617256	-70.68292	-39.19291	-14.114527	-21.689049	-34.078133	-37.567886	-28.472883	-40.78765	-48.104652	-50.108284	-44.99302	-32.674267	-22.9483	-30.84851	-33.95841	-49.675453	-61.894478	-54.94426	-31.383186
182	11.4114685	10.0271435	-1.5207812	10.946783	-0.8494247	2.621356	14.641642	7.8954687	10.659432	10.353248	-12.61413	-11.485888	46.87001	52.722942	51.53154	18.990486	26.440483	18.40316	12.4649105	14.623247	13.262998	11.509439	5.216156	-33.970627	33.313244	21.261494	23.19623	23.483036	15.028687	14.68481	27.175556	30.852318	20.818857	26.83452	7.273678	14.007912	29.749607	29.522934	24.393082	22.264015	8.934534	15.230768	37.21817	33.5279	22.517803	4.1862645	-4.1067543	9.698917	-51.858997
184	23.595865	14.142475	20.187256	12.133984	14.335764	21.234253	14.12519	3.4020495	10.4106865	-77.27748	-66.63653	-52.84455	5.6497602	-11.584963	-2.366766	-21.96672	-30.654633	-24.128082	-1.7712457	-18.437658	-21.485567	2.5302007	-0.91118777	5.9356403	0.99884397	16.302372	22.534895	16.215042	1.6325592	-17.91011	11.05557	5.0601354	-11.972567	-30.55119	-17.889986	-14.431801	-37.169815	-43.424713	-40.732094	-36.285088	-40.87995	-17.81992	30.996723	19.506763	22.753048	9.746865	-1.746423	4.3732514	26.775515
185	24.055624	27.535599	29.428307	-1.3557322	22.047878	23.858337	27.082775	15.972694	10.558221	26.63504	32.468327	23.274828	30.223465	41.86681	34.58231	29.49754	33.390327	23.936787	16.790394	23.341728	19.04553	29.583801	26.041561	20.554771	21.807856	15.265394	-2.446459	20.951084	31.720661	40.00429	26.26049	31.182774	26.742706	37.613335	41.240234	29.803188	30.307228	33.7002	28.923477	22.490547	29.479328	37.021297	11.995634	19.029045	10.313818	-1.0753188	-5.1919518	0.8825323	22.923405
186	30.338436	36.469383	30.545025	29.698582	13.19439	2.3892603	-12.958351	-21.419119	-11.269945	25.354189	24.224682	32.23787	17.935436	19.108582	14.157637	20.387337	15.842598	8.2503	22.336012	30.694992	27.562933	34.55635	37.795345	27.712086	-3.2257514	-11.553957	6.1286783	-5.9479046	-3.8589215	8.016624	16.299921	7.731671	14.903657	9.318573	2.057671	10.739199	-24.73072	-0.7175145	22.415668	37.602077	28.678307	32.653255	30.765736	25.743462	26.411152	17.661106	-5.3307924	-2.5692477	22.222425
187	-8.132399	3.582182	7.725712	-30.036667	-22.883183	-26.583805	-5.7352524	0.7228412	-16.274303	-3.6547945	1.1294646	-1.7159693	-3.1874404	-0.737772	-1.4599752	1.803621	8.29638	5.602957	1.654057	-8.09627	-8.091761	-4.876032	-12.701454	-15.651137	-34.793484	-24.999985	-20.149643	-6.111535	3.2429235	-5.997345	9.639317	16.279787	13.7404995	3.1682692	4.746027	-25.207018	0.6429214	6.6778197	15.049714	2.7809029	16.396662	28.417015	-26.469906	-22.345741	-4.4538355	-16.608377	-16.31175	-35.767586	19.814098
188	-18.491817	-26.665676	-20.548553	-28.633427	-35.694427	-28.700556	-39.82653	-57.975327	-62.68904	12.398598	-5.8956966	-4.8188095	-9.361893	-23.157835	-31.217213	4.8826246	-14.20604	-9.02893	6.234724	-3.9147217	6.1818748	-17.380775	-24.558586	-13.2055645	-42.0717	-42.098724	-16.067371	-20.453745	-25.288628	-15.306196	-31.61026	-38.628517	-34.654556	-11.604922	-19.500172	-12.148283	-33.34907	-36.797535	-22.261429	-15.802289	-31.92678	-32.586655	-49.086548	-48.624912	-31.367405	-16.418251	-28.744186	-41.150734	1.3053423
189	-27.245262	-46.12016	-32.833687	-58.91455	-79.22604	-80.603134	-46.81598	-41.044846	-21.382702	-71.4129	-89.649124	-88.17604	-87.25981	-99.42453	-89.05391	-47.00662	-62.130745	-51.499077	-62.961246	-73.815	-53.87698	-34.664192	-42.149418	-25.552578	-19.42097	-30.914078	-20.968811	-35.883575	-45.947807	-25.749344	-28.424555	-48.51738	-36.759674	-34.10877	-49.990707	-53.846325	-67.71289	-76.8678	-56.212234	-28.159645	-51.446587	-66.18536	-36.575867	-63.464317	-64.407166	-59.752354	-62.80957	-40.146374	-48.431595
190	-18.921469	-34.046387	-17.604408	10.603901	1.9420164	4.0766883	10.8099985	3.7217143	9.788264	-39.99108	-13.082924	5.5935526	7.958665	-9.161671	-27.460316	2.176832	-4.8756905	5.5932407	-27.0817	-10.382922	9.011669	-2.1427827	-20.506872	-10.298678	-15.553644	-34.072437	-22.373646	-31.498375	-37.62944	-12.332398	-58.102448	-63.325115	-44.33277	-13.401091	-32.67919	-33.561466	-2.396565	-26.65488	-57.736458	5.577026	-5.637398	-28.447174	-14.855318	-27.423569	-6.964363	-32.34701	-14.454051	3.7716255	5.2424965
191	0.9842354	0.8944768	-3.4103413	4.902273	-0.06428218	-4.51773	2.3970053	-8.204564	-6.3846416	12.816007	-7.15421	-3.0159082	5.3740864	4.447708	8.022882	16.864365	14.549431	21.24941	28.085037	34.50808	34.750496	27.47572	15.600662	21.938297	-1.0378398	5.8842187	21.439356	18.429878	21.817612	20.247421	17.515408	6.1566367	7.2006087	12.703375	5.2984366	-3.9790525	10.724804	9.541616	10.638348	-36.688744	-12.839049	-4.2294617	5.2754793	-8.846407	-20.713516	4.9298344	4.1391096	5.079979	-8.913767
192	-26.384647	-43.47576	-32.74238	-82.07846	-72.095375	-50.80314	-75.21759	-86.79776	-86.47903	-55.15943	-66.17948	-64.62735	-73.82935	-71.008736	-39.454704	-43.794277	-69.22388	-65.60287	-21.436512	-32.25908	-16.286509	-83.8455	-95.92058	-106.09413	-31.85368	-60.795334	-67.10809	-21.40919	-39.210617	-37.869118	-64.6058	-73.76092	-56.3544	-36.18888	-45.786995	-40.888176	-35.7135	-50.972977	-43.150665	-43.005535	-55.32009	-55.829453	-85.65689	-88.46372	-73.673004	-15.010002	-33.64161	-15.986348	-70.22638
193	-13.855967	-29.639442	-27.485443	-23.288643	-34.809036	-32.476162	-35.354473	-34.296402	-15.240198	-26.208246	-33.97609	-31.143806	-31.336996	-37.00565	-23.23848	-33.46241	-48.389305	-61.209282	-7.3026342	-21.005016	-28.605732	-27.654211	-34.324333	-29.918022	-24.165724	-31.431961	-41.708096	-28.198061	-27.852036	-13.277749	-40.644955	-49.136875	-42.452255	-7.5111113	-18.993176	-16.99834	-33.209785	-35.93626	-32.79262	-20.484575	-27.828491	-27.026674	-35.039906	-29.267132	-19.385185	-64.92892	-46.32042	-25.234793	-35.115807
194	-26.05632	2.0944693	1.0087682	19.938313	24.70625	24.38498	19.455086	26.0406	7.7191696	21.806438	34.04355	29.242348	29.064562	37.793205	40.700996	34.311535	35.27659	16.619698	15.748913	16.96024	14.818399	21.474682	16.326683	-4.2994647	8.778305	20.444311	-6.775722	31.22649	35.47004	34.36236	19.119808	25.831264	29.223114	34.261215	34.209415	38.93667	17.183971	29.765884	26.83519	39.17473	42.82566	29.641535	23.685135	22.54766	23.705658	35.277077	38.634678	31.439415	19.615345
195	16.522734	11.87236	19.3785	10.338615	8.390997	11.703022	-13.886169	-20.178577	-25.2972	3.9551177	13.759472	12.62904	1.3594142	-1.7226284	-2.127054	-3.3162274	0.8484478	5.613153	7.4190016	3.1177144	2.2927103	4.303126	0.0265162	-12.190444	20.141594	9.674194	12.110718	25.526344	16.770374	17.237167	11.506388	6.4149284	7.1645536	5.2020755	7.8186216	-29.090317	-0.37491974	-2.568604	-16.0896	-11.16728	-12.740341	-16.458237	-16.509628	-27.969677	-24.602783	7.887594	5.3317766	11.525626	-1.6892765
196	1.3064775	-10.306427	-7.301469	-23.61055	-34.794956	-36.97615	-44.11257	-24.844854	-11.524857	-8.838389	-13.705819	-6.3621044	-47.50251	-44.003098	-32.25734	-5.4553647	-6.2769413	4.7779365	-3.8051784	-5.3449826	7.082735	1.0744321	-2.1235142	3.7274523	7.123191	11.60471	19.477829	-7.3044157	0.29215556	18.235403	-18.361132	-14.185878	-10.561516	-1.6063178	0.16709477	-0.99396294	-22.136147	-30.210655	-19.591919	-29.581993	-26.49416	-10.878761	-24.798378	-26.246939	-11.153502	-15.444746	-15.382946	-9.2894945	-3.0795453
197	15.240126	28.523739	32.0591	25.694118	45.935665	48.7818	31.180677	40.686584	36.778786	21.249603	33.998085	40.519974	54.736443	42.781975	25.396759	41.672028	41.38839	28.942883	27.32198	36.348293	26.805967	29.495798	36.59098	30.79501	36.246475	37.29541	21.038187	40.2079	45.21107	33.099106	59.332306	54.71515	49.546684	31.98893	45.445724	49.28291	23.824373	38.08869	33.644135	57.110527	54.355713	44.991646	44.67315	48.02807	33.69062	59.65854	49.696716	28.757603	17.323627
198	27.732206	36.779545	24.728388	45.49713	45.21218	35.767334	25.88674	33.281567	34.28417	26.797092	30.54168	21.709637	21.586668	33.9477	38.101917	21.529158	31.128689	43.61681	24.426838	35.805107	42.92456	39.789467	36.30894	22.968513	43.78601	44.645138	43.550323	27.498854	40.91633	47.88314	39.42708	41.64598	28.049635	44.770966	45.384033	30.388433	46.920647	43.508026	30.805504	26.756632	41.559185	38.348526	34.763138	49.205505	57.45818	39.201508	41.318474	35.952232	31.292465
199	-59.88455	-76.01145	-90.58829	-34.200233	-35.70644	-17.01453	-10.2230215	-29.08022	-23.118834	-23.984474	-35.23166	-19.489819	-45.31403	-52.936363	-52.05085	-53.694466	-74.51173	-67.003654	-40.62269	-61.788418	-63.31384	-42.504425	-46.515152	-43.172356	-28.725552	-47.749157	-55.132187	-72.981476	-44.477684	-33.746582	-20.443424	-39.55433	-28.407747	-9.521124	-20.924337	-15.095652	-64.84631	-35.786316	-17.958427	-37.361538	-51.15235	-60.876686	-26.632069	-46.148354	-73.25566	-23.827238	-38.566402	-53.936638	-2.4491525
201	2.0590148	1.1753829	16.275776	-2.1853504	-8.934357	-5.2558537	16.002058	1.781093	4.108083	3.8891065	0.8533306	4.407098	7.1861296	-7.481966	-27.102612	20.370354	15.750198	6.399315	4.8239655	-0.5678994	-0.22817397	17.829609	16.886692	19.067345	14.711132	9.037386	12.702022	8.494038	1.2538259	12.080904	3.0970402	-1.3025141	4.2690725	-49.05626	-23.04609	-3.166677	-7.223462	-18.149422	-42.516144	5.1731043	-9.982752	-22.52079	11.057316	9.03341	12.14678	1.9712406	-6.75867	7.665597	-0.103378184
202	-51.001266	-43.021057	-21.337357	-9.875182	-24.199018	-55.04821	-47.137836	-60.009712	-42.653934	-41.71264	-57.36483	-59.473217	-31.60031	-46.545456	-35.51902	-47.351456	-58.55386	-40.647095	-28.57234	-42.889744	-66.16826	-0.535691	-21.181536	-25.123892	-44.787766	-53.760777	-33.886337	-33.782684	-46.54146	-26.72002	-29.111723	-48.630905	-35.304817	-50.512714	-35.347027	-9.311935	-36.02557	-21.043934	-2.9818892	-29.133278	-43.42627	-29.083097	-40.724667	-55.82631	-36.23832	-48.50476	-58.79989	-31.30944	-76.117676
203	16.535265	16.06721	18.788368	-4.1876497	1.2415986	-3.0594423	13.142725	12.009157	9.572441	15.751795	21.149212	28.593166	12.269057	9.925089	7.04272	-1.0476406	7.5927734	6.7462025	-8.977857	-2.033707	-7.309618	29.341301	25.989693	26.849812	-0.40967056	8.783098	1.7520834	8.349158	6.471997	-4.956462	10.1846285	15.115765	16.932108	28.123487	12.382066	-1.025943	17.700642	10.564873	5.9151077	-3.3294077	0.20606154	1.7932273	5.528862	9.071844	-1.7717535	6.3170567	13.533877	20.445175	2.6730595
204	3.0506763	-7.1952176	9.818462	-50.940735	-23.420853	1.892554	-30.425346	-54.092457	-42.84548	-27.64935	-50.539753	-41.638542	-13.321092	-22.876583	-18.890926	15.696098	3.4099183	-1.4120133	-5.451036	6.6366825	17.401358	17.210024	4.7573643	-3.2278302	12.174538	-0.63067853	12.4018545	-14.64675	-1.439374	11.18057	23.121048	27.32119	26.37698	38.68756	34.82202	24.391634	20.41994	26.57293	34.342133	28.45236	25.395779	24.642471	10.795446	0.66988146	15.334404	-24.588362	-5.515828	13.227427	-4.5142536
205	19.37358	17.48771	13.391269	39.695976	29.345406	21.53873	17.779755	22.603558	21.336111	23.839909	20.07116	16.300007	-12.145503	-46.61619	-31.530914	8.815598	0.47333485	4.638385	-4.996719	5.0087156	17.68785	17.679514	14.128452	22.420343	14.488356	19.41969	30.158192	9.766574	16.156952	29.030712	23.627563	18.10168	13.871478	34.66143	38.44284	32.33719	34.52481	37.01187	55.33515	28.911942	29.7527	28.637907	25.690388	24.876091	17.29013	22.499958	20.401287	16.653442	28.151573
206	22.626198	21.613735	16.319056	6.0364857	-8.308674	4.2122507	6.8627443	-5.9954696	1.3508317	-2.4754062	-2.5843496	5.4913626	12.095526	-2.2876058	4.9374824	8.457691	3.046424	7.31653	18.573633	4.2625003	1.4927683	16.592323	13.622305	22.608185	18.146996	13.047874	11.665856	10.794792	-1.8882678	1.8331442	-1.0601488	0.9559967	8.428488	1.1899476	0.977262	12.458111	10.51263	3.7736092	4.4541235	15.747257	12.302225	17.566637	8.997997	10.368412	6.5955353	10.808376	6.31032	16.505482	8.468764
207	15.136837	5.6898403	-7.444295	22.936958	22.720993	25.676693	9.921597	6.3104205	17.371529	27.77343	23.3897	21.23076	-15.947666	-1.603599	12.081057	11.799184	4.364867	14.648402	-9.629194	-35.640217	-26.34504	-11.409027	17.694817	13.510637	16.813202	11.586277	7.1410437	7.6761446	5.9158416	10.991986	22.170094	16.316174	-11.068334	25.202316	19.523266	20.076988	14.234646	3.8920941	5.540701	14.870269	6.8608937	8.978308	-4.111521	5.4402013	15.440624	-1.3178792	-18.309982	-24.199352	-7.848335
208	43.415344	18.354418	12.535744	22.408417	25.16314	30.212246	29.281404	32.504696	28.517967	15.857725	7.8653617	25.628578	19.059053	14.378979	11.510237	36.719135	33.047825	27.936512	26.971115	18.271431	22.953175	22.830671	25.131264	22.768877	10.019077	1.9859555	-9.132616	13.952493	8.362826	14.668192	12.836164	-1.6728346	-1.7639793	-6.384371	-18.986137	-15.811404	5.253291	-5.3163223	-13.632359	-6.2333555	15.685146	22.909813	10.678234	6.5589876	12.595238	18.79224	19.532288	19.639555	13.850834
209	34.937004	37.43215	36.69104	24.763414	41.67484	28.539928	31.982737	36.124046	22.579311	34.912468	33.869347	21.591946	23.657951	28.286133	23.094484	26.713377	29.668894	20.238266	25.34622	30.375809	24.709494	34.25107	44.895256	44.678642	18.31332	25.498226	27.30347	22.9669	21.272104	24.489124	25.11742	30.705292	25.632086	22.628235	36.849144	27.427841	26.981812	24.621843	29.410362	26.090296	31.5526	3.8393896	45.361816	43.610077	37.374825	29.397133	38.771282	31.386349	37.85375
210	-17.288258	-28.121622	-16.688885	-26.129025	-23.140633	-5.2041397	-27.289999	-24.205494	-9.155254	-9.03132	-18.129639	-5.0617046	-50.464386	-25.132336	-12.368757	-30.60057	-24.396538	-1.2627496	-10.091428	-16.047413	-13.929937	14.454262	12.5778885	-15.641031	-15.413968	-25.719555	-13.926818	-16.163944	-26.056107	-23.289894	13.573936	0.26809096	-0.5227716	-17.736853	0.075291276	10.182955	-2.61755	-3.1563706	4.7115474	11.097439	3.673442	14.191654	-4.233817	-20.90031	-30.846758	-25.41302	-24.3169	-13.147	-17.581802
211	-3.8111212	-13.856146	-18.234373	-20.516628	-26.96914	-14.468306	7.9759235	4.16171	12.474765	21.43593	16.842611	24.97061	10.982867	6.6724052	-1.9324117	13.900337	16.50756	31.800024	20.397396	8.618179	-3.1721768	19.138443	14.406425	15.547037	0.1778251	1.7401417	17.11346	20.889921	15.115537	19.717943	21.020836	18.687876	28.515852	17.942078	24.177567	18.13296	-17.324821	-40.62683	-34.099167	-3.1684544	4.130749	28.341303	14.020972	7.5906878	22.21505	-26.987865	-16.39864	11.586012	26.616722
212	-34.710396	-36.76303	-19.38633	-39.009254	-44.76101	-24.0782	-26.750145	-48.075848	-51.438583	-1.7671616	-14.340393	-6.386174	-3.5821872	-16.525185	-18.41706	-19.651648	-30.585075	-21.777332	-2.5558894	-8.318808	-21.095583	-31.962177	-41.95112	-35.471962	-8.649857	-17.987396	-3.6987529	-11.525538	-14.644613	-44.224865	-12.273136	-11.614682	0.5283075	6.944414	-9.835375	-1.3993425	-6.860067	-9.317703	3.8447948	-7.61205	-17.700777	-9.368686	-10.157597	-16.931065	-13.325929	-4.147382	-21.43648	-10.217545	-17.947681
213	25.018005	24.718275	29.637318	18.811838	5.467476	10.373899	-2.3544142	15.221854	23.059727	5.827628	-0.1893083	2.6693797	-2.6819408	-13.968944	-0.7049643	27.752695	21.32262	31.79385	-29.964577	7.9435616	4.1246285	24.077927	13.316432	17.679836	-35.567635	-27.168566	-5.7465067	22.125887	21.17863	21.919243	29.996319	20.824734	14.27253	24.940975	33.446243	40.571457	12.177918	10.759348	10.604553	32.516907	24.86044	6.622034	17.65385	15.989047	21.439602	15.971488	16.12801	16.230268	26.814129
214	42.014465	39.389385	29.556498	8.472153	17.807	22.171417	22.948763	23.182657	26.121258	16.678589	37.27375	36.011482	17.392422	11.808519	22.782963	25.994595	32.503635	24.497355	-7.0578074	-4.457851	7.2653923	20.843273	27.539053	25.937302	-0.7965014	-0.07320589	1.8725927	-13.785147	-14.420258	-17.248474	-9.980206	-10.424204	-12.239274	-3.4193988	4.585717	13.81604	17.974915	-33.233543	-54.878506	21.81953	11.096926	-6.6070075	26.692791	-5.704883	-10.931515	6.360674	14.86227	15.9976845	30.179085
215	-47.865654	-48.95604	-28.595722	-48.030212	-73.537415	-91.53359	0.4858477	-14.625841	-4.785794	14.56874	2.5919325	-10.743415	-6.287403	-1.9966435	16.745308	23.382679	21.284668	22.193604	21.562819	13.249916	19.932346	-6.689149	-2.192962	7.140937	-71.17398	-67.731575	-43.53624	-56.064117	-61.33154	-43.47917	-34.78956	-24.193995	-1.46175	30.611656	24.004131	26.315113	25.321049	17.966711	21.873579	15.857176	8.923625	2.1731188	-5.111927	-20.121027	-35.864304	-11.512962	-25.511524	-32.756443	-5.9415665
216	-27.99226	-30.95456	-16.623075	-29.778374	-39.67995	-27.07389	-1.5615253	-13.475256	-15.163511	-28.56808	-31.265652	-11.55891	-18.373053	-3.9531136	6.006766	-39.1148	-56.014168	-47.932568	-19.78121	-39.977303	-53.997246	-0.9947732	-11.217045	-2.1060507	-21.136583	-22.650064	-2.6523194	-14.280064	-19.134916	-7.8472996	-35.888992	-39.174786	-29.263477	-31.799519	-38.632126	-38.136467	-14.589345	-23.642536	-23.497757	-15.739817	-24.524239	-27.08917	-38.7846	-40.162987	-48.25649	-60.88492	-66.73859	-50.797577	-53.488876
217	-41.95053	-17.907345	-8.150877	-6.9938164	-5.3912067	5.1511965	8.769627	0.5297348	-14.776582	-13.439674	-13.43745	-47.247883	-8.820845	-16.315254	-6.887291	-4.258022	-13.748222	-2.3703864	11.092241	3.8618727	8.315059	-1.0273771	-4.6968055	8.060819	-0.114275485	-9.1449585	1.106897	-5.019141	-7.539875	4.281052	-14.703042	-18.791382	-15.918831	17.343117	7.7698555	-2.194828	4.0372524	10.51555	8.379731	-44.42014	-21.415552	-7.4244485	-33.927795	-6.3462715	-5.5447054	-44.568184	-28.172546	-30.102661	-18.248457
218	28.59098	36.285423	32.03341	18.893139	33.23594	35.608734	38.03618	39.25499	33.207375	31.022331	35.076477	34.24513	9.111024	6.1682873	-2.718381	20.115826	29.868027	32.192665	1.4781089	26.10337	32.134846	-0.79122704	-4.1091447	6.20208	35.771065	39.459652	37.23784	31.58722	37.035095	26.009369	29.4649	30.81327	26.384209	28.55064	23.403416	29.771353	30.738647	39.05805	36.065624	24.30746	32.568333	35.218582	18.59895	18.997625	15.736765	16.573305	17.949512	16.017431	12.518549
219	20.494743	14.140472	11.343027	-33.060604	-37.104954	-32.32611	0.27828762	-6.01577	5.909451	12.050865	1.4193845	-2.7920644	9.292212	10.407954	12.232937	6.6200924	-3.2229404	3.1816587	7.7941275	-1.4046227	7.5375175	6.4332514	3.448478	-0.836856	25.817701	17.524803	10.351452	17.934605	14.859163	7.947475	-14.812983	3.382176	13.796089	3.604037	-6.0354033	3.8030953	-8.272054	-2.4482913	15.433743	16.6301	-0.10447049	-6.5752068	11.33601	0.47029388	8.495096	5.002676	4.067481	12.173709	11.30619
220	21.954899	31.548328	24.13424	26.524572	23.530064	8.281323	23.021763	19.72293	20.68294	15.860193	25.514278	21.69224	24.775251	29.738544	28.862381	27.940186	26.921385	27.333878	26.01032	20.892982	22.199337	20.800083	6.5166044	3.4192696	15.963453	18.754715	21.795963	31.277538	21.003614	21.594667	18.305119	11.4153	9.851665	24.173466	21.203789	19.552172	13.469572	-0.798565	-1.0192521	24.359196	22.299978	11.155101	9.794891	-2.5777502	-3.9926538	29.749943	35.207935	31.540386	22.898243
221	-19.94464	-23.475729	-6.73377	-44.516083	-27.9998	-8.810997	8.249087	1.2531308	13.033436	-26.39133	-22.132896	4.223487	-25.729008	-38.918987	-23.140835	21.151058	18.386612	19.968525	16.914272	14.012352	-5.7275457	-3.074727	-0.6018503	16.218254	-14.6936455	-13.790901	-7.0073633	-40.492203	-11.880592	-0.531515	-8.6377325	-18.990696	-19.041887	-13.640538	-16.839273	-6.8119802	12.069675	7.390814	6.532117	-2.9529033	1.1021545	6.5676565	13.122631	-2.0794435	-3.4044576	13.020407	0.9244522	-26.53283	-30.17844
222	1.1918564	-9.107683	-15.590428	-27.197113	-15.321164	4.320474	2.5639007	1.6268967	12.643313	20.479641	10.766399	11.606624	-7.3011208	-18.986153	-29.02993	17.377563	13.199446	18.63101	13.537161	10.218222	7.2328005	-39.014473	-20.925438	4.603662	18.062096	25.268688	32.840576	37.765472	35.88315	31.417715	27.613853	28.955734	35.55321	0.43784738	26.070374	25.419712	31.557104	32.01718	26.635757	24.305964	23.668333	20.004776	23.800606	29.234932	39.363564	20.498215	22.881596	23.979622	18.909103
223	25.553152	54.20623	42.504288	24.623314	38.22081	26.230942	39.85103	59.552994	52.096672	63.42999	61.80696	45.33201	79.18881	67.18098	47.35061	44.563736	50.46922	39.27854	46.17569	43.411552	24.368803	46.345657	57.92067	48.209846	64.70359	53.91916	32.53235	50.31801	50.726925	31.212662	31.578579	47.201492	48.825733	34.932465	47.544617	50.275566	42.264805	56.790176	49.01207	35.76406	52.733135	46.46283	26.849728	40.839375	40.798637	31.079731	36.77708	24.565872	43.51517
224	-46.371025	-38.716232	-20.333162	-20.771088	-31.21244	-27.072458	-48.52489	-52.090027	-52.07656	-29.342838	-37.785805	-48.46408	-34.399597	-52.277374	-52.14919	-22.635681	-24.54362	-15.7316	-28.0984	-34.46018	-35.244324	-17.992973	-24.381104	-33.365685	-15.304814	-15.451512	-23.065628	-46.73755	-38.903824	-27.561707	-22.391891	-13.455739	-10.300823	-28.08269	-14.196945	-4.2499094	-38.67884	-45.291977	-33.896446	-29.862965	-33.725395	-31.074158	-44.59475	-46.924316	-39.444347	-29.497387	-41.62811	-54.79146	-28.1856
225	1.8712447	16.395874	14.657751	24.80112	30.940918	20.409264	38.208908	34.623028	19.983181	17.316807	34.12507	37.641228	37.134697	43.20352	45.392635	33.260193	44.170013	37.883835	33.70104	42.84549	32.962257	40.30256	48.89618	38.137165	8.271221	20.474823	18.258968	34.529884	36.570015	38.625664	34.998455	39.669296	47.464973	31.38491	33.133087	27.524164	15.345391	23.539278	35.488678	25.323822	40.10272	33.319	51.26938	51.72734	34.351936	30.81744	42.657063	34.739902	31.53466
226	-14.117582	-3.1335244	0.039027665	-11.941843	-4.5398703	-5.910445	-20.809628	-6.4040594	-2.9377294	-9.386644	-0.78916276	1.8140899	1.0635773	-5.4317527	-22.005062	0.37833774	3.345821	14.257633	3.0629601	7.0067816	-17.646103	-7.7504125	-1.503913	-0.9653094	-12.853907	-1.7559717	1.0594132	-12.051035	-1.5723399	-14.056768	-8.706301	3.063023	0.858693	8.013927	2.9685287	-20.579035	12.005012	10.205605	-0.42533395	3.4648457	9.601069	5.8663373	-4.322089	-5.5966907	-11.235061	-4.0614014	3.7434645	-19.663671	-12.286327
227	-40.34486	-46.294334	-58.719696	19.278618	16.963247	16.914246	-33.890175	-19.210537	-8.9587	-22.730282	-21.975937	-10.052519	-30.781929	-7.3817897	-3.0738204	-5.42126	-18.093037	-7.815131	10.347044	7.494516	-7.6216965	-51.7463	-18.042925	-2.573056	-24.253223	-36.56214	-33.70139	-40.893806	-42.249153	-23.904324	-38.051548	-47.994553	-46.22602	-27.895893	-37.23919	-59.38542	-42.741882	-49.497845	-57.68993	-18.781494	-26.230812	-28.16212	11.004965	4.0409	10.358356	-5.331332	-12.1467	-24.093746	5.0203495
228	-10.712118	-26.491474	-15.156581	16.06961	1.1067915	15.557647	6.2646194	-13.959337	-14.2201605	-3.226138	-19.126656	-0.13839817	-15.6317215	7.707487	16.060493	-9.460566	-19.333693	-23.956074	-4.854431	-15.249592	-0.54150647	3.5796518	-7.210696	5.17327	-43.10136	-26.316935	-3.6197934	-16.393223	-35.658234	-19.553146	-4.136695	-21.876858	-13.705399	-46.96502	-60.872612	-57.373005	-0.5372943	-17.15636	-40.359383	2.712347	-4.6482754	-9.307005	-12.726812	-27.332724	-5.2896595	-12.028223	-19.106392	6.691489	8.019899
229	-28.008114	-34.03097	-16.78278	-10.91177	-10.076458	2.571678	-41.653088	-58.327007	-53.245346	-58.90542	-69.67862	-78.99414	-46.43734	-60.859665	-40.253944	-15.780064	-37.952507	-29.029205	-56.080055	-40.282963	-22.118652	-14.034973	-29.307999	-28.110968	-30.460417	-37.592457	-19.688	-66.60307	-53.253197	-29.517637	-42.461246	-72.415405	-70.07595	-19.662159	-38.73438	-52.721867	-32.66899	-40.377895	-31.371832	-25.387318	-44.501007	-71.38263	-54.22634	-55.14471	-32.20406	-11.532377	-38.594887	-39.605103	-16.696377
231	-14.466131	-29.464096	-38.182182	-20.04565	-21.87752	-9.706171	24.382124	22.963118	12.444397	20.82278	20.999065	9.225533	21.147173	24.064495	19.067457	-22.199831	-25.632301	-14.604803	8.660763	1.1973777	8.080405	21.900505	22.238548	22.363518	10.395351	14.716433	-13.199169	-32.228592	-20.303171	6.527191	-29.28035	-34.840576	-21.64073	-1.7029428	-6.1059103	-3.6861186	13.406518	17.66084	18.121052	11.675294	10.303061	10.884365	3.5933547	6.5698123	13.113783	-9.153741	-26.659855	-36.393295	-20.780506
232	-21.361637	-30.568523	-19.937737	-7.6668797	-22.86198	-18.166836	-19.04412	-24.279808	-10.003496	-2.3768427	-7.4794602	-0.6979685	-66.35304	-40.297474	-25.195791	-32.780075	-35.866882	-21.659075	-29.500736	-27.857323	-21.156443	-28.119118	-31.294615	-17.638252	-22.092651	-34.880066	-66.38524	-14.47677	-30.647123	-28.819891	-9.849601	-19.126854	-9.018526	-36.336746	-23.539541	-5.751831	-5.0271873	-13.000116	-6.5222244	-15.040656	-17.465889	-5.841527	-15.426451	-2.1194003	17.512009	8.188849	1.7147278	-14.379011	14.457851
233	3.8320465	-3.8893707	-1.4709263	15.581604	6.927635	8.914101	3.2856107	-3.5825777	-4.853738	24.40784	13.737055	-5.5333986	2.0041466	11.082001	15.286383	34.930473	34.81537	24.766413	-11.47683	-12.763879	0.264449	22.875065	14.8342	10.402126	33.66466	29.052464	26.240353	-3.6543012	-6.4807625	2.8782315	22.45847	17.551922	18.75679	9.087925	8.069639	14.5626	32.880066	28.056068	31.410938	22.735619	5.3545732	-18.663553	10.60647	0.5559976	8.660589	19.443539	11.427591	-15.287956	33.28469
234	-20.25806	-39.004913	-37.77744	-23.439625	-37.55322	-38.830826	-33.507755	-44.9206	-32.846	-31.981007	-48.074562	-41.41392	-11.571696	-26.547163	-43.67067	-20.062132	-26.116882	-4.3305397	-22.772755	-32.36309	-29.227139	-6.695897	-18.122482	-23.836731	-22.743082	-12.953109	0.35276553	-4.549636	-7.153042	5.313299	-5.6025834	-9.737906	-5.6107717	0.49845034	-9.8342705	-3.2036881	-14.199877	-17.189072	-2.6684256	-41.339813	-44.061905	-19.182232	-11.526356	-22.447598	-12.257873	-51.315125	-35.9029	-16.78694	-18.388186
235	-54.41931	-73.31207	-71.85322	-85.318954	-94.24287	-83.03051	-97.78182	-64.90473	-45.10116	-54.68154	-56.70923	-53.332245	-98.13359	-107.10597	-96.75976	-84.36029	-93.46393	-98.99962	-85.29485	-97.128525	-82.573074	-73.622	-84.782104	-86.54294	-110.558075	-95.24515	-74.017334	-71.02266	-86.707596	-102.08964	-52.467262	-61.8005	-85.83746	-44.323708	-59.713165	-88.4649	-27.326162	-44.683884	-45.813477	-62.122345	-59.113205	-51.32316	-94.414185	-79.31894	-65.13585	-67.907166	-73.908745	-76.39768	-66.3694
236	19.140171	13.184296	15.25329	21.535378	7.718398	0.037268996	33.556786	31.206947	22.905613	26.840103	21.136953	31.02172	38.55072	33.067528	27.628214	33.908127	30.353647	29.088928	20.07116	29.331951	29.724556	29.592697	33.07278	29.561258	24.503422	29.79197	26.678524	22.212372	20.267384	19.486858	23.443676	20.572418	24.195326	21.794418	16.060694	27.245167	23.823357	16.171936	21.460678	13.176016	2.997806	3.72876	22.437107	19.81383	24.30011	19.691929	12.791558	20.6241	45.354816
237	-36.819572	-25.728094	-6.213449	-41.43368	-59.9929	-43.82529	-44.119057	-29.738234	-9.228586	-72.541245	-43.37081	-20.077589	1.3761799	-13.969896	1.4105382	6.2203684	-2.3293939	7.537776	3.0144808	-17.693567	-26.701937	-28.750978	-39.606544	-44.47156	-18.253977	-30.780273	-22.483124	-40.343338	-48.69909	-31.924995	-29.014229	-45.34418	-28.774126	-55.949425	-76.73576	-70.32794	-36.126217	-58.40641	-53.459183	-62.583412	-70.12448	-50.94725	-44.599678	-64.31975	-57.65164	-48.82822	-65.50722	-90.28156	-24.79844
238	25.966461	39.062393	37.04669	28.060398	38.77021	61.93593	32.09811	43.069168	48.684853	51.83537	57.097656	44.760834	47.23478	40.036846	28.768497	24.38611	32.43519	28.784893	36.504654	46.54801	32.05332	32.97043	45.568787	36.64521	43.296356	50.318882	42.730194	47.128098	49.128174	42.114235	16.900833	31.721191	28.461557	60.78845	42.975605	36.40752	38.9172	49.40555	39.655476	27.68608	48.898735	35.849075	34.432793	37.866287	30.24313	37.826374	38.496468	26.421734	50.15162
239	29.904606	42.260056	44.58458	37.567425	44.863457	43.595905	45.362118	47.606773	32.850727	32.359524	47.986107	42.191	37.903595	52.419697	43.518867	44.845814	36.41431	22.224056	24.681498	32.676067	41.104275	35.564262	30.786854	18.810932	29.288746	36.06684	44.70947	9.651436	27.71307	45.20478	18.856829	25.897667	21.051392	36.866676	40.812744	23.864174	23.796377	36.079575	29.17532	50.83239	41.35444	27.082945	27.985916	38.18332	30.333874	23.636847	40.064922	46.42971	39.770233
240	-39.564667	-34.25228	-14.393425	-19.602898	-33.23471	-30.121346	-4.458066	-12.704403	-18.159199	-33.52153	-38.319397	-23.085346	11.103294	-9.991554	-11.1313305	-30.751076	-24.886103	-7.25877	6.9906807	-19.128714	-59.986984	-6.1629086	-21.087986	-19.997034	-41.897697	-43.79242	-48.827477	-9.669991	-15.106819	-5.7525406	-45.29991	-24.812351	-16.300426	-36.01861	-27.043022	-18.259426	-21.697384	-27.205193	-17.560318	-33.58895	-45.38289	-43.250263	-25.403276	-27.845848	-14.368483	-41.825424	-49.79493	-36.519646	-5.646478
241	3.6654363	-1.5612292	6.7837963	-8.807593	-22.760109	-15.121119	-40.88732	-38.459515	-18.769894	-36.164703	-10.505247	1.8927298	-31.852211	-15.965666	0.16013372	4.8474517	-13.314348	-2.7278175	6.5570135	-1.589848	5.848953	-4.246688	-16.72755	-3.6299503	-6.2871	-16.945866	-15.494932	4.870244	-6.3623943	-1.7552702	9.779876	-10.26882	-20.394138	-10.170761	-2.17689	12.452405	8.9746	-3.181819	-35.74242	-37.984375	-10.336042	7.478062	-8.4227295	-6.759937	2.9339707	-1.7206228	-7.6954093	11.811985	9.986507
242	-27.053288	-55.533096	-61.36673	-6.2493567	-16.399178	-20.463053	-7.459647	-24.381393	-37.566063	-20.213966	-13.0375	-1.7484301	-6.69244	0.022538483	0.3720594	-49.272224	-38.952713	-20.983032	-32.90294	-38.891083	-24.534792	-30.242346	-43.156727	-33.118347	-44.527782	-14.650493	0.10449034	-32.15872	-44.6833	-34.623665	-9.96938	-19.461798	-10.681994	-6.1505456	-10.252005	-11.902555	-27.479504	-37.5378	-30.5783	-16.798456	-32.414024	-17.0792	-26.10795	-24.19598	-8.138502	-25.596638	-26.857555	-4.481499	-1.9555542
243	7.0459394	-2.4318948	17.929802	7.092003	26.229002	23.976494	28.91124	22.917202	26.067936	11.831655	5.5406094	3.3835301	-0.21081597	-12.499225	2.8487792	29.956604	23.119843	32.066536	17.368542	27.091085	27.644884	22.39256	31.103088	21.831913	-4.190119	-11.047268	4.161207	6.672364	-6.5856457	-1.5382442	9.4484005	11.673855	9.020842	10.09531	-11.396362	-18.220114	0.57325625	-9.209671	-5.6404285	-3.1916175	-19.203716	-18.521395	-10.416463	-20.467707	-3.8505101	-2.0642273	-2.9937677	4.574915	10.401955
244	-53.76523	-75.12607	-67.01048	-36.497253	-58.873535	-74.24165	-49.476418	-61.408787	-53.83676	-68.94701	-72.29147	-61.464317	-55.2981	-68.57828	-65.993576	-67.53462	-71.22409	-51.211945	-97.598145	-70.68359	-55.839684	-47.957886	-63.540386	-53.667755	-70.62065	-70.93447	-61.960808	-65.45395	-70.71382	-53.0334	-40.907356	-52.187218	-77.97496	-57.44333	-69.21391	-71.6346	-42.669846	-48.838585	-48.771225	-51.692368	-68.01739	-82.00012	-47.823814	-59.642624	-51.47361	-85.37486	-72.76236	-57.76821	-27.03202
245	-33.128952	-24.358727	-6.8785973	-23.011288	-30.667105	-15.897905	-30.780483	-27.706886	-14.600283	-36.93464	-44.408073	-42.69568	-20.722206	-26.623077	-26.788422	-3.964075	-16.148216	-30.673973	-32.847115	-25.258595	-5.6525187	-44.629845	-29.148252	-2.7748725	-20.298649	-25.721792	-24.886215	-3.2661748	-20.880884	-41.89169	-11.935164	-12.164585	-3.880696	-16.840149	-18.614101	-18.269472	3.6079578	-13.378544	-23.131516	-35.506126	-20.824669	0.69112146	-19.20744	-1.3932248	10.725291	-3.165969	-10.498773	-13.879301	-6.7281775
246	6.7985125	-3.1297593	-4.04028	-16.821852	-14.9829035	-3.2363358	25.934452	23.645157	5.330458	-47.153046	-30.476715	-7.0851593	20.327291	7.8851953	-2.7741294	-10.131082	-22.157932	-22.451885	-17.457966	-25.317749	-32.78065	-12.915237	-12.462581	-4.398408	23.589027	29.41428	31.950163	29.520496	27.490234	26.272936	19.84868	10.716356	18.377136	0.9855444	-6.467573	-18.924446	18.63887	25.828022	25.351418	22.886671	18.443369	23.226513	-4.4180765	-10.614551	1.334549	17.260357	21.729221	10.266336	14.680074
247	-34.502853	-6.4013495	-1.5179596	-16.39547	-16.669018	-9.976476	-7.130332	-19.013592	-14.196778	-9.865957	-20.879938	-9.504626	-21.970413	-5.038446	-4.209837	13.07724	6.3320184	14.447708	-13.372929	-17.435781	-10.284937	4.0756297	-7.5150366	11.076387	-24.746115	-21.256176	-21.447845	21.88567	12.227118	11.265503	-8.210434	-16.885923	-15.1262455	12.3340025	8.107166	13.542342	-8.142173	-16.327396	-38.775276	2.6875525	-4.8251576	7.0381403	-22.441015	-29.183111	-29.755787	-4.6314287	-2.028122	-5.5801096	6.57913
248	-0.5794377	14.885079	13.437615	1.8344928	10.41471	14.641931	21.919525	20.78961	-9.760302	1.802599	10.898378	3.0142713	11.780575	17.00196	6.361437	-6.4406915	4.606057	1.1089839	15.332226	8.63068	3.9170241	14.710688	19.358047	10.330913	18.675606	19.212677	14.768587	11.750032	20.527473	19.096323	7.5047364	14.050577	12.546893	16.374155	14.995058	11.799012	14.600034	17.79317	11.449272	11.238086	9.9052925	24.357899	2.4371853	12.852931	15.289548	26.917435	23.643005	11.355387	26.607025
250	-16.203587	-23.282764	-11.845676	-5.0291142	-17.594814	-54.257507	-3.3098345	-9.637482	-10.424461	-11.307556	-15.067497	-6.0317683	-5.0379944	-23.057878	-44.004967	-9.225542	-16.27893	-10.845801	5.053449	-3.3272924	2.3488975	-31.50523	-8.163835	5.4073486	-17.931664	-28.063305	-20.446018	11.619167	4.1560154	10.172587	1.8743305	-3.485192	11.477102	-57.232605	-74.603836	-82.43944	-52.78806	-65.303024	-46.34985	-51.88652	-62.275887	-47.498447	-40.968483	-32.55789	-12.083551	-6.308902	-14.830357	-6.2433634	-5.3782406
253	-53.51917	-41.72365	-17.12742	-20.426422	-28.479538	-49.647217	-24.22117	-36.283302	-28.16931	-17.283241	-23.788883	-19.100927	-41.33718	-38.196373	-23.622154	-28.097961	-36.827213	-28.65886	-53.067757	-59.781002	-72.977585	-76.612	-56.53338	-34.96326	-23.96507	-25.362942	-10.002525	-18.954884	-33.753277	-34.432186	-28.250952	-34.750458	-16.68692	-51.67166	-64.242615	-57.142673	-0.8601413	-10.976463	-4.7963867	-14.036072	-31.702206	-20.691425	20.125656	19.767735	18.428507	-3.5848713	-16.085072	-13.699261	-4.8737593
254	-6.152995	-18.957838	-26.023739	5.1890354	-2.1342287	-1.7211163	-7.8728204	-9.664238	-7.0541487	-11.736824	-16.007744	-17.71537	-26.074059	-22.156017	-11.082348	19.127758	11.060291	3.7451515	5.0363426	-4.89701	-5.662259	-6.9504995	-14.167243	-34.96	4.0724735	1.7114811	-6.050148	-76.33899	-72.193306	-63.059547	-66.19165	-70.98238	-66.08231	-14.221454	-19.402279	-19.065304	13.66919	12.360029	6.727108	2.5470314	4.456368	-0.089695096	-54.596714	-33.273884	-29.970387	-15.562886	-18.147947	-14.89238	-12.274324
257	-55.576874	-59.12523	-46.34594	-62.66247	-63.379005	-51.073944	-31.218853	-45.916054	-43.653076	-45.8106	-57.51776	-67.69113	-25.215755	-37.31984	-35.509827	-29.008823	-45.84532	-49.135735	-12.254696	-27.661419	-20.456734	-15.554602	-31.778542	-22.457378	-29.664137	-40.759754	-59.955322	-17.67129	-39.16902	-38.591656	-34.061104	-33.51184	-21.453674	-27.916183	-27.237122	-18.386375	-40.39795	-38.86808	-25.42668	-54.990753	-60.680195	-55.795578	-31.847906	-25.34829	-9.5849285	-22.97266	-26.170141	-12.581476	-50.44335
258	10.743989	9.657731	16.916655	30.035095	25.613342	25.473656	24.883423	16.492481	-0.4810034	32.162136	30.31194	33.800587	26.070374	18.553974	16.631788	9.144789	15.415166	26.796919	19.19379	16.411243	18.703842	26.43969	35.511383	25.707628	16.418358	-1.9090433	-8.185735	54.527214	42.951683	32.07917	20.116474	24.939373	24.242481	18.032175	25.62452	20.742561	23.029865	30.436825	34.242332	2.0490496	-7.21482	-5.8298507	11.80594	6.653535	14.336367	17.363909	13.8623085	17.21405	10.224063
260	-43.185585	-49.08156	-32.42993	-0.64148855	-22.03347	-16.499123	-20.808924	-34.049995	-38.01468	-2.4194913	-14.742271	-25.858646	-21.298683	-25.742268	-16.30653	-8.452986	-22.818386	-15.832227	-8.943684	-15.01086	-8.463551	0.3579862	-11.69503	-6.25754	-26.970566	-39.039238	-32.06774	17.420164	14.343445	11.165375	-24.71388	-43.87366	-29.423195	7.5481133	-0.8403585	-34.06431	-26.71632	-19.736546	-2.499517	11.040026	2.1961534	2.8004465	-26.829432	0.5419282	9.047371	24.182514	16.135483	19.28436	-11.965804
262	-19.358147	-23.655159	-22.54046	-32.295605	-21.593817	-13.594585	-18.165836	-18.891777	-3.932642	13.066286	19.480663	19.22002	25.155151	34.542435	30.04343	19.640095	25.616863	21.604084	38.55919	47.92521	37.624657	17.232964	31.50422	37.95884	29.4976	34.1895	34.176865	34.248383	29.304756	20.660557	19.959488	23.634819	16.887981	-6.6059346	-9.851017	-5.62318	6.0589514	26.024923	35.571724	28.684566	25.209341	24.425617	28.56456	30.276539	25.582294	-3.3138318	-6.8370566	0.30053258	-25.95433
264	-47.3733	-28.426397	-3.873416	-8.391395	-24.698465	-18.257824	11.202946	3.5306642	13.07489	13.308476	-10.619398	-10.52367	-18.417255	-34.94461	-24.601177	-32.329075	-40.615738	-28.35225	23.83429	28.126545	27.987698	-8.179501	-11.074589	-7.5173473	8.366153	0.47615874	-13.398741	4.6036797	-2.829368	6.4975004	-4.2231684	-12.666593	-3.672308	-37.387352	-44.674088	-34.97322	-28.522923	-42.873608	-44.53437	-15.822682	-23.274246	-5.5349426	-1.951055	-18.163492	-10.38965	19.985752	13.167191	11.282718	-17.089878
265	-46.378693	-60.346176	-46.98959	-69.6259	-71.79797	-63.888847	-50.231396	-56.319748	-32.49578	-26.343914	-58.506516	-58.792286	-9.465054	-32.019512	-33.959045	-57.917145	-81.68208	-82.59561	-30.351536	-36.81051	-15.159717	-32.576393	-42.03507	-33.9909	-88.59714	-81.23111	-67.0738	-36.988163	-47.584763	-31.85875	-21.298075	-34.829887	-14.566822	-62.527725	-54.947433	-49.05175	-29.706099	-41.17131	-38.39489	-30.866478	-49.65988	-56.82442	-33.101166	-37.01378	-24.174295	-49.08088	-46.82832	-33.954697	-59.712303
266	16.056162	9.56554	11.743043	-7.256222	-4.738067	-0.21769334	13.496146	18.973877	27.29021	-22.962446	-4.2330875	6.9083996	-4.4036894	-4.4522414	2.0015109	6.1334047	-2.6767678	-1.6801527	15.57589	3.3820558	9.696138	15.640826	14.24107	25.318508	6.121566	-2.4160285	-13.016385	24.428417	8.598053	-0.20201237	19.61743	24.81345	30.799747	-51.5728	-19.47834	-5.797612	12.653748	2.8165977	15.953177	30.694645	31.03181	25.282578	-2.3393776	-9.8272915	-9.421685	24.780453	26.375185	22.804146	14.643803
269	13.631695	31.208084	31.984732	21.37751	24.060843	25.175629	13.73661	-0.35685277	-9.056547	25.873611	30.437819	32.006428	13.258575	2.923143	9.1405525	6.3798623	-2.7647147	-0.30919874	7.0810766	0.2058913	3.3057442	23.441109	16.470196	11.334408	-15.495251	-27.873169	-28.829617	20.323307	9.391876	11.423932	8.1521	3.7951164	5.7359295	13.649445	4.562343	12.6873255	16.553057	7.89217	16.26601	33.24064	39.65088	38.118717	-2.1284277	-7.3719625	-1.5973305	17.789991	14.328325	10.390325	-6.745094
270	0.66974586	2.2845435	1.1031623	6.4773464	4.8339415	8.097056	-5.892474	-14.039608	-17.949017	-9.251942	-32.967457	-26.993483	13.739205	28.760258	23.576046	9.591733	8.654543	12.653448	14.734288	1.2143178	5.631059	2.4551702	4.6622	9.393158	16.871857	20.267551	19.436838	-1.8464079	9.007107	18.360775	28.834171	28.47037	31.427921	3.032827	-5.9914618	4.0563135	-26.77161	-39.56141	-24.71344	5.404129	-6.3646383	-8.000254	15.817314	8.92531	9.593243	14.760281	15.356907	19.403358	4.639287
272	21.441198	19.040234	21.633675	25.716942	26.793564	22.023811	19.659855	21.870937	20.471252	16.319046	17.926735	16.988422	-0.3491334	-10.444803	-9.017833	17.614288	13.767397	21.581518	-21.7528	-19.98065	-9.1072445	-6.3544655	-12.3067	-25.644192	20.176697	19.239262	18.16883	12.015872	-0.38149223	9.6417465	-2.0985775	-2.5747147	10.4671755	11.956575	19.087532	22.518171	15.871249	15.775533	12.132839	15.9766655	12.79414	11.467012	13.077959	8.56165	16.020357	-7.4820786	-16.20275	-14.724454	-7.225259
273	12.235197	2.777808	8.433891	7.8380327	5.547195	2.6544185	6.7283998	4.7652845	20.158392	-50.804832	-7.1742496	5.2914495	5.57868	-12.254298	-13.629591	-11.380905	-23.500664	-13.487216	-0.44815266	-12.029044	-0.74456567	6.5582905	6.062637	5.536558	-34.598274	-33.37098	-8.0008	2.9307208	-9.7589	-22.24419	9.104563	5.9487543	-15.711273	8.639679	-2.2677126	7.525157	0.82373106	-14.40029	-0.49285778	-9.621944	-19.483322	-32.617607	-26.238373	-34.33561	-24.15295	2.505473	-1.3352942	4.1328955	-11.134985
274	-13.27467	-26.999367	-46.540794	-27.505806	-28.386835	-11.931741	-1.369825	-16.644028	-15.566157	13.265162	-5.1976137	-12.960589	-40.23896	-39.044888	-23.28645	-15.079497	-23.18082	3.8062901	-30.910515	-30.279715	-11.313631	-56.118103	-56.83315	-54.21495	-18.844975	-39.53991	-55.420746	-28.264835	-36.597244	-23.35476	-35.673622	-47.789497	-49.56186	-54.218533	-72.56603	-70.865074	-45.31263	-46.592064	-40.593643	-17.276909	-47.51687	-53.43551	-86.113205	-85.84206	-64.81239	-33.327614	-51.951683	-67.65272	1.4237626
275	-23.268208	-39.11647	-47.98001	-49.446114	-36.85883	-19.719282	6.97544	-3.8931894	-18.460058	7.0197506	11.032093	25.230343	19.952997	15.690718	24.41426	22.302761	19.63713	17.55805	-48.885117	-47.5127	-30.612707	-19.914133	-31.20235	-24.32651	-3.9636815	-6.708748	11.780186	23.44807	26.201225	17.373194	3.7914028	15.462372	20.834023	33.015038	29.810406	30.596087	-39.809525	-29.863926	-4.4918613	-23.4416	-32.315235	-14.985919	-60.244003	-38.08193	-10.727596	-12.378901	-4.761592	17.657536	10.372404
276	-52.028748	-58.065296	-39.476166	-26.256733	-33.740105	-40.031845	-30.860886	-54.680588	-52.838596	-46.59781	-58.108936	-50.01632	-18.88466	-43.237297	-64.90158	-38.217003	-43.42074	-36.24722	-29.045746	-35.157692	-22.61319	4.385543	-2.3030024	-20.886082	-53.556244	-58.371414	-48.54567	-21.534306	-39.74124	-37.138794	-32.6293	-52.41072	-42.441776	-25.878826	-40.442772	-58.57642	-12.163006	-28.06342	-34.495007	-27.036037	-39.034775	-41.707626	-33.15442	-38.176693	-21.318228	-9.009357	-23.118065	-22.424517	3.9026654
278	-15.83251	-30.92978	-27.871422	10.89525	1.3840537	6.8458724	-31.818153	-32.435886	-22.436295	0.32032093	-4.353646	-21.097883	-5.3608446	-16.171167	-19.892612	-4.81982	-11.198126	3.9248488	19.964657	32.214928	41.71289	3.8706923	-5.2511687	-4.4375515	12.535337	-4.901346	-5.5758944	33.76911	33.79653	22.599367	-8.198737	-3.2730546	12.218615	19.462004	11.850051	16.845242	-21.058441	9.383062	24.556679	11.257111	7.16815	15.203836	24.371544	11.437064	13.67285	-1.3784204	-8.517799	-0.9072441	22.923157
279	-24.113976	-39.901794	-42.320107	-13.9201145	-14.959827	-2.9053035	-32.347927	-40.826942	-30.833282	-24.612045	-39.95754	-47.721405	-36.215942	-47.26175	-60.741703	-49.328827	-63.750282	-53.990883	-86.56761	-83.78453	-68.0417	-57.30563	-52.719505	-36.768623	-49.626938	-62.88095	-69.83937	9.907532	6.4774246	20.346733	-16.720066	-35.591736	-22.573006	10.150967	-0.63756806	-1.4541557	-17.69659	-33.95228	-30.037802	-13.584555	-30.916264	-24.129673	-3.6454778	-21.537344	-38.28676	-32.914536	-41.62453	-27.36541	-19.561203
280	7.4233904	7.5999365	3.1246886	11.457283	10.783134	8.827478	1.0285163	4.1801767	9.185325	-5.4406056	-5.827649	0.2827531	9.614759	3.9195833	-7.5484962	4.14427	0.48133117	2.377076	-2.0784285	-4.4328346	2.669897	-2.9582024	0.21290097	-1.0572726	21.631935	12.123937	6.932904	12.287987	8.5794735	3.420915	15.267181	18.035381	10.657016	17.423409	14.573839	-15.148243	-2.2672484	-3.0688498	-4.759154	-6.3291845	-1.7596577	2.216423	-7.33002	-8.716433	-7.3329988	10.726608	11.032316	6.0733676	0.26406905
281	-37.919743	-40.97441	-40.686592	1.2690096	7.6451554	11.843125	31.610767	-0.88919175	-47.51407	-81.65863	-64.49994	-61.6447	-50.227478	-21.71193	-11.895667	10.341593	6.5606165	15.944791	-1.8249271	-5.0456553	-3.2153826	12.646139	16.878925	23.010735	44.992798	41.446075	27.598043	9.482765	-2.1889567	-1.7075427	-30.48147	-37.107513	-31.52103	-25.155968	-18.268261	-7.158454	6.654937	15.06877	2.6706495	45.964516	46.61238	24.586998	3.7771363	2.487199	8.5696335	-21.194145	-13.0969	-16.780407	-65.34935
282	-33.082405	-30.462261	-14.650056	-24.164635	-18.17052	-8.836062	-11.790043	-16.294758	-6.3056374	13.728564	3.4210439	-9.169071	2.5700085	-3.2648728	1.0300783	-22.474354	-12.859236	-4.5738163	-23.569946	-43.02133	-70.11641	-12.498552	-25.470743	-18.7444	-37.680405	-15.566121	-5.607424	-18.661184	-29.429462	-21.106071	-32.118397	-17.429264	-9.056402	-19.103521	-26.80428	-53.01564	-22.72747	-33.669586	-37.857452	-21.043812	-36.633507	-40.3194	-21.785538	-14.873896	-0.48962379	-24.690315	-41.740437	-43.386898	-30.42875
284	-51.141033	-37.626373	-15.873782	29.444996	29.778095	27.919752	-10.377672	-24.692137	-14.817304	16.591846	5.7774515	6.799178	-24.674267	-36.79102	-19.570503	20.549438	23.677315	27.609358	31.36945	23.52824	13.445651	-48.417465	-64.00406	-50.90736	25.986668	26.082466	26.288233	25.152878	23.289688	23.922508	-20.434547	-27.424229	-13.215163	30.736916	27.10334	26.731266	-29.057629	-45.716156	-36.649204	-22.56224	-13.401848	1.1654911	-5.4727297	-17.583412	-59.385475	13.049038	13.046583	13.142391	14.3322525
285	11.23694	-9.286709	-4.6218185	-97.04976	-86.01276	-69.833206	8.669056	-8.891148	-1.223928	-9.260392	-12.260565	-9.155343	2.7100015	-5.8679013	1.8738532	9.384223	-0.6420002	20.755882	-0.87700915	-14.182728	-0.58016324	17.508675	34.939873	29.595562	10.887931	14.975954	28.47923	-2.85883	-7.249282	-18.83613	27.162113	36.900364	31.850332	16.995193	18.643848	16.296658	13.90023	20.233593	33.7686	34.90853	30.295586	33.307343	4.198557	-2.9888606	3.9767566	25.227924	27.629196	23.533173	13.407267
286	-27.237144	-30.144453	-16.355425	17.577717	16.768639	28.149075	4.753292	15.483671	23.16091	22.703167	17.65527	20.083046	17.750626	20.730577	20.786978	16.530163	13.018024	16.750551	2.9076474	3.7155669	8.184032	14.380234	14.741051	-4.63082	23.087944	17.260178	15.249025	8.725169	12.350534	-6.7729836	14.405491	3.9209113	-17.697327	-0.102510914	12.798239	18.519712	12.950582	7.306816	11.128738	16.16904	11.991225	20.476997	23.607075	11.757651	0.7102499	8.449915	5.609933	17.993515	20.120285
288	15.3855505	18.126255	14.406435	32.892715	33.827316	28.230661	39.038567	35.575336	26.86655	26.972355	29.325294	27.629578	6.077257	8.496813	8.042409	22.976917	32.07068	34.80294	22.266047	29.323391	36.943436	19.65973	13.49994	16.387175	29.756393	33.252647	36.616623	23.43188	33.834892	29.128647	29.263084	32.28591	30.749748	-16.39085	-20.5946	-11.237085	17.888138	27.81785	25.714352	14.445494	16.50386	15.717367	17.259953	25.009092	24.750828	39.19731	47.50822	46.469757	27.101501
289	11.282808	12.322367	24.347984	25.903908	18.29908	8.075622	21.326973	17.354836	7.3322954	20.81253	19.737839	21.060593	18.460567	20.737795	16.534533	23.036526	23.655672	12.325932	9.054119	3.2725415	3.1257873	4.981738	6.5541496	9.551797	11.361042	3.7913208	9.9800205	19.979591	21.441452	21.246483	-38.00376	-15.305597	1.35173	22.382502	17.769247	14.292038	3.318055	2.8433478	19.35764	7.498095	-6.321993	-8.865159	10.179312	0.29450727	-2.2846599	16.918783	14.568653	18.640987	12.018686
290	31.696163	22.590866	18.88557	17.999664	13.9301605	18.68596	26.27081	22.622253	24.285654	35.50364	35.729977	29.956623	24.345577	27.343739	31.407207	20.74924	21.870007	29.53345	17.60508	-1.0784667	5.9059515	0.28088403	-24.778465	-45.697235	3.9850826	-13.951031	-4.0038176	-6.056185	-20.365845	-4.864904	17.2734	20.603851	8.432264	29.129726	20.108131	32.20968	-2.206913	14.134417	15.303886	29.88905	27.528008	32.477383	24.633327	22.884418	14.720476	3.0377297	5.9019947	16.144745	12.702078
292	-29.076077	-37.724777	-24.54694	-14.890972	-29.916428	-19.471592	-11.169624	-21.397564	-5.947097	-11.85099	-28.467457	-24.626883	-19.403084	-32.89979	-21.537739	-23.447304	-40.137573	-38.69574	-11.184291	-32.569336	-36.902767	-35.239983	-42.696877	-60.77181	-41.3003	-46.343582	-34.04108	-46.377327	-57.419437	-44.966003	-12.261105	-29.409819	-41.026596	-43.335827	-52.91066	-46.574936	-64.0144	-38.42933	-14.246609	-30.346664	-45.029465	-53.82084	-35.546947	-21.402561	-16.651855	-6.009653	-23.314213	-23.37698	-31.487375
293	-15.856885	-22.038818	-6.380272	-5.973052	-21.136913	-3.6727889	-18.327614	-17.725985	0.27774668	-16.017384	-25.335863	-7.020988	-0.4019568	-5.035615	10.748646	-98.37665	-65.49269	-43.303032	-11.274515	-21.312866	-2.4789448	1.892358	-3.5381136	6.9444284	-44.427464	-32.211277	-10.09143	-19.150005	-37.446938	-49.60755	-63.24257	-74.49949	-57.38031	-18.205795	-29.625332	-43.433434	-15.930584	-35.13784	-57.827152	8.231219	0.43735653	7.0455074	-36.771942	-40.817875	-34.799835	30.832253	25.522926	9.595002	-27.211573
294	-45.031586	-42.257458	-31.551558	-31.77725	-28.87275	-15.871838	-24.376223	-59.574276	-59.96769	-8.776123	-14.226465	-26.851414	10.511429	12.933926	7.634902	30.594402	27.989935	25.522905	5.927552	8.119171	3.1875246	24.373415	20.977577	10.461001	19.824066	11.856607	1.5755552	25.93969	25.59243	18.02185	19.77719	19.10986	4.339275	22.41246	17.30069	24.635311	1.1911292	-11.383087	-1.1954335	22.526672	21.91218	15.565561	15.605632	13.891518	19.50423	-18.061378	-5.02512	18.505817	18.14775
296	22.275951	19.308369	23.494635	-27.22233	-7.0054655	7.600282	16.135178	15.0056095	16.000013	-14.006442	-15.712393	-7.6209316	-15.846411	-17.563053	-9.882523	17.22694	9.721351	10.529745	-8.570939	-26.409319	-21.136791	-10.929029	-23.056488	-28.766289	-14.1168375	-20.50416	-7.6616316	-26.953842	-31.313395	-33.90051	-12.63859	-19.681698	-50.904114	14.103215	14.182703	21.992813	-6.2571564	-1.964536	5.349888	17.206337	2.1237814	-7.982926	24.25158	21.598862	18.479385	4.925497	-8.182901	-0.9321734	-22.728878
297	-0.8343468	-6.563676	-6.706533	4.9935613	-1.8441467	4.9419317	10.037737	-0.5591708	-31.853746	-3.4208505	3.0007305	5.6754947	-4.5425467	8.1649065	11.083705	24.341486	24.872337	24.955147	13.147476	13.784834	15.518739	29.360462	25.891499	22.176699	31.59261	30.237026	27.87713	1.9660931	3.4880047	-9.903461	29.634613	18.27134	7.1002035	20.553288	12.986845	0.43744293	1.1784129	-6.002365	4.947072	21.105186	13.381615	17.257086	19.203987	18.918419	11.807827	16.544777	5.595366	10.955047	26.563297
298	-39.50504	-36.507668	-17.03814	20.889395	13.179838	14.468708	8.993092	-0.045259446	9.141558	28.701866	34.12072	27.303394	16.884764	8.77724	12.104166	4.302414	-7.2808905	-4.593233	21.354012	23.582848	26.860645	-23.047522	-34.126	-52.308434	-7.8503847	-18.104935	-39.268288	-35.899563	-7.810626	1.8832364	-12.044592	-17.456223	-29.88268	-3.482173	-14.640801	-11.668076	2.0868626	-12.20052	-22.07196	16.292263	10.620785	3.803115	10.802583	1.9367363	8.464842	-42.591553	-32.351463	-12.657045	-7.701648
299	37.868706	36.082207	29.823593	22.911102	28.85226	27.723816	22.343544	24.282146	20.201717	25.915344	32.797195	28.603756	22.924162	29.242737	25.49432	25.716707	24.049976	24.61063	25.479849	29.577675	27.389248	45.284744	30.795963	21.343761	17.694862	16.551939	19.254074	27.487375	32.439365	26.068287	36.194584	33.65635	25.74099	22.96885	21.906347	15.108299	20.257387	26.536236	30.964806	27.842365	25.520487	24.263702	20.14394	7.6248426	4.6414375	24.679218	28.722612	27.308	32.484016
300	-46.350273	-59.64901	-51.853256	-44.005386	-44.08264	-18.229544	-50.687134	-58.02719	-42.288067	-45.62606	-54.858173	-52.739044	-38.734444	-55.058918	-51.105087	-33.415516	-49.4868	-62.390392	-44.64595	-56.789948	-48.001472	-76.28758	-71.91071	-46.889008	-77.70897	-57.673637	-34.521133	-39.253754	-53.559395	-51.384724	-26.92014	-45.916588	-63.264015	-27.401281	-43.788338	-46.577164	-80.27013	-66.21041	-52.360767	-29.66491	-29.892105	-11.53817	-41.337357	-44.09806	-23.711277	-28.968	-47.081444	-44.650093	-38.252113
301	27.775814	23.494982	27.69542	-34.661755	-26.279217	-13.328528	-10.173893	-27.132126	-15.787594	22.107704	8.126328	8.336384	8.2130995	8.717073	17.197193	-2.0865245	-1.5421443	1.2967	-2.0166192	-15.062817	-16.015455	9.520723	-6.894479	-9.722168	15.61361	10.77289	7.249492	20.260492	18.62447	11.043768	13.688108	7.793197	12.771336	9.99775	14.672391	12.392057	20.713856	11.475317	-0.05195427	14.339515	15.08748	14.449072	41.91973	25.9058	27.34777	27.587997	29.810482	23.958187	-6.0131383
302	-30.058401	-42.939835	-58.9458	-22.18076	-22.13277	-7.8512654	1.3322989	-6.598525	-12.665885	-23.663218	-14.718843	-6.4322987	-30.500034	-17.762836	-0.57074994	-17.36121	-21.004086	-10.811103	-34.43713	-44.321014	-44.13839	-56.93145	-57.05622	-51.002945	-51.56226	-60.943665	-46.471283	-15.240601	-18.391626	-0.10233402	-35.223236	-41.986927	-19.867504	-2.9419274	-11.888884	10.424716	-10.147625	-4.6437044	18.295895	-31.878866	-34.786613	-19.326565	-21.293476	-32.575546	-33.97511	-32.008057	-38.667397	-20.630333	-13.393091
303	-46.926003	-38.960693	-25.574512	-67.10524	-60.196968	-47.83663	-47.817627	-49.35408	-41.473717	-36.12239	-43.26103	-36.67997	-65.614716	-57.49102	-43.713585	-28.428596	-40.66224	-32.058674	-65.09401	-71.43465	-63.589653	-35.42711	-48.99954	-39.805553	-60.523903	-55.97355	-38.028584	-29.323257	-47.27182	-44.115364	-54.66729	-59.649235	-46.14705	-38.123596	-52.951767	-70.29464	-39.919548	-54.39734	-63.54901	-65.23248	-57.49599	-41.05077	-40.08001	-59.33703	-76.712875	-50.686802	-61.211746	-61.121517	-55.4026
304	-29.982185	-46.68695	-65.58569	-26.500187	-36.399803	-38.014633	-35.8164	-46.146713	-45.71988	-22.31263	-25.338596	-14.077814	-64.51875	-70.76978	-88.61772	1.0504056	-15.125302	-46.26478	14.087357	-0.3266137	0.029299721	3.0602524	20.897991	22.458706	10.721193	-1.1537988	7.6630125	0.3290459	-1.7413309	-31.062128	-4.4275923	-13.747423	-33.55323	-33.3087	-41.411224	-32.09344	13.278073	-1.7292123	1.1092974	-19.638168	-37.37133	-38.455334	-29.193287	-48.714706	-41.46811	0.12496686	-10.303721	-3.2277732	-7.6776547
305	-56.104885	-60.686775	-67.75902	-29.80241	-44.464073	-42.561623	-31.179974	-53.93509	-74.66812	-19.003056	-40.19846	-51.120186	-7.0485854	-14.372131	-20.61924	-25.356071	-35.313652	-21.971466	-4.3432937	-26.749958	-43.910297	-52.871864	-57.805717	-38.47252	-32.04203	-34.48838	-15.75613	-30.726551	-19.479942	-11.037083	-28.572208	-35.53711	-24.918108	-26.03564	-28.384323	-10.5938015	-51.387825	-20.73299	-2.832488	-35.812744	-44.99617	-25.658043	-42.096455	-38.875755	-20.90256	-27.835827	-35.270184	-19.277737	-5.237215
306	-17.621437	-9.0807	-1.1247814	-18.769268	-23.765762	-7.7438726	13.8757515	-0.46495736	8.010283	-8.326127	-20.116917	-12.910431	17.228413	15.015362	17.392067	-31.201681	-37.07292	-26.81039	11.323221	9.093794	12.208481	10.97432	-0.041438937	4.2450166	1.1781206	-2.3430395	7.678436	11.036177	-5.6398306	-20.934868	10.588809	7.158525	14.480161	-6.4196863	-11.648249	6.2864943	-21.556305	-19.43128	0.32173556	14.000531	14.663776	-3.52805	-16.213137	-36.606087	-33.864597	14.889784	10.144817	12.403975	14.648048
307	-55.536476	-26.60392	-16.02258	-50.407974	-45.6938	-27.4237	-9.447129	-20.443913	-20.948845	-32.76298	-35.048088	-32.160522	-22.81215	-29.31847	-36.20231	-13.200045	-17.964386	-47.310333	-33.004883	-30.159096	-8.001408	-30.568563	-44.871334	-42.280655	-26.266834	-32.74958	-25.25083	-47.541916	-49.043053	-32.013702	-12.690498	-20.889263	-8.548515	-11.937733	-21.107754	-40.247177	-21.918732	-24.930565	-20.475609	-15.10482	-11.811392	-4.0423565	-55.458908	-30.76317	-14.724095	-18.988165	-26.686146	-17.474556	-15.467725
308	30.092237	32.42096	33.80319	23.5467	14.8566265	22.12917	31.157574	26.811607	24.822472	16.29581	9.911509	12.29319	23.71048	28.712759	24.190926	23.621725	27.546982	30.546223	22.25808	27.210026	28.948	15.015853	21.4351	22.858744	23.188557	20.571016	24.40252	29.196802	30.92174	36.30503	25.457916	28.013845	27.169565	29.946018	29.474232	35.245575	30.38128	28.305565	13.798225	-4.066105	-8.52648	3.6949167	36.423588	33.218407	30.191513	9.323714	-5.2109075	1.4301841	35.81762
309	-56.099846	-57.622887	-69.91897	-62.261	-51.86279	-45.38115	-63.40625	-49.99185	-34.66055	-32.48536	-42.06218	-46.461273	-34.104645	-43.223946	-54.445923	-26.242998	-28.391577	-10.996012	-20.044064	-29.942049	-30.772236	-61.793053	-62.1078	-46.192204	-26.742214	-32.134228	-21.142405	-42.043118	-50.005447	-47.48903	-51.226402	-48.188995	-47.666267	-18.374899	-41.44966	-43.928806	-67.43939	-71.43119	-61.67583	-29.28788	-38.99053	-25.259785	-29.520414	-19.373741	-0.9750167	-45.71361	-51.45655	-34.331085	-43.12908
310	28.448788	21.327461	23.306164	29.035313	19.613548	13.36385	28.956043	34.52289	43.862587	28.114304	10.011282	1.0196512	21.331905	30.45578	39.764767	39.808617	33.02487	23.766474	28.554914	29.664873	28.787457	25.07449	23.25459	17.824024	16.338324	-1.1518952	-6.61814	28.853298	17.686909	26.348007	45.064766	35.61412	30.006905	61.693333	58.252914	52.190918	11.069048	13.285336	27.14281	27.531975	31.092846	23.504677	26.780033	27.938068	30.249174	33.06316	39.730003	37.45157	29.192709
311	-6.5812616	-14.3588295	-9.196947	-9.937641	3.7265968	14.067592	-22.479748	-4.141127	15.153597	9.526774	13.014951	23.021374	15.885988	12.798818	13.453995	-26.928337	-33.99945	-17.816406	-0.34397697	-15.151475	-7.083087	3.9818163	-6.883774	-15.982925	-20.307732	-21.512264	-14.195343	-2.4960408	-3.9549851	6.1639338	19.065067	8.867709	12.586321	15.978493	12.450541	8.820261	-21.313702	-25.91587	-7.972188	24.693817	26.903448	25.883698	0.3614135	-16.51315	-26.290886	6.216137	-0.043562487	17.168451	-22.511845
312	-6.5835657	-14.173142	9.133066	-15.214642	-33.303276	-29.157299	-11.610235	-6.7221785	6.0140896	-63.181526	-57.257668	-36.545753	-10.043299	-34.183414	-50.784706	-63.51566	-68.44841	-47.680027	22.022953	15.64076	18.162083	-17.89268	-35.565956	-42.569374	-75.85123	-77.24766	-74.1033	-19.991709	-44.164627	-65.252975	-49.917984	-42.492096	-30.130867	-5.183157	-22.553474	-12.38143	0.66923445	-8.194544	-2.6415362	-24.631882	-44.476868	-41.86075	-48.994526	-36.111835	-9.983776	-19.034878	-36.9955	-32.52124	-18.435429
313	-7.355619	-12.3250885	9.07061	-10.618168	-22.90628	-19.794525	7.3397636	4.9223127	13.9632845	2.2918277	-6.575425	11.021919	25.949015	27.545567	30.636198	-3.5567093	7.291456	17.749096	20.294804	6.78658	-4.02779	14.792873	5.741232	14.119141	19.806923	20.963184	21.223232	23.648758	20.664371	24.688282	19.177803	13.334629	18.749077	15.922239	21.067947	25.582273	19.167877	13.205112	18.714645	5.3693256	2.1345656	19.92986	18.320942	21.622108	20.785608	25.553959	23.802162	21.128374	25.076504
314	-29.41081	-40.103676	-31.662674	30.329197	20.893427	22.115395	23.087889	11.332505	11.061733	-40.837395	-37.977955	-24.292122	13.207773	6.869485	1.6241434	-34.011208	-41.721268	-37.181953	-5.096879	-4.91354	-1.3211744	-21.926819	-15.489651	-6.3701696	6.8465242	-0.3773213	-1.9342645	21.828714	18.398176	19.29123	-38.78216	-32.890144	-15.539606	3.0320845	7.811657	15.28154	17.123016	-0.8437803	-21.69569	13.858105	9.685294	17.132973	1.986174	7.2192254	19.264286	8.024944	0.958118	10.969906	5.141717
315	-13.187447	-19.619682	-8.561905	-41.55532	-14.861873	-3.2889218	-65.721146	-36.96528	-22.796865	-13.000578	-29.11592	-50.330215	-39.74173	-43.70556	-30.401815	-53.92314	-50.703773	-49.80709	-31.565104	-44.697086	-65.0915	-22.13728	-32.198715	-24.04663	-42.318005	-43.544044	-34.271465	-16.879074	-27.505981	-54.55404	-45.38385	-52.376556	-46.07136	-30.403107	-44.72902	-42.414574	-45.085472	-41.475746	-31.812508	-24.621374	-43.295128	-47.545822	-26.085651	-37.73715	-25.539062	-14.109077	-25.563038	-13.3053665	-15.942291
316	16.546722	12.894228	13.606495	14.606999	16.204805	16.343037	14.223016	19.911915	18.276852	29.935547	36.145863	40.252853	45.843765	47.587257	45.219	-10.906515	-29.79618	-31.021698	10.347662	12.760603	-0.21005842	19.217512	21.711365	12.855282	-2.2535882	9.170744	17.226326	-2.3014016	-10.122476	-14.209701	-13.685349	-13.687944	-8.310467	-12.393713	-8.338195	7.015094	-4.6283817	-6.61286	7.0752153	-6.351062	-5.514618	5.149512	-3.833482	-6.7307506	-1.9989474	8.1666355	-2.6343641	1.0098299	-2.3826065
317	-48.281277	-61.713173	-64.8345	-76.46091	-87.30661	-79.82622	-72.72675	-80.486626	-76.059784	-56.480778	-69.68758	-73.4305	-82.29965	-91.6783	-83.31563	-66.35855	-76.00787	-76.81056	-29.779764	-41.551712	-38.66665	-64.166725	-75.23428	-69.02008	-66.00882	-74.30666	-61.712475	-57.45803	-66.469604	-86.24486	-96.48229	-75.45511	-62.53109	-45.045815	-57.47562	-53.255814	-59.397522	-50.452194	-32.672794	-22.919048	-38.506134	-29.17698	-45.800686	-56.89035	-49.416042	-72.09644	-63.219475	-48.19536	-36.423653
318	-83.88648	-37.844864	-19.999144	-27.558678	-44.37201	-53.046143	-40.306137	-42.758446	-22.53994	-17.24033	-41.389774	-68.55034	-52.33109	-52.363632	-30.249943	-59.65178	-73.38716	-73.65807	-53.299595	-68.694786	-72.3893	-30.047804	-44.816147	-27.320179	-56.49621	-60.401695	-37.59609	-70.03605	-69.25978	-58.782455	-24.250193	-29.36114	-23.22277	-10.562134	-37.47364	-43.545536	-65.0876	-75.82988	-64.68927	-47.63192	-56.413452	-54.070698	-33.68738	-42.292046	-32.783737	-67.783875	-75.79857	-70.56792	-40.914932
319	13.590738	18.83033	26.190956	25.722595	22.373077	25.056581	4.4214993	-4.7214804	0.7999147	19.60029	16.165524	21.448223	32.292835	18.891129	27.339394	-49.49316	-51.816635	-30.742012	3.100768	-8.737002	-36.015953	6.194068	-3.0717285	-1.4936767	-22.663998	-26.55483	-27.365215	6.667061	16.16586	27.888887	22.392513	27.066227	26.96618	-3.1315203	-8.170921	5.010887	8.313492	12.199646	3.148398	21.713833	21.43436	4.1636357	9.389669	9.6818075	12.965986	-25.040577	-36.118324	-27.396446	-7.789982
320	-63.40802	-69.919044	-55.93486	-35.69825	-53.82045	-39.846558	-38.80738	-54.213673	-51.39809	-61.78588	-67.67717	-58.941322	-59.404716	-63.78485	-43.835606	-30.79619	-41.934372	-23.981224	-12.375424	-22.338089	-10.297686	-32.08077	-41.898277	-44.88529	-32.601173	-44.818245	-36.60785	-49.488075	-42.13241	-26.442488	-19.48249	-35.178833	-37.54315	-17.287582	-41.87412	-35.739895	-16.094824	-19.22725	-32.892815	-7.8326674	-22.034775	-22.265923	-24.613905	-44.50572	-48.694633	-58.33612	-39.046	-25.31165	-38.472294
321	-62.546265	-59.29343	-31.73953	-78.515305	-70.22121	-55.90059	-10.293774	-28.503601	-37.714977	-58.77001	-66.190445	-45.694702	-64.97404	-65.307556	-48.248993	-55.296158	-73.101715	-89.04755	-52.425114	-53.976765	-39.27871	-37.80584	-46.981266	-42.53298	-24.062271	-44.83406	-34.40584	-24.911018	-39.299393	-52.874428	-57.95955	-72.11423	-69.49558	-34.234978	-46.245243	-37.417557	-42.32045	-58.303284	-90.928314	-31.873335	-44.54965	-37.011772	-52.840256	-59.51844	-53.101807	-66.95247	-79.32608	-82.8141	-56.505333
322	-9.847399	-20.230127	-0.52451366	8.353618	1.9015129	9.159019	-54.292015	-73.91637	-73.50569	-25.21283	-33.183228	-24.291195	-12.401255	-22.607075	-4.536018	8.265066	5.787283	17.569145	14.49342	17.705719	19.813263	-8.234997	-17.203087	2.444056	-59.9086	-37.8896	-24.1666	10.223053	8.9703665	23.996098	-36.462143	-50.295082	-47.50609	-24.04173	-39.908276	-40.164986	-8.868833	-18.7892	-12.857784	30.748413	27.192303	28.89859	-14.755931	-19.760956	-5.9218035	-22.444046	-40.99094	-52.853653	-42.37549
323	-19.940771	-3.8477836	11.351326	12.173466	-0.573984	8.534813	18.799454	12.499879	15.253319	14.561239	12.710632	15.615238	0.99810714	1.9630077	14.984368	-10.058863	-17.023344	-9.085411	-39.96871	-32.83023	-20.182934	7.6990995	24.269615	27.085056	-19.127361	-22.809418	-3.4792852	-4.73145	-7.8294353	-14.308874	24.242287	5.4375615	15.81815	-36.672928	-40.2616	-29.914433	-3.9232898	-6.953643	-29.077984	10.106052	-1.949827	2.2263632	14.363903	14.9985485	12.3902855	-5.7184258	-2.2444732	13.0656395	-12.94246
324	22.221048	6.885108	-21.870373	1.5863181	15.011325	17.259138	20.979149	19.051823	22.102135	14.109505	17.597137	14.831196	23.82991	22.673769	19.244808	21.492565	24.213268	20.639149	18.207703	17.280832	18.130291	9.674671	-0.7074682	7.104904	-21.416557	-29.338886	-21.545769	18.2406	16.151064	20.221094	22.992023	13.119898	15.847387	22.88366	27.22205	35.20072	16.21214	11.260345	17.406507	-2.3609812	-15.080524	-17.50491	-7.0309963	-7.741823	16.284508	13.160513	14.142257	18.891167	21.00521
325	-59.59346	-49.418446	-31.044891	-72.51934	-48.328247	-39.70461	-32.043125	-36.310272	-33.14515	-87.96359	-77.14663	-55.783215	-35.434834	-49.527817	-55.7324	-22.15118	-40.99837	-44.9926	-33.415245	-42.82998	-32.97487	-60.124912	-60.026375	-46.333652	-46.357273	-52.627926	-37.07415	-37.751743	-47.910946	-42.205383	-57.241467	-45.411163	-35.378426	-24.277279	-31.977066	-23.399223	-17.160517	-27.345037	-15.139784	-31.803543	-29.816801	-21.284447	-25.060947	-36.305695	-48.204918	-48.727173	-42.950565	-21.012936	-32.003044
326	-32.525227	-27.681393	-12.260548	16.911821	8.736784	17.331213	-17.782387	-14.106529	-0.51202106	0.9720219	-7.045064	-10.047079	-27.703144	-35.965508	-18.34755	-2.4319088	-19.934963	-29.490625	3.0067894	-10.55143	-16.727564	11.917284	5.87459	14.343021	18.722305	8.361592	-10.533328	-12.178711	1.246031	9.599879	0.12594181	11.037692	15.200804	13.831095	-2.9611387	-20.130003	-15.041994	-6.263898	19.36032	-26.707329	-37.203182	-24.174421	22.233372	17.641962	16.313095	21.485058	20.530558	11.593264	-30.439762
327	-1.5239542	0.8135626	20.192173	29.37101	29.752043	23.84335	-30.072762	-36.656403	-26.639278	20.364796	14.19677	14.5899515	21.971817	22.121231	9.19242	17.43534	18.688774	12.267199	-21.518867	-16.614075	-9.174397	13.437498	0.018831193	-11.873667	-13.031837	-13.861856	-6.503271	6.996872	4.773625	-4.9865413	12.023767	3.9821465	10.0585375	10.854708	7.0276747	13.860483	1.4149286	0.75495493	-1.7878166	-2.6723495	-13.729081	-12.729073	-21.84674	-29.02803	-23.0401	23.551037	25.657299	35.159317	17.771118
328	-22.447723	-15.415375	-3.833053	-28.53319	-1.4916437	5.669042	-26.166763	-22.894642	-2.1825798	-4.0150557	-4.752083	2.2012405	15.145168	11.954359	1.1801419	-4.9870553	-18.980007	-12.789076	-11.404896	-26.794998	-31.425869	-25.889883	-28.104828	-13.5084505	-5.2570276	-17.038485	-6.508899	14.003434	-7.7314196	-11.195943	4.450016	-7.1283226	0.9299998	-27.212788	-39.822273	-49.40908	-4.11043	-33.711426	-40.98547	-26.4985	-38.341957	-20.636105	-46.05462	-36.45449	-20.674084	-47.258236	-41.37107	-38.43906	-3.0334027
329	38.619514	35.758766	19.643448	23.07743	24.247177	25.692654	26.052963	28.512302	22.526777	43.246574	39.708572	23.74488	30.273182	33.975735	39.235382	25.28482	11.515961	17.121758	14.904202	8.974499	11.5855	18.971378	15.643257	19.506477	7.156583	1.8945202	-1.8123573	6.171121	-9.246516	0.8761256	37.15668	29.928501	32.637367	26.160208	17.490074	24.606667	19.42101	28.705925	24.61401	18.59095	14.064392	26.072018	24.44921	12.307819	21.2349	28.53241	25.664736	28.540382	22.356018
330	-30.297827	-53.936752	-66.33747	-51.783997	-69.326996	-86.62802	-38.416695	-55.229782	-34.707417	-25.557762	-45.464764	-82.945305	-59.20835	-78.04056	-68.41879	-28.859514	-46.162636	-87.53693	-79.578	-92.125916	-79.9955	-55.350986	-70.75807	-60.867203	-51.56398	-69.40346	-51.69594	-47.90638	-53.26779	-32.426044	-28.38932	-51.276863	-66.14345	-60.821606	-72.66906	-60.003944	-40.3972	-52.61869	-55.22841	-47.90223	-56.089966	-33.23794	-72.833405	-64.59811	-50.127556	-39.169674	-55.743416	-42.11596	-43.30246
332	4.369336	-14.618416	-18.083864	20.201809	9.149705	-10.287104	-7.1552978	-19.329338	-20.58384	18.75189	10.681131	8.024019	-16.324593	-10.406795	-2.5204654	10.921564	5.8702555	11.733454	20.045914	5.8038483	3.1878405	20.013145	19.09605	-14.758511	37.8714	32.700706	21.035746	-8.378254	-3.9946146	1.2327294	24.670847	20.663548	17.903366	-17.492668	-10.603049	5.4622397	22.978954	18.20366	23.004286	18.084229	7.4074736	0.13798708	23.630497	22.867273	23.12386	20.868633	5.8575783	12.657944	30.43027
333	-65.747925	-52.9146	-35.022194	-50.12851	-48.08986	-32.665638	-42.23999	-48.41076	-32.846973	-38.293205	-58.270042	-51.26236	-47.244213	-51.752525	-39.34345	-30.203968	-49.439377	-59.638374	-45.32365	-57.85764	-64.56033	-44.85343	-46.18061	-29.008219	-42.17129	-52.470028	-39.4248	-33.726562	-53.43506	-55.27486	-48.07309	-54.483456	-46.352512	-52.54786	-63.882446	-59.074627	-64.47729	-72.229935	-64.21981	-28.937756	-46.271084	-47.784836	-42.80684	-54.76539	-46.037773	-43.54963	-53.824715	-46.097145	-41.42887
334	-25.544058	-7.151288	6.9427085	10.715702	7.9936237	5.0937433	2.189747	3.1062264	7.147311	-7.052127	-7.9223986	-4.119134	-25.431356	-26.092422	-28.536533	-20.842823	-37.740986	-36.21132	-18.134521	-8.270069	10.074966	-18.77752	-5.0101504	7.376951	-23.362032	-22.594212	-14.129168	-26.73201	-45.545563	-58.91475	2.5089157	-0.6940609	-4.1169844	6.0169373	1.9558924	-2.2253041	-15.4887905	-16.966566	-18.95382	-13.839027	-17.222773	-17.885483	-16.36628	-27.34291	-26.801899	15.858513	11.307026	13.364483	-15.440973
335	-41.482178	-36.744392	-19.769245	-39.274185	-40.80047	-34.91897	-25.978569	-33.220146	-27.982635	-11.46225	-11.850878	-2.6854815	-44.64342	-44.53927	-36.064472	7.4258223	-5.295869	-13.061181	-18.615791	-27.55178	-36.694016	-20.363867	-21.010834	-11.569737	-10.746979	-17.382639	-24.358791	12.31972	8.11857	14.972151	-12.868996	-22.263592	-11.093165	-38.31639	-50.33191	-45.7322	-22.030573	-25.438618	-13.908115	-7.5587807	-17.021431	-21.470547	-3.2353747	-12.380165	-10.925463	-34.444126	-26.48562	-16.026909	-29.74462
336	-10.024944	-18.651901	-13.076738	-3.4659095	-11.290076	-3.873312	-39.49202	-47.634003	-41.919426	-1.2500763	-7.015273	-4.1367025	9.319796	2.311378	11.430202	-7.7563963	-15.031895	0.56081456	-4.228801	-9.905312	-11.534391	0.18041414	-34.25151	-31.96509	-29.994942	-39.064224	-34.818855	-45.124535	-59.361942	-73.43138	15.783457	2.305563	-0.78205216	11.39291	16.286846	21.078983	-5.085247	-9.037448	-0.64990324	7.7682166	8.5071535	12.818458	16.316664	0.83536583	-6.657996	-26.072048	-35.735928	-28.171059	3.3674104
338	-6.1736765	-21.490574	-28.135593	-6.7107224	-18.97274	-22.653795	-14.111179	-24.746807	-19.378855	-26.805515	-34.189915	-20.073456	7.2076263	-1.070915	8.918425	1.7741947	-10.539448	3.4334068	-38.101295	2.4015784	16.79734	-32.49182	-37.184814	-21.805391	22.271027	23.082516	21.353994	-29.185755	-14.436213	5.411997	9.440478	-9.849165	-21.294743	24.102165	23.976433	27.3027	12.43487	-1.083258	-9.342921	9.072901	-5.0869527	-4.234707	-18.756136	-32.174057	-8.4198475	7.502352	8.146743	13.902254	21.824516
339	-6.2232165	-14.287237	-16.564352	-36.406258	-40.061436	-31.210407	-12.416269	-16.253885	-9.32911	-6.1954594	-5.684639	2.4960933	-25.751307	-26.498045	-11.428545	-29.98509	-2.3445156	11.880015	14.709791	8.921918	15.820835	9.564985	5.471155	0.76582956	10.490763	15.472784	17.771599	-11.501204	-6.300153	8.265821	21.627394	18.79145	25.777561	-9.7206135	-16.794617	-4.3875546	-14.675857	-28.291576	-44.028793	-8.469187	-15.674915	2.847637	11.645202	2.4178545	13.34547	-11.136426	-25.25663	-39.219135	13.9769745
340	0.5519924	-27.090336	-36.962746	-5.9344664	-21.248478	-13.862995	-3.4196553	-13.060699	-9.345704	-37.84768	-54.10202	-43.431816	-24.775827	-31.892624	-14.665604	-11.184832	-0.7110928	11.768608	-6.498848	1.5915987	6.3370304	-32.88676	-39.90291	-17.993584	-34.03572	-49.965122	-42.971466	-24.219893	-42.10325	-31.156542	-51.032257	-60.36942	-28.23374	-51.7923	-68.31816	-52.802475	-4.4318805	-30.581287	-34.010796	-7.078419	-23.752386	-22.543056	-9.175101	-30.694256	-20.142982	-23.023129	-37.170383	-19.734844	-41.71106
341	25.01102	25.65298	32.255276	23.387655	19.61002	26.609447	14.301525	6.341855	15.688473	19.729855	16.96476	20.147263	-16.200401	-9.2860565	-2.2853312	-14.132391	-17.873198	-2.3684971	1.0062997	8.166058	24.100033	11.064074	12.651375	10.231041	-1.853847	-17.402014	-30.124172	17.375895	26.86641	24.629848	20.24819	19.280537	26.676647	15.867908	16.308277	10.405418	17.960869	12.297844	17.177845	-12.490667	-24.363579	-23.646477	24.777977	30.327606	26.06888	16.445072	26.313156	25.9665	24.762764
342	-32.697083	-32.790573	-25.477295	-11.825319	-4.811856	2.4051888	-8.35058	-14.529135	-20.323294	-26.901306	-11.037959	3.0241244	-22.616934	-11.707071	3.1971211	16.722662	18.205297	20.687378	-13.011583	-26.666454	-16.552921	14.885998	4.7811627	9.21615	20.001186	4.475075	-13.28705	23.107094	16.772709	24.700771	21.070961	20.340668	22.518183	-17.476604	4.8384724	12.344784	20.658741	7.3269105	-4.219995	12.76544	12.43356	12.468105	4.592263	-5.948091	-1.7766085	20.852093	18.094694	16.672615	35.16858
343	-10.244769	-5.826968	8.130037	-23.520031	-9.91227	9.579734	10.442638	-7.88865	-25.19708	-6.8384295	-19.310522	-18.843578	-16.225857	-30.15549	-25.78764	15.8340845	13.025898	12.719468	5.3139176	-10.175176	2.4355435	28.493624	18.357882	17.394413	1.0955186	-10.700098	-9.530297	-26.20612	-33.089096	-21.03149	-6.537984	-19.34549	-9.880953	-28.037876	-23.65642	-3.8123965	-27.251682	-48.44472	-56.8719	-2.376101	-16.89712	-10.00337	-32.453148	-37.62014	-24.650997	6.5078845	1.4505439	5.239289	-7.8288145
344	11.600948	20.816542	17.864622	20.110039	25.074066	23.11066	23.147858	20.206734	15.246118	31.04213	35.802822	27.930122	20.128902	30.85312	33.406685	23.787785	39.23681	37.247795	33.924454	28.360718	28.787401	21.56757	18.4064	17.774174	20.158302	20.771078	20.47826	-0.40632743	-7.703967	-2.6522903	7.7420487	7.8898644	19.795555	21.131088	22.561235	19.048939	26.512653	23.760078	16.373604	25.589315	22.499445	21.168243	30.238235	38.87403	34.372322	-0.43414652	-6.5565543	-16.498867	19.193249
345	-14.665665	-23.56327	-21.368767	-19.47221	-38.119858	-32.010895	3.2373757	-5.8138	-3.2666016	9.112431	-0.3531173	10.794228	-18.453928	-18.70736	-5.065715	-15.315438	-33.33898	-27.566586	-14.925607	-17.61712	-6.343586	-43.31526	-54.80317	-46.58087	-23.092129	-37.068626	-33.04296	-26.46582	-21.999802	-2.3505292	-22.289927	-29.265915	-9.357859	0.288827	-11.875025	-17.856228	-25.993546	-31.069159	-13.663933	-16.137222	-26.565697	-24.2412	-3.024355	-16.696903	-21.556456	-13.929993	-25.573818	-25.071583	-26.29623
346	13.293966	1.8855337	8.109438	7.2438574	19.01085	21.590437	14.795912	4.7351623	-4.8444195	13.64738	6.091048	6.2001944	-42.966263	-26.869114	-5.7088175	14.842094	3.5056233	-10.191023	-19.14933	-27.40346	-17.871502	5.7035465	-16.1941	-21.69137	-4.318206	-20.655859	-17.721844	14.392702	11.24531	-8.659703	20.39538	17.580978	26.628193	-17.615726	-11.856674	1.299063	2.547233	-4.328363	7.93736	12.18152	-8.790223	-8.332457	-31.241049	-13.182495	11.04439	-3.7245011	-1.6466253	10.55711	19.926489
347	-30.44965	-48.864395	-35.840614	6.0095024	-5.414651	-18.20884	-18.552418	-41.726517	-35.608604	-89.92951	-64.81052	-39.371742	-12.887983	-24.426922	-22.319153	-33.315453	-31.174744	-13.108898	-59.65367	-35.47445	-19.986813	-15.60179	-22.79468	-1.6225002	-19.282038	-32.824905	-32.845314	-2.9898233	-39.247063	-38.02871	-31.31845	-71.44213	-100.64333	-49.253	-51.61163	-36.352432	-3.9481227	-17.908443	-12.823384	-34.700287	-53.51075	-42.536766	-9.230822	-20.187378	-9.213609	-28.248234	-38.51027	-25.499	-8.902116
348	23.242046	18.917042	-6.8158293	20.925568	16.826202	17.578644	12.106506	0.96886426	2.6702127	-17.932297	-27.128822	-15.415592	-16.44521	-27.047298	-23.642036	-44.27706	-52.43841	-40.319954	-6.3102593	12.581221	21.457006	2.838404	-8.238485	2.6132286	4.085268	-10.090069	-9.975936	3.6229045	-4.7493253	9.874618	3.1085858	-5.993939	4.8200736	1.8489319	-7.013508	0.8378606	-17.248257	-15.661167	4.746253	-10.111658	-22.839577	-14.995747	-14.746237	-28.800716	-46.57434	-15.843293	-25.034288	-23.621819	-2.83499
349	-15.168802	-23.713839	-15.73518	5.325809	3.4267855	14.582769	-8.717763	-24.109524	-21.727238	10.85531	-9.54595	-41.990036	4.096687	-7.5052605	7.7313185	5.9110518	-3.404081	15.620436	5.6727314	-2.9501495	4.8624334	2.6269908	-13.186768	-13.294153	-1.6140879	-13.487255	-31.288494	3.509388	-18.904846	-38.998226	-2.0723133	-16.55774	-31.957294	-9.953122	-0.8015796	14.683317	11.76547	-2.6927266	-31.838057	-17.886574	-19.046432	-4.0098815	2.437465	-8.547224	7.6438465	-29.556684	-45.751278	-51.51155	17.387974
350	36.56109	47.155205	46.40707	18.320875	13.364229	3.5967627	7.8484173	13.542669	16.806269	31.41948	27.279083	18.53357	28.268425	25.014095	14.996537	-4.07024	9.630403	11.322041	15.992533	19.5045	26.312874	49.954548	53.538918	37.835667	33.792763	36.999508	29.42623	17.654354	22.584606	30.906176	34.736687	21.899303	17.347692	39.321938	59.091396	63.768906	15.438839	14.981497	12.28446	53.633694	46.248188	29.698547	33.852203	32.66605	28.503738	46.47327	35.106476	28.684872	9.645327
352	-4.8027754	-13.190438	-3.7469835	-19.646572	-18.55935	-13.151045	-3.626677	-7.303074	-5.3525047	-19.301426	-5.361739	-1.3562359	-26.829948	-39.540623	-27.789673	-12.1754	-26.637413	-19.939087	-6.8689766	-14.380326	-10.668363	-40.56766	-39.310272	-47.339523	-22.21991	-33.91969	-27.249853	-24.696552	-26.434902	-18.751549	3.8171754	1.8411341	-16.593853	-29.951637	-25.031363	-21.31112	-29.808098	-41.56732	-30.315468	16.296076	5.3491387	9.102076	-2.3732653	-0.29352608	-5.5252542	-9.321396	-13.047972	-26.98993	-8.2830515
353	0.17879635	-17.79522	-13.830715	3.6808074	1.1285602	-27.463158	15.122916	15.19677	19.645796	-5.9474125	-5.148245	11.80928	9.51783	9.922701	11.100122	12.486282	11.884329	15.528342	-7.8461285	-13.754663	-5.231084	-54.843132	-75.42543	-91.994446	-52.700535	-60.188377	-37.63152	16.81662	18.179337	18.320063	15.275885	16.015411	13.333355	-35.65603	-54.474594	-61.69532	-103.08247	-124.56384	-132.19565	-49.03077	-71.35472	-56.23495	-20.996368	-17.186695	-2.0721421	-68.21692	-56.89988	-25.645737	-48.438644
354	-32.809692	-43.27191	-40.167084	-10.661901	-21.747372	-6.3855205	-47.59424	-63.108322	-53.386044	-81.11516	-46.229683	-19.903044	-58.95176	-57.73909	-46.36588	-23.197975	-32.064014	-23.851585	-15.859833	-32.668983	-27.364752	-21.936121	-34.349102	-36.483734	-38.924362	-43.42029	-35.02444	-44.03604	-60.156784	-44.334476	-51.61221	-60.257103	-80.11803	-43.774475	-41.466045	-21.768364	-68.29509	-74.57488	-59.147385	-41.912254	-59.869133	-57.407215	-80.5132	-65.33169	-58.092976	-63.344032	-76.20598	-67.27982	-52.16066
355	-2.0321612	-13.8185005	-14.993092	-52.058815	-59.869698	-42.71261	-40.019615	-55.969383	-54.075756	-30.216192	-47.762665	-43.414856	-102.30113	-73.787704	-23.3572	-7.5998707	-4.0977535	4.8100896	-9.83653	-21.925686	-11.798517	-23.216179	-22.636013	-3.9398582	5.427127	-8.234383	0.89613724	-19.261257	-28.665718	-16.096642	-1.0881643	-10.484579	-15.978345	-0.12319864	-9.806727	-8.846095	-60.372726	-61.875374	-45.269928	3.1079385	-4.7884707	2.9066796	-15.562664	-26.980526	-8.874341	-2.8725562	-24.182098	-15.369677	-32.79851
356	18.295729	21.888683	24.36859	28.430582	27.41011	22.424341	20.328812	26.143982	28.866287	36.599846	26.45855	19.186222	23.883827	24.692825	27.836933	26.633736	31.533484	25.925478	20.588303	27.618107	35.51621	19.21053	19.013546	17.047897	22.03717	33.96648	37.88994	26.298603	20.850506	17.975624	22.865105	29.060125	27.01205	16.168442	4.025769	5.2588987	27.824692	27.186668	21.478447	17.951012	24.754328	18.641014	28.382214	28.060453	27.99149	21.132	20.114756	21.381157	28.45633
357	-40.519165	-52.728783	-41.041092	-0.5008093	-5.493591	-1.5398595	-8.332586	-19.788246	-31.317135	-42.50051	-52.478424	-55.672745	7.849657	-6.054141	-8.568596	-27.139275	-23.680702	-8.507771	-18.614914	-37.757484	-39.0288	-3.4336762	-18.402458	-19.353176	-52.3146	-63.86042	-59.733402	-27.961853	-39.23812	-28.736858	-70.925156	-85.16913	-88.87689	-14.687201	-32.883102	-39.14018	-57.19014	-62.431442	-65.93984	-95.34216	-88.59769	-71.14053	-86.52034	-94.69444	-90.29251	-50.277664	-50.616463	-49.438026	-63.707184
358	-29.325111	-41.194836	-23.353994	-46.080154	-42.850395	-35.229652	-26.423332	-23.099667	-4.3685627	-63.919914	-74.5556	-71.55018	-40.811134	-52.67772	-46.186913	-41.96764	-58.549168	-48.174725	-30.949316	-40.2287	-23.132517	-13.6335945	-34.834858	-50.444584	-32.163586	-34.34556	-17.109243	14.490641	0.24077514	-9.82403	-24.761938	-27.080599	-11.383524	-23.817055	-30.7047	-25.887825	-24.103012	-33.263184	-15.105699	-41.10103	-56.746124	-56.545593	-51.245346	-69.605286	-59.389633	-63.8692	-79.59316	-89.13098	-52.689095
359	30.274237	28.835835	21.217545	21.040295	19.527092	21.457895	-81.151886	-59.929337	-37.433624	24.96984	28.028152	24.007097	24.577751	30.345898	22.85458	25.441029	20.157646	19.849934	-1.0340312	-12.198206	-10.019613	17.438477	4.6760426	10.253426	12.078266	-1.1925743	3.2487226	-47.951176	-46.891243	-23.009445	17.289158	12.996111	1.59135	29.113892	35.1494	36.339405	23.448532	28.097376	20.535385	28.922598	30.510548	31.21021	20.364128	22.194862	22.494347	24.373497	19.52135	20.515583	-10.065367
360	23.08382	37.26993	32.842728	11.83622	9.74111	19.201012	16.50432	13.423441	17.261583	19.689247	15.729139	25.687422	-5.804349	-25.696009	-37.712284	19.588087	18.539772	19.988703	0.7167891	-12.20388	-12.836093	-11.379864	-26.954681	-21.69447	19.47749	25.602324	18.817255	23.381645	25.127413	24.062447	9.295412	-1.99737	7.5054207	1.4425312	0.866861	8.591389	28.629261	11.108066	14.461229	26.768429	29.554386	33.72335	28.477306	33.936813	34.14083	16.686226	11.039896	13.046948	40.62625
361	28.335358	37.00724	28.322124	41.794895	32.276215	31.238445	34.255714	27.95664	20.039543	13.759218	26.875399	41.666702	43.407127	48.09379	52.144913	27.74126	26.48809	19.142021	23.756264	34.589798	36.255745	25.734455	39.79384	48.06913	-4.2058	-6.7878475	-10.879993	5.2566338	3.3314812	6.0383673	19.499222	15.182768	20.239958	47.209663	39.93581	30.494453	15.520596	16.97945	28.73714	23.9095	31.191559	34.687996	15.502108	22.721283	27.9949	36.32496	35.53905	24.99149	3.193772
362	27.84916	24.30922	21.225895	23.494015	21.080494	19.902332	16.195074	7.86236	0.84422547	1.0639967	-9.185291	8.43087	24.213259	18.430616	23.399776	14.748285	10.680904	16.84181	-2.1643658	-13.428068	-7.986979	17.60168	23.177296	22.011147	19.379562	25.196783	24.937904	10.345987	8.148953	19.922005	21.340794	7.436854	5.292881	9.9705	-4.105709	3.4159036	20.990847	22.817837	28.724792	-25.079235	-32.203632	-34.221348	-25.681866	4.825762	18.302277	20.136002	26.412933	22.376976	28.202393
364	22.283636	18.57626	21.016975	2.5817113	-10.408755	-9.087011	25.591309	19.879976	30.892315	22.68213	20.791386	9.119576	29.311117	27.578548	22.092382	20.622227	19.537514	21.519333	20.39766	23.893345	23.843739	-34.451794	-34.237915	-15.277184	17.712381	24.29815	24.356077	0.6692379	-4.762899	-0.8807104	34.85913	26.65693	25.013918	17.626234	7.4049587	2.952173	27.214924	19.907679	10.14015	21.218822	12.149282	22.883503	21.82249	22.331932	20.09071	15.079078	13.47263	18.636389	-8.799537
365	13.601001	-4.2640324	-4.17558	-28.749767	-44.18618	-30.558525	-4.776058	-10.938654	-4.9526587	-20.060104	-1.5255692	13.727913	-16.778996	-27.81002	-17.648754	-9.476271	-13.793657	-7.233486	1.9923854	-14.589582	-6.4386845	-47.30682	-54.732887	-60.626556	7.628559	-7.0949297	-22.119194	-11.85181	-23.560932	-13.540043	-11.411535	-18.177385	-24.378038	-9.9331255	-23.594093	-33.427414	-23.661825	-28.890562	-44.517967	-11.473181	-24.73464	-46.607727	-22.071995	-37.132435	-31.846245	13.19264	5.5944767	7.020275	5.93469
366	-43.251633	-53.966805	-46.89781	-31.373257	-49.872646	-56.03849	-49.172897	-62.743248	-72.011536	-63.752506	-59.720596	-43.97613	-47.202347	-60.87149	-63.19185	-28.857903	-43.92257	-46.342194	-29.824715	-34.970833	-32.26307	-22.478363	-40.48754	-41.79511	-27.17004	-47.820816	-78.66904	-76.37018	-60.272934	-43.773003	-41.74852	-39.021393	-24.13529	-37.92119	-45.56156	-41.591698	-33.955048	-37.74376	-32.659695	-49.27667	-56.182667	-42.313824	-33.411385	-51.911217	-63.363968	-25.020386	-30.43339	-13.75626	-22.332523
367	43.03984	51.921646	38.542435	7.2180767	-6.64044	-10.695593	-23.988285	-38.13024	-54.270046	-14.651918	-18.222012	1.0026106	-4.7533884	-9.182037	-16.026323	-55.923923	-35.00087	-16.241526	3.3194041	13.063067	25.202095	45.088585	39.933876	34.234653	-1.533781	-8.121531	-3.5935507	44.204273	46.68206	44.151672	8.691227	-18.455425	-24.142727	-0.21320732	-5.3611603	-8.321298	-5.4966664	-9.403671	1.7329669	4.8116527	2.1334329	-17.391956	21.402737	8.568671	16.052122	11.154603	15.465008	13.943914	19.704258
368	-59.965717	-75.98538	-68.95324	-35.8922	-21.380434	2.5484838	-24.683388	-33.11676	-31.973099	5.2687902	-0.7936597	-0.68310595	-1.8766329	-6.054601	-1.9571157	-38.282124	-49.37171	-40.918262	-23.364378	-33.674614	-24.719955	-17.267143	-40.306374	-52.138977	-26.136852	-41.725845	-58.839317	-3.6040754	-2.4573474	-5.214616	-58.41429	-42.049095	-26.605175	-79.95543	-58.47316	-35.366142	-1.833901	-16.901913	-68.25771	-19.445528	-25.087822	-24.064186	-2.5163174	-13.060534	-15.891033	-76.10983	-75.01105	-52.777443	-51.226997
369	15.615006	17.070883	29.613503	-8.424883	-21.971994	-18.094496	-18.863205	-22.675291	-8.769029	45.211967	33.22277	21.81143	-32.931858	-16.67419	-4.143592	20.884964	19.626915	34.048286	3.4760451	11.832248	15.059963	21.579924	15.09153	19.204243	-12.223558	-1.9312383	5.8227334	-23.153797	-32.403305	-21.744532	8.467817	2.7168288	12.6121435	45.87052	38.450943	31.825771	25.027073	23.84598	21.075539	27.973564	33.111298	28.9959	16.168774	19.096432	19.071987	31.11027	19.803356	12.342025	0.06182991
370	7.7632456	-2.037881	-2.3377233	0.6727889	-1.7056739	-31.450453	42.872868	42.696068	34.07094	3.9854374	2.4121008	9.52673	1.196052	9.39562	11.185825	18.306395	8.634311	6.904504	-5.0919275	-8.330759	-0.37437272	24.837717	-11.894421	-17.01783	25.131332	19.938282	16.139362	16.075703	14.712225	8.109754	17.47171	9.496772	9.857808	39.64508	37.195328	25.904509	14.336275	9.527761	9.11794	18.191303	12.586601	7.45707	10.7517	3.2829175	-1.1434538	13.361469	7.7863927	12.322421	13.8716345
371	-6.453504	-13.177163	-27.261583	-57.112335	-56.223083	-50.604713	-51.311157	-67.46304	-86.68385	7.6885843	5.1277804	17.203014	10.334218	-4.47182	-12.568954	-26.031723	-34.371292	-30.501293	-23.029305	-39.36947	-33.358715	-47.75041	-55.9553	-55.365883	-16.875813	-19.685478	-7.537691	-20.350645	-25.600859	-18.890549	-2.6436265	-17.50697	-16.426092	-0.7496911	-5.08319	-6.273119	-61.753403	-58.61718	-42.734528	-45.477665	-38.241913	-27.4704	-26.722084	-30.506557	-28.339087	-31.599815	-28.571394	-24.149605	-8.890587
372	-9.285847	-23.025597	-14.221882	-17.879055	-33.716003	-46.724274	-24.0625	-12.47294	5.226659	3.0896235	-12.990346	-21.581629	-42.442513	-34.84007	-7.2127047	-58.7308	-41.252335	-25.050209	0.5167742	-11.791971	-18.093288	-37.480766	-43.42993	-32.445427	-42.583656	-40.124344	-19.457413	-31.646114	-29.162224	-18.966919	-16.3014	-23.316408	-17.182766	-21.094662	-28.576748	-14.815588	-8.767031	-19.588005	-26.097769	-20.939678	-29.004604	-12.55246	-24.480156	-34.432884	-25.779514	-4.5254555	-13.173387	5.9569564	-17.7039
374	-32.66269	-31.651913	-21.698208	-37.11006	-44.73011	-39.6477	-27.153515	-32.945892	-22.944153	-29.2053	-41.826916	-61.54306	-37.5091	-47.859528	-55.823578	-58.94889	-63.427315	-60.12184	-55.75381	-50.74555	-31.502766	-61.369133	-55.638374	-40.94793	-57.788757	-57.693077	-47.339005	-35.159256	-42.36824	-40.968994	-49.02969	-58.061356	-54.94435	-19.620228	-30.36945	-24.075224	-81.17427	-61.090256	-51.755863	-67.42853	-68.454185	-53.557182	-49.892548	-65.35932	-62.91826	-43.652546	-57.978645	-57.65969	-39.814545
375	22.29366	19.910444	19.720531	24.648378	17.908688	7.015745	35.604378	39.266285	28.70813	36.05266	26.765396	22.274933	-3.1542025	-13.62319	-1.6648114	28.462868	32.997475	34.646175	44.146614	28.70145	30.126072	25.379768	31.49088	31.736296	6.9726996	8.332416	18.893845	24.517902	9.596916	5.302534	30.940807	34.48749	33.683735	23.975393	30.138615	26.659843	4.9749165	7.0240493	18.218273	26.39701	13.9165535	15.455235	48.07614	36.882523	37.04451	43.252907	42.20227	37.844803	35.15661
376	-31.986649	-6.0487676	13.910953	-1.6486452	-11.196833	-10.723402	6.6185436	-8.102728	-8.799465	16.59139	7.0454683	3.241215	14.706815	5.665286	9.496213	9.863241	0.02292806	2.248503	-24.75911	-38.07241	-39.07462	19.758255	16.9385	23.74932	-5.28765	-1.4271259	17.348537	7.600395	-11.107197	-3.2590048	-21.743578	-39.56156	-19.363293	-28.247807	-41.51963	-25.724535	5.854168	5.069215	3.0311584	0.9386852	-6.457521	-13.474508	14.597169	12.049404	13.843868	19.278234	15.97504	4.1929913	25.968243
378	4.790512	2.3108811	-6.79815	28.854	21.682474	16.709557	22.059227	12.235447	18.487751	5.8704796	0.764047	11.464011	3.6647954	-10.1212635	6.2068233	11.165745	0.8545006	-16.008986	18.310448	17.562435	13.776722	18.370274	21.18905	15.817804	14.732542	10.615726	2.7111585	19.615353	19.923973	23.853783	26.764076	30.288202	31.22387	4.3959527	-2.5635607	5.7685595	-1.5160168	-10.33087	-1.9384573	2.6824563	-1.5687758	-0.79837555	7.215128	-6.6666136	-9.320821	-13.991194	-0.34676415	6.3373275	6.25864
379	19.433483	23.360275	26.969784	24.701412	27.0701	23.474833	25.800919	30.228016	29.621597	24.726921	25.047703	26.015259	-9.012192	14.282784	21.587404	27.549461	25.536144	27.411613	21.67033	23.634686	23.008102	23.922731	26.157986	15.366085	29.917479	27.252785	26.737354	30.243773	27.349567	24.453157	20.726927	22.474396	28.449883	24.449087	23.588346	30.222376	14.220455	14.751181	17.314472	6.374097	7.2595224	12.478245	15.470994	17.425047	-10.781994	21.421741	24.739254	20.860859	38.130966
380	-30.635994	-39.78148	-27.469234	1.6060092	-16.640076	-13.529688	-19.18251	-36.064537	-42.69683	14.739359	4.1841145	-20.111805	-35.467087	-37.658623	-19.362724	-9.166712	-7.389942	3.3581374	-19.008064	-21.35711	-7.992793	-1.2594887	6.096339	14.30548	-3.4081843	-15.295828	-7.598873	-36.348473	-24.285667	0.90897113	-5.8391953	-21.079033	-26.07698	0.7242682	-19.982498	-18.70438	-12.812767	-19.538692	-0.53633887	-10.552538	-24.713074	-28.868155	-3.8204188	-6.1611304	-2.0172951	3.124746	-5.4846835	-4.2521076	-9.739074
381	-64.8811	-83.98982	-85.0309	-38.198746	-52.27192	-50.84632	-74.79793	-89.743835	-99.58473	-46.220787	-62.157608	-59.18045	-21.119389	-36.436134	-24.13536	-52.950836	-65.29798	-57.248127	-96.35431	-94.13599	-80.12138	-44.158882	-52.281452	-57.490593	-81.28465	-96.9073	-99.50889	4.7855277	-7.8099756	-20.112225	-42.51689	-61.1781	-72.123665	-88.08924	-101.88245	-94.569626	20.380768	17.736824	16.362331	12.510152	8.039574	7.7292433	20.224691	24.441128	19.691166	-68.916374	-49.47529	-33.493736	-52.66256
383	-9.027864	-9.257755	-2.0373964	14.56172	7.5858927	13.305509	19.063324	16.44456	16.962088	5.467319	-2.924169	-5.528452	13.931905	9.718565	12.667014	3.6063976	5.4874086	13.860471	3.3659072	4.3351774	20.30718	18.893139	11.324209	10.761639	19.610003	21.212831	27.804943	27.733963	27.488377	29.002684	23.027472	23.366896	20.118328	23.489334	30.849785	64.89925	22.063848	25.692623	22.753891	20.47433	23.826012	22.976837	42.195164	38.83255	29.80854	19.939098	21.681534	24.608612	6.4021025
384	6.9881372	5.8749475	20.598394	12.394852	11.060438	17.36498	10.595476	-5.2543445	-4.7860765	10.472986	3.212676	15.331217	25.328928	31.84779	30.87192	13.000767	2.3280454	-8.226431	17.67411	16.269054	18.180244	14.8832035	6.9748373	14.691962	8.303626	7.4029636	2.743998	22.736328	27.176624	33.442265	17.080963	11.331369	19.572964	15.771538	4.801489	12.527594	14.759621	5.1988316	9.582028	15.232268	15.292488	25.801836	12.7565155	8.676779	7.998212	18.96513	14.2971735	13.519501	-16.944187
386	-5.117079	0.41986087	16.06815	12.237275	9.466827	16.77058	-1.3351139	-9.821138	-15.73863	12.05448	4.935293	15.78507	6.895522	-8.299618	3.825787	9.138855	2.252995	-8.280039	13.632756	10.140346	10.222032	-8.008448	7.554567	20.11215	-50.701054	-34.895126	-12.418258	13.113522	1.7696648	-2.6995034	21.23867	24.106388	26.337849	-38.50987	-24.79174	-4.134876	2.695941	-5.806272	-19.911497	20.858831	11.105692	18.6964	-18.24723	-31.5926	-36.027115	-24.710564	-49.526787	-33.390686	-23.81311
387	-25.33954	-7.038663	10.856802	25.430656	-9.289799	-12.548144	-19.703175	-46.628304	-61.991768	18.602682	0.8012473	-9.483903	-51.654312	-48.554436	-22.388145	21.887608	28.729385	33.50991	-17.009295	-31.089417	-23.985374	26.80598	25.386333	27.86726	5.5192556	-6.4126496	1.441343	-11.963489	-70.794395	-71.01436	-42.374332	-51.205505	-48.532303	26.24073	35.106094	29.528582	25.988214	22.416264	22.579885	-20.119972	-25.732777	1.1291023	18.973583	10.646566	13.433365	-3.4945107	-8.909191	10.544232	16.108467
390	29.711033	19.595943	19.210968	23.583881	14.733479	17.261272	8.437981	-2.5199285	-0.6366765	-25.62252	-25.08398	-3.6039042	-35.63008	-43.998894	-24.908905	-24.003796	-43.44438	-32.872303	-22.35609	-46.00519	-50.917053	-21.259796	-40.97527	-60.239624	-26.913034	-36.164467	-18.369095	-56.924	-51.349976	-29.973808	-34.832863	-45.497223	-51.11916	-69.08765	-50.61734	-21.741135	-24.340364	-49.91055	-64.36218	-40.60133	-53.651596	-45.22786	-62.720528	-41.13417	-15.05447	-14.5674305	-27.747776	-39.506084	-59.243362
391	-21.10795	-32.9357	-25.274738	9.278998	-1.7188485	-0.14967549	-14.28981	-30.690105	-38.038986	-19.724041	-23.703836	-8.80929	-27.184502	-29.276108	-23.366575	-26.925278	-40.46215	-32.01375	-26.598045	-26.892399	-9.8718	-9.213753	-20.920296	-24.202827	4.5437803	-4.0284777	1.1480589	1.1963811	-9.860794	-1.120695	-58.535652	-55.27879	-38.848747	-37.235924	-46.754868	-31.833508	-31.40134	-42.59957	-20.864277	-20.939426	-25.001648	-14.62552	-44.639824	-51.69893	-37.014954	-43.4358	-35.206192	-22.473965	-17.171288
392	33.776855	37.041893	32.13501	35.870266	35.548683	26.615065	35.45581	16.629147	-0.49714613	27.296036	28.22591	15.976961	-21.047491	5.3632207	15.558421	8.557618	6.04037	6.7776966	25.588478	22.642456	21.82867	11.385527	5.9994946	3.9634044	13.967617	7.733715	16.251356	-29.487648	-31.450207	-17.501457	9.62294	8.866408	22.147366	24.615236	20.330547	17.545818	27.35735	28.16137	26.10025	-57.37905	-63.53392	-54.665825	-39.99517	-27.528748	-5.7749662	7.788864	-0.1410419	-19.030447	-42.140167
393	18.0942	25.77958	35.525166	11.888034	11.999653	20.588299	18.450575	17.051466	20.371763	-15.135332	-31.491287	-11.278477	-43.11413	-53.499672	-52.557377	20.36914	21.156204	21.06681	10.533154	13.672696	21.63419	35.529522	28.883411	18.611835	-10.676477	-18.634647	-26.24393	-0.62973875	0.048350185	5.5394115	16.43651	7.863043	-5.4632034	30.225815	21.425377	23.461666	41.95987	33.774773	27.823841	-13.336418	-26.99656	-30.184559	15.580107	11.724596	14.801611	14.932539	14.111168	19.106281	11.112293
395	-52.802254	-69.546234	-54.83001	9.888628	1.9951882	6.812644	-19.276016	-16.925627	-6.915773	-28.567707	-20.503586	1.3260198	-24.119572	-48.25373	-64.3219	-8.885784	-22.709032	-13.079268	-39.30844	-12.929623	10.271939	-66.45863	-57.222523	-35.55662	-7.5912256	-4.6540737	5.610157	8.570395	0.15859094	4.810524	-21.72484	-18.862764	1.6766853	-58.299103	-76.465614	-65.36511	-3.0741303	-20.794214	-23.842058	-12.983944	-22.316093	-3.232409	-7.416182	-13.346201	3.6772957	-41.86669	-50.63906	-77.18074	-51.587627
397	18.29248	36.96216	39.20594	-6.261593	-14.101456	-11.339169	14.256529	4.6326714	8.57289	20.713799	24.44061	19.536236	-9.514708	-9.181408	-4.2168355	9.619035	-1.8942195	-0.9237871	6.454685	-3.254991	-19.999756	6.6793756	-8.407856	-29.107006	17.909391	12.15362	19.598057	-22.987848	-14.008295	3.5207684	-0.45913494	8.808297	20.898552	2.6880767	-5.2055745	-9.188404	-24.559088	-15.239656	4.1555033	-4.9274626	-19.811726	-18.83465	-3.4826512	-11.103918	-10.896724	-51.933395	-38.11303	-10.649298	-12.420155
399	9.119808	2.2024112	-8.381098	0.034676015	0.75332785	7.2503204	2.6732087	0.11762369	10.5522585	-5.3806224	-3.7806683	9.871647	-5.897215	-9.833179	-1.1797535	5.701576	4.591725	12.56398	0.72730833	0.33095646	16.473938	18.747763	16.997944	28.667492	12.901857	4.12805	-2.1027768	17.493198	4.625248	11.922455	1.5384637	-13.489763	-5.128125	-19.2914	-23.914845	-12.560341	12.760637	11.309031	7.0943174	-3.2863662	0.25057644	12.352514	3.9218805	8.076937	16.304386	11.747673	12.928753	13.693026	2.7441988
400	-39.345604	-41.971024	-44.232468	-42.37145	-35.370754	-43.36557	-46.010075	-48.149544	-44.85755	-39.561035	-40.479942	-31.367096	-49.5123	-64.142525	-70.15886	-29.393274	-41.460136	-55.47483	-49.617554	-41.474678	-34.129467	-26.785774	-33.284737	-34.156326	-42.61604	-70.11516	-79.98349	-22.288363	-43.755264	-37.36521	-35.9149	-48.624504	-46.263874	-42.281258	-48.268936	-47.731277	-50.732323	-43.24129	-46.0485	-52.38492	-52.920044	-46.563835	-49.700356	-52.11063	-60.36421	-39.608513	-45.478825	-41.021076	-47.155197
401	-1.9316401	-5.949937	4.7128415	10.683434	4.5966706	-25.039713	-37.441696	-54.46166	-71.512695	1.7029407	-11.07963	-28.42657	-20.694162	-29.864643	-21.379395	-10.162977	-21.842373	-44.54062	-65.70819	-86.77379	-76.16939	-50.83596	-38.551846	-25.91576	-25.129211	-17.506023	-4.248758	-22.802986	-21.106823	-22.233868	-39.575314	-30.755993	-31.528126	16.963734	22.18591	20.778921	-29.292187	-31.93093	-48.444153	25.583973	31.55743	21.443087	10.657615	-1.3256254	-14.898638	-9.271516	-17.414219	-14.259699	15.797936
402	-38.63953	-57.27729	-91.69516	-10.4186535	-28.014538	-24.656448	6.8704157	-0.5402818	-17.948381	-36.19532	-42.371387	-22.406384	20.621826	8.892052	-5.021911	26.658237	18.478075	12.273407	-19.075043	-24.50417	-19.729012	-25.228226	-39.370007	-47.116356	-66.4026	-70.59717	-57.221756	-53.078835	-56.864098	-39.751465	-44.444756	-54.696045	-54.193462	-25.113243	-35.016354	-28.126286	-2.6135457	-2.130527	-6.8900027	-48.985733	-50.384216	-48.964005	-38.444263	-49.334892	-48.75546	-45.902893	-50.045906	-45.41699	-52.4111
403	-13.130157	-30.530848	-35.172394	-34.423508	-51.330414	-70.932144	-33.886436	-46.589485	-38.458614	-16.423782	-36.534485	-44.500328	17.791939	29.619406	27.191921	-14.042785	-15.912323	1.8394071	0.56856203	-13.346817	5.892042	-7.7966127	-15.614716	-64.66622	-11.216667	-32.44619	-29.328302	-72.29474	-30.663162	-15.870948	-48.17308	-41.132473	-25.458948	-39.827103	-31.610926	-19.643036	-45.393127	-34.767822	-18.268349	-0.6343866	-14.333319	-13.717371	-21.83871	-39.360992	-37.135483	-22.380093	-33.63334	-19.118086	-24.81926
404	-87.1781	-63.357643	-49.957302	-42.77768	-25.861435	10.033108	-6.710555	-23.15945	-39.997826	27.764975	33.06764	38.669567	-39.367607	-56.44491	-48.12822	28.619205	29.864655	27.449612	-23.088387	-36.368004	-23.328508	22.31784	20.963404	16.074902	-32.680115	-61.991066	-52.083656	11.193615	4.422838	0.5424714	11.672518	3.7774763	9.634724	1.3501313	-8.1114645	1.1667482	-14.15172	-20.198988	-2.4874525	-0.3300841	-13.2914295	-16.184807	-24.958834	-15.9887495	2.9102972	-37.626755	-16.408712	0.078406096	18.972313
405	-2.0904465	-16.16941	-3.3730044	20.818806	14.684452	-5.611529	2.6696332	-9.9302	0.49250332	5.0842986	-7.7529583	-27.62835	2.2565193	-15.781716	-21.65524	2.4898942	-9.740492	-1.7417707	5.540723	-2.093416	4.4730887	2.106074	-4.850236	3.1041725	14.204866	-0.53782386	-13.683617	-2.6252406	-8.550413	10.6663265	6.444292	-3.563064	10.066579	-4.8898926	-8.732758	6.2492433	24.594582	18.601807	18.50226	-12.736043	-12.028782	-3.1898239	-10.5237255	-10.714029	-2.9276059	3.1035466	-17.03067	-24.40881	13.392193
406	-38.840927	-47.760143	-29.362247	2.3819122	-28.930698	-63.81743	7.2443457	-0.64927435	15.835525	-65.35913	-74.09506	-62.857002	-10.376944	-28.896172	-6.869562	-68.855835	-82.43895	-84.80535	-71.61302	-53.453888	-10.207806	-59.712727	-34.724678	-1.6166285	3.8478959	-6.1686945	11.254053	-46.538776	-61.943924	-55.893963	14.4396	1.2020136	2.9495382	21.28548	14.1253605	17.183681	-14.683254	-34.81739	-33.906937	-50.68363	-42.91224	-9.393438	-8.81275	-30.397854	-6.900419	14.615927	-8.34609	-21.30118	1.9717388
407	14.81347	7.023774	12.37671	13.207605	6.019467	21.258575	23.04359	20.831211	17.764736	10.306328	1.0566278	10.246715	21.680906	28.087694	28.154312	22.96088	18.491753	17.81171	-64.72337	-70.6797	-57.09212	11.202108	14.650726	-0.6875497	-1.9281385	-14.505388	-33.216835	-67.69449	-67.611404	-48.38227	12.85155	1.4972641	-8.754855	-28.635029	-54.503666	-70.698105	15.625271	16.708744	11.396404	19.136833	-9.131901	-13.063529	1.013044	6.8823333	16.0921	19.72491	27.014675	19.780087	20.819372
408	-14.79745	-7.657346	6.474133	-10.751911	-21.818085	-29.659185	11.317953	0.6058299	4.955078	-11.561916	-8.93767	2.606768	4.4077096	-1.4182336	12.998203	-13.077023	-23.910292	-18.925278	9.995095	7.814521	14.614872	0.7790503	-12.851263	-9.323019	-14.826103	-11.300903	-0.42123175	-5.0387754	-18.50807	-19.763248	-9.56098	-22.760197	-27.918098	-15.038679	-14.02202	-20.848646	-26.21452	-17.079506	-4.9037	-10.93666	-26.383728	-28.982342	-12.996599	-16.031796	-5.0933657	-5.86146	-9.848132	-11.490763	0.26820982
410	-10.737135	-22.916916	-6.7698436	1.318725	-6.7171617	0.19120705	-27.915615	-39.757	-21.123796	-33.805183	-33.64075	-23.321207	-29.78384	-39.178722	-28.232533	-21.313457	-31.847328	-11.687246	-10.359448	-16.395037	7.905022	-3.2898874	-12.72801	1.3965211	5.573905	1.8046635	7.653458	13.843394	9.802338	13.281309	-0.927546	-0.73134273	11.128416	-1.2887156	-5.6926537	12.215626	-15.075544	-18.36137	10.387716	6.6179094	4.8584404	5.982425	10.061665	2.3531756	8.680937	5.420134	-3.3142357	15.103501	15.132414
415	-15.024513	-37.132767	-51.11311	-18.498741	-48.602802	-31.56473	-27.121798	-23.765278	-4.8334193	12.287115	7.0998235	12.799256	-12.484555	-26.587934	-29.49639	-82.54717	-63.27263	-41.639557	6.918906	-9.890172	-2.9611437	-9.818519	-41.48471	-31.786127	-33.914536	-31.311533	-7.161063	2.2507238	-7.4523954	2.9064574	16.455185	16.999533	17.925571	-75.84159	-55.669106	-37.793488	-47.02282	-39.906372	-34.616405	10.9323	2.175977	6.7065077	-21.086842	-40.413826	-38.885277	-26.338503	-49.247433	-73.65636	2.7452645
416	32.99778	30.370422	24.603481	22.163155	23.83099	29.484531	23.702053	31.74625	32.866646	-10.796764	-14.820534	7.4458513	25.548363	23.088343	21.044308	23.589432	25.775154	18.26734	-5.443959	-21.28336	-22.582632	10.798647	0.5958707	6.513958	-22.37659	-36.45298	-10.849715	17.16022	20.832073	14.461836	11.58803	13.0359335	18.01194	14.0909	16.805182	16.191006	4.9598994	22.371868	39.445244	-7.883743	-9.347645	4.589256	16.368433	15.332277	20.920082	2.7995257	17.580442	19.073214	20.768833
419	9.712065	-0.42103624	-1.2301784	-19.285572	-28.906132	-52.912025	0.34966275	-11.160105	-39.412357	5.212367	-2.3200448	2.254215	15.575703	14.313474	16.62142	5.053879	6.204507	1.1639371	7.885233	-10.271718	-1.7719238	20.31926	18.940239	7.7751284	17.101923	22.943598	18.944393	2.2333705	-5.81104	0.036547244	21.559753	2.0392294	7.2769904	19.79192	19.206406	9.313675	24.431938	28.676193	39.611885	-2.4579854	-5.387309	-19.39862	-45.000206	-19.284847	-18.2239	-26.790108	-25.177193	-18.24786	-15.640639
420	14.781952	-3.8780186	-13.3874	-42.235	-42.081707	-52.936584	-48.89092	-58.16778	-68.537605	-39.51024	-47.46179	-46.28003	-31.952974	-36.625107	-23.643036	13.239094	14.760563	11.1868305	20.438581	19.674112	27.065237	2.2784545	-5.738513	-2.421037	1.6743451	-1.3949319	12.250268	-12.71623	-23.982744	-3.2441373	5.7626066	0.54379976	-7.767946	-40.27639	-48.39234	-39.23252	-44.44204	-44.78625	-23.555647	8.764332	2.523122	5.3465805	34.78683	41.301086	39.720966	11.461761	20.08392	22.408072	34.162376
422	-16.067808	0.52989703	12.428573	13.662732	12.837334	17.460327	22.525167	16.699936	16.58045	-2.6297119	0.41175216	15.817387	5.732374	0.43113494	7.5027113	13.019711	16.168919	22.235428	14.639399	15.720097	19.371136	20.534304	26.619328	25.385998	33.158672	33.68222	28.1081	34.360847	38.381035	37.25477	31.972824	40.702126	47.87896	24.90644	36.348328	40.520695	7.4336357	11.430742	8.973446	8.707983	15.398401	16.750753	23.68412	19.81363	19.592484	-16.69942	-15.914829	3.2412453	-9.024654
423	8.916213	-0.25431287	8.984148	26.33305	18.78099	3.1131759	13.267326	11.212895	20.239315	-37.88851	-21.849438	2.303513	5.5718646	-13.59005	-11.501016	21.624168	16.141548	19.072746	27.288746	25.481033	21.274439	3.1527383	8.416901	25.207855	22.806763	29.744307	34.375256	26.19307	23.467789	24.9091	-9.049669	9.64974	23.009453	7.0667114	-7.668107	-6.657669	-41.217697	-46.304634	-28.251991	15.986458	11.7122555	12.503299	17.201859	18.720757	23.401932	20.795403	24.47121	24.94957	6.5925813
425	-22.379234	-32.30665	-29.334106	-13.121595	-15.461609	-0.37297904	-19.06215	-26.409466	-25.064598	-31.48334	-38.039482	-42.411064	-33.506516	-44.46022	-37.98986	-12.698475	-26.391876	-29.338459	-19.238033	-29.62321	-42.444992	-17.708845	-26.453424	-28.372948	-27.928535	-33.394867	-21.071077	-17.122484	-33.569336	-36.894737	-38.891884	-37.811516	-28.457516	-35.438026	-42.431396	-30.475945	-46.73139	-45.849648	-31.575108	-15.81389	-12.261382	0.42343262	-23.049469	-25.481833	-25.2229	-12.003687	-14.53581	-35.257965	-2.845941
426	20.326286	10.920074	10.083912	0.89952034	-3.2294068	4.428773	14.505019	9.796471	16.754128	-12.978492	-15.352129	-0.69659853	-17.701618	-29.316196	-14.74819	1.7057143	4.3185797	7.609868	-15.5966015	-7.655322	5.8165765	-5.7224274	-4.17815	2.298468	21.72601	20.572493	30.891468	17.244802	22.729046	27.398987	7.017145	-8.051012	-31.774002	12.674433	23.532288	-2.8752975	12.99448	17.324024	-1.0684208	12.263029	17.604885	28.91407	17.492863	11.879137	10.245382	28.653961	27.009768	39.738533	24.418386
427	-12.692374	-19.849964	-12.663513	13.524595	10.932306	7.3679	-9.85552	-9.670494	-2.587051	-12.081184	-9.194908	1.3503392	-5.33404	-11.339482	-11.15163	-19.583235	-18.089336	-22.856258	-5.485091	-9.451628	-14.684376	20.728	9.972324	-4.7001467	-3.332169	-9.10891	3.8411703	10.700073	-0.40069675	13.571674	17.56482	10.295536	14.478985	-17.584766	-20.4199	-2.7503204	-0.632283	-0.20293976	10.613989	15.113592	8.370086	12.994673	-24.482859	-25.7905	-14.0354	21.493626	19.08265	15.296009	19.974047
428	4.7308807	0.95081544	-9.657066	7.046656	-5.473242	-0.40501487	13.310671	1.692374	-7.6344852	48.820892	41.969795	32.767723	25.664547	27.541315	35.753994	2.66108	-12.610748	0.65929615	7.9274683	9.256304	14.651316	5.6658373	0.25137502	2.1012232	-5.1625056	2.1033897	25.323746	-54.999786	-42.343372	-22.589283	-2.7838092	-14.702031	-24.320753	-11.389662	-12.489397	5.368426	18.456312	14.290741	19.989128	46.101162	45.450546	22.062775	-48.403694	-57.710056	-32.36901	-40.285812	-32.09395	-17.520226	16.709726
429	38.26036	50.97785	36.31736	120.086105	115.23869	82.861725	29.980133	45.468933	68.914734	81.32974	80.033356	61.253334	57.240067	49.04418	27.585384	36.847546	40.30362	25.269127	65.62309	38.276314	21.113918	45.445023	55.495106	38.984123	29.0389	42.948753	27.81925	21.077139	41.19182	57.514793	37.00879	59.550316	57.391586	49.54692	64.108665	108.72285	34.98864	38.742897	29.537025	82.593285	43.40292	25.416119	39.175102	56.716213	65.39719	25.669456	40.16961	39.550602	33.538837
430	33.253357	17.09067	16.486294	39.086044	42.464462	42.78044	21.51966	15.725693	3.5202465	21.73486	28.044506	20.804008	12.141333	8.971706	24.699665	20.484169	31.338703	34.686844	20.622158	19.55069	32.554916	24.422829	31.317226	22.903069	13.836886	30.391483	32.16884	19.207832	26.214893	31.34657	41.195663	39.465614	36.545403	25.697506	23.62735	27.395578	3.8848839	4.6550684	14.209631	26.803627	33.9811	34.520084	-4.915908	-8.893419	-17.864141	41.376762	40.122116	36.891705	30.948334
431	-45.501045	-53.674416	-43.075287	-9.712322	-30.615002	-30.447506	-11.68338	-40.955467	-26.573105	-12.502318	-27.340958	-13.102949	-12.110308	-40.67753	-42.306404	-55.10367	-66.93075	-60.122437	-22.756248	-33.762928	-13.644823	-13.054403	-31.743542	-19.22831	-16.308453	-11.069758	-10.715372	-66.35937	-80.44783	-54.5934	-75.81344	-68.26867	-46.119995	-63.238228	-61.994522	-43.399956	-53.54966	-67.88922	-46.177303	-62.18052	-82.503174	-82.63208	-21.442066	-40.69964	-56.240883	-39.9937	-66.36029	-59.592625	-26.77884
432	50.531868	48.984676	41.805607	18.720015	24.751293	22.140305	17.929245	17.759134	-8.968861	21.61545	33.69069	26.35196	34.173676	28.812504	27.44928	29.792519	23.395966	35.590324	17.543476	21.051535	21.439585	18.546404	28.400135	27.861397	11.956928	8.964335	15.72262	15.374952	5.0416694	1.6066442	-27.32663	-38.874763	-35.660183	29.22445	24.251093	32.703327	10.220497	5.958923	12.2884445	-10.511705	-17.807625	-13.745884	-34.78092	-20.012352	11.358278	22.451933	28.596745	34.49558	-31.026073
435	-33.18022	-51.459007	-54.401268	14.200983	5.926772	10.625584	59.014122	49.137997	51.901596	26.219944	25.489761	22.490812	25.309044	28.895184	37.69811	2.403483	4.066154	15.0550995	35.733154	39.487354	46.32846	-22.956633	-11.9592705	10.347605	-42.77395	-57.890327	-55.44419	32.837555	23.41954	30.440346	-17.741219	6.690695	17.840157	21.995358	13.771776	3.962309	20.446514	22.45747	18.557125	27.634748	30.521418	22.385374	19.598183	24.985836	35.85155	18.407063	-51.041832	-67.73157	-26.246807
436	-47.939804	-23.02967	-4.03513	12.165636	-3.4233212	-10.598242	1.0125275	13.391956	8.381213	-28.63676	-30.401478	-21.024849	4.2179213	-1.4926052	7.517748	19.490688	18.29717	21.01455	20.695766	22.436222	33.376087	-21.637459	-3.825704	12.476504	-7.5554113	-17.81022	-14.414906	-5.6578283	-0.67012894	11.984875	10.228142	-0.7666805	5.3378806	-36.821854	-47.123684	-35.870083	7.17249	0.6923795	12.37175	8.134242	7.3664956	16.920345	-0.10592723	-9.578161	-16.159508	17.811329	16.81011	16.161139	6.4218316
437	-14.861656	-23.503304	-39.57766	-64.341896	-47.775497	-33.78149	-44.36401	-44.207	-30.675962	-28.356018	-41.285896	-42.4832	-53.439445	-45.53199	-31.853203	-27.358347	-34.496223	-25.673397	-31.722595	-44.767773	-40.0943	-46.313942	-46.841724	-29.667583	-26.857296	-35.512917	-41.64525	-49.467834	-63.841843	-63.728832	-13.105719	-20.727901	-15.555859	-54.530704	-60.378944	-42.65673	-29.852459	-39.73827	-73.381454	-43.93596	-49.066895	-28.994362	-39.991936	-41.48901	-28.338356	-9.432102	-27.215233	-53.17096	-54.120007
440	9.728502	2.763168	-0.32650548	-26.400589	-21.300076	-2.510603	-7.9287233	-7.4400234	9.745186	-7.114765	-11.762936	-13.762514	-11.593222	-13.718109	3.8609886	0.3841716	-2.0325468	-3.514429	3.3451371	0.10929701	8.141258	5.6208725	-1.774666	4.292698	-25.5532	-23.373198	-29.78032	-19.622114	-26.069344	-18.483429	0.87678754	-4.973014	6.3015323	-20.502401	-19.47514	-6.841718	7.9248295	-5.3917894	-15.837897	15.383416	6.3939705	5.1100965	-10.69041	-12.546045	-10.007549	16.867958	10.52371	11.681509	4.040552
441	-42.77574	-43.7793	-32.015385	3.8208022	-3.2185879	2.4428	-2.9535635	-2.1405537	9.074384	-30.223866	-25.959229	-20.506927	-35.843395	-39.037624	-26.122984	5.237022	-15.547075	-29.58057	11.9811	-4.8766127	2.6185946	21.637257	16.097807	20.002254	-76.30936	-81.44587	-62.06293	-10.009134	-20.611195	-6.3998795	-56.70347	-57.229538	-47.57863	6.668214	-5.450552	1.7407143	-35.035698	-43.934006	-42.832253	-22.257778	-36.46124	-34.116882	-36.617672	-37.93103	-23.814335	11.680112	1.3296623	-18.757952	14.736624
442	-6.9917994	-22.062984	-24.357615	-20.271883	-12.36483	-4.6289835	5.43432	-4.6413364	-8.218852	-65.54669	-43.722435	-26.4809	-40.93998	-22.000307	-11.375071	4.829216	-0.630693	-15.643766	2.6325822	0.065632224	-0.18554655	-2.8506908	-27.477518	-43.22155	-6.8970776	-20.166431	-18.580578	-2.5938916	-14.74651	-30.210846	-11.811409	-25.90186	-43.179787	-24.442059	-39.452034	-52.596165	-5.627492	-18.220762	-15.738788	-21.383099	-36.4069	-23.11369	-15.844921	-25.549654	-21.055618	-22.358181	-33.64744	-46.848717	-29.548782
444	37.47247	36.211327	36.96895	29.6497	11.758534	7.345974	34.154633	30.969263	31.770187	33.10334	40.90754	28.790909	31.438305	35.591312	34.98478	23.369366	36.941147	32.019154	27.305136	24.043215	12.557207	27.864185	13.234615	10.8432255	16.661293	5.7179394	3.8276057	23.70665	22.592924	27.37665	21.725933	35.165733	40.755108	15.528086	10.986366	20.958168	24.568722	28.050438	20.342228	3.9981987	6.2607784	18.851883	23.004648	28.16415	30.920132	36.188393	27.27816	29.035236	19.49533
445	51.42777	36.66722	24.50383	45.87758	58.44045	39.419613	20.509995	32.525177	41.853485	27.274815	38.903057	41.46071	18.215963	28.40446	37.83824	45.16682	41.89335	23.072874	37.47487	30.600254	24.771334	51.535698	38.2556	23.5658	37.905167	45.57949	50.13121	72.30824	40.512337	27.833534	27.860832	29.412462	20.548931	48.936638	43.238487	30.358273	67.78992	47.88111	36.648567	12.644318	15.528655	12.6912155	55.909683	43.84028	35.51902	33.184334	44.233124	47.485184	25.552275
448	-44.24595	-71.04627	-63.690296	-23.545322	-31.717243	-32.958244	-3.4597197	-14.098862	2.544137	-32.433598	-50.189148	-41.986816	-34.46325	-42.766243	-8.615265	28.378288	23.190792	23.339687	-1.2837236	-7.563855	2.1771057	-49.47581	-58.42079	-54.323914	6.1815414	-7.4704447	-19.68829	-44.77762	-61.033546	-80.870895	-34.20623	-30.191792	-2.527601	27.972324	6.998614	-32.107906	-28.249405	-42.91062	-36.14608	-54.726173	-64.935104	-51.556786	-61.69551	-83.797485	-75.78314	15.566727	7.371066	20.256775	-4.6043215
449	-12.406551	-17.489681	-16.472363	10.540651	-0.94196725	4.852931	-3.0155041	-0.58417	-2.2259512	-12.360797	-17.742252	-14.678463	-31.55054	-14.214317	-7.3943043	-26.158237	-30.840538	-36.685486	-13.47672	-30.887188	-26.250166	-46.10736	-41.850754	-27.20702	-11.714525	-20.39016	-22.004417	-16.926502	-17.503407	-10.719351	1.784816	-0.5193161	-0.088280916	-10.461184	-13.359829	-14.125809	-14.318308	-20.244375	-9.805712	-10.239976	-21.445627	-16.309723	-1.3585515	-19.557184	-21.234188	-35.361633	-43.573326	-37.33747	-46.59044
450	53.528336	31.866634	20.822315	27.997316	29.143448	23.470394	21.596813	28.63691	50.132088	27.411566	34.955853	13.823912	30.330925	23.093594	24.189152	25.779766	26.487469	19.07351	37.125183	34.256638	22.299417	29.220318	27.60902	23.40488	26.621391	27.925951	16.543522	23.179298	38.279457	36.694286	41.821888	33.927658	31.377777	-8.489226	-20.298359	-24.943707	21.1329	23.893227	22.884235	22.936535	24.342304	22.360596	21.926033	25.719221	27.201427	19.548508	21.537933	20.38143	21.447884
451	43.65293	39.726955	26.068905	46.462322	45.759342	50.53904	31.159939	42.027122	29.977152	62.8276	69.64754	49.71646	-5.2649393	-10.451931	10.114909	-5.690626	-17.536434	-41.28342	19.711143	24.81746	28.19675	-2.205773	-4.9556866	7.953659	-1.0848093	15.15531	12.403526	28.180857	29.550922	21.408447	9.833204	8.203375	1.3319919	15.4512615	12.37747	18.36539	22.316738	28.194914	32.3385	4.8055573	-0.42170775	13.178621	10.656872	9.948287	18.201492	42.699722	30.126888	21.674238	-1.4261647
452	21.933846	19.988642	24.632858	19.373539	15.496789	24.473087	-5.701797	-0.6156368	13.472568	-3.970589	-14.098569	7.5673656	-7.475221	-22.411129	-31.280193	14.138649	9.39431	10.642206	19.273804	22.471127	25.138596	-21.253632	-28.325932	-13.380416	23.564575	24.921724	29.984913	24.55382	19.264656	23.93146	0.43539912	2.6351295	14.994507	21.8523	27.777601	23.864271	18.660866	11.199276	-2.6927524	-1.0701711	-13.750057	-12.750404	15.235568	22.848526	24.488586	27.298214	15.183823	20.971878	-22.646484
453	-55.82081	-51.70296	-39.85768	-40.893925	-42.273647	-28.342556	21.379236	17.915985	30.0004	13.201962	14.330181	19.527597	37.51417	45.648033	53.91616	14.143717	12.641879	-1.8838061	-40.30648	-55.57328	-66.59093	19.821133	15.473179	17.856098	-22.28744	-26.837685	-34.970963	-21.595932	-29.970083	-36.300404	17.53644	16.570534	21.405254	-7.492298	-26.271702	-22.185532	-16.281448	-29.709259	-25.47308	-36.486393	-39.19445	-31.272024	-31.106392	-58.04987	-60.02142	28.36132	20.056778	27.36169	-34.976067
454	-8.243327	-16.570904	-2.6949158	-3.1445184	8.623067	18.595915	-17.478312	-10.788	5.637021	3.8554935	9.536041	15.00877	-7.8744345	-9.075319	5.8638115	-18.57905	-2.442115	19.317047	2.160182	4.3206763	12.213696	-10.537797	-4.682043	-5.9315863	-14.341509	-6.6834006	4.6451826	11.123918	5.4864645	7.7380605	11.635586	-2.2611916	10.06739	-22.050602	-24.064112	-22.165726	12.3169155	-8.568017	-16.922153	-15.789331	-10.350263	7.4463077	17.351429	9.719234	7.473966	13.703701	8.398964	15.316256	-3.5333753
455	-36.662483	-60.943687	-54.598816	-48.965424	-59.024857	-46.43111	-28.40569	-48.898766	-64.02032	-46.935318	-63.758247	-77.28491	-27.622334	-44.737717	-72.87842	-21.746918	-38.740288	-14.5862255	-77.939964	-71.862564	-56.874	-62.464474	-50.281467	-33.213715	-45.805424	-55.53912	-51.643436	-1.0770087	-13.838116	4.142669	-102.70184	-95.34909	-72.40004	-34.982887	-43.855713	-40.07247	-51.439552	-65.567825	-57.744217	-74.36778	-88.694916	-80.36241	-55.14602	-69.4805	-78.02803	-44.415855	-60.451683	-41.982132	-47.56268
456	-42.423023	-56.28225	-56.28916	-43.555126	-44.620956	-28.86681	-13.259903	-12.492842	-7.5184894	-1.0094454	-9.691932	-6.119971	-29.715221	-35.831787	-30.914799	-41.326912	-50.40567	-40.982628	-45.977566	-42.33831	-25.034996	-27.900621	-30.05844	-12.381805	-70.163155	-73.31172	-59.73343	-32.86381	-43.680138	-44.790108	-43.115593	-42.1986	-29.615559	-10.337933	-29.595142	-32.739365	-5.3006682	-22.31901	-24.429907	-29.225853	-48.566948	-48.115143	-39.40969	-54.140427	-53.67043	-11.105046	-33.719933	-39.400406	-49.47152
458	6.7426496	-12.63945	-19.45304	23.412548	31.21978	29.813736	25.740791	32.18129	31.497248	33.449028	25.58166	20.265062	-11.394495	-14.863894	7.8803797	43.790993	40.15419	21.896172	3.465046	-3.970794	4.6348677	-52.622536	-56.728416	-44.650276	-24.411125	-33.481384	-20.745209	-41.550766	-24.810558	-7.203991	-30.92323	-24.076538	-6.031019	-2.7074194	-9.998692	7.252869	15.482414	-3.795106	0.43193525	24.309622	12.880742	9.799274	36.565865	40.216415	39.18545	34.473015	36.721775	32.468254	26.72435
459	13.211001	15.444642	22.30391	24.9076	29.664093	1.5048491	25.86588	35.1957	37.375698	24.568722	35.76587	31.658669	-17.070507	1.5898929	20.504593	20.502026	20.753157	18.617943	18.178509	11.593098	19.941284	30.80988	26.264334	30.173515	-10.699353	-19.657684	-6.9811325	-32.25124	-66.302536	-63.94242	16.104336	13.205686	19.810081	-19.238207	-39.869072	-16.944283	-42.566673	-49.28589	-27.55968	-34.558	-45.818726	-36.962765	-37.4524	-42.13244	-30.141191	-8.581421	-11.669055	-8.330816	-17.924274
460	-3.919898	-4.743702	2.1478248	-23.250538	-35.159668	-35.023388	-2.995173	-12.350682	-11.996532	-21.734367	-28.49199	-19.162125	-11.865595	-22.364471	-14.962536	-37.608063	-47.44912	-48.512077	-37.329987	-37.352257	-28.405066	-8.35324	-29.427208	-38.958294	-6.4867907	-15.917888	-30.486267	-40.785896	-26.949677	-8.623913	-17.704426	-20.20346	-5.1124296	-23.02745	-35.63843	-35.05052	-18.310219	-27.811888	-33.861786	-50.50952	-36.748444	-17.827503	-8.961178	-2.3160262	7.538639	-2.2204483	-9.874018	-18.811733	-0.29821986
461	11.373937	-11.902589	-2.189865	2.6435	-13.189724	0.7591047	3.0011783	-12.217741	-24.96662	-47.406525	-62.21821	-33.50844	-40.340096	-37.232384	-12.909147	-48.253994	-24.15366	-1.1071763	5.722863	-12.735203	-1.8762913	5.071494	-13.851846	-4.79807	5.7277317	-16.315105	-9.557829	-10.2211075	-32.992653	-64.50917	-7.493555	-34.31886	-29.34143	-55.43873	-19.734795	-3.7390018	-2.9395852	-18.83301	-3.624923	8.145912	-9.722316	-0.32517838	-3.9337173	-21.34518	-8.981011	0.46708867	-11.843284	5.3581266	-18.599602
462	-24.517532	-33.20325	-21.561943	-19.307186	-17.054886	11.569058	18.829964	21.381168	22.634457	9.384518	-8.901478	-44.54705	-4.4276066	-5.184818	8.3036175	4.28588	-3.8420773	10.190078	-26.484196	-21.817377	-5.932838	-23.215126	-41.327026	-30.469227	2.5288658	-7.886903	-35.40091	4.8703227	-5.9642944	1.6596937	-56.626656	-52.276485	-30.962887	17.311417	1.4992448	-4.9772654	-21.97733	-12.266518	4.18612	7.959066	2.192124	-20.633606	0.9846475	-19.291763	-43.424915	1.1335906	-6.420771	7.8932157	25.887672
463	14.775259	-6.4439564	-26.670334	19.050343	19.68853	20.566357	1.6105019	-3.57927	4.994556	10.903395	16.726969	21.187653	30.866795	27.203672	23.517197	5.425002	-0.6288426	5.6014576	13.024943	16.799332	37.867676	7.952236	-2.0885947	9.467686	-2.5637476	4.724789	21.151718	11.594832	20.032711	27.806444	17.751865	8.250633	12.847813	31.2234	24.755705	15.444403	12.994824	5.8566484	11.085397	28.776001	29.92577	29.439121	24.724483	22.93371	20.265385	23.366302	16.559801	20.119617	-15.97935
464	25.959648	30.965233	30.779808	45.440544	47.893715	48.50824	35.38941	28.423706	26.83131	22.0215	27.25096	15.027858	12.927493	17.913336	18.59239	-21.62824	-8.894998	-2.7142096	19.197884	23.890781	21.556274	26.910393	23.102123	25.706718	38.743153	40.56293	37.93986	-3.9142756	7.709918	19.239382	42.1315	45.755432	33.15452	49.462257	53.465088	38.144947	32.635197	46.293816	41.120636	22.622223	25.231667	28.075165	38.97371	41.351425	44.097088	31.31129	46.68702	47.909042	24.506386
466	-1.3591812	-2.4362917	8.987257	-1.3539209	-12.278982	-31.372852	-25.99641	0.016126156	21.981682	-24.223228	-56.782066	-64.74874	-59.963028	-67.049774	-56.625843	-1.3091809	-14.954393	-15.878375	-70.24194	-83.69577	-72.04645	21.194305	20.536545	14.813661	-0.57274306	-6.7551746	4.915247	-61.225212	-65.15922	-44.862576	-11.303534	-33.842216	-24.160816	-81.74144	-80.38617	-61.25968	19.268898	13.300859	24.490065	-51.092075	-65.983475	-80.1925	-3.9848304	-4.31759	11.146536	12.043018	-9.806154	-40.10965	-40.28672
467	13.595036	10.795242	22.210733	13.924528	-0.82692236	-1.9240398	-32.42943	-29.445345	-31.21664	10.462442	-15.396251	-16.160192	4.763427	13.411175	15.41424	-20.321674	-3.8835313	6.204027	3.6603978	3.7150412	3.4562213	12.734192	4.1715565	5.1399326	10.565052	5.187084	12.715015	-36.17064	-50.5181	-57.21971	21.092682	10.064827	19.657345	19.815914	13.875289	21.860292	23.46457	21.225327	18.086676	33.643143	21.624073	12.6052475	-2.1361923	2.901958	8.028952	-17.078003	-23.831543	-17.350647	-15.4713
468	20.20166	28.692518	24.358032	-32.59939	-35.282604	-31.752869	-29.498089	-27.665808	-12.448576	-13.056664	-20.15893	-14.944044	-3.7267594	-8.481362	-2.0683103	-0.3693687	-1.0964049	-1.5601642	34.34975	34.396492	34.153053	50.05365	51.423725	44.310257	28.61145	46.73485	41.866714	36.298088	54.098343	49.135525	46.727882	66.42526	72.42244	21.906603	41.628242	46.33869	34.073856	39.768852	29.724716	35.608322	48.27957	52.288727	25.674547	27.813618	28.659023	15.83319	15.118435	11.974908	-7.781266
469	9.341753	17.861364	31.084526	24.009315	20.230219	15.582736	26.092093	26.404152	22.919853	20.305252	25.236376	23.056097	14.942979	5.8862724	18.894619	-40.949486	-12.228731	21.210384	15.498368	0.060627222	1.0590256	17.496975	9.936167	15.476578	-71.38797	-68.139275	-59.62245	31.496197	36.04966	46.543835	36.998726	30.662193	21.393356	-19.774654	-35.804176	-14.6071615	-27.7081	-22.060484	-7.8251467	37.839165	10.968418	9.166982	-74.91264	-66.87718	-16.680182	1.7651811	-17.861774	-13.589338	-7.200054
472	-20.714851	-10.220963	12.016777	20.537737	3.4858823	-3.4885802	11.1505165	-1.1494126	6.060031	15.022545	9.116516	9.561886	21.38948	11.78142	18.707527	-39.999496	-46.563274	-36.313095	-15.838056	-35.731415	-64.708786	-78.36502	-75.45761	-60.756416	-74.00687	-93.49327	-121.50783	-87.310165	-98.35614	-97.87715	19.123943	19.035446	24.452719	-14.314144	-23.935467	-11.392311	-22.401327	-33.23837	-21.641539	-7.3381553	-26.43277	-45.57042	13.866913	-5.2300816	-34.073402	22.50296	7.625619	9.422436	13.76564
473	22.533785	25.58207	29.874407	32.636562	31.901873	28.039623	-32.52205	-39.84676	-39.919197	29.434227	16.084831	23.21622	-45.49455	-57.361435	-45.1658	-32.81461	-30.50267	-34.066772	-55.394936	-56.271595	-50.943565	10.881037	5.776781	11.367401	25.059687	12.615686	8.116722	-30.591183	-41.90269	-41.762398	-13.347147	-13.607367	3.2960417	37.304806	40.836716	43.17552	-58.95275	-69.97819	-62.037693	9.388948	-6.6285954	6.021495	24.971169	19.287128	13.945047	26.19691	25.754944	24.346037	-23.722685
475	30.68853	33.98433	25.233273	12.226711	3.7826824	14.014751	-82.477684	-94.727905	-82.90782	-0.6421299	-13.169556	-13.531002	-21.093386	-19.39246	6.072385	-34.283913	-43.56184	-48.82761	15.513353	3.3432522	-12.602016	24.562328	19.708952	16.079105	23.045082	28.480688	27.946339	-3.1252217	-30.569809	-37.987473	3.574843	5.684617	22.216402	18.407024	4.581219	18.861607	-42.837837	-46.66037	-34.916676	-7.199546	-25.582722	-30.804668	30.727985	39.608845	26.81163	7.79084	-15.3923435	-2.450786	-29.389868
477	-27.067583	-22.764244	-20.373884	-9.074693	-15.642237	-16.051765	-89.952934	-86.457016	-66.09414	-45.474373	-42.605553	-26.256283	-87.21709	-80.91775	-34.91609	14.953387	5.688522	12.6414795	-13.011646	-7.209983	5.957347	18.879574	6.732724	8.640535	27.684177	31.12262	87.93615	-67.58091	-61.697487	-67.66626	-38.91514	-16.257519	-1.8267676	-55.650444	-63.508034	-63.63604	-31.257933	-32.324154	-51.47499	-73.23799	-83.31192	-69.04116	-64.49182	-74.54924	-90.5914	-14.709238	-14.675904	-15.120735	-40.734474
478	14.13238	1.3823326	-10.314133	-19.318016	-12.339109	0.10916674	-78.38553	-79.33834	-42.233593	-60.47401	-48.594456	-8.960775	-29.107376	-42.538265	-37.565067	-63.27481	-42.66131	-13.819698	-13.370831	-38.94624	-49.58558	-58.860847	-81.520996	-69.70323	-10.042682	-23.76745	-34.91774	2.6692266	-1.502466	6.2276883	3.6684563	-4.1925163	-8.990763	-8.031453	-30.814579	-22.11095	8.850706	8.435451	13.4608345	-31.184742	2.7464619	8.589123	27.80426	21.462463	27.794426	18.437815	0.38507763	-2.809297	11.2274475
479	22.079082	23.365698	25.977253	18.483738	17.063568	17.909979	-51.33402	-65.05998	-58.180832	-12.679714	-19.311796	2.6945233	9.855241	-5.4629536	-4.4259844	0.42208403	-9.7979	5.381195	39.417458	37.384228	31.204315	-21.316406	-34.607597	-25.04639	10.12222	-8.535225	-9.9107895	23.439072	24.90363	21.63871	-38.909714	-49.78868	-47.37295	14.858155	13.522377	22.67046	-30.070385	-46.930557	-31.415493	-6.2812996	-20.942276	-14.440155	-21.725111	-19.035496	-3.4580135	-38.251465	-55.49727	-34.85668	16.58894
480	38.613213	41.060333	24.298313	23.431715	37.398247	51.137108	40.89969	41.481503	27.133732	30.158443	37.366264	28.579311	28.1399	41.019737	36.335175	34.10608	45.143353	45.37468	27.99918	38.17154	26.02903	30.313236	41.34124	33.3861	37.303925	45.71064	49.315643	39.869743	41.52066	31.565672	26.068905	33.645653	24.250278	26.77326	32.720314	27.020071	28.045906	38.509277	39.80757	42.26645	32.833916	23.360767	21.715183	27.789314	27.995455	33.330414	36.65177	27.206684	46.348267
481	12.701233	14.881447	18.34266	11.563245	10.722114	11.46257	0.38649428	6.18931	1.6391459	21.498287	29.707531	18.521324	28.65294	18.92245	16.751865	9.692687	6.623191	-10.589685	-1.8284681	-17.023586	-9.349286	2.3171382	14.417512	27.218882	8.507299	18.239044	14.571511	7.0169134	0.38361442	2.716887	15.856737	9.618675	3.6452594	1.4489982	7.3325424	13.358417	30.26601	32.051815	24.600471	15.642591	19.70222	17.842506	9.769605	8.997938	22.6125	15.857571	12.090689	10.862959	18.797651
482	23.143757	25.93658	21.526825	13.421051	20.108677	30.602772	26.911428	19.461525	23.64141	10.1382675	2.781845	11.263706	0.3687482	-9.942097	-6.730695	-26.953636	-11.294785	-2.0197113	-15.755885	6.4073477	17.435215	3.70021	-4.8505926	5.3301563	-1.5153737	-8.113028	2.781361	6.5045905	-2.0783303	4.6997037	-1.0963914	-14.999732	-34.36962	-3.076746	-19.591019	-14.998499	-26.465567	-25.48448	-5.5764985	-28.61594	-24.495478	-11.518419	-0.43606567	-4.4745345	4.817416	0.8866148	-18.099934	-26.28664	-15.936032
484	25.42418	20.835289	21.592237	8.58893	-6.3865843	6.025985	-25.030476	-38.551495	-25.843418	-62.66131	-62.96301	-40.576138	-16.09286	-29.411566	-32.61906	-0.5197762	-17.7543	-17.434723	-35.11267	-39.675148	-36.67569	-12.139908	-39.138023	-77.63103	-11.7393265	-29.856102	-29.145937	-69.24981	-69.60037	-39.03241	-71.1886	-75.99246	-66.688156	-91.72368	-81.329636	-59.34243	-19.84689	-31.563934	-29.791553	-54.23723	-73.069405	-67.667404	-17.305798	-33.04309	-26.578041	-24.48244	-31.4142	-35.64247	-64.55698
485	15.941013	3.9818099	3.918829	-1.6962765	-7.0295753	-0.1805777	29.943287	28.16811	25.709991	22.408516	29.326857	26.35862	30.615606	33.43394	34.638	12.771579	14.339133	19.42852	30.269928	39.167923	33.82215	28.494076	37.44181	34.404808	27.070868	36.457336	16.781044	40.16983	34.28748	23.421566	7.445344	23.511848	18.91945	27.422426	32.69312	33.819393	21.92888	37.16895	40.1959	19.386703	27.15397	14.251071	31.782532	38.312115	24.966215	23.96094	28.31985	27.440304	41.674572
486	-5.9469094	-10.8722105	-12.726922	-6.2249994	-15.437788	-8.960769	11.460381	1.9497519	5.924739	5.6894407	-7.35354	-3.8169265	6.8377542	13.181845	16.865158	9.503347	7.6974277	16.093748	15.190668	13.25421	-1.9436103	1.724021	-4.517702	-0.7662454	16.791416	12.453087	12.570121	20.728558	7.63891	-0.9312367	16.604763	11.017974	16.865082	20.154282	19.698921	22.738977	0.7438003	-3.7580876	-4.6588864	21.53518	22.768465	29.962067	7.375743	-0.3315338	-1.2448603	-9.380684	-2.5464218	13.847372	11.2487755
487	-41.89766	-58.463554	-47.839806	14.131428	0.69699574	12.736856	-45.03236	-44.60977	-13.69212	-0.10757452	-6.9781046	-16.11042	-19.081688	-28.588352	-14.269066	-32.321182	-46.010693	-39.75759	12.991947	-6.233824	-13.015871	13.125	-0.54485554	-1.3825914	9.231539	0.15011472	-7.1592617	-31.803232	-20.109081	-3.9525678	4.4837418	11.621094	6.4517603	-21.050295	-27.618252	-8.115231	-9.394428	-32.428215	-44.090797	-8.880459	-22.007124	-2.5345058	23.730389	27.679031	29.597616	26.295067	25.852478	27.646603	24.472641
488	33.61572	32.92222	24.223923	33.317284	29.734268	29.640057	32.28995	33.3345	25.955482	24.352375	29.748436	33.479122	20.976173	28.346525	32.704117	20.74831	31.846416	28.943607	36.96794	35.534534	33.76755	41.94137	38.453663	32.68322	22.016516	26.21441	21.474382	35.882484	31.314228	26.81765	35.845245	34.58818	25.266386	46.58442	43.962246	48.383053	38.935295	33.299988	30.964563	33.860134	28.702179	19.280901	27.374554	27.727863	20.334076	25.29529	30.281052	32.209797	27.697823
489	-10.023455	-19.088474	-5.0167384	-5.549102	-18.977058	-14.96868	6.052637	-11.463633	-1.81602	-23.373158	-28.934082	-17.395546	-13.101069	-30.26076	-14.750526	15.757831	10.419151	22.378773	-9.054813	-12.851804	5.7702575	-29.511538	-52.006863	-36.82476	-56.49021	-80.65909	-56.103203	-65.53472	-83.33656	-77.34309	19.281984	22.42477	28.561243	12.47454	3.390191	16.808369	20.630295	22.35389	29.615324	19.78572	10.846722	6.018876	17.22371	7.13638	6.2984333	12.538179	5.9833307	4.9128923	-1.4656032
490	12.777209	-0.7595562	13.474254	29.313	32.82582	-0.023843229	-70.88762	-76.40535	-59.138878	13.624911	13.254532	13.750652	22.639967	23.17373	24.182993	-10.118741	-19.558424	-20.02787	-7.918929	-16.659925	-10.656971	-7.5869894	-14.756357	-6.036395	9.142216	-3.153233	13.693442	16.122025	16.091673	19.596233	17.883125	15.186983	19.437813	-6.544652	-10.996105	2.7446666	9.999018	0.52927405	8.132909	20.60701	21.492603	19.601768	21.488092	25.263325	22.110174	22.393995	13.689249	21.623693	-3.3294537
492	27.146034	29.892769	2.4153602	12.4963665	21.77007	14.649149	13.985229	9.1556	15.786926	19.236294	6.2409897	19.419436	9.293428	13.261381	-0.43160632	-9.183509	-13.905321	-17.791733	17.275806	6.9347296	14.21706	24.167292	24.72226	23.548367	-10.623526	5.555586	9.793579	25.254719	26.601303	24.164272	25.796194	18.206839	23.82397	20.00299	11.118589	-4.1511846	7.363111	-4.3240027	-4.415947	18.055038	16.600266	7.4391265	17.569649	8.659424	22.95857	21.879227	21.013453	21.818048	24.112724
493	-45.666096	-30.762825	-1.7086976	15.124067	15.955547	17.180779	-22.342138	-17.35734	2.743482	2.9407518	-10.364232	3.8519585	9.803052	3.6244125	9.0648985	17.404335	7.897595	3.880255	21.162222	20.111116	27.282286	12.041649	15.51437	17.824585	19.521376	14.708029	11.851181	21.618584	19.108147	27.729156	5.0127516	-0.9726345	13.575022	-0.90843344	-3.243842	-7.58475	12.193398	5.6998844	-2.6245952	2.5773654	-14.408154	0.67685	9.228774	2.2310712	10.044275	-30.720768	-16.693975	3.3553038	4.043676
494	8.466202	-7.5784845	10.417681	-1.2177151	-15.926652	-13.659384	8.723297	5.3039107	16.842562	20.20531	0.91691524	-12.235925	20.205956	12.829109	13.893244	-9.1369095	-5.216776	5.2366247	13.478531	10.596795	22.74541	13.741017	-5.916139	-7.3771544	-27.06532	-36.56137	-28.596514	-13.015694	-33.176216	-32.24677	20.002487	10.3215885	23.993816	4.1076303	-1.7425689	3.8091865	-0.43934453	-19.67443	-27.113676	13.141024	2.8826802	9.482246	-12.204361	-9.531228	8.432367	-18.953262	-23.017815	-6.092905	-9.718288
496	-47.16956	-33.467796	-16.925905	27.13161	21.866848	4.61891	-24.981085	-31.238846	-29.93623	-4.383633	-18.349747	-34.392315	4.3239455	-0.7361102	-0.6794741	-46.39916	-59.41897	-59.228355	-8.287603	-12.380228	-1.9955809	14.323386	7.597291	-14.977851	-33.46615	-41.034927	-30.742943	23.085442	16.56251	5.267582	22.078508	16.65728	17.71008	-31.664581	-45.507454	-38.66766	-49.741833	-53.390137	-38.300724	-31.086304	-40.932823	-23.022316	1.24928	-12.672031	-27.132801	-0.06738913	-14.100914	-16.092588	-66.29706
497	-29.719036	-34.745396	-34.019787	28.536808	25.950012	25.272991	25.883856	32.495842	24.797773	22.109352	23.622843	19.607395	20.239882	36.113087	44.179855	-28.944141	-36.678898	-36.249813	-44.277714	-62.312035	-83.58823	-82.51183	-42.957703	7.734091	-31.97929	-42.050438	-36.29329	-43.035416	-66.27219	-63.509876	-29.397188	-47.6015	-37.4962	-21.272673	-31.470558	-12.071152	23.08205	16.181068	6.8336077	19.621037	12.327712	20.552032	-61.178864	-63.726772	-40.371574	-47.93161	-61.129265	-43.4818	-40.1608
498	4.682552	4.774193	17.904152	22.957315	22.509981	27.225002	7.735265	15.640639	23.479813	12.578268	8.834539	16.223156	5.3099995	-5.2406063	-6.9060183	7.3068447	0.42045438	3.2416673	-33.062485	-20.013245	-6.892206	10.574976	5.050868	7.26679	3.243002	-6.873857	-21.874485	-5.6496763	-5.3223486	13.407238	5.2424593	-0.41383865	16.103018	26.671913	23.434513	21.148212	27.112738	29.033203	24.219711	14.488207	18.68347	26.575472	19.591776	17.86258	28.149525	24.566124	25.107048	4.241462	24.91758
499	15.351707	13.699488	14.510008	29.103312	32.94711	27.232697	13.746989	11.656289	13.398468	18.75241	15.521899	18.345997	9.0400915	7.476223	4.7287273	17.377457	7.0931215	16.061165	-16.497139	-19.219742	-1.0613317	-5.780356	2.9685204	11.830025	11.826944	6.2089295	14.720515	11.912467	4.3428826	14.271033	26.786137	21.84098	22.468636	-0.43852752	-5.0293427	5.965783	-5.8065815	7.716022	9.351044	18.193949	19.303226	3.6287453	19.520405	26.267277	34.14912	25.896605	17.439636	19.716385	16.690454
500	-4.3918977	-19.207325	-12.65669	-47.932823	-49.763336	-41.628685	-42.033005	-34.295563	-11.663737	-38.43332	-35.604782	-19.583881	-4.8355737	-26.786072	-26.278435	-24.89487	-41.183594	-34.43046	-14.0019455	-31.876692	-19.377344	-19.770905	-36.930607	-23.129353	-53.97876	-39.612656	-23.864517	-56.120956	-45.13729	-27.41225	-15.111403	-24.065948	-11.865961	-34.751335	-37.033775	-27.976261	-12.453955	-27.851038	-39.15113	-54.936886	-54.643654	-38.18164	-11.348413	-30.080496	-47.02746	-33.039562	-46.263187	-49.64361	-57.149918
501	18.574919	13.656702	14.018586	20.037743	22.76576	19.949102	15.9536	17.243484	16.527794	14.922365	15.313219	21.432724	10.248941	12.336887	20.812412	22.819468	11.7095585	22.843872	15.352344	26.946487	24.014473	17.9618	15.033186	14.8506775	9.102872	7.733876	12.360358	12.972574	11.943996	27.30851	13.896492	9.340594	5.553406	23.534264	33.306522	24.92292	3.7455583	3.2159674	10.422039	16.487	17.235348	13.741743	16.293032	19.939732	22.86959	18.32339	21.766838	18.270168	21.549541
502	20.356342	16.165833	24.356613	9.732285	2.3963335	-6.7412443	24.013508	30.97992	35.880264	33.831596	40.801456	50.274914	27.542446	28.710526	41.375664	12.258352	8.536579	3.7387662	28.649345	14.657988	11.08703	-45.731186	-37.371796	-21.640368	18.246195	-2.4487195	-2.805684	-16.834452	-24.750385	-26.255121	5.112885	3.4864542	6.8942423	-58.871647	-47.44241	-33.82784	-11.558402	-22.77946	-36.102386	5.447607	2.040976	13.509954	-21.901258	-24.37659	-38.628334	-13.769269	-25.763296	-38.054688	-11.800925
503	15.242994	5.0802093	5.0965834	-5.754776	0.8227523	8.000732	-1.7862735	-14.219059	-16.017649	4.510408	-2.4670606	-13.9391575	5.059392	-7.7046676	-10.731855	-9.051918	-21.473326	-13.260244	6.4971247	-3.471075	-5.675109	10.884504	-0.30956995	7.4296527	-6.5424585	-19.397879	-8.794683	11.536694	5.667268	7.6291194	-7.0135374	-7.4009533	16.725513	6.143057	-13.294511	-5.3297815	-9.776455	-21.844734	-20.453823	2.4432552	-4.3696346	7.923213	-2.8833082	4.7334604	18.519207	1.3666563	5.4078407	13.469079	-0.19133466
504	-68.476135	-81.57843	-70.89483	-24.520315	-40.823536	-71.380066	-28.151958	-39.078262	-27.419449	-4.987837	-32.170452	-41.703346	-46.029118	-53.49875	-40.88577	-32.572227	-37.269127	-14.655819	-33.1111	-28.025024	-5.770541	-53.27996	-61.40709	-38.44279	-38.2194	-47.608253	-30.139286	-39.206226	-35.586544	-13.505819	-29.012619	-46.726086	-33.721935	-15.820442	-38.7436	-35.166176	-24.556154	-35.018524	-53.112843	-4.9247108	-19.988747	-29.420044	-21.689178	-28.353905	-10.248199	-23.46302	-43.85826	-39.08883	-40.352715
506	31.056988	13.072218	15.293138	19.250751	20.581821	23.673662	11.516115	12.918964	15.480464	7.2201033	18.338657	23.265926	41.006363	31.562319	40.118504	19.445992	21.74253	21.562977	26.964178	23.878899	27.849483	28.513268	32.14628	36.175484	7.8324375	18.59173	15.964737	27.00494	28.073002	35.271107	31.337856	31.80285	26.115547	24.7616	34.23365	35.823097	19.774559	16.350126	22.449186	19.06067	17.88584	23.819038	41.58437	42.84704	40.03366	26.949451	27.014637	29.468544	33.97123
507	26.282318	13.932543	9.155245	13.318729	-21.003708	-18.30041	14.675072	21.089401	52.308212	-0.9643861	4.89746	35.715797	-9.26753	-18.448303	-3.680777	3.582774	13.251212	18.558784	-29.905056	-10.677404	10.32271	20.1129	16.314682	15.593643	10.48143	-3.152135	-21.609747	13.862129	2.1566472	12.502008	36.749664	38.597717	28.373028	16.00891	16.321299	16.451553	7.7992887	14.95552	15.511974	-49.3637	-28.963854	-17.071354	12.038696	1.4862949	-11.677107	14.999203	14.216295	28.332273	-21.167355
512	-22.534286	-26.3802	-11.373155	-32.208054	-34.16683	-22.990313	-19.276297	-29.579565	-52.93934	-43.451294	-64.755165	-61.52501	-92.79564	-101.31256	-97.59561	-70.537415	-79.0763	-89.939926	-22.473145	-32.85732	-20.521553	-63.80143	-64.163956	-58.5131	-17.13267	-32.52215	-25.65593	7.9790287	-62.91893	-68.06256	-29.799973	-44.026077	-52.86799	-27.252798	-55.42297	-60.85782	-44.70613	-62.625465	-69.72617	-27.052967	-33.637947	-33.40828	13.59495	-0.37690106	-8.378647	-4.4399834	-11.205826	-13.42341	17.305763
513	12.099212	15.139284	7.3620358	4.9662485	2.8866282	-0.66328883	8.947996	13.061492	10.928034	20.580833	18.774843	14.804347	6.7895975	10.4141865	7.4024487	32.02457	18.869596	22.12975	12.295109	4.0694036	-4.4517665	0.9055823	10.9679165	14.813543	22.905542	17.825142	28.628628	36.36469	31.318722	30.592516	26.959396	21.445534	32.93926	8.1580715	4.1405754	8.056642	4.372678	5.8103976	14.376022	16.25791	4.373169	10.27376	-7.0840187	0.96955013	0.136378	30.336006	20.118273	26.86843	-2.662552
514	15.450247	7.9160953	15.216543	1.790401	-6.942718	-21.055466	17.717232	10.183647	-25.928211	-23.297297	-20.183327	-5.8515053	-17.475697	2.268459	16.963238	13.997917	4.8283906	-11.924688	-21.285429	-7.1180854	18.843302	19.168598	17.641441	18.861525	7.1368237	3.7603788	8.116215	-14.703579	-31.678608	-25.534672	-17.022636	-1.88712	10.631641	16.867512	8.905163	4.494428	9.33601	-21.614243	-38.44126	-20.770735	-25.649586	-14.889506	-14.376421	-19.56407	-2.7574975	11.650925	-26.693748	-35.633568	21.751854
515	-15.128244	-31.180038	-11.290161	-27.27649	-43.84296	-33.580544	-4.610654	-11.411821	5.368972	-30.145248	-6.2540836	3.759254	4.5104065	-9.23683	-9.496962	-14.227879	-22.99105	-15.1612625	-15.460037	-28.022001	-68.29646	-45.618458	-30.761385	-12.546616	-6.4652295	-20.258556	-16.197033	3.2665992	-4.0302534	2.0698233	1.8580742	-3.8314924	5.271131	8.687405	10.890417	15.646306	-3.2110734	-10.796605	-3.4792905	-33.021027	-23.933569	-11.644739	-18.907198	-34.659576	-47.565865	-29.729588	-40.197678	-24.557579	-19.149675
518	19.758265	9.717952	10.472855	6.236355	-3.9230604	-8.40075	3.9883244	-1.7200081	-2.5548675	-6.5464115	-20.35476	-39.80975	-8.395943	-17.64904	1.3641307	-32.427296	-30.722775	-11.837549	7.384837	6.4611616	7.41905	-27.723068	-16.52372	-4.5156746	-4.4205093	-22.548985	-23.99099	10.2954235	-1.730794	0.7235502	-8.371603	-10.320702	-0.7166482	-0.8980536	-7.384505	-3.0242267	1.9009475	4.862308	0.39088887	-4.5342937	-5.6016707	19.229767	3.0856771	3.5085807	3.9827037	-3.9122899	-8.02692	-35.922302	2.0827281
519	-50.35813	-48.39628	-44.414482	-73.27727	-71.46507	-57.86548	-28.401386	-48.381287	-57.656822	-58.919632	-54.431664	-39.43734	-17.96627	-32.157494	-37.09472	-10.854502	-25.104631	-7.309201	-14.033386	-29.258911	-32.798473	-19.531698	-40.073605	-30.006308	-26.551752	-34.418163	-17.400578	-46.553207	-53.391754	-44.65197	-57.071194	-63.138523	-48.12903	-22.972729	-30.37869	-15.341049	-37.944023	-33.089012	-12.305386	-39.754803	-39.84085	-22.41736	-33.712234	-49.70292	-39.17728	-29.454258	-42.5729	-40.718224	-61.948097
520	-2.7969804	-11.168032	-5.7804213	-9.213264	-12.8117	-4.6331377	16.826797	17.51243	17.456055	17.4265	22.164652	25.135477	24.993557	26.969519	26.79556	22.08094	19.002024	-7.042079	-13.956238	-19.654892	-22.360016	-2.6741529	-5.7990336	1.9205332	-22.715755	-21.664314	-13.423788	7.266577	-1.8596368	6.177389	-17.59103	-9.206211	10.3007	-58.682693	-63.416138	-56.986755	-47.441753	-45.784992	-40.671364	-3.6613326	-13.344238	-6.127078	-19.458836	-36.42221	-48.397236	-33.995113	-41.988792	-26.903625	10.33431
521	-53.86106	-63.629272	-67.27664	-51.82361	-58.133972	-55.482513	-18.846928	-35.77006	-30.363688	-58.343544	-59.05347	-52.610504	-58.245857	-54.969433	-42.77343	-32.63755	-51.148045	-70.95244	-45.84729	-49.620728	-20.636513	-73.377335	-57.677437	-32.800972	-23.048502	-32.715103	-21.679695	-28.301813	-40.02532	-31.890984	-67.76013	-38.066105	-18.778131	-39.159668	-43.779152	-26.118502	-25.83054	-48.01748	-31.862404	-53.703903	-53.731194	-42.28055	-56.648903	-60.82637	-51.01758	-60.505295	-66.48443	-54.30552	-91.32865
522	22.340754	25.249025	27.424538	-2.10609	-9.055716	3.4145193	24.414097	22.58263	19.383657	22.075851	10.139346	-16.129599	15.771319	14.066984	8.498457	-6.8492713	-11.782356	-1.6025178	15.693689	14.308199	8.102779	29.744877	40.41381	38.81649	19.84093	10.580847	-4.1968346	29.983086	22.281841	33.4827	-19.217701	-40.48856	-38.756718	24.693512	19.061245	16.415762	23.940914	35.591423	44.78453	29.445694	18.462547	25.8847	33.847168	32.58843	28.06451	5.665472	9.327271	13.067099	30.651093
523	-39.63491	-29.687536	-9.457908	-5.5742817	-16.596844	-12.452082	-33.913155	-53.014442	-43.227554	-53.907234	-26.112194	-11.157785	-57.030487	-62.70356	-51.25381	-14.748556	-35.1643	-23.215332	-55.7118	-59.010666	-40.89016	-33.943474	-55.21822	-47.170376	-27.795406	-41.086044	-23.653534	-36.267128	-52.337368	-29.94496	-30.312244	-46.677353	-45.541267	-13.572831	-40.20788	-31.35049	-11.985678	-26.051748	-11.945621	-10.231253	-26.99488	-8.548881	-48.823765	-39.849083	-19.700047	-4.3640823	-27.747776	-28.924873	-32.92749
524	25.811703	33.24558	36.92626	-23.058727	-21.278543	-12.083426	5.733365	3.6640155	6.3680735	14.0498085	7.3808746	-5.511443	6.079335	3.2137895	6.460825	11.196173	1.7487228	-5.030286	16.516039	14.888884	17.291195	14.790937	8.930092	10.772043	-13.816845	2.3691938	22.80042	17.464724	14.652403	17.324924	29.39301	30.115353	20.172333	30.103912	23.964092	10.7889805	23.844246	22.498486	24.800129	24.829268	29.254498	25.191519	19.419437	20.557556	16.632113	20.0474	14.146857	18.817741	16.729748
525	32.621704	29.447483	24.085375	16.884436	7.1763268	12.245224	-7.694012	10.320858	19.261099	12.804266	21.779852	25.701134	19.495506	13.703722	0.11499685	0.689624	0.6818639	14.830637	19.758814	3.3025386	-7.986066	33.1083	31.430218	30.298475	27.264538	31.081697	28.180561	9.597707	-1.5290183	9.602053	16.022505	1.1215767	-12.400345	8.919914	11.843237	21.490337	18.806	26.640594	30.279072	-16.853199	-21.942575	-9.033379	-6.018397	-9.20108	1.726583	17.666634	13.2387295	7.324955	12.923446
527	-17.471231	-11.365871	4.278306	-23.001532	-34.422005	-28.71907	7.2905054	-4.4554653	0.090934515	13.758188	13.970997	15.689682	9.234397	-4.9870963	0.723565	-0.85875064	-15.198399	-29.707924	23.797651	18.070377	24.745697	11.027021	-3.926554	8.816313	-14.22922	-26.121262	-34.121613	-19.253246	-23.836525	-10.728746	-10.85856	-21.077427	-9.346817	-12.311964	-32.056313	-25.500782	-14.488769	-32.097343	-39.560204	-51.809677	-44.38202	-15.351517	13.313399	6.729833	-6.2441406	-1.3419805	-10.986886	-0.3251553	2.6783464
529	1.2742893	-12.765703	-12.580065	-13.120802	-21.717415	-7.452238	5.5867004	3.1576254	15.153152	-32.108913	-43.264732	-32.562714	15.111057	11.090699	16.072365	3.6167357	-16.918598	-17.526602	-38.034367	-35.17475	-14.749702	-20.69583	-40.943146	-29.721088	-6.450431	-13.469173	2.533265	21.799492	19.744316	18.271477	8.63286	-29.437561	-47.25782	18.416374	10.771776	14.505411	23.31855	13.939089	16.810722	4.8084974	-25.383148	-25.414211	-28.779926	-24.580643	-16.974037	-20.007488	-26.11941	-4.2686768	18.179192
530	-11.701428	-9.9493885	-4.5204234	-28.697168	-30.631176	-13.12471	-30.093952	-40.256073	-53.22882	-45.80459	-42.874302	-25.437698	-10.017526	-14.684174	-8.87368	-15.732275	-26.74807	-30.788754	-38.167557	-46.337486	-45.768707	-38.210983	-46.85308	-33.657753	-1.8163111	-8.414045	-1.7111496	-13.240858	-22.221521	-35.42687	-14.686863	-22.702976	-15.561668	-34.483906	-33.12147	-24.851833	-27.611012	-40.716103	-31.33342	-18.946474	-29.414732	-33.172565	-10.8500395	-13.889643	-13.261681	-12.91415	-15.247902	-1.4389199	-4.9886203
535	-14.861118	-37.214993	-33.54747	-19.696701	-30.764452	-26.644375	-14.899334	-32.35778	-34.654648	1.2981715	-10.04575	8.187418	-27.176025	-36.009346	-22.22488	-23.357992	-40.800087	-71.02843	-2.6700215	-15.503315	1.7352464	-30.687588	-31.559517	-18.765316	-21.42409	-31.501076	-24.73253	-64.05512	-62.685516	-50.211082	-9.011362	-20.057728	-16.425732	-25.953852	-40.584743	-33.474354	-20.66095	-32.36741	-49.565453	-23.43375	-38.698997	-26.457874	-15.36885	-30.742466	-18.173021	-24.039257	-35.44565	-26.90067	-42.632675
536	-59.49933	-71.45894	-57.939133	-54.71475	-76.126785	-84.96274	-93.52153	-87.18883	-75.26743	-63.865433	-80.57027	-75.689514	-73.53812	-75.59393	-54.70803	-80.8851	-93.3226	-82.40795	-83.15697	-91.991165	-79.487854	-28.78478	-35.56309	-33.910973	-72.59428	-84.53313	-81.60974	-81.57294	-102.10986	-115.80115	-96.84801	-78.121124	-59.10093	-69.61206	-81.58248	-68.708496	-62.93577	-80.019485	-71.35045	-80.15462	-81.37273	-75.328064	-100.65396	-90.45648	-72.80695	-63.821003	-77.33281	-99.33148	-81.45846
537	-54.330364	-63.09941	-50.19629	-52.770584	-70.805984	-83.29616	-78.02195	-78.24132	-55.40902	-52.602192	-65.53882	-55.48033	-84.1069	-87.001816	-72.58888	-72.82143	-68.84879	-54.75264	-80.0493	-80.34367	-61.964638	-55.23253	-72.667046	-67.142075	-94.96147	-84.13844	-76.60297	-55.551826	-68.840485	-56.84577	-69.19165	-75.34395	-72.92474	-76.78938	-82.32086	-72.11663	-52.544323	-67.40474	-61.58875	-92.67098	-90.9614	-73.16664	-62.23579	-70.36578	-52.646935	-77.33118	-64.32467	-47.808613	-52.058563
540	29.309755	25.025085	24.89766	26.680767	23.39338	27.389973	17.450815	14.070375	17.575907	28.905132	30.068806	22.056683	25.632723	26.741982	38.18538	16.94966	17.214018	23.11485	9.642269	4.2105026	16.884571	21.687584	18.620502	24.042713	9.544821	-5.933852	-18.80993	10.83954	5.1227455	8.36122	15.1754675	28.303724	38.668144	9.712509	10.973242	15.059109	17.513653	23.11327	15.330236	12.958349	10.0830145	17.324139	32.51876	23.360909	7.650452	28.013117	17.507484	13.836342	13.59407
544	21.300398	6.685788	-3.7563386	-26.398804	-34.86743	-44.80989	-4.5911455	-14.59665	-27.828	-37.706467	-33.145393	-15.099246	6.839651	-0.30163193	-2.2720323	-58.24639	-51.78084	-32.502106	-21.3526	-35.431118	-18.305065	-2.6340907	-18.842157	-13.245245	-3.3910375	-11.74199	-7.432104	-66.359146	-68.17813	-60.69889	-3.0568256	-1.2118727	3.987516	-22.83959	-41.380615	-46.6651	17.873	4.4622297	10.3398285	-11.480541	-18.814926	-8.26931	-24.203754	-26.350025	-14.605058	-9.195249	-20.246256	-17.177874	-28.190157
547	28.229324	32.93386	34.311367	-1.8008097	-1.4811194	15.880907	-25.152052	-15.3237505	-1.3700054	28.40113	30.085974	29.475878	-17.848465	-27.979195	-14.484216	22.597906	29.902386	36.442333	15.638759	21.507679	26.466286	23.877575	13.483334	21.890705	-17.601713	-57.91723	-56.3561	29.737833	21.31395	22.408867	16.994986	21.68853	22.526129	18.06491	23.272888	24.055538	25.740803	31.556515	23.926601	48.61667	41.423813	35.546867	33.263332	19.036774	23.143093	23.40958	33.202747	49.272926	27.112247
550	-13.696791	-25.138195	-24.036781	-14.375221	-23.79349	-12.536039	-0.15083492	-19.553833	-16.730003	0.011354193	-19.38961	-8.452936	-1.8261455	-11.858513	0.53085256	6.4158173	0.26054448	17.31724	-40.587646	-44.90644	-33.914154	-15.683959	-24.218956	-20.072206	-4.1505613	-7.8313828	6.039797	8.700697	-9.223511	-12.699033	12.283766	2.5652552	10.070778	-5.2069907	-30.290285	-28.805428	4.4813137	-10.707901	-2.2140903	-2.384898	-0.948063	8.132265	1.0591003	-15.931124	-20.027409	8.347554	4.3309455	12.069786	-8.581509
551	20.339153	19.100311	19.555649	21.660595	22.188686	20.137001	24.623352	26.20198	19.542984	7.3232975	-4.2492533	-8.365421	2.1120825	-14.231199	-10.037017	3.435627	6.752116	8.802393	25.165619	22.592903	31.33433	23.063843	18.506199	16.963245	8.397808	-5.661331	-3.4538605	22.276539	24.15686	2.9704108	29.917683	23.659206	23.074673	17.37959	19.076488	21.020182	-9.381643	-4.6667223	1.298959	35.651646	32.7258	26.09055	-4.4028063	-13.617824	-10.9385605	28.848099	27.225681	16.624706	17.610313
554	37.061424	22.535233	9.0789795	20.29969	24.994709	22.58839	21.031897	20.80027	13.223593	1.3989875	14.947429	12.410929	9.890413	15.446478	1.8033543	17.684082	23.773632	27.837559	5.9485397	21.195879	27.11661	5.4961243	18.776966	16.185034	31.749634	36.191223	37.5727	19.580584	22.80474	13.5102005	14.662204	28.785969	42.953735	20.702972	23.887646	15.2218275	29.358776	34.051903	36.45841	20.150846	26.403503	27.057257	38.109734	28.386183	16.508308	36.322407	31.23666	26.047392	20.16502
555	-25.02417	-37.685307	-35.277355	19.438065	18.38063	22.303387	11.102991	4.411645	17.631432	9.87232	0.6034048	13.497938	16.614033	10.14304	7.625265	-2.3761945	-12.532926	5.6901083	-46.19834	-46.284164	-27.239277	22.73992	15.567415	22.992886	9.914625	15.447341	7.6283245	-32.831192	-21.20309	-6.1588745	20.192612	11.525455	-29.950882	7.5885787	-4.477826	2.2963378	-16.947598	6.925008	16.472687	4.396425	-7.5645094	-22.057613	-9.505461	-24.55753	-30.343647	14.0782585	5.35403	-0.8121172	17.915455
556	-25.271988	-30.406221	-28.408699	-35.971695	-31.498932	-34.848305	-43.30988	-51.97129	-62.948784	-36.640373	-29.58977	-30.075462	-8.925827	-5.242861	-2.6229293	-27.797663	-10.189838	-11.847591	-37.687683	-46.838005	-42.191948	-46.05483	-39.924522	-39.163265	-9.705184	-1.2937102	8.000128	-34.421944	-52.336174	-66.83995	-2.8999257	-5.8765383	2.8225904	-37.504265	-39.808174	-26.687574	-38.57216	-25.509987	-15.227992	-23.581936	-31.384253	-34.808517	19.173187	25.718834	29.719986	-51.378742	-45.841934	-31.05917	-46.66057
558	6.2724648	13.540171	15.855955	11.406569	17.072384	25.006493	-8.271868	-14.828444	-9.324056	0.41167438	-11.641642	-15.730036	-13.882177	-30.489847	-23.125069	-14.362864	-20.75719	-15.004862	16.752838	6.258872	-6.8764615	11.128883	-2.5357742	-12.384512	-12.153334	-29.435917	-26.932121	-16.860117	-25.783848	-21.586128	-11.165278	-18.35386	-15.424785	-29.141073	-39.383472	-45.59664	17.541191	24.174286	29.048199	19.757883	25.81549	23.463833	31.916634	31.633484	34.094353	16.870308	16.604229	18.988037	-13.197491
560	-17.806055	-18.430214	-3.7133079	7.792334	9.161745	15.896795	25.0603	20.177212	26.361504	2.0327857	20.78972	18.079014	18.054298	23.983242	25.70229	22.836784	28.266094	29.45337	21.404701	22.698742	-1.32247	-3.1478472	-4.2380733	11.940821	4.786679	10.710891	20.467283	17.652256	12.620298	18.166065	24.589722	25.057709	13.843708	-8.080704	-0.5645691	19.651894	21.22234	19.177439	18.635445	17.605057	21.829504	17.332745	17.799576	8.296661	-4.76683	19.446217	13.952209	5.7399025	-11.81255
561	-16.134811	-33.414158	-24.061268	-36.19618	-41.055885	-25.395264	-33.992836	-37.525864	-29.64397	-21.11564	-30.920662	-23.908974	-17.274944	-31.536274	-19.900715	-31.605831	-27.564178	-7.7781906	-58.065384	-61.288597	-48.510883	-42.231804	-50.377087	-44.347538	-38.615417	-48.117313	-50.13347	-41.35247	-53.475475	-50.822083	-34.632576	-34.6138	-17.27853	-20.356537	-24.12807	-4.5590515	-22.429619	-35.255997	-24.988178	-32.142982	-48.86334	-52.777946	-14.235959	-32.001625	-19.380909	-20.053307	-34.274662	-30.301891	-25.985065
564	-16.083935	-28.529968	-15.133846	-10.62252	-9.253001	1.9009292	17.517143	12.330266	17.787071	-2.3978186	-15.269129	-5.1343365	1.0119005	-6.250006	-2.457912	3.0289707	-3.9731572	-9.394493	-7.4528055	-1.4084932	-5.3154488	8.872963	-6.8795295	-6.1799355	8.810026	8.513874	20.632359	-25.136402	-25.21888	-15.150918	-24.2169	-33.852287	-25.504513	0.7265704	-16.072512	-9.753521	-10.31136	-30.356554	-29.612356	3.2570188	-7.494841	-13.510912	13.496658	7.3735876	8.092177	-24.479307	-32.7538	-30.350212	-28.213806
565	21.62843	31.343601	35.37197	19.713451	25.162754	34.121025	-1.7929544	-2.7471101	5.1034813	5.7405405	5.8169413	14.546431	2.7357502	-0.98661196	7.0170727	-9.6259365	-14.976056	-11.353786	22.082151	5.6266727	11.193092	27.641106	26.036055	22.380245	10.984939	7.7668324	9.983429	19.225527	8.631419	-3.548524	27.864876	26.00412	30.530462	32.946484	30.466595	27.216202	27.335724	17.09364	25.546043	8.203186	12.081485	25.71146	45.022655	39.870823	33.057034	37.257774	45.151535	41.74466	34.25963
568	10.50698	5.750678	-27.606476	13.953459	1.1853118	-0.51165265	5.4265637	3.9558325	13.419855	-26.02047	-37.387756	-18.603163	-27.765282	-7.5537157	9.560534	-65.65924	-30.644526	-8.407497	-13.682819	-16.662865	2.1622145	-47.835148	-12.704193	5.112589	-21.538942	-12.911809	8.356243	-19.265944	-20.829985	1.5174723	8.277702	-0.7862672	14.178057	-4.309493	-10.206114	8.900873	-17.627026	-12.660788	10.517929	1.1992857	-16.120573	-21.69803	16.889416	8.82496	-23.199081	16.490826	-6.7538524	-27.749466	-2.2157567
574	12.683685	1.7740288	-4.5663333	-3.4817848	-20.416279	-20.54167	-4.5169487	-16.422222	-13.431007	-11.760729	-12.620444	6.5801826	22.618155	15.844578	22.07837	13.479839	4.151423	4.8280993	8.068802	0.2305094	-26.928873	9.206617	-3.947987	-0.32462364	-7.223115	-17.999123	-0.26896894	-9.480349	-9.953124	-4.11942	-20.53201	-14.680605	9.191438	8.519043	1.9586315	1.5821215	1.3155651	-23.761913	-9.213507	-8.276851	-26.994146	-19.108109	-16.310055	-16.116982	-7.643599	3.2433	-9.402897	-38.06661	-20.778627
577	1.463677	5.399273	11.758515	-27.376043	-10.790068	3.6205964	-21.920174	-33.157093	-31.598698	5.069395	0.80321383	10.778113	13.491087	6.5530186	13.417817	-84.66757	-72.48563	-56.138084	-51.278137	-54.0739	-34.43512	13.006311	-7.8664136	-22.51191	7.9232216	8.37122	18.243996	-38.801987	-47.972855	-41.07519	-18.729126	-4.513157	10.232782	-5.418934	-18.856384	-68.93441	-30.115734	-40.28118	-32.091774	-24.818754	-25.22533	-13.888655	-1.5414662	-7.321829	4.409257	-18.785074	-4.4280357	5.5601254	6.2518315
579	2.4703043	1.9401296	8.184365	15.618138	14.580661	12.571196	9.562424	8.805532	11.743206	-8.112918	5.1197405	13.375942	7.254296	8.452827	8.9375305	-14.146315	-20.514816	-1.9515306	8.11533	-3.1180031	1.694582	16.826813	11.699154	5.228146	9.236427	0.97435397	6.9385357	6.6677976	-7.897869	-9.141293	9.245621	-3.55059	-2.5566604	-9.901817	-5.8016453	6.4689684	-15.751061	-1.3487816	2.1789422	-9.894167	-12.6675	-1.202734	-12.585403	-20.461113	-15.068505	17.696583	2.3124294	5.5827026	1.5523012
580	15.616284	10.686962	16.165638	19.7984	6.0074005	-5.8717165	27.504904	34.936855	30.122091	31.939903	26.987747	27.998747	13.208111	2.7589507	7.0359497	37.182	36.828487	24.58034	6.436974	-2.2004771	-2.0193243	18.370678	19.484291	19.928005	10.391568	21.187653	20.66764	35.84927	35.50957	25.545105	44.023354	47.21456	29.789967	18.765352	7.418653	-2.9567497	50.838467	41.336937	32.65601	16.765781	26.8821	31.665451	-15.906926	-12.197866	-0.57402056	25.986298	29.457878	23.950111	-18.75931
581	1.0610443	-6.543785	4.268447	8.499356	0.4147004	-4.2539034	7.6401024	-4.477476	-3.7198668	-6.814748	4.586663	5.106125	4.049167	-1.903462	4.1755	-20.223976	-28.034618	-20.220116	3.5690255	-7.8947763	-15.247192	-17.724667	-22.91532	-28.003242	3.8459525	-7.988847	-10.187005	-30.542986	-10.710519	-4.5650496	-6.0056477	-10.958319	-8.373335	3.7615995	-9.05738	-7.898989	28.86404	16.613718	17.653969	7.5247564	0.15332858	4.438046	-4.141756	-5.1987476	5.4078555	-19.673187	-27.934258	-9.328402	-7.2934413
582	-8.045166	-13.591143	-17.916056	0.8342205	11.959894	15.337292	12.978466	6.3912315	-1.0566152	31.822617	36.392494	36.38815	10.1635895	3.5586252	1.928694	24.139145	24.850101	16.072475	15.174034	13.508369	13.227047	33.965446	34.698326	28.766308	-2.4913697	-9.301376	-18.840382	0.014375582	3.977449	17.321348	19.89941	22.536137	27.270706	24.244831	23.44491	1.4978151	-15.790825	-19.191774	-12.738169	-1.8750211	-15.182417	-23.676817	8.432474	-0.22147238	7.283475	1.8908789	-7.779661	-19.308975	21.854816
584	-21.487104	-17.583805	-10.935564	-22.266884	-15.7099905	-0.17032439	0.30728778	-3.0130267	5.189114	-0.42493978	-8.199217	1.7509964	-7.055538	-10.836389	1.3985156	13.698317	5.3927097	9.303209	-8.932247	-4.4233284	15.403914	16.137827	12.141764	21.043629	-4.5135098	-10.7259655	-1.0435842	-35.877068	-12.4156275	-6.89135	2.5374813	-3.7018023	5.174475	4.6760826	-8.04648	-3.7741117	5.3581715	5.044692	7.4237566	-4.7695055	-6.476989	0.07263327	5.0241766	1.8699286	14.19673	-2.2466135	-5.764419	3.1717472	25.871452
585	-9.879114	-17.842222	3.2389703	-2.2777019	4.014574	11.598478	-2.3678832	-0.88367915	15.836082	13.646185	14.910548	21.05307	-6.044195	1.215979	11.206902	-24.28904	-27.860676	-15.320351	19.382822	23.498997	28.101933	13.6510315	13.944453	21.082823	-1.2177618	-16.581465	-17.78875	-14.210462	-3.8336592	9.92287	5.069854	0.28671452	4.75473	28.277939	26.082062	28.54846	9.744277	11.119803	10.676359	-1.6029145	-11.846676	-8.867729	14.675316	5.1907263	-19.973682	30.27483	29.659866	31.014637	24.440186
586	-42.756813	-40.478302	-24.416794	-7.8043947	-23.56081	-23.68444	7.264026	5.4758177	8.465697	31.219349	36.961464	32.405838	19.642927	13.296427	15.05479	-4.1995783	-24.622435	-41.983803	-35.23432	-24.465187	-6.71366	6.3870325	-6.88957	2.0866413	-27.749119	-36.885666	-61.632294	-6.879984	-12.889298	-9.04455	-21.344387	-35.83004	-26.246572	-20.532207	-27.0951	-10.0233755	-11.153184	4.9983263	20.708439	3.0627794	4.30377	17.671215	1.1672176	4.6382723	13.241007	7.05007	-3.5172253	-9.496395	11.473667
591	-3.6367197	-16.26736	-21.083061	-54.72976	-78.895386	-70.174324	1.836883	-14.224166	-34.144547	-63.967575	-65.81534	-52.511074	-32.568703	-25.634035	-6.155986	-20.47356	-30.797878	-23.033781	2.0022275	-20.2482	-11.358235	-50.486183	-36.297012	-14.682798	-12.73348	-24.998417	-29.08864	-16.6791	-26.509731	-24.264767	-22.910383	-34.047497	-29.770138	-0.004064858	-9.322594	2.686809	13.144323	-1.9974258	-14.885145	-32.66461	-43.248856	-32.661823	-24.43856	-39.490135	-46.150635	-30.435345	-34.41303	-25.318783	-25.973454
592	-15.45257	-29.774319	-27.148117	-24.663044	-41.027588	-33.623104	-42.01401	-46.725777	-62.295177	-20.737175	-22.821857	-8.926726	-10.945789	-19.38797	-5.6697288	-19.76575	-17.921461	-14.487684	-16.5624	-27.207611	-17.496355	-25.847107	-39.147842	-60.782795	-18.58162	-25.790098	-51.938717	-58.29065	-67.161156	-71.53036	-57.2781	-52.142563	-42.68769	-33.535828	-45.46505	-37.89125	-24.18531	-41.829117	-43.600452	-49.032143	-50.03408	-33.369576	-55.51715	-64.04276	-61.42064	-57.702187	-53.002434	-28.657171	-54.920036
594	24.429543	32.886066	27.840336	15.322169	9.644037	11.040443	38.40925	36.91105	29.54477	10.017517	2.2200208	-2.5648775	-64.47853	-67.887665	-62.9578	23.709702	17.343258	10.3452835	5.52079	0.92007	4.6797285	17.898258	12.88297	14.713432	-10.556925	-27.061707	-33.18914	-6.938188	-14.052162	-7.7894926	-7.318922	-0.55040956	8.315468	14.723394	22.092905	27.702904	25.470556	26.293156	35.302795	26.229576	24.128876	24.496227	20.717102	14.236208	20.41822	12.038115	4.287882	6.247591	-7.284251
597	-40.757286	-43.383057	-25.43031	11.75111	-7.7393594	-34.956062	-64.09602	-42.405266	-20.043709	-36.737373	-55.423363	-53.07583	-24.085028	-37.133408	-28.03247	-7.0796704	-10.745734	-3.7623425	13.151661	-2.3183603	7.507303	4.9974003	-1.6676891	7.612709	-13.74284	-32.221256	-33.23291	-43.869583	-41.136	-26.53788	0.84589165	-15.941206	-15.913181	9.689978	2.4857469	15.862327	-1.0486674	-12.500912	4.965722	17.562126	15.180238	20.742973	-7.0844965	-2.9218116	13.138105	-10.238293	-27.371792	-25.638802	-18.98299
598	11.185071	7.2595882	12.4691	8.785496	5.342562	5.3182654	13.861513	5.032565	12.176268	7.7268476	-2.2909088	-3.6409721	20.646801	14.1269865	20.733692	10.557501	5.9602523	3.6512632	15.843546	6.150921	12.446524	5.4892178	8.454119	21.847122	18.806774	3.2441866	6.1858797	-8.446298	-4.1294093	0.084099054	6.6286216	-5.8696604	3.4647522	11.489605	6.2779512	-4.510444	0.3419795	-8.128859	2.7812107	9.114812	5.986382	7.153039	22.640118	5.5294623	10.732708	3.8814363	-8.098581	-28.467285	-17.061113
600	20.989971	22.900383	21.181665	-21.678288	-28.638403	-25.68242	-3.0649993	-13.7776985	-12.168325	-24.815945	-23.908669	-29.8502	-9.910751	-23.081234	-46.45263	22.157957	18.723442	22.416147	-13.032889	-18.823725	-11.637806	-34.662834	-28.053955	-22.664337	-26.482174	-37.70887	-17.20845	-41.6429	-55.786858	-59.461468	-6.0458283	-18.378023	-11.275764	-7.7608423	-4.538025	-22.961876	-13.152624	-17.028246	-4.59899	-32.774498	-40.874016	-27.743656	14.503662	3.6276383	4.967693	-8.054186	-18.529762	-12.395768	-21.423634
605	16.218723	20.068403	23.33564	24.77531	21.77372	26.32511	-2.7265372	5.519177	8.978658	9.517069	1.4357984	13.302591	15.495752	19.737576	19.566433	7.836582	-2.2892346	-7.073926	7.6723876	3.667812	-2.4231737	-11.445323	-18.65821	-18.97663	27.243835	22.20552	19.677887	15.193298	-1.1968731	-4.7838383	-4.4886403	1.0268416	14.034901	2.219818	7.34394	8.4236765	21.246412	25.123856	41.321606	-40.445663	-24.711391	-8.581118	-1.08006	-4.419604	8.748499	-4.045864	-10.047483	-2.8310952	29.37228
606	-33.05404	-46.220276	-53.98729	-64.34826	-50.3574	-36.839935	-3.712482	-18.77945	-23.73647	-16.713581	-20.421028	-10.907642	-74.55678	-46.262676	-28.867691	-11.65678	-25.537209	-17.568901	-27.064104	-42.066467	-53.88108	-7.716606	-18.28595	-24.760143	-37.39627	-49.62305	-36.57064	-37.79386	-27.99019	-10.281718	-11.815417	-21.574963	-33.697777	-2.9010525	-4.9131856	8.005665	-14.491257	-15.042507	-3.077086	-31.233315	-39.299034	-33.529793	-46.64914	-51.328552	-47.8541	-5.301643	-18.034473	-15.345301	-2.7369843
607	-4.463234	-16.979881	-44.92511	-9.928139	-21.694212	-17.394133	-22.560995	-19.862913	-7.254552	-13.533533	-19.344324	-3.4624248	-25.771328	-24.977879	-15.776503	6.9882307	-3.0136242	6.62285	-37.591854	-37.535297	-19.306305	-8.233551	-0.87812257	-0.48663685	2.2747996	-4.651676	-19.213566	-9.3213	-15.728746	-11.938778	-9.846678	-13.845069	4.6761217	1.4172063	-4.334493	-0.5202235	13.702808	5.006037	-24.536343	0.62311244	-0.07370663	7.7284136	1.8274668	-12.629492	6.1043777	-0.2388604	-9.637167	-13.350002	6.9805813
608	-18.73056	-2.9147575	9.4826565	5.285466	9.399574	15.046419	21.106125	18.130367	17.247646	-6.285303	-12.89427	2.8648033	16.581762	3.2091727	6.698452	15.447054	-2.103455	6.4598627	5.073438	-5.24945	-8.482204	19.083542	5.386052	-5.8690586	-15.328524	-10.156858	2.057852	-0.3457862	5.7986403	23.623268	6.7587214	0.8489582	0.40174317	-54.69344	-23.979443	-8.408169	21.27725	8.6961565	6.6709023	9.496335	-5.1706114	8.002949	13.495333	4.674449	14.478109	4.137898	-7.0172434	11.884357	25.334408
609	7.8864937	-2.5123625	-3.775721	-13.840428	-27.89008	-21.590628	-15.514025	-25.075068	-18.117573	-30.799313	-13.48838	3.704152	21.858578	12.940834	13.166256	-16.28281	-15.4321995	2.5269117	-34.498695	-44.356976	-46.593086	7.835417	-3.2996867	0.7848811	-11.011591	-3.6403794	1.5564299	-30.12347	-42.069084	-41.713646	-40.218952	-31.540588	-18.889584	3.9203284	6.71059	17.848248	-24.369738	-30.812757	-14.1931	1.8648857	7.576561	22.348267	2.97996	-9.353996	-21.745234	8.02231	0.89222544	13.14823	2.9850492
610	20.43462	18.226513	21.325089	-15.496524	-5.586378	14.010971	10.9527025	1.8794148	8.731725	18.840584	16.978737	21.515108	19.138632	1.7628882	-8.259437	7.7098546	15.147152	25.620796	30.121605	26.245193	28.772648	15.911125	4.737152	17.192757	23.162567	16.410564	24.657108	-12.568348	-8.60376	16.354498	-2.376454	-8.568079	10.017397	22.38826	24.829075	34.421825	-3.6718335	15.218222	22.061932	24.384983	21.372845	18.667732	13.3725605	3.8431003	2.537016	17.87276	13.599627	15.323849	-16.136204
611	-53.06733	-56.23269	-44.375546	-41.682037	-35.434586	-19.176426	-65.33408	-54.054478	-33.95117	-33.255463	-25.385696	-9.636034	-68.14478	-62.491615	-51.528	-18.10873	-22.74068	-11.715112	-23.972717	-38.361267	-49.38867	-7.247164	-16.673775	-15.329734	-58.56241	-33.86686	-21.156754	-23.501036	-37.62156	-38.655247	-2.6366618	-21.588127	-18.668554	-22.629566	-34.36834	-23.21022	-40.470444	-61.244316	-67.24849	-27.42474	-32.342354	-9.664374	-50.03508	-63.058136	-60.97866	-35.425293	-47.973892	-37.876366	-69.31454
612	-44.135555	-34.788002	-18.742102	-37.68148	-45.15038	-28.292429	-27.276337	-52.681305	-56.895527	-21.647388	-40.131947	-74.55221	-60.588127	-48.431572	-26.30878	-27.138435	-42.54786	-41.84149	-31.165936	-43.93655	-38.71153	-25.779356	-38.28109	-32.49388	-35.386536	-39.15657	-29.544445	-68.58679	-72.66659	-62.709106	-58.743225	-53.98651	-40.868584	-36.980812	-53.008385	-80.48242	-23.361805	-31.71204	-20.1193	-87.73389	-93.509254	-88.45365	-36.222275	-42.091805	-27.380173	-23.618519	-33.87558	-26.532116	-31.91603
613	-4.090717	-17.753572	-7.29631	-13.115189	-22.967056	-25.503992	-24.388035	-42.410854	-41.40148	-25.737934	-32.6416	-23.429316	-38.192093	-32.243378	-15.686041	1.5070485	-10.413883	-9.044164	-6.9103527	-22.522354	-18.856827	-2.6718078	-10.079119	-33.56641	-33.153133	-35.352013	-26.069399	-26.008682	-31.778202	-22.625158	-59.238884	-50.911335	-34.36998	-3.2912252	-15.464782	-29.234577	-44.06958	-44.396374	-34.369545	1.2568624	-12.095522	-10.724316	-7.821494	-15.42985	-23.224773	-60.774647	-30.887375	-11.354063	-13.7690735
614	-25.41664	-32.235973	-27.744125	-41.012184	-49.059277	-37.234215	-22.124294	-38.487373	-43.694004	-22.836512	-34.79145	-25.301422	-23.136448	-39.727272	-36.118465	-48.87224	-61.704056	-76.802444	-36.285805	-45.11817	-52.488647	-42.218903	-52.934654	-66.42565	-33.4554	-35.339836	-20.181517	-28.94091	-43.451973	-34.997234	-71.90582	-49.535778	-30.128399	-32.637836	-44.826958	-39.6365	-56.819134	-36.716877	-19.648266	-51.661057	-40.567024	-29.364517	-36.06417	-49.771885	-47.503258	-26.726639	-40.95392	-49.03855	-47.42901
615	-17.657911	-33.57869	-37.948708	29.231813	23.928986	17.286858	21.010067	11.631237	11.467872	6.0337076	-7.581707	-3.6719272	25.444613	34.232277	37.572357	-2.2913272	-11.722624	1.1147078	21.60442	4.536255	13.693281	-15.735203	-31.631165	-15.966008	4.6354594	-26.273426	-35.86933	22.050335	27.108147	34.163185	-29.043207	-34.851784	-18.712109	28.553143	29.103569	34.693855	21.347214	17.34042	23.08068	-53.950638	-54.982513	-43.35116	-6.1059065	-25.036732	-31.318714	-3.6583033	-4.287364	10.354205	21.523726
616	16.975964	9.449393	22.023132	23.252623	30.506832	25.613712	-20.400423	-1.3705541	16.818604	23.87292	21.613743	21.810347	15.509762	16.086746	19.720581	10.790658	15.19403	21.913704	-3.9765508	-15.941815	-11.393944	20.106977	11.956972	20.152012	26.998466	15.038672	22.980122	14.14205	13.405703	17.165703	24.846489	35.244568	30.00578	33.21674	49.96885	54.836216	3.447282	22.393356	29.270926	24.883337	26.335384	28.040722	16.391891	14.630797	24.711428	13.609607	18.326347	32.63713	36.5378
617	-26.245134	-34.625282	-36.953156	12.014418	-10.8624325	-19.204845	6.4859657	-2.50873	6.877162	-27.2135	-27.029337	-29.852238	-2.589016	-19.805294	-28.01183	-13.987297	-35.66681	-27.567734	-12.412764	-19.78381	-14.7401085	-15.4915085	-27.532959	-28.226181	-18.607159	-29.121628	-15.929375	-2.8994231	-9.618768	-5.0124483	-30.388702	-24.061253	-17.153883	-51.99411	-65.607796	-66.819214	-29.727339	-33.008415	-44.042885	-16.069948	-22.9645	-15.555634	-26.430923	-40.9688	-37.55574	-59.210438	-60.827652	-55.50656	-31.973576
620	20.544947	15.254324	16.1651	2.5153596	-2.1052809	9.468235	23.057154	11.716003	12.876688	22.128382	19.283188	25.28833	38.830387	39.577095	38.07552	28.638905	23.598385	16.787754	25.545338	19.166233	19.081408	10.904973	-38.743553	-43.99508	27.828289	17.881756	15.426848	19.068943	26.679989	29.962286	24.692638	16.08506	7.599522	-30.832655	-38.29358	-20.56615	31.157661	25.89222	31.44921	5.618164	-20.23756	-22.547691	32.657993	31.055912	32.172222	26.066872	32.352737	32.86011	22.46366
621	-4.989347	18.16423	21.416796	30.997475	23.255604	9.509083	-3.7501976	1.1011151	12.089081	0.011604428	-21.333054	-20.421494	0.2869087	-11.595505	-3.6007724	16.267618	10.592882	16.146194	12.881489	-6.647961	-9.53801	13.399427	9.034653	5.962453	-2.6997209	-18.83554	-8.28555	-2.1926837	-6.9000015	4.8026066	11.276758	-2.470042	10.488887	8.934224	-5.423725	-13.180824	2.8755927	-3.2595222	14.087502	20.313854	-10.68364	-31.70708	27.642973	29.760887	33.203407	-5.9920435	-8.869667	3.0745525	35.27807
622	7.8966546	25.16173	19.075808	29.356045	19.91853	19.99134	27.846718	19.473274	20.351866	11.605148	5.2555103	17.712122	-0.16816568	-15.6105	-22.020618	22.996868	29.100332	27.13908	20.014374	5.533028	14.187373	9.425019	3.5945592	4.5080223	-0.06694722	14.51302	20.389254	26.821825	24.5755	-15.914337	28.79555	11.608416	-2.7668862	-2.2103465	-13.696129	-4.226577	15.7203865	0.99756765	5.013962	24.020405	32.344822	34.918144	24.003622	26.973007	29.991367	27.930283	23.51581	23.608685	27.948715
623	-5.9205465	-7.6736298	2.6676612	-27.37149	-32.852425	-15.367502	-40.286026	-55.352245	-66.539474	-43.103477	-15.149519	-4.565729	-26.817085	-43.711098	-34.814003	-25.797567	-34.27508	-27.193628	-27.200514	-9.414855	8.506264	-13.438819	-21.678646	-8.503848	-48.002495	-34.7666	-21.597672	-61.630604	-43.355827	-20.50914	-25.22002	-37.113075	-50.747787	-45.7372	-37.955128	-22.594158	1.2921501	-4.5423427	-6.3556156	-14.69636	-22.474257	-41.74459	-17.743065	-28.498806	-24.520077	11.090204	3.7079468	10.157103	-13.483078
625	21.442791	23.568253	21.78289	25.339077	30.107454	24.705067	9.862086	21.958805	18.819393	18.389874	4.5869036	9.816471	5.6542854	-8.083113	0.20381129	21.19678	25.618305	24.93021	16.420832	13.492614	22.539291	1.0196027	15.97513	17.959639	24.257988	25.546986	28.940067	21.51476	31.082552	31.88409	25.165398	28.804863	23.984425	29.512411	22.531086	21.794434	-0.34361112	-1.3875595	9.813082	5.5367756	4.5841436	22.435232	8.459198	12.955959	25.592325	29.187792	28.84322	30.96138	20.514027
628	29.894466	11.519077	15.209113	21.71954	26.433077	32.040977	-1.6560483	1.1675491	16.580864	21.38586	24.36288	21.194946	27.943638	26.156412	23.043325	23.64951	12.344301	21.33658	27.297026	25.75341	29.49116	-9.165884	-6.0563765	14.465687	7.35412	14.263405	15.616838	14.629986	5.233229	19.681288	-24.598856	-3.1152158	12.234524	9.044401	1.2030705	15.938253	1.1369858	12.127083	16.966738	-2.94811	-13.563438	-9.350481	-0.8766859	-12.821178	2.994566	-1.4421633	-17.209236	-10.4803	7.490547
629	-8.747929	-18.388254	-10.046549	-18.465233	-20.17789	-24.748783	-18.106955	-18.80061	-7.089279	6.913675	-7.127574	-7.4531307	-31.868546	-23.284798	-10.155591	-9.93866	-17.612278	-30.003212	-36.99041	-34.83622	-16.67357	-38.725502	-32.42997	-10.242929	-35.481308	-20.09466	-3.8615808	-18.067944	-19.634384	-16.438095	-52.41697	-39.68167	-26.717781	-15.450258	-18.052616	-21.413662	-16.67553	-20.24664	-13.260824	-67.63855	-59.883087	-42.426224	-51.00426	-36.462624	-9.936454	-49.490555	-68.9893	-69.72911	-36.423996
631	12.400395	5.9429493	4.8079257	-19.23303	-20.068745	-14.862956	-3.2829359	-6.264531	-4.161446	5.9810314	-2.488531	5.9435215	9.271032	0.9124728	-3.4925103	-2.0511734	-14.907042	-19.343891	6.8085966	-1.6860844	14.782771	-10.250017	-14.604161	-26.08421	16.839458	13.107559	-4.5433073	-3.0131524	-6.8860655	5.4549794	-18.311296	-24.176563	-11.049801	0.92045504	0.3249364	11.730023	-21.802505	-38.93663	-44.832436	18.725878	11.880789	14.511423	-5.2208257	-12.287026	3.6316986	-12.002192	-11.707321	-6.5981293	6.6410847
632	-8.265236	-39.062035	-40.704407	-13.126331	-24.679848	-18.322285	-4.5968437	-11.458599	-1.4401608	-11.829043	-14.988094	-4.370816	7.7388506	-1.77153	3.5736687	-25.030817	-18.839275	-11.911974	-22.807528	-19.993855	-4.9959083	5.2222486	-9.34055	5.6173334	-33.029095	-0.18968903	7.4429975	24.704727	19.203064	17.787481	20.508453	11.980206	15.750563	-29.769165	-6.4695477	9.905674	-5.652414	-9.767163	5.0368776	-3.5168362	-14.75017	-5.8115406	12.992256	2.3546958	7.1715546	1.7361944	-16.045578	-48.444935	-11.704468
634	16.456783	14.038889	16.926609	15.005216	19.732033	21.584665	-3.8299546	-13.789715	-5.4312887	11.972397	14.752758	19.889557	-47.611916	-44.606834	-34.62999	19.259506	17.172333	15.054813	18.89952	-1.7864959	3.3075027	16.373228	15.0266905	20.371468	20.17181	22.203226	24.195168	-12.654682	-40.563637	-51.98739	11.001647	12.190834	11.939022	-30.840187	-44.876755	-35.870018	5.392424	9.974924	15.605979	17.041847	7.7269764	10.652294	29.739845	22.529713	24.341312	26.363892	20.194994	20.71331	4.9169083
635	-36.910706	-45.51339	-33.126797	-39.818985	-49.273903	-40.473045	-8.908362	-14.186155	-3.2073529	-61.966988	-66.69389	-54.72885	2.8818517	-10.253333	-11.908756	-27.20142	-38.8455	-49.786827	-12.897745	-18.158493	-13.973675	-38.546635	-46.31252	-67.33145	-32.617218	-31.843304	-28.741972	-41.826744	-50.414978	-60.3767	3.33289	-13.255647	-36.2216	-77.76375	-53.75882	-40.518753	-28.87273	-36.427917	-24.418592	-20.99807	-25.3088	-29.093567	-2.8195417	-6.252718	10.169425	-17.966208	-24.711403	-23.254665	11.831122
637	31.579884	42.478607	36.985817	28.850792	37.311264	26.765564	25.95921	28.476067	21.206343	21.342506	22.593735	22.000498	35.14623	30.167171	18.69162	37.15177	39.733883	35.940582	20.36483	33.515285	40.87039	50.72165	50.093525	40.93671	32.78987	39.093727	37.804295	19.785812	2.3165014	-13.121641	26.43931	23.439686	9.366755	2.0986094	18.24624	10.916529	10.891491	37.221397	25.73571	36.05329	35.609566	36.994904	52.547035	55.78333	56.1364	48.13623	42.330635	30.425777	-13.129641
638	25.103477	34.687805	32.48175	27.84094	37.12017	37.855186	47.23825	41.683956	45.426018	33.696808	32.092037	20.767067	12.645777	24.168415	35.12799	41.304184	40.73778	37.94648	40.112823	43.66398	45.641953	51.88951	47.97688	41.731995	27.451506	39.51528	54.469086	18.96229	27.827595	36.587517	20.1502	34.217182	25.625969	31.22107	38.39146	29.289425	56.47043	50.947937	36.82864	18.300617	30.085094	34.213074	27.983536	38.22592	27.813133	37.93879	35.981483	24.798481	11.036816
639	-1.3086376	-15.402754	-5.026889	-7.657545	1.1841536	8.034182	25.674034	18.935875	30.462828	24.868607	25.942379	18.585215	16.09668	13.624874	8.81099	21.054714	21.217968	25.259111	-11.515118	-22.691895	-11.730041	-12.116348	-22.626503	-25.025879	-16.981012	1.3825176	9.139578	-25.450071	-23.565678	-5.3184595	-25.357645	-25.132374	-27.58618	3.2312791	-2.8457632	-1.8032184	-28.41526	-43.395042	-38.274467	-6.4867945	-6.6612363	14.597401	10.268787	13.827805	-4.2857494	11.118305	7.8290157	13.393354	-5.7395306
640	9.8225	2.0893848	6.6766777	-18.251812	-13.898594	1.193826	33.240234	28.702564	30.408215	-47.850708	-36.187683	-14.878239	-40.140335	-20.152966	-7.7845616	-5.316265	-17.53696	-26.450018	-11.940806	-13.569991	-15.737331	-0.937924	-5.9831944	-0.89864635	-24.168587	-29.721626	-31.663548	5.121784	2.805355	5.1714773	-5.315072	-20.157003	-26.870384	-19.088493	-13.703996	0.19685233	13.636784	12.955708	17.827892	-22.326694	-14.813264	-6.51435	-30.925728	-19.289066	-2.264323	-0.67768884	-3.410952	-1.4026636	4.9057856
643	5.5012484	-7.56668	1.5675352	0.066808015	-1.7310361	6.622189	-19.006157	-9.573259	-5.575457	8.977543	5.7598505	9.26898	2.2699697	-1.670552	-3.3672645	-3.7687476	-12.261384	-8.736717	-12.531572	-20.481113	-19.947811	-25.804367	-33.602173	-29.195393	-9.707546	-6.408064	-0.15779923	-16.5747	-18.887989	-17.71859	-6.479488	-17.788479	-27.887814	-4.6618443	-7.6443977	1.4260424	-26.861946	-25.755535	-16.468082	-15.789431	-29.917011	-17.699747	-5.3178654	-3.256545	-0.95207936	9.387087	-5.744175	-1.9159946	-0.74223506
644	37.28002	40.993656	37.525017	-6.183611	0.024913661	1.3621008	1.4166625	3.663348	7.8095045	17.020103	11.997141	5.2903113	22.863998	1.825634	1.7441095	19.262447	24.287085	33.116344	-1.7759231	8.917492	10.329269	-0.58835596	-3.833671	9.869079	28.891418	24.613407	20.95365	11.484315	1.6097922	10.214345	21.168396	21.733784	24.058544	1.600059	-14.415305	-19.992496	3.494297	-11.639435	-12.682081	24.77189	11.753125	-9.630241	13.0125065	26.208057	22.699772	-13.043288	-21.126522	-7.446946	6.552312
645	13.639701	7.9604473	-4.65472	11.512699	5.311266	14.16086	16.653553	10.720922	8.836229	3.9291906	-1.6362445	9.38936	2.4713476	-5.178686	-1.873852	13.758806	8.247782	21.071697	-12.276064	-17.017086	-0.23114395	13.034225	0.88294524	-4.8026133	-8.791374	-9.747881	5.666121	-45.246593	-46.402115	-27.693134	-25.480549	-45.07249	-43.491882	0.19975775	-14.012463	-4.899272	1.6321993	-12.232405	-8.757826	5.2689266	-8.573908	-6.9564104	-5.1691628	-8.076046	-3.0840764	-35.903755	-26.937656	-4.78607	-15.99663
646	32.900623	38.58512	33.989838	29.461542	43.762634	87.11017	26.593464	38.77099	34.196396	43.31266	54.814423	51.66902	33.957047	38.65812	26.848312	32.47078	41.861965	77.12372	41.087566	39.810806	23.519817	23.796064	35.025177	32.07381	56.455963	41.77648	29.467474	22.561752	27.14328	22.184563	28.375763	28.231094	19.973505	22.075191	31.830667	37.585995	36.210274	36.521408	25.689962	24.64227	33.496147	27.038628	24.431389	27.683735	21.550476	33.708385	29.52739	22.071354	24.739008
647	26.299767	24.487267	24.21393	-26.779339	-32.02858	-14.193985	26.674244	26.638039	30.06823	31.147629	30.47652	34.3378	27.737873	32.776882	24.790129	51.9911	34.480896	20.757244	27.191837	40.201504	35.108078	2.8496032	13.451765	24.165237	-13.147015	-19.363447	-10.191227	4.63939	12.811832	27.269554	20.31063	6.0121636	9.904955	-21.339056	-27.563839	-11.2877	50.967113	51.499657	50.309456	9.604313	9.568439	21.710804	20.044386	18.788605	17.58218	-70.26082	-70.52023	-48.139286	-5.9644585
648	8.076731	-13.423651	-20.446869	30.476189	33.411457	31.498951	12.540458	22.156628	27.386055	-16.64423	-17.277542	-4.5868206	9.323268	8.384632	18.13461	-5.467305	-10.619051	8.008184	18.288177	8.297562	6.960019	23.834206	29.041779	21.737728	-3.768946	-10.052439	-0.3791191	-12.763148	-0.5889944	2.8330834	1.137928	15.677719	14.358578	-12.5355015	-25.162777	-15.374575	18.216454	11.060247	3.0454485	5.615309	8.456235	10.847737	0.057249397	-11.327166	-11.629743	5.345036	-7.5851903	-7.3429637	8.40457
649	14.975749	4.3920965	-0.8649733	2.432186	-2.7503462	-5.276768	-19.214548	-15.984009	-6.3273335	14.3295765	18.806953	19.932888	22.22554	15.301817	16.200705	14.623888	18.347942	20.010511	-17.64003	-21.817812	-14.194437	35.05877	30.03766	19.77034	10.508418	15.363478	-3.6645467	-5.999542	-13.496118	-14.343185	3.3480873	6.1362333	9.5726185	-19.468697	-25.60384	-17.774162	2.5290065	-0.14178832	15.8863945	9.953648	-0.15989625	-17.693512	11.462151	13.560722	15.346333	-21.003529	-16.93955	-10.508247	9.289463
650	-21.450058	-29.010143	-31.321632	-24.948135	-27.549603	-10.913332	-12.849255	-26.015072	-37.757767	-39.51968	-35.194576	-24.263733	-19.879265	-35.23095	-36.627163	-37.388035	-46.37946	-44.0384	-21.603935	-35.084625	-39.969563	-41.638145	-52.309944	-56.341476	-25.611265	-27.119827	-15.629032	-24.580835	-37.450916	-46.61664	-25.558762	-32.213684	-22.15598	-27.454926	-35.938316	-27.323025	4.559953	-9.0879135	-12.394812	-38.199493	-31.986088	-12.061079	-1.6717714	-9.219849	-6.652447	1.105542	-4.906212	6.608741	-29.19633
651	3.486202	-9.537231	-6.3731575	-9.163905	-1.3996769	10.411778	21.124163	31.380125	33.86293	6.216831	-2.8487935	-13.428513	4.155098	-0.59233344	1.144017	-4.1299434	-7.656293	-14.205616	-5.5601807	-9.199799	-24.152225	-11.470051	-21.612087	-11.506321	-7.382206	-17.301819	-8.113226	-23.928318	-37.426952	-56.83941	-22.565487	-40.080093	-36.18399	-22.87856	-24.867281	-12.3582115	8.349915	-8.097189	-8.334177	-4.3549504	-1.0343785	6.3280373	-4.199642	-9.861973	-1.2161262	1.156625	-11.781628	-6.088863	1.3840992
652	29.500793	35.429474	23.321472	11.190376	5.269346	17.44421	48.01147	42.49211	29.043854	12.914024	12.181995	19.394045	21.954096	24.299932	21.13786	24.490448	36.00878	32.4469	24.978737	36.25724	43.81275	28.518879	35.1072	26.976551	23.880203	23.917336	18.642632	31.713953	28.39047	34.913704	31.607428	31.647812	15.164202	28.280771	30.27636	30.254807	17.351181	5.474669	3.4816477	39.90642	42.54408	31.008177	30.69703	35.634117	34.770203	28.050278	24.731155	35.06486	28.40023
653	32.80063	21.525871	24.073135	4.728096	-0.2053126	-3.649446	-11.497429	-9.301228	11.079744	3.6139395	-11.554634	-2.0990467	15.579683	15.887894	15.711557	-6.8494635	-15.60917	7.0791254	45.9302	36.898907	31.156458	18.1554	8.876862	21.489805	19.956997	24.749754	13.93767	20.119572	33.61637	38.634697	2.0532305	-1.6673918	10.165924	23.053814	17.75879	22.395386	20.623583	17.22334	14.45811	-5.0874844	0.81726176	18.231012	20.741884	11.971963	6.6365585	25.297508	18.668581	16.588058	23.398636
654	5.2811594	-5.833763	-12.075008	-29.701042	-38.192078	-30.94434	-1.723963	-0.44204724	8.656884	33.724663	28.446423	34.05635	21.65938	15.217384	14.138704	36.75647	27.06409	30.066816	45.41521	35.402664	32.334564	29.951256	21.360722	38.883987	9.581474	1.779047	-1.7065268	30.660933	24.496777	27.15178	14.071435	19.507824	24.767052	-0.62947965	15.748424	21.412788	29.66262	40.659973	43.983265	30.040062	32.32695	50.214203	28.207695	14.079093	26.21949	42.080246	32.577133	29.725782	8.930845
656	25.083588	25.287483	22.201782	10.100722	11.159334	24.708233	21.347437	29.859772	28.421461	23.103146	33.45174	41.761055	24.090197	24.810823	15.114215	-22.378231	-7.8297653	1.6385326	12.615009	18.192884	15.944061	-2.3745236	9.481585	7.213906	31.550337	32.531284	30.14056	25.785276	32.59605	32.347717	40.862816	44.91846	36.01833	13.669827	15.040091	-7.98174	30.049053	27.717985	32.72568	21.11872	27.635048	17.112988	43.360023	37.32524	23.711838	2.326249	7.023297	-1.2129676	26.169586
657	-0.10194135	-11.7641	-3.9255552	-5.1230664	-10.442371	2.803135	-8.064255	-11.714279	3.856192	-15.974644	-21.980804	-10.182617	12.886195	4.2024665	2.9922235	18.168919	3.7444546	-3.389373	-14.824638	-15.078836	-6.2821064	14.06009	7.4945893	16.692762	15.991493	17.481195	16.48794	-1.9878237	-0.6998646	14.449883	20.686083	16.106112	15.349634	-53.09533	-47.849556	-42.4944	11.295628	-7.977205	-28.132866	-46.41572	-40.706833	-21.932217	4.3064976	1.0728467	1.9117572	10.748766	11.028828	13.236669	12.142523
658	22.871597	21.201588	25.357004	26.23447	17.293188	23.55186	30.649494	34.905373	39.627617	20.830437	26.713188	27.41082	22.861393	17.6221	24.912374	23.93232	27.181673	25.400509	-3.175724	-15.165123	-4.303541	25.136337	27.293198	22.543402	27.540577	29.314592	26.968178	-10.29293	-12.283292	1.2296504	21.482367	23.10292	23.275978	37.6052	35.557384	35.23741	24.283491	26.992426	27.897419	24.953154	31.610012	25.23684	20.483536	26.193068	22.861805	5.4740367	21.060333	29.251173	30.722197
660	13.77157	4.8984985	14.456818	18.85164	11.139713	18.127203	15.606511	15.135412	21.329012	20.74881	18.927073	11.082827	21.127445	20.183453	29.763216	24.464718	17.275637	22.739876	22.321354	19.670376	22.68077	-9.302833	-12.8999405	-6.1915607	17.980974	14.40543	9.444503	4.028714	-3.269442	12.685278	5.8439302	1.1887356	10.669174	18.641003	12.977093	17.574379	16.447453	9.791185	11.361918	14.794031	3.7712846	9.362009	23.343403	14.549751	14.272464	23.275955	21.383223	13.40901	18.190456
661	-17.175743	-30.083572	-25.587109	-35.132393	-47.04853	-42.33059	-33.46768	-40.713104	-31.538767	-20.156063	-28.490063	-18.702066	-33.334846	-35.17258	-14.806402	-28.633228	-34.25456	-15.697933	-34.701286	-41.562412	-34.560455	-10.670086	-19.616783	-13.854839	-25.14635	-36.18827	-35.871243	-42.616547	-55.509926	-43.49945	-39.83663	-44.449005	-40.7065	-43.666885	-40.55841	-23.541393	-55.576927	-73.708954	-84.37343	-58.289948	-66.727356	-61.77851	-38.007534	-49.113663	-43.018837	-20.921844	-31.00401	-47.36103	-25.794554
662	1.1023294	-7.0605607	-9.170301	4.241477	-1.8347476	0.9453503	18.722532	18.122025	20.179153	15.442554	23.975712	22.194649	-32.752872	-33.375404	-24.248127	5.1403074	3.5561678	4.8356953	24.354305	17.339249	14.493494	7.827794	6.979	17.126236	12.629332	5.3712845	13.26473	-35.675346	-25.2382	-9.365784	5.7615604	1.0259557	2.4434168	2.5708919	-1.1139472	-4.735115	9.837349	-5.6610126	-28.186451	9.373093	6.5532484	8.883776	23.612442	30.443863	36.625534	-17.022985	1.7795906	13.0848465	26.668495
663	27.502441	13.277933	16.883003	-38.610977	-38.519966	-29.069695	-41.843487	-50.4533	-43.467266	2.8894105	-6.246909	-6.449996	-3.6642454	-5.2003064	10.745764	19.797113	6.0662704	7.9786	3.4225984	0.39783686	21.388567	24.933563	10.076759	12.998503	21.423313	26.7728	31.88821	27.311779	42.621323	54.490387	-1.867975	-23.649422	-22.455517	-10.0164795	-17.294657	-4.37412	14.559984	8.595411	20.017544	11.467467	9.616352	21.996468	19.912659	17.029884	12.725906	-0.3676709	-0.83797884	3.4386263	22.32845
664	-15.655561	-17.34412	0.33813548	-5.873619	-5.38655	5.708143	1.5884855	-3.54245	-5.362365	-12.487014	-21.672174	-21.33994	-2.3798928	-11.419336	-1.7162651	-9.324245	-17.60163	-33.130566	-13.446641	-9.204396	-6.596616	11.336897	9.597447	17.357948	-17.217808	-22.311098	-14.398494	-26.662067	-21.153706	-18.487713	1.0571092	-4.4148216	-4.3480268	9.19304	-2.2656143	-12.610029	-27.787193	-11.376353	2.9830952	12.981775	2.2653322	8.92762	21.84541	14.955193	10.453461	-25.528969	-40.22654	-59.496433	-40.579422
665	-6.124349	-14.020105	-35.215202	-1.8295381	1.2517685	11.36899	-16.396574	-2.146359	5.632213	-13.515572	-14.479754	-43.69097	-1.8439511	-3.8299942	8.739868	-2.0193934	4.642874	12.730907	2.550011	-4.2848425	3.6897254	2.9580674	1.9518441	13.9916115	12.200663	-0.2314763	1.4832568	-29.144085	-32.996876	-29.961308	-24.082382	-20.747116	-26.748978	4.2481403	-1.0967135	3.8322635	21.95201	26.569458	24.362078	-12.946819	-12.219902	-0.4174779	6.849122	-1.8304812	6.3133354	3.3856344	-7.62983	-11.63455	-25.91698
666	-9.933115	-28.795044	-25.347912	-19.384441	-49.42473	-55.87474	15.949819	11.513078	14.666563	-36.951054	-32.255936	-19.564007	14.4950905	18.744736	23.66559	5.082528	-3.2367933	1.632137	22.08508	25.276459	24.607143	24.652493	27.036638	24.507137	-48.22607	-42.993298	-13.091764	-27.421919	-45.09358	-40.82728	-25.477404	-39.445206	-45.74785	-8.306631	-15.01697	-10.252989	-9.865948	-28.082722	-17.270084	21.68817	31.331665	31.17532	8.141159	-3.9849153	5.6682787	3.974547	-3.9301224	7.5110846	-7.520874
667	-47.953613	-37.658157	-19.400742	15.399645	-0.8958256	-0.47348183	-1.318894	-16.23598	-3.0788481	-0.878446	-16.80246	-40.011177	-25.88427	-15.204597	1.0951804	8.879871	0.68317455	-0.93520266	-4.929619	-27.101217	-26.313625	-1.2133176	-2.9338334	4.2347527	5.168934	-10.44767	-18.664494	3.9962497	1.546985	-6.2808943	15.60387	6.0015464	3.9596171	-29.372124	-45.311268	-28.593641	-26.704517	-37.708557	-20.796627	-15.705313	-25.631638	-23.423632	-32.378906	-17.671486	-5.419771	10.014493	6.178522	11.448822	26.671364
668	21.258715	14.408132	10.621988	-11.101849	9.496603	25.682476	-40.04993	-6.345872	9.441318	-3.3558958	0.28074008	4.964715	16.550312	5.158716	10.999594	-21.395596	-19.86927	-8.047695	16.70301	25.68058	0.4770622	14.451933	7.913033	19.926323	12.4262705	-3.1245837	-5.13194	19.309677	22.532804	8.758219	5.0750694	4.9836874	18.009708	-9.558429	-26.148062	-12.255975	4.03736	-4.3398066	-9.666595	-6.1786985	-25.625412	-18.457712	-19.710045	-31.935658	-20.6562	23.32826	18.508953	28.45029	-6.7065086
671	37.96541	36.59567	28.814274	17.315685	21.484825	26.346748	36.578842	41.765987	34.866165	24.102167	32.332634	29.978464	10.18318	8.822004	12.440441	4.1613083	2.0856488	13.906531	16.108105	0.4456299	1.258355	-12.249479	-19.295265	-21.877422	10.870209	7.929247	0.21317923	8.443169	2.8013864	1.9584806	3.7063513	10.00147	5.6725535	19.876102	19.047253	1.5416961	33.56855	40.383453	31.975758	-41.318214	-44.7258	-36.186913	-25.601551	-39.114788	-37.0583	-22.187998	-28.226686	-31.321758	1.3084104
672	29.814804	39.881073	54.13214	30.897118	22.042255	15.276127	21.200977	6.734585	8.856948	33.688095	25.619167	23.358505	51.341553	35.713287	24.309458	22.670475	27.593313	19.990185	35.274586	42.05918	47.092606	26.8732	37.713387	36.41178	29.026783	30.791077	28.199982	-47.02791	-16.598269	7.572047	31.199795	23.491356	26.778866	-7.924456	19.211977	26.413395	-3.0011528	-1.7008903	14.378487	19.762905	27.247234	28.68267	-0.52837616	-1.8397468	4.9610696	36.611935	34.713806	43.26124	19.890194
673	-53.31851	-39.32213	-26.34591	-7.558346	-18.269804	-35.17118	3.9607267	-10.216024	-16.367691	8.833516	-4.1550574	-6.0480804	-18.754143	-29.753887	-12.365082	-22.316385	-42.077015	-38.99168	-29.019365	-23.6232	-18.512724	-10.867403	-21.900646	-28.30017	-35.14083	-33.99057	-27.691177	3.7967427	1.5410758	9.167648	-12.197173	-21.052132	-32.496223	-26.336567	-38.564278	-40.796097	-52.215446	-33.875618	-19.599548	0.48032802	-6.213463	-14.7164	-25.431252	-27.324085	-21.070234	-49.538216	-58.97099	-42.8873	-10.322979
674	5.0449142	16.577032	20.113495	12.112776	6.7575874	12.03932	11.573081	8.576059	18.612827	0.4420089	-0.75741124	-1.6820906	19.93033	10.127207	9.102891	19.927921	24.0456	33.647213	18.02073	16.093775	19.650537	-10.4949	-19.980762	-17.016968	-32.423683	-12.652786	4.9467673	2.389111	-30.801292	-45.391495	11.815702	14.708623	27.818733	4.3745804	-0.27766678	-5.231118	27.972578	22.528728	24.544102	18.047745	2.6871629	13.733862	13.756959	7.2069016	12.983633	-8.861672	-21.628704	-27.420504	-12.38934
675	18.989178	24.842897	22.271454	38.371643	38.109467	33.74475	-6.5836344	10.751959	18.552395	18.66464	21.752293	15.717434	40.31521	40.73367	35.634583	7.309266	-2.4082093	5.68865	31.590357	24.826305	23.192694	35.281662	29.138332	24.647713	6.1250005	13.838005	22.234589	1.2148845	-23.552452	-26.866392	22.059227	29.948288	24.479567	37.196846	39.159416	35.467308	37.686546	40.61996	28.351248	-5.796163	0.67854774	12.981607	16.13625	15.229923	13.822819	20.124664	24.032135	26.457932	6.1310716
676	-16.961138	-21.673512	-10.929529	-26.697588	-30.525871	-23.83863	-42.66179	-56.283966	-69.283485	-39.23491	-33.104156	-27.268852	-10.4521	-13.743927	-34.918316	-15.28875	-28.955608	-36.14174	4.9191856	-5.2850924	-7.3716516	-4.9783773	-3.127491	6.005642	-21.477184	-22.005516	-34.84819	-24.690887	-38.889717	-31.155651	-52.302204	-29.7489	-10.866918	-13.221728	-19.752895	-15.319268	-27.040514	-37.144638	-37.925766	-31.145618	-35.808037	-25.857841	-38.66806	-9.26491	5.834036	11.917501	4.3215227	-7.825647	-25.085983
677	-7.878438	-35.137558	-46.040207	-40.36958	-57.4295	-79.02696	-13.807697	-27.999634	-16.998032	-43.9658	-44.915474	-27.114073	-38.55134	-39.630493	-40.27975	-22.467861	-32.32866	-45.127266	-10.88228	-20.518944	-25.63019	-6.2460365	-16.926811	-19.82087	-15.613083	-17.486168	-1.9359581	-59.113884	-57.941113	-29.72499	6.818076	-1.0042022	-6.402843	-29.376953	-34.011246	-23.901867	-28.307766	-39.945206	-44.178642	-70.10802	-74.4809	-57.480522	-21.043913	-33.39208	-26.748608	0.2587204	-9.333153	2.5570002	-24.64921
681	8.939596	2.3450372	8.690883	-5.6677437	2.9155436	15.806908	6.1238313	0.40897143	0.5439335	-17.13065	-27.134995	-33.52953	-25.574753	-12.762138	1.268071	-37.734695	-31.277962	-20.728348	9.8802595	-4.4335012	-1.2542558	-10.178141	4.1091275	17.11129	22.688156	10.367644	15.685804	-53.345703	-34.77216	-23.951313	-27.225681	-18.859438	-18.344864	-12.108068	-11.981499	-12.237908	-19.174469	-29.200397	-30.47081	-7.055744	-9.662439	-17.252907	-1.4611669	-11.612358	-27.647257	-4.502469	-5.330726	-1.5794866	17.268147
682	9.218652	8.797781	14.804718	22.03405	7.0599937	14.286755	15.222989	15.775381	19.760963	18.39521	13.423859	-3.3436074	18.032242	18.98088	28.872658	10.591469	7.7660685	15.745641	33.660034	32.2355	19.192123	23.043678	33.046555	29.319468	18.475266	15.87393	0.5935654	8.705802	8.524454	-3.0295005	11.968839	14.588301	21.330936	10.14287	10.575125	11.645096	48.134853	39.286217	28.766758	5.4367476	2.0477543	9.644848	23.758343	23.479813	24.190653	20.23684	21.586294	25.265194	29.534279
684	28.68076	36.829647	39.145992	26.455446	29.69418	21.434532	34.550808	33.712646	27.58347	32.774094	39.043427	35.893723	31.57602	36.94802	45.57544	14.952054	13.819693	20.806492	20.110153	16.529741	14.772839	40.803276	41.784187	43.488556	19.999811	19.777302	19.817104	25.443794	28.902493	28.20029	28.124012	31.344196	29.48416	25.112968	14.424463	21.012459	3.857191	7.654586	21.553406	12.39385	16.64064	-8.052317	30.815083	17.411602	11.493482	41.760063	41.632824	35.223743	5.971846
685	-6.5956106	-23.231884	-13.363281	-50.06112	-38.040817	-13.56069	-21.47775	-44.423363	-34.88314	1.9693916	-4.651352	2.6380334	-0.6960106	-12.022564	-2.5036283	-5.6363926	-5.822357	-5.412526	-4.946238	-19.450691	-15.021406	-8.079891	-15.039746	-3.8390431	-9.932875	-19.62301	-23.493734	-40.60202	-52.403538	-26.624794	-32.414536	-64.8261	-62.52709	-22.849155	-31.32693	-9.8621855	-50.10726	-55.232353	-28.143637	-2.9322824	-17.242039	-23.749958	-12.92677	-42.058952	-56.12199	-30.178331	-43.473812	-27.639902	-21.996805
686	17.241146	22.310764	24.56831	24.543955	36.37223	49.06984	30.250067	30.28786	33.585785	29.704514	20.240135	25.67023	38.25402	32.73596	25.942688	29.02306	25.857643	26.128521	-4.037898	-6.0630665	8.035099	15.560828	8.810123	3.943731	19.554003	9.987221	15.862289	8.3743305	1.6397414	11.543674	7.4222236	-0.90775144	16.843817	-23.355247	-35.025925	-26.58913	-43.953087	-55.934105	-34.8236	-0.77602684	-3.680605	-1.9750005	41.67972	24.269234	13.846558	1.2925004	-4.0916133	2.95713	-17.41157
687	-12.345153	-22.265903	-26.788956	-39.087635	-37.56926	-31.250412	1.5870233	-13.695974	-14.847544	-1.082608	-10.859375	-22.408316	-2.7297795	-10.500092	-8.309094	-28.745201	-14.474273	4.971629	-24.16542	-32.143597	-52.094852	-22.9525	-28.332436	-26.213165	-41.335083	-45.721817	-29.779041	-13.96841	-13.336692	4.6960173	-31.61152	-38.80854	-46.45475	-31.25186	-23.174717	-14.70414	-15.819546	-23.040249	-11.898029	-46.62345	-47.798763	-40.176155	-63.14384	-51.19616	-14.9879875	-31.530428	-54.19233	-57.128838	-3.3851564
688	13.365348	13.7576065	15.914763	-3.7791448	-3.257276	9.139759	-25.331646	-39.60926	-28.689537	-18.21556	-11.9201355	3.3822527	0.3660407	-3.6767955	0.6672548	17.61258	12.609775	14.001778	26.40888	29.160679	33.27304	35.63476	40.271408	35.01729	30.737526	15.378597	9.994753	-8.735687	-8.193427	4.593424	14.008563	12.783405	13.571213	-5.9945927	-14.742857	-9.8976	29.99773	34.36376	25.90511	-28.949581	3.3738887	9.08302	-1.3050925	-9.298127	-4.877922	-10.704884	-26.88804	-28.244835	-31.748713
689	17.366703	13.603802	2.2186997	34.775208	22.375818	18.248035	31.629513	30.609709	40.00645	20.868	11.139221	8.617092	-53.591522	-51.28717	-27.668907	18.8554	15.453629	15.166317	33.110786	31.536812	22.400826	34.316147	17.63526	16.892721	16.758892	7.594688	5.6496754	-18.807613	-28.20835	-26.884224	30.0929	46.269638	55.985664	27.552303	13.206299	14.136011	1.9754784	-7.843177	2.817183	-54.600475	-60.360176	-56.648483	12.962284	6.1958723	3.5675704	24.035145	-8.280195	-22.056826	32.076412
690	41.514183	41.209007	31.199146	34.16043	26.663677	27.849651	37.348816	32.718197	21.628006	43.711296	29.217533	17.459024	32.310726	21.867641	19.154964	20.557178	26.756882	35.080086	33.701557	33.204937	32.45903	23.191359	36.459965	36.47214	30.712101	22.798477	20.431843	20.84998	25.517776	30.50782	18.616615	28.923615	26.25769	20.954937	24.491938	33.403976	21.958279	18.700054	21.497269	21.413881	16.51766	10.837817	17.408699	8.4564495	8.524602	18.625965	12.920425	25.1626	10.18634
691	15.588065	21.023026	23.417591	-5.693777	-6.3494773	6.8752184	10.630665	-0.21926296	13.1982155	22.293892	14.077593	15.750931	4.162635	-15.039547	-12.473896	19.172342	11.915431	7.4938397	17.348854	15.358122	11.319699	1.3319163	-9.508808	1.1918765	23.455742	20.930882	15.324581	1.7575207	0.15772521	2.0061424	0.40621883	-2.3515892	-21.469795	-9.937157	-4.9907103	-0.51646465	-33.656685	-30.590195	-16.100346	41.40131	41.516933	51.325222	13.81334	5.976525	-7.7400627	-0.3051442	-6.2751884	7.9163847	11.464091
692	-11.799469	-15.380844	-20.037441	2.705487	-14.31255	-40.47725	-64.2601	-41.48175	-16.723602	-28.049854	-5.6625433	13.943434	-34.31791	-41.82866	-35.86229	-56.985508	-59.540264	-62.863403	-34.314938	-41.169975	-37.321472	-64.254776	-54.54103	-39.47766	-89.95697	-90.88536	-84.00061	-35.152603	-43.901634	-34.286255	-18.546307	-25.162695	-27.011848	-37.12595	-42.675697	-36.735638	-49.015854	-38.409626	-30.612915	-43.59046	-39.516495	-27.156872	-43.64451	-43.015625	-32.63953	-27.1937	-36.138077	-51.03642	-47.323135
693	20.099066	9.807201	12.62743	2.9044688	-2.7113376	8.441833	9.783223	-9.167424	-5.4045844	9.664189	-4.1300807	-1.9781991	5.2664022	-11.4750595	-12.568277	5.403388	1.8676852	10.459272	21.8392	12.162264	14.569399	14.687778	11.463092	2.7345204	-17.231804	-28.573675	-28.835968	-11.201361	-21.018013	-12.245989	-30.369091	-28.999104	-19.409237	-31.139912	-29.296637	-25.445454	-15.910389	-28.563574	-59.328598	-25.723255	-34.158714	-31.797678	-10.915815	-20.208078	-27.359219	6.888999	4.067801	0.034985203	16.343126
695	-35.932274	-36.17764	-22.96532	-32.85881	-43.750465	-36.871075	-22.82867	-22.098232	-5.699093	-73.29428	-68.43283	-54.469376	-25.560087	-37.93239	-26.101974	-41.100174	-45.229713	-32.623558	-66.364296	-49.88639	-27.042255	-49.776546	-39.692383	-25.494999	-4.837391	-13.571604	-11.473325	-64.89261	-62.90533	-42.140278	-41.362206	-52.126762	-50.32676	-29.334667	-40.353836	-51.833126	-12.117381	-16.841866	-10.161445	-41.167713	-48.31981	-33.991653	-50.60356	-54.973698	-34.911938	-43.350697	-56.33644	-53.01703	-19.123196
696	40.615417	36.56714	29.07661	-40.418636	-40.010597	-17.181574	3.1163692	-0.57214296	12.7156105	22.329884	15.755683	17.095005	7.1499023	-1.9583122	3.2772923	-16.20811	-23.939428	-8.9671335	-63.371826	-52.06077	-24.86693	-38.975872	-56.225822	-58.79554	-35.390125	-42.762405	-33.10994	21.713085	36.143726	32.83542	22.426537	28.612339	67.61716	24.231339	9.080116	11.807215	11.566454	8.412353	17.398077	29.50935	35.741257	34.871517	20.53234	25.619345	28.927124	26.461296	41.965157	30.417307	27.153503
697	16.673111	11.319523	8.8442135	-18.356756	-22.72559	-9.226139	24.070152	23.318617	28.215004	33.043045	28.544758	24.245663	-43.04738	-40.66761	-22.40306	48.077835	33.274536	23.992939	-53.71334	-39.00115	-15.287568	-4.5522366	-5.622547	1.8843176	-8.488408	-17.778196	-6.10328	7.9138527	-1.2105724	-10.862078	14.162132	6.085435	8.358917	15.735352	15.436925	6.045417	25.481283	20.286762	24.054918	-6.6025352	-12.475306	-0.7374939	-23.00933	-30.397995	-19.295553	-32.706688	-50.37184	-40.48571	17.755936
698	28.235943	28.01493	23.389587	43.847477	53.069237	56.750668	10.266144	4.427757	8.067187	59.93969	44.458626	28.462358	12.177217	21.172247	21.797747	10.407524	8.22089	13.079499	-12.569643	-18.943443	-13.850481	44.57995	48.73242	47.8304	12.941523	-3.7951124	-14.601273	35.785835	25.516148	24.329063	58.868446	45.824112	36.354332	5.5197477	8.446955	12.430819	22.872652	22.121683	40.142086	23.56585	33.41112	38.68184	38.79064	39.325733	31.113235	35.089043	36.736603	28.65369	31.791658
699	22.100365	16.88147	5.344366	-13.427921	-18.360432	-3.3189507	6.7167673	3.119687	4.6579986	9.6946945	2.5363936	2.5117483	17.057682	11.942095	14.647854	10.299563	13.299896	23.978981	5.1127768	11.624319	18.028584	18.155083	12.59132	21.087698	8.447014	-3.6165094	1.5673648	-12.003048	-16.980148	-9.706102	26.252758	12.29147	16.44417	17.20901	10.345864	22.17786	33.59232	30.209412	27.779259	7.272949	-1.5156701	12.755979	29.982132	21.591677	18.337875	16.637573	19.413252	21.536963	13.790888
700	7.6572514	-2.3847008	-7.124501	-2.6665447	-6.2056475	10.196152	-21.579191	-28.4357	-21.903996	-7.115242	-4.154134	7.8165894	22.64584	36.4494	32.793808	-24.395893	-39.32912	-28.314152	14.042308	6.5589952	1.6135064	-2.2801228	-8.558645	1.9529127	1.4457151	2.3913496	13.725132	6.623657	-1.3686357	-11.652654	21.250053	21.91718	14.67777	14.497152	11.332971	-5.5126696	15.779977	6.089146	13.265835	5.786438	-6.939437	2.7312827	13.366138	7.7527122	1.2778331	12.24736	2.353217	-6.311642	-25.987219
702	-19.622837	-35.840508	-30.4556	-71.503235	-42.446396	-18.099802	9.726934	8.090128	13.16312	-32.99611	-44.29528	-36.97585	-10.444305	-12.514549	-8.93338	-59.44558	-61.64385	-38.45891	-23.914608	-37.92212	-29.133476	-9.001525	-12.655461	-2.5154884	-11.682623	-23.845	-22.418655	-69.219406	-47.537994	-24.54684	-28.70471	-28.82185	-15.447169	-45.55636	-56.472664	-52.989536	-15.682952	-19.698824	-8.626829	-30.896221	-27.650871	-21.219982	-7.0568805	-18.046288	-8.570069	-20.634016	-32.660187	-38.466904	-46.43315
703	9.057398	9.287249	15.130043	-0.39564967	-4.880248	8.493597	16.30386	14.570848	24.839947	-15.92384	-2.5694633	10.011993	17.267399	6.2904935	10.641834	9.248619	2.8956182	17.311317	14.34436	6.58344	18.32631	16.81237	4.271088	-5.8396864	8.528454	-14.091141	-20.461496	-45.170643	-52.897156	-42.187263	10.582736	13.158635	18.824596	-56.37373	-41.782364	-21.956318	19.65746	10.341661	-5.9530973	16.60314	13.395446	18.70173	16.703485	0.46013784	9.47761	18.809944	18.776043	20.8112	1.230044
704	-1.0068507	-12.706997	2.155759	-9.596446	-23.627266	-13.135095	-52.060097	-37.78791	-15.30261	-6.70039	-15.599072	-4.114916	-13.721835	-44.599503	-71.32089	-5.4865055	-22.068798	-25.700485	-52.822315	-38.18699	-14.4420395	-13.590708	-29.503456	-41.54737	-24.170328	-35.72948	-51.855827	-11.878685	-30.503042	-22.25592	-39.072998	-58.007103	-50.200245	-14.645619	-30.122211	-17.017502	-21.7028	-33.451023	-19.178305	-13.866861	-26.14655	-5.826542	-2.505439	-15.055298	-50.45483	-42.784348	-49.71089	-26.253508	1.5605538
706	-6.0475173	-11.405346	-17.153341	-38.230957	-32.02164	-28.869337	-32.547195	-36.548485	-40.75505	-35.037384	-46.56274	-47.326504	8.300781	-6.6301584	5.502224	15.037075	2.3167362	-11.884834	38.10618	28.97597	32.03541	25.18837	21.802921	19.749157	-29.99324	-39.258636	-25.667702	-9.9261875	-11.501934	-8.9417095	16.849716	12.954009	13.148973	-12.081734	-12.565756	-5.357341	-62.91418	-64.485634	-54.516907	25.450214	19.26448	17.73241	-19.184446	-27.722408	-20.698711	-8.056963	-16.89798	-44.601105	9.588869
707	-17.409786	-22.630508	-21.927326	-63.428417	-35.677147	-23.459927	-9.779322	-18.493183	-17.293577	-58.984955	-35.160614	-20.76989	-41.352783	-37.66068	-27.017626	-18.47145	-33.761837	-29.842134	-37.908615	-49.398853	-49.956963	-22.099812	-33.715046	-18.966335	-15.336984	-16.259007	-7.371187	2.8960643	-4.510419	-1.8454598	-11.863832	-18.992044	-11.2475605	-27.45731	-39.88536	-38.31455	-24.986488	-32.86931	-15.379306	-42.31473	-52.898632	-46.215633	14.103937	6.633025	13.050831	-1.8596687	-8.849591	-17.274593	-48.22118
708	36.000275	38.70141	46.611	48.428333	48.318928	62.907413	25.843708	34.778343	65.175095	13.522038	17.675388	20.431126	44.840652	40.81586	34.424675	36.937828	31.342964	29.55599	47.3173	39.739037	51.77491	44.464523	38.591812	36.439537	24.7593	24.197556	31.594376	42.125965	34.221596	28.218502	56.250538	37.82933	27.015776	32.56517	41.53523	58.476913	58.317566	48.77345	46.3015	52.272858	46.49464	38.850773	20.348227	32.170837	45.085953	46.04223	41.20284	32.68734	20.750542
709	-28.597425	-24.4454	-17.50166	-28.663786	-42.249638	-62.866207	-54.98936	-52.714436	-36.79467	-31.92843	-42.464653	-40.237347	-10.569087	-25.644642	-36.002342	-31.983667	-39.991356	-51.27012	-30.98628	-25.372383	-21.615011	-28.561628	-37.085556	-32.655273	-20.393692	-27.393002	-22.744312	-32.80905	-45.519123	-44.16278	-39.92526	-44.038074	-37.819977	-34.17884	-36.442093	-38.971767	-36.710434	-38.71711	-31.975998	-46.557972	-39.534153	-26.109856	-39.063957	-44.32875	-36.58773	-18.972076	-23.670147	-16.161476	-76.63838
710	-13.097369	-17.627644	-2.0341916	13.78284	10.562528	15.35523	28.033283	14.202776	14.034836	-4.8102465	-12.858618	-1.2962462	15.510489	2.567819	14.720421	8.516224	3.5670443	12.5229645	-28.225403	-33.86211	-20.191433	-19.259579	-19.695576	0.29082385	-25.235216	-36.047913	-38.84252	1.2518435	-9.145133	-12.446931	-34.152832	-22.62365	5.98943	6.7170596	-8.780167	-11.330856	20.015501	6.0837345	-12.711893	-26.846012	-35.95383	-47.137787	-21.910128	-29.542969	-10.154487	-35.233833	-38.87803	-34.01751	-4.7108507
711	24.93726	41.651836	48.942432	18.828636	27.340813	25.539173	35.934044	38.602028	29.851006	24.035187	34.847534	33.81733	39.1177	45.583233	39.675335	27.041876	26.072319	24.391983	22.405476	34.17272	29.605732	25.332323	33.077976	41.06414	25.62023	33.649216	25.98911	20.202991	31.732908	33.138638	29.634605	33.597378	29.44883	41.534405	26.927174	24.746037	34.795715	34.66649	32.02496	21.20392	17.055326	13.514991	21.133802	32.05896	31.586227	31.811333	48.399994	45.527336	30.410316
712	18.975153	23.61201	15.793098	-20.010376	-32.234505	-30.347897	25.870865	18.540443	1.9767251	27.98399	34.29725	35.400764	34.99221	42.616947	36.946102	12.2046175	25.444328	32.712086	18.449501	16.973068	17.43435	28.675915	32.770653	26.789165	41.027824	36.214157	33.54747	-90.60362	-106.01784	-109.82649	-1.8401909	-0.09202498	9.943457	15.433684	12.913031	1.7791548	40.363697	36.263737	38.40619	15.599577	19.879328	27.358059	-23.19308	-12.692505	6.606247	26.773827	35.442398	27.95611	32.546196
713	15.4589	3.221625	-1.2684407	21.488201	21.393883	20.10266	9.893507	18.48832	21.0998	-1.8533087	-4.492283	7.774111	27.320385	20.065468	22.482567	15.626957	12.701397	16.734177	24.091845	29.83366	26.581951	21.937847	20.93906	24.944214	-5.498389	-15.987735	-17.160984	-12.169048	-18.661503	-14.7907095	-29.338833	-44.528214	-32.410225	-15.746991	-20.896748	-17.321093	7.2984037	16.35729	22.074524	20.111551	12.122396	2.2305996	-10.229578	-10.063943	1.5116123	-3.1141622	-13.401474	2.6433783	22.412483
714	-32.51706	-40.18564	-40.994514	7.068534	-16.465862	-11.013653	17.235912	29.118614	34.577236	34.790455	34.163185	30.217655	45.026367	51.397224	50.958282	20.109493	-2.655416	-1.7576294	0.55428326	-9.52554	-2.7964299	22.443779	12.353217	8.651231	24.715406	20.65046	2.028659	-47.026394	-39.355057	-30.35839	20.67217	13.744087	14.390053	1.5103518	0.33204058	-1.4667865	12.558147	12.384648	12.584027	-40.630524	-42.436363	-42.209747	36.54432	46.033287	37.264626	-40.06941	-23.019085	-21.881502	-31.786568
715	28.805027	25.892746	15.601101	20.305609	23.93975	48.185287	16.377735	18.730621	17.268642	17.31777	23.79898	19.880121	24.941715	28.192528	22.27108	15.15668	26.901535	35.162445	38.82443	38.501495	31.693205	9.797518	19.180088	11.097204	22.368443	24.161575	16.349644	41.86725	41.82409	35.068306	14.270044	17.863586	21.900028	27.122772	28.271944	23.109463	12.583799	7.3570156	-2.9013324	54.98728	48.890335	51.477425	28.22957	34.30563	37.68499	25.971752	33.648766	21.451384	29.79491
717	-71.55171	-69.27139	-55.388493	-38.232662	-42.63186	-28.053787	-39.430916	-49.91064	-38.161423	12.254889	-1.2957681	5.9310303	-38.145935	-45.240574	-32.853622	-19.660923	-32.819904	-37.71682	-10.545601	-24.40358	-16.577862	-20.882038	-30.10398	-13.946226	-40.830288	-43.260826	-32.673595	-36.880974	-36.298782	-18.286182	-13.717714	-24.511608	-34.03117	-25.201866	-45.860596	-58.34321	-13.355127	-11.766263	3.841193	-49.907608	-59.2043	-75.45973	-8.266435	-13.370822	-8.642706	-37.902435	-41.8293	-23.574932	-17.237072
718	-6.6203175	-13.555066	-7.155472	-18.24199	-25.178738	-24.632353	-15.06422	-23.169998	-25.624903	-1.5408586	-11.524639	-5.1897397	7.747527	5.0450144	2.8647938	18.633741	6.6723003	17.340725	8.659023	-3.5788202	6.921428	-17.417784	-19.749481	-32.36011	0.5857015	-10.007961	-20.109291	11.783137	3.2783885	-6.878674	-11.136758	-17.881927	-10.541655	-28.136215	-10.06343	-2.2911832	1.5276613	-3.3248754	4.732314	-8.899937	-7.102497	-7.571425	-2.573155	-20.52156	-16.270935	-41.712376	-31.648516	-9.382796	-12.765685
719	0.7529494	-10.144709	-20.454773	17.051426	2.269023	-8.077803	-7.8240085	-5.7611237	8.208236	10.940394	5.2839007	11.389658	-19.695528	-26.162792	-20.945148	-28.709715	-37.57249	-40.558144	-7.3865767	-14.299031	-9.515359	0.43880242	-1.0671878	6.873393	-34.31045	-46.28897	-36.060036	-13.323373	-19.898447	-26.958828	-18.900269	-23.677406	-17.441055	8.174895	3.357912	4.0016136	-19.281258	-40.01968	-43.181717	-37.754623	-39.761307	-8.907999	-28.159685	-10.103604	4.5634193	-41.47779	-21.966812	-0.2402615	-1.9062362
721	1.3314879	-0.116887145	1.7983947	-2.7879124	-17.707695	-8.974611	2.4966002	-9.514809	1.6086235	11.569	4.154993	7.7199755	17.046726	7.1505747	13.643635	-8.192687	-32.75415	-38.071316	3.6948676	0.794817	7.565571	26.021923	28.401995	32.19687	29.604242	29.416256	35.325714	7.131819	2.510602	8.767565	25.220879	23.785677	26.74221	21.935265	28.049412	35.12066	-24.890022	-15.943009	-3.8957877	35.412224	28.97742	28.28019	39.0261	29.738338	26.943806	-0.15324968	20.361855	23.796127	28.25814
722	16.378815	15.209255	20.937874	13.542889	12.691687	15.163812	-13.510351	-10.937908	-1.7342539	-12.678503	-15.139807	-6.868099	33.140488	24.15163	25.925888	-23.455687	-13.939196	-0.9911491	3.5276701	27.25726	26.360798	-28.281704	-31.96896	-26.908213	-6.1150846	-12.704998	-19.925026	-27.954124	-31.9043	-25.964108	-1.9076653	-16.312319	-21.737106	10.276045	-0.8722297	6.662598	5.8121243	0.60437477	-4.9183006	0.6648178	-2.1060574	-4.4833775	3.2700338	-4.2454805	-33.321304	5.242353	5.8833075	20.56813	-21.921669
723	-30.941225	-20.247063	-10.406495	38.99273	47.2383	46.396206	-57.47115	-71.69852	-76.27843	-26.78408	-31.534912	-23.626455	28.146847	19.437212	17.527248	2.2040718	8.18186	21.001762	-1.8478947	-15.616165	-11.258614	-61.447968	-65.59714	-43.876343	26.53616	35.07396	26.177336	16.098686	10.554787	5.9164352	8.698519	-3.2623844	-37.28118	20.179432	19.798042	11.688788	30.91574	24.406376	-8.879374	-2.3294644	-16.279173	-21.912014	-4.4162135	-21.220623	-14.167189	-38.505844	-54.90262	-53.81518	-21.371243
724	-22.668915	-25.086575	-15.786523	-20.957415	-30.358734	-29.046814	6.7175884	-6.587447	-14.346373	-5.4269485	-15.045486	-25.973888	-2.9992695	-3.7106915	-8.154085	-40.51298	-35.3791	-13.922121	-3.4480414	-10.841917	-7.3203974	-4.3223076	-5.2574377	-8.56592	25.689005	23.00054	12.162708	-48.940845	-34.836933	-15.19722	-13.5356045	-9.8545	-0.99456316	6.44769	5.148752	2.9229112	2.7009027	-2.2965117	5.4319153	-3.4572563	-0.1268766	12.139923	-10.812656	-10.402902	1.2500559	4.0394936	-8.847514	-7.034403	-21.929153
725	-11.156679	-23.370352	-20.19078	-9.442657	-15.634676	-14.401205	-24.144962	-25.667423	-22.851131	2.3899772	-14.111954	-20.766758	4.126723	-13.841221	-35.835876	-0.14891914	1.4385426	2.5342956	-41.271095	-39.1584	-28.810074	-14.3322525	-18.05368	-12.68284	12.565471	5.9148645	11.1968975	28.519094	33.84141	40.567413	23.67229	15.9966955	13.513723	19.521873	19.881462	25.719254	21.234783	30.948177	29.353363	22.797709	33.891693	30.187988	36.253258	31.013004	27.375267	1.3675401	-3.1290278	3.2580228	-15.480314
726	-13.743511	-0.41552886	14.769112	-70.41495	-53.86816	-31.570442	-31.497902	-43.466366	-51.400146	-37.748722	-43.959633	-67.25453	-23.290638	-32.726814	-21.46616	-30.483774	-47.797073	-38.24659	-25.689928	-25.122023	-8.262898	-35.872093	-27.01012	-6.118294	1.9990218	-10.798985	-17.02555	-22.881172	-42.868347	-40.44533	7.6777744	-1.7811466	-18.225348	-28.683529	-43.220615	-43.729324	-39.74135	-59.204826	-49.69355	-13.844365	-18.164774	-5.1604204	3.3879797	-12.372047	-10.603531	12.814146	6.5511093	-11.59819	17.259794
727	26.29913	24.789835	22.307236	3.8828025	7.433669	0.08321723	11.159237	14.406708	25.562927	28.11631	22.452452	12.825754	32.15653	40.01549	30.891384	14.234571	35.890415	26.467834	17.943491	25.932287	18.863007	17.276928	29.018303	39.615417	28.327877	35.84651	33.364258	29.659264	30.945889	17.494152	24.29097	29.576342	27.622524	15.504044	27.876762	29.028078	23.804066	31.618555	23.393856	34.149193	40.602623	30.31825	23.764732	29.300877	25.10342	19.191742	35.540543	35.588013	14.031298
728	0.366889	-16.606544	-19.072786	-1.4208497	-2.598612	1.7984507	-10.267931	-19.371983	-15.910595	6.782417	-4.205896	7.306122	-10.52647	-29.228855	-51.01264	-48.428932	-30.844084	-11.472279	-36.105793	-27.462502	-15.21747	-38.116207	-46.5231	-58.216805	-4.729151	-25.534826	-35.781868	-47.11936	-49.07721	-45.74197	-39.74701	-33.86833	-24.514214	-50.113396	-20.395182	-6.880903	-22.72712	-20.62807	-44.493477	-34.11022	-30.305971	-29.484838	-29.260426	-39.505905	-42.46302	-45.30648	-29.100554	-19.811287	6.598278
729	-47.877728	-56.64083	-58.853756	-60.592712	-65.4776	-56.993927	-35.14534	-40.253387	-27.042992	-39.520065	-42.248035	-33.018715	-43.831696	-47.795483	-37.532623	-44.28132	-34.080143	-21.321327	-45.578033	-48.37574	-44.006577	-36.126297	-29.86036	-13.077246	-29.648083	-35.35544	-44.069794	-15.603453	-25.37873	-23.846716	-41.467598	-37.223	-30.201054	-49.652424	-63.66649	-64.26633	-23.910301	-26.835167	-26.544567	-34.28736	-43.007248	-48.59119	-44.442062	-50.122787	-46.182636	-66.059364	-44.89342	-26.891415	-26.38491
730	-31.319798	-35.542175	-16.51136	-7.8940477	-14.886692	-6.814913	-16.095871	-10.827747	1.4753718	21.289398	10.057854	22.36668	45.25701	37.109245	36.76963	3.3293922	-8.287902	-8.95088	-51.830265	-53.245476	-41.451416	-51.332413	-59.551003	-55.26619	-58.521053	-73.21237	-77.48009	-43.149696	-54.920517	-47.87123	-53.551117	-56.574184	-49.52784	20.166069	7.7577386	15.884226	20.86314	2.8875039	11.202633	-16.929764	-28.152462	-19.241486	-42.414627	-49.021305	-45.55681	-12.12314	-13.599039	-4.7137713	-50.035194
731	4.097136	-6.487598	-1.4854159	14.747072	8.250646	7.7302227	26.796638	27.389284	25.877365	-18.40915	-2.059453	9.161358	20.615917	18.243382	16.071451	-4.3029537	-7.1453533	12.289809	14.778496	7.6908693	10.505383	-9.338369	1.0899091	5.962349	-24.520733	-24.792164	-12.861225	-32.18081	-29.322338	-15.608519	-26.331127	-17.981474	-6.6707306	0.69686174	3.5236068	14.992834	0.2550432	-8.773165	1.0098655	-18.890478	-25.349356	-12.127729	-14.419582	-13.837003	0.6753689	12.201439	0.9567615	1.0546118	-11.367491
732	-41.750626	-39.412727	-16.568363	16.212421	6.4772787	4.465027	4.9472322	-16.708166	-12.140373	-32.815086	-67.759094	-60.68431	-31.622307	-47.87017	-41.66378	-50.251347	-66.7709	-72.71217	-42.634956	-68.19385	-67.23427	-85.46683	-75.217026	-56.384605	-24.409725	-10.774847	9.237776	-46.81027	-59.48269	-63.361534	-35.270157	-64.57902	-91.41098	-48.16165	-67.871735	-75.33089	-61.9766	-49.704865	-30.837265	-53.575546	-68.89752	-72.64685	-47.396736	-55.56172	-37.292732	-46.0161	-45.49547	-32.673206	-22.128305
733	28.064358	33.846336	29.569298	4.140839	-1.6474652	11.724325	-1.2929498	-3.2163608	15.233629	25.407068	17.832287	16.732317	-18.242327	-28.094345	-31.437555	29.935719	33.052036	20.452415	-1.3903904	-5.068904	6.3048606	5.9965878	3.0880122	12.087673	34.26181	31.811405	28.596905	-31.376173	-30.493366	-14.115909	-47.25245	-18.884064	-8.860369	2.7571273	-7.067771	6.3451476	0.13646853	-0.21636105	6.817999	-17.027912	-26.4837	-24.254257	7.1773777	0.72903025	-0.31916893	-19.08073	2.7446618	21.034424	6.471879
734	-22.677065	-34.363834	-25.141087	-25.10125	-33.699215	-41.47068	-41.52903	-45.261585	-39.55052	-10.057028	-17.28757	-2.6705854	-50.179123	-51.34406	-36.932716	-46.689804	-60.22738	-63.871143	-35.491825	-34.352127	-21.906933	-43.39629	-54.363216	-45.73015	-6.7830734	-20.371883	-31.493256	-24.131533	-34.05655	-24.800991	-36.667915	-47.934166	-53.708797	-35.223465	-42.972412	-36.63862	-51.690075	-61.96866	-85.06283	-10.822775	4.7322474	7.1620913	-8.384783	-17.354797	-9.0558	-20.28991	-33.289	-35.346226	-23.610382
735	38.151604	46.344486	27.971321	-47.506187	-59.809586	-50.35515	-9.767136	-23.25193	-17.494545	-10.556141	-28.82442	-23.916508	-0.16024789	22.881214	27.703846	29.195217	41.79917	39.639397	44.038445	-15.474093	-17.466064	10.770191	12.382063	23.115911	10.26153	10.254415	11.052889	5.998884	-15.190393	-42.06211	14.276583	8.3043785	16.438965	1.84865	-10.235482	-0.91737044	-49.004078	-55.429977	-31.663328	-22.008541	-34.909843	-21.034187	-34.38533	-43.490246	-53.502426	-55.760933	-35.729675	-27.321524	-39.987022
736	0.9833971	-9.983231	-4.5629253	10.9818	7.5210204	14.026316	31.026386	23.230696	31.479328	2.3249779	18.239115	25.602665	25.668095	19.32132	24.566244	15.858972	24.33567	26.018993	15.209809	15.824897	28.840935	33.049484	29.419788	3.6804364	30.908932	23.98819	28.775743	32.792076	29.227488	30.243866	42.44683	37.615303	28.320045	41.612656	40.290157	42.67968	32.553825	42.385643	42.923836	47.52311	40.059544	24.506048	24.680025	34.72464	28.900763	49.55581	40.982445	32.366127	5.9528394
737	-4.338672	-21.831562	-12.132136	21.293526	24.496677	19.46341	-20.250656	-34.547432	-62.67582	16.806519	10.387461	9.468863	31.766022	32.457916	26.512121	-42.13195	-52.791916	-43.043	9.056478	4.9084096	-4.000723	31.161804	31.349308	30.295547	-31.65577	-30.091877	-6.1015635	28.327322	30.10002	35.853287	-61.4041	-70.81	-62.23957	5.256419	-11.436153	11.307848	17.708773	34.48475	27.178919	2.8756824	-11.341324	-40.918606	23.767347	30.244736	34.92968	24.917986	11.755655	0.69475865	-6.522163
738	-20.385109	-26.210478	-17.864212	23.1575	12.804289	10.680096	5.447779	-6.0970106	-0.48816794	-8.3762	-17.5115	-18.196003	9.649673	1.8256028	16.051554	-44.428	-48.81156	-49.421566	-4.8859234	-15.2437105	-10.845555	25.334965	23.507088	30.994656	21.990389	12.131563	11.9356365	-41.71131	-33.115158	-23.11409	-29.475468	-35.551235	-27.006302	-9.253713	-18.638157	-19.346321	-36.9632	-36.675415	-19.966558	-12.763466	-17.238037	-12.77034	-15.144596	-18.081593	-10.774144	-9.028777	-19.752281	-14.262516	13.551463
739	10.03732	-2.2508645	0.0799993	27.947662	15.118164	23.147854	10.711819	8.03501	-5.72009	7.1903906	-9.8338585	-29.08099	-62.80813	-54.042877	-36.0744	10.774261	8.147432	2.3998172	-24.198986	-29.735378	-16.92582	-1.4247274	-49.63233	-69.45964	-29.2222	-33.933983	-24.649082	-5.7849374	-19.345695	-32.046947	-25.980389	-28.484669	-20.054474	-27.707336	-30.117622	-22.562023	-25.24534	-46.31564	-80.018555	-27.74567	-34.10816	-23.429745	-8.3695	-12.254681	0.14860539	0.9309171	1.2671893	11.30418	17.14566
740	-42.470856	-33.39548	-28.260918	34.89614	21.352581	31.454926	50.93689	52.387688	46.709885	20.535326	23.444035	21.426376	29.315285	8.994263	-2.341931	18.853376	16.437914	32.126255	-25.486786	-12.694107	4.7641187	-18.42648	-38.45401	-58.443405	-33.928482	-43.773117	-36.190903	20.816261	26.253876	21.637585	22.8247	20.36272	21.180384	26.724226	24.634407	27.720276	-14.245045	-30.726387	-47.45229	-37.360153	-55.177612	-65.28852	1.5787255	3.6560755	19.909222	-42.803978	-50.732635	-52.026474	19.571432
741	32.135326	23.979492	23.414242	-18.609097	-21.654892	-23.015379	13.067768	11.60318	13.314663	25.555328	56.334564	55.397102	14.870951	20.38399	20.775734	19.227724	14.693119	22.05326	-16.643032	-20.367847	-24.335842	37.979027	23.425621	15.286402	-4.6707635	-16.003382	-1.6622136	37.948288	33.426003	34.848488	-20.541613	-22.102837	-1.1074386	9.285918	-1.7981584	-17.379915	-34.52056	-38.142365	-35.80692	21.915987	1.5905918	3.0529099	-1.5670869	-3.7412443	10.147003	-52.003677	-33.116943	-16.338951	-4.9801216
742	2.9807951	-11.071519	-2.8391323	-14.723011	-38.84556	-54.72059	-50.55976	-57.420444	-45.96174	-53.044876	-74.89224	-78.585434	7.8475246	-9.753264	-23.349407	-21.847486	-44.00402	-32.68101	-30.250957	-44.79233	-28.475927	-95.0535	-71.193634	-42.92501	-70.328384	-34.581234	-17.445873	-74.2321	-85.4832	-71.86635	-10.498346	-26.406311	-24.095737	-25.830055	-36.806213	-39.60441	-18.009193	-40.78963	-39.963364	-18.056591	-43.79886	-41.983646	-15.578584	-49.338745	-64.481674	14.95085	8.420149	21.794193	-48.847584
743	27.865671	22.686817	19.616726	-8.037156	-14.367919	-19.30162	-48.826187	-63.63086	-70.56836	-5.2505503	-12.284502	1.1632783	-41.307777	-43.26472	-35.750454	-10.443565	-9.494554	3.5754876	19.815796	11.2843	-6.567008	-14.963898	-17.599674	-0.09574353	10.451046	-3.406131	-0.09352532	-50.90425	-53.940285	-34.766644	-25.194088	-41.23352	-29.885784	-39.30143	-44.42137	-31.017273	-12.987824	-17.947472	-3.642893	-28.908043	-40.842484	-37.145916	-10.463505	-11.721246	-8.378407	-28.130621	-32.78923	-18.587772	23.350033
744	-35.051636	-40.952515	-41.746246	-65.47894	-42.724174	-28.352543	-73.205185	-63.590508	-53.7749	-45.059586	-31.416142	-12.028061	3.6449666	5.7693815	13.671998	-58.233135	-64.35099	-48.47483	-7.720934	-0.34814578	7.2130647	21.623611	15.35965	11.598654	-23.682043	-32.96885	-21.916279	-12.126499	-31.558355	-14.776632	6.8224206	5.016202	13.161161	-94.74106	-91.42107	-65.623795	-52.177307	-32.659924	-17.473629	-25.220158	-41.214424	-27.682583	-33.387455	-40.53562	-30.611813	-7.3449745	-27.2579	-11.579958	31.420843
745	7.422747	4.984419	12.727436	23.734568	18.525806	22.454025	-33.958782	-21.695023	0.13811398	-27.903255	-39.144585	-25.482834	21.449987	21.919168	20.3441	-8.994469	-20.852154	-14.115885	7.371129	18.334358	38.580917	13.666591	7.7992425	2.7327023	20.725342	18.866375	6.7011967	-2.703707	13.512594	20.78378	17.027842	0.7520103	-23.610703	20.878275	6.234388	9.244069	-5.96647	-2.9621675	11.013923	-6.6733427	-11.242685	5.0837	17.151665	24.143826	22.199394	2.2854297	-4.1011696	11.683746	11.998676
746	5.401325	16.820118	17.807684	-10.169758	-18.108269	-36.50214	-24.129715	-23.210838	-17.062464	2.1542845	4.8695116	7.0371933	18.796461	10.440834	17.023483	11.1509495	-2.4748368	-0.7441733	-26.221275	-11.439394	12.351082	-0.41758314	-8.326273	0.80998254	-34.872635	-35.859768	-20.25801	-34.98324	-16.5269	-0.29924685	10.683883	10.927261	19.507381	-15.486771	-22.883362	-5.7254896	-17.038805	-28.81572	-43.11207	24.45515	22.692608	25.122553	-14.700317	-33.173954	-35.21035	18.107296	11.715435	10.595909	25.22572
747	3.5291624	2.1201153	-5.855402	14.483915	9.468977	-5.5660553	20.388882	33.83357	22.418816	15.997712	24.289291	20.711555	20.807339	33.076214	33.76808	34.659348	30.487804	16.75615	28.86919	31.42252	24.892511	25.441048	33.330048	23.862446	27.868675	28.75436	33.891758	18.41403	33.597664	34.70249	50.673683	36.323265	17.91645	38.01749	39.96308	40.562103	34.582375	29.861965	40.588383	26.188095	33.584675	30.545292	31.936022	28.32057	23.762106	-3.1568646	-9.678738	-49.495518	-15.257589
748	-99.20517	-62.56477	-33.62066	-3.5103943	-9.857174	0.30584085	4.13397	-3.2016244	8.812512	-7.3421106	-11.798548	-2.754984	-20.269142	-34.606976	-14.085972	-2.5020998	-13.129875	-23.328434	-6.958075	-24.42493	-21.083244	-9.545185	-14.341581	1.6361139	-14.5612755	-38.199554	-51.849556	-1.8217564	-7.5131845	-0.7070787	0.9626073	-8.154378	0.9086106	-20.518343	-28.010002	-21.444893	-21.085047	-29.911139	-13.332621	-13.698712	-35.890934	-45.04962	-35.614353	-44.5294	-21.079433	-10.123981	-31.014992	-36.05652	-20.308022
749	0.79071635	-16.952982	-12.568371	8.451227	-0.15677482	-3.5543768	0.605492	-15.560695	-18.378868	-4.1495724	-17.214891	-9.764526	23.913208	16.523714	20.518738	27.419395	32.00831	24.028566	15.682479	10.222593	23.64669	23.337994	27.658688	26.765862	11.478979	0.5662936	4.081853	24.975445	22.83257	24.416927	-25.464516	-24.144497	-16.166618	-47.65911	-60.90213	-85.7511	-22.57944	-26.990515	-13.035232	-17.750294	-33.629654	-56.98942	-12.611589	-36.56852	-37.880867	-0.5450267	-19.63033	-28.335478	-14.311035
750	-77.92531	-65.89574	-35.521557	-55.614113	-44.87622	-35.002796	-44.414658	-57.40826	-44.241737	-49.42942	-64.25478	-85.24785	-43.731926	-59.37391	-54.412174	-68.080154	-74.097	-68.75229	-88.473274	-85.799774	-64.90358	-17.453342	-34.052914	-20.560658	-32.571983	-61.613342	-60.032143	-44.52348	-52.562515	-70.145226	-26.217106	-43.64949	-58.80265	-29.381935	-42.20739	-36.03793	-95.185394	-55.584538	-46.713444	-38.27336	-49.871643	-45.800545	-1.0600556	-29.065495	-57.459526	-87.199905	-84.87198	-66.37987	-71.66699
756	-21.800673	-17.44458	0.35323954	-1.9933214	0.32643032	4.620119	19.316574	9.828562	12.838949	10.240638	5.663574	-1.0047601	14.678084	6.940753	4.0764103	42.627144	29.63257	14.921566	5.9744315	8.272296	11.913207	21.869793	22.462486	16.899927	15.793704	11.915768	9.265598	-2.0811586	18.301899	26.261814	24.655037	18.650173	17.13739	-8.00799	-4.271301	-13.378599	-7.8753767	-2.4562495	14.610849	11.489365	6.3383703	14.623354	13.9345875	12.612574	2.3353882	19.346844	3.496101	12.18758	27.34761
757	-38.17304	-46.772003	-45.357765	-63.77193	-62.275696	-45.025658	-61.39596	-74.28484	-78.3934	-62.122017	-61.96972	-44.672653	-80.24123	-66.75854	-51.41932	-47.173355	-56.731102	-51.803886	-40.21965	-45.948563	-43.04504	-45.57779	-47.343925	-39.134644	-53.73349	-70.708664	-54.217354	-60.844	-63.382275	-47.84455	-57.873184	-63.983635	-62.512566	-29.156727	-41.474777	-34.772346	-25.264694	-40.88064	-32.919327	-63.234737	-76.931	-70.92707	-78.20831	-77.54715	-58.421345	-38.435093	-39.272366	-28.21659	-49.55062
758	-3.5122216	-15.03091	-22.972271	-14.909473	-14.902607	-6.7167196	-13.123566	-19.075644	-13.47928	-7.2917385	-29.594303	-21.411438	65.9594	63.881878	61.193954	20.827305	16.481813	2.7035623	20.809517	24.84956	23.33729	-29.411356	-24.300621	-4.4086857	12.394217	-9.170838	-3.7549396	35.04468	34.22367	29.250553	17.541882	14.646317	26.641327	16.76548	-17.451408	-8.500232	-10.290527	-33.92607	-41.617188	-1.1522022	-16.508232	-4.553825	10.88917	-22.139484	-17.2464	-12.908124	5.2648787	16.044083	16.779118
759	-12.247585	-13.428542	-8.297697	-10.392611	-13.154507	-7.158396	-36.48295	-30.186842	-17.660809	-6.716189	-14.498803	-5.356784	-9.738403	-14.564296	-30.362677	-9.318842	-18.863094	-12.960348	-13.480735	-25.056404	-22.119598	6.1193137	-7.070893	-3.2486775	-18.705368	-17.598236	-9.752268	-8.444729	-21.698776	-7.9387236	-1.1447108	-20.780159	-28.741505	-2.1871421	-19.146137	-10.08332	-4.0744724	-12.060492	-3.195437	-14.465419	-16.441118	1.188344	-8.577742	-12.001087	3.1148858	-31.511913	-23.469616	-6.488516	-18.73773
763	-37.74963	-36.38877	-22.693909	-21.548386	-36.040443	-22.86374	-4.369259	-8.749411	1.7262368	-6.0033207	-17.73427	-10.840417	3.8599973	-12.321754	-8.570709	6.874728	-7.4457474	-10.545591	-6.641594	-15.4639435	-2.068612	-1.8407145	-10.131241	-21.06401	-2.824332	-16.280857	-14.5216875	-1.5482035	-6.9800506	1.2798805	-28.95251	-23.292763	-10.656897	13.906246	-2.0020926	-31.84245	5.12251	0.6661053	3.026875	-3.8945613	-6.1737046	-14.994929	-16.791624	-22.373777	-11.486291	9.55975	-9.8626175	-12.864136	8.728138
764	-16.576931	-26.553623	-42.73098	-34.8675	-33.268864	-17.341578	-50.75622	-50.80343	-34.501793	-64.3207	-41.514744	-19.535694	-32.55841	-46.922333	-46.280838	-62.453316	-69.871025	-65.42386	-26.518738	-29.299763	-31.680609	-70.8714	-33.84777	-11.765631	-27.439468	-22.423635	-20.243788	-70.15976	-55.007515	-38.581398	-23.545284	-31.768627	-34.648933	-33.232483	-41.881798	-40.386665	-34.69432	-48.23829	-40.013412	-38.21084	-41.920105	-23.777802	-41.38689	-27.08213	-6.833684	-68.25041	-69.295616	-48.853416	-1.9029486
767	-39.54567	-27.951962	-17.467138	-24.121998	-27.28357	-22.288443	-22.656109	-30.700703	-23.00848	-15.800013	-26.292877	-25.844074	-60.30864	-72.10157	-51.30671	-109.96777	-70.62454	-35.336426	-105.989456	-81.48396	-51.070568	-76.61362	-79.247406	-66.18643	19.003624	0.28254187	-14.494097	33.922993	29.453314	9.745609	15.823797	18.103264	22.477291	20.642975	17.535187	15.591658	-55.195705	-38.988335	-26.182987	10.692202	16.202868	25.067944	9.120695	10.369677	8.339069	12.4972	9.3706	16.712732	-4.460772
769	8.662814	2.7087739	5.895016	-68.14333	-61.515083	-40.357986	21.535536	17.826399	18.228836	15.520897	1.1421113	-5.2078447	-16.323238	-1.6722629	12.947662	-17.604404	-8.987617	8.344225	-65.19	-72.571396	-58.631218	-84.04385	-83.9506	-77.581345	-68.22367	-85.909485	-92.033554	-92.39898	-98.59766	-83.72067	-36.471184	-49.17425	-49.206734	-8.882878	-35.169975	-52.01437	-66.02629	-82.13643	-74.33914	-26.403217	-43.84961	-43.24125	-99.59091	-92.7896	-89.68335	-51.518055	-55.35548	-47.593204	-56.149315
773	45.829536	41.96925	26.223862	47.22702	51.495426	41.39428	38.44597	42.38164	28.357857	40.464836	32.351532	24.248375	3.1241896	-1.4084334	18.506994	51.20315	48.783447	31.986036	0.2964242	-19.984417	-69.121346	24.011501	35.46216	35.909172	37.28838	48.33528	41.542854	33.66153	34.815636	22.525875	31.483015	43.0353	35.283424	-16.292284	-26.437296	-3.727769	36.81552	39.48842	25.124077	-29.066484	-37.21505	-35.442574	25.428474	38.79644	40.77908	58.253586	54.800354	39.803165	3.727768
775	34.39459	35.044495	37.56477	28.054363	33.437916	31.29129	38.120132	37.92385	30.06028	33.95321	34.39364	25.065258	34.5175	32.5166	29.378738	35.783005	32.778133	25.39251	27.873518	29.70737	21.092106	25.034636	32.346687	33.347862	20.632462	33.78797	31.825161	25.706322	20.954136	28.461723	22.669224	30.26018	24.97181	23.385796	29.74421	26.093578	29.704687	28.817587	17.975494	21.93118	32.61164	41.847923	40.51591	31.695705	31.708569	24.341063	32.554543	25.784193	22.97483
776	4.9198146	-2.6858306	1.7833312	-0.7967644	-13.572608	-20.539047	1.3746119	-2.7940373	5.3296356	-5.8056865	-9.049984	1.9179771	-21.548197	-20.575924	-5.9351277	5.2402267	0.3848796	3.717207	14.121218	0.7952487	-12.218792	16.061554	6.836824	6.040262	3.887789	-9.45661	-3.7981076	-0.62797517	-11.513826	-17.960234	-3.3799508	1.4907148	6.035443	-13.503944	-1.2236574	11.829018	-2.1264868	1.8071755	5.5756454	-6.3067904	-16.393194	-10.289455	9.742414	10.939497	12.3250675	7.850322	5.9224844	5.617587	13.59429
777	11.961021	18.10201	21.51412	2.505314	-10.624468	2.448134	9.973159	3.0928214	5.303492	-4.6148286	-11.007931	-18.940592	-39.26185	-36.074192	-20.591335	-46.646023	-44.859936	-32.071564	-3.1052673	-7.7005005	5.350019	-13.857037	-20.401117	-9.911072	-6.2957273	-2.958111	-15.582155	-10.941241	-19.611607	-1.365937	27.765802	25.294462	21.287079	19.922691	22.175016	-6.7061143	-25.19881	-41.778908	-29.785473	-27.60614	-35.179703	-27.213947	-24.32983	-29.2794	-11.840806	29.674387	21.085812	16.708265	-25.029724
779	41.31768	23.815754	12.989443	19.913834	28.833838	40.269646	42.850937	50.751152	43.87597	69.19035	49.19072	34.83827	30.70301	44.846146	43.001343	30.937223	19.959465	20.879688	36.869385	42.77083	37.897964	34.700684	39.15995	28.376122	42.75543	49.40132	49.63102	31.214512	37.50152	36.583633	26.535984	38.592575	35.155453	36.65895	53.72596	51.254704	32.09169	45.366825	57.233524	71.03899	62.195526	41.67123	25.412714	37.555943	39.922745	25.567017	40.891792	72.55635	25.59718
780	-15.90139	-18.087496	-10.042	-12.584145	-22.027828	-16.308077	16.129633	0.80250454	5.6069107	-29.66257	-41.811413	-57.798367	-58.21941	-8.30397	-7.4363523	-29.383211	-40.373894	-35.722897	22.380735	26.826971	27.04561	-3.993816	-10.647773	-6.627181	-5.0813236	-20.366096	-24.563923	-19.680145	-15.51963	-1.4359233	-27.844608	-35.894176	-33.784996	-28.887526	-34.44082	-21.69	1.9435446	-8.210664	-3.0847402	-18.465355	-27.983793	-32.121185	-38.168457	-18.692745	-5.5300045	-1.4991117	-4.774387	-0.53526914	15.993956
781	-21.171326	-31.65382	-47.32778	-65.99655	-58.0104	-38.3816	-55.971077	-68.72572	-90.27176	-39.641953	-33.59072	-13.070284	-37.638523	-34.64023	-15.124197	-3.706213	-10.455932	-3.1811056	-26.629444	-22.689507	-16.201332	-39.54304	-27.00753	-25.61858	-44.042023	-54.238785	-28.944176	1.4209857	0.34706724	6.8885603	-75.29518	-72.214264	-73.40384	-25.753796	-33.796032	-27.485035	-60.66756	-62.69947	-68.29959	-9.932237	-17.785265	-5.2094383	-23.806435	-32.01932	-31.854929	5.4912705	-4.213786	6.868881	19.285637
782	-34.91149	-43.656136	-38.373398	-59.599266	-51.388943	-38.4184	-35.31376	-42.78557	-46.002888	-42.50325	-40.656364	-20.848886	-52.471012	-55.389027	-40.89811	-23.306492	-39.143997	-23.851448	-26.528389	-42.457485	-42.20079	-39.999725	-48.913033	-34.803486	-66.69539	-75.95901	-60.21296	-47.0119	-58.177826	-48.498184	-27.602333	-37.523277	-45.76602	-54.309784	-58.145332	-48.14487	-21.22605	-42.19847	-37.700294	-17.445993	-31.877563	-36.963165	-1.0249808	-14.556433	-34.077072	-24.305897	-37.75238	-36.372402	-26.485743
784	0.41287392	-1.2025841	5.690786	-6.100266	-28.269238	-30.983097	-44.580856	-44.09694	-31.501453	15.279445	5.9546957	6.686359	19.741735	15.38563	15.195601	10.071634	11.239221	17.26314	-32.357185	-28.417282	-19.188276	14.84008	4.856849	7.7640705	12.672327	4.75156	-8.856424	-43.098465	-5.708857	15.317347	-1.0041648	2.540459	9.830191	3.2179184	-9.4302025	-8.391045	-5.4045234	-15.364736	-0.035859972	19.174767	19.574333	29.582975	-15.508343	-27.457657	-22.57087	25.553082	14.839275	28.150131	20.24012
787	-20.633736	-33.829624	-29.890596	-6.906756	-29.266575	-44.34257	-40.092037	-50.635593	-36.444878	-36.139645	-46.3944	-50.439632	-38.39435	-56.84224	-73.72981	-32.759007	-51.72136	-53.490067	-31.849495	-46.67634	-28.103783	-43.52191	-38.91477	-16.475288	-48.237457	-49.837982	-28.54232	-18.92825	-34.40528	-24.654148	3.477818	-17.132336	-40.9429	-72.79396	-72.784485	-72.42287	-26.364323	-16.930405	-4.5034347	-23.794573	-50.350403	-55.427654	-27.151367	-38.97925	-37.421326	-27.12203	-37.043655	-25.736725	-32.378975
789	7.400715	-4.526733	-13.203118	14.138303	1.5570829	2.1612458	-11.564734	-23.146427	-14.773254	3.3172913	-4.8950195	1.638536	-3.9991424	6.0479	11.131172	-25.777939	-3.547474	8.632488	-13.600363	-18.052023	-14.697158	12.670422	17.772303	-1.6532693	14.441294	6.937536	15.196682	-26.466415	-30.896164	-19.615757	-4.2316637	-6.9202213	1.7115551	16.966667	14.958292	22.080727	19.437342	14.63671	-11.977394	15.65243	9.208885	18.152805	-16.028755	-23.72437	-25.92265	0.6905122	18.585108	23.638115	8.30914
790	-41.963646	-55.621666	-66.7374	-10.695913	-15.982401	-6.0199394	-15.10302	-21.14841	-13.7193165	-20.933914	-33.54151	-37.712265	-27.309582	-35.848694	-29.172005	-33.979378	-39.043404	-27.438053	-13.240123	-18.276508	-13.931853	-18.422249	-26.802422	-17.645496	-4.7801065	-8.189188	1.0802398	-21.77009	-21.534073	-23.5573	-29.768486	-37.396065	-28.120571	-3.7979217	-9.026815	2.600158	-20.261497	-35.042946	-27.965939	-22.927162	-30.523003	-16.774033	-26.28702	-19.838701	-17.161278	-50.57341	-56.360794	-67.30682	-9.809345
791	26.58223	25.429539	19.042404	16.871063	11.312927	3.8965578	9.179913	-1.4551058	-10.292251	6.7968245	1.445563	7.972768	17.680662	5.6559906	-27.334852	21.171299	21.54861	17.813126	-24.898903	-13.04928	5.544073	4.692279	9.140684	10.821826	8.45224	10.975367	13.911445	16.544777	22.722328	26.305986	34.478027	31.4004	20.120697	13.050352	8.176548	-9.195984	-13.338761	16.982504	23.83746	-5.710158	10.719734	19.185978	-13.040104	-31.448544	-34.282326	-19.59893	-14.833298	-3.4137492	31.013134
794	14.506792	4.0204835	0.16035634	0.8841567	0.9194974	-4.2388177	19.176647	14.418764	12.210259	-1.0056432	16.044739	14.056907	13.459515	3.110459	14.9858885	-19.9702	-30.888767	-22.056038	-21.62369	-15.344152	-8.347414	-21.837763	-15.455862	0.4952141	1.0681251	-7.2246456	2.8102257	4.955142	-5.7222185	0.5965076	7.571206	-3.7009125	3.3500342	-30.575531	-11.725832	1.1154689	-21.498207	-13.303806	11.822464	-12.678083	-29.48055	-38.50731	-10.228866	-17.243473	-4.7969193	-19.726507	-5.474149	4.6324697	-1.0769427
795	22.632162	29.301987	26.354755	38.08129	41.91263	30.713436	27.356533	27.821041	28.7884	36.365128	46.22023	40.9561	-11.249552	-60.66593	-51.72213	61.41707	55.50387	45.37113	31.369377	36.501534	42.47296	25.618979	32.949448	30.700743	47.902	50.871952	38.988724	62.189705	56.092354	37.42758	52.33309	39.495235	33.26991	24.170267	38.390144	33.91008	33.46045	37.099976	22.887302	59.899788	64.52574	51.701744	38.052666	30.47805	19.869354	14.334366	7.5962105	4.057473	-8.337803
796	-2.3619382	-20.403522	-8.946726	-55.511635	-63.59343	-39.40886	-23.04448	-30.15887	-15.297007	0.33766854	-19.440655	-14.449067	-21.685444	-32.36611	-43.97729	-70.705124	-56.800148	-36.0307	-28.114895	-41.977997	-33.504818	-31.740768	-29.710907	-13.262327	-28.414536	-39.13562	-33.836254	-58.088814	-59.301765	-47.182365	-41.387035	-47.09896	-60.205574	-48.568855	-57.0857	-52.52999	-69.87991	-38.69614	-22.712997	-28.351694	-37.142124	-39.956764	-37.634377	-44.61635	-33.77942	-33.451324	-47.81771	-34.2192	-68.24883
797	27.213682	43.94993	44.059547	44.298515	49.79882	36.628693	35.395805	58.869736	78.25229	20.966301	20.24982	16.178308	24.483154	25.336393	10.17559	29.310108	23.771667	16.595823	7.605118	13.734214	15.169475	16.925564	14.353735	13.971432	29.892632	37.806465	26.66214	24.05667	29.375336	37.53796	12.290802	14.756371	20.072289	21.669928	17.718079	17.971008	1.767458	14.343938	18.963886	2.730668	27.67561	21.185772	25.710453	22.258938	18.854109	15.513569	20.736595	16.606934	37.151115
798	-7.0384827	24.025068	45.1752	-15.7066765	-10.984969	1.1996069	-8.095519	-2.2064462	10.9095	2.3945618	-15.578603	-15.563353	-21.477646	-33.010147	-18.281868	-14.658443	-14.97036	-0.32386565	-20.77666	-14.348408	-4.337866	8.331337	6.8314834	6.962217	4.773682	-4.514477	-20.636686	-13.672659	-8.149231	8.169176	15.060139	7.500861	10.585773	-5.2199697	-5.402128	12.316282	-31.04739	-34.1989	-14.911652	9.128588	0.8650397	3.9521973	-8.684895	-22.338898	-4.7130547	19.7891	23.398369	36.99886	-11.212396
799	-1.0827775	-7.456927	-0.8599824	-27.725758	-37.371956	-19.035099	-4.387949	-19.839354	-18.35249	-30.197762	-34.358936	-40.215996	-32.371017	-36.284466	-47.701576	28.433348	14.73755	3.4978518	7.637699	-10.505693	-0.44272155	-40.633804	-45.035934	-40.61163	15.668385	8.858465	18.46407	-21.857933	-31.911526	-41.070194	-14.341145	-32.06218	-36.19153	-41.228916	-57.563164	-50.187576	-30.12693	-44.26824	-43.586	-18.05156	-12.023618	-0.4550358	-64.89487	-66.011826	-54.437553	-26.969522	-27.97333	-5.7257385	-8.750725
800	-49.511757	-47.28963	-29.058048	-54.788784	-62.91681	-46.28734	-14.129457	-6.849742	3.8376255	-18.916798	-21.166992	-7.170685	0.88274515	-0.8388537	10.475019	1.0727925	-9.5864525	-2.6281736	-10.333239	-20.541397	-6.255802	-26.401543	-47.15802	-61.640083	-25.704788	-33.031364	-37.083	-29.027866	-31.23692	-16.729912	-35.640457	-51.835686	-47.758743	-33.610085	-47.454105	-45.040707	-61.594994	-63.496437	-42.404526	-67.72737	-74.94241	-48.86183	-3.886271	-15.283033	-10.775187	-56.7443	-62.878822	-40.916103	-59.39944
801	-46.73047	-52.79318	-34.873047	-50.171677	-57.223656	-40.9329	-85.49451	-97.995735	-91.75769	-74.966156	-96.808556	-93.37947	-115.57541	-117.63931	-100.237	-92.266136	-104.25774	-86.838425	-124.705414	-121.56978	-97.58069	-102.776825	-74.83317	-54.815845	-72.75171	-83.70174	-89.04828	-62.305664	-84.411255	-86.609634	-102.01726	-108.22424	-95.40086	-70.290726	-88.37929	-87.122696	-78.57302	-96.41442	-92.13129	-70.14137	-80.90425	-66.66392	-67.23781	-77.53526	-56.331017	-88.79545	-103.5397	-90.73331	-107.890915
804	-14.493953	-23.617496	-14.034856	-16.734905	-0.46403462	12.8824	-27.675228	-29.064272	-18.491653	3.9056568	-6.986985	-31.175344	14.679615	2.4350674	10.857938	-0.08916205	-2.689994	6.9862895	-46.4191	-31.48057	-8.8443165	-22.308346	-19.115997	-12.465004	-1.6347175	-7.5704284	-1.5353522	-11.725417	-20.01881	-8.170942	-41.76199	-51.753048	-36.566307	-7.230307	-16.609474	-31.459167	-4.174108	-15.790268	-6.777946	-4.262564	-18.048607	-21.967358	-23.10434	-35.869514	-41.73554	-18.626457	-27.94882	-21.734901	-15.296626
805	18.518202	37.44793	54.974148	20.371508	36.98974	37.40534	35.560905	37.662064	19.494308	17.011677	31.65342	37.33679	37.892525	40.83403	27.36968	10.454206	14.955738	17.418785	32.22647	46.35634	42.81408	32.870377	47.955406	54.42805	24.781227	32.99173	14.678438	19.833187	31.318108	37.267075	47.73815	28.484005	8.593303	14.949623	27.140406	17.804976	21.805313	32.103218	35.76835	72.0147	56.287064	36.251995	22.511158	38.449272	39.310333	51.109528	65.135796	63.387245	44.94288
806	-10.772942	-16.33609	-8.486294	-19.567036	-17.295792	-7.111145	-29.47055	-22.63507	-22.205238	-35.937523	-30.426058	-19.467815	-10.03076	-17.891018	-27.281395	-13.882242	-20.603527	-9.415335	-26.716125	-24.07946	-19.25039	-48.902702	-55.207302	-48.6645	-30.142752	-28.421516	-21.294008	-32.0814	-41.205322	-33.999798	-56.279808	-50.404144	-27.45406	14.108931	11.877467	22.62929	21.69194	25.908226	10.162943	-45.032585	-39.208675	-32.242138	1.8432268	-6.2409654	1.0304735	-7.104787	-16.056429	-9.803151	19.623886
807	-23.401382	-36.442207	-28.126354	-13.404417	-32.82649	-30.092808	20.439291	-1.2045331	-4.1082535	12.888534	8.029173	17.257444	37.46051	25.440334	16.570795	-12.774366	-19.324947	-2.5873904	-0.34303817	6.238774	33.374077	10.756902	12.089829	19.340088	-17.763716	-25.278248	-10.094751	-24.911024	-48.175117	-54.219353	-12.177858	-23.45103	-13.848501	-40.31298	-12.304881	7.1460314	5.965849	-6.6572514	3.0764532	-40.16757	-47.795403	-54.28843	-1.7609509	23.790672	21.139267	18.314322	18.339642	19.643917	-46.33912
808	28.12959	24.947266	15.780511	-1.1505104	9.108714	8.270828	-11.863091	-12.115453	2.1799245	43.704056	33.644966	26.745556	28.411152	18.742855	20.891815	40.41336	40.773018	45.200447	35.787506	38.0455	22.783657	22.041159	31.331612	28.02058	56.895077	49.56355	41.19879	48.265076	52.088318	41.06277	-36.9812	-56.320267	-45.234596	39.333466	47.397194	33.118317	15.894217	13.816819	12.920819	-58.87717	-74.873215	-67.95706	19.598078	22.347984	29.535831	8.335055	4.0742493	2.4631236	13.571833
810	-5.321474	-11.162584	-5.2272434	7.8035746	-6.48907	-15.992521	-23.05337	-36.96389	-36.8007	-17.105022	-20.296648	-6.617302	-37.143776	-27.112452	-14.158016	-3.0636394	-15.774062	-26.79471	-15.840927	-25.419933	-24.156525	-8.017529	-16.483112	-7.6458287	-16.220375	-25.134075	-27.207203	-13.830559	-24.863235	-15.403561	-30.826847	-31.47977	-12.713092	-13.097906	0.47463423	11.616021	-26.045267	-25.418194	-23.385443	-25.3867	-37.100567	-39.034378	-23.884602	-29.025782	-20.874453	7.0663595	-0.15974483	10.64019	0.22649914
811	20.115646	24.043844	21.289022	-18.489773	-18.157082	-3.3330925	8.73576	4.632557	5.2953835	12.443876	18.080578	17.5693	9.365254	7.565301	17.70227	42.079056	32.888508	23.454288	-14.209852	-43.69465	-87.84397	2.8377018	-11.431116	-18.569126	-52.288628	-22.75127	-5.488995	0.60867584	-1.7693026	6.2700458	12.084645	8.180738	16.861994	24.35577	26.171196	20.954987	20.578665	27.479397	17.653202	17.234455	15.094265	20.283743	14.582471	11.967285	17.93445	28.549133	35.918327	38.696564	-44.850708
813	13.595992	16.513027	21.919044	-7.580332	-9.189693	1.8934908	-7.103215	-11.514046	-4.054051	-2.1127517	-5.617116	6.7610292	-6.673567	-11.949307	0.97871715	9.213184	-2.9846675	-5.0947123	13.996281	4.3290353	-10.777181	-14.544201	-7.87575	6.5695095	-13.476597	-19.46957	-18.117252	4.3283224	0.9487021	11.249609	21.670185	15.873991	23.762785	12.378405	14.614161	18.338451	0.1682648	-11.8853445	-5.6086884	20.606146	27.293114	35.907608	26.301306	19.223888	24.442583	-29.471601	-16.289064	6.4855847	-5.101515
814	-3.8538294	-22.13554	-44.14814	-17.157204	-7.672165	0.7225224	-1.9958898	-7.445794	-14.983385	-19.621258	-25.233036	-24.763134	-11.621906	-21.92245	-5.7565413	11.941825	6.873396	-3.4191914	19.801716	24.771248	21.520071	23.489214	24.314526	20.65745	-53.85382	-52.145695	-27.82046	-18.15636	-21.832619	-19.336699	-28.129913	-27.565247	-28.15319	-25.284801	-16.029865	-8.240219	-0.10799664	-14.060691	-44.769638	-6.5298615	8.392862	4.219842	-49.14762	-64.77081	-57.312363	-1.8904654	-1.4143002	8.669019	-52.241055
815	-1.5457963	-13.930975	-24.608738	-2.9443665	-12.795202	-9.545471	-7.3809266	6.1361976	27.650547	20.437582	18.419113	14.292749	13.44448	4.8988247	5.1243544	15.884729	9.336693	9.176239	21.72477	16.30911	18.66085	20.688812	22.733532	25.639545	10.790153	-6.955781	-3.0287483	24.360367	24.947186	23.9427	18.300209	24.148884	27.36037	4.958976	-2.8142118	-0.86901975	20.42289	18.738014	15.94887	2.6404994	3.2627144	8.055674	20.38972	11.560233	17.579683	21.503124	19.234138	18.125683	-5.5026035
818	-12.833804	-14.21659	-3.84195	-46.072845	-65.24455	-73.761566	-54.886086	-46.788246	-29.097841	-16.917694	-26.88668	-39.376266	-47.93195	-73.00279	-79.803665	-0.9279718	-7.73505	-1.5692632	-49.990685	-58.16182	-50.56974	-16.074287	-29.572273	-37.0719	-28.465214	-35.792282	-37.539566	-11.35696	-23.500061	-15.754145	-28.973087	-44.21682	-46.14682	-12.876158	-11.836668	-2.6343236	-10.2400875	-39.0195	-50.696724	-91.872696	-101.99252	-83.08702	-17.880684	-38.21088	-28.118225	-38.496002	-37.559204	-17.288078	-29.164537
819	20.61037	13.244562	16.70543	20.274673	17.657248	31.613892	12.035587	14.131098	14.115902	3.695136	8.505461	25.129087	1.0238994	-9.3571415	4.0798836	26.519806	30.205868	39.315243	20.948181	23.91172	25.214193	3.2724054	-18.542887	-11.706612	27.611536	22.556461	15.504496	1.8544965	5.9074106	14.157804	23.511225	18.202904	23.376806	16.24646	1.104993	5.325656	27.458733	25.144327	-12.690393	24.41377	5.884855	10.752733	-15.290685	17.809204	28.310036	9.658743	9.904955	16.357605	-28.334558
820	1.3369176	-7.778766	-14.5829735	6.34415	0.11517143	-16.810863	-4.8645344	-4.4334083	-10.084145	4.072285	-8.623259	-5.5459175	-38.117554	-45.000984	-34.824146	24.891294	1.5427977	-1.7507417	-51.9263	-46.879555	-36.478966	14.206117	5.170916	11.100725	-22.843178	-34.528835	-32.824112	-13.022762	-5.4673395	-15.636438	-71.51356	-60.62671	-37.006886	-57.636215	-69.95699	-66.715805	-79.71001	-87.93738	-81.959	-48.671024	-52.802597	-43.464294	-43.65425	-62.673256	-65.542564	-71.64586	-76.55826	-57.522526	2.1484075
823	10.611081	5.1090727	10.7195	-18.589333	-31.328371	-7.906223	6.4427514	-10.579205	-1.6785567	-2.3701766	-16.598886	-3.8167918	-1.8969331	-14.049012	-16.92397	-12.809387	-37.011635	-45.8609	-1.500807	-22.571535	-28.53199	7.0725937	-7.344647	-29.59002	-4.4491215	-0.5837074	9.65015	-1.3682256	-4.8195486	-3.909502	13.260088	14.614514	20.564716	8.877707	-3.2892394	2.5044198	16.272917	14.849566	18.09939	17.637196	-3.1262941	1.6214373	-16.430616	-33.323463	-19.412468	-7.699402	-12.674414	-3.9299374	-12.873739
824	6.3590317	-2.20109	4.2120504	-13.292778	-26.122488	-27.689556	-7.021953	-17.99376	-16.480888	-30.820667	-31.181551	-18.18563	-7.5547614	-12.362904	-4.2832384	-21.706203	-16.57079	-2.318397	-20.648434	-15.946993	-7.811869	0.6531964	-4.281309	1.853707	-13.992535	-21.090065	-14.294495	-0.69042414	-8.3317585	-6.415056	-22.758083	-25.072859	-20.251095	4.086113	-1.7046568	-21.25512	-45.59382	-56.97321	-48.405594	-20.212166	-32.164253	-40.43007	-37.295517	-50.814728	-51.834045	-0.36450177	-6.747133	-9.2323475	-6.318748
825	26.1207	43.52708	40.100563	40.7073	35.987457	18.244427	-14.917511	-31.52576	-22.080584	24.604137	23.15268	15.753805	15.004482	22.459053	17.863836	26.34116	15.731434	6.0085077	-12.565012	-24.36374	-3.221519	32.44838	27.629974	26.196968	50.901314	60.78344	54.858383	58.113693	58.528408	43.907097	34.07313	34.846447	28.747356	21.521152	27.10256	34.219902	38.14833	47.314636	49.499092	23.000095	27.03813	21.742607	15.739789	8.723037	-4.1096954	38.85779	40.20365	62.045578	55.700592
826	-21.184029	-4.5295	1.328036	16.18283	10.391249	19.174116	14.148799	15.170221	18.645454	33.02655	38.712006	30.557804	18.33001	23.135017	23.036922	17.28109	19.071175	25.907509	29.604935	28.98236	30.859818	-12.491173	-4.3865833	11.952287	14.788666	13.514006	10.182597	13.797057	3.9810243	-13.918463	15.644411	4.2156606	14.473039	19.097157	7.581068	6.110891	32.5337	24.357664	35.305305	25.472965	36.00178	44.80139	44.90766	53.196934	65.87987	7.003927	-3.5451725	-5.5661383	19.088894
829	17.808067	30.48936	45.072014	29.92043	44.822796	54.706833	52.944252	55.069603	45.342632	37.65406	46.993423	42.76157	43.609756	49.33264	41.704304	25.974539	30.059792	27.141096	26.908257	39.699707	49.76145	20.072054	6.4604483	11.152016	38.47863	44.597702	39.045982	41.44171	47.89911	37.407566	24.945454	36.531673	33.052933	44.615906	49.495247	42.419792	38.603855	50.02824	50.26261	48.91012	44.5123	30.30165	30.842709	39.365486	33.59143	0.58043647	-0.43495536	24.222435	29.37909
830	23.058575	3.448104	-12.332125	12.589649	25.36662	23.545391	8.180732	19.283648	9.136618	22.012966	26.42839	34.51748	-42.441647	-48.261063	-25.867287	-39.694824	-47.465935	-23.761862	-75.93809	-69.67995	-48.472893	-75.34888	-87.04877	-92.127785	-63.34842	-76.81656	-72.61753	3.4818234	10.627432	5.592058	-0.09679812	-7.124934	-0.50350666	-2.5328813	-1.1449826	18.650608	-23.90089	-25.308931	-14.166416	0.7347521	6.6128535	5.400278	17.532099	10.313152	20.853922	26.75288	39.937927	37.906998	29.760807
831	-11.069674	-23.860344	-30.698729	-38.170975	-47.030853	-55.84639	-0.7870435	-12.643363	-20.440613	-30.10097	-26.428417	-16.184944	-30.472813	-27.940056	-14.095079	-4.569248	-21.821606	-15.483594	-21.369545	-26.904907	-25.36774	12.184079	0.46552837	-11.960951	21.263046	4.367917	-1.032961	20.456427	-2.0450792	-6.6352053	19.602411	10.744247	-3.5103352	-12.889866	-3.0624554	7.2470875	17.234398	16.181498	10.675152	4.341008	3.0399241	-2.3908062	2.4727454	-2.8668494	10.748106	5.9236584	-10.886569	-7.0143557	-18.232018
833	-17.894293	-15.057911	-8.061337	-35.87452	-26.81474	-17.702908	-35.651466	-34.154373	-34.135933	-50.90322	-39.366337	-16.991728	-39.23419	-49.82351	-48.908463	-26.150026	-42.687435	-47.869995	-20.64478	-32.396896	-39.590885	-44.38459	-55.670055	-53.8703	-51.707756	-52.985497	-45.967693	-31.272888	-47.24643	-40.55861	-40.429226	-46.94419	-33.555595	-34.201744	-44.653496	-44.106815	-18.143711	-33.514763	-29.758265	-32.55109	-32.914165	-19.848225	-60.583126	-60.813942	-56.69772	-30.560804	-27.374489	-22.50727	-8.299879
834	6.6565876	14.91011	26.549818	29.710655	16.29028	-0.66583115	37.50106	38.397453	21.827038	24.435946	30.142513	26.026573	28.512417	25.50174	34.034973	7.2623453	-3.813247	-6.1407948	7.1191816	17.338167	28.422407	27.354328	16.880491	24.160362	18.610512	14.382996	16.190445	22.736206	22.618315	23.827614	19.073486	11.034427	6.8585024	27.288118	32.48694	27.44426	55.760048	50.74398	46.15058	39.8759	45.630684	38.523766	-7.776835	-4.7990775	0.1500723	25.866806	30.342556	27.688725	23.853447
836	38.62145	57.1998	68.87711	8.336997	2.4497747	20.72234	-27.823692	-27.505447	-17.684391	24.672058	22.032616	-0.3461453	11.658732	19.67157	20.355328	31.235535	34.046593	32.205467	38.03709	36.151367	29.168968	15.791205	14.194653	10.517638	32.772964	20.490282	28.652779	-46.325005	-41.075417	-29.534565	26.028088	27.825476	32.994034	25.589394	32.19249	26.926079	62.98372	54.55754	43.48062	42.23558	35.323547	33.675606	44.67189	39.37005	24.522316	23.47679	25.325094	30.39975	15.5673485
839	0.6646397	-10.272396	-16.56694	11.802429	8.896664	24.460958	12.67001	-0.79617625	-25.050425	3.755919	-5.4990416	8.840879	-24.630457	-16.627998	2.2059097	-75.69295	-62.129005	-38.112717	30.1022	25.110281	-1.7518216	-51.90058	-63.112045	-47.561424	-43.71144	-50.361816	-29.529324	27.345306	18.968079	28.655275	15.088848	14.4152565	20.746098	-25.549953	-39.78003	-23.169964	-32.70298	-23.329018	3.5171075	-47.389183	1.5483882	19.713972	-8.271342	-14.207006	-4.5198116	17.527863	-7.3958073	-13.434624	15.417855
841	8.931353	7.7773356	10.8237915	2.6664414	-9.569958	7.1045113	3.6312332	-12.75548	-1.6521411	4.2631264	-6.467622	-18.620937	8.667346	-3.9259412	-11.704821	9.148373	4.6322556	4.7419157	-8.663276	-18.75437	1.1110814	-11.253056	-11.726956	5.1797132	-9.906655	-9.50723	17.179678	17.870121	15.150454	10.168103	4.5711927	0.7448766	-6.5063148	17.924694	8.919672	20.980251	12.478577	9.124621	-0.10650635	-16.9266	-25.199692	-14.695543	-25.347668	-30.77021	-19.700382	0.6847415	-6.8657084	-4.0905094	-12.764659
844	0.8839737	-10.728546	1.6703653	-50.922462	-47.737442	-18.663408	-27.616913	6.690957	4.7623825	-8.893886	-4.2531204	-5.896837	-3.6531286	3.5733085	-5.2045274	2.5923758	9.595451	4.4806986	10.110223	15.529345	4.127687	18.816563	19.813972	10.037827	-8.528995	15.680353	1.8615355	10.06105	14.206192	9.7920265	-3.8976607	2.285852	0.39691964	-49.319176	-23.084122	-15.951353	-2.2244174	-30.989708	-33.204117	-28.920654	-39.794174	-20.794132	-35.14177	-59.591763	-80.11215	-25.30832	-48.449654	-50.753227	-37.913033
845	-9.782921	-10.510988	-1.4222517	-0.79253006	-2.6149037	5.005951	-17.59475	-1.3685645	11.831739	4.853752	5.0243955	7.305663	-1.0256556	-4.400732	-14.463657	-2.169333	4.007488	-1.5474846	-5.387635	-16.296545	-8.324444	5.3179383	5.5448866	15.265833	-26.919792	-2.8286524	3.7428932	-19.679508	-34.97293	-32.87014	-6.816432	-10.854687	-4.470027	-12.217413	-14.2928705	-29.395676	-38.94952	-34.830303	0.86597466	-11.535923	-32.375843	-38.73389	10.383664	10.895046	6.026753	9.480087	9.546761	16.000797	2.6899414
846	-27.548027	-45.262863	-35.736687	-27.572823	-33.288406	-12.614752	-2.453823	-18.379248	-32.070312	14.093768	-2.1251345	-17.56641	-45.831066	-47.60321	-29.940521	-21.770111	-7.651017	14.788176	-42.556175	-35.509785	-14.588474	15.74666	9.155673	21.090675	-28.033928	-32.271885	-19.068935	-9.149105	-13.209009	3.297876	18.051971	10.471981	-15.109807	2.2228105	-4.017716	4.860511	-24.735947	-23.746403	-17.562767	-4.150341	-6.3801813	-5.355467	8.979515	5.9630423	11.528747	-6.195177	-16.91821	-21.693829	-42.669678
848	2.686907	-8.476709	-12.143248	-7.6691732	-10.08382	-4.024067	23.957811	19.581299	14.83752	8.495171	4.4759393	7.2291355	-14.377932	-24.129385	-24.452545	-5.9323144	-11.535185	-4.261534	-13.736966	-32.44481	-49.241188	5.66173	-4.5740294	-4.8915176	6.8919163	-0.10262136	14.119577	-12.306028	-2.10642	-3.0257251	4.2560596	8.961562	17.198467	-25.366653	-27.162533	-16.786287	4.3336954	-1.4403424	-21.144897	9.676466	-6.824947	-32.68058	20.848366	9.53738	-12.527966	8.539181	-4.8690257	-18.805592	-17.379784
850	-21.623074	-26.675236	-18.126045	-36.206635	-59.31143	-75.886	-36.601254	-47.289864	-38.491753	-10.551217	-25.626045	-17.173288	-67.590515	-60.581245	-39.65969	-12.560477	-22.757114	-2.152292	-45.04742	-69.9892	-67.43332	-84.84436	-70.51276	-44.333225	-70.21753	-74.0569	-53.907295	0.79091084	-17.296873	-19.64953	-29.392948	-48.167587	-38.674164	-22.49289	-46.73764	-41.508507	-31.359844	-32.94233	-6.6278777	-57.82634	-77.9767	-78.70607	-62.128532	-71.326485	-66.60826	-4.5683203	-14.252308	-4.7447853	-5.649745
851	-36.12652	-29.15566	-7.0470357	-19.028435	-26.582766	-27.41525	-20.801598	-17.77367	-3.2825317	-38.76131	-42.33407	-35.453125	7.1158276	-5.861456	-2.423796	21.351772	27.530514	27.46367	-4.5749855	-19.9035	-18.30762	18.759792	19.347275	23.067049	6.2295675	-15.31992	-49.460526	12.382601	8.996918	14.163563	-6.7495823	-21.01435	-22.807388	10.36781	0.08563566	-3.4531312	-6.646743	-10.822581	1.9817249	-52.984303	-36.48625	-20.879538	-37.69371	-35.15544	-13.111874	4.781749	7.7807093	19.751701	-26.998331
852	-10.978502	-22.041838	-13.731874	22.785137	35.1046	23.233171	18.538479	34.34496	33.38687	24.207369	38.537216	39.627373	29.4943	40.361885	43.31934	34.217453	40.418137	32.41423	25.060226	36.691624	33.561756	21.869686	27.453861	26.853481	43.44661	41.943	30.957071	26.380116	35.896973	28.413885	25.108006	37.2454	32.38202	31.081396	31.580017	35.70489	33.668106	31.635117	23.406523	21.100313	13.604872	14.065116	30.128601	27.41061	22.741823	23.60714	29.888872	22.875462	27.482723
854	17.193005	19.578281	25.471596	-10.814112	-14.550844	-5.537157	11.735907	-1.4778578	6.945142	31.481941	25.680191	24.864681	17.362474	8.371689	11.10215	25.498695	22.268711	32.822685	16.890491	14.802986	24.53526	-10.570916	-16.372305	-9.849662	2.4807806	-13.764881	-0.8016867	18.388626	-3.788952	-8.80435	27.641695	28.528809	22.460632	18.672613	14.21904	10.244229	-21.308643	-2.4925966	5.785632	36.796425	32.902527	37.85051	-36.660057	-23.921698	-5.551935	-11.847921	-21.181557	-10.183219	42.77178
855	1.7510779	10.764648	17.530087	-47.920784	-39.1823	-28.499304	-45.257843	-41.61312	-56.123116	-25.305294	-26.798656	-26.975395	-3.768947	0.71063054	11.798485	0.380887	6.7142606	12.405777	-103.66596	-99.41061	-92.947525	-44.143257	-47.73481	-92.81996	-8.861622	-8.978086	-7.5845685	-10.667404	-15.755185	-23.092783	-84.41594	-70.031265	-51.54461	-28.486029	-8.876877	-7.187837	-4.6754084	-11.303679	-10.466566	-4.3857813	-13.197231	-41.339325	-4.1423154	-32.42677	-42.074596	-25.038843	-23.899536	-38.145615	30.49812
856	-10.864125	-15.648602	-1.5107183	-25.983469	-35.213493	-26.093384	-19.674873	-32.726852	-33.237053	-17.286448	-27.60247	-26.710102	-23.919914	-25.31574	-16.480099	-42.613575	-55.820297	-55.033962	-33.681877	-40.932457	-51.413944	-15.094405	-27.048653	-32.193687	-21.890793	-26.923698	-24.929821	-21.368383	-27.470596	-32.70913	-10.467509	-20.132038	-30.879301	-9.600628	-15.522017	-17.715351	-23.645927	-19.303135	-13.8127575	-26.85941	-26.962912	-16.160349	-10.062586	-24.446774	-30.430508	-7.856	-17.983397	-19.077637	5.3010125
857	7.4542165	-0.3039639	11.51048	-21.601381	-27.389576	-13.877156	-40.996475	-54.612595	-48.889114	9.655983	-8.729562	3.85683	-2.1980553	-13.295971	-1.1398441	12.232925	2.1981158	15.856735	19.082748	13.33182	14.773901	-7.4810133	-7.792909	11.411698	37.790474	28.712082	32.515255	20.137749	6.8790445	6.8436756	1.5037034	-4.442239	8.849622	-18.73717	-21.078274	-8.077561	12.730421	2.9333239	-20.149284	21.392544	23.108276	11.563301	24.583502	17.054646	13.6723995	14.790449	0.5706402	-2.9473019	0.93029284
858	26.069569	27.325642	22.094326	-65.14508	-71.356766	-68.26785	28.65593	19.617073	20.912067	5.4658327	-6.9260254	-16.498703	19.711834	25.040014	22.551197	54.09849	47.459637	31.345272	-60.50579	-64.59041	-51.324097	-25.415056	-39.709656	-31.828299	10.098049	-7.6229744	-5.0061393	-13.19028	-17.183243	-15.366903	-11.3038435	-17.45617	-14.966261	-24.46177	-39.825012	-35.979935	-11.303635	-31.019587	-41.055916	-39.653374	-27.232376	-8.561452	-46.78541	-31.295555	-9.958344	-27.550304	-30.042885	-7.768357	-53.857574
859	28.036097	43.169342	42.64276	54.515194	47.52914	45.653122	46.01547	45.75959	34.232246	-8.290311	-8.196358	0.256593	21.953854	11.128933	-0.73873353	36.733757	29.609848	40.724472	30.105026	13.823546	15.226679	38.80697	30.928242	15.755211	18.706825	19.314075	27.728184	52.293175	47.05403	29.640076	29.503216	39.273712	37.56799	21.536331	14.476215	20.521835	21.358143	4.227259	7.0153027	29.926899	15.160465	20.053383	34.84264	38.61542	35.642357	29.129723	33.262764	23.086164	18.717075
860	1.3060822	-5.604553	5.534893	-12.435944	-15.488758	-1.6738572	-0.91792774	3.5720136	8.1530905	9.187536	2.532745	3.958492	2.7214603	-4.3413067	-10.944006	-7.87091	-9.6502285	0.30541006	1.0246046	-18.091255	-35.452747	-9.642382	-15.6633625	-4.204463	8.184258	-1.428721	3.3587267	-8.035967	-20.226467	-16.932621	3.3167048	-0.9760568	10.490218	12.945028	5.349377	-37.456852	-13.646193	-5.7900114	8.054331	4.1553054	-13.849328	-15.686861	-24.202429	-26.988533	-17.39276	8.0693445	-4.187994	-5.399108	0.8422135
863	-14.284412	-3.2488618	8.078554	-34.941845	-27.664587	-11.233789	18.172377	9.121037	6.9435225	3.722732	-7.551321	-18.88116	-32.690506	-42.14252	-35.926422	-17.681973	-28.216724	-29.789783	-0.21845347	-11.917177	-31.383947	-21.217804	-36.944458	-42.81475	-21.831282	-11.8636265	-5.7600517	-26.156042	-22.655361	-7.3700495	0.40184993	-6.110354	-3.6359062	7.505128	0.1749905	8.100872	-55.00094	-65.91745	-57.102814	-22.25787	-37.819588	-35.995186	-40.39996	-34.064617	-15.926287	-5.028535	-21.216375	-22.144354	-21.151665
864	16.252295	4.618637	-1.3360838	4.880331	0.7094046	11.689031	25.573414	32.527702	33.937675	-7.7457457	-20.219904	-36.024063	-4.138568	-3.2319636	8.12915	11.07926	1.5847328	8.2002125	17.291122	3.9834394	4.3312635	3.048885	-9.048763	4.444083	25.335646	19.98389	16.611012	-40.606903	-42.780914	-37.992294	26.336777	25.686836	27.785252	-16.82087	-29.610569	-40.885796	8.218621	5.46568	14.277167	-5.4150496	-13.376128	-4.9878507	-2.158662	-6.989107	6.2264395	21.635338	26.355438	30.119576	21.557251
865	-17.260849	-17.18553	-6.0605397	-3.6117241	-1.4967601	11.63912	-53.36739	-62.074722	-45.787304	-4.2614374	-6.1005707	12.459246	24.154606	20.958912	11.708624	28.90031	29.766487	22.159407	26.839787	29.363916	26.785492	0.11406386	-15.429139	-32.780666	27.686876	31.377598	24.467667	12.8850765	13.5066185	10.046108	9.477587	9.811066	14.904619	29.066135	23.766682	22.815826	16.178644	23.47831	29.140575	26.601118	16.218063	5.0777693	8.749386	2.9548664	9.199477	27.879158	21.914858	24.04647	-14.296801
866	-25.207207	-29.79839	-27.285454	-16.631435	-41.119667	-56.467148	-76.91086	-82.478905	-64.28351	-25.994602	-38.744125	-27.516344	-49.24743	-54.56071	-6.7814875	-15.273006	-28.604164	-13.665476	-30.658272	-38.26654	-22.143114	-82.52809	-73.93294	-49.03756	-47.46531	-44.152817	-31.102283	-40.370613	-42.124924	-32.41267	-46.875282	-54.14548	-36.91973	-38.70671	-51.82857	-50.499443	-48.243774	-62.020832	-54.789948	-85.27869	-75.89583	-55.66572	-50.020477	-60.213875	-40.015686	-17.800165	-31.251148	-30.118359	-19.395416
867	43.20379	42.64405	42.110466	-5.5027313	-20.03585	-16.787407	27.602242	8.07689	12.954788	32.359566	26.058392	35.50282	41.627594	38.472424	31.912067	-23.001945	-28.552628	-17.102947	45.55978	48.294685	35.199234	31.575962	19.71774	15.369663	12.468087	16.830984	19.837093	21.767883	25.649473	22.70842	24.590273	16.913563	21.135199	18.887508	9.19269	13.391116	23.046682	33.0459	29.076317	25.524647	32.46323	34.882492	-24.51952	-28.376713	-22.477077	20.306015	24.748772	35.003044	9.672479
869	12.440628	6.388773	17.467253	-0.5499325	28.19762	23.336184	27.340889	27.977594	25.467232	16.086702	16.304459	13.231682	26.86585	32.29355	32.568993	24.188862	22.681644	22.076153	8.819528	26.21805	22.86494	-15.96498	-7.585086	-0.72679657	-0.28564966	12.951843	23.939518	9.071833	13.186308	15.565181	15.426977	18.762394	19.328686	17.859068	17.77713	-11.236836	34.10398	21.11482	16.169346	13.746194	10.186228	8.010782	19.802637	16.114939	14.908993	-5.4557514	5.9472475	14.249804	6.6231356
871	-18.663239	-13.2434845	-12.663167	-36.051186	-27.74481	-16.218811	-36.701496	-15.023785	-10.139557	0.22106034	-7.7210484	-6.7089386	3.288429	-4.2409267	6.4468813	-26.151592	-32.12593	-27.39792	-28.186249	-21.147562	-14.01202	-36.947884	-36.214653	-19.633759	-25.887691	-20.165216	-11.144262	-16.5818	-29.226234	-27.89949	-41.400932	-37.188484	-32.812737	-10.290556	-14.536099	-10.203136	-11.228313	-17.37915	-20.952232	-0.30182278	-8.99802	-8.016501	-14.278361	-10.73951	-6.255478	-2.102005	-12.411509	-22.33679	-33.204807
872	-24.565891	-36.301086	-10.063362	-16.635834	-33.989258	-21.797695	-49.785774	-29.540524	0.7155448	10.735402	-18.863672	-25.752438	4.414864	22.56681	19.081638	46.029797	33.68956	34.523144	28.498138	33.89073	28.650408	21.036457	28.127186	20.029053	29.743832	29.945513	27.331196	24.422035	30.525076	31.252357	21.787458	23.251842	24.020714	26.45773	30.840012	30.19266	28.453812	27.807476	28.472673	31.19349	27.650505	28.572323	32.344242	36.300343	35.830418	2.4982917	1.0955789	15.305918	23.540718
873	-5.619211	-17.613647	-20.068413	6.302868	0.14333278	9.718149	-4.7448416	-0.8710081	18.26224	19.28458	11.738799	16.418219	17.068043	22.365816	26.9958	30.651627	22.322832	15.438478	-0.36390436	-4.3508887	3.376363	-4.2571354	-8.912043	5.47041	23.895191	29.235764	26.423605	-20.061333	-58.2398	-58.275337	21.295214	26.800327	29.299006	0.003074825	-8.560138	-0.17723209	28.986063	27.304972	23.62766	-3.0195556	-4.304559	8.743778	30.527615	25.654205	24.896986	21.240314	11.146757	0.7844287	-16.505869
874	-30.584768	-48.455845	-37.706802	-31.445456	-53.182865	-70.98685	-61.723717	-76.664825	-66.35972	-47.878216	-60.43209	-46.30128	-53.437706	-62.646164	-35.22284	-50.96153	-69.25296	-74.57883	-40.84825	-59.56227	-66.71948	-28.584152	-44.855473	-37.62171	-70.81775	-79.25428	-76.8759	-88.963974	-77.12314	-53.94616	-82.56423	-89.00993	-74.49614	-36.12103	-44.251526	-27.588112	-48.625088	-64.21542	-55.47847	-40.79406	-68.116	-94.280304	-51.43126	-61.419403	-46.814404	-46.793446	-62.337666	-42.40032	-49.448162
876	-33.9627	-46.906815	-35.095093	-23.68852	-28.415703	-17.926132	-18.554424	-26.081213	-15.671667	-45.420013	-40.09429	-24.652325	-17.428093	-24.099907	-12.891927	-3.0422072	-16.662071	-12.482239	-34.6625	-46.00282	-36.917587	-20.936455	-37.060944	-42.985657	-7.922859	-11.850468	3.4678974	-13.702545	-24.314835	-33.775257	-17.556839	-25.51865	-28.63214	-13.851695	-33.262245	-32.53953	-18.22596	-35.5484	-41.432636	-34.74869	-39.703224	-24.542805	-30.526966	-27.954998	-15.036982	-14.100144	-9.575163	-0.17017853	-52.500328
879	18.389187	15.673494	15.7354	24.627037	22.052223	15.31261	14.642513	15.026535	18.161087	18.208332	26.96527	27.076653	-5.0647182	14.099858	21.776632	6.4695444	-4.62195	9.778299	19.816551	19.153652	19.165573	22.76601	31.620602	28.650944	26.581211	33.18923	20.313084	26.717194	21.71378	35.04743	25.984394	38.63097	29.888796	29.335289	37.76065	38.719265	23.976444	24.358658	21.732986	44.085728	17.90314	13.306641	22.544647	29.411991	30.610483	14.197789	20.084015	22.16477	1.1169211
880	-66.09509	-47.525352	-23.669922	-41.018772	-59.135914	-40.54229	-30.467073	-51.26322	-49.89032	-43.499718	-48.81317	-29.579742	-49.210636	-62.704185	-60.58476	-78.439606	-64.189445	-43.011734	-64.82411	-62.16233	-50.45958	-42.94349	-51.87999	-42.080147	-23.92361	-31.253231	-16.641048	-65.651695	-75.79581	-85.437195	-57.082005	-72.8568	-74.96434	-34.50284	-62.129417	-53.961655	-23.896816	-46.481796	-53.627556	-87.00209	-74.320656	-52.200424	-53.022644	-72.14877	-88.8139	-57.15644	-72.39781	-78.594666	-61.613144
882	-48.348576	-57.17963	-31.22935	-41.544132	-58.39688	-40.583	-72.52921	-69.66812	-45.15267	-49.130226	-67.65453	-68.47061	-66.404205	-77.504486	-53.826603	-92.52626	-96.043396	-90.77405	-86.810135	-85.3523	-62.453938	-56.91748	-53.864365	-30.27909	-57.716362	-70.811264	-72.23218	-45.24881	-59.754017	-73.90228	-51.65679	-40.578068	-25.573418	-35.891006	-48.692608	-41.096466	-31.245453	-39.41344	-41.18847	-26.356709	-38.19216	-44.128876	-32.53224	-55.647835	-51.597878	-37.644318	-47.532173	-48.286186	-29.674007
884	15.480433	18.566101	21.015347	-6.709874	-2.0138545	6.478555	17.515396	24.337816	27.803905	-14.547783	-29.827309	-13.523466	9.7065735	22.638443	16.281334	36.090263	31.77045	24.681753	20.732075	9.876709	9.955057	45.442085	41.45587	40.24807	24.360302	30.406595	36.09234	7.2399607	-1.043119	-2.522211	-26.360825	-18.72501	-0.70108086	4.2746725	-0.39770836	6.301856	-14.610958	-29.849012	-37.039856	19.139751	17.960163	17.11612	6.802413	-1.7515551	2.3945224	17.447796	16.39914	29.561317	30.839378
886	8.6417675	-1.8941965	3.49784	2.8914523	-10.724482	-30.73669	-24.524403	-16.331127	-4.145303	5.84599	6.118846	14.204235	-17.882378	-21.451708	-10.554135	20.62739	18.660767	0.20619893	-7.351837	-13.461383	-10.737858	-1.7456844	-11.868339	-8.080025	-0.15197548	-16.113934	-12.805428	6.3300414	-0.814792	-2.716404	5.1587067	7.2056103	12.23184	6.337946	4.415359	10.64383	-23.666908	-22.312702	-12.206995	-12.979737	-11.653236	1.9434938	-16.293987	-14.995111	-4.231574	-11.770996	-7.867459	-1.8732752	-5.8225746
887	-26.933273	-47.845985	-81.06249	-46.63192	-42.04879	-22.149101	-9.96405	-25.460526	-22.24039	3.055822	-12.867828	-11.398902	-19.568487	-37.889767	-37.84394	-36.965347	-56.164658	-38.685207	-40.90976	-33.278755	-13.060739	-52.651245	-33.096066	4.5849943	-38.38801	-46.07962	-29.559137	-78.03818	-86.17157	-68.39095	-60.710857	-44.45939	-17.07026	-78.0651	-80.96775	-59.58756	-12.732409	-45.0972	-44.60169	-40.090897	-48.65043	-23.036274	-63.88942	-53.3453	-38.45092	-0.9500176	-12.174366	-17.557407	-28.390568
889	-79.16801	-44.386063	-16.433355	-50.331245	-60.016335	-51.971306	-79.68182	-74.78428	-62.02937	-39.91281	-42.57424	-30.201284	-46.231617	-35.18906	-17.298458	-44.017414	-55.35134	-57.92943	-26.402805	-43.336567	-27.37576	-62.33106	-75.03206	-71.69243	-53.074295	-58.563194	-50.870895	-44.884964	-57.556232	-51.44976	-55.140976	-56.880302	-52.176193	-63.68377	-59.03499	-32.20712	-16.247292	-34.893425	-27.399761	-56.564903	-65.52504	-58.287148	-50.40607	-63.18828	-76.91086	-46.386707	-63.331905	-78.50094	-11.566371
890	14.133395	2.894527	-3.1009872	-17.126186	-33.03746	-29.36584	-32.625168	-39.25776	-32.718666	-8.998072	-16.740154	-12.078594	10.774778	-2.3084764	4.4754553	17.148727	11.752609	0.6510651	25.246014	19.627495	15.6714	18.768642	13.16626	23.826563	30.935299	24.139084	20.28349	18.827599	-2.6546886	2.718554	0.0868586	-19.397068	-14.431629	18.433805	9.581567	13.692598	-5.2922297	-16.080654	0.86856866	-9.929453	-18.260727	-3.230599	-24.01537	-19.013306	0.41618744	-68.543015	-45.453537	-16.906727	23.63015
891	-18.350971	-23.636135	-17.947594	19.21305	16.645544	18.436302	-23.037384	-3.187653	6.1308804	2.3432	-4.6333675	-2.5929692	26.394081	26.52695	20.26803	11.589281	-0.4918879	-1.9963338	7.10973	13.857101	28.853338	0.7909175	-5.576317	9.926946	25.4817	23.829695	27.439072	-16.95351	-19.435783	-10.440512	-6.2903676	-17.122818	-40.72072	12.315584	8.544931	5.558999	10.747672	5.450631	11.966997	-16.347305	-12.715698	-7.6655483	10.537618	2.3511643	5.125516	19.32198	25.38004	25.290054	23.747248
892	-60.70987	-74.939835	-68.12883	-57.532616	-84.25608	-77.505615	-79.363205	-98.741806	-95.78705	-75.15892	-86.50813	-68.656105	-128.461	-116.892456	-84.00766	-107.27905	-126.60712	-103.865845	-71.999695	-79.98814	-57.30059	-104.0553	-97.345695	-74.93022	-69.77588	-76.85218	-56.60266	-63.583267	-77.452286	-66.32288	-86.5833	-93.57205	-67.651405	-75.57438	-89.196465	-67.88725	-67.7896	-81.54514	-59.56494	-139.99988	-146.5809	-118.701	-97.996826	-124.81399	-120.41988	-61.70572	-83.727974	-62.878883	-113.098175
893	-5.352965	-12.189076	-3.6906538	20.920147	16.181982	17.21296	-13.796187	-21.907505	-26.638092	13.01906	3.2176192	8.318823	-9.679408	-10.2765255	-11.027586	3.623821	-3.9491704	1.836595	8.054532	-6.6192913	-23.944725	-9.901555	-9.610628	-8.878961	1.036266	-9.716538	-0.93944836	-8.277509	-21.945824	-34.723778	-5.6447535	-12.2628145	-13.839701	-26.094604	-12.53363	6.599737	-26.127312	-23.586771	-8.639466	-16.341297	-21.961529	-10.486368	11.755295	5.1009436	15.298736	-8.083574	-22.77092	-24.948635	-21.551514
897	24.199045	27.41143	18.206612	42.59417	56.735645	61.803574	57.525795	43.06749	25.6476	41.007195	47.263885	58.39618	-8.281048	1.9230876	40.87689	29.186918	52.637547	51.97052	19.253056	36.4776	44.94766	33.40525	48.87336	40.950436	89.547806	71.97357	57.182167	36.728214	46.01132	48.458797	69.83731	64.99361	49.55755	20.579926	27.955816	22.574467	29.1761	43.62056	71.22725	68.3688	64.28964	46.85578	37.015533	39.6761	20.757853	25.790497	35.617645	39.27819	-2.4023201
898	-27.118519	-31.155289	-31.355707	-9.067808	-13.858638	-15.712116	-2.4691105	-14.689732	-19.711132	-29.739687	-37.38739	-38.03763	-56.245216	-61.201286	-50.918144	-10.140855	-9.412764	-4.108762	-9.879234	-3.9581397	11.279997	8.161784	5.9971976	6.1054153	-17.737007	-25.543346	-23.821823	-38.54873	-48.23474	-49.569935	3.701278	-7.820919	-1.8499064	-40.25241	-48.753563	-41.73588	10.162809	-18.575115	-42.830826	-22.428167	-32.064743	-30.413912	-20.508709	-28.557549	-24.539736	-37.188347	-33.402588	-24.396664	-20.295242
899	-18.798714	-23.514572	-9.67686	-8.543186	-19.98182	-28.322113	-62.057022	-49.882607	-23.899002	-56.004967	-17.69516	2.255112	-19.844255	-24.021751	-5.565157	-29.19663	-45.917404	-24.931776	-34.573654	-32.183693	-17.151031	-43.623634	-54.14235	-37.46389	-35.473373	-53.987007	-71.92418	-18.648197	-22.717949	-8.881132	7.5626087	0.65743816	16.969105	-11.2368355	-25.610323	-14.32761	-17.169373	-32.654697	-24.623672	0.00125131	-13.877605	-9.308801	7.041853	-3.7492404	-0.6715294	-31.872536	-47.40576	-51.59701	-33.383797
902	-21.22041	-18.182987	-4.5686827	28.498775	13.228313	-7.529422	5.79183	2.0868406	8.964222	-4.2405243	-11.483426	-17.206362	14.985861	0.8489391	-2.2501044	-5.504593	-11.520142	8.337705	4.767438	-3.1139793	7.897729	-4.8889117	-9.935583	-0.6593126	-0.32676157	-21.145433	-12.79188	19.837982	6.91932	14.391256	-13.658653	-12.272888	5.75368	6.804911	4.557092	10.432739	14.530483	2.6186712	7.6084323	4.88478	-0.32991028	10.291802	9.294731	4.416036	12.820941	20.412643	20.73827	28.1283	-14.975445
903	-2.6732829	-18.761951	-33.963566	-36.329674	-51.961884	-72.32149	-32.518097	-50.33234	-59.950436	-35.726017	-47.617104	-36.587513	-57.920624	-61.51245	-50.04249	-33.973045	-50.056114	-57.082565	-57.19924	-69.0435	-62.882385	-49.07679	-55.058777	-52.11268	-74.55321	-71.765915	-58.657352	-59.13658	-72.88139	-77.01227	-29.61296	-45.98952	-39.38369	-62.481194	-69.27733	-57.752884	-57.2407	-56.19249	-38.55642	-45.730396	-55.110752	-69.93709	-44.382874	-45.01639	-32.726368	-41.28423	-46.42305	-39.24173	-55.747147
904	-4.78763	-4.714792	-4.079909	-21.279282	-17.878643	-3.1269498	-19.273567	-30.356014	-31.961483	-8.942543	-18.567049	-12.604776	3.4510016	1.6652505	12.408506	-5.099879	-9.678241	-13.561003	-16.77697	-15.210956	-4.1872396	19.51587	-0.5670971	-19.172253	-20.515953	-17.645355	-6.0908628	-16.292078	-21.602211	-17.81284	2.6553555	-9.852379	-5.8609257	-9.07756	-13.431765	-9.301057	-12.921764	-14.85103	-13.710394	1.8690828	-3.200165	-19.756447	-14.094372	-23.644283	-24.867588	-36.16152	-39.7946	-25.88037	-28.970871
908	19.26524	33.02588	36.371853	24.02853	34.673782	38.33159	31.581974	43.78923	41.423565	27.069614	38.775066	28.293095	36.169346	33.78971	26.0777	19.712875	36.915634	32.140663	48.868565	36.67923	39.78148	25.685783	27.484083	30.361732	8.55443	23.76466	33.839027	23.14908	31.074585	29.999273	19.615347	32.639328	40.60948	57.608406	43.207443	24.701134	27.07695	29.069118	20.157436	19.929222	28.54774	22.241455	9.867472	21.344982	40.171707	27.104149	33.12738	28.263561	20.923355
909	0.35411632	-11.649246	-6.1717844	-8.227838	-22.04069	-37.75068	-1.4831102	-14.378624	-7.4778414	-15.093355	-25.203781	-19.719229	-5.167129	-19.99971	-30.041965	5.6168118	-2.5001483	4.850769	-15.649841	-27.48638	-20.986687	-5.865436	-21.841366	-17.672977	-22.252872	-24.985764	-9.354868	-13.823764	-12.406099	-3.9565048	-28.590595	-30.205196	-28.410412	-33.169235	-38.412918	-20.460043	-24.195791	-23.26695	-13.837429	-3.0732174	-12.364164	-1.1002569	-22.408113	-19.003357	-11.979618	-18.673822	-21.840267	-10.446109	-36.67257
910	-3.2692513	0.9919818	9.68556	-3.198318	19.360256	30.632309	-19.273312	-6.9298506	8.485161	29.089705	30.4667	14.783184	19.516651	19.677454	39.94217	16.488745	22.28762	31.200539	-7.8071766	-11.133478	-4.34482	-5.1722054	-19.092546	-21.234606	5.272805	-1.8838093	-1.4133426	11.27923	-5.284494	-23.124554	28.811832	13.824748	6.461674	27.762423	21.980247	26.290737	-29.182945	-21.920506	-8.102269	-66.453285	-59.531067	-35.4579	-22.513939	-16.174946	6.0265093	17.093071	10.782639	14.271727	7.8831353
911	-49.42254	-55.651653	-49.90777	-0.78667194	-16.591331	-7.990506	-14.085598	-25.939201	-12.541651	-24.581514	-34.67539	-10.970043	-15.890144	-28.85318	-12.052797	-36.326027	-44.153534	-23.201748	-22.6934	-42.322746	-57.17122	-23.424416	-40.907547	-38.97841	-15.561178	-37.268204	-47.99553	-57.96688	-66.66431	-57.712597	-32.991817	-54.41459	-67.62043	-34.29296	-46.25967	-46.064945	-43.378635	-54.288315	-46.166187	-25.045183	-32.64199	-7.1510963	-29.719421	-42.16915	-29.456795	3.2978034	-14.726831	-20.994602	-13.419777
913	0.7825016	9.338846	13.646142	13.823778	0.88368577	5.4729013	21.726917	23.74935	23.942066	34.587273	34.241737	22.913074	15.174191	37.414238	30.967606	28.931679	20.045685	31.221321	16.140253	23.895416	25.78608	21.39355	26.619427	21.868292	0.32369512	-10.561776	-5.1576424	6.609434	-3.206521	1.3677114	40.47558	28.311235	21.75172	17.275743	20.394764	7.1481705	19.757168	28.862371	24.303963	30.0103	33.64186	30.26041	37.958572	34.141792	32.997498	-16.45312	-16.26941	7.6621456	21.559969
915	10.163395	1.7618997	11.75309	-6.555605	-12.286229	-0.33456516	-3.5577927	-10.281704	0.71256334	8.739697	2.3029785	12.723852	-14.109312	-11.987549	-2.5479088	-4.9395704	-14.084156	-14.468967	-11.447763	-19.256382	-24.249557	-7.831709	-13.061836	-7.4287367	-6.5164256	-13.865032	-9.413697	9.771273	7.902625	13.505888	-5.72575	-0.5387088	10.105818	-12.180937	-0.99102134	14.638071	-12.043923	-24.892452	-22.764458	1.9540504	-4.8026648	-8.96278	25.411444	16.099632	17.174747	-0.565142	-2.384921	6.5714836	6.0665107
921	-31.055588	-35.15037	-23.110678	-41.940475	-27.671661	-6.2280083	-14.609213	-30.853989	-37.05322	-13.880072	-23.422428	-29.316986	-43.10605	-27.375456	-5.1827803	-20.098999	-28.487982	-20.481428	-11.818308	-9.478502	7.9710226	-36.64109	-28.482597	-8.976677	-36.99295	-46.9376	-64.71315	-31.482162	-42.070198	-31.291832	-10.284122	-22.050598	-17.718983	-23.392687	-31.601212	-16.628199	-44.43415	-40.561043	-21.46231	-29.494913	-35.176933	-28.143925	-11.083924	-17.491371	-14.124004	-32.48791	-35.15721	-22.136932	-13.705807
924	-36.044975	-30.846577	-10.729799	-11.989548	-23.699986	-28.392876	-18.848244	-21.613705	-10.058105	38.971996	43.07057	37.638943	38.36599	29.501862	26.064808	22.091763	38.63144	40.3302	16.60834	-12.230402	-9.033106	-16.297108	-19.693985	-28.531109	-0.4367695	3.83498	11.631911	-2.1507416	-7.876871	-5.287328	29.910208	32.201103	27.940199	3.4986408	2.817667	12.4542675	10.625553	10.042932	13.236262	-5.0300007	5.631349	13.751455	16.89648	16.209732	25.21989	28.512276	15.915027	15.178562	16.485973
925	4.5916424	-12.89006	-7.530753	-11.687998	-19.401026	-9.187969	-33.45639	-19.73659	-3.5850363	3.7847204	-6.183284	-6.892044	7.500634	-4.315955	-2.5488625	-17.789806	-28.099743	-21.864048	-19.954967	-18.237041	0.44540793	5.1526723	-6.4713798	-30.153244	4.377375	-0.27790204	4.640333	4.8174667	-3.9684632	4.3787584	-51.10025	-52.951683	-40.740833	-28.672092	-13.229961	5.6886616	-3.4042158	-16.455517	-42.899223	-4.470172	-9.334745	3.3188972	-0.29243228	-0.842775	2.6607187	-11.058575	-17.164017	-0.8670403	-33.319633
926	8.2474785	12.726768	20.298439	8.21499	10.379513	8.759358	17.509087	12.4278755	13.911274	22.526047	6.173314	8.701223	15.241779	14.872041	10.011988	19.41473	4.7575693	11.306744	3.2515986	14.963696	12.138363	6.298711	2.6843438	12.500252	13.320473	7.143671	4.2212014	12.654335	9.294245	4.925742	19.698633	15.828334	21.674915	22.63265	21.71986	21.583496	17.043179	10.656881	14.861746	28.27816	21.679697	23.533983	4.188949	15.522854	27.312021	13.316478	19.56678	25.31057	3.5332313
928	-42.66885	-48.055145	-29.967583	-14.866966	-27.850872	-35.567963	-59.31172	-62.07222	-53.170982	-32.512768	-32.72396	-16.586685	-41.92868	-39.71069	-26.700493	-22.578915	-29.469795	-18.894506	-33.66074	-47.90439	-67.79671	-34.1599	-43.789455	-39.70821	-13.860491	-30.828827	-37.34156	-6.6292944	-19.165655	-16.640886	-26.829624	-39.538906	-42.31961	-13.124897	-30.09615	-35.713985	-20.163052	-34.914085	-25.163086	-0.3108803	-16.466877	-10.206835	-0.29911885	-12.566122	-9.123892	7.12842	-5.930043	-13.3604355	-20.54226
931	-48.925823	-63.706245	-71.92247	-65.335846	-61.931297	-37.00489	-62.644135	-79.05076	-61.917625	-91.07814	-94.96945	-86.58346	-94.6946	-79.60008	-59.987354	-64.53252	-75.52372	-63.894363	-64.33718	-70.82942	-59.797493	-96.88988	-90.10571	-70.8474	-90.163445	-84.88466	-65.551476	-0.52717566	-33.93606	-33.048668	-40.704323	-49.82409	-50.460884	-25.13549	-40.17242	-43.658295	-84.39641	-62.677567	-40.27133	-71.17302	-64.135826	-34.377174	-20.014572	-28.512882	-26.2448	-21.9576	-34.932503	-23.218954	-41.365837
932	2.894625	-10.750781	3.9691243	-19.981747	3.7905598	10.570178	-20.768982	-23.394188	-16.03342	-10.017601	-17.958576	-5.882511	-17.263523	-22.459324	-24.58839	-46.734703	-40.48172	-23.797762	-49.04287	-54.1831	-42.387703	-45.600956	-48.38249	-35.87059	-71.466965	-81.92151	-87.93502	-72.55832	-73.67718	-100.04974	-89.261856	-61.60415	-44.8413	-58.849922	-70.47501	-76.6416	-14.221743	-21.942383	-1.040597	16.873688	12.537979	8.535567	-21.92868	-25.177746	-8.07593	9.53067	13.089193	13.746887	-45.77337
934	-57.691933	-45.321785	-30.003576	-42.254524	-59.569336	-60.236153	-16.785814	-14.725447	2.3604288	-30.550827	-42.714245	-49.095367	-46.87604	-48.87681	-37.039093	-59.060417	-63.543343	-72.37738	-26.10445	-42.444054	-49.661644	-25.14723	-32.621735	-38.938698	-34.26995	-44.395584	-38.861725	-49.010536	-47.38748	-31.289875	-38.77785	-35.666367	-20.153599	-29.775085	-31.172829	-15.245214	-32.086357	-30.292164	-3.155168	-61.404877	-50.783615	-33.7282	-27.829876	-36.891285	-26.532219	-17.789896	-24.236507	-7.3010435	-39.12487
936	14.876767	13.736155	26.699549	-47.14456	-57.69606	-51.51983	21.550758	29.62941	28.651213	-7.3586874	-17.909557	-12.233919	-28.727468	-33.41762	-15.604383	-52.605045	-35.43917	-14.70619	-80.519516	-74.37746	-52.30771	-23.34523	-37.64615	-26.982103	-25.860107	-44.246178	-34.037483	-57.31799	-66.072266	-46.731667	-17.022455	-32.10593	-33.993744	-52.31604	-61.01886	-40.87834	-25.633886	-50.843227	-53.99058	-9.611395	-22.624142	-15.33032	-68.27042	-55.22917	-32.924736	-30.169039	-53.81874	-69.85214	-88.09944
938	-31.64564	-46.94085	-50.238434	-76.769516	-67.01515	-48.41149	-34.090126	-47.435844	-43.28444	-43.822945	-57.99224	-74.45918	-36.252594	-53.509346	-63.689358	-43.08048	-45.578552	-27.673115	-42.732185	-56.297325	-64.34445	-38.40316	-52.812126	-46.63883	-18.723122	-36.672585	-29.220669	-21.677235	-38.19108	-23.160717	-69.423706	-74.507706	-59.013275	-56.614227	-40.429283	-12.3236685	-54.44671	-47.167603	-22.64847	-68.80296	-73.66777	-53.527176	-22.43697	-30.5522	-13.177348	-64.39896	-83.308304	-70.55612	-43.487213
939	-7.2986546	-1.5386006	10.222557	-0.5807111	-11.638251	-3.5828924	-22.045218	-24.917883	-12.426222	-7.114011	-27.436417	-29.783432	18.973999	6.64927	9.836372	-20.986431	-30.526142	-21.426682	8.288329	-5.1274195	0.47203362	-23.27417	-31.38084	-16.45419	19.94022	2.658205	10.468267	18.57621	18.475214	28.652397	-32.75316	-41.161224	-28.572266	-15.313737	-24.140575	-8.476303	34.925808	26.551826	12.092075	23.849043	26.16951	19.313976	1.6022589	-8.923368	-4.9269586	21.885424	-0.04459536	0.3008172	2.543869
941	-46.34552	-58.119347	-46.607513	-83.02551	-28.76323	-9.856783	-1.775448	-22.196804	-22.847141	-20.63832	-36.240005	-29.576694	18.729477	4.4482665	-12.308054	-45.05645	-39.637833	-16.810999	-6.031192	-10.822437	0.86447436	-26.306446	-38.284615	-42.118652	13.593426	7.325231	17.183811	-21.560995	-29.917381	-24.67553	-25.977234	-33.108204	-26.632252	-55.988285	-71.03996	-71.767044	30.954723	35.358154	33.3114	1.76706	-15.692535	-25.472023	33.87168	18.48472	22.551888	21.630531	13.381174	22.087624	-38.95221
942	24.237514	21.833817	34.6146	6.56024	4.5505466	22.141201	-21.466972	-36.452213	-42.818077	17.359367	0.40764445	-16.404432	24.381418	35.20494	46.157978	-40.004158	-64.12244	-55.68795	-14.580427	-18.982552	-3.0318732	10.300789	1.7207677	-1.9895146	24.824776	29.26045	22.81704	38.53945	51.886265	59.805176	33.04988	29.835506	29.495754	32.93215	41.539112	28.703032	18.608255	8.687798	-9.822618	24.297647	40.46545	42.429703	38.647263	32.64745	19.84673	14.810719	5.83624	12.230491	-66.75399
944	-43.12226	-48.897858	-40.927177	-42.84577	-29.65841	-26.92408	-49.26439	-69.52907	-71.43764	-30.09904	-45.196976	-50.821304	-47.421585	-53.28986	-48.15084	-21.136053	-28.633972	-11.935514	-12.966253	-18.520206	-11.942259	-32.81721	-47.466537	-58.350037	-36.93659	-54.959087	-56.555626	-44.713623	-55.796776	-54.401085	-16.920881	-28.61131	-42.21535	-24.777077	-28.715694	-22.525059	-66.733795	-76.4025	-65.52879	-28.312214	-40.34354	-23.674208	-53.762905	-44.675964	-20.578562	-25.472048	-40.011406	-51.533535	-15.856757
945	13.42778	10.262815	22.201296	24.835354	25.541054	28.496843	23.106386	19.859228	23.197302	11.758432	3.3750753	20.17826	14.935848	-7.0111814	-24.05688	27.574821	25.167877	25.342876	25.248539	28.001438	23.22085	24.697605	30.972332	26.794376	22.122992	12.559605	-1.9063641	13.28264	19.789402	26.252502	18.910889	11.418433	1.0395548	27.975222	23.647755	22.75953	28.084995	27.658974	24.887476	17.870317	27.469103	14.869835	36.66797	34.643173	25.571606	34.96338	39.39157	39.99111	26.279
949	-44.175797	-53.80629	-38.236748	-33.39704	-41.88114	-43.15549	-70.53127	-89.131454	-85.524475	-48.524986	-60.00016	-68.84407	-27.905739	-51.682945	-62.058098	-21.189312	-38.902634	-42.601242	-1.9368902	-10.747522	-5.286566	5.5403037	-11.008735	-11.145542	-54.52276	-51.63993	-41.330505	-14.526318	-26.950047	-12.636353	11.348118	3.6442664	13.7716	-73.47164	-64.264534	-38.15419	-32.804024	-59.29397	-47.58216	-41.193527	-61.689743	-43.40349	-7.50429	-18.913456	-28.667385	-7.233451	-16.810352	-17.03484	-20.27164
952	5.389569	13.871643	9.395645	23.711506	24.402157	11.152112	9.828564	16.161999	21.511826	-14.144457	-8.879358	7.2239113	0.7491376	3.7664557	8.561668	-25.557413	-9.251924	2.5581877	15.209922	13.655106	28.19245	-1.0480838	-5.1234026	-12.208303	16.684887	22.532509	22.491917	13.510146	13.345087	16.151192	17.794706	14.524063	15.440357	-27.268064	-11.763424	7.159648	32.208683	38.665245	30.442995	17.946423	12.451098	20.075611	5.45055	7.5709114	17.603434	23.3255	25.189007	22.156666	29.692696
954	-44.848164	-40.492435	-30.219412	-61.949184	-65.19321	-48.579865	-59.27984	-70.11897	-52.54191	-48.36253	-46.657867	-34.454144	-35.347908	-45.028816	-31.946218	-65.48852	-63.26165	-50.99058	-7.0512943	-15.965416	-15.32295	-22.159626	-40.125847	-52.11577	-0.6210631	-16.781448	-4.9924054	-28.664616	-32.46885	-33.646385	-58.273117	-67.78453	-68.55751	-30.913067	-40.50289	-26.714525	-50.26266	-57.576927	-42.832146	-57.625023	-52.63543	-36.265907	-48.610523	-41.27771	-30.759739	-17.969833	-25.735596	-15.339571	-13.10948
955	8.261292	27.70779	34.03057	17.632187	30.648796	23.091202	27.23795	25.063425	23.804207	18.45213	32.701935	40.842735	25.673662	37.119255	37.358856	-27.545979	-45.360138	-55.244194	45.09866	42.89518	30.824696	-1.7366441	-2.9294872	12.579198	20.822205	34.133274	39.095436	-24.296926	-33.61261	-14.574635	19.3294	31.455791	27.40316	-0.04832107	-3.706766	5.3963614	11.373655	22.783657	16.887592	-20.953552	-17.432526	-3.9743576	24.266582	13.472867	17.192923	13.19731	10.774916	-5.545433	16.600983
956	-12.81064	-26.266424	-15.70718	3.9093528	-3.3869915	1.9546161	-14.674452	-0.31270373	13.888851	-0.19843541	-3.0860796	6.379621	-5.6069303	-11.944199	-2.7563496	2.0591078	3.0205941	6.2592993	0.5514767	-9.721452	-28.031002	-9.23117	-20.310116	-31.460003	-12.32519	-16.925173	-1.2184287	3.7319274	-7.0973377	-0.48765415	-13.663307	-13.470394	-5.0185995	-19.36383	-9.236344	2.7169309	-35.329376	-16.188248	3.3438742	-12.207603	-17.589178	-6.5491796	-2.2848277	-16.811848	-13.592268	11.534569	0.70557827	5.991457	-0.28235316
957	0.07911538	-10.025709	-22.1301	1.8081334	-6.312941	2.025158	15.152297	17.393536	23.704193	36.79969	31.795856	31.976734	3.2253234	-7.590887	-3.7802145	0.37003535	-11.946787	-4.6670313	18.331594	19.446312	8.820862	-16.842335	-0.16778302	10.349481	-10.953363	12.21839	16.91701	27.241543	22.036024	18.735167	17.708866	18.521162	10.432449	22.151247	18.20731	23.442276	13.403867	0.969504	-2.2354064	9.800115	4.852815	10.659525	-11.652552	-9.390472	4.800933	21.349272	14.683018	10.457392	21.385609
958	-14.8106	-23.702538	-14.032373	-47.44795	-33.278534	-15.356018	-21.60658	-24.057278	-30.47025	-19.573288	-25.251312	-20.047398	-17.216373	-27.11842	-15.073734	-18.923159	-34.24803	-33.718468	-27.47473	-27.041485	-9.764137	-11.986853	-24.56831	-32.0524	-17.363964	-23.332737	-14.993168	-30.050734	-37.801796	-32.168613	-11.052076	-18.64626	-20.342232	-22.604874	-33.42363	-30.769457	-21.715065	-27.056797	-18.596004	-2.606648	-9.971401	-0.058810472	-35.496925	-33.072514	-22.015179	-11.350227	-21.963661	-23.508125	-41.048954
959	-25.96767	-49.10257	-33.184948	-33.839058	-48.299873	-30.7256	-33.60499	-50.7676	-37.270622	-38.63801	-50.84826	-55.19287	-24.422333	-50.0372	-47.312485	-34.42202	-45.06143	-40.591537	-58.42018	-78.62717	-82.89378	-62.85679	-79.69035	-82.074356	-45.207924	-61.83834	-50.98295	-20.754402	-44.839157	-84.03085	-52.56604	-75.53064	-95.38263	-62.39995	-71.93735	-53.348927	-81.48239	-86.400536	-61.357876	-41.977352	-57.599556	-50.498646	-25.782433	-40.19216	-33.196426	-22.985958	-46.837425	-69.390564	-24.081894
960	-35.46518	-42.586742	-42.10858	-23.94035	-29.846779	-17.143389	-14.537636	-19.080793	-11.131514	-13.169893	-24.107023	-24.229809	-16.893274	-22.14067	-21.30817	-25.29536	-32.54425	-37.17031	-34.97868	-34.96501	-33.001072	-29.643818	-39.356956	-33.96759	-28.877426	-38.073917	-29.239445	-34.952675	-40.146057	-33.49463	-25.296986	-33.99223	-30.161419	-42.9122	-47.47718	-37.213966	-32.34103	-38.330093	-28.86475	-10.743098	-23.78547	-24.421598	-0.95683414	-16.320343	-32.20372	-11.874053	-27.537066	-40.526474	-27.171598
961	-35.05581	-46.920288	-29.058104	-36.664978	-44.53775	-25.399149	-80.114105	-82.05955	-63.579704	-13.276827	-27.602428	-24.494152	-36.91806	-45.5272	-26.606762	-17.086906	-29.449553	-18.207565	-16.929386	-34.15074	-37.21631	-12.71026	-30.338947	-71.92474	-20.483688	-26.513329	-18.546822	-47.670807	-68.188644	-56.65925	-80.42775	-52.90631	-26.607777	-60.985935	-61.67064	-33.435867	-51.067642	-56.56553	-34.81596	-29.624813	-51.776	-68.61798	-55.626797	-73.28461	-81.73228	-10.445012	-14.770733	-6.261595	-19.311087
962	-68.37262	-68.0867	-54.80744	-95.938965	-78.469376	-63.903114	-66.8063	-83.84378	-99.937	-92.19762	-69.50032	-50.483006	-33.029953	-50.533302	-50.589737	-51.46357	-53.748505	-41.191597	-40.250874	-56.30076	-39.987377	-28.39294	-40.62737	-33.782333	-37.713676	-52.236202	-38.773056	-32.14247	-54.14262	-53.145035	-13.310062	-36.57585	-50.631023	-64.930374	-77.70176	-57.791084	-66.679245	-74.435776	-58.56536	-48.08712	-55.864372	-27.988655	-66.074554	-80.77514	-70.72534	-55.107655	-76.12448	-85.3328	-80.07165
964	-60.517937	-66.87242	-63.10562	-66.22324	-80.64725	-93.20776	-61.595245	-80.06806	-58.77091	-88.83809	-94.69653	-84.15362	-49.075752	-70.733185	-56.93612	-46.49618	-64.928535	-65.233154	-65.637665	-67.64382	-50.35381	-41.573517	-60.483837	-49.306854	-31.486195	-53.176758	-70.46599	-45.537216	-55.761696	-40.607773	-41.009895	-61.662804	-83.96918	-56.434338	-74.19472	-78.23058	-42.787422	-56.27466	-44.206337	-40.4888	-50.62535	-29.486622	-55.38343	-72.37389	-68.065155	-65.54059	-77.8531	-65.92143	-72.10372
967	-38.059193	-52.161316	-36.66652	-7.175584	-26.575392	-24.379095	15.356949	0.6879682	-10.743574	19.531847	15.937714	3.7700098	10.342631	17.625866	22.785316	-6.9320803	-13.132122	-14.232643	-20.004084	-0.64583623	18.080776	-54.73137	-74.15224	-69.14279	17.89148	10.877205	22.159817	3.1008062	-7.957421	-11.466744	-63.732826	-69.83566	-56.1311	19.351189	10.169182	19.886353	12.612679	5.697113	4.449976	11.772491	19.999073	17.379528	1.2261938	-9.300155	13.198648	-46.15787	-21.155134	6.8171015	1.7051866
968	-6.34461	-9.442892	-0.5691198	4.2659597	-14.810293	-0.89576924	21.341667	7.8634744	1.5121169	-6.9773097	-22.30608	-24.93727	-76.43539	-76.57608	-57.83812	-5.73009	-20.584	-23.627659	-10.401697	-20.776314	-18.271446	14.036715	15.8343525	19.338924	19.23228	7.392281	5.6080914	-21.028337	-27.401066	-22.624292	42.477196	43.875763	34.33521	41.02305	38.350796	42.302734	-61.608242	-72.63569	-71.059555	-26.740404	-37.201225	-33.277573	22.859623	8.084377	-7.32581	-17.396175	-14.592121	-6.608374	7.670578
970	-44.632385	-58.743923	-66.000015	-22.363373	-43.643158	-30.930668	-81.54611	-73.691	-52.61851	-72.11179	-84.462875	-77.697845	-53.70842	-58.109787	-38.64061	-27.894474	-35.219406	-43.51574	-63.567863	-68.762436	-60.05844	-21.294964	-38.179413	-52.578133	-33.806656	-3.652367	-2.7589722	-82.51916	-83.783936	-65.43518	-38.767403	-44.171196	-29.548561	-49.91553	-63.596893	-47.74563	-41.818268	-67.34842	-97.83519	-5.243146	-25.480778	-15.878929	-41.83542	-46.99386	-25.868774	-43.154434	-58.33687	-69.26604	-64.580215
973	-11.523225	10.014612	13.859255	-11.378384	-24.423416	-23.119543	-15.683918	-25.47873	-14.383631	7.3121076	-6.841345	2.075506	5.113718	-12.153949	-19.805632	-2.140973	-12.509668	-6.556765	7.6290827	3.1441152	-6.7918873	16.300686	3.5739532	17.105541	-14.817471	-28.239996	-9.042239	-12.268837	-22.54309	-35.108765	-11.20472	-23.223963	-44.8422	-5.793998	-15.544426	-4.4718566	-25.849552	-35.840263	-30.283014	7.280774	-8.098877	-0.034682706	-12.922863	-7.458111	1.7631521	-0.45411223	-3.0068445	13.675438	-1.6040747
974	-28.679403	-27.601803	-10.598244	-15.405064	4.373995	16.110878	-17.914667	-15.802809	-17.7496	-22.696827	-29.519596	-15.370913	-5.766703	-19.301895	-32.652855	-18.104073	-29.594427	-45.92626	10.5784645	0.14691114	3.2841504	-6.300068	-22.340832	-29.976261	-26.544226	-22.51276	-17.395872	0.3706662	-20.703848	-26.915108	-32.69245	-41.414177	-35.559647	-26.980728	-35.31073	-23.906967	-25.391384	-50.40045	-45.734924	-28.872448	-54.112976	-75.72523	-4.6578593	-23.366705	-20.7502	17.210333	12.585511	6.0285954	-4.071385
976	-22.633766	-32.187786	-24.297487	-11.473349	-26.41835	-45.573063	-17.41087	-31.406788	-26.598934	-51.794464	-59.677338	-42.134148	-45.534985	-44.331036	-28.504171	-28.848156	-38.27703	-17.176605	-44.238625	-54.092255	-52.620773	-16.605371	-22.671955	4.7418814	-74.220505	-88.16429	-80.3584	-31.905336	-39.30166	-24.891346	-41.884666	-50.275368	-51.67241	-28.613869	-34.53636	-27.60991	-15.650117	-25.333494	-8.245714	-46.24075	-41.48638	-26.0582	-40.661964	-54.678642	-44.62111	-45.569633	-40.27277	-24.43421	-35.596462
977	-93.607086	-97.38234	-76.22635	-46.52001	-73.20407	-119.96376	-68.266304	-82.274796	-65.965485	-69.5188	-64.092545	-40.633606	-78.4861	-75.30263	-48.668533	-83.2736	-70.701004	-52.820248	-37.998135	-60.562958	-63.826866	-65.73395	-78.12404	-72.120514	-65.89377	-75.59625	-62.206978	-47.025436	-63.7968	-64.49516	-63.72383	-88.47162	-105.70903	-54.035053	-77.134995	-101.85478	-68.499596	-85.87725	-91.48274	-51.213856	-67.247574	-53.21598	-43.794476	-63.42758	-74.19209	-69.63138	-64.33055	-38.061142	-53.438858
978	-18.247232	-22.276058	-7.393741	4.8438177	-8.741143	-13.499253	-44.60749	-57.87674	-55.991585	-37.93383	-37.48889	-24.120457	-18.868128	-27.660585	-30.146866	10.164879	0.67523265	-1.7033718	-23.810352	-25.782013	-18.18256	-17.90792	-18.92295	-1.8047746	3.7829077	-8.594487	-12.118866	-17.870049	-17.758492	1.863	-20.420818	-15.634745	-2.3664436	-7.7343225	-13.0965605	-8.479425	-24.62453	-16.828085	-0.59050727	-20.244118	-25.898937	-17.995855	-29.59639	-20.201649	-2.9346097	-19.164923	-20.45638	-10.0903425	-29.625044
979	19.44485	28.61471	8.587425	21.295935	27.14025	31.255405	32.508595	32.803436	27.914244	39.81185	28.633926	35.60785	37.310665	35.76146	35.624603	29.19048	18.484962	17.362743	26.701214	18.606312	16.578228	40.313118	36.148666	21.153122	4.111803	-2.625602	-1.090603	35.566116	42.097946	34.992825	20.079811	20.209953	24.999191	51.5494	55.73227	37.40508	23.540646	29.775867	21.992138	31.943901	31.073612	35.095215	37.458603	46.410385	37.733795	27.150784	25.935993	23.698418	31.751234
980	24.70876	4.527309	4.7355156	-25.540829	-34.344547	-12.912991	20.510948	15.689142	20.907488	-40.186783	-58.67662	-63.268154	14.080896	-0.13631403	-23.270481	0.17882167	-6.9977226	11.3060665	-18.08715	-36.905514	-30.270973	-22.96212	-31.119377	-13.153921	-28.84739	-40.557396	-27.00143	13.90279	2.7010934	-14.191931	0.459327	-10.6347275	7.9756327	21.666977	0.29907158	-7.758802	9.875381	-3.245823	-3.422935	-12.855812	-14.637193	7.6141496	-34.223244	-33.05061	3.378814	23.874586	30.921	35.313156	12.572439
981	-25.91682	-50.25196	-64.71295	-36.369946	-2.7649503	14.851868	-11.122256	-16.151564	-1.9355831	-6.511236	-9.966209	12.4898205	-1.9075724	-28.837444	-13.672939	-19.645506	-34.40468	-23.145058	-1.2947395	-22.739103	-52.465736	19.053722	6.10164	18.72393	-64.42188	-29.933239	-1.1899657	-61.50894	-81.571884	-65.85219	-36.755802	-57.702114	-33.814735	11.053469	11.04183	22.550045	12.251316	-37.54367	-46.110497	17.314716	-24.35333	-72.03569	-1.634021	-27.635387	-52.48806	-2.3537378	-5.674823	-3.207152	44.359528
983	-12.632172	-30.389214	-38.174488	-3.4042742	-17.101082	-27.500042	-32.464016	-34.506813	-22.90419	-19.400074	-27.660658	-36.048817	-12.191479	-18.961872	-27.516146	-32.722977	-12.648443	0.9997504	-31.63649	-34.565643	-19.819279	-9.593066	-14.340601	-3.7082522	-30.802925	-41.596855	-38.266018	-19.52366	-32.33932	-20.930174	-17.581919	-35.625755	-34.360428	0.7205441	-13.070741	-14.086004	-35.633484	-49.739254	-61.33719	4.477666	-12.5617	-25.22031	-45.12515	-55.652077	-40.307617	-28.837875	-17.243141	-4.6940436	-28.017761
985	20.480713	30.631357	31.295538	49.454964	43.300243	36.70196	29.60363	34.674866	31.430134	22.580355	17.934725	20.679543	26.832699	27.760464	33.058826	32.86376	36.470055	38.54569	38.230667	44.04491	36.665817	38.006084	41.56909	55.65856	21.35926	32.002007	39.79313	40.150993	44.031002	36.4833	28.039616	38.770473	30.064182	27.056438	31.713402	29.156273	21.888393	15.183706	19.172976	35.13027	26.209137	23.940933	23.836246	12.988885	13.258163	36.445484	35.67685	28.777761	25.47098
986	-12.833996	-22.177608	-14.637661	-11.176395	-24.476894	-28.479092	-14.608406	-11.236853	-0.055648856	-1.6143548	-16.518417	-23.423622	2.7890804	-11.503546	-19.74188	-22.790861	-29.59002	-47.733566	-17.678139	-17.518278	-0.517363	-20.739914	-18.84333	-2.6458316	-7.0079813	-13.508478	6.5861235	-13.6755295	-25.894852	-20.824036	-5.8233523	-20.501415	-13.0677185	-2.5301886	-5.338026	4.3796787	-15.7031	-17.160244	-2.6551514	6.892398	-9.79604	-5.3031063	-10.800087	-31.494717	-31.518782	6.2012453	-7.781927	-16.98351	-8.39653
987	-13.586787	-37.66743	-52.09266	-51.913136	-73.13054	-69.09204	-78.86335	-70.61349	-54.40217	-35.684616	-42.378838	-37.22577	-61.39202	-80.54465	-74.89465	-77.52914	-61.674637	-40.13114	-26.213022	-42.104122	-51.724678	-36.84606	-59.31327	-42.963715	-25.230629	-44.482697	-41.2685	-6.019701	-18.009533	-12.309425	-51.25473	-75.89302	-75.84285	-27.64891	-44.65892	-49.88176	-50.930214	-47.315895	-16.18938	-95.71704	-89.53548	-70.06629	-25.897055	-48.655884	-66.42611	-87.322464	-72.18268	-44.840645	-88.17038
988	38.085022	36.416992	34.755962	18.096855	21.1432	9.042446	-25.632656	15.161274	15.296438	10.399767	15.148748	12.122989	-3.0142002	-7.965588	-10.815861	19.300411	15.160717	21.116055	14.147989	3.2770028	9.554396	-15.153851	-7.2622795	9.726616	-9.247404	-22.692722	-6.834865	-24.901512	-37.38183	-33.934555	-58.57852	-70.20541	-57.214233	-20.766775	-46.228416	-40.15171	-39.769894	-43.583744	-22.916834	-5.5621147	-22.435934	-27.682121	-3.1576316	-10.863068	-9.794899	0.47689658	-8.745397	-7.1039267	-22.326931
989	11.360043	-2.78125	1.4792393	-39.39853	-47.888187	-40.8526	35.574715	31.455883	25.943436	-48.339767	-48.839035	-44.20776	-43.96856	-24.609905	-21.490084	-63.075195	-67.704765	-59.98608	-4.86047	-29.142403	-28.12817	-3.8701143	3.3474183	11.322393	0.21423429	-11.703386	-40.22209	-30.148193	-34.90677	-9.965431	-23.046509	-33.640747	-37.07118	-10.942439	-18.159563	-23.582275	22.945812	9.415169	20.065964	-33.198647	-15.584715	0.6041198	-29.192799	-39.507698	-28.896793	14.078018	-0.28427565	-8.471725	-6.5257726
990	-18.48787	-13.84553	-2.076315	-20.496155	-21.633818	-7.9050894	-0.7546437	-12.191746	-9.121727	7.7283773	4.2575083	2.35508	-14.597933	-20.19946	-14.493296	-12.575356	-16.34233	-16.317343	-17.329803	-15.016109	-16.77607	-38.647915	-48.24315	-35.13935	-20.363388	-14.212758	-8.274506	-34.84675	-19.658834	-12.693825	-21.111149	-38.27881	-52.39482	-4.593555	-14.648953	-33.708355	-0.8431818	-4.713857	-16.787178	-10.943272	-17.643303	-0.13798973	-12.839979	-21.96218	-15.641998	-5.471551	-9.92435	-18.40457	-8.793337
991	41.270103	34.1877	30.197737	24.480038	22.546427	22.317482	19.640816	17.50518	8.554407	18.101482	33.454678	27.578722	15.849104	13.708649	13.2506275	13.020796	11.20981	12.245211	10.2563095	7.9345393	3.1109428	23.588667	29.924364	30.359537	34.988037	36.22348	30.413761	18.859287	26.895716	24.727112	46.733833	34.610134	22.539436	19.022697	16.219131	16.795452	27.547935	34.68065	33.0411	33.28088	37.036903	27.12894	31.327759	26.823109	24.267414	41.604645	33.155678	21.721054	28.405172
993	-12.497568	-32.414772	-20.886127	24.6184	25.51733	27.039356	-50.2743	-41.740547	-27.456322	-22.501213	-52.433258	-64.26384	-7.7622952	3.2290952	14.760257	6.2509575	-0.21941787	12.649952	-25.000717	-1.6194506	18.620678	15.510235	7.2082324	17.34659	25.096264	24.66914	23.083084	-0.73258996	-20.673391	-49.36342	20.473236	22.162924	19.945786	-1.5354408	-20.712978	-31.7429	15.854225	2.4837394	17.056356	-1.4910178	7.2090244	11.654762	18.76619	14.427883	18.035423	-23.808228	-40.45568	-31.893826	10.090009
994	-1.9840254	-13.864754	-8.599876	-28.137043	-33.849648	-22.054272	-25.160948	-29.898048	-25.275719	-0.44758797	-8.060759	-23.954401	11.836199	18.581116	29.066055	5.6223383	6.372322	3.893854	-0.77925706	17.548391	35.951294	21.142933	21.228191	18.135244	-40.198635	-56.007263	-77.02994	21.165478	8.593572	-1.0567473	-26.31099	-19.772373	1.1622667	26.378408	23.658081	8.12047	8.893509	6.2007685	-7.958353	-37.44468	-27.526367	-1.8156509	-5.3838043	-12.858486	-6.8860464	-9.252028	-21.065018	-15.9354	38.922005
995	-49.951363	-40.745422	-27.409735	8.062181	-8.858131	-13.03858	-2.2748415	-20.920841	-26.190144	-24.133472	-25.052416	-12.557658	1.6952641	-12.147503	-20.914791	-29.914436	-17.7257	1.0703621	-34.710594	-32.259262	-11.821239	-34.797134	-50.58326	-57.063923	-25.473042	-31.602852	-32.505768	-49.337048	-55.843884	-59.566673	-41.353996	-50.53779	-40.17096	-41.268673	-54.051224	-44.008568	-25.852646	-41.679184	-39.70974	-11.732186	-22.197819	-5.9347577	-21.221895	-32.761337	-24.122005	-48.622288	-51.37865	-45.386086	-22.555902
996	-28.529572	-41.915234	-85.141655	-56.108833	-73.568054	-125.74397	-85.88725	-82.4115	-62.5483	-71.438675	-88.33026	-83.16757	-82.5002	-91.23268	-80.718544	-87.04271	-97.85515	-73.88477	-63.193928	-67.45032	-51.793266	-58.26944	-63.620625	-46.85221	-60.365788	-73.16551	-63.96117	-49.97975	-65.49338	-56.235374	-17.862965	-17.250797	2.4990406	-45.311325	-61.249664	-51.675945	19.764713	24.542488	28.007067	1.6547115	-12.286654	-38.30433	-16.207632	-19.931915	-8.707663	19.018948	24.254803	23.608051	-14.889216
997	-43.898735	-61.36537	-78.84333	-26.776657	-40.14261	-38.826878	-7.661006	-23.030117	-5.235163	-18.49703	-34.254566	-28.419315	-36.83371	-56.57454	-54.814945	-2.0099406	-25.011124	-30.34507	6.839635	-12.562313	-40.09196	-62.97962	-69.675095	-63.483078	-9.276916	-30.413937	-45.49091	-63.730247	-43.38179	-14.053524	-37.50782	-45.929123	-18.251469	-78.234146	-49.603867	-17.73155	8.3608675	-10.330471	-3.6288462	-23.387281	-38.421715	-53.729492	-79.54903	-77.87564	-62.162937	-42.44777	-43.374146	-37.92672	-120.99302
999	-13.116403	-22.891485	-15.770174	-24.342453	-26.172894	-10.225591	-17.257092	-28.973995	-28.717813	-61.730694	-46.273987	-31.426086	-19.83771	-21.210777	-8.656918	-26.38038	-34.897163	-20.800339	13.833824	4.223629	3.925682	-2.202702	-12.714664	-26.012638	-18.649708	-23.611252	-10.59704	-18.33786	-36.77738	-41.645226	-31.558624	-24.375546	-15.405594	1.4079205	-4.7112017	0.32995477	-43.14898	-49.44587	-38.468014	-21.723757	-21.832783	-11.975071	-9.949621	-21.71922	-10.771509	-15.504946	-24.770252	-23.492212	-23.906815
1000	2.8240025	1.4925498	10.083735	-52.010025	-54.731415	-45.707993	-34.249413	-30.114391	-24.202665	-49.5009	-49.362473	-37.38052	-49.20906	-52.891586	-39.07029	-40.444633	-42.54687	-27.78669	-17.117079	-24.168255	-10.708775	-27.450905	-40.112144	-44.773975	-9.592722	-18.348595	-33.88079	-37.90009	-27.63477	-22.699215	-15.19315	-18.66986	-12.154884	-34.84662	-43.172226	-33.84612	-19.323795	-28.6044	-27.05758	-17.509226	-28.360806	-29.422358	14.73008	-1.87246	0.36849606	-33.42874	-32.514755	-18.279606	-24.324783
1001	-15.032098	-15.9349575	-5.943429	-9.133666	-29.5135	-55.467987	-27.110065	-36.147705	-45.84558	-32.13866	-30.83807	-18.649841	-2.2746797	-3.7476506	1.8084813	-13.174913	-23.749134	-26.189423	-9.366431	-24.349531	-23.953522	-36.812675	-27.13453	-8.546846	5.1320233	-7.2943234	-30.124445	-10.201715	-14.222811	-10.504681	-27.726503	-18.141874	-16.704313	-38.997368	-41.635185	-29.541332	-13.492313	-19.738499	-7.1645308	-10.24624	-22.72197	-29.321806	-19.7628	-33.24541	-31.28542	-19.922039	-30.840542	-20.838306	-7.0455256
1002	21.041607	25.733112	21.76321	25.034458	12.570499	11.601814	20.211388	32.63111	33.41015	-2.8130612	-9.511482	-2.9402556	8.049009	-8.47212	-29.907173	19.817318	22.891243	29.01138	46.90223	55.628822	42.30927	32.522568	40.154884	36.932632	-33.039185	-10.380661	1.5347222	-7.8151827	-16.836815	-10.877839	22.640926	13.203722	23.56095	7.738741	-3.6893992	2.1355195	35.065945	45.72546	38.692665	52.019096	51.416626	47.979794	19.88908	34.943424	36.778873	17.905703	26.220108	13.425226	27.691135
1003	1.9715173	5.5224733	15.372688	24.994553	11.668352	24.535526	-102.423996	-99.06866	-79.85303	-12.071133	-35.249935	-35.30412	24.13261	34.190784	46.234634	-11.318361	-13.46774	-8.45525	38.62529	28.462938	25.616598	1.5297368	-17.224174	-0.03802663	18.859018	15.409973	24.002865	-46.6036	-55.6453	-49.853714	-9.234423	4.834405	22.830498	31.270247	41.02996	30.471157	24.886772	32.96852	29.89933	32.716553	32.0959	24.444202	12.476348	-9.930836	-7.6770554	-20.658043	-13.244862	4.7583942	-63.5373
1004	-6.5202675	-24.686989	-20.253342	-47.700752	-56.27961	-49.697906	-7.7960587	-12.409761	-9.207942	-50.225452	-27.2127	-1.5667319	-29.285091	-42.145782	-26.649994	-18.15025	-36.82595	-17.249428	6.0522003	-8.325932	-39.116653	-55.125443	-39.452217	-10.011499	-0.21155591	-25.772602	-26.900055	-19.830189	-37.63643	-60.3333	-26.672997	-51.28676	-71.74167	-6.4015255	-24.534311	-43.110558	-7.2397423	-20.7635	-10.098715	-63.642696	-59.54749	-46.799904	-4.173951	-16.791214	-20.347439	14.541136	7.205286	12.828638	-39.392956
1005	-25.365675	-32.98916	-35.295605	-16.335487	-27.286644	-7.037817	-55.91249	-56.95931	-40.777756	-30.519222	-40.54711	-28.344494	0.18516196	-24.667225	-51.596527	4.2707624	-5.0801296	-0.18256581	-18.5047	-32.23098	-36.568142	-9.114699	-22.493395	-16.962843	-40.14604	-24.213724	-3.9423862	-15.062073	-19.16465	-2.1401463	0.4446242	-11.950151	-20.694973	-42.481743	-40.020393	-17.199743	-40.04785	-39.10314	-21.314968	4.3529005	-18.987022	-29.260191	-7.046283	0.78367186	14.313239	-39.526257	-13.386303	13.391932	7.646736
1006	5.5220556	-2.4532976	1.6285756	17.577875	6.6025476	1.55319	-6.7041264	-14.8976	-5.042474	8.98378	3.4849758	7.4642515	30.722122	22.44862	20.236189	3.9192371	-1.176115	-3.2747598	6.0989246	1.2080519	7.360218	-19.135818	-16.126286	-3.2211425	-8.246992	-15.8702755	-3.7863824	2.215284	1.9617549	20.792847	19.165897	6.466607	-1.7803874	37.484497	35.275906	36.903248	-17.171175	-19.06522	-12.506464	7.78872	1.3539841	14.172972	1.0955248	-13.399336	-1.2520853	-21.510471	-12.375269	4.2985406	-23.256376
1007	-8.646807	-23.565434	-40.469055	-42.765354	-50.38401	-37.2983	-16.597359	-27.640104	-13.047253	-8.207362	-20.143234	-36.927513	28.392181	10.069057	3.9312625	0.861042	-4.6263857	1.3750477	-23.089024	-25.758623	2.0979452	-32.16094	-45.412636	-49.729553	-32.30043	-34.52395	-23.23179	-44.083443	-41.42001	-30.895111	-34.00563	-41.167923	-30.86187	-2.562361	-19.103825	-6.4792547	7.4010754	-0.6536809	-15.235771	22.218914	27.0344	15.413301	-9.152325	-1.3286333	17.144718	-33.952972	-44.735313	-39.852646	-57.51487
1008	-37.451492	-35.252403	-32.99088	-2.0879972	3.9555807	-0.9776952	-16.671976	-37.51113	-40.767868	-17.054325	-23.095726	-21.677828	-17.884027	-32.106224	-34.132042	-7.0157504	-16.025137	-7.918522	-35.805084	-46.767685	-31.976952	-50.135246	-72.465034	-93.5045	-15.5669155	-27.742664	-43.490746	-22.831362	-45.13829	-35.61869	-36.106346	-41.2379	-18.92616	-34.11299	-35.720665	-23.057278	-1.3473921	-20.675283	-33.48028	-12.583949	-15.340781	-20.291782	-53.885902	-66.94412	-62.060966	-26.078278	-38.618256	-18.910362	-5.855153
1009	-23.94487	-35.042305	-23.549513	-21.86503	-24.906128	-18.957928	-35.816193	-32.383488	-21.235504	12.205294	1.790974	12.388935	-23.951864	-15.441175	-0.6963444	10.618336	3.8822417	14.7162895	-38.89386	-59.893246	-54.285217	-34.348396	-54.25802	-46.169537	-9.510031	-25.16811	-15.845608	-0.7248299	-9.823191	-18.216263	-60.230576	-20.111511	-10.883563	-3.5742042	-6.3754015	2.0025105	-9.631458	-25.010502	-13.238378	-5.7362733	-13.264143	-3.997242	-34.852966	-45.23826	-35.46669	-46.156044	-44.983482	-25.768074	3.9347064
1010	-55.63176	-74.10228	-58.209442	-28.007973	-54.50657	-61.425007	-53.69044	-56.613567	-45.50122	-27.11874	-42.28595	-33.98593	-47.261993	-63.498474	-56.364117	-74.728714	-78.09749	-64.47639	-61.246536	-68.616974	-74.89751	-99.37109	-99.15067	-77.46267	-49.213337	-45.63057	-26.869167	15.383308	24.468182	29.600063	-4.8860083	-19.929466	-38.835293	-64.83229	-66.21086	-54.914894	-34.3807	-46.69833	-48.052826	-65.659584	-76.90665	-56.88209	-26.250404	-39.37896	-48.063217	-27.848906	-43.638245	-44.371536	-24.321375
1011	26.90541	27.457912	29.21733	31.30002	35.06277	32.856747	16.658436	10.91197	15.50303	40.548462	38.668594	47.16796	10.6280575	-2.038562	-2.1461227	24.161587	16.643274	18.473553	-17.87135	-19.80981	-2.4517899	1.9936877	-13.981899	-1.054464	-0.33479935	10.062339	18.142467	9.779287	5.3903255	12.577502	13.568159	18.604649	14.121397	42.46589	36.034275	29.792622	55.154434	46.534645	30.512518	50.50975	38.32965	21.763115	24.934586	32.86468	22.439388	23.237923	-12.066395	-17.619755	24.714466
1012	3.2907372	4.014794	11.6369915	17.010017	10.559118	5.109436	-11.315508	-9.536107	8.114314	-18.688232	-12.111002	0.86121595	25.997417	22.000076	23.427017	14.352255	13.359236	17.642925	20.571102	14.618832	15.103575	25.166172	32.21062	41.66181	8.582714	5.5017366	6.349046	15.814403	10.879973	19.800888	-37.34874	-27.200592	-16.495483	22.086596	18.221844	0.66521776	22.197178	26.255095	17.932981	43.667763	50.03047	49.660435	-19.348343	-22.316288	-18.965004	-15.298269	-17.805317	-10.668915	-4.388291
1013	26.969955	26.971642	17.85323	27.974304	40.77585	50.746937	26.458874	30.573944	32.974823	30.087276	26.000778	20.34697	33.971447	39.51099	36.70729	7.0808992	7.209693	20.856087	25.284075	27.454384	32.518574	-62.532562	-73.08656	-60.1167	-45.87465	-58.413563	-50.056164	-54.383873	-61.484367	-51.458096	-28.109417	-13.419907	-0.03330666	-36.690918	-16.399725	2.3593605	19.089905	9.999081	20.273083	25.845802	31.746124	19.975826	41.292915	49.38891	44.435585	22.337927	29.221815	40.188522	27.700104
1014	-6.9942436	7.3811884	15.260176	9.564844	-0.0532068	10.456392	24.378407	33.223545	36.302902	-32.49243	-33.288742	-35.47946	24.010088	20.449615	6.2411003	10.784413	4.8421187	6.733515	-5.263131	-12.46559	-10.987012	4.9400964	1.6535962	7.617503	-36.642166	-25.341064	-11.359715	25.446085	25.189415	19.494457	21.381836	7.6822095	9.641314	-0.2654277	-3.678292	-8.590036	3.5130875	-4.3445654	-15.678814	-15.295279	-5.5823326	5.3334894	9.869675	2.4043593	6.5560575	21.254826	17.598976	23.546524	25.843113
1015	-66.34123	-69.75905	-50.282795	-76.111885	-67.868225	-57.726997	-40.859596	-54.536667	-69.84359	-40.242867	-55.03293	-63.033722	-41.91481	-55.627075	-45.849472	-54.164845	-61.069084	-65.539536	-59.950035	-71.8282	-70.13542	-29.463783	-33.260326	-30.823818	-79.13629	-73.151146	-51.788452	-81.82175	-72.585754	-58.14218	-42.606735	-51.7453	-41.675087	-67.55009	-71.330795	-66.411316	-50.13409	-47.73263	-35.89197	-41.931606	-55.547012	-75.85103	-46.598312	-61.54548	-63.878593	-62.20337	-63.847298	-37.896908	-81.09168
1016	52.025387	51.45816	46.207855	20.347286	-27.566227	-31.996754	26.037224	36.97534	51.710434	21.081612	23.659748	28.0732	26.30126	13.020383	15.354683	19.273304	3.6278524	8.165041	6.5567956	4.268305	5.599578	-5.2551794	-12.597223	-8.16181	4.915024	-1.0459377	-10.8455925	-2.57349	-3.5076637	8.299511	12.714266	23.326538	28.868237	17.769941	2.2690527	-1.2978909	20.1918	15.144939	19.802649	24.101704	24.90345	37.001606	24.302656	20.091667	18.091835	28.816442	21.23255	28.030258	3.7583723
1017	10.54473	5.834958	9.440568	12.35513	15.888933	15.437306	-5.5860004	-6.65239	-2.638067	19.846838	25.313526	26.68636	31.189991	23.31554	14.303446	0.17364633	-24.6137	-44.346222	18.132915	15.162674	13.002132	33.040745	24.736507	22.360329	19.433847	20.45076	18.367065	-34.666904	-27.435038	-3.3717198	12.267577	6.378654	16.485062	44.737152	47.667183	32.965836	22.58532	20.6222	21.323616	-27.268463	-3.8758962	11.520414	-17.470688	-24.997341	-27.510857	10.344923	8.208714	16.003397	-1.9412417
1018	25.095863	20.276012	19.614405	25.688803	23.996593	17.186996	-2.7615108	-18.433613	-22.397999	-21.483006	-17.177313	-2.4949987	2.473053	2.1011264	4.1312256	11.775612	3.9591508	16.526579	20.609034	12.660996	15.630678	18.419611	17.86136	27.653038	19.314976	16.389702	21.350002	25.712048	12.42816	-15.594065	-0.89631104	-4.5391874	9.44399	14.639602	7.262534	9.455826	-3.77628	-11.834125	-9.605813	-10.091488	-14.574163	-10.332691	28.388258	-5.520489	-14.189028	25.942818	30.88144	24.324791	38.054474
1019	36.274414	35.211876	32.059425	39.60096	24.332134	22.425722	23.145739	6.8829985	-30.957663	11.738089	9.834634	10.087585	32.445488	35.47664	35.186104	22.714302	27.898857	16.346573	19.316431	21.727173	17.91821	8.647445	2.8346057	2.541859	11.955468	5.9023457	9.54862	6.800414	10.019775	27.027452	26.60398	24.927654	31.691177	42.93332	36.776215	36.190186	32.10798	31.223064	28.173378	24.316423	23.753262	35.752342	6.1011996	0.59133506	9.787632	44.674995	40.846146	42.21308	10.241951
1020	8.005082	1.8693908	10.926297	14.494156	4.1383	4.6157417	12.527339	13.838341	13.9950485	49.518456	51.111435	40.152397	0.3266707	-0.9381137	9.506466	29.800236	32.390938	34.852303	10.0288925	5.1373453	0.4455427	-27.10971	-29.39307	-14.887993	16.238314	13.950098	10.986844	10.676628	7.0122766	-4.270072	11.825827	4.719091	-10.93829	3.8777032	-1.9783008	4.634664	12.8893585	6.0598316	14.581877	-0.009974361	9.051784	15.208725	-2.5187063	-4.40196	8.517033	-1.6161369	-4.4164605	7.1552353	15.234964
1021	-11.721971	-21.954271	-26.481613	4.444033	1.9962074	10.989051	15.695681	8.039057	23.213566	-8.919619	-18.545948	-11.874549	-4.550878	-16.07354	-20.359722	-0.6788894	-4.4101577	9.005043	-8.192812	-20.799522	-21.393465	-2.605276	-9.236707	1.0295451	-1.0646517	-7.441884	-2.2211845	10.701079	-0.20529246	1.2424787	-20.843433	-16.965763	-10.026537	-31.046272	-18.537964	-11.198805	4.4920263	-3.3639922	2.050086	-22.807968	-6.95938	-0.57919407	6.3104963	0.038944244	10.063157	-6.9016	-16.768993	-11.876043	-1.7299037
1022	-8.644505	4.6471777	18.491104	23.07593	23.996212	25.677124	2.0040038	-9.678303	-1.048938	29.990868	21.911697	10.092387	24.149055	31.548023	34.43943	40.467957	47.532597	48.260944	20.33147	24.626568	22.570694	-6.802232	7.5188074	22.856491	32.712906	30.702171	33.306244	24.216352	21.02628	23.04304	9.055653	-1.0543768	10.11499	-27.43727	-40.431973	-33.88701	-2.9162269	-12.625349	-28.738518	-0.38635677	-15.496925	-26.91147	22.679882	31.608997	24.18798	17.214565	29.52225	23.084507	-71.00343
1023	27.890621	21.657408	12.41923	14.621694	8.402602	12.398376	12.151564	10.049	16.395056	-9.623772	-25.889359	-42.44062	18.802776	18.093113	19.041395	3.8153386	2.4735882	2.9706233	13.087121	14.672224	20.983753	7.219471	13.340189	23.647411	24.87503	26.795954	34.40393	23.157509	14.306731	9.64517	37.923813	28.699076	21.348331	34.193645	39.636074	38.454163	35.394123	33.908524	39.278625	53.18566	29.024403	21.413689	15.669831	17.176563	22.517887	20.716328	32.11701	34.628643	12.402139
1024	7.422595	9.099641	-30.255322	12.084488	1.1854174	-28.308071	-30.29462	-44.17263	-4.042638	-2.231644	-14.935997	4.3130445	9.685631	-22.708626	-25.17041	-14.773137	-9.929241	-22.077717	-33.414825	-27.382797	-20.251747	1.3382378	-22.196281	-25.97049	8.68935	-21.556025	-22.951607	-47.443024	-31.158888	-8.912846	-17.34624	-23.05587	-19.768898	-27.443584	-17.694317	-41.967117	-0.8680681	-21.100416	4.382036	-12.159071	-24.50273	-19.235912	6.6548734	-1.0246898	-16.945156	3.0165365	-29.671572	-25.782162	-21.41204
1025	-27.126217	-33.470016	-35.62939	-5.766569	-19.567852	-6.9161887	-15.27692	-28.307049	-42.45529	-17.991385	-28.399963	-25.869255	-10.869093	-15.577692	-10.718098	-11.112392	-24.571741	-18.440098	-49.532745	-59.858124	-54.753754	-38.80195	-49.48622	-50.20481	-21.411407	-39.60296	-48.677696	-73.99866	-82.61226	-67.60187	-55.54373	-53.912292	-42.344147	-80.90369	-78.99221	-68.38237	-57.23221	-38.428146	-23.3586	-51.782677	-69.08143	-64.61069	-111.00502	-114.39044	-101.04639	-52.120483	-56.589317	-40.002365	-55.88849
1026	41.97911	24.8818	20.853207	8.140432	23.18196	29.04718	40.998055	39.535213	46.748528	32.118248	37.01587	39.458706	25.179264	30.661572	26.66998	34.7202	33.890636	36.108116	29.461212	37.264973	33.082397	21.785843	22.8429	24.71361	25.236414	28.24958	25.521095	22.633698	27.378624	25.699013	17.215595	11.6012745	20.626648	14.813679	12.133746	15.142656	15.634333	10.978605	21.783241	39.573498	37.390617	41.2117	35.706215	43.99392	40.24337	17.38803	11.10071	10.299723	31.408318
1027	-7.826347	-28.770897	-27.155369	-10.191782	-17.230547	-8.901041	-31.06948	-46.388924	-40.14485	-44.35682	-40.289528	-19.290073	-24.656715	-41.40286	-53.910603	-35.997215	-33.616806	-22.345001	-58.829483	-35.485237	-20.621105	-28.6077	-46.018135	-54.53987	-27.095932	-31.203619	-20.414825	-46.89949	-29.25373	-12.549204	-17.827732	-15.960844	1.3471782	-5.467739	-14.327322	-10.26195	-24.85987	-30.835312	-14.0276375	-40.2629	-48.896088	-55.451607	-27.258562	-31.11177	-12.584068	-47.29767	-54.557365	-36.258125	-31.562038
1028	-31.821442	-41.982594	-33.785164	-23.4612	-37.079067	-47.802994	-38.240677	-38.28247	-26.342197	-33.27591	-38.28316	-29.16015	-27.798622	-36.33205	-23.68404	-28.490494	-32.570427	-31.735401	-75.40675	-58.09822	-36.218887	-20.380753	-25.110697	-18.12468	-26.471504	-40.61625	-41.987904	-60.020164	-54.663868	-46.528584	-39.717506	-25.875744	-3.6073942	-26.156612	-28.447853	-30.079288	-43.377228	-42.795532	-39.69463	-25.285904	-39.455833	-33.93258	-49.644016	-56.530624	-54.61625	-23.3835	-35.908215	-24.328175	-34.75524
1029	-16.601496	-47.348183	-66.99292	-26.388355	-45.885345	-42.01184	-47.047756	-24.72323	-4.1850967	-15.466594	-29.829954	-25.218906	-21.289104	-24.884169	-4.9115925	-6.7706747	-5.540355	8.176418	10.474936	4.30053	17.000345	1.1405756	-14.245195	-3.3458838	19.00226	17.663742	15.674349	-33.33326	-55.46801	-53.775436	5.408312	-16.766253	-19.428577	-21.630108	-26.22003	-12.709675	0.30350727	-13.056024	-26.509232	-32.40959	-40.62121	-47.541054	-26.442547	-21.119862	-4.855934	-31.031372	-48.473015	-43.28484	-39.33313
1030	4.929212	-3.7908387	5.7476263	9.328957	6.995205	12.355949	12.489866	10.962768	13.02763	22.587437	19.942425	5.5776196	13.850012	11.941516	7.060244	6.5447474	0.5390393	5.3172307	5.8636694	1.952241	-20.48297	-31.952911	-8.957209	5.531956	18.599081	14.276575	6.9512577	-12.55858	-20.817528	-5.9236393	-31.137638	-35.18176	-28.323748	15.6986	16.913067	26.30437	22.333328	10.28427	12.565041	24.73182	16.158802	7.6631374	-8.156983	-9.448671	9.70808	-21.613007	-20.65371	-14.691148	14.104525
1031	19.924568	6.828784	-1.9056098	10.508368	2.8608866	3.1820989	-17.941704	-20.652998	-9.026128	17.144405	2.6236277	-1.7829502	2.926155	-4.1190333	6.415845	-14.632355	-25.187475	-19.630957	-6.7634706	-16.823942	-8.8953495	-26.188595	-35.93114	-34.687607	-4.5488663	-18.884668	-14.843824	-7.0791388	-20.661205	-29.265469	0.12565313	-19.4661	-18.458063	-49.641266	-42.353806	-30.337744	-10.703036	-20.456425	-8.170631	-5.615673	-14.776236	-3.081466	-5.657749	-16.004784	-2.1677532	-32.1689	-9.183011	2.1081939	-14.747965
1032	-5.342746	-5.7391233	1.1938019	10.863073	5.678584	10.588861	-1.0144281	9.289173	13.809057	19.13139	22.997246	30.781712	-7.366883	-16.37672	-17.423082	-4.5621033	-8.737232	1.9653482	-5.566494	-18.656685	-26.135323	-4.5471563	-18.520016	-20.31726	5.530454	-1.7745297	-0.5783615	0.9744928	0.9507911	8.527945	7.374387	-5.5941405	-38.40865	-27.253784	-33.959885	-23.350159	-7.841795	-17.21769	-14.534932	-0.36849588	4.782361	12.313517	-4.9766192	4.320703	17.554035	21.63186	18.873913	23.615273	8.338175
1033	-16.491653	-29.830902	-47.2805	-55.597866	-60.29151	-59.921745	-50.622116	-49.12915	-25.66792	-33.082127	-32.02286	-12.027662	-48.253227	-49.04168	-24.844168	-39.982395	-60.359676	-66.29306	-47.552467	-29.755798	-13.367081	-4.2456293	-10.604273	-16.14415	-25.479984	-25.89687	-10.210611	-6.763146	-9.342129	0.5708747	-19.672443	-38.74314	-67.88063	-25.904709	-24.19799	-13.934973	-48.390854	-50.54071	-50.16021	-28.575161	-33.803444	-26.28152	-16.437057	-33.035988	-47.9	-35.316513	-37.102043	-23.300943	-11.667636
1034	31.64663	35.5634	28.683563	0.9790622	-2.6836083	-0.8497206	11.481997	9.304702	12.563505	11.070606	7.1978626	9.0588	10.933278	21.978231	21.217749	6.5584793	15.784779	24.314198	-6.9597383	-20.70009	-28.250206	8.376939	12.616286	13.332222	10.150985	1.6875794	9.52917	-2.3946922	3.2371228	5.838492	-12.013499	-31.042368	-46.807167	10.815321	-3.27537	-31.280495	-4.017821	-7.3578033	5.7286024	-18.783821	-27.31565	-26.206055	-14.244509	-23.44717	-35.873554	-20.43592	-27.351345	-21.964909	-41.739655
1035	-9.507274	-22.381008	-18.393871	-35.85579	-48.02806	-49.41063	-25.972454	-21.651363	-8.420775	-28.976978	-35.352905	-18.11339	4.497099	-8.306203	-19.317768	-33.965096	-37.66255	-32.489925	-19.199848	-40.246506	-47.71311	-16.534977	-28.230974	-10.251747	-50.940506	-62.584167	-47.766502	-54.211845	-69.67476	-85.41289	-10.933527	-28.532108	-21.67751	-57.075027	-67.76788	-56.830765	-53.426727	-61.309067	-44.63308	-28.837166	-39.705414	-31.906315	-56.962288	-36.428795	-10.787313	-53.262222	-68.17723	-60.17337	-9.381376
1036	-11.143089	-20.5486	-4.092457	15.135176	13.222747	17.50739	-11.939617	-15.480619	-8.219641	3.7590165	-11.7160635	-22.73767	-41.02147	-43.125114	-31.32359	-25.919155	-38.5259	-39.561867	-25.245281	-32.08573	-12.850828	13.919187	8.289435	-3.4660673	-13.941853	-21.695908	-4.76147	-34.552128	-36.987648	-29.096321	-24.32695	-21.775368	-0.8425598	-24.54549	-25.907246	-14.076338	-8.331097	-23.463024	-10.206915	21.983315	6.5525484	6.5193586	-50.546833	-57.9786	-58.358284	-2.1336484	-15.4496	-11.69415	-55.398575
1037	-33.31034	-34.286613	-31.955666	25.891176	17.404533	16.331968	3.4330387	7.803958	24.69442	-8.632347	-6.5572004	8.158744	7.2674713	-3.2624164	-9.456752	-0.6269804	-11.874799	-13.264351	32.383224	36.132515	17.729656	-18.226574	-18.221977	-2.6840305	-42.189888	-52.60033	-52.275036	-12.295339	-12.095982	2.3947406	-38.5562	-48.2351	-49.8655	-50.83242	-33.848473	-23.592344	-15.629196	-22.816193	-24.52789	-7.4469414	-19.435091	-22.697506	-40.200096	-40.971855	-18.06544	23.771809	27.194637	25.151997	-36.265526
1038	22.666683	35.73431	29.505058	-7.229595	-18.647285	-20.828867	-18.807396	-28.713665	-17.454773	3.7448692	-6.121671	-7.9191585	-10.554979	-10.407336	7.658992	-34.78846	-27.29274	-4.1931496	-12.721418	-24.449726	-18.258615	22.238785	30.219471	17.547157	27.178583	33.508152	30.099133	18.78855	19.098705	-4.2632813	-1.4929847	7.05954	16.222914	-11.476609	-11.423216	-5.222012	-20.898869	-18.770199	1.786024	23.220695	17.557995	21.404844	-14.7088175	-18.268938	-0.87825054	29.657745	24.128746	14.138012	-16.315042
[truncated: 962 more rows]
[truncated: 11 more columns]
