# Supplementary material for: Music-induced emotion flow modeling by ENMI Network
Source: PLoS One. 2024 Oct 21;19(10):e0297712. doi: 10.1371/journal.pone.0297712 (PMC11493256; doi:10.1371/journal.pone.0297712)
Supplement: S1 File — (ZIP) [file pone.0297712.s001.zip › minimal dataset/DEAM dataset/Music features/mfcc_4.csv]

File
2	87.40447	81.06938	63.72365	4.469707	18.365093	27.773766	24.897007	41.105713	54.721336	3.7105198	0.787266	4.4055734	6.783133	1.0559313	4.591151	11.558305	14.185544	1.14398	15.024193	17.551458	9.860054	21.306168	27.800262	25.286999	11.368414	10.047258	-3.0234118	29.365421	17.329739	-0.3817018	7.2802124	13.199376	13.462078	12.452263	6.894952	11.713358	24.34423	18.090107	11.422838	18.593487	20.476994	10.222347	8.217385	11.258021	4.4787483	9.058495	19.411228	30.457436	21.44817
3	38.731445	42.93759	37.24314	32.17144	35.453053	32.467796	35.565434	46.903282	37.575012	30.187258	28.098944	28.851376	23.513866	29.531033	35.852947	22.253685	26.365154	25.784626	22.573013	28.214466	30.102154	24.120079	35.296547	37.339447	23.859241	29.530926	38.811985	33.889866	33.706833	27.95039	21.992939	30.676115	25.375202	46.84633	42.21711	30.654009	20.700321	19.169683	22.862343	28.60994	35.3792	22.060875	54.049732	56.29881	39.856262	38.841995	54.06383	43.89702	44.399914
4	22.598022	26.42711	16.031515	16.691956	17.665846	11.932986	19.124432	22.666248	25.65518	14.559441	21.696997	32.38924	16.70939	16.806616	35.706272	20.343437	22.151245	16.363926	12.710939	16.026701	5.1368046	12.000638	14.359764	6.7534776	6.635768	12.311859	15.351833	0.1393409	5.379879	6.364191	26.606487	23.980953	13.595436	50.771805	50.635994	27.600317	41.655167	17.913246	8.084624	18.299295	21.803001	30.028046	29.597786	32.73867	37.14814	2.4531524	21.549969	28.885468	25.024529
5	35.847473	48.397522	40.453064	19.34898	24.152649	15.817165	29.61697	36.26415	24.641823	49.45986	43.376747	26.22649	22.683714	25.881598	18.440838	32.25356	43.503075	59.7462	17.455872	17.36837	17.15728	27.218151	34.2088	34.399193	33.942356	39.02997	35.376144	57.485344	45.599632	25.122646	36.42129	37.178947	29.911552	11.014268	18.291204	10.6015835	-8.94808	-2.2011807	-9.040708	27.50521	38.235523	29.682404	9.661207	14.1214695	14.50361	31.615385	22.32481	15.159576	44.697792
7	31.28909	43.69857	30.223164	75.066574	74.94062	53.630466	37.45343	49.744587	34.840195	51.15219	57.297493	34.611153	72.376945	67.1668	49.902023	44.17926	56.073776	37.000446	54.259422	48.313988	35.269917	33.64599	43.737427	38.872295	34.612854	48.167694	35.552937	74.51524	61.639565	40.678997	35.36679	53.633102	62.951782	42.996964	50.215363	32.274956	31.42901	37.508507	29.977917	26.878672	40.98928	36.887833	39.525475	49.959515	55.832962	68.782394	62.40674	36.15358	41.089798
8	33.7745	42.645172	39.314983	71.34651	60.15297	39.9582	33.11821	39.674652	40.45146	52.159866	86.71291	124.471924	64.98457	63.05152	57.31599	25.879541	31.016993	26.126402	32.67105	43.041588	35.882034	43.89358	40.183258	30.77658	10.88135	25.036839	24.427664	31.229538	31.906668	29.461025	76.12795	83.22853	66.82672	27.09696	34.35562	30.799646	48.608322	42.757973	28.718616	39.82276	53.351963	41.194595	24.933887	35.90161	30.591415	60.571114	87.44392	113.7348	25.176983
10	-5.834627	-11.868135	-13.348058	2.1993332	9.286722	5.3499203	19.092007	21.877571	22.588974	11.489956	14.394883	11.115183	-13.742141	-10.142744	-2.940753	69.3916	81.58032	79.83777	-28.098188	-19.02499	-8.091249	36.643913	37.524734	24.74442	15.38963	12.034648	15.6799555	31.618435	29.881748	25.116037	21.588303	13.49199	6.617438	50.825798	57.112892	49.094204	15.600088	17.301704	17.935017	12.125728	16.835253	25.624823	19.461346	9.44097	18.272715	29.675934	29.996367	23.695524	19.879814
12	59.128006	54.997925	39.795044	30.239227	31.006527	23.992813	64.10336	47.687164	36.51751	22.943638	38.966156	45.785988	23.199444	32.45051	48.435707	47.45289	42.51612	32.419823	30.431679	38.770897	29.816784	36.168007	42.08863	33.339012	28.655548	38.927666	32.41369	21.862297	36.42672	54.005424	45.941124	53.750694	45.46007	38.98494	46.104256	36.75591	59.645603	68.0105	63.55155	28.948383	32.94291	25.555546	40.618576	53.705803	36.46405	51.755184	57.98613	47.261536	56.119217
13	14.404373	19.353344	15.715204	38.656807	48.463264	53.19983	28.984068	33.33309	27.475733	20.915903	18.19334	10.912036	25.336613	32.666977	40.014038	39.387444	58.38977	61.961224	51.737587	53.82334	43.43533	21.868534	25.641384	27.344864	40.39935	44.2378	37.792732	25.371933	31.316727	21.557648	91.93261	113.58422	102.064545	24.270185	17.472681	10.805374	37.348473	51.183167	41.94981	38.33735	43.77913	36.489357	28.05426	53.24736	65.932434	20.690067	17.929028	13.625172	18.17876
17	50.198868	58.60785	48.257195	40.022896	46.495415	49.653145	36.802345	35.05448	24.238577	42.383842	48.147118	30.412888	28.793858	35.355026	27.919502	22.893665	27.365742	13.6459675	13.039719	8.492374	8.365777	41.23419	34.231014	28.270279	40.640697	46.19473	32.444107	29.90788	35.212547	27.02771	24.84721	36.064217	35.81437	18.347372	33.763016	29.013071	37.081406	42.832916	40.665222	9.587602	15.932353	11.938447	12.894058	15.525019	11.496634	46.1352	52.54988	41.9925	24.899105
18	42.44712	58.784805	59.074432	29.463547	41.882755	32.947124	55.968346	64.73325	61.282024	87.40161	104.23854	102.349335	42.34234	59.697433	65.869026	27.10657	36.187946	28.99654	71.602356	79.81372	56.626366	38.713562	57.03938	74.265945	44.021057	17.72482	12.779068	26.634642	42.404175	37.360996	36.80983	43.208775	36.972435	17.039597	30.388428	32.99723	41.172554	40.642868	30.475834	30.647083	41.385014	28.190033	33.344685	45.34072	56.782936	20.227829	25.091793	22.580828	53.308914
19	3.0599308	-0.06822924	-4.4739037	9.124813	21.003414	13.772305	-1.4174752	0.035109878	2.959806	4.991745	-2.218532	1.3069389	13.527542	7.801262	11.649758	11.562654	8.544353	-5.058322	6.684735	12.419376	18.709616	12.568842	16.434849	18.623245	22.071365	22.874954	8.46718	5.8443823	12.6455345	28.308311	9.254067	7.866249	10.688772	15.526171	15.271409	18.344934	9.791256	17.551512	19.634876	20.03365	25.351099	25.67306	19.284605	22.827856	21.78051	28.32515	24.324482	14.855345	11.808586
20	11.898617	17.359392	4.3140593	4.4255676	3.1821492	0.8415801	32.450882	42.06473	41.458633	34.512093	35.74095	18.319447	44.754845	49.04988	34.579117	14.932562	28.285927	12.617733	49.694633	52.742393	43.986393	22.730288	31.327366	27.303959	37.66739	36.96607	29.584291	6.1032486	8.947041	14.273178	-3.083746	10.502275	31.438004	11.210735	11.303429	2.295691	30.24411	25.206741	9.896499	66.24077	75.8466	61.195194	57.35382	66.04866	46.874683	50.98458	50.740868	26.700684	70.00899
21	34.276	30.444738	14.037014	18.431278	23.402779	11.487268	10.622198	20.631908	32.28312	38.777176	37.80477	24.965633	36.84109	38.11317	31.728783	29.86716	33.023453	15.794432	45.760216	31.99144	11.668734	52.826275	41.691994	18.367706	18.234644	28.081604	25.65669	10.611639	13.754601	14.819119	9.259872	13.643548	17.585428	18.368431	26.066433	15.933691	36.650673	44.241356	38.67753	13.019988	23.207275	29.780754	24.191103	34.184895	27.480484	20.997976	26.655148	19.201107	19.478779
22	28.888248	23.32325	9.689656	9.643831	17.04283	27.933697	31.432177	36.361496	24.430666	25.689926	34.05481	57.900684	15.502815	23.375763	25.614563	8.7107725	18.1455	19.006777	27.41909	27.062603	40.284958	48.394577	42.4684	25.602478	24.711233	25.048306	17.03576	26.51673	32.6209	30.839909	11.150024	7.406803	3.127194	35.404385	33.951866	26.927681	42.55368	35.11615	9.881364	19.419003	24.690056	22.356575	-2.7915916	5.3770123	4.285383	20.460056	23.921555	17.299026	32.416485
24	27.18571	52.25532	44.999763	41.06453	43.623688	32.70994	26.5433	32.758392	31.759487	20.057674	41.545868	54.293465	35.76895	33.708492	23.837677	55.28258	46.111828	27.996643	33.989883	46.563473	38.927612	33.565094	37.518047	34.10479	37.89584	40.342033	31.066502	34.864582	43.51252	28.773254	44.341873	32.93506	12.018465	22.600178	29.242247	21.939089	14.718872	17.30148	19.533382	37.3359	48.563892	61.02507	62.710083	48.63659	38.94214	56.563316	55.799652	41.401234	42.652008
25	42.327652	45.39675	35.85708	45.678093	52.01292	43.932655	38.044945	37.946236	35.10909	45.335846	47.13208	49.012474	51.686073	62.40285	56.349335	28.450003	41.715424	42.396515	56.589027	48.637253	35.67498	48.56482	53.92077	47.913437	51.682426	43.633728	31.762789	34.905537	35.995613	34.28087	48.960335	53.980408	49.413315	31.35249	41.68644	38.77588	33.908813	33.268967	27.521397	32.280746	41.648888	42.838593	44.61084	49.77943	45.242054	38.718056	53.504784	49.913307	52.156765
31	40.100014	39.75885	28.063269	20.50116	20.579178	-0.9202351	-4.663947	7.069799	-3.9071028	36.026024	48.058617	64.77676	-0.525736	18.660526	36.064903	-1.8282692	1.1070821	-10.224005	7.5659056	13.607515	8.976545	24.333687	40.896324	24.695583	-1.9706671	9.71063	23.724567	55.151775	64.689896	54.05329	53.583717	62.385185	64.21304	7.314165	15.80793	10.90917	23.220348	31.372644	19.748363	45.934143	50.306618	33.96842	7.739105	24.117296	21.89952	5.718252	17.255579	25.105335	18.011238
32	-22.269238	-22.876837	-16.841343	-15.052071	-7.0882607	-9.580225	-14.459041	-9.649572	-27.50188	-16.337624	-17.436005	-24.792126	-7.495551	-15.530631	-16.28862	-1.1459895	2.9604738	-2.1270657	-2.139178	-2.7130036	2.3327343	-28.626495	-22.976114	-26.705662	-5.085216	6.6677513	20.800879	-12.589302	-7.4684973	-18.19371	-7.9168296	-12.915241	-17.770844	-13.293808	-5.820679	-0.72250676	-4.500784	-11.441547	-9.870031	-9.351538	-16.136415	-7.4279304	-1.256302	-4.264824	-12.432555	-27.0186	-15.334448	-6.8285737	-27.357529
35	32.810368	32.326454	18.673012	30.161583	43.697475	46.157223	32.895134	34.804092	36.62516	17.804863	23.79567	10.6334915	21.001713	27.383781	34.370148	48.245934	42.663887	15.869751	9.834139	29.327797	36.65377	11.3577795	12.710297	7.564743	13.134444	24.883656	10.051425	35.563835	42.3151	45.4695	44.594276	62.669197	65.46069	44.014053	45.374172	25.4436	37.515285	36.121582	28.273598	7.62634	29.101406	23.121185	59.0992	55.62372	34.705803	11.905064	30.892244	25.590755	18.945929
37	19.72385	22.897278	20.483273	19.669613	20.191319	18.84209	24.118849	36.12108	38.454903	1.8486675	10.53278	16.385296	31.830494	35.293777	26.170006	38.12053	47.985943	51.470055	31.221218	27.177364	28.21458	28.610289	33.637184	27.4548	25.795197	22.905563	24.72343	19.275194	29.18487	59.300346	21.020111	30.430817	23.963522	36.46034	45.29283	42.57003	24.944485	34.098724	33.428482	33.61741	36.736008	31.940685	25.143858	32.83651	23.174007	22.65577	16.608936	13.340072	28.863228
39	42.465546	55.857193	47.171303	59.32834	42.395996	21.543066	41.98649	47.634396	29.88507	10.9595585	32.305832	12.218803	31.156311	51.281906	53.02202	57.80443	45.042496	25.128937	50.940796	64.14653	64.290054	36.257122	57.34845	41.860252	-0.65980494	26.63557	29.509335	38.15087	28.594936	15.433449	39.812675	33.772575	13.079435	16.303135	29.257263	12.910189	57.27028	48.642967	23.397415	67.58615	32.261715	20.52837	44.61602	41.183083	21.671886	21.546535	42.6785	39.6199	14.983305
40	36.911823	48.203274	38.01841	20.452497	23.012514	19.999002	23.706108	23.353544	19.828373	45.723644	56.253983	51.758335	22.13246	46.26508	42.49293	44.988586	56.796875	44.869705	21.292847	30.372265	31.006632	37.448242	51.71506	41.132095	26.605928	32.869915	27.719175	46.146706	46.95091	35.46228	27.304699	30.034683	42.795834	26.008556	25.013912	21.118946	26.26473	14.838785	12.553419	11.580471	20.416157	17.355453	80.249695	77.33978	52.930977	39.461754	41.43203	25.28506	44.766975
41	19.219833	24.657196	13.367142	43.84072	36.226143	20.153423	5.6558876	14.244654	16.007603	5.488036	13.457674	14.194199	14.464369	18.17184	12.4296665	12.900955	14.005512	10.087619	6.449283	13.557531	12.386332	41.255787	20.191463	8.554395	29.199816	21.117575	18.14645	5.625287	12.106176	10.299133	47.15844	22.577787	4.7633715	-2.5273008	4.976613	4.6112533	12.504947	11.527059	6.691167	29.57708	40.342937	45.190758	7.102339	9.61001	5.4406776	28.684652	31.697956	19.466862	4.0147367
42	16.569664	25.794533	13.6551695	13.999613	21.840729	16.70501	12.849768	17.581085	15.001263	36.123875	39.19777	32.940163	32.843166	21.346931	20.902752	0.13178837	12.057184	26.2651	11.2879095	12.361304	10.171512	-6.9108815	9.075127	22.123362	6.7207923	13.654846	17.112438	24.898228	40.53189	46.286476	17.746109	23.20136	26.669506	-1.8271115	11.690319	4.0178566	14.571245	16.33728	4.750667	12.539944	20.314156	18.554075	19.228703	24.126818	17.999107	6.5962543	6.605608	37.98211	7.206298
43	16.865728	20.15037	3.2747517	-4.35591	10.228809	7.020768	7.0452642	20.025154	11.0240135	-1.359854	6.8224854	3.2785926	15.18242	24.870697	17.909508	30.07872	34.15937	21.198399	10.073435	23.727974	33.63421	25.399925	27.637041	10.224773	0.52371013	6.997918	2.3447158	26.520805	37.409912	41.3582	7.923034	24.70683	29.925377	10.994424	33.979424	40.16268	-11.965318	-6.596556	-13.183872	-7.737131	3.1295893	5.1482315	9.162462	18.447208	8.353107	14.78044	32.086105	44.8805	-3.447485
44	-0.9429428	6.9999886	3.066526	8.725984	6.255782	4.92858	19.162846	22.37293	21.408283	19.233755	24.671993	26.941746	36.838028	44.9252	33.825615	47.649017	46.244347	37.582066	56.833717	69.52657	62.100132	18.291355	22.41803	21.779018	19.345482	21.863289	17.308365	14.423583	20.045311	14.450333	8.221107	1.926543	-3.0103593	21.851254	18.510029	12.608955	15.934538	16.971893	31.734324	23.00815	25.691074	22.192926	15.708168	25.07646	18.890041	30.86504	47.81399	57.797394	65.29288
45	-13.744806	-14.678537	-3.3054724	-7.942742	-7.7870827	1.4028058	-19.397875	-22.500319	-22.098707	-22.451744	-21.65077	-16.687931	-29.467598	-27.651215	-26.316147	-13.332428	-19.573814	-11.919935	-26.75325	-24.107151	-15.480349	-29.738556	-22.809862	-19.005766	-14.816803	-23.363039	-17.177622	-16.425615	-15.2021055	-13.761377	-9.818602	-2.537866	6.378378	28.674013	32.24059	37.60379	30.303482	36.05983	30.379478	17.766335	20.137875	23.86564	24.993214	28.20153	27.602116	26.26112	14.23987	15.120355	15.334275
46	42.601444	46.69093	43.308434	23.583452	30.076668	8.93038	8.593982	19.385468	17.82167	24.417042	36.934765	18.47609	35.862804	64.24086	55.40016	27.16396	31.256786	26.074501	23.066193	29.883915	24.006975	43.144035	68.45734	88.905075	40.837654	42.690495	30.585878	27.308153	32.67702	18.461514	9.145086	0.288748	15.074913	28.035309	28.18514	15.161936	15.319258	26.56704	25.622961	19.630184	15.067313	15.079583	17.468163	22.800335	18.038364	22.147186	25.437756	22.060368	63.923737
47	31.14089	37.158882	33.043617	60.336353	58.357628	47.164604	18.173058	21.662071	22.161955	34.083893	47.101044	41.207672	42.525875	46.124306	33.16156	21.244167	31.78798	33.371964	25.754616	34.737175	28.685772	27.70448	27.371181	36.925373	35.180878	39.776623	25.95567	31.206436	37.296196	27.19505	16.363861	18.522606	14.562972	22.265518	19.124096	11.331431	31.599712	24.991879	18.235004	26.093403	24.405556	23.510223	27.017794	28.815924	15.838543	33.656418	41.961617	36.429993	32.340084
48	21.80277	17.027506	14.849044	14.789198	25.520523	21.57284	11.483536	16.713684	23.30479	34.24298	39.428223	37.612236	45.308723	37.512505	24.635803	67.5262	77.27607	60.845036	36.02793	40.948555	43.567005	24.10173	29.977448	23.337353	34.692574	43.123055	36.2162	15.92524	32.42594	41.292046	38.674576	45.57262	30.84955	22.20644	21.176619	10.843691	6.1881495	12.896502	1.9282292	28.80978	39.39302	23.691782	22.595093	35.194763	26.840588	14.294371	10.403325	2.7593446	9.414423
49	9.376662	7.3628187	12.199976	-3.6674266	-4.282114	2.8252227	10.258226	-5.5982943	-11.170528	-2.1007009	-5.5918303	-2.6808138	-7.7815113	-4.2949114	-11.895147	4.547085	-9.13566	-9.30785	-4.755049	-1.9934907	-8.427866	1.6202446	7.532522	9.013414	7.7007937	18.39822	26.211395	22.388649	14.7298355	2.0275128	8.583073	-1.8599846	-5.9017887	1.5915134	-3.6104577	2.3847904	34.744194	19.482754	4.4477854	-2.4868193	-1.8897305	-5.396982	-14.035591	-10.192411	-9.341852	11.848536	5.7830963	13.3346405	15.229998
50	35.59471	40.41644	41.480995	24.265854	32.779205	21.658798	28.918205	33.250725	30.161549	35.154205	38.33342	42.66565	37.24723	35.941933	28.03644	69.406494	47.87136	26.4469	39.11772	36.725246	24.89904	30.590904	34.684036	36.552666	26.817604	30.49459	30.571882	29.23798	36.760178	49.339127	29.609125	32.284355	15.748914	32.72503	37.06437	31.775684	25.469578	33.332844	37.484097	39.55535	38.359154	30.74319	27.6817	31.245518	26.848913	29.619263	28.884022	25.003296	24.74028
51	23.628479	21.684898	21.775711	43.399254	52.026295	34.00953	25.639458	33.873714	47.315193	60.023666	41.932205	29.18974	31.131397	37.58128	32.80188	39.45634	44.823257	34.270645	22.848934	20.083736	17.473585	23.832455	37.66202	57.128952	29.776485	40.55387	31.970692	40.101593	48.76433	43.676056	30.449406	48.364166	41.20406	11.056381	17.820097	29.541584	17.504751	21.897564	23.308516	34.141712	40.27607	37.55609	43.661015	62.560776	46.958603	51.804176	65.31571	56.412	57.70521
52	31.946514	44.85061	34.30794	19.14001	30.86905	29.394543	17.876385	24.44867	8.445299	16.702955	28.27277	23.373652	15.501558	20.893818	18.720394	79.32876	82.13894	66.95656	34.216866	36.334236	28.988111	-5.7228556	15.250307	15.132479	25.97636	35.427677	49.430164	3.831007	12.592738	-1.1094029	22.615051	26.81039	16.692455	43.399258	46.8983	32.25647	12.080134	20.928394	12.005375	19.90769	23.909908	15.831207	51.279037	62.218437	50.54713	61.604996	69.270096	64.486916	5.862565
53	9.968405	17.36317	8.870012	5.5999246	16.164478	11.96505	26.020245	30.084032	13.878364	17.392597	20.06617	22.131123	6.8481445	5.610431	1.4515345	-4.09104	0.555511	3.1323123	37.5066	40.763756	29.254646	3.6002011	13.47233	19.759556	11.657464	6.4654684	0.6976396	14.746661	42.486946	49.80587	2.6527286	19.000057	40.682533	18.80252	2.0855827	-7.430307	15.324358	27.495968	41.174118	24.534374	31.203617	28.72544	-2.1721919	14.25961	20.380043	20.79203	42.111374	40.901566	46.740475
54	5.4977493	-1.3667392	8.616684	26.255072	23.29066	24.442112	22.415302	15.761873	15.771418	18.999731	17.504448	22.6017	26.747099	25.01626	26.70399	49.736107	60.635094	37.518623	7.7324524	9.267109	2.1112642	30.450678	45.829716	54.33755	36.552208	18.647911	4.0320244	18.261578	26.04255	8.444707	4.4094005	4.133125	0.39182854	-2.3632343	7.2335277	18.166355	0.9961695	7.242592	16.712742	3.8100781	2.6303067	7.7655416	20.631256	17.235096	18.169798	21.42142	16.271593	18.220413	21.761026
55	-5.6711836	-10.394653	-6.571254	-6.9505777	-1.7490859	8.057645	22.074657	18.910482	16.539848	9.770882	14.582817	18.737684	17.703465	12.169073	17.11589	-21.975018	-12.5209255	-3.9767573	3.3106685	-4.475649	-16.938696	-14.051677	-11.1483755	-12.175636	0.6792722	-2.653187	-2.465134	20.143131	20.194904	21.771149	-0.7681104	5.2438726	6.011699	-18.70092	-5.389249	-17.751026	-11.6016865	-5.310716	-10.228888	-13.787013	-14.423088	-28.86517	0.6737311	0.7585283	-2.4782345	-18.030241	-14.016117	-12.141296	-11.568769
56	44.17108	50.625805	40.73651	30.359636	45.818626	38.673958	32.05288	42.271164	47.44376	36.283752	44.239456	32.568188	58.86818	50.48375	36.46922	47.670063	35.3257	27.277124	5.063751	15.954632	15.276726	26.37426	36.38301	27.822342	33.646294	40.553192	34.372326	54.293976	52.434063	35.845215	25.9015	27.70272	15.940905	66.88614	60.691795	44.591454	44.004395	47.449795	33.477245	11.935671	25.042084	16.186495	18.979301	31.139019	33.265255	24.352467	32.62426	31.300625	33.431885
58	44.969887	64.78447	79.03784	27.129303	33.21926	24.637987	12.30108	32.92	40.012917	45.908474	53.689587	37.897774	62.165413	69.925964	68.95557	30.040588	44.274635	44.441963	48.18988	54.289482	40.191395	32.269806	44.717735	37.345737	30.5253	43.29772	26.60097	22.679892	31.877	35.94968	18.389435	24.07246	28.091978	39.87628	61.477898	49.329735	38.480824	30.640768	23.925816	40.204685	33.82563	23.913168	25.021036	40.136486	38.81393	47.59649	36.860725	26.703217	90.495056
59	-1.6105528	3.3276687	14.666779	13.129676	16.885082	9.181338	12.515565	18.764854	8.695253	32.94509	24.455193	7.533407	1.0417457	6.320474	4.367996	13.053278	22.68094	9.612888	-2.9049869	-4.302065	-7.183692	0.43502295	8.45671	8.673458	4.098399	8.569198	13.639454	20.282116	23.068924	22.484547	-10.892059	-9.471632	-6.4480515	2.8900037	10.253103	4.5594797	29.027428	32.373043	18.334515	-2.7619874	-0.8751271	-3.7359085	-3.7665753	8.280476	15.906662	8.345556	18.413822	45.253517	15.114393
60	11.998625	17.69209	31.353807	47.984966	39.853867	29.065742	40.655487	30.223991	19.178268	27.5228	31.516964	21.06593	29.125317	30.306831	26.058472	40.379696	55.837376	52.2306	23.785078	30.68834	28.8568	13.110901	26.77039	21.57936	10.5146	14.643222	9.111472	31.014786	47.83069	52.3302	30.368351	40.326794	26.538307	24.030968	38.563477	55.44648	31.075157	43.657234	42.739063	26.123003	40.690666	44.69828	14.9385195	20.490068	19.57923	58.906754	61.676254	47.857452	21.680763
62	-7.149867	11.302543	20.438873	-7.784959	7.803242	31.2631	-15.866049	-15.548661	-20.209435	-7.8946333	-3.6444163	-20.749725	-19.555405	-16.25518	-16.872952	-8.2749	-7.026371	-12.054823	-5.647581	21.927101	33.16352	-8.053728	-10.768866	-13.212263	-9.568159	-1.1479791	16.977884	-13.982724	-9.839275	-22.31102	-13.476386	30.62059	35.095634	6.4167175	5.835845	2.3029454	-0.06674278	16.578735	10.938965	30.19012	39.156704	24.308079	31.00517	24.054337	23.559998	6.4591007	4.7003794	-0.65908474	-19.49574
64	55.809624	61.480015	45.707306	34.186623	50.489418	52.036583	19.857908	35.45964	45.072464	53.87525	43.91909	34.95546	17.857635	19.58036	13.371563	27.756975	32.056175	22.734444	6.170396	13.22303	13.028376	32.592224	25.081444	11.282042	19.852774	34.156593	48.65556	35.994984	33.825237	20.566078	8.525742	21.633764	18.079979	27.046091	37.659378	44.112537	34.62008	25.896782	11.188295	24.843018	23.008446	11.17412	35.505997	30.457867	21.297092	24.669483	32.104904	17.580462	36.88675
65	39.655167	30.249924	26.927166	23.112171	26.79454	22.000061	30.983957	32.189346	19.286339	18.177914	30.19051	45.39634	40.668728	44.125893	25.41512	30.537748	37.499176	24.88547	26.234062	44.554955	53.69895	26.448343	22.799114	19.866528	16.851807	28.785675	33.04311	18.186728	34.47422	37.29988	38.949703	21.402592	11.636621	10.788773	17.411568	16.287708	17.45279	30.494247	36.088676	4.9188633	18.936722	8.518393	18.739475	22.469296	18.867111	40.38385	43.80857	33.23947	33.619934
67	23.25711	37.00383	53.74978	42.535	52.34163	51.247147	31.58295	43.734703	33.882484	46.646732	51.931496	49.028297	18.67538	29.36061	21.041592	45.910076	51.844456	44.573116	15.631893	24.935146	21.436052	40.056244	37.68251	25.399921	34.930595	46.984917	39.672165	68.33994	68.89165	53.025623	50.132042	43.321228	38.998425	47.06986	59.481472	47.147972	25.79253	18.41026	-0.01603657	49.013947	50.983955	44.650925	36.794895	46.863205	57.083336	37.58097	36.52821	25.900732	17.62727
68	17.702417	30.760399	43.295544	22.215923	28.954628	45.27028	15.683924	7.718746	6.272121	8.583057	27.728512	46.624886	44.179146	51.63024	43.834595	18.764496	17.39911	10.842146	13.509903	17.230518	15.377062	6.0071335	19.40505	17.198864	23.121063	15.660823	3.65418	25.154736	28.427479	25.259789	20.579998	30.12228	17.229782	9.66904	18.852634	32.906227	12.779863	13.359213	10.0718975	30.58666	18.280552	9.77918	15.099754	25.295788	44.063427	12.354037	20.457506	14.639692	0.7165487
69	-1.5822127	10.942721	23.565487	14.346458	7.9160333	15.037323	15.743208	1.1715795	-6.423725	23.104647	23.0014	22.706196	-1.5988393	-3.624304	10.42053	29.226002	25.35865	26.433369	10.741124	9.949655	17.656578	27.424248	21.693562	22.5455	18.05043	18.879393	19.55035	24.853977	30.719543	32.65643	20.954266	24.193066	30.213943	-13.752012	-24.406147	-19.006899	-22.2822	-4.4864807	8.906715	7.053643	-4.6781225	4.4077296	-7.5286846	-21.85904	-21.086155	12.556896	-4.691123	-8.400417	-7.229592
70	23.684177	35.5849	31.009857	47.808266	57.31601	53.034126	40.093258	54.660652	56.89659	58.103416	67.45031	64.61938	54.565334	66.97211	73.06529	42.89466	51.79531	43.353935	15.817755	22.798193	24.322489	15.64332	21.475382	14.056536	30.946096	31.536098	25.417433	34.86349	32.414722	29.26317	31.51344	29.07249	15.85318	52.49389	63.138103	52.526512	24.810078	33.959	43.125496	42.176178	23.423717	10.589354	23.153801	28.094341	21.928635	51.364353	61.890255	54.74091	26.132538
71	10.150139	6.241046	-6.6963067	-14.072828	5.2179165	-3.8432117	9.528531	26.269375	49.63344	10.99892	15.381711	6.890332	-5.4210334	1.2826647	-2.0429504	6.305939	20.355381	16.371563	5.559779	28.697178	26.47598	30.149956	18.43219	2.50452	26.240513	21.51815	12.395254	-8.233636	9.743377	10.658873	4.4350243	11.183323	2.8630936	15.23013	23.197994	14.520177	14.53823	24.765898	22.24239	3.4371324	8.040519	6.192381	-3.413287	12.336914	29.819801	47.599056	46.74429	27.389011	18.476025
72	38.419186	43.06137	29.266079	60.93684	65.247444	49.220024	29.216927	42.858986	34.16455	54.62057	63.069435	55.94368	32.37033	40.27432	62.02942	72.558975	61.109516	48.547913	45.34314	40.027565	18.927284	31.93001	44.542717	54.60964	31.40562	41.537796	38.77121	24.07862	27.561201	23.184837	69.9019	82.69696	81.71269	63.215202	77.44922	92.10445	9.55549	19.50373	10.3110485	33.771767	35.830322	16.751715	49.761623	47.056942	37.06749	74.584595	74.26999	57.6379	4.0918
73	11.1943245	23.541183	30.431274	13.369605	23.165089	21.398067	23.45539	30.180374	34.708588	24.994356	24.958433	20.797611	33.003075	46.112293	36.22216	39.026703	49.85534	39.87332	38.598232	33.62091	28.361279	36.80991	46.825897	46.48742	43.015656	47.0066	46.811455	25.206093	30.985004	23.299488	16.140074	26.282461	17.779737	26.60693	35.726086	33.611237	-3.1716914	-9.258733	-17.237066	-11.864912	0.5074842	7.7319202	-3.696073	-3.730025	-0.5628932	28.10627	29.870241	23.78921	38.86563
74	29.76123	37.077576	38.48423	22.405468	25.212193	10.281557	25.026436	3.7903578	-13.282972	24.787823	5.004302	-3.1083713	4.43125	17.80896	39.873566	27.826086	41.514473	34.806446	-36.306297	-35.876488	-25.219685	24.864246	10.124543	-0.38033605	44.70559	57.07518	66.85007	31.009542	35.784874	30.47283	31.402689	46.771996	37.20745	43.6504	41.19402	26.81874	3.4537733	1.4760573	-2.9843063	34.1511	43.262993	34.92754	6.414096	12.374243	10.415884	15.774033	14.968557	11.543825	63.761963
76	33.8285	36.60629	26.490757	-0.18746746	-4.5304403	4.2647524	23.649555	30.908825	28.716774	32.74931	17.161903	16.996876	21.828856	22.063366	24.616135	24.84006	34.295948	34.156914	8.85293	13.38345	22.116867	10.44845	22.673542	25.978596	28.456917	19.703274	15.122015	29.715734	25.889423	28.344475	35.15542	33.664406	31.607494	-32.302753	-33.89085	-27.80323	28.848347	22.652939	21.703278	19.432129	14.845644	20.617271	2.8361166	10.378668	7.91162	39.30372	34.639717	34.43765	-24.87666
77	50.891296	41.712547	33.304726	42.613487	51.283775	34.52097	8.490067	14.58202	7.7640476	7.080411	21.178852	29.381962	20.889515	12.780794	-2.051644	1.297751	3.8891208	-3.013062	6.3102684	18.445467	34.711956	8.496979	20.931572	24.922295	16.373852	25.32029	30.278137	23.627495	30.627796	32.33596	-6.5008717	2.513888	-9.521286	20.478989	27.037802	40.580208	36.608246	49.818115	69.55954	58.26377	59.168495	48.917328	22.791111	27.905237	16.901625	37.64173	14.455853	3.6613808	-5.985591
78	6.1036158	11.542248	32.92894	-14.763971	-8.753824	-14.550734	30.295826	36.327637	26.182781	34.080418	40.214943	32.038654	24.188725	37.731583	52.46675	36.270203	59.018166	43.28264	22.955889	35.28048	36.86477	36.08519	42.41478	35.955246	23.629421	39.157936	51.83873	14.991478	6.2582803	1.1470805	67.20503	73.54347	71.16176	42.965775	51.5487	40.680122	28.434525	35.580776	25.909382	48.220673	53.81912	50.237705	61.89666	55.49761	45.853683	38.686707	42.601818	34.41572	40.866547
79	26.039455	39.142532	24.020348	43.85005	57.048714	53.972214	36.92814	43.80789	64.83778	75.88085	80.51042	71.736946	16.952438	27.708763	14.167387	15.634042	39.05105	29.994318	31.65523	39.47908	32.727077	47.989975	56.73726	51.392513	21.356457	35.339615	19.467772	25.312292	33.696487	24.387531	36.30918	47.790436	33.08474	69.70093	77.630264	64.546326	6.8646884	23.27604	19.108168	20.129585	41.514008	27.522755	28.295399	37.503174	25.422613	32.96432	47.05725	39.990166	27.842346
80	103.24925	110.67612	101.33533	59.247612	72.325226	70.68338	59.07498	60.188873	57.862324	78.528564	78.37849	68.12259	72.59042	79.12818	69.01198	28.076103	45.753864	37.671356	33.916077	46.19576	59.75467	80.4502	86.534515	83.150665	29.767883	44.37359	38.490044	29.042484	45.655632	56.171364	23.826239	20.103052	6.4089427	36.60899	42.02467	27.81073	27.033928	30.577461	29.51487	70.673515	73.93586	69.886475	30.727581	45.433304	32.101257	58.336655	44.774	30.551403	25.648556
81	14.563175	30.661972	25.548058	0.750118	4.380908	-6.7009373	31.477392	36.215073	36.22113	56.92833	48.599335	32.691708	6.0928097	15.278652	17.076012	6.2589726	25.38808	8.884907	23.026373	35.425434	16.812925	49.48185	45.09878	32.776985	21.621773	31.954357	16.693573	19.236534	32.622513	18.902424	46.86264	55.195286	43.968155	53.914368	62.42061	59.12728	52.968033	63.984833	61.061783	33.22329	45.72274	33.88431	28.460152	49.35087	50.2947	62.706417	64.37262	46.271873	39.196075
82	32.237606	42.54911	26.233948	68.73856	64.99797	49.9468	38.335464	46.502907	37.563805	38.19119	49.17209	58.28202	22.602097	36.217834	49.782223	28.713448	45.747612	45.16394	27.862877	46.30043	62.43799	40.24037	60.23691	75.26341	28.019295	40.085617	28.327923	25.664337	31.106892	17.125744	52.927982	63.06112	47.23993	28.106604	41.76387	35.141136	17.88453	19.647602	7.3520975	66.78799	40.76215	21.095352	28.167904	35.139572	20.34761	54.241413	66.688614	52.730804	32.50109
83	6.6731024	16.780704	9.538015	58.520527	62.851936	48.08436	11.596284	18.968254	23.219078	48.16097	62.37219	58.224213	21.272541	30.879322	38.39322	13.494214	20.90903	30.465214	37.826477	44.64174	28.127037	24.582165	28.3662	20.26786	40.13598	35.904858	24.970718	34.309692	40.018948	28.881756	16.555906	31.264399	53.30856	26.700169	36.332657	30.09086	-1.7240763	11.250114	25.109467	-1.8369602	21.162567	17.771442	-2.9180536	16.378159	11.871105	23.618599	26.906616	12.033768	44.743477
84	41.248722	46.268448	30.37339	67.4671	54.717384	39.04225	24.155148	33.003426	40.476406	44.144043	42.8472	28.226585	28.687763	34.244183	42.06967	39.10569	46.843678	36.181343	22.365364	37.079563	46.649494	12.133957	21.100138	33.507675	35.001625	45.874878	38.115707	20.96088	22.57622	20.017279	51.493908	51.36618	31.838078	59.665573	71.250854	78.629456	26.415413	43.96891	37.14085	22.997894	39.178574	50.61223	36.48105	32.69204	11.886835	32.47252	37.34217	27.082634	29.081158
85	65.05495	65.88844	49.158295	65.13056	41.712303	21.706818	64.24508	41.945557	28.647068	42.85395	48.65571	36.23597	37.919174	46.841125	52.8557	37.16121	39.6058	32.20278	52.007984	59.452896	47.038353	69.334564	55.661705	46.822838	63.50199	59.95601	39.20281	33.40751	41.96028	41.034706	33.30622	29.029871	23.26876	12.995722	23.849993	21.34467	53.978905	58.80022	61.708763	52.517483	61.20874	54.902946	14.410464	19.66401	39.340027	14.145397	20.415665	24.023056	28.276081
86	66.44217	57.781555	36.323257	32.168053	41.540707	37.79062	42.773792	43.46723	31.13076	14.113119	26.47036	22.85001	48.34011	40.942192	29.241941	46.335564	47.02265	39.095207	23.06672	32.95043	24.49915	52.871735	55.740715	43.74939	38.3776	49.249	41.059563	31.967289	39.134422	29.992134	41.954456	45.21932	32.68956	54.337204	61.333008	53.17081	41.451767	49.75621	38.498222	39.712986	43.322384	56.27835	26.786938	35.096428	29.417952	49.45732	48.325066	43.03576	64.99368
87	-0.8188944	-7.564554	0.70505995	-23.364153	-33.544647	-30.163149	-4.9087415	-15.1636505	-17.669971	19.06641	9.775261	10.474421	-14.722008	-14.296768	-9.477107	32.247154	16.490131	8.430201	27.77716	17.19339	5.8722353	16.4978	16.17847	18.739418	-40.069168	-33.66246	-30.109703	-9.46241	-14.069948	-9.375771	13.23955	10.316029	11.495396	-14.396704	-26.592224	-20.659975	21.07642	5.8957157	25.793377	20.440203	12.378532	13.454451	-14.526218	-10.73964	-10.132746	21.374332	28.513195	31.788822	11.864893
88	15.920559	26.847492	15.059582	31.434902	34.501	22.21284	45.825005	55.66298	46.850346	64.530426	68.19136	57.022686	32.327477	40.62845	34.244286	63.693367	77.43088	84.50972	29.043438	31.475172	30.430088	65.67708	69.30423	57.34703	16.77189	23.115005	25.365028	47.455055	39.95983	32.41059	67.92357	51.45436	33.301292	39.60218	39.20288	27.836273	18.029018	34.365204	45.68811	25.609196	31.006863	27.440187	28.229235	26.884178	23.374008	10.206191	17.148108	11.130198	17.934769
89	12.595234	24.391615	27.111752	22.69329	30.317558	33.309875	11.036357	16.227467	14.7883	15.607927	15.346804	15.734268	29.45002	39.195953	34.24311	28.045345	39.653008	32.978157	40.718655	45.304146	38.307476	22.192127	30.422794	23.282001	37.968628	31.921516	23.277096	29.547379	32.322693	25.89262	21.201935	30.706703	23.587412	30.732853	41.542976	43.80733	26.9742	31.196983	22.677296	16.295834	22.63118	32.248917	28.428123	29.806759	25.878504	18.954254	16.714436	21.275928	37.71416
90	23.106495	9.914875	-1.9856081	35.803883	41.260117	25.455822	16.105455	27.795403	28.904696	15.721071	19.766602	11.6623955	11.5488205	10.770474	11.580404	4.498659	4.531984	16.999405	27.979115	32.501472	29.564262	36.46653	33.032295	25.942265	-0.1725452	8.815583	5.793605	10.816767	15.115583	2.1168666	2.4120705	7.4417067	13.4202585	29.062683	38.55158	40.62651	2.0639255	14.354581	22.48545	24.109074	24.105515	18.69333	15.109022	14.14813	15.360925	15.360733	10.474371	5.193925	30.457561
91	29.371128	47.039604	41.732697	28.649185	30.987148	25.178162	55.699562	77.46762	111.367294	51.31564	71.9656	74.41703	81.675026	83.30586	60.848946	28.085014	34.875088	28.91453	63.089516	45.257812	31.628208	50.167	71.60757	57.10063	32.83692	46.214897	43.280838	36.211754	37.16362	21.681953	85.8923	95.57287	86.593475	33.098396	41.748558	36.031586	37.256584	52.923096	46.165016	29.414143	40.80544	34.649334	84.128845	83.47233	64.73138	68.06947	76.047585	62.404823	40.4989
92	34.83259	41.273285	30.498402	34.414783	37.854477	30.731321	27.518051	26.04348	21.325584	26.472456	29.973	19.356585	11.963921	21.575933	22.523214	-12.55312	7.6552324	23.673367	21.652534	19.505795	0.2743472	3.6613426	9.788107	5.6486874	50.510727	48.17925	31.01131	13.383118	25.863697	22.77715	21.482273	26.661686	44.43476	13.684006	11.032047	5.945424	10.016188	18.188166	16.916512	24.403488	21.131933	10.401036	30.021063	26.712732	10.478502	25.017086	25.145283	12.7225	25.848997
93	41.114464	39.727448	30.180763	24.53976	27.31699	25.359837	35.883	34.70562	25.083801	22.555593	24.922195	14.103329	49.196854	53.592068	52.417305	49.070324	44.433796	28.42849	37.84529	36.564304	24.325127	21.399418	34.163574	26.609192	33.813316	36.43049	39.09425	29.757109	40.391975	38.774174	27.958408	34.205185	38.149002	42.768143	50.89714	49.494904	49.432594	70.23458	77.85811	50.775856	54.125206	40.793312	57.001564	56.646408	47.425846	45.213497	64.47085	57.83912	19.34099
95	43.25715	37.58568	28.993284	17.717453	20.580128	25.562012	56.792168	65.835625	66.85895	30.837807	43.278366	42.977516	18.066631	24.517607	20.966766	14.467213	14.803249	9.634344	28.589779	42.127045	39.40139	25.243633	27.991085	46.853004	18.66195	19.184467	20.937328	35.083332	46.107002	35.671875	18.180592	20.613182	17.700298	7.131921	12.751038	21.317957	12.040769	18.141739	27.180649	31.790728	33.811783	20.789352	48.864414	56.68881	39.59079	1.7984358	10.9755535	22.194761	48.601307
96	27.579285	51.84031	51.216923	73.31448	76.08104	71.12312	30.427895	30.543442	42.081078	71.18182	57.860645	37.321114	47.555878	53.19905	46.461403	66.88978	81.600296	92.62799	29.53798	41.57746	39.966362	85.952805	73.021774	52.953754	26.9053	43.039886	34.827	43.646408	42.158253	33.650185	64.89932	33.401615	8.478681	53.700836	63.81536	45.053413	21.56776	30.14861	17.712326	35.650192	51.688477	55.516617	28.337143	35.740906	32.466908	28.780245	26.212402	23.081905	45.974968
98	17.185097	20.37117	9.8057	-1.8026781	6.7796974	7.674852	19.446758	33.226192	27.422039	11.503418	14.994236	8.372263	17.31168	24.702509	35.647697	13.268995	32.126774	47.696457	-12.123338	-0.72710264	-8.740881	-14.098419	-7.1844025	-16.528067	23.787066	-0.5880665	-10.796228	3.927788	8.661486	2.10082	18.18952	14.287807	7.973871	-14.754611	-15.162105	-18.240795	-0.9961053	-0.03814441	0.21802002	32.716423	26.374386	4.429747	37.51714	22.036537	8.168949	3.7637641	10.585411	11.83677	19.434126
99	44.100666	49.20524	38.13679	18.177155	27.807775	20.53645	21.455875	21.275887	2.2362576	30.635895	33.993546	25.17804	22.570093	29.752144	26.77735	8.143496	15.101156	33.328354	45.84276	55.372192	52.421104	51.296597	57.900234	46.895638	18.807629	26.34271	22.162956	14.167713	16.681206	24.969563	28.938202	30.29654	20.98544	7.2834477	10.01875	1.9856563	41.582436	51.314644	33.967735	36.095932	41.955696	32.725754	31.546207	41.209717	34.334167	14.984055	28.446884	36.86428	23.569721
101	8.804441	10.317194	8.670057	22.458073	23.18945	12.253544	14.1211605	20.65996	22.933052	16.88736	21.30272	19.989616	28.37441	32.087555	40.644447	27.25231	37.405674	42.933258	27.966145	37.230522	40.528107	30.173355	30.502945	31.544281	30.438843	31.840784	25.24178	3.8657594	14.3924885	14.666615	28.001179	32.86456	25.297565	39.102478	42.122955	30.023285	30.154665	35.233063	34.661564	52.68624	64.0719	55.634636	29.058182	26.483534	17.49702	21.452019	27.399134	34.328876	27.681068
102	5.911242	9.276541	12.239279	30.967838	24.502434	24.279116	16.35728	19.985744	10.938414	12.0345	18.331911	9.958715	2.9669113	18.875124	14.858564	12.931774	19.542656	14.368864	35.504826	22.803354	10.987993	18.15127	9.884638	1.6530719	24.925415	17.220465	9.639874	3.2443051	5.518567	4.063348	27.413162	26.21691	30.840658	17.976395	12.343197	19.004684	12.216532	10.086498	12.657534	22.182129	12.61748	20.068102	24.634737	18.455936	13.6641865	1.9423084	3.5727415	7.3982363	21.940342
103	28.701046	23.132902	29.74261	6.8909016	5.2329993	5.3218794	40.61857	46.00996	34.541252	6.9863153	11.425617	10.963497	26.346886	24.792336	9.83716	17.546642	14.337908	20.256989	20.447449	14.99776	3.362049	-5.166462	-0.977383	0.22400814	8.587528	4.1649733	0.9879141	-0.8133801	-4.593702	6.796711	10.0687275	18.243423	19.129593	20.384842	2.8172243	9.312096	37.02896	39.777702	18.681889	13.935453	6.254425	17.749193	45.22178	35.117157	28.590378	21.118053	27.168365	26.74112	2.4641228
104	24.333008	33.697826	39.743935	14.019735	23.484959	24.869385	25.542522	26.4581	11.06831	13.195163	27.044357	31.02741	25.092484	35.264404	31.928621	9.791386	21.402987	29.167862	11.721415	10.959494	15.698017	21.996077	20.775331	18.077532	54.713223	49.06179	32.075542	32.49982	44.969532	38.800903	48.948193	37.256927	18.773842	11.04718	12.927446	13.548565	13.235546	9.1931	9.495939	22.03523	42.616516	61.194534	26.039135	27.226303	25.53298	35.527775	42.609535	36.41951	11.59804
105	9.320465	6.2218423	2.0127447	16.932478	26.182724	31.830769	37.541855	37.73581	40.59417	47.163216	46.900444	37.754707	17.436373	24.118092	43.00831	21.622604	26.471071	19.147257	28.552404	36.218567	20.260702	33.521572	41.32849	37.560837	24.55943	29.929539	20.845661	6.2566376	14.222421	4.4535894	39.25846	52.869602	48.265404	39.478703	43.433594	38.00763	16.539423	16.477255	10.728071	50.0754	53.779133	47.070404	20.738495	18.099058	8.333735	32.627037	35.42878	51.30729	51.19671
106	-1.8769143	7.992715	13.446563	6.9779367	6.9335527	13.202427	17.690018	28.103779	24.89669	8.679028	17.031807	11.523582	63.53968	71.978455	60.149662	48.9411	74.38054	85.48033	53.31991	54.35444	37.89572	-12.348673	-5.115792	-5.791255	-11.323902	4.9519563	-2.1692297	6.7087507	11.563044	-1.1700294	8.051389	0.38028693	-2.4707232	21.641212	31.59021	24.424473	11.510698	15.680017	16.873512	-31.727295	-26.096176	-6.1981964	-28.716202	-24.06328	-29.187836	0.99384844	-9.243473	-14.547529	-4.9980583
107	8.497084	22.760738	25.367775	25.941446	42.24402	28.820457	-1.0723804	2.0731232	9.235768	6.419116	11.527118	4.863654	1.3513081	6.898797	5.0530148	10.455538	8.452008	-4.119913	2.4259071	8.325708	30.211626	-20.662123	-15.842629	16.445158	6.5161963	14.745184	5.794617	22.435947	21.286034	18.004467	3.4622884	12.095371	10.539384	13.677006	22.305634	44.468243	17.068394	30.489695	27.273922	18.696377	18.765343	10.993786	24.932194	31.226442	19.987648	-1.9736613	22.39025	28.88604	33.578606
108	39.081436	38.37225	26.018394	39.70465	48.612766	47.454674	38.808563	39.82631	38.02914	18.523178	33.776108	28.576136	46.592426	48.152657	35.429855	28.021654	28.994703	16.949297	17.345898	6.8286138	-2.1055202	-9.93268	0.6679747	3.6642451	6.3495007	17.25363	8.43191	25.57246	26.633844	23.012442	-8.916126	6.501475	-1.7837148	33.889465	31.393393	21.934855	43.88743	42.301735	34.855385	32.825607	39.806263	29.75363	31.576275	38.81788	33.569557	55.405704	57.016903	40.261986	48.243816
109	-1.4291992	9.669424	11.891937	21.306171	25.054733	19.328735	7.8524513	-1.8069146	-1.0896403	52.749207	65.554054	62.412235	-2.011148	10.775695	12.458139	24.12218	24.109234	15.520939	3.0072865	7.6100216	1.8266971	35.041412	54.330505	49.85694	-2.2712865	1.9269722	14.068415	45.444763	37.789093	16.844288	12.922198	14.091745	12.714029	-0.3943162	24.146557	36.208282	-0.03302926	-1.9397078	3.8980236	31.343578	43.5027	29.059582	34.80738	29.170834	15.23122	26.769657	48.118073	39.38008	20.097446
110	9.382729	14.853273	4.788682	-6.7098494	-15.879135	-13.0588	-7.8549137	5.492913	-5.114442	29.124588	38.889915	29.747456	-10.573584	-10.991001	-16.362232	-12.909445	-14.723749	-18.201958	-20.616749	-16.884295	-17.80775	-9.873106	13.865223	40.44767	-11.720534	-7.3150635	-7.5631266	-0.6156985	8.865746	2.5274644	-0.9094384	-1.3221362	-6.5937467	-7.53378	-2.098377	-17.519117	23.431152	21.188774	19.67662	36.823994	46.885033	36.90596	-23.699669	-16.759956	-6.1999073	-0.93197155	1.680726	-5.6748247	20.77922
111	-24.191982	-39.449165	-40.652657	-32.039856	-41.37517	-36.470947	-28.08382	-34.67617	-26.443886	-36.259003	-39.671097	-17.762547	-67.66074	-57.095657	-43.93775	-43.022766	-43.723587	-32.37503	-43.690834	-58.13298	-52.109642	-26.516537	-40.008705	-51.70157	-25.38591	-47.93626	-48.087418	-41.105156	-50.239693	-36.094913	-44.24777	-49.951805	-36.048615	-49.973488	-44.909363	-22.100119	-20.710567	-36.691803	-39.908226	-38.101852	-44.225098	-44.547966	-34.9346	-50.061577	-31.418056	-26.569784	-27.439598	-19.764637	-52.071404
112	27.163635	29.305496	18.033295	28.297455	29.989231	27.601362	63.035866	47.487766	28.088715	15.401155	27.030636	26.126215	18.849747	33.05446	45.868393	47.48989	55.56392	50.826576	40.093025	47.28324	42.8934	40.9083	44.93926	32.760178	30.93423	43.26149	41.517807	37.68228	51.41068	44.073204	31.436262	32.68183	13.925528	34.884335	38.68004	31.51921	30.969505	37.14373	39.91857	16.331577	19.373308	23.91348	14.28553	13.827689	12.162681	21.508884	31.69207	32.75193	16.057068
113	-0.7229409	14.6119995	14.12183	23.912249	26.768822	17.669094	20.747147	22.463135	11.536724	21.280882	33.47474	34.078766	23.335209	35.46157	44.77728	11.330158	25.265644	19.341377	5.37521	15.514633	46.00264	17.400713	22.331825	20.225048	39.951187	50.541622	44.896088	10.949398	21.260994	9.318695	17.177803	5.3255043	6.683839	22.51485	18.26294	13.721529	28.948524	25.157112	16.500132	22.132206	31.728458	23.862698	14.612354	18.048603	11.066591	42.964924	39.933853	22.434902	48.82141
114	20.055584	21.948189	22.162334	17.179234	16.36311	31.139925	26.468237	28.453503	15.516104	37.88874	55.26712	48.111847	7.03614	14.364126	14.192503	18.381638	28.959126	20.99264	30.680351	25.986214	23.381248	40.763115	52.49773	62.764748	20.57775	30.793571	29.406609	39.089237	44.64765	30.203686	33.32167	48.09028	54.169716	41.196007	60.99852	74.59611	-6.074726	5.435437	8.79945	21.053555	25.86256	16.352388	3.5499544	17.917156	17.865051	23.397171	28.71257	17.227098	23.94032
115	37.59731	46.031857	27.72216	33.040234	40.935528	29.945154	-1.652346	19.57447	17.37621	44.611248	49.556763	33.53322	34.868477	40.071053	23.50408	41.681816	30.938251	17.712357	30.18662	29.811552	18.78381	23.57854	35.373413	20.427181	29.463196	44.1026	35.787354	45.741096	49.083622	37.18567	10.011908	20.83479	19.787746	38.076244	29.659115	15.054297	48.302246	46.73422	31.336206	10.096191	25.271313	16.36222	16.949432	25.435139	29.572346	28.068457	36.238003	20.673351	58.363297
116	31.13821	17.2098	3.0576282	48.357483	48.457397	39.23475	32.040764	43.97282	44.00568	27.447134	26.260393	23.74327	61.551037	43.643288	37.37596	36.25586	15.962109	6.5892763	85.4498	46.496605	17.350311	44.2108	50.436363	36.313778	60.412167	82.65068	79.79359	78.99333	75.975204	51.39248	53.759758	70.56108	71.00551	82.0889	75.6126	66.05296	45.718918	42.65143	27.252478	37.978348	56.241222	67.27501	70.21588	56.959995	36.156853	80.77478	85.78651	67.90631	28.456219
117	0.56439006	2.6642592	5.6918693	21.16056	18.40244	13.906214	14.241203	15.134745	13.804387	19.66048	15.744165	20.212017	23.4739	29.593178	23.331009	17.74137	13.64126	2.7422533	26.573025	26.703323	13.304297	58.114418	70.49047	68.12871	30.581211	32.35	16.655022	36.70625	42.867798	26.93074	27.91758	48.370003	57.8094	18.575686	30.902493	32.913025	33.349487	48.55552	35.43557	15.723152	29.907993	22.891777	43.165688	40.673088	31.242956	15.023382	34.10263	30.928555	8.193219
118	20.531868	25.258577	20.822674	24.393887	32.55976	43.54806	25.886381	25.109238	16.184532	60.362553	52.906044	47.41836	55.273468	68.31829	65.61383	52.489784	58.13153	45.517296	7.727165	37.97789	42.24095	6.87354	21.869095	30.80506	41.45685	50.99593	45.027473	24.254963	39.9543	46.738976	39.042107	36.320328	33.652412	39.883484	49.330105	47.453484	9.976185	20.882364	12.645969	37.363007	43.05288	31.46952	28.205341	26.413267	17.230873	47.5185	53.960648	46.216667	29.307161
119	25.874735	22.593689	4.087418	30.317902	10.836072	0.29036146	-15.901112	-19.309547	-15.227449	-1.5829883	-13.997862	-22.608124	-14.209297	-14.558065	5.58234	-32.49186	-36.688026	-33.913094	-12.024481	-2.0661008	-10.792757	-15.566275	-18.441471	-16.42034	-21.264668	-19.948877	-27.53656	-7.979846	-5.2876596	-9.887453	0.54183936	-3.276971	-8.306164	-45.348087	-41.99308	-39.057762	-12.392075	-9.014047	5.4023976	-10.393532	-18.711527	-24.315437	-6.4079638	-12.095023	-7.9406443	8.227499	-3.299542	-9.360176	7.976238
120	13.934881	19.236008	15.78932	32.57582	33.25003	25.700394	24.505222	37.9906	31.775887	21.52304	42.37017	42.900307	22.94503	30.939707	24.975176	20.022392	20.005964	17.885117	20.92229	32.869263	36.014847	4.815737	3.8706841	-2.07041	-1.6477139	13.541967	20.481892	15.98277	8.7423935	-0.21276912	57.80597	65.40276	58.95639	21.993282	26.521534	12.4247055	17.655819	24.503838	16.455124	26.756996	34.073906	28.278175	18.853811	27.265429	32.506466	15.726208	24.956358	12.542202	17.148737
121	40.13098	52.818413	47.70941	35.031693	50.635162	40.190453	41.483765	70.04573	79.47945	38.241806	55.993744	71.778595	35.343872	55.12017	58.052116	9.575297	18.366383	12.370791	45.59582	67.860535	89.22556	61.859367	67.70209	64.95007	14.923113	15.5220375	4.2944694	20.116184	26.695456	26.7066	21.88244	36.245586	48.904762	55.709553	74.06256	100.31845	-0.1821603	4.0511956	-0.8129681	43.616196	58.95816	55.045403	78.26839	96.74791	105.95666	102.042175	105.954285	93.357635	28.286644
122	34.87022	57.502987	60.030293	5.7386007	21.465921	12.720538	18.992283	28.765575	37.865204	4.972024	12.400546	19.39492	16.583725	24.131575	20.490086	20.937813	30.274551	27.465858	11.356718	29.754448	31.721317	14.498348	6.011443	16.086145	16.370163	10.798424	9.672841	31.21988	21.413765	-3.8063526	43.74594	49.677063	36.990814	12.929319	27.526043	25.708618	3.617498	15.885862	22.888035	3.4830718	9.658371	3.2788908	40.79936	26.259247	8.622269	27.982525	37.38143	47.6886	18.5528
123	30.563457	22.670795	5.9073715	34.209858	23.581234	22.446156	32.707443	44.803062	71.911194	37.753487	48.94937	68.59706	52.66816	33.320656	21.474842	15.546526	26.450974	44.051105	23.119274	35.918266	28.98835	4.2900705	24.97284	31.990606	13.194141	18.34238	6.919345	65.342064	56.697952	31.361395	61.96106	70.66976	57.51293	33.048782	45.631477	52.435753	31.588017	52.78315	64.73147	39.30107	50.809677	52.46909	55.6058	44.8724	28.036665	25.550167	34.904476	21.464872	44.85497
124	-4.0163283	-1.9087088	-8.973036	23.189571	33.090984	17.715092	-2.9228687	-5.998981	0.95615476	-14.849903	-12.023251	-6.949052	-14.527521	-13.88022	-13.399908	-16.209267	-11.206673	-16.005398	-2.340671	5.01097	5.2114677	-10.455631	-6.435895	-4.6964025	19.407738	0.10785092	-2.5484405	12.015731	-4.537523	-2.483485	7.7166786	4.2274857	7.2676096	-12.654501	-14.712327	-6.781684	-13.457868	-13.985559	-16.884361	8.493161	8.512905	1.5677718	-5.933835	-11.199947	-1.833219	31.84587	28.209202	23.560719	-3.1982067
125	22.699614	35.082863	24.27424	7.399888	9.702229	7.6897855	21.883257	25.344925	23.87865	45.77424	61.210632	55.904648	12.094733	15.279467	14.230005	20.176443	21.158321	6.3646812	22.060886	21.852116	16.312372	9.662962	14.814352	12.693623	16.209436	20.374836	13.937313	63.122086	48.700687	37.112118	45.41352	59.67625	53.53244	-4.240629	9.714766	0.6278425	10.048262	22.26255	10.023157	30.041061	43.456203	26.736004	24.95672	33.15108	31.25219	26.995508	32.70073	32.94366	11.200624
126	23.154089	26.687038	22.716188	43.300102	32.370956	25.439732	4.088266	1.6214544	-6.251255	30.163527	27.04188	21.715343	17.385595	20.576618	20.86668	2.0360222	5.3444633	14.701809	25.109985	14.726799	2.0861502	1.1289473	13.833637	16.532017	7.7669077	9.23497	-1.2202415	24.025688	34.025085	60.498604	24.738197	32.503517	16.072548	10.45215	14.46949	13.675021	9.34013	17.735329	14.004705	21.985104	29.997984	19.641832	10.828855	25.31134	20.731297	23.318104	20.759056	16.36734	20.434847
127	-8.631123	-7.5197244	-13.638536	3.0309374	-6.5214186	-7.0299597	-0.39087144	-7.4321556	1.6229773	1.4945174	-1.4920617	-2.0707726	-13.81659	-21.886995	-7.9130917	9.306016	5.9478335	-4.328048	3.382253	-15.184332	-12.3083515	-4.6492352	-7.5630813	-5.525893	-18.408115	-14.176224	-11.881614	-8.130901	-14.319366	-0.5507349	-1.6109437	-9.778694	-6.345991	-1.9682218	-0.52233124	-1.7321236	-25.92494	-24.217943	-20.974037	-32.908028	-26.327877	-21.47007	-6.5965204	-8.823294	-10.722397	-10.102013	-11.683113	-16.813993	-6.27876
128	17.863419	9.956932	12.287682	7.4030204	-2.3236074	4.840898	20.850697	15.417782	11.924019	17.814198	11.901304	15.592344	13.499456	6.631448	20.366186	20.508213	22.47422	16.883217	5.774682	2.370053	13.552065	12.926422	13.897968	20.868755	5.2245736	-0.32202885	3.296221	1.3963299	13.891964	10.499639	9.042832	-2.5287974	-44.03868	20.598343	10.1478405	10.9727335	-17.853287	6.0992446	15.254948	27.241108	28.100386	26.76643	21.756348	25.262207	25.014797	13.859553	19.737833	22.83704	23.356325
129	58.054623	53.828407	29.684816	14.819746	16.716202	16.1974	-8.89423	-7.7576356	0.25639495	10.012293	31.399204	21.856182	39.677284	37.10195	29.607292	45.272655	47.2698	36.409645	25.930744	29.756393	30.826767	37.098106	42.070507	25.553799	21.743328	21.520332	24.076519	32.05526	47.04354	37.163734	-5.748478	0.2190505	-5.672686	32.025383	37.476906	29.341656	26.160477	36.952076	48.65258	46.611248	43.712532	28.26876	51.77677	35.87172	24.042782	23.089298	29.826458	28.01899	10.541934
130	7.982717	12.625034	19.268875	-11.703493	-0.77625084	-0.7747297	17.267174	17.770542	23.55854	31.460194	28.752415	16.796535	32.824734	33.790733	36.235878	29.433798	31.427074	32.78474	28.378044	34.79634	29.87878	-0.55222505	3.3858457	9.73079	-3.7834442	-4.2269707	-1.7099473	9.157726	20.04575	20.548492	31.363195	30.985703	22.37503	10.5793915	11.798674	14.821701	8.709079	3.679965	3.6005821	20.38689	19.524397	17.106752	19.681778	30.040337	28.33335	-1.035578	28.917942	37.418247	32.887825
131	9.116768	1.3580476	3.9428482	6.363428	4.812746	3.2926776	6.9480505	-1.1778742	-1.6384804	8.174422	2.8013117	4.493586	2.074701	33.637012	36.284126	25.048347	32.551785	29.201359	19.833393	29.706451	18.141993	32.11468	42.43618	49.74363	27.27747	28.343182	16.537838	33.38043	35.199448	24.804657	27.244873	24.43536	19.359337	22.217144	35.61748	36.77636	33.51922	33.81926	23.587408	49.7729	59.535336	59.579967	53.437836	60.656345	46.20793	56.592037	49.915756	34.334637	30.12545
133	6.5326195	2.7853231	9.731966	11.955865	10.631712	10.764839	9.910128	10.529421	11.360979	11.415294	10.105194	16.260849	15.393631	15.683199	17.59402	17.765636	22.172497	21.333607	10.893114	12.626604	14.205473	14.141718	15.338359	31.095497	12.9634	17.64415	40.407578	13.648861	15.168882	11.571125	40.910767	24.818035	14.6224575	24.417341	34.20038	22.891209	49.480785	38.451614	18.620535	10.253698	13.605893	14.663221	15.2928915	20.69262	37.37192	18.139248	23.823963	47.415607	39.50135
134	6.3638177	14.697082	26.042301	10.680188	19.867771	4.6572986	-9.827391	-11.529735	-8.29811	-5.114096	-6.030978	-14.74397	3.1740193	-0.13124591	1.273905	10.466196	4.754512	2.7311683	-15.735596	-12.855661	-10.698767	1.0800661	-1.7181699	4.226659	-1.8990154	-5.3615775	-4.721034	-4.332718	12.023594	9.976616	-9.560707	-6.6484485	-11.163479	10.638847	-0.7075618	-3.6474419	12.080404	-6.6886554	-0.42089164	-2.9438672	-4.645981	-4.8794184	9.324541	7.4384284	1.8884978	27.934372	23.63049	8.463812	-5.0645995
135	27.948807	35.723633	42.947773	77.8127	82.26584	77.72005	-8.443956	-5.9642305	-18.168438	16.642046	31.359116	26.829498	8.703838	10.834907	4.597689	-5.409688	1.3806733	-2.9789553	15.09622	16.555225	11.914536	73.91353	34.685326	3.0829284	20.872803	33.05693	22.202179	-13.377884	-9.8267765	-21.275408	-26.522587	-11.542736	-11.937017	37.161736	48.22409	34.344334	-2.068131	1.3847411	-6.421794	9.2780905	8.215105	2.0819526	29.880657	61.843086	78.44188	9.936727	8.160312	3.9845152	65.219406
136	59.167168	74.35382	69.52253	35.08069	44.839058	34.126045	47.55143	49.88376	40.829056	43.780052	51.763504	43.48439	46.845253	60.317505	71.75406	58.654083	66.8519	56.20014	55.695602	71.18939	71.38324	39.96267	61.47611	82.17107	44.521004	45.8627	33.331055	54.515526	40.36806	31.97676	44.377663	61.665375	60.323704	13.951928	35.16275	46.163162	48.504562	61.13981	56.69287	34.4672	31.947472	22.286541	67.33895	59.109398	34.100033	64.68231	77.85127	90.641945	42.007942
137	-9.857092	-7.847782	1.902632	0.71661055	-4.22453	-8.410204	8.246507	3.539135	3.8575249	16.160334	17.105675	19.182518	12.447563	6.519249	8.102163	6.3261547	3.3548708	5.614366	-12.728182	-12.752737	-2.1904023	2.8215222	2.5968194	1.2274599	-0.041507006	2.0016375	5.3688827	-7.319211	0.6698828	11.25057	-9.952909	-13.299862	-9.268654	-9.887945	-4.1218724	4.855267	8.1425495	7.3194704	8.234626	15.296346	18.142548	14.007857	-12.158122	-10.682413	-14.245223	-8.912455	-1.0731655	-3.6757774	10.7297
138	27.51339	34.63571	27.834597	21.433304	33.172157	32.0501	55.534164	49.56492	41.484028	27.708614	27.67831	41.1333	24.579632	30.445158	25.29783	22.055643	27.3543	22.027977	35.427338	37.79763	37.254234	40.660027	37.269127	28.517834	18.027302	19.07885	18.193895	4.3180943	9.1928215	7.4571676	14.921573	11.00766	12.4694	23.665958	23.899952	19.051243	19.317005	16.554476	1.4822319	11.021313	10.396842	4.154239	10.694517	21.654879	22.453522	-4.845248	-9.13327	-10.535844	14.086958
140	7.8277607	7.415805	9.506391	12.042761	8.1120205	1.4271629	3.5220165	-0.43346322	7.5130944	6.15028	7.1923113	7.6349425	7.9048553	5.024746	7.7470183	12.847358	5.577737	7.4587984	5.6088634	-4.683492	-8.470076	-0.30128825	5.552401	6.0560884	0.23898125	3.2330513	10.953357	1.8034134	3.347667	10.945959	6.348335	3.73599	3.0921288	13.230723	22.395481	22.10841	1.5278215	1.7570904	10.301907	-3.0541365	-3.6048803	-3.1261988	9.268293	0.86829716	-0.67990035	-1.09589	0.08850229	12.954708	-0.96660453
142	-6.4094	-8.971607	-4.281554	2.339179	4.4805684	9.205867	-5.138756	-9.750377	-10.112249	2.501967	2.2449155	0.825182	-7.9028854	-7.157931	-2.2799025	4.0451455	3.6883113	4.399723	1.4904833	3.2979598	0.73669374	4.178183	9.601328	10.186696	6.041806	-0.9909535	-4.943712	15.695309	14.893587	15.467822	7.0918636	10.340074	10.924025	6.6466484	6.7719917	9.061188	7.1043177	14.065969	14.836279	4.9051332	6.791772	13.283689	3.0095797	7.971342	2.0759983	3.441464	1.7559464	5.1204004	-10.901233
143	21.24855	13.073609	19.866724	-7.0370855	-5.72021	-10.682278	6.181055	-6.666745	-11.220907	0.64745575	-10.292277	-5.5508513	2.737487	-4.2386923	-3.6408153	-6.3984556	-8.171639	-7.2475696	-9.01767	-8.181995	-15.1269045	1.977459	-7.418895	-14.661676	8.79885	-1.894191	0.7484635	6.070924	5.1114163	13.270179	-8.703205	-14.095354	-25.015675	-1.6558352	1.5720923	1.2620392	-5.8641872	-0.9360983	8.018747	-22.864983	-27.455654	-28.39605	3.8253088	4.912335	15.038389	10.221383	3.7868328	11.477664	-7.827055
144	22.924732	36.048492	32.569214	33.770493	33.02086	31.300987	31.33562	47.41793	63.48605	25.01486	20.413862	10.423071	26.27135	30.070068	24.43144	34.415955	34.34083	11.7253685	13.078445	20.900826	27.491375	4.379342	3.8710945	10.399855	12.579081	13.684565	11.47208	23.025324	13.263389	13.993079	11.756393	5.611909	7.99563	25.581444	30.325834	28.262684	22.805044	24.83828	20.195698	17.296925	31.784916	21.802704	13.111407	16.689743	-1.0074376	16.445202	30.146069	35.61226	23.989275
145	-2.6095839	-2.5074174	4.251607	-10.765566	-9.895962	-7.7444396	-7.6757393	-9.173811	-9.5639305	-11.931372	-6.3830805	-0.0794723	2.1219773	8.004654	14.541259	14.525186	7.143772	0.60931224	17.288074	12.252687	7.0832453	-6.297037	-6.2710114	-3.6749485	13.978933	10.485357	10.545774	8.553385	6.8416724	9.055065	9.134081	-5.6781554	-16.502768	15.467476	3.5190725	8.453074	1.4008627	2.668392	-4.690441	7.6612806	3.9585943	-10.294859	-3.151637	4.2131553	0.49179554	10.829248	-1.882086	-6.712995	8.611677
146	12.941335	9.363358	12.7621355	15.504356	19.776844	12.756136	20.710869	21.10664	23.015053	17.358677	22.567486	-2.992086	20.06194	17.091896	11.968369	17.831356	15.601648	10.14779	16.08247	18.01981	16.86379	22.62088	21.1725	14.851806	18.412308	22.91672	20.531904	20.033222	19.220306	23.113102	9.472456	12.158068	9.291977	28.632801	23.414562	18.962355	22.714031	24.348503	19.325806	12.971314	17.464668	18.271488	30.974476	22.96242	13.017386	6.2885695	18.594566	32.22914	7.727392
148	36.444572	38.687077	26.942707	53.60939	47.38694	37.11029	28.424822	44.04035	26.920952	30.779879	46.753086	58.655445	11.614198	26.64829	28.462164	1.3646278	11.03956	8.084471	25.996716	37.977737	28.126024	29.254042	40.61241	34.691677	44.49229	41.876686	32.82364	16.28961	33.12819	28.484928	33.412113	30.940228	19.703457	7.7976274	19.118706	12.934036	5.25062	14.624056	8.110348	-1.2826488	12.001207	12.725459	13.017006	19.03339	19.83513	19.525717	26.563705	54.307877	25.604103
149	16.686218	14.95594	12.57544	0.6884163	2.5029109	0.8577837	16.981949	11.297323	21.874634	26.525251	25.242035	27.823484	24.530685	32.74498	32.388947	5.56831	23.88741	25.034313	15.762105	14.525465	23.916555	0.32687145	7.822935	-3.2603602	30.022041	29.127766	28.462154	29.777184	32.51903	19.365702	32.694187	28.826872	27.744255	15.422332	21.744915	25.937569	4.8351088	2.4715693	14.093187	10.132164	14.754965	13.651377	15.7151165	14.870594	18.26059	20.917137	18.84247	13.345425	11.51602
150	1.9359846	-13.265014	-19.359104	4.8607864	-9.779975	-15.232744	-18.38176	-15.033843	-10.950843	-17.880333	-11.904448	-6.6612425	-21.92853	-13.306517	-9.2142105	39.004585	25.268559	7.402816	-19.109959	-25.284397	-29.556946	-7.7872744	-3.8069444	-4.6698065	-23.424633	-11.893756	-13.740319	-32.304108	-15.378158	-2.2129135	-14.818039	-2.8578277	3.8893166	-14.67816	-16.173147	-16.44556	-6.9597125	-8.476195	-18.138588	14.564898	4.734517	-10.805558	-25.595562	-3.2404542	4.771364	-7.122615	5.160497	22.350975	-17.301762
151	19.68592	17.925617	15.901279	34.31594	38.75125	28.961315	23.892126	22.447947	16.919933	43.692123	44.302658	30.721779	24.311811	24.32166	22.107147	20.060287	18.30848	19.22998	37.310818	36.569275	33.270454	41.558556	38.278584	39.599434	11.232486	12.523163	13.439222	11.527704	15.295076	13.587299	22.172363	27.522163	24.81215	36.54838	39.197914	34.071896	28.007042	26.983967	26.410776	18.602001	18.556316	20.639236	39.8489	33.646423	16.447865	26.68327	28.592003	34.627903	29.36895
152	-6.932646	-6.9510875	-5.664054	-7.5914407	-1.7746192	-12.088165	30.352179	33.658363	16.794983	1.9552858	28.048218	42.009117	12.804401	14.056774	6.5698123	-3.2486258	3.5343661	29.174263	8.166007	9.219797	11.717131	9.758488	1.3112694	-4.832818	-5.9006224	-5.326434	4.8302946	10.538342	19.708965	15.403982	5.445229	9.832904	9.193219	17.009794	12.643243	13.6291275	5.0493345	9.017754	2.7912393	-2.0030186	-4.511607	-5.16321	-13.407131	-2.181285	0.6905392	4.2369285	10.862665	5.2870216	9.442474
153	-0.28076237	6.356879	15.075555	0.048550066	-7.569207	-6.877858	-11.568364	-14.001257	-14.743731	-43.77019	-28.828604	-12.559317	7.73449	4.2158594	-4.3395033	-12.203651	-7.0193586	-8.280748	19.013187	9.151023	-1.4805021	-1.8860909	-7.8111887	-2.1313398	-8.346169	-9.530422	1.5850849	7.171505	-2.5994353	4.477423	4.84772	2.8141112	-11.091715	0.07767841	3.0573416	-2.087905	-19.642162	0.22978449	6.3690953	5.92021	7.130116	9.486937	-11.987978	-9.202657	-3.4526017	-14.051296	4.2757053	3.912282	9.618009
154	22.716629	33.731956	43.975975	7.379471	7.116909	6.386036	11.357947	12.30724	11.830191	17.268003	8.422693	2.927081	4.4656296	12.713439	10.100873	5.003186	14.057688	16.75028	-3.2872953	1.4836539	6.050477	22.097673	21.012215	12.060524	20.4287	24.917799	21.299631	16.99754	18.643751	13.28355	23.124252	19.790863	30.10418	26.115583	32.626472	14.604872	-7.5698833	-3.1009424	-13.577637	21.282896	23.695469	27.27504	6.452006	16.71258	6.6985292	-16.155575	-6.7239566	-7.502884	-9.446253
155	15.693422	24.127552	28.049873	-11.445826	-3.6781273	-0.74103755	8.947177	8.2702465	7.186998	19.23217	11.465868	2.1639233	29.471363	27.559101	28.765541	18.691309	18.954363	26.688766	0.76223594	8.674165	12.8723135	31.978642	34.362865	29.151535	23.09269	12.689796	10.819379	6.006816	2.8158338	3.6842566	42.099586	48.21942	36.507828	10.9227295	1.9129244	0.5608852	37.872196	29.511276	20.582365	-12.889332	-4.394438	-4.741222	17.970245	25.792475	25.883533	39.58938	37.52318	21.47666	15.268118
156	-3.0778031	8.289132	2.6914904	29.789326	33.99427	23.669853	1.453054	9.349415	8.414949	26.7846	29.750889	31.380108	17.211714	24.280972	13.84581	17.404646	19.188221	16.390322	13.043891	25.057674	26.521809	7.7725735	15.838603	26.763327	20.587027	26.776836	23.066399	13.725251	33.156273	36.77672	15.7862835	19.328987	3.666686	39.13758	27.132702	5.124968	65.41766	60.76558	46.35997	11.625877	12.316126	4.9836836	36.75131	30.423939	16.069605	34.644196	53.2855	42.98031	33.955997
157	15.2781105	10.0179825	11.7512045	43.223408	52.94413	51.08909	-6.420387	19.39938	26.665554	-11.844038	-11.147035	-10.793325	28.908863	19.441792	1.4446478	0.15339434	11.3651495	16.847515	-1.7020962	11.480507	23.904898	-13.341239	-15.187162	-19.725176	0.41650534	-2.3909345	1.9209929	-6.4106975	-3.152039	-5.93131	8.585194	14.1182995	23.431313	2.200536	2.6320558	4.0224977	9.343451	9.761906	8.00839	11.317026	19.771603	14.373039	-1.3583308	0.4722166	-2.7586915	15.579334	10.987019	16.437204	26.202679
158	-23.727016	-22.105717	-24.267921	-16.026493	-21.905838	-15.820008	-32.277298	-33.75446	-20.245832	-19.559261	-25.696856	-26.793476	-2.9809217	-15.705442	-10.598671	-7.083871	1.1451286	11.379502	1.4857562	-4.734231	-13.952131	-0.048990525	-12.917959	-0.7288512	4.423797	3.8282642	6.3424788	-2.2387674	-5.269547	4.25522	-10.5847	-19.729286	-30.311937	9.462892	-0.4581672	-2.9986205	9.3403225	5.7489204	11.9981785	6.9719815	-2.367269	-12.023186	-16.998652	-24.243832	-32.188683	-13.839315	-26.987373	-24.5094	-3.6532187
159	33.09618	25.770182	22.639519	35.015312	29.498611	35.349197	21.52816	14.277103	12.456642	24.479723	19.574547	15.112052	26.561691	24.777931	31.571232	7.750059	11.190971	16.232033	10.8221855	8.0910015	11.324509	19.155302	15.156244	19.67492	29.912434	28.94954	21.203285	24.794365	27.86131	18.990578	23.551304	23.161484	19.814817	20.71358	14.819742	22.01184	26.645153	25.630188	23.664795	16.305424	19.437798	21.073137	9.384728	10.498941	14.126438	19.294132	20.302586	24.289482	23.049408
160	1.4600117	11.28812	6.93073	18.684135	28.255333	31.576822	19.800972	31.440548	31.626583	5.838649	12.304754	9.010742	11.370786	9.749828	1.8903316	13.651919	16.410864	24.083805	10.075563	24.254393	37.25564	12.150051	14.884281	23.210598	7.8695664	8.122842	11.000807	20.350159	21.705868	13.028357	28.46623	18.677706	9.695005	11.728699	18.383993	17.63237	7.9312572	13.441481	22.628563	8.738348	19.794106	26.194668	9.390322	11.563213	37.856827	24.883091	24.199627	7.3147135	50.40117
161	29.422207	32.900978	21.390793	62.750473	70.2468	62.740757	23.331371	23.070705	23.61099	4.7724385	7.7302094	7.4968104	13.924522	9.697079	5.3015633	17.943325	16.330444	15.5722885	17.893366	15.14231	21.501827	46.900272	41.990906	30.396935	23.844917	22.44283	20.711853	16.115416	13.056462	19.140593	9.728678	10.840126	19.752138	19.085934	24.704552	21.290455	38.50882	43.75393	29.864044	13.973785	11.182884	11.068552	24.93285	18.342384	16.393349	16.97839	22.39563	20.983332	32.664413
162	33.863705	19.95183	12.048836	12.726127	11.296761	9.017809	-16.6926	-5.135698	-4.416192	6.2924223	5.0099454	7.0849285	-14.824465	-10.720701	-19.142021	-3.6589348	-4.8994703	2.1638489	-18.430565	-14.424046	-12.902974	2.534903	2.506106	6.2730727	-10.800785	-8.436291	-9.579693	1.5582157	1.5018191	14.004516	-7.04823	-8.869124	-2.5978513	13.58565	13.086767	16.046232	-10.729219	-9.72105	-5.900192	18.466133	11.818487	8.005735	-20.483519	-21.103695	-13.946039	11.974417	10.727352	-0.20483255	-7.538719
163	24.017075	30.486732	30.948067	12.847566	11.287177	7.8500423	36.089622	42.669304	42.20826	17.875786	27.818018	46.540756	44.94858	50.475063	41.27824	12.580262	16.33256	17.127592	32.445045	24.260574	10.779189	24.426598	21.301975	13.236595	36.478043	35.266975	26.06044	6.03839	3.4923608	-4.9974403	16.44087	15.547313	15.180151	26.27978	39.137535	40.823517	20.61935	20.48479	16.636127	32.497673	39.55073	40.404465	20.84589	22.890556	20.053694	27.578484	32.08911	30.757637	15.79667
164	28.984522	20.544838	13.853671	18.412413	24.398909	36.756638	22.441887	21.706371	18.203289	15.092365	11.090267	5.5798206	2.6988323	9.675781	19.555626	18.796556	16.848673	5.8146152	24.826328	18.521952	11.955657	17.747984	25.984194	23.807705	16.640194	21.427277	46.119026	17.642765	17.98079	26.2273	7.9380517	14.564373	9.493423	24.58569	22.796202	19.937927	13.5919285	12.151804	10.753674	9.542826	11.190241	14.61578	-0.003909349	1.6535947	6.989184	-17.512608	-6.9773726	-9.677287	-1.3970882
166	26.02668	42.945015	46.43718	28.035732	47.304253	44.430595	21.638594	20.703592	11.504587	35.160248	32.958176	17.502167	30.389904	44.40227	50.125214	48.515434	59.46747	48.795975	45.88063	54.469193	47.08738	49.86785	55.73784	38.11931	34.02734	23.888977	21.549318	20.027157	23.317951	26.906569	51.202522	57.574585	47.69812	25.479618	23.42704	20.21412	3.4089684	-4.3423195	-4.614834	44.377777	59.715805	80.50346	17.498749	27.826286	21.832699	13.376062	16.321823	17.079884	50.610107
167	-13.939321	-7.642093	-1.1382365	-1.7634592	-1.4712017	-3.4146018	-5.96235	3.8422565	3.8551319	-3.4361632	-9.430077	-8.603156	4.5875645	-4.3080153	-1.8271046	-6.668092	-2.2520182	-0.2653569	8.410882	1.7247066	0.25393808	6.1807213	6.6354175	6.293105	-3.037794	-8.114481	-7.0499334	2.8789866	-5.0767074	-8.495181	-3.1576948	-7.3784633	2.4093878	9.941399	14.271222	17.082752	12.467287	10.758774	4.390069	0.4300838	-0.6843401	6.4531984	-0.24467298	-7.3932977	-8.434782	8.086369	16.296757	14.311854	3.9215877
168	-33.805794	-21.069052	-29.596897	-6.982745	7.917492	2.9552329	-16.966362	-15.709841	-5.1623855	6.9423037	13.235243	-3.4862452	3.699284	8.641264	-5.2611885	-17.385853	-5.0219574	-21.27226	-29.756794	-27.390125	-34.485283	-22.325676	-23.465435	-29.14199	-21.148611	-12.990519	-24.852394	-28.578175	-17.727879	-26.805885	-23.25583	-25.006472	-9.291556	-9.233278	-11.9194	-12.196157	-33.801735	-35.460022	-34.017315	-10.981993	-15.235332	-21.3757	-39.29047	-32.52749	-45.19776	-31.927864	-24.372377	-26.598345	-20.544115
169	25.742916	33.581467	28.647371	23.587523	28.88479	26.479149	0.97537667	12.983488	16.360924	37.119705	34.949234	29.626936	31.175037	45.9256	28.407818	25.431652	29.163788	33.970524	24.593557	21.215588	16.417923	29.489098	30.139187	26.691496	30.481346	34.29577	34.015446	27.916529	32.88237	35.005287	30.457256	34.85875	37.58569	27.272717	36.039787	31.822626	36.24466	41.589188	28.812347	31.144388	36.74385	26.693687	27.65934	31.17743	27.782875	30.708101	35.33108	25.591469	31.088627
170	7.656722	5.3248177	12.575075	-1.2038884	-5.40823	-0.6852892	-4.564726	-9.305655	-3.6195173	1.3689933	2.650195	1.8472338	-12.678478	-8.819785	-11.743826	-13.925371	-5.662834	6.5469027	15.367601	11.425339	11.645982	6.7022123	-0.74912965	2.7070637	10.285047	3.3437927	6.7034307	-2.5633562	-6.964781	-0.8677865	-12.325752	-1.2920157	1.1178558	-1.5889701	-12.898144	-20.570522	8.025529	0.76296383	6.6353683	7.6351013	1.008789	4.092701	5.0279474	-1.7628797	-12.599547	6.675432	4.5632353	11.082118	6.148501
171	37.09751	44.71232	36.466072	21.80394	25.023388	10.310257	19.46988	23.185478	14.61737	27.100454	19.877258	26.047909	25.912338	37.469765	30.49702	22.276552	29.178482	24.80921	34.145622	38.615593	28.078238	29.719688	34.910427	33.928818	27.2542	33.37445	25.252998	33.623474	39.051804	41.062744	43.50342	41.067314	27.933722	38.64259	41.38433	30.043793	14.907221	19.016806	22.460688	20.919624	30.142044	26.633488	46.932785	34.37041	24.686577	29.493984	32.49283	22.167595	33.68586
172	14.948304	12.791213	7.434258	16.087496	14.530064	18.16143	4.873423	1.7150068	-9.588063	17.603065	8.602686	12.909534	13.360674	8.965057	18.500492	9.916197	11.869973	7.3173356	14.039169	19.91716	20.45885	10.638425	8.580042	9.124207	18.27095	18.594963	19.393797	13.664087	12.220995	11.599226	11.585622	13.108647	10.859146	7.8532324	13.014576	15.951258	13.785414	11.133652	2.7629886	-1.4081486	6.101059	9.201977	-3.9797258	1.4304676	10.136913	-4.112564	15.580211	20.88666	7.6935005
173	12.718114	7.587188	7.9483843	9.689091	20.857086	17.177687	13.936693	12.179337	15.105755	12.894787	17.07348	13.136372	-8.079333	-7.607764	-9.128923	0.952081	-10.056242	-16.743078	3.5410876	-1.9940325	-15.903925	-21.204124	-7.790883	1.4233634	9.204621	11.60044	7.7191505	-11.46183	-9.359589	-3.9565172	-15.063836	-8.462693	-6.041364	-7.1881056	-5.5688834	1.0532588	-18.994675	-18.116966	-27.968754	-10.806164	-7.0109253	-0.006436437	-14.559164	-21.144325	-22.293327	-25.324268	-26.562006	-27.131409	-13.735834
174	16.948208	29.65527	16.051346	1.7598166	14.10004	11.043478	10.18431	12.417485	1.856436	12.139837	22.331997	16.920227	14.101075	16.130764	6.7158794	21.913927	25.32415	27.490704	16.891624	31.232796	30.450836	11.821855	23.87089	31.83228	18.868484	27.326824	28.638527	12.7219925	11.376636	33.975777	12.98197	12.919191	3.268912	19.071457	26.028885	16.711252	24.693645	9.37821	-3.545092	9.063363	15.507986	21.9259	13.668388	26.064621	24.729145	24.773827	32.4225	16.957516	43.539326
175	-27.99303	-13.599717	-20.831528	-8.084702	5.586399	-0.9924171	27.194366	27.504784	15.56478	18.051525	35.99614	31.641924	7.946883	21.01547	24.349384	8.85413	13.100428	-2.2172132	4.41919	15.574123	28.541702	14.396525	14.036934	-1.4724562	40.209232	45.274616	30.16954	7.3950644	18.42175	15.1928215	-1.6707213	5.4840307	-7.772686	-2.3190143	0.95758903	10.465122	4.1721315	14.190238	9.127338	27.226286	21.11383	5.5075755	14.278992	12.378675	9.550606	5.6633224	18.27987	6.392436	-9.652606
176	19.316967	27.427917	27.201195	17.506989	20.148201	18.877254	12.154442	20.214981	17.104034	28.998363	37.01788	38.915318	25.668465	35.60003	31.990223	32.887825	33.779945	44.143692	27.018536	32.59002	25.614504	22.32254	24.470606	19.582592	25.339165	26.351177	18.341251	20.454552	17.372387	8.052684	12.138962	11.790828	6.9301486	33.53363	31.156057	25.942284	28.366198	31.482857	28.143385	28.810284	32.4157	31.921051	22.218786	25.609688	23.370338	16.1528	21.437035	16.06255	22.972158
177	26.575642	44.565506	50.21649	42.974796	57.259132	55.365017	42.23018	46.266724	38.529655	41.465744	44.716057	33.192524	26.095787	42.946148	36.53492	39.035942	52.946358	58.925564	55.69362	62.047325	47.211674	47.147278	65.095726	58.359375	28.759644	21.825048	12.021729	38.687225	48.204414	37.676064	72.859436	72.13907	62.263935	32.466576	34.479836	24.86605	13.84322	30.207134	23.989254	21.177153	25.753468	19.782637	21.898565	27.079731	27.555622	39.69557	45.9649	37.373055	26.688019
178	57.713585	66.963425	53.248512	35.903328	43.065952	36.724358	64.74199	51.357742	35.016098	32.58821	44.96447	35.022438	53.07504	53.533485	40.577255	45.501507	46.26675	52.41417	22.394169	34.717686	30.686878	37.71278	52.783157	66.35809	30.577728	32.901558	26.758907	63.91296	78.03383	64.70128	52.071697	55.941177	46.261215	46.46254	65.50888	54.305824	16.561028	33.073334	40.09813	28.23145	40.527504	36.672516	23.014477	35.789856	37.322704	36.078728	53.48583	51.66265	17.259361
179	6.244734	4.25968	2.5731583	-7.222459	7.3008366	7.3722343	-14.271494	-7.3343835	3.288958	-8.3414135	-10.595623	-15.57386	0.44189656	5.449571	-3.4119124	-10.157774	3.0800657	4.3851237	-2.0076818	3.838499	2.943009	7.1953244	-0.111694634	-12.979222	-2.8528075	2.2185671	17.096004	18.11521	8.247434	-2.9001017	17.670536	16.601078	5.3491592	9.326097	15.200333	20.496597	3.1865644	1.9607693	-6.4408846	-4.2451797	-2.9556365	-5.700486	10.795001	5.0114527	-4.526008	14.136339	29.511948	41.19657	29.531708
180	25.046062	29.13464	32.525505	20.107166	23.462418	29.38556	18.744495	12.776255	17.919403	-3.3290322	-2.5511227	9.431559	14.945575	6.1139402	-13.839646	24.879988	23.4929	12.622627	24.495033	28.797632	26.00579	25.238018	29.032524	28.14304	18.57251	15.625037	18.931623	1.5272866	8.107759	11.637611	14.819517	17.713638	16.819454	16.519207	11.968164	-0.65527517	13.236265	6.9321275	-6.905692	22.70216	16.974335	26.784626	19.344353	25.364388	25.424812	5.7669015	4.0532684	9.265157	21.521198
181	2.0402417	15.197523	5.8766003	0.7931426	6.7553234	-5.6247773	14.28965	20.968891	23.807768	8.540455	8.257528	2.1608956	11.835566	22.439543	12.430325	7.5674753	20.32439	7.3912573	29.306023	17.98497	6.761652	15.628618	28.074125	25.341642	8.414092	23.534676	14.142597	3.7100701	17.39559	15.09365	21.015438	5.335031	-3.816246	-9.824029	-0.70496	-3.8930023	-12.933331	3.0566354	2.5566869	11.720449	10.092855	-7.266967	-6.4840965	4.15284	-7.140786	1.3860244	17.031843	2.8528128	18.25362
182	-12.9603615	-11.988228	-14.666168	-8.995853	-3.2308292	-17.624655	-6.651877	-3.6502264	-12.678341	1.1349578	12.76667	7.347354	34.325897	30.194397	11.158537	18.917042	18.757898	12.436429	6.7770405	9.13702	5.344673	10.055906	9.848667	15.936974	29.212559	27.835072	25.617773	26.581305	24.18874	18.99842	15.685204	16.442776	11.656973	40.26303	38.302723	36.2174	30.825573	31.135155	23.83865	29.73703	40.04316	41.55407	39.724323	25.978497	17.655994	14.277307	11.610306	7.195364	19.582985
184	16.439854	12.49827	6.4395323	21.84156	34.884476	39.09987	18.518711	21.606556	24.829826	42.300766	28.797844	9.464161	13.751505	25.92811	25.950418	60.66505	54.684525	35.032402	21.721039	18.665335	7.4635096	-6.2560673	-5.978674	-2.839613	37.280624	27.427826	26.17999	21.47752	24.259201	31.847225	13.607979	20.575628	32.257965	14.953676	12.914083	4.753842	-32.229313	-24.938868	-36.3491	2.8368673	16.699232	11.504437	22.270988	23.066486	9.482237	8.248543	1.8543928	2.4375906	18.000637
185	-8.165075	-14.62264	-19.826298	-12.703899	-15.393877	-3.0646906	5.9101267	-10.741217	-16.721422	15.22472	12.303023	12.75437	-11.519263	15.995299	24.811722	11.425474	4.032287	7.4698143	13.479235	10.7133045	11.474642	-19.991497	-23.683443	-19.916025	-12.755578	-17.327572	-11.004196	0.5184185	0.40998673	5.57847	13.385815	5.535925	9.261267	17.164587	7.8476505	1.503186	24.643978	16.081963	19.646511	12.633547	9.4086685	8.83177	-6.2554994	-8.084314	-8.147857	-6.8632517	-19.85411	-17.908926	1.2032179
186	19.965748	17.758747	18.014301	24.686272	27.765322	27.18527	23.781162	22.800617	8.554889	32.991264	31.880596	25.912016	-0.983313	1.051752	0.42756426	-0.086710036	-0.28267002	-1.2790983	17.434677	17.138111	17.231415	20.992523	13.982699	6.3237276	17.120438	24.919918	15.738724	12.6908245	13.557241	7.2697144	19.55055	23.15937	18.259155	6.5962586	4.375206	7.3616323	32.52936	20.839312	17.368027	15.208048	7.6525807	15.127758	15.35957	14.258932	10.513342	20.753891	25.536823	21.084019	8.123141
187	-27.4944	-25.28161	-21.332365	-38.584564	-36.643013	-37.338367	-32.979424	-32.373222	-33.488106	-13.917814	-18.417747	-22.556889	-25.933565	-23.98582	-29.785603	-19.892937	-20.63551	-29.479683	-49.458015	-46.251358	-36.827824	-24.88491	-34.936745	-32.730118	-25.317947	-39.727386	-51.868645	-37.75275	-33.917667	-28.716255	-20.4988	-25.208519	-26.55305	-30.985237	-29.279665	-20.822105	-23.57993	-28.229113	-29.19257	-11.166668	-12.133274	-33.536774	1.3509116	-5.9728017	-16.109047	-25.097275	-21.22192	-19.470238	-9.2200165
188	21.045177	36.512856	21.470978	12.753726	21.110868	17.124031	0.81677765	8.16443	2.0497606	29.638199	32.926384	34.398445	4.6013966	9.042724	14.155521	10.956275	3.7825165	-4.165569	20.151766	30.630539	32.540176	18.765434	25.660072	17.364002	1.7407637	3.1232944	0.6970088	31.559402	37.318356	25.53656	18.27253	29.459017	14.851278	6.103874	19.208235	12.152834	7.7887354	19.07224	7.656987	13.437638	23.67532	14.385601	26.15532	30.13348	17.761938	10.907787	21.024536	35.585808	19.992422
189	-7.3252544	-5.0668573	-7.9722786	-5.920983	-1.3884821	-16.455275	-11.233833	-11.395568	-11.730688	3.1941745	7.5798035	6.3212376	-22.484655	-5.30758	-14.387554	-32.212067	-28.708448	-25.461485	-12.744295	-2.8233385	-6.96887	-23.172115	-24.685617	-23.474792	-18.914145	-21.427177	-19.25958	-18.12929	-10.897622	-13.944894	-27.084614	-21.771185	-15.029213	-11.452633	3.0074444	9.075172	-17.084127	-14.125195	-21.453274	-12.322041	-11.349045	-0.86107546	-12.128876	-14.490435	-25.545042	10.412127	11.741867	-0.80558234	-14.687179
190	8.171995	7.659982	-2.3987825	12.812954	8.744806	6.6009655	10.331495	9.723303	14.483658	-1.3377733	-8.780303	1.8590031	8.236084	-3.1393266	-5.520951	-11.422356	-8.016413	5.6333103	16.278536	-1.308788	4.1056786	-0.34558558	-6.177091	-6.768487	-6.210557	-8.551157	-10.660679	-5.902936	-5.368235	0.4695679	-0.65887904	-3.6814017	-5.3199816	1.536219	-7.397835	-7.713337	-2.2215607	-7.5635533	-8.919039	-1.3441408	-8.095152	-1.1558322	-3.500463	-12.232485	-6.4361897	-8.862415	-8.088059	3.929397	1.4204472
191	-2.7713795	-11.292639	-13.222227	-5.0385356	-1.7941383	-5.185174	-6.5395813	-13.792219	-9.945123	-2.1756563	-9.171217	-9.598478	1.9192873	-0.7863987	-1.5796485	-2.9725487	-7.3033876	-3.7828555	13.333235	10.876675	8.289944	5.115148	1.8123033	7.4194365	-3.22407	-2.9033856	7.4735703	4.691549	6.1651134	17.301939	-0.5613435	-7.0604095	-7.4768906	-14.760031	-18.104061	-26.296486	-8.085969	-4.3559666	6.534032	-13.4948015	-23.062641	-22.12022	1.2760397	-4.9135303	-6.662168	-13.500819	-19.386734	-15.915533	-15.818279
192	-5.9816265	-3.5755043	-9.509513	17.092472	9.577988	-3.7980819	-17.91628	-14.14451	-24.440115	4.5526133	13.7869425	-12.983776	0.84829164	-5.1639023	-14.165697	-12.142232	-2.233333	-1.5749035	-5.769789	-3.0286446	-5.298128	-26.906548	-16.246809	-2.6531565	-5.0316505	4.0230637	5.534935	2.0851958	10.0489025	8.9245205	-6.4628963	-2.3766274	-9.529089	-8.290141	-6.3980055	-13.754288	12.534021	19.276543	19.73254	-10.682991	7.2853518	10.05872	-4.62107	-1.3644959	-12.411505	-13.809247	-13.675671	-8.766379	-2.9848046
193	12.833286	18.848156	23.920689	9.33253	18.733063	7.09282	38.458588	37.692802	21.33119	26.460976	38.45864	28.740128	17.796112	21.319912	12.680496	9.861896	23.164713	35.13365	20.76931	29.809437	34.336304	46.67209	49.46877	39.94606	15.0831585	29.06242	36.452007	34.485672	39.114994	25.882738	31.4571	39.371384	31.969204	14.627583	24.874935	23.896622	11.517165	25.077503	22.317013	8.078293	24.164572	23.409023	13.154852	5.621463	-5.894025	31.665905	25.988533	20.82581	14.925262
194	-11.005911	-0.56343126	0.50519896	10.994971	6.583794	6.274769	6.673639	5.4765787	-16.356169	5.2024193	4.3205094	-4.714199	10.603512	11.386317	14.03051	7.2031116	-8.381313	-25.073051	-0.7209946	-4.0379066	-6.5601516	2.581676	-10.35441	-15.936909	3.711053	-1.323249	-3.0848455	4.5757256	-1.6817739	-2.639803	9.970898	7.3777676	9.628967	7.940563	4.4745083	17.013092	7.1905107	5.846739	4.5890512	19.129198	18.103453	17.564987	0.4903699	1.1961019	6.2040854	11.368018	10.875359	16.160131	11.010556
195	12.98476	14.307402	20.072533	3.0038915	9.440522	0.32555866	-8.939964	2.165997	6.847917	-6.0687485	1.4593973	-0.7341533	-15.250381	-2.8403702	0.8427085	13.248162	14.809947	-6.074904	14.581509	16.939655	11.367656	0.66729885	6.0469866	6.939203	13.189821	14.730862	7.309597	21.595882	23.99375	14.570662	28.152084	15.877365	6.513939	3.3248217	7.8847294	17.06405	-8.608424	-0.8961741	-3.8709607	-17.590408	-15.280809	-20.40105	-20.31876	-2.3115783	1.938302	-0.055895597	7.0909767	4.050186	10.338339
196	4.501212	11.82844	9.423813	18.04596	30.510565	27.438358	27.66977	18.85777	5.802136	1.148592	2.7922537	-5.35143	18.871063	25.175404	12.179438	8.587188	21.075705	12.546125	12.855572	15.839008	5.0363646	1.5248108	12.93265	6.78588	1.0567777	6.880786	8.729376	15.731487	24.912872	21.604454	4.111919	11.393622	-2.231637	-13.518129	-8.45542	-13.677244	30.902618	33.388367	9.187193	37.887047	40.89955	20.856401	-4.921881	5.6888185	6.320695	12.059624	21.184944	8.118437	10.689374
197	13.255951	15.14282	18.426237	16.318653	24.149084	16.9062	23.108086	21.472239	17.889172	14.925058	20.177538	13.146721	19.687876	16.707355	13.188584	18.566853	17.323513	17.589169	16.920902	19.903505	18.9546	22.94345	23.448519	26.043869	24.392097	22.570332	15.414293	26.712986	24.753878	20.486282	18.625896	17.357958	22.294655	23.185108	25.25338	29.154459	16.981987	22.95286	22.663956	31.006721	26.30199	28.818789	16.45717	20.788498	20.378496	24.947933	24.301609	19.020145	14.870579
198	16.186008	24.535646	22.642336	25.42433	21.518274	20.736511	24.580278	23.448387	24.483234	16.123493	20.291683	18.087688	20.272152	23.510342	24.913652	25.650743	22.496895	15.460051	24.13798	23.77564	13.924309	10.322946	16.413725	17.60123	20.881174	17.122585	21.08972	26.876432	32.50527	30.497097	27.126633	29.028273	27.082916	32.73946	28.174137	19.868639	31.375961	28.660246	25.993896	29.898949	33.920162	32.17539	19.83465	29.099012	35.703133	29.782446	31.633205	30.96842	24.795353
199	-9.592967	-8.743292	-15.1242	9.68239	13.225084	12.448169	2.4531698	7.8035336	7.8240657	10.437529	14.579804	6.903124	3.7281637	13.098483	6.6370287	5.3056126	10.841913	4.660261	7.587987	20.406773	24.27522	25.855154	33.101067	21.321617	20.362564	33.0311	33.268745	-9.2656145	-15.445276	-21.881342	18.518154	25.392632	16.866947	8.669823	16.435225	10.010717	52.049957	25.97183	14.734583	29.6036	32.44095	18.327604	5.7716064	9.011762	38.614258	7.1711493	18.007362	26.110363	7.6110477
201	-13.754381	-13.89773	0.9757912	-10.564861	-13.227011	-15.873945	-3.7587276	-18.219116	-12.767441	-7.361605	-4.5080805	8.032513	-5.155513	-11.5871105	-28.80653	3.244875	-3.4714665	-23.776493	-0.9322186	-5.9704494	-0.9639103	-3.6301198	-0.18857273	11.935445	13.283202	9.329756	8.582748	1.3463062	-5.800875	0.83028764	0.34735602	1.849475	3.6147003	-0.6914412	0.29240903	6.39829	0.44492906	-1.3322304	-3.5526161	7.095133	-1.7034535	-1.9533119	0.2486313	-2.1114857	0.23400038	2.423624	1.2705398	9.189124	-14.672609
202	-11.509577	-14.263767	-11.563395	0.46280825	-2.7455983	-8.576544	15.471441	30.347153	26.376005	-30.809874	-27.639996	-38.068016	-13.344326	-2.1372828	-1.0824018	-6.3480225	4.2319126	5.022438	-7.0283804	-7.5315175	0.9768745	-6.2803426	-10.168604	-0.120093584	9.524298	18.888496	14.473581	-1.0155852	3.8617144	0.9515749	10.6711645	5.775341	-10.305424	7.0277286	-9.2798195	-16.617641	36.30781	23.481377	10.775051	-3.0371068	-0.5593973	-4.781736	0.92673755	-3.3564363	-19.37377	-13.612541	-2.4902534	2.4373937	32.06027
203	-7.790743	-17.356327	-11.1700945	-29.617737	-23.109394	-18.795605	-13.186597	-9.863973	-2.7272403	-2.5086286	-8.243234	0.13802046	0.83630574	-8.206322	-5.5631843	1.4200416	0.32395285	-11.713982	-19.647736	-19.710457	-15.190739	-8.847269	-18.664984	-29.19526	-9.2477865	-11.329052	-13.5843525	-12.861738	-17.487385	-24.895145	-10.442163	-14.652514	-3.9442458	3.220675	-4.93077	-5.094011	-9.117792	-11.477766	-2.1161957	-29.853855	-32.31492	-21.177631	-18.373325	-19.836155	-25.131432	-11.53513	-11.536375	-19.47335	-13.004962
204	12.710879	18.415815	21.958937	12.012619	14.89635	15.268029	33.656235	49.772995	56.37008	30.466652	43.68282	52.872513	46.128227	54.31746	43.37648	25.181757	25.59821	26.033394	30.743418	26.950005	23.65673	14.39858	18.426476	23.30325	28.514763	28.94727	28.22184	45.099106	34.84046	23.17799	28.82856	36.144592	63.81231	37.11416	34.45401	27.07386	22.400978	27.846664	31.084206	28.106258	34.70957	26.687424	33.3424	25.495369	20.244164	57.48987	55.21896	36.901127	19.518963
205	-4.3685703	-11.533356	-7.7911205	6.283519	4.608609	13.073931	6.436801	3.8047576	8.768565	4.315129	-9.576698	-8.627754	-6.032474	-1.0884248	-1.7281203	-7.5870914	-13.988245	-12.722987	-20.057928	-18.185764	-5.1913614	-1.7843052	-8.352554	0.22417313	-23.726109	-20.06382	-0.9207639	5.3458767	-0.32247865	-3.4891458	-14.062818	-20.772112	-14.894572	10.166362	10.184092	18.255215	6.9365106	-2.0563953	-20.742653	7.598276	1.7928466	9.079428	4.9520683	-4.5623665	-13.129531	2.1357722	-9.752365	-2.401011	4.317382
206	19.19666	9.547948	4.9292927	-2.6650004	-2.4645653	-2.5150485	-3.189875	-3.0391917	-3.1995225	-12.908245	-8.132538	-8.794168	-2.9974713	-1.7275785	4.038314	-7.077122	-5.705883	-5.167819	2.2099435	-0.99604213	-5.2261195	11.459153	9.207249	11.839744	7.399019	0.21191016	5.1635175	-1.4076645	-3.1094325	-6.099907	-8.274411	-1.530942	-1.8518314	-3.6043923	-0.88627374	3.0984936	4.9884367	5.710491	11.044277	12.227675	16.209368	11.673208	1.4579278	6.955579	10.382677	8.984949	8.85364	11.4315605	-1.3345374
207	14.9350605	20.334332	24.609911	25.172756	30.270227	25.372532	28.564579	29.483948	8.867956	37.657288	33.79068	26.601507	46.566727	41.553654	26.889896	40.709183	52.62079	39.20637	33.295753	49.42548	50.450005	11.383686	19.707771	18.182583	20.946869	34.885883	40.821304	8.795043	5.942176	9.995656	17.798986	12.644639	10.270489	19.189407	16.907713	20.408384	7.359747	13.189364	15.142858	10.8224945	6.2741623	0.99996877	9.797809	8.584436	9.015409	16.963356	21.376938	18.618095	6.782976
208	31.582947	16.560812	17.79056	19.937757	13.53125	21.600992	26.451756	16.95773	22.941431	13.728935	11.893013	21.73404	41.262684	64.857864	88.19757	47.171524	68.08418	56.967407	64.76962	67.16995	50.29068	29.046446	38.561783	28.239069	38.523888	47.861397	42.290073	29.33217	36.037086	27.592632	38.065083	42.091503	25.736818	43.222637	33.13395	13.633473	39.308887	41.60341	45.345833	40.29059	38.31595	28.775547	28.702404	35.246162	26.390003	21.74789	24.302608	27.362698	36.58811
209	34.376503	31.79402	26.181547	28.541664	29.58777	24.175442	26.469872	27.450207	20.962784	15.183165	16.904652	15.74108	5.1722455	0.9044567	3.8064494	17.908192	17.210064	18.530413	-12.572958	1.0143608	10.340273	14.430868	13.588175	15.726378	15.552183	10.020121	14.258276	3.555987	2.902441	7.3145876	24.023102	15.952986	11.491455	8.577963	17.691479	20.199684	5.6867948	3.9356184	7.353938	16.3151	10.236657	1.9550974	11.259414	15.903966	22.622871	14.615879	14.263445	22.259094	32.18991
210	-6.6238117	1.214964	-0.6407011	2.1976895	3.3126981	7.0337505	14.896638	16.739557	16.082327	6.3857417	11.664541	5.8809714	35.809563	23.060837	11.275839	26.72062	20.691845	14.903958	10.521538	11.06576	5.2475624	10.195804	4.492983	4.467481	9.64648	15.180223	9.674727	10.3684845	29.065777	28.091581	21.680386	25.405277	19.771568	12.609411	0.6883197	4.3382335	17.352966	20.487247	12.218697	19.405277	21.241398	13.922256	5.6177077	8.943415	16.248512	4.6352654	9.760434	3.0325768	0.1301189
211	22.6455	40.55664	36.414127	2.7133393	18.03387	15.018421	26.95663	34.539085	11.334523	2.4325528	-1.7626003	5.1442056	2.7640038	-1.1060638	-4.216819	8.713499	10.402851	9.434828	21.767555	31.916866	50.044994	14.377256	37.974663	37.850304	-5.9229283	2.8461137	6.310489	8.390184	0.6925069	3.897565	10.699461	4.970384	8.747229	1.2418897	9.216253	9.268038	17.330025	29.594666	35.743835	10.810156	6.0343633	10.757277	17.418636	16.751064	18.145195	69.83582	60.537266	42.91474	16.042805
212	1.0406709	6.609548	2.4074295	47.7584	51.144573	25.877163	-0.4480063	6.232663	8.625794	-2.738902	-2.0387392	-3.74017	-4.549392	6.2867737	8.363512	1.3801236	19.800203	12.271515	9.4451885	18.862185	26.223629	4.708956	10.490323	-14.278837	3.3777792	4.9379535	-1.2914219	-16.142094	-11.753841	11.49907	16.644772	22.082386	3.5927277	1.923727	8.555989	5.0208626	9.112572	9.811123	-3.627067	-8.661535	-8.16339	-9.937169	-8.107212	-1.8836193	-3.1443782	-9.121594	-6.8202076	-7.5420523	-8.733452
213	12.959469	12.662194	9.954946	6.6487036	5.129039	-0.97369844	28.443228	20.810516	21.12025	-12.1945305	-6.6036735	-10.749726	-3.1916642	0.97341585	-3.1820102	21.025244	10.111576	6.8292246	7.455491	1.1012034	-0.7916415	19.105778	16.917618	13.362194	29.349823	24.906042	18.554718	5.2826867	0.8216578	7.826187	14.848103	1.1560605	-9.6071005	2.765533	0.2698828	5.3933973	-0.80637217	-2.6265867	-6.2265787	20.975231	8.250759	3.8291454	15.766226	20.329124	21.145725	10.6791725	6.95438	13.458548	9.484909
214	27.74887	17.073229	13.790224	3.444545	6.403119	6.5845423	7.4294233	5.1832085	9.851024	-5.0690165	7.9656553	16.994143	12.458951	3.3026633	-3.2404933	17.08746	16.580235	13.950514	-7.174995	-8.973619	-3.1547122	12.586317	8.911977	9.674563	-11.235638	-10.0059805	-14.56515	-26.025955	-26.75698	-38.16489	-7.419738	-9.234119	-19.471283	-13.123589	-3.7508662	0.4403051	8.002927	7.4994555	25.27042	10.439804	0.82044053	-6.8769054	12.026161	-7.50223	-14.690321	-0.036051072	1.2778835	7.9548173	13.003861
215	-13.610067	-6.3630333	-6.515587	-15.645986	-14.616099	-3.6946745	9.259876	12.062536	5.3630676	2.609517	7.8334227	5.309896	1.1972483	7.467887	16.599033	24.745926	20.18722	17.78034	31.506718	36.43402	29.430538	11.34782	18.051338	15.393178	22.734081	18.296345	13.060694	-4.9887886	-1.9610082	-5.8054523	44.99932	61.464035	55.813675	49.785866	56.60914	55.075348	41.311085	41.61463	33.55535	24.093372	29.531513	34.28762	25.279778	32.551582	46.289803	29.021957	35.55022	40.817112	31.018574
216	-27.695969	-14.80954	-17.109789	0.06108656	9.510742	1.4462329	-1.3524836	-1.3842696	-0.8461549	16.569778	18.940258	2.0281444	-7.2522516	-4.449272	-14.573355	-5.2119384	5.8982716	-2.8917208	-14.906631	-4.680608	14.93527	-7.976511	-1.3776404	-7.7380548	0.046169758	5.545303	-3.0880861	-13.059748	-3.934055	-10.200876	0.19465625	14.83129	-0.24074909	-28.498837	-24.292336	-31.47239	-21.195198	-22.934587	-32.510117	-8.624804	3.2027025	-1.1123521	-19.408398	-10.269556	-19.992018	11.89986	21.091108	9.940979	38.735703
217	30.060009	13.58948	5.245742	1.7854275	11.223354	7.4553995	10.056744	13.137119	15.039065	-2.7867684	5.4528885	24.230648	13.559101	13.155865	1.8752775	-1.7292492	9.4654665	7.452406	17.74842	18.129822	14.646008	8.975273	16.412094	13.500318	21.598816	28.36594	28.146542	34.2288	26.7863	10.424958	15.577347	16.080217	8.763332	9.362684	7.0089808	8.108266	13.894651	13.118223	14.368462	33.136387	24.67799	4.769114	13.132829	2.3382232	-9.335058	-6.867753	-8.07908	-10.137339	-7.3870735
218	10.5286045	7.4804153	10.330587	-7.891017	-2.0318444	-5.751872	10.379043	3.3099837	5.3953958	12.868221	8.7884	1.6042676	-4.468358	-3.5654664	-13.372087	8.76482	6.7650986	7.2160378	-12.053545	-4.458582	9.006553	-29.946072	-27.434679	-13.817627	16.589897	13.896381	19.561146	19.541813	16.801392	16.783546	9.630619	4.70601	10.383816	-7.9890776	-11.704241	-8.932259	18.703743	18.431221	21.1635	14.426956	12.825806	13.19092	-8.282809	-8.716244	-2.5246887	4.7202377	-3.8534722	-8.33457	-17.96156
219	8.661657	5.8611803	1.8363905	-3.587627	6.3448644	-3.29396	-5.7688704	0.5002386	2.2384388	-13.118349	-15.67692	-20.697943	2.1146193	-3.6460886	-1.3067731	-6.315468	-14.879751	-18.318533	-11.742559	-3.1666846	1.8765898	3.9303594	3.2582536	-6.2593565	11.83707	9.446781	15.509314	5.327733	-1.3988216	-6.3091283	23.984531	7.745784	7.125064	1.4674321	1.0422564	2.362716	38.99798	44.44249	33.417217	4.353225	13.396469	16.644394	13.484131	9.633824	2.1021378	8.223771	6.3599463	10.89019	3.0539916
220	24.978205	32.69754	24.727684	31.254837	36.91197	33.452637	26.303871	23.441914	23.264568	24.40021	26.807022	25.231182	32.290703	34.529556	35.699844	36.135635	39.144287	32.74215	23.672472	19.186195	22.005001	18.448833	18.700485	22.359198	7.9174986	6.80651	16.303234	1.698685	-5.9448023	4.4247265	11.016489	5.62185	12.100264	9.742077	9.451414	16.527107	11.822927	13.445637	11.56922	7.818425	10.496548	13.395222	5.8417263	3.7437754	2.4677107	13.724928	9.2775955	11.333913	21.162373
221	4.443616	7.6449313	2.2403946	26.35854	7.3473186	-1.5222107	11.48591	6.7760677	7.2553873	-5.8442154	3.2181735	11.748642	18.934948	18.986073	13.71874	9.909207	4.5826836	13.378756	17.973705	10.829629	5.393037	-2.108123	2.0703714	-0.2975183	56.12965	53.29544	44.660248	49.24578	24.486877	15.140022	15.137113	10.982212	4.8991957	19.124771	15.85106	14.524157	37.405746	47.68815	32.16005	50.223236	40.77716	28.96669	23.71825	26.120888	29.193726	43.478798	39.872807	34.399055	1.9692552
222	15.493895	20.899742	24.443016	48.9738	39.217094	36.802254	35.754406	49.285885	37.481255	37.262527	36.600655	35.23956	13.614363	24.225876	36.624207	11.882265	4.8657036	7.1541123	31.803696	26.111855	15.293903	57.71838	44.992027	32.051273	9.233538	5.1494894	4.6789937	22.02126	21.90889	25.445915	24.566551	28.678276	26.4011	7.1803846	-2.6607058	6.3776608	21.711899	18.375849	20.317495	18.98993	15.044747	19.76541	9.489872	10.300341	12.499446	38.665154	31.391464	23.933666	16.99458
223	21.271591	24.500362	30.230753	17.80048	22.992212	19.67204	14.376259	23.089798	37.35585	14.86574	27.729723	28.533005	31.612808	31.84461	34.367714	30.613249	29.870682	31.045288	22.745785	26.039574	21.998886	29.029858	27.635014	26.741297	28.604492	28.850441	27.94124	26.100891	29.933857	25.034966	26.205307	30.24348	28.316662	27.48733	26.250862	12.782282	25.955711	25.54739	21.02108	21.56751	21.66938	11.575795	23.65164	27.343971	23.866606	23.85335	24.179104	15.910658	14.015004
224	16.576675	15.683483	7.471365	7.3504653	20.018349	19.74749	30.075497	31.750523	22.411385	27.928703	36.225792	36.930264	31.113796	43.44984	61.186783	-4.130369	6.876629	2.8552914	24.197678	22.768688	17.024406	0.19126993	4.814828	-10.814876	-7.6354704	5.363983	18.95737	22.133663	23.589195	8.974075	12.925819	4.076743	-4.632454	40.32824	24.36053	14.012142	-8.329792	1.0140524	-4.305172	-10.164832	-0.9153993	-19.68887	14.038351	17.904692	7.192314	-4.1344533	-0.018895715	9.095989	10.908303
225	-14.904192	-9.4153595	-16.23068	-0.8083786	-3.447028	-10.356234	7.1084614	-0.32112408	-6.5315304	8.820759	15.408045	15.39452	25.403831	13.785416	17.460918	25.572613	26.13725	27.152794	30.214157	27.425194	24.754868	27.725971	22.087967	20.303526	-5.2842216	-0.8562672	-10.929807	7.3910418	8.705837	16.643032	26.05788	17.85528	12.835436	18.059296	18.916603	20.920479	4.4587007	8.640156	8.967758	13.251507	19.2136	21.930588	32.282623	33.171715	26.631435	23.991388	23.093594	19.126102	9.494934
226	-23.984753	-27.414928	-28.006344	-29.637735	-32.871674	-36.860462	-36.37317	-40.654514	-32.54421	-26.119781	-27.545141	-34.072174	-21.849539	-26.613346	-33.68106	-21.600462	-28.673027	-23.825611	-21.994999	-29.750343	-6.3047056	-28.251652	-30.807117	-26.465776	-41.77706	-35.104767	-27.879395	-32.436413	-29.489418	-30.398455	-25.432835	-27.63613	-24.819271	-25.654015	-32.990578	-29.070175	-21.625792	-24.712006	-25.296307	-15.247881	-17.873081	-17.184677	-17.871696	-28.59504	-39.09154	-25.96248	-24.893581	-21.995441	-26.94283
227	9.662932	22.466536	35.2638	16.642607	16.634321	16.067339	32.54805	29.522594	20.147575	19.028996	21.32146	16.20993	43.7352	36.292065	22.238228	4.2268057	11.25559	11.968438	-2.9271429	0.21882498	4.1865244	34.328888	20.190788	12.419281	3.6277175	15.22071	11.675804	31.49047	34.117188	24.650528	7.893649	24.355858	22.649223	-10.098562	7.8483887	16.114733	19.3004	26.599604	29.150146	8.978622	20.027786	13.362766	21.49001	26.280987	15.774538	10.808071	21.046879	30.614044	14.42955
228	30.814663	42.504288	45.517593	25.082739	25.200626	23.507008	22.084028	24.166	19.190094	29.53505	43.075016	34.926895	49.954063	35.925552	24.386297	18.261251	24.41948	17.644035	26.170376	35.347267	25.006584	31.17091	49.845245	42.085106	54.691055	36.30452	21.766861	42.8237	51.65027	45.967636	-3.3066254	8.938268	13.957226	36.99437	44.9519	30.643557	11.687236	19.142405	46.002777	2.0203524	8.645349	21.192053	21.688406	18.892513	12.310565	22.48666	26.713085	20.415443	14.668919
229	-2.1371336	6.007037	8.206828	35.79386	60.22142	50.095444	45.10192	56.50294	60.15271	34.199173	44.504974	47.169144	12.456	29.551937	32.27068	9.875381	11.607844	11.677662	42.826088	28.484772	8.044962	32.080017	40.956764	27.923195	-22.510029	-14.5525675	-13.122999	66.1508	51.586456	41.67739	-1.8562372	-0.67994094	-10.151447	8.23662	13.676979	22.752031	17.84701	25.835518	18.586815	-1.9254458	12.958564	26.551163	35.495373	23.01669	7.798195	25.158092	35.236763	31.88272	18.00749
231	56.126427	59.718193	64.562874	56.98513	62.90626	53.65196	-3.999966	9.290783	7.1719	-1.6215355	25.43803	28.529543	21.787079	20.030441	21.524235	43.063713	52.312187	37.848953	1.5808411	3.0698528	-1.0750047	2.985649	10.09712	6.660228	6.9168987	0.7585027	0.42562535	67.37402	62.753777	40.691616	77.76261	77.16193	68.06942	18.275894	23.330841	6.203002	-7.756957	3.6511736	5.5377765	13.123428	4.9859343	2.3667147	-0.16576314	10.504149	-4.4402475	33.958992	47.813572	51.787216	40.11738
232	19.474224	23.459415	18.559103	11.92745	21.977472	17.808527	12.690771	23.5563	18.90521	19.602732	26.722382	22.387812	34.699173	17.311464	15.996337	4.3491406	15.418125	5.0613575	3.42411	7.475323	-3.7741606	-3.0528917	12.360055	5.426811	8.247449	7.4612875	23.120422	14.164919	23.073421	17.11483	21.14177	22.555977	16.357012	40.3822	22.797138	7.874866	11.201345	9.933984	10.7172165	22.05259	28.396255	23.035862	15.389882	20.57701	30.145012	18.45919	16.765017	20.693922	21.178116
233	40.46333	38.23816	27.160599	57.51984	61.100513	47.55095	54.835762	62.29015	57.917698	28.217937	36.082607	54.425354	31.165531	34.137383	24.088055	31.99834	44.310028	31.892292	57.58362	56.566322	39.364883	31.751402	43.07516	52.53766	35.322968	41.518486	35.254356	54.364624	45.939377	32.367455	42.198708	46.768723	31.37191	44.712357	48.15616	32.012417	33.970963	39.823586	28.45161	55.838776	60.08039	68.30575	9.274343	16.537212	7.8017235	15.913303	23.517342	40.95877	54.58498
234	1.3286211	4.29035	-13.478103	-12.45877	-10.308619	-20.425346	-7.531198	2.7836487	-3.7472441	1.3467914	5.8816085	-4.6665154	13.643653	13.460992	-4.014958	-1.3252057	10.54809	8.868746	-9.725365	-0.65171295	-16.708355	-2.7272367	1.6718185	10.964981	-19.370342	-2.7795467	0.46094972	-14.901034	-10.9097595	-2.2467706	-8.862038	-12.19565	-6.7241516	-20.982693	-24.770733	-14.17847	-22.535229	-23.002338	-14.5473385	-18.252638	-17.927952	-19.820164	-11.569465	-19.30535	-22.227718	6.384179	-13.086555	-16.088856	-17.492743
235	-24.700447	-14.706894	-13.574794	-23.11905	-9.510336	-7.4995117	-16.706036	-21.772408	-29.129591	-33.746445	-22.624386	-18.550762	-22.482212	-18.230915	-33.451046	-38.863167	-27.64954	-31.516605	-23.041002	-15.271969	-21.86978	-28.94416	-21.066902	-12.440948	-7.31849	-24.030174	-29.81816	-15.178339	-11.628023	1.2864311	-10.738736	-10.543064	2.715416	-13.595953	-7.97044	-6.5083566	-10.235478	-11.141315	-26.324514	-42.400143	-25.019539	-28.325356	4.367798	-1.1038015	-10.25571	-22.027195	-10.759724	-16.279642	-19.591331
236	20.220757	17.379429	14.391199	27.39954	38.378494	47.62932	29.111437	28.733114	25.412264	16.904064	20.567013	29.285679	27.37547	25.014809	26.190914	29.95623	26.753925	28.99863	20.165174	27.449425	39.28459	23.656391	24.678768	21.058468	26.634468	29.560154	27.724539	23.23951	25.49997	23.583567	25.657976	23.784508	27.185987	26.720364	26.757103	27.994682	25.937721	25.498741	17.021715	14.124128	29.541893	32.087112	21.997753	23.317589	19.49023	28.023521	32.70575	23.747086	34.22901
237	26.93497	22.67751	19.070171	15.980326	33.351524	33.701744	48.67268	31.621796	26.598635	34.014473	9.421425	2.8020334	12.979213	15.557999	14.612766	38.79563	34.666763	26.241863	26.77752	30.071396	23.369783	28.780457	38.74951	56.864132	18.620075	20.269405	12.017724	-0.75540984	11.455562	1.0928253	13.226835	17.357407	11.435097	13.325874	14.967627	6.4917994	10.358282	10.842106	16.897621	30.291298	29.209705	18.259476	23.01236	19.863678	13.6383915	-1.2526629	13.74103	38.69005	4.286848
238	2.9442923	-4.0311737	2.1500783	11.655466	7.286518	2.3085387	25.990322	26.700035	22.517864	26.313295	22.15595	27.627289	19.434822	19.077276	24.028187	9.281522	7.4681044	17.15088	10.612429	5.772711	8.195346	30.54475	39.05777	37.77588	9.33123	11.380159	21.227278	4.996073	3.002036	10.08037	5.3653336	6.434512	10.426728	-25.716333	5.301811	16.719078	31.209944	30.55291	31.014595	19.325924	12.077349	13.925252	13.36488	3.8000474	4.746395	-17.685328	4.9410315	12.325689	8.634737
239	19.138838	20.54654	17.46952	24.39962	22.916704	17.931797	20.684267	25.313156	19.339195	21.521454	27.779804	28.15374	27.411022	30.573872	25.421541	30.0368	23.666868	15.309595	16.374098	19.965998	20.579266	12.989741	14.263317	12.233082	18.292292	21.039618	20.094423	5.0175514	18.51484	11.298683	10.734409	14.3240795	13.235689	15.903908	20.05167	14.494948	13.2590475	19.669203	15.631419	7.9979916	29.382904	22.869843	14.357449	17.962585	19.208405	15.743864	25.921276	31.147457	13.9983425
240	72.94676	61.424034	49.106453	42.717003	56.25048	64.02565	51.333885	65.68521	67.793	36.274582	51.102104	46.15441	42.388557	45.90668	27.652092	52.89509	55.26274	45.23079	28.108902	33.182163	50.364326	42.09826	57.255642	54.940376	58.82537	67.37875	47.73331	50.157833	69.06887	73.082756	62.119728	50.8805	34.84438	72.371414	59.814594	34.12844	33.532845	55.769924	49.355682	52.443634	60.245197	46.784004	72.59935	75.97644	61.074806	35.68085	47.600307	36.90878	69.32211
241	7.9241095	8.303939	3.2288136	10.665457	17.625805	15.322346	2.4835968	9.697294	0.8608596	20.294239	9.224446	6.8236856	11.2031975	10.993088	3.9674714	7.659443	8.814496	4.6679344	7.0556545	1.8705051	3.2869723	3.0010695	8.475143	6.757727	4.6827645	7.3295317	7.0364695	14.184296	13.817598	12.390449	14.436508	13.600832	14.052377	21.0036	23.706417	24.80579	12.412495	14.804878	28.900894	22.534132	8.615435	8.937569	8.475625	2.052451	7.75958	1.0663738	4.364781	14.920614	16.459335
242	-5.4219036	-1.0810722	5.1165085	-4.148095	-4.3111153	2.108357	-7.9220266	-17.89553	-20.212742	-5.3028097	-6.965863	-2.2539845	-6.4232855	0.24321233	2.0038033	11.562326	18.663303	8.337541	3.999155	2.5033526	2.3130991	-3.1345725	-4.866478	-4.1834	11.355813	5.322315	15.8152	15.082802	12.352213	-1.786599	-1.1794778	2.2730703	6.257207	4.039024	0.08400172	-12.572551	-7.7879367	-9.124464	-18.628586	10.751986	7.215706	9.188722	-15.103796	-12.024285	-7.9170246	12.45595	10.642726	11.28783	-8.150379
243	10.704304	7.3461857	-2.6291757	-1.5713083	1.3966185	9.964883	17.22096	10.064272	13.824156	15.638313	8.159165	4.3543634	-2.1247332	0.27263972	6.6474395	18.61108	25.168335	24.968363	15.871258	12.993044	18.493742	21.385902	24.669899	22.25624	-6.0237756	-1.2439876	2.1477003	-0.82866967	3.6875806	4.975727	8.898229	12.027828	20.673954	5.884823	-0.1893282	-4.062479	26.272575	11.183554	-5.2075243	3.8016589	8.266292	10.372893	26.58656	25.471344	8.974927	8.945797	7.873396	-4.3114758	15.618698
244	10.831544	17.699322	13.053478	-6.5445805	2.948299	13.328751	-10.112137	-0.020696938	-11.8647785	18.419395	25.64547	8.550182	-9.052776	0.98501134	-7.90472	-19.748833	-6.7504826	-17.698967	12.670439	1.7027252	-13.551068	-1.1768615	6.6752896	-7.024235	-23.19851	-13.732811	-25.057457	-9.787392	-9.577745	-14.985295	-19.113228	-9.450414	-1.5198947	-1.4144344	9.913921	1.7758994	-18.47947	-9.848032	-12.47579	-11.841808	-5.4025955	-12.689331	3.4304662	14.52999	3.5716844	-8.113268	1.6863151	-13.49769	3.9889984
245	12.565395	13.82995	12.090366	19.639933	25.573826	13.121584	6.0342073	20.804878	15.989616	-7.111413	0.6958176	-0.5853392	-1.6426215	-0.6119201	-1.6410341	13.526073	14.71801	17.53143	24.536049	21.89309	11.2614155	24.06369	25.313	17.706192	-3.884503	4.6575446	-9.353913	30.487011	39.597496	41.1063	32.005898	40.752846	34.467552	21.645535	33.035137	23.310528	10.161901	24.215418	26.429554	40.00891	31.095104	19.451862	44.68399	29.673153	14.640263	26.288006	36.223946	23.679665	8.623372
246	53.442368	64.160255	60.571213	41.070126	38.409767	16.522987	38.86885	54.420105	65.46861	50.342308	43.945988	32.164024	29.184273	32.214867	23.620255	32.142307	38.10498	28.439371	16.529606	32.17349	30.979952	35.571747	45.251152	26.397701	29.038359	44.24482	55.32802	41.52928	55.462727	43.61673	48.57312	57.933613	44.631615	12.559196	28.7725	33.559322	29.017216	46.099808	37.183914	27.18919	42.448032	35.69919	9.300135	23.272247	18.494436	22.454517	29.622746	58.353634	32.762547
247	-6.8849764	-17.372791	-20.044054	-20.189468	-21.961634	-17.100904	63.133724	60.464745	51.42811	4.389207	14.691282	16.260176	46.984673	32.614605	22.478672	41.95213	53.08962	53.19411	15.459724	33.724697	31.0769	28.3848	28.56768	19.047297	35.7352	39.00634	32.578728	38.125175	37.678444	22.390804	10.069122	27.63389	18.055634	6.70687	9.725313	16.19253	31.518787	49.5729	63.23001	49.760284	46.36321	42.535522	1.411221	10.889681	2.2887063	20.302465	28.020771	35.979076	35.36158
248	-7.245804	-5.8529253	-7.641883	-23.83994	-24.324093	-26.03959	-19.195103	-21.196306	-11.575441	-13.369707	-13.029461	-13.747433	-18.077486	-13.985804	-8.161711	-18.053972	-21.644058	-22.05949	-18.173939	-26.194088	-24.940712	-2.4255152	-12.529772	-28.795616	-9.89353	0.99136376	10.256416	-20.567238	-3.4118037	6.265687	-9.852003	6.1989365	13.176084	4.849287	7.568313	2.8825705	5.8235316	6.2714996	-1.4390302	2.4966202	1.6294264	-11.466439	17.949062	-1.6782062	-6.8517227	-1.2161905	-4.4026318	-3.759603	6.8161297
250	8.246923	13.217138	0.8787272	5.446683	7.620636	27.29248	0.14444494	0.84210026	1.3285065	-4.80885	-0.15993476	-0.35471356	2.338894	10.999202	28.03431	8.69282	8.725578	6.010706	6.570968	7.678833	12.329756	22.472645	10.038816	4.4982033	2.029122	12.136223	2.9388132	8.302704	11.597727	7.2882147	21.164341	29.890495	22.783756	12.438929	19.89798	13.603796	5.8317823	12.92605	12.273552	2.5332916	11.83738	5.6540527	16.80756	-3.1400852	-9.716482	-11.515886	-6.717906	-7.430952	11.159473
253	47.508316	37.362595	31.414106	4.0347257	18.01265	28.799747	32.77724	41.38726	30.285557	17.393826	25.575016	16.301994	16.136234	16.953922	5.5456424	9.366198	15.230018	6.1626325	29.212967	44.597298	48.85835	36.062843	26.821957	8.025325	-2.006725	12.402882	6.871731	3.0406995	15.242904	22.685474	28.602661	31.411903	17.453758	39.529648	43.179764	31.54915	10.74564	13.201267	7.291355	-1.0661151	4.2750416	-4.5659804	16.83508	12.863321	11.943053	62.12306	67.497986	61.12789	31.207153
254	-23.876982	-35.91606	-42.724457	-25.355343	-30.375532	-22.377224	-11.997215	-21.88715	-13.034666	-35.45265	-42.229317	-34.954124	-32.031395	-37.402985	-26.25621	-14.575354	-12.619895	-4.839367	-9.488306	-24.494942	-20.878046	-14.683943	-28.19894	-47.014755	-7.913948	-20.625603	-23.202122	-65.79985	-69.78423	-63.122368	-59.238148	-68.3979	-57.488525	-14.05934	-29.10601	-24.341179	2.6475463	-1.511038	5.833622	-7.6630907	-17.39924	-12.9762535	-19.140274	-36.547523	-28.8369	-14.930523	-27.286858	-21.546211	-24.822592
257	37.57746	50.614143	42.453247	45.731255	42.554672	26.324038	18.47702	35.32675	40.09381	1.1620475	19.97783	28.162712	22.79263	22.248165	10.626179	3.6852074	16.556683	16.88797	18.603947	29.90347	22.204554	9.64797	13.786364	5.65989	3.056497	6.7638445	17.990751	11.530304	19.706287	19.449463	19.7383	19.893993	12.573052	32.58014	39.812878	26.139736	29.90572	26.344112	9.374766	41.874725	52.896767	42.53671	45.268578	32.802734	13.583396	27.966068	31.488985	18.22084	12.423366
258	54.268013	66.257324	50.54255	28.913725	29.658453	30.560717	30.957317	41.396202	52.722893	45.191208	53.40007	35.975456	34.790123	43.349216	42.63716	49.184322	58.782295	34.443398	28.556267	43.473156	45.018738	28.807009	35.94236	26.77062	27.308182	28.512915	22.07246	41.012253	40.70671	34.241432	31.732666	42.472553	27.81096	23.179996	35.001022	25.498806	27.597128	35.78189	37.43675	44.237144	59.29905	51.935787	30.163712	33.110138	20.099527	31.716457	40.628174	26.013777	27.71025
260	12.145863	13.300896	1.3423994	10.778039	12.349489	2.0075037	2.5924006	9.972229	19.766693	26.317165	29.217281	35.966755	62.09452	61.914017	52.012672	16.596043	24.245316	22.092539	-12.048193	8.1838	13.533693	2.0576649	13.759151	15.9102955	26.007395	28.950428	32.21895	5.4125733	10.689454	14.199284	-17.548758	-13.935696	-20.307999	12.04735	9.763559	36.024815	-4.7236476	-6.7297688	0.2249026	8.163555	2.9053953	2.4274812	21.732872	3.7195683	6.601748	20.161007	16.31509	18.881779	21.06463
262	-15.50688	-12.092104	-19.558275	-13.122334	-6.4952984	-16.30093	-7.537198	-7.9228616	-7.995814	-2.2986584	-6.3795576	-14.594358	8.324638	9.387049	1.8488424	2.948883	4.005802	7.372717	14.64698	12.7310295	13.271847	3.210336	4.0009103	1.0972259	13.952065	10.646042	16.02835	8.543044	-5.9655843	-2.3472471	7.6976404	2.734549	5.265292	-8.789058	-9.714666	-14.549421	-0.6236856	1.7835709	4.5258965	8.046093	0.013446361	5.7707024	14.069603	4.3552356	11.201666	-9.661886	-8.445385	-10.207562	0.22103953
264	51.61048	45.68656	36.269722	-1.964827	3.860223	9.624575	22.711895	20.08768	18.72059	22.135298	16.59671	16.958832	24.505041	41.79029	34.94165	-8.914993	-6.9464164	-24.43406	22.304073	19.039913	21.186337	66.41636	82.078514	78.87112	12.036451	14.970151	21.680359	7.3237343	18.626413	17.165157	24.73875	26.204765	17.904577	23.465073	39.47418	33.6327	7.5771456	22.400326	10.0026	18.084076	23.150444	18.18879	21.875038	26.34338	16.309658	27.481812	42.20461	47.01785	-7.026188
265	11.288853	16.632977	11.302629	28.62622	40.53863	31.4596	-16.451841	-8.153773	-4.8711166	-8.583471	-9.909206	6.9895864	17.880482	16.338036	2.435944	22.950897	20.03857	14.058287	3.7311347	6.5734587	-1.2657872	-0.000836387	-2.3522713	-7.134576	39.575817	31.363827	26.529524	17.82138	-2.0974011	-9.779449	9.5517235	12.675923	6.9314084	64.22549	44.816284	30.948772	3.9290223	15.595016	23.833744	7.7273684	13.590372	11.486643	17.7936	28.15244	36.08832	-25.569372	-3.3896837	-8.331578	-4.9092555
266	18.96268	27.236729	32.220436	27.788403	31.332129	23.429926	22.484844	30.52755	26.447693	34.823715	34.39694	27.107422	11.92192	17.0436	19.175323	17.526754	23.512615	16.963648	25.011206	31.773937	31.069447	16.990837	16.304897	24.982302	13.150074	16.5862	14.887243	22.202274	22.092957	32.785667	20.165241	21.559534	25.877834	29.631979	19.711145	10.96298	33.36815	30.898586	27.45193	35.97454	30.702404	29.272633	30.427034	40.61303	34.62689	27.655596	30.109837	27.399174	37.878845
269	36.764282	30.68327	28.348248	30.450226	35.66324	27.486334	33.087543	44.79637	43.266304	33.44883	52.442642	43.58185	45.671432	58.865097	61.795765	59.947884	71.658295	67.12671	74.50556	68.96971	44.29505	39.56623	53.57968	61.642654	35.004333	43.908455	39.118168	45.02961	53.090427	44.982925	7.3027897	7.850113	7.9321156	19.565205	24.873573	20.680847	39.867615	50.47331	41.51506	34.87242	39.35232	41.078384	59.721798	65.615555	55.146545	35.46607	45.236687	48.540016	56.03145
270	-7.8701863	-5.335226	-2.0609698	-13.982097	-13.07239	-1.5018609	-17.776253	-14.108393	-13.673763	-0.4203661	-7.9324512	-7.9136343	-5.5373974	4.234937	9.161081	3.8729706	0.75313985	-1.7144088	3.2446027	-5.941086	0.8865728	1.0869365	-0.6622362	4.1817007	8.108431	4.949524	15.136202	-3.5015707	-7.995702	-1.1521032	21.538212	11.29752	16.911781	-12.622461	-12.760189	-13.23368	-23.653065	-22.20779	-21.354774	-1.8448434	-7.227632	-13.021013	-0.9852937	-4.664633	2.7062373	6.732836	-0.032088906	-1.9868174	-20.135492
272	24.368793	30.76215	33.028866	27.40263	28.75329	21.768677	20.514927	28.070354	23.214233	20.975502	33.29338	50.950348	18.25305	30.091747	41.752785	29.78849	37.12858	36.551872	45.94037	50.16244	29.275276	32.68425	44.91566	57.762466	9.5988655	14.645106	11.791502	32.984276	37.330498	19.559341	13.617809	18.887192	14.852081	14.968547	16.064701	7.577751	21.718147	31.787613	22.46624	9.557803	17.73642	10.014229	36.815956	43.325684	34.0185	22.830866	31.407936	32.912624	23.46952
273	15.691528	31.012108	33.842148	8.194352	8.6717005	4.810184	6.8193073	16.683302	17.212101	35.595657	13.343617	4.2123504	4.1984	11.206017	9.253602	29.85469	25.56669	14.970734	14.922986	23.362879	13.153038	16.236126	29.739706	41.091103	39.774734	49.283737	38.30947	5.714755	8.393816	10.010342	3.8269053	1.0914707	1.6307677	9.522771	15.912223	11.858395	17.407566	19.047804	14.987923	17.74181	28.153336	36.743023	22.91126	30.301914	24.43592	5.555188	14.732457	4.7151804	-5.2720566
274	20.80222	30.278172	45.133217	27.94329	39.333786	31.196556	23.224167	29.548244	26.053444	20.419273	49.413963	56.7933	49.374077	56.86345	45.77548	48.491035	49.049522	38.41356	47.934418	52.492523	40.21694	28.782034	41.435463	24.11811	21.806297	32.357258	40.16552	44.9748	48.79312	34.231182	54.38082	67.01593	73.31355	63.963005	54.546524	37.141884	43.94059	44.504158	34.470715	29.571442	39.60616	43.555916	37.368294	17.96595	-4.20105	70.26709	95.59641	98.9643	6.1651707
275	71.29552	76.436386	74.241	64.441315	53.21215	32.429493	43.91268	55.76698	70.71438	36.137703	38.30834	37.681313	37.573555	41.7305	32.940186	26.411064	34.214348	29.859646	45.81166	53.186066	33.07502	42.30565	52.998756	35.52063	26.922531	35.851845	36.104748	30.010124	51.98833	69.028625	72.77571	52.968834	28.92515	42.635788	43.246887	35.04713	17.373428	26.714764	25.388088	32.98282	44.989754	30.657366	35.536793	25.25919	13.954971	25.686562	27.21772	27.43	38.52343
276	59.7119	60.973633	52.252	29.084972	37.816734	40.59089	53.65897	48.008427	40.145454	14.079309	23.13203	21.552443	14.220171	12.538124	16.481422	29.10384	45.81901	37.97043	52.077652	53.41709	42.188316	21.491148	36.966644	58.82111	43.523026	58.205475	61.941944	35.392338	41.034515	24.991133	16.452309	27.84426	15.53513	31.060074	35.7004	42.059387	2.5898714	14.670168	9.1638975	54.74405	61.07247	54.278477	42.77762	38.991272	18.781693	13.014456	27.858984	38.34244	12.235847
278	27.495996	36.581684	33.63408	42.67842	39.82432	27.293392	66.033646	70.073364	61.602776	36.670464	50.69831	71.6815	39.037407	46.142704	54.65195	24.912764	37.74668	38.38343	19.693415	28.292624	41.91348	26.816854	43.53796	44.52127	30.235264	31.20205	24.538904	46.61944	34.94184	23.15171	20.074137	20.579823	10.916788	25.374	25.70595	24.46096	58.49517	39.18447	27.279722	11.526043	14.310331	9.669905	33.90593	34.958733	18.109255	23.777184	37.638657	31.007908	21.375216
279	-6.414751	-5.8189077	-5.8240995	-19.324821	-18.095007	-5.7340393	-2.0017946	12.089163	-4.7955866	13.155766	16.71887	17.544207	-0.7975057	3.070746	11.491951	28.77914	32.275963	15.197538	43.28027	34.08208	16.477701	-6.9911914	-11.089882	-19.14962	5.370475	16.10539	29.257141	1.7442809	-3.1458983	12.140413	-3.7611256	-6.65133	-7.6877975	7.3379073	-2.2380185	-1.1763506	-8.36421	-3.33059	-1.8959956	13.305507	18.947542	9.031431	6.192137	3.8142831	20.837551	-11.122438	-5.0801373	-8.960918	-1.8302352
280	0.886963	-6.2929745	-4.60067	-13.88224	-26.390682	-23.457157	-48.742767	-40.773834	-20.220257	-12.51029	-25.513866	-46.89022	-27.288097	-39.830406	-30.59262	-7.7968693	-24.50068	-24.77694	-12.156904	-27.821129	-30.198544	-12.346788	-22.339249	-8.25284	-26.624554	-18.296919	-13.025074	-15.305084	-22.423357	-18.918098	-5.0916014	-8.76213	-14.194087	-14.180071	-21.704464	-3.7397413	-8.798721	-19.969	-34.179012	-22.598358	-24.724636	-11.394632	-35.42302	-40.48042	-27.220154	0.6475712	-3.7074451	-1.2365955	-19.81958
281	-39.389282	-37.49228	-20.519022	-8.229983	-15.970044	-18.241638	8.797828	-24.598034	-20.029419	-40.297497	-37.769848	-37.51844	-28.92817	-28.599834	-24.37474	-13.496091	-21.444649	-3.6185534	-1.2617165	-12.179533	-9.51898	-13.562742	-17.87772	-8.847107	14.307639	14.3542	16.200737	-6.508847	-24.408077	-32.928726	-38.984413	-39.968708	-38.761578	-29.801865	-25.557487	-16.477829	-16.034866	-20.071926	-26.40809	30.686485	29.146952	14.4287815	-6.809538	-16.142069	-4.6169734	-43.478664	-30.777721	-24.31421	-43.91613
282	37.264736	36.00305	25.46637	32.131737	48.18274	47.00139	37.70881	40.679558	27.244612	38.79953	44.16026	35.595303	63.247303	68.66844	57.889305	64.63611	55.582607	42.408516	31.716797	41.321766	47.71952	24.325146	21.305136	20.409697	41.697678	32.303677	23.61916	21.528458	25.034992	15.153429	70.75167	50.47863	38.244812	12.689783	28.917912	50.608986	38.412792	48.131466	50.04099	17.907234	33.584995	44.19137	48.44773	50.208405	41.093506	11.755467	27.156229	22.519402	33.304188
284	7.6780896	3.5682652	-1.8765104	31.090252	30.14527	29.581299	9.775059	14.046652	16.44646	10.161583	5.7473774	2.9072275	-9.973666	-9.703646	-3.2794223	27.779736	36.251472	41.78328	37.787937	35.364304	35.913986	0.41944492	0.7427468	-11.902433	25.613277	26.987501	27.109467	15.14384	7.387868	13.942675	3.7962747	3.1051416	-0.7580725	30.996504	32.482143	35.544754	-8.873127	-9.530395	-3.8050041	53.44935	39.42649	18.111298	3.6063678	-0.040117458	5.282112	19.29543	13.854305	16.268745	18.25296
285	51.05477	61.572132	52.65117	82.32986	86.69754	76.14574	39.19483	42.908524	32.864872	38.339134	53.313416	51.51211	49.516735	55.3842	43.53553	10.237065	21.918562	25.412155	25.470707	26.717667	21.02021	15.703409	24.43481	21.512291	13.369112	24.471924	32.752968	37.74144	53.51313	49.24673	26.760365	25.30171	24.642807	18.41174	27.903412	20.466732	33.45159	32.511303	37.120102	27.202847	20.984325	26.456837	36.881264	48.164356	39.13083	27.531343	30.415962	23.642822	28.83329
286	3.5817263	-3.2716036	-18.428097	8.952412	-2.350208	-2.359775	-6.045417	-3.161164	4.6054654	6.4301634	-2.381693	0.41087854	6.3069754	0.8406724	6.2378006	-1.3761232	-5.565377	1.9029598	1.1698505	-2.718716	0.65998524	1.0668892	-3.7101953	-9.0699835	-5.6049275	-4.856023	0.699259	2.2514136	1.8099618	2.0596454	2.7626634	-8.127708	-11.945343	-1.7018422	-4.1018434	1.9908508	-1.7533971	-5.7872233	-2.0974648	-3.844553	-7.555213	-1.8669691	-3.7770731	-8.131303	-9.046783	0.93620425	-2.8999882	-0.3039615	1.6988266
288	19.33247	23.244877	25.341347	34.687347	38.597874	31.07504	40.86935	38.776207	30.043072	33.15531	46.275223	59.39662	31.92735	33.071148	15.638905	24.500275	34.835327	41.568325	26.498426	34.085228	36.99333	26.197706	32.78255	36.1983	28.818188	34.99151	34.236	40.39075	39.616787	32.857864	29.93993	35.713234	31.97234	19.407518	32.628796	20.891502	58.69347	47.17765	37.009033	24.70765	31.375141	31.270245	23.93895	28.598919	27.102753	38.467957	45.30121	45.91732	29.629967
289	-5.6748505	-15.121052	-9.634586	-1.7154181	-9.992674	-11.622721	12.262921	-0.09978974	-3.6783874	4.9156876	0.20789695	10.287231	3.0808399	-1.0533102	-10.974665	0.91824377	-8.070919	-17.092804	-20.188324	-20.313496	-19.299095	-11.112901	-9.068748	-8.004534	0.63853073	-7.722127	0.15631971	7.604646	2.4155374	7.9237213	-20.29883	-25.351978	-21.320835	5.8780394	1.43487	4.91106	-6.1777997	-3.845448	5.195882	4.5250525	2.0666645	-5.2854757	-8.661072	-14.333248	-12.136787	8.374136	-5.900237	-5.9126377	-6.7813754
290	14.47431	14.400136	11.458254	21.788769	15.33984	9.813507	47.427208	50.874985	29.545376	27.99701	25.909798	16.127403	16.87904	20.107746	19.939684	18.040638	17.784906	22.98748	32.723663	32.167202	27.6507	16.103325	16.153786	33.55311	21.747173	20.523907	13.534994	-5.25912	6.296005	0.6730163	17.533459	23.996498	31.148676	16.665693	17.481632	19.04255	23.162973	11.453442	14.129936	19.936005	19.07889	29.272877	16.913988	15.590693	12.225712	-10.112598	-6.2440453	1.9447045	-5.769401
292	20.639309	22.304962	10.969106	8.4442005	19.60101	16.911785	16.611038	28.0251	24.409332	0.1668441	4.4106784	-2.8345933	6.460674	14.964287	14.297552	19.832333	25.998482	10.910717	14.144285	27.90001	34.507042	7.480812	19.168526	39.034622	42.812805	38.86171	26.644156	49.74996	45.382072	29.383934	9.49538	17.014029	19.59591	35.472034	42.690212	26.62705	47.366447	23.400284	7.951449	0.92484444	10.152102	13.497377	13.915987	-2.4177983	-12.830445	3.081155	9.823576	10.383005	4.3517013
293	15.703954	24.628143	19.771973	26.04197	29.921888	21.246405	34.310448	41.067196	30.12241	48.869427	55.097923	41.836433	31.084503	35.91342	22.123436	50.77033	52.05986	41.60569	22.760258	35.305332	30.810797	54.609055	48.783752	32.313343	47.929073	42.40456	27.74427	17.481876	29.61246	37.479527	22.850763	21.85273	8.729223	32.3089	46.314064	53.70869	-0.2506892	7.326131	32.66359	11.165501	8.40182	8.243042	53.028168	62.518753	72.34607	37.502365	46.72396	64.225746	40.801216
294	-38.34477	-23.554611	-13.509436	-8.56142	-14.566694	-18.873285	-9.926739	-19.546944	-11.60718	-20.05237	-26.362617	-21.580446	-3.243609	-8.885171	-9.047796	7.3385744	0.49820006	-3.9295526	-10.490608	-10.113169	-11.268164	-3.6050453	-10.489815	-18.72242	-0.45225325	-12.05267	-20.625607	5.222782	-0.4856918	-1.266222	-3.9550416	-9.894605	-13.409433	7.265501	1.4249116	7.706008	-11.233892	-23.765629	-23.162155	11.191654	3.7063103	-3.0054598	-1.6727161	-1.356144	7.942173	-17.011826	-12.125526	-13.715847	2.3108957
296	48.08957	51.67112	43.96779	52.60005	40.029793	24.528557	33.026558	49.546303	42.11421	62.000572	71.427185	54.332146	19.797531	25.948175	10.301388	32.079002	49.757282	53.992508	19.304708	27.458096	18.228115	37.622414	50.022385	45.86616	11.15995	17.908756	10.800735	14.4294195	41.588833	64.23979	8.669588	19.157707	37.22036	25.428564	37.545876	39.09594	55.561363	49.893524	34.358665	41.120804	40.227425	44.616608	32.37171	36.27044	28.521135	36.528122	46.99547	45.370842	68.47771
297	17.20163	24.835491	23.326206	11.633808	14.912094	12.353935	2.9117522	10.1641035	19.524162	7.482957	16.303326	8.308915	17.447277	22.571785	19.71062	13.882599	12.10541	21.76472	20.460941	25.201382	20.71723	28.102133	33.867958	30.902802	25.169628	32.79049	28.168442	12.132355	20.187908	21.663689	34.97206	33.66358	34.04824	21.590824	22.352636	27.190392	14.297518	32.67215	34.8704	23.158985	26.352592	27.91578	31.890453	56.598198	72.08668	32.17332	30.980732	27.757938	28.023327
298	31.385906	36.2445	23.509218	30.18709	45.177387	43.16143	29.170563	36.050926	28.772518	29.116829	31.572783	26.095224	102.53363	110.47731	91.773476	22.752007	35.01609	32.95761	24.549194	28.863522	25.922432	26.778215	41.332115	46.853214	13.522771	29.163727	48.75212	36.989616	30.898201	28.63366	21.822306	35.432228	41.2055	20.01846	32.64002	29.953375	18.425632	21.58126	23.037876	19.941916	25.702618	31.310585	20.043633	22.381138	13.369091	39.658348	45.38416	34.118027	41.700653
299	37.213745	34.620964	23.625286	28.1932	35.093124	31.7775	27.030735	30.985222	34.452248	28.958508	36.054184	31.254276	25.017944	30.995365	28.909983	33.046852	35.483482	32.0145	28.392948	29.243263	29.15834	43.55944	39.242157	31.867428	22.51645	31.287338	31.299702	33.741394	37.288742	29.547726	33.92665	35.00441	29.458273	35.440804	35.943478	36.882282	24.30135	25.113203	29.7757	35.226933	32.712166	30.822733	28.47683	31.541077	26.06212	26.99054	31.48592	41.85083	43.419235
300	57.39329	64.74284	51.874832	38.38333	43.8397	34.110813	48.42906	58.93933	54.222233	19.078833	33.34276	30.50776	40.042084	51.31124	44.736656	54.596603	64.96891	76.86014	67.89578	65.41003	54.46968	25.897068	31.22612	14.696073	82.02443	65.54317	56.279686	8.608948	19.966915	5.6915827	21.738132	37.803146	54.779785	51.11859	59.621864	54.94238	52.88971	49.01042	31.373579	63.7246	59.09871	44.73716	58.4206	62.323715	57.220535	34.527573	48.705734	47.445827	21.664688
301	37.040737	38.311337	21.863068	52.910583	41.45706	23.814451	-10.5783	5.4197373	7.42416	34.552567	27.834145	19.533531	14.891861	20.859734	19.335545	-1.2838737	-2.755247	-11.208654	-6.7555466	1.9820988	7.6624007	37.63414	44.45858	39.48587	23.971222	34.15912	31.301208	4.9735994	14.318335	10.281878	33.57549	41.643093	31.593697	7.9512944	17.829865	6.8116055	25.316525	30.733894	36.282505	37.365562	28.0762	15.52153	43.594307	47.077023	41.09069	21.367077	22.751528	22.547832	51.592636
302	16.024595	33.60147	38.21032	58.60096	67.16656	54.6632	23.108707	29.82835	36.98638	50.274193	47.13495	33.146122	71.08861	58.105087	47.266743	44.358948	50.9416	49.69655	28.872005	45.955585	38.668827	93.6418	94.54164	86.61742	76.82047	82.01706	65.35795	57.45801	63.0276	44.122147	44.71068	46.22989	36.956783	22.1231	19.939924	5.621857	75.924675	64.1356	42.8028	59.798878	56.24844	42.539124	43.155277	57.639915	53.23857	38.893753	43.86527	28.86692	11.731205
303	38.681114	34.4675	26.828716	53.97699	48.45878	31.039642	42.61369	46.71445	40.618313	41.67001	45.769775	33.417477	49.926266	45.528217	30.159378	29.944817	27.787857	17.383827	39.227303	46.690025	40.47597	31.79739	42.13037	41.92392	36.444603	40.27824	33.073235	21.42025	26.760815	28.545467	38.670807	40.914093	35.020676	19.64769	27.266449	46.756573	17.418417	21.30551	19.85199	40.22209	27.659388	10.653719	14.945603	26.282993	38.182556	16.836527	24.872738	25.504465	18.277908
304	9.930887	22.28543	40.150166	3.4420695	15.991291	10.135553	20.126022	21.195827	-2.2871935	26.100555	29.367031	16.131609	-2.7633123	17.028837	23.83022	26.355185	31.05286	43.277267	23.822868	24.745213	14.573972	42.690884	31.349625	26.041214	16.146065	29.235407	32.509506	12.39064	20.631447	45.405674	17.678864	27.23167	32.87947	7.6540556	16.789062	2.3935628	17.703876	15.266689	17.785143	-8.280598	-0.9364178	-1.6881183	14.701569	19.779133	15.274778	18.958593	30.449492	26.284168	19.132513
305	27.715858	29.202322	21.869846	23.696117	26.072779	13.706598	18.15198	27.435165	45.899498	8.191895	14.316929	7.3149176	23.290455	29.52598	34.693123	19.255524	21.050102	13.173504	0.46720314	0.93750554	-0.10135561	0.73720634	4.146862	-1.2590833	22.751083	19.268986	11.135248	-7.5283985	-5.8069267	2.685738	7.1839304	17.573032	10.473837	27.395203	24.489769	18.191925	38.30413	16.419395	9.653603	17.91276	20.599426	11.606341	34.03371	29.661894	23.49754	17.621521	22.77409	16.88809	0.32513618
306	-11.268421	-14.082821	-8.748421	-14.709795	-12.565185	-15.689043	-8.804024	-12.245653	-6.450778	-1.0951971	-3.6987696	-3.0690565	6.6659584	-2.1018507	8.367421	-26.924547	-30.165974	-23.654884	-5.907303	-10.243414	-6.2174125	-1.7148763	-7.9084053	-12.153276	-3.0259862	-6.232545	-5.432573	7.796283	-7.4688935	-13.116587	15.727596	5.924102	9.864067	-13.567219	-14.19733	-6.760971	-20.36706	-12.564561	-5.4106684	-2.16979	-6.660246	-6.985838	-19.773691	-20.418625	-19.241528	0.7258	-1.9799306	6.5054884	0.036770374
307	32.775078	5.57026	-4.23468	25.339071	21.456444	7.923749	5.0807734	14.795289	16.016666	2.7960708	16.646381	10.296606	30.983734	39.03724	32.580456	23.091938	34.536285	47.897957	34.185005	37.71672	30.693363	39.265205	50.803802	54.40231	42.14109	41.400764	28.587597	21.247013	36.95649	35.576653	5.066581	12.321934	6.140458	10.193335	25.075596	36.597878	17.355656	34.85795	31.847637	29.895992	28.428318	14.398837	55.471497	30.45724	18.674591	26.221874	36.2135	23.691433	15.986591
308	31.195686	43.26214	36.60874	45.288734	59.833485	50.311935	44.492207	55.814552	40.06523	40.03944	58.95607	60.926987	26.902674	35.452965	28.303318	26.19723	24.162228	22.65351	24.59217	33.128086	31.313316	14.908742	24.632809	20.839912	36.775917	55.004013	47.6213	22.89987	25.377106	21.41734	26.855846	29.661114	28.61441	28.797619	30.082954	28.867405	26.011154	34.86174	48.40249	72.419624	72.53091	57.796844	23.482052	25.411865	23.391567	35.80372	71.45209	71.4991	26.226263
309	15.525922	33.331184	37.33468	24.547295	26.485624	14.45512	19.75169	23.913498	19.065521	24.062307	38.29992	43.262096	25.186676	33.53724	38.25251	47.85614	57.978203	43.21398	49.831005	69.1232	82.82014	53.3739	46.274506	39.045006	28.49023	35.73165	19.924881	24.462727	29.432934	18.925428	21.531769	30.10509	28.783697	33.17335	33.381344	24.970701	29.838894	35.861748	18.956127	41.268265	50.99875	36.12507	50.690666	45.815304	37.301285	38.05548	54.609245	45.460655	79.187164
310	44.713734	60.982048	47.79969	25.173634	39.998764	27.034523	69.27023	96.83519	98.45532	44.718307	59.666405	58.094803	31.582247	51.3238	67.525215	42.72112	49.684692	40.433556	39.857048	47.739838	32.98127	33.644188	44.889557	47.64343	39.532265	69.104485	88.75452	56.73429	57.410538	50.54416	99.28299	76.002625	45.904438	72.951004	70.58467	56.5319	80.68333	83.969635	54.901604	20.414883	32.403473	26.088985	38.516373	45.99158	34.09575	35.848156	58.740585	80.77446	39.47133
311	8.994161	18.681236	16.119118	36.62177	26.293098	19.987251	67.03372	49.620277	32.983604	41.707413	48.783386	29.45776	35.892372	21.173138	18.59377	14.262562	17.133625	-3.3980465	6.057166	12.869314	6.732189	12.831968	17.389599	11.233154	-4.536308	18.170088	13.897029	38.221493	38.323387	25.958824	35.547123	36.663307	25.04081	29.113716	33.797173	45.586235	31.612022	44.593224	41.88793	40.591896	42.401352	35.363678	33.353775	43.26513	44.16851	52.98546	47.649025	31.735374	27.679852
312	25.634594	25.80788	19.189827	30.330029	40.203903	43.1174	0.75655985	3.8363097	7.888851	66.62843	62.044155	50.756653	34.780857	41.126114	54.39516	64.68398	51.921577	36.402138	-3.0278451	-1.6757998	4.1997833	8.04841	22.305862	31.696281	26.387772	31.256237	19.566908	-20.597641	-11.45719	0.413351	2.5496616	-4.312415	-22.581005	12.826483	18.002083	5.662751	-2.8444004	1.7736204	-0.82315916	36.666733	56.487297	60.28237	15.482823	3.618008	-5.8817434	4.3253107	14.697437	16.507536	7.9414654
313	52.311783	51.330597	29.123571	38.016838	54.50997	51.792725	29.777145	37.801613	28.619665	15.596571	22.987612	13.684696	36.114925	40.94287	50.651764	35.900375	31.107283	25.77473	82.63393	95.36711	82.31253	52.725243	66.02665	54.43357	45.11909	37.347412	25.696346	31.912487	39.85945	40.61351	29.28527	34.125248	29.497276	43.010918	51.155556	38.147438	33.704365	41.778313	31.381363	30.464119	34.038456	31.685661	20.776783	27.898958	37.53355	33.654255	41.320557	33.45852	30.851856
314	48.916084	62.470116	56.93287	24.980434	30.195507	15.766142	38.597534	49.073273	43.348854	18.30246	30.353897	16.140787	11.185108	24.312063	32.385574	47.517624	62.87853	63.05287	-13.2756815	-3.2712052	-11.894297	49.838745	46.211143	38.50315	46.068966	60.511208	67.62425	42.664352	47.39485	28.306149	53.50064	57.806076	49.78107	56.877758	62.110588	48.486046	57.393097	66.5296	80.4923	40.27137	57.991272	52.94635	50.23079	62.28292	55.0084	55.530922	58.45832	42.439934	34.048546
315	3.367653	7.261697	2.3855379	35.16681	12.202147	2.6310117	28.22617	14.895162	12.198417	15.3249855	27.328842	58.534042	5.886948	11.509578	5.8854685	21.5775	32.013184	21.535017	4.130683	22.181904	39.615025	9.994049	16.736786	7.6839123	16.239378	26.523766	17.743397	1.4352049	3.0490422	18.46656	27.139458	24.239582	14.754644	7.086673	13.387062	7.616845	16.197153	26.330093	13.351534	5.2316666	9.298319	-6.1137276	11.531306	18.886806	3.8758235	11.026168	13.629227	7.388711	7.1925077
316	1.0714079	3.2051635	-0.3639691	15.134259	22.098293	10.2991295	3.2398698	17.206161	17.555302	26.295738	46.977554	40.997826	43.75345	55.487465	44.59869	6.9354696	13.99257	10.281866	-3.4015987	3.511508	25.543964	4.726943	9.743659	1.8207701	11.296118	14.10947	11.163608	3.4080117	22.830765	42.89544	33.628677	40.932228	26.062769	36.346367	40.35421	25.168022	32.839336	28.021252	20.64766	20.994852	39.026894	45.419167	31.49765	34.73085	21.349121	15.916958	19.914055	7.732663	16.920048
317	26.487114	31.254393	18.385012	-3.8243403	15.891234	10.840817	11.946304	20.92677	17.231548	16.061068	20.699638	15.741655	35.463547	32.687225	15.606897	22.475801	32.66266	23.032473	8.462807	17.890135	5.263062	33.308212	48.194603	40.37343	17.808685	21.642094	7.9866204	19.424034	30.715012	43.213608	37.19066	18.052593	5.4366927	19.114288	28.318035	20.672922	45.011353	44.95115	30.727306	12.440514	18.392017	10.558661	40.103363	46.399986	38.71254	29.367447	25.95587	8.464068	3.577133
318	46.917824	26.194027	30.901733	44.199715	49.986717	57.27321	21.3399	38.077126	41.729874	21.889273	23.083982	41.839592	46.379044	52.148376	33.68331	51.4872	56.71569	56.62064	38.38509	46.600105	42.71142	39.86808	38.10135	30.67339	68.656815	76.24832	47.66204	49.071617	40.58894	14.469469	22.504124	27.773516	26.505835	23.572853	31.307224	31.231182	44.980103	55.84326	36.045513	29.741623	31.71751	39.23085	36.0011	41.14923	16.249155	29.418457	44.840263	35.56365	25.426086
319	16.043304	17.375023	15.757646	26.17195	18.251099	15.208134	-1.0543342	0.05292666	-6.1665773	15.505407	7.1303988	-5.060548	22.35059	15.8765545	16.65416	55.95906	71.47454	73.81366	10.721054	20.401829	40.49828	-2.544577	-1.1998297	-7.3317785	-3.8691936	8.257488	-4.205737	20.703201	20.678745	26.912708	23.523762	31.439907	29.090078	1.9373169	14.01894	7.696374	2.9821959	4.468502	3.771686	23.015203	7.508739	0.22864886	4.9541407	1.4448328	-3.3905604	33.219627	44.83698	31.026192	11.370512
320	33.39196	49.610268	40.327923	12.692915	19.6834	11.9446945	20.482128	30.291515	26.21249	16.687286	34.802467	45.803535	16.651384	17.153744	1.4567072	31.99573	37.434067	27.655874	13.160257	19.783747	13.491524	9.088517	25.122871	24.894836	9.736765	20.039669	13.768016	59.993446	64.32418	54.029507	38.467415	62.81215	62.224625	6.6361313	14.677294	9.499809	19.725962	34.439598	54.304848	33.032463	47.5784	46.195694	2.7175698	17.718208	31.175774	81.006165	73.279816	54.514465	29.886578
321	22.084538	31.234535	25.26857	26.859104	57.337593	51.914375	11.168985	20.740734	22.537548	22.172861	24.6465	18.05786	19.81694	22.600367	14.930353	35.115784	43.97409	41.611298	17.453476	42.79598	36.2299	13.545952	28.74472	24.012428	32.722496	35.000965	30.08987	31.137152	42.399063	51.861977	27.189022	39.16777	33.375404	41.075783	54.68403	30.315706	-4.614792	-3.670788	15.703333	22.0169	22.897776	19.687693	13.353867	42.558044	31.544617	52.247063	56.940548	52.516994	61.33002
322	13.66457	18.067326	15.47833	28.54284	26.602951	20.943237	31.915897	44.101845	31.390709	51.89097	46.059303	31.632881	24.780815	33.671608	23.19525	18.053852	20.144524	19.541592	7.68534	14.919579	15.153568	26.453197	33.278732	26.572079	77.30994	48.19245	22.437618	22.244776	21.646652	22.073936	-0.6958082	13.749647	11.856409	26.821129	47.035583	49.537857	36.956078	45.283806	33.58075	24.679012	22.470123	19.835089	36.8694	30.420055	25.969723	-0.4585864	8.897343	22.133018	12.161137
323	23.13704	46.454453	56.330246	15.772539	15.321308	16.742256	16.520668	21.574362	18.308334	35.95871	39.15188	34.16262	44.320496	37.86686	27.335196	22.103615	30.63414	25.518173	40.827198	32.737923	6.3327627	24.707823	19.345459	20.36753	38.307644	41.34063	29.4442	11.898895	16.373276	11.025454	21.614616	28.686207	28.435165	11.536966	22.261757	19.525518	-1.1460443	9.3375025	17.60809	28.030064	52.284615	54.577858	10.69034	13.966362	11.793629	20.348652	28.115528	19.654545	11.321453
324	34.39697	53.390198	74.04617	16.637466	19.828081	20.47263	23.988134	28.373983	20.695732	20.450983	23.906708	21.751661	27.698206	22.684196	19.32125	22.97771	28.338497	23.902506	26.93948	31.979578	25.691422	63.05022	70.44644	63.04708	49.097427	60.77755	52.446476	22.907394	26.165596	26.862041	30.86559	34.599903	26.485394	24.389189	26.943062	35.57036	18.043118	28.295391	38.652214	15.214032	18.503498	16.301584	47.746445	63.11534	55.26597	27.043156	28.161896	29.20742	24.002964
325	23.598913	23.187447	18.251575	35.448036	11.7304735	-1.0232418	-12.098358	16.967525	26.254333	-10.6981945	-7.5327945	-16.624275	5.042633	11.306404	11.839523	21.987297	30.195625	23.167439	20.394815	25.229218	23.782166	-1.0388186	3.817459	0.34989727	1.9788722	10.176369	2.5666714	-26.821854	-12.826159	-20.55389	23.378372	19.091661	6.775401	25.876608	31.575737	26.374605	32.80777	41.054108	22.735853	19.671375	26.713844	14.118916	-13.362556	-7.875002	-9.167003	36.25947	40.62198	27.284058	29.199654
326	46.667656	42.530838	29.679768	46.220284	57.90319	49.62304	32.17027	32.825615	18.82076	7.451706	16.979616	15.950647	53.321693	60.885025	49.30542	44.655052	56.530167	57.36425	30.946243	43.78693	61.456642	13.307916	9.692852	15.076958	33.19406	40.168716	37.72355	53.77409	50.37927	28.53974	59.881973	39.67734	22.334229	34.736656	37.56148	42.441734	39.373497	38.718773	28.152515	56.820248	57.376366	48.407696	32.59977	46.23282	46.208984	22.251589	31.919813	41.824486	49.923824
327	45.085915	74.3298	95.212006	46.53426	67.061966	71.80878	-18.39658	-10.193258	-16.106445	33.590637	46.2328	37.05933	47.824493	84.3918	86.55202	40.15203	57.49323	58.45037	9.870968	4.5504837	-4.265574	59.26938	68.72455	76.76972	70.98489	87.149734	72.75639	44.68137	67.963684	88.63378	32.76552	27.714924	11.430249	71.568954	77.63539	57.66822	44.734592	69.40391	85.24963	55.25806	58.143852	44.99788	35.782948	40.82681	27.943735	17.23911	23.825413	28.56007	54.894512
328	9.926993	25.505203	23.714684	50.30977	34.522896	21.787815	22.403107	23.688026	17.093714	23.996733	41.39788	49.19349	28.216084	31.319675	53.33886	41.69497	44.076694	37.413986	25.655796	31.451633	35.052837	22.870846	26.683304	11.522826	23.662579	22.461922	19.610577	12.708745	15.63696	13.192877	19.36704	20.630423	10.411236	32.51378	34.740124	33.238735	58.09939	66.70503	58.376595	42.62195	50.987755	46.549583	49.232246	35.873802	27.064991	13.434109	30.647892	33.34677	12.352401
329	36.256966	34.578644	22.132122	32.06938	34.356335	28.702648	23.713282	27.911594	16.962229	38.203903	38.441147	25.660007	43.59793	38.539513	39.650555	46.948696	53.319607	42.46064	19.80545	17.442522	11.759422	33.084557	37.350266	26.378983	13.424707	15.502806	11.947179	43.338356	50.985268	46.971794	47.974693	44.204636	34.892838	38.17633	48.761395	34.149193	23.489122	30.168667	19.728266	30.316086	35.586693	33.277428	55.780193	54.07448	36.494617	38.202114	42.96305	31.292149	32.9337
330	1.5144293	6.2044244	15.922268	18.039356	20.407993	29.617905	12.185148	18.210272	26.323616	13.481605	13.8731365	28.64833	37.156307	39.646423	33.57904	10.565788	14.586015	45.421165	39.854385	43.996357	24.18713	-0.79705423	16.009823	16.802147	14.890244	11.207391	6.288089	15.013812	17.317186	15.548713	9.940207	12.558802	21.015703	10.225801	24.117136	25.402184	12.665281	16.804073	17.951595	-4.121256	6.77602	6.7928653	28.007378	17.505001	2.2201037	9.700095	10.654739	8.535176	9.921378
332	63.016052	69.67844	69.33716	54.131676	71.05509	84.56288	49.76362	68.12236	74.37715	67.02452	63.538383	45.202545	72.58319	69.310265	57.551445	32.42521	43.966194	41.99157	27.33305	31.005678	36.35569	22.154806	23.013672	31.64291	31.003246	31.157925	23.945389	54.83302	48.62294	35.398018	29.740837	32.183952	31.380117	36.325493	42.307724	26.220968	30.392925	31.17499	24.211731	31.844555	40.270035	43.45035	23.178762	30.211325	26.172752	32.317543	36.77231	34.419285	19.377253
333	41.56677	41.70009	37.31511	12.280236	16.137497	7.2869964	35.987778	38.817997	29.080334	15.8395405	32.428173	42.10225	10.101883	26.458458	31.808708	19.215023	29.032	29.441113	23.090405	34.909733	44.43249	22.062119	19.57333	12.270872	30.141554	40.42557	32.802044	24.05547	30.374762	21.848358	31.966122	41.054523	23.84251	50.519745	53.30946	50.567745	28.507805	32.744225	26.105917	20.526653	26.449492	25.102135	35.566452	37.3303	28.321148	21.961956	35.975517	24.85204	16.326977
334	-29.14418	-37.474632	-31.694746	-0.023902863	-6.438199	7.6964736	-26.558468	-37.74498	-26.80238	-27.223158	-38.689835	-25.671278	-33.12635	-40.970356	-39.573174	-63.550594	-35.50855	-15.262304	-29.126644	-35.573647	-18.722706	-23.68699	-26.96085	-12.9229965	-24.895866	-39.021317	-39.93433	-32.178253	-35.22998	-17.25689	-6.8731728	-18.218964	-20.620972	-19.507877	-32.444855	-23.319115	-19.149525	-29.157001	-23.022997	-50.735275	-56.4665	-45.771706	-36.437035	-50.258377	-40.38514	-16.75254	-23.898712	-6.29517	-40.7017
335	36.03717	32.57895	18.508972	55.561672	64.81214	50.921715	42.76355	52.658966	49.136654	48.743546	49.417126	35.170242	7.4388866	15.690438	2.4035606	14.627361	23.435066	35.230507	32.646248	42.154716	48.517044	62.90402	67.19411	54.86283	49.47767	57.571472	61.69843	36.056175	46.65225	48.593414	58.289925	66.15156	56.087864	17.875828	26.83548	8.527921	31.296597	32.021652	15.559443	19.850063	31.181107	18.72602	0.62532943	3.4500546	-6.183646	47.21117	37.23303	15.549245	39.467636
336	41.173744	47.972855	31.595804	38.10089	44.696686	37.222153	41.30316	49.33372	43.48416	19.979359	25.258945	15.837539	64.66672	60.92015	40.22822	24.741	31.557138	25.937864	18.287455	24.881748	23.637356	21.714785	34.104446	32.282944	50.03634	56.98848	48.169945	9.562283	18.837069	18.030544	35.175995	36.479027	23.723644	8.819417	16.873137	15.889805	31.033516	36.995964	26.674723	32.73269	42.786957	30.085054	32.445038	37.237152	34.685055	32.954933	46.203255	39.351326	40.03061
338	56.45115	77.17992	80.15263	44.99895	64.704155	71.36919	81.430176	79.47308	61.36939	90.18237	92.53153	81.94737	59.05217	69.3922	44.722725	44.556297	54.63038	47.34167	64.26797	37.669685	29.508888	62.100662	72.69291	58.230114	30.16752	28.737402	25.410664	75.63675	67.84535	46.04845	43.60631	57.98304	64.434	47.091705	43.62058	33.12822	22.107094	27.155884	24.058834	61.280766	79.72439	70.42314	53.064987	58.394585	50.56821	41.06712	43.51203	30.029697	30.41314
339	29.863964	39.981194	36.70766	32.749104	50.252224	52.18182	23.994019	35.591843	36.766346	49.850006	39.363106	22.118523	23.732594	36.68615	27.526611	43.1893	33.451294	23.978659	30.266912	36.761333	24.733574	16.50212	22.961514	20.400333	16.522	22.799103	18.819721	43.34378	39.315903	28.53273	11.709321	22.356068	22.255856	24.463753	34.955536	31.045355	40.43952	51.14592	69.44272	29.53952	38.074944	25.742796	36.1807	41.030685	37.662403	38.05288	42.27953	51.646812	20.70422
340	11.407563	9.305156	11.786969	27.26921	26.173958	19.904724	-12.232103	-15.881746	-10.4678135	59.148537	56.074356	44.72184	23.946802	30.07402	24.754791	44.486935	44.94204	31.437717	46.847572	39.586838	26.279879	6.0191135	6.9981914	-2.028294	32.985634	37.188835	32.95153	-3.1649468	1.7804351	-7.358725	26.576	27.203445	12.481047	0.91726506	6.817048	-2.8836493	46.494297	44.005905	20.730003	37.808273	53.232346	54.920074	-1.7593566	-8.079802	-19.332516	0.9851484	8.440689	11.290279	1.4611305
341	15.378807	13.278303	19.55361	26.597706	32.701008	30.985775	28.664513	38.261066	30.811466	17.852093	13.8056135	18.157593	15.515788	31.058086	20.286098	0.6998633	6.639999	-2.069169	2.478845	3.6368139	2.2452888	2.3061543	1.95106	-1.4843216	11.2265415	27.27187	29.67538	19.450905	24.488827	24.429762	12.61406	18.468288	28.564232	20.316912	39.56422	56.537308	32.20964	37.49453	29.480154	-7.854142	7.680972	7.8753214	23.536144	32.14926	32.207775	21.979408	27.806416	24.981457	21.459637
342	15.383458	25.57558	6.0586505	22.98972	26.039597	15.3237	10.122131	17.391006	4.93062	53.165913	48.890083	33.62748	46.57662	41.931625	30.570717	20.605288	29.280132	21.075487	34.421562	43.519386	30.240152	25.140574	32.453976	18.927322	28.0993	35.444397	37.556065	20.10762	28.147102	22.305367	27.56482	23.7067	22.820534	25.039425	20.55316	17.011147	29.598196	31.153141	27.779217	25.267183	26.909906	21.99919	20.701403	25.761187	18.929611	25.80799	28.935461	36.020298	25.84639
343	37.125046	31.037315	19.76232	39.342205	30.899635	17.028252	17.592493	16.840878	18.367392	10.394552	22.015526	9.712446	13.137762	20.611546	18.575974	13.285437	7.4620852	0.07860677	15.153479	20.627102	17.491903	22.605461	18.365356	17.374352	22.357285	34.811905	30.45689	31.821112	39.314964	32.382484	15.100937	26.824337	18.58332	32.3374	35.791916	21.933826	39.128708	57.357567	46.812386	4.0218906	9.694513	0.4081052	18.245522	22.248878	14.22967	2.9287848	14.81887	24.77538	8.761862
344	-7.169689	2.4099784	-0.65376425	6.045062	8.518817	8.988726	13.689665	20.168442	16.905655	28.007114	35.281693	26.478144	19.507687	23.899809	25.742817	24.507185	31.560516	32.089325	30.933958	30.26576	12.997751	1.5182884	7.862426	9.756699	12.937267	14.346493	9.788278	1.724312	9.695354	5.7434115	30.495918	45.9626	37.36959	10.234491	21.234522	16.003433	5.154173	17.33682	18.745865	7.6920667	12.904873	8.354665	26.809837	25.949486	28.106075	2.5493135	19.854084	25.030285	18.009104
345	37.72569	47.811623	42.529274	46.30362	56.227894	46.38446	3.1774368	8.153251	6.4530535	19.138075	26.846355	18.43428	27.025738	23.922218	12.9487295	16.72436	15.6948595	-1.2998841	4.366806	12.827709	3.302061	30.114458	27.820618	8.781158	32.032333	42.23994	30.478256	31.26704	38.26399	31.780289	38.429268	29.359303	14.260178	12.118866	20.24132	27.376877	13.902397	18.038979	9.160242	34.41711	51.007744	51.34738	12.018749	20.07933	28.666992	25.788029	33.58126	25.907318	29.471092
346	36.289276	40.61433	26.629532	52.61664	38.984795	31.566788	31.68612	42.91224	54.776215	24.515324	28.649986	31.024927	46.588768	37.127773	29.40195	22.12424	32.193043	27.732075	24.154884	28.678356	15.534714	43.21529	51.34733	63.35686	24.609951	34.645172	31.907684	31.289932	40.085976	55.360054	36.729736	47.989693	49.76756	56.074265	43.677887	28.717041	41.58457	46.45521	28.60027	45.067535	45.76708	38.213997	66.81107	51.70447	38.570038	69.78882	68.97656	57.132694	32.646217
347	-0.98414725	8.099859	-2.576635	5.4767375	-4.5530553	-18.875893	1.1344594	6.4801083	-4.5562906	52.849827	52.34728	42.657223	14.172697	13.050507	6.0280967	-3.9439669	-8.970403	-18.9319	31.849808	24.632607	7.4413795	1.7743294	8.766445	6.0485487	7.2414665	22.86128	33.154213	-2.9245334	11.251336	18.063614	44.56475	45.939148	49.27768	5.0802927	11.727848	0.9277972	9.772925	24.27649	15.108345	-8.640702	7.0920033	2.7007005	1.261076	-1.71112	-6.8593397	12.430872	15.090498	6.3523407	-11.316351
348	33.713684	59.518753	84.01736	38.91849	32.666946	24.326607	38.07615	48.43077	46.937515	46.90117	49.887672	34.286964	43.5671	60.816483	60.417427	59.192673	64.13083	55.510063	49.068348	39.51718	29.680737	18.33218	34.546715	27.248644	29.7042	42.76364	44.43512	24.050209	24.518372	15.934072	98.02811	108.091385	104.80736	33.685486	44.25332	35.123466	54.256294	50.76932	32.329052	44.98018	51.893955	42.256416	53.91465	74.14397	81.45688	53.278896	69.473465	64.91611	54.626385
349	29.317867	44.445732	37.304718	5.3684235	18.402414	16.154789	59.656967	78.91369	77.133736	28.860142	36.38462	57.360985	31.731024	43.535828	42.743572	26.062283	27.080383	16.107212	5.0374813	20.159092	15.102307	17.17876	21.63077	16.336391	15.818533	25.924137	45.651993	29.52853	45.149235	63.639393	21.860466	27.756283	40.79209	53.700256	39.557648	26.990776	9.725784	21.303944	47.623005	37.56536	56.138546	45.229507	19.357828	21.97752	19.220005	32.75554	41.830383	51.29094	27.34795
350	52.78275	41.44575	33.14785	5.5588417	16.389027	20.152733	42.74279	43.383392	34.120937	21.946121	36.81726	30.62344	1.4366543	-0.00583303	2.4990373	13.637319	2.5474446	-0.58759093	25.54692	33.574593	38.317894	38.921898	39.886757	26.014	27.456284	28.486898	26.111603	30.66629	32.77944	20.50121	15.700157	18.662981	18.702065	30.491493	38.649345	41.543404	-1.0917417	3.6453476	-2.2198122	19.079075	22.158386	20.468983	20.702955	18.41515	16.366625	12.615125	14.509662	15.891024	55.473915
352	-21.378609	-20.740238	-20.861778	-31.0882	-28.815348	-28.378267	-17.65886	-10.619617	-25.856178	-2.4596424	3.7236104	-0.03235227	46.45601	50.66057	37.713043	4.0256076	16.157383	10.015192	-31.279093	-26.243916	-23.559387	-45.62551	-38.192238	-33.861988	-35.07448	-30.426064	-26.821194	24.126514	18.140406	7.4704056	-0.3700773	-7.888172	-10.3608265	-29.4148	-22.292725	-18.098907	-0.65619904	3.3535173	-5.462241	3.026083	9.039932	5.260975	-14.93647	-11.106953	-16.855057	-23.501415	-19.42553	-14.691871	-4.505806
353	11.193403	10.028067	12.666477	5.3735175	-5.410884	-9.900072	7.505496	4.7375345	12.181425	6.4488792	11.026016	19.820194	5.8635077	0.67708194	8.9072	-0.8890166	-1.7393235	6.7226024	-6.4201603	-20.506882	-13.709236	12.930687	21.676819	35.26185	6.3879557	18.929598	17.13279	12.400677	18.235878	22.76231	12.103388	1.0285616	-1.3807759	24.90033	27.602633	29.155247	53.448364	64.85397	65.69513	45.07897	41.554348	25.030172	16.101742	11.884893	8.052404	28.734737	26.374386	18.088264	12.717602
354	18.720047	23.942316	16.855698	-0.3451495	14.206139	11.539346	-20.070786	-14.7606	-21.359447	34.726784	16.28158	12.145077	10.582136	14.807848	4.5286946	19.579916	29.309149	18.071732	3.4022162	11.4507065	10.823296	-8.21673	-3.2035804	-6.8855247	-44.582718	-29.04573	-25.344606	-21.536661	-9.236045	-9.2160845	-32.828735	-19.86066	-3.616199	-6.8512096	-3.2072349	-4.5915327	-27.095882	-31.852394	-39.59252	-24.482304	-23.186089	-28.4716	22.53975	10.404642	-0.13336891	-15.289928	-6.7812557	-5.4410553	-2.3932483
355	-7.4964924	-8.027434	-8.010443	12.854602	15.230885	3.3962183	0.95031714	10.617978	4.798705	-1.1020731	7.885765	3.779585	58.07354	62.821095	37.41349	43.613506	27.888824	20.722042	-8.209772	-9.890902	-11.880796	-12.846023	-6.527053	-8.904305	-4.94055	-6.191582	-9.302381	-2.259221	1.692517	-9.798674	-1.9521369	0.071088344	3.175922	3.7025738	1.8993702	2.6855536	17.52222	18.400927	5.1703215	2.4601173	5.276005	6.8299212	-4.2694173	-4.13667	-9.392975	18.871876	33.926655	28.164621	1.1370311
356	29.857826	35.689034	25.68166	29.982994	34.40329	31.628592	29.580326	45.62162	46.118767	39.76676	29.818401	22.177696	40.60424	48.089638	47.615025	38.37262	36.91051	30.621828	23.01047	27.453	36.144554	25.448448	33.960487	36.94821	25.459045	34.16841	31.642328	29.387724	31.008614	26.11778	25.390621	30.449791	31.22741	36.5531	44.793633	34.38192	28.320236	31.67505	30.461735	22.71223	27.162897	22.084064	27.43655	32.19781	27.062431	24.392454	25.108965	27.415035	37.464134
357	31.298475	38.678894	23.830906	14.655237	19.11404	22.06541	23.260998	39.70865	49.432133	22.197685	37.220764	37.881676	31.247616	45.008717	42.228317	26.310696	33.06333	20.424507	22.48877	28.817234	36.01955	20.032082	32.406982	35.657486	21.284481	31.236061	13.192175	13.690875	24.16283	18.697903	0.42130712	16.330124	27.53463	11.221964	18.58596	10.842012	23.529129	35.41365	30.77718	30.000841	38.317307	31.663662	-41.031456	-32.79023	-25.708328	-12.220049	-13.335197	-21.525478	-5.3972855
358	-1.4962062	9.3252945	4.9356613	46.59874	49.990593	43.695885	33.585487	20.319145	6.1216908	77.958466	93.45964	94.36484	27.63065	41.225807	38.782085	11.561541	17.260927	7.8373995	38.19979	41.98629	24.52259	13.515057	19.923782	26.76811	36.53647	35.941185	21.380669	4.3412495	7.325601	10.095259	13.286964	11.755766	0.13667738	4.5567756	18.104328	23.575697	52.824707	55.234673	44.07847	2.0441365	10.973365	10.512934	26.2579	31.278896	23.288551	37.765713	52.814247	61.85231	-9.106615
359	51.343426	44.051617	26.108253	28.450436	42.557755	42.777283	71.33123	43.20597	24.048935	31.666864	43.938324	35.811707	31.657516	42.596474	32.11005	36.83129	61.01944	64.07126	57.47794	72.936905	78.5892	48.400414	69.04471	78.81482	44.91137	63.375732	61.39823	26.820526	28.59367	12.514989	27.790443	39.926384	48.820633	24.905437	30.97525	29.792107	27.067608	31.23373	23.386147	34.692062	47.44085	42.45096	39.38256	42.591454	30.384838	39.828644	45.376453	31.868694	12.721947
360	68.57118	50.28411	35.148766	27.141876	35.899483	30.657248	34.670433	48.898727	35.486656	28.430933	42.51778	34.036987	38.489384	58.72637	70.29178	29.950916	37.884674	28.490774	47.16212	56.761078	53.665543	44.47162	54.757927	45.9943	24.07682	33.9576	23.30934	29.862144	35.043026	34.236725	43.280544	55.38264	54.741978	34.14461	34.091995	23.679262	44.451294	64.23693	53.93869	33.888153	32.03718	25.620785	28.57202	33.47603	43.52636	22.751919	26.91642	26.611744	34.858368
361	26.481342	29.460577	27.083206	35.28714	41.254944	36.14652	18.325907	15.868236	16.021881	1.682941	3.155293	14.156353	21.877628	26.025156	22.750107	12.746483	15.905148	10.91346	24.000263	25.445158	20.936554	17.36665	22.781197	26.250526	5.068138	8.474671	-0.37507272	-13.752274	-4.180712	-2.6333635	18.485958	13.21041	8.256027	33.735374	30.238117	26.982193	34.03443	44.440002	41.250046	20.95346	24.136879	24.551014	-2.2081532	5.4007006	13.092046	28.316275	28.751072	21.794495	8.901468
362	35.23809	53.11937	54.119392	27.803745	38.008575	49.787018	23.713533	35.23066	41.973114	59.02099	67.25656	41.496834	53.06502	51.856422	32.796257	33.409927	42.108543	27.936586	89.985825	101.72514	99.32413	74.8711	47.235794	30.034996	25.952322	37.62429	36.40554	52.30332	68.057846	53.653934	45.147232	61.4104	49.612854	73.46736	74.76326	62.968025	34.4215	43.49054	36.79695	55.467056	72.10242	77.067764	59.352173	42.519127	26.191391	27.719177	31.64957	22.743439	36.495155
364	26.73376	28.408379	24.027918	18.158352	37.984093	32.72216	35.144444	38.55411	28.350554	32.643448	29.988777	29.460106	36.58155	34.629707	26.186127	31.236992	36.03644	27.383583	25.247942	31.860275	37.423695	39.06159	46.892242	35.895943	26.405561	38.455208	43.603073	40.60088	44.601166	26.1143	37.836708	40.615944	30.767284	27.608833	32.62169	46.14505	39.23594	42.789047	40.25547	32.613777	38.17634	33.591637	24.863455	32.448097	38.942772	34.907455	35.376488	25.069012	61.63051
365	32.5759	37.444046	34.244705	31.236172	35.768173	29.046555	11.761794	37.279976	42.679577	50.603363	33.8321	27.121021	26.324116	27.80678	14.054117	0.29407293	17.101164	20.39341	20.384537	14.422672	6.5742283	24.098999	40.18245	36.51357	22.541956	24.715052	34.243988	19.248089	25.110075	19.261637	1.4053593	17.135614	27.302048	14.903943	25.594522	26.00446	7.810096	27.894922	46.70823	9.09775	21.421278	42.33126	42.64128	41.72284	30.861732	2.7884	7.646995	6.128908	30.221046
366	53.30736	48.692078	35.845028	-7.2057457	-0.16571292	-1.0718316	18.846375	29.495823	27.740337	35.13041	35.4076	28.555645	45.675907	49.914986	41.2351	22.369257	32.12797	36.716484	33.343582	41.547943	39.812687	26.75657	44.0083	51.61335	29.951511	34.69449	50.218872	54.39737	53.280403	42.710533	44.78247	42.744766	34.726803	38.540054	44.696075	27.530518	40.180584	43.951706	24.423601	23.68273	29.799446	19.8282	26.958319	32.023315	42.318977	29.613564	37.818882	27.517097	43.66937
367	26.790394	21.540476	15.480022	19.596153	15.52481	13.055402	8.688579	22.463371	21.070614	30.787388	31.768036	20.991074	3.2463827	8.71298	5.694807	45.8783	38.04593	31.812656	11.654093	8.330229	10.58073	7.1820555	2.5958073	8.7627735	17.197742	31.236704	27.062832	17.932358	12.339464	14.227764	2.907761	14.768758	16.184208	-16.692812	-17.011734	-16.796883	30.062603	51.051224	52.478943	1.7994615	5.587547	12.578109	18.962929	23.325037	14.932978	1.1360155	-4.66042	-4.4276004	6.0302267
368	6.9753056	24.995811	20.686539	13.721458	5.3561544	7.249411	-9.400562	-2.8433962	-1.8679948	2.1645894	4.840769	5.3270125	-1.6128459	1.738534	-7.352194	21.722084	24.285622	9.958035	6.6338816	16.543753	7.931491	6.6269984	12.718074	25.027538	8.014345	20.259563	25.307928	-0.41355503	1.8409538	-1.5910305	23.984806	25.270641	10.620473	23.604382	10.621643	5.2324347	14.109964	9.1170845	29.121845	-19.9609	-12.083139	-14.721106	-14.177523	-7.6549945	-4.6662126	19.437881	11.617982	-0.99490464	1.6785811
369	27.350376	38.141174	43.968697	-3.971494	13.1025915	12.2524395	71.05545	79.97119	69.13054	17.286129	17.71757	6.620974	132.41074	122.229065	82.369415	52.653305	58.521107	41.871826	1.7634838	8.618541	3.6583784	50.921494	37.457764	24.623814	6.403533	10.665033	10.456833	80.593216	92.75769	89.30568	15.506844	15.138734	10.582225	62.497673	40.77253	29.984829	48.288315	68.045685	73.56627	24.341988	32.009956	43.47318	26.44717	40.597996	32.518215	27.195274	21.072042	11.01323	68.7266
370	4.233281	-6.9324427	-0.22040941	0.15144792	-8.480131	-26.768116	25.744799	17.777351	13.642969	-15.269178	-19.96238	-2.1171114	-7.6919227	-10.328657	-3.0717702	1.4111197	-11.798077	-2.4117782	19.325237	7.4018884	4.7460513	4.0358305	-31.96226	-25.915905	6.4233804	12.582666	16.630589	21.321949	14.333555	8.058533	23.49427	13.580629	8.44358	33.52392	24.538527	17.717697	10.663822	4.8170547	16.340298	30.74442	15.813729	0.73447037	-32.00826	-39.28448	-21.159563	-32.136444	-21.247627	-2.0172634	8.672919
371	1.1844991	10.278784	20.489779	27.794369	45.710342	39.84644	13.296441	24.473488	19.840937	23.573624	29.944172	29.661266	20.463892	18.130997	15.858318	15.027769	21.359818	23.631845	25.652954	33.173344	28.761078	17.19722	34.71	44.629944	17.438313	33.662376	29.921711	-3.606535	10.190681	0.07980541	7.399338	17.871025	15.485636	-1.7114248	7.5993905	2.5334487	24.096798	30.647488	22.340382	10.005485	12.428938	0.38382214	26.248178	29.984966	25.588703	-3.7227764	5.2257605	6.1236157	5.523303
372	17.367073	25.096096	23.468632	23.831621	32.560028	35.90278	53.39537	52.996696	36.57306	0.3207359	5.3570423	9.562697	27.764574	34.13542	25.160955	27.180866	26.516867	11.376516	30.897566	53.800514	55.16547	32.810844	50.128525	58.640366	32.507202	43.49871	42.78215	31.491924	32.695686	14.7582245	9.551586	23.55886	15.209014	28.150928	41.20971	36.352585	24.107525	43.58344	45.197037	9.174607	14.001598	9.165503	3.9853945	7.2705355	10.695284	23.132229	32.793396	25.944	27.316013
374	43.421814	55.14054	44.768696	50.434547	58.500202	56.433647	59.937027	67.34503	60.494343	24.879925	38.183628	57.911186	16.158852	33.83299	52.620834	33.50462	41.945206	35.98165	21.682335	30.899757	23.785046	58.497498	50.54953	38.79351	35.130997	35.034683	21.905613	31.903275	37.04294	29.430176	35.339355	32.75268	16.854939	25.556694	33.77327	22.571026	71.026764	55.67546	43.880547	42.440044	44.819736	34.991737	42.566963	45.529102	38.64865	21.645248	26.0997	22.578588	25.544235
375	43.503334	42.362465	30.620079	29.109966	47.673286	68.658905	33.145744	43.426533	33.60608	24.070366	26.2724	25.628632	55.340218	62.934643	50.273727	33.474785	42.08033	36.814877	59.94301	58.56292	45.894756	26.38546	39.59256	35.638268	49.392044	44.422604	24.917585	94.87039	99.709	86.915405	35.188538	43.450764	33.26581	38.918518	37.871002	29.729313	58.704075	58.160408	36.856384	32.531784	39.80314	38.637226	44.197166	56.48787	51.32527	67.70442	52.779533	29.04658	30.713541
376	50.4704	50.75681	48.78956	55.91684	68.103775	73.65112	64.83594	81.9084	84.54289	29.147285	37.98382	36.688408	38.65394	54.061092	65.01184	47.628666	57.9663	49.80124	11.039873	17.197514	16.137362	28.669416	36.714607	34.38318	68.64508	58.686996	39.29	60.252396	65.6974	49.105064	12.191504	18.996727	11.103425	13.058626	15.399569	5.354478	15.288248	19.375141	15.238968	52.498314	66.21342	64.05557	69.117065	71.8811	55.93327	38.37944	55.968906	75.171936	47.03483
378	39.057556	54.231308	69.48211	43.443512	41.28699	25.669823	38.679585	40.16924	39.91907	29.789053	33.680847	31.870102	39.668472	42.380947	38.766808	32.45098	45.767494	46.477463	22.09047	20.10284	19.025406	37.258553	44.692253	49.97785	19.146225	29.449482	45.910057	30.814484	40.291054	34.956795	35.185776	51.339584	55.609474	34.64623	43.883297	39.568024	43.11602	45.067566	39.71074	30.092041	44.709038	44.293217	40.153675	49.846573	61.132755	38.23295	46.10938	38.92971	23.806086
379	17.015837	16.207445	20.237062	7.9656096	9.006152	16.004137	26.411903	19.449461	16.49155	0.69114345	-0.57206845	15.489661	-17.85449	-11.515876	8.518016	19.728334	8.804579	20.36886	5.3796115	-0.75149286	7.397046	20.17162	7.390543	0.26296625	24.836224	13.979099	19.624485	16.5065	4.9393206	12.688911	14.248419	-1.4718946	-4.2964306	-5.9655585	-21.646955	-23.01309	7.9982986	-3.9947293	-7.7436504	-17.551281	-26.83318	-17.118069	-29.522387	-32.107307	-27.358944	-14.465667	-9.752669	0.07292491	-9.782709
380	34.228363	37.527122	23.849758	44.15354	56.080627	49.610874	53.809784	61.64479	68.022	30.894804	39.267357	54.25511	25.475845	38.85803	24.035397	38.764122	46.090202	32.95587	17.5441	30.640121	22.400368	12.851433	17.14989	14.29558	13.580311	11.621121	2.2641454	56.57836	50.013447	34.54824	11.559134	16.686104	21.513016	9.018892	18.207912	7.8722386	28.050669	36.34297	32.160606	27.176695	36.092445	47.115585	43.183197	51.62834	46.0512	19.756285	22.320322	14.654434	37.925987
381	48.77463	55.085587	45.225555	54.050667	66.424774	58.50139	31.177553	34.770767	21.79252	25.918844	39.971127	42.16983	15.586876	15.734553	8.55801	21.534595	28.905968	25.921656	50.32036	38.1819	18.428017	49.07704	54.02932	42.138817	-5.534046	7.1290283	21.417364	30.079369	35.97955	50.552658	64.00642	83.92284	87.0888	52.870872	63.899975	50.092445	25.457628	31.299358	31.582443	33.3705	64.14385	68.3333	24.165123	27.682903	23.133308	55.161125	30.965618	16.18689	34.661217
383	-14.438398	-19.075232	-14.183584	-4.9475613	-17.482342	-13.334209	-1.5958028	1.6314628	16.305126	-1.0346588	-10.5052185	-7.4312725	14.875552	7.514109	15.189088	-8.076758	-2.7150917	14.712866	-15.241035	-13.723547	-4.2251315	-7.841501	-22.82972	-25.671879	12.005335	2.1590753	13.817825	-8.892407	9.201974	22.645767	25.817348	23.479939	23.183868	26.316662	29.329227	11.915573	25.39952	29.01136	26.95305	27.08235	30.418638	28.652992	34.31378	30.722116	28.020885	23.416756	25.62053	24.53627	26.465366
384	43.349396	50.216614	40.1585	25.333725	30.825417	28.03569	32.434467	40.42507	45.815666	36.05208	42.067253	26.79764	31.373142	38.88003	38.361725	28.512188	44.744804	60.10691	24.928352	30.24495	25.851433	26.368647	38.27732	31.79282	60.010807	51.879173	39.30902	42.554283	49.479168	41.71813	29.236206	38.98281	34.406906	29.495491	36.001617	29.636623	20.844133	27.203625	25.49178	60.747528	56.29372	39.816048	29.559158	45.208897	49.176758	26.503605	32.578896	38.16723	40.547707
386	34.610443	31.894539	19.020159	54.34407	53.45089	50.899517	6.3879156	14.733344	18.695286	12.032949	12.186917	18.32822	4.970504	11.266023	2.538774	8.052752	7.135848	5.416177	22.267868	32.48263	35.00657	7.8336077	2.4870753	5.4158125	43.875168	30.494602	24.254383	20.948456	28.97087	38.53357	18.809656	16.511623	16.662958	17.637062	16.647043	15.724453	15.173468	29.543062	46.697548	20.647179	14.747735	13.648239	17.509274	28.088406	29.282646	35.608902	58.767815	50.37203	51.013382
387	50.80272	36.055496	24.987392	34.906868	41.662083	35.93295	-15.240301	-0.5446121	22.98025	48.76443	60.49456	77.50046	30.351254	38.522125	25.70886	22.190754	37.123238	42.47496	17.366581	32.192604	41.11685	60.721146	76.580894	66.12535	42.804848	55.729195	52.759224	24.514606	11.893105	4.976247	21.151154	29.753332	36.44375	18.36487	18.144493	20.81168	44.9438	59.90831	42.044975	68.901634	64.95025	46.027122	36.673115	42.123497	43.424988	42.320816	56.128197	47.697914	28.315447
390	33.5682	41.532875	39.587772	41.442688	44.939926	31.370571	29.402412	25.95734	16.127491	63.204346	63.184242	52.084328	30.16528	36.206352	23.186031	31.610477	35.645996	33.14329	24.169893	32.78755	39.19281	24.94109	28.69952	41.781296	33.298035	39.65747	26.70443	33.67672	30.905876	19.976795	48.499855	56.532574	65.56452	33.186646	25.44738	20.33961	33.481617	42.290054	43.005283	34.144913	40.507675	34.940758	34.70507	23.994186	19.341663	34.771233	40.208015	48.11761	36.810387
391	39.77409	30.30748	16.373432	10.28296	15.070019	19.7824	13.771734	18.384178	22.410465	28.45782	28.809954	19.208782	8.914509	37.71382	39.861183	1.0725051	3.3787105	-0.7713807	41.79758	37.291553	22.604858	15.916574	33.53279	37.03376	61.768482	66.16343	50.437122	25.731518	24.811764	21.13575	9.959524	14.924366	9.103508	7.5981617	11.9066725	6.5333433	8.88879	12.333707	11.340495	31.396313	31.83205	18.210432	7.858343	19.989437	29.327312	30.621634	37.93145	36.977097	5.066873
392	31.953447	42.0226	37.766083	24.804161	23.59586	25.557426	31.126087	35.878418	40.935154	28.608635	29.913628	37.927963	34.416336	33.433327	18.808655	11.257228	13.592883	9.045137	40.13725	43.12038	29.888695	20.6064	31.773354	25.875267	58.661205	57.602734	53.778885	76.997986	78.87817	58.03135	26.377596	44.98176	44.537243	27.580372	38.8684	28.727535	37.50051	41.44864	33.192734	46.701622	52.80548	50.92621	66.34409	67.04271	55.309	21.13871	27.532082	34.435383	47.012703
393	14.898792	27.095997	34.958412	12.844902	22.199245	25.572315	18.072529	16.463799	18.965158	25.083328	35.522354	32.63227	56.068146	68.670906	60.68363	12.942827	11.060074	14.925914	16.71306	13.565586	19.783493	36.27114	31.31323	22.608658	38.921417	49.265846	54.6942	9.533035	21.744919	14.993895	38.089348	56.892986	77.42143	83.67644	87.79367	77.006226	53.299206	53.414406	31.964083	45.002937	44.2591	49.63925	16.832304	23.329529	18.689224	27.24288	32.388763	28.113224	27.089907
395	78.058075	76.06143	64.13791	29.54432	41.983624	36.1224	66.25774	63.1048	51.120884	80.597	76.12063	47.18194	68.94275	76.299126	80.17107	63.48728	79.88019	69.12786	80.520035	62.154266	41.738518	77.18541	79.24269	65.86998	35.954254	43.054672	35.727066	40.932438	50.57007	45.69095	57.84274	53.517906	43.25821	55.853443	59.901295	54.703003	38.453842	46.9786	42.426636	36.873383	39.221283	36.16321	26.786226	27.134161	22.585857	85.27276	106.253296	125.42528	87.31586
397	81.03366	71.97946	47.85634	81.70791	86.31908	75.660446	64.784256	68.54584	48.344574	26.47522	28.330553	22.66907	34.41178	61.18077	68.74698	69.44359	61.4466	52.645363	46.452957	62.82106	76.52585	58.368755	66.1998	74.24527	37.943275	51.417755	40.339867	67.14926	59.659447	51.433907	80.233055	64.96532	42.176304	51.829807	65.81026	72.7214	83.92821	76.92717	60.374313	59.12738	73.97752	64.70588	61.48676	70.98499	69.901665	76.32089	68.9496	52.29525	59.757614
399	25.000252	32.435112	50.933277	23.724339	31.679718	25.447304	35.015175	40.975166	34.32135	52.265774	43.226173	34.138115	31.061989	35.14601	23.39261	21.61087	38.153214	26.683765	45.641888	51.840034	44.84481	19.50253	28.547312	38.559998	21.23547	25.345232	19.100441	25.276947	26.649332	15.559021	25.798973	34.2455	24.64688	42.216026	57.43035	50.414238	22.742516	34.74214	57.02327	33.017086	31.878716	25.060894	20.86243	23.768303	19.983612	19.94982	25.625038	18.245306	21.003832
400	-52.53105	-64.246605	-64.121925	-58.283264	-60.569572	-57.243492	-41.99151	-55.185158	-47.124207	-52.76375	-56.962425	-45.015766	-53.855606	-48.25131	-47.734093	-36.33513	-46.067	-55.229095	-69.66272	-78.50414	-67.6517	-46.99548	-58.08972	-48.332054	-66.680435	-64.92123	-37.294144	-55.240547	-62.747215	-62.30124	-51.053017	-58.9909	-53.13404	-48.922066	-63.27368	-63.462303	-52.28511	-65.83944	-61.774323	-70.6169	-69.96895	-67.36639	-48.417793	-57.949615	-60.301163	-46.300312	-53.517693	-40.162758	-46.40313
401	20.57166	33.512695	31.143436	29.934395	38.087387	33.869194	11.820818	14.961903	12.809172	50.374165	71.27742	90.878494	-0.042801917	4.720333	-1.4344363	13.325357	19.28907	38.348156	47.240788	57.428986	54.276783	49.273552	49.09194	42.84581	2.3615866	7.1937847	18.586868	17.34599	14.079849	8.098596	45.615868	34.524784	21.194721	21.566378	30.28388	30.487803	-0.10612208	5.421001	-2.5805693	33.269123	32.60648	27.0145	48.36682	72.39619	79.29813	21.936163	29.84618	36.099094	23.269714
402	-21.23869	-25.287523	-14.399136	0.31330603	-11.474034	-8.402157	5.621177	3.3443866	22.21333	63.177498	63.807396	54.49706	25.774815	16.280136	7.2576017	30.479584	29.753939	20.743546	27.03548	42.08882	42.204086	2.9787314	8.409444	7.914531	8.517048	12.461	5.146396	-5.160919	-10.7725	-8.745992	-15.557437	-9.353605	3.0765975	-2.7794998	-1.1417022	10.346691	11.15118	42.77088	53.77658	38.56581	14.730086	0.82303554	9.080846	17.825424	19.649193	3.6612096	18.771706	18.801432	26.305168
403	0.61089754	5.730591	7.9407015	-4.5191035	4.88293	23.330704	7.016433	10.502142	-2.7870958	5.0599413	9.66749	10.945764	42.290455	35.15519	25.72409	16.728561	20.597673	12.848228	8.636868	16.059511	13.906697	3.3164928	10.068232	34.74395	6.707161	12.0993	10.214481	31.584995	8.523247	2.6862378	39.61325	37.025005	23.304995	7.788597	13.842688	2.754096	19.158949	12.75446	4.536162	11.606192	10.036739	11.138993	4.0613866	15.556896	10.710976	2.615973	9.2918	2.4740965	-6.2268815
404	18.824629	10.979947	8.931253	17.6433	39.77057	50.13386	40.988396	44.67592	30.245596	28.613857	39.48993	44.507668	51.19616	47.128185	38.282116	25.138584	29.346197	36.95121	30.1339	35.88183	39.515556	27.895496	28.819744	26.955585	37.656097	44.557	41.284405	13.275681	14.6500225	26.526854	11.408485	16.645714	15.202824	21.653568	20.035664	9.771132	25.17113	29.982983	20.682175	13.495272	19.187813	22.856865	15.8159685	15.331329	14.339832	40.9073	27.939852	22.807814	36.94365
405	52.272552	55.707443	47.666687	29.431778	35.510464	53.137787	38.629593	45.751472	44.23039	25.93837	24.567604	35.32435	28.06385	30.826176	28.506939	18.464352	25.933252	25.78452	33.480576	46.129898	34.92286	34.453133	43.93887	38.738617	14.29908	18.776632	33.044777	21.60683	21.428528	22.93293	25.140093	25.752937	21.690655	24.26625	28.504654	23.465256	31.424446	36.01433	26.656425	70.86383	72.238335	58.985283	52.00566	55.808907	44.092274	25.677608	44.45686	44.241272	26.512695
406	41.534935	54.859417	50.140827	35.248833	47.751106	56.97525	41.387962	47.367153	31.733093	42.080242	47.3654	25.542637	45.338165	57.341118	47.357616	30.581144	49.18094	58.408722	60.62939	64.913284	42.48457	77.546074	64.836266	44.28225	61.618675	58.39463	39.134155	91.20276	95.532745	85.61554	28.105614	46.48849	48.13185	29.96873	46.411766	44.36149	37.680275	53.33351	54.64807	64.29145	65.327225	57.111298	45.528427	43.551533	31.13936	34.53609	40.62318	49.92688	41.047638
407	17.878525	21.459827	16.83464	45.854202	55.287025	40.94384	21.78426	32.297413	23.502262	32.229683	41.14634	27.023464	17.183033	30.139374	27.736336	27.285204	29.452765	26.787415	55.732502	64.52887	55.981895	15.036706	18.729115	8.178152	31.891273	46.582687	55.558907	71.33929	80.83252	70.036575	17.42498	28.771084	14.571421	49.15931	68.12755	75.49035	17.343338	11.715109	8.050161	53.728333	85.559715	79.15986	40.94258	43.737835	22.977308	24.629322	37.054527	35.06225	23.859978
408	51.77999	36.231274	27.287785	19.79137	34.729706	41.22982	22.306772	26.416195	26.574947	50.639854	44.570087	33.138134	38.845818	47.5106	41.505646	35.07476	39.06662	25.509142	29.962988	34.41443	23.20419	38.677834	38.119984	24.548012	35.072453	48.35578	51.51557	39.429726	42.75725	47.44519	42.626648	54.69896	61.935505	24.912384	34.668346	34.696564	43.438766	43.998413	31.065979	41.499706	52.668846	44.02826	33.251587	44.121487	39.23999	39.15072	47.26326	54.00215	31.221928
410	12.1045685	16.41895	17.288513	9.218832	21.734177	18.366905	56.079468	53.18605	30.86438	46.424286	49.245422	34.07515	47.31401	56.83254	50.5048	30.654503	44.90455	45.29908	27.406391	26.200832	24.553802	24.522305	32.71135	22.834183	17.57498	30.281408	30.385435	19.647982	14.747428	16.867977	-2.2059786	5.115367	9.030413	-1.9152498	5.766577	9.217213	34.503212	43.888386	36.0254	11.978987	13.657118	12.290014	16.692036	16.680248	13.210046	9.655075	15.501707	15.109129	16.63207
415	27.539858	43.88036	52.413628	22.990248	23.393936	21.76621	14.519574	23.32285	25.982292	21.891914	28.52229	23.112999	-25.815632	-18.348122	-12.17372	32.725365	20.860756	1.5352983	31.705097	36.514336	34.173515	36.57637	36.96317	28.428932	41.44755	39.578636	32.316444	47.24963	56.622574	51.88636	18.920773	31.703667	26.214945	5.9022026	-2.7661028	-7.243286	10.086489	-0.662969	-9.156595	11.396458	21.675745	28.358923	34.567574	48.071938	49.22456	20.869877	28.783775	40.14896	23.425917
416	42.478634	38.713562	22.015724	34.034073	41.60939	33.79868	23.852453	22.634916	22.636053	13.96061	20.727354	13.423141	23.117535	34.04975	48.562626	29.160526	31.877193	24.604578	25.756985	31.924961	30.186146	11.567247	11.760778	12.732996	68.46185	72.571075	58.914864	28.01176	38.31344	35.29663	82.42346	93.164536	84.892426	20.161959	27.942287	31.66666	29.679113	31.018017	26.764519	30.628685	36.08715	19.343801	11.717314	3.8681507	15.700647	28.351646	27.300991	28.821655	25.282001
419	-7.7950206	-8.375002	-11.023763	-12.483862	-0.629308	14.888367	-15.412994	-8.135284	4.3345823	46.82843	56.177307	30.318253	12.9326725	16.32629	8.593633	-8.054707	-4.485154	-7.3455076	9.378193	15.110039	4.1028566	-3.6469507	-5.42745	-10.357056	4.990468	-2.6049387	-2.674446	-17.833494	-7.611002	-0.7427944	14.668674	12.411327	3.6982818	-6.916924	-2.70823	-2.9562595	2.298738	1.3724941	3.0243082	-7.4303465	-15.833651	-14.031217	-23.866169	-29.099176	-23.557503	-40.778683	-42.47607	-34.12044	-30.493252
420	-2.8491564	-10.274872	-8.973545	-17.626331	-15.727401	0.8820774	-1.21747	17.800335	10.340614	-20.027073	-23.050297	-15.389478	51.806717	51.58705	43.22889	17.22164	27.777908	21.233196	20.743708	29.171291	27.252474	32.002556	43.150238	39.542538	42.458702	47.007797	33.46176	5.731307	13.878422	9.098226	1.5695248	-2.8631394	-1.696187	-26.755058	-23.164433	-36.01144	43.61438	49.89785	43.25023	14.353902	22.703403	18.180265	25.901772	42.35736	51.445927	63.70128	53.04344	23.15318	11.816964
422	35.565536	29.143936	21.554958	22.84481	26.65852	20.822758	30.449518	35.413967	31.662804	34.567482	37.68152	43.170677	41.839436	41.859306	35.145485	-0.87042767	-5.0497146	-2.2473803	-5.275018	-6.5962944	-5.2440677	-2.4906902	2.3263924	13.345476	22.2448	13.012439	18.372412	18.260925	15.747586	22.69887	30.09041	27.925304	31.093822	20.64325	23.247387	24.984846	-22.08691	-25.741995	-22.483002	-7.728892	-13.460805	-12.90045	-12.963232	-4.8312206	-10.551765	-22.324638	-15.616015	-4.8049126	-15.437369
423	22.451906	31.025146	26.430542	24.87783	38.151077	46.710117	15.950065	17.78383	21.57808	70.342514	55.78914	38.16558	55.101906	72.82408	63.864746	31.574167	33.805122	41.562042	45.529877	41.61818	28.608158	15.054992	18.537369	27.200592	54.061638	50.162323	39.50683	40.36824	42.06096	29.091738	51.03512	49.276215	31.14558	41.88309	61.23202	56.174583	67.88422	73.92922	70.107635	29.144432	40.133167	35.028923	25.177094	24.46476	25.609608	24.296513	27.044035	25.651117	81.19815
425	61.974014	64.57462	40.84482	24.756142	35.469547	20.696651	37.509624	46.919754	33.738472	32.890404	49.00187	51.168785	60.399235	63.670204	43.742252	39.228935	46.43365	36.580383	25.6974	38.784603	37.3676	61.11412	59.808586	33.673676	42.56494	41.69296	28.644142	49.38993	45.432575	33.25978	81.05004	72.84674	59.31945	60.450287	74.868805	71.022934	65.30721	75.35997	70.49364	48.023155	52.88941	44.761337	56.707634	59.738003	52.12585	39.76744	45.052017	49.25509	41.053688
426	22.720345	37.573147	29.548105	37.28002	48.04386	27.701923	30.955673	44.564888	38.94323	43.070557	54.99951	32.427826	61.113953	67.59029	56.358227	40.090706	44.680096	20.177898	73.66661	71.26034	43.31211	20.457733	44.21582	39.23288	34.95785	71.06428	69.72087	7.5540886	20.492283	21.142733	37.740585	49.764893	71.755455	4.101652	12.703735	38.051296	7.790822	13.308577	29.643145	33.306316	33.551895	12.468178	40.08022	53.18603	36.495018	21.809675	34.063484	29.474382	9.613628
427	51.565895	50.996338	38.91227	33.73323	42.434025	33.361984	51.405518	56.068913	52.833694	55.122643	52.112354	38.22962	35.62365	46.933464	39.211884	4.5883074	18.893017	26.211094	18.620615	31.940586	44.292915	25.34128	38.785633	58.942307	45.510986	59.056633	54.309814	54.13875	51.352837	47.045662	42.191963	55.97764	58.615044	51.273453	60.595795	51.65015	48.96157	49.536438	36.640793	39.90247	40.895866	33.106316	71.68431	76.37145	71.74831	28.833935	36.790703	30.058046	53.024654
428	33.450645	45.440353	70.43511	47.008198	51.997887	47.60659	55.192802	62.134842	51.771492	44.605873	36.020073	27.396315	19.454666	25.07062	27.83212	27.509024	48.31995	43.611076	35.718704	45.757996	33.184776	43.82593	57.28238	45.751778	55.244835	62.722965	54.25212	89.692055	83.97011	67.649025	40.09889	74.011314	106.23636	28.630497	35.82453	26.798882	20.423286	30.029606	26.291553	43.023643	39.46441	19.915596	91.48848	108.898056	116.68356	23.802883	-1.5612483	-15.197355	27.22254
429	34.877743	39.296497	31.770126	14.710333	23.311546	35.43091	29.428509	35.959404	42.98543	17.7591	29.772913	29.338692	40.400757	36.608498	26.831596	18.959824	16.653187	18.99595	18.57014	29.69278	21.007383	24.769268	24.501091	19.094885	25.384113	32.606346	27.443497	22.946716	33.15883	42.157043	27.658245	37.188087	39.10536	31.449999	33.50521	36.94918	24.416088	18.88758	25.29852	37.88929	36.44491	25.751816	39.85886	48.87411	40.848557	28.56941	39.312546	36.873066	36.577194
430	60.05081	78.19356	68.16426	33.59306	44.70243	46.83864	38.456512	43.341515	19.228745	22.361752	31.972733	15.446524	19.664463	35.7306	27.616426	26.187214	42.975967	42.38819	60.892975	64.5572	55.431656	30.835018	44.716946	29.175724	22.758091	33.742275	22.011717	15.02328	27.001846	37.801155	38.9774	51.906498	48.385605	33.5063	42.509468	24.752644	8.535776	18.43518	10.973513	31.62572	46.242565	35.864834	42.10161	60.756073	75.72566	29.749546	31.470896	26.389229	24.91457
431	42.9969	49.8488	47.45333	9.810787	15.561314	18.26257	4.4546356	3.167267	-1.5447996	27.811096	35.285854	22.046215	6.3782387	5.4641914	10.831829	51.853523	69.24921	76.67862	41.804977	26.996925	11.191875	-3.8893938	-7.0366325	-6.842655	35.418602	14.049617	-4.608002	1.6235722	6.1109138	-0.43389052	30.967218	15.641378	0.49692017	42.76425	28.183855	3.843824	-19.987366	-16.985767	-18.24047	27.183216	60.34716	57.016323	-17.546684	-12.626286	-5.2184963	0.8489659	-0.38810065	-8.188223	-27.6516
432	28.512192	41.207428	50.175194	16.434162	16.97149	16.417843	16.260426	16.053537	19.594566	27.800945	35.74372	28.582958	10.068853	6.7660856	4.3361993	68.13019	76.08241	73.985306	11.023698	11.972776	22.579525	15.470398	18.703611	17.400726	26.159569	26.792381	13.625531	15.757975	9.540739	2.528288	23.413027	24.343561	5.178358	5.960756	12.542776	13.005541	44.262356	36.120316	18.64039	44.77458	32.077457	11.847527	19.657217	20.294218	19.910946	52.125404	46.49767	33.44616	46.159836
435	50.963966	56.403217	43.013622	25.454695	31.23875	35.502228	58.039715	61.23456	64.09305	26.72754	29.310877	23.414742	67.78245	62.34695	37.962143	67.048	71.64578	72.58655	53.502808	66.551254	69.49984	73.01803	70.68802	54.193237	52.701473	52.05152	47.537178	42.235165	46.94159	35.699097	37.169952	30.085117	25.759357	22.806763	23.295132	18.939571	27.322899	35.126392	24.675999	39.47145	36.03198	24.09155	29.186153	38.001938	45.941494	21.722557	14.443404	8.981603	52.10526
436	106.88188	84.94523	65.860146	64.45954	77.42059	68.59354	66.713264	49.876785	28.397854	74.77397	80.6358	57.27511	33.578407	48.62956	25.846764	41.731453	61.7331	50.751396	48.78746	73.274124	71.53021	92.70358	99.35171	67.1662	86.07129	52.45204	44.04083	81.20919	93.41888	76.55156	61.927887	80.18872	63.158657	60.41823	66.60648	63.2668	56.00199	74.674286	80.17506	67.07716	74.5808	53.287563	40.83026	61.883614	69.88643	66.733734	73.20467	46.562065	52.799095
437	17.748766	28.931877	39.066013	41.834656	38.840645	27.945059	36.547333	49.10623	41.73034	25.676231	32.855873	23.17547	21.87003	27.885645	12.089972	11.054997	27.560677	20.002583	29.752687	41.739815	43.260017	27.526861	34.343567	18.635792	3.481175	17.801603	27.484673	47.574944	50.2099	47.936756	0.7080172	13.480385	12.275906	46.01158	40.552414	22.320595	9.140097	25.418255	61.37066	38.886147	48.181152	37.020332	32.322147	38.066048	22.498758	17.508905	32.122826	48.747803	20.341839
440	20.04437	22.777092	29.16225	67.38475	53.5538	31.14922	47.9808	48.59075	33.40981	19.404186	25.066763	21.47805	37.715874	39.756844	27.128845	44.34079	46.82067	27.496471	43.148354	61.72335	56.62684	18.674648	26.96167	21.780289	59.133385	68.586334	78.08481	44.137516	48.58269	32.9358	16.108547	31.671455	32.16436	50.09844	62.469696	52.64006	15.838804	22.238197	19.0891	29.875753	39.459557	28.597338	50.11149	48.198364	25.43805	42.434483	55.839157	56.152058	49.20492
441	61.829514	56.985172	42.858368	12.563391	17.182617	14.343164	38.440685	43.6502	36.871765	63.963684	80.40164	70.04078	81.57556	79.858154	70.89177	47.35955	49.277054	46.387726	35.11714	33.277016	26.624535	30.967718	36.706543	25.812122	41.1444	45.790493	38.09751	5.2086425	22.771803	31.757504	57.759377	67.9681	56.860703	32.378975	38.844772	24.641941	41.085266	47.5279	43.71022	60.113377	71.431885	72.31691	62.300625	50.962364	40.648434	28.77938	39.862083	62.946888	25.10553
442	-0.3962495	0.6810354	-4.1596713	3.3902783	4.6515465	3.7670157	10.453391	9.014748	1.772044	30.58141	17.339386	5.492614	11.074562	1.107108	-4.119519	13.358587	11.225367	13.436837	-0.38850823	-4.4922094	-1.6011243	10.654472	12.731194	15.27239	6.340062	-3.3621922	-2.6424885	1.8240716	4.1951165	7.710376	4.2703238	14.532219	23.429642	-11.014696	-2.2252452	10.134935	5.528144	1.5495191	-2.1382432	-16.76049	-8.428059	-3.800477	-10.941808	-3.2806625	-3.1365206	-2.282787	-2.0252821	-1.386231	-12.851757
444	22.613615	14.917696	24.192875	30.29242	14.649188	13.715195	38.80475	35.28223	35.41536	37.7565	39.66913	31.145538	23.089518	22.084618	25.216938	8.00876	8.666336	6.3393126	13.0754385	8.62104	-3.415386	26.718254	35.25766	33.8407	22.704863	26.008957	12.819509	15.225015	11.34399	11.538522	18.216923	19.803562	20.842926	32.076733	33.658108	31.534512	21.211191	17.116238	11.688904	10.273112	22.621462	25.737469	20.526527	21.318283	22.69183	26.993732	26.507257	24.793388	67.71719
445	21.931675	23.2862	21.23521	27.930304	32.212933	25.320568	16.47829	25.839096	35.41359	24.920483	33.814693	34.74715	16.8559	24.05649	28.561085	30.98222	34.11396	21.233032	23.8274	11.924057	19.040276	39.03045	34.874504	22.885933	34.836365	41.703033	45.402122	46.652946	39.4037	27.75325	28.437881	30.266556	21.349556	25.382015	29.78854	24.521545	0.6627121	17.650103	19.1078	-10.446266	-13.881668	-8.397587	12.464615	15.615282	19.324467	23.192291	27.635714	25.033989	22.736954
448	49.230614	46.66581	32.105312	47.571144	68.126595	75.38945	51.25463	60.892807	54.636833	91.60823	89.34033	74.61698	85.48947	88.80611	60.73875	41.848457	44.980972	31.467638	81.840324	84.77674	55.332355	54.670837	68.122284	58.90116	75.84346	86.94812	73.14978	52.990948	65.11647	70.583496	52.42257	53.838795	38.549633	36.503094	49.163742	73.28223	49.24685	43.181984	31.70885	24.612694	39.23893	41.67164	36.835365	31.113525	10.022148	56.329388	62.638103	41.567005	47.851234
449	-19.205965	-17.206135	-19.775047	-16.750587	-14.171806	-14.047557	-5.787777	-10.019342	-9.56718	2.9760814	-0.49864268	-7.949746	-7.234618	-12.47	-6.553976	-22.646431	-6.916313	-10.8023205	-13.699827	-20.131363	-31.729565	-22.481625	-13.266424	-30.092466	-17.289845	-10.658639	-9.284769	-16.084274	-6.0375957	-4.623804	-4.9231005	-7.908813	-11.495922	-8.876519	-7.61375	-9.603086	-21.512812	-13.133632	-6.9774	1.7020833	-0.5577394	-9.239292	-13.272317	-8.467512	-13.4410305	-10.519713	-2.71623	12.486771	9.976559
450	24.519283	22.554232	18.595512	28.666256	8.893395	6.9218354	21.809095	21.648998	32.874252	21.709194	26.492199	25.526125	20.554667	13.630697	15.563791	20.16728	16.872574	10.466586	21.632328	18.17106	17.378075	18.493454	15.27417	13.24159	20.299107	13.37994	10.880571	14.623514	13.945929	12.531569	7.0077915	4.134494	6.4977856	18.642395	24.60984	28.287727	25.207987	27.819561	26.28624	26.683325	27.521141	26.591858	26.232983	29.425402	30.033905	23.333748	25.304195	24.300959	24.963638
451	20.088099	32.60562	28.186842	27.143764	20.469734	30.590715	19.251041	27.252705	24.776031	48.42313	51.021923	44.635937	38.007828	44.08429	32.30544	17.137054	34.180225	58.22319	24.906528	28.528967	28.852348	47.61027	43.683846	33.758514	46.422073	44.969467	26.131939	31.243486	32.19295	24.610588	23.04877	25.320988	34.558178	26.654572	43.74745	41.047573	26.37555	31.462254	36.17092	26.125154	30.97866	26.22723	14.147329	33.337753	30.96597	48.54686	38.189827	25.924889	18.023392
452	37.489483	32.963543	21.874031	9.487642	12.280298	11.834803	23.046398	20.970478	18.268993	33.545113	37.439583	26.464865	35.6132	46.328026	53.845695	60.117905	66.66254	53.43995	16.808605	23.85537	30.116543	-5.399767	6.1915617	-1.3796606	27.248339	26.29867	27.643105	19.617956	16.741999	17.0919	40.459877	31.362738	24.55067	24.915775	29.040386	28.755001	13.34147	16.673409	20.148636	19.989922	21.895231	8.890042	16.325993	14.910679	17.102913	16.555458	13.306536	10.531137	47.386898
453	112.39792	103.62132	87.91405	79.73507	81.88556	66.192406	65.42264	85.318634	97.44821	53.455223	64.922676	40.4208	57.034103	77.128716	77.052666	42.580376	71.35596	105.57144	86.2943	96.54938	105.37931	34.447296	56.036148	36.242104	97.585434	106.39589	102.60852	71.36658	82.2606	88.65526	31.989681	51.198612	49.629227	115.16873	122.02654	109.12796	81.93325	91.97644	79.29128	87.426544	91.86864	84.94832	78.340256	98.07588	90.101974	49.630302	57.597393	44.95047	71.121475
454	29.510231	30.547556	23.874205	25.367352	30.0549	15.497896	60.18058	59.103905	37.365723	61.250946	47.91696	31.648518	49.498844	44.346848	33.69069	79.59236	67.12776	40.777344	28.273907	41.551044	43.061295	72.06627	57.506676	33.709354	33.150505	29.825161	25.077442	31.754833	40.88659	38.827873	58.81801	60.37104	53.083168	59.390854	53.988556	42.670494	47.11676	67.45488	54.287224	43.795223	40.248894	26.488981	24.014874	26.536976	19.955917	25.35321	32.977386	25.54147	41.789345
455	39.42225	49.780697	46.575207	26.421268	33.10502	24.92324	22.83136	30.6167	47.826622	36.86438	49.803455	56.238953	26.151655	39.442047	60.972797	25.350529	35.03238	30.918573	67.14901	55.524372	45.815887	68.18465	70.92496	61.849663	51.70816	57.675102	51.655853	41.763474	43.26391	37.532104	6.998305	16.57631	13.516712	38.07202	49.31021	50.848644	40.420143	48.510757	38.08688	29.30807	37.3812	29.843512	27.48323	44.052177	47.28224	55.872116	68.59581	60.26458	47.50602
456	49.77396	59.86228	70.031136	103.062454	103.462555	97.03821	115.31409	110.59889	94.95004	80.15874	102.155014	104.73144	83.1636	90.9547	94.1978	68.84523	74.29373	73.23091	63.149124	67.81634	64.04462	63.104828	70.2724	61.053192	73.457275	76.776505	68.11269	91.21655	100.02319	97.75315	66.03684	78.164246	68.31277	88.93366	94.83983	96.903656	64.96547	79.130875	88.40477	87.7212	79.8054	63.81137	55.09669	67.10708	70.12805	59.640076	66.16853	56.39531	65.02144
458	44.133823	57.727013	56.58442	31.294254	44.579758	41.582794	29.782381	45.84768	52.067757	93.20911	72.990944	41.236782	50.736736	47.093033	39.465706	44.15296	55.50415	66.65347	47.201935	56.720863	45.221622	65.93334	65.9913	53.658318	59.72106	55.32782	45.631634	44.88881	49.885765	48.084007	72.31167	70.97939	61.52163	70.9227	80.80586	75.39445	67.08052	43.095028	29.38856	57.587944	80.51693	72.890945	68.78267	61.82289	43.698524	30.104721	53.274433	57.607803	24.510036
459	23.31419	35.849365	33.92579	25.957695	32.065125	44.69953	26.956268	31.570522	33.968086	45.11205	45.69109	35.984657	22.303028	24.450874	25.39658	25.970173	31.360235	26.420933	45.666115	44.16723	32.860252	32.603485	27.16761	24.748566	26.571215	31.188812	28.151451	41.38067	35.005318	23.359005	33.672302	34.403503	27.779198	39.568542	45.140987	35.108818	28.030901	38.69779	25.998016	24.56533	32.618736	26.56718	28.692108	40.13526	29.92663	56.18528	61.534966	53.992188	31.436497
460	14.118866	26.27782	25.569248	5.3908787	18.275642	12.550293	1.7103755	3.6587486	1.2175399	-4.5320644	7.2336464	2.217749	12.478708	15.865222	10.574612	20.737795	34.215378	36.827843	39.34848	47.17521	39.974007	20.006718	33.885765	38.210155	9.949128	22.30129	44.021645	57.802177	49.59978	34.742638	24.70041	33.05597	20.548706	-9.218775	8.869453	18.002678	-4.162332	8.929785	12.744328	35.508266	31.033787	17.011265	17.178965	22.281292	8.227272	22.74484	42.12329	50.084076	22.193714
461	30.754604	39.982132	28.573057	29.123367	40.603813	32.609184	21.086035	38.87091	36.424076	28.746185	40.74891	34.26506	55.898033	52.607063	43.34056	60.686665	48.26136	31.867352	31.854214	38.171112	24.625973	27.313866	43.08619	42.600952	40.59076	47.3431	40.16156	26.570824	45.359787	63.05822	35.029305	47.569984	46.268982	54.098408	38.096977	26.304688	40.207405	46.239082	32.91344	30.326536	41.76949	35.014793	31.446754	46.5495	34.487953	41.311016	47.623314	34.557854	42.04969
462	19.428387	34.768112	27.675842	26.766323	26.203182	23.52295	25.07018	21.719284	25.744282	20.856794	19.579906	35.502335	35.44731	47.29119	39.65322	28.831535	33.443092	22.285831	9.93948	9.599853	23.59045	16.161718	36.713593	26.34346	25.722424	35.665344	52.415443	3.6774545	1.1647035	8.0085125	24.60645	30.236794	12.293402	34.153893	37.907513	30.74265	35.819305	29.915522	25.729706	7.426429	9.144987	19.011387	21.454876	32.608124	45.927383	35.053425	27.386383	19.51349	18.168608
463	29.873516	45.81668	54.276672	35.165325	30.355906	11.460924	23.863884	33.463524	25.290855	42.894382	40.770756	26.657322	36.82037	38.75418	21.822552	32.03312	40.01227	36.34191	21.706272	31.190624	26.600029	28.192928	36.25605	20.382015	60.785362	45.5768	27.617714	69.29974	51.082176	34.71837	44.51393	46.9134	29.240591	33.28143	54.65352	72.88022	24.47484	31.30502	18.275385	33.120323	38.185562	31.294716	15.602816	21.459846	11.918215	40.231632	42.228832	27.970201	46.67038
464	14.699214	14.354355	14.921907	19.53901	75.34465	89.066154	57.014053	46.242798	29.066181	12.756361	11.164068	7.990876	-2.6734924	-7.4517117	-11.797203	69.16966	70.223885	56.491776	7.5961366	10.543806	4.0988145	2.0126975	3.5600564	-3.477205	10.14245	13.878584	15.248274	75.51305	61.71949	38.798508	39.971375	42.278618	31.25039	37.391525	38.470642	29.492405	32.547585	39.674255	36.73368	33.83357	55.699844	82.42055	33.990627	36.203796	34.155327	24.204979	32.137177	33.792686	21.363926
466	102.27132	79.14784	52.145172	72.80122	90.374146	99.00679	71.97706	55.94039	42.13672	45.79351	75.64406	79.27396	22.568363	37.990646	40.37783	59.153877	64.137436	46.294014	52.549854	58.578495	47.999596	32.412605	54.53826	56.196213	55.44609	66.657906	61.612114	22.161528	32.84784	23.561623	73.432816	78.9504	76.51293	53.222992	56.781605	47.554604	22.840017	22.356762	14.861172	54.84435	70.46726	82.807526	90.61456	93.129486	81.165665	45.68049	55.085327	66.35112	56.391357
467	29.964832	34.351433	30.080929	83.12483	85.95892	88.35215	31.501362	52.444633	70.42346	76.30568	93.72825	86.527756	56.948414	56.80269	37.43239	103.969635	92.93295	73.68393	54.087868	77.75691	73.51421	45.862446	66.3275	56.465046	46.340652	56.080566	44.62829	120.77266	133.72119	127.51759	95.43596	107.663864	99.9365	69.92348	89.32413	106.175186	77.04849	97.309265	101.06555	97.95473	101.64482	72.96535	112.87348	104.650696	66.162575	71.50219	62.236656	57.93881	49.76767
468	20.88232	21.260174	9.157793	2.8847113	-7.491021	-6.5257463	-35.510464	-28.167414	-21.206356	-0.8425965	-8.505889	-1.6941733	1.337091	-8.93009	-2.9721394	-3.6289291	-5.942491	-14.496471	32.029037	27.766666	33.968967	17.209095	24.438309	24.409195	22.770182	33.290096	31.738192	28.947092	36.327232	20.893631	28.937832	38.580845	45.80712	18.481518	26.815256	33.40055	31.961834	35.865047	32.6194	24.20047	29.829208	35.556854	17.795422	17.199566	18.637493	11.229263	10.007612	12.314385	11.281889
469	38.705654	39.717148	36.32266	30.696304	46.97846	30.793274	29.570408	30.219208	26.851858	24.219759	29.130539	26.865713	71.79705	66.28831	45.370125	53.369705	45.779556	28.260181	57.013084	75.62539	81.110695	32.488728	41.606773	27.295574	30.44739	12.891825	16.688854	34.20839	40.55677	48.087715	38.40755	33.59649	24.833513	53.824875	58.025986	56.456486	85.10434	77.14433	62.930923	40.669106	71.58932	60.39463	8.914104	25.072227	30.951733	48.376762	72.38729	64.43928	31.515392
472	77.49238	79.30774	58.028168	64.190414	60.02041	42.835766	47.342545	39.497715	23.98751	46.593475	58.79571	48.380146	37.575832	42.90675	38.437992	52.63933	51.766724	44.98235	65.282265	63.706924	73.514534	35.627495	35.40936	17.425335	15.692305	37.223152	57.056404	44.695045	55.875546	44.233154	54.64393	57.536934	40.513256	56.52285	70.82329	72.4494	48.906876	52.08362	48.72724	22.023838	32.44864	38.251015	32.803722	56.861156	63.797195	61.96544	59.733574	55.20108	26.85307
473	25.018976	26.360847	29.686655	42.36782	54.86913	43.068905	57.69227	73.65153	91.52814	24.795935	30.805902	22.549595	14.919682	34.82222	32.723404	50.423656	63.58668	47.26768	35.10487	34.59357	30.337975	35.807255	38.04949	33.84723	60.11068	79.00075	82.26267	70.84043	71.2412	59.96814	53.852257	76.04529	97.62066	34.280605	28.840672	33.179943	60.264908	55.677757	48.488735	23.762474	28.566063	19.489012	28.816542	31.758774	40.29033	44.652122	52.356293	30.875916	70.89206
475	6.509104	-8.192845	-10.64915	26.136925	32.051403	17.262878	35.146988	42.723465	28.517658	28.884043	34.344032	35.84077	38.06252	28.354378	12.68325	71.89926	79.84797	80.996124	15.083141	7.165807	5.2064276	22.264883	16.59	19.811186	25.618093	32.034508	33.232338	33.23327	48.44558	61.845985	54.123245	56.35781	44.310997	64.41539	74.077194	75.311035	63.729713	84.36214	86.39651	73.54791	79.6974	69.13954	30.57499	34.10004	25.89286	73.54565	74.69247	53.720726	38.51729
477	14.962225	25.143072	19.345747	2.3420732	8.617209	14.546005	5.7380686	-3.8949842	1.8785648	-6.5114813	1.7868457	12.516096	1.3829839	-3.4908333	1.2587034	29.693882	27.78458	25.816591	26.618507	27.934933	24.657887	31.23901	32.00323	23.449265	30.153378	33.594124	57.430767	31.089045	14.863531	-8.137402	11.972698	9.441338	2.9501953	5.715063	6.5224094	-1.0605177	5.700963	11.883063	12.929764	-7.699224	-12.153891	-8.283419	-7.210372	-3.1003797	9.39481	32.086853	31.697273	24.263126	31.779106
478	-7.9118032	-27.706846	-29.484531	16.032856	7.096627	-5.444607	24.547958	15.478727	-15.10774	24.792973	24.408634	18.591988	-0.15369684	7.1919823	11.156528	-6.220665	-18.694984	-21.720825	-12.955081	-19.7602	-18.96222	-33.59394	-35.316635	-32.180138	-10.19939	-16.68162	-12.018229	-6.1283655	-13.711594	-12.817317	18.075554	24.539146	39.986496	1.3061944	3.6934528	-5.805495	-0.21852861	-5.182666	2.4554243	-7.5613723	-11.5893345	-3.285347	1.132969	-6.779299	7.080142	-10.129902	-23.37045	-25.872974	-15.433674
479	31.614517	45.212093	52.11303	32.390354	38.590607	28.473286	60.605476	70.5598	54.82292	70.74921	71.5602	55.603508	29.470085	43.220604	48.574234	47.983505	52.192863	37.18158	42.67456	40.802837	32.347107	41.678627	55.024086	34.670845	35.270817	58.00029	64.23177	29.095482	33.080215	26.322266	67.44809	71.640465	54.788254	53.543373	43.328285	29.48085	33.31646	42.678	30.816105	55.11775	65.57811	67.11684	9.824999	29.379345	19.411053	5.412474	9.6404	12.595512	32.520927
480	29.985107	25.493107	20.123436	17.401327	21.09042	18.305635	28.245243	24.455029	23.254509	27.46461	25.72216	28.82592	29.163689	28.1926	30.123579	29.512165	27.907797	33.7834	30.259575	34.31446	29.764557	25.531086	28.48358	35.080948	31.00805	21.894304	22.14715	16.855852	20.803173	25.820305	28.446358	25.875553	26.191158	26.011158	25.98959	26.241928	30.892384	30.735058	30.360752	35.06302	29.348412	23.857105	25.328367	29.488262	29.285748	33.387707	29.500736	27.6788	42.447514
481	-21.151016	-24.155922	-28.301048	-19.512093	-17.603348	-8.511011	-23.17723	-8.554974	-2.031082	6.638996	2.2488337	-12.364274	1.8773289	-2.586027	3.334353	11.535826	2.707824	-2.5067925	-9.68824	-2.1332793	-6.7909746	-7.214815	0.47316918	7.309275	1.64451	1.8971264	0.08550623	-4.9370885	3.4739652	-0.35188624	3.8391857	-1.0943663	0.18515657	-13.883524	-6.0425215	1.821683	-2.4763694	3.5708017	7.5599794	3.147821	0.43175918	3.1776037	-11.877274	-6.4891443	-3.8423247	-7.161619	-9.494934	-4.4174685	-3.72055
482	8.126465	8.143021	8.519266	4.227966	6.1929474	15.554001	17.92023	20.462633	9.808744	19.753971	32.728867	21.761333	26.631388	45.66162	52.337852	57.59707	42.54692	21.543488	72.65104	51.243076	32.576405	44.278496	46.724182	30.502655	18.574547	33.593483	30.434319	32.25768	45.472485	51.040573	47.157814	60.950634	70.23822	34.757645	49.58814	52.711494	54.285633	55.843697	35.934563	53.534294	62.765198	50.223206	40.019104	56.652466	64.02351	30.886429	45.41627	57.616173	62.36148
484	78.73076	60.689186	41.532684	60.914665	72.12949	66.47006	74.65181	85.20783	81.22682	69.90911	63.047405	49.90342	67.021484	80.93895	83.069115	68.025375	82.46744	95.412636	100.41445	106.281	95.46283	65.909615	79.43854	100.5739	68.384056	79.186066	71.06614	19.890541	22.515335	1.595355	81.530304	76.40529	59.493225	13.350912	6.9354963	-8.376843	43.04638	56.873158	59.657944	51.398384	58.326366	54.684734	44.857803	55.304024	55.08155	7.4218388	31.732647	39.67153	51.68438
485	6.8510537	3.0260262	4.1801596	-14.57999	-18.521729	-11.289195	11.961176	11.085552	12.743511	19.735825	21.668688	20.21154	13.623793	6.8663487	6.6922207	-27.624973	-15.244086	0.9918116	8.777042	11.249462	13.93918	3.6459198	1.4045789	-5.3051777	7.7711096	5.029427	-16.081932	16.938683	9.871256	10.3172245	-10.895213	4.3733416	11.565259	2.5564804	3.4535723	6.793968	-13.211822	6.9025555	16.80844	9.226065	4.671131	-0.99858105	16.196045	14.659724	2.7015758	-0.21288556	0.6993824	7.308147	15.451357
486	22.634834	33.481956	31.106134	26.406605	22.141596	12.042006	29.003214	38.229767	33.031876	29.149914	31.431057	28.50848	47.86565	37.45968	29.743454	37.526512	35.467926	29.4199	31.665497	38.832825	41.31396	9.281593	15.56661	31.02623	20.406528	31.12398	31.143497	29.72842	38.535904	45.518238	38.800095	46.0372	35.2185	23.023624	37.645172	45.35799	55.66472	45.80264	29.975307	25.872646	34.623444	26.49306	28.086327	36.285404	28.166271	35.255608	38.64162	34.60741	26.213448
487	42.96214	44.84185	30.485565	20.920406	24.595089	32.739716	47.14514	32.481537	19.66486	24.20448	35.896976	53.50529	35.419365	39.313026	32.382866	44.406715	53.79717	51.14241	19.450424	33.94536	45.38675	7.787431	27.752289	33.424286	23.17905	26.37547	23.589169	38.864517	30.98998	22.3023	-2.8793912	7.245824	17.166395	39.265358	29.861454	10.479057	-1.5075758	10.666147	30.317688	44.445114	44.216087	40.93862	18.85867	24.311157	24.883377	35.326347	47.855278	46.637074	23.709068
488	24.24962	27.419975	24.29656	31.80965	35.91999	29.989649	26.23856	25.459238	20.642044	16.390392	23.844395	25.434408	16.943098	27.54046	24.418667	41.539963	30.382603	26.587862	35.274902	40.07906	28.1973	40.317444	38.397118	31.849112	21.126234	25.719624	25.08931	36.38446	34.148697	23.944466	19.924187	20.480469	19.237457	27.223465	32.851555	34.7658	20.923714	23.553804	24.206507	16.323347	24.234283	33.09592	16.06452	16.953896	19.703293	19.195377	25.847294	22.469223	5.7420225
489	49.422447	50.282154	33.50071	45.06225	51.609978	40.33976	39.438995	48.33412	40.613716	13.463963	23.159882	18.802467	44.38237	56.455643	41.534187	12.99222	17.415838	19.066948	39.48214	54.716064	47.464615	38.0549	44.27645	42.593475	-6.8685045	1.5069356	6.8570666	34.585823	50.597458	54.76381	21.450842	34.424194	32.860672	59.629642	62.141087	46.538483	38.203434	54.653942	54.866074	34.84239	50.278713	64.892426	43.262917	54.1473	58.605072	25.251068	32.04194	24.738323	41.686153
490	11.183144	14.746178	16.62396	28.314728	27.92199	33.85994	71.03621	72.030106	49.07569	14.033086	6.785389	6.077844	15.695211	17.17662	9.843826	43.562202	48.1625	46.219803	14.720108	30.212765	24.829912	50.712933	64.5559	53.92025	32.010494	45.048214	40.810608	7.6747313	10.00976	18.798143	23.052473	23.167252	23.478935	53.93132	45.852863	25.60904	71.61216	71.23666	64.82716	19.918034	21.774372	11.491085	25.09528	19.622364	18.51629	33.679897	28.39552	25.283005	23.740738
492	22.50748	21.274647	31.396748	43.783775	33.106262	18.544037	19.617283	27.015148	16.00839	24.684494	36.872528	32.171944	7.264419	26.493387	53.85762	49.517296	51.77707	45.740906	17.311596	11.733379	-0.97571456	13.472456	17.439632	9.175815	15.70562	9.985395	7.5993395	15.701298	29.496696	22.740685	5.315489	14.067963	18.338564	27.384747	34.308144	50.567413	16.430721	16.702053	4.129785	6.0875454	0.21648937	-0.025137335	10.43944	11.299649	12.960673	15.245916	16.437548	28.612118	60.680084
493	21.763313	19.792992	14.150749	26.935682	20.697472	16.321194	15.41902	10.225607	9.868017	23.278177	21.454111	12.333111	-5.7317104	-2.61017	-7.6242003	10.800978	3.3230124	-0.28022432	6.420889	3.223442	8.81341	4.2047186	0.5218706	1.5163018	15.137045	14.3016205	10.903411	14.118873	16.933002	25.421152	15.879818	14.702883	6.702495	14.120984	1.4793131	-3.3655634	8.600557	8.967868	12.758686	14.169267	11.25511	2.638795	-8.140626	-1.8399614	-1.9135123	25.312855	9.884142	9.470212	16.350388
494	15.917957	21.558165	23.62191	-0.83461297	-3.8126912	-0.17986858	5.830306	9.728811	12.908565	19.803211	17.019917	19.525072	11.836472	13.311782	11.6433325	23.36232	17.345127	13.14621	-1.2226013	5.744914	11.43774	22.434736	27.181463	35.022125	-2.7607722	4.948488	2.26353	-4.8165283	2.9043784	8.308391	24.05193	23.511812	32.853348	0.69516027	-2.7838454	5.088062	23.699276	14.748619	19.929949	16.103455	12.648538	11.859625	20.094383	29.61358	22.993317	27.349628	30.160816	22.813492	28.665718
496	54.94998	41.56409	28.459816	22.625193	35.492233	41.384674	44.013855	56.32023	60.429455	30.279469	43.71692	63.256416	24.858103	42.11769	55.32315	54.013	61.422333	74.55641	47.669193	46.37114	32.98668	21.04799	22.53006	34.027493	59.45441	66.10646	67.30345	26.133673	33.718094	56.650436	19.04937	32.523502	29.388565	65.8197	63.806076	52.646732	50.15444	62.134495	62.577744	-22.572142	-22.162605	-21.060148	43.0683	57.157303	61.568092	32.930084	40.284775	39.57859	-24.001297
497	84.00481	97.7498	104.61977	33.449146	40.866722	34.34237	29.562439	33.005505	22.910278	38.058723	55.159542	48.32831	-1.9337701	1.2910824	17.130005	64.54384	74.44798	74.16882	36.370842	55.814854	83.43013	51.506573	46.1151	45.328217	23.578094	20.28418	2.989197	56.889187	42.07078	23.06827	78.986855	72.19319	44.300674	73.72564	90.84106	82.94873	49.21646	68.33178	78.334946	53.46898	59.930923	45.51484	38.91414	48.229973	55.12484	-9.013714	-5.9727464	6.904181	75.904366
498	28.57343	20.935844	18.780766	24.005836	29.107037	28.57125	42.798798	34.781166	27.05756	19.442928	28.158434	28.715555	30.037338	37.57458	33.677452	31.90044	38.366665	30.204788	57.363426	59.790447	44.858337	31.00668	38.444763	29.542627	41.89216	50.451584	66.90781	53.005547	53.15577	46.35712	48.684883	60.612907	51.607964	29.455908	33.79076	26.679329	33.035835	32.959015	22.952126	46.715836	42.87393	34.943054	33.705276	37.57151	38.839527	28.738768	31.228004	40.189556	28.518768
499	26.071877	22.092726	12.17736	32.63331	32.407547	25.327354	24.745672	31.040462	26.17678	33.952812	31.174885	31.15609	14.052397	15.985738	9.889721	24.134523	25.785025	27.116247	46.59615	48.610962	34.190712	13.311914	21.013565	16.216152	33.134083	48.49209	41.01821	51.577896	53.848648	46.733803	32.738472	35.576782	31.536232	59.199814	68.61873	50.029167	27.446686	25.687956	23.78495	27.381855	34.908157	50.565	24.601583	30.870358	34.12146	9.589872	20.865301	16.186214	15.846762
500	82.33467	102.528946	98.096214	89.96169	101.67943	98.696045	88.14317	92.79152	74.45953	98.17352	104.43087	91.67191	56.309532	77.21068	64.69881	76.778534	93.66315	91.71097	84.400696	96.59891	88.32434	74.948944	85.74756	67.742516	113.05587	101.75507	76.42493	117.33751	103.338585	83.19237	100.73324	104.8013	87.26629	95.96227	113.99542	97.79487	99.289474	105.8727	108.97487	112.74472	112.085464	93.159454	95.85254	111.27075	125.73791	88.087524	100.26819	93.15524	90.10856
501	32.89411	19.601877	16.238514	22.041294	21.327036	18.093775	23.093008	27.613262	23.636257	16.338425	20.160149	25.78558	27.504688	27.75742	25.251331	27.382652	30.378746	39.400536	36.777363	40.43283	29.5257	21.21563	21.334084	17.856773	18.258507	27.452847	27.183372	36.08628	35.846325	33.44844	25.431503	28.005161	22.729706	29.824501	45.194427	45.41607	23.91158	33.58285	29.18279	21.610352	21.252193	20.674953	21.409225	26.70784	27.83324	23.608795	31.257446	24.759075	28.099697
502	13.103598	10.2666	13.767102	4.0073237	11.086185	17.871067	25.935528	26.097382	28.803677	70.49561	86.30203	74.742004	51.87234	68.04193	63.904	9.582014	16.421421	29.273348	31.43652	26.153526	20.883617	27.887085	14.235389	-1.5646873	48.84202	62.6226	50.02133	32.57732	46.454575	42.70311	25.530296	30.806618	28.532686	52.55192	40.757286	30.511242	23.21384	24.816683	33.29026	13.72098	15.169671	17.937872	5.151016	15.306939	22.778147	27.953808	35.00177	48.682453	55.870857
503	17.16026	19.845848	11.778384	49.987835	44.393883	29.90521	35.141098	42.80532	34.47731	22.476328	28.417133	45.217472	39.708134	42.14399	26.777374	71.78673	84.51979	83.86102	58.596363	74.5996	85.453804	36.78447	41.955185	30.882427	41.75882	44.821114	32.382763	26.741203	35.393238	38.797356	48.36522	49.411224	27.07431	35.322	51.256798	49.262653	25.68633	42.922348	45.14998	35.439568	39.149483	31.974848	47.795692	41.894997	34.089554	33.067802	40.872498	34.2031	40.025604
504	11.285881	16.780632	12.971367	13.042644	17.92337	40.44198	15.113123	19.755882	17.604126	35.227425	29.347378	24.232891	27.522438	29.036514	16.817957	0.91841596	-5.6497345	-5.509188	19.005875	1.7077057	-1.9817731	37.488983	46.279686	39.762844	28.80297	36.079247	28.233315	-2.5367148	-3.2722585	-4.185579	23.65088	26.170845	23.184872	11.469013	13.42989	0.1314249	-2.5049076	-0.048600167	21.251923	7.063923	12.907473	17.570755	31.429756	37.555843	26.772478	7.1090884	13.715387	10.691893	38.99965
506	29.293087	43.038555	44.751522	14.932914	6.408731	6.843738	-1.811309	-1.3185875	1.502352	1.0952853	-2.3933382	1.2467239	13.369968	7.8952875	10.798525	1.270956	2.0968137	11.381485	2.3579473	4.3061643	9.592312	10.455712	8.598728	11.218185	0.542882	5.2922797	10.000545	0.7039522	4.4727936	16.752773	12.37816	9.949024	12.684134	9.015295	9.620612	16.001587	1.076861	9.349079	9.778587	2.0689993	-2.4152253	4.7112026	18.566929	18.656485	16.443483	20.49512	16.6433	18.322277	19.12337
507	32.638416	37.506393	41.674007	23.44037	28.054783	16.610085	10.802899	17.482304	30.494604	37.562504	41.694912	32.91606	36.6794	33.476097	16.747429	15.142486	15.315931	20.389416	27.57789	18.203835	13.764266	18.504227	22.144213	13.995199	11.366689	9.646913	-3.2328467	37.008217	34.542213	24.315643	28.600395	26.79163	30.469318	27.24478	32.101616	28.957188	73.80766	45.47702	22.836224	36.312332	17.59733	0.16161996	13.180891	20.804138	19.51555	21.177565	22.616873	24.4756	20.27229
512	50.901196	59.477272	50.370872	-7.157184	7.4153066	1.0092653	10.40714	28.610075	47.69816	20.961964	8.893511	-15.049372	32.671043	41.11169	31.390238	3.5286694	15.317398	11.062073	19.571867	30.60584	24.015314	10.2619	15.927085	-4.5900545	17.975082	29.790188	26.668224	27.853817	12.443397	5.729742	18.281523	24.448616	20.26876	26.090668	38.77729	40.194115	11.624571	22.793594	33.90938	5.8459463	20.399448	18.899105	51.267464	65.10749	81.16986	21.17097	23.145468	3.430392	25.546925
513	-10.509047	-10.625658	-9.497007	0.708596	-1.7521322	-4.364361	1.4143207	0.47665015	2.177508	5.406433	0.98078215	2.1406806	-5.8059015	-6.737217	-5.1142926	11.584854	2.7598853	6.1366806	-13.265726	-15.02204	-13.009983	-6.741604	-3.7113466	-0.006701777	8.71243	8.443719	16.197054	22.191517	13.739788	9.685754	6.7225657	11.419655	24.14971	0.7962904	-2.9598222	0.13327971	-6.6563964	-7.6091814	-7.2133493	-1.4756062	-7.687561	-6.9355817	-19.379095	-14.430807	-14.361033	-4.7808	-7.2312384	2.0903187	-4.593974
514	55.143692	66.69776	50.526985	31.900057	46.42507	46.339386	15.544857	24.621164	33.478073	79.15787	86.95041	84.3555	62.944817	46.72188	29.580559	31.023373	40.110252	54.22996	96.194885	91.051575	62.27915	32.346436	31.471651	28.934742	23.386848	42.32292	43.924988	66.551315	80.72108	81.757965	63.959778	51.10338	36.717216	25.085312	37.904457	48.93275	50.685673	92.24165	115.02786	39.572834	54.35936	41.975838	43.721542	48.553505	34.630405	28.758419	86.99907	99.89113	27.127897
515	8.378638	6.316062	10.054088	-1.1364305	12.026497	9.601364	-6.4333973	1.0819889	1.366931	-6.5387707	-10.130527	-2.8395207	11.300072	7.5479155	2.573929	-8.700783	-1.972845	-9.228657	-1.3316358	4.9604816	40.38723	28.11335	13.258621	1.4469277	0.4700582	9.038395	9.954298	-11.785437	-6.542533	-4.4424963	1.5360241	-1.6934355	-8.326079	19.907475	14.951691	14.107019	1.5960681	7.7483788	3.8709106	-2.3147275	5.487329	-1.5877202	6.096057	10.375457	18.273777	19.605125	16.337708	-4.046572	11.537783
518	12.951446	7.0331388	6.298081	-9.114969	-7.5841374	5.213318	-13.345932	-15.410786	-13.470711	-7.7282853	-7.4423127	7.557397	-9.90136	-12.687952	-16.237568	-10.931522	-7.9233313	-15.156872	4.4729867	-0.758999	-4.6338196	22.207952	13.261326	-3.422988	-16.163977	-17.262817	-14.858977	0.6156398	-6.15757	-7.21741	-11.738157	-11.497808	-12.590492	-13.201466	-21.50333	-13.598404	-8.681181	-15.445341	-13.050052	-14.222792	-9.746345	-2.3605711	-3.95912	-8.150691	-3.4483237	-6.403181	-11.779522	-6.842745	-11.6736555
519	51.08127	44.406784	28.5457	26.268942	38.986767	27.066051	50.356277	62.436443	76.55122	53.098026	68.208885	51.76365	44.996437	55.932076	66.02797	29.723457	29.56963	22.32859	48.634735	58.361504	51.373226	35.283775	47.236847	42.031998	38.185726	44.62565	31.753422	41.316837	44.815212	31.449665	32.15833	45.36606	34.961098	22.330591	32.38759	22.99459	37.26011	36.807358	24.69627	32.532684	35.009773	28.932293	53.577057	46.598824	27.46851	35.72396	51.524506	47.13729	71.113754
520	21.958149	24.70044	14.946893	-3.786788	-4.48913	-4.267156	20.367966	20.10389	19.687504	21.814161	25.969837	26.459356	32.48294	35.98638	29.045677	23.688251	25.507149	43.841187	9.534959	11.13832	7.3192716	23.150242	15.916022	3.9428072	0.1878137	13.357694	10.125464	18.914509	22.839062	12.004383	104.1666	95.33934	75.11148	36.60511	44.64476	40.339493	43.04863	36.908962	8.647507	13.020773	21.156994	14.411674	19.585274	31.77131	27.563118	15.052449	24.16972	15.313301	28.369053
521	43.86882	44.42653	38.180782	27.159252	42.34079	51.457615	18.056665	27.40205	20.330387	12.701321	34.858704	28.584602	46.31308	48.93055	32.155964	24.378569	34.786522	51.350517	29.258919	39.018166	35.625698	56.870026	51.731293	35.67769	14.8188505	23.629108	13.147589	14.841494	26.68443	19.75663	52.01848	32.284344	16.133121	36.738525	42.08264	27.436646	20.942148	29.204588	20.402197	65.307556	67.06323	57.00782	35.355263	39.500175	27.627415	34.456367	51.63643	45.20256	72.35833
522	21.2632	27.56488	15.909447	7.104554	7.433228	9.55855	7.6175184	4.4986305	10.361664	6.1139803	2.7689438	16.179573	10.100794	14.540781	12.220648	38.09912	53.323997	46.796642	-5.553337	1.869225	-9.396465	14.474541	22.99069	16.485218	28.889748	30.391972	41.85697	81.50719	88.138245	82.26433	32.55304	33.42253	23.028572	20.91367	23.969936	12.999232	20.004221	29.649366	36.94635	23.400352	23.586834	13.561848	16.744522	19.390553	24.191278	47.428635	28.427227	14.806746	33.69186
523	9.700034	3.0223875	-0.3998321	11.241565	4.84356	5.7880564	4.2505436	1.3635557	-3.886257	27.213394	9.636999	7.7695446	34.18059	30.730583	14.55158	33.850426	41.627205	33.86118	5.6256175	1.7261441	-0.77594304	38.54402	44.99934	32.489063	22.385609	34.280914	32.373714	8.647844	7.3652105	4.4827576	5.8652277	5.256115	0.8279847	9.261053	5.7582865	1.2597412	7.3903255	9.961838	15.091557	9.319675	12.985999	11.001819	38.20146	27.971684	16.632792	17.126019	20.422638	13.533073	3.8917656
524	22.633892	28.315296	27.495228	23.91504	24.909697	15.468487	16.553034	26.495579	15.561524	27.674355	24.882671	22.11022	24.921858	37.38488	41.00865	12.072503	15.067322	10.071344	28.392931	28.330652	21.755844	23.601246	14.79179	14.416786	42.24125	58.365578	50.586617	19.30755	15.747214	17.983986	23.465254	24.756573	22.538187	30.442936	27.932346	23.672512	39.34075	48.941406	38.54242	29.119617	33.67277	25.752111	23.207308	32.132103	30.658405	23.645298	26.946564	24.892536	33.556206
525	29.033035	25.88574	22.496296	29.116764	35.670532	33.022873	52.223824	35.022583	27.355095	14.865407	20.410223	22.496117	13.700922	3.0556264	0.35793668	21.180573	27.269077	25.791706	22.592667	25.361866	21.030165	33.905365	30.30106	33.52726	28.861366	30.005129	31.92286	37.195023	51.47435	55.981476	26.03423	29.867632	42.662506	11.2631	16.289516	18.40514	18.163877	17.667328	22.228275	-2.0221798	9.592996	6.4765415	25.380531	22.936394	14.425684	12.463156	3.7351441	-1.5279258	17.25662
527	14.658478	18.248966	11.39749	21.47297	32.550846	36.663624	22.271778	20.190495	19.469175	17.779047	19.19653	16.475714	27.789978	24.796276	12.833273	29.610914	33.472015	37.970932	26.196846	24.588055	26.840778	18.46017	16.560583	14.689907	20.557575	40.53382	50.482697	37.364132	44.61519	31.515013	35.09462	38.576103	28.144966	23.486362	33.338768	32.034706	19.95623	34.145294	45.9217	35.379734	37.86519	36.47854	12.21058	12.307111	17.653488	19.552559	30.953114	27.94195	14.127654
529	20.761238	25.104897	23.263168	33.95095	33.51796	21.564552	31.49865	39.5727	29.453918	11.391899	19.449135	10.840561	15.331955	14.322066	22.53831	14.375972	20.805153	19.538906	70.21837	76.4337	65.300415	47.98799	52.71083	50.996925	16.84011	19.883759	18.932308	25.496124	20.867218	19.708399	23.417294	11.172354	10.24906	20.912663	17.657442	15.937534	26.484364	17.050785	18.381824	30.42027	35.129112	38.53933	38.4651	39.841774	37.069607	15.797827	20.382248	22.302753	20.011614
530	40.50673	32.064877	15.848074	33.010002	39.694626	30.076221	10.138402	18.834702	36.036407	9.78169	17.1222	18.330664	13.436459	14.5769615	10.119032	13.192035	19.848057	12.88363	33.80574	34.6736	33.895897	34.352562	45.482853	36.970192	24.52569	32.097584	18.402666	6.865195	16.68177	21.328262	-0.43528065	12.671357	12.498103	28.48564	27.214388	14.794958	23.819462	26.808434	21.713394	23.532572	35.674545	42.57596	23.941597	19.360306	17.97841	22.933674	26.737106	8.034187	13.931103
535	27.01155	39.764328	42.51867	43.597298	53.537724	52.75197	7.9639435	27.54874	36.41357	23.176586	30.519352	24.933952	49.0228	61.661007	49.90161	19.000648	35.781242	60.763	-5.4485	9.667538	7.7994843	48.155968	49.93752	26.35468	39.45377	46.817963	34.73359	47.28682	47.896515	33.47841	26.888393	29.345167	29.826378	41.429695	46.46499	27.88643	3.5654495	17.889137	34.8489	10.677328	18.290352	10.829633	4.474775	14.889801	6.1252146	39.341015	51.76847	38.898342	36.331715
536	-7.204324	9.917517	13.016177	-6.680696	-0.93882793	-2.804502	25.90841	19.427517	4.728008	-6.632698	4.1353607	1.8239491	0.31147748	-2.7656884	-11.773088	3.0477302	13.353571	6.744766	7.93609	15.342207	11.508518	9.719767	27.55199	33.257927	-10.945002	3.4340677	8.135278	10.873263	21.05907	37.825546	17.608965	3.1037192	-12.517326	1.4875665	8.522356	-2.7554405	-12.245837	-2.5676377	-8.481189	-25.55059	-14.578768	-7.966022	-11.245586	-8.972699	-21.115267	-11.072697	-0.6490209	7.3469515	3.2070167
537	16.786625	22.023945	17.074982	21.097496	25.41222	23.951324	26.23264	29.469837	23.354322	25.042374	28.467415	24.918371	50.466972	47.746536	33.067123	34.29869	32.558414	18.568619	23.48166	33.10398	26.768898	29.604858	37.70135	47.329052	50.371017	33.466194	24.645346	28.01929	38.664032	26.205523	35.41538	46.00132	40.780838	32.481064	45.672844	43.847332	39.189007	46.087296	39.960945	31.558077	40.435898	36.05767	31.93356	38.63854	26.57032	41.51248	30.174894	17.22267	16.098415
540	32.07159	32.79998	34.6193	31.276993	31.134682	30.138142	42.584312	40.953644	30.905912	33.011303	36.356255	28.293602	41.794632	34.18457	25.289965	29.855396	36.852234	34.853756	31.253107	39.38519	33.063896	30.931015	42.695976	39.466377	16.745754	24.738682	26.247831	28.1082	32.71545	21.860897	37.887306	31.054043	19.812927	27.782951	32.37068	26.434723	17.831776	20.789158	30.491734	26.945597	32.816093	29.297684	20.976318	30.237633	44.268593	35.63884	39.69664	37.835575	48.090622
544	7.1610904	9.334824	9.390725	30.091541	45.673866	56.082024	5.192054	2.2639515	-3.3875682	-8.04403	-2.6085339	-7.308197	5.603318	12.339199	11.010431	20.003147	7.967018	0.7738345	16.636992	23.2313	17.890202	12.898676	21.965544	16.672413	19.980112	27.629326	18.214333	46.64994	38.798405	24.19265	0.7865185	2.254926	0.8368483	51.24138	56.71776	57.61918	-10.39012	-12.234962	-12.92305	10.642185	22.080826	11.246733	-3.6344786	1.8294458	-5.7906785	4.4282246	13.716678	1.1909089	0.2838502
547	30.948513	38.183807	41.83252	62.12599	72.72194	45.51594	53.221573	40.39628	27.556839	34.93009	54.652405	50.090454	15.657473	21.645878	15.319382	26.76456	41.794018	70.80436	96.05414	79.1055	49.690033	40.01305	62.204113	55.759212	23.44883	16.57088	6.430336	80.50039	68.14639	40.374855	18.635021	30.381088	34.616768	18.3037	30.36699	23.452358	26.498188	29.935638	23.530102	39.311195	53.13566	39.637314	77.16664	69.18089	39.46225	21.816355	30.617151	41.090378	65.52873
550	-14.395814	-9.558266	-11.405669	1.6538792	8.838148	3.145298	38.031662	34.676605	17.290705	22.60597	19.78255	7.170339	6.1420174	3.8155737	2.1056333	4.256683	7.6878204	11.790865	26.19965	27.667328	5.5556884	29.42278	43.07164	44.653103	42.763924	43.81537	36.225235	49.73932	59.638985	51.049263	18.38974	27.64538	18.079678	43.253185	55.378487	53.374123	30.69019	35.07659	23.623741	16.16358	8.316175	1.1763856	25.83678	40.430363	45.17816	10.643602	23.765507	22.446491	3.0293531
551	27.294674	29.555424	29.905247	26.951225	32.2529	39.803535	30.337086	38.999435	55.031612	56.037743	65.863846	62.166145	26.25132	18.81858	4.478709	39.313644	43.773293	24.24903	23.454369	23.239159	27.009674	28.661488	44.376373	35.910137	90.66647	96.19537	84.3402	15.910183	25.156109	43.105606	30.479635	38.994324	33.575188	10.423392	13.087009	6.740121	-11.63267	-8.54895	-15.694616	28.499954	24.658527	27.14466	16.041088	26.896038	13.829846	38.602745	31.276102	13.163839	28.827518
554	-21.246967	-9.036161	-3.8864946	-6.86817	-16.036491	-6.336138	-33.455048	-29.759459	-19.67565	-33.952568	-33.565327	-22.135136	-15.852727	-21.820984	-22.184975	-5.0207157	-15.769592	-24.53787	-16.087292	-20.566254	-33.992756	-11.984503	-14.913258	-9.934118	-11.703584	-17.688114	-4.8037663	-8.274981	-6.425043	-0.55897695	-8.530999	-11.360865	-9.663688	-4.405296	-11.037124	-3.555021	-19.705956	-19.917442	-2.5276833	-0.5109634	-8.775867	0.8708438	-10.517063	-6.5286403	2.3018136	-0.7403078	-16.038918	-7.4588585	4.7416725
555	47.895134	56.06817	53.997475	28.416206	28.493279	19.722504	31.798336	46.183037	39.94338	24.519878	33.42424	29.86216	21.382427	35.17376	29.823772	17.117474	30.143723	27.053741	68.43509	78.75671	69.9046	19.235699	17.443237	17.726128	12.640188	25.721155	20.284077	55.37086	38.85599	17.196812	22.93917	26.740574	51.53277	29.55467	42.99531	31.483294	37.34265	28.790909	23.085999	31.4569	51.65158	66.947655	50.53997	70.75734	63.237865	14.231268	24.322037	29.953512	25.472057
556	-2.861105	8.40471	10.671696	19.62341	20.384499	6.3988333	-18.49339	-14.046658	-27.21056	4.7376995	7.0129375	-14.033978	-12.260982	-0.68259037	0.25422323	38.283123	27.94133	9.329794	4.803394	18.29425	12.6332855	18.277699	23.902122	10.545024	14.88335	20.245207	16.225288	0.6914931	7.2456217	8.19844	20.15853	18.895832	13.710619	-5.0284805	-1.4791049	-4.523434	17.57369	10.167114	6.6290402	7.683197	24.197681	27.075977	22.893463	29.762596	25.239077	16.914742	18.718016	1.2008866	13.186495
558	-2.541934	-3.8543398	-9.691664	21.62784	20.813997	26.805336	54.899982	51.22764	39.578827	41.69642	43.889435	40.02399	27.289576	26.777664	21.03573	-1.8208885	11.105661	18.778584	17.015087	25.665455	43.19171	16.66243	24.00624	43.17295	-18.05706	-23.365158	-28.620052	-0.96241343	4.716055	10.574213	53.922455	58.106346	39.395573	89.85361	101.07883	115.03955	1.7261431	1.8824733	5.120105	19.610512	26.409626	23.159	68.77095	81.58017	72.97835	55.609474	54.814674	31.27882	46.99495
560	10.752462	17.830095	7.580372	47.71927	51.811386	40.843468	29.007477	31.590792	33.567688	58.06323	34.071022	27.205545	24.415941	31.01744	30.963295	18.210312	27.981895	24.804218	23.236004	24.044361	33.968582	51.478928	57.437553	53.59433	24.702545	29.840061	26.257769	24.873909	30.31934	24.814636	34.598644	36.695435	40.011295	33.80945	43.176544	40.55172	39.627125	38.06903	27.04084	19.265804	26.228294	24.09595	33.053844	45.78428	51.22393	21.794374	23.044708	41.03354	48.1837
561	28.399256	28.77364	17.964916	27.144005	36.372604	27.14448	19.423243	21.76907	13.77862	36.006416	43.169186	35.60202	7.7984924	15.110659	5.0915985	5.3058157	15.427355	15.255108	36.592518	45.051476	40.73349	21.7194	36.02426	34.362556	2.7230973	13.620798	14.98019	17.227922	29.125698	17.878643	23.524338	26.367718	17.669107	16.98908	27.871365	22.467823	17.62603	23.244312	12.363968	13.419474	28.495834	36.260307	19.499987	16.796131	7.7621837	25.969038	31.222162	16.79156	8.980096
564	27.40953	32.844517	26.845608	-5.1392307	4.9951496	4.348675	26.436361	26.657131	16.873245	16.82733	22.758095	19.810467	7.50203	10.325008	4.8334146	5.7563095	10.745579	8.424429	-5.1328163	-1.9811939	-0.68125117	42.946312	45.0281	45.041042	47.120354	53.44342	42.141487	55.013912	59.31111	48.952538	30.46709	39.297836	34.848923	5.894093	7.8482995	-0.13174362	25.100182	35.802807	35.638508	10.221855	-2.0459354	-2.3007238	0.7165341	24.932667	40.914032	20.024944	25.323618	21.685753	35.600365
565	19.88325	25.353683	30.161015	9.765512	15.415834	21.44783	17.72168	25.637432	32.158928	18.94051	40.01094	50.24199	35.559853	39.69702	21.628433	15.755823	20.319794	12.471928	24.36837	25.872688	30.408789	13.136246	10.8372555	14.773947	25.146751	36.094852	39.881493	28.260366	26.84779	25.412754	22.267742	28.141827	31.13847	24.13771	30.132406	23.90134	23.344807	28.215996	25.144474	21.771233	25.77869	23.007072	24.974318	27.441246	26.577011	28.052288	29.36464	32.740532	23.488947
568	10.749607	4.6640472	7.6537685	16.611317	12.246446	4.6224604	7.3623514	6.0900307	11.322125	41.51408	52.4273	44.325443	42.31434	30.429235	17.82757	49.795887	16.27565	4.4606447	5.347154	16.743965	12.591827	30.63075	12.393555	14.014153	14.354831	-0.9905305	-7.9498043	10.945295	12.85811	9.146292	3.2018178	-4.032041	-2.2823217	21.830826	26.555923	21.292385	17.343737	15.719891	19.20807	12.609826	13.652899	13.27239	12.787463	13.087013	30.312931	28.127106	26.186321	28.98919	16.609653
574	25.32851	34.829857	38.182983	0.06461802	5.89799	-6.8735657	18.505436	27.608212	14.9042225	29.57217	38.457363	31.95745	33.574596	35.858673	28.417442	24.584312	28.124968	40.660946	25.438671	33.841824	53.371605	31.3172	38.01878	30.604736	34.70941	45.495514	36.96167	32.372314	41.42406	23.66967	38.02763	37.63997	27.422802	22.28172	37.963707	37.729023	38.787437	47.03932	30.970459	35.854477	45.583115	32.91107	21.490719	45.35649	61.58084	25.35094	37.99238	56.79906	70.40468
577	30.922642	47.07786	37.259712	30.358616	15.868095	5.957885	13.527613	15.045467	10.498528	31.511463	31.74622	21.665977	14.818903	18.404068	11.425829	31.67139	38.40758	29.230423	26.672066	30.273064	24.297684	11.177216	15.52093	29.807245	6.532583	15.695522	2.9126244	11.254164	19.421932	17.421965	29.004303	10.269905	4.5920568	9.271177	13.553452	31.529408	11.284456	30.788305	38.143745	10.716692	20.340256	21.11674	30.182884	44.367744	35.76766	62.47884	53.385548	37.661217	44.509148
579	4.1388817	7.9277787	9.334757	19.501701	16.303396	12.4343195	10.762242	11.742012	14.001499	23.24486	20.62196	20.609581	20.515518	13.123687	11.107096	21.127087	23.321285	15.127901	13.471211	13.609306	11.771641	19.389273	18.557022	20.158787	14.47212	6.2775164	14.097303	18.705723	19.997562	9.5732	23.946358	20.20465	13.908444	13.076731	10.466243	9.052479	15.404571	9.455906	10.803175	18.374855	19.658894	17.385551	11.22467	22.343601	17.768892	21.399818	18.568094	23.285343	17.193623
580	20.995827	21.04871	11.061951	40.561653	48.60038	61.245056	21.326176	28.475029	27.90253	24.50667	25.998703	21.270515	31.60394	47.150627	47.872	19.349674	16.425495	18.80548	14.910925	28.539207	24.20404	22.91945	24.129238	24.730618	8.734493	19.214943	20.138002	18.237164	21.715271	23.440224	25.546764	27.223425	22.898376	29.027557	38.63826	41.512245	33.01753	33.808975	30.528038	14.57962	23.814312	25.349224	31.395046	19.919298	6.6892853	18.871433	20.783247	20.083305	43.119102
581	66.029724	72.84273	66.28204	39.04064	59.02101	69.415955	60.85333	76.69945	83.60048	94.98153	62.806133	47.491802	77.403656	77.791115	67.8228	52.188118	55.40329	48.79958	43.448593	56.334328	70.89136	79.34347	86.12828	85.165375	58.360367	67.6591	74.004745	87.82163	61.50512	40.300056	74.553314	62.068916	52.67696	47.461166	59.900356	58.93005	53.12831	64.65495	59.296875	48.073574	58.883015	51.865017	64.03186	52.556236	29.751862	91.72879	89.76594	80.66246	64.495895
582	29.55339	44.181526	33.80252	26.078503	25.66162	21.821564	19.164946	31.52291	46.61272	33.02714	34.04091	38.148262	36.81862	48.897064	39.60119	28.711292	36.913734	39.749714	30.46505	41.148785	35.666092	30.407547	36.992508	30.162827	49.266968	67.50339	74.55151	53.961372	47.99327	29.301506	37.546894	43.222122	28.420868	30.508892	41.794147	61.38973	63.26606	62.209003	46.962746	11.512025	22.690636	20.50142	42.499763	55.982323	49.588593	25.973759	37.544285	45.637688	16.626106
584	-25.540813	-18.087797	-10.487312	4.019328	-1.1323085	-4.702966	0.78918195	-8.970968	-7.931665	-4.907605	-18.279644	-10.4424305	0.13054115	-5.979224	2.473918	1.8904175	-14.190327	-10.016396	-20.049675	-21.999647	-9.296051	18.207907	8.725788	7.7779007	-17.611897	-30.859385	-36.575546	10.944439	-0.5666373	5.70195	-17.319965	-20.750683	-11.114172	-26.397293	-27.029942	-22.713827	-6.668794	-18.529158	-16.317581	-16.06149	-25.574917	-18.191933	-10.752055	-17.333961	-4.396232	-24.25087	-33.22011	-19.244558	10.738269
585	23.87098	30.199318	19.247313	30.475683	27.43089	18.094799	43.493736	53.82762	40.608463	27.683414	29.819996	26.466719	45.67976	39.122833	31.192585	54.653667	54.487373	49.795433	21.848957	31.210361	27.402718	8.959883	17.939194	24.11599	4.756214	26.131512	40.103943	33.046295	30.037903	21.631277	6.8071356	3.8449545	1.202218	26.165554	18.642677	19.267456	32.762123	58.68576	77.57712	45.0568	44.392883	33.63983	17.580296	23.338947	37.49134	20.319187	22.78685	22.481337	23.12924
586	65.96888	54.97129	33.324306	35.955757	32.93465	28.929691	17.732506	20.05264	13.343895	35.957474	39.54705	32.953392	23.53091	33.522293	45.28706	12.973501	12.827496	25.777565	-2.2861838	-5.4435034	-8.335291	20.153595	31.007437	33.80774	16.240734	30.392513	50.469315	18.508842	22.124294	23.079128	8.273573	8.082278	1.2613149	6.98789	22.18079	17.941196	43.125946	36.61817	23.47793	30.208391	46.227737	37.03183	15.19229	24.656738	23.997314	19.061062	23.440437	23.807957	41.00355
591	16.183895	10.569881	-0.08830884	40.89153	63.45244	67.68939	10.355699	8.522891	11.995501	106.85138	103.38512	89.41626	-0.7715906	13.233427	14.891912	-1.3887826	7.187898	6.754345	30.991745	38.77614	33.40523	16.45123	8.368395	9.830872	12.548338	20.183527	27.480751	9.146267	15.710281	2.2911787	-6.4564342	7.173591	-6.575028	15.602545	20.381142	21.524103	35.0365	36.78518	32.71782	11.610163	21.061703	24.655521	38.372086	47.766094	48.02112	-14.146484	-2.9597354	-0.6746705	-4.224893
592	10.78576	16.01057	11.941188	30.31277	41.09757	31.674751	16.719193	33.31626	43.930496	13.615411	19.887928	2.3564308	0.31895468	9.467041	-5.8617153	-0.8279848	14.065361	10.081413	-2.3094063	9.6560135	-2.8935847	-1.3958757	12.756077	13.215708	-2.6474273	0.62837934	2.7583668	14.564906	34.81633	34.550076	13.102758	10.663221	-6.580986	6.7232385	17.752155	8.858381	-14.903078	-11.342827	-15.93379	2.358144	9.988964	-0.29858065	8.243795	14.342936	9.869524	4.6566725	10.821143	-3.8497305	-4.4589415
594	20.771536	31.733688	32.483326	44.390663	55.11951	45.268288	61.34158	52.53921	31.144445	36.491997	49.437195	64.7442	5.320364	14.296352	5.038345	35.45395	39.745537	43.905285	17.576344	24.619308	21.599836	27.154419	29.900463	15.964184	27.392874	31.40804	19.780151	6.09725	15.348583	10.998486	15.949876	11.404664	11.680467	40.823692	35.362015	29.85039	37.744568	50.415024	50.42247	33.919365	57.283295	63.747566	22.025097	33.560547	36.84706	16.29706	22.672752	21.31982	24.426868
597	65.63806	72.61267	59.926804	32.405148	40.12812	57.934845	84.32705	63.992783	41.521347	44.432823	60.74095	49.86846	48.705585	59.92862	53.281532	9.282869	23.241446	5.7263947	23.49041	31.469126	25.899752	30.334267	40.604004	28.015121	32.365677	44.995426	47.674957	73.3	69.132385	52.12593	39.784637	41.919678	36.014725	34.80844	30.812252	20.997158	30.726662	33.45008	29.912254	21.860264	31.201248	32.143097	34.53495	34.00902	25.86369	31.13563	39.993515	32.806244	45.205658
598	8.626624	13.298166	7.696784	23.586426	37.402176	40.2241	12.748554	16.69313	15.647556	19.586231	26.695572	27.352146	21.220245	18.502724	21.784464	12.98697	16.268597	11.606768	33.586723	36.802498	29.109144	37.23047	34.419937	31.506832	40.883255	46.894352	40.30825	24.15644	28.272495	18.072605	26.361973	37.4774	25.089132	18.356922	23.541286	27.399117	28.622095	31.791206	24.70118	11.908955	13.771215	11.514743	26.409866	34.16577	31.469234	20.673569	34.129704	46.811058	39.883026
600	23.30375	19.40044	15.362646	-11.61854	-2.6197374	0.88339156	27.41418	33.971863	25.47976	-8.334915	8.018228	6.540759	-16.063366	-15.575374	-11.174068	8.524182	2.6442318	6.7225556	-5.5090466	0.5556313	-2.6088212	-16.267324	-2.5805876	-4.7532773	-8.506469	-4.496989	-7.2662363	6.144429	7.7806463	7.4446526	-4.186202	-0.9230261	-1.0092465	0.38166046	-1.3326755	10.058187	17.23515	25.947445	22.202055	1.3164096	11.957312	3.763063	20.075436	23.303324	17.050877	6.0916386	6.1574745	-4.6805897	-1.7102323
605	20.931072	22.636639	23.037992	35.5692	44.640503	39.627586	22.683617	25.182255	14.741689	15.394787	26.149796	18.286366	16.577734	17.554794	14.98081	27.325684	41.34607	39.305477	13.7325325	25.35693	20.880432	17.491219	29.571072	22.952545	26.755413	22.675413	25.71494	39.863747	51.27826	61.437653	21.110474	26.523369	19.429955	40.72177	33.744278	15.006266	61.18799	61.985855	54.976585	86.46575	68.24509	47.966637	19.072277	34.84659	30.419388	13.283115	24.557953	13.382729	24.710592
606	-2.5299473	3.9635777	5.864293	16.852795	7.53496	-10.187358	2.8349323	3.016842	4.3217187	6.976529	12.440033	-0.13620353	31.625408	12.708881	10.879191	3.1616013	2.626399	-1.9920616	-5.406637	0.29931396	5.2851434	3.6795485	14.276979	20.391865	21.880926	17.73745	0.2584266	17.07394	17.847984	13.229134	7.378909	9.884668	10.84878	-15.406235	-6.0916305	1.1502833	6.5482016	10.595009	-3.2169256	5.094983	15.487508	12.561489	-3.2099347	5.9005494	3.6857252	11.545437	7.8395786	6.7935247	14.731005
607	0.4012338	10.207599	32.260406	11.006468	23.893578	21.368454	24.892212	28.660694	17.555595	27.762827	31.639538	21.377003	46.338448	43.680824	27.246735	6.186393	7.519424	5.1036286	26.234661	25.602646	13.629342	31.61957	20.234188	6.2877474	6.3957872	12.0604515	20.860691	11.989504	20.615393	14.864914	26.003696	19.31645	14.486435	16.280447	23.016857	12.824303	12.751848	23.247202	37.126648	22.484617	33.92376	25.626953	21.245987	27.071943	20.090614	6.7764835	21.544544	31.151787	24.606117
608	0.6702094	4.099036	11.150068	10.640356	7.7368917	7.8679733	17.63366	15.376253	16.311668	6.897831	14.142928	10.323159	13.274996	4.785906	4.890614	18.541569	12.762632	10.646875	-6.8973722	-17.35513	-20.518772	8.957012	2.4656715	3.153994	-16.271492	-19.060661	-19.793167	-10.389502	-2.9397135	15.78343	2.924502	-10.12788	-17.124731	31.95462	6.3774834	5.5802107	16.727474	10.300081	12.181687	9.678932	10.90752	11.1888485	13.254031	14.000299	18.237001	10.188876	17.406641	24.26647	28.705229
609	46.293213	58.313217	62.594933	48.26792	52.9666	45.53679	42.371586	48.602837	45.756527	41.778725	33.67089	18.931564	37.665733	41.7483	19.30909	47.569492	43.9485	28.754482	32.581432	45.771652	58.269737	28.89357	40.24707	30.250628	59.864758	40.907326	25.904316	28.43155	43.142334	55.736015	65.24514	60.66501	48.899544	26.659662	31.342001	29.538334	84.686584	96.81856	82.75052	41.442635	58.06778	51.056305	20.60051	36.63153	47.20439	44.55185	48.97699	38.945698	23.255241
610	21.067703	19.225986	22.224474	5.232075	6.5933237	7.737986	7.891263	7.629217	10.746603	19.877928	23.675873	24.75045	27.354298	33.14368	32.580814	40.692383	35.007584	28.154745	39.16777	46.829693	45.181934	35.822945	40.74965	34.922546	27.839962	41.82712	35.08321	-1.0259655	-7.7664547	3.4051783	24.755198	14.176137	10.16111	25.837551	22.999256	27.038448	42.99944	29.71862	25.304615	13.923097	14.630478	16.015347	36.05019	50.54004	52.37708	20.678026	12.65069	16.560024	48.187298
611	47.62828	45.96941	31.051973	51.271027	45.16702	36.590942	44.17125	41.987137	33.76759	56.28753	49.34252	40.26358	54.83365	49.16072	33.51988	32.340664	39.08155	28.03496	23.286003	35.541946	48.049866	21.748526	29.749435	25.240875	48.70229	30.2056	14.70031	42.578472	54.025787	62.24995	40.902397	44.141106	34.76765	22.6954	23.991417	18.467857	9.881521	10.078099	15.806906	17.163797	21.409641	23.872019	31.651485	37.38407	29.784283	30.660488	37.295525	34.69803	43.68268
612	31.93628	35.48639	17.984768	28.703617	34.75351	23.591396	22.608053	36.73047	30.171757	19.259132	31.299702	56.26188	62.139454	48.075676	28.05655	46.488716	54.868256	52.428635	16.716873	29.259834	36.315277	23.564693	36.950775	30.847328	54.085365	58.68727	40.216156	40.08449	50.68844	39.10475	37.215195	42.42595	32.256325	34.7179	45.733677	59.7145	27.607471	45.11007	41.057175	69.78677	78.28157	66.115616	24.726692	39.837708	36.630974	12.523819	27.65073	20.314213	25.599651
613	4.226698	2.2113945	-5.898223	1.8955641	9.190493	-3.1930356	34.461903	38.604195	27.208714	13.768438	12.780502	-3.2177496	14.846049	27.754768	18.163042	8.313879	18.069637	13.91016	18.978474	20.484024	8.513136	16.052568	25.34488	34.862705	21.105396	29.198982	15.289601	27.728394	30.484047	11.1236725	31.38514	27.390919	18.558128	9.055685	24.533863	33.626236	24.982506	38.84247	35.401382	25.826572	34.733894	36.192352	2.3498468	16.635094	24.280441	43.825905	29.573048	17.291134	36.1129
614	11.292154	26.320362	19.005463	18.056978	31.642769	18.162025	19.896107	28.505157	41.357307	3.7263248	8.21553	-0.13965183	7.595009	23.818089	25.7248	27.104954	40.098377	52.067783	8.3221	25.02516	36.96552	14.2252445	26.88765	39.546997	-0.8211875	9.342531	5.6016083	-5.8984623	1.6403013	-4.156871	19.524036	10.488827	5.6472845	40.0859	44.01732	38.952003	13.382423	8.570595	0.68309605	36.87683	35.96006	19.822584	23.677351	29.087757	20.29974	19.440136	34.57972	45.612106	24.444706
615	55.404373	43.53032	37.030277	23.502064	18.929684	17.52366	47.126762	54.596313	58.381042	38.20588	48.80253	48.486443	42.059452	20.153282	17.837566	9.571981	16.272299	13.343915	23.966953	27.512615	26.614464	0.7614018	7.461073	13.5585	53.793877	62.235485	52.817047	25.385136	32.630253	39.41751	-0.3267542	3.2313166	0.00908193	31.601574	34.23465	38.48607	34.62703	55.71181	51.63434	106.44838	103.16159	81.65919	67.5183	67.25006	77.426094	49.99914	49.55501	43.51391	23.023067
616	47.01996	52.367058	41.913746	25.563446	31.668478	28.024784	38.570854	34.70562	25.509163	26.692284	29.041302	27.177864	25.486526	30.821732	29.119877	36.70356	39.203094	29.479298	55.279358	74.08891	65.55635	28.733437	42.363922	38.000908	31.076317	31.031763	26.772827	29.008148	53.97352	68.369965	29.278847	38.50912	32.132614	43.652386	63.626328	51.085777	78.78409	58.63302	37.067165	33.1687	40.280834	39.253334	57.170464	65.35022	40.87657	71.98717	66.09361	55.92179	36.621002
617	54.050186	69.80741	80.80113	55.487694	57.10736	46.87216	43.666176	43.08526	39.531822	34.81667	42.93803	57.993473	52.84893	63.645554	67.67082	51.99091	59.50161	60.558754	76.28618	81.76973	69.18813	45.823555	51.03293	49.457214	41.20765	42.732407	31.506569	65.69918	65.37518	49.751816	23.048172	28.190027	34.60408	65.2693	75.63634	79.013306	71.86298	91.35864	100.30646	55.25492	57.336212	42.349197	49.80966	53.452133	46.471474	77.25365	95.91039	104.219574	32.741405
620	29.995007	42.28691	50.652733	65.84067	71.37134	59.520897	26.276312	40.556812	40.823727	25.425879	24.507141	25.172836	44.07303	65.09433	48.09214	26.447296	34.591404	31.36	29.93787	39.47511	28.389557	29.212952	35.142883	26.28827	64.080536	62.66101	37.003784	43.028603	58.196114	53.67788	26.300413	48.193356	41.08722	63.64321	72.226135	72.49438	27.482628	33.23049	31.963482	33.03146	73.60457	70.31569	32.00615	34.393494	32.775093	30.302797	35.98786	29.35221	30.146458
621	33.488365	22.016228	15.112894	29.41784	38.81061	55.198097	30.207903	31.469809	16.609032	24.513647	39.69381	40.399803	21.343842	28.835812	31.251904	13.372044	13.1490345	8.539497	15.934848	14.665305	6.8647685	14.930043	18.254951	14.536408	45.60958	51.706314	32.762764	40.143196	48.516155	37.320763	38.336647	48.51648	43.555065	21.829834	29.01506	46.999607	44.764725	43.108097	29.193153	38.477066	46.62078	60.94919	25.910511	32.545345	22.649055	42.646767	46.201927	35.923798	36.24506
622	49.87305	34.62699	25.226004	39.320133	55.25972	38.693695	33.475338	31.78672	26.613571	17.086674	14.782375	17.109852	71.854965	93.59219	108.078926	22.635593	32.522694	32.70072	36.767063	39.017654	32.37481	21.981743	31.935265	41.787468	50.25772	37.79236	26.565243	34.07509	45.133713	72.14847	39.956436	52.957726	58.237885	75.57033	82.140274	74.081406	22.017178	18.381248	10.270384	24.635136	31.33234	38.109722	26.660053	32.548206	33.252426	26.908401	30.559479	25.971115	22.034607
623	-3.5305233	13.835415	5.209239	13.924729	29.128075	17.8069	36.64225	47.49745	42.946075	15.856665	6.4531956	-1.6688025	-1.6755663	9.281972	3.661465	9.7612	25.45179	19.18286	26.88765	19.764439	6.8874865	1.0230601	12.948509	5.9601555	17.216608	18.354807	-0.325592	16.220259	16.372417	9.112307	9.234208	25.735428	33.295746	6.98796	6.046371	-3.2478094	13.033613	16.75158	0.7726027	2.255533	8.994984	15.347641	17.075388	22.498745	12.19414	19.126709	19.897459	9.830542	13.743435
625	44.911785	31.218939	25.455544	35.559715	33.768913	29.031803	61.654068	38.160934	24.017376	33.726982	45.358395	30.641556	39.528507	53.341175	40.88437	24.49052	38.99296	34.79628	13.372832	14.905179	16.13411	17.736069	17.284203	18.949818	31.977486	38.919266	50.50767	23.800701	39.62427	49.636993	50.675404	41.0421	28.649519	62.017265	44.64889	21.891827	39.95272	71.49687	77.35941	55.610764	63.78295	49.582397	31.897074	53.294754	72.90722	34.14527	39.914818	32.09468	23.665428
628	10.332354	16.140358	13.983789	26.353912	30.071848	28.800884	-0.9948035	10.218737	21.267975	23.038708	23.223503	22.384842	9.158551	13.4907055	15.989261	7.0792007	11.555294	7.073821	22.281998	23.130123	28.199814	23.253506	28.708475	27.499186	4.8361006	13.3650055	13.0647955	6.203972	10.981277	3.6765883	9.3076	3.9743533	7.960473	19.94011	25.562305	21.026316	6.2695284	12.287924	17.060188	25.568401	34.186302	25.980324	42.37246	42.15411	28.916374	42.076736	26.107845	8.261681	2.340037
629	25.796814	33.72244	28.164259	5.6161537	19.70745	15.467806	32.28624	37.421722	31.73809	40.881943	50.232105	49.285088	53.17676	48.25463	26.708994	14.302934	35.830692	42.9229	41.428513	40.472588	31.504715	33.93139	29.359129	13.566835	39.779663	33.693047	22.44423	25.804981	26.299746	15.197014	60.030724	52.242172	44.122803	25.332756	30.6027	30.27226	5.1888323	13.088758	9.455575	7.9059906	1.1506728	-12.025002	-11.7551775	-11.864164	-13.289196	19.74606	22.41093	10.577041	11.407137
631	31.940617	46.187553	44.86454	50.473312	38.11764	26.565556	42.79388	49.12371	29.212543	39.12683	45.195957	37.840527	28.64057	42.39911	39.118393	31.29074	36.40712	34.394985	34.918785	39.46602	35.364647	35.204998	51.47034	59.70581	26.150364	33.79669	45.54388	52.94919	55.404663	48.711773	24.893261	32.18526	18.790834	41.944878	45.514748	42.902737	37.637024	44.269974	29.417671	41.686043	34.26644	25.150482	27.815054	34.576958	30.93452	42.60926	48.628197	38.598198	30.087341
632	52.03634	54.74549	56.560165	18.354656	29.035055	19.501667	42.734764	46.380478	33.643036	47.087646	53.349514	34.992104	20.666517	26.23452	21.115242	33.40732	26.230034	25.137043	39.273056	45.608948	33.918736	58.837555	54.506683	37.740158	23.83246	5.2653046	7.1623936	17.586918	24.710812	16.76887	28.1757	41.757782	31.553118	60.216423	41.938248	20.196861	62.492058	63.75486	46.051712	59.189587	64.549545	55.693447	22.12209	33.87169	27.397085	20.032837	23.885464	38.773537	-3.2601051
634	37.65214	51.488068	37.19825	67.67871	47.62455	30.623821	46.352356	60.619057	53.27778	53.3975	47.719704	31.059155	66.39942	65.605804	51.64108	24.169662	26.936607	19.467707	46.862648	29.804176	18.047543	24.69228	43.835876	44.187347	33.914955	46.450287	35.76198	47.01885	45.49435	44.35329	22.84407	37.911552	41.037823	57.71956	65.88219	60.04606	68.61313	50.85743	34.353783	39.959908	34.624786	24.496267	76.86949	66.100815	41.27536	36.594368	41.276436	28.71635	68.48073
635	58.3862	58.89926	48.161537	2.6709547	20.433792	18.356144	23.717175	30.842482	28.561468	61.233147	57.748688	41.88267	29.602264	36.459312	39.41594	23.970814	46.897064	64.92644	36.90133	40.104774	27.222692	25.802866	39.97336	53.8983	16.012817	24.746147	18.619606	19.897038	29.79629	40.50164	20.803082	32.38572	47.877544	52.81684	38.880264	20.872862	26.929855	32.228336	16.963757	48.449978	68.396774	65.78572	91.59868	82.7679	55.340385	86.76094	93.80446	86.63895	27.782457
637	11.212725	7.099619	7.7489853	-1.7505926	1.2767047	2.1501956	8.785163	4.5014515	7.18835	-12.588957	-15.8387165	-6.0368953	1.9767396	-2.840969	1.7117686	-5.840657	-16.691612	-20.813957	12.791975	12.672375	6.921848	12.028747	5.304741	14.143818	8.780598	3.0804832	11.06687	-2.9027843	-17.876312	-23.12025	1.3466282	-2.8605628	-2.9128153	-19.563967	-12.510325	-12.967251	-2.3612309	-4.6637297	-1.4848355	-4.5611134	-7.0578527	-5.0751495	-15.373646	-6.5967197	4.6041656	1.069997	4.4611464	5.9163933	-24.625122
638	15.11738	11.62649	5.8138714	6.4192696	3.9145496	12.014515	1.1980994	-5.026702	6.8128595	5.508707	4.548268	6.9711127	5.8930826	3.5401406	-33.55388	14.214484	3.9211178	3.7620516	19.347767	12.343529	18.294071	-7.3846326	1.204879	13.219777	15.430761	16.3234	9.651893	-6.173349	-15.567662	-7.903951	8.515031	9.819803	8.553549	21.424488	13.455286	6.714579	15.923008	14.159247	18.834745	4.1344585	6.0924625	-0.19799308	-4.178502	-4.9352555	-0.032957733	4.4864388	-5.0465794	0.15039101	3.572741
639	46.64035	54.318676	47.11961	68.83659	65.87698	50.939392	80.069405	83.64838	81.453186	58.29503	72.63701	87.72695	44.362663	65.33302	74.4834	50.999397	65.078224	48.31391	47.043106	64.74088	70.66896	55.05504	63.81575	82.99136	101.59366	89.756546	68.63742	57.13176	54.43757	45.4692	63.394676	73.83385	71.33776	28.633427	44.031654	40.338905	43.456245	52.22448	50.67752	56.52836	55.06078	56.446007	24.251047	46.171524	63.661884	54.34173	65.429634	49.840073	79.91382
640	61.689365	52.641422	32.241753	31.203075	30.671854	28.347443	19.542309	23.971304	29.038383	43.25805	28.38504	9.457887	66.05513	54.35675	37.261475	29.557808	41.50753	42.751617	21.963295	24.252926	8.525722	36.244843	48.843124	49.232124	38.161972	44.67038	39.385994	18.97789	25.735645	15.117399	22.919178	38.14572	31.794407	76.385864	68.8947	42.078022	48.90303	65.89577	49.601395	52.10714	44.134052	30.210089	107.03294	90.446014	53.698597	27.620064	25.876896	15.238104	10.837148
643	22.010735	27.918186	25.616606	37.385216	51.118443	52.674206	69.47418	64.33301	46.140186	53.117813	66.54169	60.28666	34.284332	49.985413	48.527924	31.830868	40.936474	41.010212	68.248474	72.85409	83.268166	90.59444	92.3267	80.73939	37.10128	54.807312	51.927025	26.540598	45.26612	38.55833	53.663227	61.117344	60.069008	8.17973	21.72766	14.378233	50.639755	40.125496	24.258383	36.04829	44.939728	47.131927	15.209032	37.31729	27.104202	36.739616	43.15998	28.118587	50.27484
644	32.456963	50.42295	36.88469	38.389267	34.00505	4.553406	17.40048	37.591858	14.61685	55.773624	68.06125	75.85814	42.197533	48.459564	34.22956	16.019257	31.910007	22.517529	84.81177	63.472305	35.39396	24.958406	30.222136	20.73403	44.323196	47.151825	27.062067	37.16578	58.309006	50.59388	42.2405	50.103867	26.45287	72.93123	78.882935	80.00586	22.228264	44.098244	61.0151	59.147854	74.43421	86.2163	65.63342	49.655888	31.150341	50.395485	59.784153	44.761276	34.929558
645	22.43215	27.04705	37.710564	18.669374	22.775314	20.005009	24.69186	33.430527	28.000862	48.1156	62.211906	44.35946	42.80366	41.599968	19.260471	51.022076	54.4029	50.002357	19.418816	30.406387	22.886242	21.24604	30.270826	31.652557	47.590546	43.523293	32.212757	67.60875	77.63928	66.11558	52.88778	63.679024	61.114677	48.794647	55.162582	38.68371	50.19907	50.57244	38.634117	21.459585	35.48324	28.55309	47.421375	55.52675	43.284027	32.042168	27.53158	12.811115	29.804771
646	34.41584	39.189278	33.393127	27.713205	35.64293	26.393595	26.79318	36.641975	36.174873	35.927578	37.650154	37.44756	40.26153	39.689026	29.20714	34.187424	42.209507	45.227142	38.838562	36.09852	25.91213	24.00708	30.823833	25.448137	30.529253	22.849829	26.377361	26.20567	30.116041	25.85609	28.366274	28.105675	23.501488	24.896473	33.480793	36.876766	38.14353	37.8953	29.531366	26.253836	31.342155	29.311356	26.714752	30.228424	25.120935	28.33907	29.16767	25.76266	14.134691
647	50.396877	49.237663	32.41907	71.28029	78.15556	65.843445	26.347887	38.94064	29.636066	29.660381	33.83387	25.875586	11.872755	14.166486	9.297987	11.394934	10.908894	11.531792	40.336975	24.447714	20.215363	19.623367	37.6379	30.815372	3.1144466	17.921703	4.0715933	60.272438	37.857254	22.905052	31.945885	46.319866	46.43949	75.69678	83.2903	81.95587	10.133396	7.703051	1.111066	27.502056	33.885086	32.518967	25.28865	32.170597	33.64158	61.785843	68.620926	62.362328	47.49469
648	29.22673	34.878696	32.813023	26.421562	30.826216	32.66661	31.270987	29.562748	27.630756	-22.85141	-16.744621	-11.568338	5.8431034	2.0690784	1.3187348	3.8888776	3.480894	-0.48351628	-11.076132	-3.7283826	-3.8096123	29.288177	31.884602	24.68194	1.7263663	7.2317553	5.1640825	4.6454015	-1.9969673	-2.8390493	-3.8111107	0.7416061	-0.3018778	6.29545	11.555794	2.771512	20.015455	4.6722074	-6.296913	-3.2465208	1.8071003	1.3419414	20.523914	40.007324	40.176186	-27.252617	-19.015919	-21.162159	11.917637
649	60.244694	69.955925	60.627087	19.084251	17.501709	-4.938533	-3.3902044	7.907343	-3.771935	29.175625	46.063713	32.098427	69.93483	66.74999	41.414555	26.44725	44.792282	26.950825	21.135422	31.87973	15.971388	45.29159	56.755127	58.85981	6.2598324	21.080826	44.774406	24.353195	16.427195	2.0895596	-6.6834393	5.445456	8.717844	46.986397	38.920586	20.527225	72.35735	69.81323	55.51068	36.603764	54.895714	63.21592	24.665634	43.794502	66.31328	20.36004	21.265923	13.717485	38.88434
650	40.412003	57.479767	47.20521	61.70317	62.97028	47.749565	58.682487	71.15109	83.83838	71.042816	71.44438	53.67704	54.15036	56.268906	42.761337	67.77435	73.8047	61.512573	31.967049	37.708748	37.98789	39.11093	52.028854	50.442276	42.092056	47.747635	35.25477	37.81567	44.67575	52.572998	31.859978	41.968845	36.808334	67.94353	72.624466	63.86676	45.84793	53.140923	55.482567	58.43353	63.41924	56.651005	52.754776	59.41143	50.601677	61.755646	64.9365	50.08728	48.4039
651	18.419579	36.43401	48.802505	29.946167	22.436604	12.4362545	30.533798	46.38742	48.61035	27.645102	40.07672	50.162712	39.20298	56.04984	46.395912	-3.1635776	9.817744	21.268478	6.8876057	22.370808	38.066994	34.0102	42.868225	32.538788	41.248215	45.64519	33.257744	20.636759	33.465427	41.80771	26.311787	37.80963	27.95993	41.597523	47.34465	35.672806	30.30227	41.643772	38.38566	92.26361	100.36331	90.03639	18.3056	29.57212	23.828224	26.320515	36.722588	27.492435	42.3815
652	32.46022	39.689457	25.026064	30.2294	40.267654	36.857338	62.809074	43.967743	31.92215	53.31286	49.233444	30.159088	27.094482	29.607494	25.264397	25.265778	37.717136	33.695152	30.901463	43.750526	67.970764	32.952568	48.143505	33.587883	28.450827	39.268326	30.897223	50.421135	60.33394	47.62628	38.083195	59.87337	82.23407	37.536903	51.157204	55.244785	42.445732	58.670525	77.015465	44.16355	48.2845	35.82711	36.15767	50.74003	45.737152	51.03965	71.64111	68.82085	39.953148
653	50.43418	54.847595	42.291107	40.33174	64.85104	86.10428	57.955353	62.77656	50.472317	65.21001	60.414284	48.36464	59.420532	55.43005	31.319626	54.87687	57.553238	53.6164	53.53729	50.55336	33.628937	39.305115	48.869976	36.274956	25.262707	31.833572	37.157	29.940487	42.431545	45.139763	69.84982	81.657616	66.95664	52.13781	61.29036	58.09887	16.700752	23.782747	15.526472	54.663128	66.007286	62.224396	25.372883	32.08368	18.11321	84.1976	79.2021	49.913586	20.449192
654	76.109856	86.69658	105.287415	64.392586	80.34129	95.84904	65.74854	62.29611	39.005028	63.16736	65.00516	53.089935	54.359947	60.891705	50.064392	59.68362	62.58071	50.045532	91.3817	93.085655	71.88782	46.91206	48.472527	42.26774	67.0824	63.61905	32.19464	33.924095	45.133915	26.294128	99.21678	83.90361	57.54425	51.779457	61.709103	45.43142	17.9577	41.3631	70.46681	58.196304	71.88771	59.805447	67.25867	69.494064	59.368416	64.785835	65.7639	60.301952	70.15715
656	4.5683556	-0.9014062	1.8723196	-3.3684444	7.755131	18.765697	9.921182	7.983466	2.043001	10.988142	10.953558	0.554147	-8.375505	2.1379967	6.6763563	-11.251152	-6.073409	-7.442915	-0.5098977	6.894428	10.944055	-1.5679617	1.0436561	3.9683626	11.540718	7.6111	7.4690323	16.561829	8.804482	5.4813566	25.764698	24.920547	29.97789	3.8178468	-0.4920529	-18.253624	-6.0724244	-15.145649	-7.215089	-2.5360422	6.1404543	7.3464036	12.818916	17.212132	15.281433	-6.938408	-7.4493704	-11.21246	13.738161
657	26.163658	33.740852	32.333633	36.679684	35.67071	24.2987	43.437668	48.581497	41.01486	24.783604	34.828094	28.370344	36.550804	45.67313	41.872925	20.469933	29.388674	32.97869	37.299942	37.32446	26.159002	20.383553	36.02164	41.49666	21.544466	42.478172	37.38369	35.13181	44.207508	37.49275	44.1709	57.505524	47.20668	29.971798	45.486435	27.119558	57.619232	62.496254	69.04936	69.306595	68.17822	50.37165	16.998898	31.342836	24.958729	38.714752	55.637447	44.642868	37.0035
658	32.344063	50.296608	52.72171	86.15437	97.2058	86.52751	47.01844	77.14543	85.18251	26.525322	44.68663	79.5122	47.662018	74.09596	76.6029	43.609344	63.2793	50.344147	84.39021	93.88368	85.124985	50.63981	70.993454	47.30184	50.386093	63.307	43.36754	68.195305	76.9883	58.569016	30.812319	42.842186	35.270935	57.882645	71.314156	50.026825	35.000435	51.062843	46.2862	72.087296	76.61944	52.35794	25.925314	41.073578	31.952026	102.745415	86.14851	60.360214	67.83333
660	25.400639	22.092472	21.999004	19.466469	19.75592	21.960629	19.167135	31.872995	42.336998	23.571024	32.785275	41.033936	24.99284	29.8513	35.99613	28.246582	31.523285	29.549702	16.275291	17.213055	13.0746	16.04895	21.481388	16.35529	16.671741	15.232225	10.362209	10.186544	12.069134	9.618063	23.406883	24.262634	21.777498	20.027634	23.397343	20.295633	17.038647	16.580557	15.937727	11.467553	20.25241	17.64777	15.516646	10.964338	10.467405	23.23634	25.435066	28.22491	14.227515
661	28.839207	30.4832	25.733435	49.62633	51.562782	48.485443	43.881336	54.34558	50.30665	56.371197	46.22795	44.19696	53.80525	43.67582	36.19512	13.272561	15.936277	17.181404	17.626009	22.163189	22.83014	58.59575	65.84155	64.82152	34.033936	40.980755	47.992302	42.1952	33.980865	29.327845	31.522293	23.88416	15.398651	39.72203	38.448303	29.453306	36.45462	39.679695	34.869293	49.05771	64.431175	75.5733	41.90187	55.712677	65.242096	36.702812	38.126358	45.675587	31.14148
662	-19.77222	-18.300213	-20.555084	10.314136	26.61766	19.519985	18.179783	20.872522	18.811436	14.560476	19.484612	27.448812	-6.691699	7.6457996	-1.0568213	16.380035	25.53667	23.37024	19.626118	21.416878	11.462101	9.764613	12.795566	16.54215	4.4769926	7.866034	-3.129079	5.211409	5.2671037	-2.8680553	1.6302541	9.273512	-2.4370499	-2.703344	-1.0315238	-3.182023	-1.5930846	0.918896	8.381255	-2.465455	11.658109	11.678841	25.32312	28.997734	37.046234	4.317342	14.234978	18.662197	-13.680347
663	26.096054	24.243122	24.605442	48.277115	46.06493	31.94236	45.895317	48.32631	45.869278	10.222908	16.031042	29.569613	38.847668	33.07744	21.469769	25.541428	30.044037	27.330296	18.693027	26.263264	25.23986	24.430775	31.401787	27.668251	29.702288	42.130848	40.26207	28.918009	47.470333	65.15707	30.579468	22.393314	27.063675	20.166084	26.120087	21.56493	47.070534	45.716164	33.709908	54.84049	51.781895	38.05062	49.31987	70.64925	91.85826	24.577612	43.2361	59.287704	45.44121
664	25.552444	44.214226	48.756966	61.730873	64.49428	50.174957	46.398502	58.27146	70.37886	50.316113	51.85856	51.374016	47.894638	56.939777	45.62619	34.098095	50.85353	66.26782	60.098156	63.23441	52.01634	59.95854	53.661957	31.466602	59.262787	69.91824	63.63375	25.810143	41.546135	37.889725	43.754063	61.158165	57.36632	57.840305	64.83026	60.89715	55.384098	47.68363	34.506756	58.309887	63.121838	53.198345	40.688103	53.44129	50.48906	19.881199	33.77348	47.591263	33.32312
665	13.455368	23.358196	37.807182	37.82263	31.741142	22.712849	5.87914	13.56954	8.864208	3.7823267	11.41374	14.295959	29.572672	33.144684	25.096304	22.399744	17.075129	14.015152	3.9553955	11.667557	5.649886	22.350204	17.069372	15.547525	37.632984	34.48855	21.546387	23.508873	32.209286	10.052941	-12.431183	3.324183	-7.6206255	10.163174	5.64707	1.0787097	24.146515	30.176716	28.581104	-1.8439047	8.265356	-0.10249388	14.357415	17.108343	15.582815	5.7025266	5.8386173	-1.3647163	15.037859
666	41.31714	49.70234	54.12682	13.236654	21.707275	24.17241	23.0253	26.238504	30.006306	78.910614	81.52193	77.136566	20.5405	27.640089	28.010448	62.772964	83.161835	95.32793	33.539368	52.670525	85.67593	29.9688	36.45658	28.349693	31.578266	26.609543	6.520273	23.362518	29.866886	10.073597	27.571842	41.841026	54.675026	35.755486	39.189285	30.573853	-15.276123	-15.75429	-15.930876	25.506714	34.292885	33.139023	13.3966875	14.220432	19.976524	0.94035673	-1.3871281	4.5916953	33.46569
667	40.362446	24.799706	10.481259	28.502066	36.36283	38.585587	32.02877	35.676407	27.081852	17.505444	23.689896	33.44634	37.501125	25.977291	14.289419	12.656261	15.583763	19.501652	40.963993	45.815956	44.73471	28.614391	23.13359	9.546504	15.479832	22.15004	21.451809	17.739182	29.67977	32.97486	23.686487	29.469612	30.144993	3.911757	9.4943905	3.3648043	8.247828	13.951467	1.1604679	0.9694061	6.5635138	26.56146	67.23707	47.94313	31.408848	39.140778	45.05007	34.601868	33.958557
668	10.949963	16.079548	5.425561	6.9734044	13.015099	25.804226	18.047188	5.11425	7.891413	-0.3394155	17.200493	14.77585	5.0370455	16.847244	18.49879	43.488777	24.241611	6.416591	18.200039	25.35185	59.691948	22.480984	27.224073	13.98229	24.735615	34.061676	22.95057	24.330427	24.486408	3.326672	75.038345	74.771774	47.46394	43.768394	50.57956	41.739395	18.470537	20.82375	12.844597	31.717049	23.417166	4.4117746	46.93197	47.62949	33.991768	23.128845	29.036024	29.147083	58.94827
671	15.093035	20.802486	20.778885	7.3479133	7.8646903	3.7319365	12.482716	21.436712	22.195679	30.304817	17.697784	19.20171	-13.432508	-0.59598136	-0.63077956	-2.2380466	-4.3921556	3.888291	11.0261135	12.157777	8.542474	-12.029619	-7.3150086	-17.601614	-4.9603567	-5.8338203	-7.819072	-15.214079	-17.287281	-10.788282	-14.831952	-11.831354	-12.139595	-5.621305	-1.0097532	-9.487404	29.74814	34.236237	29.26456	-47.90749	-35.900043	-27.065819	-18.119247	-22.599476	-34.3778	-24.016449	-27.099524	-36.167	-1.0992074
672	30.469496	37.01882	45.072346	47.530884	61.352295	68.66153	50.227253	64.706024	40.605164	29.229801	35.49084	28.715952	41.34008	31.553501	26.388096	23.875202	27.85028	24.436466	41.928085	54.309196	54.508114	29.532711	35.025734	33.509727	21.127625	11.15992	14.967115	55.811493	35.98793	19.220219	13.952702	11.069756	14.259665	57.69684	27.984661	19.075298	36.588753	44.393845	45.18821	23.024033	29.415552	31.610134	47.263313	60.82513	52.101387	29.610592	33.620033	31.596497	35.310974
673	94.6646	86.94028	76.15412	62.892395	78.02524	91.10066	62.09231	69.42142	68.98058	31.009335	44.509758	46.302734	55.35388	61.59893	47.16991	40.83104	47.361763	46.112534	70.46654	73.944244	63.307045	77.00342	87.379524	79.63249	89.3945	94.33557	88.775406	41.820503	48.574562	35.84105	68.996956	81.27026	93.130295	60.08922	66.25922	71.729324	79.68695	72.100586	52.02376	49.18721	57.803413	62.915573	78.02261	87.56969	81.629684	62.148174	54.241364	37.36827	49.341156
674	27.887722	5.272643	0.83521676	10.684	17.754574	10.153072	15.835722	16.939457	11.2705555	-7.97159	0.39373994	3.0234792	7.6410146	11.667011	9.661259	3.1981478	5.2792826	10.458019	20.509071	18.295639	12.899729	15.314059	25.227097	18.72337	11.9391165	11.989052	7.4820166	17.159748	24.853165	26.73833	7.9717493	14.352053	16.43555	12.251941	12.012338	8.822962	15.942352	19.118996	15.191973	26.125103	24.187895	18.180807	7.671654	12.7054615	17.952682	-0.28593132	12.732949	10.003185	-0.1819186
675	22.17347	22.604736	22.160242	38.427467	38.89126	30.072195	54.000725	32.154095	24.234695	22.529871	21.694538	35.807632	34.524193	40.56526	33.259975	30.994143	31.654373	31.81696	16.478222	30.369915	25.574074	32.097233	31.190596	26.222641	27.622816	25.38181	22.168373	26.518394	28.35476	21.244587	24.851692	31.312454	26.341885	61.572598	55.422348	44.36158	38.04692	38.213158	26.25759	27.617184	30.283354	33.251236	25.50661	31.177301	24.388748	21.51796	23.67081	28.299194	20.144453
676	31.352863	46.679794	45.221855	39.84578	51.65486	40.141403	32.47148	43.16563	61.3999	12.6893015	37.99391	33.366016	30.734722	44.26883	46.59047	30.828207	38.747845	41.41877	20.624866	39.428997	49.634224	34.0496	49.1004	36.30819	25.215977	41.12961	44.39767	40.500935	49.80773	45.076637	50.79866	58.23916	47.31263	20.34345	34.997486	17.11621	42.22896	49.694366	37.620895	48.324883	57.917076	58.686783	30.713825	24.921768	24.34734	18.856005	26.020008	41.146523	41.403015
677	44.91774	60.73314	65.76816	-15.865061	-8.87481	-12.679586	14.381815	20.907185	12.637144	1.127667	9.388726	-10.341345	7.6125245	31.930195	28.018196	14.294957	34.5754	47.38476	4.836794	13.787305	18.677809	27.588839	36.364044	32.206284	20.981361	35.426003	29.229496	35.91897	28.485792	9.542463	7.685993	11.103222	10.67272	-13.845491	-5.7053022	-20.350986	0.28708255	20.42322	9.78601	48.279877	47.55277	35.289413	9.143703	18.629429	13.711483	29.047478	45.188828	43.969604	50.59095
681	28.061342	42.40856	31.870743	39.20987	30.106571	17.235142	16.130674	27.587181	28.646809	28.242558	50.8429	62.18755	46.515785	42.297073	27.377548	42.66436	41.415337	24.650513	45.31154	56.54242	39.101166	76.714355	59.38372	44.60998	47.00861	65.07469	43.22941	34.702293	34.484684	15.933546	13.330244	26.544474	7.749681	27.711132	48.400955	40.693108	29.59946	47.14896	47.264458	17.290981	37.765224	34.65569	19.60859	34.166527	51.517662	8.538342	7.56075	9.19298	25.633451
682	0.08811796	4.9036164	4.6107697	24.769318	29.98238	12.724418	44.110085	41.858253	26.200714	34.643913	33.87606	42.52896	47.02024	38.06599	32.315598	5.128929	4.7626543	10.757652	27.81374	24.48386	13.938223	27.717474	35.281605	49.080833	11.663961	9.304101	0.47220284	8.330413	20.007103	21.152775	6.7159853	6.3197546	10.945268	26.971802	22.383228	20.139736	46.991714	48.75934	32.99328	17.707878	21.805397	18.335106	18.734825	25.038841	20.036804	24.680784	34.710545	25.783499	12.418304
684	24.396006	27.823933	32.053658	36.889633	34.71414	24.64542	40.066536	32.83983	27.756165	31.362103	33.40818	33.60847	28.0145	32.85112	39.50796	16.703588	24.67057	29.486376	23.847418	19.023262	13.618524	34.185806	28.30135	38.130398	25.093737	26.775873	18.81921	24.669868	25.00293	21.2296	23.15599	22.613163	29.18689	27.456987	30.475924	22.978947	44.97722	31.608067	22.367788	14.134889	19.323612	24.466663	35.95407	25.387825	8.159767	30.836037	35.853294	37.42427	10.739067
685	-8.265669	-7.7465854	-2.824029	0.88462037	-8.109485	-11.235937	-16.401894	-16.396364	-18.163437	3.7795486	-0.35382104	-13.217224	15.598263	17.37608	10.408594	-11.65308	5.5896645	9.572044	-11.699772	-7.507	-16.447441	-8.147989	-3.4214406	-14.978714	-12.833172	-2.698704	4.232775	-19.536728	-10.701413	-2.3044145	-10.166032	-7.043749	-4.7861333	-10.126299	-12.5678835	-14.778104	6.8315096	8.6726	4.2673473	-2.0979748	3.260785	4.844922	-0.38719934	15.979298	21.767242	3.7303877	13.898136	7.756853	-7.3568735
686	16.189503	13.105575	12.838217	24.599426	31.842442	35.816097	46.846107	45.717087	31.187193	52.312664	52.645958	39.791767	46.151833	42.974117	25.910435	28.40429	26.134384	28.21331	4.694455	-4.0964756	0.77359325	18.867899	20.727015	24.834673	18.864857	28.71371	38.367332	6.4958153	10.828442	15.411135	11.926777	20.850962	26.403717	30.720554	46.090218	28.562231	19.623852	24.756618	9.397298	6.8279552	9.821224	8.25515	39.27686	37.367844	35.756004	11.704572	13.72261	25.161335	32.0428
687	30.947691	44.423073	31.733843	-25.005228	-3.0667171	-8.611791	42.538727	54.930275	53.067535	29.528028	48.145668	57.325394	17.710697	41.906822	45.473663	29.911577	34.990963	27.45713	1.0945113	15.076284	22.630138	25.592098	44.710575	37.658417	31.272812	39.03858	17.835659	55.99694	63.51647	48.965775	21.52544	39.96418	33.50334	24.711578	40.64382	33.697464	51.81175	49.63271	32.199493	-6.2228518	-8.235029	-34.256763	35.094376	19.06933	-1.3729932	-14.788159	-1.1950631	-12.438122	58.249203
688	18.103313	18.542173	11.641027	18.894192	22.71722	11.263813	20.037888	27.024652	10.72034	16.528605	13.329947	7.763508	13.651943	26.298794	30.97333	8.104918	15.657826	11.937403	23.495872	23.101282	31.945408	29.241447	29.52645	32.548702	30.837694	33.255642	26.706661	23.782005	29.712784	17.559147	12.434446	15.541174	16.07058	19.959904	25.417845	21.345684	20.867489	25.130962	28.59673	32.061836	20.781034	14.330036	7.1800494	14.900394	21.95355	37.432785	49.84687	49.309395	60.181847
689	27.972301	45.750603	72.78067	92.50658	66.360596	33.57194	56.494545	66.376854	52.28048	36.80197	63.292397	74.39214	59.48897	59.286728	50.288055	29.731709	46.991108	34.999313	55.750015	57.77986	28.78941	44.003983	74.04241	61.230118	41.053444	63.795387	65.75371	56.05208	65.220245	59.85428	37.11486	56.905174	61.01631	35.20151	37.19666	26.284782	101.27582	108.08881	90.9999	62.20575	75.64669	87.13677	30.229992	46.48918	75.1624	69.76326	78.80589	87.02033	48.841858
690	37.463203	36.5215	27.716682	44.87247	42.597507	33.2693	39.88604	40.47341	28.840618	34.579468	20.853832	15.112862	34.086845	41.750652	44.270905	22.804573	35.834473	42.911766	31.163631	31.28613	32.391605	23.913403	38.656998	43.151382	36.481262	33.930523	20.713509	26.156616	36.424915	52.95112	48.246735	36.55169	28.128384	2.0764487	10.747104	17.988956	27.558054	32.774933	28.706982	5.261217	11.75722	20.824352	4.995123	6.0927277	0.22395605	22.443146	24.352406	27.774948	3.1454308
691	20.66114	18.609219	23.773968	66.75244	72.6221	56.715897	40.55268	55.577866	55.981308	46.904022	60.170204	56.06714	53.011253	69.917816	69.19154	55.73225	72.13963	86.578354	34.780952	46.184353	48.948586	33.92331	35.02324	16.305063	20.928871	23.753296	17.940529	16.37374	23.305109	10.288542	41.07999	50.222485	52.78701	37.666336	38.738472	22.56628	56.519604	64.688126	44.386543	44.119045	56.300117	55.181602	40.416	49.80189	62.86828	48.5456	60.76776	52.521126	84.95196
692	50.167473	67.574265	64.24318	59.01889	69.57269	80.03179	77.96181	63.780033	47.896126	73.64867	64.65347	49.757034	53.199112	61.44867	63.410233	77.38979	85.41167	84.56908	87.803604	93.08163	86.13246	75.08458	77.09118	66.07678	86.48855	93.82619	88.18082	69.83676	80.455826	66.66844	61.11753	74.04764	86.86656	67.07854	73.93135	61.59147	75.484055	66.21861	55.27057	63.744987	73.16703	72.2918	61.3666	76.41788	72.54483	53.068283	62.509712	74.91797	69.0005
693	28.140696	37.25057	28.356426	68.92282	69.62996	48.589157	48.62671	56.7843	53.29068	20.618252	33.96624	34.794144	28.300386	36.655483	42.185783	45.119026	49.813553	33.48152	28.641174	42.347237	40.097588	19.903027	29.360569	40.259	65.07877	70.30582	56.535706	51.517406	67.84531	70.6276	41.385925	50.351944	41.928745	53.644768	68.422455	59.293503	40.47348	57.83281	76.76091	33.295822	48.178177	39.56552	37.32526	51.073307	47.705322	38.255318	53.606716	51.84659	43.544617
695	62.03965	60.62485	48.13643	35.84123	33.706886	17.32811	47.281246	43.05123	30.003767	68.73151	77.58565	62.23519	30.982235	44.08539	38.950348	46.73952	45.770576	34.920288	51.38207	47.07334	37.754128	46.480015	28.891619	5.7764664	24.384457	32.131035	28.69226	21.223999	21.529114	10.268423	35.321346	43.752113	38.14962	15.023958	28.35396	38.949753	10.912321	16.630604	9.593079	29.339214	40.85517	36.4284	31.04884	36.529087	27.455463	48.676315	54.343773	51.357338	9.77721
696	31.55954	37.053093	31.290598	50.8232	54.822685	45.645935	42.81098	63.190598	48.568214	35.91651	41.78202	26.541779	31.746578	50.56521	61.274284	39.573017	44.314026	30.332771	17.938526	13.891594	15.26499	7.0071783	7.875634	12.303016	13.509069	26.922592	19.909431	27.230587	38.16851	35.0698	25.653797	31.312496	36.9859	15.367189	4.7195168	4.099982	19.184057	10.725967	18.28057	34.085503	36.667076	31.961575	23.760138	27.912903	27.545286	29.856861	42.117184	32.624588	27.77224
697	13.813776	12.072459	10.562097	62.91295	71.867	62.209694	18.582546	19.898048	19.602303	47.25757	42.417927	29.65034	81.95435	86.71811	76.29668	43.887344	35.25863	27.282911	90.07492	88.22685	70.43289	70.55322	73.99057	56.49592	38.138622	52.79364	42.52562	49.19642	66.4259	81.193756	27.681475	35.75145	28.593775	16.574753	5.258804	-3.076229	32.822563	30.93506	25.454601	51.456192	55.701508	37.879494	40.996857	55.70733	44.917885	56.167564	61.468353	61.549053	23.194866
698	33.099594	38.595734	29.817661	42.852913	50.638718	46.566574	62.270348	80.375946	57.700146	41.842617	36.147514	26.240429	114.91855	123.7594	109.002235	28.94112	41.919968	38.57681	-13.089861	-9.165683	-13.082714	30.400024	32.988213	32.40673	57.75522	72.82579	67.67473	30.754057	33.5588	30.637466	72.73981	55.814705	37.379482	94.97974	92.65564	66.06814	34.544144	32.9664	28.129837	20.082428	22.914854	21.658176	21.222363	20.548328	16.77259	57.517998	73.3875	45.94083	33.498413
699	18.187712	26.707485	27.759594	2.8502398	6.057331	1.625128	10.389971	9.570232	10.038852	3.3331869	13.726345	22.60382	26.213747	30.686728	20.872343	29.391808	40.48246	34.17225	38.679718	41.12298	31.96485	30.719517	35.784622	25.247505	25.557005	34.658745	21.706245	42.98394	52.08496	36.38658	33.636463	34.757042	37.41997	17.759016	25.87955	20.671757	28.258324	27.157597	21.701195	43.959415	48.409546	43.103493	27.490108	26.029846	14.232004	15.611832	23.58073	33.87861	14.304852
700	11.976067	9.029834	12.410898	42.53849	46.708027	31.820305	105.31908	97.38016	93.44114	98.94707	108.96472	100.17029	41.416878	56.077637	46.513138	44.219692	49.268063	36.813637	40.542732	47.485683	38.04448	74.96672	89.98517	89.56759	1.645368	7.523451	8.325086	44.54379	49.625607	30.196243	20.955359	14.385512	16.536102	16.552643	32.79262	50.735176	25.804642	34.237274	33.174587	61.142418	69.5016	52.84543	56.602665	65.498604	75.978584	61.860977	80.711685	76.41225	42.90612
702	16.135948	23.61199	23.615036	1.6754216	17.501535	24.337736	45.52337	42.301086	27.438454	5.9158835	8.882202	-0.27899486	33.199287	38.028053	26.49707	-8.273454	-8.005872	-2.5257082	9.287735	24.061314	24.62128	29.400614	33.317528	15.877247	-7.7230234	-12.9296665	-20.535534	8.611032	14.373208	12.108084	17.757998	22.456772	11.5160265	42.221394	48.695816	41.534958	41.301743	45.16783	34.02902	44.772316	34.590134	20.076832	15.830326	18.684317	12.657137	42.287956	51.423172	42.452087	46.176857
703	55.014023	72.21722	56.999516	54.481438	65.5128	60.8695	27.201551	34.79187	27.819664	51.589657	50.373196	31.212906	54.908558	69.60393	57.45808	79.14097	85.13115	76.619	31.159658	40.90168	39.014412	51.389427	65.64618	77.49213	65.40368	62.07339	55.779938	78.704	83.49179	75.23535	52.040123	72.07303	44.585644	78.758835	74.30936	56.758465	32.922504	46.590576	61.077187	29.465275	43.194523	33.28417	44.364548	53.001556	43.918633	85.223145	78.55368	47.270237	34.111248
704	11.004299	5.884553	13.508291	9.622808	12.235969	6.8927593	15.474817	2.6506214	1.0533874	0.7370713	2.1383996	0.7253795	7.4901743	13.8018055	38.530212	-3.282513	-1.3108752	-4.701684	57.15473	46.366158	36.527634	-0.5061484	6.6161194	11.48584	-12.1612835	-5.666092	-12.021556	9.122343	3.3597395	-1.1805196	-5.7515826	8.665449	8.355448	5.7970095	10.271301	-0.918474	-14.66231	-9.556596	-8.705881	-6.477355	-3.1841586	-1.3734277	-4.75382	-0.8171871	24.981133	8.6987095	14.816778	6.0547633	8.99061
706	40.17773	43.540745	39.826836	15.008534	30.014906	9.031548	5.7442875	23.455425	18.137812	10.600843	23.523117	25.767113	34.908592	38.344772	25.571602	45.470963	57.023064	66.65051	36.34767	49.196674	43.135696	44.046688	44.222755	31.435944	3.4782817	12.523342	8.070118	1.8810391	15.482969	28.38432	26.738047	42.710472	43.078175	58.791157	69.71843	54.346878	26.820599	30.410702	12.335742	27.252625	27.645475	24.91151	22.823637	38.431667	27.701128	11.963297	25.391973	39.670135	23.76783
707	-29.810646	-29.311384	-26.718948	-8.976276	-23.8726	-25.893757	-11.020248	-15.2900915	-18.733088	5.4022064	-10.092992	-21.350826	-30.841406	-22.55043	-27.232586	-20.215168	-26.090252	-29.802383	-30.386885	-18.427275	-15.248307	-15.949606	-14.307056	-21.263683	4.0717106	1.4340137	-1.6833435	-3.6879935	-0.8738443	-3.8875508	-14.100023	-4.907036	-4.9227314	-20.736721	-17.114597	-19.0265	-11.99	-9.159367	-7.253806	12.123406	22.257698	16.015495	11.485741	12.782263	13.253384	-14.828011	-14.869475	-8.895753	25.39283
708	3.7719822	6.610694	5.9307785	22.861763	6.1210527	-6.932474	17.47279	9.9293995	-16.486202	17.905266	11.574359	14.196913	14.196789	14.764915	13.3928385	30.635456	38.024483	43.106876	0.20025416	-5.4615483	-16.912285	21.236637	18.942696	31.718582	13.334685	7.0548735	11.748909	18.576792	29.076954	37.271095	36.271454	42.687637	33.568127	17.19381	9.398226	0.075725645	3.9163294	7.527613	14.22517	11.3503685	11.600252	7.5111456	30.43642	34.957474	20.377804	8.323602	22.332382	20.671894	24.572868
709	-33.94375	-10.707937	-7.509965	-8.108226	16.464231	17.51934	53.079132	55.89839	40.661743	57.414825	63.034607	53.716557	1.9863336	16.084257	12.437508	-10.571794	4.4329066	-5.423339	23.463516	21.937618	-0.54772997	1.2148093	10.287711	-4.935669	54.96629	51.47798	28.245667	42.417034	50.285286	37.566917	-14.380769	-2.8007667	-16.03	-12.462223	-2.5319448	-10.484615	-13.358965	-3.9342089	-17.882212	0.71678275	9.801464	3.822874	6.8120093	22.31177	3.094543	-6.035353	0.056986272	-11.703804	13.503941
710	61.98999	62.218376	43.009094	27.955051	39.1054	36.395073	40.12661	43.28872	38.710648	58.435104	54.35974	40.205482	39.30751	44.37677	33.386673	41.717197	46.049194	32.599476	33.227993	43.179626	36.830643	51.639206	55.04177	42.804127	61.690964	70.665474	71.66	45.1612	59.438038	58.31288	55.824646	44.00485	35.218674	24.111675	30.861868	32.72892	29.694382	37.528908	53.640182	41.220512	62.67765	78.23612	38.066505	46.71032	33.745663	72.29826	83.28777	71.27774	50.065926
711	27.442135	40.068527	48.073494	22.905626	30.243603	29.308908	41.72175	64.043495	42.933662	25.061848	36.367382	32.9921	46.689453	60.97819	45.660778	63.344475	63.699978	36.78839	23.30132	32.229195	29.03522	34.43712	51.646866	74.87129	28.60162	36.44121	27.48244	23.605804	36.451473	37.9732	47.84214	78.70703	75.83026	65.92516	67.51796	44.32251	41.469334	64.657684	50.93042	53.454536	71.79588	53.132545	25.145548	36.884407	38.41446	44.50906	65.27159	52.23735	44.27306
712	21.364105	27.77437	25.552303	22.439396	36.42424	32.602257	24.340378	20.844952	23.750662	24.143482	32.362732	25.16153	29.748737	31.954416	28.294403	38.636932	38.42325	30.545643	20.145287	20.692932	16.60457	32.448326	34.15426	35.38581	33.590504	40.440872	35.487804	-2.6146002	2.4112773	10.313183	40.007496	39.957863	28.96318	26.463064	35.548233	39.7647	35.701927	43.71087	36.925835	62.744774	57.928413	44.699226	55.22386	50.08629	38.772667	55.707203	44.961777	32.78253	55.82519
713	46.32075	57.640396	57.612442	64.74159	73.46837	60.30503	52.82202	56.486362	31.414991	43.098923	61.940163	58.56245	42.96563	56.992958	50.59349	43.587685	48.088295	29.036144	34.971004	53.628284	38.63851	42.316395	58.6378	47.09459	81.09091	91.446	74.494995	45.58937	62.487038	57.057384	55.51687	60.986	45.281853	44.821957	62.009796	59.710995	36.967247	48.77228	40.976482	25.27353	32.747383	28.234001	55.08734	66.637146	50.746994	41.532238	44.702988	36.68437	42.910156
714	16.609291	29.258575	44.05632	61.251244	69.19614	57.827187	46.387806	70.77513	61.17889	48.64447	57.34881	46.467022	41.56469	49.876976	36.849808	69.50505	56.571938	40.913338	81.030014	74.349976	62.452835	37.747692	72.36798	53.85826	7.6797743	9.466084	-1.0861617	52.48446	35.155804	20.654823	39.819344	40.731308	28.112444	0.6784215	13.376762	1.5936879	9.400691	17.672228	13.479914	-21.710304	-4.1849594	-11.956467	28.508026	56.341743	83.39739	37.113228	31.851427	15.327327	57.77606
715	-45.45129	-2.2643323	5.1420007	17.032892	14.504648	2.4034836	4.8773804	-2.467	-7.497034	5.538786	5.568448	7.1489787	2.618555	-1.0496176	-2.9055817	-7.754698	-5.2993283	7.4548054	25.199928	20.968334	21.71294	-7.501692	0.36400342	5.371704	2.8476276	-8.3289795	-6.326049	22.879536	16.456688	18.205524	5.705537	-4.760792	-3.705061	7.901563	-1.3314683	-1.9046509	-9.713569	-18.55197	-24.726643	-5.8902936	-7.779168	4.278648	23.746738	23.47591	26.926651	21.05343	23.135956	21.070127	-5.4626746
717	-0.8622378	2.403108	-9.056474	-0.52013606	6.402725	-1.3264118	-4.9931393	1.709032	-6.623602	34.368256	39.674805	30.203764	46.56614	44.53324	30.84178	-11.387277	-25.02365	-40.634468	28.752178	17.855742	7.822109	25.683842	26.751915	13.332565	11.967712	22.716879	3.3728342	25.21201	24.450386	13.874786	7.1529655	11.131474	8.761696	3.61198	12.920963	30.951202	34.895767	27.416023	19.89075	21.266518	27.543018	44.39613	45.575207	64.6281	65.039536	9.244825	11.42554	6.64373	-17.831442
718	77.017334	73.8253	61.264153	32.435005	43.713642	34.12694	40.97817	48.835415	57.934464	16.532764	25.881773	7.9313316	29.30913	44.16113	30.493805	19.646622	34.321182	31.152489	20.135883	23.997293	17.054752	8.804	24.822231	35.012604	32.09177	45.43892	54.615547	32.799828	43.19033	42.27913	69.962715	71.784744	56.282074	12.531189	29.787247	26.848005	25.64041	37.70185	34.2919	55.868484	54.39515	33.158504	37.3813	47.730076	45.14427	63.903557	60.44259	45.26937	7.980114
719	24.986671	38.82103	40.951424	69.35893	81.46638	92.0813	37.801147	53.24614	44.697647	32.816525	48.60372	46.842056	62.96071	70.41912	69.05711	21.788677	33.577354	45.823715	57.068768	62.532845	43.878403	65.47455	62.986244	47.42948	44.372414	47.64795	38.446365	31.770527	45.57985	52.360558	68.02214	75.51654	64.05621	46.283676	63.426964	66.63675	49.370735	66.06541	62.436165	62.63241	59.742218	34.607628	72.30705	63.68433	53.37377	60.714294	64.949486	52.910637	44.17581
721	39.954987	36.930485	17.8548	48.550346	45.80484	36.457764	33.08123	52.718597	42.215958	31.231098	37.875275	39.289627	25.890862	35.69271	31.057865	23.60677	26.6147	24.011425	-1.9200051	7.430357	1.10039	4.102483	6.795909	7.3398895	37.47888	44.72159	38.737755	18.21305	21.694324	22.0611	40.13536	41.97315	36.811005	14.983692	17.700268	21.542542	-18.798838	-16.946684	-6.6020107	44.398857	55.114326	55.801025	7.9926877	9.70666	9.922361	28.599228	14.715666	19.069866	27.08945
722	30.311666	41.855816	46.045807	37.310585	57.376472	58.468346	70.14361	62.896484	54.39813	58.25496	63.793716	53.686714	42.540276	44.959198	33.565056	9.928312	9.685208	-0.49012774	17.547356	27.25441	32.607674	-19.46548	-4.8414826	-9.796366	-7.328869	-2.7420673	-10.346252	43.883957	55.33542	48.231926	30.453773	38.308548	54.271202	40.62958	46.695015	37.03566	29.38673	58.633877	66.761505	83.684326	80.02173	65.09424	30.169132	52.137733	81.62631	63.254364	56.880287	42.67553	82.07916
723	28.464924	48.168846	50.84536	34.237892	40.9657	44.21052	46.666103	58.276417	66.69293	-7.7995396	-6.31447	-7.354229	24.000744	26.561424	24.846655	42.370956	42.662636	28.82611	6.7553215	4.186779	1.9206806	24.703781	25.408026	12.555521	31.673512	46.202835	36.79799	21.90673	16.63485	13.064798	21.843449	24.613007	36.309265	23.316687	26.747189	24.481037	32.447903	36.05446	41.331726	33.06672	48.39447	56.532387	6.3825655	6.672735	4.3313866	29.795092	40.129623	42.369938	-9.084814
724	11.428686	27.137058	12.367268	16.225153	28.433891	30.04895	18.975735	27.337366	30.30052	5.99127	15.780123	14.3685055	9.604357	25.19667	29.228065	8.855046	24.89694	24.381718	12.844028	22.508919	12.337608	22.355373	36.74933	45.951252	21.694515	28.984715	37.089523	33.7499	35.686928	18.643574	32.28301	22.367432	4.0854144	30.002048	40.00602	55.173798	27.113712	35.80436	24.555393	36.391266	43.61799	28.933285	31.953583	51.966232	46.230732	49.013435	47.25746	36.65939	44.008026
725	58.92858	70.85231	67.29579	71.71915	76.63922	67.191574	78.04253	80.90651	66.29628	42.245056	46.783638	44.021477	42.207565	52.96837	70.31912	57.401978	51.738476	30.86932	95.477844	93.13959	82.19853	86.283905	93.762054	73.16765	64.197296	69.497025	58.654846	40.04301	55.94832	57.198196	37.019936	42.448723	31.797321	53.673405	65.122604	53.06669	52.299477	38.75786	29.171871	27.173439	35.14003	18.3672	76.79578	58.004547	40.970337	66.177864	74.0061	64.772575	66.11922
726	5.9711657	8.971886	7.305121	13.534136	10.969121	-2.3550837	4.6449957	15.587999	10.125029	-7.3892994	7.9002686	25.996948	13.86866	21.005035	13.136547	6.179969	1.963197	-14.499802	-0.13165438	-5.458781	-3.9590707	14.892693	9.098776	5.814049	7.093748	25.499863	23.912827	1.9887515	8.096551	0.006669484	16.991743	24.852867	34.826958	-3.93918	8.183381	4.2751393	-7.032863	-4.5892167	-18.776197	30.67303	30.254547	17.670752	12.704014	11.119726	4.3956504	9.898197	6.959931	2.0647604	19.244331
727	-6.7826705	-8.80015	-1.5018861	-9.333563	-11.170473	-15.560956	-0.95016325	-9.780289	-11.206621	-18.429485	-17.19552	-16.154451	6.031288	1.3178555	6.810586	3.4359517	2.5944033	8.532469	-5.484798	2.050625	9.6940155	15.386261	14.187981	3.596891	15.196265	5.943861	4.23873	7.9458294	10.307318	13.11915	-5.790363	-2.5950155	12.329768	9.552921	8.788652	10.039595	5.4863596	3.4778152	0.48317614	-0.48357973	4.5309706	14.447174	8.244366	3.2355027	3.04293	13.196763	15.031566	17.34209	14.715206
728	38.109512	44.81983	40.218872	21.875366	20.82787	14.6247635	30.752277	40.30095	28.480423	24.857534	30.650145	20.27673	20.966793	27.346947	27.804789	25.968063	27.650723	12.197607	-15.4840555	3.8067555	-4.000686	-21.739859	0.6986292	6.209259	14.7262745	23.527359	24.465378	3.05895	12.009035	-5.7969646	36.41118	17.980076	3.627861	51.946815	12.234444	-3.592854	-31.809822	-14.423092	24.541582	-17.980494	-2.0100539	-21.453503	18.94526	36.578583	29.852524	42.5403	28.693834	1.4750755	9.028713
729	27.089115	39.928238	34.94683	61.875122	59.29033	42.95742	9.298646	15.813856	10.749021	52.3423	55.25505	41.90072	40.548485	53.92047	50.41059	48.10428	29.648682	17.273699	35.014458	52.28225	39.945763	47.303177	46.205917	32.6493	53.50463	61.20505	73.99449	71.31393	83.797745	73.80432	52.78122	66.02279	54.910675	42.854332	54.688744	47.091385	26.462673	42.21527	41.057182	21.519707	31.849117	35.652405	35.68457	48.288002	38.23487	58.405235	40.972393	36.451504	70.50464
730	18.192745	6.5596356	1.7176659	8.07187	11.169932	2.078088	4.283025	17.949093	14.151038	36.70041	51.17376	59.195606	74.256935	68.83621	47.43534	34.52371	46.34679	49.68685	66.92433	72.24774	63.109425	37.979267	49.912613	44.288628	29.061245	39.25576	38.292007	48.572464	56.385082	50.189266	70.46315	61.03011	46.20448	44.208836	53.676117	46.9413	31.09291	44.041965	48.289955	73.65657	68.02196	51.025597	30.592289	37.492294	42.68485	25.24888	41.750042	43.712692	25.417183
731	49.846905	72.059326	54.06928	27.52491	45.878983	43.39208	31.363676	37.502365	30.558117	99.26646	89.3233	57.51833	26.805176	41.58334	41.202248	28.396885	55.657143	60.779545	85.48894	93.94678	81.19354	56.931973	76.524124	69.42014	99.8811	102.92083	87.271164	67.32399	74.085526	65.149536	83.08235	80.5733	54.55242	87.36238	94.67887	83.11271	82.46144	82.250275	54.467598	86.679855	97.572205	81.407036	76.29077	91.13224	94.80221	67.00699	81.651344	85.57349	109.18135
732	58.7869	59.279984	50.76305	32.552666	47.394447	55.86001	48.34155	69.65881	67.77225	63.3723	78.03626	67.67292	12.220283	27.940704	23.636024	9.54893	19.940775	37.057186	9.51993	22.5491	22.009518	24.23859	20.065079	-0.025840804	23.458063	25.746567	24.998878	21.351196	34.497677	37.466064	-3.1142406	24.822746	42.626945	9.877279	26.148634	27.58331	51.66129	41.939068	33.41841	30.033333	38.715828	36.0319	33.127724	40.40097	34.58744	22.442247	32.341576	19.522732	24.321774
733	31.989662	24.055912	22.248663	36.302933	40.566517	29.630857	42.652863	51.494038	48.653046	38.04113	32.860954	23.986397	50.848064	64.511505	67.44859	21.007282	28.746105	22.51804	36.5042	40.408737	30.29906	16.583519	23.03543	18.326775	37.614655	33.31233	30.192183	57.934525	66.37436	55.018574	78.32418	58.41788	40.056877	34.099762	42.836693	33.6756	39.067368	47.70956	28.86657	40.85117	54.12065	62.15732	25.01109	23.234219	14.920134	45.568886	28.958399	24.852856	30.48962
734	38.32847	42.621735	36.19352	22.444483	38.82917	59.562004	47.51151	57.462982	48.227886	56.04573	68.76446	69.84776	61.130127	59.342873	40.33716	38.75433	49.849113	59.919052	73.55871	66.46712	56.02875	77.24783	74.56258	63.031845	45.764786	54.946312	57.96131	58.286095	59.78509	45.66551	44.590046	51.724907	40.87609	50.8259	59.01734	55.65537	56.458534	68.66522	62.057655	26.330227	37.947037	52.717857	26.279373	38.94875	33.31399	29.858995	47.3667	51.3897	17.29998
735	28.977673	45.926888	31.230625	66.419655	75.48127	71.3788	68.14842	82.863556	81.493866	58.51635	70.38418	61.36427	25.896896	11.152842	11.138011	27.409424	32.57411	28.153156	28.80449	26.320166	25.406305	55.892014	54.26156	33.07181	9.026847	25.819544	26.172966	19.843996	32.46692	46.474033	12.3243	21.99312	20.842155	29.221325	36.503635	26.888084	48.837788	45.34203	31.892479	44.837997	53.24044	39.96952	34.466652	48.33903	53.278275	63.95953	54.355125	42.11236	53.165436
736	12.859474	18.099625	10.814455	0.5886776	7.056601	10.918196	16.44581	16.998564	21.670511	16.556862	12.3816595	12.282361	18.658718	16.597345	8.669929	5.2066703	8.067762	17.402298	6.696664	13.170949	9.547073	18.940678	15.090949	8.248847	13.178553	12.471934	12.344802	11.317957	14.750709	17.417574	25.651495	24.026957	21.086285	29.979664	25.54384	24.507656	28.602861	30.853546	29.496452	24.656216	29.52745	25.691635	24.763653	28.7751	11.643991	34.39813	33.33038	32.8957	-5.702542
737	20.435291	26.173368	15.333439	8.905694	4.6330414	8.44116	17.909035	19.38498	51.512924	28.355803	19.96508	10.701159	12.078072	5.0899267	-2.5054798	45.70585	52.762447	49.855797	-5.3853645	-7.4696174	3.5724869	13.725964	7.280369	11.86703	43.16223	44.122524	39.5953	-1.0828623	5.380859	9.939159	27.76895	37.20164	44.162243	25.633518	28.245602	22.053665	10.044739	10.518088	20.190943	20.04736	32.58378	53.36772	27.074844	27.687778	23.702232	3.8476725	11.27154	24.979523	47.76918
738	44.63363	53.936905	51.236496	40.604004	54.772636	57.33396	52.74952	62.37886	70.003265	77.419266	88.002205	84.522675	31.034372	34.559994	27.959034	45.00399	42.435585	16.601833	42.746994	42.586365	21.76513	31.078938	44.209003	40.309395	32.121063	43.79474	47.547356	90.69592	92.58255	74.10308	34.434875	47.74395	40.764885	-0.47414815	9.646919	6.3330984	18.133945	23.490765	14.725383	38.04422	44.587395	40.282017	11.085613	15.617732	3.8836627	26.801113	38.06269	35.28907	22.352394
739	2.5604389	33.6724	49.665276	74.65973	76.574165	73.26074	19.80969	33.876778	60.502636	37.655716	50.293518	61.903534	37.23101	43.017673	33.323494	22.399082	34.791008	65.97682	25.678394	36.979927	13.568941	64.047424	47.757484	33.151554	-8.486735	5.013294	-16.139957	40.45508	45.662926	57.864426	76.48076	83.34856	74.93269	14.0564785	18.504395	4.743147	0.6614451	13.945522	11.26788	39.33396	46.551666	40.29814	-14.55834	-20.562046	-17.004038	15.204603	26.115183	21.481464	21.87539
740	44.24282	38.436516	34.196903	42.791866	53.2853	45.716827	42.60476	50.16304	45.85874	25.390873	33.640724	30.97494	47.54319	59.909607	65.28502	74.73877	72.10741	68.09424	80.10705	55.05207	36.655846	28.864399	37.176937	60.47142	43.980244	57.55562	62.020836	25.401081	34.106567	62.914276	38.370667	50.470444	35.239906	37.497955	48.181072	49.20566	30.196064	34.453148	47.861618	-8.371022	-24.533045	-35.7417	33.800423	28.988281	26.359133	14.781679	19.677013	22.423843	48.179665
741	45.863544	49.01407	34.043846	39.412056	54.520344	60.241558	40.069664	49.731438	38.406746	22.50537	37.491325	39.27667	31.999107	46.001408	30.038546	35.218918	39.125397	29.131107	75.29529	73.326164	64.81891	40.752842	35.847527	18.01321	23.49337	37.26798	31.94212	61.39947	71.78746	71.06564	58.912483	66.96242	58.17952	50.39276	63.6054	71.934006	67.310715	69.83173	58.01716	30.343985	32.735855	31.48856	34.907883	41.255	21.973522	61.16937	44.84968	30.87584	55.935303
742	3.6552572	14.982414	23.131645	16.014267	25.981476	28.61068	29.34607	41.504097	24.749983	41.725582	54.719387	45.352768	12.040625	20.506989	38.525276	5.496641	13.518795	19.17168	-0.86231714	9.389188	9.6536255	25.432867	19.604847	6.6202216	37.525845	25.543653	9.1521	21.905766	31.930958	30.60643	3.528732	10.536324	11.280217	8.777586	18.26043	9.719048	10.060116	21.364521	18.618622	10.440273	17.279564	13.494907	29.592035	38.090126	44.447372	23.474594	31.797794	29.70728	8.028391
743	25.660088	33.04284	30.479597	47.298378	57.006012	58.359215	80.88182	102.57826	114.16522	38.79354	54.860947	39.62285	100.190155	126.47797	109.601204	60.2669	78.87688	57.161674	27.493515	41.16972	81.95523	80.81133	74.60805	55.72677	26.986113	36.6901	38.91427	60.43255	65.5325	58.74044	72.23124	92.12776	94.90813	62.730446	71.99797	68.434906	53.640083	60.745895	41.591488	45.852074	59.503838	73.360306	29.713758	43.376587	40.189976	53.136177	60.131226	52.11351	43.379547
744	48.701164	55.10331	54.3407	87.847176	79.28168	58.39141	53.080715	59.557487	44.886375	60.57454	59.463615	47.132317	55.707592	66.261566	38.246067	63.78074	51.873585	41.282875	65.92614	51.56096	33.535164	36.931908	57.843582	60.833286	51.86544	58.663322	47.24859	50.772835	59.649223	47.24726	23.701143	33.60683	31.835491	52.12435	55.707973	45.665485	55.357708	56.090874	41.657913	49.138462	64.467705	59.32933	69.633484	68.995865	53.963097	42.418133	68.79913	75.96188	42.449608
745	64.50798	52.43505	28.5643	26.793158	27.576012	28.236929	96.15813	77.05412	56.030396	93.72208	106.925705	94.58506	41.33174	55.559113	40.147133	101.323044	92.437126	58.967857	59.32316	79.72926	74.17239	46.85316	69.3768	57.19327	23.797817	44.675217	86.07085	85.62427	71.48973	46.370895	93.23848	111.92839	118.96774	27.891136	36.530003	29.833454	58.882877	56.751957	34.8647	37.898727	50.981575	38.245415	19.565458	23.465912	23.000439	35.976315	55.08522	51.47461	10.771721
746	48.367973	34.332985	18.925022	-2.1094317	6.499232	14.158773	57.287067	42.990955	29.651558	0.9568895	11.090378	9.993612	20.879557	18.80864	9.460573	-3.9413178	-4.0843906	1.6032863	55.567932	46.585907	40.80198	-0.48105106	6.092289	3.2592914	40.559868	39.880836	34.91912	43.19497	31.82679	28.08309	27.253117	34.45469	26.640514	47.48693	44.22979	35.276917	19.56754	27.219772	27.193176	27.878494	23.159264	18.629604	4.345237	4.910224	2.6555738	22.022682	26.410923	22.759686	10.813375
747	-12.080479	-9.905422	-14.283063	-0.8251369	-7.3002586	-11.40662	-15.522495	5.3662977	8.8368225	5.3926897	3.65059	6.240815	8.495684	10.613145	13.7810955	-0.9146706	6.1290474	7.61773	10.3479395	5.9089937	2.1890154	13.52429	10.052473	9.956909	7.940462	5.3272867	1.0436425	11.427443	16.179304	25.000248	24.709763	18.67955	12.049868	25.30454	27.672802	23.966331	33.2732	39.029232	33.180813	22.661648	26.504717	25.17207	22.491173	27.253311	19.214806	3.8110666	-3.1828089	-18.50828	-17.147549
748	8.469236	-7.4061637	-4.6204433	-7.9710855	-10.97412	-9.79256	-1.7864859	-9.660086	-5.6760225	-13.878866	-22.33329	-12.851446	0.037001513	8.637209	5.823195	-2.0498257	-9.20372	-10.307025	2.2598195	6.471787	13.718826	-3.2336469	-5.858887	0.6324855	3.0524876	-0.9512447	5.830869	-17.148903	-12.101868	-4.232177	1.0499419	-6.891645	-3.6618354	-13.287987	-8.81923	-16.5822	-15.39754	-13.136646	-13.147799	-17.196297	-9.882544	-7.8597736	-26.790695	-17.020082	-14.072603	-17.643818	-20.959084	-20.593243	-22.52754
749	-1.5461949	7.3587303	9.910748	12.93507	11.920101	9.005215	3.8211555	0.96128625	4.74095	2.4133782	-1.0849544	-2.5116296	36.69686	49.22454	41.18793	28.750095	28.287056	23.871601	10.09566	5.9825573	13.52736	16.726568	20.575188	25.004356	13.248251	20.355858	17.511093	20.393574	25.44764	15.954236	4.9982047	9.95561	-1.2812469	-3.708178	10.182919	18.415636	-3.0469058	8.99131	3.1752543	1.4060074	1.3134785	4.484011	-3.374651	-7.241831	-8.9628725	7.10567	3.5323348	8.373629	-2.0317175
750	-3.1035988	-2.5178642	-6.5941715	15.758652	1.2871602	-7.3922005	-21.810173	-7.330039	-17.25618	6.7366667	20.17266	45.85501	-6.195121	4.9085665	-6.244053	15.047762	31.716682	21.341965	-9.97543	-1.5910919	-15.118347	6.336254	14.6591	5.897688	-10.68672	-3.6459239	-8.45998	16.200743	22.170597	19.38821	-0.042274766	1.4022789	7.3053064	-17.375568	-7.240038	7.776684	43.641914	7.6978154	-12.40307	56.411243	61.240906	50.080627	10.808604	9.081956	18.15067	14.632467	34.80417	38.154312	22.84916
756	23.43214	21.0034	8.270853	-18.335232	-29.863598	-35.743256	18.523514	21.152529	11.667206	-15.549489	-22.170156	-18.133778	19.645863	25.104008	10.966946	17.22092	8.633245	7.0104117	23.352436	22.093853	9.324625	4.8825855	7.355151	-6.1572666	38.439583	26.076326	16.722385	-21.809555	-5.124446	-2.4954362	21.114971	24.961124	21.091003	10.306683	-14.391017	-27.302372	41.8926	34.056847	27.400099	15.480719	28.9361	18.7961	19.006878	22.23568	17.863163	27.058525	26.433935	22.139317	35.845215
757	36.151154	37.147324	39.909622	20.39193	24.049316	20.441	27.922367	35.583633	43.77756	8.984883	5.84579	1.0284598	47.369198	27.041746	11.511659	25.211334	31.260826	23.369202	16.391928	28.21908	23.420408	21.88772	24.796066	7.562561	10.163057	17.297085	13.065823	9.627686	10.934227	1.1496941	22.453293	37.336227	33.183395	18.760242	28.023148	28.536533	14.827148	27.177322	23.75676	10.660498	20.758102	20.881187	11.582276	21.09365	2.987372	18.605145	19.066679	8.405837	-1.5112448
758	43.56825	43.921932	37.28681	63.818535	56.935566	37.403465	33.13669	34.6269	26.987999	25.532906	28.892761	29.759724	46.454216	42.553513	34.318844	25.24509	24.285099	35.145027	24.657543	27.24601	31.315046	72.83318	57.184532	33.349575	31.14106	38.71473	33.157295	36.26178	35.656	27.330357	22.18874	29.308014	28.532913	32.889236	31.255802	22.615116	43.94973	54.66383	70.94488	41.926373	45.227444	36.8274	6.5646143	52.166943	58.020546	41.99813	33.57316	21.528908	32.20553
759	40.821133	42.316414	28.689285	39.67964	49.454014	47.69731	52.132637	42.764225	27.129854	49.18236	53.375732	50.90145	13.801489	24.879948	37.276302	28.13071	38.810432	38.836388	21.281921	27.691395	21.360188	11.714722	23.20809	22.623566	25.803436	36.68395	36.895485	24.977242	28.479343	21.884155	15.253585	19.140366	30.090893	11.446331	45.417492	53.69935	53.217876	60.66393	51.87181	49.46357	46.717762	29.499634	26.345081	29.36065	20.699408	30.79703	41.85865	33.366356	43.81111
763	15.947653	20.407265	14.390327	-8.739412	-7.493438	-20.823805	16.42035	18.959688	16.9304	-4.190443	-4.657838	-3.0316248	4.789592	-5.9685755	-14.914259	19.827988	31.001652	28.17955	2.3883512	-0.5017173	5.001673	-9.659012	-14.01054	-11.448017	3.5842395	1.4969445	-7.2446246	2.9375215	6.3073177	10.431383	14.524523	19.007355	8.763174	15.99711	9.408807	15.699826	0.7683885	8.066867	4.3161483	10.34355	12.732414	9.049617	38.5199	50.09356	36.801346	30.831371	45.977707	54.694405	43.676773
764	25.730152	42.64747	60.76654	52.207344	55.343346	37.96202	81.873245	82.95077	75.34166	53.396034	47.249016	36.07436	55.847664	64.3138	63.53811	81.88373	91.42677	81.64878	43.232315	54.536446	46.044495	38.355682	22.665804	21.967308	63.563858	61.072556	44.78716	31.839157	28.768246	19.479	35.639824	53.138702	56.78326	68.86473	83.49713	82.2186	21.646042	28.074257	20.14836	39.92909	47.108475	38.373177	68.08524	59.707542	49.74845	40.817497	48.88999	36.320427	36.674015
767	-33.87058	-29.831015	-14.300156	29.620632	28.409351	-0.49249837	33.12477	38.14617	9.248171	25.309734	32.83937	12.051506	16.244839	23.370373	24.655258	42.25968	21.200134	12.692662	17.111135	19.213722	18.284233	3.3263736	1.7401245	0.8237459	78.34236	81.8562	68.00815	39.783306	41.98798	17.639635	18.014551	24.564161	54.203823	17.446648	21.410965	26.284672	100.59926	88.60923	90.15262	16.003248	16.598919	28.37444	8.650129	10.192743	28.281624	5.8921585	6.9350805	3.4572196	56.544884
769	63.07973	71.51567	74.89838	34.331554	26.590517	14.806038	28.201694	40.68802	50.713577	39.55965	57.37764	62.07287	52.379208	47.203423	40.28936	49.01389	56.041336	53.940063	-17.32752	-11.800917	-20.041397	34.562305	39.49457	19.845276	21.740395	30.06363	25.593155	5.505177	9.152867	4.0511284	-1.717958	9.509506	13.612469	10.354145	16.126545	17.689459	18.2549	21.937714	24.152525	12.078719	13.433561	24.301704	45.61287	57.013	59.352657	16.18909	21.465069	14.123854	28.917465
773	39.02295	36.750572	25.679293	45.471252	43.649467	39.41896	38.251564	40.917812	30.675282	36.069313	29.100063	25.359177	46.87053	52.547157	35.47686	41.073654	37.456112	32.87021	37.870735	50.231987	94.798935	27.215176	35.831642	35.906113	36.063988	40.414852	38.67816	59.633076	40.038097	25.674095	29.07751	33.977417	32.75934	39.93062	56.381123	42.908424	28.772903	27.224691	23.557316	64.62296	71.34686	56.2428	28.57351	34.631317	38.371765	37.372513	31.98191	32.84398	42.051445
775	36.497135	32.43566	35.263737	26.27714	28.690296	32.006474	36.64138	31.101402	24.678978	24.739845	26.698082	20.363781	33.339798	31.410786	32.30752	31.69138	31.239193	27.318283	28.772629	30.981743	24.683891	26.440384	29.325916	27.68555	18.776524	25.333431	24.61336	51.30642	63.88189	61.932022	19.866924	26.312181	24.355818	26.111958	30.664013	29.48838	24.094658	24.47013	18.940989	20.777542	26.297024	27.756224	48.243645	40.93187	30.233543	24.27581	28.020142	22.339108	25.289871
776	1.245242	8.408178	4.2569313	30.457123	35.686592	43.200645	18.388737	21.837215	11.695614	24.881798	41.03795	41.614998	-0.20523846	1.4580263	-2.969061	8.031525	6.5450244	0.6983036	5.3824725	18.61884	31.469084	10.58276	17.626593	8.622448	12.446344	23.99215	16.520647	17.71418	36.85153	32.07463	24.190079	14.852301	-0.41090667	41.34738	29.953703	21.191029	44.868675	46.413826	32.754387	16.956333	26.067059	17.356615	-12.927738	-2.249027	-6.062292	18.485981	31.354815	25.356895	24.127077
777	75.26117	64.48493	43.4189	31.31982	31.239676	16.692272	33.89355	42.07249	32.60499	-4.934819	9.597084	9.766289	29.410788	22.816425	13.60498	12.674155	19.564247	3.494822	37.777817	47.303493	35.402164	47.2405	53.858337	42.678665	8.530469	25.850666	34.06114	23.560482	26.141052	15.898647	31.503113	40.20373	31.8065	22.329132	30.54087	54.78563	26.671238	28.389683	21.58258	16.094997	25.266106	23.721886	34.59297	25.975689	3.9870076	51.558186	63.895023	65.45631	37.609528
779	32.128563	33.32264	22.863113	23.503609	24.499268	30.717804	38.42267	42.17909	39.038345	36.157326	39.385536	33.37163	31.675285	41.118225	39.38947	28.748055	33.000862	28.744429	34.11856	35.018017	31.356966	31.233646	35.037506	26.901768	36.33008	38.69438	34.607895	32.228188	35.474277	31.803333	24.559536	29.603523	22.492546	35.13657	36.18172	30.524279	32.37027	41.701378	48.07689	46.268738	48.65265	39.05773	26.515965	35.605263	35.825394	22.333752	34.60104	32.49951	24.599096
780	81.18474	69.117584	50.92069	61.77533	68.550766	51.90107	80.6958	74.32999	62.215427	21.637943	28.735806	33.700523	52.9178	33.202454	41.492363	84.05722	87.74986	73.64227	85.75307	64.47196	53.55387	35.83483	43.990273	40.724384	28.16658	38.494896	51.39438	37.8414	26.218283	18.413712	51.340282	65.59471	67.49245	27.873178	32.15596	26.789324	48.501984	49.890938	36.251564	24.153183	36.44178	32.05783	12.873558	49.815117	82.52307	1.8181438	6.7700253	5.8110385	15.378281
781	23.559536	15.374334	12.141419	56.40854	48.964355	40.868744	25.019665	32.669983	48.2213	29.858505	29.090399	21.095215	36.450462	57.62973	57.41496	12.972367	26.719206	26.793518	33.724327	38.887466	15.676318	22.852154	39.542866	40.55334	23.128216	36.996586	33.606976	54.576027	47.80524	27.352657	61.95758	71.32547	73.3786	39.069393	53.002792	42.002007	39.176636	51.93706	46.902336	32.104507	24.647823	15.44613	27.978788	41.67916	42.91989	45.26697	49.963078	37.56331	26.903366
782	16.229633	18.214663	8.350206	42.61038	32.251358	17.555763	9.352537	24.197672	39.372833	20.90348	27.99125	24.07312	65.99269	61.666603	54.111298	22.568218	30.260155	32.74196	29.300503	38.88428	38.692596	35.302498	34.684563	19.46928	30.622145	33.015358	18.837564	32.806587	34.87642	18.534885	18.96306	35.071213	55.920547	43.52539	53.077263	40.756428	57.645027	50.478935	39.312973	19.067455	36.11547	48.33275	14.580863	25.20171	47.303547	12.582359	23.793806	18.902996	26.33215
784	67.31305	76.53163	69.46916	59.11477	62.797462	54.37537	18.224827	37.28015	47.896095	75.354065	87.25949	77.30672	12.752353	18.73024	13.905351	20.64907	27.35426	16.41994	48.59588	44.622704	35.627342	52.02865	59.868057	55.91713	51.035107	66.27588	94.14035	76.026215	53.452568	38.16114	4.486108	5.2337465	7.7813997	86.6839	87.808975	82.21269	18.0727	33.66999	38.57406	58.57614	66.98328	48.204826	24.250454	27.332745	19.12883	42.991966	46.021038	42.791557	24.695105
787	30.04163	37.145676	28.64261	17.600063	26.8028	23.264372	41.121704	37.4019	22.841446	61.731384	63.747658	55.461136	33.419487	44.63157	60.676815	35.790154	46.1029	51.162537	28.428333	38.718346	35.48433	33.002346	51.09552	42.05963	50.2212	46.27929	30.54502	54.9494	57.79781	46.40979	28.985363	41.11613	61.246284	42.80383	65.92424	71.951126	38.675526	44.394302	35.26808	59.327515	69.03938	60.770306	24.57726	46.92942	49.69393	25.376465	30.899817	22.544104	54.698044
789	28.810032	34.75785	37.736835	28.601864	34.72964	28.84366	34.92914	43.681923	38.68476	7.82787	22.701315	25.537739	42.10289	32.690422	19.193867	40.87803	31.667616	18.046043	19.67758	30.783188	19.664871	14.472597	51.12	69.3558	33.57638	35.60591	23.644733	39.139942	44.60372	28.271568	24.064018	21.29221	2.5465875	19.823757	24.75914	27.213217	27.349411	29.18376	46.81463	19.840757	19.87584	17.081053	43.173103	57.031536	56.681854	34.788746	19.155663	15.263798	11.056814
790	31.655987	40.819313	54.4638	27.132767	32.22927	23.269514	14.234338	20.958038	15.596056	29.16911	30.558357	31.959303	51.531914	47.844383	29.692787	25.915653	32.535225	25.25721	41.76993	47.019257	40.84469	29.975819	38.683876	41.512436	31.41114	36.50369	34.32453	46.362457	37.952637	30.827393	13.551079	27.284025	26.721813	24.164965	35.906624	32.311596	24.381716	33.814754	30.779978	34.395657	37.33422	30.218885	31.361183	26.870676	22.351185	27.793045	43.37423	63.54696	31.027748
791	13.057368	5.447915	6.0348864	7.5220394	0.40586764	-4.6140347	-5.9402776	-4.370997	-5.1143546	-1.0057962	-5.790083	-7.8549232	8.247401	-6.0705013	-8.074342	0.08870733	-3.8373163	3.6197698	-1.6563803	-1.1973343	5.6744695	-1.261065	-5.2840834	-3.2631724	-2.8546543	-3.7621589	5.3254137	8.288346	9.759137	14.398344	17.072481	16.889526	14.853439	5.0780716	-4.094498	-10.450241	-7.504939	-11.436004	-0.98472035	-8.214406	-6.0484734	2.4061327	2.8449972	10.544731	-0.38201118	5.242283	2.9520888	1.4775385	11.417988
794	-4.7897916	-15.299808	-16.09686	-4.394355	-14.833525	-21.88741	-6.662833	-8.24531	-2.981283	-0.9009224	-9.362995	-0.60936713	-5.163536	-11.880111	0.014134869	-24.103834	-18.086298	-17.70377	-23.497799	-28.161873	-20.210743	-19.683054	-27.795479	-26.000248	-26.32827	-31.702635	-33.887093	-27.243542	-24.86185	-17.289982	-8.110103	-10.278805	-5.6970334	-18.287956	-16.220264	-9.357613	-1.0717131	-20.660637	-13.014794	-17.251623	-21.953533	-8.0178585	-13.568202	-17.129675	-10.7859745	-28.39653	-20.446535	-10.847956	-9.429255
795	24.359127	28.038116	26.764406	32.67408	34.42003	27.365261	12.452028	9.86056	10.761253	28.50481	30.616158	30.89418	32.2963	41.760323	24.229519	20.408897	16.939457	18.890224	23.865662	25.148655	23.667938	13.61166	14.889329	16.43932	41.301613	41.233093	31.905064	19.347836	27.465607	24.832848	39.139584	32.970177	27.60875	12.070196	19.428259	25.398289	30.454887	30.174465	22.885525	46.952576	44.343826	28.978699	20.127628	13.349861	14.073374	-11.61422	-3.9650717	-1.2354287	21.85635
796	12.399907	15.460291	7.4713807	-6.565855	2.000411	-0.44325536	-7.887763	2.7002177	-7.550455	17.444689	23.538591	14.55518	19.146275	34.628395	40.8525	54.05111	39.5834	26.383919	20.6087	31.602688	30.085512	23.198221	27.86631	17.045242	34.025475	35.528015	16.432089	27.59851	29.382666	20.02978	28.12389	46.758686	51.959915	42.373787	49.176945	44.411186	53.3099	37.123363	22.836174	17.654934	27.153896	33.829025	23.341045	33.356667	28.038347	46.122475	49.965878	42.844612	36.74099
797	20.513521	30.087563	29.483154	31.259954	29.086868	29.645445	24.809803	28.79639	34.999626	14.560411	11.740467	8.184784	24.37909	9.109138	-13.6652	34.578583	27.970037	20.950312	19.44263	13.810921	3.7816598	28.400257	30.71926	25.734764	18.990368	16.822378	27.551315	-4.5558853	3.1987581	14.408808	15.7859535	18.443966	20.364914	24.118458	17.320477	24.892805	1.9700648	5.219037	11.815055	67.63395	41.212708	26.294344	6.2826147	6.905943	8.656939	26.304718	26.42477	15.546022	10.121783
798	-5.159489	19.990065	30.286814	-3.3400998	2.1772623	15.615093	19.17588	19.774265	21.210556	4.6183624	5.1604676	15.046825	8.985562	6.3623133	0.8107415	10.884186	6.5001984	11.954241	27.591309	12.523863	10.2365055	24.666233	27.006481	26.631306	14.77487	23.97902	40.268913	18.363602	16.504852	12.949398	26.684895	41.03768	49.420303	35.896957	26.25795	23.394249	30.74295	33.13591	24.775877	56.32088	41.67653	13.347113	33.635185	37.61485	23.789309	36.59234	57.81613	52.205532	38.35267
799	15.626049	19.892456	15.418884	39.348152	40.632088	31.49275	1.6141047	1.7772112	0.5450152	0.46293056	1.6126847	-4.808882	12.402206	13.845706	5.3011413	39.961945	41.93546	49.513298	33.860603	34.84086	36.72232	-3.6160288	5.9214735	-6.3858256	20.640808	30.816975	30.162811	21.657787	33.768204	39.71255	18.83329	24.469109	21.252365	22.293043	21.89068	11.278259	5.833397	16.923397	38.310364	29.223166	36.542694	20.340324	32.56647	43.948986	45.350212	43.336563	39.31838	27.716722	20.07499
800	32.197735	30.068775	16.72603	46.35857	50.19325	42.907646	47.074417	27.72192	14.034302	44.93412	45.940063	26.664875	47.798054	43.993153	33.84375	37.86666	37.6289	27.259396	4.5050497	11.810791	9.604204	17.791328	33.83055	38.66372	12.743542	26.912842	19.960016	12.509948	14.768348	5.3893356	9.282392	19.871	25.283018	36.834785	40.353767	21.96065	20.951893	23.362724	13.146687	21.010197	30.448112	22.06712	21.836538	34.7006	35.58539	13.045666	20.845917	16.0853	20.26529
801	64.38999	70.12528	58.449524	73.24883	75.53842	56.197456	30.351547	42.859673	27.052475	29.003075	35.67958	27.306679	43.305275	44.38777	27.365387	32.099422	40.378517	25.26382	24.41032	30.313084	24.670444	55.032604	48.386124	19.037466	28.615467	46.521027	59.278236	19.026096	38.26393	30.996737	49.264725	59.956787	51.18196	24.528473	32.09857	23.69283	48.906723	56.852745	40.317986	50.679955	50.56418	32.337387	39.557766	43.830658	31.995464	59.73972	58.2706	37.724907	63.190872
804	34.788795	48.42278	41.484074	27.767607	25.387291	18.025803	55.023895	73.07774	63.577606	25.61372	33.601845	54.86274	28.576965	36.519936	31.441689	24.678507	32.090755	19.408358	54.534195	44.709564	37.801414	54.92553	49.086147	28.05715	30.254578	41.173714	31.8493	33.56752	45.50444	37.703293	51.655785	59.627686	47.483017	21.140747	33.208237	45.527283	23.358984	33.016163	30.74354	18.422157	30.994118	37.719177	20.81115	30.178865	27.50407	33.96476	47.7417	52.941856	28.11849
805	10.727421	25.528723	30.334126	9.162454	20.797062	14.5012245	11.845833	16.585655	7.849569	4.6727095	15.828238	12.634956	20.008844	18.593723	5.763	-0.06736855	3.1581535	4.3862576	16.611998	28.250973	18.142971	14.720467	24.611286	19.187185	-0.14303851	10.206172	1.082777	1.0587249	11.496037	24.26593	13.441014	12.016644	0.08588523	4.513788	13.391521	11.111465	7.839904	15.234068	16.504372	48.067184	40.88712	27.88534	17.329689	29.739435	27.36685	34.037685	44.724503	45.13743	27.871918
806	8.625843	20.414183	13.138807	-2.440068	6.4317374	-4.8636837	41.116867	33.66182	11.025576	18.366436	25.666302	21.792982	3.5514112	19.12051	18.358395	47.593204	45.609062	28.790506	11.44721	27.712223	14.496832	8.504998	8.690162	-0.75586116	54.49166	50.839012	38.16481	19.201439	30.934065	21.186447	29.894188	25.106884	10.810526	10.925285	13.602831	13.283219	25.092766	26.380283	35.88468	48.188156	46.837646	32.64917	11.180677	17.77145	19.480558	57.10168	60.885162	54.98147	33.31272
807	21.164766	18.713257	7.9921217	19.243816	20.787632	7.1624255	34.185287	34.463173	29.555317	7.7819757	7.641385	24.55296	24.222107	17.226074	16.630005	15.004797	12.708439	15.732197	32.8272	20.223413	11.901867	14.655098	11.021135	2.105462	2.4963698	11.81963	10.3127985	26.902649	29.557823	26.899162	8.933227	13.266117	10.430233	31.293518	15.625308	19.934944	44.12794	49.00356	39.98825	43.33889	55.522366	57.208214	9.028964	20.721878	23.476036	16.641197	22.793484	25.146862	39.484764
808	45.38966	33.014412	16.209904	32.001984	22.266254	9.3644495	59.666656	77.24751	77.086334	57.829956	48.61085	31.960762	23.235886	32.481827	26.945395	36.04048	57.279007	76.387665	29.27487	33.054787	18.660145	23.913496	34.291103	30.369204	49.0214	43.446777	35.83882	39.3209	42.36576	36.134514	41.05139	42.49628	37.972893	37.04693	38.85903	28.094427	31.258305	37.920128	23.71843	64.98874	65.30266	58.496555	30.33672	36.63868	21.894909	24.114769	18.6753	6.421974	20.883553
810	66.827255	85.28169	77.96872	38.895264	72.10655	83.63045	101.17572	113.30531	101.80051	59.42836	70.989235	62.550026	103.385315	91.77394	70.12062	59.725418	78.50597	87.97774	82.18528	97.89285	97.62494	54.35492	74.46883	67.729904	57.767662	75.898285	75.5472	103.92001	101.23277	86.616425	114.57077	103.147446	87.00327	85.03358	66.708084	42.579086	93.86623	104.208984	102.89161	57.291084	79.53691	79.594955	74.17192	91.69182	84.75958	66.58007	68.12624	51.960243	65.225235
811	28.856388	32.491898	26.518114	41.485504	38.12567	30.161499	14.604614	11.398712	12.404644	19.479984	26.090134	29.43839	66.2135	72.924545	44.596565	42.22496	34.504467	26.47176	19.399815	11.396365	18.09666	7.54541	7.553007	4.1018057	37.6176	24.336193	17.16802	14.6579895	19.147522	26.182598	6.2127285	10.564075	18.245049	22.313864	24.879478	21.859238	26.829594	39.75183	53.6538	28.160017	29.773684	25.456388	26.89043	24.982468	24.65432	31.537384	37.14065	35.42957	21.806091
813	19.51496	30.532978	49.493744	43.176853	45.45718	31.651386	25.72881	34.104507	23.089817	18.76456	30.610958	23.014923	38.445343	36.645073	21.589056	23.914684	28.04731	42.653862	27.966976	35.038414	51.312332	24.965902	22.525421	13.057977	1.03025	14.11161	8.039649	26.85252	32.495464	25.264057	29.261026	39.005066	35.81391	27.643013	17.964405	19.336851	25.431854	34.5494	30.407425	23.299036	25.841545	27.143059	34.872723	54.011726	53.903233	60.61737	46.884277	32.380157	37.755775
814	12.956835	10.535358	19.643608	11.800896	6.9614925	-10.809144	-22.184551	-12.164511	-14.037401	14.146191	20.578018	10.446192	22.333422	43.567253	41.194496	24.788815	26.815239	32.569077	23.347029	22.335361	20.1106	47.213356	38.03871	24.169765	-7.7976437	5.9606695	11.375494	11.357197	17.669802	16.403076	4.185811	13.037485	8.61532	39.881542	23.714417	15.613775	30.39867	33.417854	57.40065	37.146088	49.884346	48.88846	7.887521	18.946629	10.818771	-5.6299934	-2.972142	4.5776405	27.272963
815	36.782272	50.902786	54.143528	43.88253	47.076813	35.83734	61.45407	50.969753	41.34426	10.103274	15.071201	12.6822195	21.000328	43.70025	44.229786	50.466965	64.7359	64.83473	14.911708	19.197762	12.683786	11.466051	23.733986	19.37254	32.8694	48.62837	46.235943	37.647324	42.310722	33.34025	24.060226	35.69845	23.461761	23.192352	30.962423	37.82486	24.278881	43.753147	53.19507	43.534355	48.836884	35.491768	24.684502	27.082672	20.416197	28.959251	31.209944	22.907654	29.196114
818	-10.564814	-12.122761	-14.492648	10.328848	18.641367	33.418785	38.250496	36.150795	23.973845	16.267096	19.788464	23.053947	-11.859369	-7.9684277	-16.778938	-7.6411476	-9.201705	-0.57832694	3.211024	14.73974	11.276265	5.535041	28.814848	43.181114	-16.878128	-18.04069	-16.64299	-8.18436	-2.2628376	-3.8433342	-15.141954	-13.994362	-20.80746	9.148586	6.312645	0.68277246	0.6460353	10.2549515	4.9689875	34.614235	34.01793	9.582804	-11.049257	-4.316389	-5.18851	-31.521217	-19.748585	-16.208607	30.557573
819	9.9878435	9.109328	9.714382	13.895397	29.200298	27.023693	15.409332	12.847101	6.842593	23.594627	22.03252	16.72575	13.0818405	23.041245	19.281734	15.677507	22.58917	35.143555	14.393719	15.998011	13.966251	25.980742	34.758614	26.02937	27.140358	21.239748	13.614279	6.222519	15.209101	21.572693	17.951824	17.025919	14.1015	18.354385	19.656506	10.225178	16.732122	18.388773	28.083675	15.444788	20.159958	12.426483	37.997086	19.316757	17.032349	21.587975	23.169506	22.276115	37.52099
820	24.536484	35.58652	44.867455	68.834305	72.22104	72.23714	57.886845	69.32076	50.66662	56.426746	57.697723	39.037952	38.334137	43.84507	30.092964	49.18421	60.922943	56.036674	35.02855	42.553375	30.234644	38.026695	57.518806	49.01686	48.7443	50.742317	47.345592	47.687317	62.8964	70.88817	3.6826723	6.9651165	12.680526	16.31901	18.90067	2.615506	27.230417	21.425716	6.3263826	28.463236	38.098186	34.902504	14.539913	27.54493	30.827065	35.093315	38.01958	38.133205	31.405304
823	17.09316	31.644646	23.007494	9.046771	14.494234	6.6487627	20.268324	20.820602	13.095533	14.8869095	14.0098095	8.3968315	17.122078	17.897226	16.283672	13.246589	24.892504	36.28933	19.012703	22.880133	23.085957	20.376526	29.909481	54.500984	53.432175	44.6951	28.434652	27.000154	35.381203	27.86971	17.470884	23.232334	23.63256	39.884655	43.055016	44.775665	20.485146	19.326735	16.68025	18.647205	23.059967	17.461506	10.589902	19.420908	13.186134	12.521719	14.441115	5.3327475	26.418594
824	43.963676	50.49656	42.54979	32.29136	36.88401	46.941383	42.190384	51.3668	41.974663	42.27746	41.639236	28.41004	28.902935	37.921112	38.15072	44.584423	42.057564	32.00987	29.733559	24.298018	17.861649	31.460888	38.58454	38.064278	21.055862	32.3032	26.963854	40.292683	41.31112	25.47293	56.638977	47.487846	34.655525	29.309525	37.54857	54.372902	43.21945	51.313835	43.45225	25.8235	35.728394	48.183372	54.179756	56.740574	56.41834	30.709003	43.051826	50.501778	38.284027
825	-2.4509	8.939876	26.976276	26.998737	19.956924	13.053776	53.84366	64.913605	60.41855	6.7817435	3.3059473	2.893294	8.657185	11.191515	10.697965	9.675591	0.6912539	0.24142867	24.596245	22.168034	20.902962	14.555887	29.120178	33.334686	33.766144	38.84747	33.410892	28.85255	25.673994	27.08923	4.05072	3.9498482	7.8676834	15.823601	14.836966	26.651289	28.28651	29.734844	28.506935	12.667261	8.938953	10.770734	13.806896	19.606373	39.518356	27.606867	30.211319	19.177248	36.504684
826	24.203648	22.277348	9.742189	34.278503	36.78289	28.929817	35.47612	33.25067	18.00666	33.067337	38.400692	42.59547	33.58314	27.290268	20.123463	33.70359	38.156258	28.69382	27.944633	38.83452	33.466003	49.310757	42.827797	30.279734	20.71436	25.962517	21.878155	25.987255	33.65887	41.901573	44.78681	53.192833	42.923676	22.604092	34.254345	35.401154	35.04751	36.780087	29.877869	26.32325	37.222626	39.405678	72.849884	72.83778	57.85673	25.849579	38.563835	43.17	20.412727
829	21.360592	27.517967	32.248474	31.454636	39.727444	50.165718	33.4394	33.425957	32.509964	26.515337	32.431087	34.29228	35.861877	35.355206	30.378223	36.801285	36.24424	25.396704	29.24783	37.420864	52.439438	39.14352	56.119617	49.48117	34.245308	37.0191	33.102386	31.720852	33.890083	32.0914	28.190403	34.663452	32.661564	34.732193	37.28193	37.540787	30.7421	29.504402	28.644218	24.921637	25.400187	23.776066	29.189526	36.218113	31.073196	74.29054	72.82932	53.451904	26.41842
830	30.471577	16.075993	2.1912727	3.8811429	11.951131	15.971695	-1.4992278	7.583823	23.559196	-6.155897	-5.088249	19.740383	29.808529	31.880154	10.1542015	15.816529	24.01694	22.43893	50.332825	43.29859	34.458828	46.11814	53.19042	49.145187	56.267258	61.26107	49.775238	-13.8736725	-12.005482	-8.057092	-3.2067976	5.852936	7.387163	5.6873226	6.884622	9.3756485	10.328803	12.669118	-6.219645	24.572935	10.26063	0.32036954	51.39003	45.079338	32.75618	26.66625	51.426743	48.687614	56.40561
831	17.05672	24.983139	27.539679	15.772141	31.135609	40.988434	22.059563	23.797462	23.205505	32.613808	31.763466	21.095753	36.227272	33.942955	25.505102	33.20508	39.204746	35.577644	39.504215	30.154362	15.193402	42.70901	49.88527	52.663635	32.346313	43.74823	45.658585	31.067703	63.631554	55.204346	32.755013	41.288544	40.944344	59.44596	54.866074	40.61898	22.055702	35.0848	38.42566	31.931309	33.381454	22.604973	10.766529	21.172668	24.380154	20.14096	25.678879	22.26809	46.617332
833	94.4353	87.93814	61.904343	82.965225	94.75434	84.8022	55.045303	75.97798	80.81363	56.453384	55.24205	52.216537	58.30053	69.313416	66.84634	58.144753	69.23569	71.402084	58.59939	71.946144	74.06092	69.24808	80.21434	69.3128	90.5179	83.65016	77.12708	63.61435	66.95644	62.4886	41.772957	44.92592	31.222578	37.787853	45.17282	40.48291	34.58458	41.840355	38.52104	72.94652	84.514496	75.85438	77.25038	82.71951	75.6857	67.94852	63.116684	42.520744	36.92383
834	73.635956	64.53573	51.704933	42.066933	58.650017	72.18148	39.053085	38.81858	25.307917	26.461075	29.636238	29.66689	54.24362	50.369133	34.162228	39.706406	51.408417	58.09208	50.111935	38.946598	32.779266	26.350279	36.567123	26.83604	67.84481	82.84044	61.474564	28.782356	37.53972	29.681725	36.239376	43.23062	30.581459	29.352451	35.911682	33.27072	37.78299	42.575233	43.867935	52.178642	49.472282	35.797817	118.728745	108.54422	82.643555	26.669777	35.941696	35.874268	27.370762
836	35.5102	45.365562	43.178196	66.4167	66.412285	53.389675	55.53585	59.116356	59.15188	11.038637	19.665585	31.855812	19.195618	14.931988	15.810157	16.686375	25.070942	28.574078	20.982428	20.54635	17.706165	16.808346	17.297638	16.425863	21.341854	22.397923	27.471851	49.860485	56.391853	47.87274	6.6771784	-1.596781	0.38569057	17.386082	11.639954	16.6843	42.061848	50.232235	42.701443	27.239058	37.4	39.35743	35.030354	19.543327	15.877972	23.832806	28.623066	31.746586	14.7879505
839	-0.85907114	-16.496101	-19.54086	-3.3601773	-10.912989	-8.61361	12.805174	7.527987	14.099598	12.06997	13.979153	13.5272255	15.781105	14.552723	11.49435	-2.7937193	-11.923596	-15.6204605	18.621511	7.4473066	-21.884989	-31.126354	-26.771362	-29.645851	1.3874109	3.814879	-3.217107	0.41375968	1.0396181	2.6762166	9.973593	6.1469507	11.327642	-15.377207	-13.431811	-6.779305	-17.188755	-15.330399	-4.799698	-11.290605	1.8261449	15.950009	-1.9798725	0.62321484	0.04281178	-7.0413775	-7.8350406	-2.6028068	2.6979914
841	19.011814	17.318832	15.372787	-5.47775	7.0428753	13.132855	2.4273596	-2.9712882	-6.4570127	-0.18465658	4.1781874	13.05388	-11.705524	-17.789501	-16.621737	-0.74311835	-6.045822	-5.774567	8.481663	16.657307	11.857225	13.285083	12.745943	3.7873268	24.162903	21.741173	13.087076	8.137299	4.8504667	-7.985093	7.1278377	10.133495	16.816143	10.576428	11.141583	15.849089	14.220488	18.670656	22.17151	8.390596	21.489004	7.6120234	30.16602	38.317135	22.83718	18.917229	35.819153	43.90276	34.640583
844	-22.633018	-24.658272	-18.592329	-19.20397	-24.055834	-29.332075	-32.88942	-22.864033	-13.442828	-24.430584	-22.272411	-17.966862	-24.354246	-16.376875	-10.14301	-24.514153	-19.472946	-16.56799	-14.43306	-10.416292	-7.235737	-16.898909	-13.004961	-16.884754	-12.714884	-11.17902	-8.225644	-11.816694	-13.698324	-12.555027	-13.436722	-10.752928	-13.605002	6.7223277	-10.211256	-10.88037	6.8356247	-1.5688646	-16.12516	-17.872616	-6.0768404	6.6196012	-0.07905829	1.6195066	17.006792	4.170659	15.842985	22.427086	8.256886
845	-0.71468467	2.7295136	0.7958692	0.25996456	-0.5685226	-1.7199378	4.0517635	2.491612	8.049916	-5.0116205	-1.9810083	9.304825	-3.470299	-1.1794031	0.91888547	1.2836545	-0.75921047	-10.063139	-5.5204706	-3.413837	-3.768849	-18.252924	-16.269917	-5.9129505	-1.7316294	-2.5240319	5.184539	1.420652	6.84556	1.3116186	-13.628442	-11.432459	-10.673523	1.9595265	6.3750153	8.719734	5.7550573	-0.24318433	2.9818769	3.4815474	5.4332466	6.7440863	6.57584	4.8535557	0.48705214	13.105678	8.37764	11.003857	-4.7287483
846	18.216705	56.986885	62.30187	52.637115	66.36655	48.481747	45.42943	51.839794	60.115337	30.957535	36.414352	42.423813	76.89081	79.966644	69.92917	49.77001	38.7266	22.464733	62.200367	58.85356	43.944553	22.80673	26.523596	19.152943	57.248695	65.32681	47.073006	40.78414	37.086105	24.296793	24.419384	25.661943	41.922493	1.7423984	9.377733	2.1165066	23.697178	38.176018	33.354683	56.403687	71.28899	73.27566	50.37584	54.001724	40.381866	32.74398	44.66382	50.007397	71.63475
848	46.837166	58.756546	60.09202	22.06852	36.376907	39.115273	28.489845	36.325615	32.568558	25.443182	30.190529	23.41155	18.524996	27.7307	30.720884	28.593025	33.293777	26.617832	12.818449	25.30732	43.520344	21.405361	18.848518	24.426104	36.99996	38.450455	40.35109	33.470814	41.297745	29.242138	25.607014	46.14308	45.025135	57.049065	58.373295	47.399147	34.77909	46.813805	58.539444	44.947746	49.926826	58.5828	45.68386	53.438686	58.4273	50.921017	54.16469	40.330006	79.89848
850	55.06155	49.367603	34.22321	41.754013	63.14515	81.39549	37.630325	46.51026	34.55436	23.283245	44.988735	42.273087	54.01329	51.454456	39.750385	33.336273	34.74965	26.11944	25.264957	28.152506	21.603617	56.531456	47.085197	36.83908	53.822937	65.11206	54.742653	22.869827	45.48442	51.000828	26.42004	26.141659	11.076465	19.480011	26.234318	21.272068	35.882763	37.022755	29.810772	74.72309	96.04349	87.68701	73.066795	83.3993	69.85674	32.083252	33.332054	18.297993	26.786242
851	4.2193317	3.4296865	7.3437977	-10.295482	-3.8738902	-11.666777	-0.5117532	11.058057	-7.881577	19.991924	9.768908	-2.0744832	-1.4292382	2.4411137	-4.195945	20.577566	25.500357	27.52607	21.08413	32.43213	21.058523	21.02209	30.173637	27.106562	16.62621	30.148054	51.49658	20.847063	26.730534	19.756584	2.8006659	5.44808	7.8221245	10.926684	24.293846	33.566395	49.636425	56.1325	45.82065	3.374168	9.722421	6.740617	1.9935012	4.3649116	-1.5796025	11.619364	10.492668	12.070432	-10.123383
852	10.028248	14.563217	8.260397	16.627409	22.333733	23.402008	11.487104	18.63459	16.78844	22.042227	28.306847	24.4013	23.07141	27.740788	32.5124	31.02929	28.545515	27.054195	21.038395	27.305582	28.58181	19.395718	16.90794	16.695219	19.671795	20.254135	17.970943	28.442375	30.19405	21.881344	26.93006	35.322884	29.550808	13.383705	9.609184	2.2219956	6.865013	14.235895	15.760965	13.733391	4.9186077	6.6199775	10.2633705	3.6339948	4.811865	-2.4502332	9.366461	16.99916	20.847363
854	25.439976	26.923946	23.064674	24.257397	30.716232	17.199726	-9.12546	6.552926	17.432377	5.681767	9.793582	14.230093	4.92249	4.9768867	11.619961	30.719793	36.931267	38.225357	30.166906	28.95242	25.866169	40.598774	44.0175	32.86034	-14.222033	-8.268658	-10.048214	37.189346	51.65243	47.45873	23.709076	27.09026	24.689621	20.659107	19.396467	20.256313	27.238728	14.424492	3.340678	23.827923	16.273129	17.625416	48.40963	43.59943	38.12814	37.228687	45.14501	41.83397	30.129547
855	29.481512	46.281113	64.50554	-3.4835477	-6.9065304	0.19594687	-16.378216	-23.698902	-13.154503	-2.9851604	24.312279	34.781425	10.058117	15.60853	36.579117	25.048897	37.690002	38.812935	-25.523832	-35.722847	-79.14032	23.984535	11.1880045	3.2183604	-5.0610857	-4.996009	2.2512436	-35.248344	-37.937363	-25.404526	32.806225	30.63717	8.685906	-39.239967	-16.853205	-15.022054	-1.0545943	10.884131	16.55597	18.851765	22.659748	29.730968	-10.762	-20.877335	-12.320515	23.382816	34.463333	27.723585	43.295235
856	39.147064	39.273468	28.711721	21.844913	31.759785	21.274885	10.908824	22.889198	17.661083	8.873915	20.767578	17.81185	11.090143	20.829895	8.699572	46.62651	54.097607	44.69975	26.585354	44.956974	54.036858	33.35275	47.569427	47.91172	19.630074	29.435452	16.720348	19.718933	36.191696	30.09388	21.89873	32.640244	46.477257	24.088123	35.84542	31.595303	34.498154	32.89512	13.830091	7.4500866	31.422905	25.981339	60.982346	67.422005	56.069817	21.997938	33.71972	34.600403	19.453678
857	39.567562	55.329327	48.25672	51.16202	59.451683	50.348793	61.49771	72.45088	76.647736	23.78941	36.77129	32.020058	20.612572	26.652763	11.498521	23.83369	30.015488	29.967648	32.58539	49.87832	44.64597	70.24719	58.76775	37.776566	36.035667	44.69946	44.97798	22.323349	31.776386	16.09789	16.853874	41.13764	54.39598	54.87788	54.858387	39.93354	56.40327	56.051315	70.87425	44.70011	67.00043	82.42121	41.87722	56.80941	58.443764	26.558155	36.489872	37.568413	40.581947
858	29.585747	30.845638	26.21165	66.52342	79.47506	71.642426	45.215225	48.087395	29.816341	40.645115	67.90912	81.38937	23.905342	28.771267	27.364826	45.087746	39.51023	30.334862	67.3815	83.60455	82.413795	94.75302	105.80049	91.065544	46.04985	69.28487	59.611855	51.428104	55.550575	59.548927	9.318901	7.3740187	14.33988	9.0570965	15.184545	17.231258	12.833185	13.7779255	22.905766	6.8738375	4.63287	1.2471164	26.810184	2.0276966	-7.488191	17.952204	8.960606	0.26628172	28.265038
859	17.320992	25.155132	27.483463	39.188957	49.05542	39.7053	35.70076	36.032524	27.644485	20.372719	31.894733	30.825897	26.34014	34.25563	45.658478	52.40773	49.76333	35.988235	28.955872	30.925	33.04492	21.256798	19.398792	12.182518	17.594032	28.282587	49.050323	39.909203	34.623947	26.272388	28.607895	33.44108	33.665577	26.063457	33.971317	23.670246	28.624596	30.538742	19.027699	27.054989	25.602638	21.964603	29.809874	35.031807	33.566696	22.613018	22.856361	13.782896	19.75601
860	61.5345	60.788624	34.056404	34.950485	52.731144	41.504234	33.465244	42.112434	30.156282	37.20906	39.957985	40.858383	13.346052	14.410392	26.88599	36.272385	30.751724	18.362867	24.157326	35.52987	43.875572	41.15754	46.61657	34.88478	17.936623	25.18401	15.40741	61.990982	73.62194	66.30617	25.045263	25.08247	6.15479	27.488651	41.439377	67.33716	43.05801	30.235092	21.17429	21.657045	34.97386	30.314758	19.971558	16.960196	1.3302866	31.855804	36.95819	23.698093	28.944132
863	53.10218	60.731346	43.457146	82.45615	69.620804	51.73502	40.552258	50.522663	54.502663	45.76251	64.17149	87.032394	48.546906	57.850246	52.306194	40.39029	55.7532	62.728348	26.979183	39.65538	36.315536	57.311165	67.47435	56.096214	34.02845	38.135017	28.844303	60.174637	60.725372	43.66706	62.596977	62.305073	47.926285	55.474407	71.306694	61.734962	62.902504	72.89607	65.55287	69.74111	73.21733	53.37371	50.658714	62.71984	52.45923	41.469654	55.23265	50.01281	46.53933
864	23.784132	32.32711	38.937756	22.851524	20.586773	10.243357	18.10278	20.286585	23.046223	49.709774	55.37809	60.692627	24.978348	27.506374	18.596876	10.547832	14.257032	9.73195	24.104546	30.122906	36.475334	7.469382	10.569439	6.112384	20.503534	19.136837	16.626396	61.65552	61.31077	46.639397	18.096664	14.90971	18.465586	39.459106	53.173477	60.57251	16.885857	21.216074	14.780075	37.043526	27.532059	12.559877	13.921745	26.322388	23.675146	18.545906	20.068207	15.992122	19.279644
865	13.264591	8.659645	1.2918985	8.405041	4.2334533	5.78592	41.85589	49.295677	34.919003	3.6838741	3.7773633	17.019302	19.776985	21.42677	35.884777	21.367208	24.343243	25.074253	25.138783	21.650116	18.309973	16.463577	35.13652	49.2061	25.597673	25.784847	18.544298	22.32077	29.566319	28.667337	10.010988	10.633999	13.241674	25.412895	19.6123	17.69205	12.083721	19.865852	18.854145	21.967192	17.506042	14.563513	18.433552	24.51111	18.580198	21.506432	18.661121	19.820164	54.863964
866	33.27034	38.07917	36.88271	11.614153	17.406807	35.408432	31.833792	45.84252	24.62769	-13.158522	-3.9156532	1.4188905	4.1274333	12.85951	13.970063	19.942348	23.753422	21.229134	31.532057	31.029613	21.616026	48.728695	49.327316	37.27999	77.97142	75.05591	60.01327	28.603695	33.418846	29.138863	12.441664	15.898819	1.8906485	9.895684	19.813265	10.218658	11.796207	22.689085	22.77784	38.97381	28.866505	19.909067	60.21759	63.792107	58.40798	0.72768116	10.700998	9.587051	11.096177
867	55.02818	60.02385	40.415264	105.05011	115.16076	107.2738	45.205086	34.68529	22.26656	57.99332	71.79582	74.83717	71.54558	67.5573	38.25615	2.462856	12.1078	6.674279	46.261135	44.336105	30.992702	64.50876	71.64812	60.60168	5.701498	14.609191	25.240551	65.0545	72.53502	44.704338	44.259552	55.62577	51.068005	89.9845	94.69515	77.02755	28.836357	52.020664	85.45128	30.435326	39.065826	43.518333	62.21444	72.94862	65.14433	57.32759	70.0622	53.897987	39.798378
869	-7.4303827	-13.145365	-11.099385	9.507383	1.1301839	10.179701	18.89175	6.563754	9.959804	4.780493	4.6011186	7.39158	28.92636	24.959337	28.588451	14.281189	7.0424366	2.6371255	-5.14738	15.877747	19.676083	-8.748804	-23.922375	-16.449783	-30.400894	-20.989513	-6.744994	-19.144634	-16.745815	-8.172071	2.3347206	-3.2600436	1.9355446	5.8958516	-4.321029	-8.816767	-7.8770943	-13.137255	-7.0637207	-6.6472673	-17.040667	-16.698051	-6.547912	-4.73114	1.7227314	-19.793446	-19.57365	-7.9488535	1.5865562
871	39.586403	33.33425	16.194427	43.521225	35.913284	21.261055	48.279205	31.562874	21.102617	29.83319	33.51307	24.165466	33.024517	38.27826	28.20824	27.857962	38.311882	29.601295	50.98461	45.762817	29.350313	26.314259	35.31243	31.584574	44.227127	34.659035	23.97147	25.89914	30.3793	22.409485	35.810097	47.6628	42.664356	49.33307	49.29137	39.60594	27.182064	35.137314	32.683495	35.506226	40.007328	36.816322	19.253105	35.028656	37.920097	33.148155	42.975468	53.53852	27.14898
872	21.501993	21.615936	14.661842	18.736511	25.180939	18.195051	15.936513	12.200301	12.624998	20.038641	20.591553	22.748745	0.4120069	14.79262	19.108704	21.926468	9.474307	12.427052	21.678452	24.786976	25.1661	20.276985	22.640121	13.147078	20.850082	20.197279	24.496881	23.101698	22.651196	24.526741	17.100647	13.048829	16.227554	30.42147	27.920174	28.679316	12.365061	8.827618	17.916843	10.272909	10.7914915	21.568762	34.00171	26.417612	25.373959	12.642709	14.600648	14.752048	23.053831
873	36.157726	50.22992	46.856056	44.848373	63.703552	61.230164	60.644386	69.396164	61.237926	45.98757	57.272873	44.46227	52.47798	52.161736	31.880814	35.902267	47.199833	34.92463	44.876484	51.30951	46.59175	41.38595	42.986343	32.419655	38.5299	57.876846	50.51153	56.750946	60.153885	44.815796	31.149876	37.11557	30.954676	37.93457	44.69867	43.567474	36.89399	43.124878	32.01774	34.34875	48.2193	45.069702	58.452633	47.21925	26.293814	24.945215	29.633097	27.15899	45.50953
874	32.856255	33.55238	21.99393	36.189312	48.39139	68.890144	28.878284	33.21249	20.570202	9.87698	20.992834	11.966901	22.305681	29.045715	26.290314	56.649185	69.04377	65.64807	41.634563	56.393394	67.83617	23.031908	28.927647	28.278763	73.85344	73.78415	76.01807	76.532524	68.12616	55.306015	67.446686	70.973236	53.196243	4.3906994	19.721228	25.283287	13.022114	32.870155	30.81987	21.590128	34.292717	52.77835	30.340202	32.522182	20.719856	14.938972	13.536991	5.415992	8.20932
876	53.785	55.19217	51.228508	45.910988	49.616646	32.89151	48.74918	43.234634	29.434063	72.60871	69.75441	53.23961	32.445396	40.64776	28.491669	38.33702	47.87866	38.7124	30.645868	37.278297	26.848549	53.836517	60.941013	54.062256	43.083626	40.47422	34.65342	31.321768	45.526146	42.5507	43.16755	60.114616	60.214455	30.536999	43.937897	44.73996	33.80304	45.1398	53.238724	34.28633	35.587654	28.00095	36.548862	41.116417	22.575504	54.12883	42.47294	34.330708	58.3912
879	19.660233	21.11058	20.900383	18.393028	11.9569025	13.63977	17.795166	15.3704815	11.174534	16.385683	26.217297	26.15542	12.945751	17.663198	23.98479	28.305285	37.588512	30.336216	11.904471	13.4741745	18.841629	24.30192	26.749271	21.355324	17.458199	18.181883	13.813019	30.45887	45.96147	44.976242	24.938923	25.6041	20.9068	22.183552	23.438953	20.756744	28.173233	35.13966	23.95324	18.656216	28.315289	28.831596	15.881767	24.506725	25.7346	11.9233055	17.333147	24.825754	54.67718
880	65.67586	46.532482	33.419125	39.687363	46.531513	39.14327	24.216362	40.210625	42.337452	46.16254	55.46373	41.878902	21.219276	37.316208	35.10787	56.583008	45.69021	31.880991	48.56489	51.034344	35.83204	46.5166	58.090836	41.11772	39.74943	49.13127	34.7305	50.536247	63.422905	72.52365	43.620937	56.567528	58.761803	47.929768	47.46855	37.66736	24.911146	38.774918	48.62327	69.55556	51.2109	34.530754	35.435375	57.368965	78.27176	45.22026	54.432068	73.70091	45.13421
882	16.518223	16.027864	9.844296	18.558403	16.809593	10.209932	7.1575537	3.6989725	-3.7340853	15.515477	19.885067	15.021503	22.793633	22.487118	16.789661	8.254392	21.112297	29.912224	62.045563	52.905136	28.121998	35.465836	33.88965	21.181112	22.282677	34.539505	38.002663	20.370335	25.015919	38.96128	13.743529	13.461734	4.214816	23.773836	35.484886	25.93679	8.569246	18.786518	12.5432205	-5.9322433	-4.6212983	-2.6984649	3.0959754	14.900049	13.223661	-2.7606235	4.2587476	4.3547015	-4.382244
884	19.182676	20.177643	21.638783	-3.2116642	-1.2757854	-0.54152775	24.04734	23.831985	25.556353	5.4558372	5.7989244	-2.9192472	13.475491	18.202103	19.775406	18.172771	19.084753	22.497002	30.347687	30.277622	17.862377	42.74018	46.63124	41.071987	30.102848	32.764145	32.74752	14.981035	13.482919	10.442422	2.7549455	5.0280123	10.775423	25.2458	27.008553	19.09939	-8.889478	-5.54901	-1.1728898	32.421227	23.197985	21.21561	11.987849	13.713266	15.014206	16.2285	21.602348	34.20811	46.83331
886	28.877777	39.999825	35.384544	27.54984	36.327797	44.539906	46.76703	46.338913	37.493565	40.11512	38.40975	28.415138	33.06704	34.513275	17.673965	24.872063	39.5577	49.95491	12.881878	24.514412	21.026798	23.98003	37.418335	34.777035	31.624489	41.71933	37.742996	31.262829	47.966866	45.77771	31.253992	27.283808	18.544338	24.87472	32.47549	24.915428	25.217487	36.347595	27.043	33.81143	30.913422	24.662918	23.605764	30.469847	18.303867	24.062138	36.121918	19.438896	23.004328
887	29.06291	36.1475	58.68454	48.29271	36.953583	26.515682	27.668716	32.538216	31.40313	16.764507	23.384869	20.93079	34.21385	42.742928	47.57461	21.63423	29.14753	24.249752	45.8793	44.76225	37.743195	62.5896	58.32312	38.029766	15.126917	24.108246	20.247486	59.375587	64.57405	46.27839	44.473015	32.6425	25.8303	51.201607	53.13127	39.707764	13.679062	13.427209	17.91541	10.544392	15.049598	11.333946	29.126257	16.504303	5.139209	4.835341	4.984983	6.58774	29.86969
889	64.85202	41.435257	28.060753	39.221405	53.592968	46.556156	52.456345	52.37896	42.85354	66.680374	57.058228	34.540115	72.389206	68.57855	51.86918	77.01759	89.757675	75.24309	37.47669	49.164474	45.76645	47.451214	63.34343	47.608036	54.116943	62.110886	60.566933	60.76248	74.50565	74.57126	54.434944	70.271904	62.21585	55.162807	52.245796	41.27758	40.58594	46.227985	37.823032	58.48941	66.80374	50.66613	51.929092	67.08781	84.31534	22.980293	38.54536	53.984573	45.01403
890	22.299267	18.746292	12.208899	10.171371	15.566793	9.84016	14.207323	26.17847	15.665771	7.2671046	12.235872	3.7806382	21.930744	19.493439	15.038739	18.424688	11.655407	13.699915	33.706882	35.92719	33.49061	29.42641	29.848457	26.502304	22.83055	20.478218	16.430092	29.418999	33.92239	35.258095	2.2839403	7.5619555	8.668097	16.493263	9.017132	6.8455114	16.744478	20.583271	27.012415	0.10536921	2.3231044	-1.4725006	8.712168	8.79624	3.5921626	21.135567	12.261934	4.3761168	15.105263
891	27.76496	40.654057	23.37166	18.511227	22.211739	20.360344	20.576744	21.946638	11.844448	46.936775	47.00418	35.339294	24.342026	20.474407	18.86855	1.7231038	21.942265	25.74474	15.399655	17.007416	16.390991	26.286596	38.83853	33.306084	16.635197	15.63146	13.26916	2.3702793	24.095512	18.069956	10.250456	27.519238	38.383514	19.99188	17.82458	11.39237	22.300097	22.341179	17.053177	16.120298	20.727554	5.684457	-2.8632088	3.7897873	8.554666	20.30195	23.30426	22.659718	23.80244
892	-44.94764	-40.313446	-41.429733	-37.914093	-40.957565	-44.921482	-58.87377	-47.50615	-38.38718	-44.233234	-43.734158	-43.658558	-16.490616	-31.850353	-40.27907	16.233074	35.080753	40.325214	-31.368828	-35.1728	-36.330524	-16.978523	-17.268269	-17.523895	-36.446	-42.87481	-45.32445	-49.391197	-43.657413	-47.84662	-58.482018	-50.42186	-45.217957	-34.70107	-28.395975	-40.120804	-46.83749	-51.896233	-52.3948	33.053368	24.14137	-1.2911776	-0.9078563	4.109135	-9.973124	-43.896187	-45.111927	-46.57618	-15.107454
893	47.114212	51.928032	38.042137	37.770004	29.451473	22.265842	40.374954	52.021027	48.332542	25.574104	28.811398	27.579472	12.979506	31.476738	38.92781	39.640884	49.700783	36.49578	28.849422	37.71614	48.99199	1.4258415	16.389893	3.9384046	12.636486	15.301076	10.997681	18.984753	26.86037	36.277496	31.509857	38.512253	46.288494	49.13508	35.563976	22.981113	47.059063	45.4912	34.3761	31.914936	23.79065	14.105658	66.7724	70.53174	66.39418	28.239864	22.377604	13.972452	12.108587
897	26.093746	27.788492	19.288126	30.956017	33.086716	32.12942	38.552917	35.343582	28.094984	15.052536	11.441341	-11.087288	-20.002571	-12.786673	5.07308	31.721695	33.346058	27.751009	13.686036	15.716745	8.167379	35.72719	46.966217	42.09807	21.999184	40.157814	41.95809	19.894527	15.637449	14.152553	23.67949	24.99944	33.523277	21.920593	22.840832	38.826294	31.08808	43.494564	54.96404	19.134369	19.551943	29.3206	33.59685	34.26629	21.938364	11.83667	7.2699986	4.9078383	4.5327096
898	31.044487	39.01188	42.87635	35.626247	44.48523	48.355637	24.5224	29.080135	30.961025	24.330713	36.09561	33.304108	28.609793	32.15854	24.454008	41.655296	47.70698	35.894127	54.90583	50.484795	34.1995	24.520996	28.90044	25.989826	24.829447	29.354382	36.491398	29.87523	32.423035	24.916874	36.056526	38.694134	27.15286	51.644073	57.79418	41.516594	21.676245	29.941425	41.177006	33.792614	44.648705	53.107162	25.439901	32.348602	22.28207	44.097572	40.53077	29.748772	33.455364
899	-12.238024	-9.541712	1.4277375	9.333157	0.14318243	1.80265	-7.452112	-14.8213825	-20.545279	-10.569654	-7.5415354	1.5397537	-5.5402603	-19.745914	-17.39655	-9.500517	-8.932185	-3.7678537	-23.105305	-24.138306	-17.121483	-11.416891	-6.7590666	-12.9982815	-7.313073	-12.282993	-31.096756	-21.98948	-20.184317	-9.839674	10.026851	4.3599386	10.716299	-2.5853608	-15.859246	-13.242424	-3.9927568	-2.9003415	-2.7658486	-3.554224	-7.206335	-5.8257446	1.330956	-15.806642	-14.654741	-8.828493	-8.095632	-3.321967	-15.231897
902	27.593092	35.899117	32.715496	31.896076	35.324333	47.993973	13.201666	20.732859	30.827074	33.190067	42.204514	36.36335	30.173355	34.546364	26.6936	38.90725	37.739594	31.68045	32.444267	43.705605	39.57782	27.033154	35.85543	43.344902	59.15649	65.88357	49.669655	21.256449	25.011889	22.704153	32.880424	30.187868	24.279589	51.329582	51.842484	35.616604	31.308458	41.75346	38.072826	52.745552	58.89451	49.249496	11.338091	21.083172	23.571556	36.025692	51.065987	43.033035	50.952053
903	13.922075	24.033714	36.195984	-6.353287	0.1745627	14.38864	-0.17931384	-1.9880608	-4.851662	4.246635	14.724892	7.9165034	12.688826	25.843952	19.803242	31.3573	40.846947	46.262375	39.6341	54.847366	57.380875	21.771275	40.365677	38.072495	53.09811	49.14052	37.136395	20.800785	33.10273	37.421814	21.386532	32.58014	29.689331	35.761444	46.35029	38.95522	43.135036	46.733025	36.060017	40.107353	49.087124	62.82099	59.39247	49.19906	30.15377	53.294147	52.23417	45.842976	16.66075
904	43.36583	52.75647	38.954407	33.35675	28.107742	19.810589	67.23373	75.56772	74.39847	28.232405	33.87896	27.1669	57.055138	51.53363	35.895233	46.860466	51.562492	53.297943	44.4469	43.614464	32.685993	57.020615	68.40941	73.670555	60.212234	56.083916	42.52723	35.846714	45.384907	45.43421	32.984444	45.454075	41.59572	24.615278	37.844795	51.51949	43.205627	46.89225	31.92753	31.925924	46.669052	66.3569	43.80884	54.51586	44.14827	30.893066	46.344643	49.308365	63.54187
908	23.098186	30.90168	31.775951	26.799461	35.529213	39.33792	31.260006	36.909946	42.29502	26.59018	35.783424	29.55125	5.826936	18.469143	24.037506	22.440052	34.621857	34.02956	26.983084	24.51697	17.490105	30.061234	36.6054	32.88023	18.965431	18.052544	20.32185	27.189524	28.969349	29.629845	23.291485	27.762032	28.568424	44.183147	37.834297	26.34541	24.639978	20.984993	14.209803	23.517315	29.262068	26.05385	15.980774	20.295504	23.856474	25.67463	34.974678	33.15134	21.26128
909	20.537632	36.257454	40.00566	21.59842	26.85342	35.468697	29.409582	37.85077	36.18616	20.425411	25.150002	16.721834	15.601158	27.071203	36.043983	37.797817	35.6333	23.690218	51.734	51.511826	35.21806	50.351128	49.761524	39.612587	21.27258	32.705982	33.325268	33.19848	40.844677	34.273155	33.06315	49.496483	57.21873	48.627872	49.40381	40.285736	53.054363	54.572136	48.786747	49.690098	57.95119	53.18063	46.558594	48.41901	28.726673	40.15742	49.18548	43.948097	68.95884
910	29.515205	31.625446	30.16293	24.463778	31.232185	25.072083	65.588554	58.9369	52.52507	30.1813	19.368809	0.7243365	62.197426	66.74736	66.64682	6.349281	20.573082	23.235497	26.172155	33.218246	32.217785	47.346268	49.701485	41.571606	50.77585	53.60199	48.480972	44.250214	49.96174	50.14065	39.90155	44.925262	32.573174	57.996292	61.984383	44.498497	60.645	52.48992	39.904808	46.234207	37.20324	27.134209	23.653683	33.88736	48.530727	37.52671	45.480774	51.596672	38.216866
911	47.30287	58.04379	45.58421	20.72546	20.621975	10.758024	28.229847	36.367126	24.353315	29.84193	40.02604	42.747375	32.876366	42.279747	40.473164	15.100218	14.411539	5.1453495	8.783897	19.376019	27.674728	25.151054	33.58291	25.95345	42.63693	48.400574	42.72347	26.791697	43.71122	28.219011	56.51091	72.68686	87.133224	56.14499	50.03395	29.82264	20.016054	36.08135	27.027893	15.8080845	28.839005	23.84163	6.0520563	15.698057	3.696762	7.0968075	23.383139	26.86879	15.027964
913	-17.25816	-6.7008443	4.3489285	4.1869726	2.9579856	16.068892	23.863037	26.325596	26.34352	35.943684	35.220657	25.392223	52.593346	35.845024	29.013222	18.50711	17.719635	27.425436	-7.7994385	11.315675	20.391232	26.850248	28.936907	23.77401	-1.5903987	-9.534796	-3.3170457	3.9116306	-11.856809	-16.052595	29.337036	23.329807	27.183968	17.9797	26.499273	36.494743	23.937298	30.940716	28.130268	23.131008	27.49918	29.66528	38.977222	31.077297	32.556652	17.251205	23.548552	21.961887	26.111404
915	61.887253	64.2731	51.17177	55.107086	60.58788	51.576508	64.45834	67.51541	58.785355	57.03213	68.12395	61.093185	53.65716	65.241875	54.844353	72.57646	83.29848	83.99333	79.367325	87.02117	78.57207	49.906353	61.454247	55.175446	58.69252	69.836685	64.308426	56.764774	53.558563	36.73002	58.45009	56.36993	42.3126	40.6914	50.94684	47.399963	72.15922	74.86595	77.138275	59.587032	67.23621	63.750263	47.23474	51.43624	32.9527	46.86502	56.33441	54.72502	55.362686
921	34.88311	37.322464	21.88435	43.674576	32.636883	14.1791725	37.959915	43.27678	44.56404	27.435295	33.493248	44.9358	34.77796	33.088306	24.073235	27.09135	36.417263	32.77362	40.56199	38.040924	28.703697	36.604385	35.165245	24.508633	23.548145	34.281494	42.10093	33.52083	42.25131	34.494553	33.407097	38.969482	40.01541	37.1887	33.757866	23.067524	14.097185	16.011591	6.8233395	18.7429	27.898708	24.532722	38.71955	40.389492	30.684158	24.708403	30.356014	18.519888	22.158646
924	26.60062	20.327501	2.8472173	9.300241	21.925777	22.28284	12.533048	33.29605	47.128983	36.73541	35.964478	28.54741	31.678501	41.62637	38.349346	19.814674	32.26995	50.77122	11.876376	1.3477849	-8.75667	13.6119	31.481825	34.39408	4.1179314	-3.9343648	2.036006	18.657133	27.439476	19.10508	18.335468	19.792492	15.308596	23.599323	29.865368	26.02488	37.30986	53.85724	67.149704	27.286095	19.428345	14.395459	9.749443	6.245203	9.86656	11.407347	12.490439	11.331802	35.511265
925	3.5539582	3.5719166	-1.5880685	-3.8645499	-5.077276	-1.9982705	16.75719	-2.3246698	-9.486628	5.689374	-1.8030206	-3.156796	1.573618	3.7376978	3.1249084	-0.5231036	4.5334935	-1.6993988	-13.283304	-9.138661	-3.642229	12.700406	11.126035	11.052938	0.74359596	-2.6685803	0.9292303	6.5385027	3.3558862	7.916947	2.6416845	18.420115	11.568416	34.419304	21.707047	16.537277	4.188753	9.045723	20.594091	9.638054	14.208448	15.227686	8.091137	4.233101	-2.294954	9.971703	13.230698	13.126512	17.456234
926	-0.6334218	-0.97460395	5.335122	-13.748478	-9.128019	-1.9546642	0.69510114	-5.9644985	0.50642455	13.766705	9.02844	1.2224603	-2.2492685	-3.8709354	-5.894885	13.937085	7.2457867	1.1634004	4.945251	-1.4543407	-0.8485086	-5.7194247	-1.5373949	3.7019577	-4.8255777	-7.0449176	-2.6810563	-4.713561	-13.890392	-13.198775	1.6303318	0.32809123	-0.22779006	5.3862104	1.6353437	0.5336128	1.3599246	1.2234116	2.2199836	5.7379627	-2.1939151	-0.5777136	-4.877922	1.4698136	12.279385	0.4572455	-2.3440335	0.748304	-2.6050124
928	21.095428	22.813702	10.163147	15.312085	29.45397	28.737875	55.659042	62.146225	57.77462	47.862473	45.331398	34.572994	43.426186	37.419304	18.86068	28.379	34.834377	31.898058	38.975197	48.379868	56.53277	24.924847	34.446884	25.036037	28.00272	37.66291	43.271545	34.087147	42.753857	35.517002	39.100166	47.05246	34.880623	21.50624	27.473211	33.040413	13.560968	23.337196	20.670174	40.658478	42.412086	37.9317	24.105343	35.796383	38.3937	33.986744	36.916245	29.129478	39.465157
931	33.175972	44.684425	53.97941	49.521973	50.31707	39.756233	51.53267	60.194572	57.582054	45.58635	63.147346	63.42942	64.4689	50.539207	39.356773	43.77758	51.184147	36.821594	70.32873	66.90472	48.565483	59.982124	62.8902	53.342663	70.91604	63.294445	53.52053	42.90473	51.38414	51.333664	72.22571	71.71253	71.907906	45.99475	59.732643	62.62988	75.16954	57.526512	43.45331	70.25129	59.796425	49.481388	44.541992	67.73273	70.0557	51.184372	61.529045	46.398582	46.61583
932	16.40752	25.288311	26.570784	29.182114	17.937603	18.836378	50.763702	65.33147	59.95485	9.033255	18.971743	14.228311	-5.545073	-0.115287304	6.9351454	62.164368	53.96805	44.94016	33.205223	33.18373	13.133299	36.29684	43.10629	34.19736	53.529305	66.881256	67.388306	41.185013	65.51109	82.23162	49.905785	45.23582	34.535393	29.642626	37.134277	30.548656	23.072857	25.93259	18.55468	16.348608	13.579523	12.944748	-4.2370296	-3.1339643	-7.175414	16.822674	12.110492	18.780073	8.292059
934	86.36432	83.86514	75.400055	49.159103	65.28472	71.135765	63.81229	56.074364	30.353405	57.313095	65.21489	64.79136	72.99452	70.43771	57.255352	58.610874	68.14646	69.29157	32.606655	46.29763	58.83086	19.893671	36.283146	45.319702	26.247929	40.343704	31.125048	38.51145	41.957794	36.68992	34.834084	30.024014	14.769299	63.778343	52.176117	38.05831	49.740776	49.073685	39.34771	59.679947	53.47177	38.928078	37.285706	51.588936	46.14972	38.893757	41.43769	31.017996	24.591444
936	8.35032	8.618695	20.117937	28.501596	46.103004	38.461983	24.230824	33.753696	37.486767	25.331173	33.65535	26.54904	47.438606	57.430138	48.954205	78.939804	68.385765	52.07949	37.276688	41.09803	26.156525	35.09435	51.501083	47.490356	16.070515	25.249434	21.044632	33.439396	37.740936	27.098488	30.251583	40.63105	42.86342	28.883976	41.610817	33.50905	27.170937	32.50219	18.750439	21.651688	29.701351	29.563635	78.25815	58.502937	42.46746	50.195267	70.92563	87.7327	39.365494
938	67.061386	72.4867	73.39142	84.168915	70.55751	48.8928	68.22827	75.219604	66.0582	47.311623	55.55802	60.74552	49.225143	61.098854	69.994865	43.600372	59.159355	47.286007	57.577034	68.7267	76.09903	38.79474	54.006065	46.60914	39.29671	50.037308	42.425304	30.64208	46.226654	39.58691	59.45307	77.50609	68.61363	68.09444	40.958717	27.234974	31.184246	29.634254	19.110434	43.582993	45.746906	25.887218	23.376654	34.952667	26.715641	48.973663	51.27497	40.997566	42.12932
939	28.343788	16.495888	9.244295	10.314796	16.263351	12.620757	-7.755334	-4.9379272	-1.2169487	-12.042601	-12.844879	-18.203053	31.411919	47.817406	47.636246	20.80882	26.280788	29.088161	40.098938	41.237106	31.572315	15.370605	24.736164	12.736631	27.494486	41.68024	33.166992	11.073545	18.730322	16.046932	31.413181	39.502422	34.839386	62.786385	62.262764	46.59735	24.149326	33.592346	49.839344	37.496723	63.10701	88.89519	55.927326	56.052864	33.957375	20.148085	10.080833	-3.7143517	35.755608
941	27.165894	34.32877	29.723787	43.93251	42.460056	41.189915	14.316389	17.004543	19.893782	53.985703	64.73368	45.68651	31.604002	41.670036	46.317272	74.24193	62.511322	40.648575	23.892088	28.824266	31.816332	57.058735	62.45749	50.840343	39.30435	60.57199	49.911148	44.457443	57.574593	55.0157	40.271027	44.355408	39.233913	26.904997	46.04909	57.69671	33.381523	39.28791	36.645386	14.901237	13.989147	15.034349	39.805595	54.67732	45.52355	33.293076	42.85367	30.099155	48.635094
942	18.986818	32.190514	33.53837	21.531677	20.927267	17.969727	19.052689	30.71046	38.71382	8.329122	6.588028	6.7807097	20.024998	23.317467	25.915976	27.608269	24.402773	11.565111	-12.890552	-7.6703033	-7.6582847	11.88137	17.356094	19.00454	13.022633	11.461876	11.944009	23.494476	27.920162	24.99714	18.123543	18.977608	16.55765	25.967329	25.407272	23.311377	19.69939	16.664223	17.448921	25.46548	31.58854	31.581762	32.823227	45.551846	44.27366	45.122166	59.60759	51.17659	46.503105
944	21.040203	26.650528	18.934546	46.919968	27.65272	12.159276	12.718505	20.95221	19.770786	42.770725	45.094994	34.832184	21.768986	27.957825	24.49472	7.702321	12.843017	6.5070662	35.146866	47.417915	39.980118	21.672913	33.462738	37.396523	18.271915	23.227657	16.296556	47.36871	58.065495	55.459904	40.479565	51.055656	58.78367	32.42331	41.10462	36.23142	12.743327	24.280159	15.967745	24.647776	31.45821	25.205296	45.612747	51.69338	43.957474	0.5221022	15.134451	32.606407	22.892899
945	8.198347	13.535002	22.790955	22.254251	23.914982	29.329113	25.283657	30.21423	24.551624	32.357162	38.0292	36.994427	24.283787	28.651402	39.40571	27.591352	27.572884	22.579094	22.022024	23.004166	20.842543	28.758743	30.183815	27.72771	30.92249	28.250591	35.57016	20.95866	23.856804	22.173141	25.256746	31.771378	31.572313	26.932812	30.671797	29.602161	27.323074	27.76257	25.290922	17.764858	25.923973	30.47995	34.798744	32.82732	25.075027	25.18954	27.106186	26.457539	22.376022
949	-2.3195152	4.03881	-0.69456106	23.186916	32.134735	30.99384	37.465515	56.51043	62.937202	24.00842	31.620861	26.6792	41.85071	49.57776	55.450172	36.90115	44.77207	31.678967	30.703371	39.948338	34.089046	27.098368	28.711948	27.605469	49.95896	54.409863	44.301865	47.79723	46.57157	34.885315	36.602947	40.151634	32.636887	44.53663	46.991776	43.4764	22.660557	23.329563	21.862282	37.097282	34.407288	29.053823	21.049522	31.249283	41.609875	20.940952	35.26188	39.585724	38.223755
952	-15.47385	-12.321097	-10.928776	-2.2934892	1.3979919	-1.0145924	-7.966236	-8.30563	-6.4830637	-5.948823	-7.68368	-3.3775153	-7.848807	-2.400638	2.6872432	13.564828	-3.5894117	-6.23781	27.367195	25.0018	16.02172	11.1561365	12.455011	-14.405247	-1.8545768	-0.8367686	1.9553654	10.055355	16.907143	16.072964	2.2725456	7.9711857	11.250965	7.2710533	3.5047932	2.104031	20.957844	19.267048	23.055178	3.3213053	2.2164218	10.001696	-1.7086649	7.35137	5.990181	7.434432	8.561266	14.256672	21.082518
954	43.63925	41.201912	26.950413	38.742126	43.557938	37.310593	24.924503	26.487648	22.620455	-9.859492	12.009008	24.465008	0.19424641	8.674069	0.3298189	34.35225	39.12539	36.450386	35.142174	36.856388	26.032854	50.072166	58.344	52.345856	2.8544235	0.98269415	-7.549076	36.32875	37.229034	26.32698	17.444576	25.58345	21.220175	27.270418	23.47356	14.208	53.50649	60.22969	61.399525	1.5593911	1.7343216	-5.2320065	44.769672	37.802807	34.482967	18.844164	29.568012	24.950634	33.78454
955	-0.3084293	13.861596	15.711372	3.8275075	13.528052	14.089903	20.041237	25.961637	13.054992	7.3629704	17.031574	17.520603	6.714305	14.10104	16.297	39.894005	60.86076	68.61628	18.2888	17.594078	10.177656	32.781204	31.432205	11.885683	-6.223587	-0.66662276	2.3759875	24.8372	35.0259	25.488844	-10.56794	-5.8392878	-8.438515	-11.938203	0.58952504	-7.3427544	-30.406872	-18.979317	-16.238611	-3.8746	-1.0951551	-13.309668	25.535559	41.258987	34.205658	68.45715	89.71887	103.63913	24.111023
956	49.184105	52.847748	39.21866	16.25491	26.516258	20.971664	20.628424	30.161541	24.57153	2.5010567	8.572775	-1.5224658	7.8618913	16.439386	10.831421	-0.15515658	1.1806479	4.462197	4.6155267	21.507553	37.348866	7.237911	33.188625	52.266228	15.703364	32.389397	25.229069	22.189987	40.853268	42.395767	43.687843	47.518616	32.477634	53.97309	44.72409	24.925007	23.086552	21.934507	13.107956	17.506252	27.659082	12.552582	34.614082	44.827034	27.376568	14.282048	16.897573	12.075172	-14.345207
957	20.420723	39.903114	37.794147	31.955166	35.30681	29.543137	34.50379	38.929905	30.896008	37.8073	43.43753	31.626278	47.874863	53.237247	40.98861	41.800735	49.43712	35.84519	30.391125	47.839184	73.806015	56.58477	40.804245	27.752571	49.964725	40.54915	24.823933	41.54971	46.613354	43.850292	28.991005	35.522606	20.023258	27.065529	35.073696	26.124134	35.425247	40.312973	19.23077	35.424294	41.240334	32.166115	49.141365	52.646442	42.004044	22.367428	32.916595	36.249924	33.761642
958	25.480124	35.261467	29.554672	39.065628	30.987083	26.716232	34.271545	46.06379	50.99385	13.537226	26.753246	19.323399	16.846474	23.016369	12.347295	24.232416	30.322609	19.346405	48.552635	38.24106	24.953533	17.727667	31.835373	32.49615	11.971745	21.50177	14.94145	24.47443	34.464287	23.519705	30.641968	44.69552	42.81278	25.722939	34.198338	25.475098	27.781626	34.177635	22.252838	31.20942	37.74994	24.605267	26.500698	27.865978	13.871149	37.17798	37.097984	20.06709	32.938995
959	31.549566	41.291847	32.339005	42.38241	45.69759	32.626156	40.971733	43.482384	30.171776	58.53042	69.30549	74.58309	36.18193	39.704857	40.528076	19.72327	27.68788	23.862968	27.517218	43.482986	53.23705	20.946993	34.14254	37.829376	19.96597	27.801575	18.130692	20.415586	24.249897	38.58114	22.229122	37.05983	52.931915	29.60999	37.55789	26.61584	38.952347	36.422523	24.964725	25.378101	33.0822	26.611984	23.434628	34.770664	31.344585	36.105045	38.812626	45.415245	19.690197
960	37.44773	48.100426	48.816826	41.71632	48.675526	39.938065	25.404224	38.45191	43.246033	43.304756	51.577614	46.511086	48.407906	55.907402	46.371696	28.493073	35.90601	42.949993	21.96415	34.970352	45.597946	34.103523	37.683037	32.684017	38.039516	43.278725	38.341072	35.875687	38.09971	23.110977	22.610775	34.65981	24.366394	21.911825	30.6809	28.187134	43.20876	48.374367	38.858685	34.12397	41.59681	44.38692	37.713932	44.351482	50.175804	30.688034	35.92333	27.364756	34.933243
961	3.4069467	6.731639	8.63616	10.044932	6.23825	3.7968235	-4.3688164	8.5236	0.90994143	-2.1957078	-1.0397798	-4.5180006	-7.499806	-9.5267725	-14.571417	-13.879847	-19.113075	-19.454807	-14.488438	-16.471523	-20.63824	1.8257773	-1.9214581	13.294762	-16.67139	-16.272589	-11.922386	5.870916	8.618254	13.367803	41.810913	11.003147	7.4693174	17.19852	7.7281485	7.9057236	-4.566167	0.84935045	1.8372191	-4.071144	-2.5718741	14.012791	-9.394632	3.4455676	19.295128	-9.884649	-8.760982	-1.1353937	-21.053303
962	13.376967	21.143684	4.520828	51.326782	29.79979	10.748607	23.56896	34.497025	50.170628	70.00742	44.49855	27.567165	6.5585785	16.644314	21.684109	44.264423	48.299946	33.71325	39.99903	41.221905	32.722168	20.322044	33.500668	31.730759	36.858517	41.54393	29.186855	20.168518	32.214706	35.81157	25.40851	38.232227	50.469875	19.183323	28.007816	18.96539	24.580734	33.824936	25.387203	1.2135396	12.315033	3.3132696	40.514797	48.802708	38.082928	76.37496	87.852066	82.81305	51.83129
964	28.857922	29.01602	17.360157	3.9218287	15.469154	19.57425	17.435152	20.700352	9.490244	33.172367	37.244453	21.275143	19.37679	26.384468	24.602806	1.4519523	6.03312	-0.35622317	16.509153	17.631124	6.6209116	9.455044	10.50407	2.3533204	10.858063	20.37843	34.98861	8.618475	9.000507	2.7458906	13.770168	25.47369	23.878727	25.158451	31.403805	32.755653	-6.109313	5.869138	5.8059335	1.2379534	18.571453	23.33458	25.004997	26.643576	18.27501	14.210265	24.896868	19.127012	3.3480086
967	9.327673	12.111619	7.2342787	-1.5862522	8.878836	6.1697893	22.603397	12.20763	6.3045287	23.752327	25.266724	26.071701	8.042415	14.255131	16.055218	-14.554835	-20.440659	-21.478802	32.573547	23.414705	19.648754	12.382468	22.620537	20.550953	7.564168	5.793912	8.6744995	-10.64332	-15.109212	-8.361596	32.69245	35.709724	22.634031	29.049763	21.795319	28.326385	26.006783	25.942757	22.621233	31.425838	25.551704	18.835232	30.895	28.9305	27.066586	53.72722	31.286396	27.412476	15.170567
968	13.024055	17.808529	9.800753	93.11214	87.363884	65.63356	23.111027	33.799095	23.831017	21.624292	26.427067	22.610882	38.14984	27.628262	17.803055	4.703568	9.868622	17.83453	9.011709	18.10565	16.64798	33.2437	25.873287	20.90675	21.354528	20.595417	26.161499	30.938213	25.86068	14.358295	43.80549	53.43193	54.866226	29.628479	41.92144	34.426266	18.3439	26.906685	32.526894	-4.1841116	-2.5975144	2.551877	-0.25187492	0.46882242	11.271149	9.975126	1.8392122	-10.033731	16.464165
970	29.556988	35.241386	45.772373	-3.1313877	-2.282296	-8.334675	61.990646	63.857132	52.800987	65.258545	62.382103	49.716743	54.04101	49.241936	23.434425	27.18261	43.282017	60.435493	66.545	71.58328	59.826523	21.250248	33.159622	42.008816	37.655613	31.451794	26.729141	66.25258	62.050045	42.451027	32.05686	42.35486	32.884766	65.64144	70.72769	55.74621	0.8323281	8.224951	38.15062	18.818254	15.428356	10.550133	8.804914	12.94781	3.7651944	9.909361	11.165692	11.531389	13.4171095
973	37.957462	22.007923	9.269246	20.37943	28.411282	28.644567	19.462032	25.622143	19.838083	35.176735	47.7976	46.39135	25.76246	38.620377	39.776867	19.6145	31.498291	29.025574	11.863273	26.562351	45.880707	30.575289	41.19161	33.18074	15.376627	24.735882	22.31414	33.594288	45.776703	66.343216	31.843178	41.525375	59.63775	35.036774	38.91883	22.27475	39.191826	49.492744	46.22813	21.759884	28.842985	25.05179	46.715897	45.8239	43.735893	68.66193	74.80845	60.697628	31.678165
974	17.910492	22.128128	12.354946	-3.4747162	9.074921	7.6665277	-19.944077	-9.6204815	-2.3193867	31.70494	43.821373	31.294424	1.6010073	5.218994	18.274048	6.754867	18.905909	28.584435	3.0729141	6.6579237	5.5375185	4.4931235	6.932688	-0.23336223	5.9872828	16.611797	10.84652	9.34509	13.871039	7.710739	0.32739848	7.9598374	-1.9903857	6.275773	12.482052	10.991847	3.1723835	10.02532	5.6368895	5.035569	12.256366	25.524948	1.8738489	7.1468573	-2.8612535	17.116102	10.758125	7.1218214	-13.824949
976	8.437113	13.651506	8.873441	10.814941	12.554563	18.678658	15.675152	24.078247	14.960386	12.86327	25.493027	20.042564	17.267292	35.510937	25.424454	8.90344	16.940025	12.777552	5.333084	26.630116	34.04774	24.410484	33.038536	22.67632	58.51812	68.7728	62.51056	27.109715	33.555984	20.021513	3.6715305	15.595579	21.643456	24.173885	26.68288	10.783014	6.297905	14.286423	10.875204	27.977818	23.724714	11.181257	35.352875	38.69357	35.766254	28.687809	22.401361	20.045685	48.969574
977	38.03593	34.020416	18.930103	38.531036	46.231133	73.58618	32.48084	38.082935	24.057571	27.951595	23.354668	15.90074	21.652155	22.14029	14.120312	62.927483	52.211525	35.420113	20.480824	21.272608	13.5057125	32.830963	42.29831	27.047567	28.122772	29.896318	5.480036	29.001644	43.4228	52.364185	26.586884	44.268494	59.889805	2.2649589	20.354124	35.177174	27.096273	37.50851	37.74984	20.16613	22.273857	6.6735535	15.984498	20.365482	27.940903	19.323471	16.902136	8.388819	14.575226
978	30.745422	40.55913	28.26774	59.95838	67.08516	54.742195	67.22891	78.57002	70.017166	72.373184	56.823753	39.427696	36.575523	49.216995	40.934284	50.884308	65.52739	62.156395	29.484901	45.121147	43.3099	60.60515	75.254524	72.70801	70.296074	82.07338	86.37827	49.166443	61.49231	65.50387	34.23094	46.872177	40.330757	49.82312	68.18941	73.35623	71.087326	81.23915	71.276215	43.928192	59.20318	62.08145	14.935032	34.313087	36.789207	51.517387	64.31329	58.63066	59.812607
979	15.123596	18.74255	30.456821	17.617558	23.119781	26.608044	41.682785	46.131184	31.57161	30.218311	29.934858	33.02675	24.327953	25.662693	29.345112	45.07602	73.90802	59.573837	56.651257	36.355408	19.824938	37.98869	32.747364	19.440685	48.221107	67.565865	69.31656	33.64511	41.046074	33.80492	50.40744	58.94831	43.873123	25.159046	33.661224	29.238243	23.356447	30.19529	23.749348	29.835356	32.467037	24.385624	26.616957	29.018568	30.3287	33.804287	37.148834	27.690067	30.034107
980	31.736427	29.820507	26.001802	54.46059	64.80937	45.974422	31.590912	41.568127	32.888443	36.911797	42.534153	44.52159	28.33786	38.19285	44.432	39.43289	41.66279	35.15856	34.183186	46.152714	49.688667	37.007156	38.078934	26.302456	29.748661	41.675385	40.20234	28.500603	32.30406	42.332672	34.901886	35.82196	32.125404	24.78086	38.843254	37.570503	26.532162	30.466354	32.762268	51.37983	44.94596	31.368166	60.277496	47.14508	31.760534	25.613312	30.31718	38.15535	31.908422
981	40.979702	49.443756	64.858986	19.181637	31.427433	40.842846	55.809456	56.321476	47.535534	49.736282	51.166	34.206604	30.88808	27.34748	25.156717	55.401665	53.413704	38.939407	15.740793	18.64793	35.08468	23.913311	10.380455	20.087666	19.556347	6.099865	5.581306	25.963108	38.87332	31.833462	38.86016	39.95317	33.267403	57.273155	55.51094	39.315987	72.82289	106.67121	94.11789	25.169289	43.631653	62.043	50.875618	57.232742	72.60229	71.82582	72.845276	40.07363	44.958412
983	21.424791	23.15247	14.5626	32.563545	39.85798	46.613567	27.9423	34.66916	18.78257	40.6081	39.198444	37.348812	20.643593	38.091167	51.503365	43.918995	36.416702	26.498924	44.71245	38.444767	27.033722	54.405655	55.709476	46.97064	47.80527	55.631264	52.671608	32.627827	47.4414	36.57415	62.859802	67.16305	58.309784	20.969204	26.569511	19.563366	56.577126	66.31941	66.16259	36.118664	39.535706	43.577637	44.927773	54.081795	45.27072	49.612206	45.781776	35.21305	46.051773
985	10.887402	13.532153	18.552631	32.30386	25.174728	21.169552	17.961517	26.621899	28.263512	13.01004	12.836891	8.345031	18.641941	19.00418	22.611282	19.000805	16.188105	22.377754	29.030464	22.34009	22.051414	37.571396	32.43367	26.710354	16.538235	19.408892	19.166954	27.064188	18.551464	19.63321	21.932104	18.486088	20.065754	23.012695	16.554173	22.486008	34.425133	36.918205	37.66909	29.180527	32.578915	24.335697	21.008743	29.353989	30.50887	28.098133	33.961136	27.441168	52.705368
986	54.079193	63.95083	59.27687	75.26484	82.34662	80.338806	68.63163	66.60687	52.364594	70.470505	81.37624	94.01993	46.359932	62.22486	65.30594	40.96245	57.791954	85.178444	66.99448	68.852844	57.016327	58.54721	66.48447	60.546688	60.874855	59.473038	50.084965	73.12328	80.94011	79.88208	72.528076	73.81886	64.56094	64.26845	68.431305	57.518627	68.89959	78.63787	72.71455	52.208122	60.749012	50.295475	82.46039	83.18609	72.37776	63.34115	73.5874	70.17198	63.82998
987	28.75919	39.10469	52.19051	41.576195	50.071922	47.37879	24.403599	17.949104	6.6304708	47.146584	58.114937	54.49057	30.503468	38.876663	37.99476	34.858444	32.178883	27.313656	21.392176	31.35484	43.646164	19.713448	25.487904	23.873505	33.08328	45.261856	45.236294	35.358402	46.4814	47.184303	28.912636	41.571003	32.49634	40.88542	50.733757	45.042606	37.238045	38.718147	27.2014	42.025105	29.753342	23.043121	54.08732	68.563385	70.3055	53.983543	50.303482	40.379204	49.516586
988	20.398914	13.582363	15.253515	4.471265	13.470802	18.082382	36.224747	16.068346	12.917725	13.105722	5.6844664	-4.3201275	11.458307	14.299639	6.48507	14.295806	19.918438	17.502369	13.43298	12.608958	5.300154	12.484396	16.761894	12.08858	6.0074577	13.676422	6.5946016	5.9495463	19.55968	12.473721	52.69912	59.486126	44.356285	19.170017	24.554686	16.697523	-2.439052	-0.25726214	0.6777787	-7.418914	3.195046	3.0361848	-1.3448058	2.6671538	-1.395617	-6.4827986	0.2159072	-2.0375915	2.1899068
989	70.351204	83.41388	81.85509	15.718176	26.129616	26.984818	55.926594	80.36847	92.23999	54.99628	57.813316	56.677536	60.531395	42.14563	20.820854	57.964905	54.73986	44.262787	52.552174	31.349773	22.889435	52.273926	50.7563	47.87429	17.427704	16.298672	20.099236	65.23485	63.095425	47.39566	52.33784	51.978775	48.39765	13.914078	16.461525	19.042725	54.691265	67.446625	71.15866	44.777885	31.1192	15.608505	15.988917	19.650818	13.613749	46.596558	65.32956	66.076126	31.09525
990	23.273718	25.950466	17.84763	38.10717	40.185467	30.079967	15.466871	29.020012	35.735367	12.110361	24.326298	23.037739	17.575489	18.079416	7.3536215	2.51047	11.870909	5.2653303	-8.644969	-6.2015166	-14.027729	25.85865	40.76395	24.2601	-5.249879	8.194775	-11.5633545	41.187626	27.69615	11.077165	15.888227	38.67627	48.556465	-1.6993123	7.883255	21.717329	1.4659315	10.18421	11.827093	46.30284	56.902214	42.01095	22.272324	30.436878	27.182865	38.38412	48.516144	46.28144	48.462692
991	35.807457	36.2799	31.076824	28.208591	40.87784	47.70452	32.263786	59.260002	100.23985	16.38816	30.770237	29.785553	40.38819	39.458515	23.528557	28.043434	22.96468	19.217112	9.371389	17.26683	32.12584	23.499836	34.80748	32.852924	40.063187	41.37747	32.11523	64.837685	35.0007	28.365978	37.30581	34.500206	26.240599	22.67146	24.594456	24.443005	30.651976	34.301476	34.01311	33.06991	31.207975	27.586714	30.873917	38.433773	36.60475	42.142853	33.561638	25.227793	30.808414
993	51.352005	60.121414	53.932755	30.171438	42.910114	36.733566	79.04191	62.975006	43.326508	51.66316	54.437424	65.34557	50.569153	36.00126	27.585926	73.06871	77.58244	47.03598	51.361748	43.037613	31.245356	30.856457	54.584496	48.84298	35.400097	46.058228	30.37195	46.80532	60.412212	82.65282	36.44332	50.09249	31.909546	28.900688	47.92769	60.13384	30.906872	37.1969	32.123085	62.327217	44.69568	25.162502	31.485996	54.23037	46.968307	49.6071	64.94385	64.75743	26.403416
994	9.022028	10.989773	8.565125	7.3279886	16.322638	14.913872	38.046745	36.70028	30.02418	24.033382	38.990444	57.29364	27.263577	21.915173	5.8978777	19.2588	11.86739	8.898748	18.926432	29.201176	35.84592	23.682613	22.40447	23.275295	2.9355597	14.73366	41.183914	12.4695425	14.000817	10.940573	12.454312	26.94551	15.396187	-3.0869942	7.817337	8.768566	19.590431	21.810555	32.102455	13.976079	14.808956	3.3068557	3.3218045	9.141432	1.081002	17.978737	26.511635	16.713732	36.621414
995	49.120285	40.61151	26.504662	23.081354	28.247204	21.721638	19.812016	26.006454	17.579655	35.039604	37.025223	31.10001	32.11582	35.359146	37.723946	23.401289	29.51985	18.893375	47.8509	37.631165	28.645695	36.44655	48.77898	47.704517	39.643837	44.017258	36.171963	35.516674	45.79866	63.27943	56.08297	58.946396	51.61158	44.157562	49.34355	36.17748	19.530993	31.616337	44.11253	6.3402095	13.866167	4.224526	33.03264	31.191942	19.343172	39.59991	35.681244	21.551973	9.676533
996	-11.384416	-12.306072	-0.83604205	-7.8171883	-12.172885	5.8307347	-11.840691	-3.522707	-8.529638	-9.558138	-6.21356	-13.063794	-11.811583	-2.941511	-4.9203014	-9.666459	-4.9778523	-9.551058	-2.8244166	3.4730716	-2.898829	-3.514865	-3.880746	-5.7606125	-4.592929	-2.3339648	-4.503929	13.977335	11.930954	3.2969964	42.852028	40.28501	25.917028	28.963226	26.916609	18.840124	32.974297	39.9638	31.533028	24.638317	36.85627	51.90042	19.987776	27.743484	23.39239	34.533062	60.137657	52.551292	57.17533
997	49.24694	61.663376	75.94803	58.88374	66.190445	71.37723	38.750664	43.904686	33.930542	34.67849	46.68106	32.125946	45.876358	52.722015	53.71311	28.507618	36.804497	39.059906	28.479336	36.471878	51.808067	54.85271	64.000046	60.463722	41.239037	42.069977	54.994263	45.57077	40.011097	42.321358	42.744373	41.680027	33.24657	50.245533	40.92122	37.826183	19.75448	25.233616	23.044092	25.437626	34.272705	38.777348	79.82837	82.267204	61.817772	51.615482	49.601906	51.73152	41.008606
999	6.9219418	14.27467	8.468536	17.347673	16.001835	7.464256	13.196861	24.231705	18.942795	51.829224	31.69557	8.478673	3.4176526	9.86744	7.6005163	30.491543	43.283726	36.221363	20.412273	21.193325	15.458663	10.61302	20.006212	28.169613	9.8603325	17.722836	14.126743	24.952864	29.343132	27.185757	33.194157	31.099428	7.0641603	20.306961	25.08025	11.22186	20.106651	37.851097	27.851364	13.762198	21.324913	8.667923	24.520239	21.853704	14.604572	10.561319	18.481735	17.616116	7.5270886
1000	41.92414	34.609886	22.653236	7.4299765	11.813417	3.2563124	23.365246	16.851402	7.5096884	16.424269	19.711033	8.975361	20.11084	27.047157	21.103165	36.410446	31.142315	25.86464	31.166832	42.93809	38.464767	31.486113	41.31584	35.36934	2.7722015	7.4271183	26.72437	24.808872	31.77668	16.569036	37.803062	45.31187	39.20098	13.399504	20.1115	19.943232	22.512924	25.510885	15.206004	13.953457	16.661724	14.79907	37.107574	39.357994	34.50107	40.22175	50.13469	44.918682	48.040215
1001	-11.934367	0.36190766	0.88540035	3.88878	2.418763	28.421902	-2.9741535	8.702761	23.72249	9.199086	19.24499	11.12369	3.7659583	11.998641	11.393337	11.917244	18.878187	9.531895	31.898209	39.872448	47.132465	37.96524	23.390072	14.476007	22.549053	31.907246	49.888466	21.320919	36.147728	24.526873	43.323715	33.53346	17.085194	3.1997313	14.016365	8.716249	20.25219	23.638386	14.759247	21.674677	32.55334	33.932457	18.216587	22.978271	15.846733	19.312565	29.09459	25.753614	10.2625675
1002	25.13985	30.05737	25.651142	27.744255	27.62046	22.627453	20.106638	29.945	29.27826	65.438416	89.03973	83.811066	54.668365	64.86126	67.8064	23.123055	31.444458	41.20629	40.82704	51.7322	42.333336	38.05404	43.340393	39.916588	32.403175	19.551083	9.565526	-17.617311	-17.416546	-21.151182	36.302925	41.659184	29.906635	39.55238	42.481834	32.433685	30.484161	29.911032	15.583323	25.476053	26.794712	20.547039	26.729237	41.855354	58.406548	49.61029	61.24024	60.19832	36.568176
1003	-2.739428	5.7760944	8.345623	40.972336	42.650078	31.895647	84.841156	92.84838	81.76738	45.6914	47.23372	39.676613	24.996986	33.91422	48.686657	-3.2442136	1.2885088	-6.8255367	42.636864	36.85587	21.30137	33.085556	35.402885	29.851513	22.760845	27.70789	11.876534	112.489944	79.91115	56.322754	25.452717	15.805485	16.015705	24.312237	29.587276	19.769606	49.506752	33.198334	23.03461	21.860516	30.837467	21.388744	23.970144	45.719574	51.23394	93.97374	89.278336	66.11589	33.262447
1004	22.052988	24.511889	18.342718	61.215668	68.736946	58.37047	37.216774	37.080933	28.07422	45.648235	26.83356	19.463985	23.930878	40.38475	38.589924	15.218938	22.83815	21.964806	11.090092	17.197685	31.235394	43.253944	29.557922	21.109371	12.707846	24.048042	26.331078	24.220325	35.819305	51.41494	28.067806	35.515404	60.22216	27.177273	30.65533	36.995792	34.783394	38.216587	27.309856	55.98047	55.969437	42.56385	10.268592	14.895725	17.936674	5.114801	5.4810767	4.7915435	28.372732
1005	36.318085	51.26509	53.192245	33.951687	39.640182	29.414198	28.409592	31.576925	12.629953	29.27704	41.622055	27.570518	24.040565	32.64427	43.04192	17.499367	30.48376	20.088512	43.21322	58.27148	62.332462	23.061972	35.073715	34.720406	76.820724	63.00638	46.67621	44.237083	48.919537	35.642715	34.164127	45.639656	51.35144	52.061653	57.74952	50.98197	51.265	61.612976	55.647873	24.981073	30.92563	33.066223	37.72106	45.03933	38.28678	54.740234	45.35299	36.78218	27.752003
1006	78.21747	81.07886	69.56485	35.935936	69.076355	81.2222	12.15298	19.65538	14.159906	15.258933	15.216122	12.332376	33.431423	35.09224	25.253347	18.445187	31.08581	23.653915	25.306328	41.018166	39.35079	79.277176	78.316635	60.739223	23.396767	44.88251	45.84848	13.409601	26.774158	28.332779	40.817383	48.615223	46.020134	18.217236	28.426445	30.856628	78.79646	72.63722	63.073517	23.92778	36.79525	18.44209	39.666687	62.37426	48.590324	39.400887	53.73142	45.718483	6.330085
1007	39.618477	48.184727	59.890755	59.5947	66.23078	59.43776	53.09386	57.271416	46.259	-14.082428	-1.907969	3.78541	32.472275	13.369718	-2.3462636	19.18473	23.59523	32.303417	54.172512	56.761887	43.258644	35.01211	39.51036	29.993973	29.444187	36.766495	26.60811	23.219198	25.950932	17.034779	-12.627148	-8.2667885	-15.135388	45.1834	65.71022	52.028572	49.87497	61.43109	75.40873	27.746796	37.677017	71.86412	17.057829	15.407959	15.678097	-4.9686975	21.863544	54.561054	37.9109
1008	-10.93322	-6.2372675	-10.350595	22.652464	30.989075	24.526203	0.3404785	-16.965584	-26.734001	13.207774	8.593714	-0.5319587	8.058901	23.088392	25.18427	-0.46409884	0.048123866	-4.136814	-15.315838	-15.633233	-16.738014	15.646328	27.535763	36.683178	16.80984	27.999565	47.750183	21.67368	20.28444	13.560106	37.601017	37.129257	25.597702	0.62164736	11.685628	-0.287085	29.236229	38.465424	56.45986	5.589599	18.099243	20.51986	25.629997	33.087776	23.564283	7.035516	15.1689205	16.746931	10.998972
1009	-4.0472374	-3.121511	-5.7504435	-34.796284	-32.370052	-30.835781	-5.854164	-4.218059	-4.2322183	-2.401382	-3.673597	9.546475	10.453166	3.2617464	7.5096416	22.938438	23.884714	28.035032	-25.465412	-16.771465	-21.156836	-2.1346326	7.1369915	8.610513	-23.87804	-26.033173	-27.722198	8.169245	4.2542276	1.3948683	9.407728	2.3504705	8.561336	1.736285	-1.3854977	5.702691	-10.524033	-8.709908	-10.245922	-21.281498	-20.782682	-15.125601	-8.511215	-0.4197751	-1.9041436	-38.6286	-33.475914	-33.54801	4.102145
1010	9.28137	8.968084	-3.5111938	18.508026	22.280903	27.821619	16.295826	13.954037	-3.1146913	-6.361804	6.0573554	2.7401888	-20.230433	-8.984718	-8.671526	29.4235	39.30046	36.520058	7.749154	5.341603	-2.8460257	19.130112	34.503006	24.12994	9.97458	9.661205	-1.0420837	15.441817	20.71827	28.138618	5.044892	10.221054	20.557144	-35.643303	-39.6713	-46.320812	-23.973438	-22.27815	-22.717125	-39.7947	-35.646362	-34.35852	-22.86015	-22.597658	-5.3591814	-18.675049	-24.70007	-26.121376	28.267662
1011	27.19244	33.31611	40.425194	30.76786	36.521774	38.335197	27.71592	33.954712	27.491373	24.46281	37.906254	41.031	40.971603	50.058563	50.823853	18.086075	4.025966	4.937174	-14.295332	-16.383282	-12.468835	-8.90297	-6.0914454	-5.7690763	-5.6211224	-6.038113	0.20970155	1.8517735	-3.2194927	5.4241514	-2.5710828	-4.746625	0.2860075	34.188698	30.520666	28.707403	40.043007	39.052505	28.812891	36.61021	33.87009	21.809925	27.805992	29.508091	23.18625	27.38179	31.802256	29.382399	18.478558
1012	-2.5817392	-1.177219	-2.8174763	17.142424	-4.7116175	-10.967464	9.949524	7.4850407	12.617653	-10.133326	-6.120706	10.90981	20.174261	14.7093525	19.79425	-4.859318	-1.619656	10.523166	15.537352	4.530961	9.868849	28.728016	34.74205	46.73684	18.608337	14.395317	12.209098	27.946552	33.433784	24.898472	-20.53611	-20.884037	-20.920597	25.299	28.72678	27.584555	25.973732	24.485008	21.396927	26.475471	29.53503	32.65637	-13.137568	-17.586668	-14.630997	-6.568117	-14.0128975	-5.7151012	-3.3292365
1013	22.162403	23.623821	18.462013	28.608646	34.93345	17.035427	28.923054	32.165413	35.373444	28.426834	23.505354	22.039858	29.442448	31.511406	27.050896	13.211952	9.867228	12.486031	19.720047	22.574715	33.03637	-23.155416	-10.103803	-16.60675	-3.2923577	1.1922398	-4.882312	-28.765926	-22.93761	-26.54737	-1.5236031	-1.9835615	9.388237	-3.7687511	-8.690353	0.43174732	-0.851619	-1.9618455	6.1701903	13.228388	12.939243	8.528883	29.461712	25.834255	17.363152	26.362427	24.199524	24.308884	29.729103
1014	46.137917	36.92123	28.130898	35.331825	32.62488	17.497547	19.895697	27.096947	28.01861	12.160409	28.343138	51.102943	12.333988	17.266766	17.979683	45.845478	56.795296	54.34995	59.18538	67.94827	56.921227	43.997677	62.52101	46.213043	76.4094	68.6196	50.41236	28.11212	28.736193	19.829037	33.930817	39.878365	30.644289	29.4316	51.76925	46.94342	51.638996	70.18877	74.910034	54.11653	52.601852	32.58205	64.44564	70.306595	55.971348	31.990894	42.460598	32.35664	30.72938
1015	14.955886	4.8210363	-5.5261507	27.015316	37.295586	31.854958	10.010072	18.432224	37.230766	9.425792	19.664568	28.381105	0.8901323	8.684029	-0.05320412	22.910458	30.694462	33.56283	24.856094	30.260555	24.706364	2.9330616	8.998713	7.384726	-3.2164698	1.2346053	-4.9801297	29.79022	22.539953	9.469904	6.1688695	23.302986	36.218094	37.33773	39.058624	34.39102	50.14145	38.92102	26.944256	9.543791	29.810944	49.00149	31.00123	38.02044	37.746014	5.262702	8.946239	-2.291643	36.435005
1016	40.13994	42.084854	36.13687	48.577354	57.46511	55.538788	27.992065	34.72105	45.157734	20.926266	26.815744	24.41153	33.009922	41.67195	34.498383	38.934223	38.285988	33.238373	23.192202	36.437737	38.11432	30.738499	39.781525	39.1254	29.012636	45.16192	49.123886	38.68764	46.83509	38.915207	8.993074	17.31833	18.17709	17.19659	27.044357	31.517368	17.836555	21.90242	30.430874	17.23951	18.209352	23.309418	27.353321	21.87714	17.168491	18.457943	23.75748	20.591103	9.994329
1017	12.510346	13.668428	10.91511	26.155544	19.979895	14.697561	15.058323	15.977457	8.885576	18.763758	22.726355	27.98194	10.905184	11.866623	3.8500462	10.946688	4.7484074	21.38956	46.89637	37.286964	23.014114	29.589397	26.290726	23.840805	13.042358	19.093468	21.53672	9.44892	21.53716	21.431274	35.31771	45.09167	37.485146	19.068592	21.232876	19.867216	31.94542	26.008127	15.403432	56.23	41.723045	28.732548	19.783289	33.44055	37.83937	26.116116	25.191683	10.968193	35.92292
1018	22.86187	22.06403	20.040474	17.723526	20.85541	16.928116	9.265209	13.918446	18.46941	-10.149366	2.0437865	-4.0097027	21.400888	31.436249	28.106113	38.336014	40.523907	31.735153	27.691097	37.383537	33.975548	20.677326	28.8386	29.214945	26.980152	20.679256	19.172832	18.31726	22.548687	41.51716	15.59239	22.180603	20.995676	34.272083	38.141304	24.611591	31.759438	37.63376	29.508343	18.809372	25.246717	23.466888	33.063633	27.424015	15.009261	24.371258	22.699299	26.382671	31.425976
1019	37.451416	37.698544	36.019836	37.973366	35.642033	22.05465	27.82582	12.544792	3.0360107	20.4801	26.986393	18.252384	8.07983	11.680743	16.76497	14.932192	16.550228	10.163868	23.83177	26.213327	15.393741	44.506783	47.368637	29.860497	24.981396	35.14839	31.839943	18.403778	30.284412	29.57411	54.781414	44.947407	31.513548	25.55487	28.687088	27.535	28.41001	29.128817	26.156296	23.35928	36.01609	30.464085	16.58198	26.676414	19.23143	21.818424	16.647203	25.228828	14.05932
1020	37.781498	45.215855	36.05653	41.77885	50.92958	46.733692	5.048137	13.808216	3.4482875	39.919304	46.795464	32.88813	46.63218	56.259903	51.49549	34.95568	47.70553	40.951454	28.715336	33.304077	29.491108	44.02408	40.9405	36.338737	33.55835	54.178207	68.80371	32.270157	49.849762	57.326385	26.96358	43.13188	45.06834	32.70098	50.57199	46.33825	40.309647	56.245964	54.25099	74.71263	56.669518	38.07625	62.036095	48.935474	36.922295	23.689884	35.20418	27.392933	54.902557
1021	14.190622	26.558445	28.931252	23.688778	27.784805	19.689411	25.06209	31.170849	35.3079	27.3608	30.670967	28.345045	25.965668	35.54903	34.182785	16.412758	24.595596	22.262468	33.783203	37.513573	30.676495	39.982796	47.535908	41.612495	14.852479	25.135849	19.20707	29.759745	28.420147	21.21481	44.1892	45.49138	32.795433	27.892975	35.50709	32.83821	19.545696	29.083736	22.435429	43.091198	21.530636	9.147411	41.117073	39.939705	25.061102	44.016216	49.29574	40.49262	32.896122
1022	45.724083	42.49484	31.389997	26.714767	28.199093	28.340637	30.119213	36.277237	35.84276	34.48384	27.084232	28.511974	26.755018	32.214825	32.410652	28.577765	29.30449	31.169962	22.373495	26.89353	23.071472	35.858147	39.692265	28.85794	20.473804	27.682388	24.746883	27.832336	24.690956	25.999128	6.57517	14.485697	19.45478	16.057728	17.856339	10.832394	-3.6267931	3.621632	18.645802	-0.49475622	0.2766267	-7.7531853	25.519913	29.644176	26.031746	25.376987	25.29491	18.019005	17.77172
1023	6.911351	-3.7204342	-3.2751455	-13.768482	-17.360607	-5.981837	-4.1979227	-3.1815162	3.0636754	-24.040731	-28.31882	-24.638716	1.9403572	-6.8809032	-3.444486	-20.738392	-25.47094	-17.62664	4.138838	-4.8505545	-11.892678	-5.801826	-7.858924	6.2134314	13.819306	5.1251984	7.141316	7.8367434	-6.976583	-5.8529587	26.135958	16.913187	17.6165	22.265196	17.092312	19.802166	9.186481	-1.2739898	5.5995603	11.748841	12.879755	21.502266	-1.0044042	-5.8108406	1.453995	14.467493	14.94415	16.771852	1.9206793
1024	69.45177	23.086288	63.738937	62.74021	44.811596	49.538296	75.02789	73.756744	36.129623	16.574928	16.079521	40.027218	22.527199	36.43618	59.842796	44.50824	21.076502	34.42328	91.84575	59.192043	46.30452	80.42751	58.93912	39.605755	35.734802	46.271046	28.56498	33.27858	49.874672	41.30999	59.135162	69.12262	84.77226	39.639275	61.63147	33.87272	32.710373	65.72	26.120384	55.91038	36.213375	57.20514	35.86161	40.545357	49.78869	32.152416	35.573265	74.82283	49.72661
1025	34.064526	45.731747	45.53946	30.184624	34.54539	26.54277	17.274673	28.90969	38.886578	12.225289	27.21381	28.320766	8.916174	16.550238	11.411762	37.783684	43.321877	33.752296	8.88296	27.755898	33.588882	37.47464	50.6117	54.627872	36.097218	46.286552	58.851494	12.272808	34.63884	36.884148	44.8781	42.38244	25.42165	32.802734	33.52102	16.077652	28.792046	11.816451	-0.738383	26.832905	42.968506	38.06624	57.05148	60.4755	53.99225	26.80207	32.534004	17.038952	28.931984
1026	50.16529	45.836254	47.257706	67.50898	48.90694	27.258532	58.019955	55.30108	43.914024	33.971054	43.425674	38.066296	25.000954	29.323597	26.491737	47.632607	61.519173	45.739025	32.052673	45.12359	36.633293	34.051563	41.666862	32.674133	30.41428	34.182823	29.160046	27.731552	33.045162	29.019642	28.375534	30.832336	28.053215	19.281603	5.921009	3.7411275	20.311642	23.272564	29.27473	61.145912	75.99286	67.91179	32.313023	34.52454	30.565514	74.19156	109.22662	98.11205	32.31897
1027	12.548429	17.51206	13.71645	20.470062	23.80491	11.657061	35.021255	40.842255	35.61821	19.139648	22.870384	11.758322	24.545822	34.955322	44.461117	30.68246	25.66663	13.778748	48.54779	37.063946	22.223124	13.80855	19.586739	39.797096	26.741428	26.425095	11.370834	52.222725	30.946846	27.801744	39.96444	48.46303	36.337967	1.3861839	12.046822	13.78042	25.248873	25.614258	14.453834	18.69878	33.637352	43.038628	23.552969	26.875824	19.192087	25.92003	36.817917	32.0265	22.252026
1028	38.107765	34.912407	14.126571	17.41043	30.299103	45.00773	31.965908	32.20236	23.464912	39.803547	48.881374	49.017815	29.685692	36.534233	25.044325	26.239693	36.26016	14.630641	25.752426	13.713844	0.49366778	23.101467	30.497776	19.59851	38.995804	45.038815	42.531998	46.553314	37.143486	22.675737	35.478928	41.537727	39.5102	4.45993	19.713589	21.071316	17.431396	34.262955	37.026424	28.993351	29.270203	8.892439	58.44771	57.181633	40.658592	40.556118	40.33167	30.804304	37.07804
1029	50.793533	56.866997	50.723923	10.237116	18.063232	18.439884	36.64055	21.966877	14.508632	13.218817	32.45301	42.73613	42.51693	54.58998	46.130627	38.05661	34.16262	22.078253	24.533054	34.347763	40.87776	29.317242	35.53543	19.43274	23.503902	26.50631	33.23558	40.755302	47.21444	47.23368	35.181374	41.075455	37.000237	70.24231	81.47676	81.40279	59.36287	73.59108	85.43802	-4.0692606	6.7711287	13.95789	91.91117	96.43493	87.45549	5.7001877	12.035595	7.5592413	24.786837
1030	19.453447	34.349472	30.874378	5.4783373	11.621788	6.173276	25.126038	29.813179	36.053043	25.826117	36.286186	44.441	29.331825	42.765614	50.195274	33.159485	41.032307	27.748985	2.5069444	18.774351	27.909885	56.049507	28.604084	16.603724	14.7582	26.846956	33.49115	44.059574	46.91829	41.709663	42.74647	46.123604	28.608166	52.557907	52.84703	42.09857	28.34719	33.39312	30.504196	33.730766	45.20002	49.97052	15.6480255	35.539566	26.028345	32.665535	35.03292	16.827446	28.584888
1031	25.24395	24.43589	21.76984	9.611465	16.10354	12.774328	15.4525585	24.160984	17.922962	38.140503	42.74994	40.56955	23.926035	31.118328	26.577541	28.436739	35.411266	32.47926	10.2822275	17.83778	10.727407	23.051287	29.18976	27.187788	-9.355946	-8.5399475	-1.6079446	21.353607	25.460773	15.236229	36.528145	29.871239	15.0759325	20.431833	34.699245	20.759907	18.03487	32.22252	27.1922	18.121002	27.02238	21.700506	23.674343	29.828747	23.42731	33.346344	22.419271	11.890512	14.769625
1032	-11.830307	-8.614447	-4.421631	-10.781001	-7.0000105	-4.013155	-11.674925	-11.506996	-12.448188	10.869356	4.992799	11.626729	4.56362	0.63973165	-6.44586	-7.915688	-7.2317314	-7.054222	3.8061438	-0.6349516	2.6336393	12.942045	13.824777	9.218331	5.823569	5.289904	-0.22893143	0.49816418	-4.472927	-7.114648	10.685467	9.739591	26.935257	2.2036877	2.110927	5.5621324	-21.338118	-12.474059	-12.674441	-5.7961373	-10.806142	-2.2886183	-5.8419	-1.2299478	2.133762	3.562033	0.71197426	-1.3145654	-16.447632
1033	10.64543	13.74852	34.851185	16.458553	24.252811	19.101208	18.33152	21.2897	12.762056	13.097557	13.1964035	14.516603	10.2700615	19.40644	10.759682	17.153608	26.341803	21.859716	20.201538	11.444955	5.827672	10.968614	10.828406	17.572412	13.43984	19.438444	13.772346	10.745407	23.004314	23.155296	17.440731	14.5548115	30.992538	26.960491	35.5095	28.06141	38.368713	41.40567	41.727573	35.40195	50.449646	47.704865	13.7776985	25.048428	33.97043	16.582005	25.522755	15.849533	13.974817
1034	12.4756565	14.1245	18.15961	-2.850835	-6.1740284	-7.440954	12.169423	11.575453	12.150593	9.770512	8.6390705	13.304499	2.7387896	0.4873067	10.870636	4.494239	1.0749193	5.9066105	-0.3688673	-14.682618	-9.16539	-0.57054543	-0.2808736	8.217011	13.753889	17.869999	21.796877	-0.30247405	7.677189	0.10876536	32.859444	38.33436	30.914658	22.51551	22.233868	29.215183	17.223778	22.17662	22.465029	18.102875	20.761824	16.00488	30.385368	31.234951	32.310524	30.766293	32.48756	22.663546	20.836472
1035	1.739846	5.5674834	6.082222	28.525711	32.463646	20.97517	40.906395	29.830643	22.760956	-0.43416065	6.47801	3.4754553	15.173332	5.7655067	5.0625887	32.36917	41.049873	42.768074	14.083464	14.242933	15.684977	8.744541	14.550859	19.240475	-11.943234	-8.234291	-16.131998	-9.128744	-4.0858803	7.495837	10.827872	15.714649	10.098398	-3.2169063	1.9383161	-15.87438	9.862255	10.303225	0.35889694	-9.974171	-2.4425502	-1.4698486	51.461388	38.356308	22.69274	9.251823	14.7404785	13.648306	0.3677392
1036	32.380577	37.59034	32.032764	50.985184	60.324936	41.872078	-2.4927568	2.5076947	7.0006304	12.418837	14.812296	32.528767	47.972683	57.0889	46.37028	5.8594217	20.00106	39.32742	42.460365	38.6958	33.18032	45.71018	61.514236	76.54515	46.18633	57.981415	56.08437	52.297295	50.193787	36.198166	11.771814	16.086327	10.114101	30.575207	37.05847	22.970486	18.886906	30.797104	23.418152	63.006805	73.999084	77.26219	42.513405	46.07946	26.67136	16.177605	34.455906	36.510452	25.015965
1037	2.026517	15.183307	16.403877	44.047203	40.274765	27.349577	49.31025	48.688965	50.283264	-1.9274452	9.870499	3.4951549	61.934334	81.011154	85.29367	33.06945	43.085724	42.962162	29.561712	51.49161	68.73255	50.619385	53.80836	41.06179	5.0790296	10.762575	14.30225	51.24266	55.370346	45.767998	10.891817	15.18108	18.63097	33.026993	30.708424	13.686291	22.140114	31.78282	28.649643	42.451263	52.97812	57.541428	42.910248	44.537075	35.468258	66.57259	79.44995	51.532524	38.049538
1038	18.041168	27.438187	26.254463	82.18446	90.67728	96.92145	23.728539	22.967192	13.018036	16.989204	8.30059	-3.1157365	38.099014	44.483032	38.247196	29.084347	28.951061	25.051704	53.85453	59.65272	44.193687	22.872677	29.622305	60.10921	43.314735	52.22251	37.281387	27.48246	37.715706	53.491432	4.2228303	4.967292	8.524637	34.951416	54.46844	60.052963	8.642083	17.669075	10.504242	76.083	86.53137	73.819336	7.0957565	8.45537	13.436882	27.5987	26.026613	18.73385	63.64262
1039	17.275555	21.583105	22.983479	30.393236	31.100517	31.346394	46.69307	47.788498	27.844856	30.455067	49.09255	49.809616	42.405342	66.07013	62.204018	21.5811	27.466951	17.448763	29.168116	29.08151	20.443014	16.700085	26.95332	32.629818	24.276436	30.192272	32.44095	22.546402	36.042915	36.896847	25.473291	23.23836	8.619233	23.017757	22.414822	9.736795	28.329689	28.22255	33.55134	29.774536	33.925354	19.366344	69.80081	68.30822	43.98043	28.176796	38.22175	42.113464	11.447669
1040	16.871723	32.548912	28.160923	23.716782	29.420727	21.306007	25.019703	45.677082	47.84472	13.01683	32.60656	25.13987	43.283806	46.494648	40.06501	27.724464	42.529747	66.14157	20.750246	30.836548	21.967619	60.622208	65.957886	64.962875	-0.7928794	15.522034	10.988702	14.567608	28.142078	26.435986	39.1266	49.45704	26.332329	53.921684	63.555805	65.26553	63.04573	63.471947	41.588882	23.217442	33.075363	39.274788	52.92855	66.43417	57.297523	24.220161	34.32591	25.620472	42.156937
1041	29.3492	47.292473	48.538265	98.89045	106.25774	90.44425	41.271618	65.828156	74.57367	32.140484	36.095573	42.929115	44.04962	31.870499	10.252188	39.926674	52.17627	42.71468	30.329842	43.576523	31.58247	33.637665	41.7139	49.646904	27.04338	42.892906	40.289604	67.459	81.74028	73.894196	24.406345	33.33043	17.58981	52.19994	59.07345	44.653442	35.959187	57.865112	101.443825	26.023268	42.20421	38.95813	32.157757	54.29635	59.140495	21.19542	33.349064	28.382719	11.286379
1042	76.805145	73.576675	50.850952	28.1294	28.523933	21.10456	26.779442	17.545763	16.641956	1.5203745	10.933336	9.478712	5.0362344	6.885589	9.286958	45.262333	43.43225	25.450974	52.20284	62.809338	62.41652	102.92607	86.51822	53.970352	40.9	39.50688	23.154308	-0.7533189	12.535099	10.001665	31.459919	38.820988	34.385723	35.482315	29.348484	12.711084	86.3098	85.906166	79.862946	61.650772	42.14692	30.78295	22.071085	34.535618	31.200443	6.6928883	10.9307	22.80306	15.798625
1043	71.94436	74.13843	52.534668	27.52813	26.206062	24.618362	-7.319996	3.832476	-7.6237607	21.654186	10.126541	-2.443531	10.584795	19.245735	15.583258	-28.067104	-8.700394	-7.751993	23.585537	22.34919	19.503468	23.042513	19.862127	4.33262	29.362871	27.619656	18.51571	53.14718	55.35475	40.107254	20.616745	40.956345	52.176544	16.09468	23.917894	23.72713	6.726589	38.92022	40.0157	0.89049655	7.729206	9.96899	16.274267	9.616153	1.2189102	60.960617	48.51859	32.337242	1.5465947
1044	63.89103	67.9451	60.09195	68.91696	71.65124	72.79176	20.698376	30.253664	33.063065	73.682	79.79042	72.91277	41.38776	61.48421	65.88023	34.771957	53.406387	46.422394	11.133572	25.233715	28.281334	32.969986	37.93712	30.832943	17.044449	26.343071	30.845173	28.433632	22.90786	15.950243	55.652214	46.644756	39.1651	27.299038	46.02508	41.03932	44.471436	52.494987	56.97931	40.999123	42.793472	33.44931	50.54559	41.695637	31.387255	32.79664	35.325756	27.051262	35.226776
1045	41.008713	47.343914	37.175198	53.964653	53.336807	35.810287	27.572634	28.285526	23.888412	36.14267	49.300068	51.957138	31.584904	40.143494	33.718636	60.144794	32.29738	15.534677	32.563606	34.83361	22.207186	41.645058	42.17903	27.600735	37.781708	43.53701	36.185688	55.26532	70.42491	64.58725	18.131283	31.340786	36.82747	20.06285	25.689514	23.77678	15.57184	28.332714	18.629541	26.749329	29.442854	27.442139	22.399017	29.192556	33.02945	44.046234	54.350273	47.04781	22.959934
1046	26.925264	30.552443	44.928207	4.4337597	15.983126	26.455727	6.4909773	19.03405	19.631319	19.223366	27.424885	23.172138	30.394604	21.577084	6.6214323	31.65385	29.884167	21.948025	14.211435	20.09095	27.516747	8.661774	16.70106	8.976338	14.044916	17.531324	14.657047	23.870907	36.711697	53.20294	1.6708237	13.169831	9.073233	-7.1412773	-2.262539	-13.2961235	24.148258	35.05968	33.16663	50.297287	60.995872	62.77226	7.7069125	18.227701	11.104366	1.9140483	-2.2072048	-11.407261	-11.244383
1047	5.8511457	22.97046	22.529087	1.8037133	-2.2078347	0.23587132	-11.730041	0.99398124	0.96071714	10.119968	11.395624	3.0346327	27.327251	28.590275	21.147581	17.51421	25.414694	25.387543	9.060976	18.856236	12.415112	19.952885	34.564697	24.06977	-7.114272	14.85124	24.77501	22.897064	28.565037	18.605995	18.226898	33.11949	42.856625	38.622818	46.017113	37.515377	14.533518	29.91427	20.235123	-4.6592865	9.433546	14.271459	17.934868	21.844694	1.8182261	41.756294	40.167408	27.777115	38.698895
1048	47.703934	44.834923	26.737192	43.114212	58.15339	59.553352	35.48574	47.418888	34.651237	25.703857	46.42762	46.595047	50.72334	69.21553	83.60257	37.3946	52.5328	61.445854	34.388176	51.572884	44.28212	44.375504	55.00317	49.279922	67.15402	68.842354	58.25605	70.76479	76.30232	60.20714	37.92598	52.556664	55.287224	22.401678	39.97139	38.87828	34.540222	54.032833	49.670776	54.178547	53.409325	44.80675	35.33766	47.342358	56.55851	49.085297	55.943222	66.688934	55.27668
1049	35.281647	34.94466	25.605381	20.888132	42.64842	44.722626	47.9471	60.48105	55.854183	39.01626	46.05885	44.230984	45.583603	51.7734	48.89244	31.835058	44.90635	58.76586	33.706314	36.898582	35.40453	47.52029	59.63266	71.07263	38.42885	54.4914	49.191452	34.97837	54.055687	67.294975	20.674683	17.827372	-2.2206378	33.23398	53.17389	56.711002	52.731434	72.59952	85.300354	34.60803	47.575348	41.204685	23.40934	20.405758	9.46465	20.92609	29.769382	22.742844	70.49808
1050	35.22997	40.960976	30.32493	34.14595	43.626938	42.970955	50.11283	55.668358	56.470406	51.384705	58.200607	58.05382	50.573196	55.800186	46.63776	40.751644	44.7524	32.589287	10.82999	31.353344	31.005142	7.5571594	27.370886	70.13788	58.062744	60.503613	65.48123	24.385464	35.45662	21.591528	32.72551	40.379364	31.813816	29.551071	41.402977	53.57144	62.6365	63.02564	53.353592	37.59134	44.36461	31.889599	27.534943	33.83455	18.995829	37.045486	46.07579	47.155365	56.13609
1051	67.07321	56.13897	34.045692	28.445915	41.550163	31.417576	37.334114	57.68007	76.176056	48.88653	62.07264	53.018154	61.563232	62.07325	48.71321	47.822937	72.14917	68.02101	48.943512	40.600166	27.077423	77.76567	54.15171	33.845715	27.13196	34.965202	24.380032	51.62588	69.6962	57.693665	32.807224	46.39009	63.33521	42.006004	53.447342	43.82538	31.737621	59.535065	51.214775	38.42618	40.627365	29.038935	37.951233	52.7844	54.346703	52.11895	80.77785	80.427124	25.433912
1052	30.782661	37.565403	34.476883	73.046524	59.043427	37.650467	51.47227	49.049088	28.256302	62.59384	77.42734	71.56528	28.252718	42.98863	40.868546	57.032734	65.802414	54.21205	64.0159	64.55405	52.106865	36.723495	41.15871	18.433878	23.72351	31.152512	16.302834	26.305801	31.919685	25.463112	27.795048	35.597717	49.45904	37.16955	51.88424	49.814426	54.877098	50.23706	37.37732	33.400467	41.131172	53.59548	57.290558	56.118294	45.30549	43.640152	66.64383	82.01588	46.33101
1053	49.94258	76.89351	83.48476	49.161793	75.772026	69.37839	99.031456	104.93794	100.97777	47.284485	73.889755	73.19533	31.753725	46.26316	43.421642	116.76477	94.24923	60.999928	53.55961	71.70322	81.98375	68.63365	86.558685	70.99225	66.212555	68.45102	54.80919	51.296112	59.30907	58.74729	64.1137	72.719864	79.29932	80.03736	91.82579	73.04402	64.56467	92.11253	117.164474	80.609604	94.642944	99.37103	74.45018	76.153366	48.257587	61.049614	82.640785	75.75459	80.94696
1054	83.04615	81.70134	65.35594	49.253387	62.632042	62.162674	38.194176	58.222534	88.23924	71.63871	71.020676	56.743332	62.258213	69.26601	60.84887	42.137615	52.406586	43.87487	76.39277	65.21887	52.6018	59.31807	49.905296	35.112465	42.251984	53.687424	55.57699	40.050396	52.74021	42.133114	33.681183	36.891033	31.972803	68.733406	58.96632	41.317585	64.051895	64.19544	47.481224	51.201714	55.837147	39.0745	56.76573	63.706482	54.369255	34.70774	50.152313	73.66858	67.9435
1055	43.846382	53.83477	54.846367	35.420517	37.661854	28.557774	47.054688	51.620644	50.18564	54.13436	66.85593	66.67911	55.579002	60.319725	48.43627	73.65999	72.816696	60.815956	86.5055	84.17763	68.38756	53.05623	68.08621	54.87867	87.64767	62.27388	40.55905	78.37136	62.8116	43.358704	25.738773	45.306007	45.993427	64.674164	74.63823	64.77794	41.751312	54.155533	59.87735	41.48499	58.858696	71.24107	38.424194	55.0654	68.27719	36.52773	54.8696	47.893192	49.25386
1056	31.598402	32.35092	25.883955	39.991096	51.49434	44.810867	63.048492	51.3079	38.445877	43.75255	50.19838	40.631836	42.965607	45.270744	39.03974	30.85337	35.017517	27.294956	71.263	77.3153	65.35509	36.296253	54.085835	67.22883	42.903423	47.66213	34.745274	24.475067	23.613474	21.65443	22.132008	26.001743	21.27858	23.203394	30.467396	54.861572	30.213053	30.955605	25.609901	48.951782	53.32158	43.854206	26.85507	32.693207	32.497265	19.858501	23.49544	24.44334	26.264074
1057	55.82988	68.92615	74.94057	38.70971	47.525047	73.15653	28.79115	33.332115	22.139816	30.504818	36.1396	32.79393	48.442467	53.498184	63.388344	43.648876	49.98154	45.159134	33.00142	44.429493	55.994213	61.61434	70.425026	76.23326	48.966335	61.03084	42.697502	52.593678	58.214314	59.887638	55.632034	54.347645	48.445736	40.407677	53.99423	63.778656	61.343433	65.962234	60.19765	35.062843	42.323692	38.77661	15.122334	29.362331	31.32079	42.757423	51.78054	44.415146	65.19184
1058	49.752235	55.484097	53.43686	73.12828	68.133415	45.29689	47.8651	64.53322	81.132996	76.85169	76.572556	62.973434	77.44453	62.921963	46.70599	38.375847	43.74608	42.360584	40.335815	52.551353	55.479942	45.04091	55.354393	49.44523	54.125397	48.835884	37.178085	54.015575	61.223328	60.92135	63.781464	62.750244	57.348755	48.08081	58.192444	54.208397	50.067596	44.580833	34.384552	15.627867	18.45682	17.566725	57.070213	67.05258	65.36595	75.91669	56.76083	41.69213	27.095875
1059	47.83336	59.558907	49.5836	29.145073	41.843384	49.87783	34.43534	38.173225	27.362179	51.226776	53.7602	49.450832	46.00772	57.927956	55.822754	69.53519	70.692154	57.0072	57.931137	67.374054	61.73754	61.16926	58.59229	44.710907	47.31257	56.348175	49.56183	49.743958	63.488625	84.70994	49.155113	60.68036	61.379288	79.25786	77.59146	59.633163	54.679226	68.007355	68.840546	49.693962	50.199295	33.534237	50.01965	62.65483	59.25914	57.331352	77.51504	91.008125	55.71784
1060	21.306576	34.76619	31.348778	24.430786	31.606838	29.599487	44.394184	32.996574	15.867161	54.007515	45.555176	30.762102	17.734901	30.999987	36.066475	56.03395	51.76888	32.66929	18.695639	40.007065	49.947784	22.694492	20.461056	9.74404	59.267822	40.684784	21.530405	9.949484	12.7641945	37.556877	26.378124	39.552776	65.17421	24.305874	27.496078	22.73905	38.385918	25.796185	14.776077	39.84617	38.60994	34.439888	14.213415	21.716003	21.74003	30.305159	23.930706	11.240947	30.57867
1061	29.620358	38.104137	35.96206	93.16689	90.6658	74.12949	45.57837	41.634594	36.259277	33.302452	24.51438	15.425636	24.910995	37.72296	28.246696	26.947353	36.17212	37.945568	42.672516	47.00387	41.42439	35.493973	45.473934	36.27257	42.211998	43.890736	32.630463	16.514107	25.784794	15.604312	27.754642	31.99089	23.05201	17.00809	19.460928	11.632837	27.325882	29.742535	19.311798	30.839146	44.269794	64.2	59.444298	60.369457	48.484978	42.74144	58.3692	61.709915	51.738556
1062	-16.216366	-15.427823	-13.132256	41.367905	38.309616	25.81089	11.777023	14.625097	-6.012989	20.928173	12.078899	0.15123808	46.667778	53.10315	53.868416	13.270242	31.64428	38.195263	14.363595	17.689043	16.134653	3.0693493	10.405349	10.4980545	49.076706	66.5661	80.39432	-6.513556	-7.318456	-1.8038684	4.7769365	5.248222	12.141317	11.614304	9.69625	-2.9679644	22.67096	27.716364	26.94388	37.554153	43.5764	31.437805	-3.7065682	9.028256	6.83323	-0.6750432	0.52049714	-8.29324	16.208641
1063	82.063156	83.98522	67.12924	49.304195	59.63317	45.979767	39.297752	56.72277	61.822	39.86371	60.472374	67.302444	65.843796	69.362656	65.9632	41.988934	48.741257	71.22855	52.762398	58.107933	56.61345	59.406273	69.8302	55.200706	31.280083	43.528133	33.633774	68.216225	71.09538	54.85401	42.702717	47.045708	32.235	57.889355	57.08898	46.32975	55.27465	65.66168	53.024685	50.832996	58.5445	42.900208	52.854397	60.67743	43.190056	36.478012	32.533714	18.328049	59.614952
1064	65.48247	65.52855	55.845383	48.862534	54.678963	61.5765	59.757996	67.97601	69.90749	64.9126	76.66452	71.86861	37.770226	42.2514	48.996643	71.49092	72.039764	66.83066	67.53829	75.415146	64.587494	66.75323	72.49756	61.91623	58.976997	52.277412	45.186928	44.80044	44.553497	27.491436	65.86464	69.207504	54.634666	45.746582	51.41213	33.446163	58.927155	62.310745	42.292404	46.066704	51.55339	45.63851	58.790592	67.933136	56.341423	54.343018	54.967834	47.616653	50.752296
1065	-4.716983	-1.3054948	-5.9417505	28.478176	38.98171	31.660303	38.009537	38.2207	25.004066	26.120253	35.337414	44.205055	28.709019	25.785397	20.765678	33.9065	37.879692	29.270363	15.104631	19.214134	17.122816	41.956455	40.463665	27.760216	19.592094	16.173954	10.555443	12.341665	7.9944034	0.5312795	18.649231	25.200848	25.519308	8.264414	20.813559	23.38241	23.353054	31.250912	31.57933	18.157124	23.092022	22.609167	10.690777	17.76749	12.586056	25.955994	23.860928	21.157593	21.731695
1066	61.59607	62.887497	50.936974	14.396614	19.686054	13.945502	24.926712	28.183945	21.862846	73.28996	80.01279	70.54712	29.095184	40.268074	70.59592	22.675457	34.3963	26.051527	7.6259136	19.567646	18.519215	50.59781	46.73639	36.469208	23.483799	36.27758	52.02317	26.58641	38.68634	42.306194	28.274956	30.741785	28.098717	40.367683	37.30827	27.392742	51.040115	47.89259	38.56334	36.629517	46.54229	32.691586	40.35395	31.798592	29.375292	30.411282	39.314217	34.462334	33.038177
1067	-0.38916245	1.8537579	4.426599	4.34496	3.3532093	4.609328	21.95807	25.567898	19.72218	3.5499797	10.5758705	7.1925106	77.2363	89.03471	75.639725	21.894798	40.571594	44.502483	15.919439	11.571547	7.612356	8.438316	5.754486	3.2842438	4.3902698	7.6771374	12.741537	-12.87711	-3.7633185	-1.9595145	8.6985235	19.41502	20.269745	35.955574	43.00678	41.432755	8.769702	12.115459	9.866617	16.037659	12.11632	20.296162	18.834162	7.029246	3.8117058	17.936077	16.484962	14.242164	14.299045
1068	42.050613	40.345886	20.90979	53.649715	57.643036	42.567863	19.847403	28.436283	30.784616	22.903069	34.90581	49.41873	72.37877	65.08574	46.89157	86.52617	91.22371	81.80585	48.897503	66.94436	49.58701	79.07984	73.094955	43.44998	70.642426	59.431458	33.858627	66.05705	77.19829	77.24064	53.951008	50.378567	49.530422	69.08081	76.32239	60.311707	68.54489	64.84622	53.092308	50.017654	63.298363	63.92183	53.019768	56.380585	38.378654	27.731773	35.51458	31.536245	26.652798
1069	32.35679	32.508278	24.359272	44.937393	34.915413	17.936905	1.5684834	1.858488	-3.2626486	-11.741471	-4.0478125	-10.065891	28.283516	34.352844	30.234806	51.445534	59.04158	53.30677	45.37254	53.47374	46.794907	41.893494	50.863167	54.285683	31.79572	66.652176	73.64775	-0.6448876	-0.6449319	-5.5837107	-12.975666	-2.8483186	-7.654419	38.560524	54.828636	64.66824	-3.0185823	1.3326547	-3.8097358	3.6855793	10.454854	20.552948	33.914024	40.889507	47.55935	-11.878927	-7.3021975	-9.584618	6.1423006
1070	-8.598113	-9.444185	-20.081345	9.463256	1.6587652	-7.8734536	31.17184	33.868034	19.501	8.632109	8.613393	7.3565545	31.836401	37.610588	22.765915	13.486584	15.165539	15.899892	46.606018	52.111515	40.0625	28.431492	23.37966	18.620386	-18.882046	-16.756414	-11.447512	3.4205022	3.5712907	6.655279	11.168635	17.02185	8.383772	19.843365	20.706745	18.81958	19.817677	11.0825815	5.1552362	28.446012	24.447098	12.092304	18.251274	24.40102	23.404762	0.59204	13.86521	11.465885	6.6352463
1071	31.092129	39.35688	38.943184	13.536959	15.391002	10.32307	19.329094	24.230034	18.828331	-3.985182	-3.4070635	-7.0611467	13.999448	9.176481	6.683527	23.268843	24.895288	11.076305	19.881771	18.72331	31.97747	31.941547	35.45743	30.920498	-4.027283	2.4240124	-1.2206733	28.369282	22.035355	20.234184	32.586998	29.907288	25.577261	18.644255	20.254162	16.51572	2.1374295	7.863999	7.6798964	-0.9999313	1.1069798	5.3759413	12.263967	14.144045	5.7668953	21.302559	60.47261	64.41882	23.284065
1072	10.468464	15.367523	13.482506	33.81199	45.58309	44.489693	16.06836	21.253838	13.169088	57.422836	53.457268	34.59115	75.44612	77.39098	73.90744	9.333431	19.46334	18.730122	2.2451546	19.102417	56.046383	36.660538	63.80686	82.54837	23.113846	35.942482	34.43511	-7.029154	-11.282234	-13.713382	41.09046	44.821075	48.341263	25.336636	30.768723	22.924374	48.3518	62.051582	76.88366	26.366348	32.296288	28.308418	49.947174	43.864613	36.01155	34.76551	31.422153	25.608768	33.796864
1073	15.364572	31.725182	30.627422	33.80953	37.692383	31.931723	34.17774	39.018593	37.506134	46.90295	71.17374	71.11392	29.443138	30.04211	23.925198	11.401093	8.897402	-10.589813	14.900164	13.17007	12.823664	21.82562	23.195347	22.069805	44.666656	34.604046	26.353992	46.37594	52.256516	34.277298	-3.3406625	6.20291	6.6754932	12.462217	8.188474	11.159899	19.1298	24.115425	26.348263	19.083523	21.913326	25.770842	40.623276	49.131634	42.762672	37.223625	33.83838	26.467094	16.620567
1074	32.587814	31.448627	17.185287	-5.685561	-0.76483285	3.0980356	7.947937	6.191713	-3.3106792	13.075411	23.152966	21.904968	63.222855	37.17514	21.341808	31.952553	21.750067	22.763973	28.049465	41.467525	52.095573	22.11628	22.113102	13.8406105	15.796717	23.222641	11.199192	20.87963	18.483791	28.674797	39.907578	53.97505	55.258636	3.0230985	5.2212725	4.865717	44.747364	41.51415	28.643314	37.14894	42.078793	30.951895	23.409737	11.627891	3.6584156	29.566364	37.884575	34.401543	53.089798
1075	12.498533	23.12267	39.481644	84.152054	91.30873	69.5575	28.99606	48.67343	61.275974	17.207329	9.030691	4.6544228	54.82894	78.68921	75.37894	31.26361	35.62786	31.196835	1.1378711	-2.1898658	7.165041	36.350796	40.625786	31.808603	26.529213	13.720945	-0.13153455	42.885483	52.06093	50.55681	20.018833	28.653877	28.890873	7.31454	20.64029	32.76425	40.774582	49.30618	42.89032	2.0513604	3.318467	-3.8742836	31.22522	54.927307	66.975105	20.944756	23.446457	10.082493	-8.715815
[truncated: 925 more rows]
[truncated: 11 more columns]
